# Supplementary material for: Constrained by Design: Influence of Genetic Encodings on Evolved Traits of Robots
Source: Front Robot AI. 2021 Jun 15;8:672379. doi: 10.3389/frobt.2021.672379 (PMC8239187; doi:10.3389/frobt.2021.672379)
Supplement: Supplementary file 2 [file DataSheet1.ZIP › hyperplasticoding_plane_8_all_measures.tsv]

robot_id	velocity	displacement_velocity	displacement_velocity_hill	head_balance	contacts	branching	branching_modules_count	limbs	extremities	length_of_limbs	extensiveness	coverage	joints	hinge_count	active_hinges_count	brick_count	touch_sensor_count	brick_sensor_count	proportion	width	height	size	absolute_size	sensors	symmetry	avg_period	dev_period	avg_phase_offset	dev_phase_offset	avg_amplitude	dev_amplitude	avg_intra_dev_params	avg_inter_dev_params	sensors_reach	recurrence	synaptic_reception
4373	0.002600732476273816	0.0014890182441787247	0.00012092282214476941	0.99668757908979	None	0.2	1	0.3333333333333333	4	0.8	12	0.20987654320987653	0.8	16	12	0	0	0	1.0	9	9	1.1333333333333333	17	0.0	1.0	0.09973822184900108	0.544397557407016	0.004146773908979076	0.5093213052095894	-0.020002073272873407	0.6462777283903498	0.6226886146817276	0.5677528494416738	0	0.875	0.0
2773	1.8567989552344732e-05	2.406114361115784e-06	-8.536123179858013e-08	0.9957355171193866	None	0	0	0.23076923076923078	3	0.7647058823529411	13	0.5428571428571428	0	0	0	18	15	0	0.7142857142857143	7	5	1.2666666666666666	19	0.375	0.375	0	0	0	0	0	0	0	0	0	0	0
4104	None	None	None	None	None	0	0	0.16279069767441862	7	0.8387096774193549	52	0.7901234567901234	0.3064516129032258	23	19	40	3	0	1.0	9	9	4.266666666666667	64	0.0375	0.8727272727272727	0.053431160900892394	0.532269342942934	0.07030969558018743	0.6064958277362931	-0.027373035415901154	0.6584091424638466	0.6044984082690262	0.6001344504712091	0.43478260869565216	0.6086956521739131	0.0
4	None	None	None	None	None	0	0	0	0	0	0	1.0	0	0	0	0	0	0	1.0	1	1	0.06666666666666667	1	0.0	0	0	0	0	0	0	0	0	0	0	0	0
7051	0.014109600453102226	0.009781655717412692	-0.005282721730704982	0.9959131289008484	None	0.2	1	0.3333333333333333	4	0.8	12	0.20987654320987653	0.8	16	12	0	0	0	1.0	9	9	1.1333333333333333	17	0.0	1.0	-0.09999982627622628	0.5164486629910178	-0.07818482021663595	0.6630938850894964	0.8791049162159418	0.9999999994429536	0.9932584999873324	0.9993580990379852	0	1.0	0.0
1702	None	None	None	None	None	0	0	0.3333333333333333	4	0.7333333333333333	11	0.4722222222222222	0.6	13	9	3	4	0	0.4444444444444444	9	4	1.1333333333333333	17	0.6666666666666666	0.7692307692307693	-0.03714636543894746	0.6381671594064242	0.08193724759431455	0.5593400610986251	0.17727231731451662	1.0	0.7874149603845709	1.0	1.0	1.0	0.3775710626112443
131	None	None	None	None	None	0	0	0	0	0	0	1.0	0	0	0	0	0	0	1.0	1	1	0.06666666666666667	1	0.0	0	0	0	0	0	0	0	0	0	0	0	0
4445	None	None	None	None	None	0.09090909090909091	1	0.5416666666666666	13	0.38235294117647056	13	0.4444444444444444	0.20588235294117646	15	7	20	19	0	1.0	9	9	2.4	36	0.5277777777777778	0.6896551724137931	0.04444090633789224	0.5963025794413601	0.040034054627673905	0.5916991930348139	-0.0999972823520067	0.5000088329988129	0.6765975174832678	0.5630879809607916	0.4666666666666667	0.4	0.0
1977	None	None	None	None	None	0	0	0	0	0	0	1.0	0	0	0	0	4	0	1.0	1	1	0.06666666666666667	1	1.0	0	0	0	0	0	0	0	0	0	0	0	0
784	None	None	None	None	None	0.2857142857142857	2	0.375	6	0.7272727272727273	16	0.3333333333333333	0.6363636363636364	19	14	4	0	0	0.8888888888888888	9	8	1.6	24	0.0	1.0	0.0999031159529399	0.5008993419585039	0.13999827097335157	0.9999857427541686	-0.042998759544130044	0.66187530120614	0.708753946086291	0.9810067733896399	0	0.5263157894736842	0.0
4512	0.002697904503847155	0.0010159240878608823	-0.000946729894445895	0.9989097373329169	None	0.2	1	0.3333333333333333	4	0.8	12	0.20987654320987653	0.8	16	12	0	0	0	1.0	9	9	1.1333333333333333	17	0.0	1.0	0.0999413859759935	0.516164147377199	0.0002656558266689287	0.5018106443740318	-0.0956027419272973	0.6294240829196512	0.6895937764767874	0.5499716668682043	0	1.0	0.0
6386	0.0	0.0	0.0	0.9999999999999998	None	0	0	0	0	0	0	1.0	0	0	0	0	4	0	1.0	1	1	0.06666666666666667	1	1.0	0	0	0	0	0	0	0	0	0	0	0	0
3813	None	None	None	None	None	0.1111111111111111	1	0.3333333333333333	7	0.6896551724137931	20	0.38271604938271603	0.6896551724137931	27	20	3	0	0	1.0	9	9	2.066666666666667	31	0.0	1.0	0.10188276719737595	0.6514803299122384	0.09998633878870813	0.501268057473589	-0.03834420399416085	0.6732519952425559	0.669457058563795	0.6109209590385961	0	1.0	0.0
3266	0.0025574072989865046	0.0005267062592730582	0.0005259799043454319	0.999832788609744	None	0.2857142857142857	2	0.375	6	0.7142857142857143	15	0.36507936507936506	0.7142857142857143	21	15	1	0	0	0.7777777777777778	9	7	1.5333333333333334	23	0.0	1.0	-0.0975662117664586	0.5689885756144206	0.08079746525026868	0.5923593277883507	0.09620297142733068	0.5419205099216008	0.707513699104551	0.5678725809288151	0	0.9523809523809523	0.0
5661	0.008769190169860544	0.0032646711258293632	0.0031348899489623263	0.996035695528787	None	0.2	1	0.3333333333333333	4	0.8	12	0.20987654320987653	0.8	16	12	0	0	0	1.0	9	9	1.1333333333333333	17	0.0	1.0	0.3378803578384497	0.6679868708447898	0.009479755291567738	0.5827862023192252	0.08126453426860802	0.5154863752131352	0.8021567094495136	0.5902728998599621	0	1.0	0.0
7224	None	None	None	None	None	0.25	4	0.47058823529411764	16	0.4791666666666667	23	0.6172839506172839	0.4166666666666667	35	20	14	2	0	1.0	9	9	3.3333333333333335	50	0.11764705882352941	0.7317073170731707	0.4239612580914066	0.8620873432738791	0.0037097361734468814	0.5506176432981266	-0.1191146960737737	0.5791985335650773	0.9240193461808532	0.6867844572674061	0.34285714285714286	0.3142857142857143	0.0
4161	0.0003242024855554501	0.00019205883452166645	-1.3667964981820816e-05	0.9994021832920417	None	0.25	1	0.4	4	0.75	9	0.25	0.75	13	9	0	0	0	0.875	8	7	0.9333333333333333	14	0.0	0.8571428571428571	-0.09995643420296178	0.5929301339622053	-0.0999941119413113	0.500137793990022	0.02659461619849071	0.5285134306822737	0.6452570411305376	0.5408107181640087	0	1.0	0.0
5138	0.002392185335206576	0.0021564556755669824	0.001251604419210645	0.9995266298020166	None	0.25	1	0.36363636363636365	4	0.7857142857142857	11	0.2222222222222222	0.7857142857142857	15	11	0	0	0	0.8888888888888888	8	9	1.0666666666666667	16	0.0	1.0	-0.09591298092144902	0.6247636346923833	-0.07435964685759874	0.5498017031201768	-0.028268645464168973	0.5664915485560538	0.5625275373279615	0.5807239266789392	0	0	0.0
2140	None	None	None	None	None	0.5	1	0.5714285714285714	4	0.625	5	0.35714285714285715	0.625	9	5	0	0	0	0.5714285714285714	7	4	0.6666666666666666	10	0.0	0.6666666666666666	0.09999939886434277	0.5000016739831108	0.002615701967114587	0.6632507585291989	0.17313587953263085	0.5855270500154136	0.656290781054124	0.5844598011894163	0	1.0	0.0
4456	8.724012917236572e-06	3.0475172555595776e-06	6.100023238689186e-07	0.9995934849988305	None	0.2	1	0.3333333333333333	4	0.8	12	0.20987654320987653	0.8	16	12	0	0	0	1.0	9	9	1.1333333333333333	17	0.0	1.0	0.0008384884374641237	0.5128150679199797	1.1049330910066846e-08	0.5000000315842539	0.016756872655490907	0.552907992860763	0.5190272586470154	0.5219607646507927	0	0	0.0
7473	0.00040918070294412065	8.709993176160848e-05	7.844870208268999e-07	0.9985436128708319	None	0	0	0.6666666666666666	2	0.5	1	0.6666666666666666	0.5	3	1	0	0	0	0.6666666666666666	3	2	0.26666666666666666	4	0.0	0	-0.09997956895015549	0.500011767577316	0.0014789221176579738	0.5035646971333219	0.09656218114619657	0.5063383934450169	0.6905042634319988	0.5033050379011493	0	0	0.0
6934	0.0	0.0	0.0	0.9999999999999998	None	0	0	0	0	0	0	1.0	0	0	0	0	4	0	1.0	1	1	0.06666666666666667	1	1.0	0	0	0	0	0	0	0	0	0	0	0	0
1051	None	None	None	None	None	0	0	0.3181818181818182	7	0.6333333333333333	19	0.7111111111111111	0.3333333333333333	15	10	16	6	0	0.5555555555555556	9	5	2.1333333333333333	32	0.1935483870967742	0.5185185185185185	0.17107961027761814	0.6097289761629697	-0.09989643691396478	0.5002637290579406	0.09070543880203792	0.5518062214105695	0.755111082962655	0.5543839440314647	0.9666666666666667	1.0	0.0
5181	1.311773990984947e-05	6.731313900782638e-07	6.73106957384031e-07	0.9949170457548572	None	0	0	0.13636363636363635	3	0.8666666666666667	26	0.7111111111111111	0	0	0	31	9	0	0.5555555555555556	9	5	2.1333333333333333	32	0.13636363636363635	0.8888888888888888	0	0	0	0	0	0	0	0	0	0	0
3494	7.424991695350493e-05	4.497913898265174e-08	6.551935524153465e-09	0.9999954930713134	None	0	0	0.3333333333333333	2	0.8333333333333334	5	0.5714285714285714	0.5	4	3	3	7	0	0.2857142857142857	2	7	0.5333333333333333	8	0.7777777777777778	0	0.04777387945255214	0.6181809367336778	0.1860065226940203	0.5782322421587065	0.07053203658642439	0.6152600018526584	0.6529663328163017	0.6040280899685894	0.0	0	0.0
1106	None	None	None	None	None	0	0	0.15789473684210525	3	0.8846153846153846	23	0.5185185185185185	0	0	0	27	16	0	0.6666666666666666	6	9	1.8666666666666667	28	0.27586206896551724	0.64	0	0	0	0	0	0	0	0	0	0	0
1741	None	None	None	None	None	0	0	0	0	0	0	1.0	0	0	0	0	0	0	1.0	1	1	0.06666666666666667	1	0.0	0	0	0	0	0	0	0	0	0	0	0	0
5350	0.0	0.0	0.0	0.9999999999999998	None	0	0	0	0	0	0	1.0	0	0	0	0	4	0	1.0	1	1	0.06666666666666667	1	1.0	0	0	0	0	0	0	0	0	0	0	0	0
3302	0.006010772198579866	0.00246630626074762	0.002233263173749264	0.9951392916677753	None	0.25	1	0.4	4	0.7692307692307693	10	0.23809523809523808	0.7692307692307693	14	10	0	0	0	0.7777777777777778	7	9	1.0	15	0.0	1.0	-0.09999931134642345	0.5038426849381482	-0.094051613626061	0.5182420216740377	0.0999999979585279	0.5000000041179687	0.7164788246117221	0.507363763115722	0	0	0.0
1780	None	None	None	None	None	0	0	0	0	0	0	1.0	0	0	0	0	4	0	1.0	1	1	0.06666666666666667	1	1.0	0	0	0	0	0	0	0	0	0	0	0	0
6925	0.015079925384203894	0.011870820879576034	0.010643078465088291	0.9955424828146597	None	0.2	1	0.3333333333333333	4	0.8	12	0.20987654320987653	0.8	16	12	0	0	0	1.0	9	9	1.1333333333333333	17	0.0	1.0	-0.09999999999658579	0.5000007271076632	2.117420940386883e-05	0.5387540619551482	-0.37124489577873493	0.999999998758879	0.8275839248234609	0.9989806061459305	0	0	0.0
4933	0.0	0.0	0.0	1.0	None	0	0	0	0	0	0	1.0	0	0	0	0	0	0	1.0	1	1	0.06666666666666667	1	0.0	0	0	0	0	0	0	0	0	0	0	0	0
994	None	None	None	None	None	0	0	0.38461538461538464	10	0.5	18	0.6785714285714286	0.25	19	9	18	0	0	0.875	7	8	2.533333333333333	38	0.0	0.7272727272727273	-0.012755035250171336	0.6561852010646657	0.09994590206273896	0.5011520899005731	0.06196483333098514	0.5720727189028597	0.6134040117656847	0.5778012341746375	0	1.0	0.0
3882	0.0	0.0	0.0	1.0	None	0	0	0	0	0	0	1.0	0	0	0	0	0	0	1.0	1	1	0.06666666666666667	1	0.0	0	0	0	0	0	0	0	0	0	0	0	0
1542	None	None	None	None	None	0.3333333333333333	1	0.5	4	0.6666666666666666	6	0.34375	0.6666666666666666	10	6	0	0	0	0.5	8	4	0.7333333333333333	11	0.0	0.8571428571428571	1.3419054525233308e-07	0.5003096971847896	0.04389718746276977	0.6479176180239508	0.2109062066379161	0.5875536959330109	0.7235696207115554	0.5797302779393047	0	1.0	0.0
6211	0.014997192100570744	0.011764247458514959	0.010774781219771802	0.9954657831316379	None	0.2	1	0.3333333333333333	4	0.8	12	0.20987654320987653	0.8	16	12	0	0	0	1.0	9	9	1.1333333333333333	17	0.0	1.0	-0.09999999999658579	0.5000007271076632	2.117420940386883e-05	0.5387540619551482	-0.37124489577873493	0.999999998758879	0.8275839248234609	0.9989806061459305	0	0	0.0
6782	0.015269092038003649	0.01174329527187907	0.010719303156164189	0.9955769847592495	None	0.2	1	0.3333333333333333	4	0.8	12	0.20987654320987653	0.8	16	12	0	0	0	1.0	9	9	1.1333333333333333	17	0.0	1.0	-0.09999999999658579	0.5000007271076632	2.117420940386883e-05	0.5387540619551482	-0.37124489577873493	0.999999998758879	0.8275839248234609	0.9989806061459305	0	0	0.0
6354	0.00446787017329174	0.001140356759363238	-0.0004731534046375879	0.9942026128463429	None	0	0	0.3333333333333333	6	0.6	15	0.6428571428571429	0.28	12	7	14	10	0	0.8571428571428571	6	7	1.8	27	0.37037037037037035	1.0	-0.09999999995931588	0.5000000255973528	2.6665494713340603e-06	0.5000264029913339	-0.21712617369680923	0.7211943062605461	0.7085980901595447	0.5785522537357481	0.125	0	0.0
773	None	None	None	None	None	0	0	0.25	9	0.7254901960784313	37	0.7361111111111112	0.5686274509803921	35	29	17	0	0	0.8888888888888888	8	9	3.533333333333333	53	0.0	0.6382978723404256	0.09976880769105276	0.5006143664687931	-0.011413332019255203	0.6711572155425255	-0.1296070498641692	0.9999999999984843	0.769304182008269	0.9999095260032436	0	1.0	0.0
1161	None	None	None	None	None	0	0	0	0	0	0	1.0	0	0	0	0	0	0	1.0	1	1	0.06666666666666667	1	0.0	0	0	0	0	0	0	0	0	0	0	0	0
3923	0.0003296320572354346	1.1822584624006913e-05	4.052527596534569e-08	0.9996827268779831	None	0	0	0.25	1	1.0	3	1.0	1.0	4	3	0	0	0	0.2	5	1	0.3333333333333333	5	0.0	0	-0.08198542616373664	0.5565244276850897	0.09992172024624649	0.5256417436165438	-0.05957614113847605	0.5198957745707373	0.6907679686820394	0.5340597141445997	0	1.0	0.0
4479	0.00022548739534669607	0.00016873511345546002	-0.0001543908844035901	0.9999130663337837	None	0	0	0.12244897959183673	6	0.8591549295774648	61	0.9012345679012346	0.08450704225352113	9	6	63	0	0	1.0	9	9	4.866666666666666	73	0.0	0.9375	-0.05029049697581597	0.6061987152471418	5.294134883215408e-06	0.5290124690573725	0.03933199711568265	0.5118009198569503	0.5880836642331065	0.5494011560510155	0	1.0	0.0
6722	0.015619326383180417	0.012136879176364749	0.011042630913588734	0.9953796766362244	None	0.2	1	0.3333333333333333	4	0.8	12	0.20987654320987653	0.8	16	12	0	0	0	1.0	9	9	1.1333333333333333	17	0.0	1.0	-0.09999999999658579	0.5000007271076632	2.117420940386883e-05	0.5387540619551482	-0.37124489577873493	0.999999998758879	0.8275839248234609	0.9989806061459305	0	0	0.0
6588	0.015123200252675053	0.012119976713374989	0.010694430895570053	0.9953646806645403	None	0.2	1	0.3333333333333333	4	0.8	12	0.20987654320987653	0.8	16	12	0	0	0	1.0	9	9	1.1333333333333333	17	0.0	1.0	-0.09999999999658579	0.5000007271076632	2.117420940386883e-05	0.5387540619551482	-0.37124489577873493	0.999999998758879	0.8275839248234609	0.9989806061459305	0	0	0.0
4918	0.0	0.0	0.0	0.9999999999999998	None	0	0	0	0	0	0	1.0	0	0	0	0	4	0	1.0	1	1	0.06666666666666667	1	1.0	0	0	0	0	0	0	0	0	0	0	0	0
7145	0.0	0.0	0.0	1.0	None	0	0	0	0	0	0	1.0	0	0	0	0	0	0	1.0	1	1	0.06666666666666667	1	0.0	0	0	0	0	0	0	0	0	0	0	0	0
100	None	None	None	None	None	0.2	1	0.3333333333333333	4	0.8	12	0.20987654320987653	0.8	16	12	0	0	0	1.0	9	9	1.1333333333333333	17	0.0	1.0	0.0004680576180906901	0.5142901467278342	-0.01355834091432798	0.676330494996589	0.04729697874623018	0.5726178066556161	0.5944453733547803	0.5895789267849713	0	1.0	0.0
5758	1.184609474088994e-07	1.1289824103197311e-07	4.5432919192407164e-11	0.9999831218599524	None	0	0	0.018518518518518517	1	1.0	79	1.0	0	0	0	80	0	0	1.0	9	9	5.4	81	0.0	1.0	0	0	0	0	0	0	0	0	0	0	0
3090	0.00010136071924366858	4.245693816481193e-05	4.1549856346871946e-07	0.9988418932523321	None	0	0	0.6666666666666666	2	0.5	1	1.0	0.5	3	1	0	1	0	0.25	4	1	0.26666666666666666	4	0.5	0.6666666666666666	0.04208547456492468	0.5021413400126999	0.04273780858522795	0.5224831843221368	0.17266194388823933	0.5146171040605084	0.6510724758947282	0.5130840054913727	1.0	1.0	0.0
4098	0.0032450537889558615	0.002225302279471106	-0.0008619499026458956	0.9952158731327579	None	0	0	0.3125	5	0.6818181818181818	15	0.5333333333333333	0.22727272727272727	9	5	14	4	0	0.5555555555555556	5	9	1.6	24	0.14285714285714285	0.6666666666666666	-0.09999997830554144	0.5011085408113091	7.5281329586472495e-06	0.5000468041362943	0.39711586003712396	0.5476810171144363	0.8953780216105414	0.5163214302969525	0.0	0	0.0
6638	0.015135601863628336	0.011874713637919893	0.010754457346800365	0.9954122090867196	None	0.2	1	0.3333333333333333	4	0.8	12	0.20987654320987653	0.8	16	12	0	0	0	1.0	9	9	1.1333333333333333	17	0.0	1.0	-0.09999999999658579	0.5000007271076632	2.117420940386883e-05	0.5387540619551482	-0.37124489577873493	0.999999998758879	0.8275839248234609	0.9989806061459305	0	0	0.0
2916	1.4485715396163416e-08	1.4561742585369295e-08	9.977887633095107e-09	0.9999982442198742	None	0	0	1.0	2	0.0	0	0.75	0	0	0	2	5	0	1.0	2	2	0.2	3	0.625	0	0	0	0	0	0	0	0	0	0	0	0
3456	0.001770384727242586	0.0005336211828162569	-0.0005214685942145139	0.9980062216577579	None	0.3333333333333333	1	0.4444444444444444	4	0.7272727272727273	8	0.2708333333333333	0.7272727272727273	12	8	0	0	0	0.75	6	8	0.8666666666666667	13	0.0	0.8571428571428571	-0.05289671898130897	0.8033112868410575	0.04476060544968839	0.5661612758761381	-0.23182169895895513	0.9999999999970355	0.775681342125217	0.99991776822715	0	1.0	0.0
5667	None	None	None	None	None	0.13333333333333333	2	0.34375	11	0.6304347826086957	29	0.5925925925925926	0.5217391304347826	34	24	13	2	0	1.0	9	9	3.2	48	0.1	0.7692307692307693	0.09999697252737598	0.5229044217821593	0.03941516072781328	0.5741147104549973	0.09993448038164694	0.5701902982699534	0.5720304911563446	0.5558467288615212	0.29411764705882354	0.29411764705882354	0.0
6812	0.00028363951069630504	3.7643048849355704e-06	5.871322581101647e-07	0.999851800258617	None	0.2	1	0.3333333333333333	4	0.8	12	0.20987654320987653	0.8	16	12	0	0	0	1.0	9	9	1.1333333333333333	17	0.0	1.0	-0.0999999999985943	0.5000009332701525	0.00017042316461559178	0.5285566001638665	-0.0037269907020777452	0.6392950024604837	0.6263849268039731	0.5569731643777132	0	0	0.0
572	None	None	None	None	None	0.5	1	0.6666666666666666	4	0.5714285714285714	4	0.36	0.5714285714285714	8	4	0	0	0	1.0	5	5	0.6	9	0.0	1.0	-0.012418071852980895	0.6170004848613104	0.07519800960371306	0.6186106669056244	0.1207582710971705	0.5523098481052681	0.642980478237661	0.5963227645058524	0	1.0	0.0
3500	6.098851826455903e-07	1.8878139410514842e-07	1.7215679429095417e-07	0.9999241980029839	None	0	0	1.0	2	0.0	0	0.75	0	2	0	0	0	0	1.0	2	2	0.2	3	0.0	0	0	0	0	0	0	0	0	0	0	0	0
2294	None	None	None	None	None	0	0	0.175	7	0.7931034482758621	46	0.7407407407407407	0	0	0	59	0	0	1.0	9	9	4.0	60	0.0	0.7692307692307693	0	0	0	0	0	0	0	0	0	0	0
1045	None	None	None	None	None	0	0	0.42857142857142855	6	0.5555555555555556	10	0.5555555555555556	0.4444444444444444	12	8	7	0	0	1.0	6	6	1.3333333333333333	20	0.0	0.14285714285714285	0.08883831085093966	0.5106851683719931	0.00035346603824665647	0.5164277768313369	-0.017187133060773414	0.6033348584902299	0.6138058532904398	0.5438753490620474	0	1.0	0.0
7183	0.003147617011040891	0.0009261718863782113	0.00045341713921117	0.9994495863537621	None	0.2857142857142857	2	0.375	6	0.7142857142857143	15	0.36507936507936506	0.6666666666666666	20	14	2	0	0	0.7777777777777778	9	7	1.5333333333333334	23	0.0	1.0	7.902762784127648e-27	0.5	-0.07564164412623241	0.5667034979911998	0.09971016729622563	0.5979583834621602	0.6764020461781358	0.5552221048819408	0	0	0.0
4950	None	None	None	None	None	0.047619047619047616	1	0.36363636363636365	16	0.546875	35	0.8148148148148148	0.40625	41	26	24	0	0	1.0	9	9	4.4	66	0.0	0.8	0.002020459585470306	0.6194632227121479	0.003581564027463401	0.667373636946185	-0.1497205710324716	0.6461517715564356	0.7283050598098804	0.6445701344212124	0	1.0	0.0
2464	None	None	None	None	None	0	0	0	0	0	0	1.0	0	0	0	0	4	0	1.0	1	1	0.06666666666666667	1	1.0	0	0	0	0	0	0	0	0	0	0	0	0
2842	0.005957990185718173	0.000659159733919388	-0.0005334259855073529	0.9935692784287947	None	0	0	0.3333333333333333	3	0.8181818181818182	9	0.28888888888888886	0.8181818181818182	12	9	0	0	0	0.5555555555555556	5	9	0.8666666666666667	13	0.0	1.0	0.060257704398670266	0.7105178755918327	0.05547157884686369	0.65159265006836	0.10419931870539308	0.9814663535507865	0.6604867380278748	0.8618969907818501	0	1.0	0.0
5188	0.0006720460995875843	8.658310784143523e-06	-8.311466451084903e-06	0.9986817816002683	None	0	0	0.3	3	0.8333333333333334	10	0.4666666666666667	0.75	12	9	1	0	0	0.8333333333333334	5	6	0.9333333333333333	14	0.0	0.2222222222222222	-0.09999999982989087	0.5000436458648577	0.1079775892739919	0.5962217740709687	0.11308363108720243	0.9691917223567695	0.7345518524310065	0.7823703598155622	0	1.0	0.0
1615	None	None	None	None	None	0	0	0.018518518518518517	1	1.0	79	1.0	0	0	0	80	0	0	1.0	9	9	5.4	81	0.0	1.0	0	0	0	0	0	0	0	0	0	0	0
7285	0.016879218224646553	0.0012519456172082834	-0.0010985086487973316	0.989444257347405	None	0.3333333333333333	1	0.4444444444444444	4	0.7272727272727273	8	0.28888888888888886	0.7272727272727273	12	8	0	0	0	0.5555555555555556	5	9	0.8666666666666667	13	0.0	1.0	8.772342719386522e-11	0.5000110534324214	-0.09998238355373774	0.5023922800019777	0.2234754308741155	0.9999696069183004	0.7944917170618782	0.9698305883950663	0	0.3333333333333333	0.0
1459	None	None	None	None	None	0.4	2	0.46153846153846156	6	0.6470588235294118	11	0.3877551020408163	0.6470588235294118	17	11	1	0	0	1.0	7	7	1.2666666666666666	19	0.0	0.6666666666666666	-0.0699287399321303	0.6593050771889942	-0.014724200612194488	0.657934148192394	0.1863701288937264	0.6083097733497136	0.7356066982586534	0.642179829075978	0	1.0	0.0
1175	None	None	None	None	None	0.5	1	0.7142857142857143	5	0.375	3	0.5	0.25	4	2	5	0	0	0.8	5	4	0.6666666666666666	10	0.0	0.8	0.0892197250586427	0.5064838511769212	-0.009287032564016251	0.6943778336240568	2.861132087400032e-05	0.50001410073124	0.6335471394117906	0.5700903952618526	0	1.0	0.0
4485	0.005634350913855431	0.004015135254749521	0.004011053603506151	0.994812588561739	None	0.2	1	0.3333333333333333	4	0.8	12	0.20987654320987653	0.8	16	12	0	0	0	1.0	9	9	1.1333333333333333	17	0.0	1.0	-0.09999996582841095	0.5000100469096147	0.06116493920032231	0.5676910986022866	0.0987215933931614	0.507605084960821	0.7033715046719548	0.5252202386418021	0	1.0	0.0
1212	None	None	None	None	None	0	0	0	0	0	0	1.0	0	0	0	0	0	0	1.0	1	1	0.06666666666666667	1	0.0	0	0	0	0	0	0	0	0	0	0	0	0
2860	0.004058733836148559	0.0012028320209666531	-0.00012821434608612442	0.9907479809574068	None	0.2	1	0.3333333333333333	4	0.8	12	0.20987654320987653	0.8	16	12	0	0	0	1.0	9	9	1.1333333333333333	17	0.0	1.0	7.78433637431298e-05	0.5014171154348009	0.00015609159724303464	0.5165104111734325	0.107896140916769	0.6165527375497754	0.6217383885220834	0.5454306807069514	0	1.0	0.0
4345	2.0023596242066114e-05	2.7836336517165863e-07	2.7715945991005995e-07	0.9999999977831897	None	0.2	1	0.3333333333333333	4	0.8	12	0.20987654320987653	0.8	16	12	0	0	0	1.0	9	9	1.1333333333333333	17	0.0	1.0	-0.06342980726699232	0.9998197763807726	0.000548998562489348	0.568106345831849	0.0029571483085933394	0.5130194088985082	0.5890455473902498	0.9517749579509477	0	0.875	0.0
7088	None	None	None	None	None	0.13333333333333333	2	0.34375	11	0.6444444444444445	29	0.5802469135802469	0.6222222222222222	39	28	7	0	0	1.0	9	9	3.1333333333333333	47	0.0	0.7368421052631579	5.959221381840794e-18	0.5465941335072262	9.069173226284284e-05	0.5697838302294774	-0.02608885495718919	0.577166470871867	0.5307606932352121	0.5645576506308969	0	0	0.0
4785	0.008663798461675164	0.00643838375593426	0.006309916627123042	0.9967454994993938	None	0.2	1	0.3333333333333333	4	0.8	12	0.20987654320987653	0.8	16	12	0	0	0	1.0	9	9	1.1333333333333333	17	0.0	1.0	0.09991889703388367	0.5005541506879299	0.024416525694461202	0.5856322530678805	0.09227331145873685	0.5379154820254848	0.5855344060118772	0.5415794559250969	0	1.0	0.0
5925	0.0018188643023979328	0.000546364412435029	-0.00045542182341995523	0.9977142594742984	None	0.2857142857142857	2	0.35294117647058826	6	0.7391304347826086	17	0.30864197530864196	0.7391304347826086	23	17	1	0	0	1.0	9	9	1.6666666666666667	25	0.0	1.0	0.0999926747297237	0.5146331993881821	0.056235992828989875	0.5143796575021672	0.05386873119740708	0.5157849409672497	0.5522598771139848	0.5149326218314442	0	0.9565217391304348	0.0
2424	None	None	None	None	None	0.07142857142857142	1	0.3870967741935484	12	0.5681818181818182	25	0.5679012345679012	0.45454545454545453	31	20	14	0	0	1.0	9	9	3.066666666666667	46	0.0	0.918918918918919	0.0017587458725566933	0.5035078185331712	0.00022130081777242244	0.5168011172488586	0.09998956840401792	0.5583259497196063	0.6130749145936168	0.5262784348518507	0	1.0	0.0
2581	0.003096592951730429	7.293387333941343e-05	-7.272742324722306e-05	0.9860613258645561	None	0.3333333333333333	1	0.5	4	0.6666666666666666	6	0.3055555555555556	0.6666666666666666	10	6	0	0	0	1.0	6	6	0.7333333333333333	11	0.0	0.4	0.01610264270307634	0.5246700595439474	0.099960605023385	0.5001564024533985	0.07874568980897945	1.0	0.5981571075579336	1.0	0	1.0	0.0
3820	0.009879940760984583	0.00204596145007999	0.002006286862709867	0.9812348943145697	None	0.2	1	0.3333333333333333	4	0.8	12	0.20987654320987653	0.8	16	12	0	0	0	1.0	9	9	1.1333333333333333	17	0.0	1.0	0.11629754494242688	1.0	0.029346804176835512	0.5994414943604081	-0.09998597682307571	0.5002620299407553	0.7306190016781315	0.9999999998698834	0	0.8125	0.0
4208	0.0	0.0	0.0	1.0	None	0	0	0	0	0	0	1.0	0	0	0	0	0	0	1.0	1	1	0.06666666666666667	1	0.0	0	0	0	0	0	0	0	0	0	0	0	0
843	None	None	None	None	None	0	0	0.6	3	0.6	3	0.5833333333333334	0.6	6	3	0	1	0	0.3333333333333333	2	6	0.4666666666666667	7	1.0	0.4	0.10976404084160789	0.54333439036032	0.04133539886116923	0.5961546430171613	0.030414319780521327	0.5495500303070497	0.6094623114857899	0.5631685332568381	0.8333333333333334	0.8333333333333334	0.0
4096	0.0011097790105170514	0.0006396031379514068	-7.445462202539499e-06	0.9974747996465994	None	0	0	0.5	3	0.6666666666666666	4	0.4444444444444444	0.6666666666666666	7	4	0	0	0	0.5	6	3	0.5333333333333333	8	0.0	0.8	0.09992698977352216	0.5002783067210147	-0.09811291469272179	0.5027392420633497	-0.08679130500764017	0.547990330887791	0.7132298574619316	0.5170454233964682	0	1.0	0.0
3377	None	None	None	None	None	0.1111111111111111	1	0.4	8	0.6071428571428571	17	0.37037037037037035	0.4642857142857143	20	13	9	4	0	1.0	9	9	2.0	30	0.26666666666666666	0.5833333333333334	0.09999996929907858	0.5000002957905569	0.09062961147024817	0.5427173475526829	-0.022725015309314978	0.6547721122541001	0.6378864711211302	0.5672050653488987	0.2	0.25	0.0
802	None	None	None	None	None	0	0	0	0	0	0	1.0	0	0	0	0	0	0	1.0	1	1	0.06666666666666667	1	0.0	0	0	0	0	0	0	0	0	0	0	0	0
3726	1.5230134169699129e-05	1.4240359872819394e-07	1.345509976807035e-07	0.9999999996463876	None	1.0	1	1.0	4	0.0	0	0.5555555555555556	0	4	0	0	0	0	1.0	3	3	0.3333333333333333	5	0.0	1.0	0	0	0	0	0	0	0	0	0	0	0
3775	0.0013226954241929829	0.001168589101237418	0.0011663390934292183	0.998605075674827	None	0	0	0.375	3	0.8	8	0.4	0.6	9	6	2	4	0	0.8333333333333334	5	6	0.8	12	0.8	0.2857142857142857	0.09999971480762845	0.5000010314685812	0.2645950426314578	0.5465169926311243	-0.07397373580318164	0.5102058920196985	0.8013561398238406	0.5189443408846547	1.0	0.8888888888888888	0.0
6057	0.007766988823544171	0.006911353917367859	0.005201073048202965	0.9974138750850572	None	0.2	1	0.3333333333333333	4	0.8	12	0.20987654320987653	0.8	16	12	0	0	0	1.0	9	9	1.1333333333333333	17	0.0	1.0	0.09999999541066085	0.5000010305938943	0.008458441265547772	0.584917153601876	0.050725300062369014	0.5188925435812803	0.5926386684059607	0.5348270438551431	0	1.0	0.0
855	None	None	None	None	None	0	0	0.0625	1	1.0	22	0.96	0	0	0	23	0	0	1.0	5	5	1.6	24	0.0	0.5263157894736842	0	0	0	0	0	0	0	0	0	0	0
6870	0.015091689806757904	0.011865188717543709	0.010636698800127721	0.995533975252457	None	0.2	1	0.3333333333333333	4	0.8	12	0.20987654320987653	0.8	16	12	0	0	0	1.0	9	9	1.1333333333333333	17	0.0	1.0	-0.09999999999658579	0.5000007271076632	2.117420940386883e-05	0.5387540619551482	-0.37124489577873493	0.999999998758879	0.8275839248234609	0.9989806061459305	0	0	0.0
4543	0.0006641731818506138	3.856477001060139e-05	1.9002976628634418e-05	0.9992627071923306	None	0.2	1	0.3333333333333333	4	0.8	12	0.20987654320987653	0.8	16	12	0	0	0	1.0	9	9	1.1333333333333333	17	0.0	1.0	0.09108494329244862	0.9999842132624125	0.0016952052681458725	0.5064312317761992	-0.026239034079589097	0.6084825967353288	0.665310326506905	0.9789791681022096	0	1.0	0.0
3344	0.000397528780883223	5.2599578603734116e-06	-3.826078223887835e-06	0.9999961945883875	None	0	0	0.3333333333333333	3	0.8181818181818182	9	0.28888888888888886	0.8181818181818182	12	9	0	1	0	0.5555555555555556	9	5	0.8666666666666667	13	1.0	1.0	0.08935644772141656	0.548864401326704	0.09882959202724428	0.5205596181460654	-0.09991497042162875	0.5002691780308718	0.7097826052161461	0.5232702638052988	0.0	0	0.0
2610	0.0003268462829841704	1.058473173417277e-05	9.416688410012977e-06	0.9983341378699068	None	0.3333333333333333	1	0.4444444444444444	4	0.7272727272727273	8	0.2708333333333333	0.7272727272727273	12	8	0	0	0	0.75	6	8	0.8666666666666667	13	0.0	0.8571428571428571	0.0002911485415633125	0.5021015810793831	0.06636814931791009	0.5436791690845078	-0.11893243037301549	0.8989256736261317	0.6989746188802666	0.6877535788926697	0	0.9166666666666666	0.0
7203	None	None	None	None	None	0	0	0.12962962962962962	7	0.8481012658227848	67	1.0	0.24050632911392406	24	19	56	0	0	1.0	9	9	5.4	81	0.0	1.0	7.599092333195324e-05	0.500347662645369	0.00036302225900401914	0.5335331656088531	0.06493794872051355	0.5586656822461764	0.5756950251835574	0.5309166338291118	0	0	0.0
4316	0.0015148349783035446	0.0012068501314013835	-0.00025894471642844195	0.997942201561238	None	0.2	1	0.3333333333333333	4	0.8	12	0.20987654320987653	0.8	16	12	0	0	0	1.0	9	9	1.1333333333333333	17	0.0	1.0	0.09999999998199716	0.5000000003689016	0.0007487456615507587	0.5523809932720481	0.02187311871928424	0.566789244693036	0.6048843719548611	0.5398369472247138	0	1.0	0.0
4073	0.008356937451084987	0.004854677353894552	0.0047511722791674085	0.9925654547071621	None	0.25	1	0.4	4	0.75	9	0.25925925925925924	0.75	13	9	0	0	0	0.6666666666666666	6	9	0.9333333333333333	14	0.0	1.0	-0.09961069537392997	0.5005982884338982	0.2251454813882238	0.5308535852199201	0.09999999743639781	0.5000000379526751	0.7920017073523963	0.5104955123289542	0	0	0.0
5457	0.00048605572153415083	2.370616776741573e-07	-8.3021962637296e-08	0.9999994005954158	None	0.2	1	0.3333333333333333	4	0.8	12	0.20987654320987653	0.8	16	12	0	0	0	1.0	9	9	1.1333333333333333	17	0.0	1.0	0.09492614729289325	0.5812928968229313	-0.09957104045295734	0.5007396730878498	0.0997472751496096	0.5030360044505269	0.7166345798933218	0.5285676846246116	0	0.6875	0.0
795	None	None	None	None	None	0	0	0	0	0	0	1.0	0	0	0	0	4	0	1.0	1	1	0.06666666666666667	1	1.0	0	0	0	0	0	0	0	0	0	0	0	0
1534	None	None	None	None	None	0	0	0	0	0	0	1.0	0	0	0	0	0	0	1.0	1	1	0.06666666666666667	1	0.0	0	0	0	0	0	0	0	0	0	0	0	0
3695	0.004931243444062762	0.00032151391918038724	-0.00031463736799606975	0.994486955872649	None	0.3333333333333333	1	0.4444444444444444	4	0.7272727272727273	8	0.28888888888888886	0.7272727272727273	12	8	0	0	0	0.5555555555555556	5	9	0.8666666666666667	13	0.0	1.0	-0.09952185162852385	0.6119857975119889	-0.09951893841965395	0.5005810654518543	0.08827955476260926	0.5361779034863687	0.707419653837469	0.5500779000747742	0	0.4166666666666667	0.0
5418	0.000420126027129497	6.308665526052768e-06	-4.464506319188467e-06	0.9999999588626001	None	0.2	1	0.3333333333333333	4	0.8	12	0.20987654320987653	0.8	16	12	0	0	0	1.0	9	9	1.1333333333333333	17	0.0	1.0	0.033911778967582365	0.6083796797313376	0.009341981324864674	0.5110124748806563	0.11472004955677517	0.5369552895366911	0.6166617232916581	0.5525266950095756	0	0.9375	0.0
1443	None	None	None	None	None	0	0	0	0	0	0	1.0	0	0	0	0	4	0	1.0	1	1	0.06666666666666667	1	1.0	0	0	0	0	0	0	0	0	0	0	0	0
7113	1.2598906140626195e-06	8.682445264724622e-08	6.131287431738156e-08	0.999997579473273	None	0.36363636363636365	4	0.4166666666666667	10	0.6363636363636364	21	0.43209876543209874	0.6363636363636364	31	21	3	0	0	1.0	9	9	2.3333333333333335	35	0.0	0.6153846153846154	-0.099999974964353	0.5018633028710288	0.0019404868320916223	0.5693472207907951	0.0005112870492691245	0.5005139038280771	0.6170476456746044	0.5240395502557014	0	1.0	0.0
2069	None	None	None	None	None	0	0	0	0	0	0	1.0	0	0	0	0	0	0	1.0	1	1	0.06666666666666667	1	0.0	0	0	0	0	0	0	0	0	0	0	0	0
1010	None	None	None	None	None	0.25	2	0.5	9	0.4166666666666667	10	0.6190476190476191	0.08333333333333333	9	2	16	4	0	0.8571428571428571	6	7	1.7333333333333334	26	0.13793103448275862	0.8421052631578947	0.0023504693704137895	0.5080372250731559	2.324975981937875e-13	0.5000008013396794	0.09995218528812114	0.5008467381124299	0.6142194897392718	0.5029617845851568	0.0	0.2222222222222222	0.0
4698	1.1794059374954621e-07	1.0134709941100973e-07	5.4942186420208716e-11	0.9999798383150866	None	0	0	0.018518518518518517	1	1.0	79	1.0	0	0	0	80	0	0	1.0	9	9	5.4	81	0.0	1.0	0	0	0	0	0	0	0	0	0	0	0
5162	None	None	None	None	None	0.058823529411764705	1	0.3333333333333333	12	0.6153846153846154	32	0.6666666666666666	0.40384615384615385	31	21	22	0	0	1.0	9	9	3.6	54	0.0	0.9333333333333333	0.09997151178154401	0.5104564728399203	0.08400784459273888	0.5534499665259103	0.058096927734734925	0.5151147708840643	0.5444069198319081	0.5263862478770603	0	0.5806451612903226	0.0
7456	None	None	None	None	None	0	0	0.018518518518518517	1	1.0	79	1.0	0.06329113924050633	5	5	75	0	0	1.0	9	9	5.4	81	0.0	1.0	8.576590646492112e-12	0.5000000001374989	3.6707404163989887e-16	0.5000000000001221	-0.1928432742351405	0.5558638009718607	0.7128102098692878	0.5186906229119621	0	1.0	0.0
5958	0.00909270074382604	0.006921747757938667	0.006763468091843993	0.9966547425356795	None	0.2	1	0.3333333333333333	4	0.8	12	0.20987654320987653	0.8	16	12	0	0	0	1.0	9	9	1.1333333333333333	17	0.0	1.0	0.09991889703388367	0.5005541506879299	0.024416525694461202	0.5856322530678805	0.09227331145873685	0.5379154820254848	0.5855344060118772	0.5415794559250969	0	1.0	0.0
4379	0.0	0.0	0.0	0.9999999999999998	None	0	0	0	0	0	0	1.0	0	0	0	0	4	0	1.0	1	1	0.06666666666666667	1	1.0	0	0	0	0	0	0	0	0	0	0	0	0
15	None	None	None	None	None	0	0	0	0	0	0	1.0	0	0	0	0	4	0	1.0	1	1	0.06666666666666667	1	1.0	0	0	0	0	0	0	0	0	0	0	0	0
4029	1.1956961444220522e-06	4.6252570204712227e-07	-4.6161352439688273e-07	0.9998645045367847	None	0	0	0.6666666666666666	2	0.5	1	0.6666666666666666	0.5	3	1	0	0	0	0.6666666666666666	3	2	0.26666666666666666	4	0.0	0	0.042646524047848466	0.5051264205952294	0.09998664244326629	0.5198149344391835	-0.09445373388944601	0.510985006075162	0.6936177490589256	0.5119772721982471	0	1.0	0.0
6521	0.005804408021796267	0.002936576022876388	-0.0002591479097008158	0.997173326740507	None	0.2857142857142857	2	0.35294117647058826	6	0.7391304347826086	17	0.30864197530864196	0.7391304347826086	23	17	1	0	0	1.0	9	9	1.6666666666666667	25	0.0	1.0	-0.09999999997797603	0.5000090858601942	3.776176230368633e-09	0.5019917650411604	-0.08537140929672922	0.5577082643405735	0.6086288769804891	0.5199785031502744	0	0	0.0
6161	0.00129043548946982	0.00015431106773228727	-0.00013674243499265407	0.9983846964754823	None	0.3333333333333333	1	0.4444444444444444	4	0.7272727272727273	8	0.2653061224489796	0.7272727272727273	12	8	0	0	0	1.0	7	7	0.8666666666666667	13	0.0	0.6666666666666666	-0.08046323108818068	0.5716987743888677	0.09797673250949769	0.5337851526452406	0.0810930171076015	0.5270280616335691	0.679542018294369	0.5442464622775399	0	1.0	0.0
3549	0.0	0.0	0.0	0.9999999999999998	None	0	0	0	0	0	0	1.0	0	0	0	0	4	0	1.0	1	1	0.06666666666666667	1	1.0	0	0	0	0	0	0	0	0	0	0	0	0
4942	0.0009236888746725816	0.00031215482958988044	0.00031213276892454585	0.9959225902107566	None	0	0	0.25	1	1.0	3	1.0	1.0	4	3	0	3	0	0.2	1	5	0.3333333333333333	5	1.0	0	0.18327342836238975	0.6014366875712011	1.0109876981516338e-12	0.5000000000037125	0.06636339240984121	0.5108716491340317	0.6809695142315433	0.5378398725121301	1.0	1.0	0.0
3389	1.7646349146584904e-05	1.903801048194125e-06	-1.9038007519640698e-06	0.9956068055207867	None	0	0	0.5	3	0.5714285714285714	4	0.45	0	0	0	8	12	0	0.8	4	5	0.6	9	0.6	0	0	0	0	0	0	0	0	0	0	0	0
238	None	None	None	None	None	0	0	0.018518518518518517	1	1.0	79	1.0	0	0	0	80	0	0	1.0	9	9	5.4	81	0.0	1.0	0	0	0	0	0	0	0	0	0	0	0
2855	0.0001272611352160896	7.141720602907802e-07	4.421571908990877e-07	0.999992073120403	None	0	0	0.3333333333333333	2	0.8333333333333334	5	0.4	0.8333333333333334	7	5	0	2	0	0.8	5	4	0.5333333333333333	8	1.0	0	0.07056138037588375	0.6446012265243029	-0.035310250934086976	0.6516695050995822	0.05665811850895637	0.506398028034388	0.6350475966351025	0.6024754544366611	1.0	1.0	0.0
2929	7.963081828446546e-07	5.377554235479366e-08	-4.396612242100882e-08	0.9999872342319674	None	0.5	1	0.5714285714285714	4	0.625	5	0.3333333333333333	0.625	9	5	0	0	0	0.8333333333333334	5	6	0.6666666666666666	10	0.0	0.8	-0.057151724255315506	0.7788978495630939	-0.04028379610836676	0.5333349684228089	0.0009346179815377302	0.502225399691213	0.5707920556895675	0.6147282974101617	0	1.0	0.0
7185	0.0	0.0	0.0	0.9999999999999998	None	0	0	0	0	0	0	1.0	0	0	0	0	4	0	1.0	1	1	0.06666666666666667	1	1.0	0	0	0	0	0	0	0	0	0	0	0	0
2775	0.003629947131548395	0.001136053466362467	0.0002833158587920162	0.9968630616367318	None	0.2	1	0.3333333333333333	4	0.8	12	0.20987654320987653	0.8	16	12	0	0	0	1.0	9	9	1.1333333333333333	17	0.0	1.0	0.09144288552971035	0.5304562936040607	-0.051056578810532674	0.6603240016805181	-0.08399589976228537	0.6369966107336933	0.6815392919469239	0.610565268926928	0	0	0.0
1338	None	None	None	None	None	0.05	1	0.14285714285714285	6	0.8524590163934426	52	0.7777777777777778	0.2459016393442623	20	15	42	0	0	1.0	9	9	4.2	63	0.0	0.7857142857142857	0.06062614479449262	0.53241201586691	0.029506791154511335	0.6640554061265393	0.03433885480208523	0.5960927875020496	0.5499608542415304	0.5987245495121233	0	1.0	0.0
1749	None	None	None	None	None	0.3333333333333333	1	0.5	4	0.7	7	0.2857142857142857	0.7	11	7	0	0	0	0.8571428571428571	6	7	0.8	12	0.0	0.6666666666666666	-0.03301811451199359	0.6345705337887663	0.012047566108571283	0.5386828538022292	0.10813897939138277	0.6006959785415538	0.6487089738005277	0.5918843704449995	0	1.0	0.0
4350	0.010207922652227338	0.0010663374823736583	-0.0008998507020476724	0.9722025827509057	None	0.2	1	0.3333333333333333	4	0.8	12	0.20987654320987653	0.8	16	12	0	0	0	1.0	9	9	1.1333333333333333	17	0.0	1.0	-0.06173208219026414	0.9999862046515374	0.013205627723427963	0.5732235161295275	-0.0999889911418796	0.5001524879908408	0.7728702376436946	0.9787294170863624	0	0.5	0.0
1819	None	None	None	None	None	0	0	0	0	0	0	1.0	0	0	0	0	0	0	1.0	1	1	0.06666666666666667	1	0.0	0	0	0	0	0	0	0	0	0	0	0	0
1214	None	None	None	None	None	0	0	0.1276595744680851	6	0.8529411764705882	58	0.8641975308641975	0.04411764705882353	4	3	65	3	0	1.0	9	9	4.666666666666667	70	0.022556390977443608	0.8571428571428571	0.007141342673207483	0.5310558176823964	0.09095173263404374	0.547588700081652	0.0019329894449195179	0.5092976570998234	0.5986965927777119	0.5293421667782543	1.0	1.0	0.0
2872	0.00020320103478777915	1.3817905410176305e-06	9.439737041613343e-09	0.9999999865830387	None	0.2	1	0.3333333333333333	4	0.8	12	0.20987654320987653	0.8	16	12	0	0	0	1.0	9	9	1.1333333333333333	17	0.0	1.0	-0.08462775393274105	0.5694612867245858	0.029933574298537137	0.5824038429105675	0.039815992685746496	0.5695541780491833	0.6444770954957509	0.5738178287104962	0	1.0	0.0
6551	None	None	None	None	None	0.35294117647058826	6	0.4594594594594595	17	0.5094339622641509	27	0.6790123456790124	0.41509433962264153	39	22	15	0	0	1.0	9	9	3.6666666666666665	55	0.0	0.75	-0.09999999998961646	0.500000097052019	0.09818524919672465	0.5084303630154331	0.055018219893678375	0.5485411896165039	0.7005114631647946	0.519032738303164	0	1.0	0.0
5675	0.00512944385551235	0.0003085065987772628	-0.0003069121856729664	0.9918174221696978	None	0.2	1	0.3333333333333333	4	0.8	12	0.20987654320987653	0.8	16	12	0	0	0	1.0	9	9	1.1333333333333333	17	0.0	1.0	5.5717260854219504e-14	0.5000842282585088	-0.0958566227462248	0.6671631262963609	0.17163185749031457	0.9861082701400584	0.7818775250664151	0.8392597421942465	0	1.0	0.0
14	None	None	None	None	None	0	0	0.25	1	1.0	3	1.0	1.0	4	3	0	0	0	0.2	1	5	0.3333333333333333	5	0.0	0	0.03118279886271742	0.5258203514997711	0.11006590666927747	0.6073477784116447	0.1800149185322361	0.5582746607376952	0.6480555658146536	0.5641210959956325	0	1.0	0.0
5110	0.0	0.0	0.0	0.9999999999999998	None	0	0	0	0	0	0	1.0	0	0	0	0	4	0	1.0	1	1	0.06666666666666667	1	1.0	0	0	0	0	0	0	0	0	0	0	0	0
3874	0.003436252595366053	0.0015914216713164592	-0.0006808978291760431	0.9988036276626922	None	0.2	1	0.3333333333333333	4	0.8	12	0.20987654320987653	0.8	16	12	0	0	0	1.0	9	9	1.1333333333333333	17	0.0	1.0	0.09995805597185888	0.500382594100332	-0.09999327326587755	0.5000727552822416	0.19629743984636172	0.6290633589737739	0.7745312427295078	0.5440539780443309	0	1.0	0.0
4804	0.00906582999511634	0.00025966338232909095	0.00023954088524990593	0.9980500899971085	None	0.25	1	0.36363636363636365	4	0.7857142857142857	11	0.2222222222222222	0.7857142857142857	15	11	0	0	0	0.8888888888888888	8	9	1.0666666666666667	16	0.0	1.0	0.27676166887199205	0.7019541822940494	3.958555032387031e-05	0.5114556644313989	0.08891178286759596	0.5335237926065075	0.7625412369435041	0.5855459980393553	0	0.26666666666666666	0.0
3548	0.00026356724294688145	2.1517710031987853e-06	-1.309228754455319e-06	0.99942909764445	None	0.25	1	0.4	4	0.75	9	0.25925925925925924	0.75	13	9	0	0	0	0.6666666666666666	9	6	0.9333333333333333	14	0.0	1.0	-0.043470671607688464	0.6708887139183192	0.07648716431049314	0.5852148389816851	0.06525420771594267	0.5641498124490918	0.6361477264762292	0.6078178791059997	0	1.0	0.0
3023	0.004303864440754014	0.0005132356416829971	0.0004148580931201097	0.9979819574724906	None	0.2	1	0.3333333333333333	4	0.8	12	0.20987654320987653	0.8	15	12	1	2	0	1.0	9	9	1.1333333333333333	17	0.6666666666666666	1.0	-0.026755231162408688	0.5573260034801228	0.004659022513587627	0.5908545043794298	0.09302933299475709	0.6237395426691992	0.6332551313911019	0.5909165572498901	0.8	0.5333333333333333	0.0
70	None	None	None	None	None	0	0	0.038461538461538464	2	0.9733333333333334	73	0.9506172839506173	0.013333333333333334	1	1	75	0	0	1.0	9	9	5.133333333333334	77	0.0	0.9411764705882353	0.0090442683137518	0.5	4.832286952785353	0.5	-0.09975269026234641	0.5	0.999999999897146	0.5	0	1.0	0.0
4476	0.0032869874127884322	0.0002932430480344229	0.0002724512339551584	0.9952497916765406	None	0	0	0.3333333333333333	3	0.8181818181818182	9	0.28888888888888886	0.8181818181818182	12	9	0	0	0	0.5555555555555556	5	9	0.8666666666666667	13	0.0	1.0	0.07939838143912041	0.6041081990277465	-0.09999998776432437	0.5000000161923074	-0.09987638791929168	0.5011501447143264	0.6991632874309321	0.5355410444831914	0	1.0	0.0
1809	None	None	None	None	None	0.2	1	0.3333333333333333	4	0.8	12	0.20987654320987653	0.8	16	12	0	0	0	1.0	9	9	1.1333333333333333	17	0.0	1.0	-0.043794445881973065	0.5544495583380736	0.3549561606716116	1.0	0.0016220178361007812	0.5581097643561754	0.9113068133996244	0.9999999595780585	0	1.0	0.0
522	None	None	None	None	None	0	0	0.21052631578947367	8	0.7454545454545455	41	0.7037037037037037	0.34545454545454546	25	19	31	0	0	1.0	9	9	3.8	57	0.0	0.8235294117647058	0.03479856095501664	0.6743689070940705	0.09838785245146182	0.5059504674883777	0.0019484163863001508	0.5809366626970566	0.6134834990173231	0.5889141341865477	0	0	0.0
476	None	None	None	None	None	0.3333333333333333	1	0.5	4	0.6666666666666666	6	0.3055555555555556	0.6666666666666666	10	6	0	0	0	1.0	6	6	0.7333333333333333	11	0.0	0.4	0.09500088840899681	0.5118428560139868	8.655849464302114e-13	0.5000000000761571	6.015428824809556e-10	0.5000003334831672	0.6101250638111598	0.5039483862525341	0	1.0	0.0
5369	0.015008513920693203	0.012169659305898578	0.010752414460473175	0.9953986632963293	None	0.2	1	0.3333333333333333	4	0.8	12	0.20987654320987653	0.8	16	12	0	0	0	1.0	9	9	1.1333333333333333	17	0.0	1.0	-0.09999999999658579	0.5000007271076632	2.117420940386883e-05	0.5387540619551482	-0.37124489577873493	0.999999998758879	0.8275839248234609	0.9989806061459305	0	0	0.0
1625	None	None	None	None	None	0	0	0.375	3	0.8	8	0.3333333333333333	0.8	11	8	0	1	0	0.4444444444444444	9	4	0.8	12	1.0	1.0	0.31683452680374635	0.5823240250783716	-0.09977267544796367	0.5006383723521067	0.0999948490489949	0.5000261399170784	0.845629865352575	0.5278859606824332	0.0	0	0.0
4803	0.0	0.0	0.0	1.0	None	0	0	0	0	0	0	1.0	0	0	0	0	0	0	1.0	1	1	0.06666666666666667	1	0.0	0	0	0	0	0	0	0	0	0	0	0	0
6160	0.00014634662003709675	3.835793927875558e-07	6.092724884557122e-08	0.9999971292732986	None	0.25	1	0.36363636363636365	4	0.7857142857142857	11	0.2222222222222222	0.7857142857142857	15	11	0	0	0	0.8888888888888888	8	9	1.0666666666666667	16	0.0	1.0	-0.09999999999916946	0.5000001223050543	0.09210336696675889	0.5894994400377062	0.0683167171443217	0.6006875774614542	0.7011856397319289	0.5638353830971076	0	0.2	0.0
6817	0.0001340322201755322	1.6126484283604315e-05	1.5124079335364355e-06	0.998983357456157	None	0.2	1	0.3333333333333333	4	0.8	12	0.20987654320987653	0.8	16	12	0	0	0	1.0	9	9	1.1333333333333333	17	0.0	1.0	0.09679507545647723	0.5170879296186439	0.07240219345991195	0.6232251659067047	0.009930897196448392	0.5921475502241955	0.6098612621036444	0.5780636758930627	0	1.0	0.0
2704	0.00026377486560240994	2.8173829830399233e-06	1.7252241104149502e-06	0.9999963887716189	None	0.25	1	0.4	4	0.75	9	0.25925925925925924	0.75	13	9	0	0	0	0.6666666666666666	9	6	0.9333333333333333	14	0.0	1.0	0.09967300266203447	0.5015780582754221	-0.02221231292449329	0.6782530138857759	-0.08983571583349739	0.5467063876043773	0.7022991822108335	0.5776530584867897	0	1.0	0.0
3683	0.0001114016578903506	1.8289753790998194e-06	-1.4148797184387323e-06	0.9999909485132764	None	0.2777777777777778	5	0.39473684210526316	15	0.5818181818181818	32	0.7037037037037037	0.43636363636363634	38	24	18	0	0	1.0	9	9	3.8	57	0.0	0.875	1.6639690142257125e-05	0.5709199409228007	0.1459678125781014	0.5892642287462639	0.013365483235365853	0.5604205569284771	0.6572299269575904	0.5735784629900338	0	1.0	0.0
1762	None	None	None	None	None	0	0	0	0	0	0	1.0	0	0	0	0	0	0	1.0	1	1	0.06666666666666667	1	0.0	0	0	0	0	0	0	0	0	0	0	0	0
4072	0.00016678152752534064	1.3409282011807228e-06	1.6306394851918263e-07	0.9999999937294618	None	0.2	1	0.3333333333333333	4	0.8	12	0.20987654320987653	0.8	16	12	0	0	0	1.0	9	9	1.1333333333333333	17	0.0	1.0	0.00033875211387736847	0.6700646777506604	0.09953289531147846	0.5006222590871197	-0.04585123116516634	0.617489628822623	0.6784285032452217	0.5978763618825715	0	0.5	0.0
7034	0.015592002667164222	0.012230149392575327	0.011076361417935086	0.9954179590221439	None	0.2	1	0.3333333333333333	4	0.8	12	0.20987654320987653	0.8	16	12	0	0	0	1.0	9	9	1.1333333333333333	17	0.0	1.0	-0.09999999999658579	0.5000007271076632	2.117420940386883e-05	0.5387540619551482	-0.37124489577873493	0.999999998758879	0.8275839248234609	0.9989806061459305	0	0	0.0
375	None	None	None	None	None	0.25	1	0.4	4	0.7692307692307693	10	0.23809523809523808	0.7692307692307693	14	10	0	0	0	0.7777777777777778	7	9	1.0	15	0.0	1.0	0.044422550198067644	0.5820455866399341	0.1389470751704464	0.6237288053627037	-0.3384208351040834	0.9035933364130363	0.8903335589709762	0.7359056199879727	0	1.0	0.0
3041	0.002700356116048732	0.0019727753244903274	0.0014921691844198635	0.9956592368068601	None	0.25	1	0.4	4	0.7692307692307693	10	0.23809523809523808	0.7692307692307693	14	10	0	0	0	0.7777777777777778	7	9	1.0	15	0.0	1.0	0.09961080008587528	0.5532297891736001	0.029028411537780203	0.5812931620654872	0.08912670398876629	0.6114584037737951	0.571712100553234	0.5821859252200814	0	1.0	0.0
5010	0.01381943484008418	0.007327310725220447	0.005801888310927535	0.9929077344304541	None	0.25	1	0.4	4	0.7692307692307693	10	0.234375	0.7692307692307693	14	10	0	0	0	1.0	8	8	1.0	15	0.0	0.8571428571428571	0.09999999999986373	0.5000001594355495	-0.041966410686726505	0.5131865393022377	-0.14960479781105987	0.5111336948314074	0.7357889242184298	0.5081077202084977	0	0	0.0
7290	1.2363608875789335e-07	1.226596598500813e-07	4.012382256378665e-11	0.9999857157545259	None	0	0	0.018518518518518517	1	1.0	79	1.0	0	0	0	80	0	0	1.0	9	9	5.4	81	0.0	1.0	0	0	0	0	0	0	0	0	0	0	0
2952	1.895551779506169e-05	1.4900023049724064e-07	-1.4659306910171318e-07	0.9999957755186308	None	0	0	0.25	1	1.0	3	1.0	1.0	4	3	0	2	0	0.2	5	1	0.3333333333333333	5	0.6666666666666666	0	0.09999740690102177	0.5000135719528863	0.0443398435732719	0.574180722303432	0.03949499247184143	0.5745765132583557	0.5877249994579097	0.5497953526507203	1.0	1.0	0.0
330	None	None	None	None	None	0	0	0	0	0	0	1.0	0	0	0	0	0	0	1.0	1	1	0.06666666666666667	1	0.0	0	0	0	0	0	0	0	0	0	0	0	0
7255	0.00015067634679392957	1.2964960614847506e-06	-1.161922980959895e-06	0.9999933210929445	None	0.2	1	0.3333333333333333	4	0.8	12	0.20987654320987653	0.8	16	12	0	0	0	1.0	9	9	1.1333333333333333	17	0.0	1.0	-0.018875730639793507	0.5134302565747327	-0.09741198535381031	0.6657478726063066	0.027025615588614226	0.5402756042596003	0.618182659749104	0.5747848545056184	0	0.0625	0.0
5709	0.0	0.0	0.0	0.9999999999999998	None	0	0	0	0	0	0	1.0	0	0	0	0	4	0	1.0	1	1	0.06666666666666667	1	1.0	0	0	0	0	0	0	0	0	0	0	0	0
7323	0.0019150157690385637	0.0006405417308134683	0.0006378024118147069	0.9958255619353411	None	0.25	1	0.4	4	0.75	9	0.25925925925925924	0.75	13	9	0	0	0	0.6666666666666666	6	9	0.9333333333333333	14	0.0	1.0	-0.099999999967845	0.500007270548901	0.0006697965829311441	0.5656688595677873	0.0747951830069329	0.6419755308611387	0.6717996405301193	0.5702145387911146	0	0	0.0
5488	0.0	0.0	0.0	1.0	None	0	0	0	0	0	0	1.0	0	0	0	0	0	0	1.0	1	1	0.06666666666666667	1	0.0	0	0	0	0	0	0	0	0	0	0	0	0
6084	None	None	None	None	None	0.05263157894736842	1	0.3	12	0.6551724137931034	38	0.7407407407407407	0.41379310344827586	34	24	25	0	0	1.0	9	9	4.0	60	0.0	0.8518518518518519	-0.09999999999773715	0.500019136538078	1.3581667226303778e-06	0.5908325486146068	-0.2726413580409022	0.9999999999662621	0.9555041253279098	0.9997142083568974	0	0	0.0
3939	0.009362659452119924	0.0015919866814351304	0.0015870040785376648	0.9809142102787368	None	0.2	1	0.3333333333333333	4	0.8	12	0.20987654320987653	0.8	16	12	0	0	0	1.0	9	9	1.1333333333333333	17	0.0	1.0	0.11629754494242688	1.0	0.029346804176835512	0.5994414943604081	-0.09998597682307571	0.5002620299407553	0.7306190016781315	0.9999999998698834	0	0.8125	0.0
7114	0.00680364915043757	0.0018372956338623186	-0.0005393809610830826	0.9908969710487392	None	0.375	3	0.42105263157894735	8	0.6538461538461539	17	0.3888888888888889	0.6538461538461539	25	17	2	0	0	0.8888888888888888	8	9	1.8666666666666667	28	0.0	0.7368421052631579	-0.09999999999992833	0.500000482086027	0.08258839295082605	0.5552860774272302	0.09057436621279552	0.5389775048398876	0.7048339327596147	0.5314817284154637	0	1.0	0.0
7064	0.0	0.0	0.0	0.9999999999999998	None	0	0	0	0	0	0	1.0	0	0	0	0	4	0	1.0	1	1	0.06666666666666667	1	1.0	0	0	0	0	0	0	0	0	0	0	0	0
5467	None	None	None	None	None	0	0	0.09259259259259259	5	0.9230769230769231	72	0.9876543209876543	0.1282051282051282	13	10	66	0	0	1.0	9	9	5.333333333333333	80	0.0	0.9859154929577465	-0.09999998373140494	0.5000003175698602	0.09276630313456893	0.5596478022594104	0.06489754852511591	0.5228797003358299	0.6999933402288397	0.5275817079868045	0	1.0	0.0
2064	None	None	None	None	None	0	0	0.25	1	1.0	3	1.0	1.0	4	3	0	3	0	0.2	1	5	0.3333333333333333	5	1.0	0	-0.06478479433584262	0.6135821221870229	0.03485148497427864	0.526673820784061	-0.016630273155444204	0.5423606574009345	0.6062837272254623	0.5612771867010441	1.0	1.0	0.0
2306	None	None	None	None	None	0	0	0	0	0	0	1.0	0	0	0	0	0	0	1.0	1	1	0.06666666666666667	1	0.0	0	0	0	0	0	0	0	0	0	0	0	0
5492	0.00032426928927632064	6.459205020554511e-06	5.4470910901280184e-06	0.9986734414250567	None	0.2	1	0.3333333333333333	4	0.8	12	0.20987654320987653	0.8	16	12	0	0	0	1.0	9	9	1.1333333333333333	17	0.0	1.0	0.07042787710771004	0.5987903592343387	0.0008963532204991867	0.5023346381414489	0.043965593604919986	0.5086562918129719	0.5721909533608226	0.5369653235073171	0	1.0	0.0
7245	0.0	0.0	0.0	1.0	None	0	0	0	0	0	0	1.0	0	0	0	0	0	0	1.0	1	1	0.06666666666666667	1	0.0	0	0	0	0	0	0	0	0	0	0	0	0
342	None	None	None	None	None	1.0	1	0.8	4	0.4	2	0.4375	0.4	6	2	0	0	0	1.0	4	4	0.4666666666666667	7	0.0	0.6666666666666666	0.08273619328084747	0.5322368822255931	0.06673447741370009	0.5234680960628212	0.08888806115314946	0.5118178861021769	0.5358765630919268	0.522513799987949	0	1.0	0.0
7308	0.015338216167464525	0.01143598491996809	0.010247953230105538	0.9954329970540375	None	0.2	1	0.3333333333333333	4	0.8	12	0.20987654320987653	0.8	16	12	0	0	0	1.0	9	9	1.1333333333333333	17	0.0	1.0	-0.09999999999658579	0.5000007271076632	2.117420940386883e-05	0.5387540619551482	-0.37124489577873493	0.999999998758879	0.8275839248234609	0.9989806061459305	0	0	0.0
2223	None	None	None	None	None	0	0	0.13333333333333333	4	0.8571428571428571	36	0.6111111111111112	0	0	0	43	8	0	0.8888888888888888	9	8	2.933333333333333	44	0.08888888888888889	0.717948717948718	0	0	0	0	0	0	0	0	0	0	0
2423	None	None	None	None	None	0	0	0.4166666666666667	5	0.625	10	0.5	0.4375	10	7	7	8	0	1.0	6	6	1.2	18	0.5333333333333333	0.16666666666666666	0.0765887639065457	0.5834921014395351	0.06573161160537848	0.5850974342552488	0.2691478264555444	0.5542184045447112	0.7298534311470619	0.5743276068886807	0.0	0	0.0
7305	4.681418036526837e-06	4.893903504682675e-08	4.345151414541228e-08	0.9999772866260317	None	0	0	0.3333333333333333	2	0.8333333333333334	5	0.4	0.8333333333333334	6	5	1	5	0	0.8	5	4	0.5333333333333333	8	1.0	0	-0.09999999989370909	0.500000040135965	0.0001640025941814714	0.5005274010339675	0.001958167461301198	0.5104359832840674	0.6169183978226637	0.5036549150615468	1.0	1.0	0.0
6056	0.0	0.0	0.0	1.0	None	0	0	0	0	0	0	1.0	0	0	0	0	0	0	1.0	1	1	0.06666666666666667	1	0.0	0	0	0	0	0	0	0	0	0	0	0	0
5754	6.6931074453559895e-06	1.1244350089973065e-07	-1.3824088306701598e-08	0.9999844385180904	None	0	0	0.018518518518518517	1	1.0	79	1.0	0	1	0	79	0	0	1.0	9	9	5.4	81	0.0	1.0	0	0	0	0	0	0	0	0	0	0	0
6022	0.009168062075618334	0.006920291304956639	0.006761641552376337	0.9966936251134781	None	0.2	1	0.3333333333333333	4	0.8	12	0.20987654320987653	0.8	16	12	0	0	0	1.0	9	9	1.1333333333333333	17	0.0	1.0	0.09991889703388367	0.5005541506879299	0.024416525694461202	0.5856322530678805	0.09227331145873685	0.5379154820254848	0.5855344060118772	0.5415794559250969	0	1.0	0.0
7369	0.00835461054471998	0.004810285467178924	0.0020427729863200716	0.9896015756025329	None	0.16666666666666666	1	0.5714285714285714	8	0.42105263157894735	8	0.375	0.42105263157894735	15	8	5	1	0	0.875	7	8	1.4	21	0.14285714285714285	0.4444444444444444	-0.09999923406087677	0.5008330750795302	0.006744534342660098	0.5552268878352286	0.4380295287366399	0.9404680368035051	0.904464288706617	0.7300749848097983	1.0	1.0	0.0
4911	1.4361543366046463e-05	3.7666039550628186e-06	-3.7666034629531197e-06	0.9985088890608648	None	0	0	0.25	1	1.0	3	1.0	1.0	4	3	0	0	0	0.2	1	5	0.3333333333333333	5	0.0	0	-0.09999992463784547	0.5000013253764309	0.08321170525146059	0.5308226492467507	1.0840789909040676e-05	0.50000073066898	0.6789937496111453	0.5102864944013475	0	1.0	0.0
5774	2.1753680652680686e-08	2.1750384576053177e-08	-2.1746575777627554e-08	0.9999975729901693	None	0.25	1	0.4	4	0.7692307692307693	10	0.23809523809523808	0.7692307692307693	14	10	0	0	0	0.7777777777777778	9	7	1.0	15	0.0	1.0	0.0999965724440737	0.5005757436405364	-0.05214763174716526	0.5611971239972273	3.854308849997029e-11	0.5000001574924511	0.6527862058440912	0.5206819879307538	0	0.8571428571428571	0.0
6351	None	None	None	None	None	0.06666666666666667	1	0.3333333333333333	11	0.6382978723404256	30	0.6049382716049383	0.3617021276595745	25	17	23	0	0	1.0	9	9	3.2666666666666666	49	0.0	1.0	2.3419075237685407e-15	0.5000168411442488	0.06407628479217387	0.6042736780272449	0.08420262027222217	0.5082812149337985	0.5909036604267426	0.5379683988410024	0	1.0	0.0
7526	0.004167271881947184	0.0017276826331444513	0.0013062788132726308	0.9977977952446164	None	0.3076923076923077	4	0.35714285714285715	10	0.6923076923076923	27	0.5061728395061729	0.6923076923076923	37	27	3	0	0	1.0	9	9	2.7333333333333334	41	0.0	1.0	-0.09999999999981492	0.5000001427925493	6.955174415611184e-06	0.5220910831533538	0.07514152554726496	0.5684377426700801	0.6720362069728723	0.5302880780771226	0	0	0.0
5164	3.7269911278528335e-07	1.1942728533512727e-08	-1.1942532845598281e-08	0.99999526132499	None	0	0	1.0	1	0	0	1.0	0	1	0	0	3	0	0.5	1	2	0.13333333333333333	2	1.0	0	0	0	0	0	0	0	0	0	0	0	0
1674	None	None	None	None	None	0	0	0	0	0	0	1.0	0	0	0	0	0	0	1.0	1	1	0.06666666666666667	1	0.0	0	0	0	0	0	0	0	0	0	0	0	0
6042	0.0	0.0	0.0	0.9999999999999998	None	0	0	0	0	0	0	1.0	0	0	0	0	4	0	1.0	1	1	0.06666666666666667	1	1.0	0	0	0	0	0	0	0	0	0	0	0	0
3130	0.006185246746422792	6.261697631237356e-05	5.5480107073630795e-05	0.9901686849023933	None	0	0	0.5	4	0.6	6	0.6	0.6	10	6	1	2	0	0.8	5	4	0.8	12	1.0	0.2857142857142857	0.09996960954730523	0.5004509405453925	0.0999972722493466	0.500008669184315	-0.04308536886684187	0.5220416356785296	0.6624914086443056	0.5075046164826577	0.95	0.9	0.08707868726002563
2324	None	None	None	None	None	0.3333333333333333	1	0.5	4	0.7	7	0.3	0.7	11	7	0	0	0	0.625	8	5	0.8	12	0.0	1.0	0.10682347149083408	0.6457017744582253	0.11683656615452502	0.5668646458072715	0.06668508413808366	0.5639181635704421	0.5662930529016752	0.5927750896956032	0	1.0	0.0
1287	None	None	None	None	None	0	0	0.3125	5	0.6190476190476191	13	0.5111111111111111	0	2	0	20	0	0	0.5555555555555556	9	5	1.5333333333333334	23	0.0	0.3	0	0	0	0	0	0	0	0	0	0	0
3214	0.002160766566978927	0.0004072302428822054	0.00025217128996216147	0.9970416563186727	None	0.2	1	0.3333333333333333	4	0.8	12	0.20987654320987653	0.8	16	12	0	0	0	1.0	9	9	1.1333333333333333	17	0.0	1.0	0.07768765874625652	0.574201292583358	0.0002501705994752265	0.501587356901349	-0.09191072372359951	0.651026621448756	0.6408889129273891	0.5767971951961245	0	0.25	0.0
1877	None	None	None	None	None	0.2	1	0.3333333333333333	4	0.8	12	0.20987654320987653	0.8	16	12	0	0	0	1.0	9	9	1.1333333333333333	17	0.0	1.0	0.22475098240760655	0.970249859636563	-0.19189120490944475	0.5	0.014643611902538434	0.5966024633454853	0.8483600152140185	0.7844882371317318	0	0.9375	0.0
4929	None	None	None	None	None	0	0	0.1509433962264151	8	0.8441558441558441	65	0.9753086419753086	0.2077922077922078	22	16	56	0	0	1.0	9	9	5.266666666666667	79	0.0	0.9714285714285714	-0.023347333543779276	0.5093593897370792	0.05921009866268061	0.6204345050751765	-0.2994717744434331	0.9999999998241655	0.9447132958739947	0.9995305304251768	0	0.9545454545454546	0.0
1999	None	None	None	None	None	0	0	0.2647058823529412	9	0.6666666666666666	32	0.6944444444444444	0	0	0	49	3	0	0.8888888888888888	9	8	3.3333333333333335	50	0.029411764705882353	0.7659574468085106	0	0	0	0	0	0	0	0	0	0	0
835	None	None	None	None	None	0	0	0.38461538461538464	5	0.5882352941176471	10	0.5428571428571428	0.058823529411764705	4	1	14	3	0	0.7142857142857143	5	7	1.2666666666666666	19	0.10344827586206896	0.42857142857142855	0.099293326770867	0.5027656822495217	0.05708423833721397	0.5727809424140926	0.077001884268985	0.5718444577783965	0.56303336340499	0.5493100132098315	1.0	1.0	0.0
736	None	None	None	None	None	0.3333333333333333	1	0.5	4	0.6666666666666666	6	0.3055555555555556	0.6666666666666666	10	6	0	0	0	1.0	6	6	0.7333333333333333	11	0.0	0.8	-0.20072203211519918	0.8551328981674486	-0.05060419548735586	0.6588985129971796	0.0013333333552661042	0.5094069004505519	0.7006517022744148	0.6950467326802859	0	1.0	0.0
5119	3.0122781674038548e-06	5.9525869101752946e-09	3.323689087327984e-09	0.9999999849386261	None	0	0	0	0	0	0	1.0	0	0	0	0	0	0	1.0	1	1	0.06666666666666667	1	0.0	0	0	0	0	0	0	0	0	0	0	0	0
7270	0.0	0.0	0.0	1.0	None	0	0	0	0	0	0	1.0	0	0	0	0	0	0	1.0	1	1	0.06666666666666667	1	0.0	0	0	0	0	0	0	0	0	0	0	0	0
3418	0.004238726823815483	0.0008132228551595581	0.0007683234442749918	0.9988620021426572	None	0.2	1	0.3333333333333333	4	0.8	12	0.20987654320987653	0.8	16	12	0	0	0	1.0	9	9	1.1333333333333333	17	0.0	1.0	0.08909707012821097	0.52728094155835	0.09808391633106835	0.551711680600495	0.02517145361165521	0.6442360178485149	0.5814339671194654	0.5753075767265836	0	1.0	0.0
521	None	None	None	None	None	0	0	0.2972972972972973	11	0.6226415094339622	33	0.7638888888888888	0.1509433962264151	14	8	40	9	0	0.8888888888888888	9	8	3.6666666666666665	55	0.11538461538461539	0.9787234042553191	0.098478930322813	0.5917170090053084	-0.012987131941541358	0.654138802486241	-0.10511404431309015	0.6454388710024246	0.7198752617456967	0.6308348297440338	0.9285714285714286	0	0.0
1768	None	None	None	None	None	0	0	0	0	0	0	1.0	0	0	0	0	4	0	1.0	1	1	0.06666666666666667	1	1.0	0	0	0	0	0	0	0	0	0	0	0	0
2875	6.68457689525014e-05	2.5257605664337503e-07	2.520977531799883e-07	0.9999999958232445	None	0.2	1	0.3333333333333333	4	0.8	12	0.20987654320987653	0.8	16	12	0	0	0	1.0	9	9	1.1333333333333333	17	0.0	1.0	-0.006032706860487564	0.6519545055020292	0.09137115422757425	0.6606042854021211	0.0007592084118748304	0.5862558597521492	0.604034306023305	0.6335273941854231	0	1.0	0.0
6146	0.015530860976899475	0.012090943546038853	0.010988170057368846	0.9953722662047685	None	0.2	1	0.3333333333333333	4	0.8	12	0.20987654320987653	0.8	16	12	0	0	0	1.0	9	9	1.1333333333333333	17	0.0	1.0	-0.09999999999658579	0.5000007271076632	2.117420940386883e-05	0.5387540619551482	-0.37124489577873493	0.999999998758879	0.8275839248234609	0.9989806061459305	0	0	0.0
1743	None	None	None	None	None	0	0	0	0	0	0	1.0	0	0	0	0	4	0	1.0	1	1	0.06666666666666667	1	1.0	0	0	0	0	0	0	0	0	0	0	0	0
1252	None	None	None	None	None	0.2	1	0.3333333333333333	4	0.8	12	0.20987654320987653	0.8	16	12	0	0	0	1.0	9	9	1.1333333333333333	17	0.0	1.0	0.020333682737350738	0.5824119656280705	5.406951378756773e-09	0.5000001697585482	-0.03266320829045551	0.6771607640877235	0.5920320907735818	0.5885108047522037	0	1.0	0.0
2284	None	None	None	None	None	0	0	0.5	2	0.75	3	0.6	0.75	5	3	0	2	0	0.4	2	5	0.4	6	1.0	0	0.03721648894598096	0.5387244969829934	0.025899536521243206	0.5873968494987377	0.09998651463444667	0.500102425111147	0.5807359458526867	0.5423013832634924	1.0	1.0	0.0
3830	0.0	0.0	0.0	1.0	None	0	0	0	0	0	0	1.0	0	0	0	0	0	0	1.0	1	1	0.06666666666666667	1	0.0	0	0	0	0	0	0	0	0	0	0	0	0
7033	0.014433167932003466	0.011327973484999277	0.010350902576209174	0.9955164396998483	None	0.2	1	0.3333333333333333	4	0.8	12	0.20987654320987653	0.8	16	12	0	0	0	1.0	9	9	1.1333333333333333	17	0.0	1.0	-0.09999999999658579	0.5000007271076632	2.117420940386883e-05	0.5387540619551482	-0.37124489577873493	0.999999998758879	0.8275839248234609	0.9989806061459305	0	0	0.0
7435	2.8771368527954823e-06	1.421700520233094e-07	-1.420765210927584e-07	0.9999943161325945	None	0.2	2	0.36363636363636365	8	0.6774193548387096	21	0.4074074074074074	0.6774193548387096	29	21	3	0	0	1.0	9	9	2.2	33	0.0	0.75	2.0422211416292093e-12	0.5000003304638884	-0.07542794058833294	0.5495888326888658	0.0014829387339831347	0.5067978765768665	0.5891760674282631	0.5188414120509975	0	1.0	0.0
4971	None	None	None	None	None	0	0	0.05555555555555555	3	0.9487179487179487	74	0.9876543209876543	0.02564102564102564	3	2	76	1	0	1.0	9	9	5.333333333333333	80	0.0064516129032258064	0.9859154929577465	0.06549589560845183	0.5989199229576084	0.08197857916998107	0.5706284650960716	0.08033555762139874	0.5225965204269793	0.5644718032880711	0.5642945869904779	1.0	1.0	0.0
3844	0.0010391284784772284	0.00010554251034933548	3.141788820716214e-05	0.9986039924033602	None	0.3333333333333333	1	0.5	4	0.6666666666666666	6	0.3055555555555556	0.6666666666666666	10	6	0	0	0	1.0	6	6	0.7333333333333333	11	0.0	0.4	0.07805471989189813	0.5411070861430054	0.20841901276714175	0.999999999997953	-0.08469224221394338	0.6456328925143697	0.7022236161955634	0.9999016081419811	0	1.0	0.0
6290	0.0004774719493013363	6.385925858026958e-05	6.0166329436088367e-05	0.9987706129286682	None	0.25	1	0.36363636363636365	4	0.7857142857142857	11	0.2222222222222222	0.7857142857142857	15	11	0	0	0	0.8888888888888888	9	8	1.0666666666666667	16	0.0	1.0	8.709751891931561e-14	0.5085705821432281	-0.01068799723734613	0.6423597129136873	0.06284269804450202	0.5073643942089127	0.5895239017930411	0.5539035479485697	0	0.6	0.0
3282	0.0054997683145306024	0.0007213553984740766	0.00046778830757540516	0.9958357141608454	None	0.2857142857142857	2	0.4117647058823529	7	0.6521739130434783	15	0.46296296296296297	0.6521739130434783	22	15	2	0	0	0.6666666666666666	9	6	1.6666666666666667	25	0.0	0.7368421052631579	2.506278218718144e-07	0.5287444897069132	0.09989997974570933	0.5683018287368804	-0.0438013184971309	0.6030598432799095	0.6201654694926617	0.566950656022309	0	0.09090909090909091	0.0
5715	0.00014950450518456167	1.3062226920359902e-06	-1.147903521035027e-07	0.999938130425225	None	0.25	1	0.36363636363636365	4	0.7857142857142857	11	0.2222222222222222	0.7857142857142857	15	11	0	0	0	0.8888888888888888	8	9	1.0666666666666667	16	0.0	1.0	-0.09999999999757635	0.5000004835725448	-0.029447119291190378	0.6330849077984726	-0.039264151769093855	0.5973160977371196	0.583453297928178	0.5776800236551386	0	0	0.0
3618	0.0010774642467555652	0.0001315669490899155	-1.8260150810914553e-05	0.9994520367411577	None	0.2857142857142857	2	0.4117647058823529	7	0.6521739130434783	15	0.30864197530864196	0.6521739130434783	22	15	2	0	0	1.0	9	9	1.6666666666666667	25	0.0	0.625	0.0947759080340361	0.6571279104004449	6.254321394321784e-09	0.5044028502847012	-0.038352401069746044	0.5993093971857401	0.6511877619664888	0.5882915411406197	0	0.5	0.0
6150	0.009134535924854597	0.006171348498282876	0.006042330194233354	0.9967319034199136	None	0.2	1	0.3333333333333333	4	0.8	12	0.20987654320987653	0.8	16	12	0	0	0	1.0	9	9	1.1333333333333333	17	0.0	1.0	0.09991889703388367	0.5005541506879299	0.024416525694461202	0.5856322530678805	0.09227331145873685	0.5379154820254848	0.5855344060118772	0.5415794559250969	0	1.0	0.0
344	None	None	None	None	None	0	0	0	0	0	0	1.0	0	0	0	0	0	0	1.0	1	1	0.06666666666666667	1	0.0	0	0	0	0	0	0	0	0	0	0	0	0
3134	0.0003860110944931031	0.0002631534362230459	0.00025782859224778937	0.9992865509566166	None	0	0	0.18604651162790697	8	0.7741935483870968	48	0.7901234567901234	0.04838709677419355	5	3	58	9	0	1.0	9	9	4.266666666666667	64	0.07627118644067797	0.8214285714285714	0.07044000975327883	0.5622066170666307	-0.09938781999734728	0.5055207938292847	0.08793206549968294	0.57426697123527	0.7006963017070524	0.5474805332973586	1.0	1.0	0.1271221340250965
828	None	None	None	None	None	0	0	0.42857142857142855	3	0.75	6	0.3333333333333333	0.75	9	6	0	0	0	0.8333333333333334	5	6	0.6666666666666666	10	0.0	0.4	0.0003757666697851394	0.5008024594632124	0.09487171953451938	0.5825724328566214	4.420572026958915e-25	0.5	0.6098998432163818	0.5280166504919004	0	1.0	0.0
2254	None	None	None	None	None	0	0	0	0	0	0	1.0	0	0	0	0	4	0	1.0	1	1	0.06666666666666667	1	1.0	0	0	0	0	0	0	0	0	0	0	0	0
5548	0.004810468511289149	0.003264323244576765	0.0026382748818738464	0.9971749606750431	None	0.2	1	0.3333333333333333	4	0.8	12	0.20987654320987653	0.8	16	12	0	0	0	1.0	9	9	1.1333333333333333	17	0.0	1.0	0.0999999999902813	0.500000000848485	0.0030708286929321997	0.5731602402382685	-0.7184479330763219	1.0	0.994791185393485	0.9999958440433886	0	1.0	0.0
6433	0.008658073267175203	0.006629019010240931	0.006514525195461189	0.9966742932290349	None	0.2	1	0.3333333333333333	4	0.8	12	0.20987654320987653	0.8	16	12	0	0	0	1.0	9	9	1.1333333333333333	17	0.0	1.0	0.09991889703388367	0.5005541506879299	0.024416525694461202	0.5856322530678805	0.09227331145873685	0.5379154820254848	0.5855344060118772	0.5415794559250969	0	1.0	0.0
1159	None	None	None	None	None	1.0	1	1.0	4	0.0	0	0.5555555555555556	0	4	0	0	0	0	1.0	3	3	0.3333333333333333	5	0.0	1.0	0	0	0	0	0	0	0	0	0	0	0
4521	0.0	0.0	0.0	1.0	None	0	0	0	0	0	0	1.0	0	0	0	0	0	0	1.0	1	1	0.06666666666666667	1	0.0	0	0	0	0	0	0	0	0	0	0	0	0
1983	None	None	None	None	None	0	0	0.25	1	1.0	3	1.0	1.0	4	3	0	3	0	0.2	1	5	0.3333333333333333	5	1.0	0	-0.06478479433584262	0.6135821221870229	0.03485148497427864	0.526673820784061	-0.016630273155444204	0.5423606574009345	0.6062837272254623	0.5612771867010441	1.0	1.0	0.0
3805	0.0024594380518077777	0.001942813887099707	0.0018946417321866027	0.9986092699344293	None	0.25	1	0.36363636363636365	4	0.7857142857142857	11	0.2222222222222222	0.7857142857142857	15	11	0	0	0	0.8888888888888888	8	9	1.0666666666666667	16	0.0	1.0	-0.09999911101108316	0.5038371182788197	-0.09917556390010335	0.5008646160509398	0.08363009208473729	0.6102587913162939	0.7006568508775923	0.5388554500482432	0	0.5333333333333333	0.0
1917	None	None	None	None	None	0	0	0.75	3	0.5	2	0.6	0.5	5	2	0	0	0	0.4	2	5	0.4	6	0.0	1.0	0.007133203160810821	0.6317326571196397	0.03220745438078225	0.5662734659187507	0.07542554463504862	0.521852087281907	0.5690836070711174	0.5739359290454727	0	1.0	0.0
2686	None	None	None	None	None	0	0	0.1590909090909091	7	0.8412698412698413	53	0.8024691358024691	0.36507936507936506	29	23	35	0	0	1.0	9	9	4.333333333333333	65	0.0	0.8571428571428571	-0.0108305157578699	0.6831510405327521	-0.13567922789083914	0.9999999999874727	0.011861422482176694	0.515165182238423	0.9090441455995489	0.9998238546923278	0	1.0	0.0
4953	1.3497401406912623e-08	1.2908921699098125e-08	8.592325045409553e-10	0.9999985048150866	None	0.25	1	0.36363636363636365	4	0.7857142857142857	11	0.2222222222222222	0.7857142857142857	15	11	0	0	0	0.8888888888888888	8	9	1.0666666666666667	16	0.0	1.0	0.08159428963408502	0.5983724311349254	9.32567013108678e-05	0.5001864583094345	1.121781930977507e-15	0.5000000199733023	0.594910482106355	0.5332370847970278	0	0.13333333333333333	0.0
6303	0.01544810926787899	0.011962658569047054	0.010990509824870025	0.9954560922922578	None	0.2	1	0.3333333333333333	4	0.8	12	0.20987654320987653	0.8	16	12	0	0	0	1.0	9	9	1.1333333333333333	17	0.0	1.0	-0.09999999999658579	0.5000007271076632	2.117420940386883e-05	0.5387540619551482	-0.37124489577873493	0.999999998758879	0.8275839248234609	0.9989806061459305	0	0	0.0
315	None	None	None	None	None	0	0	0.15	6	0.8275862068965517	48	0.7407407407407407	0.27586206896551724	18	16	41	10	0	1.0	9	9	4.0	60	0.11904761904761904	0.7843137254901961	0.0842951928589346	0.5338320512098048	-0.08440458351068335	0.562819926546643	0.056627508379438196	0.5415623910911403	0.6792839834098526	0.5461006883669326	1.0	1.0	0.0
3696	0.003206520813828899	0.00030667097203439106	-0.0002526337726890746	0.99958948808553	None	0.25	1	0.4	4	0.7692307692307693	10	0.23809523809523808	0.7692307692307693	14	10	0	0	0	0.7777777777777778	7	9	1.0	15	0.0	1.0	-0.08963299476587253	0.5918868964533458	0.17881530689801506	0.6387826386635166	0.09959972891501591	0.5011889803838648	0.7429913240194284	0.5782362417067825	0	0.9285714285714286	0.0
1411	None	None	None	None	None	0	0	0.5	2	0.75	3	1.0	0.75	5	3	0	0	0	0.16666666666666666	6	1	0.4	6	0.0	0.4	0.10538451021948754	0.5682514192361926	0.01713195935427846	0.6357407120208167	0.12992312940359932	0.5213443589041327	0.6307476965313409	0.5758332774886964	0	1.0	0.0
2128	None	None	None	None	None	0.25	1	0.36363636363636365	4	0.7857142857142857	11	0.2222222222222222	0.7857142857142857	15	11	0	0	0	0.8888888888888888	8	9	1.0666666666666667	16	0.0	1.0	0.05588116845207456	0.5463771827943245	7.431896549858629e-11	0.500006754741661	0.008529906647522819	0.5747866654868743	0.56379898915984	0.5405340562719562	0	1.0	0.0
3470	5.488204895002205e-07	3.7824776906725474e-08	-2.6951522604177264e-08	0.9999916575117214	None	0.3333333333333333	1	0.5	4	0.6666666666666666	6	0.3055555555555556	0.6666666666666666	10	6	0	0	0	1.0	6	6	0.7333333333333333	11	0.0	0.4	0.03695748727104223	0.5073366842984953	0.12099782306508941	0.5120990331255848	0.00010308330450642159	0.5001129392990133	0.6240002009456233	0.5065168128424966	0	1.0	0.0
6861	None	None	None	None	None	0.3333333333333333	4	0.5384615384615384	14	0.4594594594594595	17	0.6964285714285714	0.35135135135135137	26	13	12	0	0	0.875	7	8	2.6	39	0.0	0.7741935483870968	-0.09999999763059032	0.5000101412201364	0.03567372780555368	0.5874619369937769	-0.09634777282255197	0.6437346079552058	0.6588828743964841	0.5781161392678265	0	1.0	0.0
1800	None	None	None	None	None	0	0	0.25	1	1.0	3	1.0	1.0	4	3	0	1	0	0.2	5	1	0.3333333333333333	5	0.3333333333333333	0	-0.03481225579018865	0.5008347654170503	0.12540439990052865	0.5230943387766834	0.09999999999866163	0.500000000006038	0.6689070653361195	0.50798117175073	1.0	1.0	0.0
6910	0.004747424162384541	0.002564838856899121	0.0025641634178577575	0.9943614376314609	None	0.2	1	0.3333333333333333	4	0.8	12	0.20987654320987653	0.8	16	12	0	0	0	1.0	9	9	1.1333333333333333	17	0.0	1.0	-0.09999999999618844	0.5000028609503968	0.009793841821941228	0.577979822928075	0.04987023743655747	0.6325671156408823	0.6650300105939522	0.570995595441248	0	1.0	0.0
1616	None	None	None	None	None	0.2	1	0.3333333333333333	4	0.8	12	0.20987654320987653	0.8	16	12	0	0	0	1.0	9	9	1.1333333333333333	17	0.0	1.0	-0.08743582896084645	0.6453731253889678	0.131702882134759	0.5853500059088123	0.038483842268860355	0.5370709654415292	0.6853615486803498	0.5900159643518419	0	1.0	0.0
7312	0.0	0.0	0.0	0.9999999999999998	None	0	0	0	0	0	0	1.0	0	0	0	0	4	0	1.0	1	1	0.06666666666666667	1	1.0	0	0	0	0	0	0	0	0	0	0	0	0
1767	None	None	None	None	None	0	0	0.25	1	1.0	4	0.6	0.75	4	3	1	2	0	0.4	5	2	0.4	6	0.4	0	0.09506218158134885	0.5536205867556241	0.18952767791866493	0.5	0.06866411984999367	0.5567292562037717	0.6295805986933046	0.5368670195862693	1.0	1.0	0.0
7420	0.015092697185110741	0.011834217091408866	0.010703129683388513	0.9954558263356151	None	0.2	1	0.3333333333333333	4	0.8	12	0.20987654320987653	0.8	16	12	0	0	0	1.0	9	9	1.1333333333333333	17	0.0	1.0	-0.09999999999658579	0.5000007271076632	2.117420940386883e-05	0.5387540619551482	-0.37124489577873493	0.999999998758879	0.8275839248234609	0.9989806061459305	0	0	0.0
5244	0.0	0.0	0.0	1.0	None	0	0	0	0	0	0	1.0	0	0	0	0	0	0	1.0	1	1	0.06666666666666667	1	0.0	0	0	0	0	0	0	0	0	0	0	0	0
4988	0.013532143206302737	0.00863368569421773	0.005418422083755713	0.9968479052649818	None	0.2	1	0.3333333333333333	4	0.8	12	0.20987654320987653	0.8	16	12	0	0	0	1.0	9	9	1.1333333333333333	17	0.0	1.0	-0.09999999433056157	0.5002437275258637	0.027717447130017274	0.5748579076303518	-0.24588390981051483	0.6107479953139416	0.7595365380664221	0.5624334335811875	0	0	0.0
2835	None	None	None	None	None	0	0	0.16279069767441862	7	0.8064516129032258	50	0.7901234567901234	0.0967741935483871	10	6	53	0	0	1.0	9	9	4.266666666666667	64	0.0	0.7796610169491526	-0.05150792636056354	0.6509906687895007	0.05539308921667552	0.652397652080389	0.041611184627028855	0.5851417387820734	0.6316506375677666	0.6300200864625994	0	1.0	0.0
5651	0.028642529209426008	0.007142665842048071	0.002321476564710056	0.9760595761711981	None	0.25	1	0.4	4	0.7692307692307693	10	0.234375	0.7692307692307693	14	10	0	0	0	1.0	8	8	1.0	15	0.0	0.8571428571428571	0.3994377512915439	0.6905317910051378	0.06979381973637687	0.5793686032263454	0.14790981701093533	0.5386446449261617	0.7977672138387013	0.6048922997913477	0	1.0	0.0
5037	0.0028947462608740373	0.001882725007441643	0.0018801634361532696	0.9966874356254563	None	0.2	1	0.3333333333333333	4	0.8	12	0.20987654320987653	0.8	16	12	0	0	0	1.0	9	9	1.1333333333333333	17	0.0	1.0	0.0996949182333825	0.5154180782641301	7.714531450328953e-23	0.5	-0.08168206573350448	0.6454990960521609	0.6753184627766322	0.5548619606841588	0	0.1875	0.0
2836	6.800520751243949e-09	6.282930737287137e-09	-1.417834934350597e-10	0.9999994995873064	None	0	0	1.0	3	0.0	0	0.6666666666666666	0	0	0	3	1	0	0.6666666666666666	2	3	0.26666666666666666	4	0.1	1.0	0	0	0	0	0	0	0	0	0	0	0
5433	None	None	None	None	None	0.15384615384615385	2	0.3793103448275862	11	0.6097560975609756	25	0.5308641975308642	0.2926829268292683	21	12	21	0	0	1.0	9	9	2.8666666666666667	43	0.0	0.8235294117647058	0.0999106505625547	0.5351827547646135	0.09936139381101187	0.5150563179752895	0.09930127346441463	0.5008535312293046	0.5042949002519029	0.5170451917173213	0	1.0	0.0
4294	0.0024026297637708646	0.002160508581880401	0.0021396073858886383	0.9967116400043606	None	0.25	1	0.4	4	0.7692307692307693	10	0.23809523809523808	0.7692307692307693	14	10	0	0	0	0.7777777777777778	7	9	1.0	15	0.0	1.0	-0.09978653585645489	0.5023480275786506	-0.043728326814251345	0.532268762433903	-0.05204802577828582	0.5878877517826555	0.5652342528615917	0.5410645578679636	0	0	0.0
2251	None	None	None	None	None	0.2	1	0.3333333333333333	4	0.8	12	0.20987654320987653	0.8	16	12	0	0	0	1.0	9	9	1.1333333333333333	17	0.0	1.0	0.08531489796918189	0.5833193736634418	0.09899509029393228	0.5229590356377235	0.0939148069755619	0.5737077851455394	0.5514039609873514	0.5601498485490842	0	1.0	0.0
5324	3.631592923886547e-05	6.685500582395362e-07	6.325919716330856e-07	0.9999999944395569	None	0.2	1	0.3333333333333333	4	0.8	12	0.20987654320987653	0.8	16	12	0	0	0	1.0	9	9	1.1333333333333333	17	0.0	1.0	0.1078900337305814	0.6444499642084928	0.09971407493128856	0.5588154005203885	0.015530361532333512	0.5407925066585622	0.6138718573182274	0.582134076589417	0	1.0	0.0
4565	1.2006102406385073e-07	9.709102968527968e-08	8.897977914713325e-09	0.9999791483548253	None	0	0	0.037037037037037035	2	0.9743589743589743	76	0.9876543209876543	0	0	0	79	1	0	1.0	9	9	5.333333333333333	80	0.006172839506172839	0.9859154929577465	0	0	0	0	0	0	0	0	0	0	0
2559	None	None	None	None	None	0.23529411764705882	4	0.4722222222222222	17	0.4807692307692308	25	0.6666666666666666	0.3076923076923077	32	16	21	6	0	1.0	9	9	3.6	54	0.2	0.7924528301886793	0.0023237636237735406	0.5353622390819218	-0.12109806271580104	0.999999459121882	0.05013238702881253	0.58307353512832	0.7046182983957001	0.9930982419806333	1.0	0.96875	0.0
3997	0.0002854624654134082	1.0903902039058502e-06	2.1298380847293756e-08	0.9999961095434855	None	0.25	1	0.4	4	0.7692307692307693	10	0.23809523809523808	0.7692307692307693	14	10	0	0	0	0.7777777777777778	7	9	1.0	15	0.0	1.0	0.059706937396507676	0.6307504113789841	-0.09984714997381305	0.5000976823620124	0.06744354807222314	0.6493582765008186	0.6815478746362207	0.5948413308118538	0	0.42857142857142855	0.0
4357	0.00788226446393073	0.0010967215272179186	0.00103767353984949	0.9916508204811189	None	0.25	1	0.4	4	0.75	9	0.25925925925925924	0.75	13	9	0	0	0	0.6666666666666666	9	6	0.9333333333333333	14	0.0	1.0	0.01878054030706946	0.5377726049020559	0.027880441686576864	0.5865696990958148	-0.15520588862974558	0.9990522373815561	0.9577322733850618	0.9232405437602631	0	0.8461538461538461	0.0
6498	0.015435865780394697	0.011962658569055285	0.010990509824862518	0.9954533907570315	None	0.2	1	0.3333333333333333	4	0.8	12	0.20987654320987653	0.8	16	12	0	0	0	1.0	9	9	1.1333333333333333	17	0.0	1.0	-0.09999999999658579	0.5000007271076632	2.117420940386883e-05	0.5387540619551482	-0.37124489577873493	0.999999998758879	0.8275839248234609	0.9989806061459305	0	0	0.0
4454	0.013444786518737315	0.00890262524068203	0.004721955758710007	0.9963072312497122	None	0.2	1	0.3333333333333333	4	0.8	12	0.20987654320987653	0.8	16	12	0	0	0	1.0	9	9	1.1333333333333333	17	0.0	1.0	-0.09999999433056157	0.5002437275258637	0.027717447130017274	0.5748579076303518	-0.24588390981051483	0.6107479953139416	0.7595365380664221	0.5624334335811875	0	0	0.0
3059	0.003536565262247589	0.00035186722478603837	-0.0003251755092575555	0.9961742139125896	None	0	0	0.3333333333333333	3	0.8181818181818182	9	0.28888888888888886	0.8181818181818182	12	9	0	0	0	0.5555555555555556	9	5	0.8666666666666667	13	0.0	1.0	-0.018515454758660857	0.6545650975295815	0.02725054185620862	0.5898352975672183	0.09959400658646682	0.5066927039366758	0.6213175125624889	0.5849371858129455	0	1.0	0.0
3649	None	None	None	None	None	0.07692307692307693	1	0.3793103448275862	11	0.5365853658536586	22	0.5308641975308642	0.3170731707317073	23	13	19	3	0	1.0	9	9	2.8666666666666667	43	0.09375	0.5	0.09936012745147267	0.5206459469697431	0.2618412004928206	0.6051108056235974	-0.06461270201462879	0.5535826128731928	0.7825653323615851	0.5600909708118897	0.0	0.13043478260869565	0.0
6184	0.0030066378106894972	0.001252004853980151	0.0011263641844469338	0.9971420646709104	None	0.25	1	0.36363636363636365	4	0.7857142857142857	11	0.2222222222222222	0.7857142857142857	15	11	0	0	0	0.8888888888888888	8	9	1.0666666666666667	16	0.0	1.0	0.09996703326157183	0.5126418503859513	0.00012672713299176922	0.5504028269501787	0.08522142712581011	0.5524773223972348	0.6031048848088755	0.5385534672766671	0	1.0	0.0
4151	0.011163079903604566	0.009657661748126526	0.009656852496882598	0.9873032334109098	None	0.2	1	0.3333333333333333	4	0.8	12	0.20987654320987653	0.8	16	12	0	0	0	1.0	9	9	1.1333333333333333	17	0.0	1.0	-0.09970816174444855	0.504363272349946	0.09993165712928917	0.607403320495883	0.09999999723948143	0.5000000022170328	0.7196168791789129	0.537750003555705	0	1.0	0.0
426	None	None	None	None	None	0	0	1.0	2	0.0	0	0.75	0	2	0	0	0	0	1.0	2	2	0.2	3	0.0	0	0	0	0	0	0	0	0	0	0	0	0
777	None	None	None	None	None	0	0	0	0	0	0	1.0	0	0	0	0	0	0	1.0	1	1	0.06666666666666667	1	0.0	0	0	0	0	0	0	0	0	0	0	0	0
2506	None	None	None	None	None	0.14285714285714285	1	0.4375	7	0.47619047619047616	10	0.46938775510204084	0.09523809523809523	6	2	16	4	0	1.0	7	7	1.5333333333333334	23	0.125	0.47058823529411764	0.027894197062572235	0.6964270921427603	-0.05406161660832476	0.5252529829862014	4.949469947273054e-09	0.5265711838981655	0.593581567773111	0.5856330355474578	0.8333333333333334	0.8333333333333334	0.18446044217688587
5842	0.008492532111692777	0.0020640163220019656	0.0020634590799313273	0.9845080255277099	None	0.2	1	0.3333333333333333	4	0.8	12	0.20987654320987653	0.8	16	12	0	0	0	1.0	9	9	1.1333333333333333	17	0.0	1.0	4.615345134861657e-22	0.5001961286509727	0.0005365691631640118	0.5162951779679746	-0.022110875765230166	0.9999068097484827	0.9251369459010603	0.957531155438806	0	0	0.0
5179	0.00014619100742105888	6.807309137322449e-07	5.7457067116773876e-08	0.9999955728670653	None	0	0	0.6	3	0.6	3	0.4666666666666667	0.6	6	3	0	1	0	0.6	3	5	0.4666666666666667	7	1.0	1.0	0.09931953257644024	0.5119367454270879	-0.09593329815520998	0.5240765506686395	0.05836034549731657	0.5085899146827825	0.6987651055359456	0.514870599604738	0.0	0	0.0
3063	0.004842375235569195	0.0004229884731868684	0.00032551062370526625	0.9915531573199041	None	0.4	2	0.5384615384615384	7	0.5294117647058824	9	0.3392857142857143	0.5294117647058824	16	9	2	0	0	0.875	7	8	1.2666666666666666	19	0.0	0.6153846153846154	1.044790242001457e-14	0.5263025393272142	0.14068127894240728	0.5908114050464726	-0.09960832299699865	0.5004340733575532	0.7282169501987346	0.5394482054793328	0	1.0	0.0
2197	None	None	None	None	None	0	0	0.3333333333333333	1	1.0	2	1.0	0	0	0	3	0	0	0.25	4	1	0.26666666666666666	4	0.0	0	0	0	0	0	0	0	0	0	0	0	0
4314	0.0011869277724383233	8.415830100344327e-05	6.980197628933764e-05	0.998531986810539	None	0	0	0.375	3	0.8	8	0.3333333333333333	0.8	11	8	0	0	0	0.4444444444444444	9	4	0.8	12	0.0	1.0	-0.09379036596340823	0.5437673333065948	1.3887706788962164	1.0	-0.0482763898209956	0.6191393431484097	0.9999595266612341	1.0	0	1.0	0.0
3729	0.00027007969158028913	1.5329691787503908e-07	-3.877808726059628e-08	0.999999994179796	None	0.2	1	0.3333333333333333	4	0.8	12	0.20987654320987653	0.8	16	12	0	0	0	1.0	9	9	1.1333333333333333	17	0.0	1.0	-0.03606672428000836	0.5342269861591802	-0.09927122349951403	0.5026516089288928	0.05237373137745142	0.5442198848296257	0.650944920084382	0.5270628429734244	0	0.5	0.0
6438	0.013358801802436525	0.0030190629523347253	0.002549664733839337	0.996509953224399	None	0.2	1	0.3333333333333333	4	0.8	12	0.20987654320987653	0.8	16	12	0	0	0	1.0	9	9	1.1333333333333333	17	0.0	1.0	0.21049957891042861	0.5434438555765084	9.423998996828879e-16	0.5000157175076316	0.13681074010663385	0.5772088661835377	0.7114911391396558	0.5403788316856346	0	0.125	0.0
3144	None	None	None	None	None	0	0	0.1891891891891892	7	0.7924528301886793	42	0.873015873015873	0.7547169811320755	46	40	8	2	0	0.7777777777777778	9	7	3.6666666666666665	55	0.14285714285714285	0.9795918367346939	2.0578733759812634e-06	0.5355096433572538	0.07309491978356031	0.6892616580220777	0.0192759532354022	0.6683074396250575	0.6012666401083387	0.6333222269282908	1.0	1.0	0.0
1078	None	None	None	None	None	0.2	1	0.3333333333333333	4	0.8	12	0.20987654320987653	0.8	16	12	0	0	0	1.0	9	9	1.1333333333333333	17	0.0	1.0	1.4204682452664807e-14	0.5000000009840055	-0.02507962509210095	0.6661004451385449	0.028516853541650167	0.5784766149976385	0.5801796650060143	0.583147499367977	0	1.0	0.0
5961	0.012732733717206488	0.00029828659297458	-0.0002548112470671143	0.9954762809955456	None	0	0	0.34615384615384615	9	0.5675675675675675	21	0.48148148148148145	0.16216216216216217	12	6	26	0	0	1.0	9	9	2.6	39	0.0	0.47058823529411764	0.08901224208587377	0.5966231071730674	0.09068174586365656	0.5992935864116163	0.09999695006170224	0.5005441535176253	0.5111987548794801	0.5659561786156125	0	1.0	0.0
3328	0.0017929042935950514	0.0003908126213240322	0.00037679669647083146	0.9983276733043658	None	0.2857142857142857	2	0.35294117647058826	6	0.7391304347826086	17	0.30864197530864196	0.7391304347826086	23	17	1	0	0	1.0	9	9	1.6666666666666667	25	0.0	1.0	0.0178439598736195	0.5477321774327254	3.557793646137463e-08	0.5739130125599009	0.053044100198837665	0.9693167876163512	0.5885230351469914	0.7881940865774586	0	0.43478260869565216	0.0
2720	1.4720041323589527e-05	7.010606084628867e-06	1.1720071903108596e-06	0.9951415355437648	None	0	0	0.13793103448275862	4	0.8780487804878049	36	0.9555555555555556	0.07317073170731707	5	3	37	0	0	0.5555555555555556	9	5	2.8666666666666667	43	0.0	0.9473684210526315	0.0767666919489973	0.5259672389325112	0.05035154205978899	0.5172688263846948	0.01380797383010878	0.5171100520052839	0.5644305278854196	0.5201168201279348	0	1.0	0.0
2091	None	None	None	None	None	0.2	1	0.3333333333333333	4	0.8	12	0.20987654320987653	0.8	16	12	0	0	0	1.0	9	9	1.1333333333333333	17	0.0	1.0	0.097970943246322	0.5189665180214805	0.3401707270696266	0.6425009417784598	0.0925231914476708	0.5440169347922853	0.7604182134579545	0.569436939164221	0	1.0	0.0
6554	6.915601629559002e-06	1.793269074323011e-08	1.0999830944800458e-08	0.9999986079097003	None	1.0	1	1.0	4	0.25	1	0.5	0.25	5	1	0	0	0	0.75	3	4	0.4	6	0.0	1.0	0.10291939093247007	0.5450974697176976	0.0006920222894186703	0.5005426969434636	0.020675127599972816	0.5121447548457229	0.61142412301511	0.5192938160949163	0	1.0	0.0
2960	0.0047738244567453346	0.00035711967274655105	0.00032757093477518094	0.9955588501437813	None	0.25	1	0.4	4	0.75	9	0.25925925925925924	0.75	13	9	0	0	0	0.6666666666666666	9	6	0.9333333333333333	14	0.0	1.0	-0.03739314047760424	0.6776734296298103	0.015700442078671755	0.5244544374395066	0.09953163568381292	0.62591490827773	0.6329536775265748	0.6110930420242368	0	1.0	0.0
3982	0.009824196148287717	0.0019746856992601917	0.0019360149100458317	0.9812584227647179	None	0.2	1	0.3333333333333333	4	0.8	12	0.20987654320987653	0.8	16	12	0	0	0	1.0	9	9	1.1333333333333333	17	0.0	1.0	0.11629754494242688	1.0	0.029346804176835512	0.5994414943604081	-0.09998597682307571	0.5002620299407553	0.7306190016781315	0.9999999998698834	0	0.8125	0.0
840	None	None	None	None	None	0	0	0.15	6	0.8275862068965517	48	0.7407407407407407	0.06896551724137931	8	4	51	3	0	1.0	9	9	4.0	60	0.029411764705882353	0.9019607843137255	-0.08653359271330216	0.5440612663144467	-0.05155844629577766	0.661999633319078	-0.1329499695196996	0.6573133770865058	0.6336307313070281	0.6224801626830097	0.625	1.0	0.0
5107	7.498648838245899e-09	6.626468932779472e-09	6.602015994222243e-09	0.9999993651920858	None	0	0	1.0	1	0	0	1.0	0	0	0	1	0	0	0.5	1	2	0.13333333333333333	2	0.0	0	0	0	0	0	0	0	0	0	0	0	0
7190	0.0	0.0	0.0	0.9999999999999998	None	0	0	0	0	0	0	1.0	0	0	0	0	4	0	1.0	1	1	0.06666666666666667	1	1.0	0	0	0	0	0	0	0	0	0	0	0	0
6148	0.0004357930546491373	8.058204388462906e-07	1.9911677579161923e-07	0.9999986562092354	None	0.25	1	0.36363636363636365	4	0.7857142857142857	11	0.2222222222222222	0.7857142857142857	15	11	0	0	0	0.8888888888888888	9	8	1.0666666666666667	16	0.0	1.0	0.09858795247813221	0.581077399262194	-0.09984547737432647	0.5243430433414779	0.099999998962895	0.5000000157880413	0.7189585392422168	0.5353282884548712	0	1.0	0.0
3910	0.002617308205185693	0.0012163970888549535	0.0007408405332317964	0.9984378130561249	None	0.2	1	0.3333333333333333	4	0.8	12	0.20987654320987653	0.8	16	12	0	0	0	1.0	9	9	1.1333333333333333	17	0.0	1.0	-0.09999866703621633	0.5051557608980528	-0.09612099504929475	0.5118415743020233	0.09995553394692139	0.5014291918224963	0.7171774901947702	0.5061426670526616	0	1.0	0.0
780	None	None	None	None	None	0	0	0.075	3	0.9298245614035088	53	0.8194444444444444	0.05263157894736842	3	3	55	0	0	0.8888888888888888	8	9	3.933333333333333	59	0.0	0.8846153846153846	0.0801322357319254	0.5369168381189295	0.09999950811091954	0.500001338590317	0.06795449720947806	0.5115356343125619	0.5418613302661434	0.5161687477199638	0	1.0	0.0
3980	0.006947077350464792	0.0008111143869111147	0.0007341875049773746	0.9892406230351481	None	0.14285714285714285	1	0.29411764705882354	5	0.782608695652174	18	0.30864197530864196	0.782608695652174	23	18	1	0	0	1.0	9	9	1.6666666666666667	25	0.0	1.0	0.09879473423469635	0.5879405269084692	0.09975411393597182	0.5673911285908619	-0.09315681020777695	0.544386750572105	0.7041165976650305	0.5666582059601825	0	0.9130434782608695	0.0
1753	None	None	None	None	None	0.2	1	0.3333333333333333	4	0.8	12	0.20987654320987653	0.8	16	12	0	0	0	1.0	9	9	1.1333333333333333	17	0.0	1.0	0.09907735978341894	0.5034942764082319	0.016397229148970648	0.5748216315056291	0.008376296329515176	0.578477648937422	0.6023053394109603	0.5524773167173801	0	1.0	0.0
1779	None	None	None	None	None	0	0	1.0	2	0.0	0	0.75	0	2	0	0	0	0	1.0	2	2	0.2	3	0.0	0	0	0	0	0	0	0	0	0	0	0	0
2063	None	None	None	None	None	0.25	1	0.5	5	0.6153846153846154	8	0.2777777777777778	0.6153846153846154	13	8	1	0	0	0.6666666666666666	9	6	1.0	15	0.0	0.6153846153846154	-0.05721649823500521	0.5351978428485178	0.09501886832312616	0.5685734184930575	-0.06892451875080295	0.9999999847242087	0.7161103787008265	0.9978454533630585	0	0.8461538461538461	0.0
3098	0.0013642297019959772	7.008065185751528e-05	6.960657593199597e-05	0.99645934987182	None	0.08333333333333333	1	0.4230769230769231	11	0.5135135135135135	19	0.48148148148148145	0.3783783783783784	23	14	15	3	0	1.0	9	9	2.6	39	0.12	0.48484848484848486	3.3933314269053716e-11	0.5000007174795971	-0.0999999696550041	0.5000000598268753	-0.04046543542782148	0.5034594911187603	0.6012592500835675	0.5011534391643907	0.2608695652173913	0.043478260869565216	0.0
916	None	None	None	None	None	0	0	0.17647058823529413	3	0.8260869565217391	19	0.8333333333333334	0.043478260869565216	1	1	23	0	0	0.8333333333333334	6	5	1.6666666666666667	25	0.0	0.1	0.09997029784238656	0.5	2.136992766077119e-06	0.5	5.8901481165913e-06	0.5	0.6156785269157321	0.5	0	1.0	0.0
3437	0.0	0.0	0.0	0.9999999999999998	None	0	0	0	0	0	0	1.0	0	0	0	0	4	0	1.0	1	1	0.06666666666666667	1	1.0	0	0	0	0	0	0	0	0	0	0	0	0
4634	0.0031803498254075633	4.672053494161253e-05	2.848507370987675e-05	0.9962082296491814	None	0.2	1	0.3333333333333333	4	0.8	12	0.20987654320987653	0.8	16	12	0	0	0	1.0	9	9	1.1333333333333333	17	0.0	1.0	0.06014277905823543	0.5887464064444945	0.0294077921149134	0.5165936422073849	0.09999999981312542	0.5000000005788892	0.580063904051245	0.5353728470776192	0	1.0	0.0
3760	7.000737201969319e-09	2.5247025446584144e-09	2.41748337846362e-09	0.9999992083546544	None	0	0	1.0	1	0	0	1.0	0	1	0	0	2	0	0.5	1	2	0.13333333333333333	2	0.6666666666666666	0	0	0	0	0	0	0	0	0	0	0	0
3411	0.004826074168892168	0.0018890304998146242	-0.00047040290565530403	0.9817739320166743	None	0.2	1	0.3333333333333333	4	0.8	12	0.20987654320987653	0.8	16	12	0	0	0	1.0	9	9	1.1333333333333333	17	0.0	1.0	-0.0002595990803227033	0.9767511832756175	0.07044425376493105	0.5865073650538752	-0.06917733779154008	0.5326900355740903	0.7685292683376905	0.8031590500483616	0	1.0	0.0
3022	0.0	0.0	0.0	1.0	None	0	0	0	0	0	0	1.0	0	0	0	0	0	0	1.0	1	1	0.06666666666666667	1	0.0	0	0	0	0	0	0	0	0	0	0	0	0
2857	0.003792723974414655	0.00030467270256991064	-0.0002818444712238576	0.9871589072745997	None	0	0	0.3333333333333333	2	0.8571428571428571	6	0.36	0.8571428571428571	8	6	0	0	0	1.0	5	5	0.6	9	0.0	0	-0.040223474081739395	0.6912909040659933	-0.1718456160016642	0.7160141119638651	0.051469853216400886	0.9788402667926748	0.8278700808379413	0.8647210909309146	0	1.0	0.0
687	None	None	None	None	None	0	0	0	0	0	0	1.0	0	0	0	0	4	0	1.0	1	1	0.06666666666666667	1	1.0	0	0	0	0	0	0	0	0	0	0	0	0
472	None	None	None	None	None	0.25	1	0.4	4	0.7692307692307693	10	0.23809523809523808	0.7692307692307693	14	10	0	0	0	0.7777777777777778	9	7	1.0	15	0.0	1.0	0.19867730377663767	0.6502355550871142	0.04174968179158307	0.6182060593482047	0.20955487026365321	0.5544995354926116	0.7060342520199527	0.6083291818206397	0	1.0	0.0
452	None	None	None	None	None	0	0	1.0	2	0.0	0	0.75	0	0	0	2	0	0	1.0	2	2	0.2	3	0.0	0	0	0	0	0	0	0	0	0	0	0	0
2126	None	None	None	None	None	0	0	0.15217391304347827	7	0.8181818181818182	54	0.8395061728395061	0.13636363636363635	14	9	53	2	0	1.0	9	9	4.533333333333333	68	0.01904761904761905	0.7796610169491526	0.0999749525706715	0.5000353929596266	0.09172852781574722	0.5220020571000489	0.09999147698796158	0.5076682384140199	0.509715194207252	0.509905539658486	0.9285714285714286	1.0	0.0
2623	0.0010771673117499687	0.0002804213184929733	0.0002604894537652445	0.9987247861097356	None	0	0	0.25	5	0.7777777777777778	21	0.35802469135802467	0.7777777777777778	26	21	2	1	0	1.0	9	9	1.9333333333333333	29	0.3333333333333333	0.6956521739130435	0.024715177167003128	0.5659821107240931	0.024091214128952945	0.6502150680143048	1.3589737179797728e-07	0.5823726916574561	0.5819490367170166	0.6001269748029797	1.0	1.0	0.0
5821	0.0010335684685760867	0.00018257652291216967	-0.0001812657727360467	0.9989039659237832	None	0.2	1	0.3333333333333333	4	0.8	12	0.20987654320987653	0.8	16	12	0	0	0	1.0	9	9	1.1333333333333333	17	0.0	1.0	0.05829243725136461	0.6021457561798258	-0.07897199367568188	0.6663709063656925	-0.06401223138083582	0.6301703892916435	0.6757178611801005	0.6332982754597203	0	1.0	0.0
3920	None	None	None	None	None	0.3333333333333333	2	0.5714285714285714	8	0.4444444444444444	8	0.2777777777777778	0.4444444444444444	15	8	4	0	0	0.8888888888888888	8	9	1.3333333333333333	20	0.0	0.7142857142857143	0.09999995943739697	0.5000002034555732	-0.015048096772076181	0.6544004310036199	-0.09926443408246136	0.5183247391418755	0.7074423923797126	0.5590375918239636	0	1.0	0.0
4892	0.006955022763321657	0.006324081292681381	0.005600820587063912	0.996296230366174	None	0.2	1	0.3333333333333333	4	0.8	12	0.20987654320987653	0.8	16	12	0	0	0	1.0	9	9	1.1333333333333333	17	0.0	1.0	0.0999286414331993	0.5348977422049023	0.03538000742269911	0.517930318775534	-0.0691780281733646	0.6133220883730195	0.6628658786598021	0.5558384874524516	0	0.75	0.0
4501	0.0	0.0	0.0	0.9999999999999998	None	0	0	0	0	0	0	1.0	0	0	0	0	4	0	1.0	1	1	0.06666666666666667	1	1.0	0	0	0	0	0	0	0	0	0	0	0	0
1439	None	None	None	None	None	0.14285714285714285	2	0.36666666666666664	11	0.5952380952380952	25	0.6111111111111112	0.5238095238095238	33	22	10	0	0	0.8888888888888888	8	9	2.933333333333333	44	0.0	0.6285714285714286	0.01001153364058043	0.5666406400078096	0.011375151146082917	0.6727634826867482	1.6821451246921753e-07	0.5000232084767477	0.5942519584794316	0.5816751432813888	0	1.0	0.0
4351	None	None	None	None	None	0.05	1	0.30952380952380953	13	0.6333333333333333	38	0.7654320987654321	0.5666666666666667	45	34	16	0	0	1.0	9	9	4.133333333333334	62	0.0	0.9454545454545454	0.0853733345122513	0.6013991443084439	0.011960660452381987	0.586866428828554	0.09984303656991586	0.5005332972005011	0.5944681488166863	0.5633623266124183	0	0.9333333333333333	0.0
2593	0.005555780136408606	0.0029767526854053133	-0.0007300675783387585	0.9920159800187145	None	0.07142857142857142	1	0.2903225806451613	9	0.7045454545454546	31	0.5679012345679012	0.5681818181818182	34	25	11	3	0	1.0	9	9	3.066666666666667	46	0.17647058823529413	0.7027027027027027	0.1	0.5000889131769546	0.07130040658855154	0.6288579518271507	0.09676370526738069	0.6286745950939806	0.5566059784376263	0.5869579382853216	1.0	1.0	0.0
3571	0.005608992281175261	0.0040984690272862865	0.004094766102677603	0.9948798467815265	None	0.2	1	0.3333333333333333	4	0.8	12	0.20987654320987653	0.8	16	12	0	0	0	1.0	9	9	1.1333333333333333	17	0.0	1.0	-0.09999996582841095	0.5000100469096147	0.06116493920032231	0.5676910986022866	0.0987215933931614	0.507605084960821	0.7033715046719548	0.5252202386418021	0	1.0	0.0
3372	None	None	None	None	None	0.047619047619047616	1	0.3181818181818182	14	0.6190476190476191	39	0.8024691358024691	0.5238095238095238	45	33	19	0	0	1.0	9	9	4.333333333333333	65	0.0	0.896551724137931	-0.021236094660591398	0.6838324192367257	-0.008113925816677926	0.6709488378119288	-0.09093402447050249	0.5671628738023671	0.6628683432960202	0.6421562117134708	0	0.9333333333333333	0.0
1577	None	None	None	None	None	0	0	0	0	0	0	1.0	0	0	0	0	4	0	1.0	1	1	0.06666666666666667	1	1.0	0	0	0	0	0	0	0	0	0	0	0	0
2241	None	None	None	None	None	0.25	1	0.4	4	0.75	9	0.25925925925925924	0.75	13	9	0	0	0	0.6666666666666666	9	6	0.9333333333333333	14	0.0	1.0	0.09999999727699149	0.5000000066867025	0.0002960401843938138	0.5321454075859248	0.08890279810876431	0.5583849841164575	0.6060728999146228	0.530243818585806	0	1.0	0.0
5624	0.0002214428019624074	0.00020341963977645912	0.00020341786183593848	0.9989229114720272	None	0	0	0.5	3	0.7142857142857143	5	0.42857142857142855	0.7142857142857143	8	5	0	1	0	0.42857142857142855	3	7	0.6	9	1.0	0.6666666666666666	0.0999950979606737	0.5000774648741434	0.2020991309365426	0.5842856565025477	-0.02304552770191944	0.56497806004634	0.7218156242627858	0.5500065881290027	0.375	0.5	0.0
6133	0.015464680452145876	0.011941609015926969	0.011008288734612546	0.9954675394792146	None	0.2	1	0.3333333333333333	4	0.8	12	0.20987654320987653	0.8	16	12	0	0	0	1.0	9	9	1.1333333333333333	17	0.0	1.0	-0.09999999999658579	0.5000007271076632	2.117420940386883e-05	0.5387540619551482	-0.37124489577873493	0.999999998758879	0.8275839248234609	0.9989806061459305	0	0	0.0
6609	4.762544556153371e-06	2.3161576547678023e-07	2.3099868614325605e-07	0.9999999996973487	None	0.2	1	0.3333333333333333	4	0.8	12	0.20987654320987653	0.8	16	12	0	0	0	1.0	9	9	1.1333333333333333	17	0.0	1.0	0.07835604862309697	0.5708823371389877	0.09534737668667954	0.5146226131939652	8.41717169284738e-05	0.5059513828799695	0.6030726857391633	0.5306088241291825	0	0.9375	0.0
350	None	None	None	None	None	0.2	1	0.3333333333333333	4	0.8	12	0.20987654320987653	0.8	16	12	0	0	0	1.0	9	9	1.1333333333333333	17	0.0	1.0	-0.037384398783756635	0.5142844186770427	-0.21880467732504597	1.0	0.02622215405313456	0.584459103252815	0.9846181672472595	0.999999810458776	0	0.0625	0.0
7049	0.015142600718166654	0.01187471363770632	0.010754457346714569	0.9954102041830295	None	0.2	1	0.3333333333333333	4	0.8	12	0.20987654320987653	0.8	16	12	0	0	0	1.0	9	9	1.1333333333333333	17	0.0	1.0	-0.09999999999658579	0.5000007271076632	2.117420940386883e-05	0.5387540619551482	-0.37124489577873493	0.999999998758879	0.8275839248234609	0.9989806061459305	0	0	0.0
5930	0.0005462604876444366	2.1442742315912944e-06	3.798630511427659e-07	0.9999999699161398	None	0.2	1	0.3333333333333333	4	0.8	12	0.20987654320987653	0.8	16	12	0	0	0	1.0	9	9	1.1333333333333333	17	0.0	1.0	0.03247720707850156	0.6687558850193139	0.09786915700732504	0.582877113164679	0.1405596557579846	0.7433355725263521	0.6447956654993683	0.6682274636959468	0	1.0	0.0
6875	0.004534349036331506	0.0028862752919001145	-0.0028858383649165054	0.9984628990941985	None	0.3	3	0.36363636363636365	8	0.7096774193548387	22	0.4074074074074074	0.7096774193548387	30	22	2	0	0	1.0	9	9	2.2	33	0.0	1.0	-0.09999999999409334	0.5000040854755672	1.4058096037849641e-05	0.5266091761757427	0.2350965967271989	0.999991820780416	0.9153978963523461	0.9809256677157289	0	1.0	0.0
1773	None	None	None	None	None	0	0	0.75	3	0.3333333333333333	1	0.625	0.3333333333333333	4	1	0	1	0	0.5	4	2	0.3333333333333333	5	1.0	0.6666666666666666	0.04976785413278893	0.5509428122860923	0.025371433853663822	0.5292433599158486	-0.19066952262385212	0.681592545772495	0.7551180947659756	0.5892573157506932	0.25	0.25	0.0
1372	None	None	None	None	None	0	0	0	0	0	0	1.0	0	0	0	0	0	0	1.0	1	1	0.06666666666666667	1	0.0	0	0	0	0	0	0	0	0	0	0	0	0
2431	None	None	None	None	None	1.0	1	0.8	4	0.4	2	0.4375	0.4	6	2	0	0	0	1.0	4	4	0.4666666666666667	7	0.0	0.6666666666666666	0.12215210558461342	0.5249579330946718	0.09999579016780652	0.5000149026745081	0.20297620973065103	0.5106902815967993	0.607842151218855	0.5118929250791739	0	1.0	0.0
1536	None	None	None	None	None	0	0	0.3125	5	0.6190476190476191	13	0.5111111111111111	0	2	0	20	0	0	0.5555555555555556	9	5	1.5333333333333334	23	0.0	0.3	0	0	0	0	0	0	0	0	0	0	0
5009	0.009408919490047777	0.003199590169977953	0.0029650323570029114	0.9950366572791967	None	0	0	0.42857142857142855	3	0.75	6	0.3333333333333333	0.75	9	6	0	0	0	0.8333333333333334	5	6	0.6666666666666666	10	0.0	0.4	-0.09999998370322918	0.5008751992026309	0.10465334259948948	0.5620334530730896	-0.3729745474534903	0.6804792101269652	0.8827581170074682	0.5832910298828105	0	1.0	0.0
5862	0.00910008676285598	0.0069218540311495776	0.006763572929313265	0.9966537748280142	None	0.2	1	0.3333333333333333	4	0.8	12	0.20987654320987653	0.8	16	12	0	0	0	1.0	9	9	1.1333333333333333	17	0.0	1.0	0.09991889703388367	0.5005541506879299	0.024416525694461202	0.5856322530678805	0.09227331145873685	0.5379154820254848	0.5855344060118772	0.5415794559250969	0	1.0	0.0
1964	None	None	None	None	None	0.14285714285714285	1	0.23529411764705882	4	0.782608695652174	18	0.5952380952380952	0	0	0	24	8	0	0.8571428571428571	6	7	1.6666666666666667	25	0.15384615384615385	0.3	0	0	0	0	0	0	0	0	0	0	0
6315	0.008867817132317539	0.0068205853127680394	0.006702154195500503	0.9966679476385906	None	0.2	1	0.3333333333333333	4	0.8	12	0.20987654320987653	0.8	16	12	0	0	0	1.0	9	9	1.1333333333333333	17	0.0	1.0	0.09991889703388367	0.5005541506879299	0.024416525694461202	0.5856322530678805	0.09227331145873685	0.5379154820254848	0.5855344060118772	0.5415794559250969	0	1.0	0.0
2112	None	None	None	None	None	0	0	0	0	0	0	1.0	0	0	0	0	0	0	1.0	1	1	0.06666666666666667	1	0.0	0	0	0	0	0	0	0	0	0	0	0	0
5469	1.3980717848682113e-05	4.7408642934054075e-06	-4.346656205336056e-06	0.9948197410011125	None	0	0	0.09375	3	0.9130434782608695	42	0.5925925925925926	0	0	0	47	0	0	1.0	9	9	3.2	48	0.0	0.7441860465116279	0	0	0	0	0	0	0	0	0	0	0
4868	0.0029910284099531757	0.00023761777561825536	3.767152727454323e-05	0.9953850247807104	None	0.4	2	0.5	6	0.6	9	0.37777777777777777	0.6	15	9	1	0	0	0.5555555555555556	9	5	1.1333333333333333	17	0.0	1.0	0.009811753989036647	0.5110347198994316	0.35118265722018766	0.5839521736484115	0.09985027967489156	0.6148125951044433	0.8184706513605253	0.5704247043611967	0	1.0	0.0
1646	None	None	None	None	None	0	0	0.037037037037037035	2	0.9743589743589743	76	0.9876543209876543	0	0	0	79	1	0	1.0	9	9	5.333333333333333	80	0.006172839506172839	0.9859154929577465	0	0	0	0	0	0	0	0	0	0	0
2469	None	None	None	None	None	0.2222222222222222	2	0.4	8	0.6428571428571429	18	0.4166666666666667	0.6071428571428571	25	17	4	0	0	0.8888888888888888	9	8	2.0	30	0.0	0.7272727272727273	5.269922390668808e-08	0.5000010641663987	0.09848058951085112	0.5214042282407112	0.09999987060415977	0.500000791099585	0.6148775054073699	0.5071392390280731	0	1.0	0.0
6086	0.00038313140071169445	8.286997378062149e-06	-8.286977700143801e-06	0.9999997697105591	None	0.2	1	0.3333333333333333	4	0.8	12	0.20987654320987653	0.8	16	12	0	0	0	1.0	9	9	1.1333333333333333	17	0.0	1.0	0.17751774088174313	0.6004165353806254	0.03671151971301667	0.5522011975696298	0.2893350149914618	0.5493007914141681	0.7375987298539732	0.5674705588439666	0	0.5625	0.0
6167	None	None	None	None	None	0.08333333333333333	1	0.3333333333333333	9	0.631578947368421	24	0.5555555555555556	0.39473684210526316	23	15	16	3	0	0.8888888888888888	8	9	2.6666666666666665	40	0.10714285714285714	0.6666666666666666	-0.0999999999986553	0.5000000188754464	0.00011182368336152171	0.5023501625570497	0.20229097592672302	0.9926771442423142	0.7929537700068915	0.8374807693059073	0.043478260869565216	0	0.0
4317	None	None	None	None	None	0	0	0.3	6	0.6785714285714286	19	0.5555555555555556	0.21428571428571427	11	6	18	10	0	0.6666666666666666	9	6	2.0	30	0.2857142857142857	1.0	0.022832638466115475	0.5759057112932366	1.206108482478616e-05	0.5813092901948985	0.08230170255911849	0.6049012621303598	0.5934722802333073	0.5874311752318782	1.0	1.0	0.6666666666666666
2779	0.0010370317061429045	0.00027405240625939456	0.0002606572240474546	0.9987215983967389	None	0	0	0.25	5	0.7777777777777778	21	0.35802469135802467	0.7777777777777778	26	21	2	1	0	1.0	9	9	1.9333333333333333	29	0.3333333333333333	0.6956521739130435	0.024715177167003128	0.5659821107240931	0.024091214128952945	0.6502150680143048	1.3589737179797728e-07	0.5823726916574561	0.5819490367170166	0.6001269748029797	1.0	1.0	0.0
4328	None	None	None	None	None	0.16666666666666666	2	0.4444444444444444	12	0.5263157894736842	20	0.7407407407407407	0.3684210526315789	25	14	14	0	0	0.6666666666666666	6	9	2.6666666666666665	40	0.0	0.8823529411764706	3.471974297559171e-19	0.5016420089153015	0.09571017954230294	0.6585309340736608	-0.08838349593525613	0.5275375363192882	0.6815112540263685	0.5641105027493318	0	0	0.0
4462	0.0	0.0	0.0	0.9999999999999998	None	0	0	0	0	0	0	1.0	0	0	0	0	4	0	1.0	1	1	0.06666666666666667	1	1.0	0	0	0	0	0	0	0	0	0	0	0	0
1347	None	None	None	None	None	0	0	0	0	0	0	1.0	0	0	0	0	0	0	1.0	1	1	0.06666666666666667	1	0.0	0	0	0	0	0	0	0	0	0	0	0	0
744	None	None	None	None	None	0	0	0.6666666666666666	4	0.42857142857142855	3	0.6	0.14285714285714285	5	1	3	2	0	0.6	5	3	0.6	9	0.3333333333333333	0.3333333333333333	0.09053765090350188	0.506855898130617	0.09965616721983295	0.500431462525095	0.023736426617255415	0.5480148005756507	0.5847148385964938	0.5184752532868933	0.9	1.0	0.0
761	None	None	None	None	None	0.5	1	0.6666666666666666	4	0.5	3	0.4444444444444444	0.5	7	3	0	0	0	0.5	6	3	0.5333333333333333	8	0.0	1.0	0.25907151304024295	0.6813209055124514	0.0986293107689843	0.5657230802207581	0.08876580029282763	0.5826235958087486	0.7137049637245736	0.6112591290864062	0	0.42857142857142855	0.0
6819	None	None	None	None	None	0.07692307692307693	1	0.35714285714285715	10	0.6153846153846154	24	0.5061728395061729	0.5897435897435898	33	23	7	0	0	1.0	9	9	2.7333333333333334	41	0.0	0.75	-0.0124340152916355	0.6391363882332565	0.0004358113790496612	0.5187138891868872	0.00033957483028812226	0.5031429280963096	0.5561074592774626	0.554703504623805	0	1.0	0.0
1860	None	None	None	None	None	0	0	0.5	4	0.6	6	0.6	0.5	9	5	2	0	0	0.8	4	5	0.8	12	0.0	0.2857142857142857	0.09891822745664071	0.5039146257307651	0.06768729828670486	0.5524725269219717	0.0972448404607769	0.5161592197377727	0.5364549028714024	0.5242296735583037	0	1.0	0.0
1053	None	None	None	None	None	1.0	1	1.0	4	0.0	0	0.5555555555555556	0	4	0	0	0	0	1.0	3	3	0.3333333333333333	5	0.0	1.0	0	0	0	0	0	0	0	0	0	0	0
2790	0.0002914062428819471	2.9641875633681194e-05	2.9558872725455553e-05	0.9999925941573989	None	0	0	0.375	3	0.7777777777777778	7	0.3142857142857143	0.7777777777777778	10	7	0	0	0	0.7142857142857143	7	5	0.7333333333333333	11	0.0	0.6666666666666666	0.09623405556995435	0.5075092010945952	0.09999521853056412	0.5167435115376809	0.08100576969488045	0.5754017536036092	0.5193189374583951	0.5333639516904477	0	1.0	0.0
7137	0.014956383054708299	0.01212349665241105	0.010697525587505113	0.9954381892953749	None	0.2	1	0.3333333333333333	4	0.8	12	0.20987654320987653	0.8	16	12	0	0	0	1.0	9	9	1.1333333333333333	17	0.0	1.0	-0.09999999999658579	0.5000007271076632	2.117420940386883e-05	0.5387540619551482	-0.37124489577873493	0.999999998758879	0.8275839248234609	0.9989806061459305	0	0	0.0
2466	None	None	None	None	None	0	0	0.038461538461538464	2	0.9736842105263158	74	0.9629629629629629	0	0	0	77	0	0	1.0	9	9	5.2	78	0.0	0.9855072463768116	0	0	0	0	0	0	0	0	0	0	0
3507	5.5990050080100633e-08	5.161722656969207e-08	3.4597689857127456e-08	0.9999881459940051	None	0	0	0.42857142857142855	3	0.75	6	0.3333333333333333	0.75	9	6	0	0	0	0.8333333333333334	5	6	0.6666666666666666	10	0.0	0.4	0.047197779727865485	0.6017393134153565	0.13993671824065554	0.5437867799046981	7.902762784127648e-27	0.5	0.657194482962981	0.5488696904208358	0	1.0	0.0
3028	8.55163088139783e-06	3.7370789482545075e-08	-7.532249688355904e-10	0.9999873339477853	None	1.0	1	1.0	4	0.25	1	0.5	0.25	5	1	0	0	0	0.75	4	3	0.4	6	0.0	1.0	0.08650942530606845	0.5559503314397493	0.0999868367194185	0.5002731787455866	-0.04277155870940526	0.5693674917970137	0.6555597792954526	0.5419930330913306	0	0	0.0
4223	0.0003080247350373338	4.541982928348053e-06	-3.5974511310794747e-06	0.9999592722946217	None	0.2	1	0.3333333333333333	4	0.8	12	0.20987654320987653	0.8	16	12	0	0	0	1.0	9	9	1.1333333333333333	17	0.0	1.0	1.458042822943569e-05	0.5261878926511415	-0.07207849376315974	0.5217261708570297	0.07180104561538352	0.6690885689615336	0.6448473619444683	0.5741061596515541	0	0.5625	0.0
3735	0.007698340557623148	0.001179003307704596	0.0007042717382227512	0.9936486385755791	None	0	0	0.4	4	0.6666666666666666	8	0.4666666666666667	0.5833333333333334	11	7	2	0	0	0.8333333333333334	6	5	0.9333333333333333	14	0.0	0.2222222222222222	-0.09999995111946457	0.5000006370832621	0.1166812611106269	0.5301015044544927	-0.12021695714601481	0.5264431414733939	0.7431512233347397	0.51885985585931	0	1.0	0.0
4972	0.00038049945804593263	4.200118797927212e-06	-3.0921057723257856e-06	0.9999985445600498	None	0.25	1	0.36363636363636365	4	0.7857142857142857	11	0.2222222222222222	0.7857142857142857	15	11	0	0	0	0.8888888888888888	8	9	1.0666666666666667	16	0.0	1.0	0.05664986397450635	0.6699769394698307	0.15639163610764856	0.6121760958976393	0.09999998904194238	0.5000000197252688	0.6696489703994349	0.5958452522734133	0	0.5333333333333333	0.0
7509	None	None	None	None	None	0	0	0.15555555555555556	7	0.8307692307692308	54	0.8271604938271605	0.5384615384615384	41	35	25	0	0	1.0	9	9	4.466666666666667	67	0.0	0.9333333333333333	3.381133692487793e-12	0.500001716840404	-0.09998501514990507	0.5024214233856269	0.3115731480778507	0.998648626793964	0.8522845656752586	0.9006968504963854	0	0.9512195121951219	0.0
2684	0.0	0.0	0.0	0.9999999999999998	None	0	0	0	0	0	0	1.0	0	0	0	0	4	0	1.0	1	1	0.06666666666666667	1	1.0	0	0	0	0	0	0	0	0	0	0	0	0
3314	0.0003549318660810223	2.472040903437147e-05	-2.491458266533359e-06	0.9994099427889376	None	0.2	1	0.3333333333333333	4	0.8	12	0.20987654320987653	0.8	16	12	0	0	0	1.0	9	9	1.1333333333333333	17	0.0	1.0	0.09998857963578671	0.5014214968406021	0.08973596992386189	0.6570757700208514	0.035158696661174875	0.6538867620658115	0.6209018953791388	0.6060443124183766	0	1.0	0.0
7186	1.2186079081446979e-07	1.1459567886922393e-07	4.796046121917093e-11	0.999982657437125	None	0	0	0.018518518518518517	1	1.0	79	1.0	0	0	0	80	0	0	1.0	9	9	5.4	81	0.0	1.0	0	0	0	0	0	0	0	0	0	0	0
3109	None	None	None	None	None	0	0	0.375	6	0.5454545454545454	12	0.8	0.13636363636363635	8	3	15	0	0	0.8333333333333334	5	6	1.6	24	0.0	0.4	1.862850406035507e-11	0.5000005456243145	-0.09999832622558069	0.5000028672499136	0.16701006935904922	0.6285108481765024	0.7505339342643262	0.5437087549635994	0	1.0	0.0
933	None	None	None	None	None	0	0	0	0	0	0	1.0	0	0	0	0	4	0	1.0	1	1	0.06666666666666667	1	1.0	0	0	0	0	0	0	0	0	0	0	0	0
2031	None	None	None	None	None	0.14285714285714285	3	0.45454545454545453	20	0.4603174603174603	29	0.8024691358024691	0.36507936507936506	42	23	22	0	0	1.0	9	9	4.333333333333333	65	0.0	0.8571428571428571	0.0992212284972374	0.5171447027503777	0.037497003589863666	0.5793714876983741	-0.04059556753956521	0.5268423092291118	0.6404995993022676	0.5412619558935882	0	0.9761904761904762	0.0
2522	None	None	None	None	None	0.2	1	0.3333333333333333	4	0.8	12	0.20987654320987653	0.8	16	12	0	0	0	1.0	9	9	1.1333333333333333	17	0.0	1.0	0.0002625273250315283	0.5111235436812736	0.09999993361346779	0.5000001338253338	-0.023021409793264325	0.8981875050073636	0.7041039715241534	0.6771232609890423	0	0.8125	0.0
1423	None	None	None	None	None	0.5	1	0.6666666666666666	4	0.5	3	0.4444444444444444	0.5	7	3	0	0	0	0.5	3	6	0.5333333333333333	8	0.0	1.0	0.07464666386676025	0.5716887966431882	0.05041947530837339	0.5514580603705468	-0.09973137610857732	0.5028433946674515	0.6821167207635211	0.5421234195422419	0	1.0	0.0
1561	None	None	None	None	None	0	0	0	0	0	0	1.0	0	0	0	0	2	0	1.0	1	1	0.06666666666666667	1	0.5	0	0	0	0	0	0	0	0	0	0	0	0
5220	None	None	None	None	None	0.05263157894736842	1	0.3170731707317073	13	0.6440677966101694	38	0.7530864197530864	0.1864406779661017	21	11	39	0	0	1.0	9	9	4.066666666666666	61	0.0	0.7692307692307693	0.09999884263347	0.542312498871518	-0.09989851148860349	0.5002985501114283	-0.022803267380697503	0.5898296016563005	0.6948444303973981	0.5443920507137711	0	0.8571428571428571	0.0
545	None	None	None	None	None	0	0	1.0	2	0.0	0	0.75	0	2	0	0	0	0	1.0	2	2	0.2	3	0.0	0	0	0	0	0	0	0	0	0	0	0	0
6324	0.0006713510554757851	0.00033163680422300466	-0.00030710677625629034	0.9996499342272213	None	0.2	1	0.3333333333333333	4	0.8	12	0.20987654320987653	0.8	16	12	0	0	0	1.0	9	9	1.1333333333333333	17	0.0	1.0	-0.02108365380021877	0.5177100671755529	0.08123994081109089	0.5776217117470192	-0.08277825579785217	0.5809609176342605	0.6618414045122973	0.5589419247025396	0	1.0	0.0
2352	None	None	None	None	None	0	0	0	0	0	0	1.0	0	0	0	0	3	0	1.0	1	1	0.06666666666666667	1	0.75	0	0	0	0	0	0	0	0	0	0	0	0
6398	0.0019512348297778506	0.0003619179785376023	0.00036167184539475815	0.9860015356364151	None	0	0	0.42857142857142855	3	0.625	5	0.4	0.625	8	5	1	3	0	1.0	5	5	0.6666666666666666	10	1.0	0	2.9119819522493696e-12	0.5000000000684928	7.684396737222881e-17	0.500000000000282	0.7367993849469257	0.9601009070070202	0.969918614585183	0.7427341648819099	0.0	0	0.0
2018	None	None	None	None	None	0.25	1	0.4	4	0.75	9	0.25	0.75	13	9	0	0	0	0.875	7	8	0.9333333333333333	14	0.0	0.8571428571428571	0.1453311606962925	0.5618906189718373	0.008550337560619185	0.6381287527367661	0	0.5	0.6565612304229974	0.5675912142646539	0	1.0	0.0
948	None	None	None	None	None	0	0	0	0	0	0	1.0	0	0	0	0	4	0	1.0	1	1	0.06666666666666667	1	1.0	0	0	0	0	0	0	0	0	0	0	0	0
5371	0.0090151727923777	0.006632333166546908	0.006518319172040242	0.9966116821500507	None	0.2	1	0.3333333333333333	4	0.8	12	0.20987654320987653	0.8	16	12	0	0	0	1.0	9	9	1.1333333333333333	17	0.0	1.0	0.09991889703388367	0.5005541506879299	0.024416525694461202	0.5856322530678805	0.09227331145873685	0.5379154820254848	0.5855344060118772	0.5415794559250969	0	1.0	0.0
6414	0.014847266097670037	0.011669636623267384	0.010661548271005832	0.9955264066621916	None	0.2	1	0.3333333333333333	4	0.8	12	0.20987654320987653	0.8	16	12	0	0	0	1.0	9	9	1.1333333333333333	17	0.0	1.0	-0.09999999999658579	0.5000007271076632	2.117420940386883e-05	0.5387540619551482	-0.37124489577873493	0.999999998758879	0.8275839248234609	0.9989806061459305	0	0	0.0
6936	0.01422136223329523	0.011520259299595175	0.010327482451960909	0.9955424442599967	None	0.2	1	0.3333333333333333	4	0.8	12	0.20987654320987653	0.8	16	12	0	0	0	1.0	9	9	1.1333333333333333	17	0.0	1.0	-0.09999999999658579	0.5000007271076632	2.117420940386883e-05	0.5387540619551482	-0.37124489577873493	0.999999998758879	0.8275839248234609	0.9989806061459305	0	0	0.0
7281	None	None	None	None	None	0.25	2	0.5555555555555556	10	0.44	11	0.5510204081632653	0.44	21	11	5	0	0	1.0	7	7	1.8	27	0.0	0.8181818181818182	-0.09999999999999357	0.5000000002360501	2.154694551297029e-06	0.511741296353245	-0.04559009271142371	0.6624610903328562	0.6149812058966996	0.5598167264466791	0	1.0	0.0
1220	None	None	None	None	None	0	0	0.75	3	0.5	2	0.5	0.5	5	2	0	0	0	0.75	4	3	0.4	6	0.0	0.6666666666666666	0.01306057277506563	0.6333577273737641	-0.057636986012617145	0.6542772752788589	0.1700427715122302	0.5354393625441937	0.7405669142183829	0.6087782359802802	0	1.0	0.0
2619	5.924969584005343e-05	2.4156282251700753e-06	-2.1293567144900588e-07	0.9991517109218909	None	1.0	1	0.8	4	0.4	2	0.4375	0.4	5	2	1	3	0	1.0	4	4	0.4666666666666667	7	1.0	0.6666666666666666	0.035350447231714176	0.5611961389186841	0.07237927052477486	0.5081107100235801	0.4184248085021589	0.9450078795149719	0.8579277344290823	0.7390086434841235	1.0	1.0	0.0
2234	None	None	None	None	None	0	0	0.6	3	0.6	3	0.5833333333333334	0.6	6	3	0	1	0	0.3333333333333333	6	2	0.4666666666666667	7	1.0	0.4	0.09633137776236245	0.5116355731357479	0.09840168184610598	0.501585202139813	0.09955964255226864	0.50321744563049	0.5033608105236625	0.5054799044770704	1.0	1.0	0.0
6043	0.00312853305666442	0.00036630180447609265	-0.00015780706526452573	0.9987432413910436	None	0	0	0.2391304347826087	11	0.696969696969697	46	0.8395061728395061	0.10606060606060606	16	7	51	0	0	1.0	9	9	4.533333333333333	68	0.0	0.8813559322033898	9.396519833239697e-05	0.5464769232368827	9.155179901533888e-05	0.500526327761985	0.09984611780827993	0.5000454245702465	0.6153787583864692	0.5157225594738435	0	1.0	0.0
519	None	None	None	None	None	0.08333333333333333	1	0.4074074074074074	11	0.5526315789473685	21	0.49382716049382713	0.5	29	19	10	2	0	1.0	9	9	2.6666666666666665	40	0.14285714285714285	0.6666666666666666	0.027525489958718362	0.5613202766016994	0.0692993812657661	0.6147645455580757	0.002879766194476669	0.5879804705849788	0.5806136523485003	0.5881953148342199	1.0	0.9655172413793104	0.0
740	None	None	None	None	None	0	0	0	0	0	0	1.0	0	0	0	0	0	0	1.0	1	1	0.06666666666666667	1	0.0	0	0	0	0	0	0	0	0	0	0	0	0
4092	0.004182125291854437	0.0019975514079213423	0.0010963697701528153	0.9966152746461313	None	0.25	1	0.4	4	0.75	9	0.25	0.75	13	9	0	0	0	0.875	7	8	0.9333333333333333	14	0.0	1.0	-0.09999995281842022	0.5001252400538067	-0.094546858776174	0.5295010345876532	0.09999982122190358	0.5000005718061308	0.7170264706627232	0.5098857620623726	0	1.0	0.0
898	None	None	None	None	None	0.05	1	0.18604651162790697	8	0.7903225806451613	49	0.7901234567901234	0.06451612903225806	9	4	54	0	0	1.0	9	9	4.266666666666667	64	0.0	0.8928571428571429	0.0990705018155876	0.5262800188170745	0.0591571726429003	0.5292623520525646	0.07977802184721991	0.5288996074936143	0.5476420565543703	0.5281475233927698	0	1.0	0.0
5674	0.009063194854491552	0.006865094332147868	0.006727644567758977	0.9966149459005295	None	0.2	1	0.3333333333333333	4	0.8	12	0.20987654320987653	0.8	16	12	0	0	0	1.0	9	9	1.1333333333333333	17	0.0	1.0	0.09991889703388367	0.5005541506879299	0.024416525694461202	0.5856322530678805	0.09227331145873685	0.5379154820254848	0.5855344060118772	0.5415794559250969	0	1.0	0.0
615	None	None	None	None	None	0	0	0.3333333333333333	3	0.6363636363636364	7	0.65	0	0	0	12	12	0	0.8	4	5	0.8666666666666667	13	0.42857142857142855	0.5	0	0	0	0	0	0	0	0	0	0	0
4461	0.0034976443663731704	0.0007476199000141265	0.0005692371052033183	0.994055804687772	None	0.1	1	0.3181818181818182	7	0.7	21	0.4444444444444444	0.7	28	21	3	0	0	0.8888888888888888	8	9	2.1333333333333333	32	0.0	0.75	-0.09999999524925507	0.5000319854222731	0.08543062771915423	0.999942733517091	0.09491378483985657	0.6089034460904107	0.7509822456712806	0.9678144768539297	0	1.0	0.0
1996	None	None	None	None	None	0	0	0.25	3	0.75	12	0.2857142857142857	0	0	0	17	0	0	0.7777777777777778	7	9	1.2	18	0.0	0.125	0	0	0	0	0	0	0	0	0	0	0
7198	None	None	None	None	None	0.1	1	0.45454545454545453	10	0.5161290322580645	16	0.7333333333333333	0.3225806451612903	19	10	13	0	0	0.5555555555555556	5	9	2.2	33	0.0	0.8666666666666667	-0.09999999999910149	0.5000000188031116	-0.04967485395491632	0.9995604345531323	0.11113990098803828	0.7827188855632269	0.7141216304781799	0.9527374885509107	0	0	0.0
537	None	None	None	None	None	0	0	0.3333333333333333	2	0.8571428571428571	6	0.36	0.8571428571428571	8	6	0	0	0	1.0	5	5	0.6	9	0.0	0	0.10161404621723116	0.5646599065952627	0.24563241901189187	0.5717911902759384	0.09675562300743352	0.508076569779751	0.6663025436298631	0.548312800910574	0	1.0	0.0
5473	0.0012200928415278824	0.00012957375226714998	9.908594388554799e-05	0.9983069383520494	None	0.25	1	0.36363636363636365	4	0.7857142857142857	11	0.2222222222222222	0.7857142857142857	15	11	0	0	0	0.8888888888888888	8	9	1.0666666666666667	16	0.0	1.0	0.07072834461542403	0.6392471810421005	0.12734734742011677	0.6655922736983682	0.05805032446004467	0.500384476852172	0.5778125903498074	0.6036389697612611	0	0.5333333333333333	0.0
2995	0.0040297597843918466	0.0005135441047470275	0.0003128491485940495	0.9938168600243408	None	0	0	0.3333333333333333	2	0.8571428571428571	6	0.36	0.8571428571428571	8	6	0	0	0	1.0	5	5	0.6	9	0.0	0	0.09972888724870155	0.5005172818911583	0.09999238310459739	0.5010060800971473	-0.07519115613665313	0.5368140299934365	0.6952720940239807	0.5127985818994832	0	1.0	0.0
3228	1.2111440823950608e-05	1.394566773060911e-07	-1.024616943465067e-07	0.9999987983757626	None	0	0	1.0	2	0.0	0	0.75	0	2	0	0	0	0	1.0	2	2	0.2	3	0.0	0	0	0	0	0	0	0	0	0	0	0	0
1469	None	None	None	None	None	0	0	0	0	0	0	1.0	0	0	0	0	4	0	1.0	1	1	0.06666666666666667	1	1.0	0	0	0	0	0	0	0	0	0	0	0	0
7044	0.010502231520053647	0.008717856946660114	-0.00806961901221849	0.9983654877743587	None	0.2222222222222222	2	0.35	7	0.7037037037037037	19	0.35802469135802467	0.7037037037037037	26	19	2	0	0	1.0	9	9	1.9333333333333333	29	0.0	0.8	-0.09999999801347148	0.5001387833822915	0.0116891631667949	0.6638494204598796	-0.19995872002174928	0.6074950650747407	0.7367810821463767	0.5920908005566522	0	0.038461538461538464	0.0
7089	0.0038682871408440038	0.00020497529434229314	0.00019407832135720477	0.9940147283025587	None	0.2222222222222222	2	0.35	7	0.7037037037037037	19	0.35802469135802467	0.7037037037037037	26	19	2	0	0	1.0	9	9	1.9333333333333333	29	0.0	0.8	-0.018655809417341816	0.5139453117959248	2.8907551416597827e-10	0.5002144597565839	-0.2956526186374372	0.9246388724031178	0.794516375800236	0.7015287786085783	0	1.0	0.0
1119	None	None	None	None	None	0	0	0.24324324324324326	9	0.6981132075471698	37	0.6790123456790124	0.41509433962264153	29	22	25	1	0	1.0	9	9	3.6666666666666665	55	0.02127659574468085	0.8979591836734694	-0.09299726846245993	0.563174504585152	0.0999875697534772	0.500076314462152	0.06356816147241431	0.5712472696030473	0.6951574357831902	0.5449865820492441	0.9655172413793104	1.0	0.0
1883	None	None	None	None	None	0	0	0.5	2	0.6666666666666666	2	0.5555555555555556	0.6666666666666666	4	2	0	2	0	1.0	3	3	0.3333333333333333	5	1.0	0	3.290915310086262e-05	0.5000475560831655	-0.09044684986843957	0.5557753081980578	0.05435864189026932	0.516002866166586	0.6457812770737932	0.5240029650545783	0.5	0.75	0.0
4214	0.00248002007133248	0.00015712157196884775	7.601892466631647e-05	0.9988877405171162	None	0.3333333333333333	1	0.4444444444444444	4	0.7272727272727273	8	0.2653061224489796	0.7272727272727273	12	8	0	0	0	1.0	7	7	0.8666666666666667	13	0.0	1.0	-0.010898235355398203	0.6494224429765327	-0.08765547317582918	0.5203070075274248	0.09998803180614704	0.5000122680181709	0.6894683422038301	0.5578911508788368	0	1.0	0.0
3056	None	None	None	None	None	0.2	1	0.38461538461538464	5	0.7058823529411765	12	0.4523809523809524	0.23529411764705882	8	4	10	1	0	0.8571428571428571	7	6	1.2666666666666666	19	0.05	0.3076923076923077	3.146257867123895e-10	0.5000000009907938	0.09991492982322123	0.5001139362909394	1.3493754483073233e-15	0.5000000000256238	0.6156212425440194	0.5000379791030367	1.0	1.0	0.0
1048	None	None	None	None	None	0.25	1	0.4	4	0.7692307692307693	10	0.23809523809523808	0.7692307692307693	14	10	0	0	0	0.7777777777777778	7	9	1.0	15	0.0	1.0	-0.09650317306164095	0.6420375516326651	0.0013667915703943182	0.5036205132376095	0.0906076369533215	0.6109332489425202	0.6824571935186303	0.5866125503616861	0	1.0	0.0
5168	0.009019736344865744	0.0033663176914923176	0.0032328190004547903	0.9959410546504934	None	0.2	1	0.3333333333333333	4	0.8	12	0.20987654320987653	0.8	16	12	0	0	0	1.0	9	9	1.1333333333333333	17	0.0	1.0	0.3378803578384497	0.6679868708447898	0.009479755291567738	0.5827862023192252	0.08126453426860802	0.5154863752131352	0.8021567094495136	0.5902728998599621	0	1.0	0.0
2015	None	None	None	None	None	0	0	0	0	0	0	1.0	0	0	0	0	4	0	1.0	1	1	0.06666666666666667	1	1.0	0	0	0	0	0	0	0	0	0	0	0	0
623	None	None	None	None	None	0.21052631578947367	4	0.3170731707317073	13	0.6949152542372882	41	0.7530864197530864	0.5423728813559322	45	32	15	0	0	1.0	9	9	4.066666666666666	61	0.0	0.9230769230769231	-0.20151915753910546	1.0	-0.13573354813800334	0.9999999772642331	0.08998981640882667	0.5328826539966783	0.8858337449041493	1.0	0	0.6888888888888889	0.0
7336	0.01467257446383685	0.011666776947387419	0.01050007676820585	0.9954648037178683	None	0.2	1	0.3333333333333333	4	0.8	12	0.20987654320987653	0.8	16	12	0	0	0	1.0	9	9	1.1333333333333333	17	0.0	1.0	-0.09999999999658579	0.5000007271076632	2.117420940386883e-05	0.5387540619551482	-0.37124489577873493	0.999999998758879	0.8275839248234609	0.9989806061459305	0	0	0.0
4762	0.0015398774194200306	0.0002039281796050562	9.588444937174187e-06	0.9986159187145265	None	0.2	1	0.3333333333333333	4	0.8	12	0.20987654320987653	0.8	16	12	0	0	0	1.0	9	9	1.1333333333333333	17	0.0	1.0	0.056661843836897166	0.5145850677185371	-0.09999988199267582	0.5000017104214576	0.0640239503823322	0.6618495504252223	0.6830395817798621	0.5605276262728988	0	1.0	0.0
3032	0.001391582046310382	0.0010845730896402713	0.0010777223721375798	0.9987124085406388	None	0	0	0.375	3	0.8	8	0.4	0.6	9	6	2	4	0	0.8333333333333334	5	6	0.8	12	0.8	0.2857142857142857	0.09999971480762845	0.5000010314685812	0.2645950426314578	0.5465169926311243	-0.07397373580318164	0.5102058920196985	0.8013561398238406	0.5189443408846547	1.0	0.8888888888888888	0.0
601	None	None	None	None	None	0	0	0	0	0	0	1.0	0	0	0	0	4	0	1.0	1	1	0.06666666666666667	1	1.0	0	0	0	0	0	0	0	0	0	0	0	0
4729	0.0013901787712255317	0.0001647924743256609	5.9498764697320425e-05	0.9954371547684169	None	0	0	0.5	2	0.75	3	1.0	0.75	5	3	0	0	0	0.16666666666666666	6	1	0.4	6	0.0	0.4	8.86087894964193e-26	0.5000000000000001	0.09993494824590882	0.5001570579098581	0.09771769923332789	0.5683155905330756	0.6144270241304828	0.5229513867036855	0	1.0	0.0
6401	0.015149490210017519	0.011840007830176568	0.010603650811294805	0.9955310277046234	None	0.2	1	0.3333333333333333	4	0.8	12	0.20987654320987653	0.8	16	12	0	0	0	1.0	9	9	1.1333333333333333	17	0.0	1.0	-0.09999999999658579	0.5000007271076632	2.117420940386883e-05	0.5387540619551482	-0.37124489577873493	0.999999998758879	0.8275839248234609	0.9989806061459305	0	0	0.0
3131	0.00017874378332808318	1.7021152224172163e-05	-1.592547763177449e-05	0.9989787717743662	None	0	0	0.4	2	0.8	4	0.4666666666666667	0.8	6	4	0	1	0	0.6	3	5	0.4666666666666667	7	0.5	0	0.24583924744994876	0.6364318555451378	0.05732679816041368	0.6184358892830734	0.06506376240805575	0.584569476678301	0.7254954154654956	0.6133609063457574	0.8333333333333334	1.0	0.0
1310	None	None	None	None	None	0	0	0.375	3	0.5555555555555556	5	0.7333333333333333	0	0	0	10	4	0	0.6	5	3	0.7333333333333333	11	0.16666666666666666	1.0	0	0	0	0	0	0	0	0	0	0	0
5986	None	None	None	None	None	0	0	0.2857142857142857	6	0.7241379310344828	21	0.4305555555555556	0.3103448275862069	12	9	18	0	0	0.8888888888888888	9	8	2.066666666666667	31	0.0	0.5	0.09997979536950274	0.5019632884234135	0.035134677760953595	0.5766226758631534	0.08332299888228287	0.5384826611336742	0.5684777658808383	0.5391706669204721	0	1.0	0.0
3160	1.2141640888356535e-07	1.129085494988486e-07	4.916871969648428e-11	0.999982188504465	None	0	0	0.018518518518518517	1	1.0	79	1.0	0	0	0	80	0	0	1.0	9	9	5.4	81	0.0	1.0	0	0	0	0	0	0	0	0	0	0	0
7046	0.0003051164827609072	0.00010386960505772864	-0.00010020282464503997	0.9987943592397794	None	0.16666666666666666	1	0.35714285714285715	5	0.7368421052631579	14	0.4666666666666667	0.6842105263157895	18	13	2	0	0	0.5555555555555556	5	9	1.4	21	0.0	1.0	-0.0171293012573013	0.6507338478821875	0.00268131571319745	0.6648891289094765	-0.045015326502120534	0.5270911718803681	0.6039630447412173	0.6158488395789892	0	0	0.0
6579	None	None	None	None	None	0.047619047619047616	1	0.18181818181818182	8	0.7936507936507936	50	0.9027777777777778	0.31746031746031744	27	20	37	0	0	0.8888888888888888	8	9	4.333333333333333	65	0.0	0.9655172413793104	1.715723347120915e-11	0.5000004341550968	0.006867246199020483	0.5696523420723296	-0.11776044543895754	0.9999963187886669	0.6583901952284629	0.9861323693858011	0	0	0.0
1493	None	None	None	None	None	0	0	0	0	0	0	1.0	0	0	0	0	3	0	1.0	1	1	0.06666666666666667	1	0.75	0	0	0	0	0	0	0	0	0	0	0	0
6194	2.7241763139382334e-05	3.7999455388386374e-07	-3.7943939939473377e-07	0.9999990177423587	None	1.0	1	1.0	4	0.25	1	0.5	0.25	5	1	0	0	0	0.75	4	3	0.4	6	0.0	1.0	0.0984022917794214	0.5751478072554248	0.0006388854649969107	0.5013728583336697	-0.09423895136615584	0.5687469487362201	0.7261339653425121	0.5486058280435516	0	1.0	0.0
1097	None	None	None	None	None	0	0	0.6666666666666666	2	0.5	1	0.6666666666666666	0.5	3	1	0	2	0	0.6666666666666666	3	2	0.26666666666666666	4	1.0	0	0.09971055627232586	0.5005906023395853	7.902762784127648e-27	0.5	-0.01627037781185802	0.6049446816282197	0.6250319006771212	0.5356455621660259	1.0	1.0	0.0
5781	0.0078166572928185	0.007070700025558731	0.005688026934208578	0.997333617239128	None	0.2	1	0.3333333333333333	4	0.8	12	0.20987654320987653	0.8	16	12	0	0	0	1.0	9	9	1.1333333333333333	17	0.0	1.0	0.09999999541066085	0.5000010305938943	0.008458441265547772	0.584917153601876	0.050725300062369014	0.5188925435812803	0.5926386684059607	0.5348270438551431	0	1.0	0.0
3821	0.0	0.0	0.0	0.9999999999999998	None	0	0	0	0	0	0	1.0	0	0	0	0	4	0	1.0	1	1	0.06666666666666667	1	1.0	0	0	0	0	0	0	0	0	0	0	0	0
1575	None	None	None	None	None	0.16666666666666666	2	0.4074074074074074	11	0.5263157894736842	20	0.49382716049382713	0.2894736842105263	18	11	21	1	0	1.0	9	9	2.6666666666666665	40	0.02564102564102564	0.8888888888888888	-0.09999999920581897	0.5000000154888362	0.09627506763347607	0.6053395682228091	0.09369714957914038	0.5978967047241499	0.7150031553364978	0.5682768779762807	1.0	1.0	0.0
4439	0.009646376043324226	0.0019298537565719306	0.0019029560039460157	0.9813828262518728	None	0.2	1	0.3333333333333333	4	0.8	12	0.20987654320987653	0.8	16	12	0	0	0	1.0	9	9	1.1333333333333333	17	0.0	1.0	0.11629754494242688	1.0	0.029346804176835512	0.5994414943604081	-0.09998597682307571	0.5002620299407553	0.7306190016781315	0.9999999998698834	0	0.8125	0.0
6253	9.870643292570069e-05	5.386977856011841e-07	-1.1035111899710752e-07	0.9999990747690807	None	0.5	1	0.6666666666666666	4	0.5	3	0.4	0.5	7	3	0	0	0	0.8	4	5	0.5333333333333333	8	0.0	1.0	-0.09999999999726135	0.5000000029277385	0.02669067486283359	0.5475455158871635	-1.3016606650323082	1.0	0.999490539421779	1.0	0	1.0	0.0
7388	0.002478331885257537	0.0014264791138263065	0.0011300824793807394	0.9939566235507095	None	0.2222222222222222	2	0.35	7	0.7037037037037037	19	0.35802469135802467	0.7037037037037037	26	19	2	0	0	1.0	9	9	1.9333333333333333	29	0.0	0.8	-0.09999999999961008	0.5000000771836799	-0.04161052044425059	0.526558864343181	-0.006764681519194527	0.6461475093712407	0.5949542368012115	0.5587674164379283	0	1.0	0.0
448	None	None	None	None	None	0.14285714285714285	2	0.4	12	0.5714285714285714	24	0.6111111111111112	0.47619047619047616	31	20	12	3	0	0.8888888888888888	8	9	2.933333333333333	44	0.17647058823529413	0.6486486486486487	0.014491855854451752	0.5494157447937265	-0.04360652156695492	0.6575966752928746	0.0978991497500851	0.5064234138297573	0.6470645437130289	0.572535284121507	1.0	1.0	0.0
6169	None	None	None	None	None	0	0	0.2	10	0.75	54	0.9135802469135802	0.06944444444444445	10	5	63	1	0	1.0	9	9	4.933333333333334	74	0.008	0.9230769230769231	0.01131203951569411	0.589574227222342	0.09992227133163956	0.5870349337730548	-0.1750843207156915	0.5513691715964868	0.7528726543371557	0.5760820973202063	0.0	0	0.0
169	None	None	None	None	None	0	0	0	0	0	0	1.0	0	0	0	0	4	0	1.0	1	1	0.06666666666666667	1	1.0	0	0	0	0	0	0	0	0	0	0	0	0
2396	None	None	None	None	None	0	0	0.2962962962962963	8	0.631578947368421	24	0.7407407407407407	0.10526315789473684	11	4	28	3	0	0.6666666666666666	9	6	2.6666666666666665	40	0.05660377358490566	0.6857142857142857	0.0914599919105316	0.6236808959605318	0.10549218053207361	0.5819526433659516	0.7899532070908356	0.9999999969734514	0.9656772409127647	0.9989065021212872	0.0	0	0.0
2122	None	None	None	None	None	0	0	0	0	0	0	1.0	0	0	0	0	0	0	1.0	1	1	0.06666666666666667	1	0.0	0	0	0	0	0	0	0	0	0	0	0	0
866	None	None	None	None	None	0	0	0.625	5	0.4	4	0.4	0.2	5	2	6	3	0	0.8333333333333334	6	5	0.8	12	0.23076923076923078	1.0	-0.04726157819182825	0.5102421699596859	0.03155798469924166	0.6713141256736538	5.97727000775883e-09	0.5000000880768233	0.5824566063164497	0.5625956581396294	1.0	1.0	0.0
434	None	None	None	None	None	0	0	0.11538461538461539	6	0.868421052631579	66	0.9629629629629629	0.02631578947368421	7	2	70	0	0	1.0	9	9	5.2	78	0.0	0.9565217391304348	-0.0898630489450607	0.5002483711659241	0.13679809770556556	0.5270230609117076	-0.08938916707926517	0.5261562064617924	0.7418954063576214	0.5178184161859758	0	1.0	0.0
2837	0.0	0.0	0.0	0.9999999999999998	None	0	0	0	0	0	0	1.0	0	0	0	0	4	0	1.0	1	1	0.06666666666666667	1	1.0	0	0	0	0	0	0	0	0	0	0	0	0
1437	None	None	None	None	None	0	0	0.25	11	0.6825396825396826	43	0.8024691358024691	0.15873015873015872	20	10	44	7	0	1.0	9	9	4.333333333333333	65	0.08536585365853659	0.8571428571428571	0.09141935421055981	0.5226436692566792	0.12278765968461214	0.7465644269968774	0.09999976871397054	0.5000237064158728	0.5393947335679726	0.5963712668527525	0.95	0.95	0.19819969888634817
174	None	None	None	None	None	0	0	0	0	0	0	1.0	0	0	0	0	4	0	1.0	1	1	0.06666666666666667	1	1.0	0	0	0	0	0	0	0	0	0	0	0	0
5619	None	None	None	None	None	0.0625	1	0.3235294117647059	11	0.6458333333333334	31	0.6172839506172839	0.4583333333333333	32	22	17	0	0	1.0	9	9	3.3333333333333335	50	0.0	0.8292682926829268	0.09978578075268067	0.5073064138577784	-0.08686804087735554	0.6400313486607732	0.06422966674571833	0.6472272563387845	0.7022014238667803	0.5996164216778651	0	1.0	0.0
6820	0.00012613191797693885	4.427879253656094e-06	-1.7180143537773702e-06	0.9999417964881057	None	0	0	0.375	3	0.6666666666666666	6	0.4074074074074074	0.5555555555555556	8	5	2	0	0	0.3333333333333333	3	9	0.7333333333333333	11	0.0	1.0	-0.024304156092707547	0.6443259016191288	-0.09999942882819231	0.500227374034747	0.06400067341406887	0.5700715543927872	0.6684285244233226	0.5725870491638942	0	1.0	0.0
7498	None	None	None	None	None	0.16666666666666666	1	0.5	7	0.5263157894736842	10	0.525	0.42105263157894735	13	8	7	2	0	0.625	5	8	1.4	21	0.15384615384615385	0.5882352941176471	-0.09999964373901432	0.5013976802837526	0.013847315454508818	0.5334428167688736	0.005816713272514134	0.5190562604810679	0.6277431372014383	0.5179775807514996	1.0	1.0	0.0
6481	0.0	0.0	0.0	1.0	None	0	0	0	0	0	0	1.0	0	0	0	0	0	0	1.0	1	1	0.06666666666666667	1	0.0	0	0	0	0	0	0	0	0	0	0	0	0
5432	0.0011693826540851487	4.6347957825967624e-05	-4.624606113115117e-05	0.9986665005839931	None	0.25	1	0.36363636363636365	4	0.7857142857142857	11	0.2222222222222222	0.7857142857142857	15	11	0	0	0	0.8888888888888888	8	9	1.0666666666666667	16	0.0	1.0	0.00030618622525561186	0.5928277020473844	0.08038997302349873	0.5754470803289681	0.07187557018980592	0.5136617578899167	0.5770726873604599	0.5608993629042371	0	0.5333333333333333	0.0
1349	None	None	None	None	None	0.2	1	0.3333333333333333	4	0.8	12	0.20987654320987653	0.8	16	12	0	0	0	1.0	9	9	1.1333333333333333	17	0.0	1.0	0.06070947927051958	0.5544052333624678	0.011636883757633554	0.5648978071207648	8.848006193983528e-24	0.5000000000444602	0.5732434049446213	0.5398776114265875	0	1.0	0.0
379	None	None	None	None	None	0	0	0.5833333333333334	7	0.26666666666666666	4	0.4722222222222222	0.06666666666666667	6	1	10	1	0	1.0	6	6	1.1333333333333333	17	0.05263157894736842	0.36363636363636365	0.11924768672330024	0.554140356861475	0.11282408911374375	0.5764607375505841	0.1100117557692621	0.5712168981485101	0.5425804760442003	0.5672968711109362	1.0	1.0	0.0
6436	0.004862957703416999	9.585985631494955e-05	9.179498178645692e-05	0.9976298716047357	None	0.3333333333333333	1	0.4444444444444444	4	0.7272727272727273	8	0.2708333333333333	0.7272727272727273	12	8	0	0	0	0.75	6	8	0.8666666666666667	13	0.0	0.8571428571428571	-0.09999999990215212	0.50000216724192	1.2188141414679385e-06	0.5318155926873113	-0.11317088430535556	0.5390304761222976	0.6253992642981437	0.5236393126120249	0	1.0	0.0
5549	0.00607485802811906	0.003301957654759738	0.0022301849165567655	0.9968209938016821	None	0.2	1	0.3333333333333333	4	0.8	12	0.20987654320987653	0.8	16	12	0	0	0	1.0	9	9	1.1333333333333333	17	0.0	1.0	0.09999435608840943	0.5003406001566449	0.0008488755821310232	0.5696740072231055	0.1297820653815704	0.8133806108845709	0.6322809892982474	0.642141386621859	0	1.0	0.0
715	None	None	None	None	None	0	0	0.058823529411764705	2	0.9583333333333334	46	0.9259259259259259	0	0	0	49	1	0	0.6666666666666666	6	9	3.3333333333333335	50	0.00980392156862745	1.0	0	0	0	0	0	0	0	0	0	0	0
4717	0.0018922647407271817	0.0001938651483781291	-4.422812814420666e-06	0.9976859171929988	None	0	0	0.25	1	1.0	3	1.0	0.6666666666666666	3	2	1	0	0	0.2	5	1	0.3333333333333333	5	0.0	0	1.2553316492066548e-20	0.5	0.0002074291352557361	0.5	-6.215153266305278	1.0	0.9999999999998113	0.9999999245296464	0	1.0	0.0
5016	0.003598841110358891	0.0005408741048862416	0.00022180057815725842	0.992107300572283	None	0.5	1	0.6666666666666666	4	0.5714285714285714	4	0.42857142857142855	0.5714285714285714	8	4	0	0	0	0.42857142857142855	3	7	0.6	9	0.0	1.0	5.124454944993304e-06	0.5787370785325376	0.12842154633593278	0.5544997003211505	-0.18075952860729289	0.8288263813237431	0.7804519045886777	0.6692062572994504	0	1.0	0.0
6608	0.01492265413154371	0.012184896013920643	0.011020532056135873	0.9954211164367396	None	0.2	1	0.3333333333333333	4	0.8	12	0.20987654320987653	0.8	16	12	0	0	0	1.0	9	9	1.1333333333333333	17	0.0	1.0	-0.09999999999658579	0.5000007271076632	2.117420940386883e-05	0.5387540619551482	-0.37124489577873493	0.999999998758879	0.8275839248234609	0.9989806061459305	0	0	0.0
3241	2.973978606236435e-06	1.3319095700243437e-08	1.3035403528989529e-08	0.9999993664469414	None	0	0	1.0	1	0	0	1.0	0	1	0	0	0	0	0.5	2	1	0.13333333333333333	2	0.0	0	0	0	0	0	0	0	0	0	0	0	0
4986	0.002463006741998498	0.0013429894505367634	0.0004953840251528631	0.9997366756553607	None	0.2	1	0.3333333333333333	4	0.8	12	0.20987654320987653	0.8	16	12	0	0	0	1.0	9	9	1.1333333333333333	17	0.0	1.0	-0.09999988573467859	0.5035674659299517	0.0008538420120663333	0.5029059725568946	-0.12045151946110196	0.5622712615636283	0.6295615058055974	0.5230070028825892	0	1.0	0.0
2620	0.00011075808460210787	3.864224462199918e-06	-3.825908606267541e-06	0.9999927863812972	None	0.25	1	0.36363636363636365	4	0.7857142857142857	11	0.2222222222222222	0.7857142857142857	15	11	0	0	0	0.8888888888888888	8	9	1.0666666666666667	16	0.0	1.0	0.26325898157238853	0.5909071195954274	0.10045309700937859	0.6415649882380559	-0.012786230128168435	0.6687128000750586	0.7915568708794395	0.6343094820753765	0	0.9333333333333333	0.0
6328	None	None	None	None	None	0.25	5	0.42857142857142855	18	0.5573770491803278	34	0.7777777777777778	0.4262295081967213	44	26	18	0	0	1.0	9	9	4.2	63	0.0	0.9629629629629629	-0.09999999998939829	0.5001579230928329	-0.09953187363927528	0.5017010918306023	-0.07564226514886056	0.5223084878837054	0.5281735194525792	0.5080600784156543	0	0.11363636363636363	0.0
4025	0.004358950712704916	0.0009003546421557668	-4.89497564332487e-05	0.9948118077552633	None	0.2	1	0.6153846153846154	8	0.35294117647058826	6	0.5277777777777778	0.29411764705882354	13	5	5	3	0	1.0	6	6	1.2666666666666666	19	0.5	0.15384615384615385	-0.027927407624674085	0.5920639520184698	0.06698678776874516	0.5746553811588163	-0.2366083548075713	0.8816722404317027	0.7547268765631071	0.7096968829160293	0.07692307692307693	0	0.0
5947	0.014758313288942913	0.01154642727867196	0.010352962370569742	0.9954743985998966	None	0.2	1	0.3333333333333333	4	0.8	12	0.20987654320987653	0.8	16	12	0	0	0	1.0	9	9	1.1333333333333333	17	0.0	1.0	-0.09999999999658579	0.5000007271076632	2.117420940386883e-05	0.5387540619551482	-0.37124489577873493	0.999999998758879	0.8275839248234609	0.9989806061459305	0	0	0.0
1848	None	None	None	None	None	0	0	0	0	0	0	1.0	0	0	0	0	4	0	1.0	1	1	0.06666666666666667	1	1.0	0	0	0	0	0	0	0	0	0	0	0	0
4937	0.007826751458067664	0.00018998557640732052	2.8788233170172124e-05	0.9874155607067336	None	0.2	1	0.3333333333333333	4	0.8	12	0.20987654320987653	0.8	16	12	0	0	0	1.0	9	9	1.1333333333333333	17	0.0	1.0	0.00022615437393338475	0.5678592568022309	0.0010433216717908212	0.5717147398535259	0.13792772412172322	0.5939547525892335	0.6539223172378121	0.5778866432909587	0	1.0	0.0
7532	4.446859000795839e-05	4.759569767872918e-07	-4.7212191760718116e-07	0.9999976225061092	None	0	0	0.6666666666666666	2	0.5	1	0.6666666666666666	0.5	3	1	0	0	0	0.6666666666666666	3	2	0.26666666666666666	4	0.0	0	-0.09999999619274082	0.5000001358829138	-0.09752222556559983	0.5007030065108525	-0.1574683567470837	0.5124180803047919	0.5691632090199857	0.5043744808505944	0	1.0	0.0
6552	0.0	0.0	0.0	1.0	None	0	0	0	0	0	0	1.0	0	0	0	0	0	0	1.0	1	1	0.06666666666666667	1	0.0	0	0	0	0	0	0	0	0	0	0	0	0
6027	0.00921180530848803	0.006524509694652582	0.006392184092947767	0.9967413249346018	None	0.2	1	0.3333333333333333	4	0.8	12	0.20987654320987653	0.8	16	12	0	0	0	1.0	9	9	1.1333333333333333	17	0.0	1.0	0.09991889703388367	0.5005541506879299	0.024416525694461202	0.5856322530678805	0.09227331145873685	0.5379154820254848	0.5855344060118772	0.5415794559250969	0	1.0	0.0
7444	0.016654904481290148	0.0013604680661639902	-0.001272345837999803	0.9918287992066951	None	0.2222222222222222	2	0.35	7	0.7037037037037037	19	0.35802469135802467	0.7037037037037037	26	19	2	0	0	1.0	9	9	1.9333333333333333	29	0.0	0.8	7.902762784127648e-27	0.5000252291562287	0.201737354302503	0.6282445591902864	0.15156078356724667	0.6980628571041381	0.7196457825306584	0.6116598828231483	0	0.8076923076923077	0.0
2236	None	None	None	None	None	1.0	1	0.8	4	0.4	2	0.4375	0.4	6	2	0	0	0	1.0	4	4	0.4666666666666667	7	0.0	0.6666666666666666	0.051511489073257144	0.6186212377766115	-0.09999997876835628	0.500000066326115	0.09412913477949365	0.5273529412014479	0.6959940367082201	0.5492746755827362	0	1.0	0.0
1647	None	None	None	None	None	0	0	0	0	0	0	1.0	0	0	0	0	4	0	1.0	1	1	0.06666666666666667	1	1.0	0	0	0	0	0	0	0	0	0	0	0	0
7367	2.54825802473795e-05	3.7690327869563776e-08	-1.4578493126491943e-09	0.9999986320778416	None	0.25	1	0.36363636363636365	4	0.7857142857142857	11	0.2222222222222222	0.7857142857142857	15	11	0	0	0	0.8888888888888888	8	9	1.0666666666666667	16	0.0	1.0	-0.09999999999955995	0.5000002905529223	5.314695740593285e-10	0.5000538231217639	0.0016009355821858602	0.5312279395948215	0.616619201622397	0.5104394001930634	0	0.8666666666666667	0.0
5904	0.006686972715800389	0.0013905484976472799	-0.0011847293278371778	0.987972571852452	None	0.3333333333333333	1	0.4444444444444444	4	0.7272727272727273	8	0.2708333333333333	0.7272727272727273	12	8	0	0	0	0.75	6	8	0.8666666666666667	13	0.0	0.8571428571428571	-0.09999999997182211	0.5000107040517243	0.10330208924321056	0.5727695187757684	-0.1108333130401796	0.5631305579454032	0.7344750721192012	0.5454640509444667	0	0.16666666666666666	0.0
2632	1.2450335479289432e-05	1.5043774798228793e-06	4.6952937351426313e-07	0.9987586080326802	None	0	0	0.06521739130434782	3	0.9393939393939394	62	0.8395061728395061	0.015151515151515152	2	1	65	5	0	1.0	9	9	4.533333333333333	68	0.03759398496240601	0.8709677419354839	-0.08886152620329094	0.5270096829521068	0.009616539981826397	0.5435188135155384	0.033964501416959655	0.5731310559374266	0.6375629212911165	0.5479602762353184	0.0	0	0.0
3520	0.0030098560915599515	0.0004713852954107444	0.00026436395130339146	0.9963923254657244	None	0.2	1	0.3333333333333333	4	0.8	12	0.20987654320987653	0.8	16	12	0	0	0	1.0	9	9	1.1333333333333333	17	0.0	1.0	-0.0340469684921268	0.9999999999999656	-0.11005568975756183	0.5008137323649607	0.0806870092856448	0.5614689700432605	0.6866753946124271	0.9999701003327452	0	0.9375	0.0
3204	2.2638205407387065e-07	9.670603852600937e-09	8.097096133672994e-10	0.9999934118665929	None	0.25	1	0.4	4	0.7692307692307693	10	0.234375	0.7692307692307693	14	10	0	0	0	1.0	8	8	1.0	15	0.0	0.8571428571428571	5.62004086997437e-19	0.5468946346144234	0.15971810371298845	0.5937014067450891	0.0002233396395963214	0.5002409085311312	0.6796908454121929	0.5472240959522569	0	1.0	0.0
1872	None	None	None	None	None	0.2	1	0.3333333333333333	4	0.8	12	0.20987654320987653	0.8	16	12	0	0	0	1.0	9	9	1.1333333333333333	17	0.0	1.0	-0.010352552794801101	0.6503782309441027	0.050569598229039545	0.5978664152579897	-0.028256181000050708	0.662002099541582	0.614910814731687	0.6371860253415851	0	1.0	0.0
2576	1.2594984045959144e-07	1.2543630304237375e-07	-8.437297830813133e-08	0.9999773263475731	None	0	0	0.25	4	0.7619047619047619	16	0.5476190476190477	0.2857142857142857	9	6	13	8	0	0.8571428571428571	6	7	1.5333333333333334	23	0.2962962962962963	0.19047619047619047	-0.050543969418617184	0.5638641871429414	1.5902690216402095e-10	0.5000000009012628	1.0389030390384541e-08	0.5000000451161857	0.5592864314597281	0.5213919259231573	1.0	1.0	0.0
5712	0.00459175893164272	0.0003675088872075612	-1.2650026347629185e-05	0.9950959615297761	None	0.25	1	0.4	4	0.7692307692307693	10	0.23809523809523808	0.7692307692307693	14	10	0	0	0	0.7777777777777778	7	9	1.0	15	0.0	1.0	0.07744344874696132	0.5809783411602831	5.1060166419697354e-05	0.5264919328241435	0.16063116372985606	0.5431901800373548	0.6609481974311672	0.5503331276229936	0	1.0	0.0
1076	None	None	None	None	None	0	0	0.5	2	0.6666666666666666	2	0.625	0	0	0	4	6	0	0.5	4	2	0.3333333333333333	5	0.5	0	0	0	0	0	0	0	0	0	0	0	0
3068	2.2848583342185204e-05	8.429041850292114e-06	-6.769447473616188e-06	0.9945842926801037	None	0	0	0.3	3	0.6666666666666666	8	0.4666666666666667	0	2	0	11	6	0	0.8333333333333334	5	6	0.9333333333333333	14	0.25	0	0	0	0	0	0	0	0	0	0	0	0
1322	None	None	None	None	None	1.0	1	1.0	4	0.25	1	0.5	0.25	5	1	0	0	0	0.75	3	4	0.4	6	0.0	1.0	0.09507681663061916	0.5017692130616755	1.7566386527131724e-25	0.5000000000000018	-0.019595506739242225	0.6551772452632154	0.6239547945918072	0.5538694494021237	0	1.0	0.0
3687	0.0004037452084740179	1.779115824075425e-06	8.839693031481312e-07	0.9999966238467747	None	0.25	1	0.36363636363636365	4	0.7857142857142857	11	0.2222222222222222	0.7857142857142857	15	11	0	0	0	0.8888888888888888	8	9	1.0666666666666667	16	0.0	1.0	0.03473639195644858	0.6466762245368474	-0.09982330357416351	0.5003610285000167	0.09958161696803283	0.5089041672634881	0.6997219793110935	0.5532576596512415	0	0	0.0
7283	None	None	None	None	None	0	0	0.11320754716981132	6	0.8701298701298701	67	0.9753086419753086	0.1038961038961039	12	8	66	0	0	1.0	9	9	5.266666666666667	79	0.0	0.9714285714285714	-0.09999987358894022	0.5000154127730949	0.0005059170287437324	0.517471579962772	-0.12690547319870812	0.9997589691995495	0.8214677267240357	0.9426816096192127	0	1.0	0.0
947	None	None	None	None	None	1.0	1	1.0	4	0.0	0	0.5555555555555556	0	4	0	0	0	0	1.0	3	3	0.3333333333333333	5	0.0	1.0	0	0	0	0	0	0	0	0	0	0	0
892	None	None	None	None	None	0.07142857142857142	1	0.2903225806451613	9	0.6818181818181818	30	0.6388888888888888	0.45454545454545453	29	20	16	1	0	0.8888888888888888	8	9	3.066666666666667	46	0.037037037037037035	0.7368421052631579	0.09835479474299155	0.5028736213039302	0.024094884520317283	0.6659298857872039	0.061096977149470946	0.5566599676453133	0.5873803510979715	0.5767994735254376	1.0	1.0	0.0
6219	0.014818372199373268	0.011405133497507545	0.01040957519854374	0.9955815663915484	None	0.2	1	0.3333333333333333	4	0.8	12	0.20987654320987653	0.8	16	12	0	0	0	1.0	9	9	1.1333333333333333	17	0.0	1.0	-0.09999999999658579	0.5000007271076632	2.117420940386883e-05	0.5387540619551482	-0.37124489577873493	0.999999998758879	0.8275839248234609	0.9989806061459305	0	0	0.0
4538	0.012779535741962816	0.00108254570937528	0.0002047856436122812	0.9938916969377466	None	0.2	1	0.3333333333333333	4	0.8	12	0.20987654320987653	0.8	16	12	0	0	0	1.0	9	9	1.1333333333333333	17	0.0	1.0	0.18164346653351843	0.7182674892030997	-0.09991776638597005	0.5000691512391071	-0.0071918957716497365	0.6644892708226513	0.7707567749043358	0.6317756133655401	0	0.0625	0.0
2883	0.0039840270012953885	0.0006671698382861007	0.00034668560105454804	0.9936573497767219	None	0	0	0.3333333333333333	2	0.8571428571428571	6	0.36	0.8571428571428571	8	6	0	0	0	1.0	5	5	0.6	9	0.0	0	0.09972888724870155	0.5005172818911583	0.09999238310459739	0.5010060800971473	-0.07519115613665313	0.5368140299934365	0.6952720940239807	0.5127985818994832	0	1.0	0.0
1939	None	None	None	None	None	0	0	0	0	0	0	1.0	0	0	0	0	4	0	1.0	1	1	0.06666666666666667	1	1.0	0	0	0	0	0	0	0	0	0	0	0	0
2801	4.741954818197674e-06	5.429541359879454e-07	-5.429541358637498e-07	0.9998501249886893	None	0	0	0.5	1	1.0	1	1.0	1.0	2	1	0	3	0	0.3333333333333333	1	3	0.2	3	1.0	0	-0.0639492595959812	0.5841928377506059	-0.306996448975418	0.6227609902879149	0.07217991596787157	0.5312177774269891	0.8281300352954226	0.5798381547525008	0.0	0	0.0
2634	0.0	0.0	0.0	1.0	None	0	0	0	0	0	0	1.0	0	0	0	0	0	0	1.0	1	1	0.06666666666666667	1	0.0	0	0	0	0	0	0	0	0	0	0	0	0
7053	0.0010358938378869523	0.00044019308619500406	-1.8045835402319266e-05	0.9995345581008444	None	0.2	1	0.3333333333333333	4	0.8	12	0.20987654320987653	0.8	16	12	0	0	0	1.0	9	9	1.1333333333333333	17	0.0	1.0	0.5889632259500284	0.8052859920919011	-0.0139586671758924	0.5	0.043513543503549953	0.5277819916799364	0.9380160600244226	0.6248774372820478	0	0	0.0
1993	None	None	None	None	None	0	0	0.10204081632653061	5	0.8873239436619719	63	0.9012345679012346	0	1	0	71	4	0	1.0	9	9	4.866666666666666	73	0.027586206896551724	0.9552238805970149	0	0	0	0	0	0	0	0	0	0	0
5078	0.0	0.0	0.0	1.0	None	0	0	0	0	0	0	1.0	0	0	0	0	0	0	1.0	1	1	0.06666666666666667	1	0.0	0	0	0	0	0	0	0	0	0	0	0	0
277	None	None	None	None	None	0	0	0.6	3	0.6	3	0.4375	0.6	6	3	0	1	0	1.0	4	4	0.4666666666666667	7	1.0	0.6666666666666666	0.022312795581130092	0.5195170989709789	-0.3470320716820515	0.8801268088791324	-0.22575724654872714	0.7135606897872765	0.8226328864459809	0.7300402539536371	0.0	0	0.0
331	None	None	None	None	None	1.0	1	0.8	4	0.4	2	0.4375	0.4	6	2	0	0	0	1.0	4	4	0.4666666666666667	7	0.0	0.6666666666666666	0.04404050122489591	0.5220205266204833	4.568454559145004e-09	0.5000017854995237	0.061955512791992295	0.5457229610034458	0.563330252752303	0.5226137689030181	0	1.0	0.0
640	None	None	None	None	None	0	0	0.3333333333333333	2	0.8333333333333334	5	0.4	0.8333333333333334	7	5	0	1	0	0.8	4	5	0.5333333333333333	8	0.5	0	0.03153051983665451	0.553054207784452	0.09994766245403248	0.5093012659359181	0.02928152447748959	0.582193187558309	0.587843115566025	0.5483493857640961	0.42857142857142855	0.8571428571428571	0.0
6231	8.082055636957365e-05	3.990305081752635e-05	-1.5013988893032056e-06	0.9999955201527734	None	0	0	0.25	1	1.0	3	1.0	1.0	4	3	0	0	0	0.2	5	1	0.3333333333333333	5	0.0	0	0.5405114825392683	0.5091385032871342	0.007661857466431272	0.5	-0.1376192975656164	0.5572407382269575	0.9486056865589022	0.5221961722731002	0	0	0.0
2477	None	None	None	None	None	0	0	0.28125	9	0.6888888888888889	31	0.6527777777777778	0.3111111111111111	21	14	25	1	0	0.8888888888888888	8	9	3.1333333333333333	47	0.02127659574468085	0.8205128205128205	0.0016835997458486487	0.6298612242148453	-0.051404373804792035	0.6259841830970484	0.045174245073319595	0.612414093930055	0.6117722086070856	0.6227819908833907	1.0	1.0	0.0
3578	1.7188668477665992e-07	6.057108525046617e-08	-5.741887627328171e-08	0.9999703685768214	None	0.3333333333333333	1	0.5	4	0.7	7	0.2857142857142857	0.7	11	7	0	0	0	0.8571428571428571	7	6	0.8	12	0.0	0.6666666666666666	-0.09999999929915503	0.5000000123990833	-0.017256401162174483	0.6300393423741809	1.4146266865572011e-09	0.5000130382837281	0.6081614951421538	0.544253715621827	0	0	0.0
3501	0.0	0.0	0.0	1.0	None	0	0	0	0	0	0	1.0	0	0	0	0	0	0	1.0	1	1	0.06666666666666667	1	0.0	0	0	0	0	0	0	0	0	0	0	0	0
6050	0.006622181803605962	0.00014006176511078587	-0.00012525657910755617	0.9741926969505069	None	0.2	1	0.3333333333333333	4	0.8	12	0.20987654320987653	0.8	16	12	0	0	0	1.0	9	9	1.1333333333333333	17	0.0	1.0	0.005829833774820219	0.5776548797852412	2.5310184202607603e-06	0.5000959200481392	0.15413630490873773	0.999836592411182	0.6638633660569103	0.9530631907826028	0	1.0	0.0
1759	None	None	None	None	None	0	0	0.6	6	0.38461538461538464	5	0.4166666666666667	0.3076923076923077	10	4	4	3	0	1.0	6	6	1.0	15	0.5	0.4444444444444444	0.057754174972107775	0.5455244485529842	0.09978133126458015	0.5028657532766937	0.08987012021192486	0.5585120033602975	0.5476610170664499	0.5357051151504428	1.0	1.0	0.5
2944	0.0002940400582345739	3.770920092961403e-07	3.473616580585613e-07	0.9999999919683719	None	0.2	1	0.3333333333333333	4	0.8	12	0.20987654320987653	0.8	16	12	0	0	0	1.0	9	9	1.1333333333333333	17	0.0	1.0	-0.039912446017231006	0.6649444008744682	0.04446911424608816	0.5831832002777322	0.018312676713190312	0.7060269001356373	0.6598850241886294	0.6530505693682886	0	1.0	0.0
7187	None	None	None	None	None	0.08695652173913043	2	0.20833333333333334	10	0.7681159420289855	53	0.8765432098765432	0.2898550724637681	28	20	42	0	0	1.0	9	9	4.733333333333333	71	0.0	0.8923076923076924	-0.09999997760213454	0.5000904957679848	-0.13514715103903804	0.6020058931764553	0.03087418121830766	0.5144867139346342	0.6749728894083068	0.5392652414507487	0	1.0	0.0
2732	0.004348514298414282	0.0037621881270731047	-0.003745970647769136	0.9965094055418205	None	0.2	1	0.3333333333333333	4	0.8	12	0.20987654320987653	0.8	16	12	0	0	0	1.0	9	9	1.1333333333333333	17	0.0	1.0	0.09999994961639781	0.5010385735278189	0.0022655566631132225	0.570110801786995	0.09000073233044759	0.5246971490581869	0.6058436094224894	0.5320664767999546	0	0.25	0.0
2295	None	None	None	None	None	0	0	0.2692307692307692	7	0.6756756756756757	25	0.6964285714285714	0.21621621621621623	12	8	26	8	0	0.875	8	7	2.6	39	0.15384615384615385	0.625	-0.09930818549120624	0.5021921252299466	0.15665215367361612	0.6061836861366307	0.005718231732178754	0.5383819952787654	0.739607453250702	0.5493304675964702	1.0	1.0	0.0
153	None	None	None	None	None	0	0	0.5	2	0.75	3	0.6	0.75	5	3	0	0	0	0.4	5	2	0.4	6	0.0	0	0.01196442262083526	0.5288968431150365	3.064375057049931e-08	0.5000003442194746	0.020556407827496494	0.5899834083373096	0.5339877770808745	0.5398829631302589	0	1.0	0.0
3559	0.0005216568074102512	0.00018063812805355233	0.00017748533792280555	0.9994012758035308	None	0.2	1	0.3333333333333333	4	0.8	12	0.20987654320987653	0.8	16	12	0	0	0	1.0	9	9	1.1333333333333333	17	0.0	1.0	0.050949365523687416	0.6235556093000323	0.06913259133020155	0.5834082979868216	0.047807273416797726	0.5922337022138795	0.5700587742681158	0.5998607978607652	0	1.0	0.0
4577	0.008927703567699782	0.006202056755844722	0.006081692702012792	0.9967343181171038	None	0.2	1	0.3333333333333333	4	0.8	12	0.20987654320987653	0.8	16	12	0	0	0	1.0	9	9	1.1333333333333333	17	0.0	1.0	0.09991889703388367	0.5005541506879299	0.024416525694461202	0.5856322530678805	0.09227331145873685	0.5379154820254848	0.5855344060118772	0.5415794559250969	0	1.0	0.0
6664	9.507842216031373e-08	8.0409889306515e-08	7.904242204394045e-08	0.9999840673895984	None	0	0	0.09090909090909091	4	0.9047619047619048	57	0.8024691358024691	0	0	0	64	4	0	1.0	9	9	4.333333333333333	65	0.030303030303030304	0.7368421052631579	0	0	0	0	0	0	0	0	0	0	0
2789	0.0	0.0	0.0	0.9999999999999998	None	0	0	0	0	0	0	1.0	0	0	0	0	4	0	1.0	1	1	0.06666666666666667	1	1.0	0	0	0	0	0	0	0	0	0	0	0	0
2361	None	None	None	None	None	0	0	0	0	0	0	1.0	0	0	0	0	0	0	1.0	1	1	0.06666666666666667	1	0.0	0	0	0	0	0	0	0	0	0	0	0	0
2959	6.091273322498072e-05	4.2555939126999897e-07	6.26225536257369e-08	0.9999999278104635	None	0.2	1	0.3333333333333333	4	0.8	12	0.20987654320987653	0.8	16	12	0	0	0	1.0	9	9	1.1333333333333333	17	0.0	1.0	-0.027463525109182884	0.6585585610758505	0.08774958071594627	0.6532860366560959	7.379143157643134e-05	0.5775245764546945	0.622377974899961	0.6304941512077764	0	1.0	0.0
1884	None	None	None	None	None	0.5	1	0.42857142857142855	3	0.625	5	0.4166666666666667	0.5	7	4	2	1	0	0.6666666666666666	4	6	0.6666666666666666	10	0.2	0.3333333333333333	-0.07223374128416239	0.534666321047738	-0.0999989826726328	0.5000882623326318	0.04460765694304439	0.5666837062729212	0.6609452690666037	0.5339124000380568	0.8571428571428571	1.0	0.0
3804	0.0009359436037383506	0.0002246923020846089	-1.5027011868608437e-05	0.9984073010474738	None	0.2	1	0.3333333333333333	4	0.8	12	0.20987654320987653	0.8	16	12	0	0	0	1.0	9	9	1.1333333333333333	17	0.0	1.0	0.049812026432981965	0.6684959213933507	0.059922689521650654	0.5711960437280857	0.04168327829361185	0.5613397546105846	0.5686496172798873	0.6014653935232401	0	0	0.0
3262	0.00021782094531578303	5.131294161032265e-07	3.6949535662793184e-07	0.9996606535165091	None	0	0	0.375	3	0.7777777777777778	7	0.4074074074074074	0.7777777777777778	10	7	0	0	0	0.3333333333333333	9	3	0.7333333333333333	11	0.0	1.0	0.11656053896563609	0.5537913758368668	0.08500902275196702	0.5836008610668992	0.09823101361858425	0.5476460529760784	0.54385874557591	0.5617447920752271	0	1.0	0.0
3472	0.002735493186280488	0.0019625766133607296	0.0015159360490002592	0.995632306390413	None	0.25	1	0.4	4	0.7692307692307693	10	0.23809523809523808	0.7692307692307693	14	10	0	0	0	0.7777777777777778	7	9	1.0	15	0.0	1.0	0.09961080008587528	0.5532297891736001	0.029028411537780203	0.5812931620654872	0.08912670398876629	0.6114584037737951	0.571712100553234	0.5821859252200814	0	1.0	0.0
1270	None	None	None	None	None	0	0	0.2222222222222222	4	0.76	19	0.5	0.08	3	2	23	17	0	0.6666666666666666	6	9	1.8	27	0.3469387755102041	0.4166666666666667	0.09997084164141803	0.5000246826978647	-0.09809523439644238	0.5022715879715607	0.031143108021867927	0.558413696980188	0.694457597329407	0.5203147895786362	0.0	0	0.0
5251	None	None	None	None	None	0.05263157894736842	1	0.35	14	0.5862068965517241	34	0.7407407407407407	0.5862068965517241	48	34	11	0	0	1.0	9	9	4.0	60	0.0	0.8888888888888888	-0.04306392897571212	0.6585983219746088	0.03896333341824833	0.9927304819195764	1.4398118240526457e-09	0.5000001250353762	0.6390017895476392	0.8650568056157222	0	1.0	0.0
5730	0.009902556321125298	0.0017927803281068881	0.0016870398147223605	0.9875616569305474	None	0	0	0.375	3	0.8	8	0.3	0.8	11	8	0	1	0	0.625	8	5	0.8	12	1.0	0.8571428571428571	0.36141047785111746	0.7043879920121034	0.04998001885283005	0.517673880153157	-0.03633835546632462	0.6759012815489932	0.8168791958649779	0.6359900679830393	1.0	0.9090909090909091	0.0
6980	6.316134675329046e-08	3.879336085635533e-09	3.847327116229393e-09	0.9999999996213977	None	0.2	1	0.3333333333333333	4	0.8	12	0.20987654320987653	0.8	16	12	0	0	0	1.0	9	9	1.1333333333333333	17	0.0	1.0	0.664159561591233	0.7857576261782381	2.2160199531494412e-08	0.5005912136720403	0.00012589659221247618	0.5001147363085029	0.9581365781600192	0.606857391664354	0	1.0	0.0
4315	0.0023317119244204852	0.0020890406085727173	0.0020668331588448775	0.996749271172941	None	0.25	1	0.4	4	0.7692307692307693	10	0.23809523809523808	0.7692307692307693	14	10	0	0	0	0.7777777777777778	7	9	1.0	15	0.0	1.0	-0.09978653585645489	0.5023480275786506	-0.043728326814251345	0.532268762433903	-0.05204802577828582	0.5878877517826555	0.5652342528615917	0.5410645578679636	0	0	0.0
5495	0.00895416097545432	0.006357372103927545	0.006224672947175403	0.9967056056942064	None	0.2	1	0.3333333333333333	4	0.8	12	0.20987654320987653	0.8	16	12	0	0	0	1.0	9	9	1.1333333333333333	17	0.0	1.0	0.09991889703388367	0.5005541506879299	0.024416525694461202	0.5856322530678805	0.09227331145873685	0.5379154820254848	0.5855344060118772	0.5415794559250969	0	1.0	0.0
4002	0.0027801795135055877	0.001262674792190298	0.000761728654424634	0.9983992137376029	None	0.2	1	0.3333333333333333	4	0.8	12	0.20987654320987653	0.8	16	12	0	0	0	1.0	9	9	1.1333333333333333	17	0.0	1.0	-0.09999866703621633	0.5051557608980528	-0.09612099504929475	0.5118415743020233	0.09995553394692139	0.5014291918224963	0.7171774901947702	0.5061426670526616	0	1.0	0.0
1831	None	None	None	None	None	0	0	0.06	3	0.9444444444444444	68	0.9135802469135802	0.013888888888888888	1	1	72	0	0	1.0	9	9	4.933333333333334	74	0.0	0.8923076923076924	0.0858258344609912	0.5	-0.036161677844531295	0.5	0.00034729671341673045	0.5	0.6250906671417885	0.5	0	0	0.0
308	None	None	None	None	None	0	0	0.1935483870967742	6	0.8181818181818182	36	0.8518518518518519	0.7727272727272727	40	34	5	1	0	0.6666666666666666	9	6	3.066666666666667	46	0.125	1.0	-0.1577842779874204	0.9999402294523427	0.09080291469834147	0.5100398685555532	0.00802872730948627	0.5868576519772595	0.8390497862682109	0.9668189046811301	0.35	0	0.0
3577	0.0030070517472339468	0.00011207624573817688	7.027089554470826e-05	0.996916079214835	None	0.2857142857142857	2	0.4375	7	0.5714285714285714	12	0.2839506172839506	0.5714285714285714	19	12	3	0	0	1.0	9	9	1.5333333333333334	23	0.0	0.5555555555555556	0.015691035589395254	0.6152103286862901	-0.0999748929532471	0.5041264318717942	-0.06709362102309319	0.5176899413441907	0.6179164564943486	0.5462476587021002	0	1.0	0.0
2192	None	None	None	None	None	0	0	0	0	0	0	1.0	0	0	0	0	0	0	1.0	1	1	0.06666666666666667	1	0.0	0	0	0	0	0	0	0	0	0	0	0	0
6526	4.672433413273672e-06	1.3837102540631e-08	1.376437597380513e-08	0.9999993843580413	None	0	0	1.0	1	0	0	1.0	0	1	0	0	3	0	0.5	2	1	0.13333333333333333	2	1.0	0	0	0	0	0	0	0	0	0	0	0	0
4047	0.0018793684759733013	0.00011791405334881408	-0.00011199650656560553	0.9989837790024312	None	0	0	0.375	3	0.7777777777777778	7	0.4074074074074074	0.7777777777777778	10	7	0	0	0	0.3333333333333333	3	9	0.7333333333333333	11	0.0	1.0	-0.09999846005908736	0.501998867415207	0.0014306381686813848	0.50155602175519	-0.05811842975629635	0.6666341010521621	0.6144626596271329	0.558663594927664	0	1.0	0.0
6355	0.007186376173469464	0.003571851969612615	-0.0001506267776619258	0.9983526204545558	None	0.3333333333333333	1	0.5	4	0.6666666666666666	6	0.3142857142857143	0.6666666666666666	10	6	0	0	0	0.7142857142857143	7	5	0.7333333333333333	11	0.0	1.0	0.0999999999999999	0.5000000000012703	0.07518533715891783	0.5701801556148667	0.34940462026475594	0.9998017506294762	0.9699992540368612	0.9496035705109329	0	1.0	0.0
2256	None	None	None	None	None	0	0	0.3	3	0.6923076923076923	9	0.6	0	3	0	11	6	0	1.0	5	5	1.0	15	0.2608695652173913	0	0	0	0	0	0	0	0	0	0	0	0
3603	0.006173416616459904	0.00183683285354557	0.0007608975504148218	0.9942089723626495	None	0.2222222222222222	2	0.35	7	0.7037037037037037	19	0.35802469135802467	0.7037037037037037	26	19	2	0	0	1.0	9	9	1.9333333333333333	29	0.0	0.8	-0.09999999963946364	0.5001057481056981	0.13741111834405703	0.5309916273269044	-0.09530190765302264	0.5041541976801494	0.7526219300937936	0.511761646397025	0	1.0	0.0
915	None	None	None	None	None	0	0	0.018518518518518517	1	1.0	79	1.0	0	0	0	80	0	0	1.0	9	9	5.4	81	0.0	1.0	0	0	0	0	0	0	0	0	0	0	0
3608	4.2759622230312874e-07	2.751436019673853e-08	1.6952411766253352e-09	0.9999961902066886	None	0.2857142857142857	2	0.35294117647058826	6	0.7391304347826086	17	0.30864197530864196	0.7391304347826086	23	17	1	0	0	1.0	9	9	1.6666666666666667	25	0.0	1.0	-0.22316396570642655	0.7576470981947214	0.0316856162659709	0.665096084205277	0.00016920713977322898	0.5002403900514152	0.7567003344738056	0.6477029325537595	0	1.0	0.0
2010	None	None	None	None	None	0	0	0.3333333333333333	2	0.8571428571428571	6	0.36	0.8571428571428571	8	6	0	0	0	1.0	5	5	0.6	9	0.0	0	0.06280072497931526	0.6314278717548973	-0.058046960847389785	0.6533366994139743	0.16804318701825727	0.6406618076391011	0.7068914430311924	0.6418588448299681	0	0	0.0
4697	0.0002688918154109403	3.709783305524191e-06	-2.017028047843946e-06	0.9999892803810357	None	0	0	0.3333333333333333	2	0.8571428571428571	6	0.36	0.8571428571428571	8	6	0	2	0	1.0	5	5	0.6	9	1.0	0	2.63675927895998e-19	0.500000000000003	-0.09672443060323832	0.5146216922807646	0.008759518381136398	0.6862836705742283	0.6309178094904982	0.5696528943708576	0.875	0.875	0.0
7359	None	None	None	None	None	0.375	3	0.631578947368421	12	0.34615384615384615	9	0.5185185185185185	0.34615384615384615	20	9	7	0	0	0.6666666666666666	6	9	1.8666666666666667	28	0.0	0.7272727272727273	-0.09999999999987394	0.5000000322249367	2.9314664690258647e-08	0.5219899374750051	-0.3131919303144958	0.9999999998268243	0.9086336306754537	0.9994590145516802	0	1.0	0.0
535	None	None	None	None	None	0	0	0	0	0	0	1.0	0	0	0	0	4	0	1.0	1	1	0.06666666666666667	1	1.0	0	0	0	0	0	0	0	0	0	0	0	0
976	None	None	None	None	None	0	0	0.375	3	0.7777777777777778	7	0.3142857142857143	0.7777777777777778	10	7	0	1	0	0.7142857142857143	5	7	0.7333333333333333	11	1.0	0.6666666666666666	0.07760679993065814	0.5899649656824213	0	0.5	0.03521661677990617	0.664205841136221	0.6017999556978396	0.5862872830193644	0.8	0.8	0.0
6569	0.008929515496197343	0.006184797697703273	0.006052158040677057	0.9967372077710764	None	0.2	1	0.3333333333333333	4	0.8	12	0.20987654320987653	0.8	16	12	0	0	0	1.0	9	9	1.1333333333333333	17	0.0	1.0	0.09991889703388367	0.5005541506879299	0.024416525694461202	0.5856322530678805	0.09227331145873685	0.5379154820254848	0.5855344060118772	0.5415794559250969	0	1.0	0.0
2359	None	None	None	None	None	0	0	0.75	3	0.5	2	0.5	0.5	5	2	0	1	0	0.75	3	4	0.4	6	1.0	1.0	0.09994491657512411	0.5001029108043702	0.08254359208256523	0.5697865399734171	0.09999356584818098	0.500083524924749	0.540747535622737	0.523459931598208	1.0	1.0	0.0
207	None	None	None	None	None	0	0	0.4	2	0.8	4	0.4666666666666667	0.8	6	4	0	2	0	0.6	5	3	0.4666666666666667	7	1.0	0	0.0999998541539269	0.5000011697333968	0.05286924902261201	0.5780090903210187	0.03122681628722703	0.6498296516800545	0.571830106410209	0.5771212781564772	1.0	1.0	0.0
3766	1.0494033668405694e-06	8.62757537825762e-07	-8.587810018219557e-07	0.9997248329149679	None	0	0	0.375	3	0.6666666666666666	6	0.4583333333333333	0.1111111111111111	2	1	8	10	0	0.6666666666666666	4	6	0.7333333333333333	11	0.5263157894736842	0.8	0.06239335888391555	0.533387578208189	0.08456254459243787	0.5384300538965154	-0.051034232657246936	0.5507401171327918	0.6442879145338731	0.5408615710563449	1.0	1.0	0.0
4851	4.189505851292226e-07	3.661534406133346e-07	-3.6606710406209273e-07	0.9998942584525123	None	0	0	1.0	1	0	0	1.0	0	1	0	0	2	0	0.5	1	2	0.13333333333333333	2	0.6666666666666666	0	0	0	0	0	0	0	0	0	0	0	0
143	None	None	None	None	None	0.3	3	0.45454545454545453	10	0.5806451612903226	18	0.4074074074074074	0.5483870967741935	27	17	5	0	0	1.0	9	9	2.2	33	0.0	0.5833333333333334	0.09772019908187474	0.5304016338076126	-0.1452269667221684	0.9177418084919144	0.1236025439738695	0.6475839623297959	0.7654079541167976	0.740278257223319	0	1.0	0.0
6257	0.0	0.0	0.0	0.9999999999999998	None	0	0	0	0	0	0	1.0	0	0	0	0	4	0	1.0	1	1	0.06666666666666667	1	1.0	0	0	0	0	0	0	0	0	0	0	0	0
6082	0.0	0.0	0.0	1.0	None	0	0	0	0	0	0	1.0	0	0	0	0	0	0	1.0	1	1	0.06666666666666667	1	0.0	0	0	0	0	0	0	0	0	0	0	0	0
7513	0.015198228819626923	0.011687673040979275	0.010716469697528805	0.995528399499207	None	0.2	1	0.3333333333333333	4	0.8	12	0.20987654320987653	0.8	16	12	0	0	0	1.0	9	9	1.1333333333333333	17	0.0	1.0	-0.09999999999658579	0.5000007271076632	2.117420940386883e-05	0.5387540619551482	-0.37124489577873493	0.999999998758879	0.8275839248234609	0.9989806061459305	0	0	0.0
4707	0.009756611209256418	0.003574226991380847	-5.931682853202107e-05	0.990634229047929	None	0.2	1	0.3333333333333333	4	0.8	12	0.20987654320987653	0.8	16	12	0	0	0	1.0	9	9	1.1333333333333333	17	0.0	1.0	0.09554006619039826	0.6540519808572389	0.05196982813590069	0.5932600413669572	0.20590887575548647	0.6232962639576883	0.6883490552452572	0.6238620548350107	0	1.0	0.0
461	None	None	None	None	None	0	0	0	0	0	0	1.0	0	0	0	0	4	0	1.0	1	1	0.06666666666666667	1	1.0	0	0	0	0	0	0	0	0	0	0	0	0
5858	0.00895185806014867	0.006682764403510786	0.006509127721408349	0.9966256582433516	None	0.2	1	0.3333333333333333	4	0.8	12	0.20987654320987653	0.8	16	12	0	0	0	1.0	9	9	1.1333333333333333	17	0.0	1.0	0.09991889703388367	0.5005541506879299	0.024416525694461202	0.5856322530678805	0.09227331145873685	0.5379154820254848	0.5855344060118772	0.5415794559250969	0	1.0	0.0
659	None	None	None	None	None	0	0	0.1935483870967742	6	0.8181818181818182	36	0.8518518518518519	0.7727272727272727	40	34	5	1	0	0.6666666666666666	9	6	3.066666666666667	46	0.125	1.0	-0.1577842779874204	0.9999402294523427	0.09080291469834147	0.5100398685555532	0.00802872730948627	0.5868576519772595	0.8390497862682109	0.9668189046811301	0.35	0	0.0
2259	None	None	None	None	None	0	0	1.0	2	0.0	0	0.75	0	0	0	2	7	0	1.0	2	2	0.2	3	0.875	0	0	0	0	0	0	0	0	0	0	0	0
6997	0.015401159210203064	0.011930208525074907	0.011002236373983296	0.9954840902299226	None	0.2	1	0.3333333333333333	4	0.8	12	0.20987654320987653	0.8	16	12	0	0	0	1.0	9	9	1.1333333333333333	17	0.0	1.0	-0.09999999999658579	0.5000007271076632	2.117420940386883e-05	0.5387540619551482	-0.37124489577873493	0.999999998758879	0.8275839248234609	0.9989806061459305	0	0	0.0
1116	None	None	None	None	None	0	0	1.0	1	0	0	1.0	0	1	0	0	3	0	0.5	1	2	0.13333333333333333	2	1.0	0	0	0	0	0	0	0	0	0	0	0	0
6421	0.01511154891099676	0.011874523997368167	0.010754283180021624	0.9954104179636714	None	0.2	1	0.3333333333333333	4	0.8	12	0.20987654320987653	0.8	16	12	0	0	0	1.0	9	9	1.1333333333333333	17	0.0	1.0	-0.09999999999658579	0.5000007271076632	2.117420940386883e-05	0.5387540619551482	-0.37124489577873493	0.999999998758879	0.8275839248234609	0.9989806061459305	0	0	0.0
861	None	None	None	None	None	0	0	0.11627906976744186	5	0.8709677419354839	54	0.7901234567901234	0	0	0	63	10	0	1.0	9	9	4.266666666666667	64	0.07692307692307693	0.8214285714285714	0	0	0	0	0	0	0	0	0	0	0
932	None	None	None	None	None	0	0	0.42857142857142855	3	0.75	6	0.3333333333333333	0.75	9	6	0	0	0	0.8333333333333334	5	6	0.6666666666666666	10	0.0	0.4	0.0003757666697851394	0.5008024594632124	0.09487171953451938	0.5825724328566214	4.420572026958915e-25	0.5	0.6098998432163818	0.5280166504919004	0	1.0	0.0
6728	0.0025495767791458342	0.0005931515279527972	0.00047098763115221363	0.9990578124936051	None	0.2	1	0.3333333333333333	4	0.8	12	0.20987654320987653	0.8	16	12	0	0	0	1.0	9	9	1.1333333333333333	17	0.0	1.0	-0.025440936000592183	0.5366349273842711	-0.07465743291194296	0.5706642439489994	-0.13711206010383897	0.6605658925009419	0.6127558612784529	0.5904261164357275	0	1.0	0.0
963	None	None	None	None	None	0.2	1	0.4166666666666667	5	0.5333333333333333	8	0.5666666666666667	0.3333333333333333	8	5	8	7	0	0.8333333333333334	5	6	1.1333333333333333	17	0.4117647058823529	0.3333333333333333	-0.18732465270679904	0.5454623542634367	0.09990952198773587	0.5023486622465101	0.08517809067833541	0.5461730885118401	0.7936410404126519	0.5313727173479512	1.0	1.0	0.0
178	None	None	None	None	None	0.25	1	0.36363636363636365	4	0.7857142857142857	11	0.2222222222222222	0.7857142857142857	15	11	0	0	0	0.8888888888888888	9	8	1.0666666666666667	16	0.0	1.0	0.10697902064456866	0.6264193343437505	0.08384403593950801	0.587352344194037	-0.1256449585206074	0.6764868549642673	0.7341081736357392	0.6308496090442396	0	1.0	0.0
4872	None	None	None	None	None	0	0	0.14	7	0.863013698630137	63	0.9259259259259259	0.3013698630136986	28	22	46	0	0	1.0	9	9	5.0	75	0.0	0.9696969696969697	-0.09999997646560652	0.5000677403262963	-0.04183897414512112	0.6746078195651709	-0.3215400857672273	0.9999999999957709	0.907577298543919	0.9998732043356529	0	0	0.0
351	None	None	None	None	None	0.2	1	0.38461538461538464	5	0.7058823529411765	12	0.3392857142857143	0.6470588235294118	15	11	3	0	0	0.875	8	7	1.2666666666666666	19	0.0	0.6153846153846154	-0.0427344113238473	0.5099339240694416	-0.09939191377733567	0.5343914315859516	7.687049963287813e-06	0.5000137439874588	0.6003356927085933	0.5147939465566642	0	0.4	0.0
3099	None	None	None	None	None	0.0625	1	0.37142857142857144	13	0.54	27	0.6419753086419753	0.04	9	2	42	15	0	1.0	9	9	3.466666666666667	52	0.18518518518518517	0.6363636363636364	0.09999559439007677	0.5000112319334733	0.4196929312347225	0.539437905838587	-0.08209239859490083	0.5459561377729482	0.8918038541121172	0.528508193746743	1.0	0.8888888888888888	0.0
5099	0.009462775643181421	0.0028462937653903338	0.0024091778795283262	0.9952837426320977	None	0	0	0.42857142857142855	3	0.75	6	0.3333333333333333	0.75	9	6	0	0	0	0.8333333333333334	5	6	0.6666666666666666	10	0.0	0.4	-0.09999998370322918	0.5008751992026309	0.10465334259948948	0.5620334530730896	-0.3729745474534903	0.6804792101269652	0.8827581170074682	0.5832910298828105	0	1.0	0.0
7349	0.015268375569733924	0.0008970482659719274	0.0005087227152636932	0.9932272296150154	None	0.2	1	0.3333333333333333	4	0.8	12	0.20987654320987653	0.8	16	12	0	0	0	1.0	9	9	1.1333333333333333	17	0.0	1.0	-0.021861911469882374	0.5151253921810782	-0.09970296211841236	0.5186431752967274	-0.006465728721775354	1.0	0.9999999971381877	1.0	0	1.0	0.0
2697	0.0062699242914291825	0.00036141086641478627	-3.542960730634017e-05	0.9917050173779595	None	0.3333333333333333	1	0.5	4	0.7	7	0.2857142857142857	0.7	11	7	0	0	0	0.8571428571428571	7	6	0.8	12	0.0	1.0	-0.1138842527898781	0.8639787973365824	-0.09935079031853776	0.5055537032287748	0.14487777676838598	0.544540492345451	0.762277274176285	0.6644516875049943	0	0	0.0
2166	None	None	None	None	None	0.3333333333333333	1	0.5	4	0.6666666666666666	6	0.3142857142857143	0.6666666666666666	10	6	0	0	0	0.7142857142857143	7	5	0.7333333333333333	11	0.0	1.0	0.0621124920859397	0.5652081616454447	0.06571958549108896	0.5560374319345472	0.09032343288266395	0.5441854038506031	0.5521173168380068	0.5551600703395875	0	1.0	0.0
3019	9.070432048313045e-05	7.427172194267521e-07	7.426164067118905e-07	0.9999985275401446	None	0.25	1	0.36363636363636365	4	0.7857142857142857	11	0.2222222222222222	0.7857142857142857	15	11	0	0	0	0.8888888888888888	9	8	1.0666666666666667	16	0.0	1.0	-0.08084161138664936	0.9982410398457495	0.05946803790689455	0.6310604802755813	0.017526693319375824	0.5286735019835934	0.6632081288872375	0.9114083669465576	0	1.0	0.0
1446	None	None	None	None	None	0	0	0.3333333333333333	2	0.8571428571428571	6	0.36	0.8571428571428571	8	6	0	2	0	1.0	5	5	0.6	9	1.0	0	0.08068733134769043	0.5801311162394697	-0.05352220696538458	0.5524096344978932	0.09999968955560548	0.5000005590899492	0.664835266644458	0.5443601654349615	1.0	1.0	0.0
6956	0.00037783246614854385	4.927824505109584e-06	1.1916106704101964e-06	0.999975833747712	None	0.2	1	0.3333333333333333	4	0.8	12	0.20987654320987653	0.8	16	12	0	0	0	1.0	9	9	1.1333333333333333	17	0.0	1.0	-0.09999999997174899	0.5000258391677872	0.1889998576149445	0.6561259322641501	0.14135285574708784	0.9994490254355761	0.822494181569729	0.9379923362073698	0	0.1875	0.0
5370	0.009187708164499925	0.006518842574957051	0.006386716369194172	0.9967412816360482	None	0.2	1	0.3333333333333333	4	0.8	12	0.20987654320987653	0.8	16	12	0	0	0	1.0	9	9	1.1333333333333333	17	0.0	1.0	0.09991889703388367	0.5005541506879299	0.024416525694461202	0.5856322530678805	0.09227331145873685	0.5379154820254848	0.5855344060118772	0.5415794559250969	0	1.0	0.0
1388	None	None	None	None	None	0.5	1	0.7142857142857143	5	0.375	3	0.5	0.25	4	2	5	0	0	0.8	5	4	0.6666666666666666	10	0.0	0.8	0.0892197250586427	0.5064838511769212	-0.009287032564016251	0.6943778336240568	2.861132087400032e-05	0.50001410073124	0.6335471394117906	0.5700903952618526	0	1.0	0.0
4777	0.013768250531740706	0.0019053965830303906	-0.001135365216586138	0.9947722545573839	None	0.25	1	0.36363636363636365	4	0.7857142857142857	11	0.2222222222222222	0.7857142857142857	15	11	0	0	0	0.8888888888888888	8	9	1.0666666666666667	16	0.0	1.0	-0.04295571472008129	0.6849022672263231	0.06723091105129937	0.6716103480311092	-0.1526742513235204	0.5434722688648801	0.7345947694131056	0.6353875225852842	0	1.0	0.0
6309	1.2528438790344148e-07	1.0374247679290934e-07	5.2055611956372484e-11	0.9999805953481459	None	0	0	0.018518518518518517	1	1.0	79	1.0	0	0	0	80	0	0	1.0	9	9	5.4	81	0.0	1.0	0	0	0	0	0	0	0	0	0	0	0
904	None	None	None	None	None	0.2	1	0.3333333333333333	4	0.8	12	0.20987654320987653	0.8	16	12	0	0	0	1.0	9	9	1.1333333333333333	17	0.0	1.0	-0.08701242772841558	0.5529262638085933	-0.1678956187989989	0.9998212987605245	0.338027215343077	0.571762853940458	0.9120800663308054	0.9545106946643446	0	0.9375	0.0
7320	0.0005245980321934258	1.345455639656647e-05	-4.201074577922383e-06	0.9999999556231686	None	0.2	1	0.3333333333333333	4	0.8	12	0.20987654320987653	0.8	16	12	0	0	0	1.0	9	9	1.1333333333333333	17	0.0	1.0	-0.09999450472159506	0.5000329147882604	-0.06252904215374307	0.7039418300928656	0.14347933152831885	0.885350124864616	0.7465760216732696	0.7251441928059402	0	0	0.0
5393	0.00011425970684658818	4.013923312720622e-06	3.9946790929784035e-06	0.9951193904820255	None	0	0	0.2	4	0.8148148148148148	22	0.8285714285714286	0.037037037037037035	4	1	24	5	0	0.7142857142857143	5	7	1.9333333333333333	29	0.10204081632653061	1.0	0.06730897844827818	0.5455994721706042	0.08845747236973289	0.5148608862916895	0.12582236490390197	0.5182827083633159	0.5661677815418162	0.5262700059050197	1.0	1.0	0.0
5224	0.013439263742727506	0.008896965391010132	0.0047167228154720514	0.9963186460054657	None	0.2	1	0.3333333333333333	4	0.8	12	0.20987654320987653	0.8	16	12	0	0	0	1.0	9	9	1.1333333333333333	17	0.0	1.0	-0.09999999433056157	0.5002437275258637	0.027717447130017274	0.5748579076303518	-0.24588390981051483	0.6107479953139416	0.7595365380664221	0.5624334335811875	0	0	0.0
90	None	None	None	None	None	0	0	0.21875	7	0.7391304347826086	34	0.5925925925925926	0.17391304347826086	12	8	35	4	0	1.0	9	9	3.2	48	0.05714285714285714	0.7441860465116279	0.03293388997483989	0.545065717259083	0.017055015364068372	0.6410170654638415	0.05363046105260901	0.6368725755007681	0.5723755052802205	0.6084457005824341	1.0	1.0	0.0
4371	1.1463504957042792e-07	9.922917132420864e-08	-3.368215886780378e-11	0.9999825175252864	None	0	0	0.08823529411764706	3	0.9183673469387755	45	0.8095238095238095	0	0	0	50	0	0	0.7777777777777778	7	9	3.4	51	0.0	1.0	0	0	0	0	0	0	0	0	0	0	0
5924	None	None	None	None	None	0	0	0.14634146341463414	6	0.864406779661017	51	0.7530864197530864	0.3559322033898305	26	21	34	0	0	1.0	9	9	4.066666666666666	61	0.0	0.9230769230769231	0.09999890495197658	0.5000499613481117	0.00012313860869318506	0.500236346592994	-0.186327545368695	0.7323439899053659	0.7661366037171702	0.5831936706119686	0	1.0	0.0
4593	0.005818832326879865	0.0038954679632331453	0.003886523956182555	0.9948842076689778	None	0.2	1	0.3333333333333333	4	0.8	12	0.20987654320987653	0.8	16	12	0	0	0	1.0	9	9	1.1333333333333333	17	0.0	1.0	-0.09999996582841095	0.5000100469096147	0.06116493920032231	0.5676910986022866	0.0987215933931614	0.507605084960821	0.7033715046719548	0.5252202386418021	0	1.0	0.0
6537	0.007292910931654927	0.002262942449907508	0.0016928055790923382	0.9951406523396162	None	0.3333333333333333	3	0.38095238095238093	8	0.6896551724137931	20	0.38271604938271603	0.6896551724137931	28	20	2	0	0	1.0	9	9	2.066666666666667	31	0.0	0.7272727272727273	-0.09999254293163404	0.5981670402001092	2.980794574720079e-05	0.5080454586184674	0.09148970630595481	0.5689408503202102	0.6811049800437698	0.5586906403565538	0	0.07142857142857142	0.0
5232	0.0025349144686669877	0.0002240854514350432	-0.00021933646986542032	0.9965050059282233	None	0.2222222222222222	2	0.35	7	0.7037037037037037	19	0.35802469135802467	0.7037037037037037	26	19	2	0	0	1.0	9	9	1.9333333333333333	29	0.0	0.8	5.312882350551821e-06	0.5628438758981416	0.02422561430447414	0.5745833791045659	-0.11145738257219358	0.5894326417330035	0.641454429172916	0.5756569072115715	0	0	0.0
2826	0.0009901815250715532	7.168605086741798e-05	-2.0868238600233737e-06	0.9968263669816325	None	0	0	0.6666666666666666	2	0.5	1	1.0	0.5	3	1	0	2	0	0.25	4	1	0.26666666666666666	4	1.0	0.6666666666666666	4.816882955111465e-05	0.5001779963916657	0.09988740502883006	0.5002488139584925	-0.27437618816369647	0.9999999999999998	0.829539560636948	0.9999935874142276	0.6666666666666666	0.6666666666666666	0.0
7160	0.016539333291237697	0.003868654551110966	0.003835785071418085	0.993704685377765	None	0.25	1	0.36363636363636365	4	0.7857142857142857	11	0.2222222222222222	0.7857142857142857	15	11	0	0	0	0.8888888888888888	8	9	1.0666666666666667	16	0.0	1.0	0.08587041424120177	0.6909605071057303	1.9410971540578307e-06	0.5300587138861921	0.48785802834806297	0.8854017624866878	0.9044718421700246	0.7290617631789724	0	0	0.0
5870	0.009091822844732752	0.006921747757949354	0.006763468091859704	0.9966582638505546	None	0.2	1	0.3333333333333333	4	0.8	12	0.20987654320987653	0.8	16	12	0	0	0	1.0	9	9	1.1333333333333333	17	0.0	1.0	0.09991889703388367	0.5005541506879299	0.024416525694461202	0.5856322530678805	0.09227331145873685	0.5379154820254848	0.5855344060118772	0.5415794559250969	0	1.0	0.0
5632	0.0005091250307124266	1.5513621940973418e-05	4.388878089692222e-06	0.9999840835636924	None	0.2	1	0.3333333333333333	4	0.8	12	0.20987654320987653	0.8	16	12	0	0	0	1.0	9	9	1.1333333333333333	17	0.0	1.0	0.0999999983431499	0.5000385094539769	0.027935946323434997	0.5892421137761443	0.09993278451507587	0.5001927819634029	0.5840619991714544	0.5301100535857468	0	1.0	0.0
5404	0.0002221494176457844	1.8233171033538195e-06	-1.7057533520245208e-06	0.9999999903715576	None	0.2	1	0.3333333333333333	4	0.8	12	0.20987654320987653	0.8	16	12	0	0	0	1.0	9	9	1.1333333333333333	17	0.0	1.0	0.09999697074087946	0.5013255952345788	0.018404028486454185	0.5919360793052552	0.045524217375713716	0.5102057309549942	0.5852331280214842	0.534785863665255	0	1.0	0.0
27	None	None	None	None	None	0.0625	1	0.29411764705882354	10	0.6938775510204082	34	0.6296296296296297	0.14285714285714285	14	7	36	6	0	1.0	9	9	3.4	51	0.08695652173913043	0.8571428571428571	0.010573435152789334	0.559289306156932	-0.03807875137329372	0.6339849293092578	3.974358068571119e-05	0.5008711352700433	0.5736979447751374	0.5655467178964859	0.9642857142857143	0.9285714285714286	0.09162643569527257
7417	0.01892519341646361	0.01827274949291673	-0.00522017163909708	0.9992535407582189	None	0.2	2	0.4090909090909091	9	0.6	18	0.4444444444444444	0.6	27	18	4	0	0	0.8888888888888888	8	9	2.1333333333333333	32	0.0	0.8	-0.09999999993984718	0.5000068185596098	0.06795155846093577	0.6082524466342671	0.08169297842912679	0.572330083959246	0.693416403534507	0.5606469188892234	0	0	0.0
6996	0.00014986988574870782	5.584889844544044e-06	5.360436797419201e-06	0.999251712811394	None	0.2	1	0.38461538461538464	5	0.7058823529411765	12	0.30158730158730157	0.7058823529411765	17	12	1	1	0	0.7777777777777778	7	9	1.2666666666666666	19	1.0	0.6666666666666666	-0.09999999999919526	0.500002079702589	0.020281240111726127	0.66976889781705	0.03415217948301094	0.5301849994485223	0.6430281930556186	0.5685681873782779	0.11764705882352941	0.058823529411764705	0.0
4531	0.00460653808945271	0.0036598569057461274	0.001404213529773868	0.9959273215049358	None	0.2	1	0.3333333333333333	4	0.8	12	0.20987654320987653	0.8	16	12	0	0	0	1.0	9	9	1.1333333333333333	17	0.0	1.0	0.09999406496843698	0.5000778609072124	-0.09281365737232691	0.5159494542444699	0.07263862574126377	0.6366560679343176	0.7014089855460033	0.5518966444521257	0	0	0.0
5937	6.18254380192048e-05	6.683498842675909e-07	6.681564722873223e-07	0.9999970749524283	None	0	0	0.3333333333333333	1	1.0	2	1.0	1.0	3	2	0	0	0	0.25	4	1	0.26666666666666666	4	0.0	0	-0.09999999999997558	0.5000000000000216	0.09812511715902661	0.5	-0.034180348989913914	0.5567294379645114	0.6950600240072783	0.5189824587499416	0	0	0.0
5639	1.1607056472046648e-07	1.0907770691207113e-07	4.8120554464104133e-11	0.9999820380882847	None	0	0	0.018518518518518517	1	1.0	79	1.0	0	0	0	80	0	0	1.0	9	9	5.4	81	0.0	1.0	0	0	0	0	0	0	0	0	0	0	0
4390	0.011392960151574186	0.0004684963370077898	0.00045513238280260257	0.9910523591188922	None	0.2	1	0.3333333333333333	4	0.8	12	0.20987654320987653	0.8	16	12	0	0	0	1.0	9	9	1.1333333333333333	17	0.0	1.0	0.0011704800843213782	0.5414251869448136	0.0058011389223567396	0.5919596585593454	0.06423244602808767	0.5713964204139002	0.5732494686366881	0.5683776097761075	0	1.0	0.0
954	None	None	None	None	None	0	0	0.375	3	0.6666666666666666	6	0.44	0.6666666666666666	8	6	2	0	0	1.0	5	5	0.7333333333333333	11	0.0	0	0.09768561888416605	0.5238203883836886	0.1974178758172503	0.593508082799285	0.08572497936754257	0.5305535089619882	0.6257789833872895	0.549521035906599	0	1.0	0.0
1596	None	None	None	None	None	0.16666666666666666	1	0.35714285714285715	5	0.7368421052631579	14	0.25925925925925924	0.7368421052631579	19	14	1	0	0	1.0	9	9	1.4	21	0.0	0.6666666666666666	0.023566207923943032	0.577409809458128	-0.05063936120170511	0.671316743407265	0.0038293273270772394	0.5414808093520906	0.6010848195056175	0.5980949830753398	0	1.0	0.0
5636	0.007132687569799064	0.006424860431839988	0.005735088297542013	0.9962308238658437	None	0.2	1	0.3333333333333333	4	0.8	12	0.20987654320987653	0.8	16	12	0	0	0	1.0	9	9	1.1333333333333333	17	0.0	1.0	0.0999286414331993	0.5348977422049023	0.03538000742269911	0.517930318775534	-0.0691780281733646	0.6133220883730195	0.6628658786598021	0.5558384874524516	0	0.75	0.0
4398	0.000826126940790875	0.0008204014964649151	0.00021101053157557032	0.998947251458735	None	0	0	0.25	1	1.0	3	1.0	1.0	4	3	0	3	0	0.2	1	5	0.3333333333333333	5	1.0	0	0.09993328902715505	0.500028178955411	-0.03890835304372988	0.9989179359121948	0.060929968760883225	0.5079493405374111	0.8303832081813507	0.907758786591687	1.0	1.0	0.0
6356	None	None	None	None	None	0.21428571428571427	3	0.3333333333333333	10	0.6666666666666666	28	0.6875	0.5238095238095238	30	22	13	6	0	1.0	8	8	2.933333333333333	44	0.2727272727272727	0.7894736842105263	-0.0999999999995229	0.5000000551220622	1.3705923940913884e-09	0.5081686424475662	-0.062136482854826425	0.5186309528076143	0.6019775638046603	0.5089353843208126	0.08333333333333334	0	0.0
6957	3.0042676361622044e-06	3.6449453863387446e-08	3.175485594788577e-08	0.9999969758196213	None	0	0	0.3333333333333333	1	1.0	2	1.0	1.0	3	2	0	0	0	0.25	4	1	0.26666666666666666	4	0.0	0	0.006787934948369728	0.5487463736436756	6.833009045604236e-05	0.5000585543219227	0.0026002587714897022	0.5003803961718167	0.5069267768818125	0.516440955088219	0	1.0	0.0
940	None	None	None	None	None	0	0	0	0	0	0	1.0	0	0	0	0	0	0	1.0	1	1	0.06666666666666667	1	0.0	0	0	0	0	0	0	0	0	0	0	0	0
6798	0.0	0.0	0.0	1.0	None	0	0	0	0	0	0	1.0	0	0	0	0	0	0	1.0	1	1	0.06666666666666667	1	0.0	0	0	0	0	0	0	0	0	0	0	0	0
2776	0.020692383168622593	0.0008653191145750278	-0.0008596255697152351	0.9933544969771642	None	0	0	0.09523809523809523	2	0.9310344827586207	27	0.6888888888888889	0.034482758620689655	1	1	29	0	0	0.5555555555555556	9	5	2.066666666666667	31	0.0	0.7692307692307693	0.0010715488289463032	0.5	-0.09735618326261634	0.5	0.5826943769222022	0.5	0.9526110774131771	0.5	0	1.0	0.0
7504	0.0007478196078579774	0.00026378106037197943	-0.00026367740652715783	0.9981149677457101	None	0.08	2	0.23076923076923078	12	0.7333333333333333	55	0.9506172839506173	0.12	18	9	58	0	0	1.0	9	9	5.133333333333334	77	0.0	0.9411764705882353	-0.09892609475677945	0.5146633380275698	2.5251985609419856e-06	0.5000105068738692	-0.08488351658893008	0.5120717478744787	0.6075532489345724	0.5089164363421009	0	0.7777777777777778	0.0
1040	None	None	None	None	None	0.3333333333333333	1	0.4444444444444444	4	0.7272727272727273	8	0.2708333333333333	0.7272727272727273	12	8	0	0	0	0.75	8	6	0.8666666666666667	13	0.0	0.8571428571428571	0.09974162545380683	0.5002053206231201	0.0037618038407646894	0.5147257319328382	0.026095841952362957	0.5557920028187344	0.5987968820618907	0.5236359091828725	0	1.0	0.0
1030	None	None	None	None	None	0	0	0.75	3	0.5	2	0.5	0.5	5	2	0	0	0	0.75	4	3	0.4	6	0.0	0.6666666666666666	0.01306057277506563	0.6333577273737641	-0.057636986012617145	0.6542772752788589	0.1700427715122302	0.5354393625441937	0.7405669142183829	0.6087782359802802	0	1.0	0.0
2368	None	None	None	None	None	0	0	1.0	1	0	0	1.0	0	0	0	1	6	0	0.5	1	2	0.13333333333333333	2	1.0	0	0	0	0	0	0	0	0	0	0	0	0
2385	None	None	None	None	None	0	0	0	0	0	0	1.0	0	0	0	0	0	0	1.0	1	1	0.06666666666666667	1	0.0	0	0	0	0	0	0	0	0	0	0	0	0
1766	None	None	None	None	None	0	0	0.6	3	0.6	3	0.4666666666666667	0.6	6	3	0	1	0	0.6	3	5	0.4666666666666667	7	1.0	1.0	-0.07752941328355838	0.5498435924675834	0.06390542620732079	0.5462413341520396	0.08797689180018313	0.994630632598828	0.7292793221357755	0.8663500727741063	1.0	1.0	0.0
5590	0.0002989871456019163	4.226271621281094e-07	-3.651525579762286e-07	0.9999998279012348	None	0.2	1	0.3333333333333333	4	0.8	12	0.20987654320987653	0.8	16	12	0	0	0	1.0	9	9	1.1333333333333333	17	0.0	1.0	-0.004372383923295092	0.8707601129881181	0.24062425101048995	0.582823647606502	-0.5357183813850258	0.9999999818266568	0.9733175931522914	0.9987563504448832	0	1.0	0.0
3542	0.00399363467518527	0.00022587163784311827	7.487566689291839e-05	0.9833724295417612	None	0.2	1	0.3333333333333333	4	0.8	12	0.20987654320987653	0.8	16	12	0	0	0	1.0	9	9	1.1333333333333333	17	0.0	1.0	0.0002904635826850671	0.5137260343100656	0.3079852758930516	0.999998565907287	0.08395594283701227	0.570869131434478	0.8364803149918448	0.9900327263675048	0	1.0	0.0
544	None	None	None	None	None	0	0	1.0	1	0	0	1.0	0	0	0	1	0	0	0.5	1	2	0.13333333333333333	2	0.0	0	0	0	0	0	0	0	0	0	0	0	0
7497	0.01089997431438743	0.0027656798609099484	-0.0006522352591195816	0.9958096601187092	None	0	0	0.375	3	0.7777777777777778	7	0.3142857142857143	0.7777777777777778	10	7	0	1	0	0.7142857142857143	7	5	0.7333333333333333	11	1.0	0.6666666666666666	-0.09999999999997597	0.5000000024235257	-0.0999945477477405	0.5101481227867437	-0.29002541636247764	0.7108727213722718	0.7100858955362913	0.577716935160411	1.0	1.0	0.0
5448	1.1752986515165933e-08	8.08608041292106e-09	-7.972549305952335e-10	0.9999976028363708	None	0.2	1	0.3333333333333333	4	0.8	12	0.20987654320987653	0.8	16	12	0	0	0	1.0	9	9	1.1333333333333333	17	0.0	1.0	0.09999979498320992	0.5000014318677025	-0.09602764347434115	0.8863753509492956	0.00011451773624623889	0.5029242493591849	0.6940509876223101	0.6656660187095422	0	1.0	0.0
3441	0.004138012925582659	0.0005091279414144086	-6.846256629378728e-05	0.9964772832646407	None	0.2	1	0.3333333333333333	4	0.8	12	0.20987654320987653	0.8	16	12	0	0	0	1.0	9	9	1.1333333333333333	17	0.0	1.0	-0.0721125287719593	0.5255707628211106	-0.08485268427611933	0.519326774076343	0.3151463572589101	0.9998488521629615	0.8941094979333709	0.9522238232427006	0	1.0	0.0
2627	0.00013904390923896747	4.5473780717726387e-07	-2.5171844752847837e-07	0.9999999733339695	None	0.2	1	0.3333333333333333	4	0.8	12	0.20987654320987653	0.8	16	12	0	0	0	1.0	9	9	1.1333333333333333	17	0.0	1.0	0.03413967988558329	0.5904696270189989	0.2561981797008526	0.624768051996294	0.034441569562879096	0.5129643192536351	0.7248576800031489	0.5766909653348898	0	0.9375	0.0
1886	None	None	None	None	None	0.0625	1	0.4	14	0.5	25	0.6419753086419753	0.28	24	14	27	5	0	1.0	9	9	3.466666666666667	52	0.10416666666666667	0.7441860465116279	0.09995103771678386	0.5786892451711294	0.09999819232066551	0.5002115896741892	-0.0157565211458753	0.66828555298382	0.6249426973908448	0.5840838274909935	0.4583333333333333	0.25	0.0
3938	0.00022292408655528203	2.2721826568902035e-06	-1.7500995154888202e-06	0.9999963196756466	None	0.25	1	0.4	4	0.75	9	0.25925925925925924	0.75	13	9	0	0	0	0.6666666666666666	6	9	0.9333333333333333	14	0.0	1.0	1.0492719740934617e-07	0.5000225231954869	0.07746695602003892	0.5539652193428843	0.08557748095975973	0.5452840867137921	0.5944537696476275	0.5331537098522299	0	1.0	0.0
3333	0.0	0.0	0.0	1.0	None	0	0	0	0	0	0	1.0	0	0	0	0	0	0	1.0	1	1	0.06666666666666667	1	0.0	0	0	0	0	0	0	0	0	0	0	0	0
2770	0.002132810881914664	0.0007803566020761462	4.9520818704315286e-05	0.9969012677494808	None	0.25	1	0.4	4	0.7692307692307693	10	0.23809523809523808	0.7692307692307693	14	10	0	0	0	0.7777777777777778	9	7	1.0	15	0.0	1.0	0.0969106607315646	0.66758288933637	0.050445247719418884	0.5717339121010843	-0.07638495943907378	0.546552601624374	0.6790741447272104	0.5965196588855577	0	0.9285714285714286	0.0
1635	None	None	None	None	None	0.25	1	0.4	4	0.7692307692307693	10	0.23809523809523808	0.7692307692307693	14	10	0	0	0	0.7777777777777778	7	9	1.0	15	0.0	1.0	-0.04003017139812405	0.5285399570449026	0.15757427612183444	0.5408525636289538	0.0007552185894940943	0.505000005714623	0.702447029284868	0.5248179290335159	0	1.0	0.0
4156	0.0023908272885236562	0.0008974599916100476	0.00047649174049559773	0.9974861373097167	None	0	0	0.5	3	0.7142857142857143	5	0.375	0.7142857142857143	8	5	0	1	0	0.6666666666666666	6	4	0.6	9	1.0	0.4	-0.0999998571084711	0.5002139370589137	-0.09675985196152356	0.5040921810556575	-0.002213958203078675	0.6717545693435627	0.6105519223731997	0.5608105054909065	0.75	1.0	0.0
4034	1.0304213638340215e-07	9.507569987362166e-08	2.0322258373189258e-08	0.9999821554954551	None	0	0	0.03773584905660377	2	0.974025974025974	75	0.9753086419753086	0	0	0	78	0	0	1.0	9	9	5.266666666666667	79	0.0	0.9714285714285714	0	0	0	0	0	0	0	0	0	0	0
2366	None	None	None	None	None	0	0	0.5	3	0.6666666666666666	4	0.5714285714285714	0.6666666666666666	7	4	0	0	0	0.2857142857142857	2	7	0.5333333333333333	8	0.0	0.6666666666666666	0.07078258922174971	0.6768626482664466	0.130733923619208	0.7584294063638688	-0.05885013499405335	0.6668233153154642	0.7048552231965253	0.7024747483056608	0	1.0	0.0
173	None	None	None	None	None	0	0	1.0	2	0.0	0	0.75	0	0	0	2	0	0	1.0	2	2	0.2	3	0.0	0	0	0	0	0	0	0	0	0	0	0	0
5028	None	None	None	None	None	0.05	1	0.30952380952380953	13	0.639344262295082	39	0.7777777777777778	0.39344262295081966	36	24	26	0	0	1.0	9	9	4.2	63	0.0	0.8771929824561403	-0.09999999965304991	0.5000064185317709	1.2359238365224094e-08	0.5424997270917864	-0.11640472833672626	0.5920337955026674	0.6283999055132623	0.5451115889272535	0	1.0	0.0
3769	1.1689820677753454e-07	1.8367821375987717e-08	1.5762008919465339e-09	0.999993809430535	None	0	0	1.0	1	0	0	1.0	0	1	0	0	2	0	0.5	2	1	0.13333333333333333	2	0.6666666666666666	0	0	0	0	0	0	0	0	0	0	0	0
7536	0.006741163539054954	0.00021572237357572264	-0.00012334922908418348	0.9934112549556682	None	0.2	1	0.3333333333333333	4	0.8	12	0.20987654320987653	0.8	16	12	0	0	0	1.0	9	9	1.1333333333333333	17	0.0	1.0	1.891342433241371e-06	0.5525067860943618	0.08827636963154142	0.6591193555939895	-0.04924696505179295	0.6005533203672292	0.6109165487952175	0.6049139370972335	0	0	0.0
7317	0.0	0.0	0.0	1.0	None	0	0	0	0	0	0	1.0	0	0	0	0	0	0	1.0	1	1	0.06666666666666667	1	0.0	0	0	0	0	0	0	0	0	0	0	0	0
1353	None	None	None	None	None	0	0	0.037037037037037035	2	0.9743589743589743	76	0.9876543209876543	0	0	0	79	1	0	1.0	9	9	5.333333333333333	80	0.006172839506172839	0.9859154929577465	0	0	0	0	0	0	0	0	0	0	0
6884	0.015247923964591391	0.012127367989028331	0.010700897367018786	0.9953345474974082	None	0.2	1	0.3333333333333333	4	0.8	12	0.20987654320987653	0.8	16	12	0	0	0	1.0	9	9	1.1333333333333333	17	0.0	1.0	-0.09999999999658579	0.5000007271076632	2.117420940386883e-05	0.5387540619551482	-0.37124489577873493	0.999999998758879	0.8275839248234609	0.9989806061459305	0	0	0.0
76	None	None	None	None	None	0.1111111111111111	1	0.2857142857142857	6	0.6896551724137931	20	0.6888888888888889	0.3793103448275862	15	11	15	5	0	0.5555555555555556	5	9	2.066666666666667	31	0.16666666666666666	0.5714285714285714	0.08098637728035729	0.5601660074571919	0.07085798398355762	0.6432650797926097	-0.08980752040990873	0.5176365246857976	0.6876515211019946	0.5746034523055189	1.0	1.0	0.0
3069	0.00014089608398113658	2.2185073286992498e-06	1.987218090994498e-06	0.9999986124816058	None	0.25	1	0.36363636363636365	4	0.7857142857142857	11	0.2222222222222222	0.7857142857142857	15	11	0	0	0	0.8888888888888888	9	8	1.0666666666666667	16	0.0	1.0	0.06944639847039857	0.5705092590370157	0.03902298217910755	0.58160827035623	0.014654594005050375	0.5917282596275373	0.5820763943282207	0.581306963875488	0	1.0	0.0
219	None	None	None	None	None	0	0	0.5	3	0.7142857142857143	5	0.375	0.7142857142857143	8	5	0	0	0	0.6666666666666666	4	6	0.6	9	0.0	0.4	0.01931793411571365	0.6675544589157875	0.18390578399001217	0.7916588142412306	0.08047325553628704	0.5433640891821336	0.6545548002138492	0.6759739296908212	0	1.0	0.0
4691	0.0002709688179096654	8.296825797427996e-06	2.545655715643068e-06	0.9999941003826353	None	0.16666666666666666	3	0.3684210526315789	14	0.5740740740740741	31	0.691358024691358	0.46296296296296297	38	25	17	0	0	1.0	9	9	3.7333333333333334	56	0.0	0.851063829787234	-0.09999999983587354	0.5000109872588432	0.007559001486148596	0.6765799834139072	-0.05115623133482476	0.5216625563859162	0.6082646399185307	0.5683074947219221	0	1.0	0.0
563	None	None	None	None	None	0	0	0	0	0	0	1.0	0	0	0	0	4	0	1.0	1	1	0.06666666666666667	1	1.0	0	0	0	0	0	0	0	0	0	0	0	0
5768	0.0003868585058747166	7.493756605839849e-06	-6.246679933731943e-06	0.9999999937274371	None	0.2	1	0.3333333333333333	4	0.8	12	0.20987654320987653	0.8	16	12	0	0	0	1.0	9	9	1.1333333333333333	17	0.0	1.0	0.028424967120611565	0.5083483316955768	0.08344216855767535	0.6482513387485784	0.1201467409557587	0.8089632588561393	0.6113507379634896	0.6673037111424117	0	1.0	0.0
7508	None	None	None	None	None	0.23529411764705882	4	0.43243243243243246	16	0.5471698113207547	29	0.6790123456790124	0.39622641509433965	36	21	18	0	0	1.0	9	9	3.6666666666666665	55	0.0	0.723404255319149	-0.0999999999983947	0.5000000252275397	0.00038921069499571915	0.5082160679449451	0.00786228485287579	0.51008308084883	0.6207249089432745	0.5061001242480507	0	0	0.0
6336	0.015330250905365321	0.011330312237299531	0.010351538848390986	0.995528008621016	None	0.2	1	0.3333333333333333	4	0.8	12	0.20987654320987653	0.8	16	12	0	0	0	1.0	9	9	1.1333333333333333	17	0.0	1.0	-0.09999999999658579	0.5000007271076632	2.117420940386883e-05	0.5387540619551482	-0.37124489577873493	0.999999998758879	0.8275839248234609	0.9989806061459305	0	0	0.0
5248	0.0	0.0	0.0	1.0	None	0	0	0	0	0	0	1.0	0	0	0	0	0	0	1.0	1	1	0.06666666666666667	1	0.0	0	0	0	0	0	0	0	0	0	0	0	0
2558	0.0022036325997353934	0.0005465507037946661	-0.00024687185437584927	0.9922557245662845	None	0	0	0.3333333333333333	2	0.8333333333333334	5	0.4	0.8333333333333334	7	5	0	1	0	0.8	4	5	0.5333333333333333	8	0.5	0	0.18270209359414416	0.6232348537105071	0.0696250518387643	0.5240884222308981	0.09988077330467753	0.5015334748122029	0.6238694740009496	0.5503177325768718	1.0	0.8571428571428571	0.0
2736	0.0016768455154711635	0.0007093007549183376	0.00043150240696039074	0.9995915616539854	None	0.2	1	0.3333333333333333	4	0.8	12	0.20987654320987653	0.8	16	12	0	0	0	1.0	9	9	1.1333333333333333	17	0.0	1.0	0.09999980061252815	0.5000481460887293	-0.0999779914675436	0.5000329619805077	0.049379282363221325	0.5551402048792097	0.700514240717107	0.5184737510040907	0	1.0	0.0
6921	0.014948187516404235	0.011674289464860073	0.010598172956880966	0.9954554101593459	None	0.2	1	0.3333333333333333	4	0.8	12	0.20987654320987653	0.8	16	12	0	0	0	1.0	9	9	1.1333333333333333	17	0.0	1.0	-0.09999999999658579	0.5000007271076632	2.117420940386883e-05	0.5387540619551482	-0.37124489577873493	0.999999998758879	0.8275839248234609	0.9989806061459305	0	0	0.0
5361	0.007162695472338725	0.006284351036979722	0.0055675766116448765	0.9963155189663455	None	0.2	1	0.3333333333333333	4	0.8	12	0.20987654320987653	0.8	16	12	0	0	0	1.0	9	9	1.1333333333333333	17	0.0	1.0	0.0999286414331993	0.5348977422049023	0.03538000742269911	0.517930318775534	-0.0691780281733646	0.6133220883730195	0.6628658786598021	0.5558384874524516	0	0.75	0.0
2674	0.004585753679571069	0.00045117750685886714	0.00019299461027317386	0.9932747249789139	None	0.25	1	0.4	4	0.75	9	0.25925925925925924	0.75	13	9	0	0	0	0.6666666666666666	9	6	0.9333333333333333	14	0.0	1.0	0.10167517072841836	0.7254669901699616	0.044169061431810895	0.5902284995466278	0.09924144905536006	0.5108037865561027	0.5937513588726763	0.6130043705449932	0	1.0	0.0
1600	None	None	None	None	None	0.5	1	0.42857142857142855	3	0.625	5	0.4166666666666667	0.5	7	4	2	1	0	0.6666666666666666	4	6	0.6666666666666666	10	0.2	0.3333333333333333	-0.07223374128416239	0.534666321047738	-0.0999989826726328	0.5000882623326318	0.04460765694304439	0.5666837062729212	0.6609452690666037	0.5339124000380568	0.8571428571428571	1.0	0.0
1896	None	None	None	None	None	0	0	0	0	0	0	1.0	0	0	0	0	0	0	1.0	1	1	0.06666666666666667	1	0.0	0	0	0	0	0	0	0	0	0	0	0	0
874	None	None	None	None	None	0.25	1	0.36363636363636365	4	0.7857142857142857	11	0.2222222222222222	0.7857142857142857	15	11	0	0	0	0.8888888888888888	9	8	1.0666666666666667	16	0.0	1.0	-0.08550790831132485	0.5635351623719292	0.06132843314201902	0.5882204213498793	0.0886658103666414	0.6066578634135205	0.7125945868828594	0.5862473679880096	0	1.0	0.0
7117	0.005255026350149157	0.0003313103862962069	-0.0003120808593100319	0.9955916232217777	None	0.2857142857142857	2	0.35294117647058826	6	0.7391304347826086	17	0.30864197530864196	0.7391304347826086	23	17	1	0	0	1.0	9	9	1.6666666666666667	25	0.0	1.0	-0.02098112335824584	0.5208428666237416	2.462267742145799e-05	0.5004677496884834	0.18764455655588888	0.9999999987837742	0.8423971954358053	0.9989635684997877	0	0.08695652173913043	0.0
1196	None	None	None	None	None	0.06666666666666667	1	0.375	12	0.5434782608695652	25	0.5925925925925926	0.13043478260869565	16	6	31	1	0	1.0	9	9	3.2	48	0.017857142857142856	0.7317073170731707	-0.09651367901022603	0.5987710834637349	0.07823212850839013	0.6594834701593781	0.09999946500079768	0.5000085779294627	0.7115686622724077	0.587536727547961	1.0	1.0	0.0
292	None	None	None	None	None	0.5	1	0.5714285714285714	4	0.625	5	0.3333333333333333	0.625	8	5	1	3	0	0.8333333333333334	5	6	0.6666666666666666	10	1.0	1.0	0.10636452984810055	0.5775812014441889	0.2205486317785917	0.5284071042571808	-0.08407532045041503	0.5544794210685361	0.77800787072131	0.5535759456486271	1.0	1.0	0.03405438011510571
3420	0.00024522599338074524	0.00016891028628127997	0.00016241634922611046	0.9996810731490926	None	0.2	1	0.3333333333333333	4	0.8	12	0.20987654320987653	0.8	16	12	0	0	0	1.0	9	9	1.1333333333333333	17	0.0	1.0	-0.0997552932702865	0.5177806019492054	0.08677361556738625	0.5694156002236966	0.019721896088303593	0.5435463861392613	0.6840247816940997	0.5436591629616768	0	1.0	0.0
1122	None	None	None	None	None	0	0	0.6	3	0.6	3	0.4666666666666667	0.6	6	3	0	0	0	0.6	5	3	0.4666666666666667	7	0.0	1.0	1.4921422639636686e-08	0.500000090707365	-0.00013192113464715328	0.643184243451109	3.953663756142745e-12	0.5000000216414242	0.5759631872948334	0.5489437781720261	0	1.0	0.0
565	None	None	None	None	None	0	0	0	0	0	0	1.0	0	0	0	0	2	0	1.0	1	1	0.06666666666666667	1	0.5	0	0	0	0	0	0	0	0	0	0	0	0
5036	0.0	0.0	0.0	0.9999999999999998	None	0	0	0	0	0	0	1.0	0	0	0	0	4	0	1.0	1	1	0.06666666666666667	1	1.0	0	0	0	0	0	0	0	0	0	0	0	0
5573	0.0	0.0	0.0	1.0	None	0	0	0	0	0	0	1.0	0	0	0	0	0	0	1.0	1	1	0.06666666666666667	1	0.0	0	0	0	0	0	0	0	0	0	0	0	0
6077	0.0	0.0	0.0	1.0	None	0	0	0	0	0	0	1.0	0	0	0	0	0	0	1.0	1	1	0.06666666666666667	1	0.0	0	0	0	0	0	0	0	0	0	0	0	0
525	None	None	None	None	None	0.25	3	0.5384615384615384	14	0.40540540540540543	15	0.6190476190476191	0.32432432432432434	25	12	13	0	0	0.7777777777777778	9	7	2.6	39	0.0	0.7878787878787878	0.04547466451894911	0.5633794679512804	-0.1918230146235109	0.9999999661873402	0.1471389688153272	0.5759967203639405	0.9004370959114024	0.9973252652577592	0	1.0	0.0
5167	0.002525728506137807	0.0004905122323678617	0.00037046672282923767	0.9996260165083478	None	0.2	1	0.3333333333333333	4	0.8	12	0.20987654320987653	0.8	16	12	0	0	0	1.0	9	9	1.1333333333333333	17	0.0	1.0	0.05895255049302959	0.6746146749910846	0.0885416251260119	0.589518011207057	0.07168118215778368	0.5227455845654322	0.5838693540644663	0.5972572713077857	0	1.0	0.0
5782	None	None	None	None	None	0	0	0.36363636363636365	8	0.5806451612903226	18	0.5238095238095238	0.5483870967741935	25	17	7	2	0	0.7777777777777778	9	7	2.2	33	0.2	0.8571428571428571	2.107937324938797e-06	0.5002128655906827	0.02558579680034633	0.5707007666948436	-0.09930156233434409	0.5011545691682786	0.6307267428708075	0.5241628786870259	1.0	1.0	0.0
2792	0.003927548002428211	0.0007602790696376571	0.00035403520221550627	0.9935405135548641	None	0	0	0.3333333333333333	2	0.8571428571428571	6	0.36	0.8571428571428571	8	6	0	0	0	1.0	5	5	0.6	9	0.0	0	0.09972888724870155	0.5005172818911583	0.09999238310459739	0.5010060800971473	-0.07519115613665313	0.5368140299934365	0.6952720940239807	0.5127985818994832	0	1.0	0.0
441	None	None	None	None	None	0	0	0	0	0	0	1.0	0	0	0	0	4	0	1.0	1	1	0.06666666666666667	1	1.0	0	0	0	0	0	0	0	0	0	0	0	0
5319	None	None	None	None	None	0.11764705882352941	2	0.3055555555555556	11	0.6923076923076923	36	0.6666666666666666	0.38461538461538464	28	20	25	0	0	1.0	9	9	3.6	54	0.0	0.625	0.098197038731205	0.6011867075622425	0.00029244556223124275	0.5015427152902955	-0.04299272067208912	0.6197140914632803	0.6161291443568749	0.5748432106229165	0	0.42857142857142855	0.0
1299	None	None	None	None	None	0	0	1.0	1	0	0	1.0	0	1	0	0	2	0	0.5	1	2	0.13333333333333333	2	0.6666666666666666	0	0	0	0	0	0	0	0	0	0	0	0
3876	0.008888342275144734	0.001214271427767245	0.0011242480113426406	0.9963646057893982	None	0	0	0.3333333333333333	3	0.8181818181818182	9	0.28888888888888886	0.8181818181818182	12	9	0	0	0	0.5555555555555556	5	9	0.8666666666666667	13	0.0	1.0	-0.09999999473591714	0.5015191315717988	-0.0997662122374274	0.5030270136803618	-0.076572069492255	0.5359488997252371	0.52755861466232	0.5135157808517755	0	0	0.0
2698	5.797449001474252e-09	5.9390457361584766e-09	4.345893754342998e-09	0.9999997011546249	None	0	0	0	0	0	0	1.0	0	0	0	0	2	0	1.0	1	1	0.06666666666666667	1	0.5	0	0	0	0	0	0	0	0	0	0	0	0
1071	None	None	None	None	None	0	0	0.08695652173913043	4	0.9104477611940298	61	0.8518518518518519	0	0	0	68	4	0	1.0	9	9	4.6	69	0.02857142857142857	0.9	0	0	0	0	0	0	0	0	0	0	0
6178	None	None	None	None	None	0.07692307692307693	1	0.32142857142857145	9	0.6666666666666666	26	0.5061728395061729	0.41025641025641024	22	16	18	0	0	1.0	9	9	2.7333333333333334	41	0.0	0.75	0.09997248683359006	0.5003135450079039	0.1310674380972184	0.6643466682491623	0.06690175650486	0.5296949972251679	0.5708368111476625	0.5665117461494367	0	0.3181818181818182	0.0
366	None	None	None	None	None	0	0	0.06818181818181818	3	0.9375	60	0.9166666666666666	0	0	0	65	9	0	0.8888888888888888	8	9	4.4	66	0.06716417910447761	0.896551724137931	0	0	0	0	0	0	0	0	0	0	0
2443	None	None	None	None	None	0	0	0	0	0	0	1.0	0	0	0	0	4	0	1.0	1	1	0.06666666666666667	1	1.0	0	0	0	0	0	0	0	0	0	0	0	0
1271	None	None	None	None	None	0.043478260869565216	1	0.1875	9	0.7857142857142857	55	0.8888888888888888	0.2	21	14	50	2	0	1.0	9	9	4.8	72	0.020618556701030927	0.9090909090909091	0.027241851260214778	0.5930643372683846	-0.06020643970134729	0.9999993401485625	0.09046060937338637	0.6461910671636754	0.685511526851266	0.993757291234909	1.0	1.0	0.0
6583	0.018565664109283328	0.011267287193589956	-0.01119300212311442	0.9970575750858353	None	0.25	1	0.4	4	0.7692307692307693	10	0.23809523809523808	0.7692307692307693	14	10	0	0	0	0.7777777777777778	7	9	1.0	15	0.0	1.0	-0.0999168268030827	0.5014618525052434	0.05729549385111428	0.6766410405902126	0.30442903324806403	0.9331355495831293	0.8524063486116106	0.755229895311462	0	0	0.0
7267	4.392065954432514e-06	9.332093075712612e-08	-2.4652719046142734e-08	0.999978011280115	None	0	0	0.3333333333333333	2	0.8333333333333334	5	0.4	0.8333333333333334	6	5	1	5	0	0.8	5	4	0.5333333333333333	8	1.0	0	-0.09999999989370909	0.500000040135965	0.0001640025941814714	0.5005274010339675	0.001958167461301198	0.5104359832840674	0.6169183978226637	0.5036549150615468	1.0	1.0	0.0
681	None	None	None	None	None	0	0	0.125	4	0.8666666666666667	39	0.8703703703703703	0.022222222222222223	3	1	43	1	0	0.6666666666666666	9	6	3.1333333333333333	47	0.011363636363636364	0.9523809523809523	-0.01590597103131155	0.5659367573658446	0.10782996145222734	0.5158371466463362	0.18680042166399666	0.5224975276617699	0.6921180965308669	0.5348362000340908	1.0	1.0	0.0
3867	0.009887336331878013	0.002030646488894901	0.0019907915412596725	0.981309612828274	None	0.2	1	0.3333333333333333	4	0.8	12	0.20987654320987653	0.8	16	12	0	0	0	1.0	9	9	1.1333333333333333	17	0.0	1.0	0.11629754494242688	1.0	0.029346804176835512	0.5994414943604081	-0.09998597682307571	0.5002620299407553	0.7306190016781315	0.9999999998698834	0	0.8125	0.0
6144	0.0	0.0	0.0	1.0	None	0	0	0	0	0	0	1.0	0	0	0	0	0	0	1.0	1	1	0.06666666666666667	1	0.0	0	0	0	0	0	0	0	0	0	0	0	0
6783	0.002093389027557309	0.0004468646146641152	0.00040287663825313105	0.99642575365189	None	0	0	0.3333333333333333	3	0.8181818181818182	9	0.28888888888888886	0.8181818181818182	12	9	0	0	0	0.5555555555555556	5	9	0.8666666666666667	13	0.0	1.0	0.0998527448840432	0.5015093325153633	0.0993815857461498	0.5036797313690777	-0.0547236470647415	0.5616200039289944	0.6744760246235133	0.522359735694109	0	0.25	0.0
6928	0.00021364775551240654	3.0334379840832457e-05	-2.8658848240642723e-05	0.999962535319664	None	0	0	0.5	2	0.75	3	1.0	0.5	4	2	1	0	0	0.16666666666666666	6	1	0.4	6	0.0	0.4	-0.09999999999763325	0.5000000000032153	0.08422817349593045	0.5	-0.935464159255174	0.8719116569362374	0.9883073161713449	0.6546003250420813	0	1.0	0.0
7012	0.015099513290655295	0.011874523997448068	0.010754283180071367	0.9954157356323204	None	0.2	1	0.3333333333333333	4	0.8	12	0.20987654320987653	0.8	16	12	0	0	0	1.0	9	9	1.1333333333333333	17	0.0	1.0	-0.09999999999658579	0.5000007271076632	2.117420940386883e-05	0.5387540619551482	-0.37124489577873493	0.999999998758879	0.8275839248234609	0.9989806061459305	0	0	0.0
1219	None	None	None	None	None	0	0	0.20588235294117646	7	0.7755102040816326	38	0.7083333333333334	0.12244897959183673	12	6	38	4	0	0.8888888888888888	8	9	3.4	51	0.05405405405405406	0.7727272727272727	0.044480128125008775	0.561243964748274	0.10137610022218477	0.5930955991006124	2.06262471288315e-06	0.5002798335256653	0.6112075188324478	0.5518223009853587	1.0	1.0	0.3545971541133861
6596	0.015218063633728938	0.012141215697945374	0.010727997289692353	0.9953369979995282	None	0.2	1	0.3333333333333333	4	0.8	12	0.20987654320987653	0.8	16	12	0	0	0	1.0	9	9	1.1333333333333333	17	0.0	1.0	-0.09999999999658579	0.5000007271076632	2.117420940386883e-05	0.5387540619551482	-0.37124489577873493	0.999999998758879	0.8275839248234609	0.9989806061459305	0	0	0.0
5733	0.0073201344034930236	0.00631792914383549	0.005615520459386781	0.9962918040870803	None	0.2	1	0.3333333333333333	4	0.8	12	0.20987654320987653	0.8	16	12	0	0	0	1.0	9	9	1.1333333333333333	17	0.0	1.0	0.0999286414331993	0.5348977422049023	0.03538000742269911	0.517930318775534	-0.0691780281733646	0.6133220883730195	0.6628658786598021	0.5558384874524516	0	0.75	0.0
2288	None	None	None	None	None	0	0	0.13043478260869565	6	0.8507462686567164	57	0.8518518518518519	0.07462686567164178	10	5	58	2	0	1.0	9	9	4.6	69	0.017391304347826087	0.9333333333333333	0.09943110461451088	0.5765076572734944	0.06260331177806086	0.558111789491209	0.015603226960973502	0.5506676412032515	0.5792143914992365	0.5617928342281249	1.0	1.0	0.0
4149	0.00020749642722885645	1.1634468012359626e-06	1.0044275106643675e-06	0.9999966432070286	None	0.5	1	0.5714285714285714	4	0.625	5	0.3333333333333333	0.625	9	5	0	0	0	0.8333333333333334	6	5	0.6666666666666666	10	0.0	1.0	-0.06662528824892316	0.574953270781222	-0.08969697274294555	0.5232363999078344	0.09999977255515598	0.5000005459808466	0.7005734977440273	0.532877860583177	0	1.0	0.0
756	None	None	None	None	None	0	0	0.018518518518518517	1	1.0	79	1.0	0	0	0	80	0	0	1.0	9	9	5.4	81	0.0	1.0	0	0	0	0	0	0	0	0	0	0	0
1611	None	None	None	None	None	0.2	1	0.3333333333333333	4	0.8	12	0.20987654320987653	0.8	16	12	0	0	0	1.0	9	9	1.1333333333333333	17	0.0	1.0	0.09264822353175617	0.5175048635143281	0.024012923256836766	0.6580713483709792	0.09911978015968327	0.521958529203391	0.5848498887986361	0.5673097488685869	0	0.375	0.0
6937	0.01609367985671399	0.006464734728688709	0.006322325322694697	0.9916187066275455	None	0.2	1	0.3333333333333333	4	0.8	12	0.20987654320987653	0.8	16	12	0	0	0	1.0	9	9	1.1333333333333333	17	0.0	1.0	-0.09999999990461989	0.5000261926290926	-0.03987938465366972	0.5340237185714815	-0.1085280042359829	0.5045867342288809	0.5757876258312962	0.5128936193748346	0	1.0	0.0
7392	7.46898829556827e-09	7.3747152822209845e-09	-1.4334993660197543e-10	0.999999525159685	None	0	0	1.0	1	0	0	1.0	0	0	0	1	0	0	0.5	2	1	0.13333333333333333	2	0.0	0	0	0	0	0	0	0	0	0	0	0	0
1818	None	None	None	None	None	0	0	0.0392156862745098	2	0.972972972972973	72	0.9382716049382716	0	0	0	75	0	0	1.0	9	9	5.066666666666666	76	0.0	0.9253731343283582	0	0	0	0	0	0	0	0	0	0	0
5227	0.0	0.0	0.0	1.0	None	0	0	0	0	0	0	1.0	0	0	0	0	0	0	1.0	1	1	0.06666666666666667	1	0.0	0	0	0	0	0	0	0	0	0	0	0	0
5004	0.0	0.0	0.0	1.0	None	0	0	0	0	0	0	1.0	0	0	0	0	0	0	1.0	1	1	0.06666666666666667	1	0.0	0	0	0	0	0	0	0	0	0	0	0	0
5536	0.0	0.0	0.0	1.0	None	0	0	0	0	0	0	1.0	0	0	0	0	0	0	1.0	1	1	0.06666666666666667	1	0.0	0	0	0	0	0	0	0	0	0	0	0	0
370	None	None	None	None	None	0.2	1	0.3333333333333333	4	0.8	12	0.20987654320987653	0.8	16	12	0	0	0	1.0	9	9	1.1333333333333333	17	0.0	1.0	0.0002791334703172727	0.5007754823130182	0.09995899104942609	0.5000507753849678	0.05907364536387534	0.681495186810633	0.6128688733373686	0.5633212355319966	0	1.0	0.0
6587	0.0006909960778128034	2.409891078751676e-06	2.398745952964047e-06	0.9972789712015941	None	0	0	0.5555555555555556	5	0.45454545454545453	5	0.43333333333333335	0.2727272727272727	7	3	5	6	0	0.8333333333333334	6	5	0.8666666666666667	13	0.6	0.6	7.902762784127648e-27	0.5	0.01855781106658202	0.5835823106397213	-0.06661322087881283	0.5444682833685887	0.6017661951042595	0.5428811537197034	0.0	0	0.0
7258	0.009867046437994385	0.0007865110204448448	0.0006877551394942387	0.9961349323247963	None	0.2	1	0.3333333333333333	4	0.8	12	0.20987654320987653	0.8	16	12	0	0	0	1.0	9	9	1.1333333333333333	17	0.0	1.0	3.949631330942178e-11	0.5000110082979322	0.001343511306705347	0.519060872421153	-0.1785984782204279	0.7119118014212095	0.6995394824027303	0.5810302128617056	0	0.0625	0.0
4055	0.004386933255605055	0.0008335312109108404	0.000573535638195461	0.9947681113136195	None	0.14285714285714285	1	0.3125	5	0.7619047619047619	16	0.36507936507936506	0.7619047619047619	21	16	1	1	0	0.7777777777777778	9	7	1.5333333333333334	23	1.0	1.0	0.08065990267182609	0.6689711674013131	0.06339058689997754	0.5902509855053973	0.13506920974530096	0.7817053787705573	0.6529725785046491	0.6859796713822885	1.0	1.0	0.0
4370	1.2189748012005582e-07	1.14584236965213e-07	4.4135775341496126e-11	0.9999836008994747	None	0	0	0.018518518518518517	1	1.0	79	1.0	0	0	0	80	0	0	1.0	9	9	5.4	81	0.0	1.0	0	0	0	0	0	0	0	0	0	0	0
3095	0.0020280782863999424	7.439064846763149e-05	-3.151182620481465e-05	0.9961723088800137	None	0	0	0.3333333333333333	2	0.8571428571428571	6	0.36	0.8571428571428571	8	6	0	0	0	1.0	5	5	0.6	9	0.0	0	0.06931297924807103	0.6208171904286309	0.0495981868866891	0.6596509189518766	0.09757855547601443	0.5057835278910563	0.5754154098041446	0.5969158461869137	0	1.0	0.0
2849	0.0	0.0	0.0	1.0	None	0	0	0	0	0	0	1.0	0	0	0	0	0	0	1.0	1	1	0.06666666666666667	1	0.0	0	0	0	0	0	0	0	0	0	0	0	0
1771	None	None	None	None	None	0.16666666666666666	2	0.4074074074074074	11	0.5263157894736842	20	0.49382716049382713	0.2894736842105263	18	11	21	1	0	1.0	9	9	2.6666666666666665	40	0.02564102564102564	0.8888888888888888	-0.09999999920581897	0.5000000154888362	0.09627506763347607	0.6053395682228091	0.09369714957914038	0.5978967047241499	0.7150031553364978	0.5682768779762807	1.0	1.0	0.0
1413	None	None	None	None	None	0.14285714285714285	1	0.5	8	0.42857142857142855	9	0.4791666666666667	0.2857142857142857	14	6	8	0	0	0.75	8	6	1.5333333333333334	23	0.0	0.4444444444444444	0.00021737158788947387	0.5010292902130619	-0.02709558326212988	0.6709432897164764	1.0379675811706449e-05	0.5000210192976959	0.5916449652747559	0.5594389186895488	0	0.8571428571428571	0.0
6952	3.3601506288198385e-07	4.5930441625476074e-08	-3.3164579730402044e-08	0.9999814555310955	None	0	0	0.75	3	0.5	2	0.5	0.5	5	2	0	0	0	0.75	4	3	0.4	6	0.0	0.6666666666666666	-0.09999999999544036	0.5000000000076591	0.05382712540910234	0.5571657181604162	0.00604798419565029	0.5038739223825139	0.6553091247230562	0.5204188955943059	0	0	0.0
7124	0.015152209194135943	0.012119976713319935	0.010694430895562948	0.9953512636910962	None	0.2	1	0.3333333333333333	4	0.8	12	0.20987654320987653	0.8	16	12	0	0	0	1.0	9	9	1.1333333333333333	17	0.0	1.0	-0.09999999999658579	0.5000007271076632	2.117420940386883e-05	0.5387540619551482	-0.37124489577873493	0.999999998758879	0.8275839248234609	0.9989806061459305	0	0	0.0
4205	0.00018137197275077513	1.4479939527460306e-06	-2.4999462263222535e-07	0.9999871685492094	None	0	0	0.3333333333333333	2	0.8571428571428571	6	0.36	0.8571428571428571	8	6	0	2	0	1.0	5	5	0.6	9	1.0	0	-0.0999976743075988	0.5003359745333983	-0.09996686879505504	0.5000622188826468	0.09996690195983035	0.5001020809686597	0.7195804405369434	0.5001667581394871	1.0	0.875	0.0
3434	0.0	0.0	0.0	0.9999999999999998	None	0	0	0	0	0	0	1.0	0	0	0	0	4	0	1.0	1	1	0.06666666666666667	1	1.0	0	0	0	0	0	0	0	0	0	0	0	0
3318	0.004450253715091692	0.0009067216652521685	0.0006027499489732298	0.9946581538806203	None	0.14285714285714285	1	0.3125	5	0.7619047619047619	16	0.36507936507936506	0.7619047619047619	21	16	1	1	0	0.7777777777777778	9	7	1.5333333333333334	23	1.0	1.0	0.08065990267182609	0.6689711674013131	0.06339058689997754	0.5902509855053973	0.13506920974530096	0.7817053787705573	0.6529725785046491	0.6859796713822885	1.0	1.0	0.0
6651	0.012750606289057156	0.00063298413849249	2.5329583035039573e-05	0.9952205839426687	None	0.09523809523809523	2	0.38636363636363635	17	0.5238095238095238	33	0.8024691358024691	0.4126984126984127	41	26	23	0	0	1.0	9	9	4.333333333333333	65	0.0	0.8214285714285714	5.128980832540404e-11	0.5000042247261003	0.009798208373228147	0.5871379719018293	0.20181194529437754	0.9999999682211761	0.8381008941481125	0.9971912685095178	0	1.0	0.0
1226	None	None	None	None	None	0	0	0	0	0	0	1.0	0	0	0	0	4	0	1.0	1	1	0.06666666666666667	1	1.0	0	0	0	0	0	0	0	0	0	0	0	0
5600	0.00427343528822741	0.0034568569294064658	-0.0003698249387555118	0.9974254388852402	None	0.2	1	0.3333333333333333	4	0.8	12	0.20987654320987653	0.8	16	12	0	0	0	1.0	9	9	1.1333333333333333	17	0.0	1.0	0.09997674177845513	0.5135416024537899	0.04177430639814259	0.6462486944161826	0.08776875503556361	0.5266344587568313	0.5737353303023387	0.5632763062719809	0	0.9375	0.0
468	None	None	None	None	None	0	0	0	0	0	0	1.0	0	0	0	0	4	0	1.0	1	1	0.06666666666666667	1	1.0	0	0	0	0	0	0	0	0	0	0	0	0
1707	None	None	None	None	None	0	0	0.25	1	1.0	3	1.0	1.0	4	3	0	0	0	0.2	5	1	0.3333333333333333	5	0.0	0	-0.09614199032637058	0.5024126513029412	-0.03550957922448644	0.660179354633591	0.046050400821819985	0.5299018587859656	0.6626709242194767	0.5657417254173225	0	1.0	0.0
3667	0.00941458993976257	0.001627474616470482	0.0016237087752288542	0.9806754361103844	None	0.2	1	0.3333333333333333	4	0.8	12	0.20987654320987653	0.8	16	12	0	0	0	1.0	9	9	1.1333333333333333	17	0.0	1.0	0.11629754494242688	1.0	0.029346804176835512	0.5994414943604081	-0.09998597682307571	0.5002620299407553	0.7306190016781315	0.9999999998698834	0	0.8125	0.0
5629	0.00013188494791102374	2.3474493213430884e-06	1.1574677699601961e-06	0.9999955307961014	None	0.5	1	0.6666666666666666	4	0.5714285714285714	4	0.36	0.5714285714285714	8	4	0	0	0	1.0	5	5	0.6	9	0.0	0.5	0.09872278135602372	0.5034147883464857	-0.0999997571029831	0.500000858903125	0.13580233505514933	0.5185131372432781	0.73807452619041	0.5073119136056911	0	1.0	0.0
3385	0.012491317152659207	0.001485107906129751	-0.0009603831258997895	0.9891316333489726	None	0.3333333333333333	1	0.5	4	0.7	7	0.2857142857142857	0.7	11	7	0	0	0	0.8571428571428571	7	6	0.8	12	0.0	0.6666666666666666	0.09999999646462904	0.5000000257147503	0.21666680976937122	0.5477960267809276	-0.4805689832566661	0.9220064090714387	0.9523441326378091	0.70831857480386	0	0.7272727272727273	0.0
2892	0.0	0.0	0.0	0.9999999999999998	None	0	0	0	0	0	0	1.0	0	0	0	0	4	0	1.0	1	1	0.06666666666666667	1	1.0	0	0	0	0	0	0	0	0	0	0	0	0
1284	None	None	None	None	None	0.3333333333333333	1	0.5	4	0.7	7	0.2857142857142857	0.7	11	7	0	0	0	0.8571428571428571	7	6	0.8	12	0.0	0.6666666666666666	0.09743744434795489	0.5647113020106287	0.013380504013017897	0.6754365829302786	0.020447272103512777	0.6401250643356274	0.6486826987093283	0.6278560448971298	0	1.0	0.0
2246	None	None	None	None	None	0	0	0.5	2	0.6666666666666666	2	0.625	0.3333333333333333	3	1	1	2	0	0.5	2	4	0.3333333333333333	5	0.5	0	0.08997837763557803	0.6005934465791393	0.00010566495337875459	0.5012528046165651	0.11532607714498402	0.5292394495104059	0.6288303402456367	0.5440555432643688	1.0	1.0	0.0
2606	0.00044976133289234506	2.3183133867983535e-06	-2.0160087011304053e-06	0.9999999619367663	None	0.2	1	0.3333333333333333	4	0.8	12	0.20987654320987653	0.8	16	12	0	0	0	1.0	9	9	1.1333333333333333	17	0.0	1.0	-0.08320581551154546	0.6390927652184463	0.09999857748053642	0.5004901927310903	-0.11193606671734088	0.5967116137954815	0.719281564633361	0.5797443030017224	0	1.0	0.0
2940	0.0003049215158014454	8.099687347335686e-07	-8.078492321214216e-07	0.9999999968322932	None	0.2	1	0.3333333333333333	4	0.8	12	0.20987654320987653	0.8	16	12	0	0	0	1.0	9	9	1.1333333333333333	17	0.0	1.0	0.05697792681347915	0.5640451395749625	0.09998985408168895	0.5106733251656601	0.006785926961780738	0.6771685784709021	0.5893290612882542	0.5858968000813934	0	1.0	0.0
1875	None	None	None	None	None	0.25	1	0.4	4	0.75	9	0.25	0.75	13	9	0	0	0	0.875	8	7	0.9333333333333333	14	0.0	0.8571428571428571	0.08876332675735076	0.5478687020059695	0.07122270314196909	0.9999665536064715	0.09985919105320969	0.500423197066506	0.5463978950243177	0.9706810249316963	0	1.0	0.0
2780	6.149914131913409e-06	4.431971766076198e-08	3.987285876511794e-08	0.9999876748222418	None	0	0	0.08	4	0.9178082191780822	67	0.9259259259259259	0	2	0	72	4	0	1.0	9	9	5.0	75	0.0273972602739726	0.9253731343283582	0	0	0	0	0	0	0	0	0	0	0
2239	None	None	None	None	None	0	0	0.14583333333333334	7	0.8260869565217391	57	0.8765432098765432	0	0	0	70	0	0	1.0	9	9	4.733333333333333	71	0.0	0.8571428571428571	0	0	0	0	0	0	0	0	0	0	0
7252	0.013254505809481395	0.001505184074358897	0.0012710165760748634	0.9956216820750811	None	0.25	1	0.4	4	0.75	9	0.25925925925925924	0.75	13	9	0	0	0	0.6666666666666666	6	9	0.9333333333333333	14	0.0	1.0	-0.09999890064575093	0.5000202103920842	6.353044764958455e-06	0.5015255880519862	0.340636622698119	0.9994533171282912	0.8886892484891992	0.9245445871419098	0	0.46153846153846156	0.0
2185	None	None	None	None	None	0.2	1	0.3333333333333333	4	0.8	12	0.20987654320987653	0.8	16	12	0	0	0	1.0	9	9	1.1333333333333333	17	0.0	1.0	1.4474544412043066e-13	0.5000000001265112	0.06550542736081513	0.5419838563701818	0.08990054146478432	0.5846420428168781	0.5968141505038213	0.5424137310436489	0	1.0	0.0
4136	0.002482125424903001	0.0007776740557185744	-0.0006379245694188928	0.9969254315247674	None	0.2	1	0.3333333333333333	4	0.8	12	0.20987654320987653	0.8	16	12	0	0	0	1.0	9	9	1.1333333333333333	17	0.0	1.0	0.03806895156897698	0.6567983838232044	-0.09759564518046691	0.513894863495787	0.09997619253079762	0.5000712016057459	0.6985717695913293	0.5584759831725071	0	1.0	0.0
1942	None	None	None	None	None	0	0	0	0	0	0	1.0	0	0	0	0	4	0	1.0	1	1	0.06666666666666667	1	1.0	0	0	0	0	0	0	0	0	0	0	0	0
6955	0.0016686643989628459	0.001131750069252345	7.761471639435362e-05	0.9977206994464496	None	0.3333333333333333	1	0.4444444444444444	4	0.7272727272727273	8	0.2653061224489796	0.7272727272727273	12	8	0	0	0	1.0	7	7	0.8666666666666667	13	0.0	0.6666666666666666	-0.07276393017928444	0.5677064561852022	0.0781202773521955	0.6664838611990731	0.07381151863993593	0.5142986531617862	0.6736198709038714	0.5843552487953473	0	0.08333333333333333	0.0
4902	5.354660340467922e-06	7.42980052242063e-08	-7.311177337415792e-08	0.9999858444822476	None	0	0	0.09523809523809523	4	0.9016393442622951	55	0.7777777777777778	0	1	0	61	8	0	1.0	9	9	4.2	63	0.064	0.7636363636363637	0	0	0	0	0	0	0	0	0	0	0
767	None	None	None	None	None	0	0	0.5833333333333334	7	0.26666666666666666	4	0.4722222222222222	0.06666666666666667	6	1	10	1	0	1.0	6	6	1.1333333333333333	17	0.05263157894736842	0.36363636363636365	0.11924768672330024	0.554140356861475	0.11282408911374375	0.5764607375505841	0.1100117557692621	0.5712168981485101	0.5425804760442003	0.5672968711109362	1.0	1.0	0.0
788	None	None	None	None	None	0	0	0.2037037037037037	11	0.759493670886076	60	1.0	0.43037974683544306	43	34	37	0	0	1.0	9	9	5.4	81	0.0	1.0	-0.055863844073726444	0.540527564158296	0.14035614968129112	0.9999277157591804	-0.14120167930578	1.0	0.894268743068664	0.9999999532501922	0	1.0	0.0
1298	None	None	None	None	None	0.058823529411764705	1	0.2777777777777778	10	0.6666666666666666	34	0.654320987654321	0.0784313725490196	7	4	45	0	0	1.0	9	9	3.533333333333333	53	0.0	0.43478260869565216	-0.09925925654715172	0.6605472118797818	-0.09380131725600924	0.6638425625744032	0.1076082948937358	0.9991220545639554	0.8916227382640391	0.9423733085799278	0	1.0	0.0
220	None	None	None	None	None	0	0	0.037037037037037035	2	0.9743589743589743	76	0.9876543209876543	0.10256410256410256	8	8	71	1	0	1.0	9	9	5.333333333333333	80	0.00684931506849315	0.9859154929577465	0.09135410856655272	0.5198779828193322	-0.06992674106059943	0.6817175085644731	0.06914916493835307	0.5608867910711615	0.6658884016295169	0.5895238238024504	1.0	1.0	0.0
1155	None	None	None	None	None	1.0	1	0.8	4	0.4	2	0.4375	0.4	6	2	0	0	0	1.0	4	4	0.4666666666666667	7	0.0	0.6666666666666666	0.04404050122489591	0.5220205266204833	4.568454559145004e-09	0.5000017854995237	0.061955512791992295	0.5457229610034458	0.563330252752303	0.5226137689030181	0	1.0	0.0
978	None	None	None	None	None	0	0	0.09375	3	0.9111111111111111	41	0.8703703703703703	0	0	0	46	9	0	0.6666666666666666	9	6	3.1333333333333333	47	0.09375	1.0	0	0	0	0	0	0	0	0	0	0	0
2206	None	None	None	None	None	0	0	0.25	1	1.0	4	0.6666666666666666	0	0	0	5	2	0	1.0	3	3	0.4	6	0.14285714285714285	0	0	0	0	0	0	0	0	0	0	0	0
458	None	None	None	None	None	0	0	0.4	4	0.6923076923076923	9	0.42857142857142855	0.38461538461538464	9	5	5	2	0	0.7142857142857143	5	7	1.0	15	0.2	0.15384615384615385	0.00027359738372510946	0.5039313942995163	0.09999996140755629	0.5000006294379219	4.0436939398597347e-10	0.5000105878858127	0.6155638379834463	0.5013142278546519	1.0	1.0	0.0
4130	0.0009546464544329302	2.4524344110323028e-05	-1.0877787246046192e-06	0.9999827965814202	None	0.16666666666666666	1	0.42857142857142855	6	0.631578947368421	12	0.5	0.5789473684210527	17	11	3	0	0	0.8571428571428571	6	7	1.4	21	0.0	0.8	-0.09999999758771463	0.5000212304028782	-0.08799696357151578	0.5840909478799835	0.3205295190199774	0.9899076843751283	0.8725231123737726	0.8377848067251789	0	1.0	0.0
4552	1.1693879377524801e-05	3.30629640265823e-07	3.305650965581419e-07	0.9950107177547032	None	0	0	0.11538461538461539	3	0.8918918918918919	33	0.8666666666666667	0	0	0	38	6	0	0.5555555555555556	9	5	2.6	39	0.075	0.8823529411764706	0	0	0	0	0	0	0	0	0	0	0
2161	None	None	None	None	None	0.15384615384615385	2	0.4482758620689655	13	0.5121951219512195	21	0.7962962962962963	0.2926829268292683	23	12	19	3	0	0.6666666666666666	9	6	2.8666666666666667	43	0.0967741935483871	0.918918918918919	0.1232774788508445	0.6349173705704946	0.1035385116264976	0.5785959508356564	0.09970902223812485	0.5205352967069904	0.5794037524559499	0.5787206209553017	1.0	1.0	0.0
1833	None	None	None	None	None	0	0	0.3333333333333333	2	0.8571428571428571	6	0.36	0.8571428571428571	8	6	0	1	0	1.0	5	5	0.6	9	0.5	0	0.09717181808200255	0.5246877802524591	0.013013831493403367	0.5223683049402585	0.06441932225676876	0.6096627097997372	0.598018185084163	0.5526589262134753	1.0	1.0	0.0
6680	0.017524591045579803	0.0014864004493583593	0.0014859003909294987	0.9979858815909414	None	0	0	0.5	4	0.5555555555555556	5	0.6111111111111112	0.5555555555555556	9	5	1	0	0	0.2222222222222222	2	9	0.7333333333333333	11	0.0	0.8888888888888888	-0.09999999276661357	0.5000000087336287	-0.09998836307464794	0.5041065867706143	0.17304476847349154	0.9999998338150328	0.787392540917485	0.994561851652283	0	0	0.0
7413	0.003522369011139319	0.0007266443434092313	-0.0006417894330025123	0.9963099056739954	None	0.25	1	0.4	4	0.7692307692307693	10	0.23809523809523808	0.7692307692307693	14	10	0	0	0	0.7777777777777778	7	9	1.0	15	0.0	1.0	-0.09999999999990013	0.5000001486281348	4.962101077031915e-10	0.5008602816109473	0.059735303252984394	0.594889968889572	0.6590519233573943	0.5322600794403253	0	0.14285714285714285	0.0
1620	None	None	None	None	None	0	0	0.1935483870967742	6	0.8181818181818182	36	0.8518518518518519	0.7727272727272727	40	34	5	1	0	0.6666666666666666	9	6	3.066666666666667	46	0.125	1.0	-0.1577842779874204	0.9999402294523427	0.09080291469834147	0.5100398685555532	0.00802872730948627	0.5868576519772595	0.8390497862682109	0.9668189046811301	0.35	0	0.0
6858	0.015060384559630902	0.012002717039773911	0.010705625493660621	0.9952512070347156	None	0.2	1	0.3333333333333333	4	0.8	12	0.20987654320987653	0.8	16	12	0	0	0	1.0	9	9	1.1333333333333333	17	0.0	1.0	-0.09999999999658579	0.5000007271076632	2.117420940386883e-05	0.5387540619551482	-0.37124489577873493	0.999999998758879	0.8275839248234609	0.9989806061459305	0	0	0.0
6559	0.009215099925427	0.0058844886064662455	0.005742164161270743	0.9967729831728755	None	0.2	1	0.3333333333333333	4	0.8	12	0.20987654320987653	0.8	16	12	0	0	0	1.0	9	9	1.1333333333333333	17	0.0	1.0	0.09991889703388367	0.5005541506879299	0.024416525694461202	0.5856322530678805	0.09227331145873685	0.5379154820254848	0.5855344060118772	0.5415794559250969	0	1.0	0.0
356	None	None	None	None	None	0.25	1	0.4	4	0.7692307692307693	10	0.23809523809523808	0.7692307692307693	14	10	0	0	0	0.7777777777777778	7	9	1.0	15	0.0	1.0	-0.08838219680653693	0.5932302898048131	-0.0362190577106403	0.548461935642108	-0.09954561300686433	0.5027454289061635	0.5736026450950967	0.548412477950869	0	0.8571428571428571	0.0
4428	None	None	None	None	None	0.07692307692307693	1	0.25	7	0.7435897435897436	29	0.5061728395061729	0.717948717948718	35	28	5	0	0	1.0	9	9	2.7333333333333334	41	0.0	0.8648648648648649	2.7129112992385413e-06	0.6109702668108524	0.03924774742022423	0.5875443751916969	0.11309552524077685	0.6181992296220892	0.6201455106483069	0.6056450051265567	0	1.0	0.0
7199	None	None	None	None	None	0.125	2	0.29411764705882354	10	0.6875	33	0.6172839506172839	0.4791666666666667	33	23	16	0	0	1.0	9	9	3.3333333333333335	50	0.0	0.7727272727272727	2.0022188227246255e-14	0.5000002987916503	-0.06922731429400136	0.574490402665889	0.4227759512291261	0.9999977662111694	0.9274837062937665	0.9883108407537353	0	0.06060606060606061	0.0
4833	0.0027919982634906295	8.481111411812768e-05	7.528570787901675e-05	0.9885925149994873	None	0.2	1	0.3333333333333333	4	0.8	12	0.20987654320987653	0.8	16	12	0	0	0	1.0	9	9	1.1333333333333333	17	0.0	1.0	0.0011650841655989543	0.5046812776959889	0.01467666938759285	0.5512865587530087	-0.061025529015072036	0.6477370735700749	0.5998421245547679	0.5690315471142093	0	1.0	0.0
3161	0.00011669408665385123	1.3947783050931894e-06	1.165455596980915e-06	0.9999864934197402	None	0	0	0.3333333333333333	2	0.8571428571428571	6	0.36	0.8571428571428571	8	6	0	2	0	1.0	5	5	0.6	9	1.0	0	0.09999996039319085	0.5000001326559236	0.06669397499310145	0.5065407149716703	0.07107225761075396	0.5054648866245707	0.5368558392887715	0.5040020228700004	1.0	1.0	0.0
7136	0.009853410324193318	0.004397989306202875	0.004367374148263661	0.9981264286145222	None	0.3333333333333333	1	0.5	4	0.6666666666666666	6	0.4074074074074074	0.6666666666666666	10	6	0	0	0	0.3333333333333333	3	9	0.7333333333333333	11	0.0	1.0	-0.09999999684795062	0.5001257676718895	4.285474755226899e-10	0.5006742834961484	0.29661256692093724	0.9543443013233308	0.8435078398907586	0.7338736008929017	0	0	0.0
2809	1.9679212354633182e-05	5.698681198555954e-07	-7.69489310487074e-08	0.9998899002272699	None	0	0	0.3125	5	0.6818181818181818	15	0.4444444444444444	0.4090909090909091	14	9	9	2	0	0.6666666666666666	9	6	1.6	24	0.11764705882352941	0.7272727272727273	0.23023274147552195	0.6869912702567744	0.06122783420650104	0.9245932165187455	0.0025430218941954593	0.5490951460485515	0.7182508817491343	0.7619114192125589	0.9642857142857143	1.0	0.0
5008	0.0	0.0	0.0	0.9999999999999998	None	0	0	0	0	0	0	1.0	0	0	0	0	4	0	1.0	1	1	0.06666666666666667	1	1.0	0	0	0	0	0	0	0	0	0	0	0	0
4665	0.0	0.0	0.0	0.9999999999999998	None	0	0	0	0	0	0	1.0	0	0	0	0	4	0	1.0	1	1	0.06666666666666667	1	1.0	0	0	0	0	0	0	0	0	0	0	0	0
2060	None	None	None	None	None	0	0	0	0	0	0	1.0	0	0	0	0	0	0	1.0	1	1	0.06666666666666667	1	0.0	0	0	0	0	0	0	0	0	0	0	0	0
5288	0.0022918438658126664	0.00012019530583363957	2.24723720099874e-05	0.9968085999454663	None	0	0	0.3333333333333333	2	0.8571428571428571	6	0.36	0.8571428571428571	8	6	0	0	0	1.0	5	5	0.6	9	0.0	0	-0.09999999222980929	0.5000544965975207	2.648850061374296e-06	0.500137281607277	0.05821410240599253	0.5478173336657657	0.6578567332626134	0.5160463863086518	0	0	0.0
154	None	None	None	None	None	0	0	0	0	0	0	1.0	0	0	0	0	4	0	1.0	1	1	0.06666666666666667	1	1.0	0	0	0	0	0	0	0	0	0	0	0	0
6535	0.009986959312242485	0.006369266420527883	0.0030645791090430446	0.9966863096220603	None	0.25	1	0.36363636363636365	4	0.7857142857142857	11	0.2222222222222222	0.7857142857142857	15	11	0	0	0	0.8888888888888888	8	9	1.0666666666666667	16	0.0	1.0	-0.09999999999966178	0.5000001174669668	0.049877133692939585	0.6446775341769044	-0.08054883063504897	0.5255849327570001	0.6584060065817271	0.5579183565179134	0	0	0.0
549	None	None	None	None	None	0.3333333333333333	1	0.5	4	0.7	7	0.2857142857142857	0.7	11	7	0	0	0	0.8571428571428571	7	6	0.8	12	0.0	0.6666666666666666	8.225683601471527e-05	0.5515422443056373	0.052752322482076744	0.5535683719587988	-0.09989310363413757	0.5002773255291323	0.652984417346793	0.5352010241829759	0	1.0	0.0
3815	2.008311994066776e-09	1.8283030397489865e-09	-1.6555991767225502e-09	0.9999992458666658	None	0.2	1	0.3333333333333333	4	0.8	12	0.20987654320987653	0.8	16	12	0	0	0	1.0	9	9	1.1333333333333333	17	0.0	1.0	-0.099999665324959	0.5000214103871258	-0.1415462065999841	0.5702455134535942	8.140104968718016e-08	0.5000531323577582	0.6443153982903204	0.5235784223563879	0	1.0	0.0
2542	None	None	None	None	None	0.25	1	0.4	4	0.75	9	0.25925925925925924	0.75	13	9	0	0	0	0.6666666666666666	9	6	0.9333333333333333	14	0.0	1.0	-0.05153194657428543	0.6379743539713133	-0.09999999710328211	0.5000013226371078	0.38130127891809795	0.664152732440095	0.8985327438765944	0.6025611310171003	0	0.23076923076923078	0.0
6122	0.0	0.0	0.0	1.0	None	0	0	0	0	0	0	1.0	0	0	0	0	0	0	1.0	1	1	0.06666666666666667	1	0.0	0	0	0	0	0	0	0	0	0	0	0	0
2548	None	None	None	None	None	0.2857142857142857	2	0.4375	7	0.6190476190476191	13	0.5111111111111111	0.5714285714285714	19	12	3	0	0	0.5555555555555556	9	5	1.5333333333333334	23	0.0	0.8888888888888888	0.0739828803297786	0.5525589915587429	1.5504775880228466e-06	0.5050745697164815	0.365346111464347	0.6142640629680559	0.8299514244093324	0.5577894530122867	0	0.8421052631578947	0.0
670	None	None	None	None	None	0.14285714285714285	1	0.35294117647058826	6	0.6956521739130435	16	0.3472222222222222	0.6521739130434783	21	15	3	0	0	0.8888888888888888	9	8	1.6666666666666667	25	0.0	0.47619047619047616	0.12835753211598364	0.9998225951082146	-0.05025672214850489	0.6786198835002528	0.05255280770820936	0.7612369097569956	0.6977921190737517	0.9711004145433718	0	1.0	0.0
1334	None	None	None	None	None	0	0	0.07407407407407407	4	0.9367088607594937	74	1.0	0.0759493670886076	8	6	72	0	0	1.0	9	9	5.4	81	0.0	1.0	0.021948423441579257	0.6740803376185704	-0.06989813478561732	0.6539235179814068	0.003063448633018078	0.5227829028593547	0.5995324751689344	0.6188668248082201	0	1.0	0.0
2682	1.0908630938502757e-06	1.347606279356207e-07	5.132397894764907e-08	0.9999755568555838	None	0.05555555555555555	1	0.3684210526315789	14	0.5370370370370371	29	0.691358024691358	0.18518518518518517	22	10	33	0	0	1.0	9	9	3.7333333333333334	56	0.0	0.8085106382978723	1.565675748676576e-18	0.5000001154360872	0.07665934287529688	0.941737393983056	7.139110989828503e-05	0.5013355698673226	0.5973481776584116	0.7169473689898375	0	1.0	0.0
2108	None	None	None	None	None	0	0	0	0	0	0	1.0	0	0	0	0	4	0	1.0	1	1	0.06666666666666667	1	1.0	0	0	0	0	0	0	0	0	0	0	0	0
6984	0.001529655386717782	0.0002771271869449659	1.6391030664149225e-05	0.9984098018992397	None	0.25	1	0.36363636363636365	4	0.7857142857142857	11	0.2222222222222222	0.7857142857142857	15	11	0	0	0	0.8888888888888888	8	9	1.0666666666666667	16	0.0	1.0	0.03583287495085338	0.6582153187994708	0.0003207574259380975	0.5305691607471893	-0.1152403086023833	0.517977052521706	0.6617457267493453	0.5703403502396476	0	0	0.0
4828	0.0005355208086774754	5.6405785097371526e-05	2.247463199118813e-05	0.9992933295912005	None	0.3333333333333333	1	0.4444444444444444	4	0.7272727272727273	8	0.2708333333333333	0.7272727272727273	12	8	0	0	0	0.75	8	6	0.8666666666666667	13	0.0	0.8571428571428571	-0.07688123736587434	0.5389358945248434	0.07618688800117343	0.5760338770469252	0.0565278665344328	0.5104917710230299	0.6520114246688129	0.5419466496440588	0	1.0	0.0
244	None	None	None	None	None	0	0	1.0	1	0	0	1.0	0	1	0	0	0	0	0.5	2	1	0.13333333333333333	2	0.0	0	0	0	0	0	0	0	0	0	0	0	0
5088	0.0038136104209441717	0.003151658097915724	0.0001184213493211824	0.9981788378360447	None	0.2	1	0.3333333333333333	4	0.8	12	0.20987654320987653	0.8	16	12	0	0	0	1.0	9	9	1.1333333333333333	17	0.0	1.0	0.09999981821408262	0.5002833643095166	7.920585275809317e-12	0.5000001367603246	0.07557429616312772	0.6332913354258853	0.6048937071281925	0.5454985279521974	0	1.0	0.0
7381	0.0034507118090878705	0.00044097300441203925	-0.00044096321162145284	0.9954592633404402	None	0	0	0.42857142857142855	3	0.75	6	0.3333333333333333	0.75	9	6	0	0	0	0.8333333333333334	6	5	0.6666666666666666	10	0.0	0.8	-0.09999935792143591	0.5000104047474713	2.7112706946675188e-05	0.5000334680402412	0.08629494478282727	0.5743482930002743	0.6816210801767939	0.5249617363645748	0	0	0.0
1257	None	None	None	None	None	0.25	1	0.4	4	0.7692307692307693	10	0.23809523809523808	0.7692307692307693	14	10	0	0	0	0.7777777777777778	7	9	1.0	15	0.0	1.0	1.1862737824299416e-06	0.5215813407323308	-0.07003555367306831	0.5252139176945907	-0.023759009260413883	0.6815714107537615	0.6006084704516075	0.5783753781654072	0	0.8571428571428571	0.0
1653	None	None	None	None	None	0	0	0.25925925925925924	14	0.6794871794871795	53	0.9876543209876543	0.3974358974358974	43	31	36	0	0	1.0	9	9	5.333333333333333	80	0.0	0.9859154929577465	0.09993682397227797	0.5084789256388567	-0.06143955535863401	0.6673230042884052	0.009545216433753587	0.6677424683351783	0.6870403709115107	0.6168039384254836	0	1.0	0.0
6860	0.0	0.0	0.0	0.9999999999999998	None	0	0	0	0	0	0	1.0	0	0	0	0	4	0	1.0	1	1	0.06666666666666667	1	1.0	0	0	0	0	0	0	0	0	0	0	0	0
3708	0.008537039758703083	0.0022147053470121317	0.0016027777246476662	0.9988188888373954	None	0.2	1	0.3333333333333333	4	0.8	12	0.20987654320987653	0.8	16	12	0	0	0	1.0	9	9	1.1333333333333333	17	0.0	1.0	0.09733536451297436	0.5379812674398586	0.08101350102051132	0.6194448179180966	0.11705282667694021	0.9598593879425795	0.5639781162381174	0.7809600133091179	0	1.0	0.0
2907	0.0015247031108638408	0.00015411493568534332	4.898583433429048e-05	0.9949297592747552	None	0	0	0.6666666666666666	2	0.5	1	0.6666666666666666	0.5	3	1	0	0	0	0.6666666666666666	3	2	0.26666666666666666	4	0.0	0	0.2827397174554055	0.5289654215758859	2.2616595850285572e-14	0.5000000000730577	0.0999916514179759	0.5000814350095648	0.7632708976581867	0.5096918940587585	0	1.0	0.0
324	None	None	None	None	None	0	0	0.5	2	0.75	3	0.6	0.75	5	3	0	0	0	0.4	5	2	0.4	6	0.0	0	0.01196442262083526	0.5288968431150365	3.064375057049931e-08	0.5000003442194746	0.020556407827496494	0.5899834083373096	0.5339877770808745	0.5398829631302589	0	1.0	0.0
5946	0.0010568526266842525	0.0002889787629931162	0.00014530369062134722	0.9994867836514206	None	0.3333333333333333	1	0.5	4	0.7	7	0.3333333333333333	0.7	11	7	0	0	0	0.4444444444444444	4	9	0.8	12	0.0	1.0	2.840770035656882e-26	0.5058485918346034	-0.0043304415686439765	0.5181094937390233	-0.06559365253210292	0.5159231114467923	0.5744485348556904	0.5132951236190403	0	1.0	0.0
3247	0.0020470826142399102	0.00011858714203619248	-8.14790132132504e-05	0.9968692979623901	None	0.25	1	0.5	5	0.6153846153846154	8	0.4166666666666667	0.6153846153846154	13	8	1	1	0	1.0	6	6	1.0	15	1.0	0.2222222222222222	0.09943157189408622	0.5425698698332418	0.06903251330703356	0.6400953701598369	-0.015403357391156013	0.6617716165982762	0.6312369017051779	0.6159887037723016	0.0	0	0.0
5173	0.013657424352199795	0.008731479944538177	0.005499228607446844	0.9967543232181059	None	0.2	1	0.3333333333333333	4	0.8	12	0.20987654320987653	0.8	16	12	0	0	0	1.0	9	9	1.1333333333333333	17	0.0	1.0	-0.09999999433056157	0.5002437275258637	0.027717447130017274	0.5748579076303518	-0.24588390981051483	0.6107479953139416	0.7595365380664221	0.5624334335811875	0	0	0.0
5314	0.001898756316441741	0.0003159900125418312	0.0001375300871527642	0.9994734820142147	None	0.2	1	0.3333333333333333	4	0.8	12	0.20987654320987653	0.8	16	12	0	0	0	1.0	9	9	1.1333333333333333	17	0.0	1.0	0.09707582810309497	0.5188931157111222	0.0032674235886837938	0.5024500375684195	0.04892631533719392	0.5099702700122456	0.5948319592607134	0.5104397372810762	0	1.0	0.0
5816	None	None	None	None	None	0.058823529411764705	1	0.40540540540540543	15	0.5283018867924528	28	0.6790123456790124	0.2830188679245283	28	15	26	11	0	1.0	9	9	3.6666666666666665	55	0.2558139534883721	0.8	0.09971604110562053	0.5905200910243787	0.0004628701588347014	0.5030660856173353	0.017765349295270388	0.6281090594049782	0.6098332310832554	0.5746456887914309	0.5714285714285714	0.6071428571428571	0.0
4671	0.006867680902671945	0.0002433834742620789	-0.00014831370919032058	0.9916545960181725	None	0.2	1	0.3333333333333333	4	0.8	12	0.20987654320987653	0.8	16	12	0	0	0	1.0	9	9	1.1333333333333333	17	0.0	1.0	-0.02314569342292581	0.6541748056819947	0.0005056061783581354	0.5341426422175221	-0.3937036543435907	0.9999999959262391	0.9222533210915643	0.9987677017278341	0	1.0	0.0
2727	1.3432431637048575e-06	1.4193126070544874e-07	6.74571138612028e-08	0.9999762726179332	None	0.05555555555555555	1	0.3684210526315789	14	0.5370370370370371	29	0.691358024691358	0.18518518518518517	22	10	33	0	0	1.0	9	9	3.7333333333333334	56	0.0	0.8085106382978723	1.565675748676576e-18	0.5000001154360872	0.07665934287529688	0.941737393983056	7.139110989828503e-05	0.5013355698673226	0.5973481776584116	0.7169473689898375	0	1.0	0.0
4935	0.0	0.0	0.0	1.0	None	0	0	0	0	0	0	1.0	0	0	0	0	0	0	1.0	1	1	0.06666666666666667	1	0.0	0	0	0	0	0	0	0	0	0	0	0	0
3264	0.004494207391434233	0.002155929845083672	0.0013689724809583803	0.9940970698015491	None	0	0	0.3333333333333333	3	0.8181818181818182	9	0.28888888888888886	0.8181818181818182	12	9	0	0	0	0.5555555555555556	9	5	0.8666666666666667	13	0.0	1.0	0.09984099257932037	0.5004894303827602	0.21232833215704142	0.6267171915678362	-0.08234957410650605	0.5190184636205248	0.7710309553842997	0.5495227136639806	0	1.0	0.0
4289	0.003911587621392926	0.0035162751894832144	-0.0035159245298167167	0.9984221119332382	None	0.25	1	0.36363636363636365	4	0.7857142857142857	11	0.2222222222222222	0.7857142857142857	15	11	0	0	0	0.8888888888888888	8	9	1.0666666666666667	16	0.0	1.0	-0.09994848963853199	0.5003694679878689	0.07684169870932116	0.5252683975966564	0.08135100579701424	0.6306702437906375	0.6974474614563917	0.5529450125269455	0	1.0	0.0
2817	0.0002692269375571586	0.00010226634112760892	7.211624197241419e-05	0.9996116385434723	None	0	0	0.3333333333333333	2	0.8571428571428571	6	0.36	0.8571428571428571	8	6	0	0	0	1.0	5	5	0.6	9	0.0	0	0.028119894345936303	0.5040133145433295	0.2485206252041511	0.7154814736260718	0.08045363236183137	0.5204680915581795	0.7183950000449439	0.5842009748783695	0	0	0.0
1676	None	None	None	None	None	0	0	0.75	3	0.5	2	0.5	0.5	5	2	0	0	0	0.75	4	3	0.4	6	0.0	0.6666666666666666	0.01306057277506563	0.6333577273737641	-0.057636986012617145	0.6542772752788589	0.1700427715122302	0.5354393625441937	0.7405669142183829	0.6087782359802802	0	1.0	0.0
854	None	None	None	None	None	0	0	0.14285714285714285	6	0.8360655737704918	51	0.7777777777777778	0	0	0	62	1	0	1.0	9	9	4.2	63	0.0078125	0.8421052631578947	0	0	0	0	0	0	0	0	0	0	0
1556	None	None	None	None	None	0	0	0	0	0	0	1.0	0	0	0	0	0	0	1.0	1	1	0.06666666666666667	1	0.0	0	0	0	0	0	0	0	0	0	0	0	0
7428	0.014216139530210987	0.01144409139896447	0.010437337267727618	0.9956026734774727	None	0.2	1	0.3333333333333333	4	0.8	12	0.20987654320987653	0.8	16	12	0	0	0	1.0	9	9	1.1333333333333333	17	0.0	1.0	-0.09999999999658579	0.5000007271076632	2.117420940386883e-05	0.5387540619551482	-0.37124489577873493	0.999999998758879	0.8275839248234609	0.9989806061459305	0	0	0.0
4048	0.008873471531861745	0.006626281171916602	0.006485655244083781	0.9966353788127097	None	0.2	1	0.3333333333333333	4	0.8	12	0.20987654320987653	0.8	16	12	0	0	0	1.0	9	9	1.1333333333333333	17	0.0	1.0	0.09991889703388367	0.5005541506879299	0.024416525694461202	0.5856322530678805	0.09227331145873685	0.5379154820254848	0.5855344060118772	0.5415794559250969	0	1.0	0.0
2838	0.002805199837509922	0.0007481100712653949	0.00019350236458306292	0.9982425241749604	None	0.25	1	0.4	4	0.75	9	0.25925925925925924	0.75	13	9	0	0	0	0.6666666666666666	9	6	0.9333333333333333	14	0.0	1.0	0.05553808881109281	0.526982375268419	0.04421189557703273	0.5468331933483496	0.09069270381647153	0.5251434834646458	0.5537746545695127	0.5330000263980382	0	1.0	0.0
709	None	None	None	None	None	0	0	0.17307692307692307	9	0.7866666666666666	59	0.9506172839506173	0.06666666666666667	13	5	63	0	0	1.0	9	9	5.133333333333334	77	0.0	0.9411764705882353	0.0013014141329747548	0.5741183499771182	0.09999980929910608	0.5000027857102213	0.0999999811419594	0.5000000846754762	0.614263389686009	0.5248699222073008	0	1.0	0.0
2337	None	None	None	None	None	0	0	0	0	0	0	1.0	0	0	0	0	0	0	1.0	1	1	0.06666666666666667	1	0.0	0	0	0	0	0	0	0	0	0	0	0	0
4152	0.009934898987586623	0.0016374577892892914	0.0016154066076742738	0.9808110544715397	None	0.2	1	0.3333333333333333	4	0.8	12	0.20987654320987653	0.8	16	12	0	0	0	1.0	9	9	1.1333333333333333	17	0.0	1.0	0.11629754494242688	1.0	0.029346804176835512	0.5994414943604081	-0.09998597682307571	0.5002620299407553	0.7306190016781315	0.9999999998698834	0	0.8125	0.0
5239	7.679521401149329e-05	2.366100446571202e-06	2.0344097636217826e-06	0.9999882411643779	None	0.2	1	0.3333333333333333	4	0.8	12	0.20987654320987653	0.8	16	12	0	0	0	1.0	9	9	1.1333333333333333	17	0.0	1.0	0.09999718301676483	0.5000352057472379	0.0438946956781646	0.5843764061182635	0.042996163513756167	0.5019184643866452	0.5666885686051677	0.5290156955463319	0	1.0	0.0
6659	None	None	None	None	None	0	0	0.21052631578947367	8	0.7636363636363637	42	0.7037037037037037	0.45454545454545453	31	25	25	0	0	1.0	9	9	3.8	57	0.0	0.9411764705882353	-0.04413187825053723	0.6533030151706785	-0.09890993196506358	0.64140652347221	0.07234102133325254	0.5939708150172998	0.6619984987210972	0.6299082076987685	0	1.0	0.0
2600	0.000201876644791264	2.7409510758797396e-06	-2.7154134119394903e-06	0.9999999447480891	None	0.2	1	0.3333333333333333	4	0.8	12	0.20987654320987653	0.8	16	12	0	0	0	1.0	9	9	1.1333333333333333	17	0.0	1.0	1.3343873873437157e-07	0.5000807955768791	7.902762784127648e-27	0.5	0.0308018357559743	0.5509445703460352	0.5362366423413314	0.5170609620330915	0	1.0	0.0
2519	None	None	None	None	None	0	0	0	0	0	0	1.0	0	0	0	0	1	0	1.0	1	1	0.06666666666666667	1	0.25	0	0	0	0	0	0	0	0	0	0	0	0
3759	0.0035135076654468234	0.0008342497785845488	0.0006606924636093605	0.9969677550148006	None	0.25	1	0.4	4	0.75	9	0.25925925925925924	0.75	13	9	0	0	0	0.6666666666666666	6	9	0.9333333333333333	14	0.0	1.0	0.07238607312058518	0.6805638727326629	0.0999940087332525	0.5003811437878746	0.09999999773071001	0.5000000066198018	0.532496835303276	0.5628236405310495	0	1.0	0.0
486	None	None	None	None	None	0.25	1	0.4	4	0.7692307692307693	10	0.234375	0.7692307692307693	14	10	0	0	0	1.0	8	8	1.0	15	0.0	0.8571428571428571	0.06392619172669742	0.5942870948758358	0.09998511261524298	0.5000511885283977	0.3400849774532909	0.5895052555649556	0.776899514793563	0.5616712062857346	0	1.0	0.0
1892	None	None	None	None	None	0	0	0.25	1	1.0	3	1.0	1.0	4	3	0	3	0	0.2	1	5	0.3333333333333333	5	1.0	0	-0.0908062587920357	0.5940836905891351	-0.0677762706448941	0.5634820126117791	-0.013404490252243158	0.6162950505158131	0.6164823583899306	0.5914614720030207	1.0	1.0	0.30940076135013456
852	None	None	None	None	None	0	0	0.3333333333333333	2	0.8333333333333334	5	0.5333333333333333	0.5	4	3	3	4	0	0.6	3	5	0.5333333333333333	8	0.4444444444444444	0	-0.14383350332490696	0.6091131865171989	1.0316256408353627e-17	0.5000000000001089	-0.02619605218446875	0.6026464398701902	0.6452414979940984	0.5711872545845477	0.25	0.5	0.0
5506	5.415176605022697e-07	3.7528345704008827e-07	2.7926935595132148e-11	0.9998954525443788	None	0	0	1.0	1	0	0	1.0	0	1	0	0	3	0	0.5	2	1	0.13333333333333333	2	1.0	0	0	0	0	0	0	0	0	0	0	0	0
7335	0.004072892153763332	0.00111628281627388	-0.0010953248132336366	0.9977655599264187	None	0.2	1	0.3333333333333333	4	0.8	12	0.20987654320987653	0.8	16	12	0	0	0	1.0	9	9	1.1333333333333333	17	0.0	1.0	7.902762784127648e-27	0.5000000000000023	0.06475525408403002	0.5849660461568993	-0.09602800358029122	0.5192840694277523	0.6593782861268868	0.5349734644105639	0	0	0.0
2983	0.0031903396954805637	0.0008203224944071361	0.00021273080803998727	0.9959269043306967	None	0.5	3	0.5714285714285714	8	0.47368421052631576	9	0.375	0.47368421052631576	16	9	4	0	0	0.875	8	7	1.4	21	0.0	0.375	0.09990797180027962	0.5011619732844312	0.22394309876014842	0.7171733260771819	-0.09551981287446606	0.5542282460758898	0.7867320362623215	0.5949098500582631	0	1.0	0.0
6138	0.0012473519328005216	6.955642476307345e-05	-6.569496965774707e-05	0.9968739515539635	None	0.3333333333333333	1	0.5	4	0.7	7	0.2857142857142857	0.7	11	7	0	0	0	0.8571428571428571	6	7	0.8	12	0.0	0.6666666666666666	0.003097219225049128	0.5957419769551068	0.021859482354918865	0.577979964179772	0.06187541201969178	0.5130039698132522	0.5660692039445719	0.562526663573865	0	1.0	0.0
4609	0.0031129495621677267	0.0007875690350241227	-0.0007650971896739245	0.9963464577261812	None	0.2	1	0.3333333333333333	4	0.8	12	0.20987654320987653	0.8	16	12	0	0	0	1.0	9	9	1.1333333333333333	17	0.0	1.0	0.05048057758170876	0.5929700166169061	5.145956613012446e-07	0.510326554752347	0.09915027754033315	0.5036898372878063	0.6102422305589374	0.535965170295312	0	1.0	0.0
5696	6.710120466322564e-09	6.87891965903706e-09	-4.989958005770402e-09	0.9999997867558863	None	0	0	0	0	0	0	1.0	0	0	0	0	2	0	1.0	1	1	0.06666666666666667	1	0.5	0	0	0	0	0	0	0	0	0	0	0	0
6814	0.0018439258446545643	0.0001274066170639877	-1.6011597238937646e-05	0.9994063301796551	None	0.2	1	0.3333333333333333	4	0.8	12	0.20987654320987653	0.8	16	12	0	0	0	1.0	9	9	1.1333333333333333	17	0.0	1.0	-0.020083727340915625	0.5162599824581512	-0.04249124396432407	0.5388591379123828	0.008886853469046066	0.6474959672210001	0.5660182417376907	0.5686359451850769	0	0.375	0.0
7031	0.015123200252675053	0.012119976713374989	0.010694430895570053	0.9953646806645403	None	0.2	1	0.3333333333333333	4	0.8	12	0.20987654320987653	0.8	16	12	0	0	0	1.0	9	9	1.1333333333333333	17	0.0	1.0	-0.09999999999658579	0.5000007271076632	2.117420940386883e-05	0.5387540619551482	-0.37124489577873493	0.999999998758879	0.8275839248234609	0.9989806061459305	0	0	0.0
1516	None	None	None	None	None	0	0	0.3333333333333333	1	1.0	2	1.0	0	0	0	3	0	0	0.25	4	1	0.26666666666666666	4	0.0	0	0	0	0	0	0	0	0	0	0	0	0
4120	3.2653609954938426e-05	8.553453914189795e-08	1.3321351106093633e-08	0.9999974754758006	None	0	0	0.75	3	0.5	2	0.5	0.5	5	2	0	0	0	0.75	3	4	0.4	6	0.0	1.0	0.09984960044543896	0.5007814820804054	0.007293653248060384	0.500338421128754	0.015762885932638016	0.6048827016724079	0.6030132081747244	0.5357995941636715	0	1.0	0.0
4873	0.006017574074759485	0.002329983951888144	0.0018351294141791099	0.9918451256715647	None	0.2	1	0.3333333333333333	4	0.8	12	0.20987654320987653	0.8	16	12	0	0	0	1.0	9	9	1.1333333333333333	17	0.0	1.0	0.09890630162773527	0.5041197918399267	0.003608720414829049	0.58361057468714	-0.09721142963276493	0.5581825782694791	0.6907438631577641	0.5488339889911155	0	1.0	0.0
6081	None	None	None	None	None	0	0	0.3333333333333333	10	0.6190476190476191	26	0.5432098765432098	0.4523809523809524	27	19	16	0	0	1.0	9	9	2.933333333333333	44	0.0	0.6285714285714286	0.09987474062876994	0.5613036027210117	0.022418862189086296	0.5449130663363343	-0.2537133576551553	0.9999996858214287	0.8888096195696575	0.994137496059726	0	0.9629629629629629	0.0
2700	7.062343407861888e-05	1.515016224135359e-07	-1.413077811048083e-07	0.9999782330774426	None	0.25	1	0.36363636363636365	4	0.7857142857142857	11	0.2222222222222222	0.7857142857142857	15	11	0	0	0	0.8888888888888888	8	9	1.0666666666666667	16	0.0	1.0	0.1305326529439516	0.5874724311542755	-0.1015527580477864	0.998400501195869	0.02187622348667808	0.6132439581886372	0.710034003999135	0.9181134631853999	0	1.0	0.0
1305	None	None	None	None	None	0	0	0.09523809523809523	4	0.9	54	0.8611111111111112	0.26666666666666666	17	16	44	6	0	0.8888888888888888	9	8	4.133333333333334	62	0.06593406593406594	0.8727272727272727	-0.09528548719154833	0.5503906424488288	0.03784471436549853	0.6719027893694993	-0.06298098468049629	0.6199067150329566	0.6292863244760524	0.6152421452760827	0.029411764705882353	0.058823529411764705	0.0
5325	0.00046901444827578045	0.0001905821171629377	0.00019056752297346056	0.9981201197433096	None	0	0	0.3333333333333333	1	1.0	2	1.0	1.0	3	2	0	2	0	0.25	1	4	0.26666666666666666	4	0.6666666666666666	0	-0.09876870396797222	0.5338914354286901	0.08774014257615445	0.5184375824151503	-0.07734512890046792	0.5026289108213913	0.6970559985312472	0.5183312352111474	1.0	1.0	0.0
7488	3.693057683568752e-07	1.4202219620776346e-08	1.8553390522174512e-09	0.9999974649141677	None	0.2222222222222222	2	0.35	7	0.7037037037037037	19	0.35802469135802467	0.7037037037037037	26	19	2	0	0	1.0	9	9	1.9333333333333333	29	0.0	0.8	-0.09999999946819074	0.5000673476623473	5.521511506745815e-10	0.5034555522946265	0.0002332161949757013	0.5003799843893331	0.6158609991926127	0.5013009768766178	0	0	0.0
7483	0.00014590424516472647	0.0001300137395104695	-4.519300003018175e-07	0.9999958353412919	None	0	0	0.25	1	1.0	3	1.0	1.0	4	3	0	0	0	0.2	5	1	0.3333333333333333	5	0.0	0	-0.09999999999946943	0.5000000000003042	0.031179733743503062	0.5	-0.08537370115477769	0.5078043661055209	0.642673847867899	0.5026016431863655	0	0	0.0
7326	7.646680554522206e-05	6.120088319991226e-07	3.311144407486739e-07	0.9999999914538669	None	0.2	1	0.3333333333333333	4	0.8	12	0.20987654320987653	0.8	16	12	0	0	0	1.0	9	9	1.1333333333333333	17	0.0	1.0	-0.07812940409332109	0.528336480789572	3.872930928311472e-06	0.5470910389256672	0.05899668083198935	0.5511130754714662	0.6285938326879328	0.5421961106115638	0	1.0	0.0
7396	None	None	None	None	None	0.1	1	0.4090909090909091	9	0.5666666666666667	17	0.4444444444444444	0.5333333333333333	25	16	6	0	0	0.8888888888888888	8	9	2.1333333333333333	32	0.0	0.8	-0.09999999999057282	0.5000017081700205	0.0584475614311281	0.5967802435370367	0.022180952287067384	0.5071980283224631	0.664575307343648	0.5350149381560733	0	0	0.0
7197	0.0005134113097731004	0.0004426853347339723	-3.8639415792095235e-06	0.9973989552095041	None	0	0	0.6666666666666666	2	0.5	1	0.6666666666666666	0.5	3	1	0	0	0	0.6666666666666666	3	2	0.26666666666666666	4	0.0	0	-0.09999999999744144	0.5000000000443626	6.867279832943655e-08	0.5000037167916348	-0.9336951543879666	0.8770296541505845	0.9850168949503124	0.6581072481205817	0	1.0	0.0
103	None	None	None	None	None	0	0	0.18	9	0.7916666666666666	57	0.9135802469135802	0.09722222222222222	13	7	60	0	0	1.0	9	9	4.933333333333334	74	0.0	0.8923076923076924	-0.09952082248741843	0.5004941893864617	0.03627862553923751	0.5582708376650277	0.05510859653775718	0.5867653368693304	0.6805940433444063	0.5487391888406127	0	1.0	0.0
91	None	None	None	None	None	0.3333333333333333	1	0.4444444444444444	4	0.7272727272727273	8	0.2708333333333333	0.7272727272727273	12	8	0	0	0	0.75	6	8	0.8666666666666667	13	0.0	0.8571428571428571	0.14943837187290807	0.9999991341759804	0.00027758973297079594	0.5024190537539268	0.03209481999633147	0.6315433760907093	0.8458575529806779	0.9921240505311679	0	1.0	0.0
5276	0.0027803807293866264	0.0004773390467219468	-0.00016654086841345124	0.9964415043830465	None	0.2	1	0.3333333333333333	4	0.8	12	0.20987654320987653	0.8	16	12	0	0	0	1.0	9	9	1.1333333333333333	17	0.0	1.0	-0.055767059991813105	0.6512064702781004	0.05744029857332768	0.5893883744830253	0.10560470359750732	0.5430428513000601	0.6652402749334876	0.5953501472549478	0	0.125	0.0
1801	None	None	None	None	None	0	0	0.3076923076923077	8	0.6756756756756757	25	0.7222222222222222	0.32432432432432434	17	12	21	0	0	0.6666666666666666	9	6	2.6	39	0.0	0.6666666666666666	0.1922895042442633	0.6111431552827671	0.020047065655622826	0.5378164173894716	0.021019083492366454	0.5322811647772139	0.6911735540176912	0.5607795761447057	0	1.0	0.0
6887	0.00039660261636919036	5.9554251728499596e-05	5.9030487100882764e-05	0.9988469654267821	None	0	0	0.5	4	0.6	6	0.6666666666666666	0.5	9	5	2	0	0	0.2222222222222222	2	9	0.8	12	0.0	0.8	-0.09999999999960242	0.5000011382201013	-0.18658877957943454	0.5000000000000001	0.08256528682032957	0.5699183777814809	0.7543338624016744	0.5234430237616208	0	0	0.0
628	None	None	None	None	None	0	0	0	0	0	0	1.0	0	0	0	0	0	0	1.0	1	1	0.06666666666666667	1	0.0	0	0	0	0	0	0	0	0	0	0	0	0
2708	0.0	0.0	0.0	0.9999999999999998	None	0	0	0	0	0	0	1.0	0	0	0	0	4	0	1.0	1	1	0.06666666666666667	1	1.0	0	0	0	0	0	0	0	0	0	0	0	0
1383	None	None	None	None	None	0	0	0.75	3	0.5	2	0.75	0	2	0	3	4	0	0.5	2	4	0.4	6	0.5	0.5	0	0	0	0	0	0	0	0	0	0	0
3206	None	None	None	None	None	0.07142857142857142	1	0.3548387096774194	11	0.5909090909090909	26	0.5679012345679012	0.4772727272727273	31	21	14	0	0	1.0	9	9	3.066666666666667	46	0.0	0.6666666666666666	0.0999871399560622	0.5010839107234136	0.0999995755731148	0.5002320965915664	0.07751413721066473	0.640984748089056	0.5264707694629017	0.5485882523912546	0	0.9354838709677419	0.0
5669	None	None	None	None	None	0	0	0.3055555555555556	11	0.6346153846153846	33	0.6666666666666666	0.38461538461538464	28	20	25	0	0	1.0	9	9	3.6	54	0.0	0.6530612244897959	0.44229982443761334	0.7287458097831518	0.09549384277608544	0.6235481122785961	-0.0849234646690977	0.5547140288235682	0.8938928813327083	0.638966230461734	0	1.0	0.0
1931	None	None	None	None	None	0	0	0.3333333333333333	1	1.0	2	1.0	1.0	3	2	0	2	0	0.25	1	4	0.26666666666666666	4	0.6666666666666666	0	-0.07392935323291853	0.5851311024581325	0.034372701262202966	0.677531407234471	0.0503663044229836	0.5226465548192075	0.6560594619363295	0.5968420113762011	1.0	1.0	0.0
3366	0.00031090362292822177	8.782785036767902e-07	-4.977232318783179e-07	0.9999960226496776	None	0.25	1	0.4	4	0.75	9	0.25	0.75	13	9	0	0	0	0.875	8	7	0.9333333333333333	14	0.0	0.8571428571428571	-0.08964170590672917	0.9862894828039168	0.014581250588833744	0.5405739201358167	0.0998885439501321	0.5021761546430697	0.6878826108547016	0.8149320324899738	0	1.0	0.0
3933	0.002517735076004276	0.000922967961857283	-0.000636900460338801	0.9983494347620522	None	0.25	1	0.36363636363636365	4	0.7857142857142857	11	0.2222222222222222	0.7857142857142857	15	11	0	0	0	0.8888888888888888	9	8	1.0666666666666667	16	0.0	1.0	0.09999480574683692	0.5000118943793646	-0.09999999665323256	0.500000006808053	0.17331835906314938	0.6276102674137144	0.7604364278837927	0.5433927320395905	0	1.0	0.0
3720	0.0018073794153635866	0.0006723078879662694	0.0006516779590592959	0.9984302056354354	None	0.2	1	0.3333333333333333	4	0.8	12	0.20987654320987653	0.8	16	12	0	0	0	1.0	9	9	1.1333333333333333	17	0.0	1.0	0.17957186575498116	0.5724511925553823	0.002816853230512537	0.5648240857012885	0.046804406012659124	0.6186820339293562	0.7011240872547762	0.5855324603378793	0	0.9375	0.0
4374	0.0004638618909294661	2.0463530941894973e-06	-1.4708756577172432e-07	0.9999999802076543	None	0.2	1	0.3333333333333333	4	0.8	12	0.20987654320987653	0.8	16	12	0	0	0	1.0	9	9	1.1333333333333333	17	0.0	1.0	-0.09999987030759086	0.5028042462802597	0.05746580418620045	0.5688189971497428	-0.12435213932555925	0.5123162353956822	0.6912263043634609	0.5280975613429734	0	0.5	0.0
2274	None	None	None	None	None	0	0	0	0	0	0	1.0	0	0	0	0	0	0	1.0	1	1	0.06666666666666667	1	0.0	0	0	0	0	0	0	0	0	0	0	0	0
104	None	None	None	None	None	0.3333333333333333	1	0.5	4	0.6666666666666666	6	0.3055555555555556	0.6666666666666666	10	6	0	0	0	1.0	6	6	0.7333333333333333	11	0.0	0.4	-0.07804253251812215	0.5554281515617392	-0.05284229027617031	0.6250122354790973	-0.41636907812265944	0.9973780884635299	0.8707594835511929	0.9024642907198716	0	1.0	0.0
6685	0.0	0.0	0.0	1.0	None	0	0	0	0	0	0	1.0	0	0	0	0	0	0	1.0	1	1	0.06666666666666667	1	0.0	0	0	0	0	0	0	0	0	0	0	0	0
3525	0.0006612405371385121	0.00031239614452746996	-7.952359374707655e-05	0.999518711076105	None	0.09090909090909091	2	0.2978723404255319	14	0.6470588235294118	44	0.8641975308641975	0.25	29	17	40	0	0	1.0	9	9	4.666666666666667	70	0.0	0.9180327868852459	-0.09958428811769761	0.5478142770375585	-0.09992142557194524	0.5002737372629675	0.012298459433025486	0.6618943247281113	0.6292513367615488	0.5715624014149305	0	1.0	0.0
6964	0.008119407985918623	0.0038831546332027834	0.0038450722577818017	0.9913734259261308	None	0.10526315789473684	2	0.36585365853658536	15	0.5932203389830508	35	0.7530864197530864	0.576271186440678	48	34	12	0	0	1.0	9	9	4.066666666666666	61	0.0	0.8461538461538461	0.6117725124479974	0.8286348436090974	1.3545541576143928e-05	0.5019409353427372	0.012901357821879816	0.611770447319251	0.9455829411296305	0.6636276138535142	0	0.1875	0.0
1834	None	None	None	None	None	0	0	0.018518518518518517	1	1.0	79	1.0	0.012658227848101266	1	1	79	0	0	1.0	9	9	5.4	81	0.0	1.0	0.09486930097112001	0.5	8.669691755634975e-06	0.5	-0.005023293946875958	0.5	0.6128948901708533	0.5	0	1.0	0.0
1399	None	None	None	None	None	0	0	0.15625	5	0.8444444444444444	38	0.5802469135802469	0.06666666666666667	5	3	41	0	0	1.0	9	9	3.1333333333333333	47	0.0	0.38095238095238093	-0.06901673768720645	0.5425191834123838	0.009289533432193454	0.6676092230779445	0.039459284422571225	0.5761409049663071	0.6380710811329209	0.596670323349708	0	1.0	0.0
6871	0.015015434191105442	0.011670288805148763	0.010663473197470961	0.995557590699596	None	0.2	1	0.3333333333333333	4	0.8	12	0.20987654320987653	0.8	16	12	0	0	0	1.0	9	9	1.1333333333333333	17	0.0	1.0	-0.09999999999658579	0.5000007271076632	2.117420940386883e-05	0.5387540619551482	-0.37124489577873493	0.999999998758879	0.8275839248234609	0.9989806061459305	0	0	0.0
4337	3.763617409558014e-09	3.7460090369280975e-09	3.726502946928156e-09	0.9999998787046398	None	0	0	0	0	0	0	1.0	0	0	0	0	3	0	1.0	1	1	0.06666666666666667	1	0.75	0	0	0	0	0	0	0	0	0	0	0	0
1900	None	None	None	None	None	0	0	0.3333333333333333	2	0.8333333333333334	5	0.5714285714285714	0	0	0	7	15	0	0.2857142857142857	7	2	0.5333333333333333	8	0.8333333333333334	0.5714285714285714	0	0	0	0	0	0	0	0	0	0	0
1313	None	None	None	None	None	0	0	0.5	2	0.75	3	0.5	0.75	5	3	0	2	0	0.75	4	3	0.4	6	1.0	0	-0.003996903284749994	0.5649064150469781	-0.019878462892554998	0.6328087149392737	-0.0996660217997311	0.5020275778851816	0.6033713808316559	0.5673788518881531	1.0	1.0	0.0
599	None	None	None	None	None	0	0	1.0	1	0	0	1.0	0	1	0	0	3	0	0.5	2	1	0.13333333333333333	2	1.0	0	0	0	0	0	0	0	0	0	0	0	0
2475	None	None	None	None	None	0	0	0	0	0	0	1.0	0	0	0	0	4	0	1.0	1	1	0.06666666666666667	1	1.0	0	0	0	0	0	0	0	0	0	0	0	0
6880	0.015108979880640932	0.011666776947254138	0.010500076768148705	0.9954605652351444	None	0.2	1	0.3333333333333333	4	0.8	12	0.20987654320987653	0.8	16	12	0	0	0	1.0	9	9	1.1333333333333333	17	0.0	1.0	-0.09999999999658579	0.5000007271076632	2.117420940386883e-05	0.5387540619551482	-0.37124489577873493	0.999999998758879	0.8275839248234609	0.9989806061459305	0	0	0.0
1085	None	None	None	None	None	0	0	0	0	0	0	1.0	0	0	0	0	0	0	1.0	1	1	0.06666666666666667	1	0.0	0	0	0	0	0	0	0	0	0	0	0	0
1696	None	None	None	None	None	0.25	1	0.45454545454545453	5	0.5714285714285714	8	0.45714285714285713	0.21428571428571427	7	3	8	0	0	0.7142857142857143	7	5	1.0666666666666667	16	0.0	0.9090909090909091	0.09998623554271907	0.5000425414849969	0.005637026983696112	0.5460913941913347	0.004235037898927889	0.5334746655333629	0.6037912836602061	0.5265716016287858	0	1.0	0.0
2601	2.299829313054631e-07	1.583126762037494e-07	-1.456340682807683e-07	0.999935064759958	None	0	0	0.07142857142857142	3	0.9333333333333333	56	0.7654320987654321	0	0	0	61	10	0	1.0	9	9	4.133333333333334	62	0.07936507936507936	0.7719298245614035	0	0	0	0	0	0	0	0	0	0	0
2084	None	None	None	None	None	0	0	0.75	3	0.5	2	0.6	0.5	5	2	0	0	0	0.4	2	5	0.4	6	0.0	1.0	0.007133203160810821	0.6317326571196397	0.03220745438078225	0.5662734659187507	0.07542554463504862	0.521852087281907	0.5690836070711174	0.5739359290454727	0	1.0	0.0
1908	None	None	None	None	None	0	0	0.3333333333333333	1	1.0	2	1.0	0	0	0	3	0	0	0.25	4	1	0.26666666666666666	4	0.0	0	0	0	0	0	0	0	0	0	0	0	0
1178	None	None	None	None	None	0	0	0.5	2	0.75	3	0.5	0.75	5	3	0	0	0	0.75	4	3	0.4	6	0.0	0	0.251754532826575	0.5567149973733432	0.05706949575411139	0.682245412181173	0.09975605036876105	0.5007060095552086	0.6974698859858505	0.5821465751159308	0	1.0	0.0
2003	None	None	None	None	None	0.2	1	0.3333333333333333	4	0.8	12	0.20987654320987653	0.8	16	12	0	0	0	1.0	9	9	1.1333333333333333	17	0.0	1.0	-0.09997647246640881	0.5087270675732987	0.09577258672492267	0.591862650130893	-0.09999984816609879	0.5000004876867216	0.7155749041669306	0.5338302836789044	0	1.0	0.0
4180	0.0	0.0	0.0	1.0	None	0	0	0	0	0	0	1.0	0	0	0	0	0	0	1.0	1	1	0.06666666666666667	1	0.0	0	0	0	0	0	0	0	0	0	0	0	0
446	None	None	None	None	None	0.2222222222222222	2	0.2857142857142857	6	0.7931034482758621	23	0.38271604938271603	0.7586206896551724	28	22	2	1	0	1.0	9	9	2.066666666666667	31	0.5	0.7272727272727273	0.04917849492642782	0.6560271228012363	0.03538186462302358	0.6654984995309235	0.07407863090087508	0.6023133367875012	0.6205314910216874	0.6417304170373529	0.0	0.10714285714285714	0.0
2375	None	None	None	None	None	0.3333333333333333	1	0.4444444444444444	4	0.7272727272727273	8	0.28888888888888886	0.7272727272727273	12	8	0	0	0	0.5555555555555556	5	9	0.8666666666666667	13	0.0	1.0	0.03807016011003152	0.5023532987005617	-0.004763796785467102	0.660337739349161	-0.03907399219513247	0.6712592836756038	0.6349112558191768	0.6136544206715422	0	1.0	0.0
5515	0.009196106103509523	0.006389146758474013	0.00626492533768161	0.9967399353825693	None	0.2	1	0.3333333333333333	4	0.8	12	0.20987654320987653	0.8	16	12	0	0	0	1.0	9	9	1.1333333333333333	17	0.0	1.0	0.09991889703388367	0.5005541506879299	0.024416525694461202	0.5856322530678805	0.09227331145873685	0.5379154820254848	0.5855344060118772	0.5415794559250969	0	1.0	0.0
3786	0.008562670339637745	0.002758816419326943	0.002067366553329128	0.9966895845143141	None	0.25	1	0.45454545454545453	5	0.6428571428571429	9	0.2962962962962963	0.6428571428571429	14	9	1	0	0	0.6666666666666666	6	9	1.0666666666666667	16	0.0	1.0	-0.08971216878392327	0.5131067110459069	0.09366340680562579	0.5549860583937819	0.09999999925593132	0.500000006350973	0.7077927348406531	0.5227572880407135	0	1.0	0.0
5132	None	None	None	None	None	0	0	0.23076923076923078	6	0.7777777777777778	28	0.4691358024691358	0.3888888888888889	18	14	19	4	0	1.0	9	9	2.533333333333333	38	0.10526315789473684	0.6206896551724138	0.09988339748048898	0.6209787047828289	-0.07183225730326664	1.0	0.5644643005536659	0.9999993241101172	0.939936964165989	1.0	0.2222222222222222	0	0.0
7373	None	None	None	None	None	0	0	0.29545454545454547	13	0.6349206349206349	40	0.8024691358024691	0.4444444444444444	40	28	24	0	0	1.0	9	9	4.333333333333333	65	0.0	0.9655172413793104	0.19329796837413457	0.61002552313081	3.5165943059230024e-06	0.5014847096319631	0.05548252688788709	0.5206905234833662	0.693244071069465	0.5445620923984734	0	0.55	0.0
6327	0.0	0.0	0.0	0.9999999999999998	None	0	0	0	0	0	0	1.0	0	0	0	0	4	0	1.0	1	1	0.06666666666666667	1	1.0	0	0	0	0	0	0	0	0	0	0	0	0
7115	0.01519790493503626	0.011782172969317288	0.01074095221453233	0.9955272095911307	None	0.2	1	0.3333333333333333	4	0.8	12	0.20987654320987653	0.8	16	12	0	0	0	1.0	9	9	1.1333333333333333	17	0.0	1.0	-0.09999999999658579	0.5000007271076632	2.117420940386883e-05	0.5387540619551482	-0.37124489577873493	0.999999998758879	0.8275839248234609	0.9989806061459305	0	0	0.0
897	None	None	None	None	None	1.0	1	0.8	4	0.4	2	0.4375	0.4	6	2	0	0	0	1.0	4	4	0.4666666666666667	7	0.0	0.6666666666666666	0.08273619328084747	0.5322368822255931	0.06673447741370009	0.5234680960628212	0.08888806115314946	0.5118178861021769	0.5358765630919268	0.522513799987949	0	1.0	0.0
5874	5.10983781079725e-05	2.948313318537071e-06	1.9155161736807907e-06	0.999921893462688	None	0	0	0.3333333333333333	3	0.8181818181818182	9	0.28888888888888886	0.8181818181818182	12	9	0	0	0	0.5555555555555556	5	9	0.8666666666666667	13	0.0	1.0	-0.015362503442944533	0.6693572477388181	0.0650484241705512	0.8559739187114224	0.01878031447431492	0.548118813512274	0.6632281050981269	0.7096186335649285	0	1.0	0.0
7418	0.00010145701066579574	7.55566770803835e-05	5.563842004146016e-08	0.9999945616422514	None	0	0	0.25	1	1.0	3	1.0	1.0	4	3	0	0	0	0.2	5	1	0.3333333333333333	5	0.0	0	-0.09999999999529699	0.5000000000030062	0.03206624355054549	0.5	-0.07409940566662057	0.502079110155294	0.6390837069214306	0.5006930402700325	0	1.0	0.0
3837	0.0	0.0	0.0	0.9999999999999998	None	0	0	0	0	0	0	1.0	0	0	0	0	4	0	1.0	1	1	0.06666666666666667	1	1.0	0	0	0	0	0	0	0	0	0	0	0	0
1580	None	None	None	None	None	0	0	0.25	1	1.0	4	0.6	0.75	4	3	1	2	0	0.4	5	2	0.4	6	0.4	0	0.09506218158134885	0.5536205867556241	0.18952767791866493	0.5	0.06866411984999367	0.5567292562037717	0.6295805986933046	0.5368670195862693	1.0	1.0	0.0
158	None	None	None	None	None	0	0	0.42857142857142855	3	0.75	6	0.3333333333333333	0.75	9	6	0	1	0	0.8333333333333334	6	5	0.6666666666666666	10	1.0	0.4	0.052256795317905516	0.5705057054952961	0.09226962682752116	0.6073478195402197	0.19872913699368308	0.6055005810805691	0.664312814557127	0.5945586990090448	0.2222222222222222	0.4444444444444444	0.0
396	None	None	None	None	None	0.09523809523809523	2	0.36363636363636365	16	0.5714285714285714	36	0.8024691358024691	0.38095238095238093	39	24	25	0	0	1.0	9	9	4.333333333333333	65	0.0	1.0	0.09713777023535382	0.5731327792045852	0.08319172809113792	0.5754189235169225	0.0025567901085316097	0.5890299214821414	0.5669614882707029	0.5792102203600538	0	0.07692307692307693	0.0
7075	None	None	None	None	None	0	0	0.05555555555555555	3	0.9493670886075949	75	1.0	0.08860759493670886	7	7	73	0	0	1.0	9	9	5.4	81	0.0	1.0	-0.09999986595206525	0.5000039954618598	0.009837321176908744	0.5337384224755076	0.007861288752728252	0.5378565506486354	0.6368075224721701	0.5238894303285222	0	0.7142857142857143	0.0
1361	None	None	None	None	None	0	0	0	0	0	0	1.0	0	0	0	0	0	0	1.0	1	1	0.06666666666666667	1	0.0	0	0	0	0	0	0	0	0	0	0	0	0
400	None	None	None	None	None	0	0	0.4	2	0.8	4	0.4666666666666667	0.8	6	4	0	0	0	0.6	5	3	0.4666666666666667	7	0.0	0	-0.0018566032253852839	0.6853484114523525	-0.004074723579164744	0.670496983408131	0.15194835277841512	0.7730172907043351	0.7214642430658208	0.7119296164962812	0	1.0	0.0
1828	None	None	None	None	None	0.1111111111111111	1	0.35	7	0.6071428571428571	17	0.8571428571428571	0.25	12	7	17	8	0	0.7142857142857143	5	7	2.0	30	0.24242424242424243	0.56	0.11117899746212678	0.5580364570621789	0.09999994545184776	0.5000001992253769	-0.09028963901438364	0.5729250101401153	0.7168194057709549	0.5438034935163515	1.0	1.0	0.0
7334	0.00502647691983581	0.0022575696073323433	0.0007559929146657646	0.9985103686050314	None	0.25	1	0.36363636363636365	4	0.7857142857142857	11	0.2222222222222222	0.7857142857142857	15	11	0	0	0	0.8888888888888888	8	9	1.0666666666666667	16	0.0	1.0	-0.09999999999395175	0.5000008422977565	0.0006105443773142445	0.5725731199075565	-0.1489037280053922	0.5993667678242749	0.6645579695980931	0.5576744713516243	0	0	0.0
7300	0.0015220131174289093	0.0008182492218658261	0.0003867805517312731	0.9998807587240595	None	0.2	1	0.3333333333333333	4	0.8	12	0.20987654320987653	0.8	16	12	0	0	0	1.0	9	9	1.1333333333333333	17	0.0	1.0	7.902762784127648e-27	0.5	0.04215454530670557	0.5670349335857723	-0.09991300020985752	0.5000329273688989	0.6446744347011976	0.522476140370099	0	1.0	0.0
2005	None	None	None	None	None	0.25	1	0.6363636363636364	7	0.35714285714285715	5	0.4444444444444444	0.2857142857142857	11	4	4	3	0	1.0	6	6	1.0666666666666667	16	0.6	0.18181818181818182	0.024615422321568856	0.6666735748289734	-0.0007190506792724134	0.6538709812232367	0.0014928229922842782	0.5510269104294904	0.5966467546582622	0.6251265973042808	1.0	1.0	0.0
2264	None	None	None	None	None	0	0	0	0	0	0	1.0	0	0	0	0	0	0	1.0	1	1	0.06666666666666667	1	0.0	0	0	0	0	0	0	0	0	0	0	0	0
1953	None	None	None	None	None	0	0	0.75	3	0.5	2	0.5	0.5	5	2	0	0	0	0.75	3	4	0.4	6	0.0	0.6666666666666666	0.09464136431098917	0.5215865558030063	5.6930331287823194e-15	0.5000000000009938	0.003988618911185447	0.5020099382452792	0.6075548925219892	0.5078693273950057	0	1.0	0.0
3173	3.988761805183201e-09	3.705390752896444e-09	1.396391680897371e-10	0.9999998773339435	None	0	0	0	0	0	0	1.0	0	0	0	0	1	0	1.0	1	1	0.06666666666666667	1	0.25	0	0	0	0	0	0	0	0	0	0	0	0
5581	0.011010287736255366	0.0016340856007399697	-0.001634057654401666	0.9973794292984376	None	0.2	1	0.3333333333333333	4	0.8	12	0.20987654320987653	0.8	16	12	0	0	0	1.0	9	9	1.1333333333333333	17	0.0	1.0	0.052809972230423975	0.5995306138174612	0.00026301189495784357	0.5001496714761626	0.10863503733905158	0.5333087126686884	0.617920255252311	0.5446756084559556	0	0.8125	0.0
5773	0.00590857619760457	0.0014777587523330865	-0.0014776098825577556	0.9933872947950273	None	0.25	1	0.4	4	0.75	9	0.25925925925925924	0.75	13	9	0	0	0	0.6666666666666666	6	9	0.9333333333333333	14	0.0	1.0	0.09974237290043218	0.5398155826168277	-0.08472650726878708	0.6696754337541744	0.11799103189801356	0.9999999999987113	0.71964101762009	0.9999184756741837	0	1.0	0.0
352	None	None	None	None	None	0	0	0.0625	1	1.0	22	0.96	0	0	0	23	1	0	1.0	5	5	1.6	24	0.02	0	0	0	0	0	0	0	0	0	0	0	0
2529	None	None	None	None	None	0.25	1	0.4	4	0.7692307692307693	10	0.234375	0.7692307692307693	14	10	0	0	0	1.0	8	8	1.0	15	0.0	0.8571428571428571	0.09993682445597314	0.5057695100256562	0.00030184830849227753	0.5003690905612113	0.09982504078368963	0.5003231065318605	0.6151603602177271	0.5021539744481732	0	0.8571428571428571	0.0
5866	0.009105106354697596	0.0068198292982963316	0.006706701699375727	0.9966030786650496	None	0.2	1	0.3333333333333333	4	0.8	12	0.20987654320987653	0.8	16	12	0	0	0	1.0	9	9	1.1333333333333333	17	0.0	1.0	0.09991889703388367	0.5005541506879299	0.024416525694461202	0.5856322530678805	0.09227331145873685	0.5379154820254848	0.5855344060118772	0.5415794559250969	0	1.0	0.0
3070	0.00035010937776892446	0.00012022997512433011	-5.459865956621966e-06	0.9999954125307712	None	0	0	0.25	1	1.0	3	1.0	1.0	4	3	0	0	0	0.2	5	1	0.3333333333333333	5	0.0	0	-0.09999999776730775	0.500000009046333	0.004965775201283817	0.5	-0.39114998420423186	0.6064599560286316	0.8423446592036611	0.5359757168627032	0	0	0.0
1701	None	None	None	None	None	0	0	0	0	0	0	1.0	0	0	0	0	4	0	1.0	1	1	0.06666666666666667	1	1.0	0	0	0	0	0	0	0	0	0	0	0	0
7157	None	None	None	None	None	0.09523809523809523	2	0.3333333333333333	15	0.6	39	0.9305555555555556	0.35384615384615387	34	23	32	1	0	0.8888888888888888	8	9	4.466666666666667	67	0.017543859649122806	0.9333333333333333	0.0028937399074720916	0.622929925594818	0.020500900783586386	0.5807840452390987	0.12372219525982878	0.9884458459847717	0.7215772263301797	0.8530879081601032	1.0	1.0	0.0
4987	0.0016050285315494935	0.0001910498933272702	8.953021050441276e-05	0.998130241888376	None	0.2	1	0.3333333333333333	4	0.8	12	0.20987654320987653	0.8	16	12	0	0	0	1.0	9	9	1.1333333333333333	17	0.0	1.0	-0.09999998657157169	0.5004595662620956	7.78710074686152e-06	0.5192669299748971	0.07372311149969697	0.5669984304903779	0.6708536368537573	0.5290139805995712	0	0	0.0
5672	None	None	None	None	None	0.36363636363636365	4	0.44	11	0.5714285714285714	20	0.4567901234567901	0.5714285714285714	30	20	6	0	0	1.0	9	9	2.466666666666667	37	0.0	0.8571428571428571	-0.09999999925497971	0.5001017937092205	0.0952358730499585	0.5117625500546508	-0.3488354827204573	1.0	0.9761270007610443	0.9999999676287327	0	0	0.0
1857	None	None	None	None	None	0	0	0	0	0	0	1.0	0	0	0	0	2	0	1.0	1	1	0.06666666666666667	1	0.5	0	0	0	0	0	0	0	0	0	0	0	0
2521	None	None	None	None	None	0	0	0.5	2	0.75	3	0.6	0.75	5	3	0	0	0	0.4	2	5	0.4	6	0.0	0	-0.0997634406047785	0.5009244502981072	0.0005179559933120488	0.5011773894816817	0.03270409084524288	0.5478008073645878	0.6374033092427743	0.5166768390755802	0	1.0	0.0
384	None	None	None	None	None	0	0	0	0	0	0	1.0	0	0	0	0	4	0	1.0	1	1	0.06666666666666667	1	1.0	0	0	0	0	0	0	0	0	0	0	0	0
3369	2.2502944233994608e-05	6.544522349257518e-06	-6.5242426895982334e-06	0.9983931033676459	None	0	0	0.5	2	0.75	3	0.5	0.75	5	3	0	0	0	0.75	3	4	0.4	6	0.0	0	0.1298060157194836	0.6252103734611603	0.007890828036248392	0.5439174649146749	0.006748593184216352	0.5837933846330556	0.6755122829448926	0.5846934540404471	0	1.0	0.0
5585	0.0	0.0	0.0	0.9999999999999998	None	0	0	0	0	0	0	1.0	0	0	0	0	4	0	1.0	1	1	0.06666666666666667	1	1.0	0	0	0	0	0	0	0	0	0	0	0	0
5980	0.00906839496186863	0.0064391394065774245	0.006310274683881446	0.9967465100171307	None	0.2	1	0.3333333333333333	4	0.8	12	0.20987654320987653	0.8	16	12	0	0	0	1.0	9	9	1.1333333333333333	17	0.0	1.0	0.09991889703388367	0.5005541506879299	0.024416525694461202	0.5856322530678805	0.09227331145873685	0.5379154820254848	0.5855344060118772	0.5415794559250969	0	1.0	0.0
5194	0.009192444733853156	0.0064173648225330044	0.00628848572173959	0.9967526578082712	None	0.2	1	0.3333333333333333	4	0.8	12	0.20987654320987653	0.8	16	12	0	0	0	1.0	9	9	1.1333333333333333	17	0.0	1.0	0.09991889703388367	0.5005541506879299	0.024416525694461202	0.5856322530678805	0.09227331145873685	0.5379154820254848	0.5855344060118772	0.5415794559250969	0	1.0	0.0
6719	0.0027825799857866575	0.0008015777461469353	-0.0005640608936330375	0.9955959335116614	None	0.2	1	0.3333333333333333	4	0.8	12	0.20987654320987653	0.8	16	12	0	0	0	1.0	9	9	1.1333333333333333	17	0.0	1.0	0.08100023478001363	0.6616553637654409	0.06223094894138144	0.5163918856680034	-0.08000220312825279	0.6003992539662973	0.6593225876027361	0.594146404246478	0	1.0	0.0
2402	None	None	None	None	None	0	0	0	0	0	0	1.0	0	0	0	0	4	0	1.0	1	1	0.06666666666666667	1	1.0	0	0	0	0	0	0	0	0	0	0	0	0
3004	0.0028217891188641155	0.0005611642839450825	0.00020927506297707728	0.998176780457044	None	0.25	1	0.4	4	0.75	9	0.25925925925925924	0.75	13	9	0	0	0	0.6666666666666666	9	6	0.9333333333333333	14	0.0	1.0	0.05553808881109281	0.526982375268419	0.04421189557703273	0.5468331933483496	0.09069270381647153	0.5251434834646458	0.5537746545695127	0.5330000263980382	0	1.0	0.0
5538	0.005653836968016601	0.0014141055912944374	0.00047739521193767805	0.9987132183624688	None	0.2	1	0.3333333333333333	4	0.8	12	0.20987654320987653	0.8	16	12	0	0	0	1.0	9	9	1.1333333333333333	17	0.0	1.0	0.048339002599341416	0.9999988239837795	-0.0018513803255656464	0.6894410583296703	0.09937891227092147	0.5649832909989612	0.6572194852630401	0.9926384694383883	0	1.0	0.0
466	None	None	None	None	None	0	0	0.2692307692307692	7	0.6666666666666666	24	0.59375	0.16666666666666666	9	6	28	0	0	1.0	8	8	2.533333333333333	38	0.0	0.8	-0.09707032633210584	0.5789563423162987	0.05954114270182044	0.6043057004947846	-0.06072333444966811	0.6143773999140232	0.658833733391882	0.5993024938818972	0	1.0	0.0
38	None	None	None	None	None	0.043478260869565216	1	0.3469387755102041	17	0.5633802816901409	40	0.9012345679012346	0.36619718309859156	42	26	30	0	0	1.0	9	9	4.866666666666666	73	0.0	0.9538461538461539	0.09999997094522539	0.5000021964763193	0.043725361709661334	0.5748659491013334	0.0020196292710043594	0.5955259697461246	0.6008319145748964	0.5571325991239741	0	1.0	0.0
7235	None	None	None	None	None	0.2	2	0.34782608695652173	8	0.6875	22	0.41975308641975306	0.6875	30	22	3	0	0	1.0	9	9	2.2666666666666666	34	0.0	0.72	7.902762784127648e-27	0.5000000000021344	-0.08825202469532054	0.5897880020850382	0.017990089071264613	0.57171263851281	0.6140293235261696	0.5541148059164007	0	1.0	0.0
3678	0.0004800632631024741	9.565444377741024e-05	1.1060495511708627e-05	0.999558824724004	None	0	0	0.34285714285714286	12	0.56	28	0.7222222222222222	0.14	17	7	34	0	0	0.8888888888888888	9	8	3.466666666666667	52	0.0	0.9090909090909091	0.09996828598997144	0.5002146777799681	4.9071302076976245e-05	0.5666723555830379	-0.06213024705061103	0.6347483312563283	0.6609187520353118	0.5680572817999945	0	1.0	0.0
1797	None	None	None	None	None	0.3333333333333333	1	0.5555555555555556	5	0.5454545454545454	6	0.30952380952380953	0.45454545454545453	10	5	2	3	0	0.8571428571428571	6	7	0.8666666666666667	13	1.0	0.2222222222222222	0.026498923124396917	0.5810066079396239	0.04053165923249772	0.5999922103560192	-0.03160143026816994	0.6482701067991137	0.6049772959524748	0.6101464482297431	0.9	0.9	0.0
3271	0.0	0.0	0.0	0.9999999999999998	None	0	0	0	0	0	0	1.0	0	0	0	0	4	0	1.0	1	1	0.06666666666666667	1	1.0	0	0	0	0	0	0	0	0	0	0	0	0
5725	0.0019034062638192335	0.000443639091534655	0.00010625618083230286	0.9974655306953891	None	0	0	0.1951219512195122	8	0.7627118644067796	45	0.7530864197530864	0.0847457627118644	11	5	49	0	0	1.0	9	9	4.066666666666666	61	0.0	0.8888888888888888	0.09999992910884471	0.5001389251866821	0.09998254724039717	0.5074254783813644	-0.3616877111232121	0.9999999372900482	0.9899405139844877	0.996082339026532	0	1.0	0.0
4931	None	None	None	None	None	0	0	0.25	5	0.7777777777777778	21	0.35802469135802467	0.7777777777777778	26	21	2	0	0	1.0	9	9	1.9333333333333333	29	0.0	0.6956521739130435	0.060112402298857594	0.6540166707974107	-0.005798668138927873	0.5947807541179962	0.0191745957471889	0.6761579349493908	0.5895414177148185	0.6423455705990385	0	0.34615384615384615	0.0
4591	0.0002851791143421665	2.1315114519556834e-05	-1.8188884681315756e-05	0.9999999686258536	None	0.2	1	0.3333333333333333	4	0.8	12	0.20987654320987653	0.8	16	12	0	0	0	1.0	9	9	1.1333333333333333	17	0.0	1.0	0.09909388672199056	0.5559705105088942	-0.0019306692230756594	0.9999797205221833	0.0993014042917438	0.5007109812826526	0.7862813182740337	0.9753459173586062	0	1.0	0.0
5962	None	None	None	None	None	0	0	0.16666666666666666	3	0.84	21	0.6	0.24	8	6	18	6	0	0.5555555555555556	9	5	1.8	27	0.15789473684210525	0.36363636363636365	0.056349272915086304	0.5915026969677162	1.9771255272028525e-07	0.5000153658224045	0.09980706150638513	0.5001953455783125	0.6018330008522429	0.530879298785214	1.0	1.0	0.0
983	None	None	None	None	None	0	0	0.26666666666666666	8	0.6744186046511628	29	0.7142857142857143	0.13953488372093023	12	6	32	7	0	0.7777777777777778	9	7	3.0	45	0.11290322580645161	0.8292682926829268	-0.27239928302764793	0.9998433952331464	-0.011339769110291728	0.6940066090735657	0.10799218873401961	0.587206680000628	0.8264376433268358	0.9648039878136951	1.0	1.0	0.0
2002	None	None	None	None	None	0	0	0	0	0	0	1.0	0	0	0	0	0	0	1.0	1	1	0.06666666666666667	1	0.0	0	0	0	0	0	0	0	0	0	0	0	0
1426	None	None	None	None	None	0	0	0.13333333333333333	4	0.8571428571428571	36	0.8979591836734694	0	0	0	43	4	0	1.0	7	7	2.933333333333333	44	0.044444444444444446	0.5945945945945946	0	0	0	0	0	0	0	0	0	0	0
3431	0.00037921610058349524	1.9340424020545415e-05	1.2422524752165568e-05	0.9999867083506911	None	0	0	0.3333333333333333	2	0.8571428571428571	6	0.36	0.8571428571428571	8	6	0	0	0	1.0	5	5	0.6	9	0.0	0	0.04556380450039734	0.6757873418684719	0.016767746441958113	0.5463020868069437	-0.41131078016657946	0.8345605128781436	0.8850040056985446	0.6997637305379697	0	1.0	0.0
4836	0.013122915267910967	0.008319509645175626	0.005378830518115234	0.9967353659326378	None	0.2	1	0.3333333333333333	4	0.8	12	0.20987654320987653	0.8	16	12	0	0	0	1.0	9	9	1.1333333333333333	17	0.0	1.0	-0.09999999433056157	0.5002437275258637	0.027717447130017274	0.5748579076303518	-0.24588390981051483	0.6107479953139416	0.7595365380664221	0.5624334335811875	0	0	0.0
1618	None	None	None	None	None	0	0	0.3333333333333333	4	0.75	12	0.2857142857142857	0.75	16	12	1	0	0	0.7777777777777778	7	9	1.2	18	0.0	0.6153846153846154	-0.0896438247721095	0.6637480430896552	-0.1377509283259407	0.9997256268800234	-0.08568246200390003	0.6601378931250339	0.6586273845172165	0.9601346478992894	0	1.0	0.0
10	None	None	None	None	None	0.3333333333333333	1	0.4444444444444444	4	0.7272727272727273	8	0.2653061224489796	0.7272727272727273	12	8	0	0	0	1.0	7	7	0.8666666666666667	13	0.0	0.6666666666666666	0.09591890720476881	0.5086095848092143	0.05425315287628685	0.5735152789892921	0.09978336154729481	0.5023099645565282	0.5515534883906874	0.5282938831149678	0	0.16666666666666666	0.0
6742	0.005018986606331225	0.0004435229536582385	0.0002049103233017553	0.9931195996203089	None	0.2	1	0.3333333333333333	4	0.8	12	0.20987654320987653	0.8	16	12	0	0	0	1.0	9	9	1.1333333333333333	17	0.0	1.0	1.7758412036257206e-11	0.5000017336287264	-0.09838891629123334	0.5216138795995325	-0.24109568246654015	0.9999856208371765	0.7753356778642079	0.9769193794880503	0	1.0	0.0
4985	0.0001957777843958118	1.3748487161457455e-05	-3.5902564465495193e-06	0.9992501931252201	None	0.2	1	0.3333333333333333	4	0.8	12	0.20987654320987653	0.8	16	12	0	0	0	1.0	9	9	1.1333333333333333	17	0.0	1.0	0.09991034730492276	0.5830469917203716	0.07874783021583484	0.5820160389465843	0.03979414772227833	0.5030830909898513	0.5665722991319606	0.5563168296218586	0	0.8125	0.0
2081	None	None	None	None	None	0	0	0.25	1	1.0	3	1.0	1.0	4	3	0	3	0	0.2	1	5	0.3333333333333333	5	1.0	0	0.09999783836152376	0.5000128853601021	-0.09993924894751813	0.5002672582396995	0.09999883455294971	0.5000020773449306	0.7196073585968027	0.5000940736556192	1.0	1.0	0.0
973	None	None	None	None	None	0.2	1	0.3333333333333333	4	0.8	12	0.20987654320987653	0.8	16	12	0	0	0	1.0	9	9	1.1333333333333333	17	0.0	1.0	0.0944575481897965	0.5548215401680667	0.07835500733496838	0.5663598585550154	0.2110545131956955	0.6240295750983259	0.6504375222860022	0.5820734803345841	0	0	0.0
3251	0.0016540031052058978	0.0008764750617451094	0.0008746231747719914	0.9965942857726583	None	0.2	3	0.40625	13	0.5555555555555556	25	0.5802469135802469	0.4444444444444444	33	20	13	2	0	1.0	9	9	3.1333333333333333	47	0.11764705882352941	0.6153846153846154	0.09999459954053107	0.5007391131771358	0.0983965201766763	0.5251374886246228	-0.014883265137119284	0.6653797177763122	0.6203465735561469	0.5655335538344084	0.0	0	0.0
5622	0.018740697963738104	0.0017704514920610388	0.001180988601858879	0.9962967393418927	None	0.25	1	0.36363636363636365	4	0.7857142857142857	11	0.2222222222222222	0.7857142857142857	15	11	0	0	0	0.8888888888888888	8	9	1.0666666666666667	16	0.0	1.0	-0.09999880869332009	0.5630732239627795	0.00013020083081095082	0.5174851211599372	-0.26178057288774237	0.646715088437295	0.7463189692167688	0.5767423870843519	0	0	0.0
980	None	None	None	None	None	0	0	0	0	0	0	1.0	0	0	0	0	4	0	1.0	1	1	0.06666666666666667	1	1.0	0	0	0	0	0	0	0	0	0	0	0	0
7159	3.84770971474212e-09	3.744334649648217e-09	9.178652047538463e-11	0.9999998888973278	None	0	0	0	0	0	0	1.0	0	0	0	0	1	0	1.0	1	1	0.06666666666666667	1	0.25	0	0	0	0	0	0	0	0	0	0	0	0
5502	0.008349329137581506	0.00044663856605553606	2.9653561404497613e-05	0.9972397101006625	None	0.2	1	0.3333333333333333	4	0.8	12	0.20987654320987653	0.8	16	12	0	0	0	1.0	9	9	1.1333333333333333	17	0.0	1.0	-0.010055629503526448	0.8704745891627335	-0.022545702500820886	0.6650241155740494	0.07753547397038787	0.5244802877154202	0.7091759225888681	0.7101903251772016	0	1.0	0.0
5121	None	None	None	None	None	0	0	0.018518518518518517	1	1.0	79	1.0	0.02531645569620253	2	2	78	0	0	1.0	9	9	5.4	81	0.0	1.0	-0.09836744286330065	0.5032336711588289	0.07369886699373816	0.5234520374884294	0.09999285893292315	0.5000046293131976	0.7069437452626943	0.5089015939851044	0	1.0	0.0
1814	None	None	None	None	None	0	0	0.6	3	0.6	3	0.4666666666666667	0.6	6	3	0	0	0	0.6	5	3	0.4666666666666667	7	0.0	1.0	0.034388007719356094	0.5566451366029268	0.07746868471764447	0.574059349853302	0.0014169076081035202	0.5063989833373954	0.5790410002143122	0.5458365743743369	0	1.0	0.0
6036	0.007603732276280464	0.006783666060955921	0.0052560899180420385	0.9974172287770702	None	0.2	1	0.3333333333333333	4	0.8	12	0.20987654320987653	0.8	16	12	0	0	0	1.0	9	9	1.1333333333333333	17	0.0	1.0	0.09999999541066085	0.5000010305938943	0.008458441265547772	0.584917153601876	0.050725300062369014	0.5188925435812803	0.5926386684059607	0.5348270438551431	0	1.0	0.0
6687	0.015352737650673515	0.012184896337021042	0.011020525956101954	0.9954102999880181	None	0.2	1	0.3333333333333333	4	0.8	12	0.20987654320987653	0.8	16	12	0	0	0	1.0	9	9	1.1333333333333333	17	0.0	1.0	-0.09999999999658579	0.5000007271076632	2.117420940386883e-05	0.5387540619551482	-0.37124489577873493	0.999999998758879	0.8275839248234609	0.9989806061459305	0	0	0.0
997	None	None	None	None	None	0.3333333333333333	1	0.5	4	0.4444444444444444	4	0.44	0	2	0	8	5	0	1.0	5	5	0.7333333333333333	11	0.2777777777777778	0.25	0	0	0	0	0	0	0	0	0	0	0
4393	0.007707318402513125	0.002067429319916029	-0.0015847372343013543	0.9794441181023932	None	0.2	1	0.3333333333333333	4	0.8	12	0.20987654320987653	0.8	16	12	0	0	0	1.0	9	9	1.1333333333333333	17	0.0	1.0	0.12771645210817967	0.991386355587164	0.0848264208096714	0.6905660016332519	-0.09988100503298677	0.5044408408231771	0.7598422836812508	0.8647632855740182	0	1.0	0.0
3783	3.51645499397907e-05	1.7467351656074127e-06	-1.667488674116777e-06	0.9999962280757253	None	0	0	0.3333333333333333	3	0.8181818181818182	9	0.28888888888888886	0.8181818181818182	12	9	0	1	0	0.5555555555555556	9	5	0.8666666666666667	13	1.0	1.0	-0.4965532054468955	0.9941456434417263	0.09999998788022815	0.5022840112926994	0.04836803961366245	0.5501770526253229	0.9327238437889569	0.8559115802075041	1.0	1.0	0.0
5785	0.000425785191942184	3.03380212496379e-06	8.529982584113266e-08	0.999999973948296	None	0.2	1	0.3333333333333333	4	0.8	12	0.20987654320987653	0.8	16	12	0	0	0	1.0	9	9	1.1333333333333333	17	0.0	1.0	0.023959654551682225	0.57166253488671	-0.04983153913121801	0.6217585768873001	0.09227331145873685	0.5379154820254848	0.6448814054879547	0.5775043381498711	0	0.9375	0.0
11	None	None	None	None	None	0.3333333333333333	1	0.5	4	0.6666666666666666	6	0.3055555555555556	0.6666666666666666	10	6	0	0	0	1.0	6	6	0.7333333333333333	11	0.0	0.4	-0.07335791802996249	0.5810175678419535	0.148432257070525	0.5869932292962131	8.219738052206781e-13	0.5000000003357548	0.711388034201111	0.5563019850445785	0	1.0	0.0
136	None	None	None	None	None	0	0	0.5	3	0.7142857142857143	5	0.375	0.7142857142857143	8	5	0	1	0	0.6666666666666666	4	6	0.6	9	1.0	0.4	0.01184619564390153	0.5232776472121093	-0.07549593447360115	0.564513005531811	-0.147888370627464	0.9710545440612507	0.6741341267956789	0.783901425956844	0.0	0	0.0
2626	3.7505909681180933e-06	3.373589188833895e-08	3.274403979822262e-08	0.9999965321099724	None	0.25	1	0.4	4	0.75	9	0.25925925925925924	0.75	13	9	0	0	0	0.6666666666666666	9	6	0.9333333333333333	14	0.0	1.0	0.039114226204007466	0.6000341661456084	-0.035175602307236445	0.5971381892570818	0.0015117362293590208	0.5031062205989029	0.5752551653498664	0.5672228074554213	0	1.0	0.0
7460	6.299100941305862e-05	1.56002895022122e-07	-1.8400435932424932e-08	0.9999760742785829	None	0.2	1	0.3333333333333333	4	0.8	12	0.20987654320987653	0.8	16	12	0	0	0	1.0	9	9	1.1333333333333333	17	0.0	1.0	-0.09999999999985572	0.5000000789339568	0.16051605512941444	0.6179090462725318	0.0015974678637762584	0.568461286734625	0.7451804899971219	0.5626899434935194	0	0.5	0.0
4821	None	None	None	None	None	0	0	0.25	8	0.6956521739130435	32	0.6666666666666666	0.13043478260869565	12	6	35	5	0	0.8888888888888888	9	8	3.2	48	0.07352941176470588	0.9767441860465116	0.0038664721680917572	0.6844992508866868	0.0585366433428808	0.5631510821066755	0.019359501783064476	0.5493136850385802	0.582974143680961	0.6007989166174336	0.0	0	0.0
197	None	None	None	None	None	0	0	0.3333333333333333	2	0.8333333333333334	5	0.4	0.8333333333333334	7	5	0	2	0	0.8	5	4	0.5333333333333333	8	1.0	0	0.10048795045632439	0.5241382671952882	-0.06614695704049522	0.6606884949895667	0.03214773155184707	0.527121841751822	0.6566614994619506	0.572125556684047	1.0	1.0	0.0
5184	1.2252372137786348e-06	9.928552687611938e-08	-1.8042843147436673e-08	0.999878226056318	None	0.25	1	0.4	4	0.7692307692307693	10	0.23809523809523808	0.7692307692307693	14	10	0	0	0	0.7777777777777778	7	9	1.0	15	0.0	1.0	-0.09998847021766596	0.5000178607940892	0.015098762639215354	0.570634033670113	0.010257628813706041	0.5265928318384488	0.6298286453274033	0.5325357690134394	0	1.0	0.0
6919	0.0023292711666973117	0.0003817628274719176	0.0001530011554015706	0.9993934757514498	None	0.2	1	0.3333333333333333	4	0.8	12	0.20987654320987653	0.8	16	12	0	0	0	1.0	9	9	1.1333333333333333	17	0.0	1.0	0.02438848988766626	0.6167476317879026	9.797808550646744e-10	0.5174580314572241	-0.11033362011959691	0.5565791945980634	0.6428779732930221	0.5640558168832673	0	0	0.0
7238	0.014694597658133949	0.011404511324818957	0.010410181455527408	0.9955894565501293	None	0.2	1	0.3333333333333333	4	0.8	12	0.20987654320987653	0.8	16	12	0	0	0	1.0	9	9	1.1333333333333333	17	0.0	1.0	-0.09999999999658579	0.5000007271076632	2.117420940386883e-05	0.5387540619551482	-0.37124489577873493	0.999999998758879	0.8275839248234609	0.9989806061459305	0	0	0.0
2902	0.005404215386117014	0.0030868632138198277	0.0017469099414858522	0.9954493037799388	None	0.2	1	0.3333333333333333	4	0.8	12	0.20987654320987653	0.8	16	12	0	0	0	1.0	9	9	1.1333333333333333	17	0.0	1.0	0.09995408292752521	0.5022164623235592	0.054395167205775384	0.6172882705833804	-0.03893162676450762	0.6381137841740776	0.6455957991478946	0.586949499479207	0	1.0	0.0
3426	0.008797071838175713	0.002784618661899173	0.002087362501492742	0.9966766266847801	None	0.25	1	0.45454545454545453	5	0.6428571428571429	9	0.2962962962962963	0.6428571428571429	14	9	1	0	0	0.6666666666666666	6	9	1.0666666666666667	16	0.0	1.0	-0.08971216878392327	0.5131067110459069	0.09366340680562579	0.5549860583937819	0.09999999925593132	0.500000006350973	0.7077927348406531	0.5227572880407135	0	1.0	0.0
2453	None	None	None	None	None	0.08333333333333333	1	0.3076923076923077	8	0.7027027027027027	26	0.8666666666666667	0.10810810810810811	10	4	28	4	0	0.5555555555555556	9	5	2.6	39	0.07407407407407407	0.8235294117647058	-0.09972614359529046	0.5002380143916049	2.643216992298255e-06	0.5000063982111742	0.04642689425005185	0.6673382636118977	0.6477956460859192	0.557835676673785	1.0	1.0	0.0
4457	0.0	0.0	0.0	1.0	None	0	0	0	0	0	0	1.0	0	0	0	0	0	0	1.0	1	1	0.06666666666666667	1	0.0	0	0	0	0	0	0	0	0	0	0	0	0
6669	0.005925795361549991	0.0032824365872597258	-0.0005797189680720354	0.9975750132156505	None	0.21428571428571427	3	0.3870967741935484	12	0.5681818181818182	25	0.5679012345679012	0.4318181818181818	29	19	16	0	0	1.0	9	9	3.066666666666667	46	0.0	0.8648648648648649	-0.09999999976924304	0.5000050380401883	0.042069591904096273	0.5937599684636151	0.10517236829295498	0.6126297799028005	0.7022516570628399	0.5693771372740106	0	0.41379310344827586	0.0
4455	0.0002973860602975901	1.4944580055091454e-06	-8.673088272888419e-07	0.9999887839187366	None	0.2	2	0.4090909090909091	9	0.5666666666666667	17	0.3950617283950617	0.5333333333333333	25	16	6	0	0	1.0	9	9	2.1333333333333333	32	0.0	0.4444444444444444	-0.02850885937563503	0.6550362401735963	0.17977878425871402	0.5572731312812543	-0.04243036030558601	0.5498413088473577	0.7280193027269941	0.5883449607011371	0	1.0	0.0
2270	None	None	None	None	None	0	0	0.3333333333333333	2	0.8571428571428571	6	0.36	0.8571428571428571	8	6	0	2	0	1.0	5	5	0.6	9	1.0	0	0.05686447888505579	0.668321321596575	0.1196388861462285	0.6828048267783136	0.1766419726916614	0.7123355243630128	0.6272844349197547	0.6881210179191987	1.0	1.0	0.0
3287	1.9394417296785784e-05	7.736474489159982e-06	2.133766445290008e-06	0.9984627086835693	None	0	0	0.75	3	0.3333333333333333	1	0.5555555555555556	0.3333333333333333	4	1	0	0	0	1.0	3	3	0.3333333333333333	5	0.0	1.0	6.766238454450924e-20	0.500000000000129	0.020343824134643758	0.5220003243334476	0.058099453177056816	0.5646503103062366	0.5596117566289174	0.528977091341968	0	1.0	0.0
2016	None	None	None	None	None	0	0	0	0	0	0	1.0	0	0	0	0	4	0	1.0	1	1	0.06666666666666667	1	1.0	0	0	0	0	0	0	0	0	0	0	0	0
2511	None	None	None	None	None	0	0	0.8	4	0.2	1	0.7	0	4	0	2	4	0	0.4	5	2	0.4666666666666667	7	1.0	0.8	0	0	0	0	0	0	0	0	0	0	0
3376	0.0001851374303365527	3.80008221356669e-05	1.2144603431394546e-05	0.9997281037981917	None	0.2	1	0.3333333333333333	4	0.8	12	0.20987654320987653	0.8	16	12	0	0	0	1.0	9	9	1.1333333333333333	17	0.0	1.0	1.4761570006837334e-17	0.5549378587946883	0.14880903280798727	0.5229304926927508	0.021389214088297363	0.5130333796736603	0.6585817237040851	0.5303438248934955	0	1.0	0.0
5839	0.000907204591515107	0.00018993818459338055	-5.6748641934193145e-05	0.9998103531927948	None	0.2	1	0.3333333333333333	4	0.8	12	0.20987654320987653	0.8	16	12	0	0	0	1.0	9	9	1.1333333333333333	17	0.0	1.0	0.03800465445409778	0.5212711552985096	0.007510070023010793	0.5873196167167728	0.10664179124462421	0.5512605744577895	0.5988398489427683	0.5534448008016826	0	1.0	0.0
1199	None	None	None	None	None	0.2857142857142857	2	0.47058823529411764	8	0.5652173913043478	13	0.390625	0.43478260869565216	16	10	8	4	0	1.0	8	8	1.6666666666666667	25	0.2857142857142857	0.35294117647058826	0.09981954193382021	0.5004139974527301	0.046830841288630645	0.5616246253435805	0.3323735753337801	0.5890403854471848	0.7694070922559112	0.5506105761817365	1.0	1.0	0.0
1422	None	None	None	None	None	0.1	2	0.23809523809523808	10	0.7333333333333333	44	0.7654320987654321	0.16666666666666666	17	10	44	0	0	1.0	9	9	4.133333333333334	62	0.0	0.8571428571428571	1.3783110997281906e-09	0.5002028853448985	0.10735828140679271	0.5869260579572494	0.006851939846975981	0.5250046546347608	0.6202806268381581	0.5376109777301833	0	1.0	0.0
524	None	None	None	None	None	0.0625	1	0.23529411764705882	8	0.7346938775510204	36	0.7083333333333334	0.10204081632653061	10	5	40	15	0	0.8888888888888888	9	8	3.4	51	0.189873417721519	0.8444444444444444	0.09902186340598298	0.5027940879250817	-0.016635722567987298	0.6649660072190363	0.09999037049611181	0.5013734674499565	0.6336700017629971	0.5582488440557124	1.0	1.0	0.0
4418	0.003873893869013981	0.0031278115204321625	-0.0002171080039047704	0.9951157432533418	None	0.25	1	0.4	4	0.6923076923076923	9	0.3333333333333333	0.6923076923076923	13	9	1	0	0	0.5555555555555556	9	5	1.0	15	0.0	0.8	0.09999812912604825	0.5000152495417768	0.24211275140881533	0.5626298121687853	-0.062350741876543235	0.5922730783258501	0.7625156617848823	0.551918280603625	0	0.9230769230769231	0.0
3165	0.0001216003793598127	4.535914023803631e-07	7.114760973657622e-10	0.9998871870298002	None	0	0	0.25	1	1.0	3	1.0	1.0	4	3	0	0	0	0.2	5	1	0.3333333333333333	5	0.0	0	0.09999960817355973	0.5000010772043985	0.09986400959423578	0.5016836273051222	0.05852477522100954	0.644704716721313	0.5482850729968178	0.5500470194320369	0	1.0	0.0
4401	0.0	0.0	0.0	0.9999999999999998	None	0	0	0	0	0	0	1.0	0	0	0	0	4	0	1.0	1	1	0.06666666666666667	1	1.0	0	0	0	0	0	0	0	0	0	0	0	0
2340	None	None	None	None	None	0	0	0	0	0	0	1.0	0	0	0	0	4	0	1.0	1	1	0.06666666666666667	1	1.0	0	0	0	0	0	0	0	0	0	0	0	0
6452	0.0064361296356764755	0.0020888569984146366	0.0006402239412075627	0.9962859175532104	None	0	0	0.375	3	0.8	8	0.3333333333333333	0.7	10	7	1	0	0	0.4444444444444444	4	9	0.8	12	0.0	1.0	-0.09999999997255282	0.5000065933953914	0.02241030286639216	0.5662389472559349	-0.12177132227712514	0.5317607482456832	0.653536432480802	0.532766555642856	0	1.0	0.0
2517	None	None	None	None	None	0	0	0.5	5	0.3333333333333333	4	0.56	0	0	0	13	0	0	1.0	5	5	0.9333333333333333	14	0.0	0.4444444444444444	0	0	0	0	0	0	0	0	0	0	0
1526	None	None	None	None	None	0	0	0.42857142857142855	6	0.5555555555555556	10	0.5555555555555556	0.4444444444444444	12	8	7	0	0	1.0	6	6	1.3333333333333333	20	0.0	0.14285714285714285	0.08883831085093966	0.5106851683719931	0.00035346603824665647	0.5164277768313369	-0.017187133060773414	0.6033348584902299	0.6138058532904398	0.5438753490620474	0	1.0	0.0
515	None	None	None	None	None	0.3333333333333333	2	0.5	7	0.5555555555555556	10	0.5555555555555556	0.3888888888888889	13	7	6	0	0	1.0	6	6	1.3333333333333333	20	0.0	0.5714285714285714	0.00837828652876578	0.5314956036437172	0.09999384143946025	0.5000287611507718	-0.026216608161192367	0.627076359291829	0.6325647067144529	0.5536229120054893	0	1.0	0.0
4580	0.013335877896669573	0.00844182276531958	0.005240255365393613	0.9967129541086961	None	0.2	1	0.3333333333333333	4	0.8	12	0.20987654320987653	0.8	16	12	0	0	0	1.0	9	9	1.1333333333333333	17	0.0	1.0	-0.09999999433056157	0.5002437275258637	0.027717447130017274	0.5748579076303518	-0.24588390981051483	0.6107479953139416	0.7595365380664221	0.5624334335811875	0	0	0.0
701	None	None	None	None	None	1.0	1	1.0	4	0.25	1	0.5	0.25	5	1	0	0	0	0.75	4	3	0.4	6	0.0	1.0	0.08981804898311506	0.5690559190168988	0.011723440300060946	0.5175118747659749	0.09988174193950916	0.5001031642709807	0.5975003417225337	0.5290081534172193	0	1.0	0.0
6822	0.004602108467825534	7.504565890070973e-05	6.714895234169505e-05	0.9967421656631634	None	0.2857142857142857	2	0.35294117647058826	6	0.7391304347826086	17	0.30864197530864196	0.7391304347826086	23	17	1	0	0	1.0	9	9	1.6666666666666667	25	0.0	1.0	0.07783611872125115	0.6104769084918621	0.4310122245275118	0.9999655169457694	-0.08025983696384557	0.5168996854541985	0.8961463055383225	0.9733334466055442	0	0	0.0
2215	None	None	None	None	None	0	0	0	0	0	0	1.0	0	0	0	0	0	0	1.0	1	1	0.06666666666666667	1	0.0	0	0	0	0	0	0	0	0	0	0	0	0
7364	0.015292171937251072	0.011874523997321636	0.010754283180033292	0.995415735633079	None	0.2	1	0.3333333333333333	4	0.8	12	0.20987654320987653	0.8	16	12	0	0	0	1.0	9	9	1.1333333333333333	17	0.0	1.0	-0.09999999999658579	0.5000007271076632	2.117420940386883e-05	0.5387540619551482	-0.37124489577873493	0.999999998758879	0.8275839248234609	0.9989806061459305	0	0	0.0
6284	0.01074702134348705	0.008896823963024991	0.007318819520775273	0.9968354168954404	None	0.2	1	0.3333333333333333	4	0.8	12	0.20987654320987653	0.8	16	12	0	0	0	1.0	9	9	1.1333333333333333	17	0.0	1.0	-0.09932942879132192	0.5048932537499587	0.09331630890338816	0.5916026804390794	-0.15970815947571926	0.6081637335569056	0.7376919771649686	0.5687098934376346	0	0	0.0
3681	None	None	None	None	None	0	0	0.1875	6	0.8	36	0.6527777777777778	0.044444444444444446	5	2	41	3	0	0.8888888888888888	9	8	3.1333333333333333	47	0.03614457831325301	0.7142857142857143	0.19450325848418615	0.5719555905723759	0.0991146753934353	0.5015860984268106	0.00038556862418949987	0.5011750844467585	0.688432374647826	0.5250522674558178	1.0	1.0	0.0
5869	0.0	0.0	0.0	0.9999999999999998	None	0	0	0	0	0	0	1.0	0	0	0	0	4	0	1.0	1	1	0.06666666666666667	1	1.0	0	0	0	0	0	0	0	0	0	0	0	0
4329	0.0	0.0	0.0	1.0	None	0	0	0	0	0	0	1.0	0	0	0	0	0	0	1.0	1	1	0.06666666666666667	1	0.0	0	0	0	0	0	0	0	0	0	0	0	0
1098	None	None	None	None	None	0	0	0	0	0	0	1.0	0	0	0	0	3	0	1.0	1	1	0.06666666666666667	1	0.75	0	0	0	0	0	0	0	0	0	0	0	0
6710	0.003893802188722989	0.00043998494809971206	0.0003101155906254114	0.9953694971846369	None	0.3333333333333333	1	0.5	4	0.6666666666666666	6	0.4074074074074074	0.6666666666666666	10	6	0	0	0	0.3333333333333333	3	9	0.7333333333333333	11	0.0	1.0	1.0690721927978465e-12	0.500000289977689	0.0001577427363051634	0.5403117798739324	0.1000592885318061	0.9996936515528819	0.7333007726096762	0.9399524950874287	0	1.0	0.0
3269	0.0010928136161398442	0.00020002174476566533	0.00019983335047088607	0.9968473200881603	None	0.3333333333333333	2	0.5	7	0.5555555555555556	10	0.31746031746031744	0.5	15	9	4	1	0	0.7777777777777778	9	7	1.3333333333333333	20	0.16666666666666666	0.6666666666666666	0.09937518550097489	0.5038614915086935	0.02824419427564589	0.5925357532819379	0.02593427185156235	0.5569938313380105	0.5953715925981755	0.5513907766246545	1.0	1.0	0.0
3078	0.002853432236629845	0.0003318864399370735	0.0002947338919203521	0.99634616536031	None	0.2	1	0.3333333333333333	4	0.8	12	0.20987654320987653	0.8	16	12	0	0	0	1.0	9	9	1.1333333333333333	17	0.0	1.0	-0.05881521354593914	0.8288026869379367	0.08463371420669166	0.6196484981683668	0.06685171625557296	0.5588228989248193	0.6813482330644279	0.6829154721883952	0	1.0	0.0
4236	None	None	None	None	None	0.045454545454545456	1	0.3695652173913043	17	0.5303030303030303	35	0.8395061728395061	0.30303030303030304	35	20	32	0	0	1.0	9	9	4.533333333333333	68	0.0	0.7796610169491526	-0.010299697197395371	0.6761912438511036	0.023823009954398688	0.5037716381488525	0.014287317744164618	0.5448167854268064	0.5799431834842852	0.5769795786191823	0	1.0	0.0
6841	0.015529691402689852	0.01209094354594356	0.010988170057311474	0.9953700200130216	None	0.2	1	0.3333333333333333	4	0.8	12	0.20987654320987653	0.8	16	12	0	0	0	1.0	9	9	1.1333333333333333	17	0.0	1.0	-0.09999999999658579	0.5000007271076632	2.117420940386883e-05	0.5387540619551482	-0.37124489577873493	0.999999998758879	0.8275839248234609	0.9989806061459305	0	0	0.0
6400	1.7927128373392119e-07	5.364796746639283e-08	-9.905199367837806e-11	0.999996484937246	None	0	0	0.25	1	1.0	3	1.0	0.6666666666666666	3	2	1	5	0	0.2	5	1	0.3333333333333333	5	1.0	0	0.05625893707097459	0.5141844789121521	3.9587469539511224e-11	0.5	0.029127402524607927	0.550032166236482	0.5571798373164587	0.5214496442371757	1.0	1.0	0.0
2828	1.1385140328694623e-08	1.015658694339046e-08	1.1038080801788533e-11	0.999998778138387	None	0	0	1.0	1	0	0	1.0	0	0	0	1	5	0	0.5	2	1	0.13333333333333333	2	0.8333333333333334	0	0	0	0	0	0	0	0	0	0	0	0
603	None	None	None	None	None	0.13333333333333333	2	0.24242424242424243	8	0.7446808510638298	35	0.6805555555555556	0.23404255319148937	18	11	30	1	0	0.8888888888888888	9	8	3.2666666666666666	49	0.017543859649122806	0.6976744186046512	0.1580999572139822	0.7844949483798113	0.028623337643047232	0.5250107293551479	0.0029816429634616864	0.5612965779162932	0.6565542612385207	0.6332541391110232	1.0	1.0	0.0
4869	0.0	0.0	0.0	1.0	None	0	0	0	0	0	0	1.0	0	0	0	0	0	0	1.0	1	1	0.06666666666666667	1	0.0	0	0	0	0	0	0	0	0	0	0	0	0
5886	0.002171747765984883	0.0002671922982985458	-0.00023194327814851783	0.9978084926414066	None	0.2	1	0.3333333333333333	4	0.8	12	0.20987654320987653	0.8	16	12	0	0	0	1.0	9	9	1.1333333333333333	17	0.0	1.0	0.0425142071655364	0.5735654274699123	0.09973579151704379	0.6533014822939832	0.09323720566858802	0.5566273083938017	0.5952497577371244	0.5952777645078542	0	1.0	0.0
2612	1.4212267574151357e-05	6.72186720638635e-06	1.1163604980749934e-06	0.9951500439328355	None	0	0	0.13793103448275862	4	0.8780487804878049	36	0.9555555555555556	0.07317073170731707	5	3	37	0	0	0.5555555555555556	9	5	2.8666666666666667	43	0.0	0.9473684210526315	0.0767666919489973	0.5259672389325112	0.05035154205978899	0.5172688263846948	0.01380797383010878	0.5171100520052839	0.5644305278854196	0.5201168201279348	0	1.0	0.0
4919	5.2453119079313536e-05	3.66580252210651e-07	-7.1147064288539145e-09	0.999998653613696	None	0	0	0.5	1	1.0	1	1.0	1.0	2	1	0	3	0	0.3333333333333333	1	3	0.2	3	1.0	0	-0.0356086886037092	0.6309604542889468	-0.071297549788469	0.5711786173638913	0.09941012961900775	0.5004383117085663	0.6789055362407906	0.5682998766699974	0.0	0	0.0
6944	0.0017691105030069297	0.0003568986310984615	-0.00029092370731545133	0.9977776993231854	None	0	0	0.3333333333333333	3	0.8181818181818182	9	0.28888888888888886	0.8181818181818182	12	9	0	0	0	0.5555555555555556	5	9	0.8666666666666667	13	0.0	1.0	1.8451952948395466e-14	0.5000001428688152	0.03303084911032505	0.5	0.0010153636840752225	0.5783961727623163	0.538762230705238	0.5263250972189122	0	1.0	0.0
4333	None	None	None	None	None	0.04	1	0.11538461538461539	6	0.881578947368421	67	0.9629629629629629	0.09210526315789473	11	7	66	0	0	1.0	9	9	5.2	78	0.0	0.9565217391304348	0.00017543563376460928	0.5865724303106244	0.09127683634485775	0.5550338082893173	0.08683453117128603	0.5230123197432174	0.5990697332617518	0.5550228372728836	0	0	0.0
4594	None	None	None	None	None	0.2222222222222222	2	0.4	8	0.6428571428571429	18	0.47619047619047616	0.6428571428571429	26	18	3	0	0	0.7777777777777778	7	9	2.0	30	0.0	0.6666666666666666	-0.09999999793870087	0.5003115888964431	1.2918897127020086e-08	0.5002983203508836	0.04908110924284572	0.5126015601154313	0.6502962971032057	0.5044045989310799	0	0.6538461538461539	0.0
930	None	None	None	None	None	0	0	0	0	0	0	1.0	0	0	0	0	0	0	1.0	1	1	0.06666666666666667	1	0.0	0	0	0	0	0	0	0	0	0	0	0	0
2543	None	None	None	None	None	0	0	0.3333333333333333	8	0.6176470588235294	21	0.6428571428571429	0.5	23	17	12	0	0	0.875	8	7	2.4	36	0.0	0.6206896551724138	0.10206716360654895	0.9998945549308721	1.0845624260835836e-09	0.5000044001611365	-0.2584564200872966	0.9994628523881562	0.9259360198914217	0.9961735256836338	0	1.0	0.0
6850	0.008788337502173015	0.0034063561447777654	0.0032868117933386063	0.9976337860427344	None	0.2	1	0.3333333333333333	4	0.8	12	0.20987654320987653	0.8	16	12	0	0	0	1.0	9	9	1.1333333333333333	17	0.0	1.0	-0.09999999999172923	0.5000029421689339	-0.08539457541333616	0.6706002381675452	-0.10169560743813308	0.591543816224858	0.5379069520228833	0.5891424209714186	0	0	0.0
4614	2.4273256863839247e-09	5.282028358404325e-11	2.6504123859908706e-11	0.9999999999996061	None	0.2	1	0.3333333333333333	4	0.8	12	0.20987654320987653	0.8	16	12	0	0	0	1.0	9	9	1.1333333333333333	17	0.0	1.0	-0.09711315425626299	0.5246126616159965	0.07096278074742693	0.5366177495109052	1.30804886761148e-07	0.5000070791216713	0.6649861888422117	0.520429645052178	0	1.0	0.0
3731	0.002181033310934536	0.00039460360048226205	5.789003514699855e-05	0.9962956143757509	None	0	0	0.36363636363636365	8	0.5666666666666667	17	0.6666666666666666	0.4666666666666667	21	14	10	0	0	0.75	6	8	2.1333333333333333	32	0.0	0.6923076923076923	7.902762784127648e-27	0.5	0.03534737505621164	0.634950811104474	0.02556622874168133	0.6228102705798053	0.5875270869869721	0.5870224127876632	0	1.0	0.0
5266	0.00036839523566469684	6.8679389655682995e-06	-6.842374676294127e-06	0.9999976680111098	None	0.25	1	0.4	4	0.7692307692307693	10	0.23809523809523808	0.7692307692307693	14	10	0	0	0	0.7777777777777778	9	7	1.0	15	0.0	1.0	0.16638456018213452	0.5367337798936608	0.016911688462374407	0.5412660555746381	0.3524766024457869	0.529272660846907	0.8010417947307104	0.5357609666686991	0	1.0	0.0
6918	4.251328416275043e-08	3.411760694725506e-08	-2.616376357699979e-08	0.9999822331353311	None	0	0	0.75	3	0.3333333333333333	1	0.5555555555555556	0.3333333333333333	4	1	0	1	0	1.0	3	3	0.3333333333333333	5	1.0	1.0	-0.09999999999997276	0.5000000000000641	-0.06490095469832712	0.5198974957519964	0.00341083662699454	0.5071992264141059	0.6058972545593568	0.5090349275208914	1.0	1.0	0.0
168	None	None	None	None	None	0.047619047619047616	1	0.3409090909090909	15	0.578125	37	0.8148148148148148	0.515625	48	33	17	1	0	1.0	9	9	4.4	66	0.043478260869565216	0.8771929824561403	0.036491896451322885	0.5842801834722336	0.07589269864413477	0.6114919507709583	0.09977427175359424	0.5549705880689131	0.5932264682360675	0.5837638876191736	1.0	1.0	0.0
2689	0.0006166069877093737	0.00025071651029953207	0.00025064878107647115	0.9959696750260082	None	0.5	1	0.6666666666666666	4	0.5	3	0.4444444444444444	0.3333333333333333	3	2	4	7	0	0.5	3	6	0.5333333333333333	8	0.6363636363636364	1.0	0.09956343536173744	0.6357587013415146	0.09831062288313902	0.5	-0.18729490044969752	0.9999999544941164	0.9120439088190939	0.9970435608278416	1.0	1.0	0.4385670143697731
7195	0.0012764233016912415	9.619228251267343e-05	9.596482708217828e-05	0.9978829487937623	None	0	0	0.25	1	1.0	3	1.0	1.0	4	3	0	3	0	0.2	1	5	0.3333333333333333	5	1.0	0	2.3650558197431024e-10	0.5000000055174099	2.2544496110341823e-05	0.5011292092593944	-0.11298349236280862	0.5504300239860328	0.6301038708111585	0.5172369320890399	0.0	0	0.0
1083	None	None	None	None	None	0	0	0.19444444444444445	7	0.7843137254901961	40	0.7361111111111112	0.39215686274509803	25	20	27	1	0	0.8888888888888888	8	9	3.533333333333333	53	0.018867924528301886	0.6956521739130435	0.09785652354668022	0.5816207068775441	5.097335761809897e-09	0.500004472816409	0.17189724967630976	0.9999999275827322	0.786264509163245	0.996279203046974	0.76	0.68	0.0
996	None	None	None	None	None	0.25	1	0.4	4	0.75	9	0.25925925925925924	0.75	13	9	0	0	0	0.6666666666666666	6	9	0.9333333333333333	14	0.0	1.0	-0.09996282784806754	0.5093947246223317	0.07674638630812287	0.595342207055668	0.09824733705504343	0.502820993693312	0.7085122661679051	0.5361834734785081	0	1.0	0.0
5766	0.004838631965042779	0.0017729004050903887	0.001772525862689204	0.9938231742581949	None	0.25	1	0.36363636363636365	4	0.7857142857142857	11	0.2222222222222222	0.7857142857142857	15	11	0	0	0	0.8888888888888888	8	9	1.0666666666666667	16	0.0	1.0	0.09852267165270713	0.5873047368043796	0.06278067112525829	0.629721306343716	0.09868007491280799	0.5206232328504253	0.5498203369120058	0.5798437107759475	0	1.0	0.0
3222	0.0039918800183752785	0.000595391803612373	0.0003169045879141635	0.9936396939094397	None	0	0	0.3333333333333333	2	0.8571428571428571	6	0.36	0.8571428571428571	8	6	0	0	0	1.0	5	5	0.6	9	0.0	0	0.09972888724870155	0.5005172818911583	0.09999238310459739	0.5010060800971473	-0.07519115613665313	0.5368140299934365	0.6952720940239807	0.5127985818994832	0	1.0	0.0
710	None	None	None	None	None	0	0	0.3	3	0.7692307692307693	10	0.4166666666666667	0.15384615384615385	4	2	10	0	0	1.0	6	6	1.0	15	0.0	0.16666666666666666	0.09976325523399587	0.5004183302504073	0.0010529600653414288	0.5145319325704978	0.16422218788414705	0.5241253968663225	0.6617445984364777	0.5130298832936041	0	1.0	0.0
4330	0.0	0.0	0.0	0.9999999999999998	None	0	0	0	0	0	0	1.0	0	0	0	0	4	0	1.0	1	1	0.06666666666666667	1	1.0	0	0	0	0	0	0	0	0	0	0	0	0
1553	None	None	None	None	None	0.3333333333333333	1	0.625	5	0.5	5	0.42857142857142855	0.5	10	5	1	0	0	0.5714285714285714	4	7	0.8	12	0.0	0.8	0.09084708811585876	0.5407081857383891	0.0036662367943454746	0.5054877287516087	0.051179259101919096	0.5690648699766516	0.5858165728115865	0.5385220601161971	0	1.0	0.0
3283	0.0035537306968510137	0.0026009652687256513	-0.002598692306869986	0.9925744991963755	None	0.2	1	0.3333333333333333	4	0.8	12	0.20987654320987653	0.8	16	12	0	0	0	1.0	9	9	1.1333333333333333	17	0.0	1.0	0.09999940946685275	0.5000093265871083	0.09823694204741873	0.6415980137796619	0.0986889401534713	0.6152008413638492	0.5563030044348384	0.5867445850184881	0	1.0	0.0
1235	None	None	None	None	None	0	0	0.12	3	0.8857142857142857	31	0.8222222222222222	0	0	0	36	9	0	0.5555555555555556	5	9	2.466666666666667	37	0.11842105263157894	0.875	0	0	0	0	0	0	0	0	0	0	0
6325	None	None	None	None	None	0	0	0.018518518518518517	1	1.0	79	1.0	0.05063291139240506	4	4	76	0	0	1.0	9	9	5.4	81	0.0	1.0	-0.09999999999941156	0.5000000000115	0.00046185261862658253	0.5010076993400044	0.5816284944397621	0.8291493600999329	0.9527837215396722	0.6289886279200901	0	0	0.0
959	None	None	None	None	None	0	0	0.2	5	0.8	28	0.6851851851851852	0	1	0	35	9	0	0.6666666666666666	6	9	2.466666666666667	37	0.1232876712328767	0.7096774193548387	0	0	0	0	0	0	0	0	0	0	0
870	None	None	None	None	None	0.15384615384615385	2	0.5	14	0.45	18	0.7777777777777778	0.2	18	8	23	5	0	0.6666666666666666	9	6	2.8	42	0.125	0.6666666666666666	0.045875366330488054	0.5499280157057045	0.07142532026406653	0.6665600996510059	0.0003464673178646004	0.5478328861897641	0.5871995885901544	0.5894410826027368	0.9444444444444444	0.9444444444444444	0.0
638	None	None	None	None	None	0.25	1	0.4	4	0.7692307692307693	10	0.23809523809523808	0.7692307692307693	14	10	0	0	0	0.7777777777777778	9	7	1.0	15	0.0	1.0	0.07892082726174506	0.5732501495976005	-0.5996083020217329	0.985623765186877	0.18578311181178223	0.6019802701008838	0.9682061666928132	0.838283990196431	0	0.9285714285714286	0.0
4267	0.0001532332552625428	1.4009063604539965e-06	-1.3797756906522239e-06	0.9999432162036409	None	0	0	0.3235294117647059	11	0.6041666666666666	29	0.6172839506172839	0.25	20	12	29	5	0	1.0	9	9	3.3333333333333335	50	0.09259259259259259	0.7555555555555555	0.09999997255931807	0.5000015211955359	0.09988588114736596	0.5006147400174713	0.001149600631668252	0.546879186703108	0.6142581791223736	0.5158725126928477	0.0	0	0.0
721	None	None	None	None	None	0	0	0	0	0	0	1.0	0	0	0	0	4	0	1.0	1	1	0.06666666666666667	1	1.0	0	0	0	0	0	0	0	0	0	0	0	0
6791	0.0151055230607312	0.011727496569514585	0.01046003336768965	0.9953217892947608	None	0.2	1	0.3333333333333333	4	0.8	12	0.20987654320987653	0.8	16	12	0	0	0	1.0	9	9	1.1333333333333333	17	0.0	1.0	-0.09999999999658579	0.5000007271076632	2.117420940386883e-05	0.5387540619551482	-0.37124489577873493	0.999999998758879	0.8275839248234609	0.9989806061459305	0	0	0.0
6970	0.007545299609075962	0.000481271852959759	-0.00046249202433875926	0.9943388893537096	None	0	0	0.5	5	0.5	6	0.5	0.5	11	6	2	2	0	0.5714285714285714	7	4	0.9333333333333333	14	0.6666666666666666	0.6	-0.09999999999999268	0.5000000002122782	0.08868336881891475	0.5674366423317887	-0.09407863415628559	0.5328609379281823	0.6999612290045472	0.533535725122138	1.0	1.0	0.0
3680	None	None	None	None	None	0.045454545454545456	1	0.2826086956521739	13	0.6666666666666666	44	0.8395061728395061	0.42424242424242425	39	28	28	1	0	1.0	9	9	4.533333333333333	68	0.02040816326530612	0.8387096774193549	0.09998886190893645	0.505943361362192	0.20420591683060704	0.5562385398942599	-0.060993980432855976	0.5203507816276559	0.7483224785982415	0.5275664144382293	1.0	0.9487179487179487	0.0
2643	None	None	None	None	None	0.125	1	0.3333333333333333	6	0.72	18	0.3333333333333333	0.56	20	14	6	5	0	1.0	9	9	1.8	27	0.5	0.7	0.11541320896629041	0.710851221224284	-0.0807036303793053	0.6104668384851768	-0.0991545068578231	0.5246217358929269	0.7218605852394832	0.6183272962804317	1.0	1.0	0.0
262	None	None	None	None	None	0.25	1	0.36363636363636365	4	0.7857142857142857	11	0.5333333333333333	0.6428571428571429	13	9	2	3	0	0.8333333333333334	5	6	1.0666666666666667	16	0.75	0.2	-0.0497531360947184	0.671088692140645	4.060502804473778e-07	0.5030344905306535	0.09998884270114042	0.5000117223475232	0.6500650830947682	0.5601488205246619	1.0	1.0	0.0
507	None	None	None	None	None	0	0	0.42857142857142855	3	0.75	6	0.3333333333333333	0.75	9	6	0	1	0	0.8333333333333334	6	5	0.6666666666666666	10	1.0	0.4	0.0044404928149043765	0.5251164545446119	0.09949585309578328	0.5005481827341902	0.0008344135754582225	0.530180204177837	0.608674425192432	0.5186256216797004	0.0	0.1111111111111111	0.0
4736	None	None	None	None	None	0.13333333333333333	2	0.3333333333333333	11	0.6595744680851063	31	0.6049382716049383	0.2978723404255319	24	14	24	0	0	1.0	9	9	3.2666666666666666	49	0.0	1.0	-0.008489588646667037	0.6576589284481373	0.005572002624125652	0.5056540261392715	0.09999912164557462	0.5000052345986769	0.6186205250913281	0.5560564272309247	0	1.0	0.0
4297	0.001351217485598814	5.0439237626409966e-05	-5.013878868917002e-05	0.9949379530221316	None	0	0	0.25	1	1.0	3	1.0	1.0	4	3	0	3	0	0.2	1	5	0.3333333333333333	5	1.0	0	0.005576177207652686	0.5974546830923921	0.055569695748149975	0.5376012148279177	-0.09818419224230483	0.5042301202740515	0.655615984947347	0.546736582587484	0.0	0	0.0
1303	None	None	None	None	None	0	0	0.3333333333333333	2	0.8571428571428571	6	1.0	0.8571428571428571	8	6	0	0	0	0.1111111111111111	9	1	0.6	9	0.0	1.0	0.09830635481508118	0.5006005868265759	0.014803165475492892	0.542605466794348	0.08503337905502047	0.560489764321646	0.5910235929126662	0.534643441551804	0	0.75	0.0
5051	0.01393603757907671	0.0036849581404374545	0.0036829455717375882	0.9913485032847689	None	0.2	1	0.3333333333333333	4	0.8	12	0.20987654320987653	0.8	16	12	0	0	0	1.0	9	9	1.1333333333333333	17	0.0	1.0	-0.09999999999961809	0.5000001044399064	0.002608628389560915	0.5752021837998323	-0.23339587621684657	0.6511930381425433	0.7400828132252203	0.5766733914075641	0	1.0	0.0
2806	7.036039579462609e-05	2.1500879820745603e-06	-1.6880674302317865e-06	0.9999870436489201	None	0	0	0.3333333333333333	2	0.8571428571428571	6	0.36	0.8571428571428571	8	6	0	0	0	1.0	5	5	0.6	9	0.0	0	0.2186931425690887	0.9997053766736408	0.09993739409572634	0.500417408161168	-0.09639537157505143	0.5617890261986499	0.87334066122697	0.942307506142019	0	1.0	0.0
3665	0.0	0.0	0.0	1.0	None	0	0	0	0	0	0	1.0	0	0	0	0	0	0	1.0	1	1	0.06666666666666667	1	0.0	0	0	0	0	0	0	0	0	0	0	0	0
241	None	None	None	None	None	0.09090909090909091	1	0.375	9	0.6060606060606061	20	0.4861111111111111	0.30303030303030304	16	10	18	10	0	0.8888888888888888	9	8	2.3333333333333335	35	0.29411764705882354	0.42857142857142855	0.06355787014088543	0.5431224937084701	0.02299692391580955	0.5865471628108172	0.021945863303610102	0.5935635748862441	0.5794054267313475	0.5745521934129564	1.0	1.0	0.09656242172834545
503	None	None	None	None	None	0.25	1	0.4	4	0.7692307692307693	10	0.234375	0.7692307692307693	14	10	0	0	0	1.0	8	8	1.0	15	0.0	0.8571428571428571	-0.08038579079960877	0.5489755574582911	0.08596354674858986	0.6597625082556375	0.0050671814432772634	0.5578496039790286	0.6521068788813795	0.5899444925163747	0	0.9285714285714286	0.0
6577	None	None	None	None	None	0.1111111111111111	2	0.3157894736842105	12	0.6727272727272727	37	0.7037037037037037	0.5272727272727272	39	29	17	0	0	1.0	9	9	3.8	57	0.0	0.8627450980392157	0.20207791220333352	0.5399918566466182	0.006523106711272718	0.582865603340432	-0.3195355216593336	0.9999999999999998	0.9430686655407635	0.999995152145524	0	0	0.0
7056	None	None	None	None	None	0	0	0.05555555555555555	3	0.9620253164556962	76	1.0	0.4177215189873418	34	33	46	0	0	1.0	9	9	5.4	81	0.0	1.0	0.005002395780440405	0.656679721624234	7.310335106612682e-06	0.500743927000263	0.06781161036234448	0.6068022291868651	0.6045003289140171	0.5894759770610362	0	1.0	0.0
4692	2.1461297353259966e-08	2.0749195527294145e-08	7.899659599543325e-10	0.9999971816047365	None	0.25	1	0.4	4	0.7692307692307693	10	0.23809523809523808	0.7692307692307693	14	10	0	0	0	0.7777777777777778	7	9	1.0	15	0.0	1.0	-0.09993468676005626	0.5010198808875468	0.015106283360381492	0.5461792242557553	5.75370669837243e-24	0.5000000000000046	0.6248819929248594	0.5157717948753533	0	0.42857142857142855	0.0
3776	None	None	None	None	None	0.04	1	0.19230769230769232	10	0.8026315789473685	61	0.9629629629629629	0.2236842105263158	24	17	53	0	0	1.0	9	9	5.2	78	0.0	0.9855072463768116	0.23497031459341225	0.6659773218751576	-0.09982211207096078	0.5008368970587108	0.0325451829050011	0.5617400200742082	0.7993756684809115	0.5778305103652328	0	1.0	0.0
3048	0.00024119310452746346	5.011772709420954e-05	5.9455743046537555e-06	0.9977046025433416	None	0.5	2	0.6	6	0.5	6	0.3333333333333333	0.5	12	6	1	0	0	0.8571428571428571	7	6	0.9333333333333333	14	0.0	0.75	0.06017802191209337	0.5903864972065721	0.06266567842324045	0.6048923614476901	0.05612359882548275	0.590148675836283	0.5813263478230081	0.595161657656454	0	1.0	0.0
2997	0.0013407586882995897	0.000996736047580911	0.0009942461893206033	0.9986765645438805	None	0	0	0.375	3	0.8	8	0.4	0.6	9	6	2	4	0	0.8333333333333334	5	6	0.8	12	0.8	0.2857142857142857	0.09999971480762845	0.5000010314685812	0.2645950426314578	0.5465169926311243	-0.07397373580318164	0.5102058920196985	0.8013561398238406	0.5189443408846547	1.0	0.8888888888888888	0.0
4177	0.007133733067325523	0.006424860433001642	0.005735088297784477	0.9962343697161296	None	0.2	1	0.3333333333333333	4	0.8	12	0.20987654320987653	0.8	16	12	0	0	0	1.0	9	9	1.1333333333333333	17	0.0	1.0	0.0999286414331993	0.5348977422049023	0.03538000742269911	0.517930318775534	-0.0691780281733646	0.6133220883730195	0.6628658786598021	0.5558384874524516	0	0.75	0.0
3033	None	None	None	None	None	0.4	4	0.5	11	0.5161290322580645	16	0.4074074074074074	0.45161290322580644	24	14	8	0	0	1.0	9	9	2.2	33	0.0	0.41379310344827586	-0.09999999880008996	0.5187768558560137	0.09996028035545505	0.5003701144312026	0.01948537099842696	0.6196284603755691	0.6966895985727822	0.5469111834449333	0	1.0	0.0
1165	None	None	None	None	None	0.3333333333333333	1	0.5	4	0.6666666666666666	6	0.3055555555555556	0.6666666666666666	10	6	0	0	0	1.0	6	6	0.7333333333333333	11	0.0	0.8	3.253052005521209e-05	0.5002205784057373	9.08751809677518e-05	0.5007067161256706	0.09998559311813271	0.5000813143041741	0.6155785030760382	0.5003362030564084	0	0.5	0.0
737	None	None	None	None	None	0.2	1	0.3076923076923077	4	0.8235294117647058	14	0.30158730158730157	0.7647058823529411	17	13	1	0	0	0.7777777777777778	7	9	1.2666666666666666	19	0.0	0.6666666666666666	0.0698536325050514	1.0	0.05151623067882001	0.5598829045534753	0.12290316972246643	0.6488870230355753	0.7580121739044448	0.9999999255643415	0	1.0	0.0
7517	0.0003428448387211973	2.744974655792873e-07	-8.651977721547091e-08	0.9999998248261429	None	0.2	1	0.3333333333333333	4	0.8	12	0.20987654320987653	0.8	16	12	0	0	0	1.0	9	9	1.1333333333333333	17	0.0	1.0	2.119313173032915e-12	0.5000000311307675	-0.08254717411245512	0.6737034773166206	-0.42156293873645545	0.9996956188850376	0.8623588007447311	0.9498190680074495	0	1.0	0.0
7324	0.0063545495271483485	0.0009459076994654959	-0.0009195609266652792	0.9937856861619033	None	0.3333333333333333	2	0.42857142857142855	6	0.6666666666666666	12	0.5555555555555556	0.5555555555555556	15	10	4	0	0	1.0	6	6	1.3333333333333333	20	0.0	0.7142857142857143	-0.09999999091766541	0.5000119198986028	0.03712794319744096	0.5929733961849964	-0.5142831089359253	0.9999999102958932	0.9279608811263471	0.9960667803109723	0	0	0.0
7434	6.057904912416996e-06	1.816368022862556e-07	-1.628153131926307e-07	0.9999322084765574	None	0.2	1	0.3333333333333333	4	0.8	12	0.20987654320987653	0.8	16	12	0	0	0	1.0	9	9	1.1333333333333333	17	0.0	1.0	7.902762784127648e-27	0.5000000006136286	0.0009261406489743387	0.5379485954374682	0.0005975144359216852	0.5367490425287547	0.5011184383582707	0.5249250377772218	0	1.0	0.0
1427	None	None	None	None	None	0.3333333333333333	1	0.5	4	0.6666666666666666	6	0.3055555555555556	0.6666666666666666	10	6	0	0	0	1.0	6	6	0.7333333333333333	11	0.0	0.8	0.0009278508510741591	0.5088591386364648	-0.09525906423358425	0.5102046692895774	0.08026688755483392	0.5727108761237849	0.6690232795896981	0.5307266266132717	0	1.0	0.0
3927	0.008246056190667954	0.00196294109882692	-0.0004837855674573736	0.9871180098454784	None	0.16666666666666666	1	0.35714285714285715	5	0.7368421052631579	14	0.5	0.631578947368421	17	12	3	0	0	0.8571428571428571	6	7	1.4	21	0.0	0.26666666666666666	-0.09999999484956369	0.5013387476955896	0.0004204242140777306	0.5078203933586267	-0.2437791841191445	0.999999999976136	0.8080313241965751	0.9997156712438258	0	1.0	0.0
4000	0.0002846662745328153	2.472459436018329e-06	-2.4633907207551737e-06	0.9999999873233854	None	0.2	1	0.3333333333333333	4	0.8	12	0.20987654320987653	0.8	16	12	0	0	0	1.0	9	9	1.1333333333333333	17	0.0	1.0	-0.004155400813078925	0.666306685065286	1.0519054711907267e-05	0.5000718268214263	0.03812625172466995	0.623251803769327	0.5905611554883105	0.5983022669520672	0	1.0	0.0
3207	0.0	0.0	0.0	1.0	None	0	0	0	0	0	0	1.0	0	0	0	0	0	0	1.0	1	1	0.06666666666666667	1	0.0	0	0	0	0	0	0	0	0	0	0	0	0
4090	0.007164843622012058	0.0062843510366769155	0.00556757661192522	0.9963234363698533	None	0.2	1	0.3333333333333333	4	0.8	12	0.20987654320987653	0.8	16	12	0	0	0	1.0	9	9	1.1333333333333333	17	0.0	1.0	0.0999286414331993	0.5348977422049023	0.03538000742269911	0.517930318775534	-0.0691780281733646	0.6133220883730195	0.6628658786598021	0.5558384874524516	0	0.75	0.0
4024	0.01808236262771716	0.005577513901095402	-0.001935815598375001	0.994127989861613	None	0.2	1	0.3333333333333333	4	0.8	12	0.20987654320987653	0.8	16	12	0	0	0	1.0	9	9	1.1333333333333333	17	0.0	1.0	0.13558826144400096	0.6528864520578811	0.09952646231852302	0.5005341153021363	0.09889572793439239	0.5306599309904646	0.5703470641537999	0.5627246081011062	0	0.75	0.0
2485	None	None	None	None	None	0	0	0.2	6	0.7857142857142857	33	0.6111111111111112	0.35714285714285715	20	15	23	2	0	0.8888888888888888	9	8	2.933333333333333	44	0.044444444444444446	0.631578947368421	0.09999138097486712	0.5001557252173262	0.09995851330411828	0.5149188493724566	0.09999711688054792	0.5000184381472473	0.5000434884119734	0.5050323108934585	1.0	1.0	0.0
859	None	None	None	None	None	0	0	0.3	9	0.6190476190476191	26	0.5432098765432098	0.023809523809523808	2	1	41	0	0	1.0	9	9	2.933333333333333	44	0.0	0.7692307692307693	0.2292303324250617	0.5241950567480577	0.06952749165558023	0.5545286768411152	-0.023412338360149408	0.5138142214635945	0.7411674546146523	0.5308866619552566	0	0	0.0
6299	0.0001025781960085904	7.25259786003478e-07	3.8264775915432064e-07	0.9999850969005799	None	0.25	1	0.36363636363636365	4	0.7857142857142857	11	0.2222222222222222	0.7857142857142857	15	11	0	0	0	0.8888888888888888	8	9	1.0666666666666667	16	0.0	1.0	-0.0999999995675572	0.5000079228372278	6.393409511221004e-06	0.5179704118944576	0.03982526168424175	0.5269299001513144	0.6429785559606325	0.5149762070137983	0	1.0	0.0
2317	None	None	None	None	None	0	0	0.42857142857142855	3	0.75	6	0.3333333333333333	0.75	9	6	0	0	0	0.8333333333333334	6	5	0.6666666666666666	10	0.0	0.4	0.2472918183370259	0.7427602944970262	0.04294004556816827	0.5516107674911632	-0.09912807089702311	0.5294537299853095	0.7941909895441008	0.6134488048896222	0	1.0	0.0
1174	None	None	None	None	None	1.0	1	0.8	4	0.4	2	0.4375	0.4	6	2	0	0	0	1.0	4	4	0.4666666666666667	7	0.0	0.6666666666666666	0.04404050122489591	0.5220205266204833	4.568454559145004e-09	0.5000017854995237	0.061955512791992295	0.5457229610034458	0.563330252752303	0.5226137689030181	0	1.0	0.0
3806	None	None	None	None	None	0	0	0.25	4	0.7142857142857143	15	0.5476190476190477	0.6666666666666666	18	14	4	1	0	0.8571428571428571	7	6	1.5333333333333334	23	0.125	0.5555555555555556	0.0025564547747751083	0.5082791273243732	0.2605388298212519	0.5293934710965988	-0.03725005037813168	0.505729691232504	0.7877590672958946	0.5144750300869421	1.0	1.0	0.0
3273	0.0014270657332177234	7.300840567930377e-05	-3.150810545588831e-06	0.9981962151987215	None	0	0	0.25	1	1.0	3	1.0	1.0	4	3	0	0	0	0.2	5	1	0.3333333333333333	5	0.0	0	-0.06899708629032213	0.5089915262318189	-0.04197215773250683	0.5535910488716783	0.09916779009929373	0.5004520883119206	0.6767642755362647	0.5210682769508452	0	1.0	0.0
7519	0.005026812126740699	0.003480398736298581	-0.002574112331937031	0.994464692976373	None	0.2	1	0.3333333333333333	4	0.8	12	0.20987654320987653	0.8	16	12	0	0	0	1.0	9	9	1.1333333333333333	17	0.0	1.0	-0.14746702127650993	0.5042652612880927	0.00034252727252536525	0.5721088425458967	-0.08504463539882492	0.5230166571019348	0.6480187634079184	0.5332552994913186	0	1.0	0.0
6163	0.01521926189753066	0.011836766539673972	0.010600795749851757	0.9955156587231535	None	0.2	1	0.3333333333333333	4	0.8	12	0.20987654320987653	0.8	16	12	0	0	0	1.0	9	9	1.1333333333333333	17	0.0	1.0	-0.09999999999658579	0.5000007271076632	2.117420940386883e-05	0.5387540619551482	-0.37124489577873493	0.999999998758879	0.8275839248234609	0.9989806061459305	0	0	0.0
6513	0.0004131722957671385	1.733886649573349e-06	4.2833150840009473e-07	0.999996030513955	None	0.2	1	0.3333333333333333	4	0.8	12	0.20987654320987653	0.8	16	12	0	0	0	1.0	9	9	1.1333333333333333	17	0.0	1.0	0.027473447799120088	0.5994284554469228	0.000315436025324149	0.5002017017302762	0.13429051256368174	0.6673753783224053	0.6406406539129161	0.5906717488401655	0	0.9375	0.0
3854	1.4326502591095203e-05	3.376695857185008e-06	3.376659679212689e-06	0.9950399022961132	None	0	0	0.15625	5	0.8260869565217391	38	0.8888888888888888	0	0	0	47	0	0	0.6666666666666666	9	6	3.2	48	0.0	0.9523809523809523	0	0	0	0	0	0	0	0	0	0	0
3535	1.0639946657316373e-05	4.9562835615053e-08	4.20437759938942e-09	0.9999989862945169	None	0	0	1.0	3	0.0	0	0.6666666666666666	0	2	0	1	4	0	0.6666666666666666	3	2	0.26666666666666666	4	1.0	1.0	0	0	0	0	0	0	0	0	0	0	0
2613	1.2650866255874178e-06	1.3512918876823732e-07	4.401681624717951e-08	0.9999755837569662	None	0.05555555555555555	1	0.3684210526315789	14	0.5370370370370371	29	0.691358024691358	0.18518518518518517	22	10	33	0	0	1.0	9	9	3.7333333333333334	56	0.0	0.8085106382978723	1.565675748676576e-18	0.5000001154360872	0.07665934287529688	0.941737393983056	7.139110989828503e-05	0.5013355698673226	0.5973481776584116	0.7169473689898375	0	1.0	0.0
3042	0.0001897736263983996	1.0864778746960115e-06	4.080490433608371e-07	0.9999960161867545	None	0	0	0.3333333333333333	3	0.8181818181818182	9	0.28888888888888886	0.8181818181818182	12	9	0	0	0	0.5555555555555556	9	5	0.8666666666666667	13	0.0	1.0	-0.07363345093202518	0.5451844316827176	0.09272207944543641	0.6356937282700119	0.03299872769524116	0.5523285678718655	0.6572315890383116	0.5783521753106675	0	1.0	0.0
5171	0.007130681506632328	0.0007478057329781715	0.00058543478222417	0.9969346114655443	None	0.2	1	0.3333333333333333	4	0.8	12	0.20987654320987653	0.8	16	12	0	0	0	1.0	9	9	1.1333333333333333	17	0.0	1.0	0.07351446461092323	0.5884220190991469	-0.0999999970286197	0.500000112871394	0.10841438841665621	0.5192021950923715	0.7152183829856957	0.5361280059306189	0	0.4375	0.0
6254	0.001420135923125176	0.0001949290525812689	0.0001870783104134508	0.9955228484254935	None	0	0	0.3333333333333333	2	0.8571428571428571	6	0.36	0.8571428571428571	8	6	0	1	0	1.0	5	5	0.6	9	0.5	0	0.0987296275256053	0.5757369702701091	0.03177495593755822	0.5840132379883682	0.08109120647702195	0.5394769541449259	0.5923684474378526	0.5665039962395612	1.0	1.0	0.0
7206	0.005462447339116221	0.001776103020489463	0.001139297280935475	0.9990876992365254	None	0.2	1	0.3333333333333333	4	0.8	12	0.20987654320987653	0.8	16	12	0	0	0	1.0	9	9	1.1333333333333333	17	0.0	1.0	-0.09999999999988615	0.5000001271143101	-0.0999312908345013	0.5049867387487293	-0.20520872793399586	0.6785786389067773	0.6215472559465957	0.5635868009095785	0	1.0	0.0
4877	0.0015290426789450306	0.00025380311809879765	-0.00019756899290792037	0.9991747496279251	None	0.2	1	0.3333333333333333	4	0.8	12	0.20987654320987653	0.8	16	12	0	0	0	1.0	9	9	1.1333333333333333	17	0.0	1.0	7.902762784127648e-27	0.5	0.034737766130969815	0.6272142598278568	0.15333544933705034	0.5242318824855023	0.6598629046017137	0.5512599307808057	0	1.0	0.0
6723	None	None	None	None	None	0.125	1	0.4444444444444444	8	0.56	14	0.6428571428571429	0.32	16	8	10	0	0	0.8571428571428571	6	7	1.8	27	0.0	0.45454545454545453	-0.09999999986808054	0.5000009436192563	1.0377749662141107e-06	0.5017499390331981	-0.09998059373446025	0.5000631097350923	0.6157076382217073	0.5006046662162349	0	1.0	0.0
4287	0.0	0.0	0.0	0.9999999999999998	None	0	0	0	0	0	0	1.0	0	0	0	0	4	0	1.0	1	1	0.06666666666666667	1	1.0	0	0	0	0	0	0	0	0	0	0	0	0
3412	0.0031913347579284805	0.00023003762752136643	6.4478889697764385e-06	0.9961032962971096	None	0.3333333333333333	1	0.5	4	0.7	7	0.2857142857142857	0.7	11	7	0	0	0	0.8571428571428571	7	6	0.8	12	0.0	0.6666666666666666	-0.05811549795006945	0.6549290949907691	0.09967941105259034	0.5004217912447617	-0.0853476897604206	0.5477184921210898	0.6968288405773703	0.5690493624035108	0	0	0.0
1114	None	None	None	None	None	0.3333333333333333	1	0.4444444444444444	4	0.7272727272727273	8	0.2653061224489796	0.7272727272727273	12	8	0	0	0	1.0	7	7	0.8666666666666667	13	0.0	1.0	-0.023558824595052284	0.6727760191399021	3.788337751944964e-05	0.5000722578178503	0.09999564793975742	0.5001246772811856	0.6318016507245429	0.5598414060304787	0	0.3333333333333333	0.0
35	None	None	None	None	None	0.0625	1	0.29411764705882354	10	0.6530612244897959	32	0.6296296296296297	0.22448979591836735	17	11	33	8	0	1.0	9	9	3.4	51	0.125	0.7619047619047619	-0.0995153667029929	0.5003946986934055	0.0017340218786945285	0.5060095501364038	-0.06084339071016838	0.5178952707217999	0.6042397668563458	0.5081017761584593	1.0	1.0	0.0
3941	0.0005445979969401624	6.617684323349902e-05	-6.614359007787787e-05	0.9986304343305855	None	0.25	1	0.4	4	0.7692307692307693	10	0.23809523809523808	0.7692307692307693	14	10	0	0	0	0.7777777777777778	7	9	1.0	15	0.0	1.0	0.002616425184850577	0.5869361061061076	0.05778244393863944	0.6698242710558308	-0.007714272235411314	0.6610820771486757	0.5994893120319146	0.6400561892058431	0	0.35714285714285715	0.0
1570	None	None	None	None	None	0	0	1.0	1	0	0	1.0	0	0	0	1	0	0	0.5	2	1	0.13333333333333333	2	0.0	0	0	0	0	0	0	0	0	0	0	0	0
3174	0.007675781022923018	0.0012504773187023998	0.0007019012793288874	0.9937293175789065	None	0	0	0.4	4	0.6666666666666666	8	0.4666666666666667	0.5833333333333334	11	7	2	0	0	0.8333333333333334	6	5	0.9333333333333333	14	0.0	0.2222222222222222	-0.09999995111946457	0.5000006370832621	0.1166812611106269	0.5301015044544927	-0.12021695714601481	0.5264431414733939	0.7431512233347397	0.51885985585931	0	1.0	0.0
1899	None	None	None	None	None	0	0	0.13513513513513514	5	0.8490566037735849	45	0.7638888888888888	0	0	0	54	13	0	0.8888888888888888	8	9	3.6666666666666665	55	0.11607142857142858	0.8085106382978723	0	0	0	0	0	0	0	0	0	0	0
5258	0.0008552041924147701	7.318820107713883e-05	6.951434145972914e-05	0.9985192059024394	None	0.2	1	0.3333333333333333	4	0.8	12	0.20987654320987653	0.8	16	12	0	0	0	1.0	9	9	1.1333333333333333	17	0.0	1.0	0.05065490713760932	0.7165354671873279	4.782726428036723e-06	0.5062457277100844	0.042835278225377596	0.5144024111925402	0.5573245600201648	0.5833765821998872	0	1.0	0.0
2961	0.0003217654921838818	1.0620783843651497e-06	3.692121562066778e-07	0.9999997143129039	None	0.2	1	0.3333333333333333	4	0.8	12	0.20987654320987653	0.8	16	12	0	0	0	1.0	9	9	1.1333333333333333	17	0.0	1.0	0.009019385781021766	0.5832047642744596	5.78069473438805e-06	0.5046066654974795	0.029117453435412992	0.6742946992655723	0.5898537653231769	0.5892054154231056	0	1.0	0.0
3750	0.003924490332146196	0.0003328373720565773	0.00032554409966569615	0.9898963145452809	None	0.3333333333333333	1	0.3333333333333333	3	0.7272727272727273	8	0.28888888888888886	0.7272727272727273	11	8	1	0	0	0.5555555555555556	5	9	0.8666666666666667	13	0.0	1.0	9.93606938500845e-26	0.5001933870911006	0.31111605720413393	0.9999978300672941	0.07602991297067989	0.5463909633834846	0.9597664862418562	0.9879816359383611	0	0.9090909090909091	0.0
2411	None	None	None	None	None	0	0	0	0	0	0	1.0	0	0	0	0	0	0	1.0	1	1	0.06666666666666667	1	0.0	0	0	0	0	0	0	0	0	0	0	0	0
3512	0.0014013541604447157	0.0012008007110635458	0.0011972425638641434	0.9986062418455254	None	0	0	0.375	3	0.8	8	0.4	0.6	9	6	2	4	0	0.8333333333333334	5	6	0.8	12	0.8	0.2857142857142857	0.09999971480762845	0.5000010314685812	0.2645950426314578	0.5465169926311243	-0.07397373580318164	0.5102058920196985	0.8013561398238406	0.5189443408846547	1.0	0.8888888888888888	0.0
5567	0.0005690771899155	5.450569473929387e-06	5.2670507832593325e-06	0.9999998206537152	None	0.2	1	0.3333333333333333	4	0.8	12	0.20987654320987653	0.8	16	12	0	0	0	1.0	9	9	1.1333333333333333	17	0.0	1.0	0.10727361321077575	0.6372435053796248	0.09265488852174401	0.5860156681402382	-0.2801565840555472	0.9951859057660134	0.8530283925176215	0.8890203590778653	0	1.0	0.0
3973	0.00026366090440008784	7.05340850410257e-07	-6.976578900663202e-07	0.9999999731203821	None	0.2	1	0.3333333333333333	4	0.8	12	0.20987654320987653	0.8	16	12	0	0	0	1.0	9	9	1.1333333333333333	17	0.0	1.0	0.0006588788757517089	0.6704805113271911	0.08091363351937136	0.5787081738054797	-0.016586541477806065	0.6395650437040099	0.6321028439344182	0.6303618592588208	0	1.0	0.0
1017	None	None	None	None	None	0.3333333333333333	1	0.5	4	0.6666666666666666	6	0.3055555555555556	0.6666666666666666	10	6	0	0	0	1.0	6	6	0.7333333333333333	11	0.0	0.8	3.253052005521209e-05	0.5002205784057373	9.08751809677518e-05	0.5007067161256706	0.09998559311813271	0.5000813143041741	0.6155785030760382	0.5003362030564084	0	0.5	0.0
2356	None	None	None	None	None	0	0	0.5	1	1.0	1	1.0	1.0	2	1	0	2	0	0.3333333333333333	1	3	0.2	3	0.6666666666666666	0	0.09944703664906772	0.5005382411166369	-0.047696875102048196	0.5097564970352504	1.5695197465805582e-16	0.5000000000000004	0.6486444619039273	0.5034319384115304	0.75	1.0	0.0
6071	0.004487072840519332	0.0006088960623168002	0.000472175596116342	0.9975991127290229	None	0.2	1	0.3333333333333333	4	0.8	12	0.20987654320987653	0.8	16	12	0	0	0	1.0	9	9	1.1333333333333333	17	0.0	1.0	0.09999999941629978	0.5000007307482431	-0.036266725269081444	0.6511531655714623	0.07319339623956077	0.5664426696398002	0.6482818843310895	0.5737470242980307	0	1.0	0.0
3935	0.0008272639038028403	0.00010680229586034811	-1.6095222822004308e-05	0.9990781883868388	None	0.25	1	0.4	4	0.7692307692307693	10	0.23809523809523808	0.7692307692307693	14	10	0	0	0	0.7777777777777778	7	9	1.0	15	0.0	1.0	1.9742430148323827e-06	0.508227981445837	-0.12739309000902482	0.5589753772821612	0.0493593271415212	0.5174853832080007	0.6797908919854675	0.5282938811340309	0	0.14285714285714285	0.0
2651	0.002229595143699468	0.0011149133148541407	-0.00042215503752337163	0.9985498955989548	None	0.25	1	0.4	4	0.75	9	0.25925925925925924	0.75	13	9	0	0	0	0.6666666666666666	6	9	0.9333333333333333	14	0.0	1.0	0.09989623402284234	0.5007708046387624	0.09998948622101447	0.5004857158923062	0.03592040208905881	0.5659185982748576	0.5745465356513585	0.5225051382290533	0	1.0	0.0
5823	0.00045669391196876877	2.624373093699532e-06	-1.305185312925718e-06	0.9999824719798831	None	0.2	1	0.3333333333333333	4	0.8	12	0.20987654320987653	0.8	16	12	0	0	0	1.0	9	9	1.1333333333333333	17	0.0	1.0	-0.018296949855476502	0.6898521066225829	0.14690224371337823	0.6882790462263714	0.09998203176398553	0.5000199269238685	0.6892061084876733	0.6296069991531499	0	1.0	0.0
3326	3.892328554731794e-09	3.874143321454672e-09	3.7179953880643276e-09	0.9999998773115027	None	0	0	0	0	0	0	1.0	0	0	0	0	1	0	1.0	1	1	0.06666666666666667	1	0.25	0	0	0	0	0	0	0	0	0	0	0	0
2649	1.2383366644883302e-07	9.900343913652475e-08	-5.71611537132036e-10	0.9999793845634279	None	0	0	0.037037037037037035	2	0.9746835443037974	77	1.0	0	1	0	79	0	0	1.0	9	9	5.4	81	0.0	1.0	0	0	0	0	0	0	0	0	0	0	0
360	None	None	None	None	None	0	0	0	0	0	0	1.0	0	0	0	0	2	0	1.0	1	1	0.06666666666666667	1	0.5	0	0	0	0	0	0	0	0	0	0	0	0
7128	0.002885758651720277	0.001191112578150901	0.001066289753593255	0.9967561945686668	None	0.2	1	0.3333333333333333	4	0.8	12	0.20987654320987653	0.8	16	12	0	0	0	1.0	9	9	1.1333333333333333	17	0.0	1.0	-0.09999997215342918	0.5000001422219402	-0.08412027240436563	0.6681606485179067	0.07472037808291634	0.5535042157214217	0.684651262285798	0.5756413600997705	0	1.0	0.0
3984	0.0003397816696289404	0.0002698571230234689	-0.00026981273047229325	0.9979428819485575	None	0	0	0.25	1	1.0	3	1.0	1.0	4	3	0	3	0	0.2	1	5	0.3333333333333333	5	1.0	0	-0.09999964232236289	0.5000007136159544	-0.038074113037850174	0.6033945523302221	0.09999967382871222	0.5000002347079333	0.699600528797424	0.5349125226556227	0.0	0	0.0
1958	None	None	None	None	None	0	0	0	0	0	0	1.0	0	0	0	0	4	0	1.0	1	1	0.06666666666666667	1	1.0	0	0	0	0	0	0	0	0	0	0	0	0
7329	0.0	0.0	0.0	0.9999999999999998	None	0	0	0	0	0	0	1.0	0	0	0	0	4	0	1.0	1	1	0.06666666666666667	1	1.0	0	0	0	0	0	0	0	0	0	0	0	0
5124	0.0036838962151519057	0.0011924326477238565	-0.00015013030551537106	0.9947443272010184	None	0.2	1	0.3333333333333333	4	0.8	12	0.20987654320987653	0.8	16	12	0	0	0	1.0	9	9	1.1333333333333333	17	0.0	1.0	0.08394623541162909	0.581358857078218	-0.12855408577416869	0.5761956324820473	-0.09094276314859927	0.5688890806343666	0.726748086224306	0.5754892360839331	0	0.3125	0.0
4579	0.0	0.0	0.0	1.0	None	0	0	0	0	0	0	1.0	0	0	0	0	0	0	1.0	1	1	0.06666666666666667	1	0.0	0	0	0	0	0	0	0	0	0	0	0	0
966	None	None	None	None	None	1.0	1	1.0	4	0.0	0	0.5555555555555556	0	4	0	0	0	0	1.0	3	3	0.3333333333333333	5	0.0	1.0	0	0	0	0	0	0	0	0	0	0	0
4206	4.45555207192588e-09	4.2826249576175656e-09	-3.6063073937127533e-09	0.9999985526407349	None	0.2	1	0.3333333333333333	4	0.8	12	0.20987654320987653	0.8	16	12	0	0	0	1.0	9	9	1.1333333333333333	17	0.0	1.0	0.1246845633537299	0.971325714935076	-0.034341685939891106	0.6742586572663685	2.523197148620246e-05	0.5006277811154206	0.7035723094779807	0.8049557426517404	0	1.0	0.0
4263	8.48398218313577e-05	8.505640144157658e-07	-6.574307472771175e-07	0.9996708519718573	None	0	0	0	0	0	0	1.0	0	0	0	0	2	0	1.0	1	1	0.06666666666666667	1	0.5	0	0	0	0	0	0	0	0	0	0	0	0
6072	0.0034455398204826064	0.0018556445590109443	0.001430776425674672	0.9983475572929941	None	0	0	0.3333333333333333	2	0.8571428571428571	6	0.36	0.8571428571428571	8	6	0	2	0	1.0	5	5	0.6	9	1.0	0	-0.09999999997964211	0.5000000912672632	1.0413072147384497e-06	0.5103392826619257	0.13669899995963147	0.5161948520642161	0.7251579184199181	0.508846199125935	1.0	1.0	0.0
6679	None	None	None	None	None	0.125	1	0.42105263157894735	8	0.5384615384615384	14	0.5714285714285714	0.4230769230769231	19	11	8	0	0	1.0	7	7	1.8666666666666667	28	0.0	0.6666666666666666	-0.09999999999973988	0.5000002130074546	0.10204909164688714	0.6211381194664582	0.05188004333048997	0.5425867925128942	0.7006889745560286	0.5552026769867713	0	0	0.0
2832	0.0	0.0	0.0	0.9999999999999998	None	0	0	0	0	0	0	1.0	0	0	0	0	4	0	1.0	1	1	0.06666666666666667	1	1.0	0	0	0	0	0	0	0	0	0	0	0	0
5703	0.001808227109879334	0.0008996044257962465	0.0008995420751828747	0.9957844359849402	None	0	0	0.25	1	1.0	3	1.0	1.0	4	3	0	0	0	0.2	1	5	0.3333333333333333	5	0.0	0	0.09999839903125878	0.5000095141444401	0.0026034697311571164	0.5261454936921887	0.09987270683428136	0.5021095352842386	0.6125587279272248	0.5094283572959554	0	1.0	0.0
77	None	None	None	None	None	0	0	0.3888888888888889	7	0.5	12	0.3611111111111111	0	0	0	25	5	0	0.8888888888888888	8	9	1.7333333333333334	26	0.09259259259259259	0.18181818181818182	0	0	0	0	0	0	0	0	0	0	0
7499	None	None	None	None	None	0.14285714285714285	1	0.4375	7	0.5714285714285714	12	0.42592592592592593	0.5238095238095238	18	11	4	2	0	0.6666666666666666	9	6	1.5333333333333334	23	0.4	0.8235294117647058	-0.01735873165565322	0.6244159752909395	-0.09837431996923676	0.5365918753996722	-0.1938323266155046	0.606762400895744	0.6860886552428157	0.5897412514692272	1.0	0.6666666666666666	0.0
6218	0.0006936167260728189	2.7446527228738397e-05	2.3399707741463983e-05	0.9988910154522398	None	0.25	1	0.4	4	0.75	9	0.25925925925925924	0.75	13	9	0	0	0	0.6666666666666666	6	9	0.9333333333333333	14	0.0	1.0	0.0511368762243567	0.5726877096092997	-0.32571659633352823	0.83587844035155	0.03828063766985308	0.5734597574013947	0.8405167854209243	0.6767539808743628	0	0.3076923076923077	0.0
3751	0.00041145925445566593	4.233526235679786e-06	-2.6449871448102243e-06	0.9999705601117882	None	0	0	0.3333333333333333	3	0.8181818181818182	9	0.28888888888888886	0.8181818181818182	12	9	0	1	0	0.5555555555555556	5	9	0.8666666666666667	13	1.0	1.0	0.06556571823651405	0.6505006491392478	0.046848441523812255	0.579919395459	0.09988848821295007	0.5025788099238438	0.5875858767501955	0.5788366324534362	0.9166666666666666	0.9166666666666666	0.0
4331	0.008008916524354854	0.0024892467406423904	0.002471870419847596	0.9923486558480147	None	0.2	1	0.3333333333333333	4	0.8	12	0.20987654320987653	0.8	16	12	0	0	0	1.0	9	9	1.1333333333333333	17	0.0	1.0	0.3058595212547156	0.7470358175321482	0.07876322145143219	0.5380633647167395	0.04917347585633629	0.572161840799744	0.7517340261061063	0.6245009498275824	0	1.0	0.0
1	None	None	None	None	None	0	0	0	0	0	0	1.0	0	0	0	0	4	0	1.0	1	1	0.06666666666666667	1	1.0	0	0	0	0	0	0	0	0	0	0	0	0
172	None	None	None	None	None	0	0	0.3333333333333333	4	0.6	9	0.85	0	2	0	14	8	0	0.8	4	5	1.1333333333333333	17	0.26666666666666666	0.8333333333333334	0	0	0	0	0	0	0	0	0	0	0
1136	None	None	None	None	None	0	0	0	0	0	0	1.0	0	0	0	0	0	0	1.0	1	1	0.06666666666666667	1	0.0	0	0	0	0	0	0	0	0	0	0	0	0
5000	0.013561683692134681	0.008414756382940234	0.005386287253017846	0.9967251151353345	None	0.2	1	0.3333333333333333	4	0.8	12	0.20987654320987653	0.8	16	12	0	0	0	1.0	9	9	1.1333333333333333	17	0.0	1.0	-0.09999999433056157	0.5002437275258637	0.027717447130017274	0.5748579076303518	-0.24588390981051483	0.6107479953139416	0.7595365380664221	0.5624334335811875	0	0	0.0
4367	0.004444575528262986	0.00048273719877150464	-0.00047524486231146913	0.995370979360044	None	0.2	1	0.3333333333333333	4	0.8	12	0.20987654320987653	0.8	16	12	0	0	0	1.0	9	9	1.1333333333333333	17	0.0	1.0	0.023254656389873708	0.6683947071073771	0.0709118646921183	0.5882622841901225	-0.2787055429087345	0.9986750121545808	0.8398073428340489	0.9283034026188786	0	1.0	0.0
7146	None	None	None	None	None	0.21052631578947367	4	0.45	18	0.49122807017543857	28	0.7283950617283951	0.3684210526315789	39	21	19	0	0	1.0	9	9	3.933333333333333	59	0.0	0.9056603773584906	-0.09999999965051967	0.5010899871940657	1.4333399229738132e-10	0.5524754026913522	-0.022440733762050753	0.6780030248479264	0.6260934062948633	0.5792955726562451	0	0.9487179487179487	0.0
3291	0.0	0.0	0.0	1.0	None	0	0	0	0	0	0	1.0	0	0	0	0	0	0	1.0	1	1	0.06666666666666667	1	0.0	0	0	0	0	0	0	0	0	0	0	0	0
2099	None	None	None	None	None	0.5	2	0.7	7	0.23076923076923078	3	0.5	0.15384615384615385	9	2	5	0	0	0.8333333333333334	6	5	1.0	15	0.0	0.7272727272727273	-0.0060607070782157674	0.6405261183354226	0.1250660653859213	0.5826898299568712	-0.035184432170137954	0.6800420933712154	0.7094537816257174	0.6353287449877296	0	1.0	0.0
4894	8.005485555071533e-05	5.598055144574285e-05	5.5972859406826064e-05	0.9985709016177587	None	0.25	1	0.4	4	0.75	9	0.25	0.75	13	9	0	0	0	0.875	8	7	0.9333333333333333	14	0.0	0.8571428571428571	-0.026075163750022962	0.5137788559467309	0.00508834292053199	0.5146391428735478	0.054726378354744434	0.5529071106496299	0.5810026482625918	0.5271504615739311	0	0	0.0
2323	None	None	None	None	None	0	0	0.3	6	0.7037037037037037	19	0.6444444444444445	0.6666666666666666	24	18	4	5	0	0.5555555555555556	5	9	1.9333333333333333	29	0.8333333333333334	0.3333333333333333	0.09555805710883677	0.5303248277888758	0.08135750294103607	0.6403840471900158	0.07420452912424223	0.5803912902301843	0.5431098444391843	0.5844220524868208	1.0	1.0	0.0
1195	None	None	None	None	None	0	0	0.3333333333333333	2	0.8571428571428571	6	0.36	0.8571428571428571	8	6	0	2	0	1.0	5	5	0.6	9	1.0	0	0.09975703172806008	0.5177780539779145	0.05139548311235738	0.5135027544208755	0.08679899522573756	0.5401258571524492	0.552730877746373	0.5238166037088602	1.0	1.0	0.0
3568	0.007615884756965503	0.001152615034794901	0.0005975444178219239	0.9936217305544218	None	0	0	0.4	4	0.6666666666666666	8	0.4666666666666667	0.5833333333333334	11	7	2	0	0	0.8333333333333334	6	5	0.9333333333333333	14	0.0	0.2222222222222222	-0.09999995111946457	0.5000006370832621	0.1166812611106269	0.5301015044544927	-0.12021695714601481	0.5264431414733939	0.7431512233347397	0.51885985585931	0	1.0	0.0
2499	None	None	None	None	None	0	0	0.13157894736842105	5	0.8727272727272727	48	0.9047619047619048	0.01818181818181818	4	1	52	4	0	0.7777777777777778	7	9	3.8	57	0.0380952380952381	0.9411764705882353	0.07654295865476188	0.7259942173660258	0.0856527850783942	0.6006737082811318	0.0960517396232298	0.5406636093085383	0.5324795658841609	0.6260309511647822	0.0	0	0.0
2470	None	None	None	None	None	0	0	0	0	0	0	1.0	0	0	0	0	4	0	1.0	1	1	0.06666666666666667	1	1.0	0	0	0	0	0	0	0	0	0	0	0	0
4588	0.0073035993896518655	0.0011548978557635052	0.000983449798097826	0.9925364833038437	None	0.25	1	0.4	4	0.75	9	0.25925925925925924	0.75	13	9	0	0	0	0.6666666666666666	9	6	0.9333333333333333	14	0.0	1.0	0.01878054030706946	0.5377726049020559	0.027880441686576864	0.5865696990958148	-0.15520588862974558	0.9990522373815561	0.9577322733850618	0.9232405437602631	0	0.8461538461538461	0.0
3856	0.000653383612570559	8.740193290362993e-05	2.060043007884515e-05	0.999390906832359	None	0	0	0.3333333333333333	3	0.8181818181818182	9	0.28888888888888886	0.8181818181818182	12	9	0	0	0	0.5555555555555556	9	5	0.8666666666666667	13	0.0	1.0	0.01475445473642056	0.5752015606986457	0.030300635245372694	0.6470895231910324	0.0016804040309344882	0.628698780080385	0.5948623259579109	0.6174341249695711	0	1.0	0.0
3635	0.002696488099546962	0.0019181278716771998	0.0014509146637544403	0.9955903908550204	None	0.25	1	0.4	4	0.7692307692307693	10	0.23809523809523808	0.7692307692307693	14	10	0	0	0	0.7777777777777778	7	9	1.0	15	0.0	1.0	0.09961080008587528	0.5532297891736001	0.029028411537780203	0.5812931620654872	0.08912670398876629	0.6114584037737951	0.571712100553234	0.5821859252200814	0	1.0	0.0
3905	0.0027276535125841856	0.0019111615584283684	0.0014459625064872595	0.9956745233758794	None	0.25	1	0.4	4	0.7692307692307693	10	0.23809523809523808	0.7692307692307693	14	10	0	0	0	0.7777777777777778	7	9	1.0	15	0.0	1.0	0.09961080008587528	0.5532297891736001	0.029028411537780203	0.5812931620654872	0.08912670398876629	0.6114584037737951	0.571712100553234	0.5821859252200814	0	1.0	0.0
59	None	None	None	None	None	0	0	0.16666666666666666	7	0.8	48	0.7654320987654321	0.26666666666666666	20	16	41	0	0	1.0	9	9	4.133333333333334	62	0.0	0.7142857142857143	0.34953694079797826	0.9999999999999991	-0.4966999696382395	0.9999999999999998	-0.02263625017360039	0.9999999999999885	0.9998146014345328	0.9999999999999989	0	1.0	0.0
1841	None	None	None	None	None	0	0	0.25	1	1.0	4	0.6	0.75	4	3	1	2	0	0.4	5	2	0.4	6	0.4	0	0.09506218158134885	0.5536205867556241	0.18952767791866493	0.5	0.06866411984999367	0.5567292562037717	0.6295805986933046	0.5368670195862693	1.0	1.0	0.0
2399	None	None	None	None	None	0	0	0.3333333333333333	2	0.8333333333333334	5	0.4	0.8333333333333334	7	5	0	2	0	0.8	5	4	0.5333333333333333	8	1.0	0	0.17829240021556478	0.9996173549143752	0.22727563055560532	0.9872030046082785	-0.09204537053488412	0.5263349211778436	0.9616376446752978	0.9837994068288223	1.0	1.0	0.0
5847	0.008887224626728725	0.006824616740821908	0.006679781646074147	0.9966305657479119	None	0.2	1	0.3333333333333333	4	0.8	12	0.20987654320987653	0.8	16	12	0	0	0	1.0	9	9	1.1333333333333333	17	0.0	1.0	0.09991889703388367	0.5005541506879299	0.024416525694461202	0.5856322530678805	0.09227331145873685	0.5379154820254848	0.5855344060118772	0.5415794559250969	0	1.0	0.0
3306	None	None	None	None	None	0.21052631578947367	4	0.43902439024390244	18	0.5254237288135594	31	0.7530864197530864	0.4745762711864407	45	28	15	0	0	1.0	9	9	4.066666666666666	61	0.0	0.9090909090909091	0.0999975307669428	0.5000862327418131	0.005316260737268432	0.5825036693774288	0.08038927493580758	0.6382563025521648	0.6094566746502851	0.5745410018955872	0	1.0	0.0
5517	1.1453862264092091e-07	1.0657291342523587e-07	-1.045815551371412e-08	0.9999833076167357	None	0	0	0.018518518518518517	1	1.0	78	0.9876543209876543	0	0	0	79	1	0	1.0	9	9	5.333333333333333	80	0.006172839506172839	0.9859154929577465	0	0	0	0	0	0	0	0	0	0	0
3936	0.0	0.0	0.0	0.9999999999999998	None	0	0	0	0	0	0	1.0	0	0	0	0	4	0	1.0	1	1	0.06666666666666667	1	1.0	0	0	0	0	0	0	0	0	0	0	0	0
1641	None	None	None	None	None	0	0	0.42857142857142855	3	0.75	6	0.3333333333333333	0.75	9	6	0	1	0	0.8333333333333334	6	5	0.6666666666666666	10	1.0	0.4	0.058234554511586156	0.5300872542426436	0.041919847210979515	0.5053253359241026	0.08768872131213354	0.5671885097668555	0.5458961785420472	0.5342949154699987	1.0	1.0	0.0
2954	8.365638874620416e-05	5.386882035249855e-07	-1.4685291558026588e-07	0.9999920507762167	None	0.16666666666666666	1	0.5333333333333333	8	0.45	9	0.4489795918367347	0.35	13	7	8	5	0	1.0	7	7	1.4666666666666666	22	0.35714285714285715	0.4	0.13944533725977562	0.9892081388880052	1.792831495113457e-05	0.5088645629289743	0.098928371166534	0.5230271503963474	0.6424699865923421	0.8247089444173475	0.9230769230769231	0.9230769230769231	0.0
5746	None	None	None	None	None	0	0	0.18181818181818182	6	0.7872340425531915	37	0.6805555555555556	0.14893617021276595	12	7	36	2	0	0.8888888888888888	9	8	3.2666666666666666	49	0.028169014084507043	0.6976744186046512	8.74523565528391e-15	0.5000026945618444	0.09912118106617561	0.5327819866767391	0.06821299813020168	0.5666931986198445	0.6025620565622742	0.5332590773922324	0.9166666666666666	1.0	0.0
3627	None	None	None	None	None	0.14285714285714285	2	0.4	12	0.5476190476190477	23	0.5432098765432098	0.35714285714285715	26	15	17	9	0	1.0	9	9	2.933333333333333	44	0.3333333333333333	0.6842105263157895	-0.08985584053208603	0.5384590356279323	2.934674376139212e-06	0.5749257670210863	0.04889716429421509	0.8726736288925623	0.6812457775884497	0.6886127828254113	1.0	0.9615384615384616	0.0
6834	0.011694626443697507	0.00022597458595054353	-3.606795137724088e-06	0.9965210101508336	None	0.2	1	0.3333333333333333	4	0.8	12	0.20987654320987653	0.8	16	12	0	0	0	1.0	9	9	1.1333333333333333	17	0.0	1.0	-0.04741532886886244	0.6349968962849323	0.20562681652662876	0.6409089127862236	0.1663886690508499	0.9999981296600872	0.8105386465417399	0.9916253660097972	0	1.0	0.0
6838	0.0	0.0	0.0	0.9999999999999998	None	0	0	0	0	0	0	1.0	0	0	0	0	4	0	1.0	1	1	0.06666666666666667	1	1.0	0	0	0	0	0	0	0	0	0	0	0	0
4349	5.618227133195298e-08	4.865438514469203e-08	-4.7390930916527674e-08	0.9999906948886933	None	0.1	1	0.18181818181818182	4	0.8387096774193549	26	0.673469387755102	0	0	0	32	19	0	1.0	7	7	2.2	33	0.27941176470588236	1.0	0	0	0	0	0	0	0	0	0	0	0
2913	2.657011376186567e-07	1.6385829843930064e-08	7.436667217166864e-09	0.9999967890360433	None	0.5	1	0.6666666666666666	4	0.5	3	0.4	0.5	7	3	0	0	0	0.8	5	4	0.5333333333333333	8	0.0	0.6666666666666666	0.0015802720213793024	0.5004047355842643	0.005401687758214623	0.6258969131544485	3.5772494185209427e-07	0.5031999811860371	0.5384966571549592	0.5439755258606697	0	1.0	0.0
1189	None	None	None	None	None	0	0	0.041666666666666664	2	0.9714285714285714	68	1.0	0.02857142857142857	2	2	69	8	0	0.8888888888888888	9	8	4.8	72	0.056338028169014086	1.0	0.08323206376017774	0.5071603917724603	1.8798285153333652e-08	0.5000000125823654	0.04196583219704803	0.6261882354069939	0.6020461688621511	0.545254336399091	1.0	1.0	1.0
3466	None	None	None	None	None	0	0	0.1111111111111111	6	0.8734177215189873	69	1.0	0.13924050632911392	12	11	68	0	0	1.0	9	9	5.4	81	0.0	1.0	-0.03146472275197038	0.6791074554935275	1.6382343559237588e-05	0.5011592885195101	0.09880592872318365	0.5271278543206662	0.6361530114038132	0.5714189453535586	0	0.9166666666666666	0.0
6661	0.007442809824720024	0.007137551524261311	0.007103767831627531	0.9987286955854937	None	0.2	1	0.3333333333333333	4	0.8	12	0.20987654320987653	0.8	16	12	0	0	0	1.0	9	9	1.1333333333333333	17	0.0	1.0	0.09995646644033503	0.5032504499900438	0.030210958530597687	0.5378486113766822	0.021260988555442076	0.6206407005832352	0.5896186416239361	0.5545285293752413	0	0.5	0.0
2984	0.011273539435124352	0.00039269999944592835	0.000367935095131151	0.9951481722633758	None	0.16666666666666666	1	0.5	7	0.3888888888888889	7	0.6666666666666666	0.2222222222222222	8	4	11	5	0	0.8333333333333334	5	6	1.3333333333333333	20	0.22727272727272727	0.13333333333333333	0.09124677345369513	0.5798456433059908	4.915097762468481e-19	0.5000000000008399	0.005714086004582084	0.5957838758737779	0.5960051805239656	0.5588976316595509	0.0	0	0.0
2695	0.002915249339777921	0.00022435180633728478	-0.00018776765560333915	0.9953951167573367	None	0.25	1	0.4	4	0.75	9	0.25925925925925924	0.75	13	9	0	0	0	0.6666666666666666	9	6	0.9333333333333333	14	0.0	1.0	0.0006879983563649716	0.586951935660896	-0.0999931219025813	0.5014681370043906	0.09743501640920108	0.5239975060416383	0.6922475281790355	0.5377045662274357	0	1.0	0.0
3021	None	None	None	None	None	0.2	1	0.5	6	0.5333333333333333	8	0.4722222222222222	0.3333333333333333	10	5	6	0	0	0.4444444444444444	9	4	1.1333333333333333	17	0.0	0.7692307692307693	0.06250161948020061	0.5250030580096087	0.05832710368855063	0.5272334586545214	0.03783660912200371	0.518854401404548	0.5270956445515416	0.5236981352983444	0	1.0	0.0
5682	None	None	None	None	None	0.16666666666666666	2	0.34615384615384615	9	0.6756756756756757	25	0.48148148148148145	0.40540540540540543	22	15	16	0	0	1.0	9	9	2.6	39	0.0	0.8	0.08880365498022993	0.5708521493322495	0.08131363479469918	0.6735503035137683	0.07708507850524494	0.5478900379104865	0.5594947413783343	0.5988289841015259	0	1.0	0.0
2693	2.2815855663616444e-06	7.799603703777532e-07	7.794415616921758e-07	0.9997922988289413	None	0	0	0.3333333333333333	1	1.0	2	1.0	1.0	3	2	0	3	0	0.25	1	4	0.26666666666666666	4	1.0	0	4.7845266651616694e-15	0.500000000004491	0.07249677078542541	0.5527063976186393	0.03785688094726282	0.5062772134777875	0.5734800338502396	0.5197165958072988	1.0	1.0	0.0
1770	None	None	None	None	None	0.18181818181818182	2	0.4	10	0.6	21	0.4567901234567901	0.5714285714285714	30	20	6	0	0	1.0	9	9	2.466666666666667	37	0.0	0.5714285714285714	0.027806488121924388	0.5536005892008827	0.09220598292407427	0.5746465044656436	0.26467241839485556	0.6971940554155184	0.7385112178697093	0.6106420482790238	0	1.0	0.0
1806	None	None	None	None	None	0.25	1	0.4	4	0.75	9	0.25925925925925924	0.75	13	9	0	0	0	0.6666666666666666	6	9	0.9333333333333333	14	0.0	1.0	0.009822567285072633	0.6021886211027992	0.028157618691210622	0.683479274656247	0.09411975377885502	0.5495861855540478	0.6095520475452717	0.6132829380255191	0	0.3076923076923077	0.0
4131	0.0037189422924330845	0.0010731759256125068	0.0006292228326432276	0.9871467857311874	None	0	0	0.36	9	0.5428571428571428	19	0.7551020408163265	0.17142857142857143	13	6	23	0	0	1.0	7	7	2.466666666666667	37	0.0	1.0	-0.17470651263609063	0.9999999818402624	0.11036806429331417	0.5696056954656349	0.09999998694546536	0.500000066736782	0.8668093269209456	0.9976116641238295	0	1.0	0.0
1344	None	None	None	None	None	0.5	1	0.6666666666666666	4	0.5	3	0.4444444444444444	0.5	7	3	0	0	0	0.5	3	6	0.5333333333333333	8	0.0	1.0	0.07464666386676025	0.5716887966431882	0.05041947530837339	0.5514580603705468	-0.09973137610857732	0.5028433946674515	0.6821167207635211	0.5421234195422419	0	1.0	0.0
7171	0.00034227017903351413	2.325354706589311e-06	1.847146841246445e-06	0.9999752692347095	None	0.25	1	0.4	4	0.75	9	0.25925925925925924	0.75	13	9	0	0	0	0.6666666666666666	6	9	0.9333333333333333	14	0.0	1.0	-0.0999999999996397	0.5000003050740782	-0.043552174417165024	0.6534059096067731	-0.05353897485862785	0.6698071392284352	0.5656457445937857	0.609954139162825	0	0	0.0
1718	None	None	None	None	None	0.2857142857142857	2	0.35294117647058826	6	0.7391304347826086	17	0.30864197530864196	0.7391304347826086	23	17	1	0	0	1.0	9	9	1.6666666666666667	25	0.0	1.0	0.09183930992421832	0.5342870097583322	-0.09999945408742292	0.5001253552103576	0.005128401700925894	0.5193021284454992	0.6869696477846498	0.5179183189387221	0	1.0	0.0
5430	0.0029439399698905746	0.0003656083173924137	0.0003213463496703802	0.9971399901041723	None	0.25	1	0.36363636363636365	4	0.7857142857142857	11	0.2222222222222222	0.7857142857142857	15	11	0	0	0	0.8888888888888888	9	8	1.0666666666666667	16	0.0	1.0	-0.0050322138386849295	0.676524296919545	0.05900528260097647	0.5277112820651032	-0.0668070336998286	0.6474026492359386	0.653153014308119	0.6190414417881069	0	0.7333333333333333	0.0
3319	0.0003685484722001088	2.4288560451182007e-05	-4.197580073138889e-07	0.9990753968722638	None	0	0	0.6666666666666666	2	0.5	1	0.6666666666666666	0.5	3	1	0	0	0	0.6666666666666666	3	2	0.26666666666666666	4	0.0	0	0.08762060414459524	0.5183303759265447	0.09999940756523644	0.5000040867786463	-0.22317105463791576	0.537003101331952	0.8195993278070186	0.518462788443005	0	0	0.0
4602	0.0	0.0	0.0	0.9999999999999998	None	0	0	0	0	0	0	1.0	0	0	0	0	4	0	1.0	1	1	0.06666666666666667	1	1.0	0	0	0	0	0	0	0	0	0	0	0	0
3084	0.0008884114241383451	0.00013910858051023562	4.533526195605454e-05	0.99766432740452	None	0.2	1	0.3333333333333333	4	0.8	12	0.20987654320987653	0.8	16	12	0	0	0	1.0	9	9	1.1333333333333333	17	0.0	1.0	1.1144651567571653e-10	0.5000000103963386	-0.15885624212913055	0.9999998838354558	0.04977410637981535	0.5772826551820847	0.7946493102569957	0.9956213597334227	0	1.0	0.0
418	None	None	None	None	None	0	0	0.4	4	0.6923076923076923	9	0.42857142857142855	0.38461538461538464	9	5	5	2	0	0.7142857142857143	5	7	1.0	15	0.2	0.15384615384615385	0.00027359738372510946	0.5039313942995163	0.09999996140755629	0.5000006294379219	4.0436939398597347e-10	0.5000105878858127	0.6155638379834463	0.5013142278546519	1.0	1.0	0.0
410	None	None	None	None	None	0	0	0	0	0	0	1.0	0	0	0	0	0	0	1.0	1	1	0.06666666666666667	1	0.0	0	0	0	0	0	0	0	0	0	0	0	0
4582	0.0	0.0	0.0	1.0	None	0	0	0	0	0	0	1.0	0	0	0	0	0	0	1.0	1	1	0.06666666666666667	1	0.0	0	0	0	0	0	0	0	0	0	0	0	0
1514	None	None	None	None	None	0	0	0.5	2	0.75	3	1.0	0.75	5	3	0	0	0	0.16666666666666666	6	1	0.4	6	0.0	0.4	0.10538451021948754	0.5682514192361926	0.01713195935427846	0.6357407120208167	0.12992312940359932	0.5213443589041327	0.6307476965313409	0.5758332774886964	0	1.0	0.0
3990	0.0004090941506121716	3.1348191975145035e-05	3.029290535485166e-05	0.9985879456637811	None	0.2	1	0.3333333333333333	4	0.8	12	0.20987654320987653	0.8	16	12	0	0	0	1.0	9	9	1.1333333333333333	17	0.0	1.0	0.0983962756881001	0.5064859687628337	0.05351458169449459	0.5935369494847813	0.09947614002200947	0.5038378161898447	0.5578118005452318	0.5349349292800432	0	0	0.0
3495	0.0	0.0	0.0	1.0	None	0	0	0	0	0	0	1.0	0	0	0	0	0	0	1.0	1	1	0.06666666666666667	1	0.0	0	0	0	0	0	0	0	0	0	0	0	0
3107	1.5006770916974438e-05	5.023239252246425e-07	4.214630123546001e-07	0.9999735047987064	None	0.1875	3	0.4117647058823529	14	0.5510204081632653	27	0.6296296296296297	0.4897959183673469	37	24	13	0	0	1.0	9	9	3.4	51	0.0	0.6666666666666666	0.021495191234384117	0.6723772000063409	0.06612695433224562	0.5626817415212403	0.00264554156457849	0.5071267642639077	0.5976481139181055	0.5825311753237233	0	0.8918918918918919	0.0
5046	0.006529715054785263	0.0001478302753285844	-7.852478156977687e-05	0.9990358948891953	None	0.2	1	0.3333333333333333	4	0.8	12	0.20987654320987653	0.8	16	12	0	0	0	1.0	9	9	1.1333333333333333	17	0.0	1.0	-0.09999999752176728	0.5000355190900905	0.028150510018620352	0.5727963315920633	-0.2249751899551809	1.0	0.7413387966271743	0.9999999229530535	0	0	0.0
3630	0.0036715997332195317	0.0016514775999420808	-0.0014163910499661128	0.995011113173662	None	0.2	1	0.3333333333333333	4	0.8	12	0.20987654320987653	0.8	16	12	0	0	0	1.0	9	9	1.1333333333333333	17	0.0	1.0	0.09726135679164545	0.5288304143947669	0.00021783629065220714	0.5252058449356267	0.09155363472809601	0.5864057795564379	0.6082706569144506	0.5469847413628108	0	1.0	0.0
5060	0.004848928899273743	0.0011885866812844802	-7.783566045479414e-05	0.9926212457345419	None	0.2	1	0.3333333333333333	4	0.8	12	0.20987654320987653	0.8	16	12	0	0	0	1.0	9	9	1.1333333333333333	17	0.0	1.0	0.06851713322465229	0.5925208455620059	0.012222737219645544	0.5086375613565947	0.09999755048729826	0.5000008952015982	0.5995450073493557	0.5340267860873016	0	1.0	0.0
2571	0.001231627436264283	0.00011082141817223473	1.3695469074033844e-05	0.9953019644901435	None	0	0	0.38095238095238093	8	0.5517241379310345	16	0.6888888888888889	0.10344827586206896	8	3	22	2	0	0.5555555555555556	5	9	2.066666666666667	31	0.046511627906976744	0.6153846153846154	0.059269374385708284	0.6747158530920533	0.06948229408701176	0.5486242957641569	0.003385959627323974	0.5204998726884229	0.5891719163156774	0.583117414652219	1.0	1.0	0.0
2996	0.00018563440209532994	9.179050991240196e-07	-7.904817610231343e-07	0.9999951494200956	None	0.3333333333333333	1	0.4444444444444444	4	0.7272727272727273	8	0.2653061224489796	0.7272727272727273	12	8	0	0	0	1.0	7	7	0.8666666666666667	13	0.0	0.6666666666666666	0.09999645735714414	0.5000383478377886	0.0999989189681483	0.500052588119734	0.05822169029056203	0.660090651603681	0.5490766182154623	0.555113643976849	0	1.0	0.0
4258	1.6427791049407764e-10	2.8514852978137585e-12	-1.122570337518003e-12	0.9999999998219672	None	0.2	1	0.3333333333333333	4	0.8	12	0.20987654320987653	0.8	16	12	0	0	0	1.0	9	9	1.1333333333333333	17	0.0	1.0	0.06176048467464662	0.9880545957883009	0.022033003998272533	0.5445159970490212	1.2756493823011892e-10	0.5000000419283847	0.5663106186070039	0.8221978156618455	0	1.0	0.0
5875	0.0036534600704850816	0.00018483708927773284	-8.260263427545308e-06	0.9943429425363725	None	0.2	1	0.3333333333333333	4	0.8	12	0.20987654320987653	0.8	16	12	0	0	0	1.0	9	9	1.1333333333333333	17	0.0	1.0	0.09342491754184415	0.5923217674405187	-0.08015493208380098	0.5185163557398408	0.09563355178229672	0.572156086068711	0.6917424584336889	0.5612183569886487	0	0.5	0.0
3143	0.0041333900539018645	0.0006388581620230306	0.0003206403255067318	0.993574437054118	None	0	0	0.3333333333333333	2	0.8571428571428571	6	0.36	0.8571428571428571	8	6	0	0	0	1.0	5	5	0.6	9	0.0	0	0.09972888724870155	0.5005172818911583	0.09999238310459739	0.5010060800971473	-0.07519115613665313	0.5368140299934365	0.6952720940239807	0.5127985818994832	0	1.0	0.0
3628	1.791007266637969e-07	1.452267107562918e-07	1.0851749643557772e-07	0.9999574949251183	None	0	0	0.09302325581395349	4	0.9032258064516129	56	0.8888888888888888	0	0	0	63	9	0	0.8888888888888888	9	8	4.266666666666667	64	0.06923076923076923	1.0	0	0	0	0	0	0	0	0	0	0	0
1678	None	None	None	None	None	0.4166666666666667	5	0.5555555555555556	15	0.4473684210526316	17	0.49382716049382713	0.4473684210526316	32	17	7	1	0	1.0	9	9	2.6666666666666665	40	0.3333333333333333	0.7096774193548387	0.09487584485795578	0.5232337261463168	0.06440026356206935	0.6392646889191281	0.09895134003982406	0.5015468866128249	0.5608181913010813	0.5557146367605834	1.0	0.96875	0.0
5040	0.0025074592985311482	0.0002957594815309465	1.6047133315483833e-05	0.9988161474299049	None	0.2	1	0.3333333333333333	4	0.8	12	0.20987654320987653	0.8	16	12	0	0	0	1.0	9	9	1.1333333333333333	17	0.0	1.0	-0.09999995703309913	0.5000541913177365	0.09999998885292818	0.5000004244547467	0.08720340539489345	0.5432277094329887	0.7138482495075118	0.5144594715393087	0	1.0	0.0
6147	0.000327427449546828	3.6691572783358204e-06	2.7769467341073758e-06	0.999999992860806	None	0.2	1	0.3333333333333333	4	0.8	12	0.20987654320987653	0.8	16	12	0	0	0	1.0	9	9	1.1333333333333333	17	0.0	1.0	0.09992549690947719	0.5070290865259413	0.07095366413835119	0.6121042033417642	0.09990003156247769	0.5001715972026752	0.5369849739298914	0.540326416317072	0	1.0	0.0
6425	0.015321737495397156	0.011721442492049254	0.010456463465797075	0.9953167960002047	None	0.2	1	0.3333333333333333	4	0.8	12	0.20987654320987653	0.8	16	12	0	0	0	1.0	9	9	1.1333333333333333	17	0.0	1.0	-0.09999999999658579	0.5000007271076632	2.117420940386883e-05	0.5387540619551482	-0.37124489577873493	0.999999998758879	0.8275839248234609	0.9989806061459305	0	0	0.0
5161	6.8200207438607664e-09	1.300148424398646e-09	4.027915070238554e-11	0.9999996711387692	None	0.2	1	0.3333333333333333	4	0.8	12	0.20987654320987653	0.8	16	12	0	0	0	1.0	9	9	1.1333333333333333	17	0.0	1.0	0.09996281818410899	0.5004376479652457	3.243161287110168e-05	0.5002012330422775	0.00039545724237360555	0.5022678594259073	0.6152008307516381	0.5009689174899317	0	1.0	0.0
3841	None	None	None	None	None	0.14285714285714285	1	0.375	6	0.6666666666666666	14	0.92	0.47619047619047616	16	10	6	0	0	1.0	5	5	1.5333333333333334	23	0.0	0.3333333333333333	0.21318374943483298	0.6116154266015055	5.6657441406135486e-09	0.5000012062637031	0.3078570599977856	0.6962126524272222	0.7816073166799526	0.6053513689476991	0	1.0	0.0
1744	None	None	None	None	None	0	0	0.36363636363636365	8	0.5483870967741935	17	0.5238095238095238	0.45161290322580644	21	14	11	5	0	0.7777777777777778	9	7	2.2	33	0.2631578947368421	0.6923076923076923	3.55763289039626e-06	0.501257731775389	0.009144326480067525	0.587039878321933	0.08168640521247289	0.5864918792104648	0.584029141030628	0.5585842073651188	1.0	1.0	0.25
3633	0.0008031072921557621	6.21397497162836e-05	-6.375647102727527e-06	0.9959370981930121	None	0.25	1	0.5	5	0.5384615384615384	7	0.4166666666666667	0.15384615384615385	5	2	9	3	0	1.0	6	6	1.0	15	0.15789473684210525	0.6666666666666666	-0.0999999987697029	0.5000000046504635	0.00418735215479199	0.5024891248137474	-0.07519009722730345	0.5336127794220821	0.6105475373000078	0.5120485678767764	1.0	1.0	0.0
2165	None	None	None	None	None	0.4	2	0.5	6	0.6	9	0.3469387755102041	0.6	15	9	1	0	0	1.0	7	7	1.1333333333333333	17	0.0	0.6	0.0007581192526445342	0.5831780677932185	-0.09937146864652266	0.5280925479431465	0.057799912226337916	0.6739194815212425	0.6772722994327042	0.5966267686652897	0	1.0	0.0
2546	None	None	None	None	None	0	0	0	0	0	0	1.0	0	0	0	0	4	0	1.0	1	1	0.06666666666666667	1	1.0	0	0	0	0	0	0	0	0	0	0	0	0
1125	None	None	None	None	None	0.09090909090909091	2	0.2978723404255319	14	0.6617647058823529	45	0.8641975308641975	0.5294117647058824	50	36	19	0	0	1.0	9	9	4.666666666666667	70	0.0	0.819672131147541	0.09997273020300726	0.5048634770250175	0.001269973111305649	0.664953798329438	0.03879507514199992	0.5746610231421526	0.610812718008453	0.58304008445821	0	1.0	0.0
1654	None	None	None	None	None	0.5	1	0.42857142857142855	3	0.625	5	0.4166666666666667	0.5	7	4	2	1	0	0.6666666666666666	4	6	0.6666666666666666	10	0.2	0.3333333333333333	-0.07223374128416239	0.534666321047738	-0.0999989826726328	0.5000882623326318	0.04460765694304439	0.5666837062729212	0.6609452690666037	0.5339124000380568	0.8571428571428571	1.0	0.0
1552	None	None	None	None	None	0.0625	1	0.2	7	0.78	39	0.7222222222222222	0.16	12	8	39	0	0	0.8888888888888888	9	8	3.466666666666667	52	0.0	0.7391304347826086	0.07346293620949633	0.5935747824225783	-0.024932698090467165	0.630100592136872	0.061933605700441395	0.5891015745695123	0.6097322660265849	0.6044132562398365	0	1.0	0.0
5806	0.0027869593193451015	0.0003803848010377266	-0.00027220004458471255	0.9976743610198919	None	0.2	1	0.3333333333333333	4	0.8	12	0.20987654320987653	0.8	16	12	0	0	0	1.0	9	9	1.1333333333333333	17	0.0	1.0	0.07999201320114457	0.5961580871263751	9.688666594073628e-05	0.5004403604893901	0.05838847291622142	0.6556719129116083	0.6075879015978272	0.5854296009034058	0	1.0	0.0
6306	0.015565309079804225	0.012015988709087974	0.010814366680744269	0.9954528103949858	None	0.2	1	0.3333333333333333	4	0.8	12	0.20987654320987653	0.8	16	12	0	0	0	1.0	9	9	1.1333333333333333	17	0.0	1.0	-0.09999999999658579	0.5000007271076632	2.117420940386883e-05	0.5387540619551482	-0.37124489577873493	0.999999998758879	0.8275839248234609	0.9989806061459305	0	0	0.0
2856	1.2139305929765623e-07	1.1017276889094512e-07	5.1115268541664234e-11	0.9999814346952932	None	0	0	0.018518518518518517	1	1.0	79	1.0	0	0	0	80	0	0	1.0	9	9	5.4	81	0.0	1.0	0	0	0	0	0	0	0	0	0	0	0
6681	0.000509990199068003	3.6025543219914074e-06	2.609443518100642e-07	0.9999999877910724	None	0.2	1	0.3333333333333333	4	0.8	12	0.20987654320987653	0.8	16	12	0	0	0	1.0	9	9	1.1333333333333333	17	0.0	1.0	0.0008031484573859067	0.5332079143385033	0.04825599908762973	0.5374986133158054	-0.09958406324873494	0.5012512316147336	0.6528609999725546	0.5240072796046377	0	0.25	0.0
4112	0.0	0.0	0.0	0.9999999999999998	None	0	0	0	0	0	0	1.0	0	0	0	0	4	0	1.0	1	1	0.06666666666666667	1	1.0	0	0	0	0	0	0	0	0	0	0	0	0
4549	0.006882612977330492	0.0006773881534998608	0.0002587480088641537	0.9886006101535144	None	0.2	2	0.3181818181818182	7	0.7419354838709677	23	0.4074074074074074	0.7419354838709677	30	23	2	0	0	1.0	9	9	2.2	33	0.0	1.0	4.0230379783881155e-05	0.584317765859669	0.0018070509852446861	0.5022420380289795	0.4444678033386812	0.5772967457848629	0.8894328529975343	0.5548762277646994	0	1.0	0.0
2947	None	None	None	None	None	0	0	0.19230769230769232	5	0.8108108108108109	30	0.5416666666666666	0.5945945945945946	26	22	12	0	0	0.8888888888888888	9	8	2.6	39	0.0	0.8	0.012362187347960064	0.557969257389316	0.09997597793678513	0.5216600121679259	0.09872117719655227	0.5049522475736736	0.5980014520341594	0.5282555623136949	0	0.46153846153846156	0.0
6747	0.0	0.0	0.0	0.9999999999999998	None	0	0	0	0	0	0	1.0	0	0	0	0	4	0	1.0	1	1	0.06666666666666667	1	1.0	0	0	0	0	0	0	0	0	0	0	0	0
887	None	None	None	None	None	0.3333333333333333	1	0.4444444444444444	4	0.7272727272727273	8	0.2653061224489796	0.7272727272727273	12	8	0	0	0	1.0	7	7	0.8666666666666667	13	0.0	0.6666666666666666	-0.053885382719993116	0.5158252244225597	0.1353129246373736	0.5459360551174082	0.21995521687275127	0.6195590852160435	0.7555493450003217	0.5609670458078935	0	1.0	0.0
2228	None	None	None	None	None	0	0	0.42857142857142855	3	0.75	6	0.3333333333333333	0.75	9	6	0	0	0	0.8333333333333334	6	5	0.6666666666666666	10	0.0	0.4	0.2472918183370259	0.7427602944970262	0.04294004556816827	0.5516107674911632	-0.09912807089702311	0.5294537299853095	0.7941909895441008	0.6134488048896222	0	1.0	0.0
3579	4.864111443761947e-05	8.039572279587479e-08	-7.733347379245117e-08	0.9999989989845116	None	1.0	1	1.0	4	0.25	1	0.5	0.25	5	1	0	0	0	0.75	3	4	0.4	6	0.0	1.0	0.002238323826629743	0.5723096884031481	0.06035749577970308	0.6224664665900373	0.08868006201445432	0.5895829548316889	0.5524004715804747	0.5949622344683391	0	1.0	0.0
499	None	None	None	None	None	0	0	0.0625	1	1.0	22	0.96	0	0	0	23	1	0	1.0	5	5	1.6	24	0.02	0	0	0	0	0	0	0	0	0	0	0	0
6676	0.00013171904334285521	1.5274730579046443e-06	-5.0534019389723813e-08	0.9999977093387646	None	0	0	0.6666666666666666	4	0.42857142857142855	3	0.6428571428571429	0.42857142857142855	7	3	1	0	0	0.2857142857142857	2	7	0.6	9	0.0	0.5714285714285714	0.004129970084783668	0.5869663621493129	6.066244684698913e-06	0.500212890924693	-0.18395848119891897	0.5552030229213875	0.6987168148204607	0.547688431333645	0	1.0	0.0
2305	None	None	None	None	None	0.04	1	0.22641509433962265	12	0.7402597402597403	57	0.9753086419753086	0.38961038961038963	39	30	39	0	0	1.0	9	9	5.266666666666667	79	0.0	0.9714285714285714	0.0999611847901281	0.5040578967115091	-0.027738811984592594	0.6738805890056603	0.007302284247986674	0.6698010295690114	0.6581578972397849	0.6184801420544256	0	0.7435897435897436	0.0
1638	None	None	None	None	None	0	0	0.38095238095238093	8	0.5517241379310345	16	0.49206349206349204	0.034482758620689655	3	1	27	18	0	0.7777777777777778	9	7	2.066666666666667	31	0.32142857142857145	0.38461538461538464	-5.350746598246625	0.5	0.003885839142398305	0.5003660526749966	0.09985070319722408	0.5000163748719448	0.9999999999913303	0.50012747586802	1.0	1.0	0.0
7333	0.014774345991783702	0.011546427278638634	0.010352962370524443	0.9954684676792127	None	0.2	1	0.3333333333333333	4	0.8	12	0.20987654320987653	0.8	16	12	0	0	0	1.0	9	9	1.1333333333333333	17	0.0	1.0	-0.09999999999658579	0.5000007271076632	2.117420940386883e-05	0.5387540619551482	-0.37124489577873493	0.999999998758879	0.8275839248234609	0.9989806061459305	0	0	0.0
4105	0.00855921687734617	0.00652907058779335	0.000841952855976489	0.9925886720634173	None	0.2	1	0.3333333333333333	4	0.8	12	0.20987654320987653	0.8	16	12	0	0	0	1.0	9	9	1.1333333333333333	17	0.0	1.0	0.09999886476564247	0.5004252801924056	-0.0923643217968065	0.5946962073300943	0.0995111185906403	0.5011698650581993	0.7121115482066321	0.5324372450281432	0	1.0	0.0
6903	None	None	None	None	None	0.041666666666666664	1	0.38	19	0.5342465753424658	39	0.9259259259259259	0.2465753424657534	36	18	38	0	0	1.0	9	9	5.0	75	0.0	0.9090909090909091	-0.09999970318484878	0.5026031912855448	0.03384480096185844	0.6018348388030934	-0.1756646999786126	0.9970727796657431	0.7586043701957519	0.8894137226320872	0	1.0	0.0
2513	None	None	None	None	None	0.2857142857142857	2	0.4375	7	0.6190476190476191	13	0.5111111111111111	0.5714285714285714	19	12	3	0	0	0.5555555555555556	9	5	1.5333333333333334	23	0.0	0.8888888888888888	0.0739828803297786	0.5525589915587429	1.5504775880228466e-06	0.5050745697164815	0.365346111464347	0.6142640629680559	0.8299514244093324	0.5577894530122867	0	0.8421052631578947	0.0
5690	0.004645662938911731	0.0008734954584579915	0.000497936436833386	0.9904002491088785	None	0.2	1	0.3333333333333333	4	0.8	12	0.20987654320987653	0.8	16	12	0	0	0	1.0	9	9	1.1333333333333333	17	0.0	1.0	0.08059153697967089	0.9987972861321232	0.01012012475850899	0.5830808060730174	0.08574585567799256	0.5281010843940304	0.6211811158222764	0.9160597111454205	0	1.0	0.0
2102	None	None	None	None	None	0	0	0	0	0	0	1.0	0	0	0	0	0	0	1.0	1	1	0.06666666666666667	1	0.0	0	0	0	0	0	0	0	0	0	0	0	0
3946	0.005256543171030666	0.0030501201264633744	0.0016815421871296486	0.9954325462598793	None	0.2	1	0.3333333333333333	4	0.8	12	0.20987654320987653	0.8	16	12	0	0	0	1.0	9	9	1.1333333333333333	17	0.0	1.0	0.09995408292752521	0.5022164623235592	0.054395167205775384	0.6172882705833804	-0.03893162676450762	0.6381137841740776	0.6455957991478946	0.586949499479207	0	1.0	0.0
2550	None	None	None	None	None	0	0	0.30434782608695654	7	0.625	20	0.6296296296296297	0.375	18	12	15	0	0	0.6666666666666666	6	9	2.2666666666666666	34	0.0	0.5	0.09999865702714472	0.5000674804430265	0.0032977599028973003	0.5201924164220204	0.04798359182317684	0.5912172175243896	0.6046238774157026	0.5374367325192441	0	1.0	0.0
3626	0.009310357046370309	0.0004458730777289199	-0.0004284140121135194	0.9928190342493899	None	0.25	1	0.4	4	0.7692307692307693	10	0.23809523809523808	0.7692307692307693	14	10	0	0	0	0.7777777777777778	9	7	1.0	15	0.0	1.0	0.0024987192708709853	0.5091047787439946	0.11704127903293837	0.5835638543055586	0.1381374187824242	0.6055219722970278	0.6481259729490956	0.566468519712791	0	1.0	0.0
1937	None	None	None	None	None	0.4	2	0.5	6	0.6	9	0.3541666666666667	0.6	15	9	1	0	0	0.75	6	8	1.1333333333333333	17	0.0	0.7272727272727273	-0.06529996642768035	0.6038208573747291	0.04714146330304521	0.5636027058443467	0.01808250197916237	0.6702573056101481	0.6358273070006359	0.6135325202306217	0	1.0	0.0
2037	None	None	None	None	None	0	0	1.0	1	0	0	1.0	0	1	0	0	1	0	0.5	2	1	0.13333333333333333	2	0.3333333333333333	0	0	0	0	0	0	0	0	0	0	0	0
4272	0.0	0.0	0.0	0.9999999999999998	None	0	0	0	0	0	0	1.0	0	0	0	0	4	0	1.0	1	1	0.06666666666666667	1	1.0	0	0	0	0	0	0	0	0	0	0	0	0
7296	7.132683921502333e-05	1.2138661730668363e-06	-1.0980000198480283e-06	0.9999995000278551	None	0.2	1	0.3333333333333333	4	0.8	12	0.20987654320987653	0.8	16	12	0	0	0	1.0	9	9	1.1333333333333333	17	0.0	1.0	0.4414339687462858	0.768367233555312	4.045713188198699e-05	0.528121702119842	-0.002926432124554855	0.6687841309289734	0.8759730431910316	0.66183232936944	0	1.0	0.0
459	None	None	None	None	None	0.3333333333333333	1	0.5	4	0.7	7	0.2857142857142857	0.7	11	7	0	0	0	0.8571428571428571	6	7	0.8	12	0.0	0.6666666666666666	0.19545442216729583	0.9999999977357719	0.07490212717735889	0.6020106215396821	0.09208567902770584	0.5279202401200325	0.6379637950725903	0.9988991372794567	0	0.8181818181818182	0.0
705	None	None	None	None	None	0	0	0.625	5	0.4	4	0.4	0.2	5	2	6	3	0	0.8333333333333334	6	5	0.8	12	0.23076923076923078	1.0	-0.04726157819182825	0.5102421699596859	0.03155798469924166	0.6713141256736538	5.97727000775883e-09	0.5000000880768233	0.5824566063164497	0.5625956581396294	1.0	1.0	0.0
6888	1.219021262981149e-07	1.1165147383943429e-07	4.847244214042613e-11	0.999982206785002	None	0	0	0.018518518518518517	1	1.0	79	1.0	0	0	0	80	0	0	1.0	9	9	5.4	81	0.0	1.0	0	0	0	0	0	0	0	0	0	0	0
4990	None	None	None	None	None	0	0	0.35714285714285715	5	0.6842105263157895	13	0.3888888888888889	0.5789473684210527	15	11	5	0	0	0.6666666666666666	9	6	1.4	21	0.0	0.125	0.09961628517083798	0.579319632272122	0.0007694293240083029	0.5009129881028656	-0.08772567696482073	0.6450616834293269	0.6825624944612028	0.5761556698412883	0	0.7333333333333333	0.0
290	None	None	None	None	None	0.125	1	0.5	9	0.375	9	0.5777777777777777	0.25	11	6	14	0	0	0.5555555555555556	5	9	1.7333333333333334	26	0.0	0.38095238095238093	0.09052888771956133	0.5888390559266911	0.03609804243720292	0.5753224601627369	0.26774730370429617	0.9939628684213374	0.7969874154985777	0.8723813183382686	0	0.2727272727272727	0.0
3483	0.004715285255436504	0.001523759949105649	-0.001523755658290426	0.9974448717584551	None	0.3333333333333333	1	0.5	4	0.7	7	0.3333333333333333	0.7	11	7	0	0	0	0.4444444444444444	4	9	0.8	12	0.0	1.0	-0.09999812828190723	0.6324692317218786	0.11233310176271538	0.516412472330792	0.09281339501958788	0.5212706596668526	0.7242973770872998	0.5575465360672827	0	1.0	0.0
2520	None	None	None	None	None	0	0	0.42857142857142855	3	0.75	6	0.3333333333333333	0.75	9	6	0	0	0	0.8333333333333334	6	5	0.6666666666666666	10	0.0	0.4	0.2472918183370259	0.7427602944970262	0.04294004556816827	0.5516107674911632	-0.09912807089702311	0.5294537299853095	0.7941909895441008	0.6134488048896222	0	1.0	0.0
7514	0.00037335682501697426	6.37602030394281e-05	5.325902338144052e-05	0.9984621747337822	None	0.2	1	0.3333333333333333	4	0.8	12	0.20987654320987653	0.8	16	12	0	0	0	1.0	9	9	1.1333333333333333	17	0.0	1.0	-0.017749916829816907	0.511765458044911	0.10344860971908858	0.6253639115626971	0.08722918192341177	0.5755925034230605	0.6420079724703233	0.5715190832513914	0	1.0	0.0
651	None	None	None	None	None	0	0	0	0	0	0	1.0	0	0	0	0	0	0	1.0	1	1	0.06666666666666667	1	0.0	0	0	0	0	0	0	0	0	0	0	0	0
1376	None	None	None	None	None	0	0	0.3333333333333333	2	0.8571428571428571	6	0.36	0.8571428571428571	8	6	0	0	0	1.0	5	5	0.6	9	0.0	0	0.007614163269792608	0.6320112712136942	-0.05914704882009687	0.6604216363847443	-0.029870572028906073	0.6463024198912436	0.6280606140309309	0.6463312291052802	0	1.0	0.0
386	None	None	None	None	None	0	0	0.5	1	1.0	1	1.0	1.0	2	1	0	2	0	0.3333333333333333	3	1	0.2	3	0.6666666666666666	0	0.06787817804863097	0.531103870089015	-0.040585500603170996	0.504198100466212	0.07554941864716753	0.5143301273964979	0.6307723740727069	0.5165527280972985	1.0	1.0	0.0
1451	None	None	None	None	None	0.05555555555555555	1	0.21052631578947367	8	0.7636363636363637	42	0.7037037037037037	0.18181818181818182	16	10	40	4	0	1.0	9	9	3.8	57	0.05128205128205128	0.72	0.09440639527736774	0.5249882967786421	0.0019280920375054245	0.5771072076117237	0.09965774108914179	0.5024686091012511	0.6032237173785412	0.5350109768552259	0.875	0.8125	0.0
1295	None	None	None	None	None	0	0	0	0	0	0	1.0	0	0	0	0	0	0	1.0	1	1	0.06666666666666667	1	0.0	0	0	0	0	0	0	0	0	0	0	0	0
1378	None	None	None	None	None	0.5	1	0.6666666666666666	4	0.5714285714285714	4	0.36	0.5714285714285714	8	4	0	0	0	1.0	5	5	0.6	9	0.0	1.0	-0.012418071852980895	0.6170004848613104	0.07519800960371306	0.6186106669056244	0.1207582710971705	0.5523098481052681	0.642980478237661	0.5963227645058524	0	1.0	0.0
7035	0.0	0.0	0.0	1.0	None	0	0	0	0	0	0	1.0	0	0	0	0	0	0	1.0	1	1	0.06666666666666667	1	0.0	0	0	0	0	0	0	0	0	0	0	0	0
992	None	None	None	None	None	0.125	2	0.2857142857142857	10	0.72	36	0.6419753086419753	0.34	25	17	26	4	0	1.0	9	9	3.466666666666667	52	0.08333333333333333	0.7906976744186046	0.012270196839235187	0.6963915283792804	0.3266042128799543	0.6615247228489113	0.039437705597464026	0.5626227985128809	0.8159560570483217	0.6419936320057197	1.0	1.0	0.0
5247	0.00032910188769968686	3.0141881233361448e-05	2.997199478858429e-05	0.9990989860244269	None	0	0	0.3333333333333333	3	0.8181818181818182	9	0.28888888888888886	0.8181818181818182	12	9	0	1	0	0.5555555555555556	5	9	0.8666666666666667	13	1.0	1.0	0.13612773545295337	0.5684617317226873	-0.09999996080883491	0.5000005963480175	0.00018083627881276514	0.5391904329422579	0.724747053153859	0.5359929788691485	0.8333333333333334	1.0	0.0
3329	0.0001522383898933915	1.902744138884494e-05	-2.8460002672842043e-06	0.9952205785880988	None	0	0	0.14705882352941177	5	0.8367346938775511	41	0.8095238095238095	0.02040816326530612	3	1	47	0	0	0.7777777777777778	7	9	3.4	51	0.0	0.8181818181818182	0.0998024630288728	0.5041176411684732	0.0584972670432791	0.5340247865179457	0.09773503757706586	0.6729935587148453	0.5484124628085822	0.5723663073085293	0	1.0	0.0
813	None	None	None	None	None	0.26666666666666666	4	0.5625	18	0.3695652173913043	17	0.6666666666666666	0.30434782608695654	30	14	17	0	0	0.8888888888888888	8	9	3.2	48	0.0	0.7	-0.07985316329374163	0.62019889393515	0.03905471978709739	0.5513731440680293	0.05631394222084636	0.5589025416192654	0.6408620858392804	0.5771555327098017	0	0.9666666666666667	0.0
4196	0.010142633277313892	0.006448931182950272	-0.0021571523363213643	0.9903596837441925	None	0.2	1	0.3333333333333333	4	0.8	12	0.20987654320987653	0.8	16	12	0	0	0	1.0	9	9	1.1333333333333333	17	0.0	1.0	0.0999998149844763	0.5000057980370285	0.03572614241534493	0.5357588123807809	0.09995987403121384	0.5000137782044939	0.5751482594865617	0.5119442413385137	0	0.75	0.0
6636	0.009422458576050728	0.0006603578600549795	0.00040208122405123155	0.9929417676395059	None	0.2	1	0.3333333333333333	4	0.8	12	0.20987654320987653	0.8	16	12	0	0	0	1.0	9	9	1.1333333333333333	17	0.0	1.0	0.011079417810022267	0.5167678463064936	0.06921871193046207	0.6451714758879072	0.09989992840805409	0.500049780589576	0.5971665912064219	0.5552054463780463	0	1.0	0.0
5116	0.004461692216378367	0.0012089396403703932	-0.0009731989461615877	0.9923555412294297	None	0.3333333333333333	1	0.4444444444444444	4	0.7272727272727273	8	0.2708333333333333	0.7272727272727273	12	8	0	0	0	0.75	8	6	0.8666666666666667	13	0.0	0.8571428571428571	7.902762784127648e-27	0.5000000000039266	0.015492116744800308	0.5766037564518184	0.1364724249648517	0.5308138858615266	0.6448843491122407	0.5359593721167646	0	0.4166666666666667	0.0
4631	0.003785749471109753	0.0012666086000449512	-8.964528153247694e-05	0.9994419545177589	None	0.25	1	0.36363636363636365	4	0.7857142857142857	11	0.2222222222222222	0.7857142857142857	15	11	0	0	0	0.8888888888888888	8	9	1.0666666666666667	16	0.0	1.0	-0.09999768053627564	0.5094055919697462	0.0005463890666318344	0.5724152972642558	-0.0902062812812938	0.5191708405384443	0.610716268782774	0.5337867786758251	0	0.26666666666666666	0.0
2604	7.549753239990475e-06	2.6034278182920123e-06	2.603409668249066e-06	0.9992799580717399	None	0	0	0.3333333333333333	1	1.0	2	1.0	1.0	3	2	0	3	0	0.25	1	4	0.26666666666666666	4	1.0	0	4.7845266651616694e-15	0.500000000004491	0.07249677078542541	0.5527063976186393	0.03785688094726282	0.5062772134777875	0.5734800338502396	0.5197165958072988	1.0	1.0	0.0
2845	0.0025962595609863204	0.000539139522297343	0.0005385013063480246	0.9998346006368398	None	0.2857142857142857	2	0.375	6	0.7142857142857143	15	0.36507936507936506	0.7142857142857143	21	15	1	0	0	0.7777777777777778	9	7	1.5333333333333334	23	0.0	1.0	-0.0975662117664586	0.5689885756144206	0.08079746525026868	0.5923593277883507	0.09620297142733068	0.5419205099216008	0.707513699104551	0.5678725809288151	0	0.9523809523809523	0.0
167	None	None	None	None	None	0.25	1	0.6	6	0.46153846153846156	6	0.6	0.3076923076923077	8	4	6	0	0	1.0	5	5	1.0	15	0.0	0.4	-0.3615560095685658	0.9999146759600159	-0.06913884366661185	0.5916428746233894	0.1549407430282263	0.6063536834636648	0.8985384955487603	0.9674088439010221	0	1.0	0.0
6126	0.0006042923051730595	2.7529196140450402e-05	-6.634769113638582e-06	0.9999998811255426	None	0.2	1	0.3333333333333333	4	0.8	12	0.20987654320987653	0.8	16	12	0	0	0	1.0	9	9	1.1333333333333333	17	0.0	1.0	0.015710729103114607	0.5985955866445989	0.06499078991084609	0.6109335601200719	0.22712937413837248	0.999750556671085	0.7090118822206426	0.9547376661811363	0	0.25	0.0
4524	0.003172573096754622	0.0013817999357328484	-0.0012277447329971148	0.9990512131040933	None	0.2	1	0.3333333333333333	4	0.8	12	0.20987654320987653	0.8	16	12	0	0	0	1.0	9	9	1.1333333333333333	17	0.0	1.0	-0.09998151366165979	0.5014459156401792	0.09998001157460082	0.5009611926035149	0.09999993358534963	0.5000000821776476	0.7196400072008255	0.5008023978565069	0	1.0	0.0
2021	None	None	None	None	None	0	0	0.3684210526315789	7	0.5384615384615384	14	0.6222222222222222	0.3076923076923077	12	8	15	7	0	0.5555555555555556	9	5	1.8666666666666667	28	0.23333333333333334	0.6086956521739131	0.0011445161362958803	0.5033322343027136	0.17518128756386134	0.625869986669186	-0.04255394339652538	0.6565294800164326	0.730364473535146	0.5967427885143942	0.0	0	0.0
3901	3.839905996520342e-09	3.49192469527797e-09	-3.472666445012688e-10	0.9999998588252107	None	0	0	0	0	0	0	1.0	0	0	0	0	1	0	1.0	1	1	0.06666666666666667	1	0.25	0	0	0	0	0	0	0	0	0	0	0	0
48	None	None	None	None	None	0	0	0.6	3	0.6	3	0.4666666666666667	0.6	6	3	0	1	0	0.6	3	5	0.4666666666666667	7	1.0	1.0	0.00016934204882001493	0.5142546897734037	0.07459111299351104	0.6132273479701497	-0.09871748069823341	0.5008660946858783	0.6704029106655344	0.543340732223031	1.0	1.0	0.0
4138	0.00031852727923584585	3.529273334254567e-05	-2.4826925102152837e-05	0.9990000827334421	None	0	0	0.3333333333333333	2	0.8571428571428571	6	0.36	0.8571428571428571	8	6	0	2	0	1.0	5	5	0.6	9	1.0	0	5.683907644189301e-24	0.5000000168461356	-0.09992727563589461	0.5001202996517514	-0.06474012877116304	0.5781201146665983	0.6084665221084153	0.5262709750243599	1.0	1.0	0.0
2652	6.231490939964345e-06	5.974585483301086e-08	-8.372136497283171e-09	0.9999865655532394	None	0	0	0.08	4	0.9178082191780822	67	0.9259259259259259	0	2	0	72	4	0	1.0	9	9	5.0	75	0.0273972602739726	0.9253731343283582	0	0	0	0	0	0	0	0	0	0	0
3422	4.7695252680558894e-05	1.3124120684785297e-05	1.3115898929120178e-05	0.999941002413509	None	0	0	0.6	3	0.6	3	0.4666666666666667	0.6	6	3	0	0	0	0.6	3	5	0.4666666666666667	7	0.0	1.0	0.010713845777885528	0.5843568558897615	0.07159187139899784	0.511783945528898	-0.026825362609792274	0.6229382429671464	0.6066216392145939	0.5736166680727987	0	1.0	0.0
3752	6.142920446990513e-09	6.15062552126e-09	4.500717156782568e-09	0.9999997536894212	None	0	0	0	0	0	0	1.0	0	0	0	0	2	0	1.0	1	1	0.06666666666666667	1	0.5	0	0	0	0	0	0	0	0	0	0	0	0
5265	None	None	None	None	None	0.11764705882352941	2	0.3888888888888889	14	0.5686274509803921	29	0.654320987654321	0.5490196078431373	41	28	11	0	0	1.0	9	9	3.533333333333333	53	0.0	0.7272727272727273	-0.09999999997140421	0.5000261268570171	-0.20166535422326382	0.9999711767893935	-0.10899853105325794	0.57795219293561	0.6275472698102312	0.973132231562075	0	0.975609756097561	0.0
1837	None	None	None	None	None	0	0	0.3333333333333333	6	0.64	16	0.42857142857142855	0.52	18	13	8	8	0	0.7777777777777778	7	9	1.8	27	0.5333333333333333	0.5	0.09746821765069949	0.5205241189584767	0.19526879288581495	0.6623911439135887	0.09030972575173828	0.6166634224039184	0.6444428173159886	0.6012094291658306	1.0	1.0	0.0
5205	None	None	None	None	None	0.07142857142857142	1	0.36666666666666664	11	0.5714285714285714	24	0.6984126984126984	0.09523809523809523	13	4	30	0	0	0.7777777777777778	9	7	2.933333333333333	44	0.0	0.6153846153846154	1.3365663914671703e-20	0.5000014543503082	0.0027844105554169054	0.5	-0.10655956848312478	0.5426403107236478	0.6245758871777402	0.5142446741825293	0	1.0	0.0
1930	None	None	None	None	None	0	0	0.35294117647058826	12	0.5510204081632653	27	0.6296296296296297	0.14285714285714285	17	7	33	7	0	1.0	9	9	3.4	51	0.11666666666666667	0.8888888888888888	0.09999753154656943	0.5004430340583057	9.098050454674306e-05	0.5858740431866984	-0.04937352648760516	0.6841866006103433	0.6505082575324925	0.5924079362782576	0.0	0	0.0
3374	0.0	0.0	0.0	1.0	None	0	0	0	0	0	0	1.0	0	0	0	0	0	0	1.0	1	1	0.06666666666666667	1	0.0	0	0	0	0	0	0	0	0	0	0	0	0
6196	None	None	None	None	None	0	0	0.2962962962962963	16	0.6329113924050633	50	1.0	0.4177215189873418	47	33	33	0	0	1.0	9	9	5.4	81	0.0	1.0	0.01661958253943404	0.5815330625485524	0.17122236420727616	0.6930388234497257	-0.029049879160069902	0.6673008510167429	0.7098590735388307	0.6486580409468256	0	0.9787234042553191	0.0
2133	None	None	None	None	None	0	0	0.5	7	0.47368421052631576	9	0.3888888888888889	0.21052631578947367	6	4	14	2	0	0.6666666666666666	6	9	1.4	21	0.06666666666666667	0.5263157894736842	-0.017623352883263787	0.573583877170862	-0.09999999998885761	0.5000000000688523	0.07335914739556346	0.5168715789845305	0.675405312568224	0.5302962115303451	1.0	1.0	0.0
195	None	None	None	None	None	0	0	0	0	0	0	1.0	0	0	0	0	4	0	1.0	1	1	0.06666666666666667	1	1.0	0	0	0	0	0	0	0	0	0	0	0	0
2566	0.002280247561244641	0.00016703109778376459	-7.661238401049589e-05	0.9976846956325862	None	0.25	1	0.4	4	0.7692307692307693	10	0.23809523809523808	0.7692307692307693	14	10	0	0	0	0.7777777777777778	9	7	1.0	15	0.0	1.0	-0.028522471683444035	0.6951060397893608	0.09711551092238024	1.0	-0.07339898649288491	0.5796445286379525	0.7436456933491455	1.0	0	0	0.0
5888	0.0092319182804465	0.006532108354276537	0.006393456054208916	0.9967345305364149	None	0.2	1	0.3333333333333333	4	0.8	12	0.20987654320987653	0.8	16	12	0	0	0	1.0	9	9	1.1333333333333333	17	0.0	1.0	0.09991889703388367	0.5005541506879299	0.024416525694461202	0.5856322530678805	0.09227331145873685	0.5379154820254848	0.5855344060118772	0.5415794559250969	0	1.0	0.0
1987	None	None	None	None	None	0	0	0.375	3	0.7777777777777778	7	0.34375	0.6666666666666666	9	6	1	0	0	0.5	8	4	0.7333333333333333	11	0.0	0.3333333333333333	0.0999976303792419	0.5001920989075737	0.04288605244183434	0.6778669303622238	0.06450284087061216	1.0	0.6930754305876999	1.0	0	1.0	0.0
2609	0.0022819810006997465	0.0011599251753466504	-0.0011199549334318898	0.9969077672470923	None	0.2	1	0.3333333333333333	4	0.8	12	0.20987654320987653	0.8	16	12	0	0	0	1.0	9	9	1.1333333333333333	17	0.0	1.0	-0.1377963735969311	0.6002999151029462	-0.09146553538510434	0.56211409108192	0.04693182389148853	0.5559621599218044	0.6900918618274635	0.5729140933300557	0	1.0	0.0
4865	7.794896464892472e-08	7.263346928494616e-08	-6.995346345867975e-08	0.999981171396489	None	0	0	0.4	4	0.5833333333333334	7	0.4666666666666667	0	2	0	11	7	0	0.8333333333333334	6	5	0.9333333333333333	14	0.2916666666666667	0.4	0	0	0	0	0	0	0	0	0	0	0
576	None	None	None	None	None	0	0	0	0	0	0	1.0	0	0	0	0	2	0	1.0	1	1	0.06666666666666667	1	0.5	0	0	0	0	0	0	0	0	0	0	0	0
6455	0.0004171792420112607	2.3001228414935593e-06	1.493022911537145e-06	0.9999644337984906	None	0.2	1	0.3333333333333333	4	0.8	12	0.20987654320987653	0.8	16	12	0	0	0	1.0	9	9	1.1333333333333333	17	0.0	1.0	0.09575266896418835	0.5541869598078116	0.03379930842432355	0.6708550767802743	0.09993762493531405	0.5000987890607982	0.5740770145776702	0.5768895383494732	0	1.0	0.0
1184	None	None	None	None	None	0	0	0.3333333333333333	2	0.7142857142857143	5	0.6	0	0	0	8	13	0	0.6	5	3	0.6	9	0.65	1.0	0	0	0	0	0	0	0	0	0	0	0
376	None	None	None	None	None	0.14285714285714285	2	0.3870967741935484	12	0.5454545454545454	24	0.71875	0.3409090909090909	23	15	22	12	0	1.0	8	8	3.066666666666667	46	0.3	0.631578947368421	-0.09998127690280094	0.5009017476571576	0.018168385052271287	0.6776345537092	-0.06598490834107225	0.8874704739133953	0.6226903727987786	0.718539717625333	0.0	0	0.0
1152	None	None	None	None	None	0.2	1	0.3333333333333333	4	0.8	12	0.20987654320987653	0.8	16	12	0	0	0	1.0	9	9	1.1333333333333333	17	0.0	1.0	0.0962867510945595	0.5258893654258677	0.07298383402677713	0.5986749174136097	0.07081683401224145	0.599480814967314	0.5402575900530531	0.5750046276299816	0	1.0	0.0
4669	0.0009535544197624789	7.682228085017496e-05	5.6746530695395617e-05	0.9986812574858316	None	0.2	1	0.3333333333333333	4	0.8	12	0.20987654320987653	0.8	16	12	0	0	0	1.0	9	9	1.1333333333333333	17	0.0	1.0	-0.02804613806725914	0.6851155198324017	-0.03935344066680378	0.6221811919590828	-0.04650864756111335	0.6116822587584454	0.6132435213025765	0.6403451316945847	0	1.0	0.0
1166	None	None	None	None	None	0	0	0.1111111111111111	6	0.8734177215189873	69	1.0	0.10126582278481013	10	8	70	0	0	1.0	9	9	5.4	81	0.0	1.0	9.599669599833865e-09	0.5137946860577052	1.0613344188490797e-13	0.5000000022467475	-0.0055776378372765474	0.6663771559922993	0.5639735564232066	0.5619334224181282	0	1.0	0.0
2458	None	None	None	None	None	0.2	2	0.391304347826087	9	0.5625	18	0.6296296296296297	0.40625	20	13	13	1	0	0.6666666666666666	9	6	2.2666666666666666	34	0.043478260869565216	0.5714285714285714	0.19530158435103886	0.6006303647893799	-0.08261391978284655	0.5998029012186857	-0.04455276655269973	0.6398881215293981	0.7689311773162723	0.6136161540542349	1.0	1.0	0.0
7415	None	None	None	None	None	0.21428571428571427	3	0.3333333333333333	10	0.6976744186046512	30	0.5555555555555556	0.6511627906976745	38	28	6	0	0	1.0	9	9	3.0	45	0.0	0.7027027027027027	-0.0999999999930162	0.5000172200347921	1.3162416638276207e-08	0.5006091643596597	0.16293226763563617	0.5369899931090862	0.7471778537548517	0.5125587189032285	0	0	0.0
1484	None	None	None	None	None	0.2857142857142857	2	0.375	6	0.7142857142857143	15	0.36507936507936506	0.7142857142857143	21	15	1	0	0	0.7777777777777778	9	7	1.5333333333333334	23	0.0	1.0	-0.09887786773690024	0.546805563078112	3.217757240351874e-05	0.5006078559386903	0.07529207793810155	0.5430215683423295	0.6614930763981469	0.5301895906288387	0	1.0	0.0
6065	0.012227637495512483	0.0067403443678640575	-0.006740330266118775	0.9968569760467085	None	0.2	1	0.3333333333333333	4	0.8	12	0.20987654320987653	0.8	16	12	0	0	0	1.0	9	9	1.1333333333333333	17	0.0	1.0	0.09885312014333834	0.5014405719735578	0.0028869693092802313	0.5206310213904235	-0.0800250353849585	0.6772852152354649	0.6744684895414684	0.5687007671114898	0	0	0.0
1489	None	None	None	None	None	0.2	1	0.3333333333333333	4	0.8	12	0.20987654320987653	0.8	16	12	0	0	0	1.0	9	9	1.1333333333333333	17	0.0	1.0	0.09998223995082021	0.5000544952765086	0.09613027428801443	0.5797653416962091	0.423116654135338	0.6003848900718842	0.8225838168458546	0.560460803039271	0	0.875	0.0
[truncated: 6,269 more rows]
