# Supplementary material for: Constrained by Design: Influence of Genetic Encodings on Evolved Traits of Robots
Source: Front Robot AI. 2021 Jun 15;8:672379. doi: 10.3389/frobt.2021.672379 (PMC8239187; doi:10.3389/frobt.2021.672379)
Supplement: Supplementary file 2 [file DataSheet1.ZIP › hyperplasticoding_plane_8_snapshots_ids.tsv]

generation	robot_id	fitness	novelty	novelty_pop	cons_fitness
145	7317	-0.1	None	0.0	-0.1
145	7240	0.01072226843919142	None	0.0	0.01072226843919142
145	6992	0.0001720517776237318	None	0.0	0.0001720517776237318
145	6899	0.010751598537493696	None	0.0	0.010751598537493696
145	6211	0.010774781219771802	None	0.0	0.010774781219771802
145	6994	0.010754283180070504	None	0.0	0.010754283180070504
145	7127	0.010251195145763413	None	0.0	0.010251195145763413
145	7108	0.010907996223061978	None	0.0	0.010907996223061978
145	7269	0.010707492370431478	None	0.0	0.010707492370431478
145	7264	6.263499668130598e-07	None	0.0	6.263499668130598e-07
145	7319	0.010590985224587561	None	0.0	0.010590985224587561
145	6146	0.010988170057368846	None	0.0	0.010988170057368846
145	7304	-0.1	None	0.0	-0.1
145	6989	0.010591498677647382	None	0.0	0.010591498677647382
145	6754	0.01078557186187154	None	0.0	0.01078557186187154
145	7275	0.010759771988146122	None	0.0	0.010759771988146122
145	7259	0.011020528973926993	None	0.0	0.011020528973926993
145	7103	0.0008018407115117128	None	0.27785742389386603	0.0008018407115117128
145	6721	0.010558030393015961	None	0.0	0.010558030393015961
145	6163	0.010600795749851757	None	0.0	0.010600795749851757
145	6722	0.011042630913588734	None	0.0	0.011042630913588734
145	7027	0.010855179703300607	None	0.0	0.010855179703300607
145	6974	0.010702959597623345	None	0.0	0.010702959597623345
145	7022	0.010484395088731576	None	0.0	0.010484395088731576
145	6925	0.010643078465088291	None	0.0	0.010643078465088291
145	6760	0.01064307846502967	None	0.0	0.01064307846502967
145	7104	0.01092023817034396	None	0.0	0.01092023817034396
145	7308	0.010247953230105538	None	0.0	0.010247953230105538
145	7222	0.010663507894513076	None	0.0	0.010663507894513076
145	7254	0.013421256532348057	None	0.058952476753664516	0.013421256532348057
145	7336	0.01050007676820585	None	0.0	0.01050007676820585
145	6960	0.0106556216729824	None	0.0	0.0106556216729824
145	7030	0.0016908835320740567	None	0.1704586704167764	0.0016908835320740567
145	7168	0.0013550699604930787	None	0.0	0.0013550699604930787
145	7327	-2.852418688153161e-07	None	0.9772082089638567	-2.852418688153161e-07
145	7231	1.9147789460447737e-05	None	0.5939287073751052	1.9147789460447737e-05
145	7238	0.010410181455527408	None	0.0	0.010410181455527408
145	7338	0.013228144900402836	None	0.058952476753664516	0.013228144900402836
145	7209	-1.5288905809242968e-08	None	0.0	-1.5288905809242968e-08
145	7161	0.010722453123903615	None	0.0	0.010722453123903615
145	7321	-0.00015465699449971124	None	0.22481232694133646	-0.00015465699449971124
145	7241	-9.516783496711397e-05	None	0.0	-9.516783496711397e-05
145	6255	0.010672576195493074	None	0.0	0.010672576195493074
145	7172	0.010722268438340362	None	0.0	0.010722268438340362
145	7273	0.01079821039642216	None	0.0	0.01079821039642216
145	6503	0.011044383055414187	None	0.0	0.011044383055414187
145	6258	0.010884383356176995	None	0.0	0.010884383356176995
145	7309	-1.5226552304668721e-05	None	0.0	-1.5226552304668721e-05
145	7178	2.8232370542809196e-06	None	0.1682545636238495	2.8232370542809196e-06
145	7158	0.010573867438727267	None	0.0	0.010573867438727267
145	7349	0.0005087227152636932	None	0.0	0.0005087227152636932
145	7313	-0.1	None	0.0	-0.1
145	7267	-2.4652719046142735e-09	None	0.5924964269415488	-2.4652719046142735e-09
145	7350	-7.791190341802357e-10	None	0.24891479087895646	-7.791190341802357e-10
145	7067	0.010751598537606868	None	0.0	0.010751598537606868
145	7155	0.010701580399994944	None	0.0	0.010701580399994944
145	7289	0.00015165422248536377	None	0.058952476753664516	0.00015165422248536377
145	6629	0.010696666466751029	None	0.0	0.010696666466751029
145	6745	0.011130159637475665	None	0.0	0.011130159637475665
145	7246	0.010500076768245166	None	0.0	0.010500076768245166
145	7344	-0.0007671594416358868	None	0.2146448487614745	-0.0007671594416358868
145	7252	0.0012710165760748634	None	0.1084979878462193	0.0012710165760748634
145	7328	-6.707328901575677e-05	None	0.8114720940907112	-6.707328901575677e-05
145	7303	1.488832250601408e-06	None	0.058952476753664516	1.488832250601408e-06
145	7333	0.010352962370524443	None	0.0	0.010352962370524443
145	6089	0.010841123779841177	None	0.0	0.010841123779841177
145	7229	6.380152239704181e-05	None	0.0	6.380152239704181e-05
145	7232	0.0009870945137615706	None	0.5939287073751052	0.0009870945137615706
145	6921	0.010598172956880966	None	0.0	0.010598172956880966
145	7164	0.01069443089557933	None	0.0	0.01069443089557933
145	6701	0.01098761900014316	None	0.0	0.01098761900014316
145	7033	0.010350902576209174	None	0.0	0.010350902576209174
145	7102	0.010764149484624171	None	0.0	0.010764149484624171
145	7001	0.010877749928768492	None	0.0	0.010877749928768492
145	7337	0.00014808738412710055	None	0.0	0.00014808738412710055
145	7216	0.010675467982974203	None	0.0	0.010675467982974203
145	7196	0.00014966868494951943	None	0.0	0.00014966868494951943
145	7314	0.010700250512347617	None	0.0	0.010700250512347617
145	7061	-5.164931233489547e-08	None	0.0	-5.164931233489547e-08
145	7034	0.011076361417935086	None	0.0	0.011076361417935086
145	7294	0.010385486665434733	None	0.0	0.010385486665434733
145	7271	0.010701418844918067	None	0.0	0.010701418844918067
145	7315	0.002875512340695606	None	0.0	0.002875512340695606
145	6997	0.011002236373983296	None	0.0	0.011002236373983296
145	7262	0.010663507894716704	None	0.0	0.010663507894716704
145	6965	0.010251354028811997	None	0.0	0.010251354028811997
145	7139	0.0004014574164535343	None	0.0	0.0004014574164535343
145	7301	0.01027947744678041	None	0.0	0.01027947744678041
145	7330	0.00010509375168049423	None	0.7121298072022839	0.00010509375168049423
145	6638	0.010754457346800365	None	0.0	0.010754457346800365
145	6829	0.010806603259840971	None	0.0	0.010806603259840971
145	7207	0.010798210396407586	None	0.0	0.010798210396407586
145	6884	0.010700897367018786	None	0.0	0.010700897367018786
145	7300	0.0003867805517312731	None	0.0	0.0003867805517312731
145	7277	0.010675997700530846	None	0.0	0.010675997700530846
145	7260	0.00014515297368458276	None	0.0	0.00014515297368458276
145	6782	0.010719303156164189	None	0.0	0.010719303156164189
145	6731	0.011044383055345506	None	0.0	0.011044383055345506
145	7332	0.010383381403326567	None	0.0	0.010383381403326567
145	6556	0.010920238170892825	None	0.0	0.010920238170892825
143	7195	9.596482708217828e-05	None	0.9388382903457018	9.596482708217828e-05
143	7111	0.010670875132066077	None	0.0	0.010670875132066077
143	7240	0.01072226843919142	None	0.0	0.01072226843919142
143	6992	0.0001720517776237318	None	0.0	0.0001720517776237318
143	6899	0.010751598537493696	None	0.0	0.010751598537493696
143	6211	0.010774781219771802	None	0.0	0.010774781219771802
143	6994	0.010754283180070504	None	0.0	0.010754283180070504
143	7127	0.010251195145763413	None	0.0	0.010251195145763413
143	7108	0.010907996223061978	None	0.0	0.010907996223061978
143	6146	0.010988170057368846	None	0.0	0.010988170057368846
143	6989	0.010591498677647382	None	0.0	0.010591498677647382
143	6754	0.01078557186187154	None	0.0	0.01078557186187154
143	7103	0.0008018407115117128	None	0.24211368989317333	0.0008018407115117128
143	7181	-7.208952747298412e-06	None	0.9388382903457018	-7.208952747298412e-06
143	6721	0.010558030393015961	None	0.0	0.010558030393015961
143	6163	0.010600795749851757	None	0.0	0.010600795749851757
143	6722	0.011042630913588734	None	0.0	0.011042630913588734
143	7027	0.010855179703300607	None	0.0	0.010855179703300607
143	6974	0.010702959597623345	None	0.0	0.010702959597623345
143	7022	0.010484395088731576	None	0.0	0.010484395088731576
143	6925	0.010643078465088291	None	0.0	0.010643078465088291
143	6760	0.01064307846502967	None	0.0	0.01064307846502967
143	7104	0.01092023817034396	None	0.0	0.01092023817034396
143	7222	0.010663507894513076	None	0.0	0.010663507894513076
143	7210	0.010500076768024783	None	0.0	0.010500076768024783
143	6960	0.0106556216729824	None	0.0	0.0106556216729824
143	7030	0.0016908835320740567	None	0.18907151386602702	0.0016908835320740567
143	7168	0.0013550699604930787	None	0.0	0.0013550699604930787
143	7095	0.001362521362562186	None	0.13544367748173752	0.001362521362562186
143	7231	1.9147789460447737e-05	None	0.6749294656758973	1.9147789460447737e-05
143	7238	0.010410181455527408	None	0.0	0.010410181455527408
143	7211	None	None	0.45819052909166774	None
143	7209	-1.5288905809242968e-08	None	0.0	-1.5288905809242968e-08
143	7115	0.01074095221453233	None	0.0	0.01074095221453233
143	7161	0.010722453123903615	None	0.0	0.010722453123903615
143	7241	-9.516783496711397e-05	None	0.0	-9.516783496711397e-05
143	6255	0.010672576195493074	None	0.0	0.010672576195493074
143	7172	0.010722268438340362	None	0.0	0.010722268438340362
143	6503	0.011044383055414187	None	0.0	0.011044383055414187
143	6258	0.010884383356176995	None	0.0	0.010884383356176995
143	7227	-2.6677435943833094e-05	None	0.0	-2.6677435943833094e-05
143	7057	0.010551438104908233	None	0.0	0.010551438104908233
143	7178	2.8232370542809196e-06	None	0.15887090681285185	2.8232370542809196e-06
143	7225	0.010684724179191479	None	0.0	0.010684724179191479
143	6498	0.010990509824862518	None	0.0	0.010990509824862518
143	7158	0.010573867438727267	None	0.0	0.010573867438727267
143	6426	0.006996245219049605	None	0.0	0.006996245219049605
143	7009	0.0006217643986056885	None	0.13544367748173752	0.0006217643986056885
143	7067	0.010751598537606868	None	0.0	0.010751598537606868
143	7155	0.010701580399994944	None	0.0	0.010701580399994944
143	7204	-5.349927160149944e-08	None	0.9205955263080652	-5.349927160149944e-08
143	6629	0.010696666466751029	None	0.0	0.010696666466751029
143	6745	0.011130159637475665	None	0.0	0.011130159637475665
143	7246	0.010500076768245166	None	0.0	0.010500076768245166
143	7206	0.001139297280935475	None	0.0	0.001139297280935475
143	6401	0.010603650811294805	None	0.0	0.010603650811294805
143	7135	2.7376855190698133e-09	None	1.1304946377233793	2.7376855190698133e-09
143	7091	0.010675997700530846	None	0.0	0.010675997700530846
143	7101	0.001845072685130678	None	0.3138215612992579	0.001845072685130678
143	7120	3.110635512463086e-05	None	0.1485852751947002	3.110635512463086e-05
143	6089	0.010841123779841177	None	0.0	0.010841123779841177
143	6978	0.010570997617324189	None	0.0	0.010570997617324189
143	7229	6.380152239704181e-05	None	0.0	6.380152239704181e-05
143	7232	0.0009870945137615706	None	0.6749294656758973	0.0009870945137615706
143	6921	0.010598172956880966	None	0.0	0.010598172956880966
143	7164	0.01069443089557933	None	0.0	0.01069443089557933
143	7163	-3.5786327223253354e-06	None	0.36778442183692606	-3.5786327223253354e-06
143	6701	0.01098761900014316	None	0.0	0.01098761900014316
143	6789	0.010697525587472435	None	0.0	0.010697525587472435
143	7248	0.010350902576209174	None	0.0	0.010350902576209174
143	7068	0.0008705717992880805	None	0.15887090681285185	0.0008705717992880805
143	7183	0.00045341713921117	None	0.18187629100398497	0.00045341713921117
143	7033	0.010350902576209174	None	0.0	0.010350902576209174
143	7102	0.010764149484624171	None	0.0	0.010764149484624171
143	7001	0.010877749928768492	None	0.0	0.010877749928768492
143	7175	-9.61113406075444e-05	None	0.309593584466835	-9.61113406075444e-05
143	7216	0.010675467982974203	None	0.0	0.010675467982974203
143	7196	0.00014966868494951943	None	0.0	0.00014966868494951943
143	7061	-5.164931233489547e-08	None	0.0	-5.164931233489547e-08
143	7034	0.011076361417935086	None	0.0	0.011076361417935086
143	6997	0.011002236373983296	None	0.0	0.011002236373983296
143	6965	0.010251354028811997	None	0.0	0.010251354028811997
143	7191	0.010500076768115842	None	0.0	0.010500076768115842
143	7139	0.0004014574164535343	None	0.0	0.0004014574164535343
143	6516	0.010723971233698313	None	0.0	0.010723971233698313
143	7239	0.0003275339055961746	None	0.2936021861587998	0.0003275339055961746
143	7165	0.010705625493623328	None	0.0	0.010705625493623328
143	7129	0.010701418844866514	None	0.0	0.010701418844866514
143	6638	0.010754457346800365	None	0.0	0.010754457346800365
143	7096	0.00016776213198157032	None	0.23035554586916884	0.00016776213198157032
143	6829	0.010806603259840971	None	0.0	0.010806603259840971
143	6929	0.010814366680813313	None	0.0	0.010814366680813313
143	7223	-0.1	None	0.0	-0.1
143	7207	0.010798210396407586	None	0.0	0.010798210396407586
143	6884	0.010700897367018786	None	0.0	0.010700897367018786
143	5141	0.010877749929679848	None	0.0	0.010877749929679848
143	6782	0.010719303156164189	None	0.0	0.010719303156164189
143	6731	0.011044383055345506	None	0.0	0.011044383055345506
143	7189	0.01029501137365069	None	0.0	0.01029501137365069
143	6556	0.010920238170892825	None	0.0	0.010920238170892825
106	5157	0.0003871561191584877	None	0.0	0.0003871561191584877
106	5140	0.005327633447387719	None	0.0	0.005327633447387719
106	4936	0.030307283882541135	None	0.2528214189667709	0.030307283882541135
106	5144	0.0059214528912470655	None	0.0	0.0059214528912470655
106	4917	0.006761744878711778	None	0.0	0.006761744878711778
106	5371	0.006518319172040242	None	0.0	0.006518319172040242
106	4693	0.006768798537394386	None	0.0	0.006768798537394386
106	5259	0.006580942630103018	None	0.0	0.006580942630103018
106	4829	0.005599488154665436	None	0.0	0.005599488154665436
106	5382	-7.281661722701497e-07	None	0.3067924964495347	-7.281661722701497e-07
106	5373	0.0012876239180759888	None	0.0	0.0012876239180759888
106	5169	0.00596062413536883	None	0.0	0.00596062413536883
106	4242	0.0020773833727980168	None	0.13216109688626948	0.0020773833727980168
106	5368	1.4715897220986654e-06	None	0.0	1.4715897220986654e-06
106	5295	0.005681603553426853	None	0.0	0.005681603553426853
106	5021	0.0067632505820243785	None	0.0	0.0067632505820243785
106	5072	0.006574040599044555	None	0.0	0.006574040599044555
106	5211	0.005741737553504111	None	0.0	0.005741737553504111
106	5398	0.00024133655206632265	None	0.0	0.00024133655206632265
106	5352	0.0063051387661185836	None	0.0	0.0063051387661185836
106	5366	1.461774785815657e-06	None	0.7293495935931088	1.461774785815657e-06
106	5327	0.006511404544002818	None	0.0	0.006511404544002818
106	5344	-5.611699318075174e-07	None	0.0	-5.611699318075174e-07
106	4763	0.005766456919696268	None	0.0	0.005766456919696268
106	5269	0.0062883785306026415	None	0.0	0.0062883785306026415
106	5320	-9.098446293759551e-08	None	0.0	-9.098446293759551e-08
106	5386	-5.415971347120194e-05	None	0.0	-5.415971347120194e-05
106	5290	0.010785687121253999	None	0.0	0.010785687121253999
106	5378	0.00504686568763069	None	0.0	0.00504686568763069
106	5142	0.005886019492906428	None	0.0	0.005886019492906428
106	5208	-1.5202661412244423e-05	None	0.0	-1.5202661412244423e-05
106	4808	0.006209730858383454	None	0.0	0.006209730858383454
106	5056	0.005466207266354921	None	0.0	0.005466207266354921
106	5315	0.0015419979569501318	None	0.0	0.0015419979569501318
106	4761	0.0027052897399011617	None	0.4239263099138018	0.0027052897399011617
106	4758	0.005067243054283193	None	0.0	0.005067243054283193
106	3913	0.006709466501777788	None	0.0	0.006709466501777788
106	5288	2.24723720099874e-05	None	0.4515169210223327	2.24723720099874e-05
106	5399	-1.4936667062667773e-05	None	0.4515169210223327	-1.4936667062667773e-05
106	5131	0.0022537733205686625	None	0.3658481840195759	0.0022537733205686625
106	5285	0.0058473915316976845	None	0.0	0.0058473915316976845
106	5381	0.006442995071899262	None	0.0	0.006442995071899262
106	5370	0.006386716369194172	None	0.0	0.006386716369194172
106	5194	0.00628848572173959	None	0.0	0.00628848572173959
106	5010	0.005801888310927535	None	0.17276073980829237	0.005801888310927535
106	5380	-0.000218948773285239	None	0.0	-0.000218948773285239
106	5308	0.00123956586090449	None	0.2740683203986102	0.00123956586090449
106	5333	0.006520974959535659	None	0.0	0.006520974959535659
106	5330	4.6373771155840165e-05	None	0.5110834784854618	4.6373771155840165e-05
106	4577	0.006081692702012792	None	0.0	0.006081692702012792
106	5152	0.00019679920143652035	None	0.0	0.00019679920143652035
106	5197	0.0047513872038445065	None	0.0	0.0047513872038445065
106	5192	0.006303351533314697	None	0.0	0.006303351533314697
106	5331	0.0009062256503664425	None	0.0	0.0009062256503664425
106	4892	0.005600820587063912	None	0.0	0.005600820587063912
106	5066	0.005634318946543985	None	0.0	0.005634318946543985
106	5278	0.0062159372029341655	None	0.0	0.0062159372029341655
106	5281	3.3559655052076174e-06	None	0.0	3.3559655052076174e-06
106	4876	0.0024676798416209535	None	0.3067924964495347	0.0024676798416209535
106	4885	0.006763762991727704	None	0.0	0.006763762991727704
106	5180	0.0014325876467916104	None	0.1247659758103657	0.0014325876467916104
106	4987	8.953021050441276e-05	None	0.0	8.953021050441276e-05
106	5369	0.010752414460473175	None	0.0	0.010752414460473175
106	5393	3.9946790929784035e-06	None	0.5342420524506963	3.9946790929784035e-06
106	4993	0.00559269120960309	None	0.0	0.00559269120960309
106	5361	0.0055675766116448765	None	0.0	0.0055675766116448765
106	5274	0.0035297654445377033	None	0.0	0.0035297654445377033
106	4785	0.006309916627123042	None	0.0	0.006309916627123042
106	5391	0.00010884148457273999	None	0.0	0.00010884148457273999
106	5372	0.0007712226644579715	None	0.13216109688626948	0.0007712226644579715
106	4946	0.0065235566854654845	None	0.0	0.0065235566854654845
106	5070	0.005177306430161856	None	0.0	0.005177306430161856
106	5392	-1.826329723788072e-13	None	0.0	-1.826329723788072e-13
106	5245	0.006679821644290904	None	0.0	0.006679821644290904
106	5305	0.00211105328821054	None	0.13216109688626948	0.00211105328821054
106	5083	0.006213513813440501	None	0.0	0.006213513813440501
106	5168	0.0032328190004547903	None	0.0	0.0032328190004547903
106	4858	0.005315378891665237	None	0.0	0.005315378891665237
106	5273	0.0023577062847280317	None	0.3067924964495347	0.0023577062847280317
106	5389	0.00506928560858739	None	0.0	0.00506928560858739
106	5082	0.006392529173811986	None	0.0	0.006392529173811986
106	5000	0.005386287253017846	None	0.0	0.005386287253017846
106	5159	0.00010044421405662608	None	0.6836468019542916	0.00010044421405662608
106	4536	0.006541572038400188	None	0.0	0.006541572038400188
106	5087	0.005632289585102053	None	0.0	0.005632289585102053
106	4806	0.010775206170177944	None	0.0	0.010775206170177944
106	5258	6.951434145972914e-05	None	0.0	6.951434145972914e-05
106	5359	0.0002149817213351015	None	0.6836468019542916	0.0002149817213351015
106	5325	0.00019056752297346056	None	0.6836468019542916	0.00019056752297346056
106	5302	0.00024099837652730868	None	0.0	0.00024099837652730868
106	4740	0.005240255364989517	None	0.0	0.005240255364989517
106	4862	0.006554598214757445	None	0.0	0.006554598214757445
106	5400	0.0008690997783838704	None	0.0	0.0008690997783838704
106	4490	0.006263730863222615	None	0.0	0.006263730863222615
106	5217	0.0015480859254949754	None	0.0	0.0015480859254949754
106	5336	-4.676904655888641e-08	None	0.0	-4.676904655888641e-08
106	5351	-1.3808477132359004e-05	None	0.13216109688626948	-1.3808477132359004e-05
106	4906	0.005160747981493687	None	0.0	0.005160747981493687
106	5141	0.010877749929679848	None	0.0	0.010877749929679848
106	5356	0.00613216269973475	None	0.0	0.00613216269973475
141	6995	0.0008843312652938656	None	0.0	0.0008843312652938656
141	6871	0.010663473197470961	None	0.0	0.010663473197470961
141	7111	0.010670875132066077	None	0.0	0.010670875132066077
141	6992	0.0001720517776237318	None	0.0	0.0001720517776237318
141	6899	0.010751598537493696	None	0.0	0.010751598537493696
141	6211	0.010774781219771802	None	0.0	0.010774781219771802
141	6994	0.010754283180070504	None	0.0	0.010754283180070504
141	7127	0.010251195145763413	None	0.0	0.010251195145763413
141	7128	0.001066289753593255	None	0.0	0.001066289753593255
141	7038	-3.544384358335583e-08	None	0.6704064194589519	-3.544384358335583e-08
141	7108	0.010907996223061978	None	0.0	0.010907996223061978
141	7132	-1.8321565777971863e-08	None	0.40241416575370365	-1.8321565777971863e-08
141	6146	0.010988170057368846	None	0.0	0.010988170057368846
141	7137	0.010697525587505113	None	0.0	0.010697525587505113
141	6989	0.010591498677647382	None	0.0	0.010591498677647382
141	6754	0.01078557186187154	None	0.0	0.01078557186187154
141	7062	-0.1	None	0.673294969351174	-0.1
141	7103	0.0008018407115117128	None	0.24171521283462058	0.0008018407115117128
141	6721	0.010558030393015961	None	0.0	0.010558030393015961
141	6163	0.010600795749851757	None	0.0	0.010600795749851757
141	6722	0.011042630913588734	None	0.0	0.011042630913588734
141	6791	0.01046003336768965	None	0.0	0.01046003336768965
141	7027	0.010855179703300607	None	0.0	0.010855179703300607
141	6974	0.010702959597623345	None	0.0	0.010702959597623345
141	7022	0.010484395088731576	None	0.0	0.010484395088731576
141	6746	0.010911273251247347	None	0.0	0.010911273251247347
141	6925	0.010643078465088291	None	0.0	0.010643078465088291
141	6760	0.01064307846502967	None	0.0	0.01064307846502967
141	7104	0.01092023817034396	None	0.0	0.01092023817034396
141	6960	0.0106556216729824	None	0.0	0.0106556216729824
141	7030	0.0016908835320740567	None	0.13999549941649683	0.0016908835320740567
141	7095	0.001362521362562186	None	0.09836938396913085	0.001362521362562186
141	7020	0.010461546960110263	None	0.0	0.010461546960110263
141	7115	0.01074095221453233	None	0.0	0.01074095221453233
141	7107	-6.656285642494846e-09	None	0.4054906243030749	-6.656285642494846e-09
141	6255	0.010672576195493074	None	0.0	0.010672576195493074
141	6503	0.011044383055414187	None	0.0	0.011044383055414187
141	6258	0.010884383356176995	None	0.0	0.010884383356176995
141	7109	-9.857380777701056e-06	None	0.0	-9.857380777701056e-06
141	7057	0.010551438104908233	None	0.0	0.010551438104908233
141	7060	0.0018943880046777088	None	0.09836938396913085	0.0018943880046777088
141	7008	-2.3967551969025285e-08	None	0.07986405946382164	-2.3967551969025285e-08
141	7121	-1.779455398107646e-07	None	0.06872474840009443	-1.779455398107646e-07
141	7133	0.003848504144124609	None	0.2937280874241813	0.003848504144124609
141	6498	0.010990509824862518	None	0.0	0.010990509824862518
141	6426	0.006996245219049605	None	0.0	0.006996245219049605
141	7009	0.0006217643986056885	None	0.09836938396913085	0.0006217643986056885
141	7067	0.010751598537606868	None	0.0	0.010751598537606868
141	6629	0.010696666466751029	None	0.0	0.010696666466751029
141	6745	0.011130159637475665	None	0.0	0.011130159637475665
141	6893	0.010247953230240107	None	0.0	0.010247953230240107
141	6923	0.010636698800041932	None	0.0	0.010636698800041932
141	6401	0.010603650811294805	None	0.0	0.010603650811294805
141	7110	-0.1	None	0.673294969351174	-0.1
141	7106	-1.897251286856405e-05	None	0.0	-1.897251286856405e-05
141	7135	2.7376855190698133e-09	None	1.1484802643931284	2.7376855190698133e-09
141	7091	0.010675997700530846	None	0.0	0.010675997700530846
141	7101	0.001845072685130678	None	0.38071314379647586	0.001845072685130678
141	7120	3.110635512463086e-05	None	0.06872474840009443	3.110635512463086e-05
141	6089	0.010841123779841177	None	0.0	0.010841123779841177
141	6210	0.011120034949545653	None	0.0	0.011120034949545653
141	6262	0.01070403194092679	None	0.0	0.01070403194092679
141	6978	0.010570997617324189	None	0.0	0.010570997617324189
141	7150	0.0005511655787267395	None	0.5667568341086535	0.0005511655787267395
141	6921	0.010598172956880966	None	0.0	0.010598172956880966
141	7076	0.010694602745870963	None	0.0	0.010694602745870963
141	7149	7.537075452298897e-05	None	0.08868421223705666	7.537075452298897e-05
141	6701	0.01098761900014316	None	0.0	0.01098761900014316
141	6789	0.010697525587472435	None	0.0	0.010697525587472435
141	7093	5.0545271517068775e-05	None	0.07986405946382164	5.0545271517068775e-05
141	7068	0.0008705717992880805	None	0.19172058790058857	0.0008705717992880805
141	7033	0.010350902576209174	None	0.0	0.010350902576209174
141	7102	0.010764149484624171	None	0.0	0.010764149484624171
141	7001	0.010877749928768492	None	0.0	0.010877749928768492
141	7059	4.795019633522524e-07	None	0.0	4.795019633522524e-07
141	6414	0.010661548271005832	None	0.0	0.010661548271005832
141	7098	-5.677364339858998e-08	None	0.09836938396913085	-5.677364339858998e-08
141	7061	-5.164931233489547e-08	None	0.0	-5.164931233489547e-08
141	7034	0.011076361417935086	None	0.0	0.011076361417935086
141	6906	1.7091194587810047e-05	None	0.391821346269563	1.7091194587810047e-05
141	7130	6.10209003812018e-07	None	0.9603491770231732	6.10209003812018e-07
141	6997	0.011002236373983296	None	0.0	0.011002236373983296
141	6965	0.010251354028811997	None	0.0	0.010251354028811997
141	7139	0.0004014574164535343	None	0.0	0.0004014574164535343
141	6516	0.010723971233698313	None	0.0	0.010723971233698313
141	7129	0.010701418844866514	None	0.0	0.010701418844866514
141	7089	0.00019407832135720477	None	0.2177666356655274	0.00019407832135720477
141	6916	0.010651248502563939	None	0.0	0.010651248502563939
141	6638	0.010754457346800365	None	0.0	0.010754457346800365
141	7096	0.00016776213198157032	None	0.2336066871961437	0.00016776213198157032
141	6829	0.010806603259840971	None	0.0	0.010806603259840971
141	7003	2.8793242428114275e-07	None	0.0	2.8793242428114275e-07
141	6941	0.010674394750251432	None	0.0	0.010674394750251432
141	6929	0.010814366680813313	None	0.0	0.010814366680813313
141	6884	0.010700897367018786	None	0.0	0.010700897367018786
141	6914	0.010915488802493595	None	0.0	0.010915488802493595
141	5141	0.010877749929679848	None	0.0	0.010877749929679848
141	6782	0.010719303156164189	None	0.0	0.010719303156164189
141	6731	0.011044383055345506	None	0.0	0.011044383055345506
141	6556	0.010920238170892825	None	0.0	0.010920238170892825
72	3654	3.760259027061472e-10	None	0.0697994721960902	3.760259027061472e-10
72	3678	1.1060495511708627e-05	None	0.29559634926936956	1.1060495511708627e-05
72	3201	0.0009902662900068574	None	0.14630037994921863	0.0009902662900068574
72	3559	0.00017748533792280555	None	0.0	0.00017748533792280555
72	3558	0.00011228823491148934	None	0.0697994721960902	0.00011228823491148934
72	3448	0.0019289066648955216	None	0.012026370327809704	0.0019289066648955216
72	2970	0.0014564096192576663	None	0.02326649073203007	0.0014564096192576663
72	3608	1.6952411766253352e-09	None	0.14840832518826888	1.6952411766253352e-09
72	3667	0.0016237087752288542	None	0.0	0.0016237087752288542
72	3551	0.0007812328002964184	None	0.1368612134386825	0.0007812328002964184
72	3355	0.0003077231363469733	None	0.20818187872047544	0.0003077231363469733
72	3525	-7.952359374707655e-06	None	0.28544670194731514	-7.952359374707655e-06
72	3472	0.0015159360490002592	None	0.02326649073203007	0.0015159360490002592
72	3691	1.0218495296975512e-06	None	0.38080442796817293	1.0218495296975512e-06
72	3519	0.0018387892088875019	None	0.012026370327809704	0.0018387892088875019
72	3657	0.0003854807741155144	None	0.2497088729410734	0.0003854807741155144
72	3523	0.0005602656416747243	None	0.37610033332274095	0.0005602656416747243
72	3362	0.0018796644252657506	None	0.0	0.0018796644252657506
72	3406	0.001811971028780397	None	0.012026370327809704	0.001811971028780397
72	3666	-1.8637620399798683e-09	None	0.34157194453263484	-1.8637620399798683e-09
72	3388	0.000261224041954298	None	0.28878699059566243	0.000261224041954298
72	3661	0.0005228746066147522	None	0.093074286786952	0.0005228746066147522
72	3497	0.0018066685725073497	None	0.0	0.0018066685725073497
72	3460	0.0002221381278397494	None	0.28976443603323254	0.0002221381278397494
72	3428	0.001110696763521388	None	0.14630037994921863	0.001110696763521388
72	3693	3.063018194262468e-05	None	0.24120855691717918	3.063018194262468e-05
72	3222	0.0003169045879141635	None	0.20818187872047544	0.0003169045879141635
72	2764	0.0014564096199808573	None	0.02326649073203007	0.0014564096199808573
72	3057	0.0017605991497984983	None	0.012026370327809704	0.0017605991497984983
72	3324	0.0028478018973838153	None	0.0697994721960902	0.0028478018973838153
72	3689	0.0017634407974712809	None	0.0	0.0017634407974712809
72	3635	0.0014509146637544403	None	0.02326649073203007	0.0014509146637544403
72	3226	0.0016613378204410596	None	0.0	0.0016613378204410596
72	3032	0.0010777223721375798	None	0.14630037994921863	0.0010777223721375798
72	3581	0.0020826218156923867	None	0.02326649073203007	0.0020826218156923867
72	3403	0.0007709004711629902	None	0.37610033332274095	0.0007709004711629902
72	3641	1.7950855860005603e-06	None	0.510650413817464	1.7950855860005603e-06
72	3612	9.540063773804936e-05	None	0.3290092026863848	9.540063773804936e-05
72	3199	0.00048728451241157513	None	0.1368612134386825	0.00048728451241157513
72	3684	0.001466292926724583	None	0.02326649073203007	0.001466292926724583
72	3050	0.0003514727962401896	None	0.0	0.0003514727962401896
72	3642	0.0028938563738501446	None	0.2096108912595877	0.0028938563738501446
72	3505	0.0017200331000660127	None	0.012026370327809704	0.0017200331000660127
72	3482	0.0006594520977014351	None	0.1368612134386825	0.0006594520977014351
72	3452	4.048310677002189e-06	None	0.23654664474084264	4.048310677002189e-06
72	3652	-0.1	None	0.20390436133887016	-0.1
72	3700	-0.00021266152626495325	None	0.44248781965625456	-0.00021266152626495325
72	3504	0.0005363991525324233	None	0.0	0.0005363991525324233
72	3418	0.0007683234442749918	None	0.0	0.0007683234442749918
72	3687	8.839693031481312e-07	None	0.012026370327809704	8.839693031481312e-07
72	3648	1.1048851563806563e-05	None	0.2088901002382923	1.1048851563806563e-05
72	3343	0.0005404909784770643	None	0.093074286786952	0.0005404909784770643
72	3603	0.0007608975504148218	None	0.1802572056066787	0.0007608975504148218
72	3300	0.0005413316397697827	None	0.093074286786952	0.0005413316397697827
72	3321	0.0003410898631620913	None	0.20818187872047544	0.0003410898631620913
72	3571	0.004094766102677603	None	0.0	0.004094766102677603
72	3597	-3.967202620901102e-06	None	0.17415118241342967	-3.967202620901102e-06
72	3655	0.0006295821669538156	None	0.0697994721960902	0.0006295821669538156
72	3640	4.9424730161412906e-05	None	0.23654664474084264	4.9424730161412906e-05
72	3218	0.0004974409661624317	None	0.0	0.0004974409661624317
72	3675	4.4045479672412693e-05	None	0.256923132734066	4.4045479672412693e-05
72	2861	0.0005054797509386154	None	0.093074286786952	0.0005054797509386154
72	3690	1.7922866466394352e-07	None	0.0	1.7922866466394352e-07
72	3236	0.00022497361648302316	None	0.24970663830051318	0.00022497361648302316
72	3544	0.0006045775366733039	None	0.1368612134386825	0.0006045775366733039
72	3682	0.00018570586706769204	None	0.30688884807078	0.00018570586706769204
72	3302	0.002233263173749264	None	0.02326649073203007	0.002233263173749264
72	3688	-1.7797007098056537e-08	None	0.0	-1.7797007098056537e-08
72	3587	3.531301393136045e-05	None	0.0	3.531301393136045e-05
72	3318	0.0006027499489732298	None	0.1789579024558983	0.0006027499489732298
72	3656	0.001773475974368177	None	0.012026370327809704	0.001773475974368177
72	3174	0.0007019012793288874	None	0.1368612134386825	0.0007019012793288874
72	3593	0.00038764668477471903	None	0.2497088729410734	0.00038764668477471903
72	3669	0.0018829449993420131	None	0.0	0.0018829449993420131
72	2902	0.0017469099414858522	None	0.0	0.0017469099414858522
72	3697	0.0007325644557964631	None	0.1802572056066787	0.0007325644557964631
72	2894	0.00036091526472666253	None	0.25537786149028935	0.00036091526472666253
72	3699	0.0009529087479057324	None	0.0	0.0009529087479057324
72	3476	0.0014846693344734633	None	0.0	0.0014846693344734633
72	3662	0.000432922178873431	None	0.0	0.000432922178873431
72	3683	-1.4148797184387323e-07	None	0.28576800008157954	-1.4148797184387323e-07
72	3168	0.0008850352561180104	None	0.3012375152856593	0.0008850352561180104
72	3632	-7.934438650414638e-07	None	0.23654664474084264	-7.934438650414638e-07
72	3426	0.002087362501492742	None	0.17568901173561874	0.002087362501492742
72	3023	0.0004148580931201097	None	0.0	0.0004148580931201097
72	3424	0.002181839735745061	None	0.2096108912595877	0.002181839735745061
72	3196	0.000596764066952055	None	0.093074286786952	0.000596764066952055
72	3694	8.157458246273786e-05	None	0.19849927602792522	8.157458246273786e-05
72	3013	0.0014876743174473581	None	0.02326649073203007	0.0014876743174473581
72	3475	-7.533144094872071e-11	None	0.43553782176682987	-7.533144094872071e-11
72	3258	0.0004147636536780104	None	0.0	0.0004147636536780104
72	3660	0.004106560504179863	None	0.0	0.004106560504179863
72	3686	0.00015551663320501475	None	0.22074867271789148	0.00015551663320501475
72	3518	0.0019121270466037337	None	0.0	0.0019121270466037337
72	3443	0.0010819694148090204	None	0.0	0.0010819694148090204
72	3422	1.3115898929120178e-05	None	0.4267498102648757	1.3115898929120178e-05
72	2919	0.00042991329451139165	None	0.25537786149028935	0.00042991329451139165
72	3672	2.619340127635272e-07	None	0.23654664474084264	2.619340127635272e-07
72	3552	0.0001110242108082987	None	0.0	0.0001110242108082987
72	3585	0.0021809935360232124	None	0.2096108912595877	0.0021809935360232124
50	2598	-5.246440051128027e-10	None	0.2851484993597136	-5.246440051128027e-10
50	2414	None	None	0.28760777249852487	None
50	2507	None	None	0.3231091903384797	None
50	1751	None	None	0.35107344987051703	None
50	2579	-1.3800396202043142e-06	None	0.30767402202868166	-1.3800396202043142e-06
50	2584	0.00016341835978163789	None	0.3216375840672608	0.00016341835978163789
50	1483	None	None	0.5402009859096603	None
50	2560	-8.928329944219588e-09	None	0.2650525332059398	-8.928329944219588e-09
50	2554	-0.1	None	0.0	-0.1
50	2501	None	None	0.5623678851962126	None
50	2576	-8.437297830813133e-09	None	0.3591379273222463	-8.437297830813133e-09
50	2558	-2.4687185437584927e-05	None	0.25899155035023513	-2.4687185437584927e-05
50	2559	None	None	0.3799468768910169	None
50	1950	None	None	0.5883296345180263	None
50	2541	None	None	0.3979082339982281	None
50	2568	-8.637729283224902e-07	None	0.25899155035023513	-8.637729283224902e-07
50	2168	None	None	0.3417209604725398	None
50	2566	-7.66123840104959e-06	None	0.21241646443118337	-7.66123840104959e-06
50	2374	None	None	0.41873890666012753	None
50	2597	1.1788286475249914e-08	None	0.2650525332059398	1.1788286475249914e-08
50	2552	None	None	0.2977322137990782	None
50	2571	1.3695469074033844e-05	None	0.373769645010867	1.3695469074033844e-05
50	2059	None	None	0.36355312581030325	None
50	2504	None	None	0.32900652373005684	None
50	2453	None	None	0.32867392709226023	None
50	2600	-2.7154134119394905e-07	None	0.19728156206957975	-2.7154134119394905e-07
50	2467	None	None	0.36320544483325434	None
50	2585	1.1500768130764192e-06	None	0.3320706956887458	1.1500768130764192e-06
50	2581	-7.272742324722306e-06	None	0.45538961085131263	-7.272742324722306e-06
50	2197	None	None	0.6105674823415935	None
50	2482	None	None	0.3591379273222463	None
50	1923	None	None	0.36917978630123255	None
50	2596	-0.1	None	0.5519203956875485	-0.1
50	2553	3.636419129080399e-05	None	0.36320544483325434	3.636419129080399e-05
50	2518	None	None	0.4260237006123411	None
50	2526	None	None	0.26434639677440164	None
50	2486	None	None	0.0	None
50	2528	None	None	0.3898883810042653	None
50	2478	None	None	0.4086856930531268	None
50	2587	-1.0035461883987913e-05	None	0.21241646443118337	-1.0035461883987913e-05
50	2200	None	None	0.5519203956875485	None
50	2474	None	None	0.46536872272789226	None
50	2557	0.00031075570827105635	None	0.3216375840672608	0.00031075570827105635
50	2594	9.823306628527994e-05	None	0.3633222799035931	9.823306628527994e-05
50	2570	None	None	0.38272892043147494	None
50	2595	-0.1	None	0.0	-0.1
50	2589	-1.512671673610517e-07	None	0.19728156206957975	-1.512671673610517e-07
50	2370	None	None	0.3718451231914325	None
50	2146	None	None	0.40179532933095635	None
50	2578	None	None	0.3374997711632216	None
50	2465	None	None	0.6587108107933358	None
50	2580	8.77880691152626e-08	None	0.25899155035023513	8.77880691152626e-08
50	1481	None	None	0.3898883810042653	None
50	2133	None	None	0.41618559926622334	None
50	2561	-8.860597205064648e-09	None	0.25560167173941417	-8.860597205064648e-09
50	2006	None	None	0.3936058249159442	None
50	2563	None	None	0.31732356342443013	None
50	2545	None	None	0.4211101989615452	None
50	2575	-0.1	None	0.0	-0.1
50	2564	0.00016071168388321656	None	0.2650525332059398	0.00016071168388321656
50	2499	None	None	0.2572423117611532	None
50	2538	None	None	0.6597680994864537	None
50	1609	None	None	0.3843061623330315	None
50	2555	-9.836184612661258e-10	None	0.3417209604725398	-9.836184612661258e-10
50	2588	-7.339472324428626e-08	None	0.19728156206957975	-7.339472324428626e-08
50	2475	None	None	0.0	None
50	2391	None	None	0.470351265009763	None
50	2521	None	None	0.4572056589073319	None
50	2450	None	None	0.2650525332059398	None
50	2170	None	None	0.41873890666012753	None
50	2379	None	None	0.3659205778597044	None
50	2599	8.663692334663623e-06	None	0.2918055432199198	8.663692334663623e-06
50	2513	None	None	0.43560070970568326	None
50	2551	5.092666861404975e-09	None	0.5758411470966067	5.092666861404975e-09
50	2427	None	None	0.4672139579572586	None
50	2574	1.7705127310891597e-06	None	0.1935420459182775	1.7705127310891597e-06
50	2547	None	None	0.3898883810042653	None
50	2494	None	None	0.0	None
50	2565	1.4466733848386857e-08	None	0.3596746947363108	1.4466733848386857e-08
50	1505	None	None	0.5883296345180263	None
50	2163	None	None	0.48971317475257276	None
50	2567	-1.8961603869248292e-07	None	0.19728156206957975	-1.8961603869248292e-07
50	2514	None	None	0.28760777249852487	None
50	2586	-0.1	None	0.0	-0.1
50	2445	None	None	0.4234431873075395	None
50	2397	None	None	0.3178893377680004	None
50	2591	-0.1	None	0.0	-0.1
50	2573	-0.1	None	0.0	-0.1
50	2593	-7.300675783387585e-05	None	0.2955253653303232	-7.300675783387585e-05
50	2543	None	None	0.323688710435736	None
50	2537	None	None	0.0	None
50	1777	None	None	0.5519203956875485	None
50	2152	None	None	0.5368009440655769	None
50	2590	-6.099407722640592e-08	None	0.4710574734718652	-6.099407722640592e-08
50	1855	None	None	0.38609570118046105	None
50	2562	-0.1	None	0.6105674823415935	-0.1
50	2572	-0.1	None	0.0	-0.1
50	2583	None	None	0.3109091339977358	None
50	2183	None	None	0.470351265009763	None
50	2489	None	None	0.4710574734718652	None
74	3724	7.802767329670484e-07	None	0.036079110983429113	7.802767329670484e-07
74	3678	1.1060495511708627e-05	None	0.34847673089766207	1.1060495511708627e-05
74	3762	4.0804681944882784e-07	None	0.0	4.0804681944882784e-07
74	3731	5.789003514699855e-05	None	0.36897003530466166	5.789003514699855e-05
74	3769	1.5762008919465339e-09	None	0.7800527808907534	1.5762008919465339e-09
74	3201	0.0009902662900068574	None	0.12982122884047512	0.0009902662900068574
74	3798	0.0006885155820221935	None	0.37802093218042204	0.0006885155820221935
74	3753	0.006145428762158089	None	0.0	0.006145428762158089
74	3761	None	None	0.4132102879640331	None
74	2970	0.0014564096192576663	None	0.011633245366015035	0.0014564096192576663
74	3783	-1.667488674116777e-07	None	0.28001438319147387	-1.667488674116777e-07
74	3781	0.0020529003120160665	None	0.14080715561678478	0.0020529003120160665
74	3710	0.0005738145247338913	None	0.0	0.0005738145247338913
74	3608	1.6952411766253352e-09	None	0.14349626794096842	1.6952411766253352e-09
74	3667	0.0016237087752288542	None	0.0	0.0016237087752288542
74	3551	0.0007812328002964184	None	0.153340364547426	0.0007812328002964184
74	3766	-8.587810018219557e-08	None	0.455511610127225	-8.587810018219557e-08
74	3472	0.0015159360490002592	None	0.011633245366015035	0.0015159360490002592
74	3519	0.0018387892088875019	None	0.036079110983429113	0.0018387892088875019
74	3362	0.0018796644252657506	None	0.0	0.0018796644252657506
74	3406	0.001811971028780397	None	0.036079110983429113	0.001811971028780397
74	3661	0.0005228746066147522	None	0.093074286786952	0.0005228746066147522
74	3773	0.0018004573837132186	None	0.0	0.0018004573837132186
74	3497	0.0018066685725073497	None	0.0	0.0018066685725073497
74	3746	0.0037617698984040455	None	0.0	0.0037617698984040455
74	3693	3.063018194262468e-05	None	0.29811083707822184	3.063018194262468e-05
74	3222	0.0003169045879141635	None	0.31182615447838957	0.0003169045879141635
74	2764	0.0014564096199808573	None	0.011633245366015035	0.0014564096199808573
74	3324	0.0028478018973838153	None	0.08143271756210524	0.0028478018973838153
74	3635	0.0014509146637544403	None	0.011633245366015035	0.0014509146637544403
74	3581	0.0020826218156923867	None	0.011633245366015035	0.0020826218156923867
74	3403	0.0007709004711629902	None	0.37802093218042204	0.0007709004711629902
74	3754	0.0016237797340377495	None	0.0	0.0016237797340377495
74	3641	1.7950855860005603e-06	None	0.5542702340491166	1.7950855860005603e-06
74	3790	0.0006323781140026705	None	0.08143271756210524	0.0006323781140026705
74	3642	0.0028938563738501446	None	0.1726299259864534	0.0028938563738501446
74	3505	0.0017200331000660127	None	0.036079110983429113	0.0017200331000660127
74	3708	0.0016027777246476662	None	0.0	0.0016027777246476662
74	3482	0.0006594520977014351	None	0.153340364547426	0.0006594520977014351
74	3763	-0.00021148251355156407	None	0.4273434816598051	-0.00021148251355156407
74	3756	0.0019883544072459417	None	0.0	0.0019883544072459417
74	3768	-2.5282942539052216e-07	None	0.16763272228051	-2.5282942539052216e-07
74	3452	4.048310677002189e-06	None	0.7614577625962088	4.048310677002189e-06
74	3732	0.0014473729639316454	None	0.011633245366015035	0.0014473729639316454
74	3504	0.0005363991525324233	None	0.0	0.0005363991525324233
74	3418	0.0007683234442749918	None	0.0	0.0007683234442749918
74	3648	1.1048851563806563e-05	None	0.18541440292023867	1.1048851563806563e-05
74	3706	6.862468198793572e-09	None	0.7800527808907534	6.862468198793572e-09
74	3748	2.7622385313162996e-06	None	0.18541440292023867	2.7622385313162996e-06
74	3343	0.0005404909784770643	None	0.093074286786952	0.0005404909784770643
74	3603	0.0007608975504148218	None	0.22261137787288	0.0007608975504148218
74	3300	0.0005413316397697827	None	0.093074286786952	0.0005413316397697827
74	3321	0.0003410898631620913	None	0.31182615447838957	0.0003410898631620913
74	3571	0.004094766102677603	None	0.0	0.004094766102677603
74	3655	0.0006295821669538156	None	0.08143271756210524	0.0006295821669538156
74	3771	8.364584205182829e-10	None	0.0	8.364584205182829e-10
74	3725	-4.8026484405584024e-12	None	0.7800527808907534	-4.8026484405584024e-12
74	3795	-3.6199338675499426e-08	None	0.16763272228051	-3.6199338675499426e-08
74	3793	0.0005848029554992822	None	0.0	0.0005848029554992822
74	3705	0.0005793163157351246	None	0.011633245366015035	0.0005793163157351246
74	2861	0.0005054797509386154	None	0.093074286786952	0.0005054797509386154
74	3690	1.7922866466394352e-07	None	0.0	1.7922866466394352e-07
74	3236	0.00022497361648302316	None	0.324386259428682	0.00022497361648302316
74	3682	0.00018570586706769204	None	0.36885377706891	0.00018570586706769204
74	3302	0.002233263173749264	None	0.011633245366015035	0.002233263173749264
74	3784	0.0017630936670453166	None	0.036079110983429113	0.0017630936670453166
74	3318	0.0006027499489732298	None	0.1789579024558983	0.0006027499489732298
74	3656	0.001773475974368177	None	0.036079110983429113	0.001773475974368177
74	3174	0.0007019012793288874	None	0.153340364547426	0.0007019012793288874
74	3738	-4.813484404150347e-05	None	0.2617331547100859	-4.813484404150347e-05
74	2902	0.0017469099414858522	None	0.0	0.0017469099414858522
74	3697	0.0007325644557964631	None	0.22261137787288	0.0007325644557964631
74	3786	0.002067366553329128	None	0.14080715561678478	0.002067366553329128
74	3745	0.0010449087136622385	None	0.12982122884047512	0.0010449087136622385
74	3476	0.0014846693344734633	None	0.0	0.0014846693344734633
74	3720	0.0006516779590592959	None	0.0	0.0006516779590592959
74	3662	0.000432922178873431	None	0.0	0.000432922178873431
74	3707	0.0018475303530460163	None	0.0	0.0018475303530460163
74	3168	0.0008850352561180104	None	0.3664469116829142	0.0008850352561180104
74	3426	0.002087362501492742	None	0.14080715561678478	0.002087362501492742
74	3764	0.0018067528388433084	None	0.0	0.0018067528388433084
74	3023	0.0004148580931201097	None	0.0	0.0004148580931201097
74	3424	0.002181839735745061	None	0.1726299259864534	0.002181839735745061
74	3196	0.000596764066952055	None	0.093074286786952	0.000596764066952055
74	3777	-9.964970846619784e-09	None	0.0	-9.964970846619784e-09
74	3013	0.0014876743174473581	None	0.011633245366015035	0.0014876743174473581
74	3775	0.0011663390934292183	None	0.12982122884047512	0.0011663390934292183
74	3475	-7.533144094872071e-11	None	0.44601306321330014	-7.533144094872071e-11
74	3759	0.0006606924636093605	None	0.08143271756210524	0.0006606924636093605
74	3660	0.004106560504179863	None	0.0	0.004106560504179863
74	3518	0.0019121270466037337	None	0.0	0.0019121270466037337
74	3443	0.0010819694148090204	None	0.0	0.0010819694148090204
74	3703	2.8316995149969873e-05	None	0.31182615447838957	2.8316995149969873e-05
74	3797	0.0016451337932320655	None	0.0	0.0016451337932320655
74	2919	0.00042991329451139165	None	0.2469440312513438	0.00042991329451139165
74	3585	0.0021809935360232124	None	0.1726299259864534	0.0021809935360232124
74	3713	0.001048813317096256	None	0.12982122884047512	0.001048813317096256
74	3719	-9.288110382980168e-06	None	0.4941859180558237	-9.288110382980168e-06
74	3774	0.0004972401633500936	None	0.0	0.0004972401633500936
74	3782	5.154594475829156e-07	None	0.0	5.154594475829156e-07
60	3049	-2.13140357065103e-07	None	0.1860493680369239	-2.13140357065103e-07
60	3070	-5.459865956621966e-07	None	0.7482976450635086	-5.459865956621966e-07
60	3067	0.00027383193456837396	None	0.0	0.00027383193456837396
60	3094	-0.1	None	0.17097785325993262	-0.1
60	2960	0.00032757093477518094	None	0.011633245366015035	0.00032757093477518094
60	2969	0.00031559480765318846	None	0.0	0.00031559480765318846
60	3047	5.267089407987166e-05	None	0.0	5.267089407987166e-05
60	2970	0.0014564096192576663	None	0.05816622683007518	0.0014564096192576663
60	2951	0.0002725227047361882	None	0.0	0.0002725227047361882
60	3031	1.8344971361554203e-06	None	0.0	1.8344971361554203e-06
60	2991	0.0001564332008387069	None	0.011633245366015035	0.0001564332008387069
60	2844	0.0005519902066501744	None	0.22671999898587605	0.0005519902066501744
60	3069	1.987218090994498e-06	None	0.036079110983429113	1.987218090994498e-06
60	3080	3.296445771883582e-09	None	0.036079110983429113	3.296445771883582e-09
60	2922	1.2910096389260865e-05	None	0.1949118746374421	1.2910096389260865e-05
60	2898	0.00024894206343869054	None	0.18628488662954415	0.00024894206343869054
60	2870	0.001061899504313088	None	0.20115193512073537	0.001061899504313088
60	2964	-3.1050997310756185e-05	None	0.0	-3.1050997310756185e-05
60	2906	4.129718095273106e-06	None	0.31639483319176853	4.129718095273106e-06
60	2858	0.00031491298605034905	None	0.0	0.00031491298605034905
60	3086	6.320340938006216e-05	None	0.24217763169522896	6.320340938006216e-05
60	2953	0.00033045707109792647	None	0.0	0.00033045707109792647
60	3007	-8.922543605892512e-07	None	0.1860493680369239	-8.922543605892512e-07
60	3017	0.001434076389593125	None	0.011633245366015035	0.001434076389593125
60	3078	0.0002947338919203521	None	0.0	0.0002947338919203521
60	2830	0.0001435233749441083	None	0.21923163418723787	0.0001435233749441083
60	2646	5.817468906159327e-05	None	0.21923163418723787	5.817468906159327e-05
60	2946	0.0010241022222109927	None	0.20115193512073537	0.0010241022222109927
60	2920	0.0001811862094776544	None	0.011633245366015035	0.0001811862094776544
60	2983	0.00021273080803998727	None	0.39229426880425045	0.00021273080803998727
60	2730	0.0007727315736658399	None	0.3025168052082693	0.0007727315736658399
60	2764	0.0014564096199808573	None	0.05816622683007518	0.0014564096199808573
60	2984	0.000367935095131151	None	0.4240225968560809	0.000367935095131151
60	3057	0.0017605991497984983	None	0.036079110983429113	0.0017605991497984983
60	2881	7.204648421133182e-05	None	0.3112011115413757	7.204648421133182e-05
60	3032	0.0010777223721375798	None	0.20115193512073537	0.0010777223721375798
60	3041	0.0014921691844198635	None	0.05816622683007518	0.0014921691844198635
60	3092	0.0008745960019516433	None	0.3651309766682188	0.0008745960019516433
60	3089	-0.1	None	0.17097785325993262	-0.1
60	2766	0.0002574427654844977	None	0.18628488662954415	0.0002574427654844977
60	2765	0.0002456763408580912	None	0.18628488662954415	0.0002456763408580912
60	3072	1.904744655973913e-08	None	0.2668510413241929	1.904744655973913e-08
60	2979	0.00018736121556753982	None	0.011633245366015035	0.00018736121556753982
60	3050	0.0003514727962401896	None	0.0	0.0003514727962401896
60	2993	0.0003171627648286499	None	0.0	0.0003171627648286499
60	3034	0.00024738306661794727	None	0.18628488662954415	0.00024738306661794727
60	2833	0.0001169447994439784	None	0.29718540485154576	0.0001169447994439784
60	3088	8.983018962501757e-08	None	0.7482976450635086	8.983018962501757e-08
60	3010	2.1266456078610653e-08	None	0.8794664461979244	2.1266456078610653e-08
60	2950	0.00020808642318025287	None	0.011633245366015035	0.00020808642318025287
60	3091	2.0937630628684448e-05	None	0.3978698505159885	2.0937630628684448e-05
60	2661	0.00024854895014322817	None	0.18628488662954415	0.00024854895014322817
60	3083	-3.3495333491643503e-06	None	0.0	-3.3495333491643503e-06
60	2637	0.00018770365343190407	None	0.29718540485154576	0.00018770365343190407
60	2871	5.151353844999342e-07	None	0.0	5.151353844999342e-07
60	3019	7.426164067118905e-07	None	0.036079110983429113	7.426164067118905e-07
60	3063	0.00032551062370526625	None	0.3025168052082693	0.00032551062370526625
60	2924	-1.0430313033517908e-08	None	0.6834934506424339	-1.0430313033517908e-08
60	3059	-3.251755092575555e-05	None	0.1949118746374421	-3.251755092575555e-05
60	3071	0.0003507757783074063	None	0.0	0.0003507757783074063
60	3028	-7.532249688355904e-11	None	1.0815519563749216	-7.532249688355904e-11
60	2783	0.0003537763063948654	None	0.0	0.0003537763063948654
60	3061	0.006876919770811548	None	0.0	0.006876919770811548
60	2612	1.1163604980749934e-06	None	0.5039472747762719	1.1163604980749934e-06
60	3024	0.00010025204499604922	None	0.29718540485154576	0.00010025204499604922
60	2736	0.00043150240696039074	None	0.0	0.00043150240696039074
60	2756	0.0002475610400488522	None	0.4315637809341683	0.0002475610400488522
60	2861	0.0005054797509386154	None	0.12653776205200418	0.0005054797509386154
60	3068	-6.769447473616188e-07	None	0.3876208587554126	-6.769447473616188e-07
60	3095	-3.151182620481465e-06	None	0.0	-3.151182620481465e-06
60	2936	0.000264983093436984	None	0.0	0.000264983093436984
60	2721	0.0005961123103901491	None	0.18452149242312005	0.0005961123103901491
60	2902	0.0017469099414858522	None	0.0	0.0017469099414858522
60	2894	0.00036091526472666253	None	0.28156907426753575	0.00036091526472666253
60	3035	2.596679148762956e-05	None	0.25295862406424674	2.596679148762956e-05
60	3016	8.052715142168264e-06	None	0.3222049384504799	8.052715142168264e-06
60	3098	6.960657593199597e-05	None	0.33501406638675035	6.960657593199597e-05
60	2873	0.0014420527049185984	None	0.05816622683007518	0.0014420527049185984
60	3006	0.011077096244576756	None	0.1370141889390118	0.011077096244576756
60	3090	4.1549856346871946e-07	None	0.7825165117819255	4.1549856346871946e-07
60	2843	1.3059686396038993e-06	None	0.0	1.3059686396038993e-06
60	3001	0.000458666728845853	None	0.22671999898587605	0.000458666728845853
60	3023	0.0004148580931201097	None	0.0	0.0004148580931201097
60	3062	7.016062550785333e-07	None	0.16217854678987936	7.016062550785333e-07
60	3051	0.0005255754069287207	None	0.12653776205200418	0.0005255754069287207
60	2941	4.0260635493897095e-07	None	0.0	4.0260635493897095e-07
60	3013	0.0014876743174473581	None	0.05816622683007518	0.0014876743174473581
60	2761	0.00025149836871771853	None	0.344628731882487	0.00025149836871771853
60	2792	0.00035403520221550627	None	0.0	0.00035403520221550627
60	2875	2.520977531799883e-07	None	0.0	2.520977531799883e-07
60	3084	4.533526195605454e-05	None	0.0	4.533526195605454e-05
60	2925	1.9186960338833356e-07	None	0.0	1.9186960338833356e-07
60	2895	0.011038879535571765	None	0.1370141889390118	0.011038879535571765
60	2919	0.00042991329451139165	None	0.28156907426753575	0.00042991329451139165
60	2933	3.790573293855974e-07	None	0.05816622683007518	3.790573293855974e-07
60	2807	0.0014339720887213948	None	0.1949118746374421	0.0014339720887213948
60	3073	0.00016775323027732488	None	0.011633245366015035	0.00016775323027732488
60	2845	0.0005385013063480246	None	0.12653776205200418	0.0005385013063480246
60	2883	0.00034668560105454804	None	0.0	0.00034668560105454804
60	2667	0.00031994487574921074	None	0.37911149144961653	0.00031994487574921074
109	5404	-1.7057533520245207e-07	None	0.0	-1.7057533520245207e-07
109	5548	0.0026382748818738464	None	0.0	0.0026382748818738464
109	5521	0.0007227490325938248	None	0.0	0.0007227490325938248
109	4936	0.030307283882541135	None	0.3606894886322198	0.030307283882541135
109	5144	0.0059214528912470655	None	0.0	0.0059214528912470655
109	5451	9.777551184804914e-05	None	0.46241052699546603	9.777551184804914e-05
109	5515	0.00626492533768161	None	0.0	0.00626492533768161
109	5490	0.0002954000694625801	None	0.46241052699546603	0.0002954000694625801
109	5371	0.006518319172040242	None	0.0	0.006518319172040242
109	4693	0.006768798537394386	None	0.0	0.006768798537394386
109	5428	7.725826768647933e-07	None	0.0	7.725826768647933e-07
109	5259	0.006580942630103018	None	0.0	0.006580942630103018
109	5453	3.4393209908278845e-06	None	0.0	3.4393209908278845e-06
109	5373	0.0012876239180759888	None	0.0	0.0012876239180759888
109	5169	0.00596062413536883	None	0.0	0.00596062413536883
109	5545	0.006206696836194705	None	0.0	0.006206696836194705
109	5475	0.010694430895531116	None	0.0	0.010694430895531116
109	4242	0.0020773833727980168	None	0.12011124136603488	0.0020773833727980168
109	5539	-6.197907195099508e-07	None	0.0	-6.197907195099508e-07
109	5368	1.4715897220986654e-06	None	0.0	1.4715897220986654e-06
109	5295	0.005681603553426853	None	0.0	0.005681603553426853
109	5455	0.007187620796365092	None	0.0	0.007187620796365092
109	5021	0.0067632505820243785	None	0.0	0.0067632505820243785
109	5072	0.006574040599044555	None	0.0	0.006574040599044555
109	5398	0.00024133655206632265	None	0.0	0.00024133655206632265
109	5352	0.0063051387661185836	None	0.0	0.0063051387661185836
109	5527	0.006395601477392796	None	0.0	0.006395601477392796
109	5501	0.004982902655008696	None	0.0	0.004982902655008696
109	5416	-2.705858831087285e-05	None	0.31806297216105006	-2.705858831087285e-05
109	5495	0.006224672947175403	None	0.0	0.006224672947175403
109	5523	1.6566934475903305e-05	None	0.46241052699546603	1.6566934475903305e-05
109	5327	0.006511404544002818	None	0.0	0.006511404544002818
109	4763	0.005766456919696268	None	0.0	0.005766456919696268
109	5500	6.117091457076622e-06	None	0.46241052699546603	6.117091457076622e-06
109	5522	-0.1	None	0.4399605308733953	-0.1
109	5409	0.006711267398009235	None	0.0	0.006711267398009235
109	5474	-4.9987200481640576e-08	None	0.4289151419990884	-4.9987200481640576e-08
109	5540	0.0002359095823210371	None	0.46241052699546603	0.0002359095823210371
109	5503	-6.712823784868548e-06	None	0.0	-6.712823784868548e-06
109	5378	0.00504686568763069	None	0.0	0.00504686568763069
109	5525	-8.626687912974112e-08	None	0.0	-8.626687912974112e-08
109	5449	0.006770929063386735	None	0.0	0.006770929063386735
109	5535	-6.217190610636092e-09	None	1.353184346625749	-6.217190610636092e-09
109	4808	0.006209730858383454	None	0.0	0.006209730858383454
109	5454	0.006759643799620451	None	0.0	0.006759643799620451
109	5482	0.006742228765879872	None	0.0	0.006742228765879872
109	5530	0.006206358785804494	None	0.0	0.006206358785804494
109	5507	1.9595782349343556e-06	None	0.0	1.9595782349343556e-06
109	5531	0.006043813724590644	None	0.0	0.006043813724590644
109	5381	0.006442995071899262	None	0.0	0.006442995071899262
109	5370	0.006386716369194172	None	0.0	0.006386716369194172
109	4577	0.006081692702012792	None	0.0	0.006081692702012792
109	5197	0.0047513872038445065	None	0.0	0.0047513872038445065
109	5508	-0.1	None	0.37181031869800824	-0.1
109	5331	0.0009062256503664425	None	0.0	0.0009062256503664425
109	4892	0.005600820587063912	None	0.0	0.005600820587063912
109	5445	0.0030800056554508484	None	0.0	0.0030800056554508484
109	5512	0.005783242853917426	None	0.0	0.005783242853917426
109	4885	0.006763762991727704	None	0.0	0.006763762991727704
109	5180	0.0014325876467916104	None	0.04960623882199503	0.0014325876467916104
109	5472	-1.3335866275878267e-08	None	0.6806540223245678	-1.3335866275878267e-08
109	5402	1.9551649876057587e-06	None	0.0	1.9551649876057587e-06
109	5369	0.010752414460473175	None	0.0	0.010752414460473175
109	5361	0.0055675766116448765	None	0.0	0.0055675766116448765
109	4785	0.006309916627123042	None	0.0	0.006309916627123042
109	5478	1.2122814348736853e-06	None	0.0	1.2122814348736853e-06
109	5391	0.00010884148457273999	None	0.0	0.00010884148457273999
109	5514	None	None	0.37310290596202333	None
109	5509	1.0703930302948448e-05	None	0.7498323370747989	1.0703930302948448e-05
109	4946	0.0065235566854654845	None	0.0	0.0065235566854654845
109	5405	0.00023137548034318295	None	0.0	0.00023137548034318295
109	5412	0.005612533143563988	None	0.0	0.005612533143563988
109	5421	4.6951347721739613e-07	None	0.516536668684455	4.6951347721739613e-07
109	5083	0.006213513813440501	None	0.0	0.006213513813440501
109	5168	0.0032328190004547903	None	0.0	0.0032328190004547903
109	5541	0.0014713921483818183	None	0.5083911227341933	0.0014713921483818183
109	5443	5.5924499082524496e-08	None	0.0	5.5924499082524496e-08
109	5389	0.00506928560858739	None	0.0	0.00506928560858739
109	5458	0.005890386307120061	None	0.0	0.005890386307120061
109	5413	-3.758395236618315e-08	None	0.0	-3.758395236618315e-08
109	5520	0.005565696643974869	None	0.0	0.005565696643974869
109	5516	5.989404552203387e-05	None	0.21503173711634388	5.989404552203387e-05
109	5082	0.006392529173811986	None	0.0	0.006392529173811986
109	5549	0.0022301849165567655	None	0.0	0.0022301849165567655
109	5159	0.00010044421405662608	None	0.9039909785941109	0.00010044421405662608
109	4536	0.006541572038400188	None	0.0	0.006541572038400188
109	5426	0.005945674719856422	None	0.0	0.005945674719856422
109	4806	0.010775206170177944	None	0.0	0.010775206170177944
109	5423	0.007228291511701926	None	0.0	0.007228291511701926
109	5258	6.951434145972914e-05	None	0.0	6.951434145972914e-05
109	4740	0.005240255364989517	None	0.0	0.005240255364989517
109	5456	0.006487070890279137	None	0.0	0.006487070890279137
109	5542	0.0017651566529071473	None	0.04960623882199503	0.0017651566529071473
109	4862	0.006554598214757445	None	0.0	0.006554598214757445
109	5432	-4.624606113115117e-06	None	0.04960623882199503	-4.624606113115117e-06
109	4490	0.006263730863222615	None	0.0	0.006263730863222615
109	5217	0.0015480859254949754	None	0.0	0.0015480859254949754
109	4906	0.005160747981493687	None	0.0	0.005160747981493687
109	5141	0.010877749929679848	None	0.0	0.010877749929679848
109	5473	9.908594388554799e-05	None	0.04960623882199503	9.908594388554799e-05
110	5521	0.0007227490325938248	None	0.0	0.0007227490325938248
110	5596	0.006052158040664566	None	0.0	0.006052158040664566
110	4936	0.030307283882541135	None	0.4191882900878364	0.030307283882541135
110	5144	0.0059214528912470655	None	0.0	0.0059214528912470655
110	5515	0.00626492533768161	None	0.0	0.00626492533768161
110	5490	0.0002954000694625801	None	0.4648292835954191	0.0002954000694625801
110	5371	0.006518319172040242	None	0.0	0.006518319172040242
110	4693	0.006768798537394386	None	0.0	0.006768798537394386
110	5428	7.725826768647933e-07	None	0.0	7.725826768647933e-07
110	5582	-0.1	None	1.0537800474373198	-0.1
110	5259	0.006580942630103018	None	0.0	0.006580942630103018
110	5453	3.4393209908278845e-06	None	0.0	3.4393209908278845e-06
110	5558	-2.419996061126083e-07	None	0.10635396735032807	-2.419996061126083e-07
110	5586	-3.0955241853311796e-05	None	0.0	-3.0955241853311796e-05
110	5373	0.0012876239180759888	None	0.0	0.0012876239180759888
110	5169	0.00596062413536883	None	0.0	0.00596062413536883
110	5579	0.0014313808284804159	None	0.06933844664676815	0.0014313808284804159
110	5545	0.006206696836194705	None	0.0	0.006206696836194705
110	5475	0.010694430895531116	None	0.0	0.010694430895531116
110	4242	0.0020773833727980168	None	0.10519698434531825	0.0020773833727980168
110	5539	-6.197907195099508e-07	None	0.0	-6.197907195099508e-07
110	5368	1.4715897220986654e-06	None	0.0	1.4715897220986654e-06
110	5571	0.002356787944105934	None	0.0	0.002356787944105934
110	5566	-1.2060632288539093e-07	None	0.0	-1.2060632288539093e-07
110	5021	0.0067632505820243785	None	0.0	0.0067632505820243785
110	5398	0.00024133655206632265	None	0.0	0.00024133655206632265
110	5352	0.0063051387661185836	None	0.0	0.0063051387661185836
110	5527	0.006395601477392796	None	0.0	0.006395601477392796
110	5416	-2.705858831087285e-05	None	0.385919995216051	-2.705858831087285e-05
110	5495	0.006224672947175403	None	0.0	0.006224672947175403
110	5523	1.6566934475903305e-05	None	0.4648292835954191	1.6566934475903305e-05
110	5327	0.006511404544002818	None	0.0	0.006511404544002818
110	5576	-0.0002242642296995146	None	0.6121343855079233	-0.0002242642296995146
110	4763	0.005766456919696268	None	0.0	0.005766456919696268
110	5578	0.00676879470138973	None	0.0	0.00676879470138973
110	5409	0.006711267398009235	None	0.0	0.006711267398009235
110	5474	-4.9987200481640576e-08	None	0.4617933777182386	-4.9987200481640576e-08
110	5552	-1.1984086595166709e-08	None	0.0	-1.1984086595166709e-08
110	5378	0.00504686568763069	None	0.0	0.00504686568763069
110	5600	-3.698249387555118e-05	None	0.0	-3.698249387555118e-05
110	5449	0.006770929063386735	None	0.0	0.006770929063386735
110	5590	-3.651525579762286e-08	None	0.0	-3.651525579762286e-08
110	5454	0.006759643799620451	None	0.0	0.006759643799620451
110	5482	0.006742228765879872	None	0.0	0.006742228765879872
110	5530	0.006206358785804494	None	0.0	0.006206358785804494
110	5591	8.465312101629257e-06	None	0.0	8.465312101629257e-06
110	5573	-0.1	None	0.2955668558913207	-0.1
110	5551	0.006407408273727014	None	0.0	0.006407408273727014
110	5561	0.00014805137563677538	None	0.16098333607642	0.00014805137563677538
110	5507	1.9595782349343556e-06	None	0.0	1.9595782349343556e-06
110	5555	0.006679781646119878	None	0.0	0.006679781646119878
110	5381	0.006442995071899262	None	0.0	0.006442995071899262
110	5597	3.731077368663532e-05	None	0.0	3.731077368663532e-05
110	5588	-0.1	None	0.9677287582521432	-0.1
110	4577	0.006081692702012792	None	0.0	0.006081692702012792
110	5197	0.0047513872038445065	None	0.0	0.0047513872038445065
110	5331	0.0009062256503664425	None	0.0	0.0009062256503664425
110	4892	0.005600820587063912	None	0.0	0.005600820587063912
110	5445	0.0030800056554508484	None	0.0	0.0030800056554508484
110	5512	0.005783242853917426	None	0.0	0.005783242853917426
110	4885	0.006763762991727704	None	0.0	0.006763762991727704
110	5180	0.0014325876467916104	None	0.06933844664676815	0.0014325876467916104
110	5472	-1.3335866275878267e-08	None	0.7245682147381678	-1.3335866275878267e-08
110	5402	1.9551649876057587e-06	None	0.0	1.9551649876057587e-06
110	5369	0.010752414460473175	None	0.0	0.010752414460473175
110	5361	0.0055675766116448765	None	0.0	0.0055675766116448765
110	5563	-0.1	None	0.4746846404017834	-0.1
110	4785	0.006309916627123042	None	0.0	0.006309916627123042
110	5478	1.2122814348736853e-06	None	0.0	1.2122814348736853e-06
110	5391	0.00010884148457273999	None	0.0	0.00010884148457273999
110	5554	-9.794491475147382e-06	None	0.5573630441432271	-9.794491475147382e-06
110	5405	0.00023137548034318295	None	0.0	0.00023137548034318295
110	5595	1.1084577660913758e-06	None	0.0	1.1084577660913758e-06
110	5580	0.006702154195500503	None	0.0	0.006702154195500503
110	5412	0.005612533143563988	None	0.0	0.005612533143563988
110	5421	4.6951347721739613e-07	None	0.555604204643758	4.6951347721739613e-07
110	5083	0.006213513813440501	None	0.0	0.006213513813440501
110	5168	0.0032328190004547903	None	0.0	0.0032328190004547903
110	5541	0.0014713921483818183	None	0.5179358961427533	0.0014713921483818183
110	5594	0.00039192479773241684	None	0.0	0.00039192479773241684
110	5553	-0.1	None	0.2955668558913207	-0.1
110	5413	-3.758395236618315e-08	None	0.0	-3.758395236618315e-08
110	5516	5.989404552203387e-05	None	0.16098333607642	5.989404552203387e-05
110	5082	0.006392529173811986	None	0.0	0.006392529173811986
110	5549	0.0022301849165567655	None	0.0	0.0022301849165567655
110	5159	0.00010044421405662608	None	0.8997851835884763	0.00010044421405662608
110	4536	0.006541572038400188	None	0.0	0.006541572038400188
110	4806	0.010775206170177944	None	0.0	0.010775206170177944
110	5423	0.007228291511701926	None	0.0	0.007228291511701926
110	5567	5.2670507832593325e-06	None	0.0	5.2670507832593325e-06
110	5456	0.006487070890279137	None	0.0	0.006487070890279137
110	5542	0.0017651566529071473	None	0.06933844664676815	0.0017651566529071473
110	4862	0.006554598214757445	None	0.0	0.006554598214757445
110	4490	0.006263730863222615	None	0.0	0.006263730863222615
110	5217	0.0015480859254949754	None	0.0	0.0015480859254949754
110	5569	0.006972878608992984	None	0.0	0.006972878608992984
110	5587	-8.384429897595328e-05	None	0.0	-8.384429897595328e-05
110	5141	0.010877749929679848	None	0.0	0.010877749929679848
110	5565	0.0065545982147493945	None	0.0	0.0065545982147493945
110	5473	9.908594388554799e-05	None	0.06933844664676815	9.908594388554799e-05
76	3877	4.497221804236877e-07	None	0.0	4.497221804236877e-07
76	3876	0.0011242480113426406	None	0.23079019902540931	0.0011242480113426406
76	3870	0.0008809140787949496	None	0.23998462870425338	0.0008809140787949496
76	3814	-6.867821207538215e-10	None	0.5713587607400855	-6.867821207538215e-10
76	3885	0.000289492150183545	None	0.35851117627625684	0.000289492150183545
76	3731	5.789003514699855e-05	None	0.3718391209915805	5.789003514699855e-05
76	3805	0.0018946417321866027	None	0.0	0.0018946417321866027
76	3753	0.006145428762158089	None	0.0	0.006145428762158089
76	3823	-2.1694429762948567e-07	None	0.0	-2.1694429762948567e-07
76	2970	0.0014564096192576663	None	0.0	0.0014564096192576663
76	3843	-5.386057015368098e-07	None	0.948979786878593	-5.386057015368098e-07
76	3608	1.6952411766253352e-09	None	0.14726215949034366	1.6952411766253352e-09
76	3667	0.0016237087752288542	None	0.0	0.0016237087752288542
76	3888	0.0018449128219144876	None	0.0	0.0018449128219144876
76	3472	0.0015159360490002592	None	0.0	0.0015159360490002592
76	3519	0.0018387892088875019	None	0.0	0.0018387892088875019
76	3858	0.00190715075977492	None	0.0	0.00190715075977492
76	3886	3.7174079724338554e-05	None	0.40966857259083234	3.7174079724338554e-05
76	3406	0.001811971028780397	None	0.0	0.001811971028780397
76	3661	0.0005228746066147522	None	0.10858666791811067	0.0005228746066147522
76	3865	0.0015694037207267255	None	0.0	0.0015694037207267255
76	3827	0.0021357242761716614	None	0.0	0.0021357242761716614
76	3773	0.0018004573837132186	None	0.0	0.0018004573837132186
76	3497	0.0018066685725073497	None	0.0	0.0018066685725073497
76	3822	0.0010426309147823563	None	0.19551110139931013	0.0010426309147823563
76	3831	0.0015033796879522718	None	0.0	0.0015033796879522718
76	3874	-6.808978291760431e-05	None	0.0	-6.808978291760431e-05
76	3867	0.0019907915412596725	None	0.0	0.0019907915412596725
76	3746	0.0037617698984040455	None	0.0	0.0037617698984040455
76	3862	-0.0001720168591714979	None	0.0	-0.0001720168591714979
76	3222	0.0003169045879141635	None	0.3974180464554099	0.0003169045879141635
76	2764	0.0014564096199808573	None	0.0	0.0014564096199808573
76	3324	0.0028478018973838153	None	0.03489973609804511	0.0028478018973838153
76	3635	0.0014509146637544403	None	0.0	0.0014509146637544403
76	3403	0.0007709004711629902	None	0.34971201722429746	0.0007709004711629902
76	3754	0.0016237797340377495	None	0.0	0.0016237797340377495
76	3818	0.00189777750056214	None	0.19202809513580918	0.00189777750056214
76	3844	3.141788820716214e-05	None	0.3089139497651319	3.141788820716214e-05
76	3641	1.7950855860005603e-06	None	0.598903218513275	1.7950855860005603e-06
76	3790	0.0006323781140026705	None	0.03489973609804511	0.0006323781140026705
76	3838	-1.5141226499706923e-06	None	0.0	-1.5141226499706923e-06
76	3642	0.0028938563738501446	None	0.19202809513580918	0.0028938563738501446
76	3505	0.0017200331000660127	None	0.0	0.0017200331000660127
76	3708	0.0016027777246476662	None	0.0	0.0016027777246476662
76	3851	0.0014572697116072486	None	0.3347941483867589	0.0014572697116072486
76	3756	0.0019883544072459417	None	0.0	0.0019883544072459417
76	3826	0.00023932442625226129	None	0.3194107383025783	0.00023932442625226129
76	3732	0.0014473729639316454	None	0.0	0.0014473729639316454
76	3871	0.0018997587224326962	None	0.0	0.0018997587224326962
76	3418	0.0007683234442749918	None	0.0	0.0007683234442749918
76	3892	6.211703903751896e-05	None	0.49887283639314584	6.211703903751896e-05
76	3748	2.7622385313162996e-06	None	0.18369164435892923	2.7622385313162996e-06
76	3873	0.0017820552203042326	None	0.0	0.0017820552203042326
76	3848	0.0008435024027343257	None	0.23998462870425338	0.0008435024027343257
76	3603	0.0007608975504148218	None	0.16480663257664993	0.0007608975504148218
76	3300	0.0005413316397697827	None	0.10858666791811067	0.0005413316397697827
76	3655	0.0006295821669538156	None	0.03489973609804511	0.0006295821669538156
76	3810	0.00010460400805576907	None	0.03489973609804511	0.00010460400805576907
76	3793	0.0005848029554992822	None	0.0	0.0005848029554992822
76	3690	1.7922866466394352e-07	None	0.0	1.7922866466394352e-07
76	3236	0.00022497361648302316	None	0.27672138130818863	0.00022497361648302316
76	3875	0.0020682960174315196	None	0.0	0.0020682960174315196
76	3859	None	None	0.3054760768094194	None
76	3833	0.0005967640669512087	None	0.10858666791811067	0.0005967640669512087
76	3302	0.002233263173749264	None	0.0	0.002233263173749264
76	3784	0.0017630936670453166	None	0.0	0.0017630936670453166
76	3318	0.0006027499489732298	None	0.18077916610569633	0.0006027499489732298
76	3656	0.001773475974368177	None	0.0	0.001773475974368177
76	3880	0.001953440820225287	None	0.0	0.001953440820225287
76	3174	0.0007019012793288874	None	0.2379248480482882	0.0007019012793288874
76	2902	0.0017469099414858522	None	0.0	0.0017469099414858522
76	3879	0.00026012549566981346	None	0.15757115520094195	0.00026012549566981346
76	3697	0.0007325644557964631	None	0.16480663257664993	0.0007325644557964631
76	3872	0.00016704049177950213	None	0.03489973609804511	0.00016704049177950213
76	3786	0.002067366553329128	None	0.13219653828453443	0.002067366553329128
76	3476	0.0014846693344734633	None	0.0	0.0014846693344734633
76	3720	0.0006516779590592959	None	0.0	0.0006516779590592959
76	3662	0.000432922178873431	None	0.0	0.000432922178873431
76	3813	None	None	0.22836573733371418	None
76	3809	0.0004449290737003	None	0.0	0.0004449290737003
76	3707	0.0018475303530460163	None	0.0	0.0018475303530460163
76	3891	0.005565599714599375	None	0.0	0.005565599714599375
76	3168	0.0008850352561180104	None	0.23998462870425338	0.0008850352561180104
76	3426	0.002087362501492742	None	0.13219653828453443	0.002087362501492742
76	3023	0.0004148580931201097	None	0.0	0.0004148580931201097
76	3424	0.002181839735745061	None	0.19202809513580918	0.002181839735745061
76	3196	0.000596764066952055	None	0.10858666791811067	0.000596764066952055
76	3855	7.650153146488655e-09	None	0.446402766282588	7.650153146488655e-09
76	3013	0.0014876743174473581	None	0.0	0.0014876743174473581
76	3775	0.0011663390934292183	None	0.19551110139931013	0.0011663390934292183
76	3759	0.0006606924636093605	None	0.03489973609804511	0.0006606924636093605
76	3660	0.004106560504179863	None	0.0	0.004106560504179863
76	3824	0.0007706052457158114	None	0.34971201722429746	0.0007706052457158114
76	3518	0.0019121270466037337	None	0.0	0.0019121270466037337
76	3443	0.0010819694148090204	None	0.0	0.0010819694148090204
76	3703	2.8316995149969873e-05	None	0.3974180464554099	2.8316995149969873e-05
76	3863	-0.1	None	0.1824042965921337	-0.1
76	3853	-9.428097497376944e-08	None	0.0	-9.428097497376944e-08
76	3585	0.0021809935360232124	None	0.19202809513580918	0.0021809935360232124
76	3857	0.0016637203425165666	None	0.0	0.0016637203425165666
30	1211	0.3425396938754488	0.3425396938754488	0.40158299248851004	0.3425396938754488
30	1429	0.29745204655120067	0.29745204655120067	0.34131902173982076	0.29745204655120067
30	1528	0.35795176445015475	0.35795176445015475	0.37345836182809605	0.35795176445015475
30	804	0.494928987729865	0.494928987729865	0.5141863242190869	0.494928987729865
30	1564	0.3527158113682145	0.3527158113682145	0.3539975143889971	0.3527158113682145
30	1599	0.33256926669504294	0.33256926669504294	0.3662172653071357	0.33256926669504294
30	1461	0.3483622068347658	0.3483622068347658	0.41617866488844985	0.3483622068347658
30	1483	0.4213677490074952	0.4213677490074952	0.4614262290133343	0.4213677490074952
30	1521	0.42885383109425224	0.42885383109425224	0.4370291072208838	0.42885383109425224
30	1531	0.3244603209674943	0.3244603209674943	0.40368428431462605	0.3244603209674943
30	1600	0.32025695926975783	0.32025695926975783	0.32821335141975727	0.32025695926975783
30	1407	0.34896568602727374	0.34896568602727374	0.3802995872235141	0.34896568602727374
30	1597	0.0	0.0	0.0	0.0
30	1562	0.37204264359446987	0.37204264359446987	0.38447863489417045	0.37204264359446987
30	1559	0.2736416518424748	0.2736416518424748	0.4022023904519484	0.2736416518424748
30	1550	0.2874079482820427	0.2874079482820427	0.34965744627198636	0.2874079482820427
30	1093	0.4329710564855156	0.4329710564855156	0.4692758617193962	0.4329710564855156
30	1548	0.33975496757932117	0.33975496757932117	0.38024633330601487	0.33975496757932117
30	1274	0.26854142840023093	0.26854142840023093	0.38586323028794406	0.26854142840023093
30	1359	0.3057733484793169	0.3057733484793169	0.32612500247973913	0.3057733484793169
30	1551	0.31800424988402354	0.31800424988402354	0.3201068244690751	0.31800424988402354
30	1575	0.2942094757727997	0.2942094757727997	0.34319268940753594	0.2942094757727997
30	1448	0.27879467054321444	0.27879467054321444	0.3443728414383551	0.27879467054321444
30	1368	0.4062134782203427	0.4062134782203427	0.43095796575097384	0.4062134782203427
30	1553	0.29745204655120067	0.29745204655120067	0.34131902173982076	0.29745204655120067
30	1533	0.29542459845824437	0.29542459845824437	0.2966654947583327	0.29542459845824437
30	1482	0.3394281568381995	0.3394281568381995	0.4632797863580671	0.3394281568381995
30	1576	0.1851944213659989	0.1851944213659989	0.2959771377722703	0.1851944213659989
30	1502	0.4124215216993471	0.4124215216993471	0.7227265759678503	0.4124215216993471
30	1570	0.4124215216993471	0.4124215216993471	0.7227265759678503	0.4124215216993471
30	1291	0.36625231376881745	0.36625231376881745	0.40594771418211745	0.36625231376881745
30	1509	0.3143009459597664	0.3143009459597664	0.3230478810345668	0.3143009459597664
30	1358	0.3596367330365745	0.3596367330365745	0.3909888558446992	0.3596367330365745
30	1177	0.36887663516325075	0.36887663516325075	0.3892416295672725	0.36887663516325075
30	1527	0.31921558829989927	0.31921558829989927	0.32696562918832955	0.31921558829989927
30	1578	0.29401600259098826	0.29401600259098826	0.3032541220000686	0.29401600259098826
30	1471	0.45020016409661945	0.45020016409661945	0.4854724455530329	0.45020016409661945
30	1588	0.25974993336306385	0.25974993336306385	0.2822074036725685	0.25974993336306385
30	1501	0.26854142840023093	0.26854142840023093	0.38586323028794406	0.26854142840023093
30	1563	0.33285901175247906	0.33285901175247906	0.3628978838974465	0.33285901175247906
30	1512	0.2802063745767398	0.2802063745767398	0.2910875357825901	0.2802063745767398
30	1455	0.3726031286922388	0.3726031286922388	0.42830903560906314	0.3726031286922388
30	1536	0.2802063745767398	0.2802063745767398	0.2910875357825901	0.2802063745767398
30	1459	0.31289550466268456	0.31289550466268456	0.3204042487366189	0.31289550466268456
30	1574	0.3315826311002634	0.3315826311002634	0.3575718302046602	0.3315826311002634
30	1486	0.27842870922636187	0.27842870922636187	0.35812147647853754	0.27842870922636187
30	1454	0.4037110042429809	0.4037110042429809	0.5108839390040318	0.4037110042429809
30	698	0.4100119095084286	0.4100119095084286	0.4100119095084286	0.4100119095084286
30	1523	0.3524800059887034	0.3524800059887034	0.3943005344649887	0.3524800059887034
30	1363	0.5302558666138675	0.5302558666138675	0.5405686920346521	0.5302558666138675
30	1447	0.35745611148124956	0.35745611148124956	0.38594947251672374	0.35745611148124956
30	1568	0.37166624034224294	0.37166624034224294	0.42920673796695424	0.37166624034224294
30	1491	0.4804671443227141	0.4804671443227141	0.4804671443227141	0.4804671443227141
30	1458	0.3154046031298288	0.3154046031298288	0.38919648527989825	0.3154046031298288
30	1357	0.5188633111677852	0.5188633111677852	0.7102162854556815	0.5188633111677852
30	990	0.32025695926975783	0.32025695926975783	0.32821335141975727	0.32025695926975783
30	1170	0.3746615452653691	0.3746615452653691	0.40409842139386126	0.3746615452653691
30	1481	0.37545281398618363	0.37545281398618363	0.41569663822510144	0.37545281398618363
30	1409	0.32025695926975783	0.32025695926975783	0.32821335141975727	0.32025695926975783
30	1583	0.3425396938754488	0.3425396938754488	0.40158299248851004	0.3425396938754488
30	1567	0.3424394915592731	0.3424394915592731	0.37413760812657404	0.3424394915592731
30	1582	0.23874081472588768	0.23874081472588768	0.2650255471765591	0.23874081472588768
30	1480	0.4061718050457711	0.4061718050457711	0.4750983594871963	0.4061718050457711
30	1217	0.4025287942087714	0.4025287942087714	0.4363158107955166	0.4025287942087714
30	1097	0.4062134782203427	0.4062134782203427	0.43095796575097384	0.4062134782203427
30	1580	0.4382635823014861	0.4382635823014861	0.4637287019778943	0.4382635823014861
30	1129	0.37545281398618363	0.37545281398618363	0.41569663822510144	0.37545281398618363
30	1589	0.2874079482820427	0.2874079482820427	0.34965744627198636	0.2874079482820427
30	1090	0.3425396938754488	0.3425396938754488	0.40158299248851004	0.3425396938754488
30	1265	0.5188633111677852	0.5188633111677852	0.7102162854556815	0.5188633111677852
30	1401	0.40550527695906463	0.40550527695906463	0.46885413215989	0.40550527695906463
30	1030	0.35745611148124956	0.35745611148124956	0.38594947251672374	0.35745611148124956
30	1591	0.24572414084085076	0.24572414084085076	0.2619080729950781	0.24572414084085076
30	1514	0.3425396938754488	0.3425396938754488	0.40158299248851004	0.3425396938754488
30	1456	0.3315826311002634	0.3315826311002634	0.3575718302046602	0.3315826311002634
30	1560	0.494928987729865	0.494928987729865	0.5141863242190869	0.494928987729865
30	1383	0.41025711138538073	0.41025711138538073	0.47946468755348565	0.41025711138538073
30	643	0.4037110042429809	0.4037110042429809	0.5108839390040318	0.4037110042429809
30	1230	0.2874079482820427	0.2874079482820427	0.34965744627198636	0.2874079482820427
30	1339	0.3315826311002634	0.3315826311002634	0.3575718302046602	0.3315826311002634
30	1365	0.41588357089523476	0.41588357089523476	0.4434965558199986	0.41588357089523476
30	1505	0.4100119095084286	0.4100119095084286	0.4100119095084286	0.4100119095084286
30	1293	0.41588357089523476	0.41588357089523476	0.4434965558199986	0.41588357089523476
30	1515	0.2874079482820427	0.2874079482820427	0.34965744627198636	0.2874079482820427
30	1587	0.36887663516325075	0.36887663516325075	0.3892416295672725	0.36887663516325075
30	1520	0.3046181102036335	0.3046181102036335	0.3326090780302722	0.3046181102036335
30	921	0.3578658108819157	0.3578658108819157	0.3680475354793216	0.3578658108819157
30	966	0.3315826311002634	0.3315826311002634	0.3575718302046602	0.3315826311002634
30	1500	0.3844866373567331	0.3844866373567331	0.39962430064642673	0.3844866373567331
30	1453	0.36887663516325075	0.36887663516325075	0.3892416295672725	0.36887663516325075
30	1596	0.31051218436244415	0.31051218436244415	0.32490753253602306	0.31051218436244415
30	1595	0.36887663516325075	0.36887663516325075	0.3892416295672725	0.36887663516325075
30	1594	0.23849313731321992	0.23849313731321992	0.297637387784616	0.23849313731321992
30	1519	0.2995873502021929	0.2995873502021929	0.3199160363007296	0.2995873502021929
30	1478	0.3527158113682145	0.3527158113682145	0.3539975143889971	0.3527158113682145
30	1555	0.3021158499230501	0.3021158499230501	0.3299319879797724	0.3021158499230501
30	1565	0.3994788616845525	0.3994788616845525	0.40865991651513134	0.3994788616845525
30	1513	0.4037110042429809	0.4037110042429809	0.5108839390040318	0.4037110042429809
30	1178	0.3154046031298288	0.3154046031298288	0.38919648527989825	0.3154046031298288
30	1134	0.4008262046767686	0.4008262046767686	0.42373086092406764	0.4008262046767686
139	6995	0.0008843312652938656	None	0.0	0.0008843312652938656
139	6871	0.010663473197470961	None	0.0	0.010663473197470961
139	6992	0.0001720517776237318	None	0.0	0.0001720517776237318
139	6899	0.010751598537493696	None	0.0	0.010751598537493696
139	7040	0.0003963269221134469	None	0.11219997383729725	0.0003963269221134469
139	6211	0.010774781219771802	None	0.0	0.010774781219771802
139	7028	-0.1	None	0.9285916366068822	-0.1
139	6994	0.010754283180070504	None	0.0	0.010754283180070504
139	6225	0.010674394750306942	None	0.0	0.010674394750306942
139	6538	0.010701580399994944	None	0.0	0.010701580399994944
139	7038	-3.544384358335583e-08	None	0.6469957113961886	-3.544384358335583e-08
139	6946	0.010697696445886728	None	0.0	0.010697696445886728
139	7043	3.0134907699737768e-05	None	0.0	3.0134907699737768e-05
139	7019	0.001893945644578214	None	0.0	0.001893945644578214
139	6146	0.010988170057368846	None	0.0	0.010988170057368846
139	6967	1.1965966155307396e-07	None	0.11219997383729725	1.1965966155307396e-07
139	6989	0.010591498677647382	None	0.0	0.010591498677647382
139	6754	0.01078557186187154	None	0.0	0.01078557186187154
139	7023	0.00031769773492462965	None	0.04960623882199503	0.00031769773492462965
139	6881	0.01060079574985182	None	0.0	0.01060079574985182
139	6721	0.010558030393015961	None	0.0	0.010558030393015961
139	6163	0.010600795749851757	None	0.0	0.010600795749851757
139	6722	0.011042630913588734	None	0.0	0.011042630913588734
139	6737	4.946414233309284e-07	None	0.5200914481687967	4.946414233309284e-07
139	6791	0.01046003336768965	None	0.0	0.01046003336768965
139	7027	0.010855179703300607	None	0.0	0.010855179703300607
139	6974	0.010702959597623345	None	0.0	0.010702959597623345
139	7022	0.010484395088731576	None	0.0	0.010484395088731576
139	6746	0.010911273251247347	None	0.0	0.010911273251247347
139	6590	0.0008434291088112031	None	0.333909440660582	0.0008434291088112031
139	6925	0.010643078465088291	None	0.0	0.010643078465088291
139	6760	0.01064307846502967	None	0.0	0.01064307846502967
139	6768	2.2806783987085149e-07	None	0.1537214206918782	2.2806783987085149e-07
139	6960	0.0106556216729824	None	0.0	0.0106556216729824
139	7030	0.0016908835320740567	None	0.14490178524369626	0.0016908835320740567
139	6910	0.0025641634178577575	None	0.0	0.0025641634178577575
139	7020	0.010461546960110263	None	0.0	0.010461546960110263
139	6647	0.010639073045212777	None	0.0	0.010639073045212777
139	7007	2.3345618380653649e-07	None	0.162342690808806	2.3345618380653649e-07
139	6255	0.010672576195493074	None	0.0	0.010672576195493074
139	6503	0.011044383055414187	None	0.0	0.011044383055414187
139	7032	1.0180440759749108e-07	None	0.2121595725410716	1.0180440759749108e-07
139	6636	0.00040208122405123155	None	0.0	0.00040208122405123155
139	7048	-0.00046882088624232985	None	0.0	-0.00046882088624232985
139	6870	0.010636698800127721	None	0.0	0.010636698800127721
139	6258	0.010884383356176995	None	0.0	0.010884383356176995
139	6880	0.010500076768148705	None	0.0	0.010500076768148705
139	7008	-2.3967551969025285e-08	None	0.04960623882199503	-2.3967551969025285e-08
139	6761	0.0008102940832064903	None	0.21633207888798128	0.0008102940832064903
139	6302	0.00783831441270663	None	0.0	0.00783831441270663
139	6498	0.010990509824862518	None	0.0	0.010990509824862518
139	6426	0.006996245219049605	None	0.0	0.006996245219049605
139	7009	0.0006217643986056885	None	0.20622387299965292	0.0006217643986056885
139	7012	0.010754283180071367	None	0.0	0.010754283180071367
139	6629	0.010696666466751029	None	0.0	0.010696666466751029
139	6745	0.011130159637475665	None	0.0	0.011130159637475665
139	6893	0.010247953230240107	None	0.0	0.010247953230240107
139	6923	0.010636698800041932	None	0.0	0.010636698800041932
139	6401	0.010603650811294805	None	0.0	0.010603650811294805
139	6958	0.0007126126288166186	None	0.04960623882199503	0.0007126126288166186
139	6851	0.010661461861042247	None	0.0	0.010661461861042247
139	6922	0.0006018253170959487	None	0.0	0.0006018253170959487
139	6784	0.0021166631323004275	None	0.12313692250467781	0.0021166631323004275
139	6089	0.010841123779841177	None	0.0	0.010841123779841177
139	6210	0.011120034949545653	None	0.0	0.011120034949545653
139	6262	0.01070403194092679	None	0.0	0.01070403194092679
139	6978	0.010570997617324189	None	0.0	0.010570997617324189
139	6956	1.1916106704101964e-06	None	0.0	1.1916106704101964e-06
139	6921	0.010598172956880966	None	0.0	0.010598172956880966
139	7039	0.0005545169996491031	None	0.04960623882199503	0.0005545169996491031
139	6892	0.010813033372251856	None	0.0	0.010813033372251856
139	6701	0.01098761900014316	None	0.0	0.01098761900014316
139	6789	0.010697525587472435	None	0.0	0.010697525587472435
139	7006	0.0007896144616820526	None	0.30517525493071346	0.0007896144616820526
139	7033	0.010350902576209174	None	0.0	0.010350902576209174
139	7001	0.010877749928768492	None	0.0	0.010877749928768492
139	6414	0.010661548271005832	None	0.0	0.010661548271005832
139	6964	0.0038450722577818017	None	0.3545794845516032	0.0038450722577818017
139	7034	0.011076361417935086	None	0.0	0.011076361417935086
139	7047	-4.0458212719801605e-07	None	0.3423569394423741	-4.0458212719801605e-07
139	6906	1.7091194587810047e-05	None	0.4910951047089675	1.7091194587810047e-05
139	6932	0.01070025051219819	None	0.0	0.01070025051219819
139	6997	0.011002236373983296	None	0.0	0.011002236373983296
139	6965	0.010251354028811997	None	0.0	0.010251354028811997
139	6516	0.010723971233698313	None	0.0	0.010723971233698313
139	6971	2.1555515518009306e-05	None	0.0	2.1555515518009306e-05
139	6916	0.010651248502563939	None	0.0	0.010651248502563939
139	6638	0.010754457346800365	None	0.0	0.010754457346800365
139	6829	0.010806603259840971	None	0.0	0.010806603259840971
139	7003	2.8793242428114275e-07	None	0.0	2.8793242428114275e-07
139	6941	0.010674394750251432	None	0.0	0.010674394750251432
139	6929	0.010814366680813313	None	0.0	0.010814366680813313
139	6963	5.577332379709841e-05	None	0.0	5.577332379709841e-05
139	6955	7.761471639435362e-05	None	0.2892554110760147	7.761471639435362e-05
139	6884	0.010700897367018786	None	0.0	0.010700897367018786
139	6914	0.010915488802493595	None	0.0	0.010915488802493595
139	5141	0.010877749929679848	None	0.0	0.010877749929679848
139	6782	0.010719303156164189	None	0.0	0.010719303156164189
139	6731	0.011044383055345506	None	0.0	0.011044383055345506
139	6556	0.010920238170892825	None	0.0	0.010920238170892825
71	3201	0.0009902662900068574	None	0.12499883848071827	0.0009902662900068574
71	3559	0.00017748533792280555	None	0.0	0.00017748533792280555
71	3558	0.00011228823491148934	None	0.09306596292812028	0.00011228823491148934
71	3624	0.0006208259745298432	None	0.26895004362952685	0.0006208259745298432
71	3448	0.0019289066648955216	None	0.02405274065561941	0.0019289066648955216
71	3618	-1.8260150810914554e-06	None	0.19026490013835448	-1.8260150810914554e-06
71	2970	0.0014564096192576663	None	0.011633245366015035	0.0014564096192576663
71	3634	None	None	0.29157584384160623	None
71	3608	1.6952411766253352e-09	None	0.14840832518826888	1.6952411766253352e-09
71	3637	-1.4258361484875513e-07	None	0.29073269814942526	-1.4258361484875513e-07
71	3551	0.0007812328002964184	None	0.12419911117660867	0.0007812328002964184
71	3355	0.0003077231363469733	None	0.14870373691459993	0.0003077231363469733
71	3525	-7.952359374707655e-06	None	0.2836267085606735	-7.952359374707655e-06
71	3561	0.00027416216195650446	None	0.0	0.00027416216195650446
71	3472	0.0015159360490002592	None	0.011633245366015035	0.0015159360490002592
71	3589	0.0017408474585382657	None	0.0	0.0017408474585382657
71	3262	3.6949535662793184e-07	None	0.3779998813115947	3.6949535662793184e-07
71	3519	0.0018387892088875019	None	0.02405274065561941	0.0018387892088875019
71	3523	0.0005602656416747243	None	0.33849441676346725	0.0005602656416747243
71	3362	0.0018796644252657506	None	0.0	0.0018796644252657506
71	3406	0.001811971028780397	None	0.02405274065561941	0.001811971028780397
71	3388	0.000261224041954298	None	0.2558034482993091	0.000261224041954298
71	3510	1.0233311732903215e-08	None	0.4142544283967077	1.0233311732903215e-08
71	3264	0.0013689724809583803	None	0.2982044478090225	0.0013689724809583803
71	3497	0.0018066685725073497	None	0.0	0.0018066685725073497
71	3460	0.0002221381278397494	None	0.27630855394555726	0.0002221381278397494
71	3471	0.0018833700940658535	None	0.02405274065561941	0.0018833700940658535
71	3428	0.001110696763521388	None	0.12499883848071827	0.001110696763521388
71	3222	0.0003169045879141635	None	0.14870373691459993	0.0003169045879141635
71	2764	0.0014564096199808573	None	0.011633245366015035	0.0014564096199808573
71	3057	0.0017605991497984983	None	0.02405274065561941	0.0017605991497984983
71	3324	0.0028478018973838153	None	0.09306596292812028	0.0028478018973838153
71	3635	0.0014509146637544403	None	0.011633245366015035	0.0014509146637544403
71	3226	0.0016613378204410596	None	0.0	0.0016613378204410596
71	3032	0.0010777223721375798	None	0.12499883848071827	0.0010777223721375798
71	3564	8.946507943415599e-05	None	0.342794790295388	8.946507943415599e-05
71	3609	1.0924473480181839e-07	None	0.3827046984750227	1.0924473480181839e-07
71	3581	0.0020826218156923867	None	0.011633245366015035	0.0020826218156923867
71	3403	0.0007709004711629902	None	0.33849441676346725	0.0007709004711629902
71	3633	-6.375647102727527e-07	None	0.3944721457356633	-6.375647102727527e-07
71	3641	1.7950855860005603e-06	None	0.5472443711164756	1.7950855860005603e-06
71	3612	9.540063773804936e-05	None	0.35370444615288327	9.540063773804936e-05
71	3199	0.00048728451241157513	None	0.12419911117660867	0.00048728451241157513
71	3050	0.0003514727962401896	None	0.0	0.0003514727962401896
71	3642	0.0028938563738501446	None	0.20038585665480374	0.0028938563738501446
71	3505	0.0017200331000660127	None	0.02405274065561941	0.0017200331000660127
71	3482	0.0006594520977014351	None	0.12419911117660867	0.0006594520977014351
71	3452	4.048310677002189e-06	None	0.342794790295388	4.048310677002189e-06
71	3504	0.0005363991525324233	None	0.0	0.0005363991525324233
71	3418	0.0007683234442749918	None	0.0	0.0007683234442749918
71	3594	-1.153346479225384e-07	None	0.20875489621318719	-1.153346479225384e-07
71	3648	1.1048851563806563e-05	None	0.19976574814874312	1.1048851563806563e-05
71	3623	1.413450354466595e-07	None	0.02405274065561941	1.413450354466595e-07
71	3343	0.0005404909784770643	None	0.09148522134004582	0.0005404909784770643
71	3603	0.0007608975504148218	None	0.2413098951150337	0.0007608975504148218
71	3646	2.95841836060826e-06	None	0.3303912615863417	2.95841836060826e-06
71	3300	0.0005413316397697827	None	0.09148522134004582	0.0005413316397697827
71	3321	0.0003410898631620913	None	0.14870373691459993	0.0003410898631620913
71	3571	0.004094766102677603	None	0.0	0.004094766102677603
71	3597	-3.967202620901102e-06	None	0.17679031232325465	-3.967202620901102e-06
71	3640	4.9424730161412906e-05	None	0.342794790295388	4.9424730161412906e-05
71	3602	-0.1	None	0.0	-0.1
71	3604	0.0006675857776584064	None	0.09306596292812028	0.0006675857776584064
71	3218	0.0004974409661624317	None	0.0	0.0004974409661624317
71	2861	0.0005054797509386154	None	0.09148522134004582	0.0005054797509386154
71	3553	-0.1	None	0.0	-0.1
71	3236	0.00022497361648302316	None	0.22984548914012254	0.00022497361648302316
71	3615	-0.1	None	0.0	-0.1
71	3544	0.0006045775366733039	None	0.12419911117660867	0.0006045775366733039
71	3302	0.002233263173749264	None	0.011633245366015035	0.002233263173749264
71	3587	3.531301393136045e-05	None	0.0	3.531301393136045e-05
71	3318	0.0006027499489732298	None	0.1789579024558983	0.0006027499489732298
71	3174	0.0007019012793288874	None	0.12419911117660867	0.0007019012793288874
71	3593	0.00038764668477471903	None	0.28344794881886826	0.00038764668477471903
71	2902	0.0017469099414858522	None	0.0	0.0017469099414858522
71	2894	0.00036091526472666253	None	0.2708531800195614	0.00036091526472666253
71	3269	0.00019983335047088607	None	0.27630855394555726	0.00019983335047088607
71	3476	0.0014846693344734633	None	0.0	0.0014846693344734633
71	3565	1.1477512755392072e-06	None	0.3157252013710335	1.1477512755392072e-06
71	3168	0.0008850352561180104	None	0.2680052252344943	0.0008850352561180104
71	3632	-7.934438650414638e-07	None	0.342794790295388	-7.934438650414638e-07
71	3426	0.002087362501492742	None	0.18488137875103788	0.002087362501492742
71	3023	0.0004148580931201097	None	0.0	0.0004148580931201097
71	3424	0.002181839735745061	None	0.20038585665480374	0.002181839735745061
71	3540	-8.235319452740778e-08	None	0.02405274065561941	-8.235319452740778e-08
71	3196	0.000596764066952055	None	0.09148522134004582	0.000596764066952055
71	3610	-4.928470610388242e-07	None	0.2569689886684273	-4.928470610388242e-07
71	3013	0.0014876743174473581	None	0.011633245366015035	0.0014876743174473581
71	3492	0.00034405287843463077	None	0.14870373691459993	0.00034405287843463077
71	3475	-7.533144094872071e-11	None	0.44864106968550443	-7.533144094872071e-11
71	3258	0.0004147636536780104	None	0.0	0.0004147636536780104
71	3515	0.0003434068283363818	None	0.14870373691459993	0.0003434068283363818
71	3518	0.0019121270466037337	None	0.0	0.0019121270466037337
71	3443	0.0010819694148090204	None	0.0	0.0010819694148090204
71	3422	1.3115898929120178e-05	None	0.42235292100914046	1.3115898929120178e-05
71	3378	0.00030758492363591646	None	0.3331372488504971	0.00030758492363591646
71	2919	0.00042991329451139165	None	0.2708531800195614	0.00042991329451139165
71	3636	-0.1	None	0.0	-0.1
71	3552	0.0001110242108082987	None	0.0	0.0001110242108082987
71	3585	0.0021809935360232124	None	0.20038585665480374	0.0021809935360232124
54	2598	-5.246440051128027e-10	None	0.09401806453113634	-5.246440051128027e-10
54	2683	2.64548552649554e-09	None	0.12310298453986226	2.64548552649554e-09
54	2800	-0.1	None	0.0	-0.1
54	1483	None	None	0.6152028022422276	None
54	2560	-8.928329944219588e-09	None	0.4584483597471662	-8.928329944219588e-09
54	2629	2.8416603736283437e-05	None	0.2145540379585614	2.8416603736283437e-05
54	2677	-0.1	None	0.0	-0.1
54	2771	-0.1	None	0.0	-0.1
54	2759	0.00014833784180576354	None	0.5602187158070248	0.00014833784180576354
54	2703	0.00021298369043672272	None	0.11008841170736863	0.00021298369043672272
54	2625	-5.93322890987217e-06	None	0.3939026267356215	-5.93322890987217e-06
54	2724	-1.636308463673488e-07	None	0.7446273566558664	-1.636308463673488e-07
54	2624	-4.015219798332677e-09	None	0.3561712750197681	-4.015219798332677e-09
54	2758	3.2675967979563567e-07	None	0.0	3.2675967979563567e-07
54	2622	1.346457081274213e-06	None	0.08793648607155846	1.346457081274213e-06
54	2682	5.132397894764907e-08	None	0.2285627564401028	5.132397894764907e-08
54	2748	-1.5953584269745932e-08	None	0.0	-1.5953584269745932e-08
54	2631	-3.122488866837535e-06	None	0.2840328353080751	-3.122488866837535e-06
54	2790	2.9558872725455553e-05	None	0.2704810909458935	2.9558872725455553e-05
54	2571	1.3695469074033844e-05	None	0.4675844815648332	1.3695469074033844e-05
54	2719	-0.1	None	0.0	-0.1
54	2658	-4.133669236113716e-08	None	0.535239368775169	-4.133669236113716e-08
54	2585	1.1500768130764192e-06	None	0.08827451002714097	1.1500768130764192e-06
54	2690	-0.1	None	0.0	-0.1
54	2641	0.00034296400270209996	None	0.13354326415429627	0.00034296400270209996
54	2646	5.817468906159327e-05	None	0.2197663973181677	5.817468906159327e-05
54	2608	3.6184000480345424e-08	None	0.13608511038433865	3.6184000480345424e-08
54	2730	0.0007727315736658399	None	0.44066956412498526	0.0007727315736658399
54	2553	3.636419129080399e-05	None	0.42157755183431656	3.636419129080399e-05
54	2767	5.063507069190128e-09	None	0.5472449123374287	5.063507069190128e-09
54	2764	0.0014564096199808573	None	0.10627170814131401	0.0014564096199808573
54	2660	-1.0762234213254899e-06	None	0.41911789601325394	-1.0762234213254899e-06
54	2775	0.0002833158587920162	None	0.0	0.0002833158587920162
54	2766	0.0002574427654844977	None	0.1766728955186423	0.0002574427654844977
54	2765	0.0002456763408580912	None	0.1766728955186423	0.0002456763408580912
54	2636	-9.313289418832125e-10	None	0.4164633019748897	-9.313289418832125e-10
54	2557	0.00031075570827105635	None	0.13354326415429627	0.00031075570827105635
54	2798	-5.645792812077052e-05	None	0.0	-5.645792812077052e-05
54	2623	0.0002604894537652445	None	0.1766728955186423	0.0002604894537652445
54	2751	5.200458284736642e-11	None	0.7920404520939084	5.200458284736642e-11
54	2786	-0.1	None	0.0	-0.1
54	2742	-0.1	None	0.0	-0.1
54	2661	0.00024854895014322817	None	0.1766728955186423	0.00024854895014322817
54	2589	-1.512671673610517e-07	None	0.0	-1.512671673610517e-07
54	2772	-7.689439643490683e-09	None	0.4584483597471662	-7.689439643490683e-09
54	2637	0.00018770365343190407	None	0.501381010117196	0.00018770365343190407
54	2799	1.203091705571758e-06	None	0.08827451002714097	1.203091705571758e-06
54	2783	0.0003537763063948654	None	0.13354326415429627	0.0003537763063948654
54	2612	1.1163604980749934e-06	None	0.08827451002714097	1.1163604980749934e-06
54	2736	0.00043150240696039074	None	0.0	0.00043150240696039074
54	2716	1.132581200894673e-06	None	0.08827451002714097	1.132581200894673e-06
54	2754	-0.1	None	0.0	-0.1
54	2647	-7.202091440544999e-07	None	0.15580347767588873	-7.202091440544999e-07
54	2711	1.158396077012016e-06	None	0.08827451002714097	1.158396077012016e-06
54	2780	3.987285876511794e-08	None	0.09401806453113634	3.987285876511794e-08
54	2561	-8.860597205064648e-09	None	0.1055894643285223	-8.860597205064648e-09
54	2756	0.0002475610400488522	None	0.42559344233426255	0.0002475610400488522
54	2620	-3.8259086062675407e-07	None	0.08793648607155846	-3.8259086062675407e-07
54	2737	1.1759459280739978e-08	None	0.4584483597471662	1.1759459280739978e-08
54	2770	4.9520818704315286e-05	None	0.10627170814131401	4.9520818704315286e-05
54	2726	-1.4005184234583777e-09	None	0.2704810909458935	-1.4005184234583777e-09
54	2746	5.559394789399965e-05	None	0.2197663973181677	5.559394789399965e-05
54	2740	1.121158742114772e-06	None	0.08827451002714097	1.121158742114772e-06
54	2674	0.00019299461027317386	None	0.11008841170736863	0.00019299461027317386
54	2632	4.6952937351426313e-07	None	0.1273734826801228	4.6952937351426313e-07
54	2700	-1.413077811048083e-08	None	0.08793648607155846	-1.413077811048083e-08
54	2795	-0.1	None	0.0	-0.1
54	2609	-0.00011199549334318897	None	0.0	-0.00011199549334318897
54	2555	-9.836184612661258e-10	None	0.5896256858128377	-9.836184612661258e-10
54	2750	-0.0001314728604950312	None	0.0	-0.0001314728604950312
54	2678	-6.839117340856732e-06	None	0.5602187158070248	-6.839117340856732e-06
54	2721	0.0005961123103901491	None	0.20696475161067496	0.0005961123103901491
54	2779	0.0002606572240474546	None	0.1766728955186423	0.0002606572240474546
54	2654	-0.1	None	0.0	-0.1
54	2793	-6.14973247000676e-07	None	0.6903498189287676	-6.14973247000676e-07
54	2657	-0.1	None	0.0	-0.1
54	2747	-7.083887503240056e-07	None	0.3158863620762174	-7.083887503240056e-07
54	2669	-1.0075097686592452e-05	None	0.5283571927448861	-1.0075097686592452e-05
54	2648	-0.1	None	0.0	-0.1
54	2604	2.603409668249066e-06	None	0.5512147882453644	2.603409668249066e-06
54	2784	0.00022588016402480578	None	0.0	0.00022588016402480578
54	2644	-4.1156460750751204e-08	None	0.535239368775169	-4.1156460750751204e-08
54	2551	5.092666861404975e-09	None	0.7920404520939084	5.092666861404975e-09
54	2729	0.00033785555722863256	None	0.13354326415429627	0.00033785555722863256
54	2652	-8.37213649728317e-10	None	0.09401806453113634	-8.37213649728317e-10
54	2735	1.3464212648381556e-07	None	0.0	1.3464212648381556e-07
54	2753	-0.1	None	0.0	-0.1
54	2773	-0.1	None	0.44882090522079354	-0.1
54	2761	0.00025149836871771853	None	0.18784114215854403	0.00025149836871771853
54	2792	0.00035403520221550627	None	0.13354326415429627	0.00035403520221550627
54	2787	2.603160236867952e-08	None	0.11008841170736863	2.603160236867952e-08
54	2722	-0.1	None	0.0	-0.1
54	2777	3.2271686929346763e-07	None	0.0	3.2271686929346763e-07
54	2757	-0.1	None	0.0	-0.1
54	2668	-3.6136246852890515e-09	None	0.5519283344352963	-3.6136246852890515e-09
54	2696	5.331602867966129e-07	None	0.13354326415429627	5.331602867966129e-07
54	2760	-1.730663633342664e-06	None	0.3978021391599774	-1.730663633342664e-06
54	2650	8.284756957067169e-07	None	0.0	8.284756957067169e-07
54	2667	0.00031994487574921074	None	0.43294594404178655	0.00031994487574921074
54	2796	-0.1	None	0.0	-0.1
108	5404	-1.7057533520245207e-07	None	0.0	-1.7057533520245207e-07
108	4936	0.030307283882541135	None	0.33066805056912785	0.030307283882541135
108	5144	0.0059214528912470655	None	0.0	0.0059214528912470655
108	5451	9.777551184804914e-05	None	0.5869396832307565	9.777551184804914e-05
108	5490	0.0002954000694625801	None	0.5869396832307565	0.0002954000694625801
108	5371	0.006518319172040242	None	0.0	0.006518319172040242
108	4693	0.006768798537394386	None	0.0	0.006768798537394386
108	5428	7.725826768647933e-07	None	0.0	7.725826768647933e-07
108	5259	0.006580942630103018	None	0.0	0.006580942630103018
108	5457	-8.302196263729601e-09	None	0.0	-8.302196263729601e-09
108	5453	3.4393209908278845e-06	None	0.0	3.4393209908278845e-06
108	5373	0.0012876239180759888	None	0.0	0.0012876239180759888
108	5169	0.00596062413536883	None	0.0	0.00596062413536883
108	5418	-4.464506319188467e-07	None	0.0	-4.464506319188467e-07
108	5475	0.010694430895531116	None	0.0	0.010694430895531116
108	4242	0.0020773833727980168	None	0.14503843308291403	0.0020773833727980168
108	5368	1.4715897220986654e-06	None	0.0	1.4715897220986654e-06
108	5295	0.005681603553426853	None	0.0	0.005681603553426853
108	5455	0.007187620796365092	None	0.0	0.007187620796365092
108	5408	0.0067615528885467974	None	0.0	0.0067615528885467974
108	5021	0.0067632505820243785	None	0.0	0.0067632505820243785
108	5072	0.006574040599044555	None	0.0	0.006574040599044555
108	5398	0.00024133655206632265	None	0.0	0.00024133655206632265
108	5352	0.0063051387661185836	None	0.0	0.0063051387661185836
108	5416	-2.705858831087285e-05	None	0.28733656614622627	-2.705858831087285e-05
108	5495	0.006224672947175403	None	0.0	0.006224672947175403
108	5327	0.006511404544002818	None	0.0	0.006511404544002818
108	4763	0.005766456919696268	None	0.0	0.005766456919696268
108	5411	7.7093361893339e-08	None	0.2442820769497998	7.7093361893339e-08
108	5500	6.117091457076622e-06	None	0.5869396832307565	6.117091457076622e-06
108	5269	0.0062883785306026415	None	0.0	0.0062883785306026415
108	5409	0.006711267398009235	None	0.0	0.006711267398009235
108	5474	-4.9987200481640576e-08	None	0.35306695898614343	-4.9987200481640576e-08
108	5401	None	None	0.32992268915638134	None
108	5290	0.010785687121253999	None	0.0	0.010785687121253999
108	5378	0.00504686568763069	None	0.0	0.00504686568763069
108	5449	0.006770929063386735	None	0.0	0.006770929063386735
108	5493	0.00020152220045442345	None	0.300573295967012	0.00020152220045442345
108	4808	0.006209730858383454	None	0.0	0.006209730858383454
108	5454	0.006759643799620451	None	0.0	0.006759643799620451
108	5482	0.006742228765879872	None	0.0	0.006742228765879872
108	4761	0.0027052897399011617	None	0.5248209622618323	0.0027052897399011617
108	5131	0.0022537733205686625	None	0.4297890956261489	0.0022537733205686625
108	5285	0.0058473915316976845	None	0.0	0.0058473915316976845
108	5381	0.006442995071899262	None	0.0	0.006442995071899262
108	5370	0.006386716369194172	None	0.0	0.006386716369194172
108	5194	0.00628848572173959	None	0.0	0.00628848572173959
108	5333	0.006520974959535659	None	0.0	0.006520974959535659
108	5403	0.006773631984229135	None	0.0	0.006773631984229135
108	4577	0.006081692702012792	None	0.0	0.006081692702012792
108	5197	0.0047513872038445065	None	0.0	0.0047513872038445065
108	5331	0.0009062256503664425	None	0.0	0.0009062256503664425
108	4892	0.005600820587063912	None	0.0	0.005600820587063912
108	5445	0.0030800056554508484	None	0.0	0.0030800056554508484
108	5066	0.005634318946543985	None	0.0	0.005634318946543985
108	5415	0.00444160492842203	None	0.0	0.00444160492842203
108	5281	3.3559655052076174e-06	None	0.0	3.3559655052076174e-06
108	4885	0.006763762991727704	None	0.0	0.006763762991727704
108	5180	0.0014325876467916104	None	0.06238298790518284	0.0014325876467916104
108	5472	-1.3335866275878267e-08	None	0.7889908800328674	-1.3335866275878267e-08
108	5402	1.9551649876057587e-06	None	0.0	1.9551649876057587e-06
108	5369	0.010752414460473175	None	0.0	0.010752414460473175
108	5361	0.0055675766116448765	None	0.0	0.0055675766116448765
108	5274	0.0035297654445377033	None	0.0	0.0035297654445377033
108	4785	0.006309916627123042	None	0.0	0.006309916627123042
108	5478	1.2122814348736853e-06	None	0.0	1.2122814348736853e-06
108	5391	0.00010884148457273999	None	0.0	0.00010884148457273999
108	5464	2.5639617421680935e-06	None	0.0	2.5639617421680935e-06
108	4946	0.0065235566854654845	None	0.0	0.0065235566854654845
108	5070	0.005177306430161856	None	0.0	0.005177306430161856
108	5405	0.00023137548034318295	None	0.0	0.00023137548034318295
108	5245	0.006679821644290904	None	0.0	0.006679821644290904
108	5305	0.00211105328821054	None	0.14503843308291403	0.00211105328821054
108	5452	4.658579081949725e-09	None	0.0	4.658579081949725e-09
108	5412	0.005612533143563988	None	0.0	0.005612533143563988
108	5421	4.6951347721739613e-07	None	0.47055870415805623	4.6951347721739613e-07
108	5083	0.006213513813440501	None	0.0	0.006213513813440501
108	5168	0.0032328190004547903	None	0.0	0.0032328190004547903
108	5443	5.5924499082524496e-08	None	0.0	5.5924499082524496e-08
108	5389	0.00506928560858739	None	0.0	0.00506928560858739
108	5458	0.005890386307120061	None	0.0	0.005890386307120061
108	5413	-3.758395236618315e-08	None	0.0	-3.758395236618315e-08
108	5082	0.006392529173811986	None	0.0	0.006392529173811986
108	5159	0.00010044421405662608	None	1.0575584862336096	0.00010044421405662608
108	4536	0.006541572038400188	None	0.0	0.006541572038400188
108	5426	0.005945674719856422	None	0.0	0.005945674719856422
108	4806	0.010775206170177944	None	0.0	0.010775206170177944
108	5423	0.007228291511701926	None	0.0	0.007228291511701926
108	5258	6.951434145972914e-05	None	0.0	6.951434145972914e-05
108	4740	0.005240255364989517	None	0.0	0.005240255364989517
108	5456	0.006487070890279137	None	0.0	0.006487070890279137
108	4862	0.006554598214757445	None	0.0	0.006554598214757445
108	5432	-4.624606113115117e-06	None	0.06238298790518284	-4.624606113115117e-06
108	4490	0.006263730863222615	None	0.0	0.006263730863222615
108	5217	0.0015480859254949754	None	0.0	0.0015480859254949754
108	5407	0.005471483614163575	None	0.0	0.005471483614163575
108	5406	-0.1	None	0.10194278510026152	-0.1
108	4906	0.005160747981493687	None	0.0	0.005160747981493687
108	5141	0.010877749929679848	None	0.0	0.010877749929679848
108	5473	9.908594388554799e-05	None	0.06238298790518284	9.908594388554799e-05
34	1751	0.36265942629425924	0.36265942629425924	0.3865271235840074	0.36265942629425924
34	1642	0.33700715471693843	0.33700715471693843	0.33700715471693843	0.33700715471693843
34	1787	0.3688002583369121	0.3688002583369121	0.4182565708470169	0.3688002583369121
34	1694	0.3961258734160613	0.3961258734160613	0.4338187457802647	0.3961258734160613
34	1676	0.3478575228477512	0.3478575228477512	0.36495433205375977	0.3478575228477512
34	1483	0.4214677592544029	0.4214677592544029	0.48814323603931065	0.4214677592544029
34	1521	0.3574483220013197	0.3574483220013197	0.3574483220013197	0.3574483220013197
34	1783	0.3363939106690385	0.3363939106690385	0.3569002132365193	0.3363939106690385
34	1629	0.29455763065705376	0.29455763065705376	0.3339107866765793	0.29455763065705376
34	1600	0.3521205389899901	0.3521205389899901	0.358726124137542	0.3521205389899901
34	1756	0.22055610488571836	0.22055610488571836	0.3688288555460883	0.22055610488571836
34	1784	0.3447977307122951	0.3447977307122951	0.3447977307122951	0.3447977307122951
34	1772	0.25379257001698974	0.25379257001698974	0.4157985922134827	0.25379257001698974
34	1790	0.3791283701163824	0.3791283701163824	0.47615842803283315	0.3791283701163824
34	1610	0.34808079840179174	0.34808079840179174	0.5344164139603478	0.34808079840179174
34	1093	0.40441261909265724	0.40441261909265724	0.419796889966353	0.40441261909265724
34	1548	0.3936942690547327	0.3936942690547327	0.43103752059593636	0.3936942690547327
34	1759	0.3842520992858526	0.3842520992858526	0.3896052870852382	0.3842520992858526
34	1767	0.41927795401696627	0.41927795401696627	0.45823657014146796	0.41927795401696627
34	1696	0.35076738067561763	0.35076738067561763	0.3625936414229471	0.35076738067561763
34	1726	0.27188407470717285	0.27188407470717285	0.30523436679495036	0.27188407470717285
34	1775	0.24503434256076825	0.24503434256076825	0.32155676158894025	0.24503434256076825
34	1575	0.2838548714779298	0.2838548714779298	0.30805629473066387	0.2838548714779298
34	1710	0.26937380101711283	0.26937380101711283	0.29760281422743795	0.26937380101711283
34	1755	0.1703166672237904	0.1703166672237904	0.21090871903721609	0.1703166672237904
34	1448	0.3600690172148956	0.3600690172148956	0.4717659639414424	0.3600690172148956
34	1630	0.3929439096549609	0.3929439096549609	0.42041108289931695	0.3929439096549609
34	1650	0.34622874036600026	0.34622874036600026	0.3847590282401576	0.34622874036600026
34	1660	0.2945658967403623	0.2945658967403623	0.2986582847723082	0.2945658967403623
34	1717	0.24700483227328104	0.24700483227328104	0.26487329220787964	0.24700483227328104
34	1727	0.31669414665350004	0.31669414665350004	0.33133201457561945	0.31669414665350004
34	1728	0.2948718288865798	0.2948718288865798	0.30299769843178675	0.2948718288865798
34	1678	0.36467034846835544	0.36467034846835544	0.3759672838628444	0.36467034846835544
34	1773	0.31598765482485824	0.31598765482485824	0.33016660857034186	0.31598765482485824
34	1669	0.5052778521432523	0.5052778521432523	0.6087052249763572	0.5052778521432523
34	1716	0.2715213838727982	0.2715213838727982	0.28446228080813096	0.2715213838727982
34	1574	0.4095502284134538	0.4095502284134538	0.6523539717829271	0.4095502284134538
34	1722	0.3359621401876568	0.3359621401876568	0.42369905657484785	0.3359621401876568
34	1486	0.23995621250226354	0.23995621250226354	0.2780641062884614	0.23995621250226354
34	1763	0.3157047245838033	0.3157047245838033	0.33592591145069894	0.3157047245838033
34	1702	0.3580547873553904	0.3580547873553904	0.4272319138218232	0.3580547873553904
34	698	0.6389052747082247	0.6389052747082247	0.6732921360586881	0.6389052747082247
34	1692	0.26937380101711283	0.26937380101711283	0.29760281422743795	0.26937380101711283
34	1447	0.3478575228477512	0.3478575228477512	0.36495433205375977	0.3478575228477512
34	1736	0.3585654386916832	0.3585654386916832	0.7444033402170781	0.3585654386916832
34	1682	0.3451050156055405	0.3451050156055405	0.4125179728005099	0.3451050156055405
34	1659	0.3109948337129614	0.3109948337129614	0.3227141417691629	0.3109948337129614
34	1638	0.320827851308509	0.320827851308509	0.34289649893062946	0.320827851308509
34	1458	0.3368340153214605	0.3368340153214605	0.40442866699799807	0.3368340153214605
34	1664	0.3743726609362471	0.3743726609362471	0.396707437310888	0.3743726609362471
34	1481	0.32282239265678436	0.32282239265678436	0.35237761378922255	0.32282239265678436
34	1675	0.4392926652144447	0.4392926652144447	0.4679732793103744	0.4392926652144447
34	1750	0.37446010602359986	0.37446010602359986	0.4177276279800174	0.37446010602359986
34	1480	0.37745008295951316	0.37745008295951316	0.4646220699037967	0.37745008295951316
34	1797	0.3853475729966861	0.3853475729966861	0.39584635489430964	0.3853475729966861
34	1740	0.29455763065705376	0.29455763065705376	0.3339107866765793	0.29455763065705376
34	1217	0.3945933222793353	0.3945933222793353	0.41946931659232456	0.3945933222793353
34	1097	0.4361370190761935	0.4361370190761935	0.4649352070968463	0.4361370190761935
34	1781	0.3109948337129614	0.3109948337129614	0.3227141417691629	0.3109948337129614
34	1731	0.33458837304357675	0.33458837304357675	0.3506831488939858	0.33458837304357675
34	1580	0.41927795401696627	0.41927795401696627	0.45823657014146796	0.41927795401696627
34	1766	0.33443174766545647	0.33443174766545647	0.44582244978321645	0.33443174766545647
34	1779	0.34808079840179174	0.34808079840179174	0.5344164139603478	0.34808079840179174
34	1637	0.3574483220013197	0.3574483220013197	0.3574483220013197	0.3574483220013197
34	1697	0.32044509407989913	0.32044509407989913	0.3258569814253571	0.32044509407989913
34	1090	0.47449495612704756	0.47449495612704756	0.5466512250393321	0.47449495612704756
34	1632	0.3479570369421512	0.3479570369421512	0.36390799225554954	0.3479570369421512
34	1609	0.3789349866753307	0.3789349866753307	0.3935286695539021	0.3789349866753307
34	1706	0.33436534918595484	0.33436534918595484	0.3606011809326128	0.33436534918595484
34	1774	0.0	0.0	0.0	0.0
34	1792	0.22711892805940584	0.22711892805940584	0.24656304443495008	0.22711892805940584
34	1744	0.31679931183728643	0.31679931183728643	0.3362925817528488	0.31679931183728643
34	1705	0.37957061057433295	0.37957061057433295	0.612669094038792	0.37957061057433295
34	1739	0.25379257001698974	0.25379257001698974	0.4157985922134827	0.25379257001698974
34	1456	0.4095502284134538	0.4095502284134538	0.6523539717829271	0.4095502284134538
34	1560	0.5310764921159753	0.5310764921159753	0.5531490097505769	0.5310764921159753
34	1643	0.35152302450032935	0.35152302450032935	0.36644152875174285	0.35152302450032935
34	1339	0.4095502284134538	0.4095502284134538	0.6523539717829271	0.4095502284134538
34	1365	0.361027824007509	0.361027824007509	0.3856667620716333	0.361027824007509
34	1505	0.6389052747082247	0.6389052747082247	0.6732921360586881	0.6389052747082247
34	1293	0.361027824007509	0.361027824007509	0.3856667620716333	0.361027824007509
34	1788	0.22055610488571836	0.22055610488571836	0.3688288555460883	0.22055610488571836
34	1771	0.2838548714779298	0.2838548714779298	0.30805629473066387	0.2838548714779298
34	1699	0.412126032824182	0.412126032824182	0.5319760714258683	0.412126032824182
34	1703	0.412126032824182	0.412126032824182	0.5319760714258683	0.412126032824182
34	921	0.4086856126250282	0.4086856126250282	0.44830135020572237	0.4086856126250282
34	1753	0.10045277841225053	0.10045277841225053	0.2898360758363771	0.10045277841225053
34	1780	0.0	0.0	0.0	0.0
34	1453	0.412126032824182	0.412126032824182	0.5319760714258683	0.412126032824182
34	1596	0.26506526482093284	0.26506526482093284	0.30278152776141576	0.26506526482093284
34	1768	0.0	0.0	0.0	0.0
34	1752	0.4086856126250282	0.4086856126250282	0.44830135020572237	0.4086856126250282
34	1478	0.3011867493842803	0.3011867493842803	0.3011867493842803	0.3011867493842803
34	1800	0.22055610488571836	0.22055610488571836	0.3688288555460883	0.22055610488571836
34	1777	0.34808079840179174	0.34808079840179174	0.5344164139603478	0.34808079840179174
34	1513	0.47147172344244986	0.47147172344244986	0.5827407677011057	0.47147172344244986
34	1654	0.3521205389899901	0.3521205389899901	0.358726124137542	0.3521205389899901
34	1749	0.2648751543709543	0.2648751543709543	0.29064381556485064	0.2648751543709543
34	1134	0.38969754663627026	0.38969754663627026	0.40972615498113285	0.38969754663627026
34	1700	0.3488925033759859	0.3488925033759859	0.3597761549353016	0.3488925033759859
0	67	0.0	0.0	0.0	0.0
0	78	0.3847731611834262	0.3847731611834262	0.3847731611834262	0.3847731611834262
0	27	0.20907841955486392	0.20907841955486392	0.20907841955486392	0.20907841955486392
0	40	0.0	0.0	0.0	0.0
0	44	0.17276073980829237	0.17276073980829237	0.17276073980829237	0.17276073980829237
0	66	0.0	0.0	0.0	0.0
0	95	0.3497577370461656	0.3497577370461656	0.3497577370461656	0.3497577370461656
0	21	0.22091403604621385	0.22091403604621385	0.22091403604621385	0.22091403604621385
0	37	0.0	0.0	0.0	0.0
0	58	0.21895443826473562	0.21895443826473562	0.21895443826473562	0.21895443826473562
0	52	0.4515959738904856	0.4515959738904856	0.4515959738904856	0.4515959738904856
0	15	0.0	0.0	0.0	0.0
0	92	0.0	0.0	0.0	0.0
0	84	0.24699858901758667	0.24699858901758667	0.24699858901758667	0.24699858901758667
0	53	0.5490999352282596	0.5490999352282596	0.5490999352282596	0.5490999352282596
0	12	0.6025882721827477	0.6025882721827477	0.6025882721827477	0.6025882721827477
0	41	0.5028154079909092	0.5028154079909092	0.5028154079909092	0.5028154079909092
0	91	0.24562571194320154	0.24562571194320154	0.24562571194320154	0.24562571194320154
0	77	0.6089968133085993	0.6089968133085993	0.6089968133085993	0.6089968133085993
0	38	0.35515152759462715	0.35515152759462715	0.35515152759462715	0.35515152759462715
0	64	0.26295774017290946	0.26295774017290946	0.26295774017290946	0.26295774017290946
0	19	0.312724129813606	0.312724129813606	0.312724129813606	0.312724129813606
0	85	0.0	0.0	0.0	0.0
0	49	0.201777844889234	0.201777844889234	0.201777844889234	0.201777844889234
0	45	0.2453332073000738	0.2453332073000738	0.2453332073000738	0.2453332073000738
0	86	0.25783985935780035	0.25783985935780035	0.25783985935780035	0.25783985935780035
0	35	0.19854657998515673	0.19854657998515673	0.19854657998515673	0.19854657998515673
0	88	0.0	0.0	0.0	0.0
0	70	0.22372569578083917	0.22372569578083917	0.22372569578083917	0.22372569578083917
0	80	0.8352968998666015	0.8352968998666015	0.8352968998666015	0.8352968998666015
0	17	0.2282923802564676	0.2282923802564676	0.2282923802564676	0.2282923802564676
0	23	0.23797616167035235	0.23797616167035235	0.23797616167035235	0.23797616167035235
0	57	0.0	0.0	0.0	0.0
0	39	0.2870844223002057	0.2870844223002057	0.2870844223002057	0.2870844223002057
0	62	0.0	0.0	0.0	0.0
0	22	0.4424887160996763	0.4424887160996763	0.4424887160996763	0.4424887160996763
0	29	0.2493182401152426	0.2493182401152426	0.2493182401152426	0.2493182401152426
0	4	0.0	0.0	0.0	0.0
0	76	0.4502777627536706	0.4502777627536706	0.4502777627536706	0.4502777627536706
0	25	0.3618612283733766	0.3618612283733766	0.3618612283733766	0.3618612283733766
0	61	0.0	0.0	0.0	0.0
0	60	0.3202640067868331	0.3202640067868331	0.3202640067868331	0.3202640067868331
0	81	0.9490450551326461	0.9490450551326461	0.9490450551326461	0.9490450551326461
0	73	0.19464538366046216	0.19464538366046216	0.19464538366046216	0.19464538366046216
0	72	0.542601368071786	0.542601368071786	0.542601368071786	0.542601368071786
0	89	0.0	0.0	0.0	0.0
0	51	0.0	0.0	0.0	0.0
0	3	0.21895443826473562	0.21895443826473562	0.21895443826473562	0.21895443826473562
0	11	0.43855623216532225	0.43855623216532225	0.43855623216532225	0.43855623216532225
0	24	0.6552466455565289	0.6552466455565289	0.6552466455565289	0.6552466455565289
0	10	0.31853421860503656	0.31853421860503656	0.31853421860503656	0.31853421860503656
0	33	0.0	0.0	0.0	0.0
0	56	0.23235166286060785	0.23235166286060785	0.23235166286060785	0.23235166286060785
0	75	0.2608558910644388	0.2608558910644388	0.2608558910644388	0.2608558910644388
0	59	0.2366902611647216	0.2366902611647216	0.2366902611647216	0.2366902611647216
0	43	0.235764758284571	0.235764758284571	0.235764758284571	0.235764758284571
0	47	0.556348979524989	0.556348979524989	0.556348979524989	0.556348979524989
0	32	0.45252570564147965	0.45252570564147965	0.45252570564147965	0.45252570564147965
0	74	0.0	0.0	0.0	0.0
0	90	0.21247954506457556	0.21247954506457556	0.21247954506457556	0.21247954506457556
0	99	0.0	0.0	0.0	0.0
0	7	0.542601368071786	0.542601368071786	0.542601368071786	0.542601368071786
0	1	0.0	0.0	0.0	0.0
0	5	0.0	0.0	0.0	0.0
0	26	0.5682416385976247	0.5682416385976247	0.5682416385976247	0.5682416385976247
0	13	0.22725977771257924	0.22725977771257924	0.22725977771257924	0.22725977771257924
0	71	0.0	0.0	0.0	0.0
0	31	0.2336884527245849	0.2336884527245849	0.2336884527245849	0.2336884527245849
0	63	0.6833384671300858	0.6833384671300858	0.6833384671300858	0.6833384671300858
0	54	0.0	0.0	0.0	0.0
0	100	0.0	0.0	0.0	0.0
0	6	0.0	0.0	0.0	0.0
0	96	0.21895443826473562	0.21895443826473562	0.21895443826473562	0.21895443826473562
0	82	0.0	0.0	0.0	0.0
0	48	0.4555130835030636	0.4555130835030636	0.4555130835030636	0.4555130835030636
0	83	0.0	0.0	0.0	0.0
0	79	0.19464538366046216	0.19464538366046216	0.19464538366046216	0.19464538366046216
0	69	0.8352968998666015	0.8352968998666015	0.8352968998666015	0.8352968998666015
0	87	0.0	0.0	0.0	0.0
0	46	0.455858328143891	0.455858328143891	0.455858328143891	0.455858328143891
0	18	0.34471824017512953	0.34471824017512953	0.34471824017512953	0.34471824017512953
0	20	0.28971560577506156	0.28971560577506156	0.28971560577506156	0.28971560577506156
0	94	0.21895443826473562	0.21895443826473562	0.21895443826473562	0.21895443826473562
0	16	0.3140212177509611	0.3140212177509611	0.3140212177509611	0.3140212177509611
0	36	0.38096600315291096	0.38096600315291096	0.38096600315291096	0.38096600315291096
0	14	0.542601368071786	0.542601368071786	0.542601368071786	0.542601368071786
0	34	0.0	0.0	0.0	0.0
0	9	0.0	0.0	0.0	0.0
0	28	0.24562571194320154	0.24562571194320154	0.24562571194320154	0.24562571194320154
0	68	0.8352968998666015	0.8352968998666015	0.8352968998666015	0.8352968998666015
0	98	0.2522668595387271	0.2522668595387271	0.2522668595387271	0.2522668595387271
0	93	0.0	0.0	0.0	0.0
0	30	0.542601368071786	0.542601368071786	0.542601368071786	0.542601368071786
0	97	0.0	0.0	0.0	0.0
0	55	0.0	0.0	0.0	0.0
0	65	0.2608558910644388	0.2608558910644388	0.2608558910644388	0.2608558910644388
0	50	0.0	0.0	0.0	0.0
0	8	0.0	0.0	0.0	0.0
0	42	0.0	0.0	0.0	0.0
0	2	0.5682416385976247	0.5682416385976247	0.5682416385976247	0.5682416385976247
87	4385	1.777392052311813e-09	None	0.20532458215945065	1.777392052311813e-09
87	4425	4.293246888917929e-08	None	0.27343140280989353	4.293246888917929e-08
87	4174	0.002136259108326889	None	0.0	0.002136259108326889
87	4373	0.00012092282214476941	None	0.0	0.00012092282214476941
87	4411	1.3828034458439248e-07	None	0.0	1.3828034458439248e-07
87	4368	0.0017268127979537607	None	0.0	0.0017268127979537607
87	4450	0.004031213079287959	None	0.0	0.004031213079287959
87	4384	4.4048693765349095e-07	None	0.0	4.4048693765349095e-07
87	4433	9.821594998699884e-08	None	0.0	9.821594998699884e-08
87	4158	0.0009933641091895188	None	0.04653298146406014	0.0009933641091895188
87	4294	0.0021396073858886383	None	0.0	0.0021396073858886383
87	4151	0.009656852496882598	None	0.0	0.009656852496882598
87	4312	0.0027144041683468795	None	0.2506787769370184	0.0027144041683468795
87	4408	2.7761927991706324e-08	None	0.44300870651102187	2.7761927991706324e-08
87	4326	0.002169338979073811	None	0.0	0.002169338979073811
87	4242	0.0020773833727980168	None	0.0	0.0020773833727980168
87	4215	0.002585182653092645	None	0.04653298146406014	0.002585182653092645
87	4313	0.006308806777747483	None	0.0	0.006308806777747483
87	4357	0.00103767353984949	None	0.04653298146406014	0.00103767353984949
87	4381	0.005912074221899255	None	0.0	0.005912074221899255
87	4177	0.005735088297784477	None	0.0	0.005735088297784477
87	4166	3.4730495146581983e-10	None	0.44300870651102187	3.4730495146581983e-10
87	4331	0.002471870419847596	None	0.0	0.002471870419847596
87	4175	0.0025175717123004002	None	0.0	0.0025175717123004002
87	4383	-1.886821064332351e-06	None	0.0	-1.886821064332351e-06
87	3831	0.0015033796879522718	None	0.0	0.0015033796879522718
87	3867	0.0019907915412596725	None	0.0	0.0019907915412596725
87	4415	0.009757115684853504	None	0.0	0.009757115684853504
87	3977	0.006042317125719079	None	0.0	0.006042317125719079
87	4250	0.005323523665377883	None	0.0	0.005323523665377883
87	3324	0.0028478018973838153	None	0.04653298146406014	0.0028478018973838153
87	4412	0.005862715828125022	None	0.0	0.005862715828125022
87	4225	0.002059614977392651	None	0.0	0.002059614977392651
87	4432	0.000942898002807372	None	0.04653298146406014	0.000942898002807372
87	4374	-1.4708756577172432e-08	None	0.0	-1.4708756577172432e-08
87	4152	0.0016154066076742738	None	0.0	0.0016154066076742738
87	3913	0.006709466501777788	None	0.0	0.006709466501777788
87	4430	0.00047624915258915836	None	0.0	0.00047624915258915836
87	4162	0.0002582346825062431	None	0.4506703171132086	0.0002582346825062431
87	4199	0.0017257094458600433	None	0.0	0.0017257094458600433
87	3642	0.0028938563738501446	None	0.2506787769370184	0.0028938563738501446
87	3932	0.0018268330497292014	None	0.08418459229466795	0.0018268330497292014
87	3851	0.0014572697116072486	None	0.33078613193698564	0.0014572697116072486
87	4431	0.004162237971284463	None	0.0	0.004162237971284463
87	4362	0.005575433386249704	None	0.0	0.005575433386249704
87	4075	0.005367100424290003	None	0.0	0.005367100424290003
87	4377	0.0003474386001747754	None	0.04653298146406014	0.0003474386001747754
87	4444	8.978956127623104e-07	None	0.0	8.978956127623104e-07
87	4230	0.000139868835765075	None	0.0	0.000139868835765075
87	4427	-8.187673922651855e-08	None	0.18376090838913278	-8.187673922651855e-08
87	4378	0.00018313807703594762	None	0.4506703171132086	0.00018313807703594762
87	4399	0.002047130124423846	None	0.0	0.002047130124423846
87	4211	0.001871686788110667	None	0.0	0.001871686788110667
87	4290	0.0029902595736175093	None	0.0	0.0029902595736175093
87	4409	-6.908551486244055e-07	None	0.08418459229466795	-6.908551486244055e-07
87	4085	0.002110425406772633	None	0.0	0.002110425406772633
87	4413	0.0002912498028797917	None	0.0	0.0002912498028797917
87	4371	-0.1	None	0.3679810236023008	-0.1
87	4438	-1.7267267449600555e-05	None	0.7803827637564998	-1.7267267449600555e-05
87	3963	0.0029131183115326817	None	0.04653298146406014	0.0029131183115326817
87	4107	0.00414751855247535	None	0.0	0.00414751855247535
87	4297	-5.0138788689170025e-06	None	0.44300870651102187	-5.0138788689170025e-06
87	4210	0.0020828145793534724	None	0.0	0.0020828145793534724
87	4004	0.002082290274499026	None	0.0	0.002082290274499026
87	4077	0.0022776195658091316	None	0.0	0.0022776195658091316
87	3964	0.002211391261169868	None	0.0	0.002211391261169868
87	4046	0.004893923214967763	None	0.0	0.004893923214967763
87	3875	0.0020682960174315196	None	0.0	0.0020682960174315196
87	4423	-1.8576248009517698e-13	None	0.0	-1.8576248009517698e-13
87	3302	0.002233263173749264	None	0.0	0.002233263173749264
87	3880	0.001953440820225287	None	0.0	0.001953440820225287
87	4269	0.0008967286230965704	None	0.0	0.0008967286230965704
87	4237	0.0055256216385607135	None	0.0	0.0055256216385607135
87	4422	0.0005680335881571006	None	0.08418459229466795	0.0005680335881571006
87	3891	0.005565599714599375	None	0.0	0.005565599714599375
87	4406	0.00015915013203480932	None	0.4506703171132086	0.00015915013203480932
87	4443	0.0016612817474494607	None	0.0	0.0016612817474494607
87	4401	-0.1	None	0.19364702600169587	-0.1
87	4400	0.0014447187039879892	None	0.0	0.0014447187039879892
87	4062	0.001417351928221293	None	0.0	0.001417351928221293
87	4434	0.0010931647593882537	None	0.0	0.0010931647593882537
87	4402	0.000425112302730089	None	0.20532458215945065	0.000425112302730089
87	4421	8.313760687856338e-06	None	0.3691139865876398	8.313760687856338e-06
87	4404	-7.46257492238407e-09	None	0.3043107771344158	-7.46257492238407e-09
87	4262	1.4451287837427635e-06	None	0.24921331637229022	1.4451287837427635e-06
87	4281	0.0004748694829381529	None	0.0	0.0004748694829381529
87	3824	0.0007706052457158114	None	0.42953682481914235	0.0007706052457158114
87	4137	0.0020453879914289295	None	0.0	0.0020453879914289295
87	4349	-0.1	None	0.3808476616768921	-0.1
87	4334	0.001875982408902879	None	0.0	0.001875982408902879
87	4160	0.0030875109576645144	None	0.2506787769370184	0.0030875109576645144
87	4382	6.758797584929566e-05	None	0.0	6.758797584929566e-05
87	4302	-9.518400807274652e-05	None	0.20532458215945065	-9.518400807274652e-05
87	4169	0.002109487982248096	None	0.2506787769370184	0.002109487982248096
87	4398	0.00021101053157557032	None	0.44300870651102187	0.00021101053157557032
87	4223	-3.5974511310794745e-07	None	0.0	-3.5974511310794745e-07
87	4391	-5.162720341794848e-10	None	0.9678084476731277	-5.162720341794848e-10
87	4369	1.3351485675436944e-07	None	0.0	1.3351485675436944e-07
87	3971	0.0018674551278033674	None	0.08418459229466795	0.0018674551278033674
87	4286	0.002409177879329177	None	0.2506787769370184	0.002409177879329177
51	2617	None	None	0.14384711686330115	None
51	2598	-5.246440051128027e-10	None	0.15280514664955636	-5.246440051128027e-10
51	2507	None	None	0.3292768008598721	None
51	2579	-1.3800396202043142e-06	None	0.4430755814865005	-1.3800396202043142e-06
51	2584	0.00016341835978163789	None	0.2540060488318018	0.00016341835978163789
51	1483	None	None	0.568100401447604	None
51	2560	-8.928329944219588e-09	None	0.2885574929996066	-8.928329944219588e-09
51	2629	2.8416603736283437e-05	None	0.2043106194016234	2.8416603736283437e-05
51	2554	-0.1	None	0.0	-0.1
51	2576	-8.437297830813133e-09	None	0.37759157210608446	-8.437297830813133e-09
51	2602	1.5873117837851947e-09	None	0.35455319027274873	1.5873117837851947e-09
51	2615	5.168877964260998e-09	None	0.613528142750761	5.168877964260998e-09
51	2559	None	None	0.35239419991474163	None
51	2541	None	None	0.38847754192292006	None
51	2568	-8.637729283224902e-07	None	0.25691757028029827	-8.637729283224902e-07
51	2168	None	None	0.4125056312151477	None
51	2566	-7.66123840104959e-06	None	0.13435039609980443	-7.66123840104959e-06
51	2374	None	None	0.4945245198938785	None
51	2621	-0.1	None	0.0	-0.1
51	2625	-5.93322890987217e-06	None	0.2630682861373341	-5.93322890987217e-06
51	2624	-4.015219798332677e-09	None	0.3877037688120354	-4.015219798332677e-09
51	2622	1.346457081274213e-06	None	0.08793648607155846	1.346457081274213e-06
51	2631	-3.122488866837535e-06	None	0.25741727298660105	-3.122488866837535e-06
51	2645	None	None	0.22612131051132173	None
51	2597	1.1788286475249914e-08	None	0.2885574929996066	1.1788286475249914e-08
51	2628	None	None	0.2311063672443065	None
51	2552	None	None	0.2892383252800388	None
51	2571	1.3695469074033844e-05	None	0.4000312422126055	1.3695469074033844e-05
51	2504	None	None	0.27326470289250837	None
51	2585	1.1500768130764192e-06	None	0.31664082279383055	1.1500768130764192e-06
51	2581	-7.272742324722306e-06	None	0.4426398966035032	-7.272742324722306e-06
51	2197	None	None	0.7314018484569397	None
51	2641	0.00034296400270209996	None	0.2540060488318018	0.00034296400270209996
51	2646	5.817468906159327e-05	None	0.2802917334893201	5.817468906159327e-05
51	2482	None	None	0.37759157210608446	None
51	2635	-1.6807837658651028e-08	None	0.37206383896619494	-1.6807837658651028e-08
51	2608	3.6184000480345424e-08	None	0.17785196204202328	3.6184000480345424e-08
51	2613	4.401681624717951e-08	None	0.23777631414174832	4.401681624717951e-08
51	2553	3.636419129080399e-05	None	0.3572526158710125	3.636419129080399e-05
51	2518	None	None	0.43814673306590934	None
51	2605	-3.507671439919754e-07	None	0.5801161893875014	-3.507671439919754e-07
51	2636	-9.313289418832125e-10	None	0.5187244462535577	-9.313289418832125e-10
51	2587	-1.0035461883987913e-05	None	0.13435039609980443	-1.0035461883987913e-05
51	2200	None	None	0.5791392250704337	None
51	2557	0.00031075570827105635	None	0.2540060488318018	0.00031075570827105635
51	2594	9.823306628527994e-05	None	0.2802917334893201	9.823306628527994e-05
51	2623	0.0002604894537652445	None	0.3309256572715617	0.0002604894537652445
51	2619	-2.129356714490059e-08	None	0.5863970555809505	-2.129356714490059e-08
51	2611	0.00031716276494361557	None	0.2540060488318018	0.00031716276494361557
51	2589	-1.512671673610517e-07	None	0.038330247249563444	-1.512671673610517e-07
51	2637	0.00018770365343190407	None	0.4697118898482241	0.00018770365343190407
51	2614	None	None	0.23369757084737425	None
51	2578	None	None	0.28843392181366734	None
51	2612	1.1163604980749934e-06	None	0.31664082279383055	1.1163604980749934e-06
51	2465	None	None	0.7594459917360089	None
51	2603	-7.689733540410127e-05	None	0.46597922973483447	-7.689733540410127e-05
51	2642	1.0824847953065813e-05	None	0.17564702006469704	1.0824847953065813e-05
51	2580	8.77880691152626e-08	None	0.25691757028029827	8.77880691152626e-08
51	2647	-7.202091440544999e-07	None	0.1930290144081694	-7.202091440544999e-07
51	1481	None	None	0.35455319027274873	None
51	2633	-0.1	None	0.43814673306590934	-0.1
51	2561	-8.860597205064648e-09	None	0.1534197164533478	-8.860597205064648e-09
51	2006	None	None	0.33905762750300733	None
51	2563	None	None	0.21323265140637399	None
51	2627	-2.517184475284784e-08	None	0.038330247249563444	-2.517184475284784e-08
51	2620	-3.8259086062675407e-07	None	0.08793648607155846	-3.8259086062675407e-07
51	2610	9.416688410012977e-06	None	0.17564702006469704	9.416688410012977e-06
51	2632	4.6952937351426313e-07	None	0.1585968888673606	4.6952937351426313e-07
51	2564	0.00016071168388321656	None	0.2885574929996066	0.00016071168388321656
51	2616	None	None	0.4430332155754759	None
51	2609	-0.00011199549334318897	None	0.038330247249563444	-0.00011199549334318897
51	2555	-9.836184612661258e-10	None	0.4125056312151477	-9.836184612661258e-10
51	2588	-7.339472324428626e-08	None	0.038330247249563444	-7.339472324428626e-08
51	2521	None	None	0.4940000810951769	None
51	2648	-0.1	None	0.0	-0.1
51	2604	2.603409668249066e-06	None	0.3874535159462707	2.603409668249066e-06
51	2644	-4.1156460750751204e-08	None	0.5527454941863627	-4.1156460750751204e-08
51	2551	5.092666861404975e-09	None	0.613528142750761	5.092666861404975e-09
51	2427	None	None	0.48087366336576814	None
51	2574	1.7705127310891597e-06	None	0.08793648607155846	1.7705127310891597e-06
51	2547	None	None	0.35455319027274873	None
51	2494	None	None	0.0	None
51	2565	1.4466733848386857e-08	None	0.3109472667476472	1.4466733848386857e-08
51	1505	None	None	0.7288361368707925	None
51	2163	None	None	0.45537278344965254	None
51	2643	None	None	0.2947569547706481	None
51	2586	-0.1	None	0.0	-0.1
51	2634	-0.1	None	0.0	-0.1
51	2397	None	None	0.3249872429897759	None
51	2591	-0.1	None	0.0	-0.1
51	2573	-0.1	None	0.0	-0.1
51	2593	-7.300675783387585e-05	None	0.23766302144331033	-7.300675783387585e-05
51	2543	None	None	0.2630682861373341	None
51	2152	None	None	0.6308687740486928	None
51	2590	-6.099407722640592e-08	None	0.5863970555809505	-6.099407722640592e-08
51	2562	-0.1	None	0.7314018484569397	-0.1
51	2572	-0.1	None	0.0	-0.1
51	2183	None	None	0.5303784081855349	None
51	2489	None	None	0.5863970555809505	None
[truncated: 13,001 more rows]
