# Supplementary material for: Constrained by Design: Influence of Genetic Encodings on Evolved Traits of Robots
Source: Front Robot AI. 2021 Jun 15;8:672379. doi: 10.3389/frobt.2021.672379 (PMC8239187; doi:10.3389/frobt.2021.672379)
Supplement: Supplementary file 2 [file DataSheet1.ZIP › hyperplasticoding_plane_9_all_measures.tsv]

robot_id	velocity	displacement_velocity	displacement_velocity_hill	head_balance	contacts	branching	branching_modules_count	limbs	extremities	length_of_limbs	extensiveness	coverage	joints	hinge_count	active_hinges_count	brick_count	touch_sensor_count	brick_sensor_count	proportion	width	height	size	absolute_size	sensors	symmetry	avg_period	dev_period	avg_phase_offset	dev_phase_offset	avg_amplitude	dev_amplitude	avg_intra_dev_params	avg_inter_dev_params	sensors_reach	recurrence	synaptic_reception
4373	0.0	0.0	0.0	0.9999999999999998	None	0	0	0	0	0	0	1.0	0	0	0	0	4	0	1.0	1	1	0.06666666666666667	1	1.0	0	0	0	0	0	0	0	0	0	0	0	0
2773	0.0	0.0	0.0	1.0	None	0	0	0	0	0	0	1.0	0	0	0	0	0	0	1.0	1	1	0.06666666666666667	1	0.0	0	0	0	0	0	0	0	0	0	0	0	0
4104	0.00041240574758298994	1.8430626688388304e-06	1.6220351201776968e-07	0.9999999853471591	None	0.2	1	0.3333333333333333	4	0.8	12	0.20987654320987653	0.8	16	12	0	0	0	1.0	9	9	1.1333333333333333	17	0.0	1.0	0.08480841621167659	0.5330945262809911	7.902762784127648e-27	0.5	0.1859117162541841	0.6424487529566684	0.6814692553392008	0.559597023582191	0	1.0	0.0
4	None	None	None	None	None	0	0	0	0	0	0	1.0	0	0	0	0	0	0	1.0	1	1	0.06666666666666667	1	0.0	0	0	0	0	0	0	0	0	0	0	0	0
7051	0.003421764585446714	0.0010314084282608443	0.0005343076907811322	0.9952900415304445	None	0.2	1	0.3333333333333333	4	0.8	12	0.20987654320987653	0.8	16	12	0	0	0	1.0	9	9	1.1333333333333333	17	0.0	1.0	-0.09820414498437723	0.5040328781132558	0.03581387356750754	0.5893361342301289	0.06600890762506731	0.6218194912581028	0.6781957797713958	0.5723740680308731	0	1.0	0.0
1702	None	None	None	None	None	0.25	1	0.4	4	0.75	9	0.25925925925925924	0.75	13	9	0	0	0	0.6666666666666666	6	9	0.9333333333333333	14	0.0	1.0	0.09999968450330697	0.5002689839987994	0.0029603027715048554	0.5189675245220089	1.5603665461627586e-06	0.5323785828899351	0.6124329184885214	0.5172163817543711	0	0	0.0
131	None	None	None	None	None	0	0	0.2222222222222222	8	0.7307692307692307	38	0.6666666666666666	0.1346153846153846	10	7	43	7	0	1.0	9	9	3.6	54	0.08045977011494253	0.6666666666666666	0.000168116706454669	0.5668115190524918	0.03162520261093878	0.5236942771456126	0.04208326664936433	0.5194211260606263	0.5468043746408645	0.5367192460579417	1.0	0.9	0.0
4445	8.622584379143871e-08	7.051543448231216e-08	-7.00997312125978e-08	0.9999838030241996	None	0	0	0.3333333333333333	6	0.6	15	0.5510204081632653	0	1	0	25	15	0	1.0	7	7	1.8	27	0.2830188679245283	0.6	0	0	0	0	0	0	0	0	0	0	0
1977	None	None	None	None	None	0	0	0	0	0	0	1.0	0	0	0	0	0	0	1.0	1	1	0.06666666666666667	1	0.0	0	0	0	0	0	0	0	0	0	0	0	0
784	None	None	None	None	None	0	0	0.4	2	0.6	3	0.7777777777777778	0	0	0	6	8	0	1.0	3	3	0.4666666666666667	7	0.5	0	0	0	0	0	0	0	0	0	0	0	0
4512	0.004653779747990345	0.00046600538387537666	-5.760296339198519e-05	0.9926816052791876	None	0.2	1	0.3333333333333333	4	0.8	12	0.20987654320987653	0.8	16	12	0	0	0	1.0	9	9	1.1333333333333333	17	0.0	1.0	0.1724700056435696	0.5944118267231926	0.038044225849101096	0.6085401420147186	0.07157643323534242	0.5679556513988481	0.6371188790804032	0.5904057632531393	0	1.0	0.0
6386	0.0005556547653097348	7.976175234375175e-06	7.018465602645101e-06	0.9999984717576731	None	0.25	1	0.36363636363636365	4	0.7857142857142857	11	0.2222222222222222	0.7857142857142857	15	11	0	0	0	0.8888888888888888	9	8	1.0666666666666667	16	0.0	1.0	-0.09999937584829968	0.5000005147890285	-0.05945119798813394	0.5594219381883214	-0.10940803106465855	0.5431507677834753	0.5642631459096235	0.5342671914508906	0	1.0	0.0
3813	0.0	0.0	0.0	0.9999999999999998	None	0	0	0	0	0	0	1.0	0	0	0	0	4	0	1.0	1	1	0.06666666666666667	1	1.0	0	0	0	0	0	0	0	0	0	0	0	0
3266	None	None	None	None	None	0	0	0.09090909090909091	4	0.9047619047619048	57	0.8024691358024691	0.07936507936507936	6	5	58	6	0	1.0	9	9	4.333333333333333	65	0.05042016806722689	0.896551724137931	0.42823715842719573	0.6460601097532536	0.02863307200313442	0.628993029482401	2.8951688282846876e-06	0.50038026931958	0.8586596042523792	0.593164286245769	1.0	1.0	0.0
5661	1.1827990323383995e-07	1.0036007368417983e-07	5.3990411328707427e-11	0.999979727183731	None	0	0	0.018518518518518517	1	1.0	79	1.0	0	0	0	80	0	0	1.0	9	9	5.4	81	0.0	1.0	0	0	0	0	0	0	0	0	0	0	0
7224	0.030036956833534915	0.020393104666590917	0.017469462634019106	0.9962917313563856	None	0	0	0.3333333333333333	3	0.8181818181818182	9	0.28888888888888886	0.8181818181818182	12	9	0	0	0	0.5555555555555556	5	9	0.8666666666666667	13	0.0	1.0	-0.09927614537897043	0.5006182509848759	-0.054558241283539	0.5333314673841666	0.7084975768482046	0.9476920848373642	0.9760308231776629	0.7332079053768465	0	1.0	0.0
4161	1.46849695544786e-07	1.2891106651933717e-07	3.70089219528158e-08	0.999972567961247	None	0	0	0.13157894736842105	5	0.8545454545454545	47	0.7037037037037037	0	0	0	56	11	0	1.0	9	9	3.8	57	0.09482758620689655	0.6122448979591837	0	0	0	0	0	0	0	0	0	0	0
5138	0.005689829679816244	0.0003052158952510563	-0.0002125988216563164	0.989006200383844	None	0.375	3	0.47368421052631576	9	0.5769230769230769	15	0.4444444444444444	0.38461538461538464	17	10	10	3	0	0.7777777777777778	7	9	1.8666666666666667	28	0.17647058823529413	0.5714285714285714	1.7466780127794e-08	0.5065778148560701	-0.03412993566463141	0.5103505039329279	-0.04759175638885589	0.5236126583623485	0.5508626637282731	0.5135168434180453	0.0	0	0.0
2140	None	None	None	None	None	0	0	0.38095238095238093	8	0.5172413793103449	15	0.8611111111111112	0.4482758620689655	21	13	9	3	0	0.4444444444444444	4	9	2.066666666666667	31	0.21428571428571427	0.8148148148148148	0.12994049313385	0.6570528111154125	-0.04553011016023038	0.521813313151454	0.0008783969300749436	0.53014846033081	0.6793318897528587	0.5710359301630701	1.0	1.0	0.0
4456	0.0011239418092219389	0.0010811934333628834	0.0006876201331999766	0.9978978674497353	None	0.2	1	0.3333333333333333	4	0.8	12	0.20987654320987653	0.8	16	12	0	0	0	1.0	9	9	1.1333333333333333	17	0.0	1.0	-0.09998791025001096	0.5122918375018559	0.015124200949912769	0.9941479385263795	0.03664722211626591	0.5533371155213459	0.8091376266399712	0.8580853232302813	0	1.0	0.0
7473	0.0026332852647394755	0.0021111321797453834	-0.0014562809930303096	0.9952087444519874	None	0.3333333333333333	1	0.5	4	0.7	7	0.2857142857142857	0.7	11	7	0	0	0	0.8571428571428571	7	6	0.8	12	0.0	0.6666666666666666	-0.09999999873673031	0.5000000035162476	0.12581342343121923	0.591146328469321	0.09999873462879459	0.5007814147030716	0.7328573278208148	0.5309463880031953	0	1.0	0.0
6934	0.016440289736210725	0.013817933004311384	0.011374111184842646	0.99770528595132	None	0.2	1	0.3333333333333333	4	0.8	12	0.20987654320987653	0.8	16	12	0	0	0	1.0	9	9	1.1333333333333333	17	0.0	1.0	-0.09999741698226107	0.500004676177652	0.04327789926296287	0.5981029262635376	0.11745420664679287	0.7746441889846067	0.7158285969983763	0.6327663487925063	0	1.0	0.0
1051	None	None	None	None	None	0.25	1	0.4	4	0.75	9	0.25925925925925924	0.75	13	9	0	0	0	0.6666666666666666	6	9	0.9333333333333333	14	0.0	1.0	0.26095518328940503	0.5645934831101016	0.0870622765329629	0.668278424669749	0.3045234540901992	0.9993413515239364	0.9058219456408725	0.9405669386457562	0	1.0	0.0
5181	0.0002400033022499433	2.938127449924808e-06	-2.915635206779244e-06	0.999995566824737	None	0.3333333333333333	1	0.5	4	0.6666666666666666	6	0.3055555555555556	0.6666666666666666	10	6	0	0	0	1.0	6	6	0.7333333333333333	11	0.0	0.8	4.3738900382047705e-06	0.5000050273958098	0.023233226750258594	0.5447849947062828	0.09567746606257192	0.5220928949168976	0.6013341292788026	0.5223243670954237	0	1.0	0.0
3494	0.0052781439956131986	0.0009239127836733586	0.000919665081204559	0.9839537232146713	None	0.2	1	0.3333333333333333	4	0.8	12	0.20987654320987653	0.8	16	12	0	0	0	1.0	9	9	1.1333333333333333	17	0.0	1.0	0.3023294845577143	0.6835048229241897	4.851937297150515e-11	0.5301485913041374	0.083903263637533	0.5737694098506222	0.7819950776744521	0.5977193174284413	0	0.9375	0.0
1106	None	None	None	None	None	0.4	2	0.5833333333333334	7	0.5	8	0.42857142857142855	0.3125	11	5	6	5	0	0.8571428571428571	7	6	1.2	18	0.5	0.5	0.15624383045575801	0.5247851350831245	-0.054572262215594504	0.5334762336296255	0.07850820964938658	0.5733014010247537	0.7053017816127443	0.5439414384976055	1.0	1.0	0.0
1741	None	None	None	None	None	0	0	0.018518518518518517	1	1.0	79	1.0	0	0	0	80	0	0	1.0	9	9	5.4	81	0.0	1.0	0	0	0	0	0	0	0	0	0	0	0
5350	0.005478538610476046	0.003693916047878593	0.0016535545819200163	0.9956163798837195	None	0.2	1	0.3333333333333333	4	0.8	12	0.20987654320987653	0.8	16	12	0	0	0	1.0	9	9	1.1333333333333333	17	0.0	1.0	-0.09940446224231352	0.5126535821349102	0.0338151194447015	0.5423330767166142	0.0997853895093582	0.5151182465769533	0.6957096132223874	0.5233875236055778	0	0.875	0.0
3302	0.0	0.0	0.0	1.0	None	0	0	0	0	0	0	1.0	0	0	0	0	0	0	1.0	1	1	0.06666666666666667	1	0.0	0	0	0	0	0	0	0	0	0	0	0	0
1780	None	None	None	None	None	0	0	0.18181818181818182	6	0.7872340425531915	37	0.6049382716049383	0.23404255319148937	15	11	33	6	0	1.0	9	9	3.2666666666666666	49	0.09090909090909091	0.5909090909090909	7.194044331876946e-05	0.5004340124262331	0.10269155191386199	0.9901436562392849	0.000175010144541229	0.5009423443926679	0.6431279072884003	0.8232339612884996	0.2	0.3333333333333333	0.0
6925	0.015905578096368955	0.014239049074515588	0.011727674435016062	0.9977080534600105	None	0.2	1	0.3333333333333333	4	0.8	12	0.20987654320987653	0.8	16	12	0	0	0	1.0	9	9	1.1333333333333333	17	0.0	1.0	-0.09999741698226107	0.500004676177652	0.04327789926296287	0.5981029262635376	0.11745420664679287	0.7746441889846067	0.7158285969983763	0.6327663487925063	0	1.0	0.0
4933	0.01562270340861258	0.006562342661835983	0.004211983191278682	0.979805671084718	None	0.25	1	0.4	4	0.7692307692307693	10	0.234375	0.7692307692307693	14	10	0	0	0	1.0	8	8	1.0	15	0.0	0.8571428571428571	0.37960953366520966	0.5774679708543673	0.09510863685622292	0.6443953260866119	0.09829035350101951	0.503706294746604	0.8071735937410257	0.5762102884536534	0	1.0	0.0
994	None	None	None	None	None	0	0	0	0	0	0	1.0	0	0	0	0	4	0	1.0	1	1	0.06666666666666667	1	1.0	0	0	0	0	0	0	0	0	0	0	0	0
3882	0.001531595686011735	0.0008518030375615502	-3.445774462697034e-05	0.998498469820623	None	0.2	1	0.3333333333333333	4	0.8	12	0.20987654320987653	0.8	16	12	0	0	0	1.0	9	9	1.1333333333333333	17	0.0	1.0	0.05298230801256206	0.5873386280558395	0.0012655292530493497	0.5840779867107546	0.06485934569205448	0.5961544872999969	0.5760253373722136	0.5892000602729155	0	0.9375	0.0
1542	None	None	None	None	None	0.2	1	0.3333333333333333	4	0.8	12	0.20987654320987653	0.8	16	12	0	0	0	1.0	9	9	1.1333333333333333	17	0.0	1.0	2.659780157498523e-19	0.5000000000256539	0.061319687673806446	0.5612310271056441	0.04923038889461133	0.6063305434673226	0.5976018778607824	0.5562667694056918	0	0.9375	0.0
6211	0.005420789382783706	0.0015351285691289252	0.001321511854236831	0.9934611888695739	None	0.2	1	0.3333333333333333	4	0.8	12	0.20987654320987653	0.8	16	12	0	0	0	1.0	9	9	1.1333333333333333	17	0.0	1.0	-0.09223809207263564	0.5363146867055159	0.04841239096695521	0.5579129625939864	0.1309063297734166	0.6156416129706213	0.7140547291429888	0.5703061264521069	0	1.0	0.0
6782	1.2368407009056275e-07	1.236861260074204e-07	4.017314433376404e-11	0.9999858064000801	None	0	0	0.018518518518518517	1	1.0	79	1.0	0	0	0	80	0	0	1.0	9	9	5.4	81	0.0	1.0	0	0	0	0	0	0	0	0	0	0	0
6354	0.008099294875791021	0.006816413957327526	0.006742405569652683	0.9973926670401712	None	0.2	1	0.3333333333333333	4	0.8	12	0.20987654320987653	0.8	16	12	0	0	0	1.0	9	9	1.1333333333333333	17	0.0	1.0	-0.09999971977667668	0.5000058884692785	0.13703166887586493	0.6676977604361582	-0.49588217700916387	1.0	0.9567024052438589	0.9999998000633485	0	0.875	0.0
773	None	None	None	None	None	0	0	1.0	1	0	0	1.0	0	1	0	0	1	0	0.5	1	2	0.13333333333333333	2	0.3333333333333333	0	0	0	0	0	0	0	0	0	0	0	0
1161	None	None	None	None	None	0	0	0.75	3	0.3333333333333333	1	0.625	0.3333333333333333	4	1	0	1	0	0.5	4	2	0.3333333333333333	5	1.0	0.6666666666666666	-0.09963356480281689	0.5017804322020065	-0.23521106800053432	0.5911786745647363	0.22184771573810522	0.5527033749044248	0.8671793617895672	0.548807529572723	1.0	1.0	0.0
3923	0.0012571695437492685	0.0004004283418630515	1.7920605180889606e-06	0.9919703349953267	None	0	0	0.5	1	1.0	1	1.0	1.0	2	1	0	1	0	0.3333333333333333	3	1	0.2	3	0.3333333333333333	0	1.0190504761202068	0.9966299669356216	0.015476465868832834	0.5295931460507401	0.3420778944744158	0.5050281239875924	0.9866167910650675	0.8746477825116945	1.0	1.0	0.0
4479	1.8861572726452287e-07	4.425876164092565e-09	3.177115196423318e-10	0.999999999979879	None	0.2	1	0.3333333333333333	4	0.8	12	0.20987654320987653	0.8	16	12	0	0	0	1.0	9	9	1.1333333333333333	17	0.0	1.0	-0.03816046892837803	0.6309773185339888	-0.043507481518866145	0.5191911170141779	3.5759262860633434e-06	0.5014125767044844	0.567600055125728	0.551389915785529	0	0.875	0.0
6722	0.003192283238648853	0.0017278590045170412	0.0017250526380518558	0.9955155258017783	None	0.2	1	0.3333333333333333	4	0.8	12	0.20987654320987653	0.8	16	12	0	0	0	1.0	9	9	1.1333333333333333	17	0.0	1.0	-0.09992072183569622	0.5006622272687742	0.10114722357502144	0.5855498570549201	-0.06590889079154205	0.576928853716171	0.7219815198405607	0.5546496517789006	0	1.0	0.0
6588	0.0006025948799126524	3.570392562269073e-06	1.1471750181826728e-06	0.9999999281986137	None	0.2	1	0.3333333333333333	4	0.8	12	0.20987654320987653	0.8	16	12	0	0	0	1.0	9	9	1.1333333333333333	17	0.0	1.0	0.011311014880410539	0.6410948531516496	0.04461516432255874	0.6517678521205211	0.17027169524135605	0.7069068559652127	0.6993973645751618	0.667251986488804	0	0.9375	0.0
4918	0.025071036471244843	0.01042640074189626	0.004952469182651679	0.9934452751748669	None	0.2	1	0.3333333333333333	4	0.8	12	0.20987654320987653	0.8	16	12	0	0	0	1.0	9	9	1.1333333333333333	17	0.0	1.0	-0.09999006401223762	0.5000148699151481	0.028565886997174345	0.5585338504225613	0.17133001454223712	0.9988556337576372	0.7891076219697302	0.9117890492862549	0	1.0	0.0
7145	6.203311751975744e-05	2.06740920811909e-06	-1.2470665171906477e-06	0.9999987808507727	None	0.2	1	0.3333333333333333	4	0.8	12	0.20987654320987653	0.8	16	12	0	0	0	1.0	9	9	1.1333333333333333	17	0.0	1.0	-0.3749416446553707	0.9999999994220619	0.02650212962803029	0.6699168371937384	0.09041109040763584	0.575731336539692	0.8892100391061242	0.9994061041555735	0	1.0	0.0
100	None	None	None	None	None	0	0	0.29411764705882354	10	0.6458333333333334	31	0.6172839506172839	0.3958333333333333	28	19	21	0	0	1.0	9	9	3.3333333333333335	50	0.0	0.8444444444444444	-0.11171206731667553	0.9979895470432234	0.0354384813984564	0.5641193157630422	0.19519442765738265	0.6354946002134416	0.8176333781557245	0.9121665943021732	0	1.0	0.0
5758	0.006447598919067066	0.002351226274868378	-0.0023374826750602318	0.9910405358725721	None	0.25	1	0.36363636363636365	4	0.7857142857142857	11	0.2222222222222222	0.7857142857142857	15	11	0	0	0	0.8888888888888888	8	9	1.0666666666666667	16	0.0	1.0	-0.09995178808917259	0.5000896919932174	0.005533763564007125	0.6864089571310683	0.23632742413996044	0.9999999943279765	0.8222488299015502	0.9986285132901792	0	0.8	0.0
3090	0.001705379773220527	0.00011291545282289989	4.632918138509523e-05	0.9977496256350159	None	0	0	0.3333333333333333	3	0.8181818181818182	9	0.28888888888888886	0.8181818181818182	12	9	0	0	0	0.5555555555555556	9	5	0.8666666666666667	13	0.0	1.0	0.04190217821011741	0.666304481755809	0.09275745389576631	0.5240065604645479	-0.05398441641394963	0.6623528960255534	0.6694373186450113	0.6194320759946041	0	1.0	0.0
4098	0.00017900275975357892	2.601283259111589e-06	-2.4710297540115064e-06	0.9998987684238778	None	0.047619047619047616	1	0.36363636363636365	16	0.546875	35	0.8148148148148148	0.125	18	8	47	1	0	1.0	9	9	4.4	66	0.011363636363636364	0.8070175438596491	0.03715120857600206	0.5512327723634239	0.11280011824556416	0.557593447209491	0.09703826278453587	0.6302728629234384	0.5875032445146894	0.5801722226731657	0.0	0	0.0
6638	None	None	None	None	None	0	0	0.2222222222222222	12	0.7307692307692307	57	0.9876543209876543	0.6153846153846154	57	48	22	1	0	1.0	9	9	5.333333333333333	80	0.02564102564102564	0.9859154929577465	0.0004277392079777895	0.5016805085558996	0.027729871929755123	0.5510152338364371	0.02820246032195244	0.5826037131274027	0.5417628458640308	0.5452894169794579	1.0	0.9298245614035088	0.0
2916	None	None	None	None	None	0	0	0.018518518518518517	1	1.0	79	1.0	0.0379746835443038	3	3	77	0	0	1.0	9	9	5.4	81	0.0	1.0	0.07538031413390389	0.6385594517172215	7.902762784127648e-27	0.5	-0.06713624002065961	0.5435417744798731	0.6415610025841917	0.5616617343933099	0	1.0	0.0
3456	0.00010126695702697155	8.059101502608192e-07	4.897734398373715e-07	0.9999990620328754	None	0.2	1	0.3333333333333333	4	0.8	12	0.20987654320987653	0.8	16	12	0	0	0	1.0	9	9	1.1333333333333333	17	0.0	1.0	-0.1829755376161512	1.0	-0.08311294798308531	0.5316526290440767	0.07665624646637324	0.5279403749417828	0.7663090489747029	0.9999992638193653	0	1.0	0.0
5667	None	None	None	None	None	0.18181818181818182	2	0.3333333333333333	8	0.7058823529411765	24	0.4444444444444444	0.7058823529411765	32	24	3	0	0	1.0	9	9	2.4	36	0.0	0.8	0.2989848880809878	0.5871379732487743	-0.04789619863876706	0.5298913233594478	0.029210625176335648	0.6618521526528232	0.8151248788434237	0.5941474969479971	0	0.75	0.0
6812	0.009003687858342282	0.008960618349307455	0.0004618552384099464	0.9913989629850324	None	0.2	1	0.3333333333333333	4	0.8	12	0.20987654320987653	0.8	16	12	0	0	0	1.0	9	9	1.1333333333333333	17	0.0	1.0	-0.09998542392623684	0.5000254495129389	0.16227750357718246	0.6865530771319379	-0.09939329437570436	0.5077191044223212	0.7746758947723315	0.5675048186466103	0	1.0	0.0
572	None	None	None	None	None	0.2	1	0.3333333333333333	4	0.8	12	0.20987654320987653	0.8	16	12	0	0	0	1.0	9	9	1.1333333333333333	17	0.0	1.0	0.21519376063271464	0.6265731835380525	0.03337290073074854	0.6485126113011078	1.6247853776214418e-07	0.5138278244045841	0.7233751260118512	0.5975159525095718	0	0.6875	0.0
3500	0.002129714226058713	0.0002774646695070156	0.0002677381999113293	0.9983655958303357	None	0.25	1	0.4	4	0.75	9	0.25925925925925924	0.75	13	9	0	0	0	0.6666666666666666	6	9	0.9333333333333333	14	0.0	1.0	7.902762784127648e-27	0.5000000000185342	-0.033295893072269864	0.6270640662665046	-0.09999971689093462	0.5000007260353034	0.6108397273513129	0.5431957998789458	0	0.9230769230769231	0.0
2294	None	None	None	None	None	0	0	0	0	0	0	1.0	0	0	0	0	0	0	1.0	1	1	0.06666666666666667	1	0.0	0	0	0	0	0	0	0	0	0	0	0	0
1045	None	None	None	None	None	0	0	0.4	2	0.6	3	0.7777777777777778	0	0	0	6	8	0	1.0	3	3	0.4666666666666667	7	0.5	0	0	0	0	0	0	0	0	0	0	0	0
7183	0.004126198077863502	0.0031142824249169696	0.002216214135177541	0.9964343807695485	None	0.2	1	0.3333333333333333	4	0.8	12	0.20987654320987653	0.8	16	12	0	0	0	1.0	9	9	1.1333333333333333	17	0.0	1.0	-0.09996709091675898	0.5000511584105531	0.07602213209135011	0.6315260866124158	-0.01472432312522003	0.6812351951056369	0.696759931191212	0.6065443143561058	0	1.0	0.0
4950	0.0001728376348438428	1.0692413879118957e-06	-9.824807675293074e-07	0.9999186375831899	None	0.2	1	0.3333333333333333	4	0.8	12	0.20987654320987653	0.8	16	12	0	0	0	1.0	9	9	1.1333333333333333	17	0.0	1.0	-0.0068093148215148756	0.6167148132602599	-0.09999999708115673	0.5000000966090602	0.013154040539108264	0.5747396662398182	0.637272356809683	0.5643776214674829	0	1.0	0.0
2464	None	None	None	None	None	0	0	0.5	3	0.6666666666666666	4	0.5714285714285714	0.6666666666666666	7	4	0	0	0	0.2857142857142857	2	7	0.5333333333333333	8	0.0	0.6666666666666666	0.36030238753430754	0.693820583998969	0.09877359187225145	0.5062713523908465	0.3860678112692105	0.7208746552116342	0.7854742323152157	0.64504087991626	0	1.0	0.0
2842	None	None	None	None	None	0	0	0.3	9	0.627906976744186	27	1.0	0.2558139534883721	18	11	26	4	0	0.5555555555555556	9	5	3.0	45	0.08163265306122448	1.0	-0.04176440819884146	0.5103682000078187	0.004763520862256681	0.5058339420298267	0.09998136141165637	0.500223819561505	0.6425932341274967	0.5054756853684474	0.9444444444444444	0.9444444444444444	0.11455320558909377
5188	0.009242137768435937	0.0006869751270556125	-0.0005072357665259066	0.9844908765336036	None	0.2	1	0.3333333333333333	4	0.8	12	0.20987654320987653	0.8	16	12	0	0	0	1.0	9	9	1.1333333333333333	17	0.0	1.0	0.1441564643733269	0.5267558846822425	0.05383060632974288	0.5685509469726551	0.09793437288993254	0.9973424587943827	0.7227181813846917	0.8912513026093354	0	1.0	0.0
1615	None	None	None	None	None	0	0	0	0	0	0	1.0	0	0	0	0	4	0	1.0	1	1	0.06666666666666667	1	1.0	0	0	0	0	0	0	0	0	0	0	0	0
7285	None	None	None	None	None	0	0	0.25	5	0.7142857142857143	20	0.6122448979591837	0.14285714285714285	7	4	22	9	0	1.0	7	7	2.0	30	0.2	0.56	0.04216455744177773	0.5383856726724372	-0.053562985174057234	0.5044990754094333	0.16066337628722913	0.6224072729451194	0.7057361057902023	0.5557357978141012	1.0	1.0	0.0
1459	None	None	None	None	None	0	0	0.6	3	0.6	3	0.4666666666666667	0.6	6	3	0	1	0	0.6	3	5	0.4666666666666667	7	1.0	1.0	-0.0853829324666796	0.5241020159523464	2.3848715287151026e-12	0.500026050078628	0.03088016065228451	0.6791904245543345	0.6224909415770941	0.5700888380588337	1.0	1.0	0.0
1175	None	None	None	None	None	0	0	0	0	0	0	1.0	0	0	0	0	0	0	1.0	1	1	0.06666666666666667	1	0.0	0	0	0	0	0	0	0	0	0	0	0	0
4485	None	None	None	None	None	0.08333333333333333	1	0.34615384615384615	9	0.6388888888888888	23	0.4691358024691358	0.6111111111111112	31	22	6	0	0	1.0	9	9	2.533333333333333	38	0.0	0.7586206896551724	0.165234366743973	0.678330516320394	0.0974555757881619	0.6776912509583407	-0.09252335764389216	0.6334838614036308	0.7387954993438549	0.6634770632878042	0	0.3548387096774194	0.0
1212	None	None	None	None	None	0.08333333333333333	1	0.3333333333333333	9	0.6578947368421053	25	0.49382716049382713	0.2631578947368421	18	10	21	5	0	1.0	9	9	2.6666666666666665	40	0.13157894736842105	0.7058823529411765	0.019102853806405237	0.5856351415721461	0.0922047902452184	0.9999864040116841	6.877490066274699e-07	0.500011479509213	0.60864017239027	0.9791753372328426	0.9444444444444444	0.4444444444444444	0.0
2860	None	None	None	None	None	0	0	0.16666666666666666	5	0.8372093023255814	36	0.625	0.13953488372093023	9	6	35	7	0	0.8888888888888888	8	9	3.0	45	0.09859154929577464	0.7027027027027027	0.033687147195783	0.511264649837959	0.002620530078315856	0.5052741922631273	-0.09473971211830637	0.5077829644031228	0.6333563605093173	0.5081074684278012	0.0	0.3333333333333333	0.0
4345	0.003586411436331656	0.0016791263348171132	0.0016321844407287266	0.997055862635017	None	0.3333333333333333	1	0.5	4	0.7	7	0.2857142857142857	0.7	11	7	0	0	0	0.8571428571428571	7	6	0.8	12	0.0	0.8	0.0986025125462503	0.6275032746946864	0.09920750694831919	0.5305863235819602	0.0990237068741239	0.5160290242296969	0.5506915767626612	0.5587405778738065	0	0.18181818181818182	0.0
7088	0.0	0.0	0.0	1.0	None	0	0	0	0	0	0	1.0	0	0	0	0	0	0	1.0	1	1	0.06666666666666667	1	0.0	0	0	0	0	0	0	0	0	0	0	0	0
4785	0.014901973231028954	0.0058243067602968355	0.003718412497464137	0.9782648460507604	None	0.25	1	0.36363636363636365	4	0.7857142857142857	11	0.2222222222222222	0.7857142857142857	14	11	1	3	0	0.8888888888888888	9	8	1.0666666666666667	16	1.0	1.0	-0.2067766704254274	0.5511591619847911	5.5159965388226835e-11	0.5000000002464824	0.2631443671730469	0.6311005776093762	0.870097291726679	0.5615443681668965	1.0	1.0	0.0
5925	0.0005741354099566851	5.668560778797075e-06	4.874726765173375e-06	0.9999992771964611	None	0.2	1	0.3333333333333333	4	0.8	12	0.20987654320987653	0.8	16	12	0	0	0	1.0	9	9	1.1333333333333333	17	0.0	1.0	9.28839026590461e-08	0.5000002137445844	0.12850268082284486	0.5898304709194041	-0.3482550761334253	0.9996025863971234	0.9096010328943176	0.9388389643504592	0	1.0	0.0
2424	None	None	None	None	None	0	0	0	0	0	0	1.0	0	0	0	0	0	0	1.0	1	1	0.06666666666666667	1	0.0	0	0	0	0	0	0	0	0	0	0	0	0
2581	0.00035142459115199793	4.910179999200536e-06	-2.1699487181977924e-06	0.9999932654767222	None	0	0	0.375	3	0.7777777777777778	7	0.3142857142857143	0.7777777777777778	10	7	0	0	0	0.7142857142857143	7	5	0.7333333333333333	11	0.0	0.6666666666666666	1.3019180004036011e-05	0.5086104512244515	-0.07931498271143093	0.6097850820508296	0.1646941678012141	0.5948348039705825	0.7290832666435743	0.5715752390798868	0	1.0	0.0
3820	0.013834399043829146	0.004151501426105991	0.004149821005031396	0.9954737367882572	None	0.25	1	0.36363636363636365	4	0.7857142857142857	11	0.2222222222222222	0.7857142857142857	15	11	0	0	0	0.8888888888888888	9	8	1.0666666666666667	16	0.0	1.0	-0.0873433798405947	0.5480761065253736	0.3151347599476847	0.5835751643891179	0.19042006566435993	0.6387427722292053	0.8398617388865686	0.5906757867532714	0	1.0	0.0
4208	0.006079783832264376	0.0003258532074291506	-0.00023740109263219772	0.987036616134806	None	0	0	0.375	3	0.7777777777777778	7	0.3142857142857143	0.7777777777777778	10	7	0	1	0	0.7142857142857143	5	7	0.7333333333333333	11	1.0	0.6666666666666666	-0.1257057303251483	0.9998977578606665	0.04557376409884872	0.5733221885184242	0.09326638153275901	0.5643990513072052	0.7655969737350536	0.9625833910297475	0.4	0.4	0.0
843	None	None	None	None	None	0	0	1.0	1	0	0	1.0	0	1	0	0	3	0	0.5	1	2	0.13333333333333333	2	1.0	0	0	0	0	0	0	0	0	0	0	0	0
4096	0.00039399313854751833	2.700073496722601e-06	-2.0059618920344274e-06	0.9999985243833001	None	0.25	1	0.36363636363636365	4	0.7857142857142857	11	0.2222222222222222	0.7857142857142857	15	11	0	0	0	0.8888888888888888	8	9	1.0666666666666667	16	0.0	1.0	1.2730273740977843e-19	0.5000032446252612	0.07569647776901456	0.612861562613737	-0.09999997656883854	0.500000345087995	0.6725103706687553	0.5382063014045948	0	1.0	0.0
3377	0.00039331571492547487	9.975099865756017e-06	9.747901170807985e-06	0.9999923910032452	None	0	0	0.35714285714285715	5	0.5555555555555556	10	0.40816326530612246	0.2777777777777778	7	5	12	10	0	1.0	7	7	1.3333333333333333	20	0.38461538461538464	0.6666666666666666	0.09956939016765644	0.5026844068272573	-0.4267851882934453	0.9995138889132066	0.39296222738452247	0.6862967101820479	0.9764141225920274	0.9430741721610933	0.0	0	0.0
802	None	None	None	None	None	0	0	1.0	2	0.0	0	0.75	0	0	0	2	0	0	1.0	2	2	0.2	3	0.0	0	0	0	0	0	0	0	0	0	0	0	0
3726	0.01600645209047786	0.002977746227575864	0.001063573201672102	0.9909636396940418	None	0.2	1	0.3333333333333333	4	0.8	12	0.20987654320987653	0.8	16	12	0	0	0	1.0	9	9	1.1333333333333333	17	0.0	1.0	-0.14530499745367473	0.6879774127704751	0.09998409573921825	0.5000166639402558	0.10959824805800691	0.5938219823384518	0.7550312092086369	0.5963256393901145	0	1.0	0.0
3775	0.0034775439195689844	0.0013372024224210179	0.0013343519467624103	0.9968383256152392	None	0.3333333333333333	1	0.5	4	0.7	7	0.2857142857142857	0.7	11	7	0	0	0	0.8571428571428571	7	6	0.8	12	0.0	0.8	0.0986025125462503	0.6275032746946864	0.09920750694831919	0.5305863235819602	0.0990237068741239	0.5160290242296969	0.5506915767626612	0.5587405778738065	0	0.18181818181818182	0.0
6057	0.002776815171070306	0.00022436826447611914	-8.48347386057194e-05	0.996802015564262	None	0.2	1	0.3333333333333333	4	0.8	12	0.20987654320987653	0.8	16	12	0	0	0	1.0	9	9	1.1333333333333333	17	0.0	1.0	-0.05889803222209659	0.5593030188746176	-0.06665157411086221	0.5249670304174604	0.09999887316498894	0.5000203852593768	0.6794430158828054	0.5281673682003827	0	1.0	0.0
855	None	None	None	None	None	0	0	0	0	0	0	1.0	0	0	0	0	0	0	1.0	1	1	0.06666666666666667	1	0.0	0	0	0	0	0	0	0	0	0	0	0	0
6870	0.016266598642506003	0.0027253146379923204	-0.0005759199179757853	0.9952419670241842	None	0.26666666666666666	4	0.34375	11	0.6888888888888889	31	0.746031746031746	0.6888888888888889	42	31	4	0	0	0.7777777777777778	7	9	3.1333333333333333	47	0.0	1.0	-0.09999926128193445	0.5000058121436209	0.03760010756439654	0.5936311815510208	0.001683349158082173	0.6708460491541477	0.6723789038207956	0.5899305139316628	0	1.0	0.0
4543	0.0	0.0	0.0	0.9999999999999998	None	0	0	0	0	0	0	1.0	0	0	0	0	4	0	1.0	1	1	0.06666666666666667	1	1.0	0	0	0	0	0	0	0	0	0	0	0	0
3344	0.0006710383573055351	4.521819663508343e-05	4.5038812181059316e-05	0.99658884194544	None	0.2	1	0.3333333333333333	4	0.8	12	0.20987654320987653	0.8	16	12	0	0	0	1.0	9	9	1.1333333333333333	17	0.0	1.0	2.168508908224808e-05	0.505093521475953	0.04234686198910882	0.5919550816767855	0.034252491813828535	0.538329781193769	0.5477346090006648	0.5453788534136333	0	1.0	0.0
2610	0.0	0.0	0.0	1.0	None	0	0	0	0	0	0	1.0	0	0	0	0	0	0	1.0	1	1	0.06666666666666667	1	0.0	0	0	0	0	0	0	0	0	0	0	0	0
7203	0.029311670390489344	0.019990804649703875	0.01662047739061205	0.9963387635952043	None	0	0	0.3333333333333333	3	0.8181818181818182	9	0.28888888888888886	0.8181818181818182	12	9	0	0	0	0.5555555555555556	5	9	0.8666666666666667	13	0.0	1.0	-0.09927614537897043	0.5006182509848759	-0.054558241283539	0.5333314673841666	0.7084975768482046	0.9476920848373642	0.9760308231776629	0.7332079053768465	0	1.0	0.0
4316	0.0	0.0	0.0	1.0	None	0	0	0	0	0	0	1.0	0	0	0	0	0	0	1.0	1	1	0.06666666666666667	1	0.0	0	0	0	0	0	0	0	0	0	0	0	0
4073	0.0	0.0	0.0	1.0	None	0	0	0	0	0	0	1.0	0	0	0	0	0	0	1.0	1	1	0.06666666666666667	1	0.0	0	0	0	0	0	0	0	0	0	0	0	0
5457	0.00023085512050417464	1.8888165913205918e-06	-1.0028190275041945e-06	0.9999342311906789	None	0.25	1	0.4	4	0.7692307692307693	10	0.234375	0.7692307692307693	14	10	0	0	0	1.0	8	8	1.0	15	0.0	0.8571428571428571	0.07124358870935148	0.5279887812854666	0.018053465108305723	0.5545782092457968	-0.06984041838822715	0.6833929035220189	0.6446768866541011	0.5907070248917509	0	1.0	0.0
795	None	None	None	None	None	0	0	0.3333333333333333	4	0.7333333333333333	11	0.30357142857142855	0.4	8	6	8	0	0	0.875	7	8	1.1333333333333333	17	0.0	0.6	0.15992317881048396	0.92935453653704	0.07796916271724616	0.6482033972324697	0.09998926250070464	0.5000907081009881	0.6493311693629266	0.7432208498591556	0	1.0	0.0
1534	None	None	None	None	None	0.125	1	0.4444444444444444	8	0.52	13	0.5	0.44	19	11	7	4	0	0.6666666666666666	6	9	1.8	27	0.4	0.6086956521739131	0.17441399036844832	0.5445875872074084	-0.037492011765209006	0.5366348630382363	-0.08051931700221956	1.0	0.7782807285531862	1.0	0.6842105263157894	0.8421052631578947	0.0
3695	0.0017913928293141173	0.000331291707227542	0.00033111143357896	0.9980437136015711	None	0	0	0.3333333333333333	3	0.8181818181818182	9	0.28888888888888886	0.8181818181818182	12	9	0	0	0	0.5555555555555556	5	9	0.8666666666666667	13	0.0	1.0	3.4186852564193197e-12	0.5000000012119561	0.09842096856815352	0.5031683659591122	0.052487852185116035	0.5779694901961695	0.6055736775926375	0.5272327825494618	0	1.0	0.0
5418	0.02473586937372858	0.01023502131143123	0.006632814833482902	0.9931038664700033	None	0.2	1	0.3333333333333333	4	0.8	12	0.20987654320987653	0.8	16	12	0	0	0	1.0	9	9	1.1333333333333333	17	0.0	1.0	-0.09999006401223762	0.5000148699151481	0.028565886997174345	0.5585338504225613	0.17133001454223712	0.9988556337576372	0.7891076219697302	0.9117890492862549	0	1.0	0.0
1443	None	None	None	None	None	0	0	0.14705882352941177	5	0.8367346938775511	41	0.796875	0	0	0	50	13	0	1.0	8	8	3.4	51	0.125	0.6976744186046512	0	0	0	0	0	0	0	0	0	0	0
7113	0.00016814899401132926	1.2399823832875102e-06	-9.656436373092036e-07	0.9999999566283556	None	0.2	1	0.3333333333333333	4	0.8	12	0.20987654320987653	0.8	16	12	0	0	0	1.0	9	9	1.1333333333333333	17	0.0	1.0	-0.09310460643217347	0.5176967837020865	0.0002509359258471355	0.5054052592927565	0.01615453319766818	0.6657367130010923	0.623276482148047	0.5647513244574868	0	1.0	0.0
2069	None	None	None	None	None	0	0	0	0	0	0	1.0	0	0	0	0	4	0	1.0	1	1	0.06666666666666667	1	1.0	0	0	0	0	0	0	0	0	0	0	0	0
1010	None	None	None	None	None	0.13636363636363635	3	0.3617021276595745	17	0.5882352941176471	40	0.8641975308641975	0.5735294117647058	55	39	14	0	0	1.0	9	9	4.666666666666667	70	0.0	0.9180327868852459	-0.054774812741190684	0.5287875118922097	-0.042974826934344255	0.6527268349871852	0.0017363276400790364	0.5954337479873202	0.6037405557135147	0.5932940563628479	0	0.5454545454545454	0.0
4698	0.014061980004138117	0.00386959999472313	0.003868637571029062	0.995354966455114	None	0.25	1	0.36363636363636365	4	0.7857142857142857	11	0.2222222222222222	0.7857142857142857	15	11	0	0	0	0.8888888888888888	9	8	1.0666666666666667	16	0.0	1.0	-0.0873433798405947	0.5480761065253736	0.3151347599476847	0.5835751643891179	0.19042006566435993	0.6387427722292053	0.8398617388865686	0.5906757867532714	0	1.0	0.0
5162	0.023656277965644238	0.010366332680384026	0.005709183040010859	0.9933107071877431	None	0.2	1	0.3333333333333333	4	0.8	12	0.20987654320987653	0.8	16	12	0	0	0	1.0	9	9	1.1333333333333333	17	0.0	1.0	-0.09999006401223762	0.5000148699151481	0.028565886997174345	0.5585338504225613	0.17133001454223712	0.9988556337576372	0.7891076219697302	0.9117890492862549	0	1.0	0.0
7456	0.002389319730205334	0.0003407449712264782	0.00014375929122607226	0.9969534460579141	None	0.2	1	0.3333333333333333	4	0.8	12	0.20987654320987653	0.8	16	12	0	0	0	1.0	9	9	1.1333333333333333	17	0.0	1.0	0.06071757583218669	0.5681992851742879	-0.06459133435131643	0.6466705547331154	0.07650151774696642	0.6392257123112592	0.6417877946306204	0.6186093363765528	0	1.0	0.0
5958	0.005282045716484472	0.00010965023748486985	-9.507735566536035e-05	0.9963892830412309	None	0.2	1	0.3333333333333333	4	0.8	12	0.20987654320987653	0.8	16	12	0	0	0	1.0	9	9	1.1333333333333333	17	0.0	1.0	0.057153581882038576	0.660082020532763	-0.0660543156465752	0.670138328952965	0.10402708553573854	0.96203062408256	0.6669251343756362	0.8227239038313057	0	1.0	0.0
4379	0.019887979746069647	0.0043692525244477245	-0.004365185289772219	0.9864733397674165	None	0.2	1	0.3333333333333333	4	0.8	12	0.20987654320987653	0.8	16	12	0	0	0	1.0	9	9	1.1333333333333333	17	0.0	1.0	0.15207977158993163	0.5849797257669802	-0.024764414711828435	0.5062732533693779	0.23594992397962744	0.6664898625541658	0.7475215508174932	0.5874818801828365	0	0.875	0.0
15	None	None	None	None	None	0	0	0	0	0	0	1.0	0	0	0	0	0	0	1.0	1	1	0.06666666666666667	1	0.0	0	0	0	0	0	0	0	0	0	0	0	0
4029	0.0	0.0	0.0	1.0	None	0	0	0	0	0	0	1.0	0	0	0	0	0	0	1.0	1	1	0.06666666666666667	1	0.0	0	0	0	0	0	0	0	0	0	0	0	0
6521	0.0	0.0	0.0	1.0	None	0	0	0	0	0	0	1.0	0	0	0	0	0	0	1.0	1	1	0.06666666666666667	1	0.0	0	0	0	0	0	0	0	0	0	0	0	0
6161	0.007182697698398536	0.0030814837560452	0.0030720708454056184	0.9940465367876439	None	0.25	1	0.4	4	0.75	9	0.25925925925925924	0.75	13	9	0	0	0	0.6666666666666666	6	9	0.9333333333333333	14	0.0	1.0	-0.09998895338478975	0.5000567780074305	0.08351052304481624	0.5517736260577562	0.09989672657298732	0.5121479421086699	0.7121042514231634	0.5213759547054607	0	0.23076923076923078	0.0
3549	None	None	None	None	None	0	0	0.1590909090909091	7	0.828125	53	0.8148148148148148	0.296875	25	19	40	0	0	1.0	9	9	4.4	66	0.0	0.8	0.06715161815226789	0.5741476080611152	-0.018806512672252217	0.6735229051110091	0.2940525198099113	0.6229107030940623	0.7971050452949298	0.6244060798719512	0	1.0	0.0
4942	0.0004156413930153653	3.056925858244725e-06	-2.3465995447253848e-06	0.9999644283884469	None	0.2	1	0.3333333333333333	4	0.8	12	0.20987654320987653	0.8	16	12	0	0	0	1.0	9	9	1.1333333333333333	17	0.0	1.0	-0.09999706185291281	0.5000319630344192	0.05590817063877575	0.5593456229797619	0.12673046555854803	1.0	0.7466725136467409	0.9999999999999982	0	1.0	0.0
3389	None	None	None	None	None	0	0	0.12962962962962962	7	0.8607594936708861	68	1.0	0.10126582278481013	13	8	67	0	0	1.0	9	9	5.4	81	0.0	1.0	0.33667246465715905	0.9986409721696875	0.09191729442000887	0.5001050559266476	0.06415772102919134	0.5495479407604011	0.8314568484047798	0.9060470205802089	0	1.0	0.0
238	None	None	None	None	None	0.1	1	0.36363636363636365	8	0.6451612903225806	20	0.673469387755102	0.4838709677419355	23	15	9	4	0	1.0	7	7	2.2	33	0.2857142857142857	0.46153846153846156	0.0964081196846127	0.5097655786894585	0.0093200170673079	0.5827189921077209	0.08586877926289815	0.5651399035247417	0.5916452786066373	0.5527250423064622	0.8478260869565217	0.8260869565217391	0.0
2855	None	None	None	None	None	0	0	0.3333333333333333	8	0.6363636363636364	21	0.5555555555555556	0.5151515151515151	24	17	10	0	0	0.7777777777777778	9	7	2.3333333333333335	35	0.0	0.5714285714285714	-0.05828016498974482	0.5410699780377053	0.02233555691703355	0.6598527050109458	0.009942056061445288	0.5445362564083182	0.6228941383202969	0.5830489687966235	0	0.9583333333333334	0.0
2929	0.0	0.0	0.0	0.9999999999999998	None	0	0	0	0	0	0	1.0	0	0	0	0	4	0	1.0	1	1	0.06666666666666667	1	1.0	0	0	0	0	0	0	0	0	0	0	0	0
7185	0.0	0.0	0.0	1.0	None	0	0	0	0	0	0	1.0	0	0	0	0	0	0	1.0	1	1	0.06666666666666667	1	0.0	0	0	0	0	0	0	0	0	0	0	0	0
2775	3.86523695088496e-09	3.6225565407660113e-09	1.7594246917596258e-10	0.9999998688356311	None	0	0	0	0	0	0	1.0	0	0	0	0	1	0	1.0	1	1	0.06666666666666667	1	0.25	0	0	0	0	0	0	0	0	0	0	0	0
1338	None	None	None	None	None	0.2	1	0.3333333333333333	4	0.6666666666666666	10	0.5666666666666667	0.5333333333333333	12	8	4	5	0	0.8333333333333334	6	5	1.1333333333333333	17	0.625	0.6666666666666666	0.0833383142158225	0.5559751675406986	-0.06074128583166163	0.5216445228257449	0.09991547214591925	0.5008565771696588	0.6660395299108418	0.5262177390473656	1.0	1.0	0.2749290846771436
1749	None	None	None	None	None	0	0	0.3333333333333333	3	0.7272727272727273	8	0.52	0.7272727272727273	11	8	1	0	0	1.0	5	5	0.8666666666666667	13	0.0	0	0.1770174177352335	0.646449755477992	2.9416106542924e-13	0.5000000497347511	0.08341582326610045	0.5470931124236184	0.6738581177386707	0.5656522902637793	0	0.7272727272727273	0.0
4350	0.012855131102516099	0.003446687049241417	0.0012144070725138404	0.9730546917460454	None	0.2	1	0.3333333333333333	4	0.8	12	0.20987654320987653	0.8	16	12	0	0	0	1.0	9	9	1.1333333333333333	17	0.0	1.0	0.39403077825764654	0.6600095199609599	0.03295782734847599	0.5673227511729172	-0.09894204004583147	0.5175279204775806	0.8880752138079363	0.5829279136366387	0	1.0	0.0
1819	None	None	None	None	None	0	0	1.0	1	0	0	1.0	0	1	0	0	0	0	0.5	2	1	0.13333333333333333	2	0.0	0	0	0	0	0	0	0	0	0	0	0	0
1214	None	None	None	None	None	0	0	0.3333333333333333	2	0.8571428571428571	6	0.36	0.8571428571428571	8	6	0	2	0	1.0	5	5	0.6	9	1.0	0	8.155591772628482e-14	0.5000000001939856	0.10588796995830127	0.5698941757283551	0.02530002732719807	0.5623031639605476	0.612706393778633	0.5442120636515981	1.0	0.875	0.0
2872	0.0	0.0	0.0	0.9999999999999998	None	0	0	0	0	0	0	1.0	0	0	0	0	4	0	1.0	1	1	0.06666666666666667	1	1.0	0	0	0	0	0	0	0	0	0	0	0	0
6551	8.76579928194829e-06	3.7816693460951435e-06	-3.6867593367512414e-06	0.9999252422881447	None	0.2	1	0.3333333333333333	4	0.8	12	0.20987654320987653	0.8	16	12	0	0	0	1.0	9	9	1.1333333333333333	17	0.0	1.0	-0.0999662682741417	0.500356325055572	0.08371333844252835	0.5901065483501073	0.00015481694708929867	0.5541229881086706	0.684444460864756	0.5484454298565667	0	1.0	0.0
5675	0.015858770250385505	0.013636246712087298	0.011259559746984516	0.9977840525875783	None	0.2	1	0.3333333333333333	4	0.8	12	0.20987654320987653	0.8	16	12	0	0	0	1.0	9	9	1.1333333333333333	17	0.0	1.0	-0.09999741698226107	0.500004676177652	0.04327789926296287	0.5981029262635376	0.11745420664679287	0.7746441889846067	0.7158285969983763	0.6327663487925063	0	1.0	0.0
14	None	None	None	None	None	0.08	2	0.23076923076923078	12	0.7333333333333333	55	0.9506172839506173	0.05333333333333334	13	4	63	0	0	1.0	9	9	5.133333333333334	77	0.0	0.9411764705882353	0.0006945085044255801	0.5055098783054531	0.33512509110735017	1.0	-0.02731770880622757	0.6676283872800804	0.8637680112062982	1.0	0	1.0	0.0
5110	0.0	0.0	0.0	0.9999999999999998	None	0	0	0	0	0	0	1.0	0	0	0	0	4	0	1.0	1	1	0.06666666666666667	1	1.0	0	0	0	0	0	0	0	0	0	0	0	0
3874	0.017943354898260776	0.001384049871842623	0.0010214990082597973	0.992577421961906	None	0.14285714285714285	1	0.3125	5	0.7619047619047619	16	0.2839506172839506	0.7619047619047619	21	16	1	0	0	1.0	9	9	1.5333333333333334	23	0.0	0.8571428571428571	3.160303092089307e-07	0.5546504277221812	-0.08154667524054532	0.5361681317917647	0.14977651512821938	0.6230625166699414	0.7278359891754749	0.5717489887918892	0	0.3333333333333333	0.0
4804	0.008171189111957031	0.00378119853760408	0.0037476809914455335	0.975271457374492	None	0.5	1	0.5714285714285714	4	0.625	5	0.3333333333333333	0.625	9	5	0	0	0	0.8333333333333334	5	6	0.6666666666666666	10	0.0	1.0	0.3601016898138397	0.5459330221876053	-0.09994505209749022	0.5001054618432672	0.09999610980038581	0.50001024574	0.8680286244653288	0.5153880066863323	0	0.3333333333333333	0.0
3548	0.0010250932570184882	6.90438068232868e-05	5.1055818964059374e-05	0.9974234591254731	None	0	0	0.4	2	0.8	4	0.4375	0.8	6	4	0	0	0	1.0	4	4	0.4666666666666667	7	0.0	0	0.029675243072849977	0.550134275716346	0.032965882000931326	0.5001063800176881	0.08732025060423158	0.5116344107115814	0.5679449946786133	0.5206702793762639	0	1.0	0.0
3023	0.0002843785110752071	1.6742386063725713e-05	1.252843909228758e-05	0.9999918683318724	None	0.3333333333333333	1	0.5	4	0.7	7	0.2857142857142857	0.7	11	7	0	0	0	0.8571428571428571	7	6	0.8	12	0.0	0.6666666666666666	-0.09999339388407577	0.5003283865815347	-0.09999196918440657	0.5000662656956115	-0.09943404921338764	0.5008713939704476	0.5006263173260731	0.5004220156255973	0	0.18181818181818182	0.0
70	None	None	None	None	None	0.10526315789473684	2	0.175	7	0.8245614035087719	47	0.7283950617283951	0.19298245614035087	17	11	41	4	0	1.0	9	9	3.933333333333333	59	0.05	0.8461538461538461	1.0208201485870658e-05	0.5003784443570405	0.0008433485381495869	0.5512118655273894	0.07290992061832154	0.6114003063008042	0.5881746447516003	0.5548026398180015	0.5588235294117647	0.4117647058823529	0.0
4476	2.0827057349543912e-05	5.272238082760875e-06	1.1681009095305844e-08	0.9993310165243957	None	0	0	1.0	1	0	0	1.0	0	1	0	0	3	0	0.5	2	1	0.13333333333333333	2	1.0	0	0	0	0	0	0	0	0	0	0	0	0
1809	None	None	None	None	None	0	0	0.25	1	1.0	3	1.0	1.0	4	3	0	0	0	0.2	5	1	0.3333333333333333	5	0.0	0	0.050235312902763674	0.5203912041404443	0.09994225241963858	0.5001540398223826	0.030701448383559638	0.5985353147152535	0.580896097497361	0.5400467192627888	0	1.0	0.0
522	None	None	None	None	None	0.2	1	0.3333333333333333	4	0.8	12	0.20987654320987653	0.8	16	12	0	0	0	1.0	9	9	1.1333333333333333	17	0.0	1.0	0.041960722533078025	0.6558949686140702	-0.001761965819927039	0.6526063289043894	0.1137540246111521	0.5664650459759807	0.6378901716507491	0.6258227051659722	0	1.0	0.0
476	None	None	None	None	None	0.038461538461538464	1	0.18518518518518517	10	0.7848101265822784	62	1.0	0.21518987341772153	24	17	56	0	0	1.0	9	9	5.4	81	0.0	1.0	0.0588057410089971	0.6377405838920381	0.09999975654390533	0.5000044811287906	0.13852239169760794	0.5612236056121578	0.5951035816424458	0.5672335228868373	0	1.0	0.0
5369	0.01592632544088578	0.01362581836533092	0.011257127292008192	0.9977142310663859	None	0.2	1	0.3333333333333333	4	0.8	12	0.20987654320987653	0.8	16	12	0	0	0	1.0	9	9	1.1333333333333333	17	0.0	1.0	-0.09999741698226107	0.500004676177652	0.04327789926296287	0.5981029262635376	0.11745420664679287	0.7746441889846067	0.7158285969983763	0.6327663487925063	0	1.0	0.0
1625	None	None	None	None	None	0.5	1	0.5714285714285714	4	0.625	5	0.3333333333333333	0.625	9	5	0	0	0	0.8333333333333334	6	5	0.6666666666666666	10	0.0	1.0	-0.0328372334248375	0.6612678216218755	0.07646634185086326	0.7530948407155105	0.09999999519136685	0.5000001124441675	0.6384861168303925	0.6444456037082849	0	0.8888888888888888	0.0
4803	6.074682594111225e-09	6.074783835947916e-09	-4.384287917987945e-09	0.9999997978178752	None	0	0	0	0	0	0	1.0	0	0	0	0	2	0	1.0	1	1	0.06666666666666667	1	0.5	0	0	0	0	0	0	0	0	0	0	0	0
6160	0.0007575377560630624	0.0001466740436621316	-0.00013543283106284726	0.9991468194640808	None	0.2	1	0.3333333333333333	4	0.8	12	0.20987654320987653	0.8	16	12	0	0	0	1.0	9	9	1.1333333333333333	17	0.0	1.0	0.07888443184928101	0.6632629822334006	0.034078465045733454	0.5739313013310933	0.025505371532003506	0.5871966078722016	0.582995734492275	0.608907491347737	0	1.0	0.0
6817	0.00031568360448121246	3.7171638416964887e-06	-1.7357230617871878e-06	0.9999960418715984	None	0	0	0.3333333333333333	3	0.8181818181818182	9	0.28888888888888886	0.8181818181818182	12	9	0	1	0	0.5555555555555556	5	9	0.8666666666666667	13	1.0	1.0	-0.09989634234280101	0.5005642888737434	0.028515401936194028	0.5801848668548939	-0.06774932103402945	0.6223200557921751	0.6409577063843993	0.5683360838341585	1.0	1.0	0.0
2704	4.717940458700893e-05	4.2136320868754337e-07	4.733455052172568e-08	0.9999910709983144	None	0	0	0.38461538461538464	5	0.5882352941176471	10	0.30158730158730157	0.058823529411764705	3	1	15	16	0	0.7777777777777778	7	9	1.2666666666666666	19	0.5	0	0.04094936997455435	0.5062847600020605	5.436749637783835e-09	0.5000000253346567	0.17784193242755272	0.5297462758487703	0.6827597447021608	0.5120198708027205	0.0	0	0.0
3683	0.0030405917867090382	0.0003628553036875382	0.0003291674197028731	0.9971477720755895	None	0.2	1	0.3333333333333333	4	0.8	12	0.20987654320987653	0.8	16	12	0	0	0	1.0	9	9	1.1333333333333333	17	0.0	1.0	0.010732999449223572	0.6766199613260702	0.02973388140428072	0.5920652186116941	-0.09266736311632909	0.5147019025909224	0.6620552150700301	0.5962518523742447	0	1.0	0.0
1762	None	None	None	None	None	0	0	0.25	1	1.0	3	1.0	1.0	4	3	0	3	0	0.2	5	1	0.3333333333333333	5	1.0	0	-0.04318305389934306	0.6601227549381267	0.0007468801772921973	0.944253697803568	0.09783829091203776	0.5084282832389256	0.7937203857054264	0.7641762601637259	1.0	0.75	0.0
4072	0.00042117568110123203	2.8250915363359367e-06	2.525127331349951e-06	0.9999623170917686	None	0.25	1	0.4	4	0.75	9	0.25	0.75	13	9	0	0	0	0.875	8	7	0.9333333333333333	14	0.0	0.8571428571428571	0.06024409931988193	0.6276058603022288	0.09942436748131993	0.6327056599258074	0.09075475747085747	0.9770405531906736	0.7460198075069316	0.8327903250915005	0	0.6923076923076923	0.0
7034	None	None	None	None	None	0	0	0.29411764705882354	10	0.625	30	0.6172839506172839	0.125	14	6	35	0	0	1.0	9	9	3.3333333333333335	50	0.0	0.8	-0.09998877788188225	0.5000314645114968	0.016134246438246718	0.5575839571044345	0.0841693722089037	0.5425345998633242	0.6903437379968327	0.5334531849455941	0	1.0	0.0
375	None	None	None	None	None	0	0	0.3541666666666667	17	0.5428571428571428	38	0.8888888888888888	0.2	26	14	45	0	0	1.0	9	9	4.8	72	0.0	0.9206349206349206	2.3922469208466334e-08	0.5000850261007626	0.11352589807888709	1.0	0.19917280289049316	0.7536347292011183	0.7377872302513847	1.0	0	0	0.0
3041	3.7001734110031837e-09	3.789817628828297e-09	-3.718541283715167e-09	0.9999998653740122	None	0	0	0	0	0	0	1.0	0	0	0	0	1	0	1.0	1	1	0.06666666666666667	1	0.25	0	0	0	0	0	0	0	0	0	0	0	0
5010	6.2677509269825e-05	2.716926082125792e-05	-1.1862749337379852e-05	0.9989312589470305	None	0	0	0.17647058823529413	9	0.7837837837837838	58	0.9382716049382716	0.0945945945945946	15	7	60	0	0	1.0	9	9	5.066666666666666	76	0.0	0.9552238805970149	-0.09984736277501774	0.5002189528984908	0.037791062990288546	0.588187560690149	-0.043878290122408396	0.6773965877411027	0.6778613508647622	0.5905877459419531	0	0.6666666666666666	0.0
7290	0.02995427763852913	0.019865951281380023	0.01701028013225658	0.9963669733024461	None	0	0	0.3333333333333333	3	0.8181818181818182	9	0.28888888888888886	0.8181818181818182	12	9	0	0	0	0.5555555555555556	5	9	0.8666666666666667	13	0.0	1.0	-0.09927614537897043	0.5006182509848759	-0.054558241283539	0.5333314673841666	0.7084975768482046	0.9476920848373642	0.9760308231776629	0.7332079053768465	0	1.0	0.0
2952	0.0007957722403878406	3.8287122176563626e-05	1.9207358910377957e-05	0.9992288704655553	None	0	0	0.42857142857142855	3	0.75	6	0.5555555555555556	0.75	9	6	0	0	0	0.2222222222222222	9	2	0.6666666666666666	10	0.0	1.0	3.8813997944533495e-06	0.5000043757375177	-0.04404661101413084	1.0	0.06657885801394367	0.5256813761630537	0.6275416875203301	0.9999999999999669	0	0.2222222222222222	0.0
330	None	None	None	None	None	0	0	0.75	3	0.3333333333333333	1	0.625	0.3333333333333333	4	1	0	0	0	0.5	2	4	0.3333333333333333	5	0.0	0.6666666666666666	0.028046235079137144	0.5224436621389313	0.03779811104240425	0.9999934153512541	2.2238002283201654e-14	0.5000000000027307	0.9900682753752689	0.9821346616634231	0	1.0	0.0
7255	0.02934638958975653	0.01989137142476619	0.01730855652883823	0.9963406515189027	None	0	0	0.3333333333333333	3	0.8181818181818182	9	0.28888888888888886	0.8181818181818182	12	9	0	0	0	0.5555555555555556	5	9	0.8666666666666667	13	0.0	1.0	-0.09927614537897043	0.5006182509848759	-0.054558241283539	0.5333314673841666	0.7084975768482046	0.9476920848373642	0.9760308231776629	0.7332079053768465	0	1.0	0.0
5709	None	None	None	None	None	0.2	4	0.35714285714285715	15	0.6229508196721312	38	0.7777777777777778	0.5573770491803278	49	34	13	0	0	1.0	9	9	4.2	63	0.0	0.8	-0.06330150581298438	0.5585939419085857	-0.08382575021440788	0.6549304702030588	0.07592551177014187	0.997896103857396	0.6979686473926505	0.9126183915218813	0	1.0	0.0
7323	0.0	0.0	0.0	0.9999999999999998	None	0	0	0	0	0	0	1.0	0	0	0	0	4	0	1.0	1	1	0.06666666666666667	1	1.0	0	0	0	0	0	0	0	0	0	0	0	0
5488	0.024798270411601677	0.01049201514903567	0.005562105980304842	0.9933938513849596	None	0.2	1	0.3333333333333333	4	0.8	12	0.20987654320987653	0.8	16	12	0	0	0	1.0	9	9	1.1333333333333333	17	0.0	1.0	-0.09999006401223762	0.5000148699151481	0.028565886997174345	0.5585338504225613	0.17133001454223712	0.9988556337576372	0.7891076219697302	0.9117890492862549	0	1.0	0.0
6084	0.0032730580218902077	0.0015056393182210797	0.00141144475893934	0.9972480866552592	None	0	0	0.6	6	0.38461538461538464	5	0.4166666666666667	0.15384615384615385	6	2	8	8	0	1.0	6	6	1.0	15	0.5	0.4444444444444444	-0.09999999643971025	0.5000000448344454	0.0972289509607417	0.5103376822995359	-0.04704325941250499	1.0	0.8761329974514275	0.9999999999984384	1.0	1.0	0.0
3939	0.0	0.0	0.0	0.9999999999999998	None	0	0	0	0	0	0	1.0	0	0	0	0	4	0	1.0	1	1	0.06666666666666667	1	1.0	0	0	0	0	0	0	0	0	0	0	0	0
7114	0.029558590824825617	0.019815772242356505	0.017219909183438003	0.9963636590237036	None	0	0	0.3333333333333333	3	0.8181818181818182	9	0.28888888888888886	0.8181818181818182	12	9	0	0	0	0.5555555555555556	5	9	0.8666666666666667	13	0.0	1.0	-0.09927614537897043	0.5006182509848759	-0.054558241283539	0.5333314673841666	0.7084975768482046	0.9476920848373642	0.9760308231776629	0.7332079053768465	0	1.0	0.0
7064	0.006874822759450581	0.005598209106449269	0.005174783627846202	0.9930593668794762	None	0.2	1	0.3333333333333333	4	0.8	12	0.20987654320987653	0.8	16	12	0	0	0	1.0	9	9	1.1333333333333333	17	0.0	1.0	-0.0999999916085326	0.500000013840959	0.04705921754479432	0.5859285399689661	0.010177380384623593	0.657876153478767	0.6766545767960517	0.5826515264001694	0	1.0	0.0
5467	1.4065667571724382e-09	1.1530221508035535e-10	1.1262605507002674e-10	0.9999999987568168	None	0.2	1	0.3333333333333333	4	0.8	12	0.20987654320987653	0.8	16	12	0	0	0	1.0	9	9	1.1333333333333333	17	0.0	1.0	-0.016536817550891092	0.6284553196656506	0.08059829403064503	0.5623968040268428	2.0446276442328756e-08	0.5000030749298078	0.6192076714422545	0.5643497408532622	0	1.0	0.0
2064	None	None	None	None	None	0	0	0.3333333333333333	1	1.0	2	1.0	0	1	0	2	2	0	1.0	2	2	0.26666666666666666	4	0.2857142857142857	0	0	0	0	0	0	0	0	0	0	0	0
2306	None	None	None	None	None	0	0	0.6666666666666666	2	0.0	0	0.6666666666666666	0	2	0	1	2	0	0.6666666666666666	3	2	0.26666666666666666	4	0.5	0	0	0	0	0	0	0	0	0	0	0	0
5492	0.0021661511759214955	0.001264650763581247	0.0001494791999025604	0.9950166343296918	None	0.25	1	0.36363636363636365	4	0.7857142857142857	11	0.2222222222222222	0.7857142857142857	15	11	0	0	0	0.8888888888888888	9	8	1.0666666666666667	16	0.0	1.0	-0.09998947925119808	0.5002350067533171	-0.09999976445534897	0.5000000014474304	0.10446491988938936	0.6275376517485712	0.7238878495884397	0.5434408448005132	0	0.4666666666666667	0.0
7245	0.015516996028165118	0.013606280044342096	0.011240118061497271	0.9977269431195038	None	0.2	1	0.3333333333333333	4	0.8	12	0.20987654320987653	0.8	16	12	0	0	0	1.0	9	9	1.1333333333333333	17	0.0	1.0	-0.09999741698226107	0.500004676177652	0.04327789926296287	0.5981029262635376	0.11745420664679287	0.7746441889846067	0.7158285969983763	0.6327663487925063	0	1.0	0.0
342	None	None	None	None	None	0	0	0	0	0	0	1.0	0	0	0	0	4	0	1.0	1	1	0.06666666666666667	1	1.0	0	0	0	0	0	0	0	0	0	0	0	0
7308	0.0	0.0	0.0	1.0	None	0	0	0	0	0	0	1.0	0	0	0	0	0	0	1.0	1	1	0.06666666666666667	1	0.0	0	0	0	0	0	0	0	0	0	0	0	0
2223	None	None	None	None	None	1.0	2	1.0	7	0.0	0	0.625	0	5	0	4	0	0	1.0	4	4	0.6666666666666666	10	0.0	0.6666666666666666	0	0	0	0	0	0	0	0	0	0	0
2423	None	None	None	None	None	0	0	1.0	1	0	0	1.0	0	1	0	0	3	0	0.5	1	2	0.13333333333333333	2	1.0	0	0	0	0	0	0	0	0	0	0	0	0
7305	0.015471864529785212	0.013599156705839568	0.011200388606670523	0.9977102931282198	None	0.2	1	0.3333333333333333	4	0.8	12	0.20987654320987653	0.8	16	12	0	0	0	1.0	9	9	1.1333333333333333	17	0.0	1.0	-0.09999741698226107	0.500004676177652	0.04327789926296287	0.5981029262635376	0.11745420664679287	0.7746441889846067	0.7158285969983763	0.6327663487925063	0	1.0	0.0
6056	0.001963166505081941	0.0003406615903013422	-6.529674832560082e-05	0.9959513607093248	None	0.2	1	0.3333333333333333	4	0.8	12	0.20987654320987653	0.8	16	12	0	0	0	1.0	9	9	1.1333333333333333	17	0.0	1.0	0.09999999974070273	0.5000484781380575	0.03094488905231142	0.5844904917092881	-0.051741644958905764	0.8377538619555234	0.6534847884637461	0.659487886540291	0	1.0	0.0
5754	0.0	0.0	0.0	0.9999999999999998	None	0	0	0	0	0	0	1.0	0	0	0	0	4	0	1.0	1	1	0.06666666666666667	1	1.0	0	0	0	0	0	0	0	0	0	0	0	0
6022	0.008079993205238556	0.007000719032824168	0.006921129010952735	0.9973106343429681	None	0.2	1	0.3333333333333333	4	0.8	12	0.20987654320987653	0.8	16	12	0	0	0	1.0	9	9	1.1333333333333333	17	0.0	1.0	-0.09999971977667668	0.5000058884692785	0.13703166887586493	0.6676977604361582	-0.49588217700916387	1.0	0.9567024052438589	0.9999998000633485	0	0.875	0.0
7369	None	None	None	None	None	0.04	1	0.1509433962264151	8	0.8311688311688312	64	0.9753086419753086	0.1038961038961039	13	8	65	0	0	1.0	9	9	5.266666666666667	79	0.0	0.9714285714285714	1.013678307771376e-07	0.5000247113202426	-0.11052014914593485	0.663371383612088	-0.26372077531247684	0.9998962662367602	0.7838282953105425	0.9638761989078188	0	1.0	0.0
4911	0.015597908989005344	0.006754298397065672	0.004488376577727732	0.9802864081327706	None	0.25	1	0.4	4	0.7692307692307693	10	0.234375	0.7692307692307693	14	10	0	0	0	1.0	8	8	1.0	15	0.0	0.8571428571428571	0.37960953366520966	0.5774679708543673	0.09510863685622292	0.6443953260866119	0.09829035350101951	0.503706294746604	0.8071735937410257	0.5762102884536534	0	1.0	0.0
5774	0.0075417722491133	0.0062149226353355085	0.006167570218347575	0.9932606463971387	None	0.25	1	0.36363636363636365	4	0.7857142857142857	11	0.2222222222222222	0.7857142857142857	15	11	0	0	0	0.8888888888888888	8	9	1.0666666666666667	16	0.0	1.0	-0.09996458341384563	0.5000659723920277	-0.10528857973349744	0.9856247304410849	-0.15277848116786394	0.9980541440686144	0.945164921592721	0.9703840428602799	0	1.0	0.0
6351	1.3911117970636587e-05	1.1393068541304616e-06	-1.1287831273113962e-06	0.9999843821287705	None	0	0	0.018518518518518517	1	1.0	79	1.0	0.012658227848101266	1	1	79	0	0	1.0	9	9	5.4	81	0.0	1.0	-0.09973712490628227	0.5	0.02514056139350924	0.5	0.09368548532243569	0.5	0.6901305858287001	0.5	0	1.0	0.0
7526	0.009287041424139766	0.006697656218756643	0.006629830131172972	0.9886301478561365	None	0.2	1	0.3333333333333333	4	0.8	12	0.20987654320987653	0.8	16	12	0	0	0	1.0	9	9	1.1333333333333333	17	0.0	1.0	0.2829137489125264	0.5173659731761927	-0.049316955002295604	0.6593643848725097	0.12016361453931075	0.6407756296612869	0.7955483439884798	0.6073601123982225	0	1.0	0.0
5164	0.008224704892494973	0.007211030913814723	0.004034749819411588	0.9912527893770636	None	0.2	1	0.3333333333333333	4	0.8	12	0.20987654320987653	0.8	16	12	0	0	0	1.0	9	9	1.1333333333333333	17	0.0	1.0	-0.09997714339482144	0.500035245693921	0.03813779566797972	0.5932285215320535	0.10658123781636655	0.9641637322932124	0.7259097328307191	0.772636142993226	0	1.0	0.0
1674	None	None	None	None	None	0.3333333333333333	1	0.4444444444444444	4	0.7272727272727273	8	0.2708333333333333	0.7272727272727273	12	8	0	0	0	0.75	6	8	0.8666666666666667	13	0.0	0.8571428571428571	0.059305209644957044	0.6136240874180635	0.14601530195377865	0.8551467950856096	0.017008378048927013	0.6441376341437094	0.6494242721475433	0.7198728123000667	0	1.0	0.0
6042	0.006079507531477259	0.0003664565310299823	0.0003095556709135825	0.9977933604224802	None	0.2	1	0.3333333333333333	4	0.8	12	0.20987654320987653	0.8	16	12	0	0	0	1.0	9	9	1.1333333333333333	17	0.0	1.0	-0.011969258669447518	0.6488373700860652	-0.09761604472959122	0.684330953146928	0.1507030240404906	0.5930094222050912	0.7557363983072576	0.6429137899401637	0	0.9375	0.0
3130	0.0	0.0	0.0	1.0	None	0	0	0	0	0	0	1.0	0	0	0	0	0	0	1.0	1	1	0.06666666666666667	1	0.0	0	0	0	0	0	0	0	0	0	0	0	0
2324	None	None	None	None	None	0	0	0	0	0	0	1.0	0	0	0	0	4	0	1.0	1	1	0.06666666666666667	1	1.0	0	0	0	0	0	0	0	0	0	0	0	0
1287	None	None	None	None	None	0.3333333333333333	1	0.4444444444444444	4	0.7272727272727273	8	0.2653061224489796	0.7272727272727273	12	8	0	0	0	1.0	7	7	0.8666666666666667	13	0.0	0.6666666666666666	-0.02738386486932847	0.6473472666309404	0.10375186574779667	0.6158089237410467	-0.099999860801783	0.5000007962836466	0.711555366122596	0.588975795970314	0	0.6666666666666666	0.0
3214	0.010771259173460149	0.005023445388992868	-0.0015967344596346964	0.9965156961278427	None	0.2857142857142857	2	0.35294117647058826	6	0.7391304347826086	17	0.30864197530864196	0.7391304347826086	23	17	1	0	0	1.0	9	9	1.6666666666666667	25	0.0	1.0	-0.09991396231868842	0.5073452275116043	-0.09925238717529335	0.5524652208272073	0.09876440440049977	0.5167931850445874	0.7182519640617159	0.5255790890668586	0	1.0	0.0
1877	None	None	None	None	None	0	0	0.32	8	0.6	21	0.4567901234567901	0.08571428571428572	9	3	27	5	0	1.0	9	9	2.466666666666667	37	0.09615384615384616	0.7272727272727273	0.04286552204972916	0.5839194274035816	0.08142349455914107	0.8795714774717825	0.0015204891912625452	0.6455134733682464	0.6651726962468223	0.7262235687896645	1.0	1.0	0.0
4929	0.0	0.0	0.0	1.0	None	0	0	0	0	0	0	1.0	0	0	0	0	0	0	1.0	1	1	0.06666666666666667	1	0.0	0	0	0	0	0	0	0	0	0	0	0	0
1999	None	None	None	None	None	0	0	0.6666666666666666	2	0.0	0	0.6666666666666666	0	2	0	1	2	0	0.6666666666666666	3	2	0.26666666666666666	4	0.5	0	0	0	0	0	0	0	0	0	0	0	0
835	None	None	None	None	None	0.25	1	0.4	4	0.75	9	0.25925925925925924	0.75	13	9	0	0	0	0.6666666666666666	9	6	0.9333333333333333	14	0.0	1.0	-0.07255309494026244	0.6908937121966526	0.07246843811903145	0.5864645266239475	0.025683704041471182	0.6455672806760322	0.6703419712741189	0.642085389777152	0	1.0	0.0
736	None	None	None	None	None	0.2	1	0.3333333333333333	4	0.8	12	0.20987654320987653	0.8	16	12	0	0	0	1.0	9	9	1.1333333333333333	17	0.0	1.0	-0.03376535728392842	0.6521027199419399	0.0339513112374515	0.6763933443910026	-0.07415118014946008	0.9963493699833265	0.8062189978414094	0.910919414652585	0	0.875	0.0
5119	0.02494236278325054	0.011301309780635298	0.007244013486994015	0.9930804700832263	None	0.2	1	0.3333333333333333	4	0.8	12	0.20987654320987653	0.8	16	12	0	0	0	1.0	9	9	1.1333333333333333	17	0.0	1.0	-0.09999006401223762	0.5000148699151481	0.028565886997174345	0.5585338504225613	0.17133001454223712	0.9988556337576372	0.7891076219697302	0.9117890492862549	0	1.0	0.0
7270	0.0	0.0	0.0	0.9999999999999998	None	0	0	0	0	0	0	1.0	0	0	0	0	4	0	1.0	1	1	0.06666666666666667	1	1.0	0	0	0	0	0	0	0	0	0	0	0	0
3418	1.258151320894872e-05	2.359721805104948e-08	-7.3313614173000125e-09	0.9999946496762273	None	0	0	0.5	2	0.75	3	0.6	0.75	4	3	1	5	0	0.4	5	2	0.4	6	1.0	0	0.03375689958690527	0.5	9.249855937414197e-05	0.5004298655233755	-0.05992830130020732	0.637826098665976	0.596136691129211	0.547164413971659	1.0	1.0	0.0
521	None	None	None	None	None	0	0	0	0	0	0	1.0	0	0	0	0	4	0	1.0	1	1	0.06666666666666667	1	1.0	0	0	0	0	0	0	0	0	0	0	0	0
1768	None	None	None	None	None	0	0	0	0	0	0	1.0	0	0	0	0	0	0	1.0	1	1	0.06666666666666667	1	0.0	0	0	0	0	0	0	0	0	0	0	0	0
2875	9.757165985779062e-09	9.519425997577597e-09	4.58060217231479e-09	0.9999991600603213	None	0	0	1.0	3	0.0	0	0.6666666666666666	0	0	0	3	8	0	0.6666666666666666	2	3	0.26666666666666666	4	0.8	1.0	0	0	0	0	0	0	0	0	0	0	0
6146	0.0005377555465274269	4.938705363915064e-06	-4.496772514479965e-06	0.9999999703616813	None	0.2	1	0.3333333333333333	4	0.8	12	0.20987654320987653	0.8	16	12	0	0	0	1.0	9	9	1.1333333333333333	17	0.0	1.0	-0.0743229585791366	0.5224574904520253	-0.17475118771183978	0.9999999989224444	0.19765816566150524	0.9030058634819936	0.9196835433773698	0.9995272699684419	0	1.0	0.0
1743	None	None	None	None	None	0	0	0.5	3	0.6666666666666666	4	0.4444444444444444	0.6666666666666666	7	4	0	0	0	0.5	3	6	0.5333333333333333	8	0.0	0.4	-0.6016432864645895	1.0	1.019813149255064e-06	0.500010388502503	-0.08514670537198586	0.558693076573414	0.9530878128627349	0.9999975737381902	0	1.0	0.0
1252	None	None	None	None	None	0	0	0	0	0	0	1.0	0	0	0	0	0	0	1.0	1	1	0.06666666666666667	1	0.0	0	0	0	0	0	0	0	0	0	0	0	0
2284	None	None	None	None	None	0	0	0	0	0	0	1.0	0	0	0	0	0	0	1.0	1	1	0.06666666666666667	1	0.0	0	0	0	0	0	0	0	0	0	0	0	0
3830	1.6009331252492896e-05	2.960642413837137e-06	3.9628223084960446e-08	0.9958416665476622	None	0	0	0.2727272727272727	3	0.7142857142857143	10	0.45714285714285713	0	0	0	15	16	0	0.7142857142857143	5	7	1.0666666666666667	16	0.47058823529411764	0.15384615384615385	0	0	0	0	0	0	0	0	0	0	0
7033	0.029776387983568457	0.019830226386575077	0.017230780592736736	0.9963533652295885	None	0	0	0.3333333333333333	3	0.8181818181818182	9	0.28888888888888886	0.8181818181818182	12	9	0	0	0	0.5555555555555556	5	9	0.8666666666666667	13	0.0	1.0	-0.09927614537897043	0.5006182509848759	-0.054558241283539	0.5333314673841666	0.7084975768482046	0.9476920848373642	0.9760308231776629	0.7332079053768465	0	1.0	0.0
7435	0.0003729617026765595	8.5511362280996e-06	-3.1486428064088885e-06	0.9999894697701115	None	0.09523809523809523	2	0.3333333333333333	15	0.6307692307692307	41	0.8271604938271605	0.5076923076923077	46	33	20	0	0	1.0	9	9	4.466666666666667	67	0.0	0.8275862068965517	-0.0972851656827742	0.5153658888535592	-0.1683149158622797	0.9999995192724167	0.01968180655699027	0.5358346999036456	0.7349696281574074	0.9927370338189332	0	1.0	0.0
4971	0.0005432078094094139	1.1884396142473805e-06	3.3026528080116737e-07	0.9999997392307033	None	0.2	1	0.3333333333333333	4	0.8	12	0.20987654320987653	0.8	16	12	0	0	0	1.0	9	9	1.1333333333333333	17	0.0	1.0	7.672306500712218e-07	0.5000061392352433	0.036924765645164184	0.6398164470581087	0.13183498288028175	0.7323725838560787	0.657122656767927	0.6288053686702798	0	1.0	0.0
3844	0.015990995203781524	0.0030214432293877757	0.0009156892794184282	0.9910611322838359	None	0.2	1	0.3333333333333333	4	0.8	12	0.20987654320987653	0.8	16	12	0	0	0	1.0	9	9	1.1333333333333333	17	0.0	1.0	-0.14530499745367473	0.6879774127704751	0.09998409573921825	0.5000166639402558	0.10959824805800691	0.5938219823384518	0.7550312092086369	0.5963256393901145	0	1.0	0.0
6290	0.004013054828105274	0.00025790982101778854	0.00014077368802984465	0.9902883211078173	None	0.2	1	0.3333333333333333	4	0.8	12	0.20987654320987653	0.8	16	12	0	0	0	1.0	9	9	1.1333333333333333	17	0.0	1.0	9.068101028309122e-07	0.5000124340137001	-0.04493219906218119	0.5340263661672412	0.08570546309207856	0.5344260211277224	0.6322562405429585	0.5228414407435736	0	1.0	0.0
3282	8.592036885571627e-07	3.3327564647007664e-08	-2.9640535162470982e-08	0.9999837703483433	None	0.25	1	0.4	4	0.75	9	0.25	0.75	13	9	0	0	0	0.875	7	8	0.9333333333333333	14	0.0	0.8571428571428571	-0.09284224530286894	0.6314444884138718	5.993917937759565e-05	0.5030600506576994	0.00014850727820989995	0.5009693863657653	0.6079128691329783	0.5460802524019264	0	0.23076923076923078	0.0
5715	0.015618204265332968	0.01400802891135335	0.011478227397105812	0.9977401143440434	None	0.2	1	0.3333333333333333	4	0.8	12	0.20987654320987653	0.8	16	12	0	0	0	1.0	9	9	1.1333333333333333	17	0.0	1.0	-0.09999741698226107	0.500004676177652	0.04327789926296287	0.5981029262635376	0.11745420664679287	0.7746441889846067	0.7158285969983763	0.6327663487925063	0	1.0	0.0
3618	0.0	0.0	0.0	1.0	None	0	0	0	0	0	0	1.0	0	0	0	0	0	0	1.0	1	1	0.06666666666666667	1	0.0	0	0	0	0	0	0	0	0	0	0	0	0
6150	None	None	None	None	None	0.21428571428571427	3	0.36666666666666664	11	0.6511627906976745	28	0.5555555555555556	0.627906976744186	38	27	6	0	0	1.0	9	9	3.0	45	0.0	0.8205128205128205	7.06272128510274e-09	0.500000025283201	0.12349236285816648	0.6409472305735414	-0.07988793377573329	0.5123314660485943	0.6954193945107514	0.5522101338231877	0	1.0	0.0
344	None	None	None	None	None	0.1	2	0.13953488372093023	6	0.8709677419354839	54	0.7901234567901234	0.03225806451612903	5	2	58	6	0	1.0	9	9	4.266666666666667	64	0.05128205128205128	0.8771929824561403	0.002362982897918456	0.5858800383364239	0.03809604754273983	0.5491292973622655	0.08147699675525824	0.517464664016337	0.5809432995770557	0.5509887849509724	1.0	1.0	0.0
3134	None	None	None	None	None	0	0	0.14814814814814814	8	0.8227848101265823	65	1.0	0.11392405063291139	13	9	67	0	0	1.0	9	9	5.4	81	0.0	1.0	0.09822514982237107	0.5042534340442879	-0.03456806569820311	0.5101304516958369	-0.2634732015955026	0.9999996143511172	0.9325248389091072	0.9929100365366267	0	1.0	0.0
828	None	None	None	None	None	0.2	1	0.3333333333333333	4	0.8	12	0.20987654320987653	0.8	16	12	0	0	0	1.0	9	9	1.1333333333333333	17	0.0	1.0	-0.0031775740082829683	0.6855087705290899	-0.09256873620164555	0.5422056289693024	0.04124037628813222	0.662547457678835	0.6500650470748839	0.6320525798510582	0	1.0	0.0
2254	None	None	None	None	None	0	0	0.25	1	1.0	3	1.0	1.0	4	3	0	0	0	0.2	5	1	0.3333333333333333	5	0.0	0	0.022962408502968108	0.5508540799000378	-0.031097452220217214	0.647406801256423	-0.0009698111186143444	0.587025436556945	0.5909667922789215	0.5957581309767871	0	1.0	0.0
5548	1.0334948855350158e-06	6.172572978619913e-07	-4.199997752786506e-12	0.9998323834647873	None	0	0	1.0	1	0	0	1.0	0	1	0	0	3	0	0.5	2	1	0.13333333333333333	2	1.0	0	0	0	0	0	0	0	0	0	0	0	0
6433	None	None	None	None	None	0.3	3	0.45454545454545453	10	0.5806451612903226	18	0.4074074074074074	0.4838709677419355	24	15	8	2	0	1.0	9	9	2.2	33	0.18181818181818182	0.6666666666666666	-0.0999704968927653	0.5000723862424399	-0.06846628245773208	0.9703624738092936	0.12235833226688068	0.5658680314739635	0.7472277957045802	0.7775265589924222	1.0	1.0	0.0
1159	None	None	None	None	None	0	0	0.3333333333333333	2	0.8571428571428571	6	0.36	0.8571428571428571	8	6	0	2	0	1.0	5	5	0.6	9	1.0	0	-0.09174305879514172	0.5308287839825943	0.09786358613469785	0.530660239845444	0.030653786094453406	0.5273065102450573	0.6887747344232781	0.529598819934416	1.0	1.0	0.0
4521	8.214742977086959e-05	8.510718382777724e-07	8.334907637815383e-07	0.9999828906728944	None	0	0	0.09259259259259259	5	0.8987341772151899	71	1.0	0.05063291139240506	8	4	72	0	0	1.0	9	9	5.4	81	0.0	1.0	0.15237492610576592	0.611431442413364	0.09596326694933963	0.5384212034907208	0.09966404525483315	0.5010442877081055	0.564088522744919	0.5507825254450296	0	1.0	0.0
1983	None	None	None	None	None	0	0	0	0	0	0	1.0	0	0	0	0	0	0	1.0	1	1	0.06666666666666667	1	0.0	0	0	0	0	0	0	0	0	0	0	0	0
3805	0.0022462147548131853	1.8136697501914788e-05	-1.5819672868533336e-06	0.9961562474114155	None	0	0	0.25	1	1.0	3	1.0	1.0	4	3	0	1	0	0.2	5	1	0.3333333333333333	5	0.3333333333333333	0	0.08120728603642753	0.5294232166052374	2.8803876759480922e-11	0.5000000000546333	0.611846196889646	1.0	0.9999999999987084	0.9999999999999998	1.0	0.75	0.0
1917	None	None	None	None	None	0	0	1.0	3	0.0	0	0.6666666666666666	0	0	0	3	0	0	0.6666666666666666	3	2	0.26666666666666666	4	0.0	1.0	0	0	0	0	0	0	0	0	0	0	0
2686	8.461504745351692e-09	7.297792095621896e-09	2.8365542633544987e-09	0.9999985383982158	None	0.3333333333333333	1	0.5	4	0.6666666666666666	6	0.34375	0.6666666666666666	9	6	1	3	0	0.5	4	8	0.7333333333333333	11	1.0	0.8571428571428571	0.13747703185793675	0.5749849241020174	-0.09772891072572269	0.5221355398678462	0.0004453402496771445	0.5009325089202543	0.7237697579243634	0.5328317983016861	1.0	1.0	0.0
4953	0.0	0.0	0.0	0.9999999999999998	None	0	0	0	0	0	0	1.0	0	0	0	0	4	0	1.0	1	1	0.06666666666666667	1	1.0	0	0	0	0	0	0	0	0	0	0	0	0
6303	None	None	None	None	None	0	0	0.14814814814814814	8	0.8205128205128205	64	0.9876543209876543	0.15384615384615385	18	12	61	1	0	1.0	9	9	5.333333333333333	80	0.008333333333333333	0.9859154929577465	0.00022485988738119505	0.5006124039149762	0.11023177617882833	0.5930344325190363	-0.05038425314057269	0.6673572554988094	0.6684964890342628	0.5886554807391465	1.0	1.0	0.0
315	None	None	None	None	None	0	0	0	0	0	0	1.0	0	0	0	0	4	0	1.0	1	1	0.06666666666666667	1	1.0	0	0	0	0	0	0	0	0	0	0	0	0
3696	3.4959400382930916e-06	1.3981750226725036e-07	1.183750091562678e-08	0.9999983762650013	None	0	0	0.5	1	1.0	1	1.0	1.0	2	1	0	3	0	0.3333333333333333	1	3	0.2	3	1.0	0	-0.646744924864937	0.9254487122041747	8.126469430245636e-05	0.5000556587418153	0.11579337218271149	0.522647647228842	0.9664992927615633	0.7047225766074064	0.0	0	0.0
1411	None	None	None	None	None	0	0	0	0	0	0	1.0	0	0	0	0	2	0	1.0	1	1	0.06666666666666667	1	0.5	0	0	0	0	0	0	0	0	0	0	0	0
2128	None	None	None	None	None	0	0	0.5	2	0.75	3	0.5	0	0	0	5	10	0	0.75	4	3	0.4	6	0.7142857142857143	0	0	0	0	0	0	0	0	0	0	0	0
3470	1.29432219851861e-05	3.9059649540488095e-06	-2.9380660830860525e-11	0.9988966587007443	None	0	0	0.25	1	1.0	3	1.0	1.0	4	3	0	3	0	0.2	5	1	0.3333333333333333	5	1.0	0	-0.07619524555382653	0.5120897853329727	0.06451228460661766	0.5734874153601008	0.01279987622109271	0.5293635829208052	0.6420701984556897	0.5384284261778751	1.0	1.0	0.0
6861	0.0009249253745107852	2.0270028190907265e-06	-1.467188260837639e-06	0.9999998954256165	None	0.2	1	0.3333333333333333	4	0.8	12	0.20987654320987653	0.8	16	12	0	0	0	1.0	9	9	1.1333333333333333	17	0.0	1.0	-0.0999923276215066	0.5000089285305677	-0.09999999461519737	0.5000001570983515	0.04217147418359862	0.9998817353432693	0.8970532880488635	0.9532100961641752	0	0	0.0
1800	None	None	None	None	None	0	0	0.5	2	0.75	3	1.0	0.75	5	3	0	2	0	0.16666666666666666	6	1	0.4	6	1.0	0.8	0.18936086150974565	0.9999975356796265	-0.09999976258220958	0.5000676236496904	-0.07354004439578202	0.5157422533393938	0.8783368644114841	0.9869472461374622	0.5	0.8	0.0
6910	0.008271828391757394	0.00457204241494753	0.004388544428070393	0.9972773528673377	None	0	0	0.3333333333333333	2	0.8333333333333334	5	0.4	0.8333333333333334	7	5	0	0	0	0.8	4	5	0.5333333333333333	8	0.0	0	-0.09983758829144804	0.5000944922293928	0.08104618876221889	0.5456997346751464	0.13444201652488272	0.9992357359001646	0.7776789329071792	0.9207932276075413	0	1.0	0.0
1616	None	None	None	None	None	0.1111111111111111	1	0.4	8	0.5555555555555556	15	0.8055555555555556	0.4074074074074074	19	11	9	0	0	1.0	6	6	1.9333333333333333	29	0.0	0.4166666666666667	-0.09966693032183334	0.5056704898607676	-0.09661202126329314	0.5045000072968374	0.0999999944531574	0.5000008915690327	0.717646583302063	0.5033905324833196	0	1.0	0.0
7312	0.014003768135124144	0.00663835124555411	-0.003001086807357571	0.9726681312652762	None	0.2	1	0.3333333333333333	4	0.8	12	0.20987654320987653	0.8	16	12	0	0	0	1.0	9	9	1.1333333333333333	17	0.0	1.0	0.3477315278615804	0.545586621242224	0.19746943379312926	0.5739345244961295	0.09770264815480433	0.5093158362576018	0.7367996292852039	0.5430633964421469	0	0.9375	0.0
1767	None	None	None	None	None	0.125	1	0.3888888888888889	7	0.5833333333333334	14	0.8666666666666667	0.4166666666666667	15	10	10	0	0	0.8333333333333334	5	6	1.7333333333333334	26	0.0	0.09523809523809523	-0.0010777145832148937	0.6729446185327679	-0.09136186762083803	0.7535427433760812	0.16061481807101557	0.5608673603937321	0.7609430337247615	0.6669904454789786	0	0	0.0
7420	0.00021755256902156452	1.0801629041449867e-05	-1.039253471383492e-05	0.998763279009873	None	0.2	1	0.3333333333333333	4	0.8	12	0.20987654320987653	0.8	16	12	0	0	0	1.0	9	9	1.1333333333333333	17	0.0	1.0	-0.06929300524469853	0.6545534436841245	0.02559191166908298	0.6528082414617071	0.054544324374062134	0.5490045418233576	0.6375402736884742	0.6198842541983993	0	1.0	0.0
5244	0.0027527671659203345	0.0006559822223692047	-0.0001304456282241642	0.9999645508395043	None	0.058823529411764705	1	0.3888888888888889	14	0.5192307692307693	27	0.75	0.25	22	13	31	1	0	0.8888888888888888	8	9	3.6	54	0.017543859649122806	0.8695652173913043	-0.055772776086181274	0.6485088691179338	0.030702664049545865	0.5397344513681921	-0.0029388114571887282	0.9906998829138556	0.7621615542856268	0.8597702643107881	1.0	1.0	0.0
4988	0.025116077518057188	0.010514253064361332	0.006684864480092661	0.9931603522854134	None	0.2	1	0.3333333333333333	4	0.8	12	0.20987654320987653	0.8	16	12	0	0	0	1.0	9	9	1.1333333333333333	17	0.0	1.0	-0.09999006401223762	0.5000148699151481	0.028565886997174345	0.5585338504225613	0.17133001454223712	0.9988556337576372	0.7891076219697302	0.9117890492862549	0	1.0	0.0
2835	None	None	None	None	None	0.0625	1	0.2647058823529412	9	0.7083333333333334	34	0.7936507936507936	0.3125	21	15	28	3	0	0.7777777777777778	7	9	3.3333333333333335	50	0.05555555555555555	0.8636363636363636	0.005676757411590983	0.5226244058460858	-0.24438270217110145	1.0	-0.056572706050330726	0.9966865218169091	0.8892762928927643	0.9999999999999827	1.0	0.8095238095238095	0.0
5651	1.0609897478236423e-07	8.933957462047556e-08	1.2764497915008729e-09	0.9999825895579687	None	0	0	0.10869565217391304	5	0.8805970149253731	59	0.8518518518518519	0	0	0	68	8	0	1.0	9	9	4.6	69	0.05714285714285714	1.0	0	0	0	0	0	0	0	0	0	0	0
5037	0.006775358873969339	0.0056370476564674915	0.005622799057242901	0.9930115821342663	None	0.2	1	0.3333333333333333	4	0.8	12	0.20987654320987653	0.8	16	12	0	0	0	1.0	9	9	1.1333333333333333	17	0.0	1.0	-0.09999935388732896	0.5000015045337779	0.03173491942968062	0.5785438217781069	0.06527154229562801	0.592069557985563	0.6806483481098647	0.5571929134270215	0	0.6875	0.0
2836	1.2551585506440833e-07	1.0854128224824608e-07	4.8461617479289265e-11	0.9999818857407062	None	0	0	0.018518518518518517	1	1.0	79	1.0	0	0	0	80	0	0	1.0	9	9	5.4	81	0.0	1.0	0	0	0	0	0	0	0	0	0	0	0
5433	None	None	None	None	None	0	0	0.18518518518518517	10	0.7848101265822784	62	1.0	0.24050632911392406	28	19	52	0	0	1.0	9	9	5.4	81	0.0	1.0	0.006484815526969244	0.6745583776633064	0.037626103608120076	0.5680640083864856	0.16707878478568206	0.9999952661601758	0.7798237026817374	0.9881229635576027	0	1.0	0.0
4294	5.051151966332765e-05	1.1434674666558115e-06	-2.116590086475066e-07	0.9999978883377152	None	0.25	1	0.5	5	0.6153846153846154	8	0.46875	0.5384615384615384	12	7	2	0	0	0.5	4	8	1.0	15	0.0	0.5454545454545454	0.21697539298309393	0.6034434213553314	0.09998259645842064	0.5006081728080819	-0.0359261494118495	0.6747885143841131	0.7329501560923467	0.5948527453207663	0	1.0	0.0
2251	None	None	None	None	None	0	0	0	0	0	0	1.0	0	0	0	0	0	0	1.0	1	1	0.06666666666666667	1	0.0	0	0	0	0	0	0	0	0	0	0	0	0
5324	1.0737559754324205e-05	8.223413499640981e-07	1.433576733891227e-08	0.9953104334073278	None	0	0	0.18181818181818182	4	0.8064516129032258	25	0.6111111111111112	0	0	0	32	16	0	0.6666666666666666	6	9	2.2	33	0.23529411764705882	0.8571428571428571	0	0	0	0	0	0	0	0	0	0	0
4565	0.006746447002544211	0.002926145434687041	-0.0013829212057588638	0.998610174810609	None	0.25	1	0.36363636363636365	4	0.7857142857142857	11	0.2222222222222222	0.7857142857142857	15	11	0	0	0	0.8888888888888888	8	9	1.0666666666666667	16	0.0	1.0	-0.09999091294537457	0.5000196283829903	-0.09999999281845054	0.500000246387704	0.16725498542717313	0.6468008751670621	0.7789964714425103	0.5502535839480316	0	1.0	0.0
2559	0.00010362187251363083	1.991261558858539e-05	-1.7742869540810354e-06	0.9997903680376857	None	0	0	0.4	2	0.8	4	0.4666666666666667	0.8	6	4	0	0	0	0.6	5	3	0.4666666666666667	7	0.0	0	-0.06985049202117528	0.5684440707310118	0.22612690418652548	0.5110027764456003	0.023076178567304727	0.5024926252807594	0.7764753845629997	0.5274303150870976	0	1.0	0.0
3997	0.0005779292231219244	2.9512442984011707e-05	-2.9474028444790542e-05	0.997357751156135	None	0	0	0.3333333333333333	1	1.0	2	1.0	1.0	3	2	0	0	0	0.25	1	4	0.26666666666666666	4	0.0	0	0.19798313090753988	0.5926930495660793	0.020015380002575266	0.5506390748335357	0.06777802056411983	0.50859182535208	0.6796333144016172	0.5508843492701287	0	1.0	0.0
4357	0.0	0.0	0.0	1.0	None	0	0	0	0	0	0	1.0	0	0	0	0	0	0	1.0	1	1	0.06666666666666667	1	0.0	0	0	0	0	0	0	0	0	0	0	0	0
6498	0.00041890432314105715	0.00023633531059716583	0.00023625351654669638	0.9978261591198863	None	0.2	1	0.3333333333333333	4	0.8	12	0.20987654320987653	0.8	16	12	0	0	0	1.0	9	9	1.1333333333333333	17	0.0	1.0	-0.099966704860736	0.5000604672332516	0.09866046131718065	0.6230256737280014	0.03582889363865192	0.5683955218305679	0.7039172377673073	0.5644691598365882	0	1.0	0.0
4454	0.002292904160157629	0.001507582640100435	-0.0012510882998391375	0.9985035489331722	None	0.14285714285714285	1	0.3125	5	0.7727272727272727	17	0.2962962962962963	0.5909090909090909	18	13	5	1	0	1.0	9	9	1.6	24	0.1111111111111111	0.5333333333333333	-0.09997811728399172	0.5089498635230297	1.9486700525617287e-08	0.5651793080598766	-0.028338819093240653	0.6540801735418927	0.6187072234271737	0.5772949089808277	1.0	1.0	0.0
3059	None	None	None	None	None	0.047619047619047616	1	0.3333333333333333	15	0.6	39	0.9305555555555556	0.23076923076923078	27	15	39	1	0	0.8888888888888888	9	8	4.466666666666667	67	0.014285714285714285	0.9491525423728814	-0.11737074339230764	0.9772603687263747	-0.09476985056728793	0.6148647887914815	0.011546332824673237	0.5829475583049674	0.6986008858660978	0.8207022197342856	1.0	1.0	0.0
3649	0.00018439914325914746	6.790333933309736e-07	4.166205999985767e-07	0.9999984730747371	None	0.25	1	0.36363636363636365	4	0.7857142857142857	11	0.2222222222222222	0.7857142857142857	15	11	0	0	0	0.8888888888888888	8	9	1.0666666666666667	16	0.0	1.0	0.05438246681532664	0.5975762863005595	-0.035496404785235455	0.6666750573465106	0.0322820241394495	0.5729899818217823	0.6005436594559241	0.6132215007049715	0	1.0	0.0
6184	None	None	None	None	None	0.07142857142857142	1	0.16129032258064516	5	0.8636363636363636	38	0.6388888888888888	0.09090909090909091	7	4	38	10	0	0.8888888888888888	9	8	3.066666666666667	46	0.12987012987012986	0.8108108108108109	-0.09999983686868383	0.5000001332121654	0.09496737633555336	0.6086227175281668	0.08716407336941188	0.6519969738788793	0.7130316098141963	0.5881812791251202	1.0	1.0	0.0
4151	0.012005239152440337	0.0020085272630165946	0.0013099071154545167	0.994607335598152	None	0.08333333333333333	1	0.37037037037037035	10	0.5789473684210527	22	0.7407407407407407	0.2894736842105263	20	11	19	0	0	0.6666666666666666	6	9	2.6666666666666665	40	0.0	0.8571428571428571	0.30473437563084416	0.7250492789765214	0.09803895714878663	0.5574116226779843	-0.09999696052898936	0.5000774165884206	0.8394643655491303	0.5987374093859722	0	0.9	0.0
426	None	None	None	None	None	0	0	1.0	2	0.0	0	0.75	0	0	0	2	0	0	1.0	2	2	0.2	3	0.0	0	0	0	0	0	0	0	0	0	0	0	0
777	None	None	None	None	None	0	0	0.018518518518518517	1	1.0	79	1.0	0	0	0	80	0	0	1.0	9	9	5.4	81	0.0	1.0	0	0	0	0	0	0	0	0	0	0	0
2506	None	None	None	None	None	0	0	0.3333333333333333	3	0.8181818181818182	9	0.28888888888888886	0.8181818181818182	12	9	0	1	0	0.5555555555555556	5	9	0.8666666666666667	13	1.0	1.0	-0.22012937984227116	0.9661960969473229	0.11485802475978332	0.9999999893489496	0.0715371973936747	0.6727129258730561	0.8477563478560928	0.99943434456318	1.0	1.0	0.0
5842	3.988297840914689e-09	3.755385272537549e-09	3.735830358964704e-09	0.9999998491957319	None	0	0	0	0	0	0	1.0	0	0	0	0	3	0	1.0	1	1	0.06666666666666667	1	0.75	0	0	0	0	0	0	0	0	0	0	0	0
5179	0.0016214990130114135	0.00041738058301432244	-0.00040665121869184714	0.997863006978342	None	0.2	1	0.3333333333333333	4	0.8	12	0.20987654320987653	0.8	16	12	0	0	0	1.0	9	9	1.1333333333333333	17	0.0	1.0	0.11198339529042829	0.5516906244712293	1.0814054777398105e-10	0.5000000003548453	0.02538770398558483	0.5777113652669451	0.617878952556889	0.5432987089390267	0	1.0	0.0
3063	0.0024638713616814945	2.5478448732648996e-05	-2.114270624965469e-05	0.9963017912478194	None	0	0	0.5	2	0.75	3	1.0	0.75	5	3	0	0	0	0.16666666666666666	1	6	0.4	6	0.0	0.4	-0.1573339663357979	0.5216695242907353	-0.08418493587926583	0.5102278912147558	0.09897862829335102	0.5004600863995886	0.7470234452618959	0.5107891620946193	0	1.0	0.0
2197	None	None	None	None	None	0	0	0.23076923076923078	6	0.7222222222222222	26	0.6785714285714286	0.3333333333333333	17	12	20	4	0	0.875	7	8	2.533333333333333	38	0.10256410256410256	0.6666666666666666	-0.09999998154551304	0.5000250678826138	0.04804920341055233	0.6635825386084212	-0.0075555360779952395	0.6740963283525608	0.6886038696420702	0.6150816882038178	0.9411764705882353	0.9411764705882353	0.0
4314	0.0	0.0	0.0	1.0	None	0	0	0	0	0	0	1.0	0	0	0	0	0	0	1.0	1	1	0.06666666666666667	1	0.0	0	0	0	0	0	0	0	0	0	0	0	0
3729	2.1075779163196995e-09	1.8324701899558527e-09	1.0032512839728032e-09	0.9999999976033488	None	0.2	1	0.3333333333333333	4	0.8	12	0.20987654320987653	0.8	16	12	0	0	0	1.0	9	9	1.1333333333333333	17	0.0	1.0	0.06994793451608487	0.6595815452441784	0.09809513666694697	0.6325098270059785	5.387789022644614e-14	0.500000278448812	0.6088186849713672	0.5990424169541149	0	1.0	0.0
6438	0.003296081710504588	0.0005023670093941364	0.0004968801127357563	0.9961743961029382	None	0.2	1	0.3333333333333333	4	0.8	12	0.20987654320987653	0.8	16	12	0	0	0	1.0	9	9	1.1333333333333333	17	0.0	1.0	-0.00901478647618952	0.67756822461151	0.0492649846876273	0.5869630573358277	0.09997660566124586	0.5057068872467275	0.6284202838997286	0.5920123735970525	0	0.9375	0.0
3144	None	None	None	None	None	0	0	0.35555555555555557	16	0.5384615384615384	35	0.8271604938271605	0.35384615384615387	37	23	29	1	0	1.0	9	9	4.466666666666667	67	0.020833333333333332	0.8620689655172413	0.0999922430638046	0.5291752599400161	-0.031898349115964814	0.5112301430647068	2.5970866545521765e-07	0.5000513215704646	0.6358148028512796	0.5134939868389402	1.0	1.0	0.0
1078	None	None	None	None	None	0	0	0.1111111111111111	2	0.92	23	0.75	0	0	0	26	18	0	0.4444444444444444	9	4	1.8	27	0.32142857142857145	0.8333333333333334	0	0	0	0	0	0	0	0	0	0	0
5961	0.031251219960781035	0.019191581761394988	0.01694467032776245	0.9962323303397506	None	0	0	0.3333333333333333	3	0.8181818181818182	9	0.28888888888888886	0.8181818181818182	12	9	0	0	0	0.5555555555555556	5	9	0.8666666666666667	13	0.0	1.0	-0.09927614537897043	0.5006182509848759	-0.054558241283539	0.5333314673841666	0.7084975768482046	0.9476920848373642	0.9760308231776629	0.7332079053768465	0	1.0	0.0
3328	None	None	None	None	None	0	0	0.09259259259259259	5	0.8987341772151899	71	1.0	0.10126582278481013	12	8	68	0	0	1.0	9	9	5.4	81	0.0	1.0	-0.09999585311536541	0.5000380602601334	0.16862532956617812	0.6135319298410602	-0.06951914233260056	0.5448795309904024	0.7635322763991133	0.5533245928571356	0	1.0	0.0
2720	None	None	None	None	None	0.11764705882352941	2	0.4444444444444444	16	0.4807692307692308	25	0.8571428571428571	0.3269230769230769	32	17	21	0	0	0.7777777777777778	9	7	3.6	54	0.0	0.8936170212765957	-0.1502215318814871	1.0	-0.09930097512283023	0.5036099989248705	0.017912335541328706	0.5352365763821628	0.6783418674964972	0.9999982592072013	0	0.9375	0.0
2091	None	None	None	None	None	0	0	0.1794871794871795	7	0.7857142857142857	44	0.7160493827160493	0.19642857142857142	14	11	43	6	0	1.0	9	9	3.8666666666666667	58	0.06896551724137931	0.8076923076923077	-0.1834091544923996	0.9997639077429754	7.391089501836374e-10	0.5028549240888839	0.020900827156153913	0.6636216647044816	0.8413021826309882	0.9532018239666412	1.0	1.0	0.0
6554	8.84848842060467e-05	9.510117137310637e-07	-2.8294135671588523e-08	0.9999951082206584	None	0	0	0.5	2	0.75	3	1.0	0.75	5	3	0	0	0	0.16666666666666666	1	6	0.4	6	0.0	0.4	0.06426566822893699	0.5381522449214634	-0.18853337411103988	0.998248117941003	0.04490775119411758	0.5567001785036081	0.8599843182141138	0.9039581723603	0	1.0	0.0
2960	0.00018317215464778874	5.17019523861111e-07	8.592638664446346e-08	0.9999368153317766	None	0.2	1	0.3333333333333333	4	0.8	12	0.20987654320987653	0.8	16	12	0	0	0	1.0	9	9	1.1333333333333333	17	0.0	1.0	1.4927898026835222e-08	0.5000069199421695	0.09967411834480669	0.5004050935087977	0.040238818896291974	0.5147652864044179	0.6009626142962158	0.5050603586260656	0	1.0	0.0
3982	0.00010713900140572014	6.151816953610278e-05	3.2994785336548923e-06	0.9995862436196518	None	0.5	1	0.5714285714285714	4	0.625	5	0.3333333333333333	0.625	9	5	0	0	0	0.8333333333333334	6	5	0.6666666666666666	10	0.0	1.0	0.0005339964786384808	0.5626769357204326	0.004251504406522376	0.5060579288529223	0.08622443129010952	0.5817984879361684	0.5965430211632634	0.550364210371967	0	0	0.0
840	None	None	None	None	None	1.0	1	1.0	4	0.0	0	0.5555555555555556	0	4	0	0	0	0	1.0	3	3	0.3333333333333333	5	0.0	1.0	0	0	0	0	0	0	0	0	0	0	0
5107	0.00028327078445981727	0.00014363571138631124	-4.4100356721785874e-07	0.9995450495760515	None	0	0	0.75	3	0.3333333333333333	1	0.625	0.3333333333333333	4	1	0	1	0	0.5	4	2	0.3333333333333333	5	1.0	0.6666666666666666	0.0957957115227724	0.5118155454050707	-0.09999665073888833	0.5000048804504987	0.0904903139688971	0.5303143502060216	0.7113738079108146	0.5140543640817246	0.25	0.75	0.0
7190	0.0	0.0	0.0	1.0	None	0	0	0	0	0	0	1.0	0	0	0	0	0	0	1.0	1	1	0.06666666666666667	1	0.0	0	0	0	0	0	0	0	0	0	0	0	0
6148	0.015514863361799787	0.013842486890053678	0.01125385657984908	0.9976980343172593	None	0.2	1	0.3333333333333333	4	0.8	12	0.20987654320987653	0.8	16	12	0	0	0	1.0	9	9	1.1333333333333333	17	0.0	1.0	-0.09999741698226107	0.500004676177652	0.04327789926296287	0.5981029262635376	0.11745420664679287	0.7746441889846067	0.7158285969983763	0.6327663487925063	0	1.0	0.0
3910	0.0003174513226920416	7.183299532949303e-05	-5.646606571215398e-06	0.9998878463129037	None	0	0	0.75	3	0.5	2	0.5	0.5	5	2	0	0	0	0.75	3	4	0.4	6	0.0	0.6666666666666666	0.010752949753974972	0.6415308247413454	0.09873846200217316	0.5057495431658108	0.09046873975932732	0.5344264329584382	0.5961063949536431	0.5615969926973672	0	1.0	0.0
780	None	None	None	None	None	0.16666666666666666	1	0.3333333333333333	5	0.75	15	0.2716049382716049	0.75	20	15	1	0	0	1.0	9	9	1.4666666666666666	22	0.0	0.7692307692307693	0.002460123230971755	0.6007577397597772	0.13860762117390157	1.0	0.15078944505008254	0.6088490623859655	0.7860160553438241	0.9999999993858977	0	1.0	0.0
3980	0.0	0.0	0.0	1.0	None	0	0	0	0	0	0	1.0	0	0	0	0	0	0	1.0	1	1	0.06666666666666667	1	0.0	0	0	0	0	0	0	0	0	0	0	0	0
1753	None	None	None	None	None	0.2	1	0.3333333333333333	4	0.8	12	0.20987654320987653	0.8	16	12	0	0	0	1.0	9	9	1.1333333333333333	17	0.0	1.0	0.03287126264101759	0.5456445774954118	-0.09999442826097191	0.6699475065016948	-0.14502645128647002	0.9774032603569709	0.7086493501947732	0.8253047657582375	0	0.25	0.0
1779	None	None	None	None	None	1.0	1	1.0	4	0.25	1	0.5	0	0	0	5	0	0	0.75	3	4	0.4	6	0.0	1.0	0	0	0	0	0	0	0	0	0	0	0
2063	None	None	None	None	None	0	0	0	0	0	0	1.0	0	0	0	0	0	0	1.0	1	1	0.06666666666666667	1	0.0	0	0	0	0	0	0	0	0	0	0	0	0
3098	0.0010926387849923087	0.000300481192218013	0.00014108358232840898	0.9989568419378505	None	0.2	1	0.3333333333333333	4	0.8	12	0.20987654320987653	0.8	16	12	0	0	0	1.0	9	9	1.1333333333333333	17	0.0	1.0	0.04698753517618044	0.5771518798942631	0.010182701188655212	0.5281981832559252	-0.017332064344444682	0.6617395173391483	0.6030502859208741	0.5902551438606495	0	0.875	0.0
916	None	None	None	None	None	0	0	0.375	3	0.7777777777777778	7	0.3142857142857143	0.7777777777777778	10	7	0	0	0	0.7142857142857143	7	5	0.7333333333333333	11	0.0	0.6666666666666666	0.0746724170228567	0.6332333888112305	0.24247985840480252	0.5851117962717662	2.5979990561993173e-06	0.5000322838943763	0.7343862522328068	0.5736304154654073	0	0	0.0
3437	0.012810455313890336	0.002420209007208154	0.0012792170570807752	0.9945418911655866	None	0.08333333333333333	1	0.37037037037037035	10	0.5789473684210527	22	0.7407407407407407	0.2894736842105263	20	11	19	0	0	0.6666666666666666	6	9	2.6666666666666665	40	0.0	0.8571428571428571	0.30473437563084416	0.7250492789765214	0.09803895714878663	0.5574116226779843	-0.09999696052898936	0.5000774165884206	0.8394643655491303	0.5987374093859722	0	0.9	0.0
4634	0.0005245515932209635	0.00014852741469801933	0.00010261145975242459	0.9996734386591283	None	0.2	1	0.3333333333333333	4	0.8	12	0.20987654320987653	0.8	16	12	0	0	0	1.0	9	9	1.1333333333333333	17	0.0	1.0	-0.02203566932489533	0.5054497945125848	-0.08857745018438433	0.6293414085440986	0.07468826678523802	0.5483056886387955	0.6501754419278755	0.561767863022885	0	0	0.0
3760	0.0020007449832254317	0.0009578937747121226	-0.0009559287066630259	0.9981330696023003	None	0.3333333333333333	1	0.4444444444444444	4	0.7272727272727273	8	0.28888888888888886	0.7272727272727273	12	8	0	0	0	0.5555555555555556	5	9	0.8666666666666667	13	0.0	1.0	-0.08611912463149496	0.6456559254623118	1.5046764583525077e-06	0.5001048382051027	0.005787478800690688	0.6740998967997852	0.6043723649551441	0.6088311588115931	0	0	0.0
3411	0.0	0.0	0.0	0.9999999999999998	None	0	0	0	0	0	0	1.0	0	0	0	0	4	0	1.0	1	1	0.06666666666666667	1	1.0	0	0	0	0	0	0	0	0	0	0	0	0
3022	0.0	0.0	0.0	0.9999999999999998	None	0	0	0	0	0	0	1.0	0	0	0	0	4	0	1.0	1	1	0.06666666666666667	1	1.0	0	0	0	0	0	0	0	0	0	0	0	0
2857	0.00033951906268285396	2.3046982076114545e-06	-1.2075911906245834e-06	0.9999999927650823	None	0.2	1	0.3333333333333333	4	0.8	12	0.20987654320987653	0.8	16	12	0	0	0	1.0	9	9	1.1333333333333333	17	0.0	1.0	-0.05641706610876575	0.6735694798716277	3.1651962803469865e-12	0.5000052000562614	-0.07282054965984655	0.6847916182394783	0.647563164511392	0.6224809093647771	0	0.9375	0.0
687	None	None	None	None	None	0	0	0.3181818181818182	14	0.6190476190476191	39	0.8024691358024691	0.1746031746031746	22	11	42	0	0	1.0	9	9	4.333333333333333	65	0.0	0.7142857142857143	-0.21335045315389012	0.9999999971536182	0.28047525510955645	0.643171142029127	0.0990373221672137	0.615244951370162	0.9093101164814588	0.9990051551777449	0	1.0	0.0
472	None	None	None	None	None	0	0	0.36363636363636365	8	0.5666666666666667	17	0.3950617283950617	0.5333333333333333	24	16	7	3	0	1.0	9	9	2.1333333333333333	32	0.3	0.5217391304347826	4.6006360056988394e-08	0.5001056109987636	0.07504870392029254	0.9704613387961345	6.007298974079533e-07	0.5000542158658026	0.6272964303109314	0.7621017422146499	0.9166666666666666	1.0	0.0
452	None	None	None	None	None	0.5	1	0.6666666666666666	4	0.5714285714285714	4	0.42857142857142855	0.5714285714285714	8	4	0	0	0	0.42857142857142855	3	7	0.6	9	0.0	1.0	0.03899077890871347	0.5518464355397378	-0.40486925573563753	0.9052421708640043	0.07490721530657712	0.5984919539218605	0.8975973028679733	0.7220659184892416	0	0.875	0.0
2126	None	None	None	None	None	1.0	1	1.0	4	0.25	1	0.5	0.25	5	1	0	0	0	0.75	4	3	0.4	6	0.0	1.0	-0.06347068403956156	0.5099097030207324	-0.11617990659054697	0.5557951991619561	0.014894988142697008	0.5169681452520534	0.6262454884778255	0.5276099536430291	0	0	0.0
2623	0.0	0.0	0.0	0.9999999999999998	None	0	0	0	0	0	0	1.0	0	0	0	0	4	0	1.0	1	1	0.06666666666666667	1	1.0	0	0	0	0	0	0	0	0	0	0	0	0
5821	1.0476773794722973e-06	9.778502925273859e-08	-2.7072014274621307e-08	0.9999842846087148	None	0.04	1	0.19230769230769232	10	0.7733333333333333	58	0.9506172839506173	0.13333333333333333	19	10	57	0	0	1.0	9	9	5.133333333333334	77	0.0	0.9411764705882353	0.0003751955950446894	0.5002948288049571	0.05977260018942645	0.6282288469024299	1.86333032557148e-05	0.5017830447730275	0.5786427078262546	0.5442950346176892	0	1.0	0.0
3920	0.012251389473583849	0.0023052813952672223	0.0010299102483051123	0.9945891754837844	None	0.08333333333333333	1	0.37037037037037035	10	0.5789473684210527	22	0.7407407407407407	0.2894736842105263	20	11	19	0	0	0.6666666666666666	6	9	2.6666666666666665	40	0.0	0.8571428571428571	0.30473437563084416	0.7250492789765214	0.09803895714878663	0.5574116226779843	-0.09999696052898936	0.5000774165884206	0.8394643655491303	0.5987374093859722	0	0.9	0.0
4892	2.2852519659968634e-08	2.0811224127160297e-08	2.0572167408085265e-08	0.9999966078897735	None	0	0	0.3	3	0.6666666666666666	8	0.56	0	0	0	13	0	0	1.0	5	5	0.9333333333333333	14	0.0	0.4444444444444444	0	0	0	0	0	0	0	0	0	0	0
4501	0.008854832109296495	0.0011391039775328563	-0.00043593149016777505	0.9775742513365445	None	0.25	1	0.4	4	0.75	9	0.25925925925925924	0.75	13	9	0	0	0	0.6666666666666666	9	6	0.9333333333333333	14	0.0	1.0	-0.11070475753931075	0.999994841005043	4.078103428307065e-13	0.5000000003408261	0.11909767720923772	0.6640348702847712	0.8705631492895723	0.9864183861366977	0	1.0	0.0
1439	None	None	None	None	None	0.3333333333333333	2	0.42857142857142855	6	0.6666666666666666	12	0.31746031746031744	0.6111111111111112	15	11	4	0	0	0.7777777777777778	9	7	1.3333333333333333	20	0.0	0.7692307692307693	0.07045866423738263	0.5952018078771987	-0.1009816181355161	0.5502656431532574	0.034759743946987	0.6567633157118277	0.6869890684864199	0.6015800778276419	0	1.0	0.0
4351	None	None	None	None	None	0.05263157894736842	1	0.3170731707317073	13	0.6101694915254238	36	0.7530864197530864	0.3389830508474576	31	20	29	0	0	1.0	9	9	4.066666666666666	61	0.0	0.8148148148148148	0.27983698514311683	0.5815625142220541	-0.09794390790637106	0.51112712613624	0.09353306470917035	0.5086930341223836	0.8209343234509796	0.5339877112306782	0	1.0	0.0
2593	None	None	None	None	None	0	0	0.3157894736842105	6	0.6923076923076923	18	0.6666666666666666	0.5769230769230769	21	15	6	2	0	0.8571428571428571	6	7	1.8666666666666667	28	0.2	0.36363636363636365	0.015769343660159956	0.5553855755930204	0.08360379143587862	0.5711232269431795	-0.036233841779757345	0.5317213543598398	0.6268032425685341	0.5527979838730639	0.30952380952380953	0.2857142857142857	0.0
3571	0.003321893462616121	0.00022465262893843984	4.340005239697172e-05	0.9903523923887703	None	0.5	1	0.5714285714285714	4	0.625	5	0.3333333333333333	0.625	9	5	0	0	0	0.8333333333333334	5	6	0.6666666666666666	10	0.0	1.0	-0.14433758620461712	0.7341719077313154	0.0019203996295682328	0.5044230406298909	0.09399816295546662	0.5635011414011515	0.7285068814409409	0.605791648813324	0	1.0	0.0
3372	None	None	None	None	None	0	0	0.1956521739130435	9	0.7727272727272727	51	0.8395061728395061	0.22727272727272727	22	15	45	0	0	1.0	9	9	4.533333333333333	68	0.0	0.8666666666666667	0.4194418354482524	0.7596795896359468	4.420682743568472e-05	0.5261927935294508	2.571001230751997e-12	0.5000000091142094	0.8783848063624098	0.6031474663182197	0	0.5909090909090909	0.0
1577	None	None	None	None	None	0.2	1	0.3333333333333333	4	0.8	12	0.20987654320987653	0.8	16	12	0	0	0	1.0	9	9	1.1333333333333333	17	0.0	1.0	0	0.5	0.09753428665337553	0.5521319108987462	-0.07542746275038634	0.5870839955287929	0.6639884651097446	0.546631750318932	0	0	0.0
2241	None	None	None	None	None	0.2	1	0.3333333333333333	4	0.8	12	0.20987654320987653	0.8	16	12	0	0	0	1.0	9	9	1.1333333333333333	17	0.0	1.0	-0.0961863108399469	0.5334779101702453	0.019293753712986823	0.5314467340604611	-0.03518259366882724	0.6706616698787067	0.6302343569063348	0.5802374518041254	0	1.0	0.0
5624	8.55466970926069e-06	5.830506739107284e-08	4.161893640249738e-08	0.9999990398379907	None	0	0	1.0	3	0.0	0	0.6666666666666666	0	2	0	1	4	0	0.6666666666666666	3	2	0.26666666666666666	4	1.0	1.0	0	0	0	0	0	0	0	0	0	0	0
6133	0.003722176140032026	0.0034965188273016366	-0.0025727607964602275	0.9941444934545485	None	0.2	1	0.3333333333333333	4	0.8	12	0.20987654320987653	0.8	16	12	0	0	0	1.0	9	9	1.1333333333333333	17	0.0	1.0	-0.09999993402940491	0.5000029754089196	0.07528091497836628	0.5475403540306499	0.013434535823104152	0.66116052803926	0.6887040303020188	0.5711161736848235	0	0.9375	0.0
6609	0.01009499424833434	0.008166956163242678	-0.0021907461829163994	0.9901031899877968	None	0.2	1	0.3333333333333333	4	0.8	12	0.20987654320987653	0.8	16	12	0	0	0	1.0	9	9	1.1333333333333333	17	0.0	1.0	-0.09999999989769696	0.5000000004048528	0.06599475380089986	0.6493329622056265	0.1669297634326608	0.6089288112787704	0.7612036003785767	0.5873384358824746	0	1.0	0.0
350	None	None	None	None	None	0.3333333333333333	1	0.5	4	0.7	7	0.2857142857142857	0.7	11	7	0	0	0	0.8571428571428571	6	7	0.8	12	0.0	0.6666666666666666	0.09996200088105581	0.5032719873332574	0.08789150294471411	0.5565112077005163	0.10377346556345038	0.5604493098290643	0.5423729993995832	0.5401706229382257	0	0.36363636363636365	0.0
7049	0.01443281054101256	0.011936933306573666	0.01176598738466443	0.9982733878114983	None	0.2	1	0.3333333333333333	4	0.8	12	0.20987654320987653	0.8	16	12	0	0	0	1.0	9	9	1.1333333333333333	17	0.0	1.0	-0.09999954820239902	0.500001682728462	0.05500631990329526	0.6014508203671309	0.09925485413130386	0.5047038079823829	0.7012955401578759	0.5357999996734365	0	1.0	0.0
5930	None	None	None	None	None	0.045454545454545456	1	0.3695652173913043	17	0.5606060606060606	37	0.8395061728395061	0.5	48	33	19	0	0	1.0	9	9	4.533333333333333	68	0.0	0.8666666666666667	-0.09979606634882447	0.5005637900383566	0.1120869035217055	0.6253161175010301	0.0477217732653995	0.5389502819915047	0.7096415482322626	0.5556474521458623	0	1.0	0.0
6875	0.015410725681148577	0.013609724028254534	0.011243368712172925	0.9977425153176009	None	0.2	1	0.3333333333333333	4	0.8	12	0.20987654320987653	0.8	16	12	0	0	0	1.0	9	9	1.1333333333333333	17	0.0	1.0	-0.09999741698226107	0.500004676177652	0.04327789926296287	0.5981029262635376	0.11745420664679287	0.7746441889846067	0.7158285969983763	0.6327663487925063	0	1.0	0.0
1773	None	None	None	None	None	0	0	0	0	0	0	1.0	0	0	0	0	0	0	1.0	1	1	0.06666666666666667	1	0.0	0	0	0	0	0	0	0	0	0	0	0	0
1372	None	None	None	None	None	0	0	0.05555555555555555	3	0.9493670886075949	75	1.0	0.10126582278481013	9	8	71	0	0	1.0	9	9	5.4	81	0.0	1.0	0	0.5	0.04793953360769997	0.5166962262863797	0.09999125209724088	0.5000347483782223	0.600859583281796	0.5055788299941218	0	1.0	0.0
2431	None	None	None	None	None	0.6666666666666666	2	0.75	6	0.3333333333333333	3	0.4583333333333333	0.3333333333333333	9	3	1	0	0	0.6666666666666666	4	6	0.7333333333333333	11	0.0	0.8	0.09992355555745872	0.5001240194320287	0.06722623156182586	0.5904330111662925	-0.0994945873171981	0.5031867951430855	0.7054507415838671	0.5315413226820778	0	0	0.0
1536	None	None	None	None	None	0	0	0.3333333333333333	2	0.8571428571428571	6	0.36	0.8571428571428571	8	6	0	0	0	1.0	5	5	0.6	9	0.0	0	0.0006597696499293872	0.503512711214	0.017921432239281172	0.5770580997281783	0.09999999581578754	0.500000033559876	0.6103822714415483	0.5270368808531263	0	0.625	0.0
5009	0.0038660878105236016	0.0011739295018326676	-3.1447696502421045e-05	0.9922023232078764	None	0	0	0.375	3	0.7777777777777778	7	0.4074074074074074	0.7777777777777778	10	7	0	1	0	0.3333333333333333	9	3	0.7333333333333333	11	1.0	1.0	0.22024103657549352	0.539527961834905	0.23127537005854065	0.5024407646182188	0.0998854903729601	0.6213961309988402	0.6500309164704865	0.5550825238014072	1.0	1.0	0.0
5862	0.02449752149182134	0.010873797517112692	0.006052155469412762	0.9933138812075544	None	0.2	1	0.3333333333333333	4	0.8	12	0.20987654320987653	0.8	16	12	0	0	0	1.0	9	9	1.1333333333333333	17	0.0	1.0	-0.09999006401223762	0.5000148699151481	0.028565886997174345	0.5585338504225613	0.17133001454223712	0.9988556337576372	0.7891076219697302	0.9117890492862549	0	1.0	0.0
1964	None	None	None	None	None	0	0	0.3333333333333333	1	1.0	2	1.0	0	1	0	2	2	0	1.0	2	2	0.26666666666666666	4	0.2857142857142857	0	0	0	0	0	0	0	0	0	0	0	0
6315	0.0	0.0	0.0	0.9999999999999998	None	0	0	0	0	0	0	1.0	0	0	0	0	4	0	1.0	1	1	0.06666666666666667	1	1.0	0	0	0	0	0	0	0	0	0	0	0	0
2112	None	None	None	None	None	0	0	0.3333333333333333	3	0.8181818181818182	9	0.28888888888888886	0.8181818181818182	12	9	0	0	0	0.5555555555555556	9	5	0.8666666666666667	13	0.0	1.0	0.23106960480257674	0.5637623971229869	0.05599836984459834	0.5255380363169163	0.03499696269393735	0.5528393419356205	0.7004635578957518	0.5474266948139082	0	1.0	0.0
5469	0.008402058396322106	0.0018372468676920318	0.0018286570450312043	0.9983961836797255	None	0.2	1	0.3333333333333333	4	0.8	12	0.20987654320987653	0.8	16	12	0	0	0	1.0	9	9	1.1333333333333333	17	0.0	1.0	0.02545471532398703	0.6761143122806761	0.0472511377279574	0.5116489698308729	0.14133608523422855	0.9968667603144761	0.7492412887308042	0.8985948586718472	0	1.0	0.0
4868	0.00010017353264527257	1.218672230721528e-05	-1.2170027403280415e-05	0.9999954670081981	None	0	0	0.25	1	1.0	3	1.0	1.0	4	3	0	3	0	0.2	1	5	0.3333333333333333	5	1.0	0	0.061130852128007084	0.5588457073097767	-0.0999999594011826	0.5000002544080984	0.06618880938772545	0.5096259226894179	0.6843442024591064	0.522899652028053	0.0	0	0.0
1646	None	None	None	None	None	0	0	0.75	3	0.3333333333333333	1	0.5555555555555556	0	2	0	2	6	0	1.0	3	3	0.3333333333333333	5	1.0	0.6666666666666666	0	0	0	0	0	0	0	0	0	0	0
2469	None	None	None	None	None	0	0	0.47058823529411764	8	0.391304347826087	9	0.46296296296296297	0.17391304347826086	11	4	13	6	0	0.6666666666666666	6	9	1.6666666666666667	25	0.2608695652173913	0.2727272727272727	0.08990207604319808	0.6053864506276289	0.2869143037218694	0.8821337737575119	0.09778519484814857	0.5923442200158737	0.7316313216836013	0.7187236765945754	0.9090909090909091	1.0	0.0
6086	0.01589707780628423	0.013845673035401402	0.011335569999230247	0.9976995173833847	None	0.2	1	0.3333333333333333	4	0.8	12	0.20987654320987653	0.8	16	12	0	0	0	1.0	9	9	1.1333333333333333	17	0.0	1.0	-0.09999741698226107	0.500004676177652	0.04327789926296287	0.5981029262635376	0.11745420664679287	0.7746441889846067	0.7158285969983763	0.6327663487925063	0	1.0	0.0
6167	0.0003110886190050115	2.4021682602481774e-06	4.820611724538468e-07	0.9999984412840701	None	0.25	1	0.36363636363636365	4	0.7857142857142857	11	0.2222222222222222	0.7857142857142857	15	11	0	0	0	0.8888888888888888	8	9	1.0666666666666667	16	0.0	1.0	-0.05426080449886241	0.5991674456858403	0.0970700224510355	0.5746578019828449	0.011929568674914978	0.6699440023782904	0.6777363848154033	0.6154476480803379	0	1.0	0.0
4317	0.003311239131224097	0.0003659254417583008	-0.0003185086906939503	0.9945469915482205	None	0	0	0.3333333333333333	3	0.8181818181818182	9	0.28888888888888886	0.8181818181818182	12	9	0	0	0	0.5555555555555556	5	9	0.8666666666666667	13	0.0	1.0	3.417302295638073e-10	0.500306996307447	-0.04734874688892502	0.6021175614606145	0.09999906538401167	0.5000101811771421	0.6488974427405705	0.534575134686559	0	0.08333333333333333	0.0
2779	0.012631978698046085	0.0018547776157310035	0.0007208292750188148	0.9926035238944296	None	0	0	0.3333333333333333	3	0.8181818181818182	9	0.28888888888888886	0.8181818181818182	12	9	0	0	0	0.5555555555555556	9	5	0.8666666666666667	13	0.0	1.0	0.19480263304909923	0.6132216370937881	0.19197829787574133	0.5225522516542078	0.09999998218358223	0.5000038778317489	0.6130164221484752	0.5458012758500338	0	1.0	0.0
4328	0.0005148892898203961	0.00015814120832332595	3.463277726463066e-06	0.9980066343695657	None	0	0	0.5	2	0.75	3	0.5	0.75	5	3	0	0	0	0.75	3	4	0.4	6	0.0	0	0.036590241600160854	0.6719544323817838	0.06081116514181943	0.5118538824334942	0.2438387449389646	0.5265904164457835	0.7260583893205499	0.5720715778465533	0	0.8	0.0
4462	0.023671638172614924	0.005166375643250514	-0.0037929214314089367	0.9842610371669082	None	0.2	1	0.3333333333333333	4	0.8	12	0.20987654320987653	0.8	16	12	0	0	0	1.0	9	9	1.1333333333333333	17	0.0	1.0	0.19045193064715213	0.568699865607296	-0.17189945730004447	0.7005485751028421	0.09942472994613834	0.5075775369137776	0.8226875697820505	0.5952208380127451	0	0.0625	0.0
1347	None	None	None	None	None	0.25	1	0.4	4	0.75	9	0.25	0.75	13	9	0	0	0	0.875	7	8	0.9333333333333333	14	0.0	0.8571428571428571	7.902762784127648e-27	0.5	0.02364155680474153	0.5720874413898276	-0.12804679575431363	0.9784414838772338	0.7753564347630986	0.7971410960232647	0	0.8461538461538461	0.0
744	None	None	None	None	None	0.04	1	0.1320754716981132	7	0.8701298701298701	67	0.9753086419753086	0.2077922077922078	21	16	57	0	0	1.0	9	9	5.266666666666667	79	0.0	0.9714285714285714	0.052002851104131095	0.5377128624041497	0.0418567400654446	0.5777773230246606	-0.054681903947828084	0.5361699314135514	0.6249439281664951	0.550636405190499	0	1.0	0.0
761	None	None	None	None	None	0	0	0	0	0	0	1.0	0	0	0	0	0	0	1.0	1	1	0.06666666666666667	1	0.0	0	0	0	0	0	0	0	0	0	0	0	0
6819	0.00027661060446239013	8.933689239559902e-06	8.484342942592212e-06	0.999540624992193	None	0.5	1	0.5714285714285714	4	0.625	5	0.3333333333333333	0.625	9	5	0	0	0	0.8333333333333334	6	5	0.6666666666666666	10	0.0	1.0	-0.09993651036474961	0.5000490894158923	-0.09989189060078414	0.5003693909344672	0.04801550985602131	0.6071875787675919	0.6676042461674686	0.5363672885384482	0	1.0	0.0
1860	None	None	None	None	None	0.058823529411764705	1	0.2777777777777778	10	0.6862745098039216	35	0.654320987654321	0.47058823529411764	32	24	20	6	0	1.0	9	9	3.533333333333333	53	0.16666666666666666	0.7111111111111111	0.09977491061716284	0.5453951615042504	0.24347567018161706	0.679129864509668	1.373668811661969e-10	0.5021608774065522	0.7309207564107388	0.577739462411676	0.0	0	0.0
1053	None	None	None	None	None	0	0	0	0	0	0	1.0	0	0	0	0	0	0	1.0	1	1	0.06666666666666667	1	0.0	0	0	0	0	0	0	0	0	0	0	0	0
2790	2.6824020544960247e-07	2.5971252277277217e-07	1.7863805601288002e-07	0.9999514393152021	None	0	0	0.14285714285714285	6	0.8360655737704918	51	0.7777777777777778	0	0	0	62	4	0	1.0	9	9	4.2	63	0.03125	0.8928571428571429	0	0	0	0	0	0	0	0	0	0	0
7137	0.000645080968083956	1.178924265766689e-06	-7.869481469418685e-07	0.9999999119807658	None	0.2	1	0.3333333333333333	4	0.8	12	0.20987654320987653	0.8	16	12	0	0	0	1.0	9	9	1.1333333333333333	17	0.0	1.0	-0.03622776250846195	0.6465119523516999	-0.04611658944995674	0.5256181960820758	-0.4579361810551532	0.9999999999994489	0.9245027221579006	0.9999352184610006	0	1.0	0.0
2466	None	None	None	None	None	0.04	1	0.17307692307692307	9	0.8157894736842105	62	0.9629629629629629	0.15789473684210525	18	12	59	3	0	1.0	9	9	5.2	78	0.02586206896551724	0.9714285714285714	0.09967729790782823	0.5022392747671014	0.03924387767560368	0.7548895287433274	-0.09942879339415259	0.6407213578424925	0.6968680134139061	0.638941289475101	0.0	0	0.0
3507	0.0	0.0	0.0	0.9999999999999998	None	0	0	0	0	0	0	1.0	0	0	0	0	4	0	1.0	1	1	0.06666666666666667	1	1.0	0	0	0	0	0	0	0	0	0	0	0	0
3028	0.0007395757978007564	1.765667107638768e-05	1.5747040229250514e-05	0.9977089668205628	None	0	0	0.34615384615384615	9	0.5555555555555556	20	0.5277777777777778	0.25	15	9	22	0	0	0.8888888888888888	8	9	2.533333333333333	38	0.0	0.6666666666666666	-0.2041525049041954	0.9999999998360674	-0.09966318204205327	0.5029348132603454	0.013372251602639662	0.5361673592888867	0.8333676866779697	0.9994808210745865	0	0.9333333333333333	0.0
4223	0.003957907085938389	0.00019367927203716053	-0.00013516673161929034	0.9929416632728155	None	0.2	1	0.3333333333333333	4	0.8	12	0.20987654320987653	0.8	16	12	0	0	0	1.0	9	9	1.1333333333333333	17	0.0	1.0	9.521108981892388e-06	0.5009029125633837	-0.028298126839206805	0.6545747954075382	-0.09999997262453256	0.5000002556299127	0.6143515452558911	0.5533645104594166	0	1.0	0.0
3735	0.004848086007029618	0.0010650282290846716	0.0010641062796619058	0.9770359115442625	None	0.5	1	0.6666666666666666	4	0.5714285714285714	4	0.375	0.5714285714285714	8	4	0	0	0	0.6666666666666666	4	6	0.6	9	0.0	0.6666666666666666	-0.543509440590527	1.0	7.12425917980912e-06	0.5000028747879038	0.15003589485409807	0.7023894905534026	0.959194668534057	1.0	0	1.0	0.0
4972	0.013390209544131648	0.002491706833089529	-0.000924091345664147	0.9916923364397989	None	0.2	1	0.3333333333333333	4	0.8	12	0.20987654320987653	0.8	16	12	0	0	0	1.0	9	9	1.1333333333333333	17	0.0	1.0	-0.09837473307410527	0.5008819226136472	0.31973581815517393	0.5884645604486278	0.16352684117840113	0.6424771167963891	0.8504594692626739	0.5782906742204836	0	1.0	0.0
7509	0.0	0.0	0.0	1.0	None	0	0	0	0	0	0	1.0	0	0	0	0	0	0	1.0	1	1	0.06666666666666667	1	0.0	0	0	0	0	0	0	0	0	0	0	0	0
2684	9.056644106612242e-09	4.064758746537675e-09	4.0626282470544565e-09	0.9999994691705667	None	0	0	1.0	1	0	0	1.0	0	1	0	0	0	0	0.5	1	2	0.13333333333333333	2	0.0	0	0	0	0	0	0	0	0	0	0	0	0
3314	0.009136467361784051	0.0028845166516286262	0.002516208654038303	0.9913441867811702	None	0.2	1	0.3333333333333333	4	0.8	12	0.20987654320987653	0.8	16	12	0	0	0	1.0	9	9	1.1333333333333333	17	0.0	1.0	-0.09918662019586426	0.5015495846030549	-0.029788156283555606	0.5079798249550194	0.23776692353981424	0.6392790481400983	0.811969187612744	0.5506883385529968	0	0.0625	0.0
7186	0.00524448893363724	0.004199894933879517	-0.0009835194662424266	0.9969395418930449	None	0.2	1	0.3333333333333333	4	0.8	12	0.20987654320987653	0.8	16	12	0	0	0	1.0	9	9	1.1333333333333333	17	0.0	1.0	-0.09931166364643047	0.5016107290747255	0.09952167410014252	0.5026339121501711	0.12669737084714075	0.9850649308329774	0.7611126193490622	0.802499701419842	0	0	0.0
3109	0.0016747168894167134	0.0001504933098059274	-0.0001239107033141406	0.9909775210482215	None	0	0	0.25	4	0.7142857142857143	15	0.4791666666666667	0.2857142857142857	8	6	14	8	0	0.75	6	8	1.5333333333333334	23	0.26666666666666666	0.3333333333333333	6.038793207570318e-08	0.5000512993762197	0.08076837343883611	0.5258376966656169	-0.03356848823283718	0.5205528516782658	0.6225565214484343	0.5154872012123015	1.0	1.0	0.0
933	None	None	None	None	None	0.16666666666666666	1	0.35714285714285715	5	0.7222222222222222	13	0.47619047619047616	0.6666666666666666	16	12	3	0	0	0.8571428571428571	6	7	1.3333333333333333	20	0.0	0.2857142857142857	0.09981194050380711	0.5017641853098675	0.24825620845111365	0.57554779643795	8.234324518477656e-14	0.5000000009564796	0.7349650781555287	0.525941655603234	0	0.875	0.0
2031	None	None	None	None	None	0	0	0	0	0	0	1.0	0	0	0	0	4	0	1.0	1	1	0.06666666666666667	1	1.0	0	0	0	0	0	0	0	0	0	0	0	0
2522	None	None	None	None	None	0.3333333333333333	1	0.5	4	0.6666666666666666	6	0.3055555555555556	0.6666666666666666	10	6	0	0	0	1.0	6	6	0.7333333333333333	11	0.0	0.4	0.014874237308538967	0.5573990785311695	0.10596045651544109	0.5206232923903661	-0.03329229897896315	0.6492440079694315	0.6400600824428152	0.5767933810691358	0	1.0	0.0
1423	None	None	None	None	None	0.07142857142857142	1	0.3	9	0.6428571428571429	27	0.5432098765432098	0.38095238095238093	22	16	21	4	0	1.0	9	9	2.933333333333333	44	0.1	0.631578947368421	0	0.5	7.902762784127648e-27	0.5000000000206806	-0.07050850821866525	0.6479759274778367	0.6019404929706615	0.5506716151427777	0.9545454545454546	1.0	0.0
1561	None	None	None	None	None	0	0	0	0	0	0	1.0	0	0	0	0	0	0	1.0	1	1	0.06666666666666667	1	0.0	0	0	0	0	0	0	0	0	0	0	0	0
5220	0.025321692053265343	0.010454924970304818	0.005604987254559673	0.9933125322314026	None	0.2	1	0.3333333333333333	4	0.8	12	0.20987654320987653	0.8	16	12	0	0	0	1.0	9	9	1.1333333333333333	17	0.0	1.0	-0.09999006401223762	0.5000148699151481	0.028565886997174345	0.5585338504225613	0.17133001454223712	0.9988556337576372	0.7891076219697302	0.9117890492862549	0	1.0	0.0
545	None	None	None	None	None	0.14285714285714285	1	0.3125	5	0.7619047619047619	16	0.5476190476190477	0.5714285714285714	16	12	6	8	0	0.8571428571428571	7	6	1.5333333333333334	23	0.6666666666666666	0.23529411764705882	-0.09974788310531094	0.500354257610355	0.08108292458250925	0.9996558345432407	-0.09996087389956212	0.5069707060503057	0.7066160198243886	0.9350985418331411	0.96875	1.0	0.5399262249938117
6324	0.011989148791674972	0.011536420680756236	0.011287695738723905	0.9929685577172411	None	0	0	0.21739130434782608	10	0.7272727272727273	48	0.9444444444444444	0.07575757575757576	11	5	56	0	0	0.8888888888888888	8	9	4.533333333333333	68	0.0	0.9333333333333333	-0.07342522634188028	0.6763500128356541	0.08015077493881614	0.6136776068313793	0.2057633573767106	0.6360856776649864	0.6929437536590278	0.6424667697295233	0	1.0	0.0
2352	None	None	None	None	None	0	0	0.14814814814814814	4	0.8421052631578947	32	0.8163265306122449	0	0	0	39	13	0	1.0	7	7	2.6666666666666665	40	0.15853658536585366	0.5454545454545454	0	0	0	0	0	0	0	0	0	0	0
6398	0.0	0.0	0.0	1.0	None	0	0	0	0	0	0	1.0	0	0	0	0	0	0	1.0	1	1	0.06666666666666667	1	0.0	0	0	0	0	0	0	0	0	0	0	0	0
2018	None	None	None	None	None	0	0	0	0	0	0	1.0	0	0	0	0	0	0	1.0	1	1	0.06666666666666667	1	0.0	0	0	0	0	0	0	0	0	0	0	0	0
948	None	None	None	None	None	0	0	0	0	0	0	1.0	0	0	0	0	0	0	1.0	1	1	0.06666666666666667	1	0.0	0	0	0	0	0	0	0	0	0	0	0	0
5371	0.018030722264821858	0.002511420485092903	-0.00044250030980617103	0.9605651051432837	None	0.2	1	0.3333333333333333	4	0.8	12	0.20987654320987653	0.8	16	12	0	0	0	1.0	9	9	1.1333333333333333	17	0.0	1.0	0.3585837523418139	0.6057201301937815	0.12272649258162631	0.529933746924974	0.17724134508947925	0.9999233298280849	0.8120558990579582	0.9658326097690124	0	0	0.0
6414	0.0	0.0	0.0	0.9999999999999998	None	0	0	0	0	0	0	1.0	0	0	0	0	4	0	1.0	1	1	0.06666666666666667	1	1.0	0	0	0	0	0	0	0	0	0	0	0	0
6936	3.765821575634452e-09	3.859299519840441e-09	3.8392035075370125e-09	0.9999998666827145	None	0	0	0	0	0	0	1.0	0	0	0	0	3	0	1.0	1	1	0.06666666666666667	1	0.75	0	0	0	0	0	0	0	0	0	0	0	0
7281	None	None	None	None	None	0	0	0.1111111111111111	6	0.8734177215189873	69	1.0	0.08860759493670886	11	7	69	0	0	1.0	9	9	5.4	81	0.0	1.0	-0.05563598908286084	0.6623248674476605	0.008537912978597769	0.5806859944388033	0.07305257542156997	0.530861525022782	0.639433505205106	0.5924947998367001	0	0.9090909090909091	0.0
1220	None	None	None	None	None	0	0	0.3333333333333333	2	0.8571428571428571	6	0.36	0.8571428571428571	8	6	0	0	0	1.0	5	5	0.6	9	0.0	0	0.07359941280470453	0.536199909869856	8.289055539342042e-21	0.5	0.09999562772154272	0.5001250992583764	0.6042270113218298	0.5121271074685082	0	1.0	0.0
2619	None	None	None	None	None	0	0	0.1111111111111111	4	0.8823529411764706	45	0.7361111111111112	0.058823529411764705	4	3	48	6	0	0.8888888888888888	9	8	3.533333333333333	53	0.06060606060606061	0.851063829787234	5.666019922303763e-05	0.5001478425246264	0.13951982227638707	0.5319819499740507	-0.003140454680957242	0.6109507689741153	0.6589526769599606	0.5481837205718229	1.0	1.0	1.0
2234	None	None	None	None	None	0	0	0	0	0	0	1.0	0	0	0	0	4	0	1.0	1	1	0.06666666666666667	1	1.0	0	0	0	0	0	0	0	0	0	0	0	0
6043	0.025238960261602654	0.010675085863850279	0.0065981988111477	0.9933528710215405	None	0.2	1	0.3333333333333333	4	0.8	12	0.20987654320987653	0.8	16	12	0	0	0	1.0	9	9	1.1333333333333333	17	0.0	1.0	-0.09999006401223762	0.5000148699151481	0.028565886997174345	0.5585338504225613	0.17133001454223712	0.9988556337576372	0.7891076219697302	0.9117890492862549	0	1.0	0.0
519	None	None	None	None	None	0.5	1	0.5714285714285714	4	0.625	5	0.3333333333333333	0.625	9	5	0	0	0	0.8333333333333334	6	5	0.6666666666666666	10	0.0	0.5	-0.06189112534618259	0.6272961717971598	0.019126109761906363	0.62559034282299	0.002165423384191211	0.5522296911637552	0.5884220330456316	0.6021794659071464	0	1.0	0.0
740	None	None	None	None	None	0	0	1.0	1	0	0	1.0	0	0	0	1	0	0	0.5	1	2	0.13333333333333333	2	0.0	0	0	0	0	0	0	0	0	0	0	0	0
4092	0.01410388132936698	0.0037571704569047603	0.003756229913489436	0.9953065942042936	None	0.25	1	0.36363636363636365	4	0.7857142857142857	11	0.2222222222222222	0.7857142857142857	15	11	0	0	0	0.8888888888888888	9	8	1.0666666666666667	16	0.0	1.0	-0.0873433798405947	0.5480761065253736	0.3151347599476847	0.5835751643891179	0.19042006566435993	0.6387427722292053	0.8398617388865686	0.5906757867532714	0	1.0	0.0
898	None	None	None	None	None	0	0	0.2692307692307692	14	0.6666666666666666	50	0.9506172839506173	0.3333333333333333	36	25	40	0	0	1.0	9	9	5.133333333333334	77	0.0	0.9565217391304348	-0.04264037205031401	0.647809527014514	0.0009402306970539818	0.5912118311280691	0.09715972322118233	0.636871957826294	0.6448686246044886	0.6256043440633717	0	1.0	0.0
5674	0.025515334564541782	0.010778357319696662	0.005779564862068154	0.9933008128453018	None	0.2	1	0.3333333333333333	4	0.8	12	0.20987654320987653	0.8	16	12	0	0	0	1.0	9	9	1.1333333333333333	17	0.0	1.0	-0.09999006401223762	0.5000148699151481	0.028565886997174345	0.5585338504225613	0.17133001454223712	0.9988556337576372	0.7891076219697302	0.9117890492862549	0	1.0	0.0
615	None	None	None	None	None	0	0	0	0	0	0	1.0	0	0	0	0	0	0	1.0	1	1	0.06666666666666667	1	0.0	0	0	0	0	0	0	0	0	0	0	0	0
4461	0.0	0.0	0.0	1.0	None	0	0	0	0	0	0	1.0	0	0	0	0	0	0	1.0	1	1	0.06666666666666667	1	0.0	0	0	0	0	0	0	0	0	0	0	0	0
1996	None	None	None	None	None	0	0	0.23809523809523808	10	0.7049180327868853	43	0.7777777777777778	0.03278688524590164	3	2	59	13	0	1.0	9	9	4.2	63	0.10743801652892562	0.8363636363636363	0.09988650859653289	0.5002598794733754	-0.04169196046723228	0.6808857097700494	0.08240800962116081	0.5692308972536677	0.6404537673885057	0.5856147849356178	1.0	1.0	0.5484136375370298
7198	1.4883161713831766e-06	3.084541487859926e-09	-9.404021338437515e-10	0.9999994581187983	None	0	0	1.0	1	0	0	1.0	0	1	0	0	3	0	0.5	2	1	0.13333333333333333	2	1.0	0	0	0	0	0	0	0	0	0	0	0	0
537	None	None	None	None	None	0	0	1.0	3	0.0	0	0.6666666666666666	0	3	0	0	1	0	0.6666666666666666	2	3	0.26666666666666666	4	1.0	1.0	0	0	0	0	0	0	0	0	0	0	0
5473	0.006540124538334484	0.005336945315835987	-0.0003343533720146771	0.9924790943624149	None	0.2	1	0.3333333333333333	4	0.8	12	0.20987654320987653	0.8	16	12	0	0	0	1.0	9	9	1.1333333333333333	17	0.0	1.0	-0.09999976885860216	0.5000024704802137	0.06565155466725918	0.5729233224196547	0.06021227339826496	0.5635857443743032	0.6882323571290977	0.5456661981894173	0	0.125	0.0
2995	5.822823198874999e-05	3.92855701047711e-07	4.221135715113645e-08	0.9999920794071119	None	0	0	0.38461538461538464	5	0.5882352941176471	10	0.30158730158730157	0.058823529411764705	3	1	15	16	0	0.7777777777777778	7	9	1.2666666666666666	19	0.5	0	0.04094936997455435	0.5062847600020605	5.436749637783835e-09	0.5000000253346567	0.17784193242755272	0.5297462758487703	0.6827597447021608	0.5120198708027205	0.0	0	0.0
3228	0.006510310553297769	0.0013626386857594403	-0.00036041653059151963	0.9776311590203522	None	0.2	1	0.3333333333333333	4	0.8	12	0.20987654320987653	0.8	16	12	0	0	0	1.0	9	9	1.1333333333333333	17	0.0	1.0	-0.21430396671327676	0.9999999999983689	0.055673986132421985	0.6543567398178338	0.02834767398974756	0.6571450482705145	0.9387695819282597	0.9999234021346454	0	1.0	0.0
1469	None	None	None	None	None	0	0	0.20833333333333334	5	0.7647058823529411	26	0.6428571428571429	0.029411764705882353	2	1	33	6	0	0.875	7	8	2.4	36	0.08695652173913043	0.45161290322580644	0.043744291809234497	0.6352195061517294	0.10831679692949825	0.5072478321730236	1.7841530156004072e-05	0.5000019206276954	0.6253964506316821	0.5484868047701692	1.0	1.0	0.3764707518690925
7044	0.03041112874079952	0.019143039465613666	0.01714028599305684	0.9961875292685309	None	0	0	0.3333333333333333	3	0.8181818181818182	9	0.28888888888888886	0.8181818181818182	12	9	0	0	0	0.5555555555555556	5	9	0.8666666666666667	13	0.0	1.0	-0.09927614537897043	0.5006182509848759	-0.054558241283539	0.5333314673841666	0.7084975768482046	0.9476920848373642	0.9760308231776629	0.7332079053768465	0	1.0	0.0
7089	0.0005111559756056301	5.94015406166706e-06	-3.303114462472916e-06	0.9999998933648568	None	0.2	1	0.3333333333333333	4	0.8	12	0.20987654320987653	0.8	16	12	0	0	0	1.0	9	9	1.1333333333333333	17	0.0	1.0	0.0011062653998462574	0.5019291874125315	-0.05173136808077988	0.5342354159872019	-0.15842889902122165	0.9957562852017561	0.659700101504052	0.8661856100917288	0	1.0	0.0
1119	None	None	None	None	None	0	0	0.375	3	0.7777777777777778	7	0.4074074074074074	0.7777777777777778	10	7	0	0	0	0.3333333333333333	3	9	0.7333333333333333	11	0.0	1.0	0.022772889930314285	0.6697125881003626	-0.07797352390883308	0.5807989067103302	0.026779803430007586	0.5972128583378626	0.6603058984686102	0.6167087063975568	0	1.0	0.0
1883	None	None	None	None	None	0	0	0	0	0	0	1.0	0	0	0	0	4	0	1.0	1	1	0.06666666666666667	1	1.0	0	0	0	0	0	0	0	0	0	0	0	0
4214	0.005357310949716389	0.0006350645879528344	-0.00015242797480798155	0.9937236974890458	None	0.25	1	0.36363636363636365	4	0.7857142857142857	11	0.2222222222222222	0.7857142857142857	15	11	0	0	0	0.8888888888888888	9	8	1.0666666666666667	16	0.0	1.0	8.876200904209218e-08	0.500010599851435	1.1265895894238729e-10	0.5000590174499645	0.17827842151221485	0.5683119749744888	0.6985520932528722	0.5229210756386672	0	1.0	0.0
3056	0.011789824916904121	0.004387896791576194	0.0013924907643439015	0.9869938889222863	None	0.25	1	0.4	4	0.75	9	0.25925925925925924	0.75	13	9	0	0	0	0.6666666666666666	6	9	0.9333333333333333	14	0.0	1.0	-0.437948020177939	0.9999999977260146	3.921714879739769e-06	0.5000110500794254	-0.0942831038730514	0.5073898567837086	0.9964436892810902	0.9986995962285021	0	0.3076923076923077	0.0
1048	None	None	None	None	None	0	0	0	0	0	0	1.0	0	0	0	0	3	0	1.0	1	1	0.06666666666666667	1	0.75	0	0	0	0	0	0	0	0	0	0	0	0
5168	0.019665474695338955	0.009683217014804232	-0.0031196185216650157	0.9691784162626231	None	0.16666666666666666	1	0.2857142857142857	4	0.8333333333333334	15	0.2777777777777778	0.7777777777777778	18	14	1	0	0	0.8888888888888888	8	9	1.3333333333333333	20	0.0	0.6666666666666666	0.4034977656088147	0.621430389718769	-0.09980054074418428	0.5109476246187207	0.09998719236782308	0.5006846756224381	0.8878736743809249	0.5450574477217872	0	1.0	0.0
2015	None	None	None	None	None	0	0	1.0	2	0.0	0	0.75	0	1	0	1	5	0	1.0	2	2	0.2	3	1.0	0	0	0	0	0	0	0	0	0	0	0	0
623	None	None	None	None	None	0.5	1	0.5714285714285714	4	0.625	5	0.3333333333333333	0.625	9	5	0	0	0	0.8333333333333334	6	5	0.6666666666666666	10	0.0	0.5	0.06961483588867642	0.5456445885128859	-0.03226385897385556	0.5036393493683884	0.09931032685582311	0.5025620742628784	0.6383887923689457	0.5173175813076175	0	1.0	0.0
7336	0.030662356846028766	0.018978361940319537	0.017472929473506073	0.9963192487822957	None	0	0	0.3333333333333333	3	0.8181818181818182	9	0.28888888888888886	0.8181818181818182	12	9	0	0	0	0.5555555555555556	5	9	0.8666666666666667	13	0.0	1.0	-0.09927614537897043	0.5006182509848759	-0.054558241283539	0.5333314673841666	0.7084975768482046	0.9476920848373642	0.9760308231776629	0.7332079053768465	0	1.0	0.0
4762	0.0	0.0	0.0	0.9999999999999998	None	0	0	0	0	0	0	1.0	0	0	0	0	4	0	1.0	1	1	0.06666666666666667	1	1.0	0	0	0	0	0	0	0	0	0	0	0	0
3032	5.926269038553418e-05	6.399533668496189e-07	2.5347459248332963e-08	0.9999924844467718	None	0	0	0.38461538461538464	5	0.5882352941176471	10	0.30158730158730157	0.058823529411764705	3	1	15	16	0	0.7777777777777778	7	9	1.2666666666666666	19	0.5	0	0.04094936997455435	0.5062847600020605	5.436749637783835e-09	0.5000000253346567	0.17784193242755272	0.5297462758487703	0.6827597447021608	0.5120198708027205	0.0	0	0.0
601	None	None	None	None	None	0	0	0.21052631578947367	8	0.7407407407407407	40	0.691358024691358	0.05555555555555555	6	3	49	0	0	1.0	9	9	3.7333333333333334	56	0.0	0.6122448979591837	0.06463128046577103	0.5345020489490768	3.5903854589542063e-06	0.5020243927128883	0.09997607804779526	0.5003044196800308	0.6020732446725287	0.5122927858687435	0	0.8333333333333334	0.0
4729	0.0	0.0	0.0	0.9999999999999998	None	0	0	0	0	0	0	1.0	0	0	0	0	4	0	1.0	1	1	0.06666666666666667	1	1.0	0	0	0	0	0	0	0	0	0	0	0	0
6401	0.008093622457644263	0.006817901430609998	0.00674276908426775	0.9973933826791547	None	0.2	1	0.3333333333333333	4	0.8	12	0.20987654320987653	0.8	16	12	0	0	0	1.0	9	9	1.1333333333333333	17	0.0	1.0	-0.09999971977667668	0.5000058884692785	0.13703166887586493	0.6676977604361582	-0.49588217700916387	1.0	0.9567024052438589	0.9999998000633485	0	0.875	0.0
3131	0.00010048303705798402	7.258712564715322e-07	6.792645601191286e-07	0.9999703766378057	None	0.3333333333333333	1	0.5	4	0.6666666666666666	6	0.3055555555555556	0.6666666666666666	10	6	0	0	0	1.0	6	6	0.7333333333333333	11	0.0	0.8	5.297733660223538e-05	0.5001185023586852	-0.03002866977913346	0.5032685806286941	0.009374029262269757	0.6509763293259189	0.5753509133421622	0.5528750691560623	0	1.0	0.0
1310	None	None	None	None	None	0	0	0.3333333333333333	2	0.8571428571428571	6	0.36	0.8571428571428571	8	6	0	0	0	1.0	5	5	0.6	9	0.0	0	-0.028531809479507987	0.672973484368467	-0.020238151139806534	0.6842669537513871	0.05855060179988023	0.5281170773170505	0.6502177823879554	0.6308583577525914	0	1.0	0.0
5986	0.006630751081164544	0.0012863113713012773	0.00128462371344528	0.99214795393991	None	0.2	1	0.3333333333333333	4	0.8	12	0.20987654320987653	0.8	16	12	0	0	0	1.0	9	9	1.1333333333333333	17	0.0	1.0	-0.1237035057745246	0.6769211322343222	0.040167367447627486	0.572718870476074	-0.1680622374729937	0.9999999988748465	0.7660659907177498	0.9992633439044404	0	1.0	0.0
3160	0.00038802887393613126	1.528879693838852e-06	4.915614390474319e-07	0.999999960020979	None	0.2	1	0.3333333333333333	4	0.8	12	0.20987654320987653	0.8	16	12	0	0	0	1.0	9	9	1.1333333333333333	17	0.0	1.0	0.046921257520277274	0.6555322863245124	0.09999895916856354	0.5000017014687983	0.079347442384285	0.5593649074886613	0.5608644718221032	0.572978293734127	0	0.9375	0.0
7046	3.997517774158135e-09	3.834573075988152e-09	7.184563475953906e-11	0.9999998940388065	None	0	0	0	0	0	0	1.0	0	0	0	0	1	0	1.0	1	1	0.06666666666666667	1	0.25	0	0	0	0	0	0	0	0	0	0	0	0
6579	0.0014728369320082646	1.2442912485109964e-05	2.5048943313348776e-07	0.9999579880528053	None	0	0	0.25	11	0.7142857142857143	45	0.8024691358024691	0.49206349206349204	41	31	23	0	0	1.0	9	9	4.333333333333333	65	0.0	0.7142857142857143	1.9959873896442198e-14	0.5000000000011958	0.0966940365399807	0.6126046081771799	0.21896524154780517	0.999999999968467	0.800768302402564	0.999728900488556	0	1.0	0.0
1493	None	None	None	None	None	0	0	0	0	0	0	1.0	0	0	0	0	0	0	1.0	1	1	0.06666666666666667	1	0.0	0	0	0	0	0	0	0	0	0	0	0	0
6194	0.003542779111206895	0.0008237543725282741	-0.0006225667779607485	0.9962554047545349	None	0.2	1	0.3333333333333333	4	0.8	12	0.20987654320987653	0.8	16	12	0	0	0	1.0	9	9	1.1333333333333333	17	0.0	1.0	0.09292893293572402	0.5597040898839226	0.02761232605123649	0.5983673174738271	0.09985393239123727	0.5009118792471559	0.5782825069457285	0.5533194619246121	0	1.0	0.0
1097	None	None	None	None	None	0	0	0	0	0	0	1.0	0	0	0	0	4	0	1.0	1	1	0.06666666666666667	1	1.0	0	0	0	0	0	0	0	0	0	0	0	0
5781	3.6541997040082466e-08	3.468111865475103e-08	-2.8128865653890486e-08	0.9999867072202482	None	0.2	1	0.3333333333333333	4	0.8	12	0.20987654320987653	0.8	16	12	0	0	0	1.0	9	9	1.1333333333333333	17	0.0	1.0	0.04629276948109015	0.6546261345429532	0.01830244174336581	0.612620361288082	0.0004294543149184841	0.5089408359317237	0.5976499395422031	0.59335397684988	0	0.9375	0.0
3821	None	None	None	None	None	0.18181818181818182	2	0.5	12	0.45454545454545453	15	0.6481481481481481	0.42424242424242425	26	14	8	0	0	0.6666666666666666	9	6	2.3333333333333335	35	0.0	0.7586206896551724	-0.03788004322725216	0.6770289725752139	7.893400371744293e-14	0.5000000000003912	0.0011964316112020434	0.5152782336209765	0.5922914897665271	0.5663794631887376	0	1.0	0.0
1575	None	None	None	None	None	0.2	1	0.3333333333333333	4	0.8	12	0.20987654320987653	0.8	16	12	0	0	0	1.0	9	9	1.1333333333333333	17	0.0	1.0	0.09994458027690868	0.5012376089160527	0.06493114078781845	0.6028209773231783	-0.0199964838829677	0.6783718559239126	0.6214492775947758	0.5961609760898915	0	1.0	0.0
4439	0.0031253050989533326	0.00054392009642616	-8.829857964743351e-05	0.9961196431277	None	0.2	1	0.3333333333333333	4	0.8	12	0.20987654320987653	0.8	16	12	0	0	0	1.0	9	9	1.1333333333333333	17	0.0	1.0	-0.06205353478255513	0.6659053277518152	-0.09999999990420527	0.5000000051193579	-0.09999987620046782	0.5000035008094786	0.5446014648296565	0.5572262359061034	0	0.125	0.0
6253	0.004941050976192427	0.002776063520257606	-1.3144214240852855e-05	0.9933904397695192	None	0.2	1	0.3333333333333333	4	0.8	12	0.20987654320987653	0.8	16	12	0	0	0	1.0	9	9	1.1333333333333333	17	0.0	1.0	-0.09830149651815132	0.5435523723582389	-0.17690468592037273	0.9999906917930216	0.265787624474716	0.6314346469699378	0.9513077147864921	0.9836848442469521	0	1.0	0.0
7388	1.0598094137531509e-08	9.139158225372141e-09	4.2291942767435774e-10	0.9999988851477307	None	0	0	1.0	1	0	0	1.0	0	0	0	1	6	0	0.5	2	1	0.13333333333333333	2	1.0	0	0	0	0	0	0	0	0	0	0	0	0
448	None	None	None	None	None	0.14285714285714285	1	0.3125	5	0.6818181818181818	15	0.8	0.22727272727272727	9	5	14	1	0	0.8333333333333334	5	6	1.6	24	0.03571428571428571	0.5263157894736842	0.01192706770755179	0.5237929998216597	0.06815892014361494	0.5186465094738973	-0.05807741133687812	0.5030174710167112	0.6263006795523463	0.5151565724176734	1.0	1.0	0.0
6169	0.004786817002194677	0.003988464988573486	0.003942069164014013	0.9851025890792667	None	0.2	1	0.3333333333333333	4	0.8	12	0.20987654320987653	0.8	16	12	0	0	0	1.0	9	9	1.1333333333333333	17	0.0	1.0	0.34380136870556555	0.5525204029494468	0.06148787573063339	0.5776392196636704	0.05854485950668879	0.5421450538619318	0.7939649359728194	0.5574888230214677	0	1.0	0.0
169	None	None	None	None	None	0	0	0	0	0	0	1.0	0	0	0	0	0	0	1.0	1	1	0.06666666666666667	1	0.0	0	0	0	0	0	0	0	0	0	0	0	0
2396	None	None	None	None	None	0.07692307692307693	1	0.27586206896551724	8	0.6829268292682927	28	0.6825396825396826	0.1951219512195122	13	8	29	0	0	0.7777777777777778	9	7	2.8666666666666667	43	0.0	0.5882352941176471	0.03908730211968682	0.5556562854351373	-0.3320961896405432	1.0	0.2286604126573762	0.5839957289519031	0.94883764453119	1.0	0	1.0	0.0
2122	None	None	None	None	None	0	0	0.2777777777777778	10	0.6923076923076923	36	0.75	0.11538461538461539	12	6	41	1	0	0.8888888888888888	8	9	3.6	54	0.0125	0.723404255319149	0.09474820528545584	0.509792860953446	4.04040983573353e-06	0.5000295262665234	-0.0901635511447317	0.5411421705444426	0.6809014746503534	0.5170131106746031	1.0	1.0	0.0
866	None	None	None	None	None	0	0	0.6	3	0.4	2	0.5833333333333334	0	0	0	6	0	0	0.75	4	3	0.4666666666666667	7	0.0	0.5	0	0	0	0	0	0	0	0	0	0	0
434	None	None	None	None	None	0.2	1	0.3333333333333333	4	0.8	12	0.20987654320987653	0.8	16	12	0	0	0	1.0	9	9	1.1333333333333333	17	0.0	1.0	9.034450492297747e-05	0.5225987978216284	7.902762784127648e-27	0.5000000307215231	-0.0999833302116373	0.5000501370381298	0.6157371607284619	0.5075542161062135	0	0.9375	0.0
2837	0.004746821653674838	1.544989596703308e-05	9.923793447947363e-06	0.9999890390189189	None	0	0	0.061224489795918366	3	0.9436619718309859	67	0.9012345679012346	0.014084507042253521	2	1	70	1	0	1.0	9	9	4.866666666666666	73	0.006993006993006993	0.8923076923076924	-0.03021398636893402	0.6649345303476064	0.001517790829734103	0.5028202575969444	0.0992968699413149	0.5010290458845841	0.647501962955952	0.5581325823732288	1.0	1.0	0.0
1437	None	None	None	None	None	0	0	0	0	0	0	1.0	0	0	0	0	3	0	1.0	1	1	0.06666666666666667	1	0.75	0	0	0	0	0	0	0	0	0	0	0	0
174	None	None	None	None	None	0	0	0	0	0	0	1.0	0	0	0	0	3	0	1.0	1	1	0.06666666666666667	1	0.75	0	0	0	0	0	0	0	0	0	0	0	0
5619	0.020639412131398343	0.000759908745112784	-0.00027038089631318353	0.9958084979585452	None	0.2	1	0.3333333333333333	4	0.8	12	0.20987654320987653	0.8	16	12	0	0	0	1.0	9	9	1.1333333333333333	17	0.0	1.0	0.12818073946308245	0.5907063208419482	0.11932987143292464	0.5774536762053228	-0.0013233141788010273	1.0	0.8682257553549108	0.99999914607102	0	1.0	0.0
6820	0.0025193886633688646	0.001024051903093047	-7.407673665084933e-05	0.9948801692658099	None	0.2	1	0.3333333333333333	4	0.8	12	0.20987654320987653	0.8	16	12	0	0	0	1.0	9	9	1.1333333333333333	17	0.0	1.0	-0.0998294654820718	0.5019631317455678	0.19974309306150836	0.6095626254159738	0.0852422202493015	0.5652267484296185	0.774248501874219	0.5593627805953836	0	1.0	0.0
7498	0.0001033861896162949	4.295454241815515e-06	4.25178314930985e-06	0.999995265605046	None	0	0	0.6	3	0.6	3	0.4666666666666667	0.6	6	3	0	1	0	0.6	5	3	0.4666666666666667	7	1.0	1.0	-0.09976168698949986	0.5004174444147229	-0.10402923815016674	0.999985198736789	0.3013817998193907	0.5599343100171098	0.8850960198290064	0.9778557181114943	1.0	1.0	0.0
6481	0.00020612062132780657	1.9122014519105985e-06	1.1866200890194243e-06	0.9999999195067963	None	0.2	1	0.3333333333333333	4	0.8	12	0.20987654320987653	0.8	16	12	0	0	0	1.0	9	9	1.1333333333333333	17	0.0	1.0	5.65930058542004e-16	0.5000000000002218	0.04615179125222163	0.5951708593915397	0.04802030939400976	0.5408486801222924	0.5698911915402343	0.5456345772367773	0	1.0	0.0
5432	0.008182018258944363	0.0062827751514277445	-0.006172019970773606	0.9888676318310127	None	0.2	1	0.3333333333333333	4	0.8	12	0.20987654320987653	0.8	16	12	0	0	0	1.0	9	9	1.1333333333333333	17	0.0	1.0	-0.09999835545571296	0.5000025756533472	0.032494994245212766	0.6001497176066711	0.0998218814049167	0.5025279231851632	0.696624623240004	0.5346287277732497	0	1.0	0.0
1349	None	None	None	None	None	0	0	0.25	1	1.0	3	1.0	0.6666666666666666	3	2	1	5	0	0.2	1	5	0.3333333333333333	5	1.0	0	0.09653517724546949	0.5074625721726985	-0.06435491526571518	0.5056210095664797	-0.044150082813602165	0.5043350351680423	0.6716351414525511	0.5058062445039012	1.0	1.0	0.0
379	None	None	None	None	None	0	0	0	0	0	0	1.0	0	0	0	0	0	0	1.0	1	1	0.06666666666666667	1	0.0	0	0	0	0	0	0	0	0	0	0	0	0
6436	0.0	0.0	0.0	0.9999999999999998	None	0	0	0	0	0	0	1.0	0	0	0	0	4	0	1.0	1	1	0.06666666666666667	1	1.0	0	0	0	0	0	0	0	0	0	0	0	0
5549	0.021411569513184604	0.007733045805858261	0.005916729004259035	0.9938028613819654	None	0	0	0.3333333333333333	3	0.8181818181818182	9	0.28888888888888886	0.8181818181818182	11	9	1	3	0	0.5555555555555556	5	9	0.8666666666666667	13	0.75	1.0	-0.09991421680942794	0.5003930142097198	3.2211672766254094e-09	0.5000000062381663	0.21495667703966953	0.5765794891486212	0.7879704270538698	0.5258369244409815	0.36363636363636365	0.36363636363636365	0.0
715	None	None	None	None	None	0	0	0.75	3	0.3333333333333333	1	0.625	0	0	0	4	5	0	0.5	4	2	0.3333333333333333	5	0.4166666666666667	0.6666666666666666	0	0	0	0	0	0	0	0	0	0	0
4717	0.0	0.0	0.0	1.0	None	0	0	0	0	0	0	1.0	0	0	0	0	0	0	1.0	1	1	0.06666666666666667	1	0.0	0	0	0	0	0	0	0	0	0	0	0	0
5016	2.2440785196612785e-08	6.248118542684207e-11	6.188084396560665e-11	0.9999999999966482	None	0.2	1	0.3333333333333333	4	0.8	12	0.20987654320987653	0.8	16	12	0	0	0	1.0	9	9	1.1333333333333333	17	0.0	1.0	0.0007250348832709775	0.5332833414228974	0.3508788951241299	0.581567043850707	6.532189641126669e-07	0.5001236271093265	0.8391762499963459	0.538509799648708	0	1.0	0.0
6608	0.00032671724857787933	1.1273494912361753e-06	5.172758724953135e-07	0.9999999762503015	None	0.2	1	0.3333333333333333	4	0.8	12	0.20987654320987653	0.8	16	12	0	0	0	1.0	9	9	1.1333333333333333	17	0.0	1.0	2.2165463730301723e-05	0.5000554632371804	0.00012999836139287075	0.5117427478057767	0.06985088383763997	0.5750461263639304	0.5814821349798771	0.5291063145243659	0	1.0	0.0
3241	0.0	0.0	0.0	0.9999999999999998	None	0	0	0	0	0	0	1.0	0	0	0	0	4	0	1.0	1	1	0.06666666666666667	1	1.0	0	0	0	0	0	0	0	0	0	0	0	0
4986	0.0008859811778892057	0.0002804272400744545	0.00026575340823589987	0.9997063060266433	None	0.2	1	0.3333333333333333	4	0.8	12	0.20987654320987653	0.8	16	12	0	0	0	1.0	9	9	1.1333333333333333	17	0.0	1.0	-0.031173112385096263	0.5074742435121998	0.05472799378032796	0.6908272916419065	0.09957960063036446	0.5019131630701924	0.6421595628235885	0.5696722085534494	0	1.0	0.0
2620	0.000976136053327087	6.580243919452608e-05	9.060226742932555e-10	0.999387788672373	None	0.5	1	0.6666666666666666	4	0.5714285714285714	4	0.375	0.5714285714285714	8	4	0	0	0	0.6666666666666666	6	4	0.6	9	0.0	0.6666666666666666	0.03982266690796166	0.6504272520763205	0.24607739244768814	0.5198084764312834	-0.016605974797255597	0.642338353349366	0.7774444772467652	0.6055330173020207	0	1.0	0.0
6328	0.0	0.0	0.0	0.9999999999999998	None	0	0	0	0	0	0	1.0	0	0	0	0	4	0	1.0	1	1	0.06666666666666667	1	1.0	0	0	0	0	0	0	0	0	0	0	0	0
4025	0.005142124978298196	0.0005336595330391862	-0.00040714775259434677	0.9937300403457155	None	0.2	1	0.3333333333333333	4	0.8	12	0.20987654320987653	0.8	16	12	0	0	0	1.0	9	9	1.1333333333333333	17	0.0	1.0	-0.04969335144176771	0.6157143906745925	0.020016428523900974	0.629303766082643	0.2948195660691032	0.6291109839446647	0.8264762081576291	0.624730916387128	0	1.0	0.0
5947	0.025154022032527385	0.010536961584728381	0.006769120638544845	0.993195293682829	None	0.2	1	0.3333333333333333	4	0.8	12	0.20987654320987653	0.8	16	12	0	0	0	1.0	9	9	1.1333333333333333	17	0.0	1.0	-0.09999006401223762	0.5000148699151481	0.028565886997174345	0.5585338504225613	0.17133001454223712	0.9988556337576372	0.7891076219697302	0.9117890492862549	0	1.0	0.0
1848	None	None	None	None	None	0	0	0	0	0	0	1.0	0	0	0	0	4	0	1.0	1	1	0.06666666666666667	1	1.0	0	0	0	0	0	0	0	0	0	0	0	0
4937	0.01605055523157118	0.007347513419710605	0.0055043423895707495	0.9794708723315063	None	0.25	1	0.4	4	0.7692307692307693	10	0.234375	0.7692307692307693	14	10	0	0	0	1.0	8	8	1.0	15	0.0	0.8571428571428571	0.37960953366520966	0.5774679708543673	0.09510863685622292	0.6443953260866119	0.09829035350101951	0.503706294746604	0.8071735937410257	0.5762102884536534	0	1.0	0.0
7532	0.015889610517187656	0.014122809178863405	0.011656025335242792	0.9977107084429649	None	0.2	1	0.3333333333333333	4	0.8	12	0.20987654320987653	0.8	16	12	0	0	0	1.0	9	9	1.1333333333333333	17	0.0	1.0	-0.09999741698226107	0.500004676177652	0.04327789926296287	0.5981029262635376	0.11745420664679287	0.7746441889846067	0.7158285969983763	0.6327663487925063	0	1.0	0.0
6552	0.005578802066881379	0.002556542602572947	0.00039199280094556706	0.9940681074018027	None	0.2	1	0.3333333333333333	4	0.8	12	0.20987654320987653	0.8	16	12	0	0	0	1.0	9	9	1.1333333333333333	17	0.0	1.0	0.08474705272973242	0.5076368315105496	0.043576294912053296	0.6355855374448011	0.11759087399692265	0.9999979470077432	0.6059792411341657	0.9896565540385602	0	1.0	0.0
6027	0.0	0.0	0.0	0.9999999999999998	None	0	0	0	0	0	0	1.0	0	0	0	0	4	0	1.0	1	1	0.06666666666666667	1	1.0	0	0	0	0	0	0	0	0	0	0	0	0
7444	4.746598411861855e-06	4.014773595410974e-08	-5.5570198500123435e-09	0.9999984446245175	None	0.25	1	0.36363636363636365	4	0.7857142857142857	11	0.2222222222222222	0.7857142857142857	15	11	0	0	0	0.8888888888888888	8	9	1.0666666666666667	16	0.0	1.0	-0.09758030742844229	0.5052925310220993	2.0912222260844242e-14	0.5000000273489591	0.00030328785299370406	0.5063292628552306	0.6137350846009836	0.5038740414740697	0	0.2	0.0
2236	None	None	None	None	None	0	0	0.6666666666666666	2	0.0	0	0.6666666666666666	0	2	0	1	2	0	0.6666666666666666	3	2	0.26666666666666666	4	0.5	0	0	0	0	0	0	0	0	0	0	0	0
1647	None	None	None	None	None	0	0	0.6	3	0.6	3	0.4666666666666667	0.6	6	3	0	1	0	0.6	3	5	0.4666666666666667	7	1.0	1.0	0.07293768315386431	0.5798752479180028	-0.008462650848513813	0.5865939142333901	-0.09999992868277044	0.5000006210241611	0.6759914677664373	0.5557806913180492	0.8333333333333334	1.0	0.0
7367	0.00018107976605013652	2.2473223754327805e-06	3.3799461278483196e-07	0.9999999854537025	None	0.2	1	0.3333333333333333	4	0.8	12	0.20987654320987653	0.8	16	12	0	0	0	1.0	9	9	1.1333333333333333	17	0.0	1.0	-0.09999941350755473	0.5000009885462976	0.10852799546482186	0.6393508971391595	0.02999359035287446	0.6281152954260328	0.7106761152485312	0.5903866342170135	0	1.0	0.0
5904	0.01567153198580044	0.0007853291957958668	0.0002267781226558192	0.9822619455482717	None	0.25	1	0.36363636363636365	4	0.7857142857142857	11	0.2222222222222222	0.7857142857142857	15	11	0	0	0	0.8888888888888888	8	9	1.0666666666666667	16	0.0	1.0	0.19955521188097702	0.9999999999999993	0.12526715925924353	0.5972995588228406	-0.4323010379336935	0.9999960361215442	0.994567903215007	0.9999998801301787	0	1.0	0.0
2632	0.0012765429911476486	0.0001172818407702022	0.0001172747705456574	0.9982732562340084	None	0	0	0.25	1	1.0	3	1.0	1.0	4	3	0	3	0	0.2	1	5	0.3333333333333333	5	1.0	0	-0.09514877653128198	0.5120956030613728	-0.097507013526578	0.5030836318981192	-0.09724492456295106	0.5013909244321434	0.504531165145508	0.5055239627087547	0.0	0	0.0
3520	0.00033699111333675125	2.421725325412146e-06	-3.1205564623813954e-07	0.9999898045146037	None	0.04	1	0.2692307692307692	14	0.6666666666666666	50	0.9506172839506173	0.28	33	21	43	0	0	1.0	9	9	5.133333333333334	77	0.0	0.9411764705882353	6.253390522607694e-06	0.5000648083144323	-0.07166344205863504	0.526276374120446	0.09448662370310058	0.546485810280306	0.6682784239879339	0.524309438140757	0	1.0	0.0
3204	0.002466513966430229	0.0003276761534495264	-0.00015178998391760347	0.9977130749989527	None	0	0	0.375	3	0.7777777777777778	7	0.3142857142857143	0.7777777777777778	10	7	0	1	0	0.7142857142857143	5	7	0.7333333333333333	11	1.0	0.6666666666666666	0.010629478354494256	0.6531722855130672	0.26232650801122903	0.5926281513586913	0.09680255049509032	0.5189961287932813	0.7442113969548033	0.5893530433271322	1.0	1.0	0.0
1872	None	None	None	None	None	0	0	0.1951219512195122	8	0.7627118644067796	45	0.8472222222222222	0.05084745762711865	6	3	54	9	0	0.8888888888888888	8	9	4.066666666666666	61	0.08256880733944955	0.9811320754716981	0.09999762627490387	0.6574760942293557	0.1918454521840951	0.7834101197557565	0.05069134229331167	0.5825883703630709	0.6397807363079585	0.6807111543289937	1.0	1.0	0.0
2576	0.0	0.0	0.0	0.9999999999999998	None	0	0	0	0	0	0	1.0	0	0	0	0	4	0	1.0	1	1	0.06666666666666667	1	1.0	0	0	0	0	0	0	0	0	0	0	0	0
5712	2.3560709792533147e-05	3.058556921663926e-08	-1.4657969949100563e-08	0.9999990538246559	None	1.0	1	1.0	4	0.25	1	0.5	0.25	5	1	0	0	0	0.75	4	3	0.4	6	0.0	1.0	5.1015136708322985e-05	0.500315275603951	0.0014572779914671908	0.5225908906132282	0.06665188593519332	0.5532850896112003	0.5691645563299854	0.525447911183751	0	1.0	0.0
1076	None	None	None	None	None	0	0	0.3333333333333333	2	0.8571428571428571	6	0.36	0.8571428571428571	8	6	0	0	0	1.0	5	5	0.6	9	0.0	0	-0.0999999997268666	0.5000000420297883	0.10606360298846092	0.9687939705616255	1.037033089278679e-20	0.5000005918651435	0.7063415991835486	0.7586235135205035	0	1.0	0.0
3068	0.0	0.0	0.0	1.0	None	0	0	0	0	0	0	1.0	0	0	0	0	0	0	1.0	1	1	0.06666666666666667	1	0.0	0	0	0	0	0	0	0	0	0	0	0	0
1322	None	None	None	None	None	0	0	0.4	6	0.5	10	0.3055555555555556	0	2	0	19	14	0	0.8888888888888888	9	8	1.4666666666666666	22	0.35	0.10526315789473684	0	0	0	0	0	0	0	0	0	0	0
3687	0.004182205359520131	0.0014910091616927607	0.0009275785116641366	0.994747425393819	None	0.2	1	0.3333333333333333	4	0.8	12	0.20987654320987653	0.8	16	12	0	0	0	1.0	9	9	1.1333333333333333	17	0.0	1.0	-0.08418883375480693	0.645555824926874	0.03155518168841966	0.6686053210225915	-0.09999999788487593	0.5000000071683549	0.6480504609813449	0.6067842659133804	0	1.0	0.0
7283	0.0	0.0	0.0	0.9999999999999998	None	0	0	0	0	0	0	1.0	0	0	0	0	4	0	1.0	1	1	0.06666666666666667	1	1.0	0	0	0	0	0	0	0	0	0	0	0	0
947	None	None	None	None	None	0.2	1	0.3333333333333333	4	0.8	12	0.20987654320987653	0.8	16	12	0	0	0	1.0	9	9	1.1333333333333333	17	0.0	1.0	-0.02135358616427121	0.6754758478204527	-0.1403107788162517	0.9374083047735006	0.05617282711117003	0.5594345663575312	0.7343271337430276	0.7731417655811055	0	0.0625	0.0
892	None	None	None	None	None	0	0	0.35294117647058826	6	0.5652173913043478	13	0.625	0.391304347826087	14	9	10	0	0	0.625	8	5	1.6666666666666667	25	0.0	0.7	0.06938767074166202	0.592961240103877	-0.0884657701111909	0.9223652583871531	0.07647409993767437	0.6659911280953565	0.6985442113589085	0.7650230542276066	0	0.6428571428571429	0.0
6219	0.000497766279830203	1.2664175130480534e-06	-4.4787061036626566e-07	0.9999959835294466	None	0.16666666666666666	1	0.42857142857142855	6	0.6111111111111112	11	0.7407407407407407	0.6111111111111112	17	11	2	0	0	0.3333333333333333	3	9	1.3333333333333333	20	0.0	0.9411764705882353	-0.09996006413941512	0.5000830870607836	0.06115640012207686	0.5947976793807617	0.09194832947564266	0.5093659931252665	0.6987007484234843	0.5350785700072684	0	1.0	0.0
4538	1.1059280622367392e-05	1.6063346904320573e-06	-4.6324367506747817e-08	0.9955180574604072	None	0	0	0.15789473684210525	3	0.8461538461538461	22	0.5185185185185185	0	0	0	27	15	0	0.6666666666666666	6	9	1.8666666666666667	28	0.25862068965517243	0.3333333333333333	0	0	0	0	0	0	0	0	0	0	0
2883	0.001771284602449617	0.0006141409941333752	-0.00011218953179864203	0.9969082428910159	None	0.25	1	0.5454545454545454	6	0.42857142857142855	6	0.64	0.21428571428571427	7	3	8	5	0	1.0	5	5	1.0666666666666667	16	0.3125	0.9090909090909091	-0.09991921449991172	0.5015808452867431	0.047346173576855916	0.5222813752316041	0.08137697702028783	0.6126021603029674	0.6883620267790733	0.5460170364364344	1.0	1.0	0.0
1939	None	None	None	None	None	0	0	0.5	2	0.75	3	0.6	0.75	5	3	0	2	0	0.4	2	5	0.4	6	1.0	0	-0.09909182697761149	0.5299013525996421	0.058909727071288755	0.6755584239678689	0.0027945008209333136	0.5039582368762761	0.6454724553266619	0.5719158104998463	1.0	1.0	0.0
2801	None	None	None	None	None	0.08333333333333333	2	0.23529411764705882	12	0.7297297297297297	54	0.9382716049382716	0.06756756756756757	15	5	60	1	0	1.0	9	9	5.066666666666666	76	0.008771929824561403	0.9253731343283582	-0.041117605136450186	0.6816265048609074	-0.09828145745585479	0.5303180794388351	0.038956211112780394	0.6011803698580807	0.6792492910322936	0.606117501213551	1.0	1.0	0.0
2634	0.0	0.0	0.0	0.9999999999999998	None	0	0	0	0	0	0	1.0	0	0	0	0	4	0	1.0	1	1	0.06666666666666667	1	1.0	0	0	0	0	0	0	0	0	0	0	0	0
7053	None	None	None	None	None	0	0	0.2777777777777778	5	0.7083333333333334	17	0.7222222222222222	0.08333333333333333	5	2	20	3	0	1.0	6	6	1.7333333333333334	26	0.07317073170731707	0.3	-0.09777624436990884	0.5029678010518411	-0.09990022901394059	0.5007760485510578	0.17182770797481223	0.5441017133482497	0.781162149504982	0.5159813888405858	1.0	1.0	0.0
1993	None	None	None	None	None	0.05555555555555555	1	0.34210526315789475	13	0.5925925925925926	32	0.691358024691358	0.3888888888888889	32	21	23	1	0	1.0	9	9	3.7333333333333334	56	0.02564102564102564	0.723404255319149	-0.05577418376495038	0.544159509602921	9.435529721324832e-12	0.5196487512764326	4.202950992597167e-05	0.5422671996683792	0.5672869116710744	0.5353748185714647	0.96875	1.0	0.0
5078	0.0027931572274357565	0.0005622821476382492	-2.725754467943731e-05	0.9956570219979382	None	0.2	1	0.3333333333333333	4	0.8	12	0.20987654320987653	0.8	16	12	0	0	0	1.0	9	9	1.1333333333333333	17	0.0	1.0	0.008182741066061722	0.5669630527448843	0.24832422062654985	0.607107138208018	0.06484053960627763	0.6036426170549944	0.7305804774355116	0.5926911796032143	0	1.0	0.0
277	None	None	None	None	None	0	0	0.5	3	0.6666666666666666	4	0.4	0.6666666666666666	7	4	0	1	0	0.8	4	5	0.5333333333333333	8	1.0	0.6666666666666666	-0.347701670471754	0.751390421912703	0.23182787748471467	0.7672118996764371	0.016235215543634406	0.5672392877604256	0.925297366331807	0.7019130127142779	0.0	0.14285714285714285	0.0
331	None	None	None	None	None	0.5	1	0.6666666666666666	4	0.5	3	0.4	0.5	7	3	0	0	0	0.8	4	5	0.5333333333333333	8	0.0	0.6666666666666666	-0.09123821635851619	0.5429230628504059	0.08154220173490694	0.5246285183416305	0.04773711955049065	0.690618262305361	0.6927518586519229	0.5885336893149815	0	0.8571428571428571	0.0
640	None	None	None	None	None	0.05	1	0.30952380952380953	13	0.6166666666666667	37	0.7654320987654321	0.2	22	12	39	8	0	1.0	9	9	4.133333333333334	62	0.1111111111111111	0.7924528301886793	0.03797662949180989	0.6175098348890736	-0.07588280377524567	0.9999925554166548	0.03108531102200233	0.5919585355569974	0.7323953507377552	0.9855098796140538	1.0	0.9090909090909091	0.26875214619490384
6231	0.0004953363837902698	4.229872080259677e-06	3.862515283322252e-06	0.9999999356634423	None	0.2	1	0.3333333333333333	4	0.8	12	0.20987654320987653	0.8	16	12	0	0	0	1.0	9	9	1.1333333333333333	17	0.0	1.0	4.133682014353215e-08	0.5000036217927479	-0.030228812995378718	0.5140884639380054	0.17918883317801282	0.5951021390662218	0.7159056624444748	0.5367238719929603	0	1.0	0.0
2477	None	None	None	None	None	0	0	0.20930232558139536	9	0.7580645161290323	47	0.7901234567901234	0.1935483870967742	18	12	45	4	0	1.0	9	9	4.266666666666667	64	0.045454545454545456	0.7931034482758621	0.06919310256871708	0.6492737056803474	-0.029280604508145413	0.6746644481908856	0.03585824078706305	0.5618678214807058	0.650137666455289	0.6297903497269591	0.9722222222222222	1.0	0.7171867230941205
3578	0.015751107075921447	0.003063096463073046	0.0008927792071140733	0.9908380956381341	None	0.2	1	0.3333333333333333	4	0.8	12	0.20987654320987653	0.8	16	12	0	0	0	1.0	9	9	1.1333333333333333	17	0.0	1.0	-0.14530499745367473	0.6879774127704751	0.09998409573921825	0.5000166639402558	0.10959824805800691	0.5938219823384518	0.7550312092086369	0.5963256393901145	0	1.0	0.0
3501	0.0	0.0	0.0	0.9999999999999998	None	0	0	0	0	0	0	1.0	0	0	0	0	4	0	1.0	1	1	0.06666666666666667	1	1.0	0	0	0	0	0	0	0	0	0	0	0	0
6050	0.011574338033912644	0.00806988299126829	-0.007590575453357019	0.9948226047287629	None	0.2	1	0.3333333333333333	4	0.8	12	0.20987654320987653	0.8	16	12	0	0	0	1.0	9	9	1.1333333333333333	17	0.0	1.0	-0.09999836268896739	0.5000046305678465	0.12682297449700633	0.5989498408612745	-0.21645679019076008	0.9999736739150172	0.884187618412307	0.9746346334650916	0	1.0	0.0
1759	None	None	None	None	None	0	0	0.3333333333333333	2	0.8571428571428571	6	0.36	0.8571428571428571	8	6	0	0	0	1.0	5	5	0.6	9	0.0	0	8.84095574534719e-08	0.5013318018728737	0.08494634209815724	0.5438313847887489	0.08677668271695241	0.536925947459602	0.6002457181407789	0.5273956321679455	0	1.0	0.0
2944	0.0	0.0	0.0	0.9999999999999998	None	0	0	0	0	0	0	1.0	0	0	0	0	4	0	1.0	1	1	0.06666666666666667	1	1.0	0	0	0	0	0	0	0	0	0	0	0	0
7187	0.02985011096877949	0.018983907919658014	0.017478947775383863	0.9963189193355478	None	0	0	0.3333333333333333	3	0.8181818181818182	9	0.28888888888888886	0.8181818181818182	12	9	0	0	0	0.5555555555555556	5	9	0.8666666666666667	13	0.0	1.0	-0.09927614537897043	0.5006182509848759	-0.054558241283539	0.5333314673841666	0.7084975768482046	0.9476920848373642	0.9760308231776629	0.7332079053768465	0	1.0	0.0
2732	None	None	None	None	None	0.16666666666666666	2	0.37037037037037035	10	0.631578947368421	24	0.49382716049382713	0.3684210526315789	23	14	16	0	0	1.0	9	9	2.6666666666666665	40	0.0	0.8387096774193549	0.05658214767566393	0.5627912788509958	-0.0269180506328341	0.6783668730640622	0.1518267317126521	0.6197454441049446	0.6574363006343648	0.6214594780422249	0	0	0.0
2295	None	None	None	None	None	0	0	0	0	0	0	1.0	0	0	0	0	4	0	1.0	1	1	0.06666666666666667	1	1.0	0	0	0	0	0	0	0	0	0	0	0	0
153	None	None	None	None	None	0.2	1	0.3333333333333333	4	0.8	12	0.20987654320987653	0.8	16	12	0	0	0	1.0	9	9	1.1333333333333333	17	0.0	1.0	6.247537162186068e-06	0.5014877978489365	0.02647008276997461	0.5938858501750782	2.9452040100992356e-05	0.5005823151703662	0.5310256343955086	0.5323159992974098	0	1.0	0.0
3559	1.205271070575718e-07	1.1607844035074831e-07	4.18955832030037e-11	0.9999844071244592	None	0	0	0.018518518518518517	1	1.0	79	1.0	0	0	0	80	0	0	1.0	9	9	5.4	81	0.0	1.0	0	0	0	0	0	0	0	0	0	0	0
4577	0.007505548484166412	0.0020655364052593827	-0.00021906596398536162	0.984791345745853	None	0.2	1	0.3333333333333333	4	0.8	12	0.20987654320987653	0.8	16	12	0	0	0	1.0	9	9	1.1333333333333333	17	0.0	1.0	0.24001895722250816	0.6073338137659035	0.03173520509456943	0.564640813509446	-0.0999875514573793	0.5018264506896167	0.8027485685713339	0.5583531300781229	0	1.0	0.0
6664	1.2159562307814232e-07	9.271655785666636e-08	6.212203224318511e-11	0.9999774566835999	None	0	0	0.018518518518518517	1	1.0	79	1.0	0	0	0	80	0	0	1.0	9	9	5.4	81	0.0	1.0	0	0	0	0	0	0	0	0	0	0	0
2789	0.015740370286744878	0.003247066921648443	0.0011462309943817987	0.9908397411967269	None	0.2	1	0.3333333333333333	4	0.8	12	0.20987654320987653	0.8	16	12	0	0	0	1.0	9	9	1.1333333333333333	17	0.0	1.0	-0.14530499745367473	0.6879774127704751	0.09998409573921825	0.5000166639402558	0.10959824805800691	0.5938219823384518	0.7550312092086369	0.5963256393901145	0	1.0	0.0
2361	None	None	None	None	None	0	0	0.5	2	0.75	3	0.6	0.75	5	3	0	0	0	0.4	5	2	0.4	6	0.0	0	1.355166722467923e-06	0.5003847306185452	0.01852260249283088	0.6011992491291341	0.09867861913104678	0.609408607745934	0.6149905737704068	0.5709210845763572	0	1.0	0.0
2959	0.0012059184852692547	0.0001387132283383104	-0.00013796197987029412	0.9986256015975168	None	0.2	1	0.3333333333333333	4	0.8	12	0.20987654320987653	0.8	16	12	0	0	0	1.0	9	9	1.1333333333333333	17	0.0	1.0	0.050966699631580945	0.6601256662057909	-0.0577499109463833	0.5760768623235163	-0.04799981773320871	0.5159482458221282	0.6335352582390742	0.585352616265651	0	0.5	0.0
1884	None	None	None	None	None	0	0	0.3333333333333333	3	0.8181818181818182	9	0.28888888888888886	0.8181818181818182	12	9	0	1	0	0.5555555555555556	5	9	0.8666666666666667	13	1.0	1.0	-0.5895843710023414	1.0	-0.02190663021473042	0.6886234180246066	0.0999772807997843	0.500077683203525	0.9794014696573232	1.0	1.0	0.75	0.0
3804	0.012317764840740732	0.0014093030325093448	0.0006745240604653744	0.9945917445011221	None	0.08333333333333333	1	0.37037037037037035	10	0.5789473684210527	22	0.7407407407407407	0.2894736842105263	20	11	19	0	0	0.6666666666666666	6	9	2.6666666666666665	40	0.0	0.8571428571428571	0.30473437563084416	0.7250492789765214	0.09803895714878663	0.5574116226779843	-0.09999696052898936	0.5000774165884206	0.8394643655491303	0.5987374093859722	0	0.9	0.0
3262	0.0	0.0	0.0	1.0	None	0	0	0	0	0	0	1.0	0	0	0	0	0	0	1.0	1	1	0.06666666666666667	1	0.0	0	0	0	0	0	0	0	0	0	0	0	0
3472	9.186554237451724e-05	4.895224552738126e-07	4.261862402195128e-07	0.99998724165424	None	0.09523809523809523	2	0.3181818181818182	14	0.625	40	0.8148148148148148	0.125	20	8	45	6	0	1.0	9	9	4.4	66	0.07317073170731707	0.8333333333333334	4.6169170420921886e-05	0.5007184744332128	-0.033678723406688184	0.5078086691455944	0.08202542246594495	0.5903703398250628	0.6194836880533356	0.5332514885733586	1.0	1.0	0.0
1270	None	None	None	None	None	0	0	0.5	1	1.0	1	1.0	1.0	2	1	0	2	0	0.3333333333333333	3	1	0.2	3	0.6666666666666666	0	0.09052767115390678	0.5230748435133344	0.001976143287967196	0.5020223378409667	0.09581673691312535	0.5008891326000544	0.6063624061085419	0.5086667080260209	1.0	1.0	0.0
5251	0.0003507374926398509	0.0002410792719739145	0.00024104905249798734	0.9989431955093666	None	0.25	1	0.4	4	0.7692307692307693	10	0.234375	0.7692307692307693	14	10	0	0	0	1.0	8	8	1.0	15	0.0	0.8571428571428571	-0.09999790433269036	0.5000033514532429	0.041045477044402034	0.5130295930991192	0.027136321650122208	0.50770565027266	0.6537133536723997	0.5069136111901464	0	1.0	0.0
5730	0.0009772022464047444	0.00018860266590389044	0.0001151989435506357	0.995964090851985	None	0.26666666666666666	4	0.3333333333333333	11	0.7021276595744681	33	0.6049382716049383	0.7021276595744681	44	33	4	0	0	1.0	9	9	3.2666666666666666	49	0.0	1.0	-0.09999643808903379	0.500017912030645	0.053059844048778323	0.5844577622396224	0.04147229018773459	0.5302420373722341	0.67101752799615	0.5384479399721527	0	1.0	0.0
6980	0.005505359396426389	0.00035221855473144	-1.1002222962020378e-05	0.9921801899818941	None	0.3333333333333333	1	0.4444444444444444	4	0.7272727272727273	8	0.2708333333333333	0.7272727272727273	12	8	0	0	0	0.75	8	6	0.8666666666666667	13	0.0	0.8571428571428571	-0.07263406416347613	0.5533463725962666	0.08884950048313445	0.5826460014835911	0.060205428289863305	0.994854634200011	0.6877010098921896	0.8740715825151864	0	1.0	0.0
4315	0.0014992355230493356	0.0001223192751890869	0.0001178500897939808	0.9953117183567434	None	0	0	0.3333333333333333	2	0.8571428571428571	6	0.36	0.8571428571428571	8	6	0	2	0	1.0	5	5	0.6	9	1.0	0	0.004455305487684379	0.5047842582024196	0.030254859387313465	0.6684747538315402	-0.09440764957149006	0.5625578947286054	0.6457510592271727	0.5802973085181169	1.0	1.0	0.0
5495	0.0	0.0	0.0	0.9999999999999998	None	0	0	0	0	0	0	1.0	0	0	0	0	4	0	1.0	1	1	0.06666666666666667	1	1.0	0	0	0	0	0	0	0	0	0	0	0	0
4002	0.012249071580798557	0.004488624584494134	0.0014012204847172547	0.9868579780084573	None	0.25	1	0.4	4	0.75	9	0.25925925925925924	0.75	13	9	0	0	0	0.6666666666666666	6	9	0.9333333333333333	14	0.0	1.0	-0.437948020177939	0.9999999977260146	3.921714879739769e-06	0.5000110500794254	-0.0942831038730514	0.5073898567837086	0.9964436892810902	0.9986995962285021	0	0.3076923076923077	0.0
1831	None	None	None	None	None	0	0	0.018518518518518517	1	1.0	79	1.0	0	0	0	80	0	0	1.0	9	9	5.4	81	0.0	1.0	0	0	0	0	0	0	0	0	0	0	0
308	None	None	None	None	None	0	0	0.5714285714285714	4	0.375	3	0.5555555555555556	0.125	4	1	5	5	0	0.5	3	6	0.6666666666666666	10	0.45454545454545453	0	0.20419008183329462	0.5735804331400961	0.0010816591707818578	0.5027817637781031	0.00742724117132078	0.5651811124397031	0.7198872531354495	0.5473426060546487	1.0	1.0	0.0
3577	0.0012437275298237767	6.580281303605129e-05	-5.4831155608885705e-05	0.9984679670890939	None	0.2	1	0.3333333333333333	4	0.8	12	0.20987654320987653	0.8	16	12	0	0	0	1.0	9	9	1.1333333333333333	17	0.0	1.0	-0.020027648884971085	0.6614003074528363	4.1776148410760515e-07	0.5012259316476833	-0.019389816544582526	0.6608425005792041	0.5989857530250291	0.609965006203109	0	0.25	0.0
2192	None	None	None	None	None	0	0	0	0	0	0	1.0	0	0	0	0	4	0	1.0	1	1	0.06666666666666667	1	1.0	0	0	0	0	0	0	0	0	0	0	0	0
6526	0.004331812948898778	0.0024718879920720017	0.0013861306833751943	0.9928095644083903	None	0.2	1	0.3333333333333333	4	0.8	12	0.20987654320987653	0.8	16	12	0	0	0	1.0	9	9	1.1333333333333333	17	0.0	1.0	-0.09991175456565168	0.500088801154439	0.057179614205657835	0.5783181023301904	0.07626866834506653	0.5978776543475085	0.6850507513075894	0.5591268714973401	0	1.0	0.0
4047	0.008993229930410636	0.001267947961036322	0.0010133270743242792	0.992393084114067	None	0.2	1	0.3333333333333333	4	0.8	12	0.20987654320987653	0.8	16	12	0	0	0	1.0	9	9	1.1333333333333333	17	0.0	1.0	0.11956079178087378	0.6433888965470832	0.09858735786464126	0.6346472663179121	0.09999455452515642	0.5002371936278541	0.561517132265333	0.5941350357586096	0	1.0	0.0
6355	0.0002120427800831144	2.0041109239456512e-06	1.2402641999787022e-06	0.9999984770798859	None	0.25	1	0.36363636363636365	4	0.7857142857142857	11	0.2222222222222222	0.7857142857142857	15	11	0	0	0	0.8888888888888888	8	9	1.0666666666666667	16	0.0	1.0	-0.09973775009424035	0.5002588016841547	0.006078938552943421	0.5773803504388294	0.09747138400783739	0.5272887638465978	0.6910895838860082	0.5351359485640568	0	0	0.0
2256	None	None	None	None	None	0	0	0.2727272727272727	9	0.6595744680851063	31	0.6805555555555556	0.10638297872340426	11	5	37	0	0	0.8888888888888888	8	9	3.2666666666666666	49	0.0	0.6976744186046512	-0.029754006034694535	0.5443826590490211	0.08621083586537376	0.5690240990061419	0.04183991393345639	0.5287198704189344	0.6210157860149697	0.5474299465975729	0	0.36363636363636365	0.0
3603	0.0	0.0	0.0	1.0	None	0	0	0	0	0	0	1.0	0	0	0	0	0	0	1.0	1	1	0.06666666666666667	1	0.0	0	0	0	0	0	0	0	0	0	0	0	0
915	None	None	None	None	None	0.2	1	0.3333333333333333	4	0.8	12	0.20987654320987653	0.8	16	12	0	0	0	1.0	9	9	1.1333333333333333	17	0.0	1.0	-0.010989964922404283	0.9790518159045938	0.03433566807274072	0.6604798717295659	0.09999993922757948	0.5000009853103319	0.7534120991231614	0.8180696146119213	0	1.0	0.0
3608	0.00430220924719836	0.0015312652294802113	0.0009180800361584766	0.995010079125525	None	0.2	1	0.3333333333333333	4	0.8	12	0.20987654320987653	0.8	16	12	0	0	0	1.0	9	9	1.1333333333333333	17	0.0	1.0	-0.08418883375480693	0.645555824926874	0.03155518168841966	0.6686053210225915	-0.09999999788487593	0.5000000071683549	0.6480504609813449	0.6067842659133804	0	1.0	0.0
2010	None	None	None	None	None	0	0	0	0	0	0	1.0	0	0	0	0	4	0	1.0	1	1	0.06666666666666667	1	1.0	0	0	0	0	0	0	0	0	0	0	0	0
4697	0.011419563640179388	0.005362414065263982	0.005346985545364442	0.9827400948815624	None	0.2	1	0.3333333333333333	4	0.8	12	0.20987654320987653	0.8	16	12	0	0	0	1.0	9	9	1.1333333333333333	17	0.0	1.0	-0.09999381816066136	0.5000260196849772	0.08526573428000905	0.5460591312373415	-0.019646370845628876	0.9986541822607096	0.8720791724849947	0.9059158689178339	0	1.0	0.0
7359	0.00010179646921050701	1.1627010492024244e-06	7.084932003997392e-07	0.9999999947759399	None	0.2	1	0.3333333333333333	4	0.8	12	0.20987654320987653	0.8	16	12	0	0	0	1.0	9	9	1.1333333333333333	17	0.0	1.0	-0.0999988585392442	0.5000024969120126	0.04518558165767086	0.5748352202565622	0.01360404988080903	0.5656984975244125	0.6508242991915382	0.547022203597763	0	1.0	0.0
535	None	None	None	None	None	0	0	0	0	0	0	1.0	0	0	0	0	0	0	1.0	1	1	0.06666666666666667	1	0.0	0	0	0	0	0	0	0	0	0	0	0	0
976	None	None	None	None	None	0	0	0.2857142857142857	2	0.875	7	0.4166666666666667	0.375	4	3	5	6	0	0.6666666666666666	6	4	0.6666666666666666	10	0.46153846153846156	0	-0.07793238566501044	0.5206682722283954	-0.15834031823170772	0.5202394546877039	0.46142989286773445	1.0	0.9615597505240692	0.9999999999999858	1.0	1.0	0.0
6569	0.0	0.0	0.0	0.9999999999999998	None	0	0	0	0	0	0	1.0	0	0	0	0	4	0	1.0	1	1	0.06666666666666667	1	1.0	0	0	0	0	0	0	0	0	0	0	0	0
2359	None	None	None	None	None	0	0	0.3333333333333333	1	1.0	2	1.0	0	1	0	2	2	0	1.0	2	2	0.26666666666666666	4	0.2857142857142857	0	0	0	0	0	0	0	0	0	0	0	0
207	None	None	None	None	None	0.1	2	0.23809523809523808	10	0.7333333333333333	44	0.7654320987654321	0.16666666666666666	17	10	44	6	0	1.0	9	9	4.133333333333334	62	0.07058823529411765	0.8888888888888888	-0.005106653060540921	0.6735991919757254	0.09897813723727436	0.5015550507078244	0.09999990690214024	0.5000006321108306	0.6207674471554145	0.5605950307200805	0.7352941176470589	1.0	0.0
3766	0.0	0.0	0.0	0.9999999999999998	None	0	0	0	0	0	0	1.0	0	0	0	0	4	0	1.0	1	1	0.06666666666666667	1	1.0	0	0	0	0	0	0	0	0	0	0	0	0
4851	0.00853785604896171	0.005773905881825249	0.0024512847206041347	0.9878961297133619	None	0.25	1	0.36363636363636365	4	0.7857142857142857	11	0.2222222222222222	0.7857142857142857	15	11	0	0	0	0.8888888888888888	8	9	1.0666666666666667	16	0.0	1.0	0.3504017099792008	0.5859816632508168	0.03850589507009455	0.663086802241303	0.06291327730427407	0.5697832099444766	0.8007092027886212	0.6071008219943654	0	1.0	0.0
143	None	None	None	None	None	0	0	0	0	0	0	1.0	0	0	0	0	3	0	1.0	1	1	0.06666666666666667	1	0.75	0	0	0	0	0	0	0	0	0	0	0	0
6257	None	None	None	None	None	0.041666666666666664	1	0.16	8	0.8472222222222222	61	0.9135802469135802	0.1388888888888889	16	10	57	0	0	1.0	9	9	4.933333333333334	74	0.0	0.9846153846153847	0.1261372739107855	0.5308878703836736	-0.0510972159320191	0.521339741832937	-0.3127119094882082	0.8357156724687385	0.8560302241593322	0.6483824310473865	0	1.0	0.0
6082	0.0002972472368283294	1.1466619278029e-06	-1.0414176810491694e-06	0.99999491956353	None	0.25	1	0.36363636363636365	4	0.7857142857142857	11	0.2222222222222222	0.7857142857142857	15	11	0	0	0	0.8888888888888888	8	9	1.0666666666666667	16	0.0	1.0	-0.037443726277857456	0.5054143867671607	0.046335979192839126	0.6040061767171306	0.019505487854977795	0.662086134993062	0.629075749722915	0.5919782984637115	0	1.0	0.0
7513	0.0004042469696694853	2.480343505886554e-06	1.2680553618530534e-06	0.9999985203178612	None	0.25	1	0.36363636363636365	4	0.7857142857142857	11	0.2222222222222222	0.7857142857142857	15	11	0	0	0	0.8888888888888888	8	9	1.0666666666666667	16	0.0	1.0	-0.09959087150747054	0.5018579265462277	3.9483821728420525e-11	0.5000313326600033	-0.15651396445103463	0.998162750384009	0.6910392684498461	0.891071656230689	0	1.0	0.0
4707	0.0028786723874500418	0.0007172730425852423	0.0007039530507454336	0.9946565274942751	None	0.25	2	0.3684210526315789	7	0.6538461538461539	17	0.7	0.5769230769230769	21	15	6	0	0	0.625	5	8	1.8666666666666667	28	0.0	0.6086956521739131	-0.09233450981442945	0.604819817843611	-0.09999804222892493	0.5006284554175747	0.05576930676109317	0.5688439710192968	0.6662954259933968	0.5585007348733765	0	1.0	0.0
461	None	None	None	None	None	0	0	0.3333333333333333	2	0.8571428571428571	6	0.36	0.8571428571428571	8	6	0	2	0	1.0	5	5	0.6	9	1.0	0	0.059200456882599964	0.5690487274539185	0.07723513301198533	0.5891989804416948	0.14335240115703993	0.5221644181581532	0.6114387195671058	0.5603166551915474	1.0	1.0	0.0
5858	0.01541596281782949	0.013717811730577652	0.011321417855047058	0.9977034927877726	None	0.2	1	0.3333333333333333	4	0.8	12	0.20987654320987653	0.8	16	12	0	0	0	1.0	9	9	1.1333333333333333	17	0.0	1.0	-0.09999741698226107	0.500004676177652	0.04327789926296287	0.5981029262635376	0.11745420664679287	0.7746441889846067	0.7158285969983763	0.6327663487925063	0	1.0	0.0
659	None	None	None	None	None	0	0	0.16666666666666666	7	0.8032786885245902	49	0.7777777777777778	0.14754098360655737	14	9	48	6	0	1.0	9	9	4.2	63	0.06315789473684211	0.8214285714285714	0.011494554588591374	0.5293177800892355	-0.043424917578091256	0.5132118586249655	-0.09986522656297551	0.507803710746122	0.6118707633219954	0.5167839344437681	1.0	0.9285714285714286	0.0
2259	None	None	None	None	None	0	0	0.3333333333333333	1	1.0	2	1.0	0	1	0	2	2	0	1.0	2	2	0.26666666666666666	4	0.2857142857142857	0	0	0	0	0	0	0	0	0	0	0	0
6997	0.0007040703500477651	2.309205394718106e-06	1.8132646902634462e-06	0.9999999733039764	None	0.2	1	0.3333333333333333	4	0.8	12	0.20987654320987653	0.8	16	12	0	0	0	1.0	9	9	1.1333333333333333	17	0.0	1.0	-0.0996428351002231	0.5009960492078446	-0.09830054238806386	0.5860540072873324	-0.15112740956598536	0.5363558951272948	0.5612479885631126	0.5413504498457161	0	0.8125	0.0
1116	None	None	None	None	None	0.25	1	0.4	4	0.6666666666666666	8	0.4666666666666667	0.6666666666666666	12	8	1	2	0	0.8333333333333334	5	6	0.9333333333333333	14	1.0	0.2222222222222222	0.05808537381085836	0.52247162044388	0.01112673533693803	0.6659990933502593	0.018976813235822204	0.5734336387762533	0.5891494590196972	0.5887148847948609	1.0	1.0	0.0
6421	0.0007740218850103926	0.0005060278756099411	-4.754031333815188e-05	0.9982517580195646	None	0.25	1	0.36363636363636365	4	0.7857142857142857	11	0.2222222222222222	0.7857142857142857	15	11	0	0	0	0.8888888888888888	8	9	1.0666666666666667	16	0.0	1.0	-0.09999946764306752	0.5000005498981483	-0.09959247533268545	0.5244862536188138	-0.014698131432718814	0.6547331202325241	0.5943739469876271	0.5611864385698802	0	1.0	0.0
861	None	None	None	None	None	0	0	0	0	0	0	1.0	0	0	0	0	0	0	1.0	1	1	0.06666666666666667	1	0.0	0	0	0	0	0	0	0	0	0	0	0	0
932	None	None	None	None	None	0	0	0.42857142857142855	3	0.75	6	0.5555555555555556	0.75	9	6	0	1	0	0.2222222222222222	9	2	0.6666666666666666	10	1.0	1.0	-0.035812092091412506	0.6449768187818615	0.018222720021931576	0.6623251841065336	0.09934127152098196	0.5846344379089907	0.6539970278348815	0.6312331723481456	1.0	1.0	0.0
6728	3.806811690676297e-05	6.664981890853418e-08	9.542795879373281e-09	0.9999983934259749	None	0.25	1	0.4	4	0.7692307692307693	10	0.23809523809523808	0.7692307692307693	14	10	0	0	0	0.7777777777777778	7	9	1.0	15	0.0	1.0	-0.09895226470769809	0.5028003400057369	-0.09803046769831134	0.5907816458334547	0.0028717229022401794	0.529390211684554	0.6172299023370257	0.5412473480420757	0	1.0	0.0
963	None	None	None	None	None	0	0	0.5	2	0.75	3	0.6	0.75	5	3	0	0	0	0.4	2	5	0.4	6	0.0	0	0.09997707340642889	0.5000417397194206	0.004202862123701674	0.5432355524812631	0.09998375944348845	0.5019942765841734	0.6109957469994511	0.5151219955937418	0	1.0	0.0
178	None	None	None	None	None	0.2	2	0.36363636363636365	8	0.6774193548387096	21	0.4074074074074074	0.6451612903225806	28	20	4	0	0	1.0	9	9	2.2	33	0.0	0.75	6.855368376200068e-13	0.5002650635248868	0.09959901223517809	0.5009584895313498	-0.0529196242615118	0.5334273335155677	0.6530836437203479	0.511564878132237	0	0.9642857142857143	0.0
4872	0.01390479865630939	0.004024087754890745	0.0040236600736023006	0.9953720852490348	None	0.25	1	0.36363636363636365	4	0.7857142857142857	11	0.2222222222222222	0.7857142857142857	15	11	0	0	0	0.8888888888888888	9	8	1.0666666666666667	16	0.0	1.0	-0.0873433798405947	0.5480761065253736	0.3151347599476847	0.5835751643891179	0.19042006566435993	0.6387427722292053	0.8398617388865686	0.5906757867532714	0	1.0	0.0
351	None	None	None	None	None	0	0	0.3333333333333333	3	0.8181818181818182	9	0.28888888888888886	0.8181818181818182	12	9	0	1	0	0.5555555555555556	5	9	0.8666666666666667	13	1.0	1.0	-0.00838362625539077	0.6494073456710824	0.047400927075716505	0.5417561095353105	-1.4221482943246861	0.9975344822861267	0.9987929374018589	0.9057015262857433	0.25	0.4166666666666667	0.0
3099	0.0	0.0	0.0	1.0	None	0	0	0	0	0	0	1.0	0	0	0	0	0	0	1.0	1	1	0.06666666666666667	1	0.0	0	0	0	0	0	0	0	0	0	0	0	0
5099	1.3712174275620184e-07	1.347403986487457e-07	1.2059406344440956e-07	0.9999785222813382	None	0	0	0.07142857142857142	3	0.9344262295081968	57	0.875	0	0	0	62	9	0	0.8888888888888888	9	8	4.2	63	0.0703125	0.8928571428571429	0	0	0	0	0	0	0	0	0	0	0
7349	0.0	0.0	0.0	0.9999999999999998	None	0	0	0	0	0	0	1.0	0	0	0	0	4	0	1.0	1	1	0.06666666666666667	1	1.0	0	0	0	0	0	0	0	0	0	0	0	0
2697	0.0	0.0	0.0	0.9999999999999998	None	0	0	0	0	0	0	1.0	0	0	0	0	4	0	1.0	1	1	0.06666666666666667	1	1.0	0	0	0	0	0	0	0	0	0	0	0	0
2166	None	None	None	None	None	0	0	0	0	0	0	1.0	0	0	0	0	1	0	1.0	1	1	0.06666666666666667	1	0.25	0	0	0	0	0	0	0	0	0	0	0	0
3019	7.883170111842455e-05	5.92542748748073e-07	5.855038001653705e-07	0.9998518863398651	None	0.5	1	0.5714285714285714	4	0.625	5	0.3333333333333333	0.625	9	5	0	0	0	0.8333333333333334	6	5	0.6666666666666666	10	0.0	1.0	0.09999659863956424	0.5000310741282286	-0.0914278214803357	0.5120745991872392	-0.03070282534931191	0.5096085444128255	0.689038440446612	0.5072387438116881	0	1.0	0.0
1446	None	None	None	None	None	0	0	0	0	0	0	1.0	0	0	0	0	0	0	1.0	1	1	0.06666666666666667	1	0.0	0	0	0	0	0	0	0	0	0	0	0	0
6956	0.0	0.0	0.0	0.9999999999999998	None	0	0	0	0	0	0	1.0	0	0	0	0	4	0	1.0	1	1	0.06666666666666667	1	1.0	0	0	0	0	0	0	0	0	0	0	0	0
5370	0.0	0.0	0.0	0.9999999999999998	None	0	0	0	0	0	0	1.0	0	0	0	0	4	0	1.0	1	1	0.06666666666666667	1	1.0	0	0	0	0	0	0	0	0	0	0	0	0
1388	None	None	None	None	None	0	0	0.25	1	1.0	3	1.0	1.0	4	3	0	3	0	0.2	5	1	0.3333333333333333	5	1.0	0	0.038702476818427284	0.577519346455019	0.00010593197019512552	0.5233800115012752	0.044446831874474776	0.5068593004098612	0.5523728120800463	0.5360726771325703	1.0	1.0	0.0
4777	0.0245129566820924	0.010530828930334694	0.006479548197310974	0.9930362834001069	None	0.2	1	0.3333333333333333	4	0.8	12	0.20987654320987653	0.8	16	12	0	0	0	1.0	9	9	1.1333333333333333	17	0.0	1.0	-0.09999006401223762	0.5000148699151481	0.028565886997174345	0.5585338504225613	0.17133001454223712	0.9988556337576372	0.7891076219697302	0.9117890492862549	0	1.0	0.0
6309	0.015461416562623707	0.01401821603224334	0.011548965356581519	0.9976879428162871	None	0.2	1	0.3333333333333333	4	0.8	12	0.20987654320987653	0.8	16	12	0	0	0	1.0	9	9	1.1333333333333333	17	0.0	1.0	-0.09999741698226107	0.500004676177652	0.04327789926296287	0.5981029262635376	0.11745420664679287	0.7746441889846067	0.7158285969983763	0.6327663487925063	0	1.0	0.0
904	None	None	None	None	None	0	0	0.037037037037037035	2	0.9743589743589743	76	0.9876543209876543	0.038461538461538464	3	3	76	0	0	1.0	9	9	5.333333333333333	80	0.0	0.9859154929577465	0.09964218940226302	0.5002614236137236	2.8205980544445518e-06	0.5000012093555823	-0.09999999263693699	0.5000000000559324	0.6931816580845744	0.500087544348792	0	0	0.0
7320	0.0026527477213169406	0.0007183749296378063	-0.0006250869757359325	0.9977562727610741	None	0.2	1	0.3333333333333333	4	0.8	12	0.20987654320987653	0.8	16	12	0	0	0	1.0	9	9	1.1333333333333333	17	0.0	1.0	-0.0447146310814923	0.5078946157702088	0.16943608830829432	0.5937725491138238	0.13249118081504513	0.8134177705358533	0.738055730449026	0.6520008120279378	0	1.0	0.0
5393	0.02466608588108501	0.010409602921036275	0.005637491747026567	0.9933244010465058	None	0.2	1	0.3333333333333333	4	0.8	12	0.20987654320987653	0.8	16	12	0	0	0	1.0	9	9	1.1333333333333333	17	0.0	1.0	-0.09999006401223762	0.5000148699151481	0.028565886997174345	0.5585338504225613	0.17133001454223712	0.9988556337576372	0.7891076219697302	0.9117890492862549	0	1.0	0.0
5224	0.0001526471745966132	1.587881690303174e-06	-7.213822871981443e-07	0.9998867582461003	None	0.2	1	0.3333333333333333	4	0.8	12	0.20987654320987653	0.8	16	12	0	0	0	1.0	9	9	1.1333333333333333	17	0.0	1.0	0.09979791171924507	0.503324741798093	-0.052587994568343045	0.5169670166641619	0.04746642245112718	0.5591777149446399	0.6569856618790876	0.5265598782322221	0	1.0	0.0
90	None	None	None	None	None	0	0	0	0	0	0	1.0	0	0	0	0	2	0	1.0	1	1	0.06666666666666667	1	0.5	0	0	0	0	0	0	0	0	0	0	0	0
4371	0.0	0.0	0.0	1.0	None	0	0	0	0	0	0	1.0	0	0	0	0	0	0	1.0	1	1	0.06666666666666667	1	0.0	0	0	0	0	0	0	0	0	0	0	0	0
5924	0.00012375636329005948	1.3456167517068828e-05	1.1170881646624074e-05	0.9997130882634366	None	0.25	1	0.4	4	0.75	9	0.25	0.75	13	9	0	0	0	0.875	7	8	0.9333333333333333	14	0.0	0.8571428571428571	-0.09927201992819729	0.505630922518989	0.09563193264944478	0.6261527178921528	0.04000989655143705	0.5323422499302907	0.6938535494752059	0.5554231067534696	0	1.0	0.0
4593	0.00027461565170543774	1.7817695953494262e-05	1.2100955575090277e-05	0.9999999829689014	None	0.2	1	0.3333333333333333	4	0.8	12	0.20987654320987653	0.8	16	12	0	0	0	1.0	9	9	1.1333333333333333	17	0.0	1.0	0.0006593057763491277	0.5466687976910903	-0.04036576602287142	0.5048709294255137	0.06864311016839261	0.5847705390485446	0.611239333898353	0.5456304115759116	0	0.9375	0.0
6537	0.0028773048138273855	0.00022297405100600587	0.00011138905635412455	0.9941674579792759	None	0.5	1	0.6666666666666666	4	0.5	3	0.4444444444444444	0.5	6	3	1	3	0	0.5	6	3	0.5333333333333333	8	1.0	1.0	-0.09999877466056459	0.5000014605081256	-0.06662044457368918	0.5189378994910332	-0.11232662854435871	0.5064909897318784	0.5481330469087742	0.5084791131044786	1.0	1.0	0.0
5232	0.00045647472757024435	0.00016606831476175584	0.00016519038578217878	0.9993297887352068	None	0.2	1	0.3333333333333333	4	0.8	12	0.20987654320987653	0.8	16	12	0	0	0	1.0	9	9	1.1333333333333333	17	0.0	1.0	0.06994882324926421	1.0	0.03255381609201119	0.5858862316216922	0.03827124571464665	0.5396043793475926	0.5659038111282118	0.9999999999840425	0	1.0	0.0
2826	0.00038550525187670874	0.00032439832611885213	-5.364775269683313e-05	0.9979363722914513	None	0	0	0.10204081632653061	5	0.8873239436619719	63	0.9012345679012346	0.014084507042253521	3	1	69	6	0	1.0	9	9	4.866666666666666	73	0.04285714285714286	0.9230769230769231	0.2433234530779365	0.5086143189816611	0.0639236213908195	0.5468802856114352	-0.09999941385324906	0.5000013597653137	0.8025137940128102	0.5185364746499973	1.0	1.0	0.0
7160	0.015552181124875879	0.01402359879440005	0.011528765454621588	0.9977034713145678	None	0.2	1	0.3333333333333333	4	0.8	12	0.20987654320987653	0.8	16	12	0	0	0	1.0	9	9	1.1333333333333333	17	0.0	1.0	-0.09999741698226107	0.500004676177652	0.04327789926296287	0.5981029262635376	0.11745420664679287	0.7746441889846067	0.7158285969983763	0.6327663487925063	0	1.0	0.0
5870	0.010424817562216743	0.004611263874331983	-0.004045549547329482	0.9923234929315873	None	0.25	1	0.36363636363636365	4	0.7857142857142857	11	0.2222222222222222	0.7857142857142857	15	11	0	0	0	0.8888888888888888	8	9	1.0666666666666667	16	0.0	1.0	0.31540983012448603	0.5664091891892141	0.09983722151847763	0.5331250363382186	0.041325981404185246	0.6151215077074439	0.7646714663938127	0.5718983796936873	0	1.0	0.0
5632	4.2241716781100063e-07	4.0592289418313857e-07	-4.0474149785972165e-07	0.999876152596839	None	0.2	1	0.3333333333333333	4	0.8	12	0.20987654320987653	0.8	16	12	0	0	0	1.0	9	9	1.1333333333333333	17	0.0	1.0	8.0547464576225125e-16	0.5000000000000372	0.040802507131324176	0.5312883217235101	0.00187190771108358	0.5202664850271039	0.546652463413043	0.5171955001306546	0	1.0	0.0
5404	4.704565051482157e-08	4.119363707438021e-08	-6.7940792337855146e-09	0.9999932214951853	None	0	0	0.42105263157894735	8	0.46153846153846156	12	0.4444444444444444	0	0	0	27	18	0	0.7777777777777778	9	7	1.8666666666666667	28	0.3103448275862069	0.9523809523809523	0	0	0	0	0	0	0	0	0	0	0
27	None	None	None	None	None	0	0	0	0	0	0	1.0	0	0	0	0	4	0	1.0	1	1	0.06666666666666667	1	1.0	0	0	0	0	0	0	0	0	0	0	0	0
7417	0.00023777827993241933	1.9570365762318323e-06	-6.997749032175146e-07	0.9999975022657422	None	0.3333333333333333	1	0.5	4	0.6666666666666666	6	0.3055555555555556	0.6666666666666666	10	6	0	0	0	1.0	6	6	0.7333333333333333	11	0.0	0.8	-0.09999461757706404	0.5000074707516208	-0.03083371094184891	0.5151000050371873	0.3291537909543304	0.999999999796521	0.9955401328810196	0.9994238900041408	0	0.9	0.0
6996	0.016449392447137563	0.013817933004473352	0.01137411118507836	0.9977054721693667	None	0.2	1	0.3333333333333333	4	0.8	12	0.20987654320987653	0.8	16	12	0	0	0	1.0	9	9	1.1333333333333333	17	0.0	1.0	-0.09999741698226107	0.500004676177652	0.04327789926296287	0.5981029262635376	0.11745420664679287	0.7746441889846067	0.7158285969983763	0.6327663487925063	0	1.0	0.0
4531	2.633434543468906e-05	1.0250864362389315e-07	-1.0225361456976239e-07	0.9999977376129405	None	0	0	0.5	1	1.0	1	1.0	1.0	2	1	0	1	0	0.3333333333333333	3	1	0.2	3	0.3333333333333333	0	0.07459610833819925	0.5410253567314385	0.09455187513795338	0.5097806833010319	0.06448246902928556	0.518645938014873	0.5351743483700916	0.523168169339679	0.0	0	0.0
5937	3.872365318674916e-09	3.5023991551806028e-09	2.42667134781736e-10	0.9999998541223544	None	0	0	0	0	0	0	1.0	0	0	0	0	1	0	1.0	1	1	0.06666666666666667	1	0.25	0	0	0	0	0	0	0	0	0	0	0	0
5639	0.021583626294324407	0.008348829955072301	0.006396506006576118	0.993384234229067	None	0	0	0.3333333333333333	3	0.8181818181818182	9	0.28888888888888886	0.8181818181818182	11	9	1	3	0	0.5555555555555556	5	9	0.8666666666666667	13	0.75	1.0	-0.09991421680942794	0.5003930142097198	3.2211672766254094e-09	0.5000000062381663	0.21495667703966953	0.5765794891486212	0.7879704270538698	0.5258369244409815	0.36363636363636365	0.36363636363636365	0.0
4390	0.024674006569753375	0.010896403663976439	0.00693394558239335	0.9931070962429195	None	0.2	1	0.3333333333333333	4	0.8	12	0.20987654320987653	0.8	16	12	0	0	0	1.0	9	9	1.1333333333333333	17	0.0	1.0	-0.09999006401223762	0.5000148699151481	0.028565886997174345	0.5585338504225613	0.17133001454223712	0.9988556337576372	0.7891076219697302	0.9117890492862549	0	1.0	0.0
954	None	None	None	None	None	0	0	0.25	1	1.0	3	1.0	1.0	4	3	0	0	0	0.2	1	5	0.3333333333333333	5	0.0	0	0.10793025275505672	0.6043502972960884	0.6590855041418788	0.9758417154240446	0.06199283040243173	0.5352599884553451	0.937835117709591	0.8055250202845194	0	0.75	0.0
1596	None	None	None	None	None	0	0	0.625	5	0.3	3	0.5	0	4	0	7	1	0	0.6666666666666666	4	6	0.8	12	0.07142857142857142	0.2857142857142857	0	0	0	0	0	0	0	0	0	0	0
5636	0.015785748527377106	0.01436623101881708	0.011777694116680136	0.9976391684382558	None	0.2	1	0.3333333333333333	4	0.8	12	0.20987654320987653	0.8	16	12	0	0	0	1.0	9	9	1.1333333333333333	17	0.0	1.0	-0.09999741698226107	0.500004676177652	0.04327789926296287	0.5981029262635376	0.11745420664679287	0.7746441889846067	0.7158285969983763	0.6327663487925063	0	1.0	0.0
4398	0.00043634658136516125	5.785502804460259e-06	-3.890729638719285e-06	0.9999974316143871	None	0.25	1	0.4	4	0.7692307692307693	10	0.23809523809523808	0.7692307692307693	14	10	0	0	0	0.7777777777777778	9	7	1.0	15	0.0	1.0	-0.07284970312342887	0.6167916956568124	0.3614536196705034	0.9999999999999996	0.19885160944360972	0.5953485671181343	0.9584781748933113	0.9999940534077922	0	1.0	0.0
6356	0.0004175447904646938	1.0036653095145711e-05	-3.164608677990574e-06	0.9999610873373426	None	0.2	1	0.3333333333333333	4	0.8	12	0.20987654320987653	0.8	16	12	0	0	0	1.0	9	9	1.1333333333333333	17	0.0	1.0	-0.09993835042187052	0.5000928062572382	0.05643860556262818	0.5737461453949048	0.090262647532077	0.6150048816079121	0.7034514319276761	0.5634824437708161	0	0	0.0
6957	0.0	0.0	0.0	0.9999999999999998	None	0	0	0	0	0	0	1.0	0	0	0	0	4	0	1.0	1	1	0.06666666666666667	1	1.0	0	0	0	0	0	0	0	0	0	0	0	0
940	None	None	None	None	None	0	0	0.15	6	0.8245614035087719	47	0.7283950617283951	0	1	0	57	3	0	1.0	9	9	3.933333333333333	59	0.02564102564102564	0.8888888888888888	0	0	0	0	0	0	0	0	0	0	0
6798	0.031121063072029293	0.01897556153181444	0.017465444227877974	0.996315399033024	None	0	0	0.3333333333333333	3	0.8181818181818182	9	0.28888888888888886	0.8181818181818182	12	9	0	0	0	0.5555555555555556	5	9	0.8666666666666667	13	0.0	1.0	-0.09927614537897043	0.5006182509848759	-0.054558241283539	0.5333314673841666	0.7084975768482046	0.9476920848373642	0.9760308231776629	0.7332079053768465	0	1.0	0.0
2776	0.0	0.0	0.0	0.9999999999999998	None	0	0	0	0	0	0	1.0	0	0	0	0	4	0	1.0	1	1	0.06666666666666667	1	1.0	0	0	0	0	0	0	0	0	0	0	0	0
7504	0.030187494791418797	0.018509833928731755	0.01727046040530027	0.9963130589728881	None	0	0	0.3333333333333333	3	0.8181818181818182	9	0.28888888888888886	0.8181818181818182	12	9	0	0	0	0.5555555555555556	5	9	0.8666666666666667	13	0.0	1.0	-0.09927614537897043	0.5006182509848759	-0.054558241283539	0.5333314673841666	0.7084975768482046	0.9476920848373642	0.9760308231776629	0.7332079053768465	0	1.0	0.0
1040	None	None	None	None	None	0	0	0.5	3	0.6666666666666666	4	0.5714285714285714	0.6666666666666666	7	4	0	1	0	0.2857142857142857	2	7	0.5333333333333333	8	1.0	1.0	0.0917592326783031	0.7397848000927422	0.04396890155455609	0.592808451074152	0.008159049833564913	0.5306359917852845	0.595427322329284	0.6258323457002225	1.0	1.0	0.0
1030	None	None	None	None	None	0	0	0.25	1	1.0	3	1.0	1.0	4	3	0	0	0	0.2	1	5	0.3333333333333333	5	0.0	0	0.09996760517918273	0.5000777943110418	-0.12280517770546262	0.6470216557116425	0.09997885229157817	0.5000546068859367	0.7408108989553173	0.5503704447157641	0	1.0	0.0
2368	None	None	None	None	None	0	0	0	0	0	0	1.0	0	0	0	0	0	0	1.0	1	1	0.06666666666666667	1	0.0	0	0	0	0	0	0	0	0	0	0	0	0
2385	None	None	None	None	None	0	0	0.6666666666666666	2	0.5	1	0.6666666666666666	0.5	3	1	0	0	0	0.6666666666666666	2	3	0.26666666666666666	4	0.0	0	0.043310284734036995	0.5414857718316884	9.618829854513356e-05	0.5002059884782964	-0.025436171052039443	0.6414133408895153	0.5704367374807613	0.5620659959298802	0	1.0	0.0
1766	None	None	None	None	None	0.041666666666666664	1	0.18	9	0.7945205479452054	58	0.9259259259259259	0.2054794520547945	23	15	51	0	0	1.0	9	9	5.0	75	0.0	0.9090909090909091	0.09872007302892045	0.5133572276162288	6.762712532264241e-05	0.5000623071795325	-0.045167218230060875	0.5216671704041267	0.6436047410374589	0.5116990183697157	0	1.0	0.0
5590	None	None	None	None	None	0	0	0.24074074074074073	13	0.6962025316455697	55	1.0	0.24050632911392406	30	19	50	0	0	1.0	9	9	5.4	81	0.0	1.0	-0.09999999865891909	0.5000003549757931	-0.08900908843055255	0.5923362976675239	0.07900422775033579	0.6304967347362912	0.686832558771583	0.5750927924046713	0	1.0	0.0
3542	0.006208574154533665	0.003806678456191159	0.0022005552285669964	0.9867334696822008	None	0.2727272727272727	3	0.36	9	0.6857142857142857	24	0.4567901234567901	0.6857142857142857	33	24	3	0	0	1.0	9	9	2.466666666666667	37	0.0	0.7142857142857143	-0.09998201398647419	0.5021920941459833	0.051725988272765464	0.5902794072708462	-0.07901767110493323	0.5690793438034563	0.6582017120066631	0.5541192286492764	0	0.3939393939393939	0.0
544	None	None	None	None	None	0.16666666666666666	1	0.5333333333333333	8	0.45	9	0.6285714285714286	0.25	12	5	9	0	0	0.7142857142857143	7	5	1.4666666666666666	22	0.0	0.35294117647058826	-0.0639497024479526	0.676085831270976	0.0003348982246273896	0.502778666890227	0.07685634604850496	0.5719047778795181	0.6357900308902354	0.5855326395682274	0	1.0	0.0
7497	None	None	None	None	None	0	0	0.09259259259259259	5	0.8987341772151899	71	1.0	0.0759493670886076	9	6	71	0	0	1.0	9	9	5.4	81	0.0	1.0	0.00042621121668231035	0.5119000914143848	-0.05844420062419444	0.5859806192659064	-0.16613444074541334	0.9997902247194713	0.709681122845665	0.9504874629522911	0	1.0	0.0
5448	0.0017191749519872774	0.00015533607302656966	0.00011845843618731489	0.9983450559869543	None	0	0	0.3333333333333333	3	0.8181818181818182	9	0.28888888888888886	0.8181818181818182	12	9	0	0	0	0.5555555555555556	5	9	0.8666666666666667	13	0.0	1.0	-0.047668156379134394	0.5187621380041169	0.14717012179276093	0.566210359940512	-0.09987996137715327	0.5091344131009534	0.7425209609194721	0.5314610043352179	0	1.0	0.0
3441	6.2198592606543115e-09	6.008833170205143e-09	4.396960674401617e-09	0.9999997022806434	None	0	0	0	0	0	0	1.0	0	0	0	0	2	0	1.0	1	1	0.06666666666666667	1	0.5	0	0	0	0	0	0	0	0	0	0	0	0
2627	0.0007635679337581003	0.0002733745460383449	-0.0002709900438468355	0.9989603403220515	None	0	0	0.12	6	0.8611111111111112	62	0.9135802469135802	0.041666666666666664	6	3	67	0	0	1.0	9	9	4.933333333333334	74	0.0	0.8923076923076924	0.0680394127009577	0.6523701210396023	-0.07943952110492554	0.5131255049928378	0.3193140469019713	0.5274318088251536	0.8397203626632945	0.5656050202965937	0	1.0	0.0
1886	None	None	None	None	None	0.3333333333333333	1	0.5	4	0.7	7	0.2857142857142857	0.7	11	7	0	0	0	0.8571428571428571	7	6	0.8	12	0.0	0.6666666666666666	7.902762784127648e-27	0.5	0.0965905881729422	0.5082442530904371	6.654861523133691e-07	0.5000098732722577	0.6119040201881208	0.5027515967581939	0	1.0	0.0
3938	0.011888993141972039	0.002389659832258092	0.001476835652197173	0.9946059688974367	None	0.08333333333333333	1	0.37037037037037035	10	0.5789473684210527	22	0.7407407407407407	0.2894736842105263	20	11	19	0	0	0.6666666666666666	6	9	2.6666666666666665	40	0.0	0.8571428571428571	0.30473437563084416	0.7250492789765214	0.09803895714878663	0.5574116226779843	-0.09999696052898936	0.5000774165884206	0.8394643655491303	0.5987374093859722	0	0.9	0.0
3333	None	None	None	None	None	0	0	0.23809523809523808	5	0.7586206896551724	22	0.49206349206349204	0.7586206896551724	27	22	3	0	0	0.7777777777777778	9	7	2.066666666666667	31	0.0	0.9090909090909091	-0.09999615081458466	0.500358906111209	0.00048639329390862937	0.5008283424848693	0.08901532211342222	0.5739739328232575	0.6840020224602477	0.5252146298646608	0	1.0	0.0
2770	0.004505366332228515	0.0012208463935254874	0.0012051123500514426	0.9954647328845209	None	0.2	1	0.3333333333333333	4	0.8	12	0.20987654320987653	0.8	16	12	0	0	0	1.0	9	9	1.1333333333333333	17	0.0	1.0	0.002125215943597242	0.6774468216517122	-0.09999771899625771	0.5002993938350087	0.1693449982400235	0.7965735534743617	0.7633614365547433	0.6687990897651209	0	1.0	0.0
1635	None	None	None	None	None	0	0	0.07142857142857142	3	0.9333333333333333	56	0.9841269841269841	0.06666666666666667	4	4	57	0	0	0.7777777777777778	7	9	4.133333333333334	62	0.0	0.9818181818181818	0.006814226538101031	0.5052383972601621	1.9560385984671284e-05	0.5000587059176148	2.9406242201406296e-05	0.5000783596980499	0.5079958398502993	0.5017918771788998	0	1.0	0.0
4156	0.004926877379811663	0.003805144984586823	-0.003677658509217496	0.9928324813392011	None	0.2	1	0.3333333333333333	4	0.8	12	0.20987654320987653	0.8	16	12	0	0	0	1.0	9	9	1.1333333333333333	17	0.0	1.0	0.09999999999689109	0.5000000214400947	0.04437210470658766	0.5820206946901955	0.06787560157715089	0.6198937464762433	0.5617768762316313	0.567925071686872	0	1.0	0.0
4034	None	None	None	None	None	0	0	0.2962962962962963	8	0.6578947368421053	25	0.7407407407407407	0.5263157894736842	27	20	12	2	0	0.6666666666666666	9	6	2.6666666666666665	40	0.09523809523809523	0.5882352941176471	-0.022883236729420407	0.6652441655115351	0.0019917392980848434	0.6742650576840173	-0.08406426629357382	0.5935328831874683	0.6649802140515609	0.6451132607273686	1.0	1.0	0.0
2366	None	None	None	None	None	0	0	0.09302325581395349	4	0.9032258064516129	56	0.7901234567901234	0	0	0	63	3	0	1.0	9	9	4.266666666666667	64	0.023076923076923078	0.9285714285714286	0	0	0	0	0	0	0	0	0	0	0
173	None	None	None	None	None	0	0	0	0	0	0	1.0	0	0	0	0	4	0	1.0	1	1	0.06666666666666667	1	1.0	0	0	0	0	0	0	0	0	0	0	0	0
5028	0.013846287715849535	0.004026694739800144	0.00402618137603527	0.9954143517599637	None	0.25	1	0.36363636363636365	4	0.7857142857142857	11	0.2222222222222222	0.7857142857142857	15	11	0	0	0	0.8888888888888888	9	8	1.0666666666666667	16	0.0	1.0	-0.0873433798405947	0.5480761065253736	0.3151347599476847	0.5835751643891179	0.19042006566435993	0.6387427722292053	0.8398617388865686	0.5906757867532714	0	1.0	0.0
3769	2.7672395405575842e-06	4.7933573433779565e-08	5.436888187956308e-09	0.999999280770986	None	0	0	1.0	1	0	0	1.0	0	1	0	0	0	0	0.5	1	2	0.13333333333333333	2	0.0	0	0	0	0	0	0	0	0	0	0	0	0
7536	0.003699935652281057	0.0009301611202945622	-0.0008688411348706838	0.9956710112533228	None	0.2	1	0.3333333333333333	4	0.8	12	0.20987654320987653	0.8	16	12	0	0	0	1.0	9	9	1.1333333333333333	17	0.0	1.0	0.1401774613124517	0.538536609129602	-0.07544888470122443	0.6674492100693814	-0.00998253565164789	0.6617860913566962	0.7225549111850842	0.6242114190183078	0	1.0	0.0
7317	0.008639851597316018	0.0023045918422741106	-0.0022179206474670916	0.9862971360257143	None	0.2	1	0.3333333333333333	4	0.8	12	0.20987654320987653	0.8	16	12	0	0	0	1.0	9	9	1.1333333333333333	17	0.0	1.0	-0.09988517893088458	0.5006299093116862	0.056968706093777376	0.6132999201180664	0.12982458849780337	0.7588002720345658	0.733767451077051	0.6310240534819517	0	1.0	0.0
1353	None	None	None	None	None	0.5	1	0.7142857142857143	5	0.375	3	0.5	0.125	5	1	4	6	0	0.8	4	5	0.6666666666666666	10	0.75	0.8	-0.03463650504129641	0.6412353278922791	0.09088325690689042	0.5348848499064488	-0.09999984376337791	0.5000005213749446	0.6885597206781411	0.5597545912479841	1.0	0	0.0
6884	2.1733146588122547e-05	7.995975959559708e-08	-3.571990091138476e-08	0.9999959898069658	None	0	0	0.3333333333333333	3	0.8181818181818182	9	0.28888888888888886	0.8181818181818182	12	9	0	0	0	0.5555555555555556	5	9	0.8666666666666667	13	0.0	1.0	-0.09999821829028013	0.5000021169817104	-0.05426973937488927	0.6645628785691479	0.002473305143283286	0.519764703225282	0.6168407413564585	0.5632266778594954	0	1.0	0.0
76	None	None	None	None	None	0	0	0.2619047619047619	11	0.7049180327868853	43	0.7777777777777778	0.16393442622950818	17	10	45	1	0	1.0	9	9	4.2	63	0.011494252873563218	0.7272727272727273	0.09999645637353093	0.5001101689009994	0.08558435957707107	0.5267667438618692	0.16937128906374987	0.7141798584141656	0.5913748265559355	0.5844643559968824	1.0	1.0	0.0
3069	0.0	0.0	0.0	1.0	None	0	0	0	0	0	0	1.0	0	0	0	0	0	0	1.0	1	1	0.06666666666666667	1	0.0	0	0	0	0	0	0	0	0	0	0	0	0
219	None	None	None	None	None	0	0	0	0	0	0	1.0	0	0	0	0	0	0	1.0	1	1	0.06666666666666667	1	0.0	0	0	0	0	0	0	0	0	0	0	0	0
4691	0.012153705889728868	0.0045882656217034945	0.0011914910842100578	0.9869703924313438	None	0.25	1	0.4	4	0.75	9	0.25925925925925924	0.75	13	9	0	0	0	0.6666666666666666	6	9	0.9333333333333333	14	0.0	1.0	-0.437948020177939	0.9999999977260146	3.921714879739769e-06	0.5000110500794254	-0.0942831038730514	0.5073898567837086	0.9964436892810902	0.9986995962285021	0	0.3076923076923077	0.0
563	None	None	None	None	None	0	0	0	0	0	0	1.0	0	0	0	0	2	0	1.0	1	1	0.06666666666666667	1	0.5	0	0	0	0	0	0	0	0	0	0	0	0
5768	0.00998527046119783	0.008153195380853304	-0.007986777338504293	0.9909808981917771	None	0.2	1	0.3333333333333333	4	0.8	12	0.20987654320987653	0.8	16	12	0	0	0	1.0	9	9	1.1333333333333333	17	0.0	1.0	-0.09999757954782154	0.5000123164831608	0.02021428237727771	0.5485940538174688	-0.0928229431026471	0.6060908241407964	0.645451432381854	0.5519741171974522	0	1.0	0.0
7508	0.0004769088908425461	3.5341825351716405e-06	-3.2136205658212217e-06	0.9999999908771161	None	0.2	1	0.3333333333333333	4	0.8	12	0.20987654320987653	0.8	16	12	0	0	0	1.0	9	9	1.1333333333333333	17	0.0	1.0	0.07828652773916105	0.533948063014629	1.1311390362947088e-14	0.5000000005802939	0.09968524921587685	0.5228580841270682	0.6085800664506774	0.5189490542922138	0	1.0	0.0
6336	0.0	0.0	0.0	0.9999999999999998	None	0	0	0	0	0	0	1.0	0	0	0	0	4	0	1.0	1	1	0.06666666666666667	1	1.0	0	0	0	0	0	0	0	0	0	0	0	0
5248	0.0	0.0	0.0	1.0	None	0	0	0	0	0	0	1.0	0	0	0	0	0	0	1.0	1	1	0.06666666666666667	1	0.0	0	0	0	0	0	0	0	0	0	0	0	0
2558	1.7851233432549924e-05	6.638998934365534e-08	-6.458171847676431e-08	0.9999978854439017	None	0	0	0.6666666666666666	2	0.5	1	0.6666666666666666	0.5	3	1	0	0	0	0.6666666666666666	2	3	0.26666666666666666	4	0.0	0	0.043310284734036995	0.5414857718316884	9.618829854513356e-05	0.5002059884782964	-0.025436171052039443	0.6414133408895153	0.5704367374807613	0.5620659959298802	0	1.0	0.0
2736	0.0002841393209822351	8.83192931377034e-07	-8.296585319053362e-07	0.999999994315329	None	0.2	1	0.3333333333333333	4	0.8	12	0.20987654320987653	0.8	16	12	0	0	0	1.0	9	9	1.1333333333333333	17	0.0	1.0	-0.08934268584614383	0.5144768421275012	-0.005705689639002259	0.6565882290381565	0.06364051175063234	0.5240686043363938	0.6644747236333909	0.5664708120863854	0	1.0	0.0
6921	0.0004072818489568365	5.819411369374161e-06	5.7772978703531e-06	0.999999955928622	None	0.2	1	0.3333333333333333	4	0.8	12	0.20987654320987653	0.8	16	12	0	0	0	1.0	9	9	1.1333333333333333	17	0.0	1.0	-0.09999418661856233	0.5000117442032331	-0.024010377226470387	0.6681721457828961	0.18343073911557756	0.998658547637226	0.7943574034933295	0.9196458946442251	0	1.0	0.0
5361	0.0013256076075155868	0.0001086206496972067	3.7848958089907224e-06	0.9995325647792648	None	0.2	1	0.3333333333333333	4	0.8	12	0.20987654320987653	0.8	16	12	0	0	0	1.0	9	9	1.1333333333333333	17	0.0	1.0	1.727221524124504e-06	0.5003092788242555	0.012245739764261807	0.5396572265384739	0.07787888303567275	0.5908734943365327	0.5836624907384232	0.543868368547012	0	1.0	0.0
2674	9.36664929164222e-07	3.4408059700818704e-07	2.1524870685628105e-07	0.9998624299342199	None	0.3333333333333333	1	0.4444444444444444	4	0.7272727272727273	8	0.2653061224489796	0.7272727272727273	12	8	0	0	0	1.0	7	7	0.8666666666666667	13	0.0	0.6666666666666666	-0.005007215363897669	0.644658636671533	0.1630187488449152	0.9999999998929943	0.014013061614084842	0.5117320783879394	0.9623205349746783	0.9996169284664036	0	1.0	0.0
1600	None	None	None	None	None	0	0	0.13513513513513514	5	0.8490566037735849	45	0.873015873015873	0.09433962264150944	8	5	46	8	0	0.7777777777777778	7	9	3.6666666666666665	55	0.08602150537634409	0.9387755102040817	0.09193547321682624	0.5130564463178774	-0.038243507829307376	0.6909441221148509	0.021505708574244366	0.5132231014747839	0.6346910236454147	0.5752310521628845	0.0	0	0.0
1896	None	None	None	None	None	0	0	0	0	0	0	1.0	0	0	0	0	2	0	1.0	1	1	0.06666666666666667	1	0.5	0	0	0	0	0	0	0	0	0	0	0	0
874	None	None	None	None	None	0.3333333333333333	1	0.5	4	0.7	7	0.2857142857142857	0.7	11	7	0	0	0	0.8571428571428571	6	7	0.8	12	0.0	1.0	-0.003656867869479447	0.6523762411271788	0.09999956904329688	0.5000042941039342	0.03967771987926636	0.5860723604271061	0.6137635868316651	0.5807265497262849	0	1.0	0.0
7117	0.007427470001722171	0.0024441440459905257	0.0021500592282571412	0.9956849975698588	None	0.2	1	0.3333333333333333	4	0.8	12	0.20987654320987653	0.8	16	12	0	0	0	1.0	9	9	1.1333333333333333	17	0.0	1.0	-0.09999992153496476	0.5000001526215562	0.21799502039776555	0.9988691713970188	-0.09636609749483346	0.5331094946172527	0.8542289652530007	0.9093261874534243	0	0.75	0.0
1196	None	None	None	None	None	0	0	0	0	0	0	1.0	0	0	0	0	0	0	1.0	1	1	0.06666666666666667	1	0.0	0	0	0	0	0	0	0	0	0	0	0	0
292	None	None	None	None	None	0.08333333333333333	1	0.19230769230769232	5	0.8055555555555556	29	0.5277777777777778	0.1388888888888889	9	5	28	5	0	0.8888888888888888	8	9	2.533333333333333	38	0.08928571428571429	0.42424242424242425	-0.07031372560057421	0.5696591602958734	0.09444268935700192	0.6483786180329827	0.07631789134428574	0.6576354077392136	0.6809698423569933	0.6259899517006507	0.4444444444444444	0	0.0
3420	3.6346514244892124e-06	4.499374574126693e-08	-8.594650266553438e-09	0.9999983039198319	None	0	0	0.6666666666666666	2	0.5	1	0.6666666666666666	0.5	3	1	0	2	0	0.6666666666666666	2	3	0.26666666666666666	4	1.0	0	0.09199004550492719	0.520143813819829	0.09792613258726832	0.5092413764812393	0.006299693238210219	0.5041523245570648	0.5991848597081202	0.5111813261944343	1.0	1.0	0.0
1122	None	None	None	None	None	0	0	1.0	3	0.0	0	0.6666666666666666	0	3	0	0	0	0	0.6666666666666666	3	2	0.26666666666666666	4	0.0	1.0	0	0	0	0	0	0	0	0	0	0	0
565	None	None	None	None	None	0	0	0.4	2	0.6	3	0.7777777777777778	0	0	0	6	8	0	1.0	3	3	0.4666666666666667	7	0.5	0	0	0	0	0	0	0	0	0	0	0	0
5036	0.013740862155403537	0.0042165666918973395	0.0042159814912299965	0.9956031370811539	None	0.25	1	0.36363636363636365	4	0.7857142857142857	11	0.2222222222222222	0.7857142857142857	15	11	0	0	0	0.8888888888888888	9	8	1.0666666666666667	16	0.0	1.0	-0.0873433798405947	0.5480761065253736	0.3151347599476847	0.5835751643891179	0.19042006566435993	0.6387427722292053	0.8398617388865686	0.5906757867532714	0	1.0	0.0
5573	1.9335333996565882e-05	1.802993239193022e-06	9.979381644021848e-09	0.9945953776084844	None	0.16666666666666666	1	0.42857142857142855	6	0.5789473684210527	11	0.5	0	2	0	18	0	0	0.8571428571428571	6	7	1.4	21	0.0	0.11764705882352941	0	0	0	0	0	0	0	0	0	0	0
6077	0.00043237449857385475	2.414073424439503e-05	2.4093768547589428e-05	0.9999877616548177	None	0	0	0.3333333333333333	2	0.8571428571428571	6	0.36	0.8571428571428571	8	6	0	2	0	1.0	5	5	0.6	9	1.0	0	-0.024575675998728095	0.5905958583679347	0.05979439287225559	0.5280985066629389	0.20074262951548089	1.0	0.8830825253154846	0.9999999992501716	1.0	1.0	0.0
525	None	None	None	None	None	0	0	0.6	3	0.6	3	0.4666666666666667	0.6	6	3	0	1	0	0.6	3	5	0.4666666666666667	7	1.0	0.5	1.601712729515531e-05	0.5001606726138683	0.06278610717673386	0.5551153006780541	0.007548146000291604	0.5315218236139544	0.5698633766751295	0.5289889631389854	1.0	1.0	0.0
5167	0.014686303997715986	0.0004113903976689838	0.00040076956104668327	0.9814067720971068	None	0.2	1	0.3333333333333333	4	0.8	12	0.20987654320987653	0.8	16	12	0	0	0	1.0	9	9	1.1333333333333333	17	0.0	1.0	1.8863868006556523e-05	0.5000611755258974	0.05785499030958914	0.5996943917735469	-0.2284601477886214	0.9998782872562282	0.9004964297732556	0.9584885070500159	0	1.0	0.0
5782	None	None	None	None	None	0.045454545454545456	1	0.2826086956521739	13	0.6567164179104478	44	0.8518518518518519	0.5074626865671642	46	34	22	0	0	1.0	9	9	4.6	69	0.0	0.8571428571428571	-0.09999987886183971	0.5000006835401402	-0.07879965499286504	0.6635880898410894	0.13284635948612447	1.0	0.7520135327351014	1.0	0	1.0	0.0
2792	0.0013849777040642528	0.00010628297134530913	-0.00010603794810024545	0.9955702300141301	None	0	0	0.25	1	1.0	3	1.0	1.0	4	3	0	3	0	0.2	1	5	0.3333333333333333	5	1.0	0	0.1365935796727477	0.5441664232349138	0.05434354559796421	0.5095477161073806	0.09995019209407321	0.5001169539668461	0.5834336229611206	0.5179748063209113	0.0	0	0.0
441	None	None	None	None	None	0	0	0	0	0	0	1.0	0	0	0	0	4	0	1.0	1	1	0.06666666666666667	1	1.0	0	0	0	0	0	0	0	0	0	0	0	0
5319	0.024808410658852687	0.010458361078291607	0.005575531592100453	0.9933302333933329	None	0.2	1	0.3333333333333333	4	0.8	12	0.20987654320987653	0.8	16	12	0	0	0	1.0	9	9	1.1333333333333333	17	0.0	1.0	-0.09999006401223762	0.5000148699151481	0.028565886997174345	0.5585338504225613	0.17133001454223712	0.9988556337576372	0.7891076219697302	0.9117890492862549	0	1.0	0.0
1299	None	None	None	None	None	0	0	0	0	0	0	1.0	0	0	0	0	4	0	1.0	1	1	0.06666666666666667	1	1.0	0	0	0	0	0	0	0	0	0	0	0	0
3876	0.0	0.0	0.0	1.0	None	0	0	0	0	0	0	1.0	0	0	0	0	0	0	1.0	1	1	0.06666666666666667	1	0.0	0	0	0	0	0	0	0	0	0	0	0	0
2698	1.209268453757116e-07	1.0689789296557483e-07	5.209551008330676e-11	0.9999808817533089	None	0	0	0.018518518518518517	1	1.0	79	1.0	0	0	0	80	0	0	1.0	9	9	5.4	81	0.0	1.0	0	0	0	0	0	0	0	0	0	0	0
1071	None	None	None	None	None	0	0	0	0	0	0	1.0	0	0	0	0	4	0	1.0	1	1	0.06666666666666667	1	1.0	0	0	0	0	0	0	0	0	0	0	0	0
6178	None	None	None	None	None	0.07142857142857142	1	0.3548387096774194	11	0.6136363636363636	27	0.5679012345679012	0.38636363636363635	27	17	18	0	0	1.0	9	9	3.066666666666667	46	0.0	0.918918918918919	2.003075692183008e-19	0.5000000009930123	-0.11576214210351918	0.9933972956030738	0.002310462335563048	0.5545451123514091	0.6654250874892071	0.8512241291335577	0	1.0	0.0
366	None	None	None	None	None	0.5	1	0.6666666666666666	4	0.5	3	0.4444444444444444	0.5	7	3	0	0	0	0.5	6	3	0.5333333333333333	8	0.0	1.0	0.04582532589303067	0.5682849044509589	0.03195761539908468	0.5620096279122151	0.049778897265913294	0.6913172776912554	0.5941947801492146	0.6090898354365049	0	1.0	0.0
2443	None	None	None	None	None	0	0	0	0	0	0	1.0	0	0	0	0	4	0	1.0	1	1	0.06666666666666667	1	1.0	0	0	0	0	0	0	0	0	0	0	0	0
1271	None	None	None	None	None	0.2	1	0.3333333333333333	4	0.8	12	0.20987654320987653	0.8	16	12	0	0	0	1.0	9	9	1.1333333333333333	17	0.0	1.0	2.716389656575023e-21	0.5	0.07014954601342901	1.0	0.3449123146055239	0.6711072072780416	0.8312020208367294	1.0	0	1.0	0.0
6583	0.006560532197315405	0.00028266095394241053	0.0001640012653076054	0.9971168801756717	None	0.2	1	0.3333333333333333	4	0.8	12	0.20987654320987653	0.8	16	12	0	0	0	1.0	9	9	1.1333333333333333	17	0.0	1.0	5.235669168114825e-16	0.5000000001518061	-0.029186596417655575	0.6810259569103198	0.12081879818171185	0.6831616395629859	0.670813460898363	0.6245587692624718	0	1.0	0.0
7267	0.0004102674143936426	3.342079121971788e-06	3.34171546896374e-06	0.9999986186624616	None	0.25	1	0.36363636363636365	4	0.7857142857142857	11	0.2222222222222222	0.7857142857142857	15	11	0	0	0	0.8888888888888888	8	9	1.0666666666666667	16	0.0	1.0	-0.09959087150747054	0.5018579265462277	3.9483821728420525e-11	0.5000313326600033	-0.15651396445103463	0.998162750384009	0.6910392684498461	0.891071656230689	0	1.0	0.0
681	None	None	None	None	None	0	0	0.14583333333333334	7	0.8405797101449275	58	0.8765432098765432	0.15942028985507245	15	11	55	1	0	1.0	9	9	4.733333333333333	71	0.00909090909090909	0.8387096774193549	0.08749441952245954	0.5467538511754458	0.4969751411166821	0.9999999999343767	-0.09989976611315565	0.5073374434904316	0.9981046314353532	0.9996249222863126	1.0	1.0	0.0
3867	0.003617073450783957	0.0017580004192280522	0.001692028661167649	0.9970881153120759	None	0.3333333333333333	1	0.5	4	0.7	7	0.2857142857142857	0.7	11	7	0	0	0	0.8571428571428571	7	6	0.8	12	0.0	0.8	0.0986025125462503	0.6275032746946864	0.09920750694831919	0.5305863235819602	0.0990237068741239	0.5160290242296969	0.5506915767626612	0.5587405778738065	0	0.18181818181818182	0.0
6144	0.0	0.0	0.0	0.9999999999999998	None	0	0	0	0	0	0	1.0	0	0	0	0	4	0	1.0	1	1	0.06666666666666667	1	1.0	0	0	0	0	0	0	0	0	0	0	0	0
6783	None	None	None	None	None	0.05555555555555555	1	0.18421052631578946	7	0.8181818181818182	45	0.9047619047619048	0.16363636363636364	13	9	43	0	0	0.7777777777777778	9	7	3.8	57	0.0	0.9411764705882353	-0.09995445700234293	0.5001654105359454	-0.015548552327841947	0.5993312326440354	0.0479892953859734	0.5263926976022629	0.6520077275253214	0.5423160327741366	0	1.0	0.0
6928	0.0005641166861405971	7.803357582803025e-06	5.646147491348524e-06	0.9999999512908526	None	0.2	1	0.3333333333333333	4	0.8	12	0.20987654320987653	0.8	16	12	0	0	0	1.0	9	9	1.1333333333333333	17	0.0	1.0	-0.09999731286006794	0.5000521476086905	0.08133116956287217	0.7626576097124026	0.09440468248000654	0.6222026959686583	0.7123848682734591	0.6354046730972657	0	0.9375	0.0
7012	0.0	0.0	0.0	0.9999999999999998	None	0	0	0	0	0	0	1.0	0	0	0	0	4	0	1.0	1	1	0.06666666666666667	1	1.0	0	0	0	0	0	0	0	0	0	0	0	0
1219	None	None	None	None	None	0	0	0.018518518518518517	1	1.0	79	1.0	0	0	0	80	0	0	1.0	9	9	5.4	81	0.0	1.0	0	0	0	0	0	0	0	0	0	0	0
6596	0.00046591299704688155	4.058660039936138e-05	-4.04891799043303e-05	0.9995169433089285	None	0	0	0.5	2	0.75	3	0.6	0.75	5	3	0	2	0	0.4	2	5	0.4	6	1.0	0	0.0430954418945784	0.5340831705771777	0.055514897074305694	0.5550373263247644	0.09952128305762308	0.5715668995944085	0.5640695257790133	0.5536127977536767	1.0	1.0	0.0
5733	0.00017083279756063678	2.1093529055925125e-06	-2.100592950440473e-06	0.9999999794937877	None	0.2	1	0.3333333333333333	4	0.8	12	0.20987654320987653	0.8	16	12	0	0	0	1.0	9	9	1.1333333333333333	17	0.0	1.0	-0.09928147679191304	0.5007566046603822	2.4617990645790583e-09	0.500000268829219	0.12176042970596948	0.5688188432979249	0.7115356110917012	0.5233214973305587	0	1.0	0.0
2288	None	None	None	None	None	0	0	0.044444444444444446	2	0.9692307692307692	63	0.9305555555555556	0	0	0	66	9	0	0.8888888888888888	9	8	4.466666666666667	67	0.0661764705882353	0.9152542372881356	0	0	0	0	0	0	0	0	0	0	0
4149	3.502965437688387e-05	6.532175538366947e-08	1.2732853710417536e-09	0.9999982477821681	None	0	0	0.5	1	1.0	1	1.0	1.0	2	1	0	0	0	0.3333333333333333	1	3	0.2	3	0.0	0	0.00014555353234553601	0.5000351618134199	0.09970575530833017	0.5001098163186443	0.09999561092130345	0.5000019745298722	0.6153875459891679	0.5000489842210967	0	0	0.0
756	None	None	None	None	None	0.1111111111111111	1	0.5714285714285714	12	0.3103448275862069	9	0.6326530612244898	0.13793103448275862	14	4	16	0	0	1.0	7	7	2.066666666666667	31	0.0	0.5833333333333334	0.06332569974932739	0.605327570647362	7.364393335641913e-05	0.5006996931994581	-0.043134871101137916	0.6549450185336868	0.6441294295768859	0.588343082243104	0	0.7857142857142857	0.0
1611	None	None	None	None	None	0	0	0.018518518518518517	1	1.0	79	1.0	0.06329113924050633	5	5	75	0	0	1.0	9	9	5.4	81	0.0	1.0	-0.07083484877132243	0.5094345175877487	-0.27439222798412877	0.9991833281153357	0.006334142616529269	0.5096317262696504	0.7870264261388994	0.9164638734247263	0	0	0.0
6937	0.00211231760234091	0.001623998364340533	-0.000717691123889537	0.9986405312442758	None	0.2	1	0.3333333333333333	4	0.8	12	0.20987654320987653	0.8	16	12	0	0	0	1.0	9	9	1.1333333333333333	17	0.0	1.0	-0.0999443579876845	0.500063164103712	0.09901997552180535	0.5076153041004162	-0.05215793188872936	0.5185545859885696	0.6992459327101989	0.508746496772479	0	1.0	0.0
7392	0.0	0.0	0.0	1.0	None	0	0	0	0	0	0	1.0	0	0	0	0	0	0	1.0	1	1	0.06666666666666667	1	0.0	0	0	0	0	0	0	0	0	0	0	0	0
1818	None	None	None	None	None	0.06666666666666667	1	0.24242424242424243	8	0.7659574468085106	36	0.6049382716049383	0.23404255319148937	17	11	31	8	0	1.0	9	9	3.2666666666666666	49	0.13333333333333333	0.7441860465116279	0.015626147075980177	0.6481325342544942	0.24282503298130992	0.7148698133079824	0.08297748695499818	0.5812933493051736	0.745263189896894	0.6500729893631236	1.0	1.0	0.0
5227	0.0004026063589249014	1.541567448320366e-05	-1.155729310146594e-05	0.9996393452302439	None	0	0	0.18518518518518517	10	0.7721518987341772	61	1.0	0.22784810126582278	27	18	53	0	0	1.0	9	9	5.4	81	0.0	1.0	-0.09995824126014834	0.500117848545678	0.07645878401244241	0.5664019732517983	0.050814017779616194	0.5665174685219853	0.6902701310938859	0.5444915062257125	0	1.0	0.0
5004	0.0	0.0	0.0	0.9999999999999998	None	0	0	0	0	0	0	1.0	0	0	0	0	4	0	1.0	1	1	0.06666666666666667	1	1.0	0	0	0	0	0	0	0	0	0	0	0	0
5536	0.02542815303027921	0.010287580621702085	0.006034999590453211	0.9933840216208845	None	0.2	1	0.3333333333333333	4	0.8	12	0.20987654320987653	0.8	16	12	0	0	0	1.0	9	9	1.1333333333333333	17	0.0	1.0	-0.09999006401223762	0.5000148699151481	0.028565886997174345	0.5585338504225613	0.17133001454223712	0.9988556337576372	0.7891076219697302	0.9117890492862549	0	1.0	0.0
370	None	None	None	None	None	0	0	0	0	0	0	1.0	0	0	0	0	2	0	1.0	1	1	0.06666666666666667	1	0.5	0	0	0	0	0	0	0	0	0	0	0	0
6587	0.011927510795748605	0.009021521381452072	0.009018435132816294	0.9875582576546216	None	0.2	1	0.3333333333333333	4	0.8	12	0.20987654320987653	0.8	16	12	0	0	0	1.0	9	9	1.1333333333333333	17	0.0	1.0	-0.09996586454354645	0.500105051633266	0.05561652029573609	0.5654839207120075	0.09981588204878512	0.5148343210809512	0.7020844115785703	0.526909292799235	0	0.75	0.0
7258	0.0030994222657783387	0.00016369789043435814	-0.00015727220926386242	0.9891244785395672	None	0.2	1	0.3333333333333333	4	0.8	12	0.20987654320987653	0.8	16	12	0	0	0	1.0	9	9	1.1333333333333333	17	0.0	1.0	0.020381220481553323	0.6531559100734546	0.007075687924920045	0.5533096093157345	0.05980055853734928	0.5799396988652058	0.5959105818154286	0.5962440492590587	0	1.0	0.0
4055	0.0028290752704830356	0.0015469412620794142	0.0009915044113024132	0.9941675954924225	None	0	0	0.42857142857142855	3	0.75	6	0.3333333333333333	0.75	9	6	0	1	0	0.8333333333333334	5	6	0.6666666666666666	10	1.0	0.4	-0.09999999121337477	0.5000000842339883	0.08127582198076017	0.5495699123364515	-0.100449437338668	0.553686156636803	0.6981382141929819	0.5344875749580844	0.1111111111111111	0.1111111111111111	0.0
4370	0.01396579737583501	0.0035954139700550758	0.003017615046870677	0.9856302951287574	None	0.16666666666666666	1	0.35714285714285715	5	0.6666666666666666	12	0.4444444444444444	0.6666666666666666	17	12	2	2	0	0.5555555555555556	5	9	1.3333333333333333	20	0.6666666666666666	0.6666666666666666	0.11316555411749304	0.5573648312675175	0.3205597191422802	0.6190838584809785	0.15677770081668205	0.5997541034753925	0.7090607944893348	0.5923105692807875	1.0	0.9411764705882353	0.0
3095	0.0023414965283227018	0.00017602428342439153	0.00017472061989651846	0.998257237687095	None	0	0	0.3333333333333333	1	1.0	2	1.0	1.0	3	2	0	1	0	0.25	4	1	0.26666666666666666	4	0.3333333333333333	0	0.0523815958804031	0.5221651984875357	-0.08949599247173917	0.5243862404444808	-1.766082500549325	0.9999996887488728	0.9997409552313425	0.9936714508046854	1.0	1.0	0.0
2849	0.00626258246040751	0.0006570297900291006	-0.0003814585162769741	0.9898165918653303	None	0.2	1	0.3333333333333333	4	0.8	12	0.20987654320987653	0.8	16	12	0	0	0	1.0	9	9	1.1333333333333333	17	0.0	1.0	0.027677092522266522	0.6641834612985116	-0.0996623194824593	0.6145004807506478	0.28491028158613546	0.7023312048489456	0.8394661554433249	0.6612558237607769	0	1.0	0.0
1771	None	None	None	None	None	0	0	0.25	1	1.0	3	1.0	1.0	4	3	0	3	0	0.2	5	1	0.3333333333333333	5	1.0	0	0.0035337555738437347	0.5026689004932064	3.644184159495255e-14	0.5000000000444998	0.0999972743463167	0.5000757050187145	0.6137946595218342	0.5009148759473243	1.0	1.0	0.0
1413	None	None	None	None	None	0	0	0.6	3	0.6	3	0.4666666666666667	0.6	6	3	0	1	0	0.6	3	5	0.4666666666666667	7	1.0	1.0	-0.0853829324666796	0.5241020159523464	2.3848715287151026e-12	0.500026050078628	0.03088016065228451	0.6791904245543345	0.6224909415770941	0.5700888380588337	1.0	1.0	0.0
6952	0.0038214145847964226	0.0007727603967428013	0.0003950223111472684	0.9954617817745457	None	0.2	1	0.3333333333333333	4	0.8	12	0.20987654320987653	0.8	16	12	0	0	0	1.0	9	9	1.1333333333333333	17	0.0	1.0	-0.08997601250688131	0.5257536595836545	0.0692897075998896	1.0	0.09678118643469684	0.5210710833659401	0.7000287004990586	0.9999972749702424	0	0.9375	0.0
7124	0.012215302923344336	0.012181954032163414	-0.0035988132423760257	0.9954914283219963	None	0.25	1	0.4	4	0.75	9	0.25925925925925924	0.75	13	9	0	0	0	0.6666666666666666	6	9	0.9333333333333333	14	0.0	1.0	-0.09987957206507095	0.5001496905409796	0.18469666651798544	0.578707880446718	0.09992116363079616	0.5009308068086541	0.7672103528832924	0.5267904311162475	0	1.0	0.0
4205	0.0010481502185649518	0.0001242007177800746	-2.1373472614567497e-05	0.9985340325854968	None	0.3333333333333333	1	0.5	4	0.6666666666666666	6	0.3142857142857143	0.6666666666666666	10	6	0	0	0	0.7142857142857143	7	5	0.7333333333333333	11	0.0	1.0	2.3410703631498094e-23	0.5000000000000039	8.780156497847496e-09	0.5717899657166745	-0.07466837464904455	0.5294677249461258	0.590640642556391	0.5338784760500651	0	1.0	0.0
3434	0.00018996823147554183	8.413370277386891e-05	8.413333186205085e-05	0.9986481652369054	None	0.25	1	0.4	4	0.75	9	0.25925925925925924	0.75	13	9	0	0	0	0.6666666666666666	9	6	0.9333333333333333	14	0.0	1.0	0.05767395835109714	0.6389320712511183	0.00878633903335701	0.577788873070643	2.807266669989709e-06	0.5641766340063893	0.5673982778302754	0.5940793358737637	0	1.0	0.0
3318	0.002418929379588155	0.0008029004803560355	-0.0005102244010079506	0.9980162716266757	None	0.2	1	0.3333333333333333	4	0.8	12	0.20987654320987653	0.8	16	12	0	0	0	1.0	9	9	1.1333333333333333	17	0.0	1.0	-0.033222770677133515	0.5170989725041699	0.03039958694554374	0.6301353303130827	0.17446425269352103	0.5253223507919503	0.7072573655555542	0.5582835213147029	0	0	0.0
6651	0.0004061526616697639	1.3456180904862846e-06	-1.0481385743751135e-06	0.9999999877279825	None	0.2	1	0.3333333333333333	4	0.8	12	0.20987654320987653	0.8	16	12	0	0	0	1.0	9	9	1.1333333333333333	17	0.0	1.0	-0.09999819642240862	0.5000158778201675	0.03848154744749573	0.6417760197040382	-0.041733624532591065	0.633327543442701	0.655535258488704	0.5930417992540701	0	0	0.0
1226	None	None	None	None	None	0	0	0.6666666666666666	2	0.5	1	1.0	0.5	3	1	0	2	0	0.25	4	1	0.26666666666666666	4	1.0	0.6666666666666666	0.09999875025508691	0.5000029890594206	0.06735579328437749	0.5598870666036083	3.5854608443071473e-06	0.5000061111152804	0.6034396229346665	0.5200509193154048	0.0	0	0.0
5600	0.0003450895346488679	2.864688725537255e-06	2.7047271678325153e-06	0.9999999857420926	None	0.2	1	0.3333333333333333	4	0.8	12	0.20987654320987653	0.8	16	12	0	0	0	1.0	9	9	1.1333333333333333	17	0.0	1.0	-0.09999624346598639	0.5000233753922079	0.1031055148037782	0.6117413840743939	0.028516089810896067	0.6732565077968502	0.711583342297383	0.5968990097614297	0	1.0	0.0
468	None	None	None	None	None	0	0	0.14814814814814814	4	0.8421052631578947	32	0.7142857142857143	0	0	0	39	13	0	0.875	8	7	2.6666666666666665	40	0.15853658536585366	0.5882352941176471	0	0	0	0	0	0	0	0	0	0	0
1707	None	None	None	None	None	0.5	1	0.7142857142857143	5	0.375	3	0.5	0.125	5	1	4	6	0	0.8	4	5	0.6666666666666666	10	0.75	0.8	-0.03463650504129641	0.6412353278922791	0.09088325690689042	0.5348848499064488	-0.09999984376337791	0.5000005213749446	0.6885597206781411	0.5597545912479841	1.0	0	0.0
3667	4.3075830914983236e-09	4.0567190194636865e-09	-3.78689688804282e-11	0.9999998820982594	None	0	0	0	0	0	0	1.0	0	0	0	0	3	0	1.0	1	1	0.06666666666666667	1	0.75	0	0	0	0	0	0	0	0	0	0	0	0
5629	0.0012297490120952543	0.00016257230677064718	0.0001235446762828452	0.9991357333906453	None	0.2	1	0.3333333333333333	4	0.8	12	0.20987654320987653	0.8	16	12	0	0	0	1.0	9	9	1.1333333333333333	17	0.0	1.0	-0.04843864300826594	0.5052756367324426	0.09457905785894465	0.5489376508506075	-0.06449259837165036	0.6309136759477477	0.6718126037916319	0.56247357149988	0	1.0	0.0
3385	9.030209225129126e-09	2.0443337100932256e-10	2.0405036791230744e-10	0.999999992576237	None	0.2	1	0.3333333333333333	4	0.8	12	0.20987654320987653	0.8	16	12	0	0	0	1.0	9	9	1.1333333333333333	17	0.0	1.0	-0.13680669788875643	0.5472835853061464	1.301772063744614e-07	0.5001682341295398	5.3004531870782184e-06	0.5001195273155132	0.6558794594231563	0.5158989913662023	0	0.625	0.0
2892	8.691626166652992e-07	5.504094759276241e-07	-2.6623089643582957e-07	0.9997877673424194	None	0	0	1.0	2	0.0	0	0.75	0	2	0	0	0	0	1.0	2	2	0.2	3	0.0	0	0	0	0	0	0	0	0	0	0	0	0
1284	None	None	None	None	None	0	0	0	0	0	0	1.0	0	0	0	0	0	0	1.0	1	1	0.06666666666666667	1	0.0	0	0	0	0	0	0	0	0	0	0	0	0
2246	None	None	None	None	None	0.3333333333333333	1	0.5	4	0.6666666666666666	6	0.4074074074074074	0.6666666666666666	10	6	0	0	0	0.3333333333333333	9	3	0.7333333333333333	11	0.0	1.0	0.09694419569874885	0.5052097861038934	0.007505189164732305	0.5133798307159633	-0.03121838007453087	0.6706671951450464	0.6305433729887012	0.565093156886268	0	1.0	0.0
2606	3.0385087513794484e-08	2.915351956396446e-08	1.6893596134023775e-11	0.9999957253564196	None	0	0	0.3333333333333333	3	0.8181818181818182	9	0.28888888888888886	0.8181818181818182	12	9	0	0	0	0.5555555555555556	5	9	0.8666666666666667	13	0.0	1.0	0.09996971458043571	0.5035609361647243	-0.04645858620359877	0.502728680669551	2.9491413969685338e-08	0.5000028388117053	0.6479290390453017	0.5020975020100042	0	1.0	0.0
2940	6.015685912716698e-09	6.167120343352631e-09	-4.4509227197376045e-09	0.9999997077255306	None	0	0	0	0	0	0	1.0	0	0	0	0	2	0	1.0	1	1	0.06666666666666667	1	0.5	0	0	0	0	0	0	0	0	0	0	0	0
1875	None	None	None	None	None	0	0	0.1111111111111111	2	0.92	23	0.75	0	0	0	26	18	0	0.4444444444444444	9	4	1.8	27	0.32142857142857145	0.8333333333333334	0	0	0	0	0	0	0	0	0	0	0
2780	2.9396929785130994e-08	2.836063880803603e-08	1.4392790700032841e-09	0.9999964855245331	None	0.25	1	0.4	4	0.75	9	0.25925925925925924	0.75	13	9	0	0	0	0.6666666666666666	6	9	0.9333333333333333	14	0.0	1.0	2.3670210563419147e-06	0.5000423414247671	0.018157917582600575	0.5791504655452008	7.902762784127648e-27	0.5	0.5213848643058839	0.5265962324848802	0	1.0	0.0
2239	None	None	None	None	None	0.5	1	0.7142857142857143	5	0.375	3	0.5	0.125	5	1	4	6	0	0.8	4	5	0.6666666666666666	10	0.75	0.8	-0.03463650504129641	0.6412353278922791	0.09088325690689042	0.5348848499064488	-0.09999984376337791	0.5000005213749446	0.6885597206781411	0.5597545912479841	1.0	0	0.0
7252	0.030371676868780343	0.020426227158476813	0.01704931754034908	0.996369321128225	None	0	0	0.3333333333333333	3	0.8181818181818182	9	0.28888888888888886	0.8181818181818182	12	9	0	0	0	0.5555555555555556	5	9	0.8666666666666667	13	0.0	1.0	-0.09927614537897043	0.5006182509848759	-0.054558241283539	0.5333314673841666	0.7084975768482046	0.9476920848373642	0.9760308231776629	0.7332079053768465	0	1.0	0.0
2185	None	None	None	None	None	0	0	0.36363636363636365	8	0.5806451612903226	18	0.4074074074074074	0.5806451612903226	25	18	7	4	0	1.0	9	9	2.2	33	0.36363636363636365	0.46153846153846156	-0.03217958522426508	0.5119267649526694	0.09977553514415877	0.5014220127808762	1.1893106949648917e-13	0.5000000202708252	0.6362433025874946	0.5044502373756	0.0	0	0.0
4136	None	None	None	None	None	0.05555555555555555	1	0.28205128205128205	11	0.6785714285714286	38	0.7160493827160493	0.26785714285714285	22	15	35	4	0	1.0	9	9	3.8666666666666667	58	0.05970149253731343	0.8163265306122449	-0.07917035230376587	0.5446770240725783	0.03849488416656688	0.6722484097465171	7.305238094917668e-09	0.5000000338835694	0.6239393476015064	0.5742435229289637	0.9318181818181819	0.9090909090909091	0.0
1942	None	None	None	None	None	0	0	1.0	3	0.0	0	0.6666666666666666	0	3	0	0	1	0	0.6666666666666666	2	3	0.26666666666666666	4	1.0	1.0	0	0	0	0	0	0	0	0	0	0	0
6955	0.0003958247529902578	5.576018171885885e-07	5.5720029347088186e-08	0.9999984069165523	None	0.25	1	0.4	4	0.75	9	0.25	0.75	13	9	0	0	0	0.875	8	7	0.9333333333333333	14	0.0	1.0	0.08728068128183739	0.5151729962016016	0.22817182336135722	0.6110333039771616	-0.3354252292510305	0.9999999982368206	0.9460908908690122	0.9989826184814222	0	1.0	0.0
4902	0.003272312908519789	0.0021370464960128077	-0.0006182072074898584	0.9929384344593104	None	0.2	1	0.3333333333333333	4	0.8	12	0.20987654320987653	0.8	16	12	0	0	0	1.0	9	9	1.1333333333333333	17	0.0	1.0	-0.09999935991148202	0.5000064239314069	0.0011150888263690973	0.5332429504184074	0.013849945972473071	0.6683586692018681	0.6256716954790263	0.5690529559895298	0	1.0	0.0
767	None	None	None	None	None	0	0	0.15789473684210525	3	0.8461538461538461	22	0.6222222222222222	0	0	0	27	14	0	0.5555555555555556	9	5	1.8666666666666667	28	0.2413793103448276	0.5217391304347826	0	0	0	0	0	0	0	0	0	0	0
788	None	None	None	None	None	0.043478260869565216	1	0.30612244897959184	15	0.6197183098591549	44	0.9012345679012346	0.2112676056338028	25	15	47	0	0	1.0	9	9	4.866666666666666	73	0.0	0.875	0.1780520770097502	0.5886653958218551	0.12868904264161746	0.6170495454336336	0.05932744320006467	0.6698234593610344	0.654054262099535	0.6258124953874205	0	0	0.0
1298	None	None	None	None	None	0	0	0	0	0	0	1.0	0	0	0	0	4	0	1.0	1	1	0.06666666666666667	1	1.0	0	0	0	0	0	0	0	0	0	0	0	0
220	None	None	None	None	None	0.2	1	0.3333333333333333	4	0.8	12	0.20987654320987653	0.8	16	12	0	0	0	1.0	9	9	1.1333333333333333	17	0.0	1.0	-0.09966558011698161	0.5908140347882528	-0.07244965619644628	0.6674701906733395	0.21448861334832187	0.618383822160701	0.7854740894897592	0.6261176067058283	0	1.0	0.0
1155	None	None	None	None	None	0.2	1	0.3333333333333333	4	0.8	12	0.20987654320987653	0.8	16	12	0	0	0	1.0	9	9	1.1333333333333333	17	0.0	1.0	0.0029550416066961636	0.5070769220195014	0.0257296670738497	0.6916610840025558	0.07964680763019803	0.5230504654375042	0.601559233769059	0.5767610444837697	0	1.0	0.0
978	None	None	None	None	None	0	0	0.13333333333333333	6	0.8461538461538461	55	0.8271604938271605	0	0	0	66	0	0	1.0	9	9	4.466666666666667	67	0.0	0.8135593220338984	0	0	0	0	0	0	0	0	0	0	0
2206	None	None	None	None	None	0.2	1	0.3333333333333333	4	0.8	12	0.20987654320987653	0.8	16	12	0	0	0	1.0	9	9	1.1333333333333333	17	0.0	1.0	0	0.5	-0.09999791865801437	0.5000116204462596	-0.09999720222650046	0.5001102700721614	0.6157117940688942	0.5000406301733142	0	0	0.0
458	None	None	None	None	None	0.041666666666666664	1	0.14	7	0.8493150684931506	62	0.9259259259259259	0.1232876712328767	14	9	60	0	0	1.0	9	9	5.0	75	0.0	0.9090909090909091	0.2117008153624811	0.9999402412996714	0.06088562125831698	0.5928925269870703	0.18359910641161128	0.6203216268941295	0.7532110102262392	0.9715477131777934	0	1.0	0.0
4130	0.0	0.0	0.0	1.0	None	0	0	0	0	0	0	1.0	0	0	0	0	0	0	1.0	1	1	0.06666666666666667	1	0.0	0	0	0	0	0	0	0	0	0	0	0	0
4552	0.0027362369712338646	5.677151677177218e-05	3.2814429727659484e-05	0.9969479702219903	None	0.25	1	0.4	4	0.75	9	0.25925925925925924	0.75	13	9	0	0	0	0.6666666666666666	9	6	0.9333333333333333	14	0.0	1.0	0.09027628879779583	0.5461443330870622	-0.0999997185977241	0.5000003872709652	0.08480771777895899	0.5831380560161282	0.7115994757594394	0.5432892203159139	0	0.9230769230769231	0.0
2161	None	None	None	None	None	0	0	0.12903225806451613	4	0.8636363636363636	38	0.8518518518518519	0	0	0	45	6	0	0.6666666666666666	6	9	3.066666666666667	46	0.06382978723404255	0.9	0	0	0	0	0	0	0	0	0	0	0
1833	None	None	None	None	None	0.25	1	0.36363636363636365	4	0.7857142857142857	11	0.2222222222222222	0.7857142857142857	15	11	0	0	0	0.8888888888888888	8	9	1.0666666666666667	16	0.0	1.0	-0.09030692552822478	0.5704701241548665	0.057791877981616314	0.8527095918755011	-0.0417884406767041	0.5195654124997745	0.6483200784260733	0.66952289711992	0	1.0	0.0
6680	0.004979045901311028	0.001252652728705015	-0.0009551067243696873	0.9973939716910424	None	0.2	1	0.3333333333333333	4	0.8	12	0.20987654320987653	0.8	16	12	0	0	0	1.0	9	9	1.1333333333333333	17	0.0	1.0	1.75516428269625e-07	0.5000004821366714	0.03658384821839385	0.5868497141028913	0.08573489028356021	0.6088197197540092	0.5963440916626754	0.5657268494968729	0	1.0	0.0
7413	0.006730113920464864	0.0023117684202900004	0.00202855427619211	0.9913959020024412	None	0.2	1	0.3333333333333333	4	0.8	12	0.20987654320987653	0.8	16	12	0	0	0	1.0	9	9	1.1333333333333333	17	0.0	1.0	-0.09974409174137974	0.5006814126970373	0.035129765919267364	0.5423547506364728	0.17262363520877647	0.9999997444320354	0.7640871947428453	0.9940443587207929	0	1.0	0.0
1620	None	None	None	None	None	0.5	1	0.6666666666666666	4	0.5714285714285714	4	0.36	0.5714285714285714	8	4	0	0	0	1.0	5	5	0.6	9	0.0	1.0	0.022540590553254088	0.530943556770836	0.09527090074825476	0.9507967752425552	0.09936490919552896	0.5038781083896592	0.5863739854584654	0.7376123666445544	0	0.625	0.0
6858	0.009999857113646846	0.0017485643136031905	0.0012593015058378703	0.9906708762637864	None	0.2	1	0.3333333333333333	4	0.8	12	0.20987654320987653	0.8	16	12	0	0	0	1.0	9	9	1.1333333333333333	17	0.0	1.0	2.3430925475108598e-07	0.5000004228029601	-0.01282773514336539	0.6532042996037993	0.12524706877733643	0.9861899049273795	0.7319762231084779	0.8366988670105115	0	1.0	0.0
6559	0.0030680564680286124	0.0011084653821482238	0.00038183886227967877	0.9900119865316622	None	0	0	0.3333333333333333	2	0.8571428571428571	6	0.36	0.8571428571428571	8	6	0	0	0	1.0	5	5	0.6	9	0.0	0	0.16989537737425237	0.5314009001717362	0.12906754771995885	0.5498569238616783	0.09086719238812112	0.5433955042324513	0.597191205433255	0.5415606840966218	0	1.0	0.0
356	None	None	None	None	None	0	0	0	0	0	0	1.0	0	0	0	0	0	0	1.0	1	1	0.06666666666666667	1	0.0	0	0	0	0	0	0	0	0	0	0	0	0
4428	5.888285364371692e-09	5.68078696615516e-09	1.8814673564368217e-10	0.9999997132154881	None	0	0	0.5	5	0.38461538461538464	5	0.6	0	0	0	14	14	0	1.0	5	5	1.0	15	0.4375	1.0	0	0	0	0	0	0	0	0	0	0	0
7199	9.397408157817739e-05	4.243871345635159e-07	3.8941150676814337e-07	0.9999999976518	None	0.2	1	0.3333333333333333	4	0.8	12	0.20987654320987653	0.8	16	12	0	0	0	1.0	9	9	1.1333333333333333	17	0.0	1.0	-0.09944562198801951	0.501690772470014	-0.09999958634068729	0.5000367281672249	0.03211803606139619	0.5067376415176943	0.6504343503117402	0.5028218221931837	0	0.9375	0.0
4833	0.015549602604314035	0.007346753555236593	0.005483884795796555	0.9796195130969132	None	0.25	1	0.4	4	0.7692307692307693	10	0.234375	0.7692307692307693	14	10	0	0	0	1.0	8	8	1.0	15	0.0	0.8571428571428571	0.37960953366520966	0.5774679708543673	0.09510863685622292	0.6443953260866119	0.09829035350101951	0.503706294746604	0.8071735937410257	0.5762102884536534	0	1.0	0.0
3161	0.011506360749306931	0.0013678737060301388	0.00044628184343306024	0.9798393118491309	None	0.3333333333333333	1	0.4444444444444444	4	0.7272727272727273	8	0.2653061224489796	0.7272727272727273	12	8	0	0	0	1.0	7	7	0.8666666666666667	13	0.0	1.0	0.33764990947776585	0.999128298438753	-0.09938051742815585	0.5686082448325597	0.2623162081121875	0.6105867986466276	0.883225403369674	0.930218374088068	0	0	0.0
7136	0.0003051273511822624	2.428882288267971e-06	-1.7687373677347746e-06	0.999997075503836	None	0.25	1	0.4	4	0.7692307692307693	10	0.234375	0.7692307692307693	14	10	0	0	0	1.0	8	8	1.0	15	0.0	0.8571428571428571	4.575624724904223e-19	0.5000000000000022	0.012683087830328458	0.6502034388097528	0.09999572565954207	0.5003733271217862	0.6133146081684013	0.5516011962520441	0	0	0.0
2809	3.392253674702976e-08	3.3911596376279335e-08	3.389906951648252e-08	0.9999963543979656	None	0	0	0.25	1	1.0	3	1.0	1.0	4	3	0	3	0	0.2	1	5	0.3333333333333333	5	1.0	0	-0.15767552854947603	0.83446965785751	0.029230898086075912	0.5328677706958225	5.99458321710748e-12	0.5000000001210494	0.6944304902539357	0.6417806195347703	0.0	0	0.0
5008	0.0	0.0	0.0	1.0	None	0	0	0	0	0	0	1.0	0	0	0	0	0	0	1.0	1	1	0.06666666666666667	1	0.0	0	0	0	0	0	0	0	0	0	0	0	0
4665	0.0004048480794202315	1.012038745848113e-05	-1.680834447510568e-08	0.9934834482760785	None	0	0	0.018518518518518517	1	1.0	79	1.0	0.012658227848101266	1	1	79	0	0	1.0	9	9	5.4	81	0.0	1.0	-0.09484103292656709	0.5	-0.07480767444781188	0.5	-0.08515088291051415	0.5	0.5204386863486888	0.5	0	1.0	0.0
2060	None	None	None	None	None	1.0	1	0.8	4	0.4	2	0.4375	0.4	6	2	0	0	0	1.0	4	4	0.4666666666666667	7	0.0	0.6666666666666666	-0.11429041149231436	0.588319703751222	2.2806255069255574e-05	0.5000670346170533	0.0070257275336088635	0.6062253326953072	0.6431832977241647	0.5653543252864071	0	1.0	0.0
5288	0.0001534727047352581	1.081217051674137e-06	6.81131995528553e-08	0.9999828467008095	None	0	0	0.037037037037037035	2	0.9743589743589743	76	0.9876543209876543	0.01282051282051282	1	1	78	0	0	1.0	9	9	5.333333333333333	80	0.0	0.9859154929577465	-0.1467523360897209	0.5	9.536049297727884e-11	0.5	0.09260142076906067	0.5	0.728189881638299	0.5	0	1.0	0.0
154	None	None	None	None	None	0	0	0.3333333333333333	3	0.8181818181818182	9	0.28888888888888886	0.8181818181818182	12	9	0	0	0	0.5555555555555556	9	5	0.8666666666666667	13	0.0	1.0	-0.20149029860628467	0.9994927243809497	0.08399570089962431	0.6362626688893197	0.014018498619485856	0.6539696284683785	0.8223469245064248	0.9491757725217989	0	0.4166666666666667	0.0
6535	None	None	None	None	None	0.125	3	0.37254901960784315	19	0.5675675675675675	42	0.9382716049382716	0.43243243243243246	51	32	24	0	0	1.0	9	9	5.066666666666666	76	0.0	0.9253731343283582	2.3304864291536226e-08	0.5000000890070768	0.0007071461910999634	0.6694272929787803	-0.10488544411444575	0.9999245011192501	0.7623570324470739	0.9676723663986471	0	1.0	0.0
549	None	None	None	None	None	0	0	0	0	0	0	1.0	0	0	0	0	4	0	1.0	1	1	0.06666666666666667	1	1.0	0	0	0	0	0	0	0	0	0	0	0	0
3815	0.006941790200794007	0.00020099254724707574	-0.0002008896370173731	0.9968821181893781	None	0	0	0.4166666666666667	5	0.5333333333333333	8	0.2698412698412698	0.3333333333333333	10	5	6	5	0	0.7777777777777778	7	9	1.1333333333333333	17	0.45454545454545453	0.6666666666666666	-0.08507284329294681	0.6323830149763738	0.023020686567065345	0.649050205714884	-0.09999998944127238	0.5000001868696395	0.6384860734109564	0.5952649066283983	1.0	1.0	0.0
2542	None	None	None	None	None	0	0	0.4	2	0.6	3	0.7777777777777778	0	0	0	6	8	0	1.0	3	3	0.4666666666666667	7	0.5	0	0	0	0	0	0	0	0	0	0	0	0
6122	None	None	None	None	None	0.2222222222222222	2	0.35	7	0.7037037037037037	19	0.35802469135802467	0.7037037037037037	26	19	2	0	0	1.0	9	9	1.9333333333333333	29	0.0	0.6956521739130435	-0.09998055659874731	0.5000512519668804	0.06226585207046194	0.6049031997023903	0.016758301762081245	0.6650666054353913	0.6893438437525441	0.5916279639322344	0	1.0	0.0
2548	None	None	None	None	None	0	0	0.5	3	0.6666666666666666	4	0.4444444444444444	0.6666666666666666	7	4	0	1	0	0.5	6	3	0.5333333333333333	8	1.0	0.4	6.58495901274964e-07	0.5002919790544649	-0.06482857429023732	0.6654072296099983	1.0859207602555373e-05	0.5000521726691619	0.5987665583861647	0.5571542339742468	0.8571428571428571	0.8571428571428571	0.0
670	None	None	None	None	None	0	0	0.75	3	0.3333333333333333	1	0.5555555555555556	0	2	0	2	6	0	1.0	3	3	0.3333333333333333	5	1.0	0.6666666666666666	0	0	0	0	0	0	0	0	0	0	0
1334	None	None	None	None	None	0	0	0.75	3	0.3333333333333333	1	0.625	0.3333333333333333	4	1	0	1	0	0.5	4	2	0.3333333333333333	5	1.0	0.6666666666666666	-0.09963356480281689	0.5017804322020065	-0.23521106800053432	0.5911786745647363	0.22184771573810522	0.5527033749044248	0.8671793617895672	0.548807529572723	1.0	1.0	0.0
2682	None	None	None	None	None	0.0625	1	0.37142857142857144	13	0.54	27	0.6419753086419753	0.1	13	5	38	4	0	1.0	9	9	3.466666666666667	52	0.05555555555555555	0.5333333333333333	0.09953752264525384	0.5027341367445273	1.682311480354647e-24	0.5000000002825337	0.05092292393416657	0.519319377402488	0.6005777919589572	0.5073538578810515	0.34615384615384615	0.15384615384615385	0.0
2108	None	None	None	None	None	0.25	1	0.4	4	0.75	9	0.25925925925925924	0.75	13	9	0	0	0	0.6666666666666666	6	9	0.9333333333333333	14	0.0	1.0	-0.09595422792095112	0.6052149905579652	0.022781011992999	0.5334529134994623	7.902762784127648e-27	0.5000000000000118	0.6498168480769796	0.5466352462954357	0	1.0	0.0
6984	0.00021183215978702035	2.3473755689191616e-05	2.3450660628444094e-05	0.998566749907984	None	0.3333333333333333	1	0.5	4	0.7	7	0.2857142857142857	0.7	11	7	0	0	0	0.8571428571428571	6	7	0.8	12	0.0	0.6666666666666666	-0.0777537885217911	0.5143105151395376	0.0485581851504697	0.5774337309892161	-0.01404632569576483	0.6308004001919607	0.6413596762993642	0.5748627005718313	0	1.0	0.0
4828	None	None	None	None	None	0	0	0.037037037037037035	2	0.9746835443037974	77	1.0	0.05063291139240506	4	4	76	0	0	1.0	9	9	5.4	81	0.0	1.0	0.025866518439468356	0.5365426844533167	-0.03275878511780387	0.6825168571068321	0.03318616199877767	0.5762060318008594	0.6037658635452516	0.6002093326281479	0	1.0	0.0
244	None	None	None	None	None	0	0	0.22727272727272727	10	0.734375	47	0.8148148148148148	0.109375	14	7	51	0	0	1.0	9	9	4.4	66	0.0	0.8620689655172413	-0.484647521292222	0.9999999999623297	0.055781991926901434	0.5155543968166749	-0.2082701516381114	0.6569632226044393	0.9881028622561835	0.9997356729887197	0	1.0	0.0
5088	0.007204109341853669	0.0035745763556919996	0.0034912089061793967	0.9921259701835659	None	0.2	1	0.3333333333333333	4	0.8	12	0.20987654320987653	0.8	16	12	0	0	0	1.0	9	9	1.1333333333333333	17	0.0	1.0	0.09999995712439401	0.5001064674376134	0.03417326253051247	0.5649114623246966	-0.09929244022603005	0.5451460627235247	0.694429238644748	0.5368184639384511	0	1.0	0.0
7381	0.0009438772991907338	1.2487064561045076e-05	8.883169305561039e-06	0.9999999336207861	None	0.2	1	0.3333333333333333	4	0.8	12	0.20987654320987653	0.8	16	12	0	0	0	1.0	9	9	1.1333333333333333	17	0.0	1.0	-0.09990019856034042	0.5003736968466483	9.230248800735344e-08	0.5000004419455456	-0.3679803512631053	0.9999999999692981	0.998081549189505	0.9996871263883251	0	1.0	0.0
1257	None	None	None	None	None	0	0	0.1875	3	0.8636363636363636	19	0.8	0	2	0	21	9	0	0.8333333333333334	6	5	1.6	24	0.20454545454545456	0.21052631578947367	0	0	0	0	0	0	0	0	0	0	0
1653	None	None	None	None	None	0.2	1	0.3333333333333333	4	0.8	12	0.20987654320987653	0.8	16	12	0	0	0	1.0	9	9	1.1333333333333333	17	0.0	1.0	0.20594688644766707	0.6212513879726457	3.386927998461878e-08	0.5000780370513105	-0.09402380063153638	0.5139979699750158	0.7770683042143085	0.5458030448053833	0	1.0	0.0
6860	0.029865520380261096	0.019730527726439996	0.01764496947428542	0.9962711362083937	None	0	0	0.3333333333333333	3	0.8181818181818182	9	0.28888888888888886	0.8181818181818182	12	9	0	0	0	0.5555555555555556	5	9	0.8666666666666667	13	0.0	1.0	-0.09927614537897043	0.5006182509848759	-0.054558241283539	0.5333314673841666	0.7084975768482046	0.9476920848373642	0.9760308231776629	0.7332079053768465	0	1.0	0.0
3708	None	None	None	None	None	0.06666666666666667	1	0.28125	9	0.7111111111111111	32	0.5802469135802469	0.3111111111111111	22	14	24	2	0	1.0	9	9	3.1333333333333333	47	0.045454545454545456	0.9473684210526315	0.016457656270417016	0.5648029373038032	0.040334000264766384	0.6398532257356166	0.28500731476319796	0.657299246090056	0.7732052304619316	0.621415886812285	0.0	0	0.0
2907	0.0009441296589012972	7.163791242661479e-05	-7.149386876571941e-05	0.9980416610878974	None	0.25	1	0.36363636363636365	4	0.7857142857142857	11	0.2222222222222222	0.7857142857142857	15	11	0	0	0	0.8888888888888888	9	8	1.0666666666666667	16	0.0	1.0	0.07513920309843046	0.583363094870454	0.029178260699901266	0.6678675516015448	0.01538514683868765	0.5847583318708051	0.5938395129417307	0.6128155742300686	0	0.8	0.0
324	None	None	None	None	None	0	0	0	0	0	0	1.0	0	0	0	0	2	0	1.0	1	1	0.06666666666666667	1	0.5	0	0	0	0	0	0	0	0	0	0	0	0
5946	0.0173202597619805	0.0011900449611885518	-0.0006619791580744881	0.9942995771185394	None	0.2	1	0.3333333333333333	4	0.8	12	0.20987654320987653	0.8	16	12	0	0	0	1.0	9	9	1.1333333333333333	17	0.0	1.0	0.03229601792347635	0.6592705527038932	0.08351004158473405	0.6476262740115147	0.23416898949826911	0.9995905031746517	0.7632136086088158	0.9536000593152714	0	1.0	0.0
3247	1.5438143229001002e-07	2.39600465757273e-08	1.8328897999402917e-08	0.999993913477387	None	0	0	1.0	2	0.0	0	0.75	0	2	0	0	0	0	1.0	2	2	0.2	3	0.0	0	0	0	0	0	0	0	0	0	0	0	0
5173	0.0	0.0	0.0	1.0	None	0	0	0	0	0	0	1.0	0	0	0	0	0	0	1.0	1	1	0.06666666666666667	1	0.0	0	0	0	0	0	0	0	0	0	0	0	0
5314	0.009018110287031108	0.0008220919235109676	-0.0008037720565873761	0.9916942661454593	None	0.2	1	0.3333333333333333	4	0.8	12	0.20987654320987653	0.8	16	12	0	0	0	1.0	9	9	1.1333333333333333	17	0.0	1.0	1.1097936221958716e-06	0.5000186753773489	0.03270113898775926	0.6000431776662871	0.05290839970255802	0.5533322124930482	0.5712934066796808	0.551472272294157	0	1.0	0.0
5816	1.2995188343553457e-07	1.3021477788412319e-07	1.1186574793267809e-07	0.9999780343753005	None	0	0	0.044444444444444446	2	0.9692307692307692	63	0.9305555555555556	0	0	0	66	0	0	0.8888888888888888	9	8	4.466666666666667	67	0.0	0.9152542372881356	0	0	0	0	0	0	0	0	0	0	0
4671	0.0011056788279977259	0.00035145313013668376	2.2717757558324354e-06	0.9963028669961087	None	0	0	0.5	2	0.75	3	0.6	0.75	5	3	0	0	0	0.4	5	2	0.4	6	0.0	0	0.09996194297317691	0.5005543415779631	-0.08963578809164155	0.551578270481121	0.07947567626543794	0.6325605730503021	0.7008272320948827	0.5623803281115253	0	1.0	0.0
2727	0.0005029319918950345	0.00010939079429682405	6.129415500271464e-06	0.9955597779302466	None	0.2	1	0.3333333333333333	4	0.75	12	0.4	0.6875	15	11	2	3	0	0.5555555555555556	5	9	1.2	18	0.75	0.6153846153846154	0.026428572992466166	0.5141562473079381	0.00039735020775881984	0.5018092371546468	-0.002284599619807778	0.6196373905728261	0.5478613345234792	0.5458612800276018	1.0	1.0	0.3598986990766674
4935	0.0019979231912871927	0.00019680429822085016	0.0001936969463325521	0.9956294568265383	None	0	0	0.2857142857142857	8	0.7	28	0.6666666666666666	0.35	20	14	21	0	0	0.7777777777777778	7	9	2.8	42	0.0	0.8888888888888888	1.2153820519570821e-05	0.5031470589229681	0.02243250657606875	0.6504526264464556	0.04623820158278401	0.5077033930314502	0.5779363609032644	0.555144252431592	0	0.3	0.0
3264	0.009397902639240624	0.002898258621346865	0.0024537476127878127	0.9909339694447031	None	0.2	1	0.3333333333333333	4	0.8	12	0.20987654320987653	0.8	16	12	0	0	0	1.0	9	9	1.1333333333333333	17	0.0	1.0	-0.09918662019586426	0.5015495846030549	-0.029788156283555606	0.5079798249550194	0.23776692353981424	0.6392790481400983	0.811969187612744	0.5506883385529968	0	0.0625	0.0
4289	0.0011344180231749666	2.406471362990981e-05	-3.4723654523021947e-06	0.9855818084292243	None	0	0	0.25	1	1.0	3	1.0	1.0	4	3	0	0	0	0.2	5	1	0.3333333333333333	5	0.0	0	0.214459524376751	0.9984081371757265	0.09977992769997898	0.5001093889199135	0.06915573954282106	0.5523727756678753	0.8606764403872531	0.9017940214492215	0	1.0	0.0
2817	2.814295987352193e-05	1.0715132708100163e-07	-1.0667266714877373e-07	0.9999979218249224	None	0	0	0.6666666666666666	2	0.5	1	0.6666666666666666	0.5	3	1	0	0	0	0.6666666666666666	3	2	0.26666666666666666	4	0.0	0	0.1404165925940344	0.5449058150951206	0.06504716771751337	0.5143652281068237	0.11063313124144311	0.5854435003478344	0.5768707580397153	0.5484100183230425	0	1.0	0.0
1676	None	None	None	None	None	0	0	1.0	2	0.0	0	0.75	0	2	0	0	0	0	1.0	2	2	0.2	3	0.0	0	0	0	0	0	0	0	0	0	0	0	0
854	None	None	None	None	None	0	0	1.0	1	0	0	1.0	0	1	0	0	3	0	0.5	2	1	0.13333333333333333	2	1.0	0	0	0	0	0	0	0	0	0	0	0	0
1556	None	None	None	None	None	0	0	0	0	0	0	1.0	0	0	0	0	4	0	1.0	1	1	0.06666666666666667	1	1.0	0	0	0	0	0	0	0	0	0	0	0	0
7428	0.029857965476955378	0.019876152513549256	0.017007265156268093	0.9962887575230542	None	0	0	0.3333333333333333	3	0.8181818181818182	9	0.28888888888888886	0.8181818181818182	12	9	0	0	0	0.5555555555555556	5	9	0.8666666666666667	13	0.0	1.0	-0.09927614537897043	0.5006182509848759	-0.054558241283539	0.5333314673841666	0.7084975768482046	0.9476920848373642	0.9760308231776629	0.7332079053768465	0	1.0	0.0
4048	0.009248236028933383	0.0029036489741603257	0.0024526736357042282	0.9914733885622997	None	0.2	1	0.3333333333333333	4	0.8	12	0.20987654320987653	0.8	16	12	0	0	0	1.0	9	9	1.1333333333333333	17	0.0	1.0	-0.09918662019586426	0.5015495846030549	-0.029788156283555606	0.5079798249550194	0.23776692353981424	0.6392790481400983	0.811969187612744	0.5506883385529968	0	0.0625	0.0
2838	0.0002467154720277389	3.3856150486146394e-05	1.5899493203376368e-05	0.9999293673299076	None	0.2	1	0.3333333333333333	4	0.8	12	0.20987654320987653	0.8	16	12	0	0	0	1.0	9	9	1.1333333333333333	17	0.0	1.0	-0.007071425969010198	0.6601511388598852	-0.043985707698105996	0.5138651326241064	-0.03721521497768001	0.5181450335637167	0.5727341113370185	0.5656237956252719	0	1.0	0.0
709	None	None	None	None	None	0.2857142857142857	2	0.35294117647058826	6	0.7391304347826086	17	0.46296296296296297	0.6521739130434783	21	15	3	0	0	0.6666666666666666	6	9	1.6666666666666667	25	0.0	0.5263157894736842	0.05442487260477171	0.5788534810323808	-0.14462661829341922	0.999991952816146	0.08585901618053013	0.5146090403192176	0.7452956679694909	0.9826313511386221	0	1.0	0.0
2337	None	None	None	None	None	0	0	0.2857142857142857	2	0.875	7	1.0	0.625	7	5	2	1	0	0.4	2	5	0.6666666666666666	10	0.16666666666666666	0	0.07464340856162421	0.5612827098366817	-0.1452441646258395	0.5690766610250849	0.2715076792378592	0.5491544158243845	0.8462664382659566	0.5598540479485761	1.0	1.0	0.0
4152	0.013650531853512374	0.0006134418179794734	0.0002603012359915449	0.9669778096886412	None	0	0	0.3333333333333333	3	0.8181818181818182	9	0.28888888888888886	0.8181818181818182	12	9	0	1	0	0.5555555555555556	9	5	0.8666666666666667	13	1.0	1.0	5.6076906760885375e-05	0.50098372404838	-0.033744627284033525	0.5525900876255346	-0.09999971667849546	0.5000001332668857	0.603554935316142	0.5179153859542923	0.8333333333333334	0.75	0.0
5239	0.00040736398313340053	4.344596183623099e-06	-3.6100313323505953e-06	0.9999999751736496	None	0.2	1	0.3333333333333333	4	0.8	12	0.20987654320987653	0.8	16	12	0	0	0	1.0	9	9	1.1333333333333333	17	0.0	1.0	-0.09870611433607432	0.5130249301733768	-0.09927530308410489	0.5973831416745988	-0.2622590829184954	0.9999999999992462	0.8393364833764102	0.9999215871379291	0	1.0	0.0
6659	None	None	None	None	None	0.05263157894736842	1	0.25	10	0.7368421052631579	42	0.7283950617283951	0.40350877192982454	30	23	28	0	0	1.0	9	9	3.933333333333333	59	0.0	0.6538461538461539	0.0010021066709794194	0.5026258962089369	0.04649167812279601	0.5885002799926499	0.08171140511568138	0.587396233224491	0.5986281715241483	0.5598355994426886	0	1.0	0.0
2600	2.1315431418696647e-05	7.992960863591213e-06	4.2948176409670435e-06	0.9941462174853989	None	0	0	0.125	1	1.0	9	0.55	0	0	0	10	8	0	0.8	4	5	0.7333333333333333	11	0.3333333333333333	0	0	0	0	0	0	0	0	0	0	0	0
2519	None	None	None	None	None	0	0	0	0	0	0	1.0	0	0	0	0	2	0	1.0	1	1	0.06666666666666667	1	0.5	0	0	0	0	0	0	0	0	0	0	0	0
3759	0.0024020476576491613	0.0003479196008575191	0.0003162165189027314	0.9964455542889463	None	0	0	0.3333333333333333	3	0.8181818181818182	9	0.28888888888888886	0.8181818181818182	12	9	0	0	0	0.5555555555555556	5	9	0.8666666666666667	13	0.0	1.0	-0.0823786474119816	0.6315288443048369	0.24265874719134403	0.6111802494853944	0.09282988020383462	0.5745842664630498	0.7795463343527983	0.6060039700644327	0	0.9166666666666666	0.0
486	None	None	None	None	None	0	0	0	0	0	0	1.0	0	0	0	0	4	0	1.0	1	1	0.06666666666666667	1	1.0	0	0	0	0	0	0	0	0	0	0	0	0
1892	None	None	None	None	None	0	0	0.25	1	1.0	3	1.0	1.0	4	3	0	0	0	0.2	5	1	0.3333333333333333	5	0.0	0	0.050235312902763674	0.5203912041404443	0.09994225241963858	0.5001540398223826	0.030701448383559638	0.5985353147152535	0.580896097497361	0.5400467192627888	0	1.0	0.0
852	None	None	None	None	None	0.5	1	0.6666666666666666	4	0.5714285714285714	4	0.36	0.5714285714285714	8	4	0	0	0	1.0	5	5	0.6	9	0.0	1.0	0.022540590553254088	0.530943556770836	0.09527090074825476	0.9507967752425552	0.09936490919552896	0.5038781083896592	0.5863739854584654	0.7376123666445544	0	0.625	0.0
5506	0.020978509425214942	0.00750559436731228	0.00561774508884607	0.9938208212559037	None	0	0	0.3333333333333333	3	0.8181818181818182	9	0.28888888888888886	0.8181818181818182	11	9	1	3	0	0.5555555555555556	5	9	0.8666666666666667	13	0.75	1.0	-0.09991421680942794	0.5003930142097198	3.2211672766254094e-09	0.5000000062381663	0.21495667703966953	0.5765794891486212	0.7879704270538698	0.5258369244409815	0.36363636363636365	0.36363636363636365	0.0
7335	0.029886124417209867	0.0184553666347751	0.016775648102056905	0.9962700812796272	None	0	0	0.3333333333333333	3	0.8181818181818182	9	0.28888888888888886	0.8181818181818182	12	9	0	0	0	0.5555555555555556	5	9	0.8666666666666667	13	0.0	1.0	-0.09927614537897043	0.5006182509848759	-0.054558241283539	0.5333314673841666	0.7084975768482046	0.9476920848373642	0.9760308231776629	0.7332079053768465	0	1.0	0.0
2983	0.0	0.0	0.0	1.0	None	0	0	0	0	0	0	1.0	0	0	0	0	0	0	1.0	1	1	0.06666666666666667	1	0.0	0	0	0	0	0	0	0	0	0	0	0	0
6138	0.0002572250940679808	1.0004468143924462e-06	2.3151414002032238e-07	0.9999999703329001	None	0.2	1	0.3333333333333333	4	0.8	12	0.20987654320987653	0.8	16	12	0	0	0	1.0	9	9	1.1333333333333333	17	0.0	1.0	-0.0991574283240854	0.5014416436831867	-0.018619052312065835	0.6642034008135006	0.058220988512064066	0.5457816187583282	0.6798349507571458	0.5721177399366958	0	1.0	0.0
4609	0.001197316700700039	0.0002847132974653552	-0.00026526086356025495	0.9990995656544082	None	0.2	1	0.3333333333333333	4	0.8	12	0.20987654320987653	0.8	16	12	0	0	0	1.0	9	9	1.1333333333333333	17	0.0	1.0	-0.03392656530635134	0.5068275469768486	0.032298665804281555	0.557082028817043	0.099546068602235	0.5592238559899758	0.6325853181977931	0.5411279068498492	0	1.0	0.0
5696	None	None	None	None	None	0.3333333333333333	1	0.5555555555555556	5	0.5454545454545454	6	0.40625	0.45454545454545453	9	5	3	4	0	0.5	4	8	0.8666666666666667	13	0.6666666666666666	0.6	-0.09996438712838661	0.500064265292674	0.05483054539613287	0.5571469740695973	0.020632954158869392	0.595561471413428	0.6741770924412009	0.5512240736035767	1.0	1.0	0.0
6814	0.007134227906001867	0.005120689197797827	-0.005016749602840761	0.9955193939011245	None	0.2	1	0.3333333333333333	4	0.8	12	0.20987654320987653	0.8	16	12	0	0	0	1.0	9	9	1.1333333333333333	17	0.0	1.0	-0.09890863573466993	0.5051409773477212	0.027252394382197676	0.5604639509121665	-0.18275679936049222	0.9999924579083515	0.9321674823807128	0.9823556494693507	0	1.0	0.0
7031	0.010075778026769549	0.006644204906579344	0.006621740820185579	0.9888224074820673	None	0.25	1	0.4	4	0.75	9	0.25925925925925924	0.75	13	9	0	0	0	0.6666666666666666	6	9	0.9333333333333333	14	0.0	1.0	-0.09997709216015428	0.5016671659635616	0.025621787849907422	0.5575957771967254	0.09994594048572235	0.5159239982248319	0.694944483834381	0.5251285216677296	0	1.0	0.0
1516	None	None	None	None	None	0.2631578947368421	5	0.43902439024390244	18	0.5423728813559322	32	0.7530864197530864	0.5084745762711864	48	30	12	0	0	1.0	9	9	4.066666666666666	61	0.0	0.7692307692307693	-0.03686752021847299	0.6755298271086152	-0.021773329942763937	0.663515935708777	0.08682573787469354	0.5587600242699885	0.6643955091521718	0.6340147045596459	0	1.0	0.0
4120	None	None	None	None	None	0.2	2	0.3181818181818182	7	0.7419354838709677	23	0.5238095238095238	0.6774193548387096	28	21	4	0	0	0.7777777777777778	9	7	2.2	33	0.0	0.5384615384615384	0.08399660824053974	0.634340439504268	0.13303837819265465	0.5884343093796754	0.12345130219882768	0.5906156156173148	0.5734376627408887	0.6046703656042597	0	1.0	0.0
4873	0.004713014447751311	0.0019649039967346888	-0.001943826106402819	0.9931438851613138	None	0.2	2	0.36363636363636365	8	0.6774193548387096	21	0.4074074074074074	0.6451612903225806	28	20	4	0	0	1.0	9	9	2.2	33	0.0	0.75	0.09999990120225542	0.5008269263627464	0.056643597970255755	0.6249123660119583	0.09961509781985826	0.5852710955620294	0.5508224077443703	0.5710336945287735	0	1.0	0.0
6081	0.0036030541891841823	0.0003781630802148854	0.00020125739305862313	0.9943799175772292	None	0.2	1	0.3333333333333333	4	0.8	12	0.20987654320987653	0.8	16	12	0	0	0	1.0	9	9	1.1333333333333333	17	0.0	1.0	-0.09996274747100123	0.5001257617534923	0.0509349725128093	0.5605845539900922	-0.05510306582258575	0.6391436811651131	0.6691971073554834	0.5675582480936621	0	1.0	0.0
2700	0.0	0.0	0.0	1.0	None	0	0	0	0	0	0	1.0	0	0	0	0	0	0	1.0	1	1	0.06666666666666667	1	0.0	0	0	0	0	0	0	0	0	0	0	0	0
1305	None	None	None	None	None	0.2	1	0.3333333333333333	4	0.8	12	0.20987654320987653	0.8	16	12	0	0	0	1.0	9	9	1.1333333333333333	17	0.0	1.0	0.25616980972961734	0.6358435194625959	-0.03585648381267566	0.6558031378396736	0.0889392561425604	0.5913471105010023	0.773551139318338	0.6280477989511046	0	1.0	0.0
5325	0.023875670351934407	0.010689490867324849	0.006477358618914143	0.9933297028204995	None	0.2	1	0.3333333333333333	4	0.8	12	0.20987654320987653	0.8	16	12	0	0	0	1.0	9	9	1.1333333333333333	17	0.0	1.0	-0.09999006401223762	0.5000148699151481	0.028565886997174345	0.5585338504225613	0.17133001454223712	0.9988556337576372	0.7891076219697302	0.9117890492862549	0	1.0	0.0
7488	0.0004916092038978994	4.534476179694296e-05	-3.13323174384023e-05	0.9998031725744067	None	0.25	1	0.4	4	0.7692307692307693	10	0.23809523809523808	0.7692307692307693	14	10	0	0	0	0.7777777777777778	7	9	1.0	15	0.0	1.0	-0.09999858435921923	0.5000046436991957	-0.04414073179224369	0.5513024663042662	0.11549271383120918	0.9998814079066026	0.7136389002094311	0.9561393079011076	0	1.0	0.0
7483	0.002281771662643397	3.0062681696092033e-05	-2.7773167232494403e-05	0.9787775276955837	None	0	0	0.4	2	0.8	4	0.4666666666666667	0.8	6	4	0	0	0	0.6	3	5	0.4666666666666667	7	0.0	0	2.4142745969875575e-06	0.5000180826468658	-0.019250085861244173	0.6507149624655141	-0.06484194451413006	0.508677783406843	0.5852226652503776	0.5545297797111836	0	1.0	0.0
7326	0.0005556430567984147	8.096231626268582e-06	6.178078027476731e-06	0.9999958324651314	None	0	0	0.3333333333333333	3	0.8181818181818182	9	0.28888888888888886	0.8181818181818182	12	9	0	1	0	0.5555555555555556	9	5	0.8666666666666667	13	1.0	1.0	-0.07588636082658444	0.5502025571640071	-0.09990396377318381	0.5081004773985005	0.14511795092261984	0.5974226615635977	0.7453666560911617	0.5521951134926201	1.0	1.0	0.0
7396	0.0015159906934433885	0.001169792563548989	-0.0011542581196269993	0.9989619941066987	None	0.2	1	0.3333333333333333	4	0.8	12	0.20987654320987653	0.8	16	12	0	0	0	1.0	9	9	1.1333333333333333	17	0.0	1.0	-0.034947178045039426	0.5031447838786272	0.09793358700350348	0.5057212480745107	0.07008491559835879	0.5929998887239806	0.6397845633439835	0.5342667037882842	0	1.0	0.0
7197	0.0	0.0	0.0	0.9999999999999998	None	0	0	0	0	0	0	1.0	0	0	0	0	4	0	1.0	1	1	0.06666666666666667	1	1.0	0	0	0	0	0	0	0	0	0	0	0	0
103	None	None	None	None	None	0.2	1	0.3333333333333333	4	0.8	12	0.20987654320987653	0.8	16	12	0	0	0	1.0	9	9	1.1333333333333333	17	0.0	1.0	0.09402633531125297	0.5586781760663887	0.2729586381888078	0.5913916621055484	3.5912139883478527e-07	0.500007822133037	0.7582088959295347	0.550292020167652	0	0.125	0.0
91	None	None	None	None	None	0.2	1	0.3333333333333333	4	0.8	12	0.20987654320987653	0.8	16	12	0	0	0	1.0	9	9	1.1333333333333333	17	0.0	1.0	-0.00020487739370669947	0.6337403443206546	0.04862485113665961	0.5393897988683558	0.007111412836940496	0.645986318145189	0.5862100368549001	0.6072757613659601	0	0	0.0
5276	0.0024832504874877427	0.0004311284587167967	-0.0003088462604906372	0.9988000491190318	None	0.3333333333333333	1	0.5	4	0.6666666666666666	6	0.4074074074074074	0.6666666666666666	10	6	0	0	0	0.3333333333333333	3	9	0.7333333333333333	11	0.0	1.0	0.008121730425706542	0.5531093517954758	6.77472212261584e-13	0.500113043487349	-0.09867929025026909	0.5536761115118499	0.6192506339523512	0.5357081854714222	0	1.0	0.0
1801	None	None	None	None	None	1.0	1	0.8	4	0.4	2	0.4375	0.4	6	2	0	0	0	1.0	4	4	0.4666666666666667	7	0.0	0.6666666666666666	-0.11429041149231436	0.588319703751222	2.2806255069255574e-05	0.5000670346170533	0.0070257275336088635	0.6062253326953072	0.6431832977241647	0.5653543252864071	0	1.0	0.0
6887	0.00028940118714122374	1.6131015060796681e-06	-1.533831812060399e-06	0.9999965805204799	None	0.25	1	0.4	4	0.75	9	0.25925925925925924	0.75	13	9	0	0	0	0.6666666666666666	6	9	0.9333333333333333	14	0.0	1.0	9.9826476303118e-06	0.5000132960502902	-0.05766791727430939	0.6017265049929609	0.09910890643495669	0.5026056359278156	0.6571467671528965	0.5352033169104746	0	1.0	0.0
628	None	None	None	None	None	0	0	0	0	0	0	1.0	0	0	0	0	0	0	1.0	1	1	0.06666666666666667	1	0.0	0	0	0	0	0	0	0	0	0	0	0	0
2708	0.005331266689679346	0.0006829372985840161	0.00031685729502320414	0.9940916179936145	None	0.16666666666666666	1	0.35714285714285715	5	0.7222222222222222	13	0.24691358024691357	0.7222222222222222	17	13	2	2	0	1.0	9	9	1.3333333333333333	20	0.5	0.7272727272727273	0.0005995018952762702	0.5420457451143474	-0.04590990588532111	0.65929684080871	-0.09992533648711024	0.503570587474046	0.6146919113543795	0.5697934921339615	0.0	0	0.0
1383	None	None	None	None	None	0	0	0.5	2	0.6666666666666666	2	1.0	0.6666666666666666	4	2	0	0	0	0.2	1	5	0.3333333333333333	5	0.0	0.5	0.08253628066544595	0.6143530908025465	0.04534382342057106	0.5967455142877067	0.00370370429470503	0.5457062638019449	0.5828479381918794	0.5858824089384568	0	0	0.0
3206	0.0002932748089102437	8.363620085438039e-05	8.355249337377062e-05	0.9977863596849091	None	0.13333333333333333	2	0.21875	7	0.782608695652174	36	0.6666666666666666	0.15217391304347827	12	7	35	1	0	0.8888888888888888	8	9	3.2	48	0.014492753623188406	0.6666666666666666	-0.06039405038279848	1.0	-0.09949789445486398	0.5013481321260931	0.018901337526682972	0.5461994074689757	0.7673861165498425	1.0	1.0	1.0	0.0
5669	0.01607225802587016	0.014103951691014263	0.01152172353976203	0.9976593314819759	None	0.2	1	0.3333333333333333	4	0.8	12	0.20987654320987653	0.8	16	12	0	0	0	1.0	9	9	1.1333333333333333	17	0.0	1.0	-0.09999741698226107	0.500004676177652	0.04327789926296287	0.5981029262635376	0.11745420664679287	0.7746441889846067	0.7158285969983763	0.6327663487925063	0	1.0	0.0
1931	None	None	None	None	None	0	0	0.2894736842105263	11	0.6545454545454545	36	0.7037037037037037	0.45454545454545453	36	25	20	0	0	1.0	9	9	3.8	57	0.0	0.9411764705882353	-0.023169238726581682	0.6698874341219202	-0.09999719917353608	0.5003419272046836	-0.09999999999713141	0.5000040692393236	0.5895683190460589	0.5588147884300271	0	0	0.0
3366	0.008509843769077867	0.0014276631740809565	0.0011514075058121286	0.9918801024434445	None	0.2	1	0.3333333333333333	4	0.8	12	0.20987654320987653	0.8	16	12	0	0	0	1.0	9	9	1.1333333333333333	17	0.0	1.0	0.11956079178087378	0.6433888965470832	0.09858735786464126	0.6346472663179121	0.09999455452515642	0.5002371936278541	0.561517132265333	0.5941350357586096	0	1.0	0.0
3933	0.00021036723931336593	5.064736940763893e-05	-3.147409049349889e-05	0.9999942809015047	None	0	0	0.5	2	0.75	3	0.6	0.75	5	3	0	0	0	0.4	5	2	0.4	6	0.0	0	0.04182475072560218	0.6141918421403891	-0.007481574208245879	0.5987701293769515	0.10751859761596565	0.9999877488310386	0.7106666955622155	0.9830167027168617	0	1.0	0.0
3720	1.7970641492479453e-05	3.949143394076242e-06	3.94708373483873e-06	0.999445010372859	None	0	0	0.25	1	1.0	3	1.0	1.0	4	3	0	2	0	0.2	1	5	0.3333333333333333	5	0.6666666666666666	0	-0.06880357127821357	0.5503497931152722	0.09560411458013271	0.5032616675919207	-0.019226284281705287	0.5696262870383287	0.6658232714211728	0.5411945374449127	0.875	1.0	0.0
4374	0.013965273910271603	0.006248286909431848	0.004039098598279095	0.9776343784143041	None	0.25	1	0.36363636363636365	4	0.7857142857142857	11	0.2222222222222222	0.7857142857142857	14	11	1	3	0	0.8888888888888888	9	8	1.0666666666666667	16	1.0	1.0	-0.2067766704254274	0.5511591619847911	5.5159965388226835e-11	0.5000000002464824	0.2631443671730469	0.6311005776093762	0.870097291726679	0.5615443681668965	1.0	1.0	0.0
2274	None	None	None	None	None	0	0	0.5	2	0.75	3	0.6	0.75	5	3	0	0	0	0.4	5	2	0.4	6	0.0	0	3.1894284055029115e-08	0.5000000442887642	0.14901370688747617	0.5372873738161023	2.681919192027325e-06	0.5000803645321885	0.6687309561335151	0.51247645537229	0	0	0.0
104	None	None	None	None	None	0	0	0.22580645161290322	7	0.75	33	0.8518518518518519	0.2727272727272727	16	12	29	8	0	0.6666666666666666	9	6	3.066666666666667	46	0.13793103448275862	0.9	0.09980584103947629	0.5009789754637705	-0.09994016124411102	0.50032391635653	-0.09989553304913852	0.5006283845742691	0.719400683371002	0.5006437589848514	1.0	1.0	0.06046400517487324
6685	0.00048689116326093584	7.755222557391434e-06	-6.288018777206888e-06	0.9999551656971027	None	0.045454545454545456	1	0.41304347826086957	19	0.47761194029850745	32	0.8518518518518519	0.34328358208955223	39	23	29	0	0	1.0	9	9	4.6	69	0.0	0.8	-0.04464932238613579	0.5149624746061475	0.06725436377279234	0.622110605895449	0.0948291428234374	0.6334268876878941	0.6501453833360201	0.5910828375903974	0	1.0	0.0
3525	0.0021027594101084377	2.373758676302765e-05	1.2618356595316177e-05	0.9977677487586051	None	0	0	0.42857142857142855	3	0.75	6	0.5555555555555556	0.75	9	6	0	0	0	0.2222222222222222	9	2	0.6666666666666666	10	0.0	1.0	-0.08505254067207325	0.5748294627275807	0.25619423513006	0.5171855651445644	-0.05974673355343296	0.9999916173609688	0.824585115767178	0.9823618796730557	0	1.0	0.0
6964	0.005475287086773811	0.00040417205653867837	-0.0003502821544024385	0.9904868627269455	None	0.2	1	0.3333333333333333	4	0.8	12	0.20987654320987653	0.8	16	12	0	0	0	1.0	9	9	1.1333333333333333	17	0.0	1.0	-0.09896710587524454	0.5030611974861344	0.09752664874475188	0.6560084872833575	0.15229145111957593	0.9999999999994866	0.9277571921929408	0.9999356962721618	0	0.9375	0.0
1834	None	None	None	None	None	0	0	0.2	6	0.7619047619047619	32	0.8148148148148148	0	0	0	43	0	0	0.6666666666666666	9	6	2.933333333333333	44	0.0	1.0	0	0	0	0	0	0	0	0	0	0	0
1399	None	None	None	None	None	0	0	1.0	1	0	0	1.0	0	1	0	0	0	0	0.5	1	2	0.13333333333333333	2	0.0	0	0	0	0	0	0	0	0	0	0	0	0
6871	0.030315990426362596	0.01984195659894572	0.017011676617106224	0.9962597481294121	None	0	0	0.3333333333333333	3	0.8181818181818182	9	0.28888888888888886	0.8181818181818182	12	9	0	0	0	0.5555555555555556	5	9	0.8666666666666667	13	0.0	1.0	-0.09927614537897043	0.5006182509848759	-0.054558241283539	0.5333314673841666	0.7084975768482046	0.9476920848373642	0.9760308231776629	0.7332079053768465	0	1.0	0.0
4337	0.014232303861338934	0.006058498465877982	0.0038947806347360797	0.9780444856187567	None	0.25	1	0.36363636363636365	4	0.7857142857142857	11	0.2222222222222222	0.7857142857142857	14	11	1	3	0	0.8888888888888888	9	8	1.0666666666666667	16	1.0	1.0	-0.2067766704254274	0.5511591619847911	5.5159965388226835e-11	0.5000000002464824	0.2631443671730469	0.6311005776093762	0.870097291726679	0.5615443681668965	1.0	1.0	0.0
1900	None	None	None	None	None	0	0	0.07142857142857142	1	1.0	18	0.6666666666666666	0	0	0	19	4	0	0.8333333333333334	5	6	1.3333333333333333	20	0.09523809523809523	0.4	0	0	0	0	0	0	0	0	0	0	0
1313	None	None	None	None	None	0	0	0.42857142857142855	3	0.75	6	0.5555555555555556	0.75	9	6	0	1	0	0.2222222222222222	9	2	0.6666666666666666	10	1.0	1.0	-0.035812092091412506	0.6449768187818615	0.018222720021931576	0.6623251841065336	0.09934127152098196	0.5846344379089907	0.6539970278348815	0.6312331723481456	1.0	1.0	0.0
599	None	None	None	None	None	0	0	0.5714285714285714	4	0.375	3	0.5555555555555556	0.125	4	1	5	5	0	0.5	3	6	0.6666666666666666	10	0.45454545454545453	0	0.20419008183329462	0.5735804331400961	0.0010816591707818578	0.5027817637781031	0.00742724117132078	0.5651811124397031	0.7198872531354495	0.5473426060546487	1.0	1.0	0.0
2475	None	None	None	None	None	0	0	0.5	2	0.6666666666666666	2	0.625	0.6666666666666666	4	2	0	0	0	0.5	2	4	0.3333333333333333	5	0.0	0	-0.5485181855319637	0.8941448909314026	0.297670029787131	0.5143903605829223	0.02588278417422994	0.5078226972382535	0.9713553152727608	0.6771902440396554	0	1.0	0.0
6880	0.015011894952570994	0.01403797107357697	0.011504810540077941	0.9976995726978646	None	0.2	1	0.3333333333333333	4	0.8	12	0.20987654320987653	0.8	16	12	0	0	0	1.0	9	9	1.1333333333333333	17	0.0	1.0	-0.09999741698226107	0.500004676177652	0.04327789926296287	0.5981029262635376	0.11745420664679287	0.7746441889846067	0.7158285969983763	0.6327663487925063	0	1.0	0.0
1085	None	None	None	None	None	0	0	0	0	0	0	1.0	0	0	0	0	0	0	1.0	1	1	0.06666666666666667	1	0.0	0	0	0	0	0	0	0	0	0	0	0	0
1696	None	None	None	None	None	0	0	0	0	0	0	1.0	0	0	0	0	2	0	1.0	1	1	0.06666666666666667	1	0.5	0	0	0	0	0	0	0	0	0	0	0	0
2601	None	None	None	None	None	0.13333333333333333	2	0.48484848484848486	16	0.425531914893617	20	0.6049382716049383	0.14893617021276595	20	7	28	13	0	1.0	9	9	3.2666666666666666	49	0.2765957446808511	0.6818181818181818	-0.09999998270811883	0.5000036325380173	0.08959177764766488	0.6894732652106605	3.4728350784358438e-06	0.5877300476383187	0.6902993732537929	0.5948585251665178	1.0	1.0	0.0
2084	None	None	None	None	None	0.2	1	0.3333333333333333	4	0.8	12	0.20987654320987653	0.8	16	12	0	0	0	1.0	9	9	1.1333333333333333	17	0.0	1.0	-0.009862767752509913	0.6375762481437891	-0.11469193114837281	0.6155957329232291	-0.025001567407116627	0.6621238825224655	0.649413856146209	0.6386500113829892	0	1.0	0.0
1908	None	None	None	None	None	0.2	1	0.3333333333333333	4	0.8	12	0.20987654320987653	0.8	16	12	0	0	0	1.0	9	9	1.1333333333333333	17	0.0	1.0	1.1543195746415146e-05	0.5154972069412139	0.00042618193381428645	0.5066409293601182	0.0002825753166204043	0.5329082347229681	0.5040487868485701	0.5183581998547816	0	1.0	0.0
1178	None	None	None	None	None	0	0	0.018518518518518517	1	1.0	79	1.0	0	0	0	80	0	0	1.0	9	9	5.4	81	0.0	1.0	0	0	0	0	0	0	0	0	0	0	0
2003	None	None	None	None	None	0.25	1	0.4	4	0.75	9	0.25925925925925924	0.75	13	9	0	0	0	0.6666666666666666	6	9	0.9333333333333333	14	0.0	1.0	-0.020166617143297663	0.6744165134395889	-0.09286132413735096	0.5337079130260355	0.021105173723584718	0.6583827154424842	0.6296468995450112	0.6239747474716707	0	1.0	0.0
4180	None	None	None	None	None	0.1	1	0.4090909090909091	9	0.5161290322580645	16	0.7333333333333333	0.45161290322580644	23	14	9	1	0	0.5555555555555556	5	9	2.2	33	0.07692307692307693	0.7586206896551724	-0.14564225010220846	0.6148167224293445	0.17142702411530392	0.6023971993455388	0.15028260045292943	0.6588279588917535	0.8154268214377702	0.6256768760940323	1.0	1.0	0.0
446	None	None	None	None	None	0	0	0	0	0	0	1.0	0	0	0	0	0	0	1.0	1	1	0.06666666666666667	1	0.0	0	0	0	0	0	0	0	0	0	0	0	0
2375	None	None	None	None	None	0.5	1	0.7142857142857143	5	0.375	3	0.5	0.125	5	1	4	6	0	0.8	4	5	0.6666666666666666	10	0.75	0.8	-0.03463650504129641	0.6412353278922791	0.09088325690689042	0.5348848499064488	-0.09999984376337791	0.5000005213749446	0.6885597206781411	0.5597545912479841	1.0	0	0.0
5515	0.00339673729272004	0.0018646024238409208	0.001820464391960036	0.9948260301501234	None	0.25	1	0.4	4	0.7692307692307693	10	0.23809523809523808	0.7692307692307693	14	10	0	0	0	0.7777777777777778	7	9	1.0	15	0.0	1.0	-0.09960481095092938	0.5136574973975075	-0.08765626179034278	0.521427649766659	0.12201814725959888	0.6327344974897229	0.7332570962483869	0.5567850012210831	0	1.0	0.0
3786	0.0	0.0	0.0	0.9999999999999998	None	0	0	0	0	0	0	1.0	0	0	0	0	4	0	1.0	1	1	0.06666666666666667	1	1.0	0	0	0	0	0	0	0	0	0	0	0	0
5132	0.02535691678500471	0.010507248840290535	0.005517109551271862	0.9934653588221973	None	0.2	1	0.3333333333333333	4	0.8	12	0.20987654320987653	0.8	16	12	0	0	0	1.0	9	9	1.1333333333333333	17	0.0	1.0	-0.09999006401223762	0.5000148699151481	0.028565886997174345	0.5585338504225613	0.17133001454223712	0.9988556337576372	0.7891076219697302	0.9117890492862549	0	1.0	0.0
7373	0.0	0.0	0.0	0.9999999999999998	None	0	0	0	0	0	0	1.0	0	0	0	0	4	0	1.0	1	1	0.06666666666666667	1	1.0	0	0	0	0	0	0	0	0	0	0	0	0
6327	6.748836073249833e-09	6.756223874687899e-09	-4.900954667444009e-09	0.9999997081874156	None	0	0	0	0	0	0	1.0	0	0	0	0	2	0	1.0	1	1	0.06666666666666667	1	0.5	0	0	0	0	0	0	0	0	0	0	0	0
7115	2.7285104856951123e-08	2.728524454546212e-08	8.024223373213365e-10	0.9999972374762363	None	0	0	0.5555555555555556	5	0.2727272727272727	3	0.52	0	0	0	12	12	0	1.0	5	5	0.8666666666666667	13	0.42857142857142855	1.0	0	0	0	0	0	0	0	0	0	0	0
897	None	None	None	None	None	0.2	1	0.3333333333333333	4	0.8	12	0.20987654320987653	0.8	16	12	0	0	0	1.0	9	9	1.1333333333333333	17	0.0	1.0	3.512329500935918e-10	0.5000002417782841	0.049520987660395276	0.5622859828556558	4.038715937547401e-05	0.5003447824717469	0.5579946535305247	0.5209730960411545	0	1.0	0.0
5874	0.0036800215357576287	0.003596179778749258	0.003569380707957547	0.9968055700703695	None	0.043478260869565216	1	0.2653061224489796	13	0.676056338028169	48	0.9012345679012346	0.3380281690140845	36	24	36	0	0	1.0	9	9	4.866666666666666	73	0.0	0.875	-0.09998214765667982	0.5000753152005772	-0.08568728676021166	0.9999999999999996	0.22281171595766694	0.7318746311062833	0.882507684916949	0.9999946997183278	0	1.0	0.0
7418	0.0	0.0	0.0	0.9999999999999998	None	0	0	0	0	0	0	1.0	0	0	0	0	4	0	1.0	1	1	0.06666666666666667	1	1.0	0	0	0	0	0	0	0	0	0	0	0	0
3837	0.00041206917658112975	6.66447074915537e-05	-5.691672430444123e-05	0.9992483294760722	None	0	0	0.42857142857142855	3	0.75	6	0.3333333333333333	0.75	9	6	0	1	0	0.8333333333333334	6	5	0.6666666666666666	10	1.0	0.4	-0.09766513926317608	0.5976372941732454	0.014797620905740327	0.5800982614997888	-0.059539272869733054	0.6330480636815502	0.6327489722927945	0.6038120174645492	0.8888888888888888	1.0	0.0
1580	None	None	None	None	None	0	0	0.09259259259259259	5	0.8987341772151899	71	1.0	0.06329113924050633	9	5	71	0	0	1.0	9	9	5.4	81	0.0	1.0	-0.0027014799535805337	0.5293112653124699	0.10493232230563362	0.6839763613706697	0.05901877993986267	0.5498468939311774	0.6035037315280212	0.5898098499877267	0	1.0	0.0
158	None	None	None	None	None	0.2	2	0.36363636363636365	8	0.6774193548387096	21	0.4074074074074074	0.6774193548387096	29	21	3	1	0	1.0	9	9	2.2	33	0.5	0.6666666666666666	-0.08358654364822342	0.5628642378487735	0.040348794896668955	0.5139080896050358	0.10914555482816499	0.570927006444188	0.6728467119248729	0.5493451594760431	1.0	1.0	0.0
396	None	None	None	None	None	0	0	0	0	0	0	1.0	0	0	0	0	0	0	1.0	1	1	0.06666666666666667	1	0.0	0	0	0	0	0	0	0	0	0	0	0	0
7075	0.0036465668817628407	0.0008910138762056952	0.0006942226093991968	0.9963805890347569	None	0.23076923076923078	3	0.35714285714285715	10	0.6666666666666666	26	0.5061728395061729	0.6410256410256411	35	25	5	0	0	1.0	9	9	2.7333333333333334	41	0.0	0.8125	-0.09999984028723599	0.5000028377837525	0.09596359354652026	0.6088442517412896	0.14356783604800688	0.9989341728333933	0.7365427021677468	0.9189725731454956	0	1.0	0.0
1361	None	None	None	None	None	0	0	0.29411764705882354	10	0.6326530612244898	31	0.6296296296296297	0.14285714285714285	16	7	34	8	0	1.0	9	9	3.4	51	0.12698412698412698	0.7555555555555555	-0.07700803637193936	0.674603985184927	5.766716881189198e-06	0.5043395757379331	0.01651376522266116	0.6573832084494678	0.6051962996146912	0.6144441663403923	0.90625	1.0	0.0
400	None	None	None	None	None	0.05	1	0.38095238095238093	16	0.5166666666666667	31	0.7654320987654321	0.06666666666666667	17	4	44	0	0	1.0	9	9	4.133333333333334	62	0.0	0.8771929824561403	0.14404225615307215	0.9999997291805015	0.030108864229315236	0.6463762993444307	2.562630841939309e-15	0.5000000072658211	0.67642337376491	0.994736354301399	0	1.0	0.0
1828	None	None	None	None	None	0	0	0	0	0	0	1.0	0	0	0	0	4	0	1.0	1	1	0.06666666666666667	1	1.0	0	0	0	0	0	0	0	0	0	0	0	0
7334	0.00490173761073298	0.0020597767911088353	0.002059589901965315	0.998762509855566	None	0.2	1	0.3333333333333333	4	0.8	12	0.20987654320987653	0.8	16	12	0	0	0	1.0	9	9	1.1333333333333333	17	0.0	1.0	0.09985060583180458	0.5005473692380006	0.05454514978455578	0.6669602564573565	0.24177595277911865	0.5984634499590646	0.6958188152961989	0.5903086984664124	0	1.0	0.0
7300	0.0006688688032312628	0.00034978662368864304	0.0001751464129444238	0.9996034390153259	None	0.2	1	0.3333333333333333	4	0.8	12	0.20987654320987653	0.8	16	12	0	0	0	1.0	9	9	1.1333333333333333	17	0.0	1.0	-0.032537301237089	0.5045850833139164	0.013909173991618926	0.5862652658320784	0.04970283574690051	0.6816695976406317	0.6265314949913534	0.592935619728224	0	0.9375	0.0
2005	None	None	None	None	None	0	0	0.5	3	0.5714285714285714	4	0.375	0.14285714285714285	3	1	5	6	0	0.6666666666666666	6	4	0.6	9	0.5	0	0.13990880137212805	0.5390857686926294	-0.03618157269206822	0.5147297440331275	-0.06939783574760046	0.5830866771017409	0.7147272528290564	0.5457926711056549	1.0	1.0	0.0
2264	None	None	None	None	None	0	0	0.1590909090909091	7	0.8412698412698413	53	0.8024691358024691	0.3968253968253968	31	25	33	1	0	1.0	9	9	4.333333333333333	65	0.015625	0.8571428571428571	0.0408885774215232	0.5688869048706173	0.18943184505306856	0.9999999554358008	-0.09657312325181092	0.6516316148508814	0.7921468889275354	0.9973834753350195	1.0	1.0	0.0
1953	None	None	None	None	None	0	0	0	0	0	0	1.0	0	0	0	0	4	0	1.0	1	1	0.06666666666666667	1	1.0	0	0	0	0	0	0	0	0	0	0	0	0
3173	None	None	None	None	None	0	0	0.037037037037037035	2	0.9746835443037974	77	1.0	0.0759493670886076	8	6	72	0	0	1.0	9	9	5.4	81	0.0	1.0	0.00018152963943883	0.5037283463832627	0.023918416151620936	0.5777325100451146	0.08576436331148943	0.5418541912651327	0.5964254434140368	0.5412555846319769	0	0	0.0
5581	0.024543810933705584	0.01126940585488305	0.007290924177177236	0.993090182841235	None	0.2	1	0.3333333333333333	4	0.8	12	0.20987654320987653	0.8	16	12	0	0	0	1.0	9	9	1.1333333333333333	17	0.0	1.0	-0.09999006401223762	0.5000148699151481	0.028565886997174345	0.5585338504225613	0.17133001454223712	0.9988556337576372	0.7891076219697302	0.9117890492862549	0	1.0	0.0
5773	None	None	None	None	None	0.0625	1	0.2647058823529412	9	0.7083333333333334	34	0.6944444444444444	0.041666666666666664	9	2	40	8	0	0.8888888888888888	8	9	3.3333333333333335	50	0.1038961038961039	0.8571428571428571	-0.09999960645457615	0.5000009292622357	0.0012358581842809024	0.5595184981068776	-0.08237829218169829	0.9540968292263404	0.8021983923744753	0.748597762119484	1.0	1.0	0.0
352	None	None	None	None	None	0	0	0.125	4	0.8666666666666667	39	0.6527777777777778	0	0	0	46	5	0	0.8888888888888888	8	9	3.1333333333333333	47	0.052083333333333336	0.7619047619047619	0	0	0	0	0	0	0	0	0	0	0
2529	None	None	None	None	None	0	0	0	0	0	0	1.0	0	0	0	0	0	0	1.0	1	1	0.06666666666666667	1	0.0	0	0	0	0	0	0	0	0	0	0	0	0
5866	1.2568785455581413e-06	9.740513453263387e-09	3.752822000102952e-10	0.9999999998252685	None	0.2	1	0.3333333333333333	4	0.8	12	0.20987654320987653	0.8	16	12	0	0	0	1.0	9	9	1.1333333333333333	17	0.0	1.0	0.030732216182790834	0.6539290542112349	0.02528913828180468	0.641158642927176	5.9890939075291295e-09	0.5134755096754765	0.5917285768872295	0.6043337512595969	0	1.0	0.0
3070	None	None	None	None	None	0.21428571428571427	3	0.4	12	0.5581395348837209	24	0.5555555555555556	0.3953488372093023	28	17	16	3	0	1.0	9	9	3.0	45	0.12	0.75	0.23831745834634915	0.7126517922249953	0.00542318081286104	0.663720415279498	0.05568670297261606	0.6298977834844345	0.7240515085546698	0.6696637989586188	1.0	1.0	0.0
1701	None	None	None	None	None	0	0	0	0	0	0	1.0	0	0	0	0	4	0	1.0	1	1	0.06666666666666667	1	1.0	0	0	0	0	0	0	0	0	0	0	0	0
7157	0.00044777907176261574	7.835350832927685e-06	-3.6749365959413903e-06	0.9999998417393118	None	0.2	1	0.3333333333333333	4	0.8	12	0.20987654320987653	0.8	16	12	0	0	0	1.0	9	9	1.1333333333333333	17	0.0	1.0	0.017754030926297036	0.5244727832238673	-0.07327606951854912	0.5553688219623577	-0.4999462426027481	0.9999999867651186	0.981747191907746	0.9978786709441333	0	1.0	0.0
4987	3.88589214975069e-09	3.777986750336821e-09	-3.725954161482979e-09	0.9999998878601709	None	0	0	0	0	0	0	1.0	0	0	0	0	3	0	1.0	1	1	0.06666666666666667	1	0.75	0	0	0	0	0	0	0	0	0	0	0	0
5672	0.0011856511737170805	8.0170492843982e-05	-8.010202407987145e-05	0.9990557691496822	None	0.2	1	0.3333333333333333	4	0.8	12	0.20987654320987653	0.8	16	12	0	0	0	1.0	9	9	1.1333333333333333	17	0.0	1.0	0.036772360063997596	0.5519658096448085	-0.09994751346900552	0.5000884610037744	0.09637050490319868	0.5456875007823828	0.6928054528977527	0.532639483874541	0	1.0	0.0
1857	None	None	None	None	None	0	0	0	0	0	0	1.0	0	0	0	0	4	0	1.0	1	1	0.06666666666666667	1	1.0	0	0	0	0	0	0	0	0	0	0	0	0
2521	None	None	None	None	None	0	0	0.2830188679245283	15	0.6363636363636364	49	0.9753086419753086	0.09090909090909091	19	7	59	0	0	1.0	9	9	5.266666666666667	79	0.0	0.9714285714285714	-0.0008837502283195377	0.6602864977628898	0.0003538569285232329	0.5019500491118761	-0.09999571160796109	0.5010426230948797	0.6176808008546754	0.556140769318946	0	1.0	0.0
384	None	None	None	None	None	0	0	0.38461538461538464	10	0.5277777777777778	19	0.6031746031746031	0.05555555555555555	9	2	28	0	0	0.7777777777777778	7	9	2.533333333333333	38	0.0	0.8125	1.0235917268353147e-08	0.5000015305966576	0.2061336961873	0.8365965034103399	0.21880284136546607	0.9987222341911098	0.7801522689544446	0.9407454306397386	0	1.0	0.0
3369	1.2134032390670934e-07	9.509676684816472e-08	6.07556034464068e-11	0.9999780635930218	None	0	0	0.018518518518518517	1	1.0	79	1.0	0	0	0	80	0	0	1.0	9	9	5.4	81	0.0	1.0	0	0	0	0	0	0	0	0	0	0	0
5585	0.0	0.0	0.0	0.9999999999999998	None	0	0	0	0	0	0	1.0	0	0	0	0	4	0	1.0	1	1	0.06666666666666667	1	1.0	0	0	0	0	0	0	0	0	0	0	0	0
5980	0.0	0.0	0.0	0.9999999999999998	None	0	0	0	0	0	0	1.0	0	0	0	0	4	0	1.0	1	1	0.06666666666666667	1	1.0	0	0	0	0	0	0	0	0	0	0	0	0
5194	0.0	0.0	0.0	0.9999999999999998	None	0	0	0	0	0	0	1.0	0	0	0	0	4	0	1.0	1	1	0.06666666666666667	1	1.0	0	0	0	0	0	0	0	0	0	0	0	0
6719	2.9513400819319507e-05	4.104613386537621e-07	3.7775198605404473e-07	0.999982320867726	None	0	0	0.1111111111111111	6	0.8734177215189873	69	1.0	0.012658227848101266	6	1	74	0	0	1.0	9	9	5.4	81	0.0	1.0	-0.09999998624352477	0.5000000300597617	0.0593351435877299	0.5723608638567008	0.09993351542699205	0.5001004091359454	0.7035134534763546	0.5243051396296281	0	1.0	0.0
2402	None	None	None	None	None	0	0	0	0	0	0	1.0	0	0	0	0	4	0	1.0	1	1	0.06666666666666667	1	1.0	0	0	0	0	0	0	0	0	0	0	0	0
3004	0.001978855954600473	0.0007378234786984196	3.827879906928839e-05	0.9981515770394033	None	0	0	0.2	9	0.7538461538461538	49	0.9305555555555556	0.23076923076923078	22	15	44	3	0	0.8888888888888888	9	8	4.466666666666667	67	0.03529411764705882	0.9491525423728814	-0.05164341777238675	0.588803635718504	0.00037851855954884145	0.5003943758029478	-0.35264230352834686	1.0	0.8718567196002714	0.9999999418718657	1.0	0.9545454545454546	0.0
5538	0.002958409060169807	0.0016638165668612591	0.0015748417523185792	0.9965589032396904	None	0.2	1	0.3333333333333333	4	0.8	12	0.20987654320987653	0.8	16	12	0	0	0	1.0	9	9	1.1333333333333333	17	0.0	1.0	-0.09998580154237231	0.5000214428054971	0.06260988075998543	0.5882943583883781	0.06013094830773218	0.5345607212242232	0.6817655246784163	0.5411954246868911	0	1.0	0.0
466	None	None	None	None	None	0	0	0.2857142857142857	2	0.875	7	0.4166666666666667	0.375	4	3	5	6	0	0.6666666666666666	6	4	0.6666666666666666	10	0.46153846153846156	0	-0.07793238566501044	0.5206682722283954	-0.15834031823170772	0.5202394546877039	0.46142989286773445	1.0	0.9615597505240692	0.9999999999999858	1.0	1.0	0.0
38	None	None	None	None	None	0.3076923076923077	4	0.5714285714285714	16	0.358974358974359	14	0.6507936507936508	0.3333333333333333	27	13	13	6	0	0.7777777777777778	9	7	2.7333333333333334	41	0.375	0.6666666666666666	0.05797326599199091	0.561793503430164	0.017698554117663017	0.5089693429315977	-0.23326754909485672	0.999999986859812	0.8757190644897124	0.9978582157187874	1.0	0.8148148148148148	0.0
7235	0.030742034786922275	0.021107347011176524	0.017290260932365856	0.996238530068518	None	0	0	0.3333333333333333	3	0.8181818181818182	9	0.28888888888888886	0.8181818181818182	12	9	0	0	0	0.5555555555555556	5	9	0.8666666666666667	13	0.0	1.0	-0.09927614537897043	0.5006182509848759	-0.054558241283539	0.5333314673841666	0.7084975768482046	0.9476920848373642	0.9760308231776629	0.7332079053768465	0	1.0	0.0
3678	4.454420617744577e-06	1.5301711888075318e-06	-1.530169098860452e-06	0.9995602864060441	None	0	0	0.5	3	0.6666666666666666	4	0.4	0.6666666666666666	7	4	0	1	0	0.8	4	5	0.5333333333333333	8	1.0	0.6666666666666666	-0.09999692249972611	0.5000088263723157	0.2909153457612386	0.5691312903644802	2.956158010548708e-05	0.5001028934992003	0.8399831519786608	0.523212851166942	1.0	1.0	0.0
1797	None	None	None	None	None	0.15789473684210525	3	0.35	14	0.6206896551724138	36	0.7407407407407407	0.5862068965517241	47	34	12	0	0	1.0	9	9	4.0	60	0.0	0.7169811320754716	5.6145764140965014e-05	0.50182474912788	0.09934165507472179	0.5084680469270073	5.635079716181605e-06	0.50023798605432	0.6149684704482137	0.5035104756505672	0	0.9148936170212766	0.0
3271	None	None	None	None	None	0	0	0.25	4	0.7619047619047619	16	0.8518518518518519	0.42857142857142855	13	9	9	0	0	0.3333333333333333	3	9	1.5333333333333334	23	0.0	0.8	9.350674508626147e-05	0.5456614642909201	-0.06329440005048338	0.6966984011394182	-0.09997557926153337	0.5002624229393486	0.6479792066039344	0.5838528985308947	0	0.38461538461538464	0.0
5725	0.025459794418993743	0.0105033797499562	0.00614834535208324	0.9935034041839972	None	0.2	1	0.3333333333333333	4	0.8	12	0.20987654320987653	0.8	16	12	0	0	0	1.0	9	9	1.1333333333333333	17	0.0	1.0	-0.09999006401223762	0.5000148699151481	0.028565886997174345	0.5585338504225613	0.17133001454223712	0.9988556337576372	0.7891076219697302	0.9117890492862549	0	1.0	0.0
4931	0.0	0.0	0.0	0.9999999999999998	None	0	0	0	0	0	0	1.0	0	0	0	0	4	0	1.0	1	1	0.06666666666666667	1	1.0	0	0	0	0	0	0	0	0	0	0	0	0
4591	0.0	0.0	0.0	0.9999999999999998	None	0	0	0	0	0	0	1.0	0	0	0	0	4	0	1.0	1	1	0.06666666666666667	1	1.0	0	0	0	0	0	0	0	0	0	0	0	0
5962	0.00021161314172446006	3.479677439584146e-05	-3.785255398755658e-07	0.9986210751958956	None	0.2	1	0.3333333333333333	4	0.8	12	0.20987654320987653	0.8	16	12	0	0	0	1.0	9	9	1.1333333333333333	17	0.0	1.0	-0.09740052714111849	0.5277532570137474	-0.09999998956715897	0.5000000029080264	0.0020601102402808495	0.5750263176464429	0.6173171951729882	0.5344051960601577	0	0.1875	0.0
983	None	None	None	None	None	0	0	0.16326530612244897	8	0.8028169014084507	57	0.9012345679012346	0.08450704225352113	11	6	61	0	0	1.0	9	9	4.866666666666666	73	0.0	0.875	0.07215583363630818	0.5305984191352969	0.21240833970197032	0.5591494458018327	0.09907607190654188	0.5033437786679372	0.6475782211792811	0.5310958963370448	0	1.0	0.0
2002	None	None	None	None	None	0	0	1.0	1	0	0	1.0	0	0	0	1	0	0	0.5	1	2	0.13333333333333333	2	0.0	0	0	0	0	0	0	0	0	0	0	0	0
1426	None	None	None	None	None	0.25	1	0.36363636363636365	4	0.7857142857142857	11	0.2222222222222222	0.7857142857142857	15	11	0	0	0	0.8888888888888888	8	9	1.0666666666666667	16	0.0	1.0	0.16402799072424382	0.6387135800070193	0.42106928905664087	0.9995819547378995	0.056180256971925746	0.6658472752241346	0.9104480905687247	0.953154258810568	0	0.2	0.0
3431	0.006824176764620857	0.002856304294454297	0.0024421791761246345	0.9866328606084233	None	0.2	1	0.3333333333333333	4	0.8	12	0.20987654320987653	0.8	16	12	0	0	0	1.0	9	9	1.1333333333333333	17	0.0	1.0	0.211095909677898	0.7123324161681289	0.000723179074302088	0.5726669120040286	0.09996129478437818	0.5014655907017281	0.693874975588527	0.5991154039752342	0	1.0	0.0
4836	0.009584109762776188	0.002968308561168199	-0.001957886400169878	0.9857838900416153	None	0.25	1	0.36363636363636365	4	0.7857142857142857	11	0.2222222222222222	0.7857142857142857	15	11	0	0	0	0.8888888888888888	8	9	1.0666666666666667	16	0.0	1.0	0.2770301882322006	0.535363718273606	0.002422980608434469	0.5213821674319816	0.06995273208520304	0.5710796975061435	0.7577412757523095	0.5426899749540501	0	1.0	0.0
1618	None	None	None	None	None	0.3333333333333333	1	0.4444444444444444	4	0.7272727272727273	8	0.2653061224489796	0.7272727272727273	11	8	1	0	0	1.0	7	7	0.8666666666666667	13	0.0	1.0	-0.033071305819574626	0.639948499094658	0.5245589079725618	1.0	-0.08381436564893671	0.6035253053915277	0.9611998623106864	0.9999999999999998	0	1.0	0.0
10	None	None	None	None	None	0.0625	1	0.29411764705882354	10	0.6938775510204082	34	0.6296296296296297	0.5102040816326531	33	25	17	0	0	1.0	9	9	3.4	51	0.0	0.7142857142857143	0.11221109183039435	0.5529571398491399	0.1279184745560309	0.6301249447749324	0.14710697925229355	0.9999999999999987	0.8349232808041148	0.999991538916019	0	0.8181818181818182	0.0
6742	2.110084469366248e-08	1.6221519618864427e-08	-2.678712640823895e-10	0.999996723188791	None	1.0	1	0.75	3	0.0	0	0.5555555555555556	0	0	0	4	0	0	1.0	3	3	0.3333333333333333	5	0.0	1.0	0	0	0	0	0	0	0	0	0	0	0
4985	0.00028074815442536165	6.74705102977687e-06	1.3706621883035467e-07	0.9999934132521517	None	0	0	0.4	2	0.8	4	0.4666666666666667	0.8	6	4	0	0	0	0.6	3	5	0.4666666666666667	7	0.0	0	1.5261415255990875e-18	0.5000000000025956	0.05592182413279586	0.6183640972742371	0.16047394983012434	0.5525352230130243	0.6612035472551379	0.5575381270911205	0	0.5	0.0
2081	None	None	None	None	None	0	0	1.0	1	0	0	1.0	0	1	0	0	1	0	0.5	1	2	0.13333333333333333	2	0.3333333333333333	0	0	0	0	0	0	0	0	0	0	0	0
973	None	None	None	None	None	0	0	0	0	0	0	1.0	0	0	0	0	4	0	1.0	1	1	0.06666666666666667	1	1.0	0	0	0	0	0	0	0	0	0	0	0	0
3251	0.005149928192565462	0.0013457465605507084	0.0004983041127359589	0.9887380461574318	None	0.2	1	0.3333333333333333	4	0.8	12	0.20987654320987653	0.8	16	12	0	0	0	1.0	9	9	1.1333333333333333	17	0.0	1.0	-0.25081944006381107	0.9986253509371429	-0.018138296135614268	0.6266901390413582	0.07485860795713828	0.5236963795369449	0.8090925324250033	0.9168547820066558	0	0	0.0
5622	0.02503342583428155	0.010482125377147605	0.006701744660360601	0.9931360015713852	None	0.2	1	0.3333333333333333	4	0.8	12	0.20987654320987653	0.8	16	12	0	0	0	1.0	9	9	1.1333333333333333	17	0.0	1.0	-0.09999006401223762	0.5000148699151481	0.028565886997174345	0.5585338504225613	0.17133001454223712	0.9988556337576372	0.7891076219697302	0.9117890492862549	0	1.0	0.0
980	None	None	None	None	None	0	0	0.07407407407407407	4	0.9230769230769231	72	0.9876543209876543	0.01282051282051282	4	1	75	1	0	1.0	9	9	5.333333333333333	80	0.006622516556291391	0.9859154929577465	4.807178927470914e-05	0.5012990757234232	0.9408131452088366	1.0	-0.09999928023956	0.5000027626728577	0.9908931679714247	0.9999999988383848	1.0	1.0	0.0
7159	0.014713308795358673	0.010157747240113708	0.0038839538961785163	0.9858847500511132	None	0.2	1	0.3333333333333333	4	0.8	12	0.20987654320987653	0.8	16	12	0	0	0	1.0	9	9	1.1333333333333333	17	0.0	1.0	-0.09998169113486598	0.5000681895945309	-0.06109113740294272	0.5877074782056301	0.5716291003089289	1.0	0.9994740548125834	0.9999992197736177	0	1.0	0.0
5502	0.025363478893553084	0.011017147557905761	0.006368134887009293	0.9932616653308776	None	0.2	1	0.3333333333333333	4	0.8	12	0.20987654320987653	0.8	16	12	0	0	0	1.0	9	9	1.1333333333333333	17	0.0	1.0	-0.09999006401223762	0.5000148699151481	0.028565886997174345	0.5585338504225613	0.17133001454223712	0.9988556337576372	0.7891076219697302	0.9117890492862549	0	1.0	0.0
5121	0.0025081529564356456	0.0003081104280045858	-0.0002719054610797651	0.9971941267605002	None	0.2	1	0.3333333333333333	4	0.8	12	0.20987654320987653	0.8	16	12	0	0	0	1.0	9	9	1.1333333333333333	17	0.0	1.0	0.013519122256843707	0.5336170453250324	-0.07420384717826818	0.6677450347146131	-0.09513066097952967	0.5115357633262717	0.6289891849987956	0.5727162601894973	0	0.125	0.0
1814	None	None	None	None	None	0	0	0.2857142857142857	2	0.875	7	1.0	0.625	7	5	2	1	0	0.4	2	5	0.6666666666666666	10	0.16666666666666666	0	0.07464340856162421	0.5612827098366817	-0.1452441646258395	0.5690766610250849	0.2715076792378592	0.5491544158243845	0.8462664382659566	0.5598540479485761	1.0	1.0	0.0
6036	0.004024618692219575	0.003616751725840837	-0.003598747019691231	0.9958103456900593	None	0.2	1	0.3333333333333333	4	0.8	12	0.20987654320987653	0.8	16	12	0	0	0	1.0	9	9	1.1333333333333333	17	0.0	1.0	-0.09999971229188327	0.5000003109973995	0.014193771237357763	0.5800974351349469	0.057797474174576646	0.5554342604930793	0.6684586475435566	0.5453605172572299	0	1.0	0.0
6687	0.015446928526822334	0.014458544770933694	0.011849503641218943	0.9977010976504231	None	0.2	1	0.3333333333333333	4	0.8	12	0.20987654320987653	0.8	16	12	0	0	0	1.0	9	9	1.1333333333333333	17	0.0	1.0	-0.09999741698226107	0.500004676177652	0.04327789926296287	0.5981029262635376	0.11745420664679287	0.7746441889846067	0.7158285969983763	0.6327663487925063	0	1.0	0.0
997	None	None	None	None	None	0	0	0.3	6	0.6296296296296297	17	0.6444444444444445	0.1111111111111111	7	3	21	0	0	0.5555555555555556	5	9	1.9333333333333333	29	0.0	0.9166666666666666	0.2380227949348636	0.5862553020822964	0.09828543133245345	0.5032234632919333	0.0005710226512210958	0.5106405508064497	0.7262042371580644	0.5336133009074188	0	1.0	0.0
4393	1.6966138384922977e-05	2.6743655640384665e-06	9.803064591988651e-07	0.9999999457293455	None	0.2	1	0.3333333333333333	4	0.8	12	0.20987654320987653	0.8	16	12	0	0	0	1.0	9	9	1.1333333333333333	17	0.0	1.0	-0.48508731989053044	0.9670361561113597	-0.0757682978729121	0.6623746742213157	0.010626995077038754	0.5609082687126501	0.9017231213955131	0.8072940818930615	0	1.0	0.0
3783	1.946709461904971e-06	1.7921223069286435e-06	-8.326652513459473e-12	0.9994902944861968	None	0	0	0.5	1	1.0	1	1.0	1.0	2	1	0	0	0	0.3333333333333333	3	1	0.2	3	0.0	0	-0.01591055734351342	0.6020159714865387	0.0847270168886951	0.5092304009834309	0.06358159836803709	0.5100402059416246	0.6066726950815454	0.5408226053436781	0	1.0	0.0
5785	0.008190492670173504	0.001406082322622289	0.0005487066360408202	0.98420500497872	None	0.2	1	0.3333333333333333	4	0.8	12	0.20987654320987653	0.8	16	12	0	0	0	1.0	9	9	1.1333333333333333	17	0.0	1.0	0.18345240975474006	0.5545393318921512	0.06491083667376388	0.5511973440355729	0.09730072354705852	0.5476471925218657	0.6341204455740214	0.5511295917846181	0	1.0	0.0
11	None	None	None	None	None	0	0	0	0	0	0	1.0	0	0	0	0	4	0	1.0	1	1	0.06666666666666667	1	1.0	0	0	0	0	0	0	0	0	0	0	0	0
136	None	None	None	None	None	0	0	1.0	1	0	0	1.0	0	1	0	0	3	0	0.5	2	1	0.13333333333333333	2	1.0	0	0	0	0	0	0	0	0	0	0	0	0
2626	0.0	0.0	0.0	0.9999999999999998	None	0	0	0	0	0	0	1.0	0	0	0	0	4	0	1.0	1	1	0.06666666666666667	1	1.0	0	0	0	0	0	0	0	0	0	0	0	0
7460	0.02985046286374819	0.0193432642655341	0.018417024178090186	0.9961882312632426	None	0	0	0.3333333333333333	3	0.8181818181818182	9	0.28888888888888886	0.8181818181818182	12	9	0	0	0	0.5555555555555556	5	9	0.8666666666666667	13	0.0	1.0	-0.09927614537897043	0.5006182509848759	-0.054558241283539	0.5333314673841666	0.7084975768482046	0.9476920848373642	0.9760308231776629	0.7332079053768465	0	1.0	0.0
4821	0.024732535521897896	0.010235353393304843	0.005226011606853561	0.993479728930637	None	0.2	1	0.3333333333333333	4	0.8	12	0.20987654320987653	0.8	16	12	0	0	0	1.0	9	9	1.1333333333333333	17	0.0	1.0	-0.09999006401223762	0.5000148699151481	0.028565886997174345	0.5585338504225613	0.17133001454223712	0.9988556337576372	0.7891076219697302	0.9117890492862549	0	1.0	0.0
197	None	None	None	None	None	0.3333333333333333	1	0.5	4	0.7	7	0.2857142857142857	0.7	11	7	0	0	0	0.8571428571428571	6	7	0.8	12	0.0	0.6666666666666666	9.535075900730436e-06	0.5033755614803229	0.06098056702523832	0.5729721256540994	0.047055671026038776	0.6668652584792246	0.6006854149396534	0.5826943219363495	0	1.0	0.0
5184	None	None	None	None	None	0.2	3	0.42424242424242425	14	0.5319148936170213	25	0.6049382716049383	0.5106382978723404	37	24	11	0	0	1.0	9	9	3.2666666666666666	49	0.0	0.7441860465116279	-0.07289802423537955	0.6167218979036958	0.02958508983815612	0.5523718975077502	0.053234130952661954	0.5504020577911903	0.6324561307577883	0.5734816331367684	0	1.0	0.0
6919	0.0035076781595382808	0.00020553252970750737	-0.00015877179652942222	0.9968116445580799	None	0.25	1	0.4	4	0.7692307692307693	10	0.23809523809523808	0.7692307692307693	14	10	0	0	0	0.7777777777777778	7	9	1.0	15	0.0	1.0	-0.05475191106478135	0.5892864916886666	-0.09999376380330587	0.5008447876205919	-0.17532746973950894	0.7655014060807583	0.6638022427014808	0.6261711640128074	0	1.0	0.0
7238	0.0	0.0	0.0	0.9999999999999998	None	0	0	0	0	0	0	1.0	0	0	0	0	4	0	1.0	1	1	0.06666666666666667	1	1.0	0	0	0	0	0	0	0	0	0	0	0	0
2902	2.795122354913309e-06	8.817398249711179e-09	7.719127425213915e-09	0.9999977941375134	None	0	0	0.6666666666666666	2	0.5	1	0.6666666666666666	0.5	3	1	0	2	0	0.6666666666666666	2	3	0.26666666666666666	4	1.0	0	0.0841614560048931	0.5405550772851888	-0.09994562970491919	0.5000484688507005	0.006789759647988708	0.5121235219848058	0.6802243604930079	0.5175989711363865	1.0	1.0	0.0
3426	0.0042129281368324415	0.0014928718523126421	0.0008916496119675661	0.9949573387316718	None	0.2	1	0.3333333333333333	4	0.8	12	0.20987654320987653	0.8	16	12	0	0	0	1.0	9	9	1.1333333333333333	17	0.0	1.0	-0.08418883375480693	0.645555824926874	0.03155518168841966	0.6686053210225915	-0.09999999788487593	0.5000000071683549	0.6480504609813449	0.6067842659133804	0	1.0	0.0
2453	None	None	None	None	None	0	0	0.2857142857142857	4	0.6666666666666666	12	1.0	0.4444444444444444	12	8	7	0	0	0.8	4	5	1.3333333333333333	20	0.0	0.6666666666666666	0.09999581678179269	0.5000019664206556	6.499359378258425e-06	0.5000178445745969	0.06944669439451887	0.681669026768864	0.6123245544222414	0.5631224006063298	0	1.0	0.0
4457	0.0	0.0	0.0	0.9999999999999998	None	0	0	0	0	0	0	1.0	0	0	0	0	4	0	1.0	1	1	0.06666666666666667	1	1.0	0	0	0	0	0	0	0	0	0	0	0	0
6669	0.014639680539771167	0.0028851554526062523	-0.0022907130536013753	0.9562726900431651	None	0.2	1	0.3333333333333333	4	0.8	12	0.20987654320987653	0.8	16	12	0	0	0	1.0	9	9	1.1333333333333333	17	0.0	1.0	0.941900566775692	0.9999082699061485	0.04755359853507551	0.5601666683101686	-0.2267354276388927	0.9999999982142067	0.9988699651228847	0.999949522715641	0	1.0	0.0
4455	5.937549403967015e-08	5.238412271536426e-08	-4.926829840588448e-08	0.9999892723928022	None	0	0	0.2	6	0.7619047619047619	32	0.6875	0	0	0	43	15	0	1.0	8	8	2.933333333333333	44	0.16666666666666666	0.7777777777777778	0	0	0	0	0	0	0	0	0	0	0
2270	None	None	None	None	None	0	0	0.5	4	0.5555555555555556	5	0.6111111111111112	0.5555555555555556	9	5	1	0	0	0.2222222222222222	2	9	0.7333333333333333	11	0.0	0.8888888888888888	0.001705182298391166	0.5031123957100925	0.09998857671839333	0.5000206420007508	0.09999964300341017	0.5029325936389932	0.6136742825799616	0.5020218907053581	0	1.0	0.0
3287	0.00037833746044449283	2.067364533642954e-05	1.1343378035866073e-06	0.9960466732828157	None	0.16666666666666666	1	0.26666666666666666	4	0.75	15	0.4888888888888889	0.15	5	3	16	5	0	0.5555555555555556	9	5	1.4666666666666666	22	0.14705882352941177	0.35294117647058826	0.099894444100758	0.5008607716831655	3.4875336198107474e-05	0.5002999934913452	0.07030999929905218	0.5578848276179142	0.6031971960393603	0.5197584708236379	1.0	1.0	0.4412445703906358
2016	None	None	None	None	None	0	0	0.5	3	0.6666666666666666	4	0.5714285714285714	0.6666666666666666	7	4	0	0	0	0.2857142857142857	2	7	0.5333333333333333	8	0.0	0.6666666666666666	0.36030238753430754	0.693820583998969	0.09877359187225145	0.5062713523908465	0.3860678112692105	0.7208746552116342	0.7854742323152157	0.64504087991626	0	1.0	0.0
2511	None	None	None	None	None	0.2	1	0.3333333333333333	4	0.8	12	0.20987654320987653	0.8	16	12	0	0	0	1.0	9	9	1.1333333333333333	17	0.0	1.0	0.14532311895928518	0.5674829304045284	0.13241616032879766	0.5769893676921988	0.09999999749440289	0.500000707635704	0.5701448463017704	0.5483499633805385	0	1.0	0.0
3376	0.005710343785487106	0.0019149718708320457	-0.001906231128377454	0.993585959799233	None	0.2	1	0.3333333333333333	4	0.8	12	0.20987654320987653	0.8	16	12	0	0	0	1.0	9	9	1.1333333333333333	17	0.0	1.0	0.06728297698531323	0.5827294888295486	-0.026010224700189388	0.6562726008260705	0.3221276395165873	0.622394651865981	0.8109493952357774	0.6209259270609817	0	0	0.0
5839	0.013500396363535934	0.008143227872608544	0.008130125318483193	0.9977629619764381	None	0.25	1	0.4	4	0.7692307692307693	10	0.23809523809523808	0.7692307692307693	14	10	0	0	0	0.7777777777777778	7	9	1.0	15	0.0	1.0	-0.09844575358257854	0.502852782379193	0.16489103629948612	0.9439965036037856	0.09219582115381145	0.5732507290324523	0.7523068932884566	0.7395726743884913	0	1.0	0.0
1199	None	None	None	None	None	0.2	1	0.3333333333333333	4	0.8	12	0.20987654320987653	0.8	16	12	0	0	0	1.0	9	9	1.1333333333333333	17	0.0	1.0	0.3698628048708645	0.9999999996646307	0.18898353588771966	0.5310226860310975	0.09999972643593144	0.5000110349805286	0.8965115649053201	0.9993338712284652	0	0.9375	0.0
1422	None	None	None	None	None	0	0	0.1	2	0.9285714285714286	26	1.0	0	0	0	29	11	0	0.8333333333333334	6	5	2.0	30	0.1774193548387097	0.4	0	0	0	0	0	0	0	0	0	0	0
524	None	None	None	None	None	0.3333333333333333	1	0.5	4	0.6666666666666666	6	0.3055555555555556	0.6666666666666666	10	6	0	0	0	1.0	6	6	0.7333333333333333	11	0.0	0.8	0.02745482284273012	0.5830057074051422	0.25117153544666493	0.6533293613720049	0.06787977203059607	0.5660032327591998	0.7105111618333273	0.6014389759356803	0	1.0	0.0
4418	0.0026911761939849917	0.0024436177492253327	5.7471269261044145e-05	0.9954469997659351	None	0.25	1	0.4	4	0.75	9	0.25925925925925924	0.75	13	9	0	0	0	0.6666666666666666	6	9	0.9333333333333333	14	0.0	1.0	0.09999999801265275	0.5000623197113715	0.04420111034695362	0.5902108477970247	0.1605796994918906	0.6588629574508849	0.6360608360881337	0.5844591288277725	0	1.0	0.0
3165	None	None	None	None	None	0.038461538461538464	1	0.2222222222222222	12	0.7468354430379747	59	1.0	0.6582278481012658	63	52	17	0	0	1.0	9	9	5.4	81	0.0	1.0	0.09796092597451055	0.5524265159665082	-0.032437944405869536	0.518741547662582	2.1003448179175987e-06	0.5003576715309617	0.6323471430916406	0.5238911013822298	0	0.15873015873015872	0.0
4401	0.0	0.0	0.0	1.0	None	0	0	0	0	0	0	1.0	0	0	0	0	0	0	1.0	1	1	0.06666666666666667	1	0.0	0	0	0	0	0	0	0	0	0	0	0	0
2340	None	None	None	None	None	0.2857142857142857	2	0.375	6	0.7142857142857143	15	0.36507936507936506	0.6666666666666666	20	14	2	1	0	0.7777777777777778	9	7	1.5333333333333334	23	0.5	0.75	-0.21280710620145263	0.9999999999999487	1.5730831665981564e-19	0.5	-0.005009597283509883	0.6611073449149927	0.8486599206307407	0.9999702671787442	1.0	1.0	0.0
6452	0.025096506267539075	0.011061710232473362	0.007541365273626734	0.9930722430928826	None	0.2	1	0.3333333333333333	4	0.8	12	0.20987654320987653	0.8	16	12	0	0	0	1.0	9	9	1.1333333333333333	17	0.0	1.0	-0.09999006401223762	0.5000148699151481	0.028565886997174345	0.5585338504225613	0.17133001454223712	0.9988556337576372	0.7891076219697302	0.9117890492862549	0	1.0	0.0
2517	None	None	None	None	None	0.25	2	0.3888888888888889	7	0.64	16	0.6	0.56	21	14	5	3	0	0.5555555555555556	9	5	1.8	27	0.42857142857142855	0.7272727272727273	0.07821842607129373	0.5332046572759543	0.07467704588868876	0.6931253282994123	-0.024500058769209715	0.5213096296562385	0.6199942692598348	0.5852489040374195	1.0	1.0	0.0
1526	None	None	None	None	None	0.25	1	0.36363636363636365	4	0.7857142857142857	11	0.2222222222222222	0.7857142857142857	15	11	0	0	0	0.8888888888888888	8	9	1.0666666666666667	16	0.0	1.0	0.21464977832831988	0.9999946845175303	3.0450114293125543e-05	0.5778601694213483	0.014218385233751773	0.6522613190375101	0.8606195237205341	0.9874154821337273	0	1.0	0.0
515	None	None	None	None	None	0	0	0	0	0	0	1.0	0	0	0	0	0	0	1.0	1	1	0.06666666666666667	1	0.0	0	0	0	0	0	0	0	0	0	0	0	0
4580	0.00040968674309361445	6.0002271133304065e-06	-4.242440935346065e-06	0.9999999413794628	None	0.2	1	0.3333333333333333	4	0.8	12	0.20987654320987653	0.8	16	12	0	0	0	1.0	9	9	1.1333333333333333	17	0.0	1.0	-0.09999968862531179	0.5000013429583074	0.08310022464597329	0.5902755792380808	0.06742235787249361	0.5366418374161831	0.7017284538541089	0.5425584962020821	0	1.0	0.0
701	None	None	None	None	None	0	0	0	0	0	0	1.0	0	0	0	0	1	0	1.0	1	1	0.06666666666666667	1	0.25	0	0	0	0	0	0	0	0	0	0	0	0
6822	0.00015006793501205903	2.020169831592169e-06	1.662660482525988e-08	0.9999832518369897	None	0	0	0.1509433962264151	8	0.8181818181818182	63	0.9753086419753086	0.05194805194805195	10	4	68	0	0	1.0	9	9	5.266666666666667	79	0.0	0.9714285714285714	-0.09999999506670282	0.5000000160158874	0.08196926547488896	0.5933799762965415	-0.25746927409181486	0.9833045473022602	0.8673576890173454	0.815263284773687	0	1.0	0.0
2215	None	None	None	None	None	0	0	0.75	3	0.3333333333333333	1	0.5555555555555556	0.3333333333333333	4	1	0	0	0	1.0	3	3	0.3333333333333333	5	0.0	1.0	-0.0548766604841055	0.5211640564216898	0.00014495714325315386	0.5004655553558927	1.2624340128743296e-08	0.500000034717026	0.5643986731316492	0.5072135994136662	0	0	0.0
7364	0.0	0.0	0.0	0.9999999999999998	None	0	0	0	0	0	0	1.0	0	0	0	0	4	0	1.0	1	1	0.06666666666666667	1	1.0	0	0	0	0	0	0	0	0	0	0	0	0
6284	0.0	0.0	0.0	0.9999999999999998	None	0	0	0	0	0	0	1.0	0	0	0	0	4	0	1.0	1	1	0.06666666666666667	1	1.0	0	0	0	0	0	0	0	0	0	0	0	0
3681	0.003545042845129884	0.0016680315426747497	0.0016216840850271524	0.9970775280123374	None	0.3333333333333333	1	0.5	4	0.7	7	0.2857142857142857	0.7	11	7	0	0	0	0.8571428571428571	7	6	0.8	12	0.0	0.8	0.0986025125462503	0.6275032746946864	0.09920750694831919	0.5305863235819602	0.0990237068741239	0.5160290242296969	0.5506915767626612	0.5587405778738065	0	0.18181818181818182	0.0
5869	0.0004196291509663275	1.933404904117062e-05	3.144192153753401e-06	0.9999981413673585	None	0	0	0.42105263157894735	8	0.5384615384615384	14	0.6222222222222222	0.5	21	13	6	0	0	0.5555555555555556	5	9	1.8666666666666667	28	0.0	0.782608695652174	0.04369999447921177	0.5333156895758536	-0.06490480721497557	0.5671839088745634	0.4092491996475385	0.999999999957564	0.919648780203831	0.9996952209269911	0	1.0	0.0
4329	0.005829101888033694	0.0003940621041721922	-0.00034810130540774816	0.9936753326860718	None	0.3333333333333333	2	0.42857142857142855	6	0.6666666666666666	12	0.31746031746031744	0.6666666666666666	18	12	1	0	0	0.7777777777777778	7	9	1.3333333333333333	20	0.0	0.7692307692307693	0.08214920767765471	0.6087072057923502	-0.03601342547687204	0.5167477977060427	-0.08059056462199196	0.683778491582882	0.6720776407903191	0.6050844761067019	0	1.0	0.0
1098	None	None	None	None	None	0	0	0.075	3	0.9298245614035088	53	0.8194444444444444	0	0	0	58	13	0	0.8888888888888888	8	9	3.933333333333333	59	0.10833333333333334	0.7692307692307693	0	0	0	0	0	0	0	0	0	0	0
6710	0.0009461758702183579	0.0001951446231113406	-3.288976719394565e-05	0.9988928552375673	None	0.2	1	0.3333333333333333	4	0.8	12	0.20987654320987653	0.8	16	12	0	0	0	1.0	9	9	1.1333333333333333	17	0.0	1.0	-0.048594801695782744	0.5038547938926321	0.06803831854151057	0.6511632146711092	-0.03845847270193727	0.6401441692433965	0.6270511667636945	0.5999336194944823	0	1.0	0.0
3269	0.004617181862550863	0.0003559402244876987	-9.230951403335439e-05	0.9945614551488645	None	0.25	1	0.4	4	0.7692307692307693	10	0.23809523809523808	0.7692307692307693	14	10	0	0	0	0.7777777777777778	9	7	1.0	15	0.0	1.0	-0.04073636482375158	0.6626526151276485	6.455274313940219e-06	0.5620883205778243	0.3145692493322657	1.0	0.8915856632439554	0.9999999999999911	0	1.0	0.0
3078	0.00047954424957854987	0.00029244313996902875	0.0002601268958047173	0.9994030721702315	None	0.16666666666666666	1	0.35714285714285715	5	0.7368421052631579	14	0.25925925925925924	0.6842105263157895	18	13	2	0	0	1.0	9	9	1.4	21	0.0	0.6666666666666666	-0.5861538473465521	0.9999999999982521	-0.02239882415364074	0.6531186806682765	0.12583016647677317	0.5211376206109428	0.9802912846041704	0.9999051687807785	0	0.9444444444444444	0.0
4236	0.0	0.0	0.0	0.9999999999999998	None	0	0	0	0	0	0	1.0	0	0	0	0	4	0	1.0	1	1	0.06666666666666667	1	1.0	0	0	0	0	0	0	0	0	0	0	0	0
6841	0.0	0.0	0.0	0.9999999999999998	None	0	0	0	0	0	0	1.0	0	0	0	0	4	0	1.0	1	1	0.06666666666666667	1	1.0	0	0	0	0	0	0	0	0	0	0	0	0
6400	0.00040701360658320734	1.0386564451867125e-06	1.0368139799017567e-06	0.9999999701224933	None	0.2	1	0.3333333333333333	4	0.8	12	0.20987654320987653	0.8	16	12	0	0	0	1.0	9	9	1.1333333333333333	17	0.0	1.0	-4.305110637918136e-05	0.6509221258427484	0.0007447600950224562	0.547683416615071	0.07393461690255691	0.818522068126459	0.6170916257307864	0.6842974281209543	0	1.0	0.0
2828	0.0	0.0	0.0	1.0	None	0	0	0	0	0	0	1.0	0	0	0	0	0	0	1.0	1	1	0.06666666666666667	1	0.0	0	0	0	0	0	0	0	0	0	0	0	0
603	None	None	None	None	None	0	0	0	0	0	0	1.0	0	0	0	0	0	0	1.0	1	1	0.06666666666666667	1	0.0	0	0	0	0	0	0	0	0	0	0	0	0
4869	0.0005213793595114616	0.00013091306773658107	-5.634567545499682e-05	0.9996622468745517	None	0.2	1	0.3333333333333333	4	0.8	12	0.20987654320987653	0.8	16	12	0	0	0	1.0	9	9	1.1333333333333333	17	0.0	1.0	0.0256284169886423	0.5506472021522217	0.09674157639585004	0.5120094960458669	0.03997301136655361	0.5683004438635302	0.5842153439726093	0.5437423543783539	0	1.0	0.0
5886	None	None	None	None	None	0.05	1	0.2619047619047619	11	0.7049180327868853	43	0.7777777777777778	0.32786885245901637	29	20	33	0	0	1.0	9	9	4.2	63	0.0	0.8888888888888888	0.020985139512123375	0.6728811058747441	-0.09999999533234738	0.5000000050731329	8.115685274641914e-06	0.518271769682798	0.628985232140958	0.5658129722356383	0	0	0.0
2612	0.0014387531422976635	0.001113357892588275	-0.0003141307487913506	0.9976246061979369	None	0.08333333333333333	1	0.3333333333333333	9	0.631578947368421	24	0.49382716049382713	0.13157894736842105	10	5	29	19	0	1.0	9	9	2.6666666666666665	40	0.3333333333333333	0.5945945945945946	-0.0999993356187211	0.5000279655760508	-0.05091579998370506	0.6330050086319001	0.11745112333143401	0.5948750498993778	0.7228670392002126	0.5768362670243681	1.0	1.0	0.0
4919	8.41778552000353e-05	8.677613450720143e-06	8.215780615304556e-07	0.9979401719056967	None	0	0	0.22727272727272727	10	0.746031746031746	47	0.8024691358024691	0.31746031746031744	28	20	36	0	0	1.0	9	9	4.333333333333333	65	0.0	0.7142857142857143	-0.0681553208297151	0.5533117949112213	0.31866200979130543	0.618191691599632	0.000493716356383242	0.5862198857041454	0.848240033768692	0.5861568393726772	0	0.9642857142857143	0.0
6944	0.0004287770348253385	2.1344242301943672e-06	3.934356501917051e-07	0.9999963569937577	None	0.25	1	0.4	4	0.75	9	0.25925925925925924	0.75	13	9	0	0	0	0.6666666666666666	6	9	0.9333333333333333	14	0.0	1.0	1.0452222430227192e-05	0.5001692715579116	0.1375948427436822	0.5983205306005966	0.1146531349992664	0.6958874333491758	0.6566425043648954	0.600843218092069	0	1.0	0.0
4333	0.0010612999052144983	0.00043073548883140576	0.000315994714494696	0.9986390058716047	None	0.3333333333333333	1	0.4444444444444444	4	0.7272727272727273	8	0.2653061224489796	0.7272727272727273	12	8	0	0	0	1.0	7	7	0.8666666666666667	13	0.0	1.0	-0.08019956253010281	0.667158695975841	0.09086817069014533	0.6985398806677638	0.03639851735196159	0.5966353388742949	0.67566701823317	0.655294408400492	0	1.0	0.0
4594	0.0004947347263985102	1.2107947636876633e-05	1.3101706793985102e-06	0.9999999145557728	None	0.2	1	0.3333333333333333	4	0.8	12	0.20987654320987653	0.8	16	12	0	0	0	1.0	9	9	1.1333333333333333	17	0.0	1.0	9.585896684903197e-12	0.5000000022108022	0.02527286683015236	0.5368680432010151	-0.24206832154337485	0.822138053923894	0.7763455230217365	0.6363477176060361	0	1.0	0.0
930	None	None	None	None	None	0	0	0	0	0	0	1.0	0	0	0	0	0	0	1.0	1	1	0.06666666666666667	1	0.0	0	0	0	0	0	0	0	0	0	0	0	0
2543	None	None	None	None	None	0	0	1.0	1	0	0	1.0	0	1	0	0	0	0	0.5	2	1	0.13333333333333333	2	0.0	0	0	0	0	0	0	0	0	0	0	0	0
6850	0.0009433381067126539	0.00019628955686350346	-0.00013647080543566386	0.9962568248010916	None	0.2	1	0.3333333333333333	4	0.8	12	0.20987654320987653	0.8	16	12	0	0	0	1.0	9	9	1.1333333333333333	17	0.0	1.0	0.0005463240774656715	0.5011856890960547	-0.04558896324753827	0.5168771217669783	-0.040997920964564144	0.5681360646125616	0.5566854577127921	0.5288452081084346	0	1.0	0.0
4614	0.0010875469016990364	0.00017129015704497256	9.904044820234513e-05	0.9983970350737815	None	0.5	1	0.6666666666666666	4	0.5	3	0.4	0.5	7	3	0	0	0	0.8	4	5	0.5333333333333333	8	0.0	1.0	0.0991334581491687	0.512459688976274	0.25188696230944124	0.5270264238944907	0.15583933914397435	0.5788870602030253	0.6525960616007411	0.5396057332831039	0	0.8571428571428571	0.0
3731	0.0	0.0	0.0	0.9999999999999998	None	0	0	0	0	0	0	1.0	0	0	0	0	4	0	1.0	1	1	0.06666666666666667	1	1.0	0	0	0	0	0	0	0	0	0	0	0	0
5266	0.005645416856053595	0.001869320351029599	-0.001226147477843522	0.9922409262525088	None	0.2	1	0.3333333333333333	4	0.8	12	0.20987654320987653	0.8	16	12	0	0	0	1.0	9	9	1.1333333333333333	17	0.0	1.0	-0.09998988297937277	0.5000563242197823	0.11962059102782477	0.5774144480760629	0.11683377192977233	0.7538706592452233	0.748118988615548	0.6170988682208162	0	1.0	0.0
6918	0.0	0.0	0.0	0.9999999999999998	None	0	0	0	0	0	0	1.0	0	0	0	0	4	0	1.0	1	1	0.06666666666666667	1	1.0	0	0	0	0	0	0	0	0	0	0	0	0
168	None	None	None	None	None	0	0	0.25	1	1.0	3	1.0	1.0	4	3	0	3	0	0.2	1	5	0.3333333333333333	5	1.0	0	0.10715543069125857	0.5968606987365264	0.14482539033186442	0.5036595537315104	-0.09851282327477133	0.5350708784756047	0.7482382359439113	0.5455032762458614	1.0	1.0	0.0
2689	7.064966060651798e-08	6.960529878981319e-08	-5.714141927622935e-08	0.9999881919785212	None	0.09090909090909091	2	0.3695652173913043	17	0.582089552238806	39	0.8518518518518519	0.5671641791044776	55	38	13	0	0	1.0	9	9	4.6	69	0.0	0.9333333333333333	0.09997679323433337	0.5137764157403171	0.14709271885440106	0.5320380887933924	3.1486421274164514e-07	0.5000463511502501	0.6486966264713964	0.5152979899731381	0	0.9636363636363636	0.0
7195	0.0003185199546934602	1.3846597292531068e-06	-3.928025261178957e-07	0.9999972418838294	None	0.25	1	0.4	4	0.7692307692307693	10	0.23809523809523808	0.7692307692307693	14	10	0	0	0	0.7777777777777778	7	9	1.0	15	0.0	1.0	-0.04403223305250413	0.6602779009524506	0.08031506226146945	0.6686601662591536	0.12724405285725027	0.6028801472307439	0.6748478285441817	0.644446221319966	0	1.0	0.0
1083	None	None	None	None	None	0	0	0.5	2	0.6666666666666666	2	0.625	0.6666666666666666	4	2	0	2	0	0.5	4	2	0.3333333333333333	5	1.0	0	0.0002685384190708021	0.5002279157079818	-0.1362138690347457	0.5359057249855017	-0.1802260385164634	0.6979753352210012	0.6843473367851242	0.5811474990412255	1.0	1.0	0.0
996	None	None	None	None	None	0	0	0	0	0	0	1.0	0	0	0	0	4	0	1.0	1	1	0.06666666666666667	1	1.0	0	0	0	0	0	0	0	0	0	0	0	0
5766	0.0005635328099778453	1.8580095387980892e-05	-1.4873204079797996e-05	0.9999999274894374	None	0.2	1	0.3333333333333333	4	0.8	12	0.20987654320987653	0.8	16	12	0	0	0	1.0	9	9	1.1333333333333333	17	0.0	1.0	-0.09999801774019042	0.5000032788886799	0.08857368441567307	0.5538256166605552	0.13934487462337913	0.9773842117182031	0.7420188369829964	0.7904204372800587	0	1.0	0.0
3222	1.1408971953423912e-05	2.3277386984083343e-07	2.3277344149792205e-07	0.995147278655921	None	0	0	0.1875	3	0.8095238095238095	17	0.575	0	0	0	22	0	0	0.625	8	5	1.5333333333333334	23	0.0	0.6666666666666666	0	0	0	0	0	0	0	0	0	0	0
710	None	None	None	None	None	0	0	0.42857142857142855	3	0.75	6	0.3333333333333333	0.75	9	6	0	0	0	0.8333333333333334	6	5	0.6666666666666666	10	0.0	0.4	-0.16520479095617177	0.9999986606191629	0.19654097166942297	0.5318849689414951	0.09999998379222798	0.500000405407051	0.9116916482344974	0.9895467994888866	0	1.0	0.0
4330	4.28004441716339e-09	4.000547702047328e-09	2.8435742122846662e-11	0.9999998655818457	None	0	0	0	0	0	0	1.0	0	0	0	0	3	0	1.0	1	1	0.06666666666666667	1	0.75	0	0	0	0	0	0	0	0	0	0	0	0
1553	None	None	None	None	None	0	0	0.19444444444444445	7	0.7692307692307693	40	0.75	0.057692307692307696	6	3	47	6	0	0.8888888888888888	9	8	3.6	54	0.06315789473684211	0.8333333333333334	0.09990605486657742	0.5002107281952155	0.09367184933647477	0.5047098566307238	-0.002675131901380337	0.6703383731964769	0.6158393208001833	0.5604855631973097	0.0	0	0.0
3283	0.015399521613477317	0.003200137016442246	0.000988601903599569	0.9912083932910055	None	0.2	1	0.3333333333333333	4	0.8	12	0.20987654320987653	0.8	16	12	0	0	0	1.0	9	9	1.1333333333333333	17	0.0	1.0	-0.14530499745367473	0.6879774127704751	0.09998409573921825	0.5000166639402558	0.10959824805800691	0.5938219823384518	0.7550312092086369	0.5963256393901145	0	1.0	0.0
1235	None	None	None	None	None	0	0	0.3333333333333333	2	0.8333333333333334	5	0.4	0.8333333333333334	7	5	0	0	0	0.8	5	4	0.5333333333333333	8	0.0	0	0.01873140283956105	0.5364997733091977	0.09999960555727418	0.5000036868675017	2.8952972350695224e-05	0.5016120608885007	0.6066417668968171	0.5127241087389047	0	1.0	0.0
6325	0.00492324809342849	0.0025923159939838236	-0.0016285613261326525	0.9979900117067795	None	0.2	1	0.3333333333333333	4	0.8	12	0.20987654320987653	0.8	16	12	0	0	0	1.0	9	9	1.1333333333333333	17	0.0	1.0	-0.09999998195382255	0.500000044011229	0.09938716351366257	0.5110467639283138	0.25405724504887683	0.8016591020957056	0.8099610778988388	0.6178179749775962	0	1.0	0.0
959	None	None	None	None	None	0.25	2	0.4444444444444444	8	0.52	13	0.6	0.52	21	13	5	0	0	0.5555555555555556	9	5	1.8	27	0.0	0.36363636363636365	0.20573883184202374	0.5602652398721278	1.5122416198202502e-07	0.5180655097945169	0.0261230710439072	0.5708369087868831	0.7169065057538719	0.549817382952685	0	0.47619047619047616	0.0
870	None	None	None	None	None	0	0	0.5714285714285714	4	0.375	3	0.5	0	0	0	9	0	0	0.8	4	5	0.6666666666666666	10	0.0	0.8	0	0	0	0	0	0	0	0	0	0	0
638	None	None	None	None	None	0	0	0	0	0	0	1.0	0	0	0	0	0	0	1.0	1	1	0.06666666666666667	1	0.0	0	0	0	0	0	0	0	0	0	0	0	0
4267	0.011469857250546204	0.009426128528059415	0.0030642660143319175	0.9934613639648308	None	0.2	1	0.3333333333333333	4	0.8	12	0.20987654320987653	0.8	16	12	0	0	0	1.0	9	9	1.1333333333333333	17	0.0	1.0	-0.09999959571796109	0.5000009187212169	0.028461206043148158	0.5793656849849943	0.14860617155870254	0.9999966137254103	0.755159758443245	0.9866831239023435	0	0.25	0.0
721	None	None	None	None	None	0.25	1	0.5	5	0.6153846153846154	8	0.30612244897959184	0.6153846153846154	13	8	1	0	0	1.0	7	7	1.0	15	0.0	0.75	-0.08670858503288677	0.5337800676299864	0.09999325592441838	0.5000211959543786	0.09951594385784761	0.5082800467775135	0.7067167750097637	0.5140408419811495	0	1.0	0.0
6791	0.0033744543473419263	0.0027578324681852705	0.0018892727018299616	0.9957949567324792	None	0.2	1	0.3333333333333333	4	0.8	12	0.20987654320987653	0.8	16	12	0	0	0	1.0	9	9	1.1333333333333333	17	0.0	1.0	-0.09999769416201686	0.5000035295821181	0.052343722560699836	0.5663962496486762	0.004332462209700048	0.6618869951647375	0.6787897221246141	0.5776085424747972	0	1.0	0.0
6970	0.0	0.0	0.0	0.9999999999999998	None	0	0	0	0	0	0	1.0	0	0	0	0	4	0	1.0	1	1	0.06666666666666667	1	1.0	0	0	0	0	0	0	0	0	0	0	0	0
3680	0.0006391135497980034	2.748526874423399e-06	1.546637618876243e-08	0.9999999659837159	None	0.2	1	0.3333333333333333	4	0.8	12	0.20987654320987653	0.8	16	12	0	0	0	1.0	9	9	1.1333333333333333	17	0.0	1.0	0.05324041470057557	0.5555514711756109	0.0999456646485968	0.5640765636364647	0.21524192537107165	0.6208415476998242	0.663840010284544	0.5804588648222172	0	1.0	0.0
2643	0.0	0.0	0.0	0.9999999999999998	None	0	0	0	0	0	0	1.0	0	0	0	0	4	0	1.0	1	1	0.06666666666666667	1	1.0	0	0	0	0	0	0	0	0	0	0	0	0
262	None	None	None	None	None	0	0	0.3333333333333333	3	0.8181818181818182	9	0.28888888888888886	0.8181818181818182	12	9	0	0	0	0.5555555555555556	9	5	0.8666666666666667	13	0.0	1.0	0.06306012285283984	0.5464642247419327	-0.07616378082343007	0.6247348604315263	0.1078062442324775	0.593538902453081	0.6827705504798017	0.5886130091434931	0	1.0	0.0
507	None	None	None	None	None	0.2	1	0.3333333333333333	4	0.8	12	0.20987654320987653	0.8	16	12	0	0	0	1.0	9	9	1.1333333333333333	17	0.0	1.0	0.0008954542192285038	0.5205468757980622	0.06437863338252307	0.5545966379177747	0.2784651704484292	0.6102210432667917	0.7583299870592571	0.5621548440702634	0	0.9375	0.0
4736	0.0	0.0	0.0	1.0	None	0	0	0	0	0	0	1.0	0	0	0	0	0	0	1.0	1	1	0.06666666666666667	1	0.0	0	0	0	0	0	0	0	0	0	0	0	0
4297	0.012140601883355138	0.0047599311219509955	0.0011136470765396988	0.9870425249522681	None	0.25	1	0.4	4	0.75	9	0.25925925925925924	0.75	13	9	0	0	0	0.6666666666666666	6	9	0.9333333333333333	14	0.0	1.0	-0.437948020177939	0.9999999977260146	3.921714879739769e-06	0.5000110500794254	-0.0942831038730514	0.5073898567837086	0.9964436892810902	0.9986995962285021	0	0.3076923076923077	0.0
1303	None	None	None	None	None	0	0	0	0	0	0	1.0	0	0	0	0	0	0	1.0	1	1	0.06666666666666667	1	0.0	0	0	0	0	0	0	0	0	0	0	0	0
5051	0.0005320831600409355	7.014996698654179e-05	5.9773174357464405e-05	0.9941352518206428	None	0.1111111111111111	1	0.2857142857142857	6	0.7586206896551724	22	0.5740740740740741	0.1724137931034483	9	5	21	0	0	0.6666666666666666	6	9	2.066666666666667	31	0.0	0.46153846153846156	2.8295635996258937e-08	0.5000012137448344	0.03804128760760211	0.5202743817156564	0.038348386456441105	0.5201716161097459	0.5475012515849872	0.5134864907724387	0	1.0	0.0
2806	0.0014784214694673061	0.0002864118029972414	0.00010007070313420686	0.9960200004014813	None	0	0	0.28125	9	0.6956521739130435	32	0.6666666666666666	0.2608695652173913	18	12	29	6	0	0.8888888888888888	8	9	3.2	48	0.10714285714285714	0.55	0.28078313776687996	0.5563247976138005	0.08806672531478162	0.9575183985853709	-0.03206181565672251	0.6195668391680338	0.7807231294586625	0.7818388253484846	1.0	1.0	0.0
3665	0.007624136781495002	0.0011905410049986753	-0.0006467505028364234	0.9919548329629021	None	0.2	1	0.3333333333333333	4	0.8	12	0.20987654320987653	0.8	16	12	0	0	0	1.0	9	9	1.1333333333333333	17	0.0	1.0	-0.08964354383472659	0.5554130965314479	1.6986570729457272e-05	0.5001141215215419	0.20334048869827362	1.0	0.9983067052708382	1.0	0	1.0	0.0
241	None	None	None	None	None	0	0	0	0	0	0	1.0	0	0	0	0	0	0	1.0	1	1	0.06666666666666667	1	0.0	0	0	0	0	0	0	0	0	0	0	0	0
503	None	None	None	None	None	0	0	0.18518518518518517	10	0.7848101265822784	62	1.0	0.4810126582278481	47	38	33	0	0	1.0	9	9	5.4	81	0.0	1.0	0.09995831133947472	0.5027771398252703	4.17147193385937e-06	0.5000245813009941	-0.09999999997997977	0.5000000029901778	0.6934559802767827	0.5009339164723371	0	0.10638297872340426	0.0
6577	0.00023938954267392374	4.002790089323671e-06	-3.0804147766357147e-06	0.9999999728541572	None	0.2	1	0.3333333333333333	4	0.8	12	0.20987654320987653	0.8	16	12	0	0	0	1.0	9	9	1.1333333333333333	17	0.0	1.0	-0.09996383808477863	0.5001231923305469	-0.05226674984380466	0.5274855830121482	-0.0036982745878198164	0.6607303698493133	0.5996223618363251	0.5643983808045914	0	1.0	0.0
7056	0.0077851503216917525	0.000243440768793742	0.00021122005282160814	0.9941254886299777	None	0.07692307692307693	1	0.25	7	0.775	31	0.7777777777777778	0.025	4	1	37	6	0	0.6666666666666666	9	6	2.8	42	0.08	1.0	0.1217533459866766	0.514546712239134	0.010641430187773254	0.5200248086815469	0.04179304399251906	0.5265241700952333	0.6154274566186786	0.5203672027128362	1.0	1.0	0.0
4692	0.025908054698439202	0.010636349384653397	0.0061446998216466	0.9932896916888486	None	0.2	1	0.3333333333333333	4	0.8	12	0.20987654320987653	0.8	16	12	0	0	0	1.0	9	9	1.1333333333333333	17	0.0	1.0	-0.09999006401223762	0.5000148699151481	0.028565886997174345	0.5585338504225613	0.17133001454223712	0.9988556337576372	0.7891076219697302	0.9117890492862549	0	1.0	0.0
3776	0.0005339730532446824	6.250772695948545e-06	-5.048136895963194e-06	0.9999999792066079	None	0.2	1	0.3333333333333333	4	0.8	12	0.20987654320987653	0.8	16	12	0	0	0	1.0	9	9	1.1333333333333333	17	0.0	1.0	0.05826666980091577	0.5829963884790789	-0.032106251169765856	0.5051071076678562	0.16302401841370723	0.6204370406898252	0.6906607850208727	0.5701115532305725	0	1.0	0.0
3048	0.0	0.0	0.0	1.0	None	0	0	0	0	0	0	1.0	0	0	0	0	0	0	1.0	1	1	0.06666666666666667	1	0.0	0	0	0	0	0	0	0	0	0	0	0	0
2997	0.0006681208564542475	0.00017151038143212074	2.984155200118919e-06	0.998892811950829	None	0	0	0.42857142857142855	3	0.75	6	0.3333333333333333	0.75	9	6	0	1	0	0.8333333333333334	6	5	0.6666666666666666	10	1.0	0.4	0.08470802343073107	0.5704032519870847	1.1216598973465213e-06	0.5000091899854807	-0.051120839825130215	0.6003341275186063	0.6017775597211477	0.5572799987943936	0.3333333333333333	0.2222222222222222	0.0
4177	1.2730612421502593e-05	3.1433569651161794e-06	3.180078620623549e-08	0.9991179704911457	None	0.5	1	0.6666666666666666	4	0.5714285714285714	4	0.42857142857142855	0.5714285714285714	8	4	0	0	0	0.42857142857142855	7	3	0.6	9	0.0	1.0	0.09995795065777383	0.5002283181129865	0.3760218271408865	0.5309793241988957	0.017380080968111687	0.5197225772563498	0.8199431414700934	0.5169868571618652	0	1.0	0.0
3033	1.8168158431049897e-09	1.6451285615298214e-09	1.4632461150514523e-09	0.9999999999984563	None	0.2	1	0.3333333333333333	4	0.8	12	0.20987654320987653	0.8	16	12	0	0	0	1.0	9	9	1.1333333333333333	17	0.0	1.0	0.07747361169700058	0.6023303735845614	0.2951735371617522	0.6060523063577787	3.671601828996027e-21	0.5000000000000181	0.7971285924785593	0.5700309810789114	0	0	0.0
1165	None	None	None	None	None	0	0	0.75	3	0.3333333333333333	1	0.5555555555555556	0	2	0	2	6	0	1.0	3	3	0.3333333333333333	5	1.0	0.6666666666666666	0	0	0	0	0	0	0	0	0	0	0
737	None	None	None	None	None	0.25	1	0.36363636363636365	4	0.7857142857142857	11	0.2222222222222222	0.7857142857142857	15	11	0	0	0	0.8888888888888888	9	8	1.0666666666666667	16	0.0	1.0	0.1143806480190259	0.9999967411729564	0.01976493646780333	0.6471640314013957	0.09999909240303417	0.5001014226931508	0.759453366127912	0.9880347831737798	0	1.0	0.0
7517	0.00026314907872805366	2.4781425569149845e-05	8.503326868694737e-06	0.9999976040894213	None	0.25	1	0.4	4	0.7692307692307693	10	0.23809523809523808	0.7692307692307693	14	10	0	0	0	0.7777777777777778	7	9	1.0	15	0.0	1.0	-0.20582849264643852	0.6000705175545726	0.006548376740006011	0.6543817351238115	0.14307487296307295	0.992695599928767	0.832027527648433	0.8792507483954736	0	0	0.0
7324	0.00035021054239024225	3.2345520681259886e-06	9.90110636051088e-07	0.9999985839855571	None	0.25	1	0.36363636363636365	4	0.7857142857142857	11	0.2222222222222222	0.7857142857142857	15	11	0	0	0	0.8888888888888888	8	9	1.0666666666666667	16	0.0	1.0	0.09692869759557474	0.5717027244861683	0.06371032478371311	0.57223993268044	0.09427470594986305	0.541259709499848	0.5472651755515147	0.5617836748814847	0	1.0	0.0
7434	0.0	0.0	0.0	0.9999999999999998	None	0	0	0	0	0	0	1.0	0	0	0	0	4	0	1.0	1	1	0.06666666666666667	1	1.0	0	0	0	0	0	0	0	0	0	0	0	0
1427	None	None	None	None	None	0	0	0.3333333333333333	3	0.8181818181818182	9	0.28888888888888886	0.8181818181818182	12	9	0	1	0	0.5555555555555556	9	5	0.8666666666666667	13	1.0	1.0	0.01630355502582898	0.5931151774586265	0.17547677490290883	0.6328235690169696	0.27197003092189076	0.7135332904406597	0.7242341682037078	0.6482307867089366	1.0	0.3333333333333333	0.0
3927	0.004866162625096912	0.0010664210126240066	0.0010655050691071868	0.9768338623608027	None	0.5	1	0.6666666666666666	4	0.5714285714285714	4	0.375	0.5714285714285714	8	4	0	0	0	0.6666666666666666	4	6	0.6	9	0.0	0.6666666666666666	-0.543509440590527	1.0	7.12425917980912e-06	0.5000028747879038	0.15003589485409807	0.7023894905534026	0.959194668534057	1.0	0	1.0	0.0
4000	5.379502988774128e-05	5.213348038616851e-07	4.27254246933678e-08	0.9999962986108436	None	0	0	0.5	2	0.6666666666666666	2	0.625	0.6666666666666666	4	2	0	2	0	0.5	2	4	0.3333333333333333	5	1.0	0	0.18873947058114451	0.5353009028654626	2.9682701995993294e-16	0.5000000000000793	0.08927386623088208	0.570552988315369	0.6854066037203713	0.5354028757085433	1.0	0.75	0.0
3207	0.0	0.0	0.0	0.9999999999999998	None	0	0	0	0	0	0	1.0	0	0	0	0	4	0	1.0	1	1	0.06666666666666667	1	1.0	0	0	0	0	0	0	0	0	0	0	0	0
4090	0.0	0.0	0.0	0.9999999999999998	None	0	0	0	0	0	0	1.0	0	0	0	0	4	0	1.0	1	1	0.06666666666666667	1	1.0	0	0	0	0	0	0	0	0	0	0	0	0
4024	2.2883784341066062e-05	4.817717844154173e-07	4.741724884506218e-07	0.9998459946488203	None	0	0	0.5	3	0.6666666666666666	4	0.5714285714285714	0.6666666666666666	7	4	0	1	0	0.2857142857142857	2	7	0.5333333333333333	8	1.0	0.6666666666666666	0.09969694935970155	0.5003565482380644	0.5018859730682155	1.0	0.048473939942856835	0.552366833101185	0.999791783212579	1.0	1.0	0.7142857142857143	0.0
2485	None	None	None	None	None	0.21428571428571427	3	0.36666666666666664	11	0.6511627906976745	28	0.5555555555555556	0.6511627906976745	39	28	5	2	0	1.0	9	9	3.0	45	0.6666666666666666	0.7777777777777778	0.13879222561109325	0.9999999761693886	0.1899440989190022	0.5984919135764164	0.003917359931255914	0.5721609741785925	0.848555169759151	0.9977186816526005	0.02564102564102564	0.3076923076923077	0.0
859	None	None	None	None	None	0.2	1	0.3333333333333333	4	0.8	12	0.20987654320987653	0.8	16	12	0	0	0	1.0	9	9	1.1333333333333333	17	0.0	1.0	0.09895666548790251	0.5818065627101007	1.0608153699980438e-23	0.5	0.09998312073183198	0.5005094845974765	0.6154022592637937	0.5276577283103914	0	1.0	0.0
6299	0.0003966812427849672	4.877920810526496e-06	-2.3078395910730438e-06	0.9999999690499795	None	0.2	1	0.3333333333333333	4	0.8	12	0.20987654320987653	0.8	16	12	0	0	0	1.0	9	9	1.1333333333333333	17	0.0	1.0	-0.09954562715985894	0.5017432017744653	0.0058014016740512	0.5200356355141273	-0.17563833181738545	0.9991359948987236	0.7311783723890046	0.9152952703881548	0	1.0	0.0
2317	None	None	None	None	None	0.21428571428571427	3	0.36666666666666664	11	0.6511627906976745	28	0.5555555555555556	0.37209302325581395	24	16	20	0	0	1.0	9	9	3.0	45	0.0	0.631578947368421	-0.09999363157980205	0.5052497716203453	0.10942107695350907	0.5470514344429933	-0.0056064882480017526	0.669893223182935	0.716419610476446	0.5758651546681159	0	1.0	0.0
1174	None	None	None	None	None	0	0	0.3111111111111111	14	0.6	39	0.8271604938271605	0.13846153846153847	22	9	44	3	0	1.0	9	9	4.466666666666667	67	0.0379746835443038	0.847457627118644	-0.0999933209888805	0.500028041634125	-0.06034320317689919	0.9968007540585303	0.0002547742891938872	0.5017470877788192	0.6089640475204754	0.8717191658652748	1.0	1.0	0.0
3806	0.008465539144557426	0.0011649756073570344	0.000901729653635482	0.9918026544067778	None	0.2	1	0.3333333333333333	4	0.8	12	0.20987654320987653	0.8	16	12	0	0	0	1.0	9	9	1.1333333333333333	17	0.0	1.0	0.11956079178087378	0.6433888965470832	0.09858735786464126	0.6346472663179121	0.09999455452515642	0.5002371936278541	0.561517132265333	0.5941350357586096	0	1.0	0.0
3273	1.239767989661565e-07	1.2291394602821996e-07	4.097852172996865e-11	0.9999854252654283	None	0	0	0.018518518518518517	1	1.0	79	1.0	0	0	0	80	0	0	1.0	9	9	5.4	81	0.0	1.0	0	0	0	0	0	0	0	0	0	0	0
7519	0.031245802130166398	0.01919186854850085	0.016936072578063874	0.9962385849617368	None	0	0	0.3333333333333333	3	0.8181818181818182	9	0.28888888888888886	0.8181818181818182	12	9	0	0	0	0.5555555555555556	5	9	0.8666666666666667	13	0.0	1.0	-0.09927614537897043	0.5006182509848759	-0.054558241283539	0.5333314673841666	0.7084975768482046	0.9476920848373642	0.9760308231776629	0.7332079053768465	0	1.0	0.0
6163	0.015454057790950156	0.014252226813777647	0.011665751429481765	0.9977779671437008	None	0.2	1	0.3333333333333333	4	0.8	12	0.20987654320987653	0.8	16	12	0	0	0	1.0	9	9	1.1333333333333333	17	0.0	1.0	-0.09999741698226107	0.500004676177652	0.04327789926296287	0.5981029262635376	0.11745420664679287	0.7746441889846067	0.7158285969983763	0.6327663487925063	0	1.0	0.0
6513	0.01617729576247777	0.009166214746610144	0.005865791686571557	0.9867981155495664	None	0.2	1	0.3333333333333333	4	0.8	12	0.20987654320987653	0.8	16	12	0	0	0	1.0	9	9	1.1333333333333333	17	0.0	1.0	-0.09998817315374038	0.5000263804694208	0.08917421431147346	0.5931606148919052	0.15725296520843043	0.9997003895829502	0.7969241368401577	0.9442734997396811	0	0.9375	0.0
3854	1.6318499450517323e-05	1.7962417849092143e-07	1.6653086610971752e-07	0.9999522541011455	None	0	0	0.1	4	0.896551724137931	52	0.8333333333333334	0	1	0	58	0	0	0.8888888888888888	9	8	4.0	60	0.0	0.9230769230769231	0	0	0	0	0	0	0	0	0	0	0
3535	0.00012744711200689471	1.3908888616415e-06	1.4277444233352036e-07	0.9999999849073268	None	0.2	1	0.3333333333333333	4	0.8	12	0.20987654320987653	0.8	16	12	0	0	0	1.0	9	9	1.1333333333333333	17	0.0	1.0	0.02559678904128352	0.5501314646349835	0.03765777002033497	0.6631379261283322	0.025176719888366794	0.5437925274424228	0.5679553112605048	0.5869514912930552	0	1.0	0.0
2613	0.009982112607432854	0.0014504310026349125	-0.0009995185687283695	0.9830729088448864	None	0.3333333333333333	1	0.4444444444444444	4	0.7272727272727273	8	0.2653061224489796	0.7272727272727273	12	8	0	0	0	1.0	7	7	0.8666666666666667	13	0.0	1.0	0.2018217062974314	0.7100552966544215	-0.18669965585744558	0.9841441375199647	0.3379664922652268	0.7125952258434924	0.878116598828981	0.8783933186891968	0	1.0	0.0
3042	0.0007367964737133359	1.7368822400906426e-05	-1.7368416502101556e-05	0.9999977175955094	None	0.2	2	0.36363636363636365	8	0.6774193548387096	21	0.4074074074074074	0.6774193548387096	29	21	3	0	0	1.0	9	9	2.2	33	0.0	1.0	0.06320923056695497	0.528077487837103	-0.026282001374808246	0.5111392684709054	0.33682302480600745	0.5797920080033157	0.8207982342149327	0.5398248191971682	0	1.0	0.0
5171	0.0	0.0	0.0	1.0	None	0	0	0	0	0	0	1.0	0	0	0	0	0	0	1.0	1	1	0.06666666666666667	1	0.0	0	0	0	0	0	0	0	0	0	0	0	0
6254	0.0004579874481669178	5.416572242634529e-06	1.1193092593894927e-07	0.9999998954814769	None	0.2	1	0.3333333333333333	4	0.8	12	0.20987654320987653	0.8	16	12	0	0	0	1.0	9	9	1.1333333333333333	17	0.0	1.0	0.029561183436421452	0.5264607492407452	0.0002894375626994931	0.5450780330089805	0.10565008142242047	0.5576157611157612	0.6132227355228914	0.5430792873037157	0	1.0	0.0
7206	0.0009591604009506207	0.00013194722788697238	0.0001315421373224755	0.9993169520875383	None	0	0	0.24324324324324326	9	0.6981132075471698	37	0.6790123456790124	0.11320754716981132	11	6	43	0	0	1.0	9	9	3.6666666666666665	55	0.0	0.6666666666666666	6.710982535980736e-12	0.500000000062702	0.08323707345095283	0.554165217793213	0.09999835281575614	0.5000183654029356	0.6076109825235981	0.5181243796986837	0	1.0	0.0
4877	0.00459022047582203	0.0012147104727610874	-0.001028646925447228	0.9929892383020287	None	0.3333333333333333	1	0.5	4	0.6666666666666666	6	0.3055555555555556	0.6666666666666666	10	6	0	0	0	1.0	6	6	0.7333333333333333	11	0.0	0.4	0.09804610674120587	0.7033768194581237	0.23050852876371614	1.0	0.257548619568331	0.6509201428286051	0.9972544270807138	0.9999999780357669	0	0.1	0.0
6723	0.0	0.0	0.0	0.9999999999999998	None	0	0	0	0	0	0	1.0	0	0	0	0	4	0	1.0	1	1	0.06666666666666667	1	1.0	0	0	0	0	0	0	0	0	0	0	0	0
4287	0.0	0.0	0.0	0.9999999999999998	None	0	0	0	0	0	0	1.0	0	0	0	0	4	0	1.0	1	1	0.06666666666666667	1	1.0	0	0	0	0	0	0	0	0	0	0	0	0
3412	0.00030114888588849884	1.311237858520697e-05	1.280968974075059e-05	0.9999936906029929	None	0.3333333333333333	1	0.5	4	0.7	7	0.2857142857142857	0.7	11	7	0	0	0	0.8571428571428571	7	6	0.8	12	0.0	0.6666666666666666	-0.09905794873206313	0.5290386062186762	0.048250826252350804	0.6611728217614621	0.09683731944471846	0.5212589709933422	0.6988885667496686	0.5719877722793991	0	1.0	0.0
1114	None	None	None	None	None	0.16666666666666666	1	0.35714285714285715	5	0.7368421052631579	14	0.3333333333333333	0.7368421052631579	19	14	1	0	0	0.7777777777777778	7	9	1.4	21	0.0	1.0	-0.05329141071197174	0.5101872878515701	0.09797711741882016	0.5464503796694331	-0.021109690955188092	0.6474776190638251	0.6553243976755633	0.5691427807368243	0	1.0	0.0
35	None	None	None	None	None	0.2	1	0.3333333333333333	4	0.8	12	0.20987654320987653	0.8	16	12	0	0	0	1.0	9	9	1.1333333333333333	17	0.0	1.0	-0.08567058273429493	0.5832587848935651	0.13037914534186007	0.647316468556687	-0.004630388011312888	0.644218401420372	0.7144712107463228	0.6253650514320682	0	1.0	0.0
3941	0.0	0.0	0.0	1.0	None	0	0	0	0	0	0	1.0	0	0	0	0	0	0	1.0	1	1	0.06666666666666667	1	0.0	0	0	0	0	0	0	0	0	0	0	0	0
1570	None	None	None	None	None	0	0	0.018518518518518517	1	1.0	79	1.0	0	0	0	80	0	0	1.0	9	9	5.4	81	0.0	1.0	0	0	0	0	0	0	0	0	0	0	0
3174	0.00037970986321898695	2.1693685612520945e-06	-4.856480270815134e-07	0.9999966043377948	None	0.25	1	0.4	4	0.75	9	0.25925925925925924	0.75	13	9	0	0	0	0.6666666666666666	6	9	0.9333333333333333	14	0.0	1.0	4.443983181456358e-05	0.5001410011858272	0.09999972540920375	0.5000003615254773	0.10372267617824668	0.5833061048747175	0.6177778423856962	0.5280476638419905	0	0.9230769230769231	0.0
1899	None	None	None	None	None	0	0	0.10714285714285714	3	0.8974358974358975	35	0.7592592592592593	0.1794871794871795	8	7	32	8	0	0.6666666666666666	6	9	2.7333333333333334	41	0.11940298507462686	0.8888888888888888	0.09308312096590401	0.543180412018573	1.6338193659002747e-06	0.5069584648384812	0.0999898270860871	0.5001449979170166	0.611040004286739	0.5167910690569895	1.0	1.0	0.0
5258	0.008342779366029781	0.0025806239482771753	-0.00255912375595927	0.9886554458106482	None	0.2	1	0.3333333333333333	4	0.8	12	0.20987654320987653	0.8	16	12	0	0	0	1.0	9	9	1.1333333333333333	17	0.0	1.0	-0.09988646361062012	0.5103139963826236	0.04150859314700156	0.564749228611229	-0.15887158289645126	0.9999998053706455	0.7967524353860735	0.9947866032716667	0	1.0	0.0
2961	0.00027903267867807014	1.7093780012173382e-05	1.536623458710289e-05	0.999992319087525	None	0.3333333333333333	1	0.5	4	0.7	7	0.2857142857142857	0.7	11	7	0	0	0	0.8571428571428571	7	6	0.8	12	0.0	0.6666666666666666	-0.09999339388407577	0.5003283865815347	-0.09999196918440657	0.5000662656956115	-0.09943404921338764	0.5008713939704476	0.5006263173260731	0.5004220156255973	0	0.18181818181818182	0.0
3750	0.00012656999427061618	8.749438577991398e-07	8.666138602980621e-07	0.9999924662226659	None	0.25	1	0.4	4	0.75	9	0.25	0.75	13	9	0	0	0	0.875	8	7	0.9333333333333333	14	0.0	1.0	0.1994398566994406	0.6512114620541712	0.09711710840415863	0.6377413330663019	0.08129324164647908	0.6677542026925026	0.6405374306097069	0.6523373707952671	0	0	0.0
2411	None	None	None	None	None	0	0	0.35714285714285715	5	0.6842105263157895	13	0.5833333333333334	0.6842105263157895	18	13	2	0	0	0.4444444444444444	9	4	1.4	21	0.0	0.8888888888888888	0.09999998478266811	0.5000021371813032	0.000664208715694179	0.5013509441479426	0.019016817548089947	0.7137357826041146	0.6157055675136851	0.5759908287243315	0	0.9444444444444444	0.0
3512	0.0047382495459167735	0.0005865416617362712	0.0005741303408788086	0.9934403777116323	None	0.2	1	0.3333333333333333	4	0.8	12	0.20987654320987653	0.8	16	12	0	0	0	1.0	9	9	1.1333333333333333	17	0.0	1.0	0.13954982071020933	0.5975158136591711	0.043750675372712614	0.593909344825196	-0.08481133824462442	0.5586772971911517	0.7166121149284924	0.5834673446916411	0	1.0	0.0
5567	1.0120732004575422e-07	9.383218345253824e-08	-5.512469582668767e-08	0.9999790583187408	None	0	0	0.23076923076923078	9	0.7142857142857143	40	0.7160493827160493	0	0	0	57	19	0	1.0	9	9	3.8666666666666667	58	0.16101694915254236	0.7843137254901961	0	0	0	0	0	0	0	0	0	0	0
3973	None	None	None	None	None	0.1	1	0.4090909090909091	9	0.5806451612903226	18	0.4583333333333333	0.2903225806451613	17	9	15	0	0	0.8888888888888888	8	9	2.2	33	0.0	0.3333333333333333	-0.09949717917673369	0.6687116461244684	0.09999240479614638	0.5042825147410382	0.09997894983218822	0.5000236042591167	0.7179264111305177	0.5596798615363545	0	1.0	0.0
1017	None	None	None	None	None	0	0	0.018518518518518517	1	1.0	79	1.0	0	0	0	80	0	0	1.0	9	9	5.4	81	0.0	1.0	0	0	0	0	0	0	0	0	0	0	0
2356	None	None	None	None	None	0	0	0.4	2	0.6	3	0.7777777777777778	0	0	0	6	8	0	1.0	3	3	0.4666666666666667	7	0.5	0	0	0	0	0	0	0	0	0	0	0	0
6071	0.006585611580929759	0.00016860390230110365	0.00014445899429445157	0.9968283102163568	None	0.3	3	0.36363636363636365	8	0.7096774193548387	22	0.4074074074074074	0.7096774193548387	30	22	2	0	0	1.0	9	9	2.2	33	0.0	1.0	1.569799434923002e-07	0.5000009411518761	0.03732364401365532	0.5525266886513734	0.1553198469921609	0.9999999990122446	0.8032996280569624	0.999072563339597	0	1.0	0.0
3935	0.0060820272725119326	0.001607080879589198	0.0004299653940515738	0.9925805305741681	None	0.25	1	0.4	4	0.75	9	0.25	0.75	13	9	0	0	0	0.875	8	7	0.9333333333333333	14	0.0	0.8571428571428571	-0.08766719920740078	0.619329657897177	7.748907030837634e-07	0.5000252288416701	0.2959953268138539	0.6288384570433486	0.810916873026486	0.5837080079226556	0	0.6153846153846154	0.0
2651	1.2370741841486916e-07	1.096444586544773e-07	3.2755987750624755e-09	0.9999819675484685	None	0	0	0.018518518518518517	1	1.0	79	1.0	0	1	0	79	0	0	1.0	9	9	5.4	81	0.0	1.0	0	0	0	0	0	0	0	0	0	0	0
5823	0.0006095853746779944	1.3381862331715975e-06	-1.121368209421824e-06	0.9999999302486944	None	0.2	1	0.3333333333333333	4	0.8	12	0.20987654320987653	0.8	16	12	0	0	0	1.0	9	9	1.1333333333333333	17	0.0	1.0	9.159013732938318e-09	0.5001318723552318	0.0007621529711106887	0.50027077083164	0.2419313680247166	0.6325683212136848	0.7574369434787875	0.5452807169201644	0	1.0	0.0
3326	2.2319534133123315e-08	2.195132144286581e-08	9.332460021650694e-10	0.9999974315806054	None	0.25	1	0.4	4	0.7692307692307693	10	0.23809523809523808	0.7692307692307693	14	10	0	0	0	0.7777777777777778	7	9	1.0	15	0.0	1.0	-0.08385658539558416	0.5293562045600544	-0.035145845674220064	0.5136411922024885	7.902762784127648e-27	0.5	0.5852841243560595	0.5143409270228186	0	0.14285714285714285	0.0
2649	1.3389907443141012e-05	2.4241379216383033e-06	-7.056209314574151e-11	0.9957368811351077	None	0	0	0.18181818181818182	2	0.8571428571428571	12	0.8	0	0	0	15	10	0	0.8	5	4	1.0666666666666667	16	0.29411764705882354	0	0	0	0	0	0	0	0	0	0	0	0
360	None	None	None	None	None	0.2	1	0.3333333333333333	4	0.8	12	0.20987654320987653	0.8	16	12	0	0	0	1.0	9	9	1.1333333333333333	17	0.0	1.0	0.002365343150502965	0.5298534402055031	0.058353852138284035	0.5152827583600502	0.06867609227171026	0.6015843753052975	0.572096960701201	0.5492379971999989	0	1.0	0.0
7128	None	None	None	None	None	0.038461538461538464	1	0.24074074074074073	13	0.7088607594936709	56	1.0	0.11392405063291139	21	9	59	0	0	1.0	9	9	5.4	81	0.0	1.0	1.7259593421944818e-05	0.5008034994258175	-0.0499348139116894	0.6954708186215828	-0.01565988259769849	0.6790839181682713	0.6521994512404893	0.6285964793858754	0	1.0	0.0
3984	0.0	0.0	0.0	0.9999999999999998	None	0	0	0	0	0	0	1.0	0	0	0	0	4	0	1.0	1	1	0.06666666666666667	1	1.0	0	0	0	0	0	0	0	0	0	0	0	0
1958	None	None	None	None	None	0.2	1	0.3333333333333333	4	0.8	12	0.20987654320987653	0.8	16	12	0	0	0	1.0	9	9	1.1333333333333333	17	0.0	1.0	-0.0482130826739832	0.5569220090876372	0.0032488404242327455	0.6444444998360996	0.03111885273532964	0.5675190513923534	0.6146033095303641	0.5902601516058953	0	0	0.0
7329	0.0	0.0	0.0	1.0	None	0	0	0	0	0	0	1.0	0	0	0	0	0	0	1.0	1	1	0.06666666666666667	1	0.0	0	0	0	0	0	0	0	0	0	0	0	0
5124	0.007028983993028177	0.0015301927147418565	-0.001200254368932915	0.9912776252320933	None	0.2	1	0.3333333333333333	4	0.8	12	0.20987654320987653	0.8	16	12	0	0	0	1.0	9	9	1.1333333333333333	17	0.0	1.0	-0.09837463902228928	0.5141189595925765	0.03193993027373195	0.53842424798376	0.1826392770750968	0.999695476981174	0.8340039755037538	0.9409765612362464	0	1.0	0.0
4579	7.129067318716835e-06	1.1686256536491722e-09	1.0766526950750167e-09	0.9999999977772345	None	0.2	1	0.3333333333333333	4	0.8	12	0.20987654320987653	0.8	16	12	0	0	0	1.0	9	9	1.1333333333333333	17	0.0	1.0	0.09999959666831189	0.5000011108248789	-0.0405285144596449	0.533203285342447	3.6674648208119966e-06	0.5375086965022379	0.6434967722430409	0.5235933421101429	0	1.0	0.0
966	None	None	None	None	None	0.5	1	0.6666666666666666	4	0.5714285714285714	4	0.36	0.5714285714285714	8	4	0	0	0	1.0	5	5	0.6	9	0.0	1.0	0.022540590553254088	0.530943556770836	0.09527090074825476	0.9507967752425552	0.09936490919552896	0.5038781083896592	0.5863739854584654	0.7376123666445544	0	0.625	0.0
4206	0.016024281367245412	0.000599695133114637	-0.0003656424795940577	0.9801101102547213	None	0.2	1	0.4166666666666667	5	0.6666666666666666	10	0.37777777777777777	0.6666666666666666	15	10	1	0	0	0.5555555555555556	9	5	1.1333333333333333	17	0.0	0.6666666666666666	0.12735293296888026	0.692764976507652	0.09996056182269168	0.5348919176614485	0.15266754374834834	0.5275939239184513	0.6040596552686238	0.5876971346812234	0	0.6	0.0
4263	0.009435517780321276	0.0011848267996326116	-0.0011831730944139086	0.9868324750088009	None	0.2	1	0.3333333333333333	4	0.8	12	0.20987654320987653	0.8	16	12	0	0	0	1.0	9	9	1.1333333333333333	17	0.0	1.0	0.20067994469448056	0.6539285862439628	-0.036347271812710344	0.6680271132846027	0.09837816490541636	0.5152745038860451	0.7069756771280129	0.6143375033999047	0	1.0	0.0
6072	0.0015103522408752566	0.0012759504069995804	0.00010555571062022163	0.9982346365394772	None	0.25	1	0.36363636363636365	4	0.7857142857142857	11	0.2222222222222222	0.7857142857142857	15	11	0	0	0	0.8888888888888888	8	9	1.0666666666666667	16	0.0	1.0	-0.0999194826387209	0.5002587818212078	-0.06596011095659256	0.6688412488253475	0.034749468346468276	0.5064727122986141	0.6391869383974168	0.5605247743526448	0	1.0	0.0
6679	4.1973875337439767e-07	2.7672285037402423e-08	3.4764147434852326e-10	0.9999963056230329	None	0.2857142857142857	2	0.35294117647058826	6	0.7391304347826086	17	0.30864197530864196	0.7391304347826086	23	17	1	0	0	1.0	9	9	1.6666666666666667	25	0.0	1.0	7.918812756217064e-05	0.5001850224821618	0.004387169072150854	0.6699530557501814	2.806029685551559e-05	0.5006726409352309	0.5890168444013322	0.5590073632171649	0	1.0	0.0
2832	9.539277901399983e-06	3.406198725211394e-08	-3.362984086298388e-08	0.9999988330136076	None	0	0	0.6666666666666666	2	0.5	1	1.0	0	2	0	1	2	0	0.25	4	1	0.26666666666666666	4	0.5	0.6666666666666666	0	0	0	0	0	0	0	0	0	0	0
5703	0.0005273157283566635	3.3809599309308558e-06	2.8396625817948144e-06	0.9999959625261801	None	0	0	0.3333333333333333	3	0.8181818181818182	9	0.28888888888888886	0.8181818181818182	12	9	0	1	0	0.5555555555555556	5	9	0.8666666666666667	13	1.0	1.0	1.983380748120771e-06	0.5000045150231303	0.039242298151164465	0.5579007718249462	0.16130160164577045	0.9968947374388212	0.6885946566752053	0.8809444009445168	1.0	1.0	0.0
77	None	None	None	None	None	0	0	0	0	0	0	1.0	0	0	0	0	4	0	1.0	1	1	0.06666666666666667	1	1.0	0	0	0	0	0	0	0	0	0	0	0	0
7499	0.0	0.0	0.0	0.9999999999999998	None	0	0	0	0	0	0	1.0	0	0	0	0	4	0	1.0	1	1	0.06666666666666667	1	1.0	0	0	0	0	0	0	0	0	0	0	0	0
6218	None	None	None	None	None	0.09523809523809523	2	0.37777777777777777	17	0.5538461538461539	36	0.8271604938271605	0.2	28	13	38	0	0	1.0	9	9	4.466666666666667	67	0.0	0.8620689655172413	-0.09955526222603538	0.5006824833726806	0.08656051853964286	0.6294779943189518	0.11759424036498775	0.8552398646933573	0.7394816889747038	0.6834496359626577	0	1.0	0.0
3751	0.0007768150759748483	0.000244795025102983	0.0002447888894240933	0.9984236111347147	None	1.0	1	0.8	4	0.4	2	0.4666666666666667	0.4	6	2	0	0	0	0.6	3	5	0.4666666666666667	7	0.0	1.0	-0.08653304235222169	0.5723762864683616	-0.08719258657996895	0.513459524099711	0.22718205028130972	0.6320415836628263	0.806640982552813	0.5733330648684627	0	1.0	0.0
4331	0.0001659821969094883	3.9754745067603806e-06	-3.882516173531254e-06	0.9999973794578572	None	0	0	0.42857142857142855	3	0.75	6	0.4166666666666667	0.75	9	6	0	1	0	0.375	8	3	0.6666666666666666	10	1.0	0.8571428571428571	-0.025443605924705598	0.5020026730513228	-0.08788869470478847	0.9821110867925568	0.09988030479246375	0.5004994477815463	0.7581778951437768	0.7922449037129387	1.0	1.0	0.0
1	None	None	None	None	None	0	0	0	0	0	0	1.0	0	0	0	0	0	0	1.0	1	1	0.06666666666666667	1	0.0	0	0	0	0	0	0	0	0	0	0	0	0
172	None	None	None	None	None	0.2	1	0.3333333333333333	4	0.8	12	0.20987654320987653	0.8	16	12	0	0	0	1.0	9	9	1.1333333333333333	17	0.0	1.0	0.1417660195151066	0.583622673270764	0.23097027174711196	0.9911697551578352	0.14491544996528655	0.6581432165478495	0.6724683285241099	0.8703960989582179	0	1.0	0.0
1136	None	None	None	None	None	0.36363636363636365	4	0.44	11	0.6	21	0.5138888888888888	0.5428571428571428	30	19	6	2	0	0.8888888888888888	8	9	2.466666666666667	37	0.4	0.75	0.04591746420642154	0.5567168438886824	0.008981214361800967	0.651429950139921	0.09840942002608807	0.6664819576025431	0.6090342430534869	0.6260164702238139	1.0	0.7333333333333333	0.0
5000	0.0	0.0	0.0	0.9999999999999998	None	0	0	0	0	0	0	1.0	0	0	0	0	4	0	1.0	1	1	0.06666666666666667	1	1.0	0	0	0	0	0	0	0	0	0	0	0	0
4367	0.009389943801979118	0.0040547763281976405	0.0037752500194833966	0.9950543016880207	None	0.25	1	0.4	4	0.75	9	0.25925925925925924	0.75	13	9	0	0	0	0.6666666666666666	9	6	0.9333333333333333	14	0.0	1.0	0.07481860662034731	0.5951149468038932	0.03640546496191878	0.5661600923162428	0.09978937532820209	0.5010555098745835	0.5665458466768768	0.5544148579885052	0	0	0.0
7146	0.011836606648310015	0.004077683907970035	0.0040385503115975725	0.9798591535287664	None	0.2	1	0.3333333333333333	4	0.8	12	0.20987654320987653	0.8	16	12	0	0	0	1.0	9	9	1.1333333333333333	17	0.0	1.0	0.2924345031184131	0.5841185508951213	0.09984215456653489	0.500572756016924	0.16013291885011277	0.6403690210406188	0.701496447434799	0.5759868351139622	0	1.0	0.0
3291	0.004713812697666298	0.000548131701616541	0.0005428418457249085	0.9933875220075605	None	0.2	1	0.3333333333333333	4	0.8	12	0.20987654320987653	0.8	16	12	0	0	0	1.0	9	9	1.1333333333333333	17	0.0	1.0	0.13954982071020933	0.5975158136591711	0.043750675372712614	0.593909344825196	-0.08481133824462442	0.5586772971911517	0.7166121149284924	0.5834673446916411	0	1.0	0.0
2099	None	None	None	None	None	0.11764705882352941	2	0.3611111111111111	13	0.5961538461538461	31	0.6666666666666666	0.5	39	26	14	5	0	1.0	9	9	3.6	54	0.2631578947368421	0.7755102040816326	0.09988795981726867	0.5052735416974564	0.17783263423445095	0.6932664222600424	2.8161233877902817e-09	0.5000001327719573	0.6743370218273993	0.5692626540287263	0.6666666666666666	0.717948717948718	0.0
4894	0.0	0.0	0.0	1.0	None	0	0	0	0	0	0	1.0	0	0	0	0	0	0	1.0	1	1	0.06666666666666667	1	0.0	0	0	0	0	0	0	0	0	0	0	0	0
2323	None	None	None	None	None	0	0	0	0	0	0	1.0	0	0	0	0	4	0	1.0	1	1	0.06666666666666667	1	1.0	0	0	0	0	0	0	0	0	0	0	0	0
1195	None	None	None	None	None	0.2	1	0.3333333333333333	4	0.8	12	0.20987654320987653	0.8	16	12	0	0	0	1.0	9	9	1.1333333333333333	17	0.0	1.0	0.09954270500125152	0.5003321007740458	-0.08098895152300423	0.5974478754503166	0.09999946988878813	0.500022316626574	0.7010592144982862	0.5329737499293846	0	0.9375	0.0
3568	None	None	None	None	None	0.09523809523809523	2	0.29545454545454547	13	0.6666666666666666	42	0.8024691358024691	0.6031746031746031	51	38	13	0	0	1.0	9	9	4.333333333333333	65	0.0	0.9655172413793104	0.06413656833324358	0.5635186285018541	0.09776778697260154	0.6313590919051429	0.20644161149261947	0.6231655278649674	0.6656135617991502	0.6063919328563104	0	1.0	0.0
2499	None	None	None	None	None	0	0	0	0	0	0	1.0	0	0	0	0	0	0	1.0	1	1	0.06666666666666667	1	0.0	0	0	0	0	0	0	0	0	0	0	0	0
2470	None	None	None	None	None	0	0	0	0	0	0	1.0	0	0	0	0	0	0	1.0	1	1	0.06666666666666667	1	0.0	0	0	0	0	0	0	0	0	0	0	0	0
4588	0.001762689760807752	0.0002553125094315201	0.00010105298262147761	0.9963856020923471	None	0	0	0.3333333333333333	2	0.8333333333333334	5	0.4	0.8333333333333334	7	5	0	0	0	0.8	4	5	0.5333333333333333	8	0.0	0	0.09956308120098599	0.516113170567684	-0.07188451628325533	0.5070668203735992	0.06251648163664329	0.5628345517510359	0.6734029667615884	0.528753088909781	0	1.0	0.0
3856	0.004678823846131434	0.0013318694877882294	0.00015223308809509976	0.9955922807443995	None	0.2	1	0.3333333333333333	4	0.8	12	0.20987654320987653	0.8	16	12	0	0	0	1.0	9	9	1.1333333333333333	17	0.0	1.0	0.03934977995367421	0.6743404756495297	0.02410129191162843	0.5923368991568413	0.08590211935309833	0.563489395157735	0.5725498443982204	0.6111822180904747	0	1.0	0.0
3635	0.0005339386876798706	3.430918620165143e-06	3.1263691195874992e-06	0.9999998806553774	None	0.2	1	0.3333333333333333	4	0.8	12	0.20987654320987653	0.8	16	12	0	0	0	1.0	9	9	1.1333333333333333	17	0.0	1.0	0.02900338270526951	0.5729689959747178	0.09668703607129889	0.5012008905723224	0.11821967972769318	0.987436035960788	0.6772930446836094	0.8255414822147306	0	1.0	0.0
3905	None	None	None	None	None	0.08333333333333333	1	0.34615384615384615	9	0.6216216216216216	23	0.48148148148148145	0.05405405405405406	6	2	32	7	0	1.0	9	9	2.6	39	0.109375	0.42424242424242425	0.039375294182047646	0.6186381168722692	0.48062786024442383	0.9985597006198595	-0.0999951979423511	0.5000512896229878	0.9290174982544042	0.9122812996451856	1.0	0.8333333333333334	0.2612534221472091
59	None	None	None	None	None	0.2	1	0.3333333333333333	4	0.8	12	0.20987654320987653	0.8	16	12	0	0	0	1.0	9	9	1.1333333333333333	17	0.0	1.0	0.061904497952152734	0.527804616635806	0.06422231127334439	0.6690108839589525	0.098602745715231	0.5026840912963111	0.5563615101266745	0.568384147196612	0	1.0	0.0
1841	None	None	None	None	None	0.25	1	0.4	4	0.75	9	0.25	0.75	13	9	0	0	0	0.875	8	7	0.9333333333333333	14	0.0	1.0	0.23224195209236936	0.6133232356778814	-0.04313741619480542	0.5165540973943684	-0.03126095574837196	0.5085173722944977	0.7742438614702049	0.546665158864751	0	1.0	0.0
2399	None	None	None	None	None	0.5	1	0.6666666666666666	4	0.2857142857142857	2	0.5625	0	1	0	7	5	0	1.0	4	4	0.6	9	0.29411764705882354	0.4	0	0	0	0	0	0	0	0	0	0	0
5847	0.0	0.0	0.0	0.9999999999999998	None	0	0	0	0	0	0	1.0	0	0	0	0	4	0	1.0	1	1	0.06666666666666667	1	1.0	0	0	0	0	0	0	0	0	0	0	0	0
3306	0.0028113868683866104	0.00014630394121121527	0.0001132357891067502	0.9986614967686039	None	0.25	1	0.4	4	0.7692307692307693	10	0.23809523809523808	0.7692307692307693	14	10	0	0	0	0.7777777777777778	9	7	1.0	15	0.0	1.0	-0.056199092969689404	0.643175525538675	-0.055828747394642275	0.5995597540692856	-0.07657286740434599	0.6630682978237308	0.5688095144850311	0.6356656754104465	0	1.0	0.0
5517	None	None	None	None	None	0.21428571428571427	3	0.4666666666666667	14	0.5116279069767442	22	0.5555555555555556	0.4186046511627907	31	18	13	0	0	1.0	9	9	3.0	45	0.0	0.6666666666666666	5.432465139902522e-07	0.5000014999258999	0.022227598897404895	0.5286973676177189	0.03193001927298925	0.6003079884707325	0.5412861240751583	0.5433633144484695	0	1.0	0.0
3936	0.0	0.0	0.0	0.9999999999999998	None	0	0	0	0	0	0	1.0	0	0	0	0	4	0	1.0	1	1	0.06666666666666667	1	1.0	0	0	0	0	0	0	0	0	0	0	0	0
1641	None	None	None	None	None	0	0	0	0	0	0	1.0	0	0	0	0	0	0	1.0	1	1	0.06666666666666667	1	0.0	0	0	0	0	0	0	0	0	0	0	0	0
2954	0.0013603468258733195	0.00032171396276946734	0.0001654262603266116	0.9957157706997384	None	0.2	1	0.3333333333333333	4	0.8	12	0.20987654320987653	0.8	16	12	0	0	0	1.0	9	9	1.1333333333333333	17	0.0	1.0	-0.4072559617761461	0.8690792174001845	-0.06436666295761471	0.8865630306615051	0.02541171729333752	0.5444804434766009	0.9069411641132498	0.7983124002005672	0	0.4375	0.0
5746	0.0030882212067507137	0.0012324991822981433	0.0004647386863536119	0.9945725074489492	None	0	0	0.3333333333333333	2	0.8571428571428571	6	0.36	0.8571428571428571	8	6	0	2	0	1.0	5	5	0.6	9	1.0	0	-0.09289394528154502	0.5125385993453939	2.6762779415583983e-05	0.5000027059290267	0.30740264960626223	0.9694445856220328	0.8469574117592474	0.762985743198195	1.0	1.0	0.0
3627	3.765124530017069e-07	3.4546509552210743e-07	2.275448458501624e-07	0.9999188201966684	None	0	0	0.08333333333333333	3	0.9411764705882353	48	0.654320987654321	0.0392156862745098	4	2	48	6	0	1.0	9	9	3.533333333333333	53	0.061224489795918366	0.851063829787234	0.45370918628471807	0.6537664884291433	0.04887254303441984	0.545236161250875	1.3383830155099564e-07	0.5000002156870896	0.8824207538896177	0.5676720617888996	1.0	1.0	0.07180322701655768
6834	0.00041196914555001587	6.898763095596567e-06	2.8010305919850117e-06	0.999996598308127	None	0.25	1	0.4	4	0.75	9	0.25925925925925924	0.75	13	9	0	0	0	0.6666666666666666	6	9	0.9333333333333333	14	0.0	1.0	-0.09999997238261318	0.5000000413547189	0.05071393271972539	0.5753702507376235	0.16503390311877908	0.9951528881110179	0.8496484424229992	0.8671628921113025	0	1.0	0.0
6838	0.02981588046203093	0.01987399876055809	0.01700662701258248	0.9963061622754942	None	0	0	0.3333333333333333	3	0.8181818181818182	9	0.28888888888888886	0.8181818181818182	12	9	0	0	0	0.5555555555555556	5	9	0.8666666666666667	13	0.0	1.0	-0.09927614537897043	0.5006182509848759	-0.054558241283539	0.5333314673841666	0.7084975768482046	0.9476920848373642	0.9760308231776629	0.7332079053768465	0	1.0	0.0
4349	0.0002658787952386972	2.7547053101115577e-06	4.4753556683188377e-07	0.9999857957594729	None	0.25	1	0.36363636363636365	4	0.7857142857142857	11	0.2222222222222222	0.7857142857142857	15	11	0	0	0	0.8888888888888888	9	8	1.0666666666666667	16	0.0	1.0	-0.006502762968348992	0.6690098741536143	0.09999639324414586	0.5779869610877861	0.015433166549020045	0.6579477269960521	0.662471657540775	0.635865192467715	0	0.8666666666666667	0.0
2913	0.0	0.0	0.0	1.0	None	0	0	0	0	0	0	1.0	0	0	0	0	0	0	1.0	1	1	0.06666666666666667	1	0.0	0	0	0	0	0	0	0	0	0	0	0	0
1189	None	None	None	None	None	0	0	0.75	3	0.3333333333333333	1	0.625	0.3333333333333333	4	1	0	1	0	0.5	4	2	0.3333333333333333	5	1.0	0.6666666666666666	-0.09963356480281689	0.5017804322020065	-0.23521106800053432	0.5911786745647363	0.22184771573810522	0.5527033749044248	0.8671793617895672	0.548807529572723	1.0	1.0	0.0
3466	0.013320952802694196	0.004557109040775679	0.004556245687623397	0.9951964727652846	None	0.25	1	0.36363636363636365	4	0.7857142857142857	11	0.2222222222222222	0.7857142857142857	15	11	0	0	0	0.8888888888888888	9	8	1.0666666666666667	16	0.0	1.0	-0.0873433798405947	0.5480761065253736	0.3151347599476847	0.5835751643891179	0.19042006566435993	0.6387427722292053	0.8398617388865686	0.5906757867532714	0	1.0	0.0
6661	0.0	0.0	0.0	1.0	None	0	0	0	0	0	0	1.0	0	0	0	0	0	0	1.0	1	1	0.06666666666666667	1	0.0	0	0	0	0	0	0	0	0	0	0	0	0
2984	0.0	0.0	0.0	1.0	None	0	0	0	0	0	0	1.0	0	0	0	0	0	0	1.0	1	1	0.06666666666666667	1	0.0	0	0	0	0	0	0	0	0	0	0	0	0
2695	0.00014438713756211662	1.8676389592763802e-06	1.281944422991533e-07	0.9999969612767095	None	0	0	0.3333333333333333	1	1.0	2	1.0	1.0	3	2	0	0	0	0.25	1	4	0.26666666666666666	4	0.0	0	1.0890946834979033e-07	0.5000410925414825	1.1163199925044881e-07	0.5000002276408808	0.14433032351412167	0.5290836513499703	0.6638233145233692	0.5097180557384065	0	1.0	0.0
3021	1.0784817966063784e-05	3.1871680697765426e-08	2.8212857819912223e-08	0.9999949804854837	None	0	0	0.25	1	1.0	3	1.0	1.0	4	3	0	0	0	0.2	1	5	0.3333333333333333	5	0.0	0	0.09293127484669243	0.5035964937776689	-0.07918222116703204	0.5397374765215814	0.018960628033103673	0.539140594643407	0.6696529059988986	0.5275184495054382	0	1.0	0.0
5682	None	None	None	None	None	0.09090909090909091	1	0.3333333333333333	8	0.6666666666666666	22	0.43209876543209874	0.5151515151515151	23	17	11	2	0	1.0	9	9	2.3333333333333335	35	0.1	0.5384615384615384	-0.09858459079813417	0.5328982464847779	0.07584403462209902	0.5717042583817789	0.05509722159000002	0.5893847209427584	0.6868317379561045	0.5648012881287171	1.0	1.0	0.0
2693	None	None	None	None	None	0	0	0.35294117647058826	6	0.6521739130434783	15	0.46296296296296297	0.6086956521739131	20	14	4	0	0	0.6666666666666666	6	9	1.6666666666666667	25	0.0	0.631578947368421	0.0001902309344073933	0.5055692644453024	7.117164199651603e-05	0.5124612399037362	3.4643427185793314e-15	0.5000000000340697	0.5004485325641916	0.5060108156476812	0	1.0	0.0
1770	None	None	None	None	None	0	0	0	0	0	0	1.0	0	0	0	0	4	0	1.0	1	1	0.06666666666666667	1	1.0	0	0	0	0	0	0	0	0	0	0	0	0
1806	None	None	None	None	None	0	0	0.5	3	0.6666666666666666	4	0.4444444444444444	0.6666666666666666	7	4	0	0	0	0.5	3	6	0.5333333333333333	8	0.0	0.4	-0.6016432864645895	1.0	1.019813149255064e-06	0.500010388502503	-0.08514670537198586	0.558693076573414	0.9530878128627349	0.9999975737381902	0	1.0	0.0
4131	None	None	None	None	None	0.1	1	0.30434782608695654	7	0.6875	22	0.41975308641975306	0.625	27	20	6	0	0	1.0	9	9	2.2666666666666666	34	0.0	0.6666666666666666	0.11789658268502365	0.6653256696019947	0.09841963796805922	0.6770061542364687	0.21663367240885498	0.6766099656948419	0.6482668281904471	0.673003389819499	0	0	0.0
1344	None	None	None	None	None	0	0	1.0	3	0.0	0	0.6666666666666666	0	3	0	0	0	0	0.6666666666666666	3	2	0.26666666666666666	4	0.0	1.0	0	0	0	0	0	0	0	0	0	0	0
7171	None	None	None	None	None	0.043478260869565216	1	0.22916666666666666	11	0.7391304347826086	51	0.8765432098765432	0.36231884057971014	34	25	36	2	0	1.0	9	9	4.733333333333333	71	0.029850746268656716	0.8387096774193549	0.0744363877477516	0.5712412871812926	0.07395637042125916	0.6124575001930118	0.09871897652322101	0.5653421796670036	0.5614975917759204	0.583173456171603	1.0	1.0	0.0
1718	None	None	None	None	None	0	0	0.25	3	0.75	12	0.5	0	0	0	17	18	0	0.4444444444444444	9	4	1.2	18	0.47368421052631576	0.4	0	0	0	0	0	0	0	0	0	0	0
5430	0.0006440622555385354	6.510225782439889e-05	6.0755348197990776e-05	0.9994605185411248	None	0	0	0.6	3	0.6	3	0.4666666666666667	0.6	6	3	0	1	0	0.6	3	5	0.4666666666666667	7	1.0	1.0	0.018792342630951697	0.5239669702643386	-0.01607342521430082	0.6609649676448257	0.20456403128894882	0.5635808163962911	0.7284385918214027	0.5841294967878266	1.0	1.0	0.0
3319	0.0	0.0	0.0	0.9999999999999998	None	0	0	0	0	0	0	1.0	0	0	0	0	4	0	1.0	1	1	0.06666666666666667	1	1.0	0	0	0	0	0	0	0	0	0	0	0	0
4602	None	None	None	None	None	0	0	0.25925925925925924	14	0.6794871794871795	53	0.9876543209876543	0.41025641025641024	45	32	34	0	0	1.0	9	9	5.333333333333333	80	0.0	0.9859154929577465	0.12928743838565185	0.6616437895585334	0.09937469117324498	0.6512914360606744	0.08553343593423347	0.5266242248503135	0.5680551301261103	0.614748177867828	0	0.7777777777777778	0.0
3084	6.145641476321408e-09	6.117956038630043e-09	4.476811279212569e-09	0.9999997614519955	None	0	0	0	0	0	0	1.0	0	0	0	0	2	0	1.0	1	1	0.06666666666666667	1	0.5	0	0	0	0	0	0	0	0	0	0	0	0
418	None	None	None	None	None	0.5	1	0.6666666666666666	4	0.5	3	0.4	0.5	7	3	0	0	0	0.8	5	4	0.5333333333333333	8	0.0	0.6666666666666666	0.09184252378707279	0.5218904417323109	0.09999972034180321	0.5000013961017493	0.04831443084572849	0.5229570971729883	0.5564773130998587	0.5149552344022378	0	1.0	0.0
410	None	None	None	None	None	0.05	1	0.2857142857142857	12	0.6666666666666666	40	0.7654320987654321	0.15	18	9	43	0	0	1.0	9	9	4.133333333333334	62	0.0	0.8363636363636363	0.15992937051935577	0.8319245905168097	0.06671841944793078	0.7431364871717647	1.1700879431923156e-09	0.5000000168728639	0.6598352188579131	0.7083164194852195	0	1.0	0.0
4582	5.076656042098002e-07	2.0183563579601928e-07	-9.357763742753655e-09	0.9999297289180867	None	0.2	1	0.3333333333333333	4	0.8125	13	0.32142857142857145	0.75	16	12	1	2	0	0.875	8	7	1.2	18	1.0	0.5454545454545454	-0.050162922291774104	0.5226600183700307	1.8051130645978343e-10	0.5000000006390223	2.8403431358656233e-23	0.5	0.5588436238939133	0.5075579416174723	1.0	1.0	0.0
1514	None	None	None	None	None	0.25	1	0.4	4	0.75	9	0.25	0.75	13	9	0	0	0	0.875	8	7	0.9333333333333333	14	0.0	0.8571428571428571	0.0005314496341230051	0.5015891079728103	-0.07393622449071138	0.5452299728666681	0.014066691290584559	0.5893314092627281	0.596109662657579	0.5456206354219508	0	1.0	0.0
3990	None	None	None	None	None	0	0	0.15217391304347827	7	0.8333333333333334	55	0.8395061728395061	0.09090909090909091	12	6	55	0	0	1.0	9	9	4.533333333333333	68	0.0	0.9508196721311475	0.03059224972128972	0.6715374129240583	0.09989285221290792	0.6019938488284752	0.09960530021155037	0.5063835216958202	0.5833670923239723	0.5950352633515743	0	1.0	0.0
3495	None	None	None	None	None	0	0	0.12962962962962962	7	0.8607594936708861	68	1.0	0.11392405063291139	14	9	66	0	0	1.0	9	9	5.4	81	0.0	1.0	0.026730232896582894	0.9972616387938527	-0.11588339331628694	0.5318209841603186	0.04232063999425186	0.5230477719986166	0.8377603781163772	0.8848438405864214	0	0.42857142857142855	0.0
3107	0.015404399207723548	0.001317188935969372	-0.0007454670389900209	0.9974352455928788	None	0.2	1	0.3333333333333333	4	0.8	12	0.20987654320987653	0.8	16	12	0	0	0	1.0	9	9	1.1333333333333333	17	0.0	1.0	0.06663596685200551	0.5501992723196321	-0.034825659437053735	0.5110937385915516	0.18167967281527592	0.6466131533204387	0.7088394637896328	0.5703667551265327	0	0.1875	0.0
5046	0.0027050631927152697	0.0003840591525288484	-0.0003603252931963572	0.9971243654688162	None	0.2	1	0.3333333333333333	4	0.8	12	0.20987654320987653	0.8	16	12	0	0	0	1.0	9	9	1.1333333333333333	17	0.0	1.0	-0.08289416928467194	0.6278102562153952	0.13241590057194336	0.5886798809243413	0.029009033943642255	0.6652322591785069	0.7173582101135566	0.6277745535748686	0	1.0	0.0
3630	0.008831998955747666	0.001462781605839211	0.0011648411950981054	0.9919396292169423	None	0.2	1	0.3333333333333333	4	0.8	12	0.20987654320987653	0.8	16	12	0	0	0	1.0	9	9	1.1333333333333333	17	0.0	1.0	0.11956079178087378	0.6433888965470832	0.09858735786464126	0.6346472663179121	0.09999455452515642	0.5002371936278541	0.561517132265333	0.5941350357586096	0	1.0	0.0
5060	0.003816560349555102	0.00266484887260301	0.0014100714901802251	0.9962581655154675	None	0.2	1	0.3333333333333333	4	0.8	12	0.20987654320987653	0.8	16	12	0	0	0	1.0	9	9	1.1333333333333333	17	0.0	1.0	-0.09562973643065291	0.5070652948538232	0.083743001814793	0.5464028307021547	0.04993966975982727	0.6543909258761863	0.6965039239392359	0.5705924864803706	0	1.0	0.0
2571	0.0	0.0	0.0	0.9999999999999998	None	0	0	0	0	0	0	1.0	0	0	0	0	4	0	1.0	1	1	0.06666666666666667	1	1.0	0	0	0	0	0	0	0	0	0	0	0	0
2996	0.0	0.0	0.0	1.0	None	0	0	0	0	0	0	1.0	0	0	0	0	0	0	1.0	1	1	0.06666666666666667	1	0.0	0	0	0	0	0	0	0	0	0	0	0	0
4258	0.0	0.0	0.0	0.9999999999999998	None	0	0	0	0	0	0	1.0	0	0	0	0	4	0	1.0	1	1	0.06666666666666667	1	1.0	0	0	0	0	0	0	0	0	0	0	0	0
5875	0.004707747101599086	0.002703520507417401	0.0005390113687663857	0.9970859958605016	None	0.2	1	0.3333333333333333	4	0.8	12	0.20987654320987653	0.8	16	12	0	0	0	1.0	9	9	1.1333333333333333	17	0.0	1.0	-0.09999990386800275	0.5000010890132637	0.0017692644327890084	0.5560750671699602	0.2186949148058937	0.6414922171233407	0.7906808029820167	0.5668554809065944	0	0	0.0
3143	0.0	0.0	0.0	0.9999999999999998	None	0	0	0	0	0	0	1.0	0	0	0	0	4	0	1.0	1	1	0.06666666666666667	1	1.0	0	0	0	0	0	0	0	0	0	0	0	0
3628	0.0	0.0	0.0	1.0	None	0	0	0	0	0	0	1.0	0	0	0	0	0	0	1.0	1	1	0.06666666666666667	1	0.0	0	0	0	0	0	0	0	0	0	0	0	0
1678	None	None	None	None	None	0	0	0.3333333333333333	2	0.8571428571428571	6	0.36	0.8571428571428571	8	6	0	0	0	1.0	5	5	0.6	9	0.0	0	0.16506908756164818	0.5460581889206785	0.09397227530091763	0.5162520750627712	-0.02823355231294178	0.5063898461719445	0.6896929850530813	0.522929614502186	0	1.0	0.0
5040	0.01359922840997519	0.00360940101063594	0.003000491856335011	0.9855617841239624	None	0.16666666666666666	1	0.35714285714285715	5	0.6666666666666666	12	0.4444444444444444	0.6666666666666666	17	12	2	2	0	0.5555555555555556	5	9	1.3333333333333333	20	0.6666666666666666	0.6666666666666666	0.11316555411749304	0.5573648312675175	0.3205597191422802	0.6190838584809785	0.15677770081668205	0.5997541034753925	0.7090607944893348	0.5923105692807875	1.0	0.9411764705882353	0.0
6147	0.004925017616290275	8.428986206147851e-05	2.8188433516034928e-05	0.9981862289867951	None	0.2	1	0.3333333333333333	4	0.8	12	0.20987654320987653	0.8	16	12	0	0	0	1.0	9	9	1.1333333333333333	17	0.0	1.0	-0.02101244969851124	0.5070368428617034	0.25774171832263565	0.7095669096695376	0.2271144628761133	0.9999999999262061	0.9256819396862948	0.9996915755922972	0	1.0	0.0
6425	None	None	None	None	None	0	0	0.21739130434782608	10	0.7313432835820896	49	0.8518518518518519	0.1791044776119403	18	12	50	0	0	1.0	9	9	4.6	69	0.0	0.8524590163934426	-0.05251425750413859	0.5750006913106803	-0.0999999992545236	0.5000000010766984	0.24004932299014853	0.6195628928691352	0.8231270336604748	0.5654536419293369	0	0.2222222222222222	0.0
5161	0.005205485623628321	0.0002866518665846	-0.000139442618364293	0.9940155837824638	None	0.2	1	0.3333333333333333	4	0.8	12	0.20987654320987653	0.8	16	12	0	0	0	1.0	9	9	1.1333333333333333	17	0.0	1.0	0.06286728987085859	0.6368476495287492	-0.04222300682565733	0.5722464838972304	-0.227332498962273	0.8151591348788416	0.7715916852293375	0.6854371530701093	0	1.0	0.0
3841	0.0	0.0	0.0	1.0	None	0	0	0	0	0	0	1.0	0	0	0	0	0	0	1.0	1	1	0.06666666666666667	1	0.0	0	0	0	0	0	0	0	0	0	0	0	0
1744	None	None	None	None	None	0	0	0.75	3	0.3333333333333333	1	0.5555555555555556	0	0	0	4	0	0	1.0	3	3	0.3333333333333333	5	0.0	1.0	0	0	0	0	0	0	0	0	0	0	0
3633	0.0	0.0	0.0	0.9999999999999998	None	0	0	0	0	0	0	1.0	0	0	0	0	4	0	1.0	1	1	0.06666666666666667	1	1.0	0	0	0	0	0	0	0	0	0	0	0	0
2165	None	None	None	None	None	0.07692307692307693	1	0.32142857142857145	9	0.625	25	0.5833333333333334	0.35	21	14	20	0	0	0.8888888888888888	8	9	2.8	42	0.0	0.5882352941176471	5.968939611018422e-13	0.5010749745844721	0.043239671349422935	0.5739174631988245	0.1900054910219766	0.6476070619568775	0.6950808000783425	0.5753133464986594	0	1.0	0.0
2546	None	None	None	None	None	0.09090909090909091	1	0.44	11	0.5142857142857142	18	0.4567901234567901	0.37142857142857144	23	13	13	0	0	1.0	9	9	2.466666666666667	37	0.0	0.5517241379310345	0.0793574962782557	0.5516188659091016	-0.16561326288186545	0.9998429327075006	4.990147215301363e-12	0.5000000000908942	0.7429926674052353	0.9520578607943464	0	1.0	0.0
1125	None	None	None	None	None	0	0	0.2631578947368421	5	0.7692307692307693	20	0.6666666666666666	0.15384615384615385	8	4	19	4	0	0.8571428571428571	6	7	1.8666666666666667	28	0.10526315789473684	0.18181818181818182	0.14752171024045713	1.0	0.09881530659596324	0.5044428516632024	0.06639946794564773	0.6880047975966794	0.7399194895691359	0.9999999999888824	0.9375	0.875	0.047838751866329604
1654	None	None	None	None	None	0	0	0	0	0	0	1.0	0	0	0	0	0	0	1.0	1	1	0.06666666666666667	1	0.0	0	0	0	0	0	0	0	0	0	0	0	0
1552	None	None	None	None	None	0	0	0.5	3	0.6666666666666666	4	0.4444444444444444	0.6666666666666666	7	4	0	0	0	0.5	3	6	0.5333333333333333	8	0.0	0.4	-0.6016432864645895	1.0	1.019813149255064e-06	0.500010388502503	-0.08514670537198586	0.558693076573414	0.9530878128627349	0.9999975737381902	0	1.0	0.0
5806	0.0	0.0	0.0	1.0	None	0	0	0	0	0	0	1.0	0	0	0	0	0	0	1.0	1	1	0.06666666666666667	1	0.0	0	0	0	0	0	0	0	0	0	0	0	0
6306	None	None	None	None	None	0.3	3	0.36363636363636365	8	0.6333333333333333	19	0.7111111111111111	0.2	12	6	19	0	0	0.5555555555555556	5	9	2.1333333333333333	32	0.0	0.7407407407407407	-0.09999989344298818	0.5000002078868447	0.0257871959878679	0.5431135823524295	-0.12819722790706675	0.6350361791726366	0.6765038335900884	0.5602695486857846	0	1.0	0.0
2856	None	None	None	None	None	0.2	1	0.38461538461538464	5	0.7058823529411765	12	0.30158730158730157	0.6470588235294118	16	11	2	0	0	0.7777777777777778	7	9	1.2666666666666666	19	0.0	0.6666666666666666	0.1774963500049728	0.5962470520864446	-0.04962345753972134	0.5058478066302193	3.004722976067139e-14	0.5000102027250118	0.7270065943482603	0.5343860537084382	0	1.0	0.0
6681	0.0029828406341525786	0.0010956702252156404	0.00038178056980683455	0.9899621080552022	None	0	0	0.3333333333333333	2	0.8571428571428571	6	0.36	0.8571428571428571	8	6	0	0	0	1.0	5	5	0.6	9	0.0	0	0.16989537737425237	0.5314009001717362	0.12906754771995885	0.5498569238616783	0.09086719238812112	0.5433955042324513	0.597191205433255	0.5415606840966218	0	1.0	0.0
4112	9.300348949445518e-09	8.879044277411878e-09	-6.515065967531247e-09	0.999998978040849	None	0	0	1.0	2	0.0	0	0.75	0	2	0	0	2	0	1.0	2	2	0.2	3	1.0	0	0	0	0	0	0	0	0	0	0	0	0
4549	0.0007708485671989215	3.507292642871814e-05	-3.290903516839094e-06	0.9990979547989287	None	0.3333333333333333	1	0.5	4	0.6666666666666666	6	0.3055555555555556	0.6666666666666666	10	6	0	0	0	1.0	6	6	0.7333333333333333	11	0.0	0.4	0.057086860443278695	0.5521651694396458	-0.0999999932696162	0.5000000154214638	0.11715552141787458	0.5907619785562401	0.709111646584039	0.5478975943033713	0	1.0	0.0
2947	0.00015006835802768253	8.663413692007012e-06	6.7113438348748715e-06	0.9999999916952436	None	0.2	1	0.3333333333333333	4	0.8	12	0.20987654320987653	0.8	16	12	0	0	0	1.0	9	9	1.1333333333333333	17	0.0	1.0	-0.09660495449607473	0.5425788281178919	0.05094288717136899	0.5506498191556229	-0.03329331193665663	0.5096134070787288	0.6450700454027378	0.5343195961778288	0	0.5	0.0
6747	None	None	None	None	None	0	0	0.17307692307692307	9	0.8133333333333334	61	0.9506172839506173	0.37333333333333335	33	28	43	0	0	1.0	9	9	5.133333333333334	77	0.0	0.9705882352941176	-0.09999999509374799	0.500000024522343	0.0997990369101583	0.5122780391472403	3.233892587355391e-07	0.5084131572791538	0.6933177649602087	0.5068977236574327	0	1.0	0.0
887	None	None	None	None	None	0.5	1	0.5714285714285714	4	0.625	5	0.35714285714285715	0.625	9	5	0	0	0	0.5714285714285714	4	7	0.6666666666666666	10	0.0	0.6666666666666666	0.027969782307637574	0.6212394768601193	-0.04837308902060223	0.5071320156927324	0.050115848932440844	0.56403114642009	0.6118408667854781	0.5647084938199536	0	1.0	0.0
2228	None	None	None	None	None	0	0	0.11428571428571428	4	0.88	44	0.6419753086419753	0.08	6	4	45	0	0	1.0	9	9	3.466666666666667	52	0.0	0.7659574468085106	0.09999245763401407	0.5000076714409322	1.9352072768663618e-14	0.5000000000012668	-0.075592603017043	0.6032688027834017	0.6724153756111394	0.5348711793807237	0	1.0	0.0
3579	0.0035578964979154156	0.0016943101952365158	0.0016347475946660573	0.997044720815562	None	0.3333333333333333	1	0.5	4	0.7	7	0.2857142857142857	0.7	11	7	0	0	0	0.8571428571428571	7	6	0.8	12	0.0	0.8	0.0986025125462503	0.6275032746946864	0.09920750694831919	0.5305863235819602	0.0990237068741239	0.5160290242296969	0.5506915767626612	0.5587405778738065	0	0.18181818181818182	0.0
499	None	None	None	None	None	0	0	0	0	0	0	1.0	0	0	0	0	0	0	1.0	1	1	0.06666666666666667	1	0.0	0	0	0	0	0	0	0	0	0	0	0	0
6676	0.0009758763798536911	0.00015852899906256855	9.121616264650752e-05	0.9983981322402495	None	0.2	1	0.3333333333333333	4	0.8	12	0.20987654320987653	0.8	16	12	0	0	0	1.0	9	9	1.1333333333333333	17	0.0	1.0	-0.09999983710659822	0.5000005907964511	-0.08591253820575503	0.9979200356393048	0.06803223306449917	0.6026590318701298	0.7209242649190449	0.8999462220620021	0	1.0	0.0
2305	None	None	None	None	None	0.16666666666666666	1	0.35714285714285715	5	0.7368421052631579	14	0.4666666666666667	0.6842105263157895	18	13	2	0	0	0.5555555555555556	5	9	1.4	21	0.0	1.0	0.24341823403989035	0.9585057706965818	0.29811743077838315	0.560661242338077	-0.0992057333719591	0.5048142489515065	0.8614633477649803	0.7566331047894087	0	0.4444444444444444	0.0
1638	None	None	None	None	None	0	0	0	0	0	0	1.0	0	0	0	0	4	0	1.0	1	1	0.06666666666666667	1	1.0	0	0	0	0	0	0	0	0	0	0	0	0
7333	0.008320875830730306	0.0005101362191796092	-0.00022641723482232583	0.9952046535155376	None	0	0	0.3333333333333333	2	0.8571428571428571	6	0.36	0.8571428571428571	8	6	0	0	0	1.0	5	5	0.6	9	0.0	0	-0.08920585469170286	0.5204891843210201	-0.041129276416375246	0.5232953826772677	0.260505638038585	0.6849428753693549	0.8212943640767891	0.5786606696305258	0	0.75	0.0
4105	0.0	0.0	0.0	1.0	None	0	0	0	0	0	0	1.0	0	0	0	0	0	0	1.0	1	1	0.06666666666666667	1	0.0	0	0	0	0	0	0	0	0	0	0	0	0
6903	0.0019536111929530017	0.00046875331725538947	-0.00037930487349725723	0.9953118443653273	None	0.2	1	0.3333333333333333	4	0.8	12	0.20987654320987653	0.8	16	12	0	0	0	1.0	9	9	1.1333333333333333	17	0.0	1.0	-0.09973172685925455	0.5004521524288993	0.02811054530469345	0.5625234285832168	-0.02190905349446242	0.6385919036794885	0.6484808343525743	0.5681135704134824	0	0.9375	0.0
2513	None	None	None	None	None	0	0	0	0	0	0	1.0	0	0	0	0	0	0	1.0	1	1	0.06666666666666667	1	0.0	0	0	0	0	0	0	0	0	0	0	0	0
5690	0.0	0.0	0.0	0.9999999999999998	None	0	0	0	0	0	0	1.0	0	0	0	0	4	0	1.0	1	1	0.06666666666666667	1	1.0	0	0	0	0	0	0	0	0	0	0	0	0
2102	None	None	None	None	None	0	0	0	0	0	0	1.0	0	0	0	0	0	0	1.0	1	1	0.06666666666666667	1	0.0	0	0	0	0	0	0	0	0	0	0	0	0
3946	1.2364808469041572e-07	1.2365014011463485e-07	4.014660844783059e-11	0.9999858107087167	None	0	0	0.018518518518518517	1	1.0	79	1.0	0	0	0	80	0	0	1.0	9	9	5.4	81	0.0	1.0	0	0	0	0	0	0	0	0	0	0	0
2550	None	None	None	None	None	0	0	0	0	0	0	1.0	0	0	0	0	2	0	1.0	1	1	0.06666666666666667	1	0.5	0	0	0	0	0	0	0	0	0	0	0	0
3626	0.0021095051181844004	0.0013223363233844522	-0.0013032439311187068	0.9958572266322577	None	0.18181818181818182	2	0.4166666666666667	10	0.5454545454545454	18	0.43209876543209874	0.3939393939393939	21	13	13	2	0	1.0	9	9	2.3333333333333335	35	0.09090909090909091	0.5333333333333333	-0.09997649217295432	0.500168220843768	0.503714716917782	0.5664565025524791	0.013658578163176577	0.6738179312978592	0.931851594075131	0.5820501323023872	0.0	0	0.0
1937	None	None	None	None	None	0	0	1.0	1	0	0	1.0	0	1	0	0	0	0	0.5	1	2	0.13333333333333333	2	0.0	0	0	0	0	0	0	0	0	0	0	0	0
2037	None	None	None	None	None	0	0	0	0	0	0	1.0	0	0	0	0	4	0	1.0	1	1	0.06666666666666667	1	1.0	0	0	0	0	0	0	0	0	0	0	0	0
4272	0.0	0.0	0.0	1.0	None	0	0	0	0	0	0	1.0	0	0	0	0	0	0	1.0	1	1	0.06666666666666667	1	0.0	0	0	0	0	0	0	0	0	0	0	0	0
7296	0.0002146312509114235	1.971169434486231e-06	-1.2719131208163488e-06	0.9999999825991112	None	0.2	1	0.3333333333333333	4	0.8	12	0.20987654320987653	0.8	16	12	0	0	0	1.0	9	9	1.1333333333333333	17	0.0	1.0	-0.09999924248599171	0.500004431837482	-0.04022942660983331	0.5211911973877402	0.08046519419407015	0.5271834972106139	0.6793441021220382	0.5161339497836569	0	1.0	0.0
459	None	None	None	None	None	0.2	1	0.3333333333333333	4	0.8	12	0.20987654320987653	0.8	16	12	0	0	0	1.0	9	9	1.1333333333333333	17	0.0	1.0	-0.048601311463015925	0.9788674866354344	-0.03611579888131892	0.6620783990764967	-0.12999374476359585	1.0	0.9248245299517104	0.9999999594078225	0	1.0	0.0
705	None	None	None	None	None	0	0	0.17391304347826086	4	0.8125	26	0.7555555555555555	0.34375	14	11	19	0	0	0.5555555555555556	5	9	2.2666666666666666	34	0.0	0.6206896551724138	0.03221919654955313	0.5387906074719662	0.09912328946877222	0.5024716233850761	0.014302970288703153	0.5947021663166125	0.587753056809066	0.5456062183333905	0	1.0	0.0
6888	None	None	None	None	None	0.06666666666666667	1	0.25	8	0.7391304347826086	34	0.5925925925925926	0.43478260869565216	27	20	20	0	0	1.0	9	9	3.2	48	0.0	0.5714285714285714	0.1320619226161353	0.5537657396784205	-0.03931991407946658	0.6282583136335237	0.06545467541956793	0.5651898457219908	0.6724958080341625	0.582805429674353	0	1.0	0.0
4990	1.1838501101882037e-07	9.791425676982193e-08	5.8161641575178675e-11	0.9999788667736306	None	0	0	0.018518518518518517	1	1.0	79	1.0	0	0	0	80	0	0	1.0	9	9	5.4	81	0.0	1.0	0	0	0	0	0	0	0	0	0	0	0
290	None	None	None	None	None	0	0	0.25	1	1.0	3	1.0	1.0	4	3	0	1	0	0.2	1	5	0.3333333333333333	5	0.3333333333333333	0	-0.0053611860306086515	0.5167323468937461	0.034061559693694454	0.5027378216902193	0.062214357111673	0.6067822826415789	0.5724430833248293	0.5425396102357855	0.0	0	0.0
3483	0.0	0.0	0.0	1.0	None	0	0	0	0	0	0	1.0	0	0	0	0	0	0	1.0	1	1	0.06666666666666667	1	0.0	0	0	0	0	0	0	0	0	0	0	0	0
2520	None	None	None	None	None	0	0	1.0	3	0.0	0	0.6666666666666666	0	3	0	0	0	0	0.6666666666666666	3	2	0.26666666666666666	4	0.0	1.0	0	0	0	0	0	0	0	0	0	0	0
7514	0.003318156082580985	0.00013991317857011686	-2.140911862337672e-05	0.9969720482758643	None	0.25	1	0.4	4	0.7692307692307693	10	0.23809523809523808	0.7692307692307693	14	10	0	0	0	0.7777777777777778	7	9	1.0	15	0.0	1.0	-0.04138139456313932	0.5124640878094865	0.12994393383381453	0.9951813947281386	0.1371192829435683	0.9937706846139803	0.8765630160066877	0.9702343446152311	0	1.0	0.0
651	None	None	None	None	None	0	0	0	0	0	0	1.0	0	0	0	0	1	0	1.0	1	1	0.06666666666666667	1	0.25	0	0	0	0	0	0	0	0	0	0	0	0
1376	None	None	None	None	None	0	0	0.5	2	0.75	3	1.0	0.75	5	3	0	2	0	0.16666666666666666	6	1	0.4	6	1.0	0.8	0.18936086150974565	0.9999975356796265	-0.09999976258220958	0.5000676236496904	-0.07354004439578202	0.5157422533393938	0.8783368644114841	0.9869472461374622	0.5	0.8	0.0
386	None	None	None	None	None	0	0	0	0	0	0	1.0	0	0	0	0	4	0	1.0	1	1	0.06666666666666667	1	1.0	0	0	0	0	0	0	0	0	0	0	0	0
1451	None	None	None	None	None	0	0	0	0	0	0	1.0	0	0	0	0	0	0	1.0	1	1	0.06666666666666667	1	0.0	0	0	0	0	0	0	0	0	0	0	0	0
1295	None	None	None	None	None	0	0	0	0	0	0	1.0	0	0	0	0	4	0	1.0	1	1	0.06666666666666667	1	1.0	0	0	0	0	0	0	0	0	0	0	0	0
1378	None	None	None	None	None	0	0	0	0	0	0	1.0	0	0	0	0	0	0	1.0	1	1	0.06666666666666667	1	0.0	0	0	0	0	0	0	0	0	0	0	0	0
7035	0.013762177263463567	0.011356815060917055	0.011353200828058334	0.9859670870126443	None	0.2	1	0.3333333333333333	4	0.8	12	0.20987654320987653	0.8	16	12	0	0	0	1.0	9	9	1.1333333333333333	17	0.0	1.0	-0.09999888194310333	0.5000030430933637	0.03136242273180328	0.5646498548980404	0.09996534150801402	0.5036223757293202	0.6964299831464492	0.5228638024188144	0	1.0	0.0
992	None	None	None	None	None	0	0	0	0	0	0	1.0	0	0	0	0	0	0	1.0	1	1	0.06666666666666667	1	0.0	0	0	0	0	0	0	0	0	0	0	0	0
5247	0.000451900379855261	4.170059997127702e-06	-2.196549865562345e-06	0.9999999415299583	None	0.2	1	0.3333333333333333	4	0.8	12	0.20987654320987653	0.8	16	12	0	0	0	1.0	9	9	1.1333333333333333	17	0.0	1.0	-0.09999001030621053	0.5000845384377879	0.11676988370540124	0.5924088602446981	0.07960100820598263	0.5580383734780223	0.7288801562250664	0.5504506738187926	0	1.0	0.0
3329	0.008499083535472013	0.0011181715221290872	0.0008676120444301086	0.99192025109756	None	0.2	1	0.3333333333333333	4	0.8	12	0.20987654320987653	0.8	16	12	0	0	0	1.0	9	9	1.1333333333333333	17	0.0	1.0	0.11956079178087378	0.6433888965470832	0.09858735786464126	0.6346472663179121	0.09999455452515642	0.5002371936278541	0.561517132265333	0.5941350357586096	0	1.0	0.0
813	None	None	None	None	None	0	0	0.25	1	1.0	3	1.0	1.0	4	3	0	3	0	0.2	5	1	0.3333333333333333	5	1.0	0	0.09827102758581378	0.5074325707966036	0.0010937618307142404	0.714542344439616	-0.02261368891570873	0.6125732460160663	0.6879396929804373	0.6150225678165475	1.0	1.0	0.0
4196	0.00021734376517218773	6.500474493265882e-06	-6.319861760558318e-06	0.9983729403967092	None	0.2	1	0.3333333333333333	4	0.8	12	0.20987654320987653	0.8	16	12	0	0	0	1.0	9	9	1.1333333333333333	17	0.0	1.0	0.07888461975174346	0.6605082466080215	0.09999990346234477	0.5000000141310883	0.03598586779852029	0.5831991860187208	0.5882060424945147	0.5826901999028884	0	1.0	0.0
6636	1.045047212656695e-08	8.692510281161494e-09	-8.692457876131736e-09	0.9999987869900842	None	0	0	1.0	1	0	0	1.0	0	0	0	1	6	0	0.5	1	2	0.13333333333333333	2	1.0	0	0	0	0	0	0	0	0	0	0	0	0
5116	0.025235966751768	0.010523523209536196	0.006482510168299949	0.9930595662294159	None	0.2	1	0.3333333333333333	4	0.8	12	0.20987654320987653	0.8	16	12	0	0	0	1.0	9	9	1.1333333333333333	17	0.0	1.0	-0.09999006401223762	0.5000148699151481	0.028565886997174345	0.5585338504225613	0.17133001454223712	0.9988556337576372	0.7891076219697302	0.9117890492862549	0	1.0	0.0
4631	0.004351460821998207	0.0022673583112780356	0.0018038859008990221	0.9949906525645065	None	0.2	1	0.3333333333333333	4	0.8	12	0.20987654320987653	0.8	16	12	0	0	0	1.0	9	9	1.1333333333333333	17	0.0	1.0	-0.09684899665220344	0.6484649294605027	0.09646506127144268	0.5768149200411548	0.09734965462024363	0.5385456511651314	0.7011075662851192	0.5887579398920394	0	1.0	0.0
2604	2.8642865514124303e-08	2.696454046360449e-08	1.3888538817017702e-09	0.9999962877325337	None	0.25	1	0.4	4	0.75	9	0.25925925925925924	0.75	13	9	0	0	0	0.6666666666666666	6	9	0.9333333333333333	14	0.0	1.0	2.3670210563419147e-06	0.5000423414247671	0.018157917582600575	0.5791504655452008	7.902762784127648e-27	0.5	0.5213848643058839	0.5265962324848802	0	1.0	0.0
2845	6.7566742849632405e-09	6.968582605744219e-09	4.927532015765935e-09	0.9999996494149632	None	0	0	0	0	0	0	1.0	0	0	0	0	2	0	1.0	1	1	0.06666666666666667	1	0.5	0	0	0	0	0	0	0	0	0	0	0	0
167	None	None	None	None	None	0	0	0	0	0	0	1.0	0	0	0	0	1	0	1.0	1	1	0.06666666666666667	1	0.25	0	0	0	0	0	0	0	0	0	0	0	0
6126	0.006199214895318514	0.0003746015090190946	0.0003617058996254435	0.997670927633471	None	0.2	1	0.3333333333333333	4	0.8	12	0.20987654320987653	0.8	16	12	0	0	0	1.0	9	9	1.1333333333333333	17	0.0	1.0	-0.011969258669447518	0.6488373700860652	-0.09761604472959122	0.684330953146928	0.1507030240404906	0.5930094222050912	0.7557363983072576	0.6429137899401637	0	0.9375	0.0
4524	0.0009725791414359862	0.0006842164036249671	-1.7515557796297716e-06	0.9984512383077206	None	0	0	0.6	3	0.6	3	0.4666666666666667	0.6	6	3	0	0	0	0.6	5	3	0.4666666666666667	7	0.0	1.0	0.09999285790891888	0.5000325536718251	0.2906104189673154	0.5866137119524908	0.235843301155706	0.5382672948122207	0.6901257802541454	0.5418587437368483	0	1.0	0.0
2021	None	None	None	None	None	0.2	1	0.3333333333333333	4	0.8	12	0.20987654320987653	0.8	16	12	0	0	0	1.0	9	9	1.1333333333333333	17	0.0	1.0	0.09988320529854547	0.50103381914658	0.04192847376377591	0.6581273682063223	6.091203068868602e-23	0.5000000000373996	0.613519402188142	0.5547047650808556	0	0.0625	0.0
3901	None	None	None	None	None	0	0	0.018518518518518517	1	1.0	79	1.0	0.0379746835443038	3	3	77	0	0	1.0	9	9	5.4	81	0.0	1.0	0.09991899811834727	0.5001049218012255	-0.12575714789274556	0.5507766618295016	0.14217720502006675	0.542548059913959	0.7716976166242183	0.5311955728508377	0	0.6666666666666666	0.0
48	None	None	None	None	None	0	0	0.5	2	0.6666666666666666	2	0.5555555555555556	0.6666666666666666	4	2	0	0	0	1.0	3	3	0.3333333333333333	5	0.0	0	-0.08998761618078713	0.5210571225382057	0.03539474490130928	0.5853004577137908	-0.07665461932519908	0.5523397376656306	0.6347777129345222	0.5530477811548646	0	1.0	0.0
4138	0.015745157747562803	0.0028270945285073794	0.00096963838914915	0.9911715043581923	None	0.2	1	0.3333333333333333	4	0.8	12	0.20987654320987653	0.8	16	12	0	0	0	1.0	9	9	1.1333333333333333	17	0.0	1.0	-0.14530499745367473	0.6879774127704751	0.09998409573921825	0.5000166639402558	0.10959824805800691	0.5938219823384518	0.7550312092086369	0.5963256393901145	0	1.0	0.0
2652	1.0152461201773222e-07	8.906932669504675e-08	-5.8029778846170317e-08	0.9999785716294924	None	0	0	0.17073170731707318	7	0.7966101694915254	47	0.7530864197530864	0.06779661016949153	5	4	55	9	0	1.0	9	9	4.066666666666666	61	0.07964601769911504	0.7407407407407407	-0.021327378911040265	0.50908226425478	6.891769581047245e-05	0.5001056155763509	7.98380489423402e-27	0.5	0.5251540124680193	0.5030629213289575	1.0	1.0	0.20730794998767993
3422	None	None	None	None	None	0.1111111111111111	1	0.2857142857142857	6	0.7586206896551724	22	0.5740740740740741	0.1724137931034483	9	5	21	5	0	0.6666666666666666	6	9	2.066666666666667	31	0.11904761904761904	0.4	0.2428189734080556	0.6798662056993877	0.04466878057125675	0.5979353696391619	-0.09999337927331843	0.5000050314094756	0.8032184404362784	0.5946805828140288	0.0	0	0.0
3752	0.0013620755248953272	0.00025954806735774716	0.00024082493198867848	0.9988614143384222	None	0.25	1	0.4	4	0.75	9	0.25	0.75	13	9	0	0	0	0.875	8	7	0.9333333333333333	14	0.0	0.8571428571428571	0.09584739806625044	0.5191055515757403	0.00016570060112779697	0.5247111695941397	-0.04686370044066561	0.6636680915008913	0.6439326198073733	0.5707771956567635	0	0.23076923076923078	0.0
5265	1.2120789511558815e-07	1.0894181801507328e-07	4.7870472737014326e-11	0.9999820758800894	None	0	0	0.018518518518518517	1	1.0	79	1.0	0	0	0	80	0	0	1.0	9	9	5.4	81	0.0	1.0	0	0	0	0	0	0	0	0	0	0	0
1837	None	None	None	None	None	0	0	0.6	3	0.6	3	0.5833333333333334	0.6	6	3	0	1	0	0.3333333333333333	6	2	0.4666666666666667	7	1.0	0.4	0.09970099804771113	0.9993890491834324	0.09999927030758447	0.5000484717074017	-0.08877996913250377	0.5894527939831711	0.9387869600935753	0.9300371529040985	1.0	1.0	0.0
5205	6.607275380892884e-06	6.218624123664563e-06	-7.923856750903168e-08	0.9998132306193543	None	0.25	1	0.36363636363636365	4	0.7857142857142857	11	0.2222222222222222	0.7857142857142857	15	11	0	0	0	0.8888888888888888	9	8	1.0666666666666667	16	0.0	1.0	-0.07744804868910893	0.5193902629651544	0.2036819680913005	0.6158128395976556	0.0016630989466115994	0.5460936639732525	0.7686459652481548	0.5608890388133306	0	1.0	0.0
1930	None	None	None	None	None	0	0	0.2	6	0.7619047619047619	32	0.8148148148148148	0	0	0	43	0	0	0.6666666666666666	9	6	2.933333333333333	44	0.0	1.0	0	0	0	0	0	0	0	0	0	0	0
3374	0.009198149300321607	0.0021966162961091725	0.0018750995811445364	0.995675842436325	None	0.07142857142857142	1	0.3548387096774194	11	0.6136363636363636	27	0.5679012345679012	0.38636363636363635	26	17	19	0	0	1.0	9	9	3.066666666666667	46	0.0	0.918918918918919	-0.04414902921496773	0.5224533593262148	3.836241275643382e-05	0.5006781566250891	0.1323734288936403	0.5454590702993003	0.6860783106946678	0.5228945059307532	0	1.0	0.0
6196	None	None	None	None	None	0.14285714285714285	1	0.35294117647058826	6	0.6521739130434783	15	0.7142857142857143	0.4782608695652174	16	11	8	6	0	0.7142857142857143	5	7	1.6666666666666667	25	0.4	0.7777777777777778	0.19848583681365436	0.5268688168667531	0.07091784120823488	0.6073865098564273	-0.1910461111954483	0.5465041296180316	0.8383230317418758	0.5605738780281632	0.0	0	0.0
2133	None	None	None	None	None	0	0	0.3333333333333333	2	0.8571428571428571	6	0.36	0.8571428571428571	8	6	0	0	0	1.0	5	5	0.6	9	0.0	0	0.0010991910401332906	0.5574752669233992	0.0036990065020176344	0.5041204983300037	-0.038039242403149785	0.645753588558959	0.5677313812524977	0.5701859337556765	0	1.0	0.0
195	None	None	None	None	None	0	0	0.25806451612903225	8	0.6818181818181818	30	0.5679012345679012	0.06818181818181818	7	3	38	4	0	1.0	9	9	3.066666666666667	46	0.05263157894736842	0.7027027027027027	0.0998548785857077	0.5005061931847672	0.052716558318605444	0.5926429250609532	-0.09995136368718653	0.5005736870748524	0.7011513704757363	0.5315597752911406	1.0	1.0	0.0
2566	1.3870098830136669e-08	1.351915840696804e-08	-1.3475740396747823e-08	0.9999986574887114	None	0	0	0.75	3	0.3333333333333333	1	0.5555555555555556	0.3333333333333333	4	1	0	0	0	1.0	3	3	0.3333333333333333	5	0.0	1.0	-0.0548766604841055	0.5211640564216898	0.00014495714325315386	0.5004655553558927	1.2624340128743296e-08	0.500000034717026	0.5643986731316492	0.5072135994136662	0	0	0.0
5888	0.02996969089518583	0.019536865020542696	0.01745712432159175	0.9962247451479569	None	0	0	0.3333333333333333	3	0.8181818181818182	9	0.28888888888888886	0.8181818181818182	12	9	0	0	0	0.5555555555555556	5	9	0.8666666666666667	13	0.0	1.0	-0.09927614537897043	0.5006182509848759	-0.054558241283539	0.5333314673841666	0.7084975768482046	0.9476920848373642	0.9760308231776629	0.7332079053768465	0	1.0	0.0
1987	None	None	None	None	None	0	0	0.3333333333333333	3	0.8181818181818182	9	0.28888888888888886	0.8181818181818182	12	9	0	1	0	0.5555555555555556	5	9	0.8666666666666667	13	1.0	1.0	0.11420460777691259	0.5950692031793566	0.023687349755800995	0.6656754520445191	0.024147060667181593	0.5410028417842042	0.6498317820325775	0.601729683861468	0.6666666666666666	1.0	0.0
2609	0.0	0.0	0.0	1.0	None	0	0	0	0	0	0	1.0	0	0	0	0	0	0	1.0	1	1	0.06666666666666667	1	0.0	0	0	0	0	0	0	0	0	0	0	0	0
4865	0.0002649686129609963	3.037842457430282e-06	2.6931633679834613e-06	0.9999999699100303	None	0.2	1	0.3333333333333333	4	0.8	12	0.20987654320987653	0.8	16	12	0	0	0	1.0	9	9	1.1333333333333333	17	0.0	1.0	-0.10096179614301215	0.5402595123433567	0.025358449499710656	0.5566512079845838	0.08227157715774869	0.5293062524701752	0.6883036529412002	0.5420942081297337	0	0.9375	0.0
576	None	None	None	None	None	0.2857142857142857	2	0.35294117647058826	6	0.7391304347826086	17	0.30864197530864196	0.7391304347826086	23	17	1	0	0	1.0	9	9	1.6666666666666667	25	0.0	1.0	0.06981548934663723	0.5107006397320264	0.059124778781169965	0.613719132440732	0.1978105433585199	0.6612535928946357	0.646825523026322	0.5966571694802723	0	1.0	0.0
6455	0.00351211675028971	0.0014747871873406154	0.001373213515729012	0.9927072682700601	None	0.2	1	0.3333333333333333	4	0.8	12	0.20987654320987653	0.8	16	12	0	0	0	1.0	9	9	1.1333333333333333	17	0.0	1.0	-0.09961771567061681	0.5008231955749247	0.06515027003154608	0.5422407684177251	-0.014008616983531685	0.652415642864491	0.6777264488408024	0.5664654685670154	0	1.0	0.0
1184	None	None	None	None	None	0	0	0.2222222222222222	2	0.9090909090909091	10	0.52	0.8181818181818182	11	9	1	2	0	1.0	5	5	0.8666666666666667	13	0.5	0	-0.02705824980968069	0.6540555757432824	-0.5664442282713387	0.9961839426215627	0.040825344922417864	0.5625644406292428	0.9530718699626157	0.895768554141659	1.0	1.0	0.0
376	None	None	None	None	None	0.125	1	0.3888888888888889	7	0.6	15	0.75	0.32	13	8	13	2	0	1.0	6	6	1.8	27	0.08	0.47619047619047616	0.09770559910045089	0.5411361882481963	0.04360314417433392	0.5095756029411711	-0.07288014955725508	0.6135362299836926	0.6644677925515661	0.5552259143168662	0.0	0	0.0
1152	None	None	None	None	None	0	0	0	0	0	0	1.0	0	0	0	0	0	0	1.0	1	1	0.06666666666666667	1	0.0	0	0	0	0	0	0	0	0	0	0	0	0
4669	0.007550729420874011	0.0007858509471144707	0.0002495594997420155	0.9910630256732362	None	0.25	1	0.4	4	0.75	9	0.25	0.75	13	9	0	0	0	0.875	8	7	0.9333333333333333	14	0.0	0.8571428571428571	-0.004415808517293338	0.5185518626068498	8.417564030364252e-25	0.5	0.4398206312446593	0.6547183411155394	0.8899700697462268	0.5592278025085605	0	1.0	0.0
1166	None	None	None	None	None	0	0	0.75	3	0.3333333333333333	1	0.5555555555555556	0	2	0	2	6	0	1.0	3	3	0.3333333333333333	5	1.0	0.6666666666666666	0	0	0	0	0	0	0	0	0	0	0
2458	None	None	None	None	None	0	0	0	0	0	0	1.0	0	0	0	0	0	0	1.0	1	1	0.06666666666666667	1	0.0	0	0	0	0	0	0	0	0	0	0	0	0
7415	7.375225874865692e-05	3.477172423393434e-07	4.5205836067627516e-08	0.9999969443074993	None	0	0	0.5	2	0.6666666666666666	2	0.625	0.6666666666666666	4	2	0	2	0	0.5	2	4	0.3333333333333333	5	1.0	0	0.06981119626281165	0.536349912940059	-0.049330721001013496	0.5196350664420711	-0.06179377320814812	0.5090081573542075	0.6442391102831825	0.5216758915326711	1.0	1.0	0.0
1484	None	None	None	None	None	0	0	0.23809523809523808	5	0.7241379310344828	21	0.6326530612244898	0.034482758620689655	2	1	28	1	0	1.0	7	7	2.066666666666667	31	0.01694915254237288	0.3076923076923077	0.03623604336774178	0.50990240292803	0.18990665714800037	0.680731024622651	0.09967430257969406	0.5008141361188151	0.6581197646117473	0.5662747761495219	0.0	0	0.0
6065	None	None	None	None	None	0.10526315789473684	2	0.325	13	0.631578947368421	36	0.7283950617283951	0.6140350877192983	48	35	10	0	0	1.0	9	9	3.933333333333333	59	0.0	0.8679245283018868	-0.09922541203168526	0.5021392183781901	0.03735224991551948	0.664320848521946	0.09757186029768813	0.5763856926223743	0.693634378695425	0.5824988728970998	0	1.0	0.0
1489	None	None	None	None	None	0	0	0	0	0	0	1.0	0	0	0	0	0	0	1.0	1	1	0.06666666666666667	1	0.0	0	0	0	0	0	0	0	0	0	0	0	0
1595	None	None	None	None	None	0.1	1	0.4090909090909091	9	0.5161290322580645	16	0.5892857142857143	0.3870967741935484	20	12	12	5	0	0.875	8	7	2.2	33	0.25	0.6153846153846154	0.008200297895204735	0.636084223940312	0.02151125670122208	0.6657822477844972	0.052335323958333804	0.6482989993440574	0.6352137325082859	0.6501540362031235	1.0	1.0	0.0
2584	0.0002807211290430627	1.542492894611121e-05	1.3404912677034775e-05	0.9999944980032454	None	0.16666666666666666	1	0.2857142857142857	4	0.8333333333333334	15	0.2777777777777778	0.4444444444444444	11	8	8	0	0	0.8888888888888888	8	9	1.3333333333333333	20	0.0	0.6666666666666666	0.09427286118390277	0.6075773693618811	-0.10863131069235346	0.5565441346073836	-0.09980617699467241	0.500416890869603	0.7100943822250925	0.5552695477335462	0	0.9090909090909091	0.0
6059	0.02993309508207514	0.020336496829555295	0.01736175274630422	0.9962365208020403	None	0	0	0.3333333333333333	3	0.8181818181818182	9	0.28888888888888886	0.8181818181818182	12	9	0	0	0	0.5555555555555556	5	9	0.8666666666666667	13	0.0	1.0	-0.09927614537897043	0.5006182509848759	-0.054558241283539	0.5333314673841666	0.7084975768482046	0.9476920848373642	0.9760308231776629	0.7332079053768465	0	1.0	0.0
2676	0.0	0.0	0.0	1.0	None	0	0	0	0	0	0	1.0	0	0	0	0	0	0	1.0	1	1	0.06666666666666667	1	0.0	0	0	0	0	0	0	0	0	0	0	0	0
6305	None	None	None	None	None	0	0	0.23529411764705882	12	0.7027027027027027	52	0.9382716049382716	0.0945945945945946	18	7	57	0	0	1.0	9	9	5.066666666666666	76	0.0	0.9411764705882353	0.7948883025555917	0.9999998299307352	0.09874674758053337	0.5252614465744008	0.01662350826156339	0.6458782073612808	0.970411296577307	0.9956348177731078	0	1.0	0.0
1950	None	None	None	None	None	0.25	1	0.4	4	0.7692307692307693	10	0.23809523809523808	0.7692307692307693	14	10	0	0	0	0.7777777777777778	9	7	1.0	15	0.0	1.0	6.966718115897547e-06	0.5006677540009337	3.6751014354930875e-06	0.5000049637188346	0.009316315560470138	0.6557214453757072	0.576474725892855	0.553706664485202	0	0	0.0
5634	1.1282978219908037e-07	9.780791567102306e-08	5.85580426260848e-11	0.9999785961100258	None	0	0	0.018518518518518517	1	1.0	79	1.0	0	0	0	80	0	0	1.0	9	9	5.4	81	0.0	1.0	0	0	0	0	0	0	0	0	0	0	0
1278	None	None	None	None	None	0.2	1	0.3333333333333333	4	0.8	12	0.20987654320987653	0.8	16	12	0	0	0	1.0	9	9	1.1333333333333333	17	0.0	1.0	0.04518565562666391	0.6593631516917341	0.08923284067558436	0.5942860242178117	0.23213163713323787	0.9999898610871146	0.8366355364609618	0.9849383877126601	0	0.75	0.0
2551	0.00010268791060275587	7.150163541103975e-07	-7.060630949987648e-07	0.9999907179642868	None	0.25	1	0.36363636363636365	4	0.7857142857142857	11	0.2222222222222222	0.7857142857142857	15	11	0	0	0	0.8888888888888888	8	9	1.0666666666666667	16	0.0	1.0	-0.09999969177589754	0.5000126191084585	-0.06263693337840377	0.6713954956201394	0.040027806078611027	0.538387632151609	0.6495224425157354	0.5718661497176777	0	1.0	0.0
26	None	None	None	None	None	0	0	0.38461538461538464	10	0.5277777777777778	19	0.6031746031746031	0.05555555555555555	9	2	28	0	0	0.7777777777777778	7	9	2.533333333333333	38	0.0	0.8125	1.0235917268353147e-08	0.5000015305966576	0.2061336961873	0.8365965034103399	0.21880284136546607	0.9987222341911098	0.7801522689544446	0.9407454306397386	0	1.0	0.0
747	None	None	None	None	None	0	0	1.0	2	0.0	0	0.75	0	0	0	2	0	0	1.0	2	2	0.2	3	0.0	0	0	0	0	0	0	0	0	0	0	0	0
3386	0.001942875213814477	0.00012840396723069552	6.397695846064116e-05	0.9950155062365805	None	0.2	1	0.3333333333333333	4	0.8	12	0.20987654320987653	0.8	16	12	0	0	0	1.0	9	9	1.1333333333333333	17	0.0	1.0	0.014211078508323566	0.5777197141701668	0.07394638018154033	0.6741426364569242	-0.020946012640896336	0.656868158698432	0.6214154382409746	0.6372057417263703	0	1.0	0.0
2666	1.1748096277804783e-05	1.255376396832262e-06	-3.2392514386800816e-07	0.9937278940571547	None	0	0	0.17391304347826086	4	0.8125	26	0.7555555555555555	0	0	0	33	9	0	0.5555555555555556	5	9	2.2666666666666666	34	0.12857142857142856	0.6896551724137931	0	0	0	0	0	0	0	0	0	0	0
3177	0.0015913693381544994	0.0007224771642857695	0.00018265600814352498	0.9975551461933416	None	0.2	1	0.3333333333333333	4	0.8	12	0.20987654320987653	0.8	16	12	0	0	0	1.0	9	9	1.1333333333333333	17	0.0	1.0	0.08693402460841304	0.5222535874321081	3.3636307525029085e-06	0.5002739343325255	0.054819117748556676	0.6191186611192824	0.5976740463431168	0.547851269454461	0	0.6875	0.0
616	None	None	None	None	None	0	0	0.3076923076923077	8	0.6756756756756757	25	0.48148148148148145	0.2972972972972973	16	11	22	0	0	1.0	9	9	2.6	39	0.0	0.6666666666666666	7.902762784127648e-27	0.5	0.08929469371679381	0.6124200463378422	0.053367156604752095	0.6625223935976083	0.6028342416358797	0.5932339123222046	0	0.9375	0.0
1583	None	None	None	None	None	0	0	0.018518518518518517	1	1.0	79	1.0	0	0	0	80	0	0	1.0	9	9	5.4	81	0.0	1.0	0	0	0	0	0	0	0	0	0	0	0
3833	0.0009103393746222767	0.00011816647053118866	-3.1675021575998906e-06	0.9990067059918241	None	0	0	0.25	1	1.0	3	1.0	1.0	4	3	0	3	0	0.2	5	1	0.3333333333333333	5	1.0	0	1.9377880153537214e-12	0.500000000006703	6.355003791944171e-07	0.5000002639593348	0.11418359591878006	0.556524106057004	0.6314087517778146	0.5189133129171777	0.75	0	0.0
4772	0.0008986006281779042	0.0006951431875063896	-0.0006859552358317351	0.9988311393719311	None	0.2	2	0.36363636363636365	8	0.6774193548387096	21	0.4074074074074074	0.6451612903225806	28	20	4	0	0	1.0	9	9	2.2	33	0.0	0.75	0.09999999993231423	0.5000005766507243	0.11488550301087024	0.5696482879975788	0.01619990941789602	0.5514039793993513	0.6076384241065005	0.5404748747823697	0	1.0	0.0
7038	0.030662253754035793	0.02119940506121776	0.017316193890418857	0.9962447196667499	None	0	0	0.3333333333333333	3	0.8181818181818182	9	0.28888888888888886	0.8181818181818182	12	9	0	0	0	0.5555555555555556	5	9	0.8666666666666667	13	0.0	1.0	-0.09927614537897043	0.5006182509848759	-0.054558241283539	0.5333314673841666	0.7084975768482046	0.9476920848373642	0.9760308231776629	0.7332079053768465	0	1.0	0.0
2990	1.2156673768672266e-07	8.57918547947057e-08	6.744387095019096e-11	0.9999754852653435	None	0	0	0.018518518518518517	1	1.0	79	1.0	0	0	0	80	0	0	1.0	9	9	5.4	81	0.0	1.0	0	0	0	0	0	0	0	0	0	0	0
121	None	None	None	None	None	0	0	0.2830188679245283	15	0.6363636363636364	49	0.9753086419753086	0.22077922077922077	29	17	49	0	0	1.0	9	9	5.266666666666667	79	0.0	0.9714285714285714	0.09761835755638787	0.5108021726447478	0.12060034502950671	0.6177825872746588	0.025180173429935948	0.6598001080256103	0.637323960455986	0.5975471694860177	0	1.0	0.0
778	None	None	None	None	None	0.5	1	0.6666666666666666	4	0.5	3	0.5333333333333333	0.16666666666666666	4	1	3	6	0	0.6	5	3	0.5333333333333333	8	0.8571428571428571	0.8	0.09998955269729726	0.5000152288303148	2.1550352799402994e-23	0.5	-0.043454856893218895	0.6777176670680813	0.6467471672184669	0.5616319550217662	1.0	1.0	0.0
7162	0.03058834618413733	0.01973868907908684	0.017482153788584455	0.9962757697055071	None	0	0	0.3333333333333333	3	0.8181818181818182	9	0.28888888888888886	0.8181818181818182	12	9	0	0	0	0.5555555555555556	5	9	0.8666666666666667	13	0.0	1.0	-0.09927614537897043	0.5006182509848759	-0.054558241283539	0.5333314673841666	0.7084975768482046	0.9476920848373642	0.9760308231776629	0.7332079053768465	0	1.0	0.0
781	None	None	None	None	None	0	0	0.2857142857142857	2	0.875	7	0.4166666666666667	0.375	4	3	5	6	0	0.6666666666666666	6	4	0.6666666666666666	10	0.46153846153846156	0	-0.07793238566501044	0.5206682722283954	-0.15834031823170772	0.5202394546877039	0.46142989286773445	1.0	0.9615597505240692	0.9999999999999858	1.0	1.0	0.0
4975	None	None	None	None	None	0	0	0.2727272727272727	9	0.7021276595744681	33	0.6049382716049383	0.3829787234042553	26	18	22	0	0	1.0	9	9	3.2666666666666666	49	0.0	0.8	-0.048091098262898674	0.5190141047460275	0.00311281679438413	0.5560931516303913	-0.12789318383869325	0.999999999817005	0.743851778362529	0.9994867968850921	0	1.0	0.0
3698	0.00020463643296806294	3.540510151632115e-06	3.1506348445826546e-06	0.9999480588487833	None	0.058823529411764705	1	0.2702702702702703	10	0.7169811320754716	38	0.6790123456790124	0.3018867924528302	25	16	29	2	0	1.0	9	9	3.6666666666666665	55	0.03773584905660377	0.6808510638297872	0.004604637926114419	0.5819932525650446	0.01334523330445506	0.6322294285418197	0.06657718797551106	0.6336108953827105	0.5929756838131018	0.6162113095322905	0.30000000000000004	0.24	0.0
4774	0.0026508022533782275	8.141911188931112e-05	6.554285255940459e-05	0.996977901374026	None	0.2	1	0.3333333333333333	4	0.8	12	0.20987654320987653	0.8	16	12	0	0	0	1.0	9	9	1.1333333333333333	17	0.0	1.0	-0.05868119741107449	0.5706697072690249	0.08913797680429547	0.551267534259062	-0.11717450874091369	0.5657638357280754	0.7080441584073265	0.5625838621086274	0	0	0.0
6118	0.030388970301308778	0.006133026871350511	0.003530964020832281	0.9893127748108898	None	0.2	1	0.3333333333333333	4	0.8	12	0.20987654320987653	0.8	16	12	0	0	0	1.0	9	9	1.1333333333333333	17	0.0	1.0	0.2919572916570458	0.5899993047412554	0.09821156527877395	0.5971812394493727	0.08925994554232079	0.5585063516558114	0.7233094603865041	0.581986354671449	0	1.0	0.0
4619	0.008738803425194284	0.004897547716265757	-0.0048604489192273495	0.9936938631143107	None	0.2	1	0.3333333333333333	4	0.8	12	0.20987654320987653	0.8	16	12	0	0	0	1.0	9	9	1.1333333333333333	17	0.0	1.0	-0.0999993016598359	0.5000098068581821	-0.04562696290864336	0.5247771320108114	0.2625033779791086	0.6303097976863737	0.8316172134762777	0.55253662390324	0	0.125	0.0
7219	None	None	None	None	None	0	0	0.13333333333333333	6	0.8461538461538461	55	0.8271604938271605	0.046153846153846156	4	3	62	2	0	1.0	9	9	4.466666666666667	67	0.015748031496062992	0.9	-0.045685467536383306	0.5075485382915623	0.06680065185996906	0.666214010672646	0.2401826517802732	0.6306509495825912	0.7662004188674225	0.6031895043868003	1.0	1.0	0.0
3859	0.0	0.0	0.0	1.0	None	0	0	0	0	0	0	1.0	0	0	0	0	0	0	1.0	1	1	0.06666666666666667	1	0.0	0	0	0	0	0	0	0	0	0	0	0	0
4662	None	None	None	None	None	0	0	0.21052631578947367	8	0.7636363636363637	42	0.7037037037037037	0.4	28	22	28	2	0	1.0	9	9	3.8	57	0.037037037037037035	0.8333333333333334	-0.09745404098271677	0.5864402415583416	0.1168857807371623	0.5438269627811004	-0.04206630269055393	0.6597389032767691	0.7181618308066867	0.597658795709062	1.0	1.0	0.0
7019	0.0	0.0	0.0	0.9999999999999998	None	0	0	0	0	0	0	1.0	0	0	0	0	4	0	1.0	1	1	0.06666666666666667	1	1.0	0	0	0	0	0	0	0	0	0	0	0	0
2711	0.0002477807388992999	3.7545833394067936e-05	1.6031544328987764e-05	0.9999376104517418	None	0.2	1	0.3333333333333333	4	0.8	12	0.20987654320987653	0.8	16	12	0	0	0	1.0	9	9	1.1333333333333333	17	0.0	1.0	-0.007071425969010198	0.6601511388598852	-0.043985707698105996	0.5138651326241064	-0.03721521497768001	0.5181450335637167	0.5727341113370185	0.5656237956252719	0	1.0	0.0
5213	0.0003033891738608503	3.7296029416607562e-06	2.86135079096461e-06	0.9999999828492313	None	0.2	1	0.3333333333333333	4	0.8	12	0.20987654320987653	0.8	16	12	0	0	0	1.0	9	9	1.1333333333333333	17	0.0	1.0	-0.09990894983666893	0.5052756371222132	0.09418621492694754	0.5753394294441629	0.05186225503744881	0.5373707878021894	0.6971376606075238	0.5394624002159774	0	1.0	0.0
5320	0.01532763409335825	0.013994381272704762	0.011460476820401414	0.9976972348338832	None	0.2	1	0.3333333333333333	4	0.8	12	0.20987654320987653	0.8	16	12	0	0	0	1.0	9	9	1.1333333333333333	17	0.0	1.0	-0.09999741698226107	0.500004676177652	0.04327789926296287	0.5981029262635376	0.11745420664679287	0.7746441889846067	0.7158285969983763	0.6327663487925063	0	1.0	0.0
2597	None	None	None	None	None	0	0	0.09615384615384616	5	0.8933333333333333	67	0.9506172839506173	0.13333333333333333	13	10	63	3	0	1.0	9	9	5.133333333333334	77	0.023622047244094488	0.9714285714285714	-0.03726955631599678	0.5831020268540621	0.008086470195583076	0.5246870231200927	0.05419028959950247	0.5829862479623645	0.5780159965537022	0.5637669899763125	1.0	1.0	0.0
6683	0.0	0.0	0.0	0.9999999999999998	None	0	0	0	0	0	0	1.0	0	0	0	0	4	0	1.0	1	1	0.06666666666666667	1	1.0	0	0	0	0	0	0	0	0	0	0	0	0
1014	None	None	None	None	None	0	0	0.6666666666666666	2	0.5	1	0.6666666666666666	0	0	0	3	9	0	0.6666666666666666	2	3	0.26666666666666666	4	0.9	0	0	0	0	0	0	0	0	0	0	0	0
6930	5.810314774639234e-05	3.1529282580709425e-05	1.0781974331479494e-06	0.9999948170891082	None	0	0	0.25	1	1.0	3	1.0	1.0	4	3	0	0	0	0.2	5	1	0.3333333333333333	5	0.0	0	-0.2785640546472332	0.5203617287679504	-0.06406811439181151	0.5012894633734	-0.07998770428527385	0.5002629868003323	0.7262715613849777	0.5073079625453626	0	1.0	0.0
3286	0.007097019385751134	0.0006605939144857666	-0.0006389392515772889	0.9925834631942596	None	0.2	1	0.3333333333333333	4	0.8	12	0.20987654320987653	0.8	16	12	0	0	0	1.0	9	9	1.1333333333333333	17	0.0	1.0	0.09263625013812951	0.5832214528917256	0.05995148649843736	0.5773648776110545	-0.1501477368898243	1.0	0.7554096177326396	1.0	0	1.0	0.0
5700	0.004876869619663158	0.0004938830011892095	-0.0003610454664089843	0.9924775524375281	None	0.2	2	0.36363636363636365	8	0.6774193548387096	21	0.4074074074074074	0.6774193548387096	29	21	3	0	0	1.0	9	9	2.2	33	0.0	1.0	0.12459487146476736	0.582650143511115	0.06662590701753479	0.5061148495193872	0.14767122485224304	0.9987468545828756	0.605586099730268	0.9126414706247657	0	1.0	0.0
3956	2.1312437806678512e-07	1.799813596141093e-07	5.969478986873844e-08	0.999935843322989	None	1.0	1	1.0	4	0.0	0	0.5555555555555556	0	4	0	0	0	0	1.0	3	3	0.3333333333333333	5	0.0	1.0	0	0	0	0	0	0	0	0	0	0	0
1588	None	None	None	None	None	0	0	0	0	0	0	1.0	0	0	0	0	4	0	1.0	1	1	0.06666666666666667	1	1.0	0	0	0	0	0	0	0	0	0	0	0	0
2437	None	None	None	None	None	0.08333333333333333	1	0.37037037037037035	10	0.6052631578947368	23	0.49382716049382713	0.5263157894736842	29	20	10	0	0	1.0	9	9	2.6666666666666665	40	0.0	0.7096774193548387	0.09788137260051115	0.5400380966707085	-0.154193747681262	0.9448166705731174	0.14065219753790104	0.5777691074983621	0.7748938733856864	0.7511613935226689	0	1.0	0.0
1554	None	None	None	None	None	0	0	0.4	4	0.6666666666666666	8	0.4666666666666667	0.6666666666666666	11	8	2	0	0	0.8333333333333334	6	5	0.9333333333333333	14	0.0	0.2222222222222222	0.20192519102184409	0.6339979648475469	-0.0999647154764804	0.5000839675240542	0.0997856904509659	0.5640277815819107	0.7792785269060011	0.5668692999943252	0	1.0	0.0
2768	7.680251554223008e-05	4.172011862459285e-07	1.539099839048882e-07	0.9999965421492042	None	0	0	0.6	3	0.6	3	0.4666666666666667	0.6	6	3	0	1	0	0.6	3	5	0.4666666666666667	7	1.0	0.5	0.022451582886012518	0.5068476588447918	0.333085521591659	0.9598280825283783	0.049743687526237625	0.5861981567963428	0.8028726116071021	0.7655016836355961	1.0	0.8333333333333334	0.0
622	None	None	None	None	None	0.14285714285714285	2	0.36666666666666664	11	0.6046511627906976	26	0.5555555555555556	0.5348837209302325	33	23	11	1	0	1.0	9	9	3.0	45	0.0625	0.6153846153846154	0.09999927243650517	0.5001780057728565	0.09137510115562844	0.6902360246574599	0.032802103870452445	0.6688316269535727	0.6181196077569601	0.6228384279007825	0.9696969696969697	1.0	0.0
3646	4.317800378175643e-06	7.200371479299383e-09	4.8900352258974045e-09	0.999999019516318	None	0	0	1.0	1	0	0	1.0	0	1	0	0	1	0	0.5	1	2	0.13333333333333333	2	0.3333333333333333	0	0	0	0	0	0	0	0	0	0	0	0
3088	4.946535351734274e-09	4.424464367124406e-09	4.400306256370037e-09	0.9999994371533206	None	0	0	1.0	1	0	0	1.0	0	1	0	0	3	0	0.5	1	2	0.13333333333333333	2	1.0	0	0	0	0	0	0	0	0	0	0	0	0
4429	0.00970426265510822	0.00617199765054544	0.004130626798409983	0.9959828899112247	None	0.3333333333333333	1	0.5	4	0.6666666666666666	6	0.3142857142857143	0.6666666666666666	10	6	0	0	0	0.7142857142857143	5	7	0.7333333333333333	11	0.0	0.6666666666666666	0.09986396022628634	0.5002957337047751	-0.05962624369661722	0.5179943642240991	0.1708098151782087	0.5924645504972279	0.7213327644292297	0.5372106243561898	0	0.8	0.0
2073	None	None	None	None	None	0.08333333333333333	1	0.23076923076923078	6	0.7837837837837838	29	0.7222222222222222	0.08108108108108109	6	3	32	0	0	0.6666666666666666	6	9	2.6	39	0.0	0.7878787878787878	-0.05148601875938574	0.5759515137656646	0.040281422258327516	0.5234572534913717	0.19329924237626922	0.6156881860971214	0.7340506116262306	0.572107114893221	0	1.0	0.0
749	None	None	None	None	None	0.2	1	0.3333333333333333	4	0.8	12	0.20987654320987653	0.8	16	12	0	0	0	1.0	9	9	1.1333333333333333	17	0.0	1.0	-0.07956255344935667	0.5344150748374342	0.09999457362030158	0.5000879491937086	0.0934706631274801	0.5086220343726868	0.6972118836778078	0.5143894975326231	0	0.9375	0.0
[truncated: 6,216 more rows]
