# Supplementary material for: Constrained by Design: Influence of Genetic Encodings on Evolved Traits of Robots
Source: Front Robot AI. 2021 Jun 15;8:672379. doi: 10.3389/frobt.2021.672379 (PMC8239187; doi:10.3389/frobt.2021.672379)
Supplement: Supplementary file 2 [file DataSheet1.ZIP › hyperplasticoding_plane_9_snapshots_ids.tsv]

generation	robot_id	fitness	novelty	novelty_pop	cons_fitness
145	6871	0.017011676617106224	None	0.0	0.017011676617106224
145	7307	0.0172276356986668	None	0.0	0.0172276356986668
145	7233	7.206640278665719e-05	None	0.0	7.206640278665719e-05
145	6671	0.011190424826435095	None	0.0	0.011190424826435095
145	6899	0.01697084337066098	None	0.0	0.01697084337066098
145	7340	0.011214139531238522	None	0.0	0.011214139531238522
145	7334	0.002059589901965315	None	0.0	0.002059589901965315
145	7156	0.011664006870352316	None	0.0	0.011664006870352316
145	7193	0.017518398559394868	None	0.0	0.017518398559394868
145	7311	7.371901173638601e-07	None	0.08943724358231468	7.371901173638601e-07
145	7220	0.000928364941298135	None	0.0	0.000928364941298135
145	7038	0.017316193890418857	None	0.0	0.017316193890418857
145	6946	2.0205698211094773e-05	None	0.5791083312594401	2.0205698211094773e-05
145	7319	0.011188621967839884	None	0.0	0.011188621967839884
145	7257	-1.1053329281976234e-07	None	0.9302324502375287	-1.1053329281976234e-07
145	7304	0.01744300570698817	None	0.0	0.01744300570698817
145	7235	0.017290260932365856	None	0.0	0.017290260932365856
145	6408	0.01677564810201348	None	0.0	0.01677564810201348
145	7326	6.178078027476731e-06	None	0.0	6.178078027476731e-06
145	6737	0.011190246296997884	None	0.0	0.011190246296997884
145	5653	0.011424052754759065	None	0.0	0.011424052754759065
145	6925	0.011727674435016062	None	0.0	0.011727674435016062
145	7256	0.016814673288275565	None	0.0	0.016814673288275565
145	7279	-0.1	None	0.0	-0.1
145	7336	0.017472929473506073	None	0.0	0.017472929473506073
145	6959	0.017632920018465493	None	0.0	0.017632920018465493
145	7265	0.0017135116359928428	None	0.0	0.0017135116359928428
145	7160	0.011528765454621588	None	0.0	0.011528765454621588
145	7327	3.5813485663813775e-06	None	0.08943724358231468	3.5813485663813775e-06
145	7231	0.009228380597903882	None	0.0	0.009228380597903882
145	6860	0.01764496947428542	None	0.0	0.01764496947428542
145	7162	0.017482153788584455	None	0.0	0.017482153788584455
145	7348	2.785020801991702e-08	None	0.5556841609689502	2.785020801991702e-08
145	7211	-4.4740584281995165e-08	None	0.5277678607715727	-4.4740584281995165e-08
145	6399	0.011507729643574641	None	0.0	0.011507729643574641
145	7126	0.017444719152026215	None	0.0	0.017444719152026215
145	7107	0.0172933351115847	None	0.0	0.0172933351115847
145	7283	-0.1	None	0.0	-0.1
145	7032	-2.4926643848570255e-09	None	0.4027051494428674	-2.4926643848570255e-09
145	7309	-0.1	None	0.0	-0.1
145	6949	0.017426222054331333	None	0.0	0.017426222054331333
145	7310	-5.438148840103098e-08	None	0.0	-5.438148840103098e-08
145	6962	0.011851744873159051	None	0.0	0.011851744873159051
145	6591	0.01129352629835087	None	0.0	0.01129352629835087
145	6761	0.017645028097610958	None	0.0	0.017645028097610958
145	6986	0.01678762895061133	None	0.0	0.01678762895061133
145	7335	0.016775648102056905	None	0.0	0.016775648102056905
145	7288	-2.1189737272066003e-07	None	0.0	-2.1189737272066003e-07
145	7290	0.01701028013225658	None	0.0	0.01701028013225658
145	7349	-0.1	None	0.0	-0.1
145	7298	0.017046650828322053	None	0.0	0.017046650828322053
145	7267	3.34171546896374e-06	None	0.08943724358231468	3.34171546896374e-06
145	7350	-8.000482209247382e-06	None	0.0	-8.000482209247382e-06
145	7289	0.011477430407818075	None	0.0	0.011477430407818075
145	6195	0.011138494622884815	None	0.0	0.011138494622884815
145	7324	9.90110636051088e-07	None	0.08943724358231468	9.90110636051088e-07
145	6891	0.016771750724169376	None	0.0	0.016771750724169376
145	7140	1.0225493889419668e-05	None	0.39695409672454984	1.0225493889419668e-05
145	7252	0.01704931754034908	None	0.0	0.01704931754034908
145	7322	1.0036337689960319e-06	None	0.540539079218642	1.0036337689960319e-06
145	6838	0.01700662701258248	None	0.0	0.01700662701258248
145	6780	0.017238746747024466	None	0.0	0.017238746747024466
145	7255	0.01730855652883823	None	0.0	0.01730855652883823
145	7328	0.011989447647607739	None	0.0	0.011989447647607739
145	7237	0.017237453218792796	None	0.0	0.017237453218792796
145	6798	0.017465444227877974	None	0.0	0.017465444227877974
145	7080	0.017190913355412372	None	0.0	0.017190913355412372
145	7044	0.01714028599305684	None	0.0	0.01714028599305684
145	7131	0.01722308960156594	None	0.0	0.01722308960156594
145	6875	0.011243368712172925	None	0.0	0.011243368712172925
145	7120	0.0008016278370939127	None	0.0	0.0008016278370939127
145	7229	0.01123305511750244	None	0.0	0.01123305511750244
145	7114	0.017219909183438003	None	0.0	0.017219909183438003
145	7331	1.712258388161506e-05	None	0.0	1.712258388161506e-05
145	6832	0.011604743863012	None	0.0	0.011604743863012
145	6921	5.7772978703531e-06	None	0.0	5.7772978703531e-06
145	7076	0.01089957892875489	None	0.0	0.01089957892875489
145	7164	0.016968790851982836	None	0.0	0.016968790851982836
145	6815	0.011523805624630089	None	0.0	0.011523805624630089
145	7346	1.8444257815705707e-07	None	0.0	1.8444257815705707e-07
145	7291	0.016719156769945235	None	0.0	0.016719156769945235
145	7102	0.011777694116729555	None	0.0	0.011777694116729555
145	7196	0.01677564810204164	None	0.0	0.01677564810204164
145	7224	0.017469462634019106	None	0.0	0.017469462634019106
145	7314	-2.8891280098301e-05	None	0.0	-2.8891280098301e-05
145	7315	2.8155608656164285e-05	None	0.7227423355154761	2.8155608656164285e-05
145	7130	0.011533074486891153	None	0.0	0.011533074486891153
145	7343	0.01713315386618342	None	0.0	0.01713315386618342
145	7054	0.011215676675907902	None	0.0	0.011215676675907902
145	6858	0.0012593015058378703	None	0.0	0.0012593015058378703
145	7187	0.017478947775383863	None	0.0	0.017478947775383863
145	7242	0.017012979361167295	None	0.0	0.017012979361167295
145	6617	0.011371632524892915	None	0.0	0.011371632524892915
145	7305	0.011200388606670523	None	0.0	0.011200388606670523
145	6658	0.011442562010810498	None	0.0	0.011442562010810498
145	7051	0.0005343076907811322	None	0.0	0.0005343076907811322
145	7345	-0.1	None	0.0	-0.1
145	7230	0.01749317763808968	None	0.0	0.01749317763808968
145	7332	7.156770733931047e-07	None	0.0	7.156770733931047e-07
145	7247	0.017635164169141473	None	0.0	0.017635164169141473
143	6871	0.017011676617106224	None	0.0	0.017011676617106224
143	7233	7.206640278665719e-05	None	0.0	7.206640278665719e-05
143	6671	0.011190424826435095	None	0.0	0.011190424826435095
143	6899	0.01697084337066098	None	0.0	0.01697084337066098
143	7040	0.016932773488094622	None	0.0	0.016932773488094622
143	6994	0.016857181011857438	None	0.0	0.016857181011857438
143	7156	0.011664006870352316	None	0.0	0.011664006870352316
143	7193	0.017518398559394868	None	0.0	0.017518398559394868
143	7220	0.000928364941298135	None	0.0	0.000928364941298135
143	7038	0.017316193890418857	None	0.0	0.017316193890418857
143	6946	2.0205698211094773e-05	None	0.5701098157733501	2.0205698211094773e-05
143	7235	0.017290260932365856	None	0.0	0.017290260932365856
143	6408	0.01677564810201348	None	0.0	0.01677564810201348
143	6722	0.0017250526380518558	None	0.0	0.0017250526380518558
143	6737	0.011190246296997884	None	0.0	0.011190246296997884
143	5653	0.011424052754759065	None	0.0	0.011424052754759065
143	7031	0.006621740820185579	None	0.1906232946727247	0.006621740820185579
143	6974	0.010881030571274482	None	0.0	0.010881030571274482
143	6925	0.011727674435016062	None	0.0	0.011727674435016062
143	7042	4.5320857055989277e-07	None	0.0	4.5320857055989277e-07
143	7152	-0.00025687565408954836	None	0.0	-0.00025687565408954836
143	7146	0.0040385503115975725	None	0.0	0.0040385503115975725
143	6959	0.017632920018465493	None	0.0	0.017632920018465493
143	7160	0.011528765454621588	None	0.0	0.011528765454621588
143	6901	0.011185952767341557	None	0.0	0.011185952767341557
143	7231	0.009228380597903882	None	0.0	0.009228380597903882
143	6860	0.01764496947428542	None	0.0	0.01764496947428542
143	7162	0.017482153788584455	None	0.0	0.017482153788584455
143	7211	-4.4740584281995165e-08	None	0.4651845088711828	-4.4740584281995165e-08
143	6399	0.011507729643574641	None	0.0	0.011507729643574641
143	7126	0.017444719152026215	None	0.0	0.017444719152026215
143	7037	0.01664724441509972	None	0.0	0.01664724441509972
143	7107	0.0172933351115847	None	0.0	0.0172933351115847
143	7032	-2.4926643848570255e-09	None	0.3219470425128057	-2.4926643848570255e-09
143	6954	0.009934323832046996	None	0.0	0.009934323832046996
143	7227	3.70382733466076e-05	None	0.2591311122946004	3.70382733466076e-05
143	6949	0.017426222054331333	None	0.0	0.017426222054331333
143	6962	0.011851744873159051	None	0.0	0.011851744873159051
143	6591	0.01129352629835087	None	0.0	0.01129352629835087
143	7208	-0.0007671533188075696	None	0.0	-0.0007671533188075696
143	6761	0.017645028097610958	None	0.0	0.017645028097610958
143	6986	0.01678762895061133	None	0.0	0.01678762895061133
143	7198	-9.404021338437515e-11	None	1.118033988749895	-9.404021338437515e-11
143	7212	0.016959543650431067	None	0.0	0.016959543650431067
143	7204	-4.879024069867143e-07	None	0.0	-4.879024069867143e-07
143	6666	0.016965480668684765	None	0.0	0.016965480668684765
143	6195	0.011138494622884815	None	0.0	0.011138494622884815
143	6891	0.016771750724169376	None	0.0	0.016771750724169376
143	7188	-8.942622190093519e-05	None	0.27503167217914315	-8.942622190093519e-05
143	7140	1.0225493889419668e-05	None	0.3700802174514909	1.0225493889419668e-05
143	6928	5.646147491348524e-06	None	0.0	5.646147491348524e-06
143	6838	0.01700662701258248	None	0.0	0.01700662701258248
143	5599	0.008834675849367042	None	0.0	0.008834675849367042
143	7000	0.011140144909420354	None	0.0	0.011140144909420354
143	6780	0.017238746747024466	None	0.0	0.017238746747024466
143	7237	0.017237453218792796	None	0.0	0.017237453218792796
143	6798	0.017465444227877974	None	0.0	0.017465444227877974
143	7080	0.017190913355412372	None	0.0	0.017190913355412372
143	7044	0.01714028599305684	None	0.0	0.01714028599305684
143	6630	0.011335263867578002	None	0.0	0.011335263867578002
143	7131	0.01722308960156594	None	0.0	0.01722308960156594
143	6875	0.011243368712172925	None	0.0	0.011243368712172925
143	7120	0.0008016278370939127	None	0.0	0.0008016278370939127
143	7229	0.01123305511750244	None	0.0	0.01123305511750244
143	7114	0.017219909183438003	None	0.0	0.017219909183438003
143	6832	0.011604743863012	None	0.0	0.011604743863012
143	6921	5.7772978703531e-06	None	0.0	5.7772978703531e-06
143	7076	0.01089957892875489	None	0.0	0.01089957892875489
143	7164	0.016968790851982836	None	0.0	0.016968790851982836
143	6815	0.011523805624630089	None	0.0	0.011523805624630089
143	7149	0.010860011966896213	None	0.0	0.010860011966896213
143	7163	0.0006293292587719247	None	0.1537880961493256	0.0006293292587719247
143	7183	0.002216214135177541	None	0.0	0.002216214135177541
143	7226	-0.0006985472683734088	None	0.0	-0.0006985472683734088
143	7102	0.011777694116729555	None	0.0	0.011777694116729555
143	7175	-5.108548837232235e-08	None	1.1129530827312897	-5.108548837232235e-08
143	7234	4.701558494129866e-07	None	0.0	4.701558494129866e-07
143	7196	0.01677564810204164	None	0.0	0.01677564810204164
143	7224	0.017469462634019106	None	0.0	0.017469462634019106
143	7049	0.01176598738466443	None	0.0	0.01176598738466443
143	7047	2.708509945632074e-06	None	0.0	2.708509945632074e-06
143	7130	0.011533074486891153	None	0.0	0.011533074486891153
143	7203	0.01662047739061205	None	0.0	0.01662047739061205
143	7147	0.0109025372799522	None	0.0	0.0109025372799522
143	7054	0.011215676675907902	None	0.0	0.011215676675907902
143	6858	0.0012593015058378703	None	0.0	0.0012593015058378703
143	7187	0.017478947775383863	None	0.0	0.017478947775383863
143	6831	1.5338469180773663e-06	None	0.0	1.5338469180773663e-06
143	7239	7.398480895864404e-10	None	0.48010106610167896	7.398480895864404e-10
143	7242	0.017012979361167295	None	0.0	0.017012979361167295
143	6617	0.011371632524892915	None	0.0	0.011371632524892915
143	7176	-7.940848922986966e-08	None	0.0	-7.940848922986966e-08
143	7236	-0.1	None	0.4989911274089141	-0.1
143	6658	0.011442562010810498	None	0.0	0.011442562010810498
143	7186	-9.835194662424266e-05	None	0.0	-9.835194662424266e-05
143	7051	0.0005343076907811322	None	0.0	0.0005343076907811322
143	7159	0.0038839538961785163	None	0.0	0.0038839538961785163
143	7230	0.01749317763808968	None	0.0	0.01749317763808968
143	7189	0.011198780816055116	None	0.0	0.011198780816055116
143	7247	0.017635164169141473	None	0.0	0.017635164169141473
106	4852	0.01114614560280984	None	0.0	0.01114614560280984
106	5136	0.0035857637950265646	None	0.038330247249563444	0.0035857637950265646
106	5349	-0.00010824048275465649	None	0.0	-0.00010824048275465649
106	5039	0.003394184338710229	None	0.0	0.003394184338710229
106	5307	0.00595229644241934	None	0.0	0.00595229644241934
106	5328	0.0001261440791848822	None	0.0	0.0001261440791848822
106	5292	0.01171435535457083	None	0.0	0.01171435535457083
106	5260	0.011523805624666254	None	0.0	0.011523805624666254
106	5018	0.005340817343242201	None	0.0	0.005340817343242201
106	5382	0.011330630720824363	None	0.0	0.011330630720824363
106	5289	0.0037051355887879355	None	0.038330247249563444	0.0037051355887879355
106	5181	-2.915635206779244e-07	None	0.2152096938468397	-2.915635206779244e-07
106	5169	0.006063764909198727	None	0.0	0.006063764909198727
106	5368	-0.1	None	0.41860079767795205	-0.1
106	5236	0.005537138877112673	None	0.0	0.005537138877112673
106	5299	0.007299454193956737	None	0.0	0.007299454193956737
106	5271	0.005720730650558155	None	0.0	0.005720730650558155
106	5396	-0.000515204068430597	None	0.0	-0.000515204068430597
106	4466	0.0031619917900756974	None	0.27298537286400026	0.0031619917900756974
106	5398	0.0012137398110840403	None	0.12887507747976024	0.0012137398110840403
106	5352	0.011457953732864583	None	0.0	0.011457953732864583
106	4648	0.005102359702716373	None	0.0	0.005102359702716373
106	5344	0.00650385532047438	None	0.0	0.00650385532047438
106	5262	0.0070569536745139355	None	0.2852332562531496	0.0070569536745139355
106	5320	0.011460476820401414	None	0.0	0.011460476820401414
106	5237	0.011391478142220352	None	0.0	0.011391478142220352
106	5290	0.005892788299661262	None	0.0	0.005892788299661262
106	5378	0.003179326857237926	None	0.0	0.003179326857237926
106	4867	0.005880859733379674	None	0.0	0.005880859733379674
106	5387	0.0003644538506397411	None	0.2852332562531496	0.0003644538506397411
106	4429	0.004130626798409983	None	0.27298537286400026	0.004130626798409983
106	5251	0.00024104905249798734	None	0.0	0.00024104905249798734
106	5129	0.01149945424474758	None	0.0	0.01149945424474758
106	5350	0.0016535545819200163	None	0.0	0.0016535545819200163
106	5285	0.0059478100813025485	None	0.0	0.0059478100813025485
106	5381	0.006732318188661552	None	0.0	0.006732318188661552
106	5109	0.005724262011606685	None	0.2852332562531496	0.005724262011606685
106	5353	0.005295981039442524	None	0.0	0.005295981039442524
106	5370	-0.1	None	0.41860079767795205	-0.1
106	5222	0.005175337361878006	None	0.0	0.005175337361878006
106	4840	0.005511138106107362	None	0.0	0.005511138106107362
106	5166	0.005765860990623438	None	0.0	0.005765860990623438
106	5308	0.006920030809074847	None	0.0	0.006920030809074847
106	5383	0.004559995629063885	None	0.0	0.004559995629063885
106	5330	-8.472001646912871e-06	None	0.0	-8.472001646912871e-06
106	5379	1.1029732291241357e-05	None	0.0	1.1029732291241357e-05
106	5267	0.0008105206796266733	None	0.0	0.0008105206796266733
106	5192	0.0053475539357169775	None	0.0	0.0053475539357169775
106	5111	0.0032605409121171515	None	0.27298537286400026	0.0032605409121171515
106	4719	0.004032098713392269	None	0.038330247249563444	0.004032098713392269
106	4777	0.006479548197310974	None	0.0	0.006479548197310974
106	5355	0.00022143794286922863	None	0.0	0.00022143794286922863
106	5278	0.0069661991395823285	None	0.0	0.0069661991395823285
106	5346	0.0005844171469876024	None	0.2421692991527636	0.0005844171469876024
106	5337	0.0056613769346599025	None	0.0	0.0056613769346599025
106	5388	0.004399747547481703	None	0.038330247249563444	0.004399747547481703
106	5369	0.011257127292008192	None	0.0	0.011257127292008192
106	5393	0.005637491747026567	None	0.0	0.005637491747026567
106	5361	3.7848958089907224e-06	None	0.0	3.7848958089907224e-06
106	5238	0.0054512818995537	None	0.0	0.0054512818995537
106	4405	0.005954898230452306	None	0.0	0.005954898230452306
106	5028	0.00402618137603527	None	0.038330247249563444	0.00402618137603527
106	5372	1.461454062487306e-05	None	0.3211570523492141	1.461454062487306e-05
106	5301	0.01109371202119431	None	0.0	0.01109371202119431
106	4638	0.005672250124779344	None	0.0	0.005672250124779344
106	5287	0.005999673261400195	None	0.0	0.005999673261400195
106	5392	0.004780004498178118	None	0.0	0.004780004498178118
106	5332	0.005429312109956944	None	0.0	0.005429312109956944
106	5305	0.011777694116866359	None	0.0	0.011777694116866359
106	5395	0.005982648956396896	None	0.2852332562531496	0.005982648956396896
106	5367	2.316962751154697e-07	None	0.42963790323798196	2.316962751154697e-07
106	5365	1.4186190117653095e-11	None	0.0	1.4186190117653095e-11
106	4718	0.006975433792594218	None	0.0	0.006975433792594218
106	5357	9.639600762683656e-06	None	0.0	9.639600762683656e-06
106	5389	0.006606456884178653	None	0.0	0.006606456884178653
106	4390	0.00693394558239335	None	0.0	0.00693394558239335
106	5148	0.0041220477801723636	None	0.7114889194337451	0.0041220477801723636
106	5006	0.006981598394612005	None	0.0	0.006981598394612005
106	4820	0.005143622293773668	None	0.0	0.005143622293773668
106	5119	0.007244013486994015	None	0.0	0.007244013486994015
106	5154	0.0053499138225307314	None	0.0	0.0053499138225307314
106	5360	-5.653929908565729e-06	None	0.49244052614923894	-5.653929908565729e-06
106	5325	0.006477358618914143	None	0.0	0.006477358618914143
106	5243	0.005866550279609418	None	0.0	0.005866550279609418
106	5162	0.005709183040010859	None	0.0	0.005709183040010859
106	4918	0.004952469182651679	None	0.0	0.004952469182651679
106	5306	0.01115143870299932	None	0.0	0.01115143870299932
106	5385	0.006282022439629635	None	0.0	0.006282022439629635
106	4821	0.005226011606853561	None	0.0	0.005226011606853561
106	5217	0.005647718832433496	None	0.0	0.005647718832433496
106	4681	0.005456694412599233	None	0.0	0.005456694412599233
106	4658	0.006790139936553436	None	0.0	0.006790139936553436
106	5207	0.006013923944787493	None	0.0	0.006013923944787493
106	5351	1.998500865617423e-05	None	0.3403688526650222	1.998500865617423e-05
106	5375	1.0969000905431249e-08	None	0.8958851824804128	1.0969000905431249e-08
106	5347	0.00039569751526549236	None	0.42220464406778324	0.00039569751526549236
106	5356	-0.00042420925084372664	None	0.47558881406522235	-0.00042420925084372664
106	5284	6.413248049854186e-05	None	0.7114889194337451	6.413248049854186e-05
106	4832	0.0053138730096816585	None	0.0	0.0053138730096816585
106	4922	0.005795834917706509	None	0.0	0.005795834917706509
141	6871	0.017011676617106224	None	0.0	0.017011676617106224
141	7119	-2.4845227368005413e-07	None	0.41271969042263307	-2.4845227368005413e-07
141	7113	-9.656436373092036e-08	None	0.0	-9.656436373092036e-08
141	7111	0.01165774567196497	None	0.0	0.01165774567196497
141	6671	0.011190424826435095	None	0.0	0.011190424826435095
141	6899	0.01697084337066098	None	0.0	0.01697084337066098
141	7144	-0.1	None	0.0	-0.1
141	7040	0.016932773488094622	None	0.0	0.016932773488094622
141	6994	0.016857181011857438	None	0.0	0.016857181011857438
141	7127	-7.66531744924006e-05	None	0.8483825826014819	-7.66531744924006e-05
141	7038	0.017316193890418857	None	0.0	0.017316193890418857
141	6946	2.0205698211094773e-05	None	0.5017613953276623	2.0205698211094773e-05
141	7132	4.28726644062214e-08	None	0.0	4.28726644062214e-08
141	7137	-7.869481469418685e-08	None	0.0	-7.869481469418685e-08
141	7011	0.0009311719441276972	None	0.0	0.0009311719441276972
141	6408	0.01677564810201348	None	0.0	0.01677564810201348
141	7103	-1.023796725260603e-06	None	0.4367918456783035	-1.023796725260603e-06
141	6722	0.0017250526380518558	None	0.0	0.0017250526380518558
141	6737	0.011190246296997884	None	0.0	0.011190246296997884
141	5653	0.011424052754759065	None	0.0	0.011424052754759065
141	7031	0.006621740820185579	None	0.1649451899559346	0.006621740820185579
141	6974	0.010881030571274482	None	0.0	0.010881030571274482
141	6925	0.011727674435016062	None	0.0	0.011727674435016062
141	6854	0.009282972922624137	None	0.0	0.009282972922624137
141	7104	-8.53476527758773e-13	None	0.6799802124455463	-8.53476527758773e-13
141	7123	2.7340977250547674e-06	None	0.0	2.7340977250547674e-06
141	7042	4.5320857055989277e-07	None	0.0	4.5320857055989277e-07
141	7146	0.0040385503115975725	None	0.0	0.0040385503115975725
141	6959	0.017632920018465493	None	0.0	0.017632920018465493
141	6901	0.011185952767341557	None	0.0	0.011185952767341557
141	6996	0.01137411118507836	None	0.0	0.01137411118507836
141	6860	0.01764496947428542	None	0.0	0.01764496947428542
141	6952	0.0003950223111472684	None	0.0	0.0003950223111472684
141	6399	0.011507729643574641	None	0.0	0.011507729643574641
141	7126	0.017444719152026215	None	0.0	0.017444719152026215
141	7037	0.01664724441509972	None	0.0	0.01664724441509972
141	7107	0.0172933351115847	None	0.0	0.0172933351115847
141	7032	-2.4926643848570255e-09	None	0.3767907480250973	-2.4926643848570255e-09
141	6954	0.009934323832046996	None	0.0	0.009934323832046996
141	6821	0.017451852371935684	None	0.0	0.017451852371935684
141	7109	-4.083763308359454e-05	None	0.0	-4.083763308359454e-05
141	6949	0.017426222054331333	None	0.0	0.017426222054331333
141	6962	0.011851744873159051	None	0.0	0.011851744873159051
141	6591	0.01129352629835087	None	0.0	0.01129352629835087
141	6715	-3.3409279448132125e-07	None	0.3571280417581303	-3.3409279448132125e-07
141	7121	6.28986558078996e-05	None	0.0	6.28986558078996e-05
141	6761	0.017645028097610958	None	0.0	0.017645028097610958
141	7133	-0.1	None	0.0	-0.1
141	6986	0.01678762895061133	None	0.0	0.01678762895061133
141	7122	-0.1	None	0.0	-0.1
141	6882	0.0013103429634747892	None	0.1649451899559346	0.0013103429634747892
141	6666	0.016965480668684765	None	0.0	0.016965480668684765
141	6195	0.011138494622884815	None	0.0	0.011138494622884815
141	6891	0.016771750724169376	None	0.0	0.016771750724169376
141	7140	1.0225493889419668e-05	None	0.38226539172498275	1.0225493889419668e-05
141	7125	0.0020227675482645843	None	0.0	0.0020227675482645843
141	6928	5.646147491348524e-06	None	0.0	5.646147491348524e-06
141	6838	0.01700662701258248	None	0.0	0.01700662701258248
141	5599	0.008834675849367042	None	0.0	0.008834675849367042
141	7000	0.011140144909420354	None	0.0	0.011140144909420354
141	6780	0.017238746747024466	None	0.0	0.017238746747024466
141	7064	0.005174783627846202	None	0.0	0.005174783627846202
141	7065	-0.0004467367992432839	None	0.0	-0.0004467367992432839
141	7138	-3.334179542047867e-07	None	0.14322527018600284	-3.334179542047867e-07
141	7141	-0.00011868450832821407	None	0.0	-0.00011868450832821407
141	6798	0.017465444227877974	None	0.0	0.017465444227877974
141	7117	0.0021500592282571412	None	0.0	0.0021500592282571412
141	7080	0.017190913355412372	None	0.0	0.017190913355412372
141	7044	0.01714028599305684	None	0.0	0.01714028599305684
141	6630	0.011335263867578002	None	0.0	0.011335263867578002
141	7131	0.01722308960156594	None	0.0	0.01722308960156594
141	6875	0.011243368712172925	None	0.0	0.011243368712172925
141	7120	0.0008016278370939127	None	0.0	0.0008016278370939127
141	7150	0.00021450317785854829	None	0.34836639209926207	0.00021450317785854829
141	7114	0.017219909183438003	None	0.0	0.017219909183438003
141	6877	0.011507306408200689	None	0.0	0.011507306408200689
141	7143	9.5465053970203e-06	None	0.08868686482693658	9.5465053970203e-06
141	6832	0.011604743863012	None	0.0	0.011604743863012
141	6921	5.7772978703531e-06	None	0.0	5.7772978703531e-06
141	7076	0.01089957892875489	None	0.0	0.01089957892875489
141	6815	0.011523805624630089	None	0.0	0.011523805624630089
141	7149	0.010860011966896213	None	0.0	0.010860011966896213
141	6264	0.011792236912217369	None	0.0	0.011792236912217369
141	7118	-3.800228028832925e-09	None	0.6991505236562049	-3.800228028832925e-09
141	7102	0.011777694116729555	None	0.0	0.011777694116729555
141	6775	0.011803616284048765	None	0.0	0.011803616284048765
141	7049	0.01176598738466443	None	0.0	0.01176598738466443
141	7047	2.708509945632074e-06	None	0.0	2.708509945632074e-06
141	7130	0.011533074486891153	None	0.0	0.011533074486891153
141	7147	0.0109025372799522	None	0.0	0.0109025372799522
141	7054	0.011215676675907902	None	0.0	0.011215676675907902
141	6858	0.0012593015058378703	None	0.0	0.0012593015058378703
141	6461	0.00672444652525807	None	0.0	0.00672444652525807
141	6831	1.5338469180773663e-06	None	0.0	1.5338469180773663e-06
141	7056	0.00021122005282160814	None	0.4625747861880911	0.00021122005282160814
141	6617	0.011371632524892915	None	0.0	0.011371632524892915
141	6658	0.011442562010810498	None	0.0	0.011442562010810498
141	7100	0.011938401605023064	None	0.0	0.011938401605023064
141	7051	0.0005343076907811322	None	0.0	0.0005343076907811322
141	6914	-8.766137790946717e-06	None	0.0	-8.766137790946717e-06
72	3680	1.546637618876243e-08	None	0.0	1.546637618876243e-08
72	3139	0.0009169594365146323	None	0.0	0.0009169594365146323
72	3678	-1.530169098860452e-07	None	0.36009768154570665	-1.530169098860452e-07
72	3582	0.0009667972529466207	None	0.0	0.0009667972529466207
72	3532	0.0011533696501771695	None	0.0	0.0011533696501771695
72	3624	0.0008963857241612248	None	0.0	0.0008963857241612248
72	3607	3.523936320153125e-06	None	0.5792123191918155	3.523936320153125e-06
72	3668	0.001404509546355025	None	0.0	0.001404509546355025
72	3608	0.0009180800361584766	None	0.0	0.0009180800361584766
72	3542	0.0022005552285669964	None	0.2664785743908661	0.0022005552285669964
72	3685	0.00023127855995992691	None	0.30392311015111695	0.00023127855995992691
72	3469	0.00018416280631789673	None	0.8398278768980433	0.00018416280631789673
72	3545	0.001554298114157808	None	0.06911464470608276	0.001554298114157808
72	3561	0.0010803936298166166	None	0.2342562646253366	0.0010803936298166166
72	3380	0.0016035251452328884	None	0.06911464470608276	0.0016035251452328884
72	3519	0.0017562274471559095	None	0.0	0.0017562274471559095
72	3439	0.0008873112304021656	None	0.0	0.0008873112304021656
72	3391	0.0007830749483554672	None	0.0	0.0007830749483554672
72	3379	0.000527850269230912	None	0.0	0.000527850269230912
72	3676	0.00015425083308190292	None	0.567902692305686	0.00015425083308190292
72	3536	0.0009246907419802517	None	0.0	0.0009246907419802517
72	3523	0.0009390351644417208	None	0.0	0.0009390351644417208
72	3293	0.003798632021831544	None	0.18364302410183558	0.003798632021831544
72	3563	9.824748520097271e-05	None	0.5098837432871891	9.824748520097271e-05
72	3406	0.0011946932323367667	None	0.0	0.0011946932323367667
72	3666	0.0016168415071965215	None	0.06911464470608276	0.0016168415071965215
72	3661	0.0004994797348077909	None	0.3437353323596649	0.0004994797348077909
72	3264	0.0024537476127878127	None	0.0	0.0024537476127878127
72	3681	0.0016216840850271524	None	0.06911464470608276	0.0016216840850271524
72	3583	6.868645556096269e-05	None	0.0	6.868645556096269e-05
72	2932	0.0006819106312012367	None	0.0	0.0006819106312012367
72	3494	0.000919665081204559	None	0.0	0.000919665081204559
72	3693	-2.7139216523283584e-06	None	0.45527083199884666	-2.7139216523283584e-06
72	3522	0.0008436862067171427	None	0.0	0.0008436862067171427
72	3375	0.001080784117917816	None	0.2342562646253366	0.001080784117917816
72	3651	-1.026787308993951e-05	None	0.057312076318958446	-1.026787308993951e-05
72	3635	3.1263691195874992e-06	None	0.0	3.1263691195874992e-06
72	3590	0.0010809915071402052	None	0.0	0.0010809915071402052
72	3407	0.00016654767763326974	None	0.0	0.00016654767763326974
72	3537	0.0012021796564865648	None	0.2342562646253366	0.0012021796564865648
72	3684	0.0007517711634415609	None	0.1985260407393971	0.0007517711634415609
72	3050	0.00032105924622310126	None	0.252003186499438	0.00032105924622310126
72	3449	0.0013781881390048554	None	0.17276073980829237	0.0013781881390048554
72	3642	0.0020483710353937797	None	0.3868987459272185	0.0020483710353937797
72	3496	0.001062026731350377	None	0.0	0.001062026731350377
72	3653	5.419277689268802e-07	None	0.0	5.419277689268802e-07
72	3383	0.00035012975260775283	None	0.0	0.00035012975260775283
72	3454	0.0005942553212890598	None	0.0	0.0005942553212890598
72	3687	0.0009275785116641366	None	0.0	0.0009275785116641366
72	3352	7.678440602981908e-05	None	0.5914415985084451	7.678440602981908e-05
72	3648	0.0008742692618687751	None	0.0	0.0008742692618687751
72	2973	0.0007609342808661994	None	0.3062068355713092	0.0007609342808661994
72	2948	0.002608545972613998	None	0.0	0.002608545972613998
72	3429	0.0005260243702888223	None	0.0	0.0005260243702888223
72	3622	-4.618917867303798e-09	None	0.5792123191918155	-4.618917867303798e-09
72	2783	0.0007185127317380193	None	0.0	0.0007185127317380193
72	2931	0.0016879617273450654	None	0.06911464470608276	0.0016879617273450654
72	3646	4.8900352258974045e-09	None	0.8935438699600041	4.8900352258974045e-09
72	3571	4.340005239697172e-05	None	0.2951232342408553	4.340005239697172e-05
72	3377	9.747901170807985e-06	None	0.4050026011854744	9.747901170807985e-06
72	3614	0.001015931817009689	None	0.1259775015043252	0.001015931817009689
72	3674	0.0015798894421348592	None	0.06911464470608276	0.0015798894421348592
72	3602	0.000198463883909814	None	0.0	0.000198463883909814
72	3218	0.0011859625699414075	None	0.0	0.0011859625699414075
72	3215	0.0003513451308806891	None	0.0	0.0003513451308806891
72	3578	0.0008927792071140733	None	0.0	0.0008927792071140733
72	3675	-0.1	None	0.08506899960548232	-0.1
72	3547	8.70383547232842e-05	None	0.5098837432871891	8.70383547232842e-05
72	2820	0.0006589342558159311	None	0.0	0.0006589342558159311
72	3688	-4.638081115306783e-11	None	0.5098837432871891	-4.638081115306783e-11
72	3656	-5.153187618210665e-07	None	0.2816392505525015	-5.153187618210665e-07
72	3477	0.0009611646623014923	None	0.0	0.0009611646623014923
72	3638	0.0011619156136227098	None	0.0	0.0011619156136227098
72	3625	5.178012294556391e-07	None	0.11643710474953861	5.178012294556391e-07
72	3673	2.038199627929932e-06	None	0.057312076318958446	2.038199627929932e-06
72	3579	0.0016347475946660573	None	0.06911464470608276	0.0016347475946660573
72	3466	0.004556245687623397	None	0.057312076318958446	0.004556245687623397
72	3699	-1.5226904491220141e-12	None	0.057312076318958446	-1.5226904491220141e-12
72	3307	0.00010232420261672597	None	0.3115553212110044	0.00010232420261672597
72	3659	1.6996368522466906e-06	None	0.057312076318958446	1.6996368522466906e-06
72	3283	0.000988601903599569	None	0.0	0.000988601903599569
72	3683	0.0003291674197028731	None	0.0	0.0003291674197028731
72	3630	0.0011648411950981054	None	0.0	0.0011648411950981054
72	3658	0.0009381143350985325	None	0.1259775015043252	0.0009381143350985325
72	3529	0.0013895815684801722	None	0.1259775015043252	0.0013895815684801722
72	3291	0.0005428418457249085	None	0.0	0.0005428418457249085
72	3694	2.7984860539049813e-08	None	0.2215391629434341	2.7984860539049813e-08
72	3592	8.775205381613672e-05	None	0.6674907479261998	8.775205381613672e-05
72	3255	0.0009158073714908306	None	0.0	0.0009158073714908306
72	3617	0.001064788429061021	None	0.2342562646253366	0.001064788429061021
72	3489	0.0017677703906468284	None	0.0	0.0017677703906468284
72	3363	1.4176044592176783e-05	None	0.13989493494440872	1.4176044592176783e-05
72	3154	0.002403384751015649	None	0.0	0.002403384751015649
72	3546	0.00030080655856002623	None	0.0	0.00030080655856002623
72	3627	2.275448458501624e-07	None	0.43810985902768645	2.275448458501624e-07
72	3585	0.003785831418802425	None	0.18364302410183558	0.003785831418802425
72	3297	0.0015643647062177786	None	0.4457090127576687	0.0015643647062177786
72	3664	-0.1	None	0.08506899960548232	-0.1
72	3366	0.0011514075058121286	None	0.0	0.0011514075058121286
72	3508	0.0017560749438357663	None	0.0	0.0017560749438357663
50	2326	None	None	0.4275102101230456	None
50	2598	-1.9721367469604128e-08	None	0.32249988603121815	-1.9721367469604128e-08
50	2169	None	None	0.29859620320232516	None
50	2485	None	None	0.36129834626229285	None
50	2579	-7.99024645974056e-06	None	0.4686196891690245	-7.99024645974056e-06
50	2584	1.3404912677034775e-05	None	0.38933246536836197	1.3404912677034775e-05
50	2560	-1.1304277935562606e-08	None	0.6324798317546515	-1.1304277935562606e-08
50	2554	0.0008120652999240328	None	0.28185303972158965	0.0008120652999240328
50	2576	-0.1	None	0.0	-0.1
50	2332	None	None	0.4195985014007798	None
50	2558	-6.4581718476764315e-09	None	0.4370815584746122	-6.4581718476764315e-09
50	2556	-0.1	None	0.37416289701849537	-0.1
50	2559	-1.7742869540810354e-07	None	0.28113709344640964	-1.7742869540810354e-07
50	2541	None	None	0.23184852827665664	None
50	2520	None	None	0.617346777193285	None
50	2568	None	None	0.2974758400909698	None
50	2281	None	None	0.4370815584746122	None
50	2592	1.2475844718501417e-05	None	0.34567390412768345	1.2475844718501417e-05
50	2566	-1.3475740396747823e-09	None	0.34428383096200693	-1.3475740396747823e-09
50	2374	None	None	0.4596417341732996	None
50	2359	None	None	0.4359017174347149	None
50	2137	None	None	0.351567614707814	None
50	2204	None	None	0.31913154587451087	None
50	2577	0.00019692374933044402	None	0.4566559632712365	0.00019692374933044402
50	2422	None	None	0.4436234061198447	None
50	2597	None	None	0.28326303709557393	None
50	2487	None	None	0.4957280037888506	None
50	2552	-0.1	None	0.0	-0.1
50	2469	None	None	0.3806978495666558	None
50	2508	None	None	0.3736158725012232	None
50	2338	None	None	0.3912993795012793	None
50	2453	None	None	0.38606188679745324	None
50	2600	-0.1	None	0.31913154587451087	-0.1
50	1714	None	None	0.5191418516422553	None
50	2581	-2.1699487181977924e-07	None	0.3866379591443327	-2.1699487181977924e-07
50	2356	None	None	0.3692628249494896	None
50	2544	None	None	0.0	None
50	2596	-0.1	None	0.0	-0.1
50	2463	None	None	0.42271881505847764	None
50	2345	None	None	0.3692628249494896	None
50	2287	None	None	0.4942195454918116	None
50	2049	None	None	0.34428383096200693	None
50	2587	None	None	0.21949885046984102	None
50	2557	8.641400899926985e-09	None	0.5399869041706491	8.641400899926985e-09
50	2403	None	None	0.33357799587989595	None
50	2594	-0.1	None	0.0	-0.1
50	2362	None	None	0.3630937782136921	None
50	2491	None	None	0.34702321361019905	None
50	2595	5.096087787150589e-08	None	0.3765160206700696	5.096087787150589e-08
50	2589	-0.1	None	0.0	-0.1
50	2238	None	None	0.3765160206700696	None
50	2457	None	None	0.2438396822210406	None
50	2352	None	None	0.36000948472168864	None
50	2582	-0.1	None	0.0	-0.1
50	2546	None	None	0.35475292871637204	None
50	2580	7.194063081543299e-05	None	0.4310984568178979	7.194063081543299e-05
50	2243	None	None	0.47352193611146076	None
50	2364	None	None	0.43861008240603894	None
50	2561	0.00010890201504052324	None	0.34567390412768345	0.00010890201504052324
50	2563	-0.1	None	0.0	-0.1
50	2418	None	None	0.3744038995302419	None
50	2575	-0.0001441345628626053	None	0.34567390412768345	-0.0001441345628626053
50	1928	None	None	0.34428383096200693	None
50	2564	1.3164346658007477e-05	None	0.23740576283764972	1.3164346658007477e-05
50	1776	None	None	0.3254855609166355	None
50	2440	None	None	0.3866379591443327	None
50	2555	2.0205163430836354e-08	None	0.3736158725012232	2.0205163430836354e-08
50	2249	None	None	0.5688582356785578	None
50	2588	None	None	0.33112167649597873	None
50	2421	None	None	0.3667500950159697	None
50	2522	None	None	0.481848531997824	None
50	2599	None	None	0.3453307028813984	None
50	2145	None	None	0.38933246536836197	None
50	2513	None	None	0.0	None
50	2551	-7.060630949987648e-08	None	0.35183998354171686	-7.060630949987648e-08
50	2427	None	None	0.48546285576638704	None
50	2574	-0.1	None	0.35811461510826165	-0.1
50	2159	None	None	0.28113709344640964	None
50	2565	-0.1	None	0.4591422630745847	-0.1
50	2380	None	None	0.31913154587451087	None
50	2530	None	None	0.3765160206700696	None
50	2143	None	None	0.529040375762319	None
50	2142	None	None	0.4241361017705419	None
50	2253	None	None	0.35559464110233907	None
50	2466	None	None	0.26851249572094527	None
50	2567	None	None	0.4166574482234634	None
50	2527	None	None	0.4193249294987601	None
50	2586	-1.5284393670785464e-09	None	0.3977575969514569	-1.5284393670785464e-09
50	2549	None	None	0.47863128021526047	None
50	2539	None	None	0.3254855609166355	None
50	2269	None	None	0.5688582356785578	None
50	2591	-6.450760224698162e-09	None	0.246401118737351	-6.450760224698162e-09
50	2573	3.1122254099208135e-06	None	0.3535707414520278	3.1122254099208135e-06
50	2537	None	None	0.3890249431550751	None
50	2186	None	None	0.34428383096200693	None
50	2590	-1.5179925289646569e-09	None	0.3115639948920131	-1.5179925289646569e-09
50	2387	None	None	0.28113709344640964	None
50	2562	None	None	0.37192386898349605	None
50	2572	-0.1	None	0.31913154587451087	-0.1
50	2583	-0.1	None	0.0	-0.1
74	3734	-4.5850265442418735e-06	None	0.0	-4.5850265442418735e-06
74	3680	1.546637618876243e-08	None	0.0	1.546637618876243e-08
74	3139	0.0009169594365146323	None	0.0	0.0009169594365146323
74	3582	0.0009667972529466207	None	0.0	0.0009667972529466207
74	3717	1.3326444265377433e-06	None	0.0	1.3326444265377433e-06
74	3532	0.0011533696501771695	None	0.0	0.0011533696501771695
74	3624	0.0008963857241612248	None	0.0	0.0008963857241612248
74	3765	-0.1	None	0.7633586879636656	-0.1
74	3668	0.001404509546355025	None	0.0	0.001404509546355025
74	3761	0.0005282997228287452	None	0.1313671588505073	0.0005282997228287452
74	3608	0.0009180800361584766	None	0.0	0.0009180800361584766
74	3542	0.0022005552285669964	None	0.2675273470450652	0.0022005552285669964
74	3685	0.00023127855995992691	None	0.33268778465243204	0.00023127855995992691
74	3726	0.001063573201672102	None	0.0	0.001063573201672102
74	3469	0.00018416280631789673	None	0.8038762432096082	0.00018416280631789673
74	3545	0.001554298114157808	None	0.0	0.001554298114157808
74	3767	0.0010297578082044678	None	0.0	0.0010297578082044678
74	3561	0.0010803936298166166	None	0.1848518702134168	0.0010803936298166166
74	3380	0.0016035251452328884	None	0.0	0.0016035251452328884
74	3743	0.0016637832067547442	None	0.0	0.0016637832067547442
74	3439	0.0008873112304021656	None	0.0	0.0008873112304021656
74	3391	0.0007830749483554672	None	0.0	0.0007830749483554672
74	3379	0.000527850269230912	None	0.0	0.000527850269230912
74	3676	0.00015425083308190292	None	0.5769152169900098	0.00015425083308190292
74	3536	0.0009246907419802517	None	0.0	0.0009246907419802517
74	3293	0.003798632021831544	None	0.15743902326486517	0.003798632021831544
74	3563	9.824748520097271e-05	None	0.37514655391031254	9.824748520097271e-05
74	3406	0.0011946932323367667	None	0.0	0.0011946932323367667
74	3666	0.0016168415071965215	None	0.0	0.0016168415071965215
74	3264	0.0024537476127878127	None	0.0	0.0024537476127878127
74	3681	0.0016216840850271524	None	0.0	0.0016216840850271524
74	3583	6.868645556096269e-05	None	0.0	6.868645556096269e-05
74	2932	0.0006819106312012367	None	0.0	0.0006819106312012367
74	3746	2.6033735425787373e-05	None	0.0	2.6033735425787373e-05
74	3714	5.1322629398578185e-05	None	0.37514655391031254	5.1322629398578185e-05
74	3522	0.0008436862067171427	None	0.0	0.0008436862067171427
74	3754	0.0006196956477911868	None	0.1333333333333334	0.0006196956477911868
74	3537	0.0012021796564865648	None	0.1848518702134168	0.0012021796564865648
74	3752	0.00024082493198867848	None	0.15718302090019062	0.00024082493198867848
74	3449	0.0013781881390048554	None	0.16837217357543915	0.0013781881390048554
74	3756	-4.7651218051388773e-07	None	0.3621972320652258	-4.7651218051388773e-07
74	3758	0.0004504195502751944	None	0.1517368164831543	0.0004504195502751944
74	3454	0.0005942553212890598	None	0.0	0.0005942553212890598
74	3687	0.0009275785116641366	None	0.0	0.0009275785116641366
74	3352	7.678440602981908e-05	None	0.5827000636970102	7.678440602981908e-05
74	3792	0.001627322146364557	None	0.0	0.001627322146364557
74	2948	0.002608545972613998	None	0.0	0.002608545972613998
74	3429	0.0005260243702888223	None	0.0	0.0005260243702888223
74	3706	0.0006403581935376428	None	0.0	0.0006403581935376428
74	2783	0.0007185127317380193	None	0.0	0.0007185127317380193
74	3646	4.8900352258974045e-09	None	0.9745884076080703	4.8900352258974045e-09
74	3796	-0.1	None	0.9469568217548201	-0.1
74	3614	0.001015931817009689	None	0.1313671588505073	0.001015931817009689
74	3750	8.666138602980621e-07	None	0.13393722569525465	8.666138602980621e-07
74	3674	0.0015798894421348592	None	0.0	0.0015798894421348592
74	3702	0.00016365341217264818	None	0.0	0.00016365341217264818
74	3771	0.00016410574301833894	None	0.3870911627460286	0.00016410574301833894
74	3602	0.000198463883909814	None	0.0	0.000198463883909814
74	3218	0.0011859625699414075	None	0.0	0.0011859625699414075
74	3578	0.0008927792071140733	None	0.0	0.0008927792071140733
74	3795	0.00164704478459606	None	0.0	0.00164704478459606
74	3793	0.00019257078723520742	None	0.0	0.00019257078723520742
74	2820	0.0006589342558159311	None	0.0	0.0006589342558159311
74	3785	0.0009295106485538377	None	0.0	0.0009295106485538377
74	3688	-4.638081115306783e-11	None	0.37514655391031254	-4.638081115306783e-11
74	3740	0.00019887481177398054	None	0.43220759361507727	0.00019887481177398054
74	3656	-5.153187618210665e-07	None	0.37528314360410187	-5.153187618210665e-07
74	3738	0.0010799489774748464	None	0.1848518702134168	0.0010799489774748464
74	3477	0.0009611646623014923	None	0.0	0.0009611646623014923
74	3638	0.0011619156136227098	None	0.0	0.0011619156136227098
74	3625	5.178012294556391e-07	None	0.12257783132962716	5.178012294556391e-07
74	3780	-0.1	None	0.21558780512947387	-0.1
74	3579	0.0016347475946660573	None	0.0	0.0016347475946660573
74	3778	0.001046246238575706	None	0.42882959407985355	0.001046246238575706
74	3466	0.004556245687623397	None	0.10766869389633157	0.004556245687623397
74	3745	0.003844957957098903	None	0.15743902326486517	0.003844957957098903
74	3683	0.0003291674197028731	None	0.0	0.0003291674197028731
74	3630	0.0011648411950981054	None	0.0	0.0011648411950981054
74	3658	0.0009381143350985325	None	0.1313671588505073	0.0009381143350985325
74	3529	0.0013895815684801722	None	0.1313671588505073	0.0013895815684801722
74	3291	0.0005428418457249085	None	0.0	0.0005428418457249085
74	3791	0.0005902457109357506	None	0.0	0.0005902457109357506
74	3777	0.0006816987088996733	None	0.0	0.0006816987088996733
74	3794	0.000527402469141056	None	0.0	0.000527402469141056
74	3694	2.7984860539049813e-08	None	0.2116987145627806	2.7984860539049813e-08
74	3592	8.775205381613672e-05	None	0.7056676170784353	8.775205381613672e-05
74	3255	0.0009158073714908306	None	0.0	0.0009158073714908306
74	3617	0.001064788429061021	None	0.1848518702134168	0.001064788429061021
74	3775	0.0013343519467624103	None	0.0	0.0013343519467624103
74	3489	0.0017677703906468284	None	0.0	0.0017677703906468284
74	3759	0.0003162165189027314	None	0.2912355296392917	0.0003162165189027314
74	3797	4.927082405226816e-05	None	0.2264279535334301	4.927082405226816e-05
74	3546	0.00030080655856002623	None	0.0	0.00030080655856002623
74	3789	-1.328498821182075e-07	None	0.0	-1.328498821182075e-07
74	3585	0.003785831418802425	None	0.15743902326486517	0.003785831418802425
74	3713	0.0009254906465618624	None	0.0	0.0009254906465618624
74	3297	0.0015643647062177786	None	0.42882959407985355	0.0015643647062177786
74	3366	0.0011514075058121286	None	0.0	0.0011514075058121286
74	3712	-1.006496105796531e-07	None	0.0	-1.006496105796531e-07
74	3508	0.0017560749438357663	None	0.0	0.0017560749438357663
60	3065	-7.163047758523822e-10	None	0.5480988253906789	-7.163047758523822e-10
60	2962	0.00010585329581202226	None	0.10071323515474628	0.00010585329581202226
60	3097	0.00018946527821664375	None	0.4919304306934267	0.00018946527821664375
60	2882	0.00029937776572950864	None	0.164137896005416	0.00029937776572950864
60	2675	0.00012227680793009223	None	0.0	0.00012227680793009223
60	3094	3.3709404951471856e-05	None	0.0	3.3709404951471856e-05
60	2986	0.0004563638585743178	None	0.0	0.0004563638585743178
60	2677	4.2143475716277495e-08	None	0.3819855809388016	4.2143475716277495e-08
60	2969	2.2169479134947235e-06	None	0.12795731494633522	2.2169479134947235e-06
60	2970	0.002496784479030142	None	0.0	0.002496784479030142
60	2917	1.2560946690915266e-08	None	0.1382085918466339	1.2560946690915266e-08
60	2991	7.202434155308662e-07	None	0.5441321163183732	7.202434155308662e-07
60	2978	-4.401687302919353e-09	None	0.37114243547435277	-4.401687302919353e-09
60	3069	-0.1	None	0.0763897344920232	-0.1
60	3080	0.0025374083518230088	None	0.0	0.0025374083518230088
60	2887	-1.8065208909421874e-09	None	0.2509188039364825	-1.8065208909421874e-09
60	3029	0.0016731516879859487	None	0.16192164497209408	0.0016731516879859487
60	2577	0.00019692374933044402	None	0.21172718581204295	0.00019692374933044402
60	2922	0.0009757119005738129	None	0.0	0.0009757119005738129
60	2898	7.443469026236349e-06	None	0.0	7.443469026236349e-06
60	2999	6.45119281869758e-07	None	0.40910760711044725	6.45119281869758e-07
60	3074	0.0008827820239466174	None	0.0	0.0008827820239466174
60	2858	0.0002672946552764134	None	0.4919304306934267	0.0002672946552764134
60	3086	1.1063784004010344e-05	None	0.0	1.1063784004010344e-05
60	3078	0.0002601268958047173	None	0.18846296125707274	0.0002601268958047173
60	2947	6.7113438348748715e-06	None	0.0	6.7113438348748715e-06
60	2932	0.0006819106312012367	None	0.0	0.0006819106312012367
60	2687	-1.16233272409278e-07	None	0.1884564117202467	-1.16233272409278e-07
60	3057	-5.305866239489684e-10	None	0.8662389454342211	-5.305866239489684e-10
60	2653	6.089960267681235e-07	None	0.40910760711044725	6.089960267681235e-07
60	2881	5.776860065355488e-07	None	0.12898869350184058	5.776860065355488e-07
60	2727	6.129415500271464e-06	None	0.35074617530145435	6.129415500271464e-06
60	2952	1.9207358910377957e-05	None	0.43068881514994584	1.9207358910377957e-05
60	2909	7.761819618486875e-05	None	0.30638241783188985	7.761819618486875e-05
60	3032	2.5347459248332963e-08	None	0.3819855809388016	2.5347459248332963e-08
60	3089	-4.468262647225389e-06	None	0.0	-4.468262647225389e-06
60	2837	9.923793447947363e-06	None	0.26707134709898417	9.923793447947363e-06
60	3072	0.0011651011640085105	None	0.0	0.0011651011640085105
60	2636	0.00032589753995002736	None	0.21172718581204295	0.00032589753995002736
60	3050	0.00032105924622310126	None	0.164137896005416	0.00032105924622310126
60	2993	0.0014289814362069123	None	0.1382085918466339	0.0014289814362069123
60	2864	5.503917437787637e-05	None	0.44518744356905166	5.503917437787637e-05
60	2918	-3.7813760622599754e-05	None	0.12898869350184058	-3.7813760622599754e-05
60	2903	-1.4840546939100402e-13	None	0.0	-1.4840546939100402e-13
60	2655	4.225228693988647e-06	None	0.36475929149015246	4.225228693988647e-06
60	3056	0.0013924907643439015	None	0.12795731494633522	0.0013924907643439015
60	3083	-2.1236945926981105e-07	None	0.36475929149015246	-2.1236945926981105e-07
60	2938	1.0195339550961312e-06	None	0.6357113043641499	1.0195339550961312e-06
60	3019	5.855038001653705e-07	None	0.355033015476461	5.855038001653705e-07
60	2973	0.0007609342808661994	None	0.193603852894199	0.0007609342808661994
60	2948	0.002608545972613998	None	0.0	0.002608545972613998
60	2961	1.536623458710289e-05	None	0.16016630200143217	1.536623458710289e-05
60	2989	3.774514904154612e-08	None	0.10071323515474628	3.774514904154612e-08
60	2783	0.0007185127317380193	None	0.0	0.0007185127317380193
60	3061	0.00020871208775963192	None	0.125531354184009	0.00020871208775963192
60	3003	0.0006030521316510149	None	0.0	0.0006030521316510149
60	2931	0.0016879617273450654	None	0.16192164497209408	0.0016879617273450654
60	2642	0.00028385936313661466	None	0.28241606777960737	0.00028385936313661466
60	2736	-8.296585319053363e-08	None	0.0	-8.296585319053363e-08
60	3077	4.184155816207858e-05	None	0.30638241783188985	4.184155816207858e-05
60	2711	1.6031544328987764e-05	None	0.0	1.6031544328987764e-05
60	3027	-0.1	None	0.0763897344920232	-0.1
60	3079	0.00021054397810491915	None	0.28241606777960737	0.00021054397810491915
60	2561	0.00010890201504052324	None	0.0	0.00010890201504052324
60	3095	0.00017472061989651846	None	0.4919304306934267	0.00017472061989651846
60	2994	3.959759691576333e-05	None	0.7367289351187479	3.959759691576333e-05
60	2674	2.1524870685628105e-07	None	0.12898869350184058	2.1524870685628105e-07
60	3038	1.2011940044759672e-08	None	0.1382085918466339	1.2011940044759672e-08
60	2820	0.0006589342558159311	None	0.0	0.0006589342558159311
60	2936	0.0007844355879651537	None	0.0	0.0007844355879651537
60	3055	-4.965795962736387e-08	None	0.12795731494633522	-4.965795962736387e-08
60	2904	0.0002879984244492918	None	0.0	0.0002879984244492918
60	3037	0.0026133083803804706	None	0.0	0.0026133083803804706
60	2816	2.90468931078931e-07	None	0.23453427184289635	2.90468931078931e-07
60	3016	1.6711540844249618e-05	None	0.3372008035109634	1.6711540844249618e-05
60	3098	0.00014108358232840898	None	0.0	0.00014108358232840898
60	2891	1.6248572051686395e-08	None	0.24756759440517007	1.6248572051686395e-08
60	2829	0.00011532700643961676	None	0.0	0.00011532700643961676
60	3090	4.632918138509523e-05	None	0.193603852894199	4.632918138509523e-05
60	3099	-0.1	None	0.0763897344920232	-0.1
60	3023	1.252843909228758e-05	None	0.16016630200143217	1.252843909228758e-05
60	3062	-4.409810436014125e-06	None	0.0	-4.409810436014125e-06
60	3085	-9.021822695425989e-07	None	0.125531354184009	-9.021822695425989e-07
60	3051	4.567211129746067e-05	None	0.21361165907170587	4.567211129746067e-05
60	2941	4.433354037590256e-05	None	0.312914130750885	4.433354037590256e-05
60	2963	0.000651353133143296	None	0.21172718581204295	0.000651353133143296
60	2992	-5.093383986201996e-08	None	0.2509188039364825	-5.093383986201996e-08
60	2743	-8.671714050524046e-11	None	0.8662389454342211	-8.671714050524046e-11
60	3033	1.4632461150514523e-09	None	0.0	1.4632461150514523e-09
60	2956	8.981962093470671e-06	None	0.18287415402188617	8.981962093470671e-06
60	2885	0.0004307961645086803	None	0.28241606777960737	0.0004307961645086803
60	2981	5.343073878800188e-05	None	0.24980595524354374	5.343073878800188e-05
60	2815	2.518137560801199e-06	None	0.6365076569186419	2.518137560801199e-06
60	2760	9.161485375633272e-06	None	0.35074617530145435	9.161485375633272e-06
60	3073	-2.2611714474946934e-07	None	0.24980595524354374	-2.2611714474946934e-07
60	2935	1.5734157004513678e-05	None	0.0	1.5734157004513678e-05
60	2848	0.0009056972682112748	None	0.0	0.0009056972682112748
60	2823	1.852550372487132e-08	None	0.6778532216594602	1.852550372487132e-08
60	2796	3.3552065669097873e-08	None	0.40759790298657494	3.3552065669097873e-08
60	2974	1.1760186133112392e-06	None	0.0	1.1760186133112392e-06
109	5548	-4.199997752786506e-13	None	1.1153063023142324	-4.199997752786506e-13
109	5469	0.0018286570450312043	None	0.0	0.0018286570450312043
109	5136	0.0035857637950265646	None	0.08793648607155846	0.0035857637950265646
109	5039	0.003394184338710229	None	0.0	0.003394184338710229
109	5515	0.001820464391960036	None	0.13749208835034382	0.001820464391960036
109	5292	0.01171435535457083	None	0.0	0.01171435535457083
109	5506	0.00561774508884607	None	0.09499253683462489	0.00561774508884607
109	5260	0.011523805624666254	None	0.0	0.011523805624666254
109	5479	0.017135686201234283	None	0.09499253683462489	0.017135686201234283
109	5018	0.005340817343242201	None	0.04743965570963449	0.005340817343242201
109	5382	0.011330630720824363	None	0.0	0.011330630720824363
109	5181	-2.915635206779244e-07	None	0.19514819441375703	-2.915635206779244e-07
109	5169	0.006063764909198727	None	0.0	0.006063764909198727
109	5545	0.005380489486136321	None	0.0	0.005380489486136321
109	5539	0.009002523368540858	None	0.0	0.009002523368540858
109	5487	8.530571251635631e-07	None	1.0359369238021026	8.530571251635631e-07
109	5299	0.007299454193956737	None	0.0	0.007299454193956737
109	5526	-0.1	None	0.0	-0.1
109	4466	0.0031619917900756974	None	0.31992624510232437	0.0031619917900756974
109	5398	0.0012137398110840403	None	0.1348780442330925	0.0012137398110840403
109	5529	0.005629799435891682	None	0.0	0.005629799435891682
109	5352	0.011457953732864583	None	0.0	0.011457953732864583
109	5501	0.007105135115835225	None	0.0	0.007105135115835225
109	5547	0.006037761796980837	None	0.0	0.006037761796980837
109	5344	0.00650385532047438	None	0.0	0.00650385532047438
109	5411	0.011256478068325885	None	0.0	0.011256478068325885
109	5522	0.006776705762914565	None	0.0	0.006776705762914565
109	5262	0.0070569536745139355	None	0.09499253683462489	0.0070569536745139355
109	5409	0.006587469530016177	None	0.0	0.006587469530016177
109	5474	0.002337756646518261	None	0.0	0.002337756646518261
109	5540	-0.1	None	0.0	-0.1
109	5503	-1.62340138127564e-08	None	0.7289007530398393	-1.62340138127564e-08
109	5378	0.003179326857237926	None	0.0	0.003179326857237926
109	5535	0.011757352969774844	None	0.0	0.011757352969774844
109	5493	0.006646024096371606	None	0.09499253683462489	0.006646024096371606
109	5129	0.01149945424474758	None	0.0	0.01149945424474758
109	5502	0.006368134887009293	None	0.0	0.006368134887009293
109	5533	-7.823617989735838e-09	None	0.0	-7.823617989735838e-09
109	5350	0.0016535545819200163	None	0.0	0.0016535545819200163
109	5507	0.0007969557283619314	None	0.0	0.0007969557283619314
109	5381	0.006732318188661552	None	0.0	0.006732318188661552
109	5353	0.005295981039442524	None	0.0	0.005295981039442524
109	5222	0.005175337361878006	None	0.0	0.005175337361878006
109	5308	0.006920030809074847	None	0.0	0.006920030809074847
109	5267	0.0008105206796266733	None	0.0	0.0008105206796266733
109	5445	-1.5594476473098128e-07	None	0.19514819441375703	-1.5594476473098128e-07
109	4777	0.006479548197310974	None	0.0	0.006479548197310974
109	5278	0.0069661991395823285	None	0.0	0.0069661991395823285
109	5415	0.005452306105840154	None	0.0	0.005452306105840154
109	5346	0.0005844171469876024	None	0.20185622694327493	0.0005844171469876024
109	5337	0.0056613769346599025	None	0.0	0.0056613769346599025
109	5402	0.006266376736123614	None	0.0	0.006266376736123614
109	5369	0.011257127292008192	None	0.0	0.011257127292008192
109	5488	0.005562105980304842	None	0.0	0.005562105980304842
109	5238	0.0054512818995537	None	0.04743965570963449	0.0054512818995537
109	5518	0.00642086529048256	None	0.09499253683462489	0.00642086529048256
109	5028	0.00402618137603527	None	0.08793648607155846	0.00402618137603527
109	5301	0.01109371202119431	None	0.0	0.01109371202119431
109	5544	0.005536846713093402	None	0.0	0.005536846713093402
109	4638	0.005672250124779344	None	0.0	0.005672250124779344
109	5287	0.005999673261400195	None	0.0	0.005999673261400195
109	5437	0.0002410896517094199	None	0.0	0.0002410896517094199
109	5332	0.005429312109956944	None	0.04743965570963449	0.005429312109956944
109	5511	-0.1	None	0.0	-0.1
109	5305	0.011777694116866359	None	0.0	0.011777694116866359
109	5421	0.005853307494595869	None	0.0	0.005853307494595869
109	5395	0.005982648956396896	None	0.09499253683462489	0.005982648956396896
109	5541	0.005664274152629346	None	0.0	0.005664274152629346
109	5477	0.005840685743328076	None	0.0	0.005840685743328076
109	4718	0.006975433792594218	None	0.0	0.006975433792594218
109	5389	0.006606456884178653	None	0.0	0.006606456884178653
109	5499	-0.1	None	0.7377918524435024	-0.1
109	5006	0.006981598394612005	None	0.0	0.006981598394612005
109	4820	0.005143622293773668	None	0.0	0.005143622293773668
109	5119	0.007244013486994015	None	0.0	0.007244013486994015
109	5497	0.004985621213534703	None	0.04743965570963449	0.004985621213534703
109	5154	0.0053499138225307314	None	0.0	0.0053499138225307314
109	5423	0.0036637862838086598	None	0.0	0.0036637862838086598
109	5360	-5.653929908565729e-06	None	0.519487412801382	-5.653929908565729e-06
109	5325	0.006477358618914143	None	0.0	0.006477358618914143
109	5537	0.0036033036699445777	None	0.0	0.0036033036699445777
109	5456	0.006609136892520788	None	0.0	0.006609136892520788
109	5459	0.000291285701511181	None	0.6977620988199114	0.000291285701511181
109	4918	0.004952469182651679	None	0.0	0.004952469182651679
109	5306	0.01115143870299932	None	0.0	0.01115143870299932
109	5385	0.006282022439629635	None	0.0	0.006282022439629635
109	5536	0.006034999590453211	None	0.0	0.006034999590453211
109	4821	0.005226011606853561	None	0.0	0.005226011606853561
109	5217	0.005647718832433496	None	0.0	0.005647718832433496
109	5538	0.0015748417523185792	None	0.0	0.0015748417523185792
109	4658	0.006790139936553436	None	0.0	0.006790139936553436
109	5375	1.0969000905431249e-08	None	1.0359369238021026	1.0969000905431249e-08
109	5492	0.0001494791999025604	None	0.08793648607155846	0.0001494791999025604
109	5481	0.00041563979350500377	None	0.0	0.00041563979350500377
109	5532	1.2692008824096049e-05	None	0.08793648607155846	1.2692008824096049e-05
109	5528	5.717323919434415e-06	None	0.0	5.717323919434415e-06
109	5284	6.413248049854186e-05	None	0.7535362238856275	6.413248049854186e-05
109	4832	0.0053138730096816585	None	0.0	0.0053138730096816585
109	5473	-3.343533720146771e-05	None	0.0	-3.343533720146771e-05
109	4922	0.005795834917706509	None	0.0	0.005795834917706509
110	5548	-4.199997752786506e-13	None	1.1216180537633824	-4.199997752786506e-13
110	5568	0.004283830004894049	None	0.08199180367129295	0.004283830004894049
110	5515	0.001820464391960036	None	0.16178549205569576	0.001820464391960036
110	5292	0.01171435535457083	None	0.0	0.01171435535457083
110	5506	0.00561774508884607	None	0.180100024291408	0.00561774508884607
110	5260	0.011523805624666254	None	0.0	0.011523805624666254
110	5479	0.017135686201234283	None	0.180100024291408	0.017135686201234283
110	5582	1.5782622349592293e-09	None	0.0	1.5782622349592293e-09
110	5018	0.005340817343242201	None	0.08199180367129295	0.005340817343242201
110	5382	0.011330630720824363	None	0.0	0.011330630720824363
110	5558	0.005323088324009236	None	0.0	0.005323088324009236
110	5181	-2.915635206779244e-07	None	0.18364775949415124	-2.915635206779244e-07
110	5169	0.006063764909198727	None	0.0	0.006063764909198727
110	5579	0.005666199586926293	None	0.0	0.005666199586926293
110	5545	0.005380489486136321	None	0.0	0.005380489486136321
110	5539	0.009002523368540858	None	0.0	0.009002523368540858
110	5571	-3.101601286157412e-07	None	0.0	-3.101601286157412e-07
110	5299	0.007299454193956737	None	0.0	0.007299454193956737
110	5566	9.108471640061283e-06	None	0.0	9.108471640061283e-06
110	4466	0.0031619917900756974	None	0.36223316884690526	0.0031619917900756974
110	5398	0.0012137398110840403	None	0.14088101098642475	0.0012137398110840403
110	5529	0.005629799435891682	None	0.0	0.005629799435891682
110	5352	0.011457953732864583	None	0.0	0.011457953732864583
110	5501	0.007105135115835225	None	0.0	0.007105135115835225
110	5547	0.006037761796980837	None	0.0	0.006037761796980837
110	5584	8.162408489852962e-05	None	0.0	8.162408489852962e-05
110	5344	0.00650385532047438	None	0.0	0.00650385532047438
110	5411	0.011256478068325885	None	0.0	0.011256478068325885
110	5522	0.006776705762914565	None	0.0	0.006776705762914565
110	5578	7.4460595971853e-05	None	0.0	7.4460595971853e-05
110	5262	0.0070569536745139355	None	0.180100024291408	0.0070569536745139355
110	5409	0.006587469530016177	None	0.0	0.006587469530016177
110	5474	0.002337756646518261	None	0.0	0.002337756646518261
110	5552	0.004188510003486043	None	0.08199180367129295	0.004188510003486043
110	5378	0.003179326857237926	None	0.0	0.003179326857237926
110	5600	2.7047271678325153e-06	None	0.0	2.7047271678325153e-06
110	5535	0.011757352969774844	None	0.0	0.011757352969774844
110	5493	0.006646024096371606	None	0.180100024291408	0.006646024096371606
110	5129	0.01149945424474758	None	0.0	0.01149945424474758
110	5573	9.979381644021848e-09	None	0.8376660725046385	9.979381644021848e-09
110	5551	0.0037472372528340016	None	0.0	0.0037472372528340016
110	5502	0.006368134887009293	None	0.0	0.006368134887009293
110	5577	0.0004632621355032068	None	0.3850005951876536	0.0004632621355032068
110	5507	0.0007969557283619314	None	0.0	0.0007969557283619314
110	5555	-1.4172327334548084e-06	None	0.39506445710358257	-1.4172327334548084e-06
110	5572	None	None	0.408380690922346	None
110	5381	0.006732318188661552	None	0.0	0.006732318188661552
110	5353	0.005295981039442524	None	0.0	0.005295981039442524
110	5308	0.006920030809074847	None	0.0	0.006920030809074847
110	5592	0.01154430928692788	None	0.0	0.01154430928692788
110	5267	0.0008105206796266733	None	0.0	0.0008105206796266733
110	4777	0.006479548197310974	None	0.0	0.006479548197310974
110	5278	0.0069661991395823285	None	0.0	0.0069661991395823285
110	5415	0.005452306105840154	None	0.0	0.005452306105840154
110	5598	0.004581102564016756	None	0.0	0.004581102564016756
110	5346	0.0005844171469876024	None	0.22013377546006013	0.0005844171469876024
110	5337	0.0056613769346599025	None	0.0	0.0056613769346599025
110	5402	0.006266376736123614	None	0.0	0.006266376736123614
110	5369	0.011257127292008192	None	0.0	0.011257127292008192
110	5488	0.005562105980304842	None	0.0	0.005562105980304842
110	5238	0.0054512818995537	None	0.08199180367129295	0.0054512818995537
110	5599	0.008834675849367042	None	0.0	0.008834675849367042
110	5563	0.003502602434366527	None	0.0	0.003502602434366527
110	5518	0.00642086529048256	None	0.180100024291408	0.00642086529048256
110	5028	0.00402618137603527	None	0.08868686482693658	0.00402618137603527
110	5301	0.01109371202119431	None	0.0	0.01109371202119431
110	5544	0.005536846713093402	None	0.0	0.005536846713093402
110	5554	0.0026064207483741148	None	0.0	0.0026064207483741148
110	4638	0.005672250124779344	None	0.0	0.005672250124779344
110	5437	0.0002410896517094199	None	0.0	0.0002410896517094199
110	5305	0.011777694116866359	None	0.0	0.011777694116866359
110	5395	0.005982648956396896	None	0.180100024291408	0.005982648956396896
110	5541	0.005664274152629346	None	0.0	0.005664274152629346
110	5570	0.006049956836993721	None	0.0	0.006049956836993721
110	4718	0.006975433792594218	None	0.0	0.006975433792594218
110	5389	0.006606456884178653	None	0.0	0.006606456884178653
110	5553	0.005596754019685425	None	0.0	0.005596754019685425
110	5499	-0.1	None	0.6410793712851575	-0.1
110	5006	0.006981598394612005	None	0.0	0.006981598394612005
110	4820	0.005143622293773668	None	0.0	0.005143622293773668
110	5119	0.007244013486994015	None	0.0	0.007244013486994015
110	5497	0.004985621213534703	None	0.08199180367129295	0.004985621213534703
110	5154	0.0053499138225307314	None	0.0	0.0053499138225307314
110	5423	0.0036637862838086598	None	0.0	0.0036637862838086598
110	5325	0.006477358618914143	None	0.0	0.006477358618914143
110	5456	0.006609136892520788	None	0.0	0.006609136892520788
110	5459	0.000291285701511181	None	0.7042862071848249	0.000291285701511181
110	5306	0.01115143870299932	None	0.0	0.01115143870299932
110	5574	1.2488509556866107e-06	None	0.46200209742357756	1.2488509556866107e-06
110	5536	0.006034999590453211	None	0.0	0.006034999590453211
110	4821	0.005226011606853561	None	0.0	0.005226011606853561
110	5217	0.005647718832433496	None	0.0	0.005647718832433496
110	5538	0.0015748417523185792	None	0.0	0.0015748417523185792
110	4658	0.006790139936553436	None	0.0	0.006790139936553436
110	5587	0.006975326423074003	None	0.0	0.006975326423074003
110	5492	0.0001494791999025604	None	0.08868686482693658	0.0001494791999025604
110	5481	0.00041563979350500377	None	0.0	0.00041563979350500377
110	4832	0.0053138730096816585	None	0.0	0.0053138730096816585
110	5589	-1.6881289256988016e-07	None	0.3900889746302689	-1.6881289256988016e-07
110	4922	0.005795834917706509	None	0.0	0.005795834917706509
76	3877	-4.550969696676073e-10	None	0.9265728939848907	-4.550969696676073e-10
76	3870	-4.995727072623802e-09	None	0.4697004127334884	-4.995727072623802e-09
76	3139	0.0009169594365146323	None	0.0	0.0009169594365146323
76	3885	0.0035217945956994238	None	0.13713520840264817	0.0035217945956994238
76	3582	0.0009667972529466207	None	0.0	0.0009667972529466207
76	3808	1.814688470520769e-07	None	0.4804733781466323	1.814688470520769e-07
76	3532	0.0011533696501771695	None	0.0	0.0011533696501771695
76	3765	-0.1	None	0.5421718619501563	-0.1
76	3899	-8.849933265328164e-08	None	0.31773743693327566	-8.849933265328164e-08
76	3668	0.001404509546355025	None	0.0	0.001404509546355025
76	3823	0.00016726045947481122	None	0.485081169850471	0.00016726045947481122
76	3761	0.0005282997228287452	None	0.11423815766426049	0.0005282997228287452
76	3608	0.0009180800361584766	None	0.0	0.0009180800361584766
76	3542	0.0022005552285669964	None	0.2761197324670396	0.0022005552285669964
76	3685	0.00023127855995992691	None	0.36121644978596695	0.00023127855995992691
76	3726	0.001063573201672102	None	0.0	0.001063573201672102
76	3469	0.00018416280631789673	None	0.6981624283909806	0.00018416280631789673
76	3545	0.001554298114157808	None	0.0	0.001554298114157808
76	3380	0.0016035251452328884	None	0.0	0.0016035251452328884
76	3743	0.0016637832067547442	None	0.0	0.0016637832067547442
76	3852	0.00021531683900022686	None	0.13587765484107975	0.00021531683900022686
76	3391	0.0007830749483554672	None	0.0	0.0007830749483554672
76	3379	0.000527850269230912	None	0.0	0.000527850269230912
76	3676	0.00015425083308190292	None	0.4729261256413883	0.00015425083308190292
76	3536	0.0009246907419802517	None	0.0	0.0009246907419802517
76	3293	0.003798632021831544	None	0.13713520840264817	0.003798632021831544
76	3886	0.0009621471952108732	None	0.0	0.0009621471952108732
76	3842	0.0014092926070687576	None	0.38097214555525494	0.0014092926070687576
76	3666	0.0016168415071965215	None	0.0	0.0016168415071965215
76	3827	0.0016212313194099888	None	0.0	0.0016212313194099888
76	3264	0.0024537476127878127	None	0.0	0.0024537476127878127
76	3681	0.0016216840850271524	None	0.0	0.0016216840850271524
76	3856	0.00015223308809509976	None	0.0	0.00015223308809509976
76	2932	0.0006819106312012367	None	0.0	0.0006819106312012367
76	3867	0.001692028661167649	None	0.0	0.001692028661167649
76	3862	0.0007836607719420298	None	0.0	0.0007836607719420298
76	3522	0.0008436862067171427	None	0.0	0.0008436862067171427
76	3754	0.0006196956477911868	None	0.1333333333333334	0.0006196956477911868
76	3818	0.002608282449007008	None	0.0	0.002608282449007008
76	3537	0.0012021796564865648	None	0.26578068351498957	0.0012021796564865648
76	3844	0.0009156892794184282	None	0.0	0.0009156892794184282
76	3752	0.00024082493198867848	None	0.13587765484107975	0.00024082493198867848
76	3449	0.0013781881390048554	None	0.1441626930130782	0.0013781881390048554
76	3890	0.0009082897940574991	None	0.0	0.0009082897940574991
76	3826	-6.342467823838151e-08	None	0.38813409403704147	-6.342467823838151e-08
76	3758	0.0004504195502751944	None	0.1517368164831543	0.0004504195502751944
76	3454	0.0005942553212890598	None	0.0	0.0005942553212890598
76	3871	5.375150526105377e-05	None	0.5051911835799288	5.375150526105377e-05
76	3792	0.001627322146364557	None	0.0	0.001627322146364557
76	3866	0.0003362815959525281	None	0.453212630449021	0.0003362815959525281
76	2783	0.0007185127317380193	None	0.0	0.0007185127317380193
76	3848	0.0008010234825537481	None	0.0	0.0008010234825537481
76	3614	0.001015931817009689	None	0.11423815766426049	0.001015931817009689
76	3750	8.666138602980621e-07	None	0.10076147563778844	8.666138602980621e-07
76	3771	0.00016410574301833894	None	0.40265322059870556	0.00016410574301833894
76	3218	0.0011859625699414075	None	0.0	0.0011859625699414075
76	3795	0.00164704478459606	None	0.0	0.00164704478459606
76	3825	0.001909875139589817	None	0.49671621141564504	0.001909875139589817
76	3810	0.0002491104537077993	None	0.0	0.0002491104537077993
76	3820	0.004149821005031396	None	0.06933844664676815	0.004149821005031396
76	3841	-0.1	None	0.07071067811865475	-0.1
76	3859	-0.1	None	0.07071067811865475	-0.1
76	3785	0.0009295106485538377	None	0.0	0.0009295106485538377
76	3688	-4.638081115306783e-11	None	0.38813409403704147	-4.638081115306783e-11
76	3740	0.00019887481177398054	None	0.4727342631769026	0.00019887481177398054
76	3880	-0.1	None	0.07071067811865475	-0.1
76	3477	0.0009611646623014923	None	0.0	0.0009611646623014923
76	3811	0.0009320927654202136	None	0.0	0.0009320927654202136
76	3638	0.0011619156136227098	None	0.0	0.0011619156136227098
76	3625	5.178012294556391e-07	None	0.1044107344217289	5.178012294556391e-07
76	3897	0.0005580381716656624	None	0.0	0.0005580381716656624
76	3872	0.0037753045026334875	None	0.06933844664676815	0.0037753045026334875
76	3804	0.0006745240604653744	None	0.38097214555525494	0.0006745240604653744
76	3579	0.0016347475946660573	None	0.0	0.0016347475946660573
76	3778	0.001046246238575706	None	0.38097214555525494	0.001046246238575706
76	3466	0.004556245687623397	None	0.06933844664676815	0.004556245687623397
76	3745	0.003844957957098903	None	0.13713520840264817	0.003844957957098903
76	3809	-8.210817647634207e-08	None	0.06933844664676815	-8.210817647634207e-08
76	3630	0.0011648411950981054	None	0.0	0.0011648411950981054
76	3834	7.01268508126583e-06	None	0.0	7.01268508126583e-06
76	3819	1.7178797079792542e-06	None	0.0	1.7178797079792542e-06
76	3529	0.0013895815684801722	None	0.11423815766426049	0.0013895815684801722
76	3291	0.0005428418457249085	None	0.0	0.0005428418457249085
76	3895	-6.0288697580316065e-09	None	0.41624853929932204	-6.0288697580316065e-09
76	3255	0.0009158073714908306	None	0.0	0.0009158073714908306
76	3617	0.001064788429061021	None	0.26578068351498957	0.001064788429061021
76	3840	0.0009859165713524485	None	0.0	0.0009859165713524485
76	3775	0.0013343519467624103	None	0.0	0.0013343519467624103
76	3489	0.0017677703906468284	None	0.0	0.0017677703906468284
76	3860	1.80670605542108e-06	None	0.0	1.80670605542108e-06
76	3863	0.0007274963657816608	None	0.0	0.0007274963657816608
76	3797	4.927082405226816e-05	None	0.2948970764763287	4.927082405226816e-05
76	3864	-0.1	None	0.07071067811865475	-0.1
76	3585	0.003785831418802425	None	0.13713520840264817	0.003785831418802425
76	3713	0.0009254906465618624	None	0.0	0.0009254906465618624
76	3297	0.0015643647062177786	None	0.38097214555525494	0.0015643647062177786
76	3900	0.00011405446780751003	None	0.0	0.00011405446780751003
76	3366	0.0011514075058121286	None	0.0	0.0011514075058121286
76	3836	0.0015721583827632013	None	0.0	0.0015721583827632013
76	3508	0.0017560749438357663	None	0.0	0.0017560749438357663
30	1433	0.4411881074258819	0.4411881074258819	0.46566704639625167	0.4411881074258819
30	1599	0.3727381641318935	0.3727381641318935	0.4125711756778312	0.3727381641318935
30	1461	0.2694386568087328	0.2694386568087328	0.3194386568087328	0.2694386568087328
30	1597	0.31815581325799436	0.31815581325799436	0.3359535406999455	0.31815581325799436
30	1216	0.34670199933900087	0.34670199933900087	0.3682068872622265	0.34670199933900087
30	1562	0.35804819920299025	0.35804819920299025	0.3892540362711575	0.35804819920299025
30	1300	0.3397614566210737	0.3397614566210737	0.3397614566210737	0.3397614566210737
30	1559	0.273606797749979	0.273606797749979	0.30322475511229896	0.273606797749979
30	1370	0.32828565695741224	0.32828565695741224	0.3615976889066431	0.32828565695741224
30	1548	0.4411877861503619	0.4411877861503619	0.4452596285222524	0.4411877861503619
30	1497	0.34670199933900087	0.34670199933900087	0.3682068872622265	0.34670199933900087
30	1420	0.6552951044062759	0.6552951044062759	0.7638587945171522	0.6552951044062759
30	1439	0.2726912255757895	0.2726912255757895	0.35665439679743005	0.2726912255757895
30	1487	0.33818644602039105	0.33818644602039105	0.5350036242591691	0.33818644602039105
30	1495	0.4877610084810054	0.4877610084810054	0.49007790655511946	0.4877610084810054
30	1551	0.273606797749979	0.273606797749979	0.30322475511229896	0.273606797749979
30	1209	0.36540471435405253	0.36540471435405253	0.3785807127740689	0.36540471435405253
30	1417	0.4129160635134744	0.4129160635134744	0.4309219165217389	0.4129160635134744
30	1441	0.35287698653425525	0.35287698653425525	0.3572407144388632	0.35287698653425525
30	1525	0.29624862016738085	0.29624862016738085	0.3658940238426157	0.29624862016738085
30	775	0.36540471435405253	0.36540471435405253	0.3785807127740689	0.36540471435405253
30	1533	0.2694386568087328	0.2694386568087328	0.3194386568087328	0.2694386568087328
30	1482	0.4039070054459506	0.4039070054459506	0.45046817127400846	0.4039070054459506
30	1393	0.273606797749979	0.273606797749979	0.30322475511229896	0.273606797749979
30	1576	0.36540471435405253	0.36540471435405253	0.3785807127740689	0.36540471435405253
30	1502	0.3347373103565191	0.3347373103565191	0.3395231259565271	0.3347373103565191
30	1240	0.3376317820939499	0.3376317820939499	0.38751398436364654	0.3376317820939499
30	1556	0.0	0.0	0.0	0.0
30	1145	0.34670199933900087	0.34670199933900087	0.3682068872622265	0.34670199933900087
30	1593	0.23375206191419587	0.23375206191419587	0.3169444589584721	0.23375206191419587
30	1291	0.2631228962432341	0.2631228962432341	0.30791426613816847	0.2631228962432341
30	1527	0.23269689061277946	0.23269689061277946	0.27194150214121915	0.23269689061277946
30	1578	0.42615507345736214	0.42615507345736214	0.5022018199274524	0.42615507345736214
30	1376	0.42615507345736214	0.42615507345736214	0.5022018199274524	0.42615507345736214
30	1202	0.3569069723391863	0.3569069723391863	0.3624435502583364	0.3569069723391863
30	1449	0.3970752143337676	0.3970752143337676	0.5240675167266868	0.3970752143337676
30	1563	0.2764708313407743	0.2764708313407743	0.33603999792134676	0.2764708313407743
30	1313	0.41753902218520944	0.41753902218520944	0.5523742007386649	0.41753902218520944
30	1455	0.3271991591108193	0.3271991591108193	0.4242914986686849	0.3271991591108193
30	1536	0.33818644602039105	0.33818644602039105	0.5350036242591691	0.33818644602039105
30	1574	0.31794494618153907	0.31794494618153907	0.34643361527872035	0.31794494618153907
30	1477	0.273606797749979	0.273606797749979	0.30322475511229896	0.273606797749979
30	1538	0.38159249898325986	0.38159249898325986	0.42555129731210223	0.38159249898325986
30	1272	0.35804819920299025	0.35804819920299025	0.3892540362711575	0.35804819920299025
30	920	0.38328155201278535	0.38328155201278535	0.52172528306142	0.38328155201278535
30	1164	0.3518965479555439	0.3518965479555439	0.44255451676829416	0.3518965479555439
30	1532	0.41117439478220524	0.41117439478220524	0.4571028053488341	0.41117439478220524
30	1539	0.2631228962432341	0.2631228962432341	0.30791426613816847	0.2631228962432341
30	1075	0.3569069723391863	0.3569069723391863	0.3624435502583364	0.3569069723391863
30	1568	0.0	0.0	0.0	0.0
30	1552	0.30416072800477845	0.30416072800477845	0.33900159877312336	0.30416072800477845
30	1205	0.5059566577678379	0.5059566577678379	0.5405764906098586	0.5059566577678379
30	1481	0.34670199933900087	0.34670199933900087	0.3682068872622265	0.34670199933900087
30	1431	0.24691375360866089	0.24691375360866089	0.26657080515463755	0.24691375360866089
30	1567	0.1022139926655025	0.1022139926655025	0.19632744123365312	0.1022139926655025
30	1480	0.3547572178420103	0.3547572178420103	0.3946431741195414	0.3547572178420103
30	1353	0.5158486436637584	0.5158486436637584	0.5935784059756333	0.5158486436637584
30	1410	0.3216285744649517	0.3216285744649517	0.34981674060640067	0.3216285744649517
30	1325	0.45877412214208385	0.45877412214208385	0.4864779771922324	0.45877412214208385
30	1572	0.2631228962432341	0.2631228962432341	0.30791426613816847	0.2631228962432341
30	1503	0.35254941986110894	0.35254941986110894	0.3742642629822321	0.35254941986110894
30	1181	0.2764708313407743	0.2764708313407743	0.33603999792134676	0.2764708313407743
30	1387	0.37729208847330087	0.37729208847330087	0.39534387900831486	0.37729208847330087
30	1569	0.31794494618153907	0.31794494618153907	0.34643361527872035	0.31794494618153907
30	1554	0.36136038078400856	0.36136038078400856	0.38906849464407844	0.36136038078400856
30	1401	0.3650043529860562	0.3650043529860562	0.40040380930343106	0.3650043529860562
30	670	0.4843096841760405	0.4843096841760405	0.4857178556043209	0.4843096841760405
30	1558	0.3770023589178027	0.3770023589178027	0.4043032568112924	0.3770023589178027
30	1327	0.31794494618153907	0.31794494618153907	0.34643361527872035	0.31794494618153907
30	1398	0.3686237176752758	0.3686237176752758	0.3982817887662491	0.3686237176752758
30	1466	0.3686237176752758	0.3686237176752758	0.3982817887662491	0.3686237176752758
30	1413	0.3518965479555439	0.3518965479555439	0.44255451676829416	0.3518965479555439
30	1560	0.35804819920299025	0.35804819920299025	0.3892540362711575	0.35804819920299025
30	1383	0.4411877861503619	0.4411877861503619	0.4452596285222524	0.4411877861503619
30	1172	0.40162180050470847	0.40162180050470847	0.42778734623032866	0.40162180050470847
30	1505	0.3231151217540037	0.3231151217540037	0.3640944274231224	0.3231151217540037
30	852	0.3271991591108193	0.3271991591108193	0.4242914986686849	0.3271991591108193
30	541	0.415646571643264	0.415646571643264	0.423226815145171	0.415646571643264
30	1440	0.25533625507113455	0.25533625507113455	0.28030605276490905	0.25533625507113455
30	1520	0.415646571643264	0.415646571643264	0.423226815145171	0.415646571643264
30	1107	0.3619409105213744	0.3619409105213744	0.37200390427929175	0.3619409105213744
30	1571	0.273606797749979	0.273606797749979	0.30322475511229896	0.273606797749979
30	1424	0.3770023589178027	0.3770023589178027	0.4043032568112924	0.3770023589178027
30	1595	0.2966439317957392	0.2966439317957392	0.309105572641484	0.2966439317957392
30	1519	0.39346455896352567	0.39346455896352567	0.4304869636393674	0.39346455896352567
30	1541	0.3891701047836487	0.3891701047836487	0.4220657669219139	0.3891701047836487
30	1045	0.4129160635134744	0.4129160635134744	0.4309219165217389	0.4129160635134744
30	1322	0.3933200215868323	0.3933200215868323	0.3933200215868323	0.3933200215868323
30	1226	0.4877610084810054	0.4877610084810054	0.49007790655511946	0.4877610084810054
30	883	0.37729208847330087	0.37729208847330087	0.39534387900831486	0.37729208847330087
30	1555	0.38328155201278535	0.38328155201278535	0.52172528306142	0.38328155201278535
30	1565	0.29624862016738085	0.29624862016738085	0.3658940238426157	0.29624862016738085
30	911	0.29624862016738085	0.29624862016738085	0.3658940238426157	0.29624862016738085
30	1513	0.23676017165051685	0.23676017165051685	0.25501744384653735	0.23676017165051685
30	1598	0.1771825515179865	0.1771825515179865	0.2423574364144277	0.1771825515179865
30	1427	0.2880511043597197	0.2880511043597197	0.4547599510574572	0.2880511043597197
30	1592	0.22885229924865041	0.22885229924865041	0.24865910088565535	0.22885229924865041
30	1436	0.3397614566210737	0.3397614566210737	0.3397614566210737	0.3397614566210737
30	1406	0.4863347851978249	0.4863347851978249	0.4905920744221911	0.4863347851978249
30	896	0.45877412214208385	0.45877412214208385	0.4864779771922324	0.45877412214208385
139	6871	0.017011676617106224	None	0.0	0.017011676617106224
139	6634	0.011711144714339082	None	0.0	0.011711144714339082
139	6671	0.011190424826435095	None	0.0	0.011190424826435095
139	6899	0.01697084337066098	None	0.0	0.01697084337066098
139	7040	0.016932773488094622	None	0.0	0.016932773488094622
139	6994	0.016857181011857438	None	0.0	0.016857181011857438
139	6948	-8.365338276163433e-08	None	0.0	-8.365338276163433e-08
139	6987	-2.088357446265068e-06	None	0.5104191542228653	-2.088357446265068e-06
139	7038	0.017316193890418857	None	0.0	0.017316193890418857
139	6946	2.0205698211094773e-05	None	0.4201863017999421	2.0205698211094773e-05
139	6687	0.011849503641218943	None	0.0	0.011849503641218943
139	7011	0.0009311719441276972	None	0.0	0.0009311719441276972
139	6408	0.01677564810201348	None	0.0	0.01677564810201348
139	6721	0.01124146654920413	None	0.0	0.01124146654920413
139	6163	0.011665751429481765	None	0.0	0.011665751429481765
139	6722	0.0017250526380518558	None	0.0	0.0017250526380518558
139	6737	0.011190246296997884	None	0.0	0.011190246296997884
139	5653	0.011424052754759065	None	0.0	0.011424052754759065
139	7031	0.006621740820185579	None	0.15079325469783095	0.006621740820185579
139	6974	0.010881030571274482	None	0.0	0.010881030571274482
139	7004	-2.0220264508710634e-08	None	0.0	-2.0220264508710634e-08
139	6925	0.011727674435016062	None	0.0	0.011727674435016062
139	6854	0.009282972922624137	None	0.0	0.009282972922624137
139	7042	4.5320857055989277e-07	None	0.0	4.5320857055989277e-07
139	6741	0.011259559746983203	None	0.0	0.011259559746983203
139	7030	3.827502759159847e-06	None	0.0	3.827502759159847e-06
139	6840	0.011727645346308423	None	0.0	0.011727645346308423
139	6959	0.017632920018465493	None	0.0	0.017632920018465493
139	6901	0.011185952767341557	None	0.0	0.011185952767341557
139	6996	0.01137411118507836	None	0.0	0.01137411118507836
139	6860	0.01764496947428542	None	0.0	0.01764496947428542
139	6952	0.0003950223111472684	None	0.0	0.0003950223111472684
139	6399	0.011507729643574641	None	0.0	0.011507729643574641
139	7037	0.01664724441509972	None	0.0	0.01664724441509972
139	7016	-0.0010262472320692454	None	0.0	-0.0010262472320692454
139	7032	-2.4926643848570255e-09	None	0.3935283373446598	-2.4926643848570255e-09
139	6954	0.009934323832046996	None	0.0	0.009934323832046996
139	7048	0.016744331896709812	None	0.0	0.016744331896709812
139	6821	0.017451852371935684	None	0.0	0.017451852371935684
139	6949	0.017426222054331333	None	0.0	0.017426222054331333
139	6962	0.011851744873159051	None	0.0	0.011851744873159051
139	7008	-0.1	None	0.0	-0.1
139	6591	0.01129352629835087	None	0.0	0.01129352629835087
139	6715	-3.3409279448132125e-07	None	0.39909665769953334	-3.3409279448132125e-07
139	6761	0.017645028097610958	None	0.0	0.017645028097610958
139	6986	0.01678762895061133	None	0.0	0.01678762895061133
139	7050	2.7087471437539804e-05	None	0.8053260696904616	2.7087471437539804e-05
139	7025	0.001345545445470095	None	0.0	0.001345545445470095
139	6181	0.01144942825492884	None	0.0	0.01144942825492884
139	7024	2.8144381549477403e-06	None	0.0	2.8144381549477403e-06
139	6615	0.011391478142190109	None	0.0	0.011391478142190109
139	7021	1.0280570317396792e-06	None	0.09639270232389999	1.0280570317396792e-06
139	6990	-4.672728017492735e-06	None	0.09639270232389999	-4.672728017492735e-06
139	6882	0.0013103429634747892	None	0.15079325469783095	0.0013103429634747892
139	6666	0.016965480668684765	None	0.0	0.016965480668684765
139	6195	0.011138494622884815	None	0.0	0.011138494622884815
139	6891	0.016771750724169376	None	0.0	0.016771750724169376
139	6991	5.324449584279778e-07	None	0.0	5.324449584279778e-07
139	6928	5.646147491348524e-06	None	0.0	5.646147491348524e-06
139	6838	0.01700662701258248	None	0.0	0.01700662701258248
139	5599	0.008834675849367042	None	0.0	0.008834675849367042
139	7000	0.011140144909420354	None	0.0	0.011140144909420354
139	6780	0.017238746747024466	None	0.0	0.017238746747024466
139	6708	0.011530310617037152	None	0.0	0.011530310617037152
139	6798	0.017465444227877974	None	0.0	0.017465444227877974
139	7044	0.01714028599305684	None	0.0	0.01714028599305684
139	6630	0.011335263867578002	None	0.0	0.011335263867578002
139	6875	0.011243368712172925	None	0.0	0.011243368712172925
139	6978	0.011173115530561146	None	0.0	0.011173115530561146
139	6488	0.0025184709812438545	None	0.3690990998179944	0.0025184709812438545
139	6877	0.011507306408200689	None	0.0	0.011507306408200689
139	6832	0.011604743863012	None	0.0	0.011604743863012
139	6921	5.7772978703531e-06	None	0.0	5.7772978703531e-06
139	6816	0.011201767233131722	None	0.0	0.011201767233131722
139	6815	0.011523805624630089	None	0.0	0.011523805624630089
139	7039	-0.1	None	0.0	-0.1
139	6264	0.011792236912217369	None	0.0	0.011792236912217369
139	6968	-1.2645310269939368e-07	None	0.5608599847448089	-1.2645310269939368e-07
139	7033	0.017230780592736736	None	0.0	0.017230780592736736
139	6813	0.011391478142187696	None	0.0	0.011391478142187696
139	5787	0.01123422684780825	None	0.0	0.01123422684780825
139	6775	0.011803616284048765	None	0.0	0.011803616284048765
139	7049	0.01176598738466443	None	0.0	0.01176598738466443
139	7047	2.708509945632074e-06	None	0.0	2.708509945632074e-06
139	6993	-5.263903231996033e-05	None	0.0	-5.263903231996033e-05
139	6997	1.8132646902634462e-06	None	0.0	1.8132646902634462e-06
139	6858	0.0012593015058378703	None	0.0	0.0012593015058378703
139	6461	0.00672444652525807	None	0.0	0.00672444652525807
139	6831	1.5338469180773663e-06	None	0.0	1.5338469180773663e-06
139	7036	0.01131674059009067	None	0.0	0.01131674059009067
139	6924	0.017509565941670358	None	0.0	0.017509565941670358
139	6617	0.011371632524892915	None	0.0	0.011371632524892915
139	7017	-1.6947127271545182e-06	None	0.15079325469783095	-1.6947127271545182e-06
139	6658	0.011442562010810498	None	0.0	0.011442562010810498
139	6541	0.010895439414076714	None	0.0	0.010895439414076714
139	6914	-8.766137790946717e-06	None	0.0	-8.766137790946717e-06
139	7035	0.011353200828058334	None	0.0	0.011353200828058334
139	6944	3.934356501917051e-07	None	0.15079325469783095	3.934356501917051e-07
139	6812	0.0004618552384099464	None	0.0	0.0004618552384099464
139	7018	None	None	0.3804335416823808	None
71	3139	0.0009169594365146323	None	0.0	0.0009169594365146323
71	3582	0.0009667972529466207	None	0.0	0.0009667972529466207
71	3532	0.0011533696501771695	None	0.0	0.0011533696501771695
71	3624	0.0008963857241612248	None	0.0	0.0008963857241612248
71	3607	3.523936320153125e-06	None	0.5130294708674275	3.523936320153125e-06
71	3227	0.00010318585241463635	None	0.47904414423564906	0.00010318585241463635
71	3608	0.0009180800361584766	None	0.0	0.0009180800361584766
71	3611	-0.1	None	0.0	-0.1
71	3637	-0.1	None	0.0	-0.1
71	3542	0.0022005552285669964	None	0.26209938554990864	0.0022005552285669964
71	3469	0.00018416280631789673	None	0.8326262293204385	0.00018416280631789673
71	3545	0.001554298114157808	None	0.1323755317175315	0.001554298114157808
71	3561	0.0010803936298166166	None	0.24814939841096467	0.0010803936298166166
71	3380	0.0016035251452328884	None	0.1323755317175315	0.0016035251452328884
71	3519	0.0017562274471559095	None	0.0	0.0017562274471559095
71	3439	0.0008873112304021656	None	0.0	0.0008873112304021656
71	3391	0.0007830749483554672	None	0.0	0.0007830749483554672
71	3601	-0.1	None	0.6435773890947443	-0.1
71	3379	0.000527850269230912	None	0.0	0.000527850269230912
71	3536	0.0009246907419802517	None	0.0	0.0009246907419802517
71	3523	0.0009390351644417208	None	0.0	0.0009390351644417208
71	3440	0.0006567018379140901	None	0.0	0.0006567018379140901
71	3293	0.003798632021831544	None	0.20941686483817365	0.003798632021831544
71	3563	9.824748520097271e-05	None	0.47904414423564906	9.824748520097271e-05
71	3406	0.0011946932323367667	None	0.0	0.0011946932323367667
71	3264	0.0024537476127878127	None	0.0	0.0024537476127878127
71	3583	6.868645556096269e-05	None	0.0	6.868645556096269e-05
71	3526	8.241136613120155e-05	None	0.17659388045090504	8.241136613120155e-05
71	2932	0.0006819106312012367	None	0.0	0.0006819106312012367
71	3494	0.000919665081204559	None	0.0	0.000919665081204559
71	3613	-0.1	None	0.0	-0.1
71	3522	0.0008436862067171427	None	0.0	0.0008436862067171427
71	3375	0.001080784117917816	None	0.24814939841096467	0.001080784117917816
71	3635	3.1263691195874992e-06	None	0.0	3.1263691195874992e-06
71	3590	0.0010809915071402052	None	0.0	0.0010809915071402052
71	3581	5.604000460668538e-07	None	0.9795550653340644	5.604000460668538e-07
71	3407	0.00016654767763326974	None	0.0	0.00016654767763326974
71	3537	0.0012021796564865648	None	0.24814939841096467	0.0012021796564865648
71	3050	0.00032105924622310126	None	0.2522619712384365	0.00032105924622310126
71	3513	2.1003608904631064e-05	None	0.0	2.1003608904631064e-05
71	3449	0.0013781881390048554	None	0.17276073980829237	0.0013781881390048554
71	3642	0.0020483710353937797	None	0.31526988932416805	0.0020483710353937797
71	3496	0.001062026731350377	None	0.0	0.001062026731350377
71	3383	0.00035012975260775283	None	0.0	0.00035012975260775283
71	3056	0.0013924907643439015	None	0.10249881382419576	0.0013924907643439015
71	3454	0.0005942553212890598	None	0.0	0.0005942553212890598
71	3594	-1.3094835287867328e-05	None	0.34041979255363813	-1.3094835287867328e-05
71	3352	7.678440602981908e-05	None	0.5495545319473417	7.678440602981908e-05
71	3648	0.0008742692618687751	None	0.0	0.0008742692618687751
71	2973	0.0007609342808661994	None	0.3400232800583518	0.0007609342808661994
71	2948	0.002608545972613998	None	0.0	0.002608545972613998
71	3429	0.0005260243702888223	None	0.0	0.0005260243702888223
71	3622	-4.618917867303798e-09	None	0.5130294708674275	-4.618917867303798e-09
71	2783	0.0007185127317380193	None	0.0	0.0007185127317380193
71	2931	0.0016879617273450654	None	0.1323755317175315	0.0016879617273450654
71	3646	4.8900352258974045e-09	None	0.9705248371246107	4.8900352258974045e-09
71	3571	4.340005239697172e-05	None	0.3246205964604747	4.340005239697172e-05
71	3377	9.747901170807985e-06	None	0.36436562059801797	9.747901170807985e-06
71	3614	0.001015931817009689	None	0.10249881382419576	0.001015931817009689
71	3602	0.000198463883909814	None	0.0	0.000198463883909814
71	3218	0.0011859625699414075	None	0.0	0.0011859625699414075
71	3215	0.0003513451308806891	None	0.0	0.0003513451308806891
71	3578	0.0008927792071140733	None	0.0	0.0008927792071140733
71	3584	0.0020049095099055917	None	0.10249881382419576	0.0020049095099055917
71	3223	0.001723713442272432	None	0.0	0.001723713442272432
71	3095	0.00017472061989651846	None	0.47674557055553723	0.00017472061989651846
71	3236	0.0008182464479127474	None	0.0	0.0008182464479127474
71	3547	8.70383547232842e-05	None	0.47904414423564906	8.70383547232842e-05
71	2820	0.0006589342558159311	None	0.0	0.0006589342558159311
71	3477	0.0009611646623014923	None	0.0	0.0009611646623014923
71	3616	-6.266383056043579e-10	None	0.9145850901011432	-6.266383056043579e-10
71	3638	0.0011619156136227098	None	0.0	0.0011619156136227098
71	3625	5.178012294556391e-07	None	0.09238436409391919	5.178012294556391e-07
71	3338	0.0009613465605066024	None	0.0	0.0009613465605066024
71	3631	0.0006029286277994338	None	0.09842158456842783	0.0006029286277994338
71	3579	0.0016347475946660573	None	0.1323755317175315	0.0016347475946660573
71	3466	0.004556245687623397	None	0.06858806789139005	0.004556245687623397
71	3307	0.00010232420261672597	None	0.5359170335415605	0.00010232420261672597
71	3283	0.000988601903599569	None	0.0	0.000988601903599569
71	3630	0.0011648411950981054	None	0.0	0.0011648411950981054
71	3632	-3.3868771143299243e-06	None	0.5501558017419412	-3.3868771143299243e-06
71	3529	0.0013895815684801722	None	0.10249881382419576	0.0013895815684801722
71	3340	0.00010090566033227832	None	0.0	0.00010090566033227832
71	3291	0.0005428418457249085	None	0.0	0.0005428418457249085
71	3592	8.775205381613672e-05	None	0.5415209973011169	8.775205381613672e-05
71	3255	0.0009158073714908306	None	0.0	0.0009158073714908306
71	3617	0.001064788429061021	None	0.24814939841096467	0.001064788429061021
71	3475	0.001763571383156115	None	0.0	0.001763571383156115
71	3489	0.0017677703906468284	None	0.0	0.0017677703906468284
71	3363	1.4176044592176783e-05	None	0.1733233734579523	1.4176044592176783e-05
71	3543	3.1021970269542535e-06	None	0.9795550653340644	3.1021970269542535e-06
71	2885	0.0004307961645086803	None	0.3027758747186015	0.0004307961645086803
71	3154	0.002403384751015649	None	0.0	0.002403384751015649
71	3546	0.00030080655856002623	None	0.0	0.00030080655856002623
71	3627	2.275448458501624e-07	None	0.5495256232195284	2.275448458501624e-07
71	3585	0.003785831418802425	None	0.20941686483817365	0.003785831418802425
71	2848	0.0009056972682112748	None	0.0	0.0009056972682112748
71	3297	0.0015643647062177786	None	0.45705592440908765	0.0015643647062177786
71	3366	0.0011514075058121286	None	0.0	0.0011514075058121286
71	3508	0.0017560749438357663	None	0.0	0.0017560749438357663
54	2598	-1.9721367469604128e-08	None	0.5020938746041358	-1.9721367469604128e-08
54	2640	-0.1	None	0.0	-0.1
54	2579	-7.99024645974056e-06	None	0.4258605547116912	-7.99024645974056e-06
54	2689	-5.714141927622935e-09	None	0.4051462368292641	-5.714141927622935e-09
54	2675	0.00012227680793009223	None	0.0	0.00012227680793009223
54	2560	-1.1304277935562606e-08	None	0.4235800795796103	-1.1304277935562606e-08
54	2629	-5.539661150147088e-06	None	0.3202993395454882	-5.539661150147088e-06
54	2677	4.2143475716277495e-08	None	0.3500947828212063	4.2143475716277495e-08
54	2558	-6.4581718476764315e-09	None	0.43223465175124104	-6.4581718476764315e-09
54	2759	-0.1	None	0.0	-0.1
54	2707	-0.1	None	0.0	-0.1
54	2651	3.2755987750624755e-09	None	0.14799565957145833	3.2755987750624755e-09
54	2592	1.2475844718501417e-05	None	0.0	1.2475844718501417e-05
54	2622	-0.1	None	0.2519228273445108	-0.1
54	2577	0.00019692374933044402	None	0.21743463748018596	0.00019692374933044402
54	2631	-1.6929826257423222e-13	None	0.0	-1.6929826257423222e-13
54	2790	-0.1	None	0.24028062020528881	-0.1
54	2768	1.539099839048882e-07	None	0.450820400433286	1.539099839048882e-07
54	2658	9.450425253959136e-11	None	0.15134046421139352	9.450425253959136e-11
54	2581	-2.1699487181977924e-07	None	0.3522760494999447	-2.1699487181977924e-07
54	2687	-1.16233272409278e-07	None	0.26088073771600484	-1.16233272409278e-07
54	2697	-0.1	None	0.0	-0.1
54	2730	3.056076489734618e-05	None	0.27120191201808697	3.056076489734618e-05
54	2755	-0.1	None	0.14799565957145833	-0.1
54	2767	-0.1	None	0.0	-0.1
54	2764	-8.509540462078869e-11	None	0.4648736420336519	-8.509540462078869e-11
54	2653	6.089960267681235e-07	None	0.3897237191098828	6.089960267681235e-07
54	2781	0.0008379937010902354	None	0.27120191201808697	0.0008379937010902354
54	2727	6.129415500271464e-06	None	0.3659030569987397	6.129415500271464e-06
54	2766	-9.106167592699251e-10	None	0.5771064861038964	-9.106167592699251e-10
54	2605	-3.684771683914279e-07	None	0.27120191201808697	-3.684771683914279e-07
54	2713	-0.1	None	0.0	-0.1
54	2718	-9.126646026954624e-06	None	0.4235800795796103	-9.126646026954624e-06
54	2636	0.00032589753995002736	None	0.21743463748018596	0.00032589753995002736
54	2557	8.641400899926985e-09	None	0.6193206014179948	8.641400899926985e-09
54	2712	0.00012964919871673428	None	0.0	0.00012964919871673428
54	2798	-3.8390122392799276e-07	None	0.27120191201808697	-3.8390122392799276e-07
54	2655	4.225228693988647e-06	None	0.42698016190903865	4.225228693988647e-06
54	2686	2.8365542633544987e-09	None	0.35894917843675433	2.8365542633544987e-09
54	2751	6.174929973081007e-07	None	0.3897237191098828	6.174929973081007e-07
54	2782	-4.407823612582469e-07	None	0.4235800795796103	-4.407823612582469e-07
54	2742	9.025116339375801e-07	None	0.40512509078451703	9.025116339375801e-07
54	2595	5.096087787150589e-08	None	0.3500947828212063	5.096087787150589e-08
54	2772	-1.3583083068866993e-07	None	0.4235800795796103	-1.3583083068866993e-07
54	2799	0.0025585709144584066	None	0.0	0.0025585709144584066
54	2783	0.0007185127317380193	None	0.0	0.0007185127317380193
54	2612	-3.1413074879135064e-05	None	0.38239804162546875	-3.1413074879135064e-05
54	2642	0.00028385936313661466	None	0.340605772885226	0.00028385936313661466
54	2580	7.194063081543299e-05	None	0.15852893425941295	7.194063081543299e-05
54	2736	-8.296585319053363e-08	None	0.0	-8.296585319053363e-08
54	2754	-2.9946402137560677e-06	None	0.31262329665825556	-2.9946402137560677e-06
54	2711	1.6031544328987764e-05	None	0.0	1.6031544328987764e-05
54	2797	-6.821124421015123e-10	None	0.4648736420336519	-6.821124421015123e-10
54	2780	1.4392790700032841e-09	None	0.22672353327262837	1.4392790700032841e-09
54	2561	0.00010890201504052324	None	0.0	0.00010890201504052324
54	2627	-2.7099004384683547e-05	None	0.17869166092568348	-2.7099004384683547e-05
54	2620	9.060226742932555e-10	None	0.4867546886554205	9.060226742932555e-10
54	2737	2.0755245948510822e-05	None	0.0	2.0755245948510822e-05
54	2610	-0.1	None	0.0	-0.1
54	2674	2.1524870685628105e-07	None	0.31262329665825556	2.1524870685628105e-07
54	2564	1.3164346658007477e-05	None	0.2483033235448609	1.3164346658007477e-05
54	2795	-0.1	None	0.0	-0.1
54	2769	None	None	0.29890132538160324	None
54	2555	2.0205163430836354e-08	None	0.6882973652160095	2.0205163430836354e-08
54	2774	2.050938470977738e-05	None	0.11424036299331222	2.050938470977738e-05
54	2750	1.549421561806568e-11	None	0.15852893425941295	1.549421561806568e-11
54	2721	-3.4281331508347194e-05	None	0.17869166092568348	-3.4281331508347194e-05
54	2779	0.0007208292750188148	None	0.15852893425941295	0.0007208292750188148
54	2698	-0.1	None	0.14799565957145833	-0.1
54	2793	-3.4947700767861493e-05	None	0.0	-3.4947700767861493e-05
54	2657	2.158764784177915e-11	None	0.15852893425941295	2.158764784177915e-11
54	2763	-0.1	None	0.0	-0.1
54	2604	1.3888538817017702e-09	None	0.22672353327262837	1.3888538817017702e-09
54	2704	4.733455052172568e-08	None	0.3500947828212063	4.733455052172568e-08
54	2784	-0.1	None	0.0	-0.1
54	2734	-2.300513679672742e-05	None	0.0	-2.300513679672742e-05
54	2729	2.2436384018955866e-05	None	0.3600882195242494	2.2436384018955866e-05
54	2788	1.5782277706289617e-07	None	0.938962404556167	1.5782277706289617e-07
54	2708	0.00031685729502320414	None	0.2791007035335188	0.00031685729502320414
54	2643	-0.1	None	0.0	-0.1
54	2679	1.5246963057455456e-05	None	0.30188087000956304	1.5246963057455456e-05
54	2735	1.3738175207277303e-08	None	0.3500947828212063	1.3738175207277303e-08
54	2753	8.648850834792437e-10	None	0.1874121079455769	8.648850834792437e-10
54	2789	0.0011462309943817987	None	0.0	0.0011462309943817987
54	2761	-0.1	None	0.0	-0.1
54	2638	9.032736208403105e-09	None	0.43223465175124104	9.032736208403105e-09
54	2573	3.1122254099208135e-06	None	0.3600882195242494	3.1122254099208135e-06
54	2743	-8.671714050524046e-11	None	0.4648736420336519	-8.671714050524046e-11
54	2787	-4.584341392901243e-07	None	0.27120191201808697	-4.584341392901243e-07
54	2722	-1.5447175236143114e-05	None	0.5397782280024066	-1.5447175236143114e-05
54	2757	7.079773735514028e-09	None	0.11424036299331222	7.079773735514028e-09
54	2695	1.281944422991533e-07	None	0.4459633023949413	1.281944422991533e-07
54	2762	-1.3738743724733583e-07	None	0.3248976460952922	-1.3738743724733583e-07
54	2760	9.161485375633272e-06	None	0.3659030569987397	9.161485375633272e-06
54	2684	4.0626282470544565e-09	None	0.4648736420336519	4.0626282470544565e-09
54	2691	-3.344482926290921e-09	None	0.4648736420336519	-3.344482926290921e-09
54	2702	3.862213999056468e-08	None	0.4055663694574087	3.862213999056468e-08
54	2738	5.885597360361349e-06	None	0.938962404556167	5.885597360361349e-06
54	2667	-1.421293349147661e-09	None	0.4055663694574087	-1.421293349147661e-09
54	2796	3.3552065669097873e-08	None	0.37500721025618156	3.3552065669097873e-08
108	4852	0.01114614560280984	None	0.0	0.01114614560280984
108	5469	0.0018286570450312043	None	0.0	0.0018286570450312043
108	5136	0.0035857637950265646	None	0.07591011574374876	0.0035857637950265646
108	5039	0.003394184338710229	None	0.0	0.003394184338710229
108	5307	0.00595229644241934	None	0.0	0.00595229644241934
108	5490	-7.465696465207024e-05	None	0.0	-7.465696465207024e-05
108	5292	0.01171435535457083	None	0.0	0.01171435535457083
108	5260	0.011523805624666254	None	0.0	0.011523805624666254
108	5479	0.017135686201234283	None	0.13754628056301646	0.017135686201234283
108	5018	0.005340817343242201	None	0.030163581728805254	0.005340817343242201
108	5498	-0.1	None	0.19758228412906556	-0.1
108	5382	0.011330630720824363	None	0.0	0.011330630720824363
108	5457	-1.0028190275041946e-07	None	0.030163581728805254	-1.0028190275041946e-07
108	5453	-0.1	None	0.6366401768744707	-0.1
108	5181	-2.915635206779244e-07	None	0.19368872446215574	-2.915635206779244e-07
108	5470	-4.110731121144723e-06	None	0.0	-4.110731121144723e-06
108	5169	0.006063764909198727	None	0.0	0.006063764909198727
108	5418	0.006632814833482902	None	0.0	0.006632814833482902
108	5487	8.530571251635631e-07	None	1.0554954001130197	8.530571251635631e-07
108	5299	0.007299454193956737	None	0.0	0.007299454193956737
108	4466	0.0031619917900756974	None	0.2741488785615239	0.0031619917900756974
108	5398	0.0012137398110840403	None	0.13187656085642635	0.0012137398110840403
108	5352	0.011457953732864583	None	0.0	0.011457953732864583
108	4648	0.005102359702716373	None	0.030163581728805254	0.005102359702716373
108	5344	0.00650385532047438	None	0.0	0.00650385532047438
108	5411	0.011256478068325885	None	0.0	0.011256478068325885
108	5262	0.0070569536745139355	None	0.13754628056301646	0.0070569536745139355
108	5409	0.006587469530016177	None	0.0	0.006587469530016177
108	5474	0.002337756646518261	None	0.0	0.002337756646518261
108	5237	0.011391478142220352	None	0.0	0.011391478142220352
108	5290	0.005892788299661262	None	0.0	0.005892788299661262
108	5378	0.003179326857237926	None	0.0	0.003179326857237926
108	5471	-0.1	None	0.19758228412906556	-0.1
108	5493	0.006646024096371606	None	0.13754628056301646	0.006646024096371606
108	5129	0.01149945424474758	None	0.0	0.01149945424474758
108	5350	0.0016535545819200163	None	0.0	0.0016535545819200163
108	5381	0.006732318188661552	None	0.0	0.006732318188661552
108	5109	0.005724262011606685	None	0.13754628056301646	0.005724262011606685
108	5353	0.005295981039442524	None	0.0	0.005295981039442524
108	5222	0.005175337361878006	None	0.0	0.005175337361878006
108	4840	0.005511138106107362	None	0.030163581728805254	0.005511138106107362
108	5166	0.005765860990623438	None	0.0	0.005765860990623438
108	5308	0.006920030809074847	None	0.0	0.006920030809074847
108	5383	0.004559995629063885	None	0.030163581728805254	0.004559995629063885
108	5330	-8.472001646912871e-06	None	0.0	-8.472001646912871e-06
108	5379	1.1029732291241357e-05	None	0.0	1.1029732291241357e-05
108	5267	0.0008105206796266733	None	0.0	0.0008105206796266733
108	5111	0.0032605409121171515	None	0.2741488785615239	0.0032605409121171515
108	5445	-1.5594476473098128e-07	None	0.19368872446215574	-1.5594476473098128e-07
108	4777	0.006479548197310974	None	0.0	0.006479548197310974
108	5278	0.0069661991395823285	None	0.0	0.0069661991395823285
108	5415	0.005452306105840154	None	0.0	0.005452306105840154
108	5491	-0.1	None	0.19758228412906556	-0.1
108	5346	0.0005844171469876024	None	0.21359557078333963	0.0005844171469876024
108	5337	0.0056613769346599025	None	0.0	0.0056613769346599025
108	5402	0.006266376736123614	None	0.0	0.006266376736123614
108	5369	0.011257127292008192	None	0.0	0.011257127292008192
108	5488	0.005562105980304842	None	0.0	0.005562105980304842
108	5238	0.0054512818995537	None	0.030163581728805254	0.0054512818995537
108	5028	0.00402618137603527	None	0.07591011574374876	0.00402618137603527
108	5301	0.01109371202119431	None	0.0	0.01109371202119431
108	4638	0.005672250124779344	None	0.0	0.005672250124779344
108	5287	0.005999673261400195	None	0.0	0.005999673261400195
108	5437	0.0002410896517094199	None	0.0	0.0002410896517094199
108	5332	0.005429312109956944	None	0.030163581728805254	0.005429312109956944
108	5305	0.011777694116866359	None	0.0	0.011777694116866359
108	5452	-5.758428482856922e-09	None	0.3565687701856785	-5.758428482856922e-09
108	5421	0.005853307494595869	None	0.0	0.005853307494595869
108	5395	0.005982648956396896	None	0.13754628056301646	0.005982648956396896
108	5477	0.005840685743328076	None	0.0	0.005840685743328076
108	5436	8.468372385389756e-05	None	0.0	8.468372385389756e-05
108	5460	-7.546214929828281e-08	None	0.21359557078333963	-7.546214929828281e-08
108	4718	0.006975433792594218	None	0.0	0.006975433792594218
108	5389	0.006606456884178653	None	0.0	0.006606456884178653
108	5467	1.1262605507002674e-10	None	0.0	1.1262605507002674e-10
108	5499	-0.1	None	0.6637749689431901	-0.1
108	4390	0.00693394558239335	None	0.0	0.00693394558239335
108	5006	0.006981598394612005	None	0.0	0.006981598394612005
108	4820	0.005143622293773668	None	0.0	0.005143622293773668
108	5119	0.007244013486994015	None	0.0	0.007244013486994015
108	5497	0.004985621213534703	None	0.030163581728805254	0.004985621213534703
108	5154	0.0053499138225307314	None	0.0	0.0053499138225307314
108	5423	0.0036637862838086598	None	0.0	0.0036637862838086598
108	5360	-5.653929908565729e-06	None	0.5056663628770673	-5.653929908565729e-06
108	5325	0.006477358618914143	None	0.0	0.006477358618914143
108	5456	0.006609136892520788	None	0.0	0.006609136892520788
108	5459	0.000291285701511181	None	0.7086635845809608	0.000291285701511181
108	4918	0.004952469182651679	None	0.0	0.004952469182651679
108	5306	0.01115143870299932	None	0.0	0.01115143870299932
108	5385	0.006282022439629635	None	0.0	0.006282022439629635
108	4821	0.005226011606853561	None	0.0	0.005226011606853561
108	5217	0.005647718832433496	None	0.0	0.005647718832433496
108	4658	0.006790139936553436	None	0.0	0.006790139936553436
108	5375	1.0969000905431249e-08	None	1.0554954001130197	1.0969000905431249e-08
108	5492	0.0001494791999025604	None	0.07591011574374876	0.0001494791999025604
108	5481	0.00041563979350500377	None	0.0	0.00041563979350500377
108	5284	6.413248049854186e-05	None	0.7772536577456717	6.413248049854186e-05
108	4832	0.0053138730096816585	None	0.0	0.0053138730096816585
108	5473	-3.343533720146771e-05	None	0.0	-3.343533720146771e-05
108	4922	0.005795834917706509	None	0.0	0.005795834917706509
34	1787	0.32425238313037047	0.32425238313037047	0.351078550393057	0.32425238313037047
34	1733	0.2285689505071064	0.2285689505071064	0.2285689505071064	0.2285689505071064
34	1599	0.33245089298138286	0.33245089298138286	0.3553571864673045	0.33245089298138286
34	1629	0.4023189259986747	0.4023189259986747	0.47804462894138633	0.4023189259986747
34	1608	0.46976859641097635	0.46976859641097635	0.5152214918982889	0.46976859641097635
34	1300	0.4066547628587814	0.4066547628587814	0.40778331409105234	0.4066547628587814
34	1747	0.24511010673068037	0.24511010673068037	0.2809186295081419	0.24511010673068037
34	1370	0.32388968209548835	0.32388968209548835	0.376937803779055	0.32388968209548835
34	1610	0.3233964743256476	0.3233964743256476	0.37458000626106286	0.3233964743256476
34	1793	0.038330247249563444	0.038330247249563444	0.3033781281775939	0.038330247249563444
34	1723	0.31603755003203493	0.31603755003203493	0.34460933398229904	0.31603755003203493
34	1718	0.2929744584750167	0.2929744584750167	0.3639559428288391	0.2929744584750167
34	1759	0.24223690438290274	0.24223690438290274	0.3876045146990406	0.24223690438290274
34	1767	0.396683004227636	0.396683004227636	0.423343029291238	0.396683004227636
34	1775	0.18561449772648247	0.18561449772648247	0.307295021866889	0.18561449772648247
34	1681	0.27524843322166564	0.27524843322166564	0.290370237855219	0.27524843322166564
34	1688	0.622830186159852	0.622830186159852	0.7212463841075187	0.622830186159852
34	1755	0.27840176156840307	0.27840176156840307	0.2945606148991055	0.27840176156840307
34	1209	0.3980968970018477	0.3980968970018477	0.3980968970018477	0.3980968970018477
34	1417	0.3984019381013757	0.3984019381013757	0.4125887481825551	0.3984019381013757
34	1441	0.30496892980959733	0.30496892980959733	0.3174625863100563	0.30496892980959733
34	1714	0.46198048410620646	0.46198048410620646	0.5431351863717281	0.46198048410620646
34	1650	0.35714300433394175	0.35714300433394175	0.3713145133799414	0.35714300433394175
34	1525	0.3379548751348782	0.3379548751348782	0.41351737064781846	0.3379548751348782
34	1502	0.2975009115687316	0.2975009115687316	0.31842495601579207	0.2975009115687316
34	1761	0.3490852020532822	0.3490852020532822	0.43241871918739905	0.3490852020532822
34	1145	0.5424657026942836	0.5424657026942836	0.570044184501705	0.5424657026942836
34	1616	0.31603755003203493	0.31603755003203493	0.34460933398229904	0.31603755003203493
34	1672	0.4023189259986747	0.4023189259986747	0.47804462894138633	0.4023189259986747
34	1754	0.03805158649140883	0.03805158649140883	0.05416209527417541	0.03805158649140883
34	1661	0.323368837256533	0.323368837256533	0.40718779193517973	0.323368837256533
34	1693	0.38726190515253395	0.38726190515253395	0.41258051549854285	0.38726190515253395
34	1449	0.3475448219787295	0.3475448219787295	0.4813169443441624	0.3475448219787295
34	1773	0.0	0.0	0.0	0.0
34	1778	0.2534198384134772	0.2534198384134772	0.30322575503861526	0.2534198384134772
34	1563	0.37869874241089935	0.37869874241089935	0.49534594853034986	0.37869874241089935
34	1724	0.5018822183749527	0.5018822183749527	0.5478864400079767	0.5018822183749527
34	1689	0.25384013935909844	0.25384013935909844	0.2653402856836763	0.25384013935909844
34	1626	0.3039667953151891	0.3039667953151891	0.3935478680171152	0.3039667953151891
34	1272	0.2929744584750167	0.2929744584750167	0.3639559428288391	0.2929744584750167
34	1532	0.35714300433394175	0.35714300433394175	0.3713145133799414	0.35714300433394175
34	1757	0.3554204396269565	0.3554204396269565	0.36898776730752136	0.3554204396269565
34	1736	0.18179688530346866	0.18179688530346866	0.4375087730370152	0.18179688530346866
34	1682	0.3233964743256476	0.3233964743256476	0.37458000626106286	0.3233964743256476
34	1552	0.29903425430106545	0.29903425430106545	0.32421317438908537	0.29903425430106545
34	1690	0.3978044336847327	0.3978044336847327	0.4571554818296689	0.3978044336847327
34	1205	0.4442623956465349	0.4442623956465349	0.4787049168655332	0.4442623956465349
34	1671	0.38603211177859365	0.38603211177859365	0.4635951250351796	0.38603211177859365
34	1764	0.40942358627234865	0.40942358627234865	0.42943704897417856	0.40942358627234865
34	1797	0.30268159674967265	0.30268159674967265	0.3250370736923293	0.30268159674967265
34	1325	0.370049827807543	0.370049827807543	0.3748521346511177	0.370049827807543
34	1665	0.46198048410620646	0.46198048410620646	0.5431351863717281	0.46198048410620646
34	1766	0.25177415250927776	0.25177415250927776	0.3720460237330468	0.25177415250927776
34	1779	0.4191093343312694	0.4191093343312694	0.44698983847414536	0.4191093343312694
34	1697	0.3379548751348782	0.3379548751348782	0.41351737064781846	0.3379548751348782
34	1776	0.3681024408391152	0.3681024408391152	0.3681024408391152	0.3681024408391152
34	1785	0.03805158649140883	0.03805158649140883	0.05416209527417541	0.03805158649140883
34	1686	0.3751906750195423	0.3751906750195423	0.39928421915726714	0.3751906750195423
34	1744	0.370049827807543	0.370049827807543	0.3748521346511177	0.370049827807543
34	1569	0.3394501188229625	0.3394501188229625	0.40387538869947043	0.3394501188229625
34	1704	0.32370665309563573	0.32370665309563573	0.3289444115426206	0.32370665309563573
34	1795	0.0	0.0	0.0	0.0
34	670	0.4112192931055077	0.4112192931055077	0.41127428759284007	0.4112192931055077
34	1786	0.48240008841905657	0.48240008841905657	0.49411980774134634	0.48240008841905657
34	1794	0.0	0.0	0.0	0.0
34	1466	0.3751845142733421	0.3751845142733421	0.3959586034624325	0.3751845142733421
34	1413	0.33413825254054064	0.33413825254054064	0.46290607618438007	0.33413825254054064
34	1798	0.0	0.0	0.0	0.0
34	1560	0.2929744584750167	0.2929744584750167	0.3639559428288391	0.2929744584750167
34	1383	0.2285689505071064	0.2285689505071064	0.2285689505071064	0.2285689505071064
34	1172	0.39874904916448817	0.39874904916448817	0.47420784974840186	0.39874904916448817
34	1643	0.4023189259986747	0.4023189259986747	0.47804462894138633	0.4023189259986747
34	1505	0.28272350422363324	0.28272350422363324	0.3275268775686212	0.28272350422363324
34	1771	0.03805158649140883	0.03805158649140883	0.05416209527417541	0.03805158649140883
34	541	0.40942358627234865	0.40942358627234865	0.42943704897417856	0.40942358627234865
34	1713	0.3188159781586667	0.3188159781586667	0.3789870540136383	0.3188159781586667
34	1730	0.622830186159852	0.622830186159852	0.7212463841075187	0.622830186159852
34	1107	0.3468922779534359	0.3468922779534359	0.3708316780277766	0.3468922779534359
34	1753	0.038330247249563444	0.038330247249563444	0.3033781281775939	0.038330247249563444
34	1424	0.37676281673649836	0.37676281673649836	0.3977424659613139	0.37676281673649836
34	1780	0.24280320425399737	0.24280320425399737	0.3143411077150967	0.24280320425399737
34	1729	0.43428478636413015	0.43428478636413015	0.5114781520637459	0.43428478636413015
34	1695	0.34996114220887986	0.34996114220887986	0.3503145318626564	0.34996114220887986
34	1711	0.3292673259364262	0.3292673259364262	0.3542575955195072	0.3292673259364262
34	1752	0.7163361728659219	0.7163361728659219	0.7595055441590901	0.7163361728659219
34	1541	0.34512012004177245	0.34512012004177245	0.36711095994061493	0.34512012004177245
34	1045	0.3984019381013757	0.3984019381013757	0.4125887481825551	0.3984019381013757
34	1800	0.25384013935909844	0.25384013935909844	0.2653402856836763	0.25384013935909844
34	1226	0.3681024408391152	0.3681024408391152	0.3681024408391152	0.3681024408391152
34	1646	0.4112192931055077	0.4112192931055077	0.41127428759284007	0.4112192931055077
34	1565	0.3379548751348782	0.3379548751348782	0.41351737064781846	0.3379548751348782
34	911	0.3379548751348782	0.3379548751348782	0.41351737064781846	0.3379548751348782
34	1725	0.0	0.0	0.0	0.0
34	1679	0.402012398520401	0.402012398520401	0.47775577274337877	0.402012398520401
34	1640	0.5424657026942836	0.5424657026942836	0.570044184501705	0.5424657026942836
34	1436	0.4066547628587814	0.4066547628587814	0.40778331409105234	0.4066547628587814
34	1749	0.2373522340219835	0.2373522340219835	0.3665087610677086	0.2373522340219835
34	1709	0.5449876401037814	0.5449876401037814	0.7152771653111936	0.5449876401037814
34	1602	0.4442623956465349	0.4442623956465349	0.4787049168655332	0.4442623956465349
34	1406	0.5483774053010526	0.5483774053010526	0.6005521071741408	0.5483774053010526
0	67	0.2604310531256228	0.2604310531256228	0.2604310531256228	0.2604310531256228
0	78	0.29642871343438565	0.29642871343438565	0.29642871343438565	0.29642871343438565
0	27	0.0	0.0	0.0	0.0
0	40	0.0	0.0	0.0	0.0
0	44	0.8948678637818265	0.8948678637818265	0.8948678637818265	0.8948678637818265
0	66	0.4881620237278919	0.4881620237278919	0.4881620237278919	0.4881620237278919
0	95	0.0	0.0	0.0	0.0
0	21	0.0	0.0	0.0	0.0
0	37	0.1976909650673754	0.1976909650673754	0.1976909650673754	0.1976909650673754
0	58	0.14837241584735034	0.14837241584735034	0.14837241584735034	0.14837241584735034
0	52	0.0	0.0	0.0	0.0
0	15	0.0	0.0	0.0	0.0
0	92	0.0	0.0	0.0	0.0
0	84	0.4882067039309483	0.4882067039309483	0.4882067039309483	0.4882067039309483
0	53	0.0	0.0	0.0	0.0
0	12	0.23245050755580515	0.23245050755580515	0.23245050755580515	0.23245050755580515
0	41	0.9073078922083017	0.9073078922083017	0.9073078922083017	0.9073078922083017
0	91	0.0	0.0	0.0	0.0
0	77	0.0	0.0	0.0	0.0
0	38	0.523204491386735	0.523204491386735	0.523204491386735	0.523204491386735
0	64	0.5529317962762186	0.5529317962762186	0.5529317962762186	0.5529317962762186
0	19	0.0	0.0	0.0	0.0
0	85	0.0	0.0	0.0	0.0
0	49	0.3820248719059648	0.3820248719059648	0.3820248719059648	0.3820248719059648
0	45	0.25278295466461	0.25278295466461	0.25278295466461	0.25278295466461
0	86	0.18743334958442578	0.18743334958442578	0.18743334958442578	0.18743334958442578
0	35	0.0	0.0	0.0	0.0
0	88	0.0	0.0	0.0	0.0
0	70	0.2426622335952957	0.2426622335952957	0.2426622335952957	0.2426622335952957
0	80	1.0016058348189572	1.0016058348189572	1.0016058348189572	1.0016058348189572
0	17	0.2549223008444894	0.2549223008444894	0.2549223008444894	0.2549223008444894
0	23	0.14837241584735034	0.14837241584735034	0.14837241584735034	0.14837241584735034
0	57	0.0	0.0	0.0	0.0
0	39	0.0	0.0	0.0	0.0
0	62	0.0	0.0	0.0	0.0
0	22	0.2036490703627361	0.2036490703627361	0.2036490703627361	0.2036490703627361
0	29	0.0	0.0	0.0	0.0
0	4	0.0	0.0	0.0	0.0
0	76	0.2322102886889196	0.2322102886889196	0.2322102886889196	0.2322102886889196
0	25	0.0	0.0	0.0	0.0
0	61	0.33434931370382814	0.33434931370382814	0.33434931370382814	0.33434931370382814
0	60	0.0	0.0	0.0	0.0
0	81	0.0	0.0	0.0	0.0
0	73	0.6064195866905445	0.6064195866905445	0.6064195866905445	0.6064195866905445
0	72	0.0	0.0	0.0	0.0
0	89	0.0	0.0	0.0	0.0
0	51	0.0	0.0	0.0	0.0
0	3	0.33434931370382814	0.33434931370382814	0.33434931370382814	0.33434931370382814
0	11	0.0	0.0	0.0	0.0
0	24	0.19499464796987884	0.19499464796987884	0.19499464796987884	0.19499464796987884
0	10	0.26833310279736644	0.26833310279736644	0.26833310279736644	0.26833310279736644
0	33	0.1976909650673754	0.1976909650673754	0.1976909650673754	0.1976909650673754
0	56	0.22254859882591743	0.22254859882591743	0.22254859882591743	0.22254859882591743
0	75	0.0	0.0	0.0	0.0
0	59	0.0	0.0	0.0	0.0
0	43	0.6064195866905445	0.6064195866905445	0.6064195866905445	0.6064195866905445
0	47	0.16146427784445025	0.16146427784445025	0.16146427784445025	0.16146427784445025
0	32	0.14837241584735034	0.14837241584735034	0.14837241584735034	0.14837241584735034
0	74	0.2405510742571792	0.2405510742571792	0.2405510742571792	0.2405510742571792
0	90	0.0	0.0	0.0	0.0
0	99	0.5971651528537885	0.5971651528537885	0.5971651528537885	0.5971651528537885
0	7	0.0	0.0	0.0	0.0
0	1	0.0	0.0	0.0	0.0
0	5	0.29083875840798895	0.29083875840798895	0.29083875840798895	0.29083875840798895
0	26	0.43296690045689934	0.43296690045689934	0.43296690045689934	0.43296690045689934
0	13	0.9452208256900825	0.9452208256900825	0.9452208256900825	0.9452208256900825
0	71	0.2722336434578048	0.2722336434578048	0.2722336434578048	0.2722336434578048
0	31	0.0	0.0	0.0	0.0
0	63	0.22228328803657887	0.22228328803657887	0.22228328803657887	0.22228328803657887
0	54	0.11424036299331222	0.11424036299331222	0.11424036299331222	0.11424036299331222
0	100	0.25182020540419775	0.25182020540419775	0.25182020540419775	0.25182020540419775
0	6	0.28450880219180597	0.28450880219180597	0.28450880219180597	0.28450880219180597
0	96	0.37614491907692715	0.37614491907692715	0.37614491907692715	0.37614491907692715
0	82	0.20353378768248023	0.20353378768248023	0.20353378768248023	0.20353378768248023
0	48	0.6561554207319193	0.6561554207319193	0.6561554207319193	0.6561554207319193
0	83	0.18600928066892836	0.18600928066892836	0.18600928066892836	0.18600928066892836
0	79	0.0	0.0	0.0	0.0
0	69	0.0	0.0	0.0	0.0
0	87	0.0	0.0	0.0	0.0
0	46	0.0	0.0	0.0	0.0
0	18	0.11424036299331222	0.11424036299331222	0.11424036299331222	0.11424036299331222
0	20	0.18708985598312916	0.18708985598312916	0.18708985598312916	0.18708985598312916
0	94	0.3382071052590853	0.3382071052590853	0.3382071052590853	0.3382071052590853
0	16	0.2890918505555567	0.2890918505555567	0.2890918505555567	0.2890918505555567
0	36	0.0	0.0	0.0	0.0
0	14	0.23134239342176163	0.23134239342176163	0.23134239342176163	0.23134239342176163
0	34	0.0	0.0	0.0	0.0
0	9	0.6064195866905445	0.6064195866905445	0.6064195866905445	0.6064195866905445
0	28	0.0	0.0	0.0	0.0
0	68	0.8704253169216235	0.8704253169216235	0.8704253169216235	0.8704253169216235
0	98	0.32107722790777105	0.32107722790777105	0.32107722790777105	0.32107722790777105
0	93	0.6933848393471821	0.6933848393471821	0.6933848393471821	0.6933848393471821
0	30	0.28881982406384094	0.28881982406384094	0.28881982406384094	0.28881982406384094
0	97	0.0	0.0	0.0	0.0
0	55	0.28389056174410104	0.28389056174410104	0.28389056174410104	0.28389056174410104
0	65	0.0	0.0	0.0	0.0
0	50	0.23679923640084585	0.23679923640084585	0.23679923640084585	0.23679923640084585
0	8	0.18708985598312916	0.18708985598312916	0.18708985598312916	0.18708985598312916
0	42	0.32367642017720893	0.32367642017720893	0.32367642017720893	0.32367642017720893
0	2	0.0	0.0	0.0	0.0
87	4425	0.004060438407401783	None	0.03886426743509839	0.004060438407401783
87	4370	0.003017615046870677	None	0.20592756622336977	0.003017615046870677
87	4059	0.0013790106106288734	None	0.0	0.0013790106106288734
87	4174	0.0033040614603778275	None	0.0	0.0033040614603778275
87	4089	0.0008968557719305649	None	0.0	0.0008968557719305649
87	3668	0.001404509546355025	None	0.0	0.001404509546355025
87	4333	0.000315994714494696	None	0.1662358756325809	0.000315994714494696
87	4245	0.0036218289230811954	None	0.042615748557094615	0.0036218289230811954
87	4450	-0.1	None	0.643556710575772	-0.1
87	4309	0.00012677862387143343	None	0.12580816605878056	0.00012677862387143343
87	4441	7.420389244793068e-05	None	0.0	7.420389244793068e-05
87	4416	0.0007840832367105491	None	0.14388249436309086	0.0007840832367105491
87	4367	0.0037752500194833966	None	0.042615748557094615	0.0037752500194833966
87	4151	0.0013099071154545167	None	0.3275892827141782	0.0013099071154545167
87	4408	0.0015162280969271938	None	0.0	0.0015162280969271938
87	4276	0.001375068682416506	None	0.0	0.001375068682416506
87	3726	0.001063573201672102	None	0.0	0.001063573201672102
87	3545	0.001554298114157808	None	0.0	0.001554298114157808
87	4339	0.0013831151823998763	None	0.09926787765212218	0.0013831151823998763
87	4267	0.0030642660143319175	None	0.0	0.0030642660143319175
87	4397	0.0015667526346782585	None	0.0	0.0015667526346782585
87	4197	0.0035948020639047433	None	0.012026370327809704	0.0035948020639047433
87	3293	0.003798632021831544	None	0.03886426743509839	0.003798632021831544
87	4357	-0.1	None	0.09895532870030012	-0.1
87	4026	0.004372695794930425	None	0.20592756622336977	0.004372695794930425
87	4449	-1.8012072630645774e-08	None	0.43487127018231064	-1.8012072630645774e-08
87	4203	1.0719368689859372e-05	None	0.2721189898316071	1.0719368689859372e-05
87	3666	0.0016168415071965215	None	0.0	0.0016168415071965215
87	4331	-3.882516173531254e-07	None	0.36174447899205997	-3.882516173531254e-07
87	4308	-4.008890510171918e-05	None	0.5179287541172477	-4.008890510171918e-05
87	4277	0.003954243280422677	None	0.012026370327809704	0.003954243280422677
87	3969	0.0009726746622499572	None	0.0	0.0009726746622499572
87	4415	0.00507420812298082	None	0.09926787765212218	0.00507420812298082
87	4376	1.67801805291763e-05	None	0.12580816605878056	1.67801805291763e-05
87	4426	0.003298407457417081	None	0.20592756622336977	0.003298407457417081
87	4328	3.463277726463066e-06	None	0.5158707612859486	3.463277726463066e-06
87	4250	0.003519754610999718	None	0.012026370327809704	0.003519754610999718
87	4429	0.004130626798409983	None	0.03886426743509839	0.004130626798409983
87	4403	-0.1	None	0.09895532870030012	-0.1
87	4353	0.005767693777715257	None	0.0	0.005767693777715257
87	3537	0.0012021796564865648	None	0.25263034272144264	0.0012021796564865648
87	4374	0.004039098598279095	None	0.012026370327809704	0.004039098598279095
87	4347	0.004075304742915915	None	0.03886426743509839	0.004075304742915915
87	4442	1.2910385008166309e-08	None	0.012026370327809704	1.2910385008166309e-08
87	4436	-0.00018260803546074514	None	0.9884440915530845	-0.00018260803546074514
87	4002	0.0014012204847172547	None	0.042615748557094615	0.0014012204847172547
87	4431	-3.091973396036325e-09	None	0.4024281331229356	-3.091973396036325e-09
87	4335	0.00348497156317136	None	0.0	0.00348497156317136
87	4106	0.0049422100061444285	None	0.09926787765212218	0.0049422100061444285
87	4128	0.0039216791493383715	None	0.012026370327809704	0.0039216791493383715
87	4337	0.0038947806347360797	None	0.012026370327809704	0.0038947806347360797
87	4146	0.003922428627277372	None	0.03886426743509839	0.003922428627277372
87	4407	-0.1	None	0.09895532870030012	-0.1
87	4091	8.95067748742789e-05	None	0.5179287541172477	8.95067748742789e-05
87	4290	0.0054129306874581146	None	0.0	0.0054129306874581146
87	4409	5.68147197289502e-05	None	0.0	5.68147197289502e-05
87	4126	0.0006618870403167438	None	0.0	0.0006618870403167438
87	3614	0.001015931817009689	None	0.042615748557094615	0.001015931817009689
87	4246	0.0017560749441444688	None	0.0	0.0017560749441444688
87	3998	0.0015304542194511542	None	0.09926787765212218	0.0015304542194511542
87	4129	0.0016462403799660302	None	0.0	0.0016462403799660302
87	4122	0.003868802673971295	None	0.03886426743509839	0.003868802673971295
87	4438	0.00011804960983305945	None	0.0	0.00011804960983305945
87	4297	0.0011136470765396988	None	0.042615748557094615	0.0011136470765396988
87	4405	0.005954898230452306	None	0.0	0.005954898230452306
87	4293	0.0021942501348895613	None	0.5230386286580903	0.0021942501348895613
87	3972	0.0018318570694707658	None	0.3275892827141782	0.0018318570694707658
87	4191	0.001620165450433372	None	0.0	0.001620165450433372
87	4189	0.0012624250090998597	None	0.3275892827141782	0.0012624250090998597
87	4157	0.0006764718288636818	None	0.0	0.0006764718288636818
87	4356	1.0115067353409703e-07	None	0.9964298177296754	1.0115067353409703e-07
87	4325	0.005620441041785875	None	0.0	0.005620441041785875
87	4350	0.0012144070725138404	None	0.0	0.0012144070725138404
87	3811	0.0009320927654202136	None	0.0	0.0009320927654202136
87	4305	7.583274212163533e-05	None	0.2860934763622288	7.583274212163533e-05
87	4311	0.0008525830695546092	None	0.042615748557094615	0.0008525830695546092
87	4048	0.0024526736357042282	None	0.0	0.0024526736357042282
87	4249	1.811414032839384e-07	None	0.5826791795506097	1.811414032839384e-07
87	3579	0.0016347475946660573	None	0.0	0.0016347475946660573
87	4213	0.001992696283161312	None	0.0	0.001992696283161312
87	4060	0.0037612198796586047	None	0.20592756622336977	0.0037612198796586047
87	4406	6.462892044911552e-05	None	0.2077894540871092	6.462892044911552e-05
87	4443	9.843373569648378e-09	None	0.0	9.843373569648378e-09
87	4390	0.00693394558239335	None	0.0	0.00693394558239335
87	4218	0.005291189301789046	None	0.09926787765212218	0.005291189301789046
87	4421	7.262698056931915e-09	None	0.9964298177296754	7.262698056931915e-09
87	4404	3.4293869918121806e-07	None	0.5179287541172477	3.4293869918121806e-07
87	4394	0.004603217581760713	None	0.012026370327809704	0.004603217581760713
87	3940	6.407567959597762e-05	None	0.3275749896911611	6.407567959597762e-05
87	3988	0.00327812218945651	None	0.03886426743509839	0.00327812218945651
87	4302	0.0034816693955684814	None	0.03886426743509839	0.0034816693955684814
87	4228	0.001190995107304183	None	0.042615748557094615	0.001190995107304183
87	4239	0.0011419083438675823	None	0.0	0.0011419083438675823
87	4204	0.0009127347741743095	None	0.0	0.0009127347741743095
87	4307	0.00044737117536322986	None	0.0	0.00044737117536322986
87	4418	5.7471269261044145e-05	None	0.042615748557094615	5.7471269261044145e-05
87	4419	0.003061193133420264	None	0.03886426743509839	0.003061193133420264
87	3995	0.001656243800198394	None	0.0	0.001656243800198394
87	4195	0.0016313935751357462	None	0.0	0.0016313935751357462
87	3508	0.0017560749438357663	None	0.0	0.0017560749438357663
51	2617	None	None	0.29743296433553246	None
51	2326	None	None	0.4902660202920182	None
51	2598	-1.9721367469604128e-08	None	0.344643230177223	-1.9721367469604128e-08
51	2601	None	None	0.3166722335842994	None
51	2169	None	None	0.2531965374559433	None
51	2640	-0.1	None	0.0	-0.1
51	2579	-7.99024645974056e-06	None	0.4267538568437336	-7.99024645974056e-06
51	2584	1.3404912677034775e-05	None	0.35983527575472063	1.3404912677034775e-05
51	2560	-1.1304277935562606e-08	None	0.7086671330517249	-1.1304277935562606e-08
51	2629	-5.539661150147088e-06	None	0.2877375519484619	-5.539661150147088e-06
51	2576	-0.1	None	0.0	-0.1
51	2602	-0.1	None	0.2189118354603455	-0.1
51	2615	-3.5605723179796914e-09	None	0.667367617306809	-3.5605723179796914e-09
51	2558	-6.4581718476764315e-09	None	0.4125985926874357	-6.4581718476764315e-09
51	2556	-0.1	None	0.2189118354603455	-0.1
51	2520	None	None	0.7424455232707295	None
51	2568	None	None	0.30611654877342914	None
51	2281	None	None	0.4125985926874357	None
51	2592	1.2475844718501417e-05	None	0.06107410833092304	1.2475844718501417e-05
51	2566	-1.3475740396747823e-09	None	0.36949793020484345	-1.3475740396747823e-09
51	2374	None	None	0.5038782379154223	None
51	2621	None	None	0.2862937882660711	None
51	2625	-0.0002195049415615932	None	0.06107410833092304	-0.0002195049415615932
51	2204	None	None	0.29501068373495754	None
51	2622	-0.1	None	0.239485261713302	-0.1
51	2577	0.00019692374933044402	None	0.32219139242154843	0.00019692374933044402
51	2631	-1.6929826257423222e-13	None	0.06107410833092304	-1.6929826257423222e-13
51	2645	-0.1	None	0.0	-0.1
51	2487	None	None	0.4476939107853085	None
51	2628	-0.1	None	0.0	-0.1
51	2552	-0.1	None	0.0	-0.1
51	2508	None	None	0.5370771064831562	None
51	2338	None	None	0.42084510618097515	None
51	2453	None	None	0.41929864497888597	None
51	2600	-0.1	None	0.29501068373495754	-0.1
51	2581	-2.1699487181977924e-07	None	0.3657074961383688	-2.1699487181977924e-07
51	2356	None	None	0.41520487761168867	None
51	2641	None	None	0.1685748595052059	None
51	2607	-8.765466904091319e-05	None	0.4124023891089025	-8.765466904091319e-05
51	2544	None	None	0.0	None
51	2635	-0.1	None	0.0	-0.1
51	2608	None	None	0.35891533135822906	None
51	2596	-0.1	None	0.0	-0.1
51	2463	None	None	0.5701560182901689	None
51	2287	None	None	0.5142530303967632	None
51	2613	-9.995185687283696e-05	None	0.20876981236677974	-9.995185687283696e-05
51	2606	1.6893596134023775e-11	None	0.3075715321601739	1.6893596134023775e-11
51	2049	None	None	0.36949793020484345	None
51	2605	-3.684771683914279e-07	None	0.5404418479524079	-3.684771683914279e-07
51	2636	0.00032589753995002736	None	0.32219139242154843	0.00032589753995002736
51	2639	0.00026727173688765633	None	0.2675097851682599	0.00026727173688765633
51	2557	8.641400899926985e-09	None	0.7187733332721714	8.641400899926985e-09
51	2403	None	None	0.27073675053527096	None
51	2594	-0.1	None	0.0	-0.1
51	2362	None	None	0.30412862399050716	None
51	2611	-1.96804773464965e-07	None	0.06107410833092304	-1.96804773464965e-07
51	2595	5.096087787150589e-08	None	0.3931550451228314	5.096087787150589e-08
51	2589	-0.1	None	0.0	-0.1
51	2637	2.50672822673393e-09	None	0.2082127768294018	2.50672822673393e-09
51	2457	None	None	0.19384665975533172	None
51	2352	None	None	0.34236733615712445	None
51	2614	-0.1	None	0.29501068373495754	-0.1
51	2582	-0.1	None	0.0	-0.1
51	2612	-3.1413074879135064e-05	None	0.3173093790772522	-3.1413074879135064e-05
51	2603	7.344304453472862e-08	None	0.4030308330785837	7.344304453472862e-08
51	2642	0.00028385936313661466	None	0.2914560255945656	0.00028385936313661466
51	2580	7.194063081543299e-05	None	0.3075715321601739	7.194063081543299e-05
51	2647	-0.1	None	0.8942424852828452	-0.1
51	2561	0.00010890201504052324	None	0.06107410833092304	0.00010890201504052324
51	2563	-0.1	None	0.0	-0.1
51	2627	-2.7099004384683547e-05	None	0.17190758195304995	-2.7099004384683547e-05
51	2620	9.060226742932555e-10	None	0.4476939107853085	9.060226742932555e-10
51	2610	-0.1	None	0.0	-0.1
51	2564	1.3164346658007477e-05	None	0.20844332771129542	1.3164346658007477e-05
51	2616	-2.2848161174599615e-05	None	0.17533939947562258	-2.2848161174599615e-05
51	2609	-0.1	None	0.0	-0.1
51	2555	2.0205163430836354e-08	None	0.5370771064831562	2.0205163430836354e-08
51	2421	None	None	0.3965679465749095	None
51	2599	None	None	0.34936485155205843	None
51	2145	None	None	0.35983527575472063	None
51	2648	-1.8635488704199606e-05	None	0.06107410833092304	-1.8635488704199606e-05
51	2604	1.3888538817017702e-09	None	0.3178623049064796	1.3888538817017702e-09
51	2551	-7.060630949987648e-08	None	0.144149518606345	-7.060630949987648e-08
51	2574	-0.1	None	0.30571730855039075	-0.1
51	2565	-0.1	None	0.45053571530082037	-0.1
51	2380	None	None	0.29501068373495754	None
51	2530	None	None	0.3931550451228314	None
51	2643	-0.1	None	0.0	-0.1
51	2586	-1.5284393670785464e-09	None	0.44337633746064914	-1.5284393670785464e-09
51	2549	None	None	0.48556856898669193	None
51	2634	-0.1	None	0.0	-0.1
51	2630	-0.1	None	0.0	-0.1
51	2638	9.032736208403105e-09	None	0.4125985926874357	9.032736208403105e-09
51	2269	None	None	0.667367617306809	None
51	2591	-6.450760224698162e-09	None	0.2221407880413795	-6.450760224698162e-09
51	2573	3.1122254099208135e-06	None	0.39875260502351756	3.1122254099208135e-06
51	2186	None	None	0.36949793020484345	None
51	2590	-1.5179925289646569e-09	None	0.4893975594773532	-1.5179925289646569e-09
51	2387	None	None	0.36777631640861846	None
[truncated: 13,001 more rows]
