# Supplementary material for: Constrained by Design: Influence of Genetic Encodings on Evolved Traits of Robots
Source: Front Robot AI. 2021 Jun 15;8:672379. doi: 10.3389/frobt.2021.672379 (PMC8239187; doi:10.3389/frobt.2021.672379)
Supplement: Supplementary file 2 [file DataSheet1.ZIP › hyperplasticoding_plane_10_all_measures.tsv]

robot_id	velocity	displacement_velocity	displacement_velocity_hill	head_balance	contacts	branching	branching_modules_count	limbs	extremities	length_of_limbs	extensiveness	coverage	joints	hinge_count	active_hinges_count	brick_count	touch_sensor_count	brick_sensor_count	proportion	width	height	size	absolute_size	sensors	symmetry	avg_period	dev_period	avg_phase_offset	dev_phase_offset	avg_amplitude	dev_amplitude	avg_intra_dev_params	avg_inter_dev_params	sensors_reach	recurrence	synaptic_reception
4373	0.010035807871972204	0.008078869986870971	0.008041685732917065	0.9979324412389013	None	0.2	1	0.3333333333333333	4	0.8	12	0.20987654320987653	0.8	16	12	0	0	0	1.0	9	9	1.1333333333333333	17	0.0	1.0	0.1747481669740782	0.5419964401585565	-0.1398843338711017	0.5488393822818469	0.112547526669601	0.599895648268879	0.800448518314969	0.5637671313796851	0	1.0	0.0
2773	8.359738561085327e-05	5.629324903123214e-07	5.628430192885653e-07	0.9999973217312507	None	0	0	0.3333333333333333	1	1.0	2	1.0	1.0	3	2	0	0	0	0.25	4	1	0.26666666666666666	4	0.0	0	2.0475951486764764e-11	0.5000000000425908	0.006662264339255761	0.5	0.0853073483066617	0.5238686854560068	0.5956555760627341	0.5079616074902004	0	1.0	0.0
4104	None	None	None	None	None	0.14285714285714285	1	0.3125	5	0.7619047619047619	16	0.2839506172839506	0.7142857142857143	20	15	2	0	0	1.0	9	9	1.5333333333333334	23	0.0	0.7142857142857143	0.017212645886518285	0.5389351206036396	0.030591854390348665	0.5211898155202622	0.07126402925574807	0.8412929300573858	0.5497542124771151	0.6539049915999241	0	1.0	0.0
4	None	None	None	None	None	0	0	0.5	2	0.75	3	0.6	0.75	5	3	0	0	0	0.4	2	5	0.4	6	0.0	0	0.07078331902726023	0.5339383906062898	-0.09517368033108625	0.5038997126686242	-0.08557991301651362	0.6442310038979429	0.6823332601413424	0.5617939324220422	0	0.2	0.0
7051	0.02824042401949793	0.01807712466861916	0.014251859857557178	0.9960953263158108	None	0.2	1	0.3333333333333333	4	0.8	12	0.20987654320987653	0.8	16	12	0	0	0	1.0	9	9	1.1333333333333333	17	0.0	1.0	0.1880966870645165	0.5440516828660736	0.13107138737859617	0.5042852493606855	0.1806835684392915	0.5666630940737989	0.5735284484038663	0.538428700374789	0	1.0	0.0
1702	None	None	None	None	None	0.2	1	0.3333333333333333	4	0.8	12	0.20987654320987653	0.8	16	12	0	0	0	1.0	9	9	1.1333333333333333	17	0.0	1.0	6.5603107923100215e-06	0.5076758522155885	1.0820913769209363e-19	0.5000000000211745	-0.007844518425782149	0.9777042308270055	0.7407010060314079	0.7808292452700062	0	1.0	0.0
131	None	None	None	None	None	0	0	1.0	1	0	0	1.0	0	1	0	0	3	0	0.5	1	2	0.13333333333333333	2	1.0	0	0	0	0	0	0	0	0	0	0	0	0
4445	0.008761896334299525	0.006327318173326555	0.005930956271480557	0.9909806553881886	None	0.2	1	0.3333333333333333	4	0.8	12	0.20987654320987653	0.8	16	12	0	0	0	1.0	9	9	1.1333333333333333	17	0.0	1.0	0.09999383611441406	0.5001053553660103	-0.03662933232250294	0.5662992037731321	0.11435112881374673	0.6373257829661972	0.6737576067078154	0.5688077279779058	0	1.0	0.0
1977	None	None	None	None	None	0.3333333333333333	1	0.5	4	0.6666666666666666	6	0.3142857142857143	0.6666666666666666	10	6	0	0	0	0.7142857142857143	5	7	0.7333333333333333	11	0.0	1.0	0.06070079907681192	0.6757122518584355	0.0001709595815173951	0.5004505884020709	2.9401122993606726e-16	0.5000002611114512	0.5971038386888595	0.5610225763097519	0	1.0	0.0
784	None	None	None	None	None	0	0	0.6	3	0.6	3	0.5833333333333334	0.6	6	3	0	1	0	0.3333333333333333	2	6	0.4666666666666667	7	1.0	0.4	1.3119291832345135e-05	0.500663971596637	-0.8906964582529028	0.9999999999858309	0.36195675014374556	0.6710020841951844	0.99938329752343	0.9998093944277145	1.0	0.6666666666666666	0.0
4512	4.048894350054669e-06	2.7008015096477745e-08	-5.940851551876269e-09	0.9999995982446337	None	0	0	1.0	1	0	0	1.0	0	1	0	0	3	0	0.5	1	2	0.13333333333333333	2	1.0	0	0	0	0	0	0	0	0	0	0	0	0
6386	0.01608627565889537	0.010404824697787834	0.008164199643875412	0.9879541672317382	None	0.2	1	0.3333333333333333	4	0.8	12	0.20987654320987653	0.8	16	12	0	0	0	1.0	9	9	1.1333333333333333	17	0.0	1.0	0.3970861629725449	0.6285508115840897	-0.022225715710041234	0.5067504266981173	-0.09999997814669681	0.5006869212577563	0.8984908238407203	0.5461809898078664	0	0.9375	0.0
3813	3.873483265502471e-09	3.7658780620449496e-09	-3.6950519562395203e-09	0.9999998639787049	None	0	0	0	0	0	0	1.0	0	0	0	0	1	0	1.0	1	1	0.06666666666666667	1	0.25	0	0	0	0	0	0	0	0	0	0	0	0
3266	0.00012611409223679468	4.847473486914797e-07	4.313677914818217e-07	0.9999959757325585	None	0	0	0.5	3	0.7142857142857143	5	0.36	0.7142857142857143	8	5	0	0	0	1.0	5	5	0.6	9	0.0	1.0	0.06739621579128248	0.52449876792349	-0.09999999999996231	0.5000000000052595	-0.09557100064621628	0.6627290313807046	0.6826061538213722	0.5641079585476511	0	1.0	0.0
5661	0.021358831719165874	0.004989599839777625	0.000512380744598806	0.9787373173143622	None	0.2	1	0.3333333333333333	4	0.8	12	0.20987654320987653	0.8	16	12	0	0	0	1.0	9	9	1.1333333333333333	17	0.0	1.0	0.40820896975763554	0.6314486409568435	0.4684543399236656	0.7138709608362726	-0.09999999185448558	0.5041380687306362	0.9277000195248494	0.6200474200683702	0	0.9375	0.0
7224	0.026321535409802768	0.017565535952267567	0.013877346626313038	0.9960677208589014	None	0.2	1	0.3333333333333333	4	0.8	12	0.20987654320987653	0.8	16	12	0	0	0	1.0	9	9	1.1333333333333333	17	0.0	1.0	0.1880966870645165	0.5440516828660736	0.13107138737859617	0.5042852493606855	0.1806835684392915	0.5666630940737989	0.5735284484038663	0.538428700374789	0	1.0	0.0
4161	0.0	0.0	0.0	0.9999999999999998	None	0	0	0	0	0	0	1.0	0	0	0	0	4	0	1.0	1	1	0.06666666666666667	1	1.0	0	0	0	0	0	0	0	0	0	0	0	0
5138	5.098958888266134e-05	4.870332783898148e-07	-4.86961399060121e-08	0.9999848262186007	None	0.04	1	0.16981132075471697	9	0.8051948051948052	62	0.9753086419753086	0.06493506493506493	13	5	65	0	0	1.0	9	9	5.266666666666667	79	0.0	0.9714285714285714	0.48224269625500665	0.6721604204865321	5.036597315012047e-13	0.5000000000007864	0.0978601822090704	0.506734866956335	0.8887965753218732	0.5617591553888258	0	0.6923076923076923	0.0
2140	None	None	None	None	None	0.2	1	0.3333333333333333	4	0.8	12	0.20987654320987653	0.8	16	12	0	0	0	1.0	9	9	1.1333333333333333	17	0.0	1.0	0.07474858390130792	0.5780655405943109	-0.05547422262611189	0.5217619293709158	0.1488676011107495	0.7219354490481736	0.7117613458978668	0.6111164251208068	0	0.25	0.0
4456	0.00018714371190104147	1.1638461335332487e-06	9.285325245886874e-07	0.999996147073213	None	0	0	0.6	3	0.6	3	0.4666666666666667	0.6	6	3	0	1	0	0.6	5	3	0.4666666666666667	7	1.0	0.5	0.001792801510942442	0.5097923397967253	0.23746025147190694	0.5306178763935251	-0.3504757009278605	0.9999925728075825	0.9728222805274523	0.9818491122538453	1.0	0.3333333333333333	0.0
7473	0.012455997538879878	0.004771456707713612	-0.004740650725199878	0.9873517349817891	None	0.2	1	0.3333333333333333	4	0.8	12	0.20987654320987653	0.8	16	12	0	0	0	1.0	9	9	1.1333333333333333	17	0.0	1.0	0.23416909029140723	0.5661624590382947	0.2425417975489934	0.5210596499348548	0.1432187462239627	0.5628810188110172	0.6178486165464496	0.5501113855720832	0	0.9375	0.0
6934	2.267169550212269e-09	2.1746288130446747e-09	-1.8740027254314342e-09	0.9999999999983895	None	0.2	1	0.3333333333333333	4	0.8	12	0.20987654320987653	0.8	16	12	0	0	0	1.0	9	9	1.1333333333333333	17	0.0	1.0	0.0009051665492160355	0.6507165477807251	0.1758464830532342	0.526394861932293	2.136285220227074e-12	0.5000000008501775	0.6977023994340505	0.5603598668105562	0	1.0	0.0
1051	None	None	None	None	None	0	0	0.5	1	1.0	1	0.75	0	1	0	1	0	0	1.0	2	2	0.2	3	0.0	0	0	0	0	0	0	0	0	0	0	0	0
5181	0.0023085504701328874	0.00017641592509260313	-0.00012703044121483123	0.9965009614477359	None	0.25	1	0.36363636363636365	4	0.7857142857142857	11	0.2222222222222222	0.7857142857142857	15	11	0	0	0	0.8888888888888888	8	9	1.0666666666666667	16	0.0	1.0	-0.039430634167866394	0.6343173200458337	-0.09999999998606252	0.5000000002067192	-0.09999952871526943	0.5129267901153926	0.5708994746511777	0.5500404223068664	0	0	0.0
3494	0.00029984982999517885	4.502390797643066e-05	1.4942221255303995e-06	0.9993542871779625	None	0.5	1	0.6666666666666666	4	0.5	3	0.4	0.5	7	3	0	0	0	0.8	5	4	0.5333333333333333	8	0.0	1.0	4.4977356175212855e-07	0.5000366095845685	-0.09999998001313307	0.5000002787971367	-0.049125373255335975	0.528423535617153	0.600983992972479	0.5094958918138852	0	1.0	0.0
1106	None	None	None	None	None	0	0	0.16666666666666666	4	0.8235294117647058	28	0.8571428571428571	0.14705882352941177	7	5	28	7	0	0.8571428571428571	7	6	2.4	36	0.1206896551724138	0.4666666666666667	0.06873747542600137	0.5885652229773606	0.15322692108198993	0.5371066402639882	0.0999999511366729	0.5000001532656634	0.5906156908505371	0.5421280341115159	1.0	1.0	0.07096441529285052
1741	None	None	None	None	None	0.2	1	0.3333333333333333	4	0.8	12	0.20987654320987653	0.8	16	12	0	0	0	1.0	9	9	1.1333333333333333	17	0.0	1.0	-0.09941115025008025	0.5017904346394816	0.0008212565974119544	0.5081667923857335	0.09999920019064695	0.5000377862086838	0.6929758329264435	0.5033318664361136	0	0.9375	0.0
5350	3.751979263093635e-09	2.3158384581462315e-09	-2.1957861575275164e-09	0.9999999889451178	None	0.2	1	0.3333333333333333	4	0.8	12	0.20987654320987653	0.8	16	12	0	0	0	1.0	9	9	1.1333333333333333	17	0.0	1.0	0.43629482667252156	0.642755321671256	1.6973976706805747e-06	0.5000267054754921	4.2674953416793596e-24	0.5023944100901767	0.8866239869694691	0.5495887574072974	0	0.8125	0.0
3302	0.00040096635668402	3.299622136412946e-05	3.234776142979634e-05	0.9992158932011316	None	0	0	0.375	3	0.8	8	0.3	0.8	11	8	0	1	0	0.625	8	5	0.8	12	1.0	0.8571428571428571	0.09465386496848885	0.522730498745313	0.12277006499853922	0.5467465232876164	0.05282771184041289	0.5090744415030102	0.5751281438401679	0.5262109706866773	1.0	1.0	0.0
1780	None	None	None	None	None	0	0	0.18181818181818182	8	0.796875	51	0.8148148148148148	0.578125	44	37	21	2	0	1.0	9	9	4.4	66	0.05128205128205128	0.8	0.11651003933225834	0.5398735528103993	7.902762784127648e-27	0.5000000000000424	7.902762784127648e-27	0.5	0.6339577603605847	0.5133163180642675	0.0	0	0.0
6925	0.0009986406010707187	0.0002885742811009864	-0.0002885715426543224	0.9995342032359004	None	0.3333333333333333	1	0.4444444444444444	4	0.7272727272727273	8	0.28888888888888886	0.7272727272727273	12	8	0	0	0	0.5555555555555556	5	9	0.8666666666666667	13	0.0	1.0	-0.029677804951678943	0.5070186003703149	1.1641676722663009e-11	0.5000000000580643	-0.09999985970958512	0.5000195849822071	0.6033254986006268	0.5023461982643859	0	0.75	0.0
4933	0.006537515517034093	0.0015781678583092478	0.0015651186577043178	0.9924649233347534	None	0.2	1	0.3333333333333333	4	0.8	12	0.20987654320987653	0.8	16	12	0	0	0	1.0	9	9	1.1333333333333333	17	0.0	1.0	2.124160470680274e-07	0.5000562056229111	7.78069300115945e-11	0.5000000003499845	-0.09999874089781485	0.516320302461168	0.6157148478950961	0.5054605522484908	0	1.0	0.0
994	None	None	None	None	None	0	0	0.018518518518518517	1	1.0	79	1.0	0	0	0	80	0	0	1.0	9	9	5.4	81	0.0	1.0	0	0	0	0	0	0	0	0	0	0	0
3882	0.0007008091725944953	0.000252635957926125	-7.387060746348297e-05	0.9988056388868695	None	0.2	1	0.3333333333333333	4	0.8	12	0.20987654320987653	0.8	16	12	0	0	0	1.0	9	9	1.1333333333333333	17	0.0	1.0	0.09999864059464146	0.5000025379953079	3.862174686662033e-18	0.5597495393656313	0.0012535477665466472	0.5827075949100041	0.6150283837019644	0.547692408521709	0	1.0	0.0
1542	None	None	None	None	None	0	0	0.17647058823529413	3	0.8260869565217391	19	0.8333333333333334	0	0	0	24	4	0	0.8333333333333334	5	6	1.6666666666666667	25	0.07692307692307693	0.4	0	0	0	0	0	0	0	0	0	0	0
6211	0.0013714402411764755	0.00018712590002427717	-0.00017975395310749752	0.9986135946456373	None	0.2	1	0.3333333333333333	4	0.8	12	0.20987654320987653	0.8	16	12	0	0	0	1.0	9	9	1.1333333333333333	17	0.0	1.0	8.754246523621653e-08	0.5000010083440822	0.09527178004189774	0.5051379138920615	0.09996679510040382	0.5004454132485925	0.6131341292077728	0.5018614968847144	0	1.0	0.0
6782	0.0025106259170185235	0.00035395701033658777	0.00019676219976076726	0.9969313771321957	None	0.2222222222222222	2	0.35	7	0.7142857142857143	20	0.5555555555555556	0.7142857142857143	27	20	2	1	0	0.6666666666666666	6	9	2.0	30	1.0	1.0	0.021701529319484443	0.5494332123317428	0.04778188844408562	0.6132076206343758	0.15662827104746552	0.5606180185585667	0.6612210783884411	0.5746761246023678	0.8888888888888888	0.8888888888888888	0.0
6354	0.0014599742609519096	0.00012673490716359515	-9.140629743876642e-05	0.996921991293607	None	0	0	0.3333333333333333	2	0.8571428571428571	6	0.36	0.8571428571428571	8	6	0	2	0	1.0	5	5	0.6	9	1.0	0	0.062032881575822096	0.5343509061651457	0.11228827923656377	0.5120361910474549	0.07200269599799972	0.6144335713934278	0.5582545208459061	0.5541008579425569	1.0	1.0	0.0
773	None	None	None	None	None	0	0	0.2972972972972973	11	0.660377358490566	35	0.873015873015873	0.2830188679245283	25	15	29	0	0	0.7777777777777778	9	7	3.6666666666666665	55	0.0	0.8333333333333334	0.10242746791770914	0.9999999866202767	0.020272709411980606	0.5270753305331274	0.0795370906043631	0.5397620706262809	0.8570903711170694	0.9978334259618656	0	1.0	0.0
1161	None	None	None	None	None	1.0	1	0.8	4	0.4	2	0.4375	0.4	6	2	0	0	0	1.0	4	4	0.4666666666666667	7	0.0	0.6666666666666666	0.07437658164193268	0.5617032648420919	-0.058863893075343565	0.6302473189416355	0.055126787458097085	0.6457238586304918	0.6491642734639402	0.613144705976108	0	1.0	0.0
3923	6.34174088112299e-05	4.277139817987195e-07	3.462008380327268e-08	0.9999971996561773	None	0	0	0.3333333333333333	1	1.0	2	1.0	1.0	3	2	0	0	0	0.25	1	4	0.26666666666666666	4	0.0	0	0.1532880437466248	0.506103246164155	0.0018306365746718698	0.5011979256491376	0.09665166577682203	0.5258391838933302	0.651318126829523	0.5110527660052049	0	1.0	0.0
4479	0.0	0.0	0.0	0.9999999999999998	None	0	0	0	0	0	0	1.0	0	0	0	0	4	0	1.0	1	1	0.06666666666666667	1	1.0	0	0	0	0	0	0	0	0	0	0	0	0
6722	0.00014317535099942839	2.8252403095729035e-06	1.5470649532452707e-06	0.999999900965432	None	0.2	1	0.3333333333333333	4	0.8	12	0.20987654320987653	0.8	16	12	0	0	0	1.0	9	9	1.1333333333333333	17	0.0	1.0	0.24581634161520763	0.590209131550346	0.004296603569977445	0.5033778197675749	0.11590925918652303	0.6811746732344879	0.7358850964078951	0.5936734519963113	0	0.875	0.0
6588	None	None	None	None	None	0.10526315789473684	2	0.34146341463414637	14	0.6101694915254238	36	0.7530864197530864	0.3898305084745763	36	23	24	1	0	1.0	9	9	4.066666666666666	61	0.02564102564102564	0.8	0.005050911938788209	0.6769937973367485	-0.09090120270184827	0.6220153689270767	-0.0487829623881995	0.6461355672492503	0.6494145368388332	0.6487157927639172	1.0	1.0	0.0
4918	0.0014313441501757219	0.0008076098238613879	0.0007911747695156881	0.9950263673379446	None	0.2	1	0.3333333333333333	4	0.8	12	0.20987654320987653	0.8	16	12	0	0	0	1.0	9	9	1.1333333333333333	17	0.0	1.0	0.679764438511234	0.6176988572355011	0.008679170313783546	0.6187293402778357	0.06445875667829801	0.5769574765432006	0.9570833552160741	0.6046190592040368	0	1.0	0.0
7145	None	None	None	None	None	0	0	0.21568627450980393	11	0.7567567567567568	56	0.9382716049382716	0.17567567567567569	20	13	55	0	0	1.0	9	9	5.066666666666666	76	0.0	1.0	-0.03918536863477172	0.6672115596223865	0.047387106221619804	0.6341638305115544	0.10368200956659593	0.5431287670589537	0.6648961367057868	0.6160672974155562	0	1.0	0.0
100	None	None	None	None	None	0	0	0	0	0	0	1.0	0	0	0	0	4	0	1.0	1	1	0.06666666666666667	1	1.0	0	0	0	0	0	0	0	0	0	0	0	0
5758	0.008180328557886116	0.0043478996350180665	1.043903689404823e-05	0.9811300446125016	None	0.2	1	0.3333333333333333	4	0.8	12	0.20987654320987653	0.8	16	12	0	0	0	1.0	9	9	1.1333333333333333	17	0.0	1.0	0.4423907522148924	0.6436918040481888	9.031423540105175e-15	0.5000000000000848	-0.09999978170427577	0.5070537056322618	0.9134718993156173	0.5514539264262639	0	0.6875	0.0
3090	3.170945379871606e-08	2.565473612520046e-08	6.166090246396137e-10	0.9999944222726033	None	0	0	0.25	1	1.0	3	1.0	1.0	4	3	0	3	0	0.2	5	1	0.3333333333333333	5	1.0	0	0.023623198418884016	0.6849637702036145	-0.06038011950732678	0.5018222565898558	1.2112890588462331e-08	0.5000000929754704	0.620041662990033	0.5649613825833383	1.0	1.0	0.0
4098	0.00112251977965864	0.0007227191464724587	0.000722716986317432	0.9990569058178908	None	0	0	0.25	1	1.0	3	1.0	1.0	4	3	0	3	0	0.2	1	5	0.3333333333333333	5	1.0	0	-0.09999999999596171	0.5000000000058389	-0.06724583871004663	0.9999935224415911	0.09870269123511118	0.502913997231175	0.9126524436287504	0.981769708395046	1.0	1.0	0.0
6638	0.0	0.0	0.0	0.9999999999999998	None	0	0	0	0	0	0	1.0	0	0	0	0	4	0	1.0	1	1	0.06666666666666667	1	1.0	0	0	0	0	0	0	0	0	0	0	0	0
2916	0.0002527294278416327	1.7917945352722198e-06	8.431687989429181e-07	0.9999983760746567	None	0.25	1	0.36363636363636365	4	0.7857142857142857	11	0.2222222222222222	0.7857142857142857	15	11	0	0	0	0.8888888888888888	9	8	1.0666666666666667	16	0.0	1.0	9.147595913099242e-07	0.5000093702876647	-0.04018188627547943	0.5103033046994648	-0.015369599965358865	0.6757490920696115	0.6008330672713051	0.5642725020109588	0	1.0	0.0
3456	0.003752942763904493	0.002720411985947014	0.0010102833530287205	0.9988373678149096	None	0	0	0.5	2	0.75	3	0.6	0.75	5	3	0	1	0	0.4	5	2	0.4	6	0.5	0	-0.09980223085149917	0.5001161688025116	0.40302261912433207	0.9999999973585509	0.14971643610594199	0.5164485568587158	0.9549311705499695	0.9986496950542538	1.0	1.0	0.0
5667	None	None	None	None	None	0	0	0.057692307692307696	3	0.9466666666666667	71	0.9506172839506173	0.05333333333333334	4	4	72	0	0	1.0	9	9	5.133333333333334	77	0.0	1.0	0.4934547047417347	0.548478052122998	-0.09999776043225601	0.500003841128545	5.634021910895434e-21	0.5000000000000002	0.9304875626810872	0.5162058754104474	0	1.0	0.0
6812	0.0	0.0	0.0	1.0	None	0	0	0	0	0	0	1.0	0	0	0	0	0	0	1.0	1	1	0.06666666666666667	1	0.0	0	0	0	0	0	0	0	0	0	0	0	0
572	None	None	None	None	None	0	0	0.375	3	0.7777777777777778	7	0.4074074074074074	0.7777777777777778	10	7	0	0	0	0.3333333333333333	3	9	0.7333333333333333	11	0.0	1.0	0.09973697202419445	0.5008719443533067	0.052505614288921185	0.546547111704697	0.07927533028087003	0.9889742414257333	0.6456927581472196	0.8266712466657676	0	1.0	0.0
3500	0.0015685961069098614	0.00010061892171168562	-8.914606536018226e-07	0.9977329879639273	None	0.2	1	0.3333333333333333	4	0.8	12	0.20987654320987653	0.8	16	12	0	0	0	1.0	9	9	1.1333333333333333	17	0.0	1.0	2.629250743664655e-09	0.5000000118765433	0.32347286560862337	0.6064792427908103	1.1973995881307788e-07	0.5587208117637429	0.8210231289523817	0.5554796885139167	0	1.0	0.0
2294	None	None	None	None	None	0.2	1	0.3333333333333333	4	0.8	12	0.20987654320987653	0.8	16	12	0	0	0	1.0	9	9	1.1333333333333333	17	0.0	1.0	0.11358013116179086	0.5260990716076053	0.07919681311717888	1.0	0.06972713366502506	0.5875456283148716	0.6869037318676275	0.9999999999819928	0	1.0	0.0
1045	None	None	None	None	None	0.25	1	0.4	4	0.75	9	0.25925925925925924	0.75	13	9	0	0	0	0.6666666666666666	9	6	0.9333333333333333	14	0.0	1.0	0.010497336691544972	0.554995360507597	0.1612903512464631	0.6158601852859813	0.0001436481667808699	0.5003089167253388	0.676218993304852	0.5575869968765891	0	1.0	0.0
7183	0.027304048673518228	0.018028002428860573	0.014351300585883735	0.9960494243006968	None	0.2	1	0.3333333333333333	4	0.8	12	0.20987654320987653	0.8	16	12	0	0	0	1.0	9	9	1.1333333333333333	17	0.0	1.0	0.1880966870645165	0.5440516828660736	0.13107138737859617	0.5042852493606855	0.1806835684392915	0.5666630940737989	0.5735284484038663	0.538428700374789	0	1.0	0.0
4950	0.010109172039054759	0.0017076861560496367	0.0005519036440323713	0.9955827288556929	None	0	0	0.3076923076923077	8	0.6666666666666666	24	0.7037037037037037	0.25	14	9	23	4	0	0.6666666666666666	6	9	2.533333333333333	38	0.08888888888888889	0.8125	0.4130757671586628	0.5466098566179447	7.902762784127648e-27	0.5	-0.09982110244156112	0.6220037803864504	0.9013576483795417	0.5568402535797157	0.9285714285714286	1.0	0.23301017250967848
2464	None	None	None	None	None	0	0	0	0	0	0	1.0	0	0	0	0	4	0	1.0	1	1	0.06666666666666667	1	1.0	0	0	0	0	0	0	0	0	0	0	0	0
2842	0.0003403517939126676	1.0923000603841922e-06	-1.087156042512139e-06	0.9999999582727859	None	0.2	1	0.3333333333333333	4	0.8	12	0.20987654320987653	0.8	16	12	0	0	0	1.0	9	9	1.1333333333333333	17	0.0	1.0	-0.0408600962478502	0.6722460100838815	0.0007107411649034119	0.5025728948551951	-0.03632024903478219	0.6702152938032219	0.6027145407387009	0.6175756143482874	0	1.0	0.0
5188	0.002519794549477724	0.0008280799553905526	4.610577256562525e-05	0.9980790572865859	None	0.2	1	0.3333333333333333	4	0.8	12	0.20987654320987653	0.8	16	12	0	0	0	1.0	9	9	1.1333333333333333	17	0.0	1.0	7.902762784127648e-27	0.5	1.7385435463855713e-12	0.5000000000214326	-0.03241934406746981	0.5787701495791184	0.538132374392802	0.5264525098711238	0	1.0	0.0
1615	None	None	None	None	None	0	0	0	0	0	0	1.0	0	0	0	0	0	0	1.0	1	1	0.06666666666666667	1	0.0	0	0	0	0	0	0	0	0	0	0	0	0
7285	0.0	0.0	0.0	1.0	None	0	0	0	0	0	0	1.0	0	0	0	0	0	0	1.0	1	1	0.06666666666666667	1	0.0	0	0	0	0	0	0	0	0	0	0	0	0
1459	None	None	None	None	None	0	0	0.2857142857142857	2	0.875	7	1.0	0.625	7	5	2	2	0	0.4	2	5	0.6666666666666666	10	0.3333333333333333	0	0.03990970047649426	0.6725975484305415	2.162265170000802e-26	0.5000000000000001	0.06185905244611832	0.5599003390169273	0.6097428188121831	0.5793823022033623	1.0	1.0	0.0
1175	None	None	None	None	None	1.0	1	1.0	4	0.0	0	0.5555555555555556	0	0	0	4	0	0	1.0	3	3	0.3333333333333333	5	0.0	1.0	0	0	0	0	0	0	0	0	0	0	0
4485	0.010299034196563786	0.008328320830115274	0.008293852685582826	0.9980002206786874	None	0.2	1	0.3333333333333333	4	0.8	12	0.20987654320987653	0.8	16	12	0	0	0	1.0	9	9	1.1333333333333333	17	0.0	1.0	0.1747481669740782	0.5419964401585565	-0.1398843338711017	0.5488393822818469	0.112547526669601	0.599895648268879	0.800448518314969	0.5637671313796851	0	1.0	0.0
1212	None	None	None	None	None	0	0	0.5555555555555556	5	0.36363636363636365	4	0.5416666666666666	0	0	0	12	1	0	0.6666666666666666	4	6	0.8666666666666667	13	0.03571428571428571	0.8571428571428571	0	0	0	0	0	0	0	0	0	0	0
2860	1.5845678158373504e-08	1.546777484667537e-08	1.0544010410279802e-09	0.9999956882649077	None	0.2	1	0.3333333333333333	4	0.8	12	0.20987654320987653	0.8	16	12	0	0	0	1.0	9	9	1.1333333333333333	17	0.0	1.0	-0.0358359662814414	0.6571331923716822	0.24468401725380606	0.6959131611223379	1.01524894235406e-06	0.506862883914086	0.7948719669224363	0.6229221374999167	0	1.0	0.0
4345	0.0007759555192024552	6.919561440282495e-05	-1.2433691315576066e-06	0.9994644404282098	None	0	0	0.25	1	1.0	3	1.0	1.0	4	3	0	0	0	0.2	5	1	0.3333333333333333	5	0.0	0	-0.052538593598168724	0.502080959545934	-0.09091586166067181	0.5696098577117045	0.01221800298465853	0.674470277646193	0.6057872539773758	0.583952229813638	0	1.0	0.0
7088	0.027159662028200464	0.017538029936051996	0.013842162638718741	0.9960194694281685	None	0.2	1	0.3333333333333333	4	0.8	12	0.20987654320987653	0.8	16	12	0	0	0	1.0	9	9	1.1333333333333333	17	0.0	1.0	0.1880966870645165	0.5440516828660736	0.13107138737859617	0.5042852493606855	0.1806835684392915	0.5666630940737989	0.5735284484038663	0.538428700374789	0	1.0	0.0
4785	3.084007436144426e-05	5.18076042460948e-07	1.1945467827972316e-07	0.9999960732582346	None	0	0	0.5	3	0.7142857142857143	5	0.36	0.7142857142857143	8	5	0	0	0	1.0	5	5	0.6	9	0.0	1.0	0.4260285347365894	0.5879047473550779	1.3027402389851318e-13	0.5000000000002903	0.0415179423707049	0.6178320592882495	0.8714082352185132	0.5691920865009878	0	0.875	0.0
5925	None	None	None	None	None	0	0	0.14814814814814814	8	0.8354430379746836	66	1.0	0.21518987341772153	23	17	57	0	0	1.0	9	9	5.4	81	0.0	1.0	5.962032034108355e-06	0.5000449475028407	0.0015939643372418363	0.5197167755436105	0.20128174844142355	0.6361624838993484	0.7112029567785297	0.552953545272527	0	1.0	0.0
2424	None	None	None	None	None	0	0	0.42857142857142855	3	0.75	6	0.5555555555555556	0.75	9	6	0	1	0	0.2222222222222222	9	2	0.6666666666666666	10	1.0	1.0	0.046910300160338675	0.5244669996317554	0.00040630046501051047	0.535310839043002	-0.01891090014909405	0.6774694853704308	0.5954803721473938	0.581077277883608	0.0	0	0.0
2581	5.962507867981455e-09	5.971753152200925e-09	4.369827390139976e-09	0.9999997811452177	None	0	0	0	0	0	0	1.0	0	0	0	0	2	0	1.0	1	1	0.06666666666666667	1	0.5	0	0	0	0	0	0	0	0	0	0	0	0
3820	0.011226083820730148	0.000980391713843354	0.00037522710430328937	0.9797413953961501	None	0.2	1	0.3333333333333333	4	0.8	12	0.20987654320987653	0.8	16	12	0	0	0	1.0	9	9	1.1333333333333333	17	0.0	1.0	0.29070031354942244	0.6451200101638237	3.4462966544174485e-15	0.5000000000000752	-0.09999988362497561	0.5269212674339381	0.8398571559677248	0.5585177701501681	0	1.0	0.0
4208	0.010192697879668972	0.008337471614914731	0.008303045896472471	0.9979866142603401	None	0.2	1	0.3333333333333333	4	0.8	12	0.20987654320987653	0.8	16	12	0	0	0	1.0	9	9	1.1333333333333333	17	0.0	1.0	0.1747481669740782	0.5419964401585565	-0.1398843338711017	0.5488393822818469	0.112547526669601	0.599895648268879	0.800448518314969	0.5637671313796851	0	1.0	0.0
843	None	None	None	None	None	0	0	0.4	2	0.8	4	0.4666666666666667	0.8	6	4	0	0	0	0.6	5	3	0.4666666666666667	7	0.0	0	2.1889852171576086e-10	0.5000000210449905	0.15059853437128265	0.5442406161123795	0.07972829060830973	0.5163534754336742	0.649067486520155	0.5202276025811329	0	1.0	0.0
4096	0.00508322543444051	0.002611950998444961	0.0018305013606719955	0.9957930149954924	None	0.2	1	0.3333333333333333	4	0.8	12	0.20987654320987653	0.8	16	12	0	0	0	1.0	9	9	1.1333333333333333	17	0.0	1.0	0.0997954927184251	0.5037106212271192	0.01754074355647637	0.6450530641006653	0.15660275926678852	0.6451538306753162	0.653228476253632	0.5994891819138596	0	0.5625	0.0
3377	0.00190503285286729	3.743353441955983e-05	-1.1743471848965921e-05	0.9980110374099221	None	0	0	0.75	3	0.3333333333333333	1	0.5555555555555556	0	2	0	2	0	0	1.0	3	3	0.3333333333333333	5	0.0	1.0	0	0	0	0	0	0	0	0	0	0	0
802	None	None	None	None	None	0.3333333333333333	1	0.5	4	0.7	7	0.2857142857142857	0.7	11	7	0	0	0	0.8571428571428571	7	6	0.8	12	0.0	0.6666666666666666	0.06703239721671014	0.5683992280971683	0.0630472800948977	0.5324781272449054	-0.09969526349635519	0.5002377738790443	0.682870992820545	0.5338124650626989	0	1.0	0.0
3726	2.325658561709966e-08	2.3679000991750197e-08	8.510103865312848e-09	0.9999973067324	None	0	0	0.5	5	0.3333333333333333	4	0.4666666666666667	0	0	0	13	7	0	0.8333333333333334	5	6	0.9333333333333333	14	0.23333333333333334	1.0	0	0	0	0	0	0	0	0	0	0	0
3775	7.516191617276693e-07	5.338942778570559e-07	5.338942778555479e-07	0.9998488948038528	None	0	0	1.0	1	0	0	1.0	0	1	0	0	0	0	0.5	1	2	0.13333333333333333	2	0.0	0	0	0	0	0	0	0	0	0	0	0	0
6057	1.9146403822610245e-10	2.034670635963635e-12	-3.6160180227855066e-13	0.9999999938880875	None	0.2	1	0.3333333333333333	4	0.8	12	0.20987654320987653	0.8	16	12	0	0	0	1.0	9	9	1.1333333333333333	17	0.0	1.0	0.052622424603974906	0.6689314360417046	1.5932792806287183e-11	0.5000000006288986	4.617731277673588e-08	0.5000704138100406	0.5896892234182394	0.5583691399405074	0	0.875	0.0
855	None	None	None	None	None	0.2	1	0.3333333333333333	4	0.8	12	0.20987654320987653	0.8	16	12	0	0	0	1.0	9	9	1.1333333333333333	17	0.0	1.0	-0.08893413500703047	0.6125577780915338	-0.00330691993031484	0.6800742632215144	0.08678778137832521	0.5137970682549248	0.6871849794802819	0.6040727072443227	0	1.0	0.0
6870	0.0005638295894817342	0.0002645629919479069	0.0002509130288060574	0.9988658787884681	None	0.08333333333333333	2	0.36	18	0.5555555555555556	40	0.9135802469135802	0.3333333333333333	41	24	32	0	0	1.0	9	9	4.933333333333334	74	0.0	0.8923076923076924	0.1648397275702639	0.567224406894226	0.06378732844843013	0.5121499744718037	0.013762378141268955	0.5622064484347868	0.6540327203658163	0.5472970665281924	0	1.0	0.0
4543	0.0036286039154704635	0.0001902366236127809	0.00011785590358058819	0.9958431305688559	None	0.2	1	0.3333333333333333	4	0.8	12	0.20987654320987653	0.8	16	12	0	0	0	1.0	9	9	1.1333333333333333	17	0.0	1.0	0.07391086933303792	0.5476619669459251	-0.063094176799609	0.5182364459946502	0.22960660612405145	0.5799987506446844	0.7707552454839802	0.548759124244226	0	1.0	0.0
3344	5.9910205745154875e-06	4.3578256044270825e-07	-4.3575748537357426e-07	0.9998855766834005	None	0.2	1	0.3333333333333333	4	0.8	12	0.20987654320987653	0.8	16	12	0	0	0	1.0	9	9	1.1333333333333333	17	0.0	1.0	1.909558880329567e-09	0.5000000719245592	0.0803947318825084	0.5308739819834497	0.0031524404833856794	0.5611165010826181	0.594109776467543	0.5307401878339632	0	1.0	0.0
2610	5.646628535803935e-07	1.8643699028291684e-09	1.6586937051536116e-09	0.9999992454132393	None	1.0	1	1.0	4	0.0	0	0.5555555555555556	0	4	0	0	0	0	1.0	3	3	0.3333333333333333	5	0.0	1.0	0	0	0	0	0	0	0	0	0	0	0
7203	0.0005325302457828377	2.1748823809278045e-06	-2.169256247174761e-06	0.9999998480341481	None	0.2	1	0.3333333333333333	4	0.8	12	0.20987654320987653	0.8	16	12	0	0	0	1.0	9	9	1.1333333333333333	17	0.0	1.0	3.493180809135085e-10	0.5000040032464206	0.09979053191096869	0.5001478846129274	0.2442460252961199	0.6027696176668748	0.7316147792343791	0.5347460887391174	0	0.875	0.0
4316	1.7175921244967603e-10	2.3857459728788263e-12	-2.3231108780175943e-12	0.9999999999820718	None	0.2	1	0.3333333333333333	4	0.8	12	0.20987654320987653	0.8	16	12	0	0	0	1.0	9	9	1.1333333333333333	17	0.0	1.0	-0.09999999973075632	0.5000000034811238	4.105256828798038e-10	0.5000000087765928	5.933956273906291e-11	0.5000008312436154	0.6157161337023488	0.5000002811671107	0	1.0	0.0
4073	0.003692606927636771	0.0007567179041464126	-6.242543714171398e-05	0.9930742928649925	None	0.2	1	0.3333333333333333	4	0.8	12	0.20987654320987653	0.8	16	12	0	0	0	1.0	9	9	1.1333333333333333	17	0.0	1.0	-0.09999904048235309	0.5000085116891572	-0.0824156530116953	0.5455774379740109	0.043527954486017886	0.6911866101349172	0.6482132327044393	0.5816396566677305	0	1.0	0.0
5457	1.5344121770476647e-09	9.500453478045913e-10	9.190776554706078e-10	0.9999997235938192	None	0.2	1	0.3333333333333333	4	0.8	12	0.20987654320987653	0.8	16	12	0	0	0	1.0	9	9	1.1333333333333333	17	0.0	1.0	-0.030069113902918866	0.5081620300379447	0.02882366949340265	0.6461524627030251	1.023943115430907e-08	0.5004058730489063	0.5890079782100579	0.552838961371095	0	1.0	0.0
795	None	None	None	None	None	0	0	0	0	0	0	1.0	0	0	0	0	0	0	1.0	1	1	0.06666666666666667	1	0.0	0	0	0	0	0	0	0	0	0	0	0	0
1534	None	None	None	None	None	0	0	0	0	0	0	1.0	0	0	0	0	0	0	1.0	1	1	0.06666666666666667	1	0.0	0	0	0	0	0	0	0	0	0	0	0	0
3695	0.022696335258097135	0.016328156571968146	-0.015417166224355322	0.9936770168030361	None	0.2	1	0.3333333333333333	4	0.8	12	0.20987654320987653	0.8	16	12	0	0	0	1.0	9	9	1.1333333333333333	17	0.0	1.0	-0.09877392423919376	0.5103763136236735	0.08420237366320503	0.5141537183313034	0.1537080521332865	0.5750327671559347	0.7451662078323468	0.5333301805691875	0	1.0	0.0
5418	5.627681824609751e-05	7.029546118471366e-07	-6.830361274232348e-07	0.9999921229476381	None	0.18181818181818182	2	0.36	9	0.6	21	0.5873015873015873	0.22857142857142856	14	8	22	7	0	0.7777777777777778	7	9	2.466666666666667	37	0.16666666666666666	0.8125	0.34891657325257075	0.6041667848394637	3.034851699601733e-14	0.5000000000003239	-0.019337603170020347	0.6340691282043167	0.8477324792556373	0.5803451185554166	1.0	1.0	0.0
1443	None	None	None	None	None	0	0	1.0	3	0.0	0	0.6666666666666666	0	3	0	0	0	0	0.6666666666666666	2	3	0.26666666666666666	4	0.0	1.0	0	0	0	0	0	0	0	0	0	0	0
7113	0.0005199839717003547	4.0232604660064725e-05	3.6922030536456125e-05	0.99921739779738	None	0.3333333333333333	1	0.4444444444444444	4	0.7272727272727273	8	0.2708333333333333	0.7272727272727273	12	8	0	0	0	0.75	8	6	0.8666666666666667	13	0.0	0.8571428571428571	0.07420973645150257	0.5883929410124664	0.0439304163263527	0.5087065766783309	0.049546944299478125	0.5600835015143589	0.5452931002042719	0.5526092732534501	0	1.0	0.0
2069	None	None	None	None	None	0	0	0	0	0	0	1.0	0	0	0	0	4	0	1.0	1	1	0.06666666666666667	1	1.0	0	0	0	0	0	0	0	0	0	0	0	0
1010	None	None	None	None	None	0	0	0.42857142857142855	3	0.5	4	0.625	0	1	0	8	11	0	1.0	4	4	0.6666666666666666	10	0.5789473684210527	0	0	0	0	0	0	0	0	0	0	0	0
4698	0.031836370332863524	0.010448420884501803	-0.009828570934185914	0.9786376519257001	None	0.2	1	0.3333333333333333	4	0.8	12	0.20987654320987653	0.8	16	12	0	0	0	1.0	9	9	1.1333333333333333	17	0.0	1.0	0.4454324170357683	0.5368871418464696	0.03713844605892449	0.5341478279545786	0.15474921738913902	1.0	0.8579237550828787	0.9999999999997415	0	0.875	0.0
5162	4.745372059440284e-09	4.531430324669214e-09	-4.524563711545228e-09	0.9999998801841846	None	0	0	0.8333333333333334	5	0.0	0	0.5333333333333333	0	0	0	7	0	0	0.6	5	3	0.5333333333333333	8	0.0	1.0	0	0	0	0	0	0	0	0	0	0	0
7456	0.00018455548232672688	3.5302559892202906e-06	1.8127759723723046e-06	0.9999960050393177	None	0	0	0.3333333333333333	3	0.8181818181818182	9	0.28888888888888886	0.8181818181818182	12	9	0	0	0	0.5555555555555556	9	5	0.8666666666666667	13	0.0	1.0	0.2148160208445197	0.5680309243517147	0.06295477920114297	0.5035781632834777	0.1453917050368235	0.5716257244246381	0.6546558556325917	0.5479044368093888	0	1.0	0.0
5958	0.03135456705707837	0.011274074404201235	0.010937352319827611	0.9685184958140959	None	0.2	1	0.3333333333333333	4	0.8	12	0.20987654320987653	0.8	16	12	0	0	0	1.0	9	9	1.1333333333333333	17	0.0	1.0	0.403002289110317	0.6207098229335615	7.45339227203726e-14	0.5000000000022268	-0.09999988406934247	0.5029176136694103	0.8979052065617117	0.5419207523432326	0	1.0	0.0
4379	1.11995846406637e-05	4.810215669694737e-07	4.809936292767472e-07	0.9999983437998321	None	0	0	0.5	1	1.0	1	1.0	1.0	2	1	0	3	0	0.3333333333333333	3	1	0.2	3	1.0	0	0.3606483659420317	0.5083721924331063	2.9785578306711547e-13	0.5000000000001895	-0.09999996724488872	0.500000067040451	0.8785102248329965	0.5027909850302401	1.0	1.0	0.11896018554074062
15	None	None	None	None	None	0.2	1	0.3333333333333333	4	0.8	12	0.20987654320987653	0.8	16	12	0	0	0	1.0	9	9	1.1333333333333333	17	0.0	1.0	-4.433968125741733e-05	0.6607526738120457	0.1581006602965259	0.6801157806566079	0.09999907540399552	0.5000063438060235	0.6927286368537543	0.6162496225997116	0	1.0	0.0
4029	7.206770982692379e-05	2.0143183508462873e-08	1.5852222684093967e-08	0.9999971117100224	None	0.3333333333333333	1	0.625	5	0.4	4	0.6	0.1	5	1	6	2	0	0.8	5	4	0.8	12	0.16666666666666666	1.0	-0.017865134859384034	0.6271832688123424	0.01707509109193253	0.5108824646535349	-0.3219003451091179	0.9988287225449477	0.8165535253068409	0.9196345714059183	1.0	1.0	0.0
6521	0.005529645616549102	0.0024767505018029002	0.00010831608342789515	0.9904990253686295	None	0.2	1	0.3333333333333333	4	0.8	12	0.20987654320987653	0.8	16	12	0	0	0	1.0	9	9	1.1333333333333333	17	0.0	1.0	7.902762784127648e-27	0.5	5.993277294979881e-10	0.5000000072814129	-0.09999999798748035	0.5000002399182119	0.615716131893828	0.5000000823998749	0	1.0	0.0
6161	0.0	0.0	0.0	0.9999999999999998	None	0	0	0	0	0	0	1.0	0	0	0	0	4	0	1.0	1	1	0.06666666666666667	1	1.0	0	0	0	0	0	0	0	0	0	0	0	0
3549	0.004291098415119952	0.0022520244438492404	0.0022513966456452557	0.9922615779672062	None	0.14285714285714285	1	0.375	6	0.6666666666666666	14	0.7666666666666667	0.5714285714285714	17	12	5	5	0	0.8333333333333334	5	6	1.5333333333333334	23	0.5555555555555556	0.2222222222222222	0.09346861799763624	0.5100211376431543	1.2704061346888404e-07	0.5000258961458595	0.06486597060898097	0.5444364964554934	0.5972142394929567	0.5181927725960283	0.9411764705882353	0.9411764705882353	0.6531890859146654
4942	0.0008534806467132035	0.0002396211788024117	6.950330643803451e-05	0.9994762420075266	None	0.2	1	0.3333333333333333	4	0.8	12	0.20987654320987653	0.8	16	12	0	0	0	1.0	9	9	1.1333333333333333	17	0.0	1.0	0.04243032418437501	0.5247876017272595	-0.04422879514456434	0.5568899998639167	0.060200549363066715	0.5677800159429673	0.6183755926161847	0.5498819167351009	0	1.0	0.0
3389	0.0	0.0	0.0	0.9999999999999998	None	0	0	0	0	0	0	1.0	0	0	0	0	4	0	1.0	1	1	0.06666666666666667	1	1.0	0	0	0	0	0	0	0	0	0	0	0	0
238	None	None	None	None	None	0	0	0.16666666666666666	9	0.810126582278481	64	1.0	0.3670886075949367	36	29	44	0	0	1.0	9	9	5.4	81	0.0	1.0	0.0494113766856273	0.564018430199008	0.2554917486018658	0.9989263987636404	2.726261500810308e-19	0.5000000000000666	0.7554694629988649	0.9140707066122448	0	1.0	0.0
2855	9.727174443311893e-09	9.930097135241328e-09	9.92628993254111e-09	0.9999992593490067	None	1.0	1	1.0	4	0.25	1	0.5	0	0	0	5	0	0	0.75	3	4	0.4	6	0.0	1.0	0	0	0	0	0	0	0	0	0	0	0
2929	9.245681659355101e-09	9.084663595429726e-09	9.084490981489612e-09	0.9999992058430892	None	1.0	1	1.0	4	0.25	1	0.5	0	1	0	4	0	0	0.75	3	4	0.4	6	0.0	1.0	0	0	0	0	0	0	0	0	0	0	0
7185	0.014500772859778178	0.001072876080481394	0.0005913019057204498	0.9853533393581664	None	0.2	1	0.3333333333333333	4	0.8	12	0.20987654320987653	0.8	16	12	0	0	0	1.0	9	9	1.1333333333333333	17	0.0	1.0	0.29415180078463454	0.6272235887022054	6.384318267366674e-15	0.5000000000001443	-0.09999999107711999	0.5009797535576251	0.8419653510636754	0.5435761077845923	0	0.5	0.0
2775	6.142013376789935e-09	6.1506255304853044e-09	4.500717163306472e-09	0.999999707701341	None	0	0	0	0	0	0	1.0	0	0	0	0	2	0	1.0	1	1	0.06666666666666667	1	0.5	0	0	0	0	0	0	0	0	0	0	0	0
1338	None	None	None	None	None	0.058823529411764705	1	0.2972972972972973	11	0.660377358490566	35	0.6790123456790124	0.2830188679245283	25	15	29	3	0	1.0	9	9	3.6666666666666665	55	0.057692307692307696	0.7391304347826086	0.024424987478125892	0.5709592382361656	0.0996712174203923	0.5092718298280289	0.063764865645477	0.7375835983301999	0.5909187555321872	0.6111387550432652	1.0	1.0	0.0
1749	None	None	None	None	None	0	0	0	0	0	0	1.0	0	0	0	0	0	0	1.0	1	1	0.06666666666666667	1	0.0	0	0	0	0	0	0	0	0	0	0	0	0
4350	0.002433301024733863	0.0001244381758436866	9.947617807097222e-06	0.9947900429997806	None	0.058823529411764705	1	0.35135135135135137	13	0.5660377358490566	30	0.873015873015873	0.16981132075471697	18	9	36	0	0	0.7777777777777778	9	7	3.6666666666666665	55	0.0	1.0	0.44441940588862894	0.6991046133647449	2.3179221542941054e-13	0.5000000000016063	-0.09999379358936408	0.6294475154777502	0.9141871499272411	0.6124514100062092	0	1.0	0.0
1819	None	None	None	None	None	0	0	0.18	9	0.7808219178082192	57	0.9259259259259259	0.0410958904109589	8	3	66	0	0	1.0	9	9	5.0	75	0.0	0.9090909090909091	0.05754242024477576	0.5048712639168284	0.09992866113072062	0.5012047286596523	0.026441257282014886	0.6540100665724952	0.5754838963401503	0.5548630205733356	0	1.0	0.0
1214	None	None	None	None	None	0	0	0.10714285714285714	3	0.9	36	0.6666666666666666	0	1	0	40	7	0	0.7777777777777778	7	9	2.8	42	0.08433734939759036	0.6111111111111112	0	0	0	0	0	0	0	0	0	0	0
2872	0.0	0.0	0.0	0.9999999999999998	None	0	0	0	0	0	0	1.0	0	0	0	0	4	0	1.0	1	1	0.06666666666666667	1	1.0	0	0	0	0	0	0	0	0	0	0	0	0
6551	None	None	None	None	None	0.07142857142857142	1	0.3548387096774194	11	0.6136363636363636	27	0.5679012345679012	0.4318181818181818	28	19	17	0	0	1.0	9	9	3.066666666666667	46	0.0	0.918918918918919	0.20224943198032969	0.5272362582412738	0.06306420382036934	0.501119669427967	0.16219038800455887	0.5872867991546228	0.643937053871423	0.5387796283679616	0	1.0	0.0
5675	None	None	None	None	None	0.13333333333333333	2	0.375	12	0.6	27	0.5802469135802469	0.35555555555555557	27	16	19	0	0	1.0	9	9	3.1333333333333333	47	0.0	0.9473684210526315	0.18030105190191653	0.659453925836883	1.2241507498728299e-12	0.5000000000352991	1.757717256443022e-21	0.5006974686514887	0.7005560893629974	0.5550798587339092	0	0.9259259259259259	0.0
14	None	None	None	None	None	0	0	0.13157894736842105	5	0.8545454545454545	47	0.7037037037037037	0.01818181818181818	3	1	53	0	0	1.0	9	9	3.8	57	0.0	0.9230769230769231	0.08242520804244953	0.5157163903366245	0.06282217461791398	0.5940304602561906	-0.1322049161160524	0.5839628239249481	0.7243464228202984	0.5648494441500373	0	1.0	0.0
5110	0.0004966587701644298	5.956745520019539e-05	3.71746503656508e-05	0.9986472070540949	None	0.2	1	0.3333333333333333	4	0.8	12	0.20987654320987653	0.8	16	12	0	0	0	1.0	9	9	1.1333333333333333	17	0.0	1.0	-0.029634047271179555	0.5070118475247248	4.658909869182763e-13	0.5000000000082281	-0.09999960678312836	0.507524479395729	0.6033361692096905	0.5048456332049084	0	1.0	0.0
3874	1.3733284797371575e-07	1.1561968580745456e-07	8.950316092217192e-08	0.999969404323496	None	0	0	0.2727272727272727	6	0.6666666666666666	20	0.6530612244897959	0	0	0	31	16	0	1.0	7	7	2.1333333333333333	32	0.24242424242424243	0.96	0	0	0	0	0	0	0	0	0	0	0
4804	0.028234858073142494	0.017788508719334635	0.01386006688906743	0.9960855193288782	None	0.2	1	0.3333333333333333	4	0.8	12	0.20987654320987653	0.8	16	12	0	0	0	1.0	9	9	1.1333333333333333	17	0.0	1.0	0.1880966870645165	0.5440516828660736	0.13107138737859617	0.5042852493606855	0.1806835684392915	0.5666630940737989	0.5735284484038663	0.538428700374789	0	1.0	0.0
3548	0.0	0.0	0.0	1.0	None	0	0	0	0	0	0	1.0	0	0	0	0	0	0	1.0	1	1	0.06666666666666667	1	0.0	0	0	0	0	0	0	0	0	0	0	0	0
3023	0.0	0.0	0.0	0.9999999999999998	None	0	0	0	0	0	0	1.0	0	0	0	0	4	0	1.0	1	1	0.06666666666666667	1	1.0	0	0	0	0	0	0	0	0	0	0	0	0
70	None	None	None	None	None	0	0	0	0	0	0	1.0	0	0	0	0	4	0	1.0	1	1	0.06666666666666667	1	1.0	0	0	0	0	0	0	0	0	0	0	0	0
4476	0.011938821818646826	0.0024889618428847265	-0.002475658473218453	0.9922748196407659	None	0.25	1	0.4	4	0.7692307692307693	10	0.23809523809523808	0.7692307692307693	14	10	0	0	0	0.7777777777777778	9	7	1.0	15	0.0	1.0	0.18251357412824762	0.5576240952424568	0.0866578203345521	0.534804649362024	-0.09899078239101175	0.5067869227996399	0.7629417434960144	0.5331279429607225	0	1.0	0.0
1809	None	None	None	None	None	0	0	0	0	0	0	1.0	0	0	0	0	4	0	1.0	1	1	0.06666666666666667	1	1.0	0	0	0	0	0	0	0	0	0	0	0	0
522	None	None	None	None	None	0	0	0.4117647058823529	7	0.5217391304347826	12	0.6944444444444444	0.13043478260869565	8	3	16	9	0	1.0	6	6	1.6666666666666667	25	0.2903225806451613	0.8421052631578947	0.08691219461312202	0.6077240521514936	7.0975657186548375e-09	0.500000085153584	0.005641889153983565	0.563831136855187	0.5987959825539111	0.557616348744612	1.0	1.0	0.0
476	None	None	None	None	None	0	0	0.21052631578947367	8	0.7454545454545455	41	0.7037037037037037	0.03636363636363636	5	2	51	1	0	1.0	9	9	3.8	57	0.009708737864077669	0.64	-0.03070646191564442	0.62171637539356	0.10484294568779015	0.6239482212456445	0.09999862968351629	0.5000022275178861	0.6592080758082661	0.5828287033739292	1.0	0.4	0.0
5369	0.003661037407433761	0.00011221713539006755	0.00011213273937757311	0.9955472642395021	None	0.2	1	0.3333333333333333	4	0.8	12	0.20987654320987653	0.8	16	12	0	0	0	1.0	9	9	1.1333333333333333	17	0.0	1.0	0.046392524664726126	0.6561184684291924	-0.09999999999994469	0.5000000000014355	-0.0998451378667116	0.5934503212301504	0.6634281946262329	0.5845379686045468	0	1.0	0.0
1625	None	None	None	None	None	0	0	0.4	2	0.8	4	1.0	0.8	6	4	0	2	0	0.14285714285714285	1	7	0.4666666666666667	7	1.0	0.6666666666666666	0.09400079217171756	0.5332931972350192	0.0058615794352865624	0.5105106406848882	-0.09998414360001032	0.5000889278632319	0.6888300106655875	0.5146436943795122	1.0	1.0	0.0
4803	0.0	0.0	0.0	1.0	None	0	0	0	0	0	0	1.0	0	0	0	0	0	0	1.0	1	1	0.06666666666666667	1	0.0	0	0	0	0	0	0	0	0	0	0	0	0
6160	1.317037140004863e-05	1.8937496947582665e-06	1.8937496943579593e-06	0.9994674111365267	None	0	0	1.0	1	0	0	1.0	0	1	0	0	3	0	0.5	1	2	0.13333333333333333	2	1.0	0	0	0	0	0	0	0	0	0	0	0	0
6817	0.008713327502578557	0.0002703936358563001	4.9278950690892476e-05	0.9934640492964915	None	0.25	1	0.4	4	0.75	9	0.25925925925925924	0.75	13	9	0	0	0	0.6666666666666666	9	6	0.9333333333333333	14	0.0	1.0	0.014906044207765373	0.6684835293168402	0.06589316476966121	0.5142562848900248	0.2556005679274961	0.5459266412800379	0.7466129603796962	0.5779101584940476	0	1.0	0.0
2704	5.138059847612871e-05	3.282032112085552e-07	3.2346659872042483e-07	0.999999017615378	None	1.0	1	1.0	4	0.25	1	0.5	0.25	5	1	0	0	0	0.75	4	3	0.4	6	0.0	1.0	0.072095019303719	0.5555868294911479	1.7194581096924059e-09	0.500000018055293	-0.27928149031867283	0.998837868716452	0.8316605602366085	0.9110510001076122	0	1.0	0.0
3683	0.013054533164092611	0.000842674386097767	-0.0008360020775685035	0.9879879161882139	None	0.5	1	0.5714285714285714	4	0.625	5	0.3333333333333333	0.625	9	5	0	0	0	0.8333333333333334	5	6	0.6666666666666666	10	0.0	1.0	-0.09999985258989848	0.5000002915078816	-0.09021227986656072	0.542970493573793	-0.29383115240334484	0.9980860082184082	0.9056744865180408	0.8950114813175011	0	1.0	0.0
1762	None	None	None	None	None	0	0	0.018518518518518517	1	1.0	79	1.0	0	0	0	80	0	0	1.0	9	9	5.4	81	0.0	1.0	0	0	0	0	0	0	0	0	0	0	0
4072	0.0025236669820759188	5.944471939133313e-05	-5.5583040826519614e-05	0.9973397616645422	None	0.25	1	0.4	4	0.75	9	0.25925925925925924	0.75	13	9	0	0	0	0.6666666666666666	9	6	0.9333333333333333	14	0.0	1.0	-0.01722539085165806	0.5022163609009371	0.11784584112196042	0.5681902061266259	0.1076710608153622	0.5689691215587671	0.654924951715468	0.5466128343577248	0	1.0	0.0
7034	0.0	0.0	0.0	1.0	None	0	0	0	0	0	0	1.0	0	0	0	0	0	0	1.0	1	1	0.06666666666666667	1	0.0	0	0	0	0	0	0	0	0	0	0	0	0
375	None	None	None	None	None	0	0	0	0	0	0	1.0	0	0	0	0	0	0	1.0	1	1	0.06666666666666667	1	0.0	0	0	0	0	0	0	0	0	0	0	0	0
3041	None	None	None	None	None	0	0	0.3076923076923077	8	0.6388888888888888	23	0.4691358024691358	0.4166666666666667	21	15	16	0	0	1.0	9	9	2.533333333333333	38	0.0	0.896551724137931	0.0999899666126184	0.500275108660684	0.23126023695698494	0.7185640961570015	0.13987582189158423	0.5601158988066515	0.6359864821774306	0.597091533659433	0	1.0	0.0
5010	0.022458766003440232	0.009672357781770372	0.009476835201521549	0.9848860969606875	None	0.2	1	0.3333333333333333	4	0.8	12	0.20987654320987653	0.8	16	12	0	0	0	1.0	9	9	1.1333333333333333	17	0.0	1.0	0.40784635578247014	0.6270372460805759	2.535201157769561e-13	0.50000000000429	-0.09999986857834668	0.5028000953546615	0.8999419371867255	0.5441123351788906	0	0.875	0.0
7290	3.5373436426954036e-10	6.9381527081615615e-12	-1.8638864771825238e-12	0.999999999837189	None	0.2	1	0.3333333333333333	4	0.8	12	0.20987654320987653	0.8	16	12	0	0	0	1.0	9	9	1.1333333333333333	17	0.0	1.0	0.24577268869298288	0.5422079697634666	0.14805215138756375	0.5042852493606855	5.720945483368234e-13	0.5000010301280133	0.7333714505166087	0.515526687504523	0	1.0	0.0
2952	0.004872246330706338	0.0034042214943936847	0.0032625051527605865	0.9975928440330897	None	0	0	0.5	2	0.6666666666666666	2	0.625	0.6666666666666666	4	2	0	1	0	0.5	2	4	0.3333333333333333	5	0.5	0	-0.09999999999286083	0.500000000011952	-0.20274117928958385	0.7622338068766121	0.2068796579824766	0.750840660210078	0.8935757053404951	0.6804894721893787	1.0	1.0	0.0
330	None	None	None	None	None	0.2	1	0.3333333333333333	4	0.8	12	0.20987654320987653	0.8	16	12	0	0	0	1.0	9	9	1.1333333333333333	17	0.0	1.0	0.02282122683624742	0.5989175522433873	0.09992888452851284	0.5064678186039802	0.0470785026714288	0.5346524611192023	0.5810061068953561	0.5469993417084664	0	0.25	0.0
7255	0.02740894290437429	0.01777617021844753	0.0138529016059072	0.9960620716365455	None	0.2	1	0.3333333333333333	4	0.8	12	0.20987654320987653	0.8	16	12	0	0	0	1.0	9	9	1.1333333333333333	17	0.0	1.0	0.1880966870645165	0.5440516828660736	0.13107138737859617	0.5042852493606855	0.1806835684392915	0.5666630940737989	0.5735284484038663	0.538428700374789	0	1.0	0.0
5709	0.0	0.0	0.0	1.0	None	0	0	0	0	0	0	1.0	0	0	0	0	0	0	1.0	1	1	0.06666666666666667	1	0.0	0	0	0	0	0	0	0	0	0	0	0	0
7323	0.00014402951240032722	1.9330801878502275e-06	1.8877545798460805e-06	0.999999947379475	None	0.2	1	0.3333333333333333	4	0.8	12	0.20987654320987653	0.8	16	12	0	0	0	1.0	9	9	1.1333333333333333	17	0.0	1.0	0.1990850321705675	0.5815111142852151	0.05194269716444773	0.5004517373075769	-0.02936949161288111	0.6609280192291942	0.7169547675192642	0.5824258482540574	0	1.0	0.0
5488	0.02241686384753902	0.009640353857361384	0.009449125791593184	0.9835718530169559	None	0.2	1	0.3333333333333333	4	0.8	12	0.20987654320987653	0.8	16	12	0	0	0	1.0	9	9	1.1333333333333333	17	0.0	1.0	0.40784635578247014	0.6270372460805759	2.535201157769561e-13	0.50000000000429	-0.09999986857834668	0.5028000953546615	0.8999419371867255	0.5441123351788906	0	0.875	0.0
6084	0.00047050973000144333	2.920179309863733e-06	1.629431481274207e-06	0.9999959160922066	None	0.25	1	0.4	4	0.75	9	0.25	0.75	13	9	0	0	0	0.875	8	7	0.9333333333333333	14	0.0	0.8571428571428571	0.018050427614051855	0.508059622115153	0.09833958985799715	0.5002667016484557	0.15323223547738898	0.5912136725442142	0.6365582573674164	0.5334742692503907	0	1.0	0.0
3939	0.00146974622396071	0.0009074765325047775	0.0008845139871686001	0.9991169525974022	None	0.3333333333333333	1	0.4444444444444444	4	0.7272727272727273	8	0.2708333333333333	0.7272727272727273	12	8	0	0	0	0.75	8	6	0.8666666666666667	13	0.0	0.8571428571428571	-0.09999999999992396	0.5000000000004007	0.052034229221772074	0.5717020943237188	0.054524175955354234	0.5184499640035493	0.6741721472617769	0.5301826269715225	0	1.0	0.0
7114	0.0	0.0	0.0	0.9999999999999998	None	0	0	0	0	0	0	1.0	0	0	0	0	4	0	1.0	1	1	0.06666666666666667	1	1.0	0	0	0	0	0	0	0	0	0	0	0	0
7064	0.0017497033960453218	0.00016929379447731547	-0.0001334797175366141	0.9996171895930318	None	0.2	1	0.3333333333333333	4	0.8	12	0.20987654320987653	0.8	16	12	0	0	0	1.0	9	9	1.1333333333333333	17	0.0	1.0	-0.03728296215166334	0.5099295974736497	0.16820498788813873	0.5042852493606855	0.09999820572705267	0.5000043156853231	0.7002959307673432	0.5047400490345354	0	1.0	0.0
5467	0.00018748844014974513	4.623770439705374e-06	4.12062360335809e-06	0.9999986903112416	None	0.25	1	0.36363636363636365	4	0.7857142857142857	11	0.2222222222222222	0.7857142857142857	15	11	0	0	0	0.8888888888888888	9	8	1.0666666666666667	16	0.0	1.0	0.34627275201199764	0.6402684321720306	8.028280995864832e-12	0.5000000000559744	0.247191787408565	0.7020931238616411	0.8045030292314903	0.617260885923237	0	0.8	0.0
2064	None	None	None	None	None	0	0	1.0	3	0.0	0	0.6666666666666666	0	3	0	0	1	0	0.6666666666666666	2	3	0.26666666666666666	4	1.0	1.0	0	0	0	0	0	0	0	0	0	0	0
2306	None	None	None	None	None	0	0	0.2857142857142857	2	0.875	7	1.0	0.625	7	5	2	2	0	0.4	2	5	0.6666666666666666	10	0.3333333333333333	0	0.03990970047649426	0.6725975484305415	2.162265170000802e-26	0.5000000000000001	0.06185905244611832	0.5599003390169273	0.6097428188121831	0.5793823022033623	1.0	1.0	0.0
5492	0.017290285959535263	0.003264606454474095	0.003070401883575384	0.9775231580534793	None	0.2	1	0.3333333333333333	4	0.8	12	0.20987654320987653	0.8	16	12	0	0	0	1.0	9	9	1.1333333333333333	17	0.0	1.0	0.4022202157021676	0.6463102360882126	1.70439876059806e-14	0.5000000000045446	-0.09999998522311046	0.500271964040878	0.8975712679705868	0.5501596524968708	0	1.0	0.0
7245	0.02822983231780733	0.01806105928947195	0.0142396612951002	0.9960822608949927	None	0.2	1	0.3333333333333333	4	0.8	12	0.20987654320987653	0.8	16	12	0	0	0	1.0	9	9	1.1333333333333333	17	0.0	1.0	0.1880966870645165	0.5440516828660736	0.13107138737859617	0.5042852493606855	0.1806835684392915	0.5666630940737989	0.5735284484038663	0.538428700374789	0	1.0	0.0
342	None	None	None	None	None	0	0	1.0	2	0.0	0	0.75	0	2	0	0	2	0	1.0	2	2	0.2	3	1.0	0	0	0	0	0	0	0	0	0	0	0	0
7308	0.028253588783701464	0.01780280833884196	0.013873066415757062	0.9960169619975454	None	0.2	1	0.3333333333333333	4	0.8	12	0.20987654320987653	0.8	16	12	0	0	0	1.0	9	9	1.1333333333333333	17	0.0	1.0	0.1880966870645165	0.5440516828660736	0.13107138737859617	0.5042852493606855	0.1806835684392915	0.5666630940737989	0.5735284484038663	0.538428700374789	0	1.0	0.0
2223	None	None	None	None	None	0	0	0	0	0	0	1.0	0	0	0	0	0	0	1.0	1	1	0.06666666666666667	1	0.0	0	0	0	0	0	0	0	0	0	0	0	0
2423	None	None	None	None	None	0	0	0	0	0	0	1.0	0	0	0	0	0	0	1.0	1	1	0.06666666666666667	1	0.0	0	0	0	0	0	0	0	0	0	0	0	0
7305	0.003287089719082361	0.0004105937332360906	7.695601021971468e-05	0.9967320154816303	None	0.25	1	0.4	4	0.7692307692307693	10	0.23809523809523808	0.7692307692307693	14	10	0	0	0	0.7777777777777778	9	7	1.0	15	0.0	1.0	-0.04568426698805844	0.5089930209403816	-0.0244903180602107	0.5772886237200385	0.23372823148155936	0.6036278181083533	0.7911051059842107	0.5636718429729961	0	1.0	0.0
6056	0.0	0.0	0.0	0.9999999999999998	None	0	0	0	0	0	0	1.0	0	0	0	0	4	0	1.0	1	1	0.06666666666666667	1	1.0	0	0	0	0	0	0	0	0	0	0	0	0
5754	0.0010897755592616536	5.597191331464836e-05	-3.820531090455701e-05	0.9995482870853486	None	0.2	1	0.3333333333333333	4	0.8	12	0.20987654320987653	0.8	16	12	0	0	0	1.0	9	9	1.1333333333333333	17	0.0	1.0	-0.022528048409755426	0.6730883487612191	0.10954132871064153	0.5041237684011265	0.028548530260911205	0.6683532641843105	0.6372530895321913	0.6177028985130596	0	1.0	0.0
6022	0.0024087849506839692	0.001295284239077712	0.0007595198136814121	0.9985365766720262	None	0.2	1	0.3333333333333333	4	0.8	12	0.20987654320987653	0.8	16	12	0	0	0	1.0	9	9	1.1333333333333333	17	0.0	1.0	0.14842922972309935	0.5410624460734755	0.14283059981487914	0.5289767084164788	0.12322324194561371	0.9890657734325428	0.5500431911133832	0.8313427252124301	0	0.875	0.0
7369	0.0021619418492048585	0.001016773405858016	0.0010066965531938254	0.9937783982007973	None	1.0	1	0.8	4	0.4	2	0.4375	0.4	6	2	0	0	0	1.0	4	4	0.4666666666666667	7	0.0	0.6666666666666666	0.2274721862508727	0.5215232656322325	0.09999929008716303	0.5000001539095773	0.31122036702976663	0.525129842761204	0.7043194462543271	0.5155575640872513	0	1.0	0.0
4911	7.321174626038701e-06	3.1619741607786514e-08	2.3595340814599816e-09	0.9999992505439765	None	0	0	1.0	1	0	0	1.0	0	1	0	0	0	0	0.5	1	2	0.13333333333333333	2	0.0	0	0	0	0	0	0	0	0	0	0	0	0
5774	0.005129083943121333	0.0019427520634456544	0.0010438899029811034	0.9913838412563648	None	0.2	1	0.3333333333333333	4	0.8	12	0.20987654320987653	0.8	16	12	0	0	0	1.0	9	9	1.1333333333333333	17	0.0	1.0	0.00031191971248379426	0.6771196759178898	6.231924912572768e-11	0.5000000002970537	-0.09999959394614442	0.5018475661787507	0.6159572211816601	0.5620088428286136	0	1.0	0.0
6351	0.013185197967138297	0.004512182593917435	-0.0005994576223263094	0.9930176648820789	None	0.2	1	0.3333333333333333	4	0.8	12	0.20987654320987653	0.8	16	12	0	0	0	1.0	9	9	1.1333333333333333	17	0.0	1.0	0.1466394573219639	0.5579085676026552	0.21498255829662494	0.5203739888538871	0.0999998487361057	0.5000031261512502	0.6189433425978047	0.5261620834031632	0	1.0	0.0
7526	0.00632102407432693	0.0008170782565194242	0.00017920171501399938	0.9988783623667222	None	0.2	1	0.3333333333333333	4	0.8	12	0.20987654320987653	0.8	16	12	0	0	0	1.0	9	9	1.1333333333333333	17	0.0	1.0	-0.05236723217297372	0.5101727703952222	0.08774015936333243	0.5156951233787976	0.2301942573679307	0.5527600894686615	0.7581549761017122	0.5262530621375826	0	1.0	0.0
5164	0.01076458528581783	0.0012534017650942851	0.0008579585626406749	0.9801249728016314	None	0.2	1	0.3333333333333333	4	0.8	12	0.20987654320987653	0.8	16	12	0	0	0	1.0	9	9	1.1333333333333333	17	0.0	1.0	0.39392245095830003	0.6545150361087537	3.843002076990857e-12	0.5000000000627371	-0.09987887045119251	0.6117997905839996	0.8937663200777385	0.5901558700235138	0	1.0	0.0
1674	None	None	None	None	None	0	0	0.375	3	0.6666666666666666	6	0.9166666666666666	0.4444444444444444	6	4	4	4	0	0.3333333333333333	2	6	0.7333333333333333	11	0.4	0.2222222222222222	-0.11579069279016903	0.534942486658878	9.812510778642734e-07	0.5000012360196645	-0.0999041631396121	0.5001455455759721	0.6254066464910198	0.5117132968044423	1.0	1.0	0.0
6042	0.015085433762004993	0.014303935717018098	0.009349653156390594	0.9977135398225452	None	0.2	1	0.3333333333333333	4	0.8	12	0.20987654320987653	0.8	16	12	0	0	0	1.0	9	9	1.1333333333333333	17	0.0	1.0	0.24851338089533187	0.5495023537483944	0.024119397748056055	0.5571493748883175	0.030043041933043847	0.6632340770191564	0.7437037180204943	0.5911368353386074	0	1.0	0.0
3130	0.0008315144507800569	0.00018215486476194873	0.00017657615166816336	0.9993882966439683	None	0.25	1	0.4	4	0.75	9	0.25	0.75	13	9	0	0	0	0.875	7	8	0.9333333333333333	14	0.0	0.8571428571428571	0.0019175127460832248	0.5311542037156459	-0.0999980253444574	0.500024893100997	-0.014144017917195346	0.6529875277194772	0.6248998696784273	0.5627569095146207	0	1.0	0.0
2324	None	None	None	None	None	0.05263157894736842	1	0.225	9	0.7413793103448276	43	0.7407407407407407	0.05172413793103448	9	3	50	5	0	1.0	9	9	4.0	60	0.05102040816326531	0.8235294117647058	3.93087223039612e-08	0.5005890460713288	-0.07704083229132437	0.8344993957143136	0.0694923176537676	0.5621368980809628	0.6652678315911407	0.6509802561889046	1.0	1.0	0.0
1287	None	None	None	None	None	0	0	0	0	0	0	1.0	0	0	0	0	4	0	1.0	1	1	0.06666666666666667	1	1.0	0	0	0	0	0	0	0	0	0	0	0	0
3214	1.1825149238077023e-05	2.484143269851909e-06	4.639648982224245e-09	0.9957639844431139	None	0	0	0.22727272727272727	5	0.7419354838709677	23	0.6111111111111112	0	0	0	32	17	0	0.6666666666666666	6	9	2.2	33	0.25	1.0	0	0	0	0	0	0	0	0	0	0	0
1877	None	None	None	None	None	0.25	1	0.4	4	0.7692307692307693	10	0.23809523809523808	0.7692307692307693	14	10	0	0	0	0.7777777777777778	7	9	1.0	15	0.0	1.0	0.09999218396083664	0.5025814133137393	-0.03940622077649593	0.5018413406355645	4.266999252546761e-06	0.5000278224952082	0.6423363527561197	0.5014835315481772	0	1.0	0.0
4929	2.546120880641715e-06	2.0051557715196993e-07	-1.5429643252150672e-08	0.9999267975748642	None	0.16666666666666666	1	0.42857142857142855	6	0.6111111111111112	11	0.35714285714285715	0.5555555555555556	15	10	4	1	0	0.875	7	8	1.3333333333333333	20	0.14285714285714285	0.42857142857142855	-0.09988014973684921	0.5010394600099173	-0.05361823953350544	0.5073176692685112	7.224141784564634e-05	0.5265837813173625	0.6008644170039737	0.5116533979492424	1.0	1.0	0.0
1999	None	None	None	None	None	0.3333333333333333	1	0.4444444444444444	4	0.7272727272727273	8	0.2653061224489796	0.7272727272727273	12	8	0	0	0	1.0	7	7	0.8666666666666667	13	0.0	1.0	0.001358505416908369	0.513061794628034	1.0588227540488328e-06	0.5006658526907872	0.058553339776030576	0.6010891773857697	0.5675996786248912	0.538666632517261	0	1.0	0.0
835	None	None	None	None	None	0	0	1.0	2	0.0	0	0.75	0	2	0	0	0	0	1.0	2	2	0.2	3	0.0	0	0	0	0	0	0	0	0	0	0	0	0
736	None	None	None	None	None	0	0	0.05555555555555555	3	0.9493670886075949	75	1.0	0.25316455696202533	21	20	59	0	0	1.0	9	9	5.4	81	0.0	1.0	0.2430020539696233	0.5481337860962164	-0.09502294711546097	0.5154985976270794	0.057216878193684526	0.6486030018334591	0.8034597260588195	0.5718371326001624	0	1.0	0.0
5119	0.010810458349846248	0.007610994367631175	0.002707198093372433	0.9958588823176223	None	0.2	1	0.3333333333333333	4	0.8	12	0.20987654320987653	0.8	16	12	0	0	0	1.0	9	9	1.1333333333333333	17	0.0	1.0	-0.09999999910275706	0.5000000252044685	-0.033897542072655204	0.6709901263666831	0.09254889921703087	0.5323204982355978	0.6982000668494153	0.5697202219508338	0	1.0	0.0
7270	0.0002811387926198382	7.04805219790879e-06	-5.969678311764116e-06	0.9999999683164936	None	0.2	1	0.3333333333333333	4	0.8	12	0.20987654320987653	0.8	16	12	0	0	0	1.0	9	9	1.1333333333333333	17	0.0	1.0	0.10984837385972432	0.5524314808896514	0.13344063294887853	0.5144424397112183	0.06190074325268604	0.6142941541484348	0.582540205831188	0.5608374488435401	0	1.0	0.0
3418	0.0	0.0	0.0	0.9999999999999998	None	0	0	0	0	0	0	1.0	0	0	0	0	4	0	1.0	1	1	0.06666666666666667	1	1.0	0	0	0	0	0	0	0	0	0	0	0	0
521	None	None	None	None	None	0.2857142857142857	2	0.47058823529411764	8	0.5217391304347826	12	0.5555555555555556	0.4782608695652174	19	11	5	3	0	0.5555555555555556	5	9	1.6666666666666667	25	0.5	0.6	0.11830498622804866	0.6309584312028815	-0.3006816890087742	0.9993593045895209	-0.09217529009657631	0.5129072852384979	0.8650259662570672	0.9338111538897903	1.0	1.0	0.0
1768	None	None	None	None	None	0	0	0.6666666666666666	2	0.0	0	0.6666666666666666	0	0	0	3	8	0	0.6666666666666666	2	3	0.26666666666666666	4	0.8	1.0	0	0	0	0	0	0	0	0	0	0	0
2875	5.8596519965914515e-05	3.429022419528358e-06	3.426807509849348e-06	0.9999951296290057	None	0	0	0.25	1	1.0	3	1.0	1.0	4	3	0	0	0	0.2	1	5	0.3333333333333333	5	0.0	0	-0.09991604118425193	0.5002234345329613	-0.09981691197943007	0.5009978921715668	0.06830279104204692	0.6050186560267272	0.6884231570456942	0.5358803917235136	0	1.0	0.0
6146	0.0	0.0	0.0	1.0	None	0	0	0	0	0	0	1.0	0	0	0	0	0	0	1.0	1	1	0.06666666666666667	1	0.0	0	0	0	0	0	0	0	0	0	0	0	0
1743	None	None	None	None	None	0	0	1.0	2	0.0	0	0.75	0	2	0	0	2	0	1.0	2	2	0.2	3	1.0	0	0	0	0	0	0	0	0	0	0	0	0
1252	None	None	None	None	None	0	0	0.3125	5	0.6190476190476191	13	0.575	0.38095238095238093	11	8	11	5	0	0.625	8	5	1.5333333333333334	23	0.21739130434782608	0.6666666666666666	-0.03353339733463032	0.6836575881023261	-0.05843015420501509	0.6461741671245403	0.09842765446864495	0.5029366150813067	0.6832483211365887	0.613381250191327	0.5454545454545454	1.0	0.0
2284	None	None	None	None	None	0	0	0	0	0	0	1.0	0	0	0	0	0	0	1.0	1	1	0.06666666666666667	1	0.0	0	0	0	0	0	0	0	0	0	0	0	0
3830	0.010442690732357396	0.007950574861489812	0.007887743140601686	0.9979194585062541	None	0.2	1	0.3333333333333333	4	0.8	12	0.20987654320987653	0.8	16	12	0	0	0	1.0	9	9	1.1333333333333333	17	0.0	1.0	0.1747481669740782	0.5419964401585565	-0.1398843338711017	0.5488393822818469	0.112547526669601	0.599895648268879	0.800448518314969	0.5637671313796851	0	1.0	0.0
7033	0.0007409593103633269	6.280286757507833e-05	-3.13919431904009e-07	0.9974351112122309	None	0	0	0.6666666666666666	2	0.5	1	0.6666666666666666	0.5	3	1	0	2	0	0.6666666666666666	3	2	0.26666666666666666	4	1.0	0	0.1602151345815544	0.5209193246859501	0.0999873691864854	0.5000004841295965	0.15665681827829228	0.5170414931109446	0.5758268957902454	0.5126573366650066	1.0	1.0	0.0
7435	3.612293723442157e-05	2.4989883786275846e-06	-1.5181907032752798e-06	0.9966529291631604	None	0	0	0.07692307692307693	4	0.92	69	0.9506172839506173	0.02666666666666667	2	2	74	1	0	1.0	9	9	5.133333333333334	77	0.006578947368421052	0.9855072463768116	0.2032942094505697	0.504568489774662	0.1638497530484037	0.5074638441711211	0.031649459604990694	0.5068941255827532	0.6757082846977175	0.5063088578603426	1.0	1.0	0.0
4971	0.0027487358315663396	0.0005882360694699638	-0.0004313152923540994	0.99728625075106	None	0.2	1	0.3333333333333333	4	0.8	12	0.20987654320987653	0.8	16	12	0	0	0	1.0	9	9	1.1333333333333333	17	0.0	1.0	1.6984916338036017e-06	0.5000144741169306	8.375311805452541e-14	0.500000000001689	0.05269197050236705	0.5835609432225387	0.561779275536095	0.528092604710596	0	0	0.0
3844	2.439462608826559e-08	2.2404982983715053e-08	2.0289601803065403e-08	0.9999960919176644	None	0	0	0.6666666666666666	4	0.3333333333333333	2	0.5	0	0	0	7	11	0	1.0	4	4	0.5333333333333333	8	0.6111111111111112	0.5	0	0	0	0	0	0	0	0	0	0	0
6290	0.0	0.0	0.0	0.9999999999999998	None	0	0	0	0	0	0	1.0	0	0	0	0	4	0	1.0	1	1	0.06666666666666667	1	1.0	0	0	0	0	0	0	0	0	0	0	0	0
3282	5.5780720856605265e-09	4.86399999320978e-09	4.418096300742821e-09	0.9999942533779727	None	0	0	0.5	1	1.0	1	1.0	1.0	2	1	0	0	0	0.3333333333333333	1	3	0.2	3	0.0	0	0.02957851007583596	0.5206290958410918	0.027091971336696226	0.5000042706246656	0.0003894890453750237	0.5004872829878663	0.5339691302200301	0.5070436562645378	0	0	0.0
5715	0.014548343775520518	0.00029976041764827766	0.00012929269238682635	0.9756849629564521	None	0.2	1	0.3333333333333333	4	0.8	12	0.20987654320987653	0.8	16	12	0	0	0	1.0	9	9	1.1333333333333333	17	0.0	1.0	0.4253448044149909	0.6677895466088682	3.748906474076628e-15	0.5000000000001487	0.29797418084038985	0.7002030370905478	0.8591551224774117	0.6260925196165792	0	1.0	0.0
3618	0.0008035746985257883	0.0001882056175235665	0.00018294914910260408	0.999278786967119	None	0.25	1	0.4	4	0.75	9	0.25	0.75	13	9	0	0	0	0.875	7	8	0.9333333333333333	14	0.0	0.8571428571428571	0.0019175127460832248	0.5311542037156459	-0.0999980253444574	0.500024893100997	-0.014144017917195346	0.6529875277194772	0.6248998696784273	0.5627569095146207	0	1.0	0.0
6150	9.605197531068814e-09	9.365623443094113e-09	-9.345179008681455e-09	0.9999991459917782	None	1.0	1	1.0	4	0.25	1	0.5	0.25	5	1	0	0	0	0.75	3	4	0.4	6	0.0	1.0	1.9189794864908142e-05	0.5000290545059504	2.077108310053308e-16	0.5000000000000002	8.67067734017594e-06	0.5000523709580867	0.500030471883975	0.5000271418213939	0	1.0	0.0
344	None	None	None	None	None	0	0	0.018518518518518517	1	1.0	79	1.0	0.012658227848101266	1	1	79	0	0	1.0	9	9	5.4	81	0.0	1.0	0.09999593373641298	0.5	0.13070442888896244	0.5	0.07140162440686904	0.5	0.5602443914483095	0.5	0	1.0	0.0
3134	0.00033295462387445936	1.909616626352575e-06	1.3948972142260073e-06	0.9999998871998309	None	0.2	1	0.3333333333333333	4	0.8	12	0.20987654320987653	0.8	15	12	1	0	0	1.0	9	9	1.1333333333333333	17	0.0	1.0	0.07088432699411898	0.5831541165342029	5.1068755565519106e-05	0.5003024546548165	0.07012613274669671	0.6491384379829268	0.5973700449435786	0.5786904022047397	0	1.0	0.0
828	None	None	None	None	None	0.1	1	0.391304347826087	9	0.5625	18	0.5396825396825397	0.34375	20	11	13	6	0	0.7777777777777778	7	9	2.2666666666666666	34	0.2857142857142857	0.6428571428571429	0.06352573764119822	0.5859440364027302	0.09317206999152353	0.6241275278119237	0.22941017973958538	0.5968504292396977	0.6801581150976341	0.6024208573177824	1.0	1.0	0.0
2254	None	None	None	None	None	0	0	0	0	0	0	1.0	0	0	0	0	4	0	1.0	1	1	0.06666666666666667	1	1.0	0	0	0	0	0	0	0	0	0	0	0	0
5548	0.021987196894087527	0.0045825514268572004	0.0005657097382723916	0.9715561540377671	None	0.2	1	0.3333333333333333	4	0.8	12	0.20987654320987653	0.8	16	12	0	0	0	1.0	9	9	1.1333333333333333	17	0.0	1.0	0.3925387363418137	0.6243739816246692	1.1244946142760562e-14	0.500000000000042	-0.08013559512785501	0.999999351928775	0.9140813204271937	0.9927475713775005	0	1.0	0.0
6433	None	None	None	None	None	0.047619047619047616	1	0.13636363636363635	6	0.859375	55	0.8148148148148148	0.15625	15	10	50	0	0	1.0	9	9	4.4	66	0.0	0.8421052631578947	1.7716039740805435e-05	0.5000146097871708	0.12457490909884597	0.546555492393621	0.09988292973730964	0.5004459461546549	0.6314589374816764	0.5157119228764202	0	1.0	0.0
1159	None	None	None	None	None	0	0	1.0	2	0.0	0	0.75	0	2	0	0	2	0	1.0	2	2	0.2	3	1.0	0	0	0	0	0	0	0	0	0	0	0	0
4521	None	None	None	None	None	0.06666666666666667	1	0.3333333333333333	11	0.6382978723404256	30	0.6049382716049383	0.5957446808510638	39	28	9	0	0	1.0	9	9	3.2666666666666666	49	0.0	1.0	4.7451228534057144e-08	0.5000854232923997	4.8827210382952194e-05	0.5002814057801339	0.006900273828969528	0.573617523115221	0.5081027227737119	0.5248206963594936	0	0.9743589743589743	0.0
1983	None	None	None	None	None	0	0	1.0	1	0	0	1.0	0	0	0	1	2	0	0.5	2	1	0.13333333333333333	2	0.3333333333333333	0	0	0	0	0	0	0	0	0	0	0	0
3805	0.0002576691428770951	2.5910751269973627e-05	1.9634261189702752e-05	0.9939189613591773	None	0	0	0.08	2	0.9428571428571428	33	0.8222222222222222	0	1	0	35	8	0	0.5555555555555556	5	9	2.466666666666667	37	0.1095890410958904	0.9375	0	0	0	0	0	0	0	0	0	0	0
1917	None	None	None	None	None	0	0	0	0	0	0	1.0	0	0	0	0	4	0	1.0	1	1	0.06666666666666667	1	1.0	0	0	0	0	0	0	0	0	0	0	0	0
2686	0.0	0.0	0.0	1.0	None	0	0	0	0	0	0	1.0	0	0	0	0	0	0	1.0	1	1	0.06666666666666667	1	0.0	0	0	0	0	0	0	0	0	0	0	0	0
4953	0.0003241244868485765	2.904372362462726e-06	-1.9957997139303337e-06	0.9999985725421852	None	0.25	1	0.36363636363636365	4	0.7857142857142857	11	0.2222222222222222	0.7857142857142857	15	11	0	0	0	0.8888888888888888	9	8	1.0666666666666667	16	0.0	1.0	0.09998760797556464	0.5001360365260707	-0.02608386623052871	0.5357152880706062	-0.09944720611837318	0.5476857009708938	0.6946579479654431	0.5278854770808329	0	0.9333333333333333	0.0
6303	0.021806062548003255	0.011658264008469641	0.010875457415824916	0.9888901492607551	None	0.25	1	0.36363636363636365	4	0.7857142857142857	11	0.2222222222222222	0.7857142857142857	15	11	0	0	0	0.8888888888888888	9	8	1.0666666666666667	16	0.0	1.0	0.14817881727025806	0.5186718104908309	0.01207075332499371	0.5056370380146112	0.1823880703952803	0.5909988999239406	0.673600696625412	0.5387030391576776	0	0.9333333333333333	0.0
315	None	None	None	None	None	0.1111111111111111	2	0.3684210526315789	14	0.5555555555555556	30	0.691358024691358	0.48148148148148145	39	26	16	2	0	1.0	9	9	3.7333333333333334	56	0.08695652173913043	0.851063829787234	0.0914160048535716	0.7122881265067822	-0.11903111184275564	0.7457358547405075	0.03142595576682804	0.5931557138852107	0.7566651591581407	0.6870827001034935	0.47435897435897434	0.48717948717948717	0.0
3696	0.00013587208700787328	4.6389318532996896e-06	4.438263524678011e-06	0.9993492062062909	None	0.5	1	0.6666666666666666	4	0.5714285714285714	4	0.375	0.5714285714285714	8	4	0	0	0	0.6666666666666666	4	6	0.6	9	0.0	0.8	-0.04668872472899359	0.500492558269586	0.11769485276862035	0.534734189967086	0.09999999528676631	0.5000000431641608	0.6765143454877155	0.5117587741081164	0	1.0	0.0
1411	None	None	None	None	None	0	0	0	0	0	0	1.0	0	0	0	0	4	0	1.0	1	1	0.06666666666666667	1	1.0	0	0	0	0	0	0	0	0	0	0	0	0
2128	None	None	None	None	None	0	0	0.037037037037037035	2	0.9746835443037974	77	1.0	0	1	0	79	0	0	1.0	9	9	5.4	81	0.0	1.0	0	0	0	0	0	0	0	0	0	0	0
3470	0.0	0.0	0.0	1.0	None	0	0	0	0	0	0	1.0	0	0	0	0	0	0	1.0	1	1	0.06666666666666667	1	0.0	0	0	0	0	0	0	0	0	0	0	0	0
6861	0.025443117014160306	0.01074609163075684	-0.010462143291374001	0.993069493802494	None	0.2	1	0.3333333333333333	4	0.8	12	0.20987654320987653	0.8	16	12	0	0	0	1.0	9	9	1.1333333333333333	17	0.0	1.0	0.1964123478035173	0.5654184621755339	0.1653945221915844	0.5093230039532033	0.22246380541383512	0.5539635740805235	0.5687056115942235	0.5429916766760413	0	1.0	0.0
1800	None	None	None	None	None	0.3333333333333333	1	0.5	4	0.6666666666666666	6	0.3142857142857143	0.6666666666666666	10	6	0	0	0	0.7142857142857143	5	7	0.7333333333333333	11	0.0	0.6666666666666666	5.402121225109527e-12	0.5000003423448501	3.0288331256867028e-05	0.5000451944210084	-0.09993304801810167	0.5020928588844413	0.6156477880984507	0.5007128021414489	0	1.0	0.0
6910	0.0036457183234134254	0.00021875525531055468	-0.00021413944184613408	0.9964890950594836	None	0.2	1	0.3333333333333333	4	0.8	12	0.20987654320987653	0.8	16	12	0	0	0	1.0	9	9	1.1333333333333333	17	0.0	1.0	0.36574412576382764	0.5260952862700939	-0.0991025579070969	0.5010760305130456	-0.0035812174456334735	0.5717041773916423	0.8829130853243069	0.5330839033630913	0	1.0	0.0
1616	None	None	None	None	None	0	0	0.25	1	1.0	3	0.8333333333333334	0.3333333333333333	2	1	2	4	0	0.6666666666666666	3	2	0.3333333333333333	5	0.5714285714285714	0	-0.9189846028355779	0.8636362778311171	0.08754059676972567	0.5201487762088759	-0.08363548662772491	0.5051535555672396	0.9878738732893841	0.6567910672457267	1.0	1.0	0.0
7312	3.783748297803672e-09	3.824217195587518e-09	-3.752293886487248e-09	0.999999871952597	None	0	0	0	0	0	0	1.0	0	0	0	0	1	0	1.0	1	1	0.06666666666666667	1	0.25	0	0	0	0	0	0	0	0	0	0	0	0
1767	None	None	None	None	None	0	0	0.3333333333333333	6	0.6666666666666666	16	0.5777777777777777	0.4166666666666667	16	10	9	4	0	0.5555555555555556	5	9	1.7333333333333334	26	0.25	0.38095238095238093	0.01264777038212396	0.602469617934115	0.09625176177603773	0.5883272751771571	-0.09981413392402064	0.5008019254374055	0.6916986822018172	0.5643108188198843	1.0	0.9375	0.6388865978940159
7420	None	None	None	None	None	0.07142857142857142	1	0.3225806451612903	10	0.6590909090909091	29	0.5679012345679012	0.4772727272727273	30	21	15	0	0	1.0	9	9	3.066666666666667	46	0.0	0.918918918918919	0.2648937441309819	0.5912657567220191	0.08387595109498176	0.5219054767594985	0.29600826280129044	0.6234162444375116	0.7116665058106157	0.5794016186522039	0	1.0	0.0
5244	0.0	0.0	0.0	0.9999999999999998	None	0	0	0	0	0	0	1.0	0	0	0	0	4	0	1.0	1	1	0.06666666666666667	1	1.0	0	0	0	0	0	0	0	0	0	0	0	0
4988	0.016300388970628046	0.003633334602606057	-0.0005460004040650655	0.5337236860986226	None	0	0	0.42857142857142855	3	0.75	6	0.5555555555555556	0.75	9	6	0	0	0	0.2222222222222222	2	9	0.6666666666666666	10	0.0	1.0	0.49933941864742276	0.5618171869779769	7.902762784127648e-27	0.5	0.2914504895904566	0.6160092904296615	0.8887355359520668	0.5598109054738415	0	1.0	0.0
2835	0.0	0.0	0.0	0.9999999999999998	None	0	0	0	0	0	0	1.0	0	0	0	0	4	0	1.0	1	1	0.06666666666666667	1	1.0	0	0	0	0	0	0	0	0	0	0	0	0
5651	4.0761479165201534e-05	9.128019150029013e-06	-1.41168188776455e-06	0.9999949367820652	None	0	0	0.25	1	1.0	3	1.0	1.0	4	3	0	3	0	0.2	5	1	0.3333333333333333	5	1.0	0	0.45519202120473984	0.5050165638062275	0.03205304420302416	0.6435200205525966	-0.09923208194319597	0.5168967408351406	0.9128950529510426	0.5562899227544568	1.0	1.0	0.5068627490729303
5037	0.0005082692283412159	6.962084083850947e-05	4.343089619179285e-05	0.993523771357733	None	0.3333333333333333	1	0.4444444444444444	4	0.6363636363636364	7	0.5416666666666666	0.6363636363636364	10	7	2	2	0	0.6666666666666666	6	4	0.8666666666666667	13	0.4	0.2222222222222222	0.028298208009644547	0.6261010679124608	-0.40009058238502576	0.5938969073775239	0.03692086714002703	0.5611238196818965	0.8856394247480875	0.5939815725758598	1.0	1.0	0.0
2836	3.7271772649576438e-06	1.7518056989652047e-08	1.565827490401667e-08	0.9999986017068092	None	0	0	0.6	3	0.6	3	0.4666666666666667	0.6	6	3	0	1	0	0.6	5	3	0.4666666666666667	7	1.0	1.0	-0.15048429721284537	0.5431006190995135	0.032962779990193494	0.5102873670792667	0.00916467986080944	0.5296088642893498	0.6956602787343719	0.5276850615536652	1.0	1.0	0.0
5433	None	None	None	None	None	0.09090909090909091	1	0.3333333333333333	8	0.6764705882352942	23	0.6666666666666666	0.14705882352941177	11	5	24	7	0	0.6666666666666666	9	6	2.4	36	0.15217391304347827	0.8	0.05347757222889541	0.5632710732689898	0.04359268411082141	0.503176664842593	0.26392630039848725	0.5226729415191297	0.736803209323848	0.5297904346960778	1.0	0.9090909090909091	0.4501748552424238
4294	1.8278781373284132e-08	1.8202651598697262e-08	-1.7417172186098285e-08	0.9999970850328391	None	0.2	2	0.36363636363636365	8	0.6774193548387096	21	0.4074074074074074	0.6451612903225806	28	20	4	0	0	1.0	9	9	2.2	33	0.0	0.75	0.09999998718832459	0.5000001442678409	-0.027510555355395216	0.5320748848921463	7.148418683827721e-05	0.5012517623415708	0.6336212728420559	0.5111217989118156	0	1.0	0.0
2251	None	None	None	None	None	0.25	1	0.36363636363636365	4	0.7857142857142857	11	0.2222222222222222	0.7857142857142857	15	11	0	0	0	0.8888888888888888	8	9	1.0666666666666667	16	0.0	1.0	0.2192035543963949	0.614637798654878	0.3988860233255549	0.6670258451986396	0.08246842634292276	0.5602071229519937	0.7931923658084119	0.6148799709075915	0	1.0	0.0
5324	2.2008072378722e-05	9.149061161257143e-06	2.7858556442465685e-08	0.9987090831450413	None	0	0	0.6	3	0.6	3	0.4666666666666667	0.6	6	3	0	1	0	0.6	5	3	0.4666666666666667	7	1.0	1.0	0.019595958342696278	0.6374828271031057	0.4283148828088442	0.5344165494007574	-0.026285984141823045	0.5088739729529206	0.8884167763200155	0.5611785339152252	1.0	1.0	0.0
4565	0.0	0.0	0.0	0.9999999999999998	None	0	0	0	0	0	0	1.0	0	0	0	0	4	0	1.0	1	1	0.06666666666666667	1	1.0	0	0	0	0	0	0	0	0	0	0	0	0
2559	0.0	0.0	0.0	0.9999999999999998	None	0	0	0	0	0	0	1.0	0	0	0	0	4	0	1.0	1	1	0.06666666666666667	1	1.0	0	0	0	0	0	0	0	0	0	0	0	0
3997	0.0	0.0	0.0	1.0	None	0	0	0	0	0	0	1.0	0	0	0	0	0	0	1.0	1	1	0.06666666666666667	1	0.0	0	0	0	0	0	0	0	0	0	0	0	0
4357	0.004003802396545159	0.0014167612929919368	0.0013808664897525102	0.9926283870391295	None	0.2	1	0.3333333333333333	4	0.8	12	0.20987654320987653	0.8	16	12	0	0	0	1.0	9	9	1.1333333333333333	17	0.0	1.0	0.19882781795790588	0.6290302811199145	4.3084272861003876e-13	0.500000000004804	-0.012320131144894355	0.6636799136496712	0.7497574716142527	0.599311824397766	0	1.0	0.0
6498	0.0019430879836055308	0.0003245242509077821	0.00016018184215171896	0.9982373221458877	None	0.2	1	0.3333333333333333	4	0.8	12	0.20987654320987653	0.8	16	12	0	0	0	1.0	9	9	1.1333333333333333	17	0.0	1.0	-0.018517600472766942	0.5052715260195828	-0.05100770991419253	0.5644153434596693	-0.0999999998343512	0.5000279616524955	0.5845056368240323	0.5233413529159744	0	0.125	0.0
4454	0.009834536585153495	0.0025343306635282068	0.0018812157276445168	0.985944567809071	None	0.2	1	0.3333333333333333	4	0.8	12	0.20987654320987653	0.8	16	12	0	0	0	1.0	9	9	1.1333333333333333	17	0.0	1.0	0.39808170193432557	0.6454023572524022	1.8695971981021647e-15	0.5000000000003664	-0.09999999754959192	0.5000059771384283	0.8957965062274573	0.5497444025010444	0	0.875	0.0
3059	0.0007699482846450443	0.00018322256182358562	0.00017818960747167185	0.9993498150767416	None	0.25	1	0.4	4	0.75	9	0.25	0.75	13	9	0	0	0	0.875	7	8	0.9333333333333333	14	0.0	0.8571428571428571	0.0019175127460832248	0.5311542037156459	-0.0999980253444574	0.500024893100997	-0.014144017917195346	0.6529875277194772	0.6248998696784273	0.5627569095146207	0	1.0	0.0
3649	8.658194793423671e-05	1.432930760885176e-06	-2.6487587509761255e-07	0.9999964002243547	None	0.3333333333333333	1	0.5	4	0.7	7	0.2857142857142857	0.7	11	7	0	0	0	0.8571428571428571	7	6	0.8	12	0.0	0.8	0.33424491422001507	0.5671521922585493	-0.0619599868578381	0.5016332954402659	0.09989778781296667	0.5150172696708099	0.8360543168872429	0.5280423634275978	0	0	0.0
6184	0.0004707948698255494	4.851864724597618e-06	4.748073328025419e-06	0.999996366117538	None	0	0	0.3333333333333333	3	0.8181818181818182	9	0.28888888888888886	0.8181818181818182	12	9	0	1	0	0.5555555555555556	9	5	0.8666666666666667	13	1.0	1.0	0.10995080584037853	0.5378739546804335	0.09696314423378488	0.5096101692659558	0.2523871754544623	0.5707299660492644	0.6645408397389381	0.539505979626285	1.0	1.0	0.0
4151	0.0022585708566266764	0.000901173997866984	0.0009011144549230382	0.9970977620332323	None	0.25	1	0.36363636363636365	4	0.7857142857142857	11	0.2222222222222222	0.7857142857142857	15	11	0	0	0	0.8888888888888888	8	9	1.0666666666666667	16	0.0	1.0	-0.09999999989803657	0.5000000018239876	-0.044657748538738856	0.6477959260851343	-0.09999995935410672	0.5004335713431167	0.564838857137951	0.5507495767287307	0	1.0	0.0
426	None	None	None	None	None	0.5	1	0.5714285714285714	4	0.625	5	0.35714285714285715	0.625	9	5	0	0	0	0.5714285714285714	4	7	0.6666666666666666	10	0.0	0.6666666666666666	-0.09999687166253843	0.5000150388400217	0.09981124578378314	0.5005219908673376	-0.08683743624981638	0.5883903152688672	0.7135850675912401	0.529919471837635	0	1.0	0.0
777	None	None	None	None	None	0	0	0	0	0	0	1.0	0	0	0	0	4	0	1.0	1	1	0.06666666666666667	1	1.0	0	0	0	0	0	0	0	0	0	0	0	0
2506	None	None	None	None	None	0.2	1	0.3333333333333333	4	0.8	12	0.20987654320987653	0.8	16	12	0	0	0	1.0	9	9	1.1333333333333333	17	0.0	1.0	0.0424466270505713	0.5012677272884279	0.022630434772053565	0.5913650166526216	-0.09982417909993602	0.9825051340185504	0.6736186516155368	0.8126963921261244	0	0.0625	0.0
5842	0.009285123653188699	0.0025900803601919316	-0.000868854345754468	0.9985077458311088	None	0.2	1	0.3333333333333333	4	0.8	12	0.20987654320987653	0.8	16	12	0	0	0	1.0	9	9	1.1333333333333333	17	0.0	1.0	0.17656500239728132	0.5544622168702731	1.0067022993289094e-07	0.5000012618079022	0.087757014767071	0.7226790761509032	0.6731741517552086	0.596805093511838	0	1.0	0.0
5179	0.004893755008275285	0.0011063163596553244	0.0006195560186608194	0.9974252681823317	None	0.2	1	0.3333333333333333	4	0.8	12	0.20987654320987653	0.8	16	12	0	0	0	1.0	9	9	1.1333333333333333	17	0.0	1.0	1.67060164689979e-11	0.5002589278173718	5.356843928378328e-12	0.50000000749136	0.16512881712125307	0.6827050055175183	0.6853405027247178	0.5635926292342625	0	1.0	0.0
3063	3.774039625452749e-09	3.891103890520818e-09	-3.837513387917715e-09	0.9999998820822622	None	0	0	0	0	0	0	1.0	0	0	0	0	3	0	1.0	1	1	0.06666666666666667	1	0.75	0	0	0	0	0	0	0	0	0	0	0	0
2197	None	None	None	None	None	0	0	0.09090909090909091	3	0.9148936170212766	43	0.6805555555555556	0	0	0	48	0	0	0.8888888888888888	8	9	3.2666666666666666	49	0.0	0.6818181818181818	0	0	0	0	0	0	0	0	0	0	0
4314	0.0015379066415702751	0.0011349649673259724	0.0008271705707145218	0.9991267959305115	None	0.2	1	0.3333333333333333	4	0.8	12	0.20987654320987653	0.8	16	12	0	0	0	1.0	9	9	1.1333333333333333	17	0.0	1.0	-0.09999999913912892	0.5000000069010804	0.049375154053910485	0.5699071322576946	0.09999793411162787	0.5000348650718371	0.7007550492077366	0.5234504287693528	0	0.8125	0.0
3729	1.217020447176582e-07	1.1612367496224527e-07	4.2924122779375105e-11	0.9999841208187527	None	0	0	0.018518518518518517	1	1.0	79	1.0	0	0	0	80	0	0	1.0	9	9	5.4	81	0.0	1.0	0	0	0	0	0	0	0	0	0	0	0
6438	0.021439602520008164	0.00937025698054657	0.008878871647371282	0.9850493396782168	None	0.2	1	0.3333333333333333	4	0.8	12	0.20987654320987653	0.8	16	12	0	0	0	1.0	9	9	1.1333333333333333	17	0.0	1.0	0.40784635578247014	0.6270372460805759	2.535201157769561e-13	0.50000000000429	-0.09999986857834668	0.5028000953546615	0.8999419371867255	0.5441123351788906	0	0.875	0.0
3144	None	None	None	None	None	0	0	0.23076923076923078	12	0.7333333333333333	55	0.9506172839506173	0.32	34	24	42	1	0	1.0	9	9	5.133333333333334	77	0.01282051282051282	0.9855072463768116	-0.0791799394687392	0.5761602383445232	0.0758741705416539	0.6005809015973332	0.056345460618667506	0.5715604171220215	0.6656492822534814	0.5828244664608904	1.0	0.9705882352941176	0.0
1078	None	None	None	None	None	0	0	0.07692307692307693	2	0.9722222222222222	35	0.7916666666666666	0	0	0	37	0	0	0.75	8	6	2.533333333333333	38	0.0	0.75	0	0	0	0	0	0	0	0	0	0	0
5961	0.0023339323459106755	0.00040541294776297234	-0.00038645990953782664	0.996697200816607	None	0.3333333333333333	1	0.5	4	0.6666666666666666	6	0.3142857142857143	0.6666666666666666	10	6	0	0	0	0.7142857142857143	7	5	0.7333333333333333	11	0.0	0.6666666666666666	0.08200666212553458	0.6534738087117765	0.09954044615400388	0.5001323435716751	0.2109245371382135	0.5524431233642124	0.6500181845888346	0.5699891194410538	0	1.0	0.0
3328	1.2411728360560012e-07	1.1165147383943429e-07	4.847244214042613e-11	0.999982206785002	None	0	0	0.018518518518518517	1	1.0	79	1.0	0	0	0	80	0	0	1.0	9	9	5.4	81	0.0	1.0	0	0	0	0	0	0	0	0	0	0	0
2720	0.0	0.0	0.0	0.9999999999999998	None	0	0	0	0	0	0	1.0	0	0	0	0	4	0	1.0	1	1	0.06666666666666667	1	1.0	0	0	0	0	0	0	0	0	0	0	0	0
2091	None	None	None	None	None	0	0	0.3333333333333333	2	0.8571428571428571	6	0.36	0.8571428571428571	8	6	0	0	0	1.0	5	5	0.6	9	0.0	0	0.07738058432769686	0.6493298579783657	7.022664413888341e-22	0.5	0.0634414195710022	0.551290468861224	0.5940256593536539	0.5680730730586319	0	1.0	0.0
6554	8.7187285177299e-06	1.1501732176662638e-07	6.8823522720906e-08	0.9999999987995218	None	0.2	1	0.3333333333333333	4	0.8	12	0.20987654320987653	0.8	16	12	0	0	0	1.0	9	9	1.1333333333333333	17	0.0	1.0	-0.09999994324285241	0.5000012331157695	5.1306808678159816e-05	0.5000177153908049	0.2322006762073509	0.55203601840095	0.8008300259590471	0.5174076497415061	0	1.0	0.0
2960	0.002411251401567696	0.00013062860159013148	-1.2768340660013487e-05	0.9913549574859555	None	0.2	1	0.3333333333333333	4	0.8	12	0.20987654320987653	0.8	16	12	0	0	0	1.0	9	9	1.1333333333333333	17	0.0	1.0	6.719218025097793e-07	0.500018232356098	-0.08393391584198237	0.507680258185264	0.061072703234360384	0.6778219422661371	0.6474721333530402	0.5641918462367439	0	0.5	0.0
3982	0.002166559132002821	0.0003277917510010823	0.0003095185940407921	0.9942172857680251	None	0	0	0.5	5	0.5384615384615384	7	0.5	0.23076923076923078	8	3	6	3	0	0.8333333333333334	5	6	1.0	15	0.2727272727272727	0.15384615384615385	7.879834377211451e-08	0.5000039842763631	-0.28105592862758805	0.8380421495058546	0.03564161332896034	0.5736941138063432	0.8111435653753457	0.656310600383682	1.0	1.0	0.0
840	None	None	None	None	None	0	0	0.5	3	0.7142857142857143	5	0.42857142857142855	0.7142857142857143	8	5	0	0	0	0.42857142857142855	3	7	0.6	9	0.0	0.6666666666666666	9.577616530982564e-17	0.500000000031668	0.0031519046868169164	0.572892318056141	0.09483056434951793	0.5792327091813861	0.6123272341277355	0.5509299215245593	0	0.875	0.0
5107	0.011198172461854174	0.0027980431399420853	0.0009863897548980092	0.9754737138947464	None	0.2	1	0.3333333333333333	4	0.8	12	0.20987654320987653	0.8	16	12	0	0	0	1.0	9	9	1.1333333333333333	17	0.0	1.0	0.43701259774518786	0.6239091221365144	2.237005018478005e-12	0.500000000017711	-0.0999967900999301	0.5377857461999245	0.9114777285929209	0.5545820892277354	0	1.0	0.0
7190	0.0	0.0	0.0	1.0	None	0	0	0	0	0	0	1.0	0	0	0	0	0	0	1.0	1	1	0.06666666666666667	1	0.0	0	0	0	0	0	0	0	0	0	0	0	0
6148	0.027260174697777893	0.017406230503875585	0.013683272263989814	0.9960857071089859	None	0.2	1	0.3333333333333333	4	0.8	12	0.20987654320987653	0.8	16	12	0	0	0	1.0	9	9	1.1333333333333333	17	0.0	1.0	0.1880966870645165	0.5440516828660736	0.13107138737859617	0.5042852493606855	0.1806835684392915	0.5666630940737989	0.5735284484038663	0.538428700374789	0	1.0	0.0
3910	0.00015262204273112047	1.5169310846738303e-06	-1.1887648346561425e-06	0.9999960317103437	None	0	0	0.3333333333333333	3	0.8181818181818182	9	0.28888888888888886	0.8181818181818182	12	9	0	1	0	0.5555555555555556	9	5	0.8666666666666667	13	1.0	1.0	0.03744334720589371	0.6718864477325271	7.902762784127648e-27	0.5	-0.03139141029069514	0.5582443299092381	0.5937244496785945	0.5785742130740924	0.9166666666666666	1.0	0.0
780	None	None	None	None	None	0	0	0.057692307692307696	3	0.9466666666666667	71	0.9506172839506173	0	1	0	75	0	0	1.0	9	9	5.133333333333334	77	0.0	0.9411764705882353	0	0	0	0	0	0	0	0	0	0	0
3980	0.011845320411418595	0.0073758329080319636	0.00432681927167032	0.9961746389694047	None	0.2	1	0.3333333333333333	4	0.8	12	0.20987654320987653	0.8	16	12	0	0	0	1.0	9	9	1.1333333333333333	17	0.0	1.0	0.3111671147928087	0.5870301471029421	-0.12162146177470139	0.5351114561323054	0.04887112212306014	0.6757474503503692	0.8623108263433217	0.6008221455507733	0	1.0	0.0
1753	None	None	None	None	None	0	0	0	0	0	0	1.0	0	0	0	0	0	0	1.0	1	1	0.06666666666666667	1	0.0	0	0	0	0	0	0	0	0	0	0	0	0
1779	None	None	None	None	None	0	0	0.1836734693877551	9	0.7746478873239436	55	0.9012345679012346	0.2535211267605634	25	18	47	0	0	1.0	9	9	4.866666666666666	73	0.0	0.875	-0.06776147187183021	0.6416613824776735	-0.058280513732454166	0.5408017504009013	0.003083908131738444	0.5785177550034717	0.6104262598907169	0.5876554561193673	0	0.96	0.0
2063	None	None	None	None	None	0.6	3	0.6666666666666666	8	0.4	6	0.3541666666666667	0.4	14	6	2	0	0	0.75	6	8	1.1333333333333333	17	0.0	0.8888888888888888	-0.0012708891008741548	0.6602047916624093	-0.09999834417561036	0.5000222180985694	-0.0026535660976745533	0.671235064876801	0.6781752826625473	0.6128617244944169	0	0.5714285714285714	0.0
3098	0.0014353119271626564	0.00014307963145887364	1.4901272641168897e-05	0.9949756386919709	None	0.25	1	0.5454545454545454	6	0.42857142857142855	6	0.5714285714285714	0.42857142857142855	12	6	3	3	0	0.5714285714285714	4	7	1.0666666666666667	16	0.75	0.3333333333333333	0.02580897951812009	0.5449798096658219	0.06242219170336842	0.5330372576713205	0.0843311505548041	0.5483292694936317	0.5651959623570498	0.5421225328978652	1.0	1.0	0.5
916	None	None	None	None	None	0	0	0.75	3	0.5	2	0.6666666666666666	0	0	0	5	0	0	1.0	3	3	0.4	6	0.0	1.0	0	0	0	0	0	0	0	0	0	0	0
3437	0.004289365757533105	0.0007497904040013842	-0.00011669005904181055	0.9984763860274523	None	0	0	0.5	2	0.75	3	0.6	0.75	5	3	0	1	0	0.4	2	5	0.4	6	0.5	0	3.264438752347361e-25	0.5	-0.18111092726210898	0.9999999999997873	0.18547772426729295	0.9999999251731828	0.931668009532642	0.999999748457459	1.0	1.0	0.0
4634	0.002321825430453375	0.0003208350943436584	-0.00031943461256917833	0.9967126489725178	None	1.0	1	1.0	4	0.25	1	0.5	0.25	5	1	0	0	0	0.75	3	4	0.4	6	0.0	1.0	-0.25404846396775915	0.6570606438325424	-0.05456767538410451	0.5055756013191562	0.13018354980176833	0.549965416689672	0.8276416858329217	0.5722455815949331	0	1.0	0.0
3760	0.0007947677006177411	0.0001575544623545451	1.7833206543383843e-05	0.999106908526613	None	0.2	2	0.36363636363636365	8	0.6666666666666666	20	0.3950617283950617	0.6666666666666666	28	20	3	1	0	1.0	9	9	2.1333333333333333	32	0.5	0.8888888888888888	0.002363253599064762	0.5430833171761387	-0.09999869737889498	0.5000087774610084	0.011762289171111892	0.5712703951072795	0.6409478879793512	0.5382445702707332	0.10714285714285714	0.14285714285714285	0.0
3411	None	None	None	None	None	0	0	0.25	7	0.725	29	0.7777777777777778	0.325	18	13	23	14	0	0.6666666666666666	6	9	2.8	42	0.3111111111111111	0.9473684210526315	0.09998041959246406	0.500169023067654	-0.051643086320064334	0.9998081050241242	-0.09997231760435386	0.5656563911155044	0.7380038370195394	0.9498395302390943	1.0	1.0	0.0
3022	0.02577461216668968	0.0014156532011974023	-0.0011483309290389128	0.9833975263300412	None	0.25	1	0.36363636363636365	4	0.7857142857142857	11	0.2222222222222222	0.7857142857142857	15	11	0	0	0	0.8888888888888888	9	8	1.0666666666666667	16	0.0	1.0	0.44181937653313214	0.9999999968213769	0.09405022930401094	0.6271163870553641	0.6639353655988406	0.9999325454777316	0.9371572644801862	0.999949671614551	0	0.9333333333333333	0.0
2857	0.0	0.0	0.0	1.0	None	0	0	0	0	0	0	1.0	0	0	0	0	2	0	1.0	1	1	0.06666666666666667	1	0.5	0	0	0	0	0	0	0	0	0	0	0	0
687	None	None	None	None	None	0	0	0.5	2	0.3333333333333333	1	0.625	0	0	0	4	7	0	0.5	4	2	0.3333333333333333	5	0.5833333333333334	0	0	0	0	0	0	0	0	0	0	0	0
472	None	None	None	None	None	0	0	0	0	0	0	1.0	0	0	0	0	4	0	1.0	1	1	0.06666666666666667	1	1.0	0	0	0	0	0	0	0	0	0	0	0	0
452	None	None	None	None	None	0	0	0.3333333333333333	9	0.631578947368421	24	0.8888888888888888	0.2631578947368421	17	10	22	4	0	0.5555555555555556	9	5	2.6666666666666665	40	0.0975609756097561	0.9142857142857143	0.0010853385193057533	0.5226500013171954	0.0002030871186737503	0.5100066452156343	0.08055238121621269	0.5620911079499673	0.5908067408578551	0.5316532001603833	1.0	0.8823529411764706	0.05547983080386399
2126	None	None	None	None	None	0	0	0	0	0	0	1.0	0	0	0	0	0	0	1.0	1	1	0.06666666666666667	1	0.0	0	0	0	0	0	0	0	0	0	0	0	0
2623	0.0	0.0	0.0	1.0	None	0	0	0	0	0	0	1.0	0	0	0	0	0	0	1.0	1	1	0.06666666666666667	1	0.0	0	0	0	0	0	0	0	0	0	0	0	0
5821	None	None	None	None	None	0.06666666666666667	1	0.375	12	0.5777777777777777	26	0.5802469135802469	0.26666666666666666	22	12	24	1	0	1.0	9	9	3.1333333333333333	47	0.023809523809523808	0.9473684210526315	0.19685827268708347	0.5361184571865215	0.004430451982079302	0.5483605200550395	0.05443269294490812	0.593067190458596	0.6948153925351291	0.5593385613270104	1.0	1.0	0.0
3920	0.0007534820210292013	7.021409342090864e-05	5.65637209164909e-05	0.9984348019081782	None	0	0	0.3333333333333333	2	0.8571428571428571	6	0.36	0.8571428571428571	8	6	0	2	0	1.0	5	5	0.6	9	1.0	0	-0.09999879940338804	0.500004545445181	0.29473539906355983	0.999697678447391	-0.05767296205924448	0.6687875850282597	0.9735735453372936	0.949572757033542	1.0	1.0	0.0
4892	0.00023459875129172553	1.3532156490732346e-06	2.7132824225984997e-07	0.9999964879093212	None	0.25	1	0.4	4	0.75	9	0.25925925925925924	0.75	13	9	0	0	0	0.6666666666666666	9	6	0.9333333333333333	14	0.0	1.0	-0.09653246946141605	0.5098724939170414	-0.048833356943332976	0.5057430704204247	0.043772097912371535	0.5586582569919517	0.645882084065364	0.5248284654167976	0	1.0	0.0
4501	0.00032036415192596845	7.689190853137603e-05	2.3637684358357043e-07	0.9984008293274566	None	0.25	1	0.4	4	0.75	9	0.25	0.75	13	9	0	0	0	0.875	7	8	0.9333333333333333	14	0.0	0.8571428571428571	0.37716621965417724	0.5882310900345139	7.541680760665666e-09	0.5000000239572782	5.901867932959468e-10	0.5646953122309714	0.8554470783639503	0.5512277626588241	0	1.0	0.0
1439	None	None	None	None	None	0	0	0.6	3	0.6	3	0.5833333333333334	0.6	6	3	0	1	0	0.3333333333333333	6	2	0.4666666666666667	7	1.0	0.4	0.09941737898497219	0.5027608837673949	0.19245238144442922	0.5252922762271481	0.09912820735888643	0.5022104247651015	0.6081680469099956	0.5100937061633207	1.0	0.8333333333333334	0.0
4351	0.00010401465607921016	3.1382131049477307e-06	-1.8102300950689066e-06	0.9999953962812453	None	0	0	0.375	3	0.8	8	0.3333333333333333	0.8	11	8	0	0	0	0.4444444444444444	9	4	0.8	12	0.0	1.0	-0.09998514839128243	0.500020607530922	0.0897543680893246	0.5112239405426597	0.08213468914368958	0.555875345136003	0.7071794372972352	0.5224369655795359	0	1.0	0.0
2593	7.840847111378358e-06	1.358613884799233e-08	-3.804159153784615e-09	0.9999994705407528	None	0	0	1.0	1	0	0	1.0	0	1	0	0	0	0	0.5	1	2	0.13333333333333333	2	0.0	0	0	0	0	0	0	0	0	0	0	0	0
3571	0.012332377013018595	0.0027305279292137077	0.0027304736139960517	0.9716094579945456	None	0.2	1	0.3333333333333333	4	0.8	12	0.20987654320987653	0.8	16	12	0	0	0	1.0	9	9	1.1333333333333333	17	0.0	1.0	0.5514141283995568	0.60946585710723	0.025316537856894927	0.5316451373137914	0.12375471960627685	0.9993832622902569	0.9057945583970991	0.9342625731813706	0	1.0	0.0
3372	0.01087523998090839	0.00833807463978836	0.008303580412733077	0.9979925899898917	None	0.2	1	0.3333333333333333	4	0.8	12	0.20987654320987653	0.8	16	12	0	0	0	1.0	9	9	1.1333333333333333	17	0.0	1.0	0.1747481669740782	0.5419964401585565	-0.1398843338711017	0.5488393822818469	0.112547526669601	0.599895648268879	0.800448518314969	0.5637671313796851	0	1.0	0.0
1577	None	None	None	None	None	0.25	1	0.45454545454545453	5	0.6428571428571429	9	0.2962962962962963	0.5	11	7	4	1	0	0.6666666666666666	6	9	1.0666666666666667	16	0.125	0.3333333333333333	0.0385250476343268	0.6796936774806608	0.047605281571320955	0.6102728261046361	0.22537168227062265	0.9962959931107837	0.824361836205119	0.9059494357912954	1.0	1.0	0.0
2241	None	None	None	None	None	0	0	0.08571428571428572	3	0.92	46	0.9629629629629629	0	0	0	51	0	0	0.6666666666666666	9	6	3.466666666666667	52	0.0	0.9565217391304348	0	0	0	0	0	0	0	0	0	0	0
5624	0.009894892780314378	0.008332647040950365	0.0082981119888187	0.9979986081213528	None	0.2	1	0.3333333333333333	4	0.8	12	0.20987654320987653	0.8	16	12	0	0	0	1.0	9	9	1.1333333333333333	17	0.0	1.0	0.1747481669740782	0.5419964401585565	-0.1398843338711017	0.5488393822818469	0.112547526669601	0.599895648268879	0.800448518314969	0.5637671313796851	0	1.0	0.0
6133	0.0	0.0	0.0	0.9999999999999998	None	0	0	0	0	0	0	1.0	0	0	0	0	4	0	1.0	1	1	0.06666666666666667	1	1.0	0	0	0	0	0	0	0	0	0	0	0	0
6609	0.027133389282012282	0.017257406617833305	0.013447018071749011	0.9959922357310474	None	0.2	1	0.3333333333333333	4	0.8	12	0.20987654320987653	0.8	16	12	0	0	0	1.0	9	9	1.1333333333333333	17	0.0	1.0	0.1880966870645165	0.5440516828660736	0.13107138737859617	0.5042852493606855	0.1806835684392915	0.5666630940737989	0.5735284484038663	0.538428700374789	0	1.0	0.0
350	None	None	None	None	None	0.058823529411764705	1	0.1388888888888889	5	0.8653846153846154	45	0.6666666666666666	0.11538461538461539	10	6	43	3	0	1.0	9	9	3.6	54	0.03488372093023256	0.6938775510204082	-0.09700547467811671	0.7040489626200681	0.05065593736065217	0.6674421519432274	-0.09575373411153656	0.5220234628785781	0.7058145004119903	0.6342472308578491	1.0	1.0	0.0
7049	0.019282351091153595	0.005250832321666037	-0.00401316480232625	0.9932949482011003	None	0.2	1	0.3333333333333333	4	0.8	12	0.20987654320987653	0.8	16	12	0	0	0	1.0	9	9	1.1333333333333333	17	0.0	1.0	0.1985878759376209	0.5503898684967964	0.09999538318690601	0.5000072522026298	0.11287547305481556	0.5506526678321126	0.6010455360392493	0.5337472094924276	0	0.9375	0.0
5930	0.0	0.0	0.0	0.9999999999999998	None	0	0	0	0	0	0	1.0	0	0	0	0	4	0	1.0	1	1	0.06666666666666667	1	1.0	0	0	0	0	0	0	0	0	0	0	0	0
6875	0.028244268297813103	0.018101267084072142	0.014284466525134973	0.9960112160721348	None	0.2	1	0.3333333333333333	4	0.8	12	0.20987654320987653	0.8	16	12	0	0	0	1.0	9	9	1.1333333333333333	17	0.0	1.0	0.1880966870645165	0.5440516828660736	0.13107138737859617	0.5042852493606855	0.1806835684392915	0.5666630940737989	0.5735284484038663	0.538428700374789	0	1.0	0.0
1773	None	None	None	None	None	0	0	0.25	13	0.6842105263157895	52	0.9629629629629629	0.11842105263157894	20	9	57	1	0	1.0	9	9	5.2	78	0.009345794392523364	0.9565217391304348	-0.06204715367942208	0.5258980891853251	4.263696546130089e-21	0.5	0.03377353122400837	0.6621664316718775	0.6094461498038246	0.5643616645495327	1.0	0.55	0.0
1372	None	None	None	None	None	0	0	1.0	1	0	0	1.0	0	1	0	0	0	0	0.5	2	1	0.13333333333333333	2	0.0	0	0	0	0	0	0	0	0	0	0	0	0
2431	None	None	None	None	None	0	0	0.6	3	0.6	3	0.5833333333333334	0.6	6	3	0	1	0	0.3333333333333333	2	6	0.4666666666666667	7	1.0	0.4	0.06117719568633636	0.5130279220824381	-0.07412506914571246	0.9052183806811007	0.0656708680017269	0.5941042471612932	0.6857282687345915	0.7102422505512741	0.3333333333333333	0.6666666666666666	0.0
1536	None	None	None	None	None	0	0	0	0	0	0	1.0	0	0	0	0	0	0	1.0	1	1	0.06666666666666667	1	0.0	0	0	0	0	0	0	0	0	0	0	0	0
5009	0.02115378520946626	0.009590302279428387	0.009245600627248659	0.9848186730530814	None	0.2	1	0.3333333333333333	4	0.8	12	0.20987654320987653	0.8	16	12	0	0	0	1.0	9	9	1.1333333333333333	17	0.0	1.0	0.40784635578247014	0.6270372460805759	2.535201157769561e-13	0.50000000000429	-0.09999986857834668	0.5028000953546615	0.8999419371867255	0.5441123351788906	0	0.875	0.0
5862	8.081987536254903e-05	6.114736054522391e-05	-6.114498283705988e-05	0.9995338828187409	None	0	0	0.4	2	0.8	4	1.0	0.8	6	4	0	0	0	0.14285714285714285	1	7	0.4666666666666667	7	0.0	0.6666666666666666	1.3754872642892124e-06	0.5000048114680599	0.07677996533213266	0.5778728635148873	-0.041014719883151765	0.632134364460392	0.6223170329632721	0.5708084266794377	0	1.0	0.0
1964	None	None	None	None	None	0	0	0.3333333333333333	1	1.0	2	1.0	1.0	3	2	0	0	0	0.25	1	4	0.26666666666666666	4	0.0	0	-0.09622807557284355	0.505260852912116	0.0012325150449481845	0.506000774898069	0.01610933725106797	0.5414021429863816	0.6261582328461438	0.5175791745501306	0	1.0	0.0
6315	0.026535453434134743	0.017422147118558256	0.013751935635652924	0.9959474161166554	None	0.2	1	0.3333333333333333	4	0.8	12	0.20987654320987653	0.8	16	12	0	0	0	1.0	9	9	1.1333333333333333	17	0.0	1.0	0.1880966870645165	0.5440516828660736	0.13107138737859617	0.5042852493606855	0.1806835684392915	0.5666630940737989	0.5735284484038663	0.538428700374789	0	1.0	0.0
2112	None	None	None	None	None	0.07142857142857142	1	0.3870967741935484	12	0.5227272727272727	23	0.6388888888888888	0.4090909090909091	30	18	15	1	0	0.8888888888888888	9	8	3.066666666666667	46	0.045454545454545456	0.8947368421052632	0.09716224324715586	0.543380562655614	4.817866204246839e-16	0.5000000017995778	0.09999912019710415	0.5000024747764883	0.6141723057367674	0.5144933994891718	0.9666666666666667	0.9333333333333333	0.0
5469	0.0	0.0	0.0	0.9999999999999998	None	0	0	0	0	0	0	1.0	0	0	0	0	4	0	1.0	1	1	0.06666666666666667	1	1.0	0	0	0	0	0	0	0	0	0	0	0	0
4868	0.0004606776240582433	2.875116428259995e-06	1.6332700460612297e-07	0.9999974125457616	None	0.25	1	0.4	4	0.7692307692307693	10	0.23809523809523808	0.7692307692307693	14	10	0	0	0	0.7777777777777778	9	7	1.0	15	0.0	1.0	0.04293303848888935	0.6415398646032575	-0.1121048807313445	0.5282778399045283	0.12523554711589036	0.5529004242347492	0.7381151765857489	0.5750684259148996	0	1.0	0.0
1646	None	None	None	None	None	0	0	0.42857142857142855	3	0.75	6	0.5555555555555556	0.75	9	6	0	1	0	0.2222222222222222	9	2	0.6666666666666666	10	1.0	1.0	0.046910300160338675	0.5244669996317554	0.00040630046501051047	0.535310839043002	-0.01891090014909405	0.6774694853704308	0.5954803721473938	0.581077277883608	0.0	0	0.0
2469	None	None	None	None	None	0	0	0.3333333333333333	9	0.631578947368421	24	0.5555555555555556	0.39473684210526316	21	15	18	3	0	0.8888888888888888	8	9	2.6666666666666665	40	0.08823529411764706	0.47058823529411764	0.020327322433212086	0.5638523772244075	0.3263292792466026	0.6741383248107066	-0.09998787841052766	0.5112693104899121	0.8559399325920014	0.5849076565733143	1.0	1.0	0.0
6086	0.0	0.0	0.0	0.9999999999999998	None	0	0	0	0	0	0	1.0	0	0	0	0	4	0	1.0	1	1	0.06666666666666667	1	1.0	0	0	0	0	0	0	0	0	0	0	0	0
6167	0.02228741747952452	0.009747382777920829	0.00923816036645853	0.9848415402672781	None	0.2	1	0.3333333333333333	4	0.8	12	0.20987654320987653	0.8	16	12	0	0	0	1.0	9	9	1.1333333333333333	17	0.0	1.0	0.40784635578247014	0.6270372460805759	2.535201157769561e-13	0.50000000000429	-0.09999986857834668	0.5028000953546615	0.8999419371867255	0.5441123351788906	0	0.875	0.0
4317	3.8906351165138e-09	3.895255688770048e-09	-3.821996335279632e-09	0.9999998821494412	None	0	0	0	0	0	0	1.0	0	0	0	0	1	0	1.0	1	1	0.06666666666666667	1	0.25	0	0	0	0	0	0	0	0	0	0	0	0
2779	0.0	0.0	0.0	0.9999999999999998	None	0	0	0	0	0	0	1.0	0	0	0	0	4	0	1.0	1	1	0.06666666666666667	1	1.0	0	0	0	0	0	0	0	0	0	0	0	0
4328	1.4965837066639163e-06	8.73067601335485e-09	7.698645660816111e-09	0.9999991844174511	None	0	0	1.0	2	0.0	0	0.75	0	2	0	0	2	0	1.0	2	2	0.2	3	1.0	0	0	0	0	0	0	0	0	0	0	0	0
4462	0.02519200258768697	0.008116400807354872	0.005912540201529571	0.9784647703970109	None	0.2	1	0.3333333333333333	4	0.8	12	0.20987654320987653	0.8	16	12	0	0	0	1.0	9	9	1.1333333333333333	17	0.0	1.0	0.35661666400690367	0.605207975036739	6.807405689499755e-13	0.5000000000032166	-0.09999999734972588	0.5001404555579354	0.8765097908054125	0.5355876282212639	0	1.0	0.0
1347	None	None	None	None	None	0	0	0.25	1	1.0	3	0.8333333333333334	0.3333333333333333	2	1	2	4	0	0.6666666666666666	3	2	0.3333333333333333	5	0.5714285714285714	0	-0.9189846028355779	0.8636362778311171	0.08754059676972567	0.5201487762088759	-0.08363548662772491	0.5051535555672396	0.9878738732893841	0.6567910672457267	1.0	1.0	0.0
744	None	None	None	None	None	0	0	0.17857142857142858	5	0.7948717948717948	31	0.8367346938775511	0	0	0	40	11	0	1.0	7	7	2.7333333333333334	41	0.13095238095238096	0.45714285714285713	0	0	0	0	0	0	0	0	0	0	0
761	None	None	None	None	None	0	0	0.3333333333333333	2	0.8571428571428571	6	1.0	0.8571428571428571	8	6	0	0	0	0.1111111111111111	9	1	0.6	9	0.0	1.0	0.06118188252946166	0.658315908147733	0.09967374823127537	0.5006247315279391	0.05640308887076985	0.5614488116024557	0.5691874485133921	0.5748777016465412	0	1.0	0.0
6819	0.01121542433836649	0.0010883134984657596	-0.0010755114776383478	0.9708398751830646	None	0.3333333333333333	1	0.5	4	0.7	7	0.2857142857142857	0.7	11	7	0	0	0	0.8571428571428571	7	6	0.8	12	0.0	1.0	0.38213041125626185	0.6237376431562093	7.902762784127648e-27	0.5	-0.09998394123663008	0.5007709851467967	0.888700723298421	0.5422760809230524	0	1.0	0.0
1860	None	None	None	None	None	0	0	1.0	3	0.0	0	0.6666666666666666	0	3	0	0	1	0	0.6666666666666666	2	3	0.26666666666666666	4	1.0	1.0	0	0	0	0	0	0	0	0	0	0	0
1053	None	None	None	None	None	0.05263157894736842	1	0.24390243902439024	10	0.711864406779661	42	0.7530864197530864	0.22033898305084745	21	13	39	7	0	1.0	9	9	4.066666666666666	61	0.0945945945945946	0.9259259259259259	0.08440568719640698	0.6376970770829609	1.1702126641397288e-08	0.5000021841590554	3.217145447517929e-05	0.516649838229062	0.5981807237675606	0.5524740178182128	1.0	1.0	0.0
2790	0.0	0.0	0.0	1.0	None	0	0	0	0	0	0	1.0	0	0	0	0	0	0	1.0	1	1	0.06666666666666667	1	0.0	0	0	0	0	0	0	0	0	0	0	0	0
7137	3.99944706735071e-05	2.3929702977878285e-07	7.948207289742996e-08	0.999973950820711	None	0.5	1	0.5714285714285714	4	0.625	5	0.3333333333333333	0.625	9	5	0	0	0	0.8333333333333334	5	6	0.6666666666666666	10	0.0	1.0	0.09531134890498619	0.5544477900365589	0.019625816808999934	0.5000547799075105	0.035530493706541946	0.5072980570684648	0.5812476817003989	0.5206608646195049	0	1.0	0.0
2466	None	None	None	None	None	0	0	1.0	2	0.0	0	1.0	0	2	0	0	2	0	0.3333333333333333	1	3	0.2	3	1.0	1.0	0	0	0	0	0	0	0	0	0	0	0
3507	0.0006757726173812138	8.13891649126921e-06	5.868560653390994e-06	0.9999998862837672	None	0.2	1	0.3333333333333333	4	0.8	12	0.20987654320987653	0.8	16	12	0	0	0	1.0	9	9	1.1333333333333333	17	0.0	1.0	0.04369121378557998	0.5837944479988777	-0.06007950136559041	0.5044341097081808	0.004983819658605984	1.0	0.8252130162207032	0.9999999999999891	0	1.0	0.0
3028	0.004924535122212747	0.003429355957559729	0.003429307444149836	0.9977599332905541	None	0	0	0.5	2	0.6666666666666666	2	0.625	0.6666666666666666	4	2	0	1	0	0.5	2	4	0.3333333333333333	5	0.5	0	-0.09999999999286083	0.500000000011952	-0.20274117928958385	0.7622338068766121	0.2068796579824766	0.750840660210078	0.8935757053404951	0.6804894721893787	1.0	1.0	0.0
4223	0.00028375099011856264	1.3458804137318164e-05	6.866961062172358e-06	0.9996616027563984	None	0	0	0.375	3	0.7777777777777778	7	0.3142857142857143	0.7777777777777778	10	7	0	1	0	0.7142857142857143	7	5	0.7333333333333333	11	1.0	0.6666666666666666	5.4081694030710777e-05	0.5001352243410467	-0.09885208303154287	0.5035794441748321	0.0331828789784961	0.5512086685512504	0.6354289227641493	0.5183596023906298	1.0	0.9	0.0
3735	0.0	0.0	0.0	0.9999999999999998	None	0	0	0	0	0	0	1.0	0	0	0	0	4	0	1.0	1	1	0.06666666666666667	1	1.0	0	0	0	0	0	0	0	0	0	0	0	0
4972	0.0057673125160096535	0.0018928585699248535	-0.0018902364462605463	0.9972439127481623	None	0.25	1	0.4	4	0.7692307692307693	10	0.23809523809523808	0.7692307692307693	14	10	0	0	0	0.7777777777777778	9	7	1.0	15	0.0	1.0	0.2586408173805059	0.5582922097206952	-0.0267360267650877	0.5100549117410553	-0.09999996224633056	0.5001559081359781	0.8237274433925103	0.5229075058560047	0	1.0	0.0
7509	0.00400172154414696	0.000734685499738074	-0.0007100489620024167	0.9979274842863749	None	0.2857142857142857	2	0.35294117647058826	6	0.7391304347826086	17	0.30864197530864196	0.7391304347826086	23	17	1	0	0	1.0	9	9	1.6666666666666667	25	0.0	1.0	0.1647125115379458	0.5561349782271473	0.178525722880857	0.5125906401579403	0.09604170576615742	0.6043881626284352	0.5990224092589963	0.5580410736945958	0	1.0	0.0
2684	1.2414472884426315e-07	1.1274244421277228e-07	4.776521882743179e-11	0.9999825068803729	None	0	0	0.018518518518518517	1	1.0	79	1.0	0	0	0	80	0	0	1.0	9	9	5.4	81	0.0	1.0	0	0	0	0	0	0	0	0	0	0	0
3314	0.00671078521606997	0.0015608618201001386	0.0010366391371804803	0.9906429253321405	None	0.2	1	0.3333333333333333	4	0.8	12	0.20987654320987653	0.8	16	12	0	0	0	1.0	9	9	1.1333333333333333	17	0.0	1.0	0.12131642025972762	0.9961827667764297	6.182323824674402e-07	0.5001065253588044	0.11851902675380692	0.6414510847759636	0.6825597046746988	0.8858296401604155	0	1.0	0.0
7186	None	None	None	None	None	0	0	0.0784313725490196	4	0.918918918918919	68	0.9382716049382716	0.13513513513513514	10	10	65	1	0	1.0	9	9	5.066666666666666	76	0.007462686567164179	1.0	9.224430691131567e-13	0.5000000000021466	0.12423128557476064	0.5288288260935793	0.19880952564666174	0.5272703714648325	0.6950130787349141	0.5187106908719749	1.0	0.9	0.0
3109	1.1379759028010751e-05	2.5923439921273604e-06	4.832811823989378e-08	0.9958320481147677	None	0	0	0.17647058823529413	6	0.7916666666666666	38	0.6172839506172839	0	0	0	49	8	0	1.0	9	9	3.3333333333333335	50	0.0784313725490196	0.6363636363636364	0	0	0	0	0	0	0	0	0	0	0
933	None	None	None	None	None	0	0	0.15384615384615385	4	0.8648648648648649	32	0.48148148148148145	0.16216216216216217	9	6	29	8	0	1.0	9	9	2.6	39	0.13559322033898305	0.36363636363636365	-0.0998358069365836	0.5056414021665107	-0.07384837190600878	0.6545616198085594	2.1157453744588823e-07	0.5000690303526109	0.6120861925967728	0.5549434127167601	1.0	1.0	0.0
2031	None	None	None	None	None	0	0	0.6	3	0.6	3	0.4666666666666667	0.6	6	3	0	0	0	0.6	3	5	0.4666666666666667	7	0.0	1.0	0.09998631055552568	0.5000124207109472	0.09913752932795361	0.5011995499568853	-0.09995812479626066	0.501182308959385	0.7192160099149636	0.5007980940329462	0	1.0	0.0
2522	None	None	None	None	None	0.5	1	0.6666666666666666	4	0.5	3	0.4	0.5	5	3	2	0	0	0.8	5	4	0.5333333333333333	8	0.0	1.0	2.0975952458873667e-07	0.5000006022115245	-0.09965895863923788	0.5119743183366992	0.08717631652225129	0.5272326358863599	0.6758688286499426	0.5130759587009226	0	1.0	0.0
1423	None	None	None	None	None	0.2857142857142857	2	0.4375	7	0.5238095238095238	11	0.3194444444444444	0.47619047619047616	17	10	5	3	0	0.8888888888888888	9	8	1.5333333333333334	23	0.42857142857142855	0.631578947368421	-0.07352695679065918	0.6705855890303184	6.136774162450557e-11	0.500000031214056	0.028952950833481615	0.550690992421356	0.6030630159707159	0.5756071798247632	1.0	1.0	0.0
1561	None	None	None	None	None	0	0	0.5	1	1.0	1	1.0	0	0	0	2	0	0	0.3333333333333333	1	3	0.2	3	0.0	0	0	0	0	0	0	0	0	0	0	0	0
5220	0.02182327433629547	0.009215867095486172	0.009050555317785411	0.9834387490902831	None	0.2	1	0.3333333333333333	4	0.8	12	0.20987654320987653	0.8	16	12	0	0	0	1.0	9	9	1.1333333333333333	17	0.0	1.0	0.40784635578247014	0.6270372460805759	2.535201157769561e-13	0.50000000000429	-0.09999986857834668	0.5028000953546615	0.8999419371867255	0.5441123351788906	0	0.875	0.0
545	None	None	None	None	None	0	0	0.05660377358490566	3	0.961038961038961	74	0.9753086419753086	0.22077922077922077	18	17	60	2	0	1.0	9	9	5.266666666666667	79	0.016260162601626018	1.0	8.975986576727055e-09	0.5000001531737958	0.07658421817412828	0.6302483263792149	0.09989246110357457	0.5019116196963233	0.61141108124845	0.544955718272372	0.9444444444444444	0.9444444444444444	0.0
6324	2.661359616783666e-10	1.839039102084174e-12	-1.835084000999793e-12	0.9999999999999983	None	0.2	1	0.3333333333333333	4	0.8	12	0.20987654320987653	0.8	16	12	0	0	0	1.0	9	9	1.1333333333333333	17	0.0	1.0	1.686467695368953e-05	0.5000430520584613	3.272997050165831e-12	0.5000005569939648	8.927153718372324e-10	0.5000000204078285	0.5000198746466892	0.5000145431534496	0	1.0	0.0
2352	None	None	None	None	None	0.3333333333333333	1	0.5	4	0.6666666666666666	6	0.36666666666666664	0.5555555555555556	8	5	2	1	0	0.8333333333333334	6	5	0.7333333333333333	11	0.2	0.4	0.04732917475274815	0.5597939112974146	0.17201693885929314	0.5755793380061794	0.09073188021431748	0.5526147000632803	0.6494823379832866	0.5626866306152506	0.5	1.0	0.0
6398	0.02173834521827258	0.009773523652454994	0.009695978933313497	0.984165248459656	None	0.2	1	0.3333333333333333	4	0.8	12	0.20987654320987653	0.8	16	12	0	0	0	1.0	9	9	1.1333333333333333	17	0.0	1.0	0.40784635578247014	0.6270372460805759	2.535201157769561e-13	0.50000000000429	-0.09999986857834668	0.5028000953546615	0.8999419371867255	0.5441123351788906	0	0.875	0.0
2018	None	None	None	None	None	0	0	0	0	0	0	1.0	0	0	0	0	4	0	1.0	1	1	0.06666666666666667	1	1.0	0	0	0	0	0	0	0	0	0	0	0	0
948	None	None	None	None	None	0	0	0	0	0	0	1.0	0	0	0	0	0	0	1.0	1	1	0.06666666666666667	1	0.0	0	0	0	0	0	0	0	0	0	0	0	0
5371	9.787044914536156e-08	7.575266661446483e-08	-3.362401651718953e-10	0.9999833367886605	None	0.25	1	0.36363636363636365	4	0.7857142857142857	11	0.2222222222222222	0.7857142857142857	15	11	0	0	0	0.8888888888888888	8	9	1.0666666666666667	16	0.0	1.0	0.41246271540366053	0.5910502636174458	-0.017775111462800357	0.5038472620496087	1.8516234684219235e-07	0.5225664731303186	0.8793959130026315	0.5394201363827796	0	1.0	0.0
6414	0.008677525930515503	0.0034755794214168393	-0.001249276211415217	0.9790782730947974	None	0.2	1	0.3333333333333333	4	0.8	12	0.20987654320987653	0.8	16	12	0	0	0	1.0	9	9	1.1333333333333333	17	0.0	1.0	0.589121677907438	0.6813108709604471	-0.05222516668460068	0.6308956405189167	-0.09999999821858427	0.5000189742184165	0.9623571763161171	0.6063463367543132	0	0.5	0.0
6936	0.022323618641790964	0.009714459061865476	0.009205642923718678	0.9850061395112653	None	0.2	1	0.3333333333333333	4	0.8	12	0.20987654320987653	0.8	16	12	0	0	0	1.0	9	9	1.1333333333333333	17	0.0	1.0	0.40784635578247014	0.6270372460805759	2.535201157769561e-13	0.50000000000429	-0.09999986857834668	0.5028000953546615	0.8999419371867255	0.5441123351788906	0	0.875	0.0
7281	0.02664986635675963	0.017572491426135484	0.01389207586233796	0.996017508935687	None	0.2	1	0.3333333333333333	4	0.8	12	0.20987654320987653	0.8	16	12	0	0	0	1.0	9	9	1.1333333333333333	17	0.0	1.0	0.1880966870645165	0.5440516828660736	0.13107138737859617	0.5042852493606855	0.1806835684392915	0.5666630940737989	0.5735284484038663	0.538428700374789	0	1.0	0.0
1220	None	None	None	None	None	0.2857142857142857	2	0.4375	7	0.5238095238095238	11	0.3194444444444444	0.47619047619047616	17	10	5	3	0	0.8888888888888888	9	8	1.5333333333333334	23	0.42857142857142855	0.631578947368421	-0.07352695679065918	0.6705855890303184	6.136774162450557e-11	0.500000031214056	0.028952950833481615	0.550690992421356	0.6030630159707159	0.5756071798247632	1.0	1.0	0.0
2619	None	None	None	None	None	0	0	0.37037037037037035	10	0.5789473684210527	22	0.8888888888888888	0.42105263157894735	26	16	13	1	0	0.5555555555555556	9	5	2.6666666666666665	40	0.05	0.8888888888888888	0.09994147083262025	0.5000007068574085	0.03228176268975408	0.5881664585843713	-0.058596944126938943	0.6457842424738247	0.659464443284028	0.5790766928331846	0.0	0	0.0
2234	None	None	None	None	None	0.3333333333333333	1	0.5	4	0.6666666666666666	6	0.4074074074074074	0.6666666666666666	10	6	0	0	0	0.3333333333333333	3	9	0.7333333333333333	11	0.0	1.0	0.20023965955231265	0.9988380899475232	-0.09999705608267936	0.5000066055276828	7.20290069311277e-06	0.5000662587059087	0.7770945230338314	0.904846416354712	0	1.0	0.0
6043	0.001523205770461477	0.00026099783437033265	-4.256863875959606e-05	0.9991413908359343	None	0.2	1	0.3333333333333333	4	0.8	12	0.20987654320987653	0.8	16	12	0	0	0	1.0	9	9	1.1333333333333333	17	0.0	1.0	-0.06014432187922515	0.5210599450713131	0.0016724020857420713	0.5093816521466856	0.058146421545698955	0.6679336379180448	0.6223899008982283	0.5679662327545835	0	1.0	0.0
519	None	None	None	None	None	0	0	0.35714285714285715	5	0.6842105263157895	13	0.42857142857142855	0.6842105263157895	16	13	4	4	0	1.0	7	7	1.4	21	0.4444444444444444	0.42857142857142855	0.041246250427086226	0.6560681731270668	0.1864643308838805	0.593340413965371	0.02907982109513586	0.5571109207133293	0.6846425698385259	0.6029294058234586	1.0	1.0	0.0
740	None	None	None	None	None	0	0	0	0	0	0	1.0	0	0	0	0	4	0	1.0	1	1	0.06666666666666667	1	1.0	0	0	0	0	0	0	0	0	0	0	0	0
4092	None	None	None	None	None	0.14285714285714285	2	0.36666666666666664	11	0.627906976744186	27	0.5555555555555556	0.37209302325581395	24	16	20	0	0	1.0	9	9	3.0	45	0.0	0.8888888888888888	-0.044408123069389585	0.5195319740573546	-0.09788587827875732	0.5055305998281717	0.17753096175153874	0.6038851332806758	0.7657826545146548	0.5433881609271647	0	0.9583333333333334	0.0
898	None	None	None	None	None	0.2	1	0.5384615384615384	7	0.47058823529411764	8	0.3958333333333333	0.17647058823529413	8	3	10	13	0	0.75	8	6	1.2666666666666666	19	0.6842105263157895	0.9230769230769231	0.00011047961395797609	0.5004555214627249	1.1925756334228668e-22	0.5000000000000007	0.08767188626375938	0.5398211330232986	0.6017995316441817	0.5134504774554316	1.0	1.0	0.0
5674	0.005218588594177555	0.0005539467299651203	3.699023237961601e-05	0.9938652420749342	None	0.2	1	0.3333333333333333	4	0.8	12	0.20987654320987653	0.8	16	12	0	0	0	1.0	9	9	1.1333333333333333	17	0.0	1.0	1.1328683820933509e-17	0.5000000000000012	7.153459618904821e-11	0.5000000018085098	-0.01905629969957113	0.6662056272453699	0.5783302873827239	0.55733611592093	0	0.9375	0.0
615	None	None	None	None	None	0.3333333333333333	1	0.4444444444444444	4	0.7272727272727273	8	0.2653061224489796	0.7272727272727273	12	8	0	0	0	1.0	7	7	0.8666666666666667	13	0.0	0.6666666666666666	0.09997629468781992	0.5000780412395804	0.2551206134780106	1.0	-0.08976569911567105	0.6655863037334959	0.8027994367927413	0.9999999944238505	0	1.0	0.0
4461	1.216775793619451e-07	1.111131457334159e-07	4.637451975345879e-11	0.9999826933695672	None	0	0	0.018518518518518517	1	1.0	79	1.0	0	0	0	80	0	0	1.0	9	9	5.4	81	0.0	1.0	0	0	0	0	0	0	0	0	0	0	0
1996	None	None	None	None	None	0	0	0	0	0	0	1.0	0	0	0	0	0	0	1.0	1	1	0.06666666666666667	1	0.0	0	0	0	0	0	0	0	0	0	0	0	0
7198	0.0002789224568037145	1.9988469802118433e-06	-1.4124433140312202e-06	0.9999965231824012	None	0.2	1	0.3333333333333333	4	0.8	12	0.20987654320987653	0.8	16	12	0	0	0	1.0	9	9	1.1333333333333333	17	0.0	1.0	-0.0361573086077316	0.5747939803519386	0.05441276394957654	0.5818754376080505	0.049495809810184956	0.5985175292532302	0.6274117158716974	0.5850976612356491	0	1.0	0.0
537	None	None	None	None	None	0	0	0	0	0	0	1.0	0	0	0	0	0	0	1.0	1	1	0.06666666666666667	1	0.0	0	0	0	0	0	0	0	0	0	0	0	0
5473	0.0	0.0	0.0	0.9999999999999998	None	0	0	0	0	0	0	1.0	0	0	0	0	4	0	1.0	1	1	0.06666666666666667	1	1.0	0	0	0	0	0	0	0	0	0	0	0	0
2995	2.5468708260129755e-05	2.4706683780355353e-08	-1.8241510154723076e-08	0.9999986532777652	None	0	0	0.5	1	1.0	1	1.0	1.0	2	1	0	3	0	0.3333333333333333	3	1	0.2	3	1.0	0	-0.09506797687088755	0.5073295825064272	-0.09989655842809353	0.5000068468325991	0.0849495832668526	0.5257284979743901	0.7027209062539808	0.5110276103180662	1.0	0.5	0.3624770477091478
3228	0.001866657894742104	0.000421445276396021	0.00040437429913274065	0.998169358514026	None	0	0	0.2894736842105263	11	0.6363636363636364	35	0.7037037037037037	0.12727272727272726	15	7	41	8	0	1.0	9	9	3.8	57	0.10256410256410256	0.7058823529411765	0.043997941291405024	0.5253358900065838	2.013141034260059e-09	0.5000023900562356	0.07469287406322123	0.9976859514458783	0.5760405461261164	0.8865484573226661	0.0	0	0.0
1469	None	None	None	None	None	0	0	0.25	3	0.75	12	0.45	0.125	2	2	15	15	0	0.625	5	8	1.2	18	0.4411764705882353	0.3076923076923077	0.1169078296244869	0.5348869846405719	3.053325279463814e-05	0.5000740528840658	0.13967656769080375	0.5385651339385681	0.6509174451807296	0.5245335167259125	1.0	1.0	0.6035952492296901
7044	0.0003678034957998358	7.243610026308342e-06	7.098491818023113e-06	0.9999999760127334	None	0.2	1	0.3333333333333333	4	0.8	12	0.20987654320987653	0.8	16	12	0	0	0	1.0	9	9	1.1333333333333333	17	0.0	1.0	0.00028342465141208844	0.5006147506920738	9.199100604276129e-17	0.5000000000000036	0.08057861494372603	0.5637863353244189	0.593728233865194	0.5215701176126516	0	0.9375	0.0
7089	0.021244369797971206	0.004570989635051545	-0.0017814762679448837	0.9706433815081921	None	0.25	1	0.4	4	0.75	9	0.25	0.75	13	9	0	0	0	0.875	7	8	0.9333333333333333	14	0.0	0.8571428571428571	0.23302168716504665	0.5256104433583212	0.09348134294400981	0.5025773146984374	0.15966033940355023	0.5261432349987726	0.6387389436491359	0.5181178345253822	0	1.0	0.0
1119	None	None	None	None	None	0.16666666666666666	1	0.42857142857142855	6	0.631578947368421	12	0.5833333333333334	0.47368421052631576	14	9	6	7	0	1.0	6	6	1.4	21	0.6363636363636364	0.4	4.979904090238093e-05	0.5009151837399715	-0.09999936418171285	0.5000196518406763	0.19311704453391534	0.526745688602262	0.7714581992404395	0.5092343093685767	0.0	0	0.0
1883	None	None	None	None	None	0	0	0.3333333333333333	2	0.8571428571428571	6	1.0	0.8571428571428571	8	6	0	0	0	0.1111111111111111	9	1	0.6	9	0.0	1.0	0.06118188252946166	0.658315908147733	0.09967374823127537	0.5006247315279391	0.05640308887076985	0.5614488116024557	0.5691874485133921	0.5748777016465412	0	1.0	0.0
4214	0.002805765346538441	0.0018527005348520614	0.0018195767926885904	0.9958156852942066	None	0.2	1	0.3333333333333333	4	0.8	12	0.20987654320987653	0.8	16	12	0	0	0	1.0	9	9	1.1333333333333333	17	0.0	1.0	0.1729064721904197	0.5433557396802328	0.07636242959719186	0.5092597716887244	0.048640593635617325	0.5746446155810523	0.6199768113792917	0.5425410402628635	0	0.9375	0.0
3056	4.279100782693583e-09	4.047838536894579e-09	5.840216869696835e-12	0.9999998709190832	None	0	0	0	0	0	0	1.0	0	0	0	0	3	0	1.0	1	1	0.06666666666666667	1	0.75	0	0	0	0	0	0	0	0	0	0	0	0
1048	None	None	None	None	None	0	0	0.375	3	0.6	6	0.48	0	0	0	11	6	0	1.0	5	5	0.8	12	0.23076923076923078	0.2857142857142857	0	0	0	0	0	0	0	0	0	0	0
5168	0.005126608375197251	0.0028997772865692896	-0.002895745919530981	0.9884106703624354	None	0.2	1	0.3333333333333333	4	0.8	12	0.20987654320987653	0.8	16	12	0	0	0	1.0	9	9	1.1333333333333333	17	0.0	1.0	0.3572193017234728	0.6400150693009883	0.3310475204962825	0.6968816185237255	0.05205486708167404	0.6899539699877214	0.8323068229220009	0.6761078314585265	0	0.5	0.0
2015	None	None	None	None	None	0	0	0.5	1	1.0	1	1.0	1.0	2	1	0	3	0	0.3333333333333333	3	1	0.2	3	1.0	0	0.09633510247855191	0.5034332205255914	-0.04186707053252273	0.5052287445896605	-0.036906952173228126	0.9824346909405052	0.8796329481956991	0.7946064298642864	1.0	1.0	0.0
623	None	None	None	None	None	0	0	0	0	0	0	1.0	0	0	0	0	1	0	1.0	1	1	0.06666666666666667	1	0.25	0	0	0	0	0	0	0	0	0	0	0	0
7336	0.00464894078450096	0.001148905311755455	0.001124786558112576	0.9832398757497623	None	0	0	0.42857142857142855	3	0.75	6	0.3333333333333333	0.75	9	6	0	0	0	0.8333333333333334	6	5	0.6666666666666666	10	0.0	0.4	0.26002237907370157	0.5751979408104242	-0.08645214973208566	0.5158554759284245	0.09999927023858018	0.5000284148080822	0.8085265463228177	0.5305160039749492	0	1.0	0.0
4762	None	None	None	None	None	0.07692307692307693	1	0.3103448275862069	9	0.6829268292682927	28	0.5308641975308642	0.3902439024390244	24	16	18	4	0	1.0	9	9	2.8666666666666667	43	0.125	0.8235294117647058	0.11709395066841581	0.5241464258521196	0.0002983552889372151	0.500483489710336	0.09994351261240561	0.5008462322137947	0.6260682808654465	0.5084974972391607	1.0	0.9583333333333334	0.0
3032	6.791576782922414e-09	6.564609806608125e-09	-5.56955233952446e-10	0.9999995518242383	None	0	0	1.0	3	0.0	0	0.6666666666666666	0	0	0	3	1	0	0.6666666666666666	2	3	0.26666666666666666	4	0.1	1.0	0	0	0	0	0	0	0	0	0	0	0
601	None	None	None	None	None	0	0	0.5	5	0.3333333333333333	4	0.4666666666666667	0	1	0	12	0	0	0.8333333333333334	6	5	0.9333333333333333	14	0.0	1.0	0	0	0	0	0	0	0	0	0	0	0
4729	0.021042017915352446	0.009297800370007674	0.008899820780293543	0.9848951011108905	None	0.2	1	0.3333333333333333	4	0.8	12	0.20987654320987653	0.8	16	12	0	0	0	1.0	9	9	1.1333333333333333	17	0.0	1.0	0.40784635578247014	0.6270372460805759	2.535201157769561e-13	0.50000000000429	-0.09999986857834668	0.5028000953546615	0.8999419371867255	0.5441123351788906	0	0.875	0.0
6401	1.1615381485004194e-07	1.0627084634366642e-07	5.235456743717131e-11	0.9999807727897465	None	0	0	0.018518518518518517	1	1.0	79	1.0	0	0	0	80	0	0	1.0	9	9	5.4	81	0.0	1.0	0	0	0	0	0	0	0	0	0	0	0
3131	0.00016313163203690996	1.4017774303683185e-07	9.98943979716695e-08	0.9999827222672318	None	0	0	0.25	1	1.0	4	0.6	0.75	4	3	1	2	0	0.4	5	2	0.4	6	0.4	0	0.1233246472120066	0.552018711664809	-0.06488695498354177	0.5209656945019343	0.0816156671424592	0.5273480227957072	0.691939829523298	0.533470191245563	1.0	1.0	0.0
1310	None	None	None	None	None	0	0	0.5	3	0.6666666666666666	4	0.4	0.6666666666666666	7	4	0	1	0	0.8	4	5	0.5333333333333333	8	1.0	0.6666666666666666	0.0661648997672281	0.5377828433402841	0.04565452559471016	0.5120523138629623	2.8497178266373433e-08	0.5000006607023325	0.5695270921201417	0.5166306350042049	1.0	1.0	0.0
5986	0.00012741216568276238	6.015325868918598e-07	3.1024482171280175e-07	0.9999985475128004	None	0.25	1	0.36363636363636365	4	0.7857142857142857	11	0.2222222222222222	0.7857142857142857	15	11	0	0	0	0.8888888888888888	9	8	1.0666666666666667	16	0.0	1.0	0.27562449729292104	0.6198415369569245	-0.01834530174609456	0.5064786092769603	-0.08044816921090524	0.9230130796261171	0.8404346296516396	0.730979889654576	0	1.0	0.0
3160	1.2479428419633474e-07	1.0528362887479532e-07	5.5213604361430994e-11	0.999980162974126	None	0	0	0.018518518518518517	1	1.0	79	1.0	0	0	0	80	0	0	1.0	9	9	5.4	81	0.0	1.0	0	0	0	0	0	0	0	0	0	0	0
7046	0.006884860008186862	0.0034004306914107952	0.0032443216022459923	0.989283509367976	None	0	0	0.5	2	0.75	3	1.0	0.75	5	3	0	2	0	0.16666666666666666	1	6	0.4	6	1.0	0.4	0.29574767873674984	0.5135737012947779	0.23554228417935064	0.5217117979413632	0.2450555434902843	0.5631982459769772	0.565682599624146	0.5328992511234977	1.0	1.0	0.2784657708767567
6579	0.00040928367099846543	7.706536938001819e-07	-5.676460998090353e-07	0.9999989859230108	None	0.2	1	0.3333333333333333	4	0.8	12	0.20987654320987653	0.8	16	12	0	0	0	1.0	9	9	1.1333333333333333	17	0.0	1.0	-0.0999404663164302	0.5000613611960366	3.8781464278372e-11	0.5000000028634167	0.03510734726034802	0.6465637644584383	0.6393783969394147	0.5501816669662947	0	1.0	0.0
1493	None	None	None	None	None	0.2	1	0.3333333333333333	4	0.8	12	0.20987654320987653	0.8	16	12	0	0	0	1.0	9	9	1.1333333333333333	17	0.0	1.0	0.04460431048351549	0.6450262397611756	2.8952373989200677e-15	0.5000000000003945	-0.09998448901967645	0.5000114206735337	0.6467018038494491	0.5496106290322088	0	0.9375	0.0
6194	None	None	None	None	None	0.05263157894736842	1	0.12195121951219512	5	0.8813559322033898	52	0.7530864197530864	0.1016949152542373	9	6	51	0	0	1.0	9	9	4.066666666666666	61	0.0	0.7142857142857143	-0.0999957419580789	0.5000365957452781	0.264830974229428	0.5744035030565241	7.954817997515764e-06	0.5830459453106176	0.8215874570812637	0.5527427859121112	0	1.0	0.0
1097	None	None	None	None	None	0	0	0	0	0	0	1.0	0	0	0	0	4	0	1.0	1	1	0.06666666666666667	1	1.0	0	0	0	0	0	0	0	0	0	0	0	0
5781	0.021296317855836504	0.008127319183904575	-0.007849935325705106	0.9814759506744024	None	0.2	1	0.3333333333333333	4	0.8	12	0.20987654320987653	0.8	16	12	0	0	0	1.0	9	9	1.1333333333333333	17	0.0	1.0	0.30835875905052523	0.6219873655008618	7.728349438140478e-09	0.5000001989312831	-0.09999996316998053	0.5015588210174459	0.8504263588246199	0.5419203820462682	0	1.0	0.0
3821	0.0	0.0	0.0	1.0	None	0	0	0	0	0	0	1.0	0	0	0	0	2	0	1.0	1	1	0.06666666666666667	1	0.5	0	0	0	0	0	0	0	0	0	0	0	0
1575	None	None	None	None	None	0	0	1.0	2	0.0	0	0.75	0	2	0	0	2	0	1.0	2	2	0.2	3	1.0	0	0	0	0	0	0	0	0	0	0	0	0
4439	0.0003246552990682908	0.00017238577269703366	-0.00017221592179012844	0.9998033288000633	None	0.5	1	0.5714285714285714	4	0.625	5	0.3333333333333333	0.625	9	5	0	0	0	0.8333333333333334	5	6	0.6666666666666666	10	0.0	1.0	0.043786016424486	0.5348717177989195	0.05527970023050884	0.5001829160412332	-0.09761024502266516	0.5245169227786957	0.6637234140809168	0.5198721732303896	0	1.0	0.0
6253	0.0318665251119973	0.0014984572878813038	-0.001265923257132087	0.9719455171359103	None	0.2	1	0.3333333333333333	4	0.8	12	0.20987654320987653	0.8	16	12	0	0	0	1.0	9	9	1.1333333333333333	17	0.0	1.0	0.48690807293177346	0.623842185961815	0.5709882085408315	0.6902958243876918	-0.09999999674106011	0.5001516731552057	0.9516910950122381	0.6073053414127716	0	1.0	0.0
7388	0.000568326015575802	8.861308361775203e-08	-8.055983810655846e-08	0.9999624447600938	None	0.2	1	0.3333333333333333	4	0.8	12	0.20987654320987653	0.8	16	12	0	0	0	1.0	9	9	1.1333333333333333	17	0.0	1.0	0.07907297173686054	0.5996093930381516	0.26699482685960585	0.5	0.18166850747994087	0.5500598753984819	0.6833404588191703	0.5502259057261166	0	1.0	0.0
448	None	None	None	None	None	0	0	0	0	0	0	1.0	0	0	0	0	0	0	1.0	1	1	0.06666666666666667	1	0.0	0	0	0	0	0	0	0	0	0	0	0	0
6169	1.1705886595275973e-07	1.170603696037066e-07	9.43154724210845e-10	0.9999865431691441	None	0	0	0.037037037037037035	2	0.9743589743589743	76	0.9876543209876543	0	0	0	79	1	0	1.0	9	9	5.333333333333333	80	0.006172839506172839	1.0	0	0	0	0	0	0	0	0	0	0	0
169	None	None	None	None	None	0	0	0.22916666666666666	11	0.7142857142857143	50	0.8888888888888888	0.07142857142857142	13	5	58	0	0	1.0	9	9	4.8	72	0.0	0.9523809523809523	-0.02517380101225323	0.6530231347648404	0.0995764888840697	0.5027637743416341	-0.158372714116854	0.9938077553278882	0.7606598136196683	0.8707063492035618	0	1.0	0.0
2396	None	None	None	None	None	0	0	0	0	0	0	1.0	0	0	0	0	0	0	1.0	1	1	0.06666666666666667	1	0.0	0	0	0	0	0	0	0	0	0	0	0	0
2122	None	None	None	None	None	0	0	0.75	3	0.5	2	0.6666666666666666	0	1	0	4	2	0	1.0	3	3	0.4	6	0.18181818181818182	0.6666666666666666	0	0	0	0	0	0	0	0	0	0	0
866	None	None	None	None	None	0	0	0.3333333333333333	2	0.8571428571428571	6	0.36	0.8571428571428571	8	6	0	0	0	1.0	5	5	0.6	9	0.0	0	0.0853357418582759	0.5562490052108211	0.2181338171483636	0.9958651578216029	0.0739727218330699	0.5088930014370441	0.7452134815198204	0.8716056063386087	0	1.0	0.0
434	None	None	None	None	None	0	0	0.6666666666666666	2	0.5	1	1.0	0.5	3	1	0	1	0	0.25	1	4	0.26666666666666666	4	0.5	0.6666666666666666	0.1287347354437633	0.515098341918125	-0.02104608614659434	0.6215145213113753	0.3871407653645432	0.7555421646971799	0.8436934144748558	0.6368215932373082	1.0	1.0	0.0
2837	1.245533210326713e-07	9.988405690278488e-08	5.896773609790931e-11	0.9999789197597204	None	0	0	0.018518518518518517	1	1.0	79	1.0	0	0	0	80	0	0	1.0	9	9	5.4	81	0.0	1.0	0	0	0	0	0	0	0	0	0	0	0
1437	None	None	None	None	None	0	0	0.3333333333333333	2	0.8571428571428571	6	0.36	0.8571428571428571	8	6	0	2	0	1.0	5	5	0.6	9	1.0	0	0.09999570146566053	0.5000267675364292	0.08327919865646026	0.6307254335008602	0.00016046711224423538	0.5001625413481697	0.6085326333587275	0.5445554523012331	0.9375	0.625	0.0
174	None	None	None	None	None	0	0	0	0	0	0	1.0	0	0	0	0	3	0	1.0	1	1	0.06666666666666667	1	0.75	0	0	0	0	0	0	0	0	0	0	0	0
5619	1.5464465813409224e-10	5.429331086104217e-13	4.748031336983372e-13	0.9999999999999997	None	0.2	1	0.3333333333333333	4	0.8	12	0.20987654320987653	0.8	16	12	0	0	0	1.0	9	9	1.1333333333333333	17	0.0	1.0	1.0721049671348228e-05	0.5027436970774087	0.0440096428901723	0.5008300812057225	5.40963777926655e-21	0.5000000000002681	0.5515003796349931	0.5011912666077463	0	0.9375	0.0
6820	5.451250254034148e-06	1.0351681260021114e-07	-4.5902689102853604e-08	0.9999971256155654	None	0	0	0.5	2	0.75	3	0.6	0.75	5	3	0	2	0	0.4	2	5	0.4	6	1.0	0	2.625331880119268e-10	0.5000000005521481	-0.22511313954896534	0.5668484102016593	0.00427244678289102	0.50705859370753	0.7448641600824509	0.5247497901916527	1.0	1.0	0.0
7498	0.003186898274208217	0.00025233507219446375	0.0001871480446148056	0.9990961961982245	None	0.25	1	0.4	4	0.7692307692307693	10	0.23809523809523808	0.7692307692307693	14	10	0	0	0	0.7777777777777778	9	7	1.0	15	0.0	1.0	-0.05472914183814985	0.5108344767532931	-0.026298717210155965	0.520218329492022	0.23575513185963257	0.5518120664000953	0.7895922490895272	0.5276598178376674	0	1.0	0.0
6481	0.021696033340925215	0.002047571813928552	-0.0003362136419176677	0.9825941607051747	None	0.16666666666666666	2	0.4444444444444444	12	0.5263157894736842	20	0.49382716049382713	0.42105263157894735	27	16	12	0	0	1.0	9	9	2.6666666666666665	40	0.0	0.7741935483870968	0.1600600623361106	0.5795261257832186	0.15500231438103435	0.5118651273309697	0.17272328244759017	0.6031256094038364	0.5529984302880908	0.5651936908454169	0	1.0	0.0
5432	2.983515002378684e-07	4.0988252960208775e-08	-8.848414720899093e-09	0.999988319834964	None	0.2	1	0.3333333333333333	4	0.8	12	0.20987654320987653	0.8	16	12	0	0	0	1.0	9	9	1.1333333333333333	17	0.0	1.0	7.902762784127648e-27	0.5	1.7233624814166988e-06	0.5014515904253721	4.519652938648818e-06	0.5170605787179727	0.5000054927346607	0.5061726193241497	0	1.0	0.0
1349	None	None	None	None	None	0.2	1	0.3333333333333333	4	0.8	12	0.20987654320987653	0.8	16	12	0	0	0	1.0	9	9	1.1333333333333333	17	0.0	1.0	0.0999992853030348	0.500000533753274	0.0012072460046829417	0.590074533090468	0.015568512971653663	0.6724491983337325	0.6105876060536196	0.5893275848097859	0	0	0.0
379	None	None	None	None	None	0	0	0.018518518518518517	1	1.0	79	1.0	0.012658227848101266	1	1	79	0	0	1.0	9	9	5.4	81	0.0	1.0	0.09999593373641298	0.5	0.13070442888896244	0.5	0.07140162440686904	0.5	0.5602443914483095	0.5	0	1.0	0.0
6436	0.0032533241835312845	0.0019600186901986994	9.82575600771199e-05	0.9957834203969638	None	0.25	1	0.4	4	0.7692307692307693	10	0.234375	0.7692307692307693	14	10	0	0	0	1.0	8	8	1.0	15	0.0	0.8571428571428571	0.1194802508920338	0.5292246628981099	2.512633989481968e-05	0.5000096420697367	0.062080545556647306	0.5575791667026164	0.6221669691467073	0.529001873406388	0	1.0	0.0
5549	0.00011231465541962582	5.467728585133671e-06	-4.2380242811822444e-06	0.9999900090900717	None	0	0	0.42857142857142855	3	0.75	6	0.3333333333333333	0.75	9	6	0	1	0	0.8333333333333334	6	5	0.6666666666666666	10	1.0	0.4	0.28229910406133707	0.5658853442797115	-0.09999999999999984	0.5000000000000056	-0.09999991386707327	0.5000255749691254	0.8584135213279147	0.5220843804048876	1.0	1.0	0.0
715	None	None	None	None	None	0.2727272727272727	3	0.44	11	0.5714285714285714	20	0.5873015873015873	0.5428571428571428	30	19	6	0	0	0.7777777777777778	7	9	2.466666666666667	37	0.0	0.5333333333333333	1.2957627457276327e-05	0.5017702714075407	0.15963937759151742	0.9999999999997677	0.07570718536878995	0.51763646598123	0.7681716966599772	0.9999401129266795	0	0.5	0.0
4717	None	None	None	None	None	0	0	0.28	7	0.7142857142857143	25	0.4567901234567901	0.5714285714285714	26	20	10	0	0	1.0	9	9	2.466666666666667	37	0.0	0.5161290322580645	-0.0999999999793562	0.50000000013367	0.09211861186200179	0.5210274953867374	7.609191954225597e-15	0.5000000073161346	0.6866614992073005	0.5070128442814408	0	1.0	0.0
5016	9.199784105555743e-05	9.216344633077889e-07	8.897305301199856e-07	0.9999998992714283	None	0.2	1	0.3333333333333333	4	0.8	12	0.20987654320987653	0.8	16	12	0	0	0	1.0	9	9	1.1333333333333333	17	0.0	1.0	0.2342866793406282	0.568457903244801	0.0007101333133263778	0.5010588798262188	0.03949564838560336	0.5861868626377	0.7379418577228116	0.5521448603326585	0	1.0	0.0
6608	1.2613115607305529e-08	9.991202015730682e-10	-9.526599666130078e-10	0.9999999366921685	None	0.2	1	0.3333333333333333	4	0.8	12	0.20987654320987653	0.8	16	12	0	0	0	1.0	9	9	1.1333333333333333	17	0.0	1.0	0.4844923944690251	0.677243450598544	7.902762784127648e-27	0.5	3.615053989041954e-08	0.5090519071099825	0.9075362432241643	0.5644186508182094	0	1.0	0.0
3241	0.0	0.0	0.0	1.0	None	0	0	0	0	0	0	1.0	0	0	0	0	0	0	1.0	1	1	0.06666666666666667	1	0.0	0	0	0	0	0	0	0	0	0	0	0	0
4986	1.8207338463243147e-10	4.993575525695867e-12	-1.7669971707624567e-12	0.999999999998594	None	0.2	1	0.3333333333333333	4	0.8	12	0.20987654320987653	0.8	16	12	0	0	0	1.0	9	9	1.1333333333333333	17	0.0	1.0	0.22767261682398604	0.662626596725868	7.902762784127648e-27	0.5	7.902762784127648e-27	0.5000001011293356	0.7452161948904029	0.556015675769614	0	1.0	0.0
2620	0.0016033725573539961	0.0003211097980849653	-0.0003132350756996318	0.9985309012419301	None	0	0	0.3333333333333333	3	0.8181818181818182	9	0.28888888888888886	0.8181818181818182	12	9	0	0	0	0.5555555555555556	9	5	0.8666666666666667	13	0.0	1.0	0.09999993174377966	0.5000003518163465	-0.09999999903362604	0.5000146719178958	-0.09999981831634004	0.5003338664061181	0.7196665678768315	0.5001162967278977	0	0.9166666666666666	0.0
6328	0.022800524258702253	0.009862680190990474	0.009616644530707267	0.984495788868063	None	0.2	1	0.3333333333333333	4	0.8	12	0.20987654320987653	0.8	16	12	0	0	0	1.0	9	9	1.1333333333333333	17	0.0	1.0	0.40784635578247014	0.6270372460805759	2.535201157769561e-13	0.50000000000429	-0.09999986857834668	0.5028000953546615	0.8999419371867255	0.5441123351788906	0	0.875	0.0
4025	0.0	0.0	0.0	0.9999999999999998	None	0	0	0	0	0	0	1.0	0	0	0	0	4	0	1.0	1	1	0.06666666666666667	1	1.0	0	0	0	0	0	0	0	0	0	0	0	0
5947	0.0023074593172688258	0.0008694703774436328	0.0008616957700126191	0.999567399967505	None	0.2	1	0.3333333333333333	4	0.8	12	0.20987654320987653	0.8	16	12	0	0	0	1.0	9	9	1.1333333333333333	17	0.0	1.0	7.902762784127648e-27	0.5	-0.0209654053930123	0.5055594081571027	-0.09997709437417285	0.5050974804962747	0.6055198754303401	0.5035523716890637	0	1.0	0.0
1848	None	None	None	None	None	0	0	0	0	0	0	1.0	0	0	0	0	4	0	1.0	1	1	0.06666666666666667	1	1.0	0	0	0	0	0	0	0	0	0	0	0	0
4937	0.0	0.0	0.0	0.9999999999999998	None	0	0	0	0	0	0	1.0	0	0	0	0	4	0	1.0	1	1	0.06666666666666667	1	1.0	0	0	0	0	0	0	0	0	0	0	0	0
7532	0.0003034299189046399	7.235596058251659e-07	-6.518434792569657e-07	0.9999643705178062	None	0	0	0.375	3	0.8	8	0.3333333333333333	0.8	11	8	0	0	0	0.4444444444444444	9	4	0.8	12	0.0	1.0	0.06374512329720726	0.5865394453549999	0.09999991626572378	0.5000000541394618	0.0999999446156821	0.5000073983575739	0.5426219601023767	0.529109346330349	0	0.9090909090909091	0.0
6552	0.005700908796648295	0.00035108678284360425	-0.00033477818423066803	0.9987950368843311	None	0.2	1	0.3333333333333333	4	0.8	12	0.20987654320987653	0.8	16	12	0	0	0	1.0	9	9	1.1333333333333333	17	0.0	1.0	9.758214534488991e-07	0.5000086748356037	4.409853724724143e-09	0.5000000189347028	0.3368024726267736	0.5692335200667686	0.8302919136737988	0.5232132499623154	0	1.0	0.0
6027	0.022044667281483188	0.009741977148611613	0.009220235503041529	0.9850361085028392	None	0.2	1	0.3333333333333333	4	0.8	12	0.20987654320987653	0.8	16	12	0	0	0	1.0	9	9	1.1333333333333333	17	0.0	1.0	0.40784635578247014	0.6270372460805759	2.535201157769561e-13	0.50000000000429	-0.09999986857834668	0.5028000953546615	0.8999419371867255	0.5441123351788906	0	0.875	0.0
7444	None	None	None	None	None	0.3333333333333333	1	0.5555555555555556	5	0.5454545454545454	6	0.52	0.45454545454545453	10	5	2	0	0	1.0	5	5	0.8666666666666667	13	0.0	0.75	0.19019858869692832	0.5408561258453864	5.838883202167186e-07	0.5000003195367644	0.13114807674479537	0.5632544704736775	0.6889044478695534	0.5347913336329574	0	1.0	0.0
2236	None	None	None	None	None	0.25	1	0.4	4	0.75	9	0.25925925925925924	0.75	13	9	0	0	0	0.6666666666666666	6	9	0.9333333333333333	14	0.0	1.0	0.029733881182836562	0.663554821053409	-0.3765170650663874	0.9528940331717792	-0.09999253319123268	0.5020508490034126	0.8266237970001397	0.774080052700148	0	1.0	0.0
1647	None	None	None	None	None	0	0	0	0	0	0	1.0	0	0	0	0	3	0	1.0	1	1	0.06666666666666667	1	0.75	0	0	0	0	0	0	0	0	0	0	0	0
7367	0.0037814790565218284	0.0012359862805368213	-0.00021806197642848814	0.9988162012959722	None	0.2	1	0.3333333333333333	4	0.8	12	0.20987654320987653	0.8	16	12	0	0	0	1.0	9	9	1.1333333333333333	17	0.0	1.0	-0.0999996449027635	0.5000012855403138	3.105837314342232e-12	0.5000000790380941	-0.09999982832819963	0.502015351126358	0.6157155348472171	0.5006722418012923	0	1.0	0.0
5904	0.020085890364903713	0.008105715977978099	0.005086482480974196	0.9525432560092421	None	0.2	1	0.3333333333333333	4	0.8	12	0.20987654320987653	0.8	16	12	0	0	0	1.0	9	9	1.1333333333333333	17	0.0	1.0	0.5417124063665815	0.6370728521872817	2.308115338714574e-13	0.5000000000049543	-0.09999999998753246	0.50000037548153	0.9436981645749134	0.5467533016678288	0	0.75	0.0
2632	None	None	None	None	None	0	0	0.2037037037037037	11	0.759493670886076	60	1.0	0.4430379746835443	44	35	36	0	0	1.0	9	9	5.4	81	0.0	1.0	0.09998227225549834	0.5046449128383299	-0.08470801446610608	0.52793101627883	0.07991353060993554	0.6109865693696047	0.6881861436115356	0.5483386995440083	0	1.0	0.0
3520	0.002466139278300121	0.0004964174642115621	0.00020842300216168655	0.9962877125811859	None	0.2	1	0.3333333333333333	4	0.8	12	0.20987654320987653	0.8	16	12	0	0	0	1.0	9	9	1.1333333333333333	17	0.0	1.0	0.0608557005819403	0.5897965439830116	0.008422572285278167	0.6786625960244035	-0.08140679227023193	0.6893993420180292	0.6696464681035009	0.6538539360902829	0	1.0	0.0
3204	4.853637297406488e-05	7.896315900361552e-06	-7.896182075957939e-06	0.998493366155229	None	0.2	1	0.3333333333333333	4	0.8	12	0.20987654320987653	0.8	16	12	0	0	0	1.0	9	9	1.1333333333333333	17	0.0	1.0	-0.028595098988261215	0.6773906531455344	0.00016005279063537574	0.5235498292489793	0.001994504445393304	0.565521950444422	0.5959521274798572	0.5906273921140028	0	0.125	0.0
1872	None	None	None	None	None	0.25	2	0.3684210526315789	7	0.6923076923076923	18	0.345679012345679	0.6923076923076923	25	18	2	0	0	1.0	9	9	1.8666666666666667	28	0.0	0.6956521739130435	0.09898372752536035	0.5030143669588758	-0.04613127691369999	0.5578764751075695	5.980159196106202e-07	0.5000576435111609	0.6474104515756058	0.5203917199250622	0	1.0	0.0
2576	0.0002499748259048469	1.29521362068717e-06	1.2926750116546758e-06	0.9999892095203434	None	0	0	0.3333333333333333	2	0.8571428571428571	6	0.36	0.8571428571428571	8	6	0	2	0	1.0	5	5	0.6	9	1.0	0	-0.039179331410937754	0.6526333256090543	-0.0999998572606324	0.5000002493331076	0.09997283571268023	0.5001239746901569	0.7072486941590195	0.5524011611883513	1.0	1.0	0.0
5712	0.021795142435848673	0.00890348094503983	-0.008481107701180485	0.969163289694853	None	0.2	1	0.3333333333333333	4	0.8	12	0.20987654320987653	0.8	16	12	0	0	0	1.0	9	9	1.1333333333333333	17	0.0	1.0	0.4408912723871377	0.6588080435322745	6.750289361688359e-09	0.5000031531914247	-0.09999255109158631	0.5012954647622572	0.9129194040740227	0.5550411584322075	0	1.0	0.0
1076	None	None	None	None	None	0	0	0	0	0	0	1.0	0	0	0	0	4	0	1.0	1	1	0.06666666666666667	1	1.0	0	0	0	0	0	0	0	0	0	0	0	0
3068	0.0002217878943786358	2.1878288681212007e-07	2.1876374347594618e-07	0.9999990332738671	None	0.3333333333333333	1	0.5	4	0.7	7	0.3333333333333333	0.7	11	7	0	0	0	0.4444444444444444	9	4	0.8	12	0.0	1.0	0.09880168567017335	0.506831194303829	-0.07397404662465715	0.5067954669114798	0.05813788820326219	0.8362977747203656	0.6793089295192406	0.636872444630238	0	1.0	0.0
1322	None	None	None	None	None	0	0	0.6666666666666666	2	0.5	1	0.6666666666666666	0.5	3	1	0	0	0	0.6666666666666666	3	2	0.26666666666666666	4	0.0	0	0.09992027836010377	0.5003285833130315	0.04667734762920433	0.5485144491684907	0.054065066097588335	0.5383362068981534	0.5754766080261481	0.5291029804849463	0	1.0	0.0
3687	0.001983260135372706	0.0005254116370257944	-0.00037140225348575914	0.9981449157350933	None	0.25	1	0.4	4	0.75	9	0.25925925925925924	0.75	13	9	0	0	0	0.6666666666666666	9	6	0.9333333333333333	14	0.0	1.0	0.09999995266988246	0.5000010730460672	-0.09999992167336265	0.5034435103518258	-0.09999701879475029	0.5040764436406941	0.7196646849466243	0.502507036258837	0	1.0	0.0
7283	0.005091621842221059	0.0011974400081813748	-0.0010454165671780625	0.9896572221784358	None	0	0	0.3333333333333333	2	0.8571428571428571	6	0.36	0.8571428571428571	8	6	0	0	0	1.0	5	5	0.6	9	0.0	0	0.2229172540555339	0.5216959352230793	-0.06793737652261962	0.5058386590624148	0.2653236381039945	0.5245457471287034	0.8158276741088186	0.5173643425928014	0	0.875	0.0
947	None	None	None	None	None	0	0	0.23333333333333334	7	0.7142857142857143	30	0.8148148148148148	0.047619047619047616	6	2	37	4	0	0.6666666666666666	9	6	2.933333333333333	44	0.05405405405405406	0.7692307692307693	0.008074778375435469	0.5174952779545628	-0.6357092216799087	0.9940588641409521	0.004630672070013475	0.6646305713570785	0.9554805527114455	0.8763128909610532	1.0	1.0	0.0
892	None	None	None	None	None	0	0	0.75	3	0.5	2	0.6666666666666666	0	0	0	5	0	0	1.0	3	3	0.4	6	0.0	1.0	0	0	0	0	0	0	0	0	0	0	0
6219	0.00040584759389536456	6.770162114873557e-06	-2.685355128778919e-06	0.9989829895904714	None	0.2	1	0.3333333333333333	4	0.8	12	0.20987654320987653	0.8	16	12	0	0	0	1.0	9	9	1.1333333333333333	17	0.0	1.0	-0.027352019651358684	0.5054922345345468	-0.056294006223829976	0.6480090872527147	0.13239966795104077	0.9995365103922922	0.6970183602054753	0.9410058309428468	0	0.9375	0.0
4538	0.001977959457393984	0.0008620563138019089	-0.0005224997521186477	0.9979699418627133	None	0.3333333333333333	1	0.5	4	0.6666666666666666	6	0.3142857142857143	0.6666666666666666	10	6	0	0	0	0.7142857142857143	5	7	0.7333333333333333	11	0.0	1.0	0.12841384953682647	0.5060319041963774	0.25655623942287187	0.6494601125443273	0.15191714986614804	0.5662679666390593	0.6345129623555144	0.5750483520144374	0	1.0	0.0
2883	0.002717081646268522	0.00010021208520251683	-1.0163149470579015e-05	0.9938784694791745	None	0.2	1	0.3333333333333333	4	0.8	12	0.20987654320987653	0.8	16	12	0	0	0	1.0	9	9	1.1333333333333333	17	0.0	1.0	-0.09999999376225913	0.5000001018280028	7.902762784127648e-27	0.5	-0.07313997488017823	0.6767684484759594	0.6144966001616445	0.5612705746767803	0	1.0	0.0
1939	None	None	None	None	None	0	0	0	0	0	0	1.0	0	0	0	0	4	0	1.0	1	1	0.06666666666666667	1	1.0	0	0	0	0	0	0	0	0	0	0	0	0
2801	0.001912605194416611	0.0003828144059199274	0.0003597144639422217	0.9979442056742845	None	0	0	0.2894736842105263	11	0.6363636363636364	35	0.7037037037037037	0.12727272727272726	15	7	41	8	0	1.0	9	9	3.8	57	0.10256410256410256	0.7058823529411765	0.043997941291405024	0.5253358900065838	2.013141034260059e-09	0.5000023900562356	0.07469287406322123	0.9976859514458783	0.5760405461261164	0.8865484573226661	0.0	0	0.0
2634	8.819165093556662e-05	1.3175546651254689e-05	-1.3173320150916637e-05	0.9999953958406811	None	0	0	0.25	1	1.0	3	1.0	1.0	4	3	0	0	0	0.2	1	5	0.3333333333333333	5	0.0	0	0.0789256038228826	0.5068745375736889	-0.09996242581095369	0.5004461269842446	0.05275117618253582	0.5036989141631961	0.687594833092965	0.5036732937622872	0	1.0	0.0
7053	9.244592137238448e-06	6.576718888029947e-08	-2.717954246590981e-09	0.9999999991932558	None	1.0	1	1.0	4	0.0	0	0.5555555555555556	0	4	0	0	0	0	1.0	3	3	0.3333333333333333	5	0.0	1.0	0	0	0	0	0	0	0	0	0	0	0
1993	None	None	None	None	None	0.2	1	0.3333333333333333	4	0.8	12	0.20987654320987653	0.8	16	12	0	0	0	1.0	9	9	1.1333333333333333	17	0.0	1.0	0.07036413009380726	0.8475824546960001	-0.03981684123436383	0.5061738794043673	7.902762784127648e-27	0.5000000000000043	0.6126484055313438	0.6411027746758027	0	1.0	0.0
5078	1.0148514135410686e-05	3.187439159448527e-06	-3.1874386232374485e-06	0.9990812753651436	None	0	0	0.5	2	0.75	3	0.6	0.75	5	3	0	1	0	0.4	2	5	0.4	6	0.5	0	2.3736579331274137e-24	0.5	0.09987850533369148	0.500136989192495	5.4630273534856146e-05	0.5144049627089516	0.6155501518982094	0.5048484944610416	1.0	0.6	0.0
277	None	None	None	None	None	0.07142857142857142	1	0.2903225806451613	9	0.7045454545454546	31	0.5679012345679012	0.5	31	22	14	0	0	1.0	9	9	3.066666666666667	46	0.0	0.6153846153846154	0.07705314671021807	0.6012120206020164	0.019191943725549453	0.527098203933864	0.026885537636253655	0.6448492852868236	0.5970447512958358	0.591901198322794	0	1.0	0.0
331	None	None	None	None	None	0	0	0.25	1	1.0	3	1.0	1.0	4	3	0	0	0	0.2	1	5	0.3333333333333333	5	0.0	0	0.0370319627477212	0.5842797695570252	0.006634880172330852	0.57652703281593	-0.04020976139692269	0.510609106324853	0.5804848588408263	0.5573582815310674	0	1.0	0.0
640	None	None	None	None	None	0	0	0.225	9	0.7368421052631579	42	0.7283950617283951	0.24561403508771928	20	14	38	0	0	1.0	9	9	3.933333333333333	59	0.0	0.8301886792452831	4.752867725356239e-06	0.5394041438302877	0.00490420119982605	0.6651661328707009	-0.06525392727993613	0.5888724081855089	0.6121393504300151	0.5989801322041594	0	0.95	0.0
6231	0.004587271495383354	0.0028419108377828626	-0.002833152811394787	0.9947347943644154	None	0.25	1	0.4	4	0.75	9	0.25925925925925924	0.75	13	9	0	0	0	0.6666666666666666	9	6	0.9333333333333333	14	0.0	1.0	7.902762784127648e-27	0.5	0.047530891922586756	0.5017656387376035	0.17959910863170908	0.5686441993372574	0.6814772600149956	0.5235978091691584	0	1.0	0.0
2477	None	None	None	None	None	0	0	0.018518518518518517	1	1.0	79	1.0	0	0	0	80	0	0	1.0	9	9	5.4	81	0.0	1.0	0	0	0	0	0	0	0	0	0	0	0
3578	0.022319890095198403	0.009842248104756413	0.009288329593780313	0.9849568426161894	None	0.2	1	0.3333333333333333	4	0.8	12	0.20987654320987653	0.8	16	12	0	0	0	1.0	9	9	1.1333333333333333	17	0.0	1.0	0.40784635578247014	0.6270372460805759	2.535201157769561e-13	0.50000000000429	-0.09999986857834668	0.5028000953546615	0.8999419371867255	0.5441123351788906	0	0.875	0.0
3501	0.0077074565106640515	0.001994129388109989	-0.0014721183968062397	0.9814692694827354	None	0.2	1	0.3333333333333333	4	0.8	12	0.20987654320987653	0.8	16	12	0	0	0	1.0	9	9	1.1333333333333333	17	0.0	1.0	0.26564231003092625	0.5848767444703709	-0.09999999986997452	0.5000000769141296	0.0695555545877534	0.6795799148437012	0.8217789605636436	0.5902234780088592	0	1.0	0.0
6050	0.021456124788473228	0.009783443550496691	0.009709000890292098	0.9842354090813658	None	0.2	1	0.3333333333333333	4	0.8	12	0.20987654320987653	0.8	16	12	0	0	0	1.0	9	9	1.1333333333333333	17	0.0	1.0	0.40784635578247014	0.6270372460805759	2.535201157769561e-13	0.50000000000429	-0.09999986857834668	0.5028000953546615	0.8999419371867255	0.5441123351788906	0	0.875	0.0
1759	None	None	None	None	None	0	0	1.0	1	0	0	1.0	0	1	0	0	3	0	0.5	1	2	0.13333333333333333	2	1.0	0	0	0	0	0	0	0	0	0	0	0	0
2944	0.0002987903559860721	4.1351746711784355e-07	-3.2244263876494106e-07	0.9999924443295449	None	0.3333333333333333	1	0.5	4	0.6666666666666666	6	0.3055555555555556	0.6666666666666666	10	6	0	0	0	1.0	6	6	0.7333333333333333	11	0.0	0.4	0.047198093017046465	0.6403089419767088	0.040087242792803	0.5786840422372865	-0.07984442134132338	0.6336269310959965	0.6327254358244249	0.6178964003890837	0	1.0	0.0
7187	None	None	None	None	None	0.125	1	0.4444444444444444	8	0.4583333333333333	11	0.8666666666666667	0.041666666666666664	7	1	18	9	0	0.8333333333333334	6	5	1.7333333333333334	26	0.2647058823529412	0.38095238095238093	0.13143501403844762	0.5022721700217894	0.09999970537842635	0.5000005217031822	0.34474096514154506	0.606396233532555	0.7479892517989609	0.5367071494233372	1.0	0.5714285714285714	0.0
2732	None	None	None	None	None	0	0	0.09259259259259259	5	0.8987341772151899	71	1.0	0.012658227848101266	6	1	74	0	0	1.0	9	9	5.4	81	0.0	1.0	0.030002282909303145	0.6913598633182017	0.160445744447574	0.581524295329804	8.450703908592426e-05	0.5538168847163403	0.6938085536902014	0.6107678584474218	0	1.0	0.0
2295	None	None	None	None	None	0.2	1	0.3333333333333333	4	0.8	12	0.20987654320987653	0.8	16	12	0	0	0	1.0	9	9	1.1333333333333333	17	0.0	1.0	0.09999849354739532	0.5000006547062313	0.13291180973466052	0.6514597214514667	0.09615904643693304	0.5744119408018918	0.5675584952621026	0.5765060089910456	0	0	0.0
153	None	None	None	None	None	0.08333333333333333	1	0.3333333333333333	9	0.6578947368421053	25	0.49382716049382713	0.631578947368421	33	24	6	0	0	1.0	9	9	2.6666666666666665	40	0.0	0.7096774193548387	0.08064915002137688	0.5903463433045777	0.005834735664938977	0.663898382292081	0.03562464450586635	0.6457633556392108	0.6363589671680152	0.6338711247594807	0	1.0	0.0
3559	0.0011520656658251692	0.00027130127098488074	-0.0001899824835886204	0.9989691096043511	None	0.2	1	0.3333333333333333	4	0.8	12	0.20987654320987653	0.8	16	12	0	0	0	1.0	9	9	1.1333333333333333	17	0.0	1.0	-0.030192418517261076	0.6353768151564814	0.3589361703664746	0.7870831941841935	-0.060789731874749495	0.6227621162689538	0.8719718022900779	0.6874070925042612	0	1.0	0.0
4577	0.008140742063465297	0.0073949746559864435	-0.0073598066810267706	0.9881400447572177	None	0	0	0.3333333333333333	3	0.8181818181818182	9	0.28888888888888886	0.8181818181818182	12	9	0	1	0	0.5555555555555556	5	9	0.8666666666666667	13	1.0	1.0	0.09999694136937734	0.5000461307559545	0.011990288377151473	0.5555873952381353	-0.09999923584548831	0.5000784466562971	0.6938967916576543	0.5186389267220307	1.0	1.0	0.0
6664	0.0015835207378568075	0.00013916307820469284	-0.00013916093803202515	0.9970213281795358	None	0	0	0.3333333333333333	2	0.8571428571428571	6	0.36	0.8571428571428571	8	6	0	2	0	1.0	5	5	0.6	9	1.0	0	0.04614040926096474	0.6163210426934942	0.2002381656608109	0.5204278351427728	0.135379940358925	0.5477451578536489	0.662594470522517	0.5619535732475756	1.0	1.0	0.0
2789	1.5315145132682364e-06	1.2226293687886619e-08	-8.26416799530524e-09	0.9999984584447609	None	0.25	1	0.36363636363636365	4	0.7857142857142857	11	0.2222222222222222	0.7857142857142857	15	11	0	0	0	0.8888888888888888	8	9	1.0666666666666667	16	0.0	1.0	0.05850009951658234	0.5449581521510565	0.20959456383086686	0.7159579576814563	4.2503531060740476e-06	0.515493993165182	0.7078696345114772	0.5960270683564084	0	1.0	0.0
2361	None	None	None	None	None	0	0	0.12962962962962962	7	0.8481012658227848	67	1.0	0.06329113924050633	10	5	70	0	0	1.0	9	9	5.4	81	0.0	1.0	0.27320976351454684	0.9956855941199434	-0.06437314448342957	0.9717317806507769	0.09957152341554583	0.5509748431287518	0.839691956343132	0.9552610967935572	0	1.0	0.0
2959	0.004563313134368104	4.941829429716512e-06	-2.9967995161742946e-06	0.9999825227067715	None	0	0	0.05660377358490566	3	0.948051948051948	73	0.9753086419753086	0.012987012987012988	1	1	77	0	0	1.0	9	9	5.266666666666667	79	0.0	1.0	0.05358848133678458	0.5	-0.09999999997047272	0.5	0.1514559640560516	0.5	0.7378709340614028	0.5	0	1.0	0.0
1884	None	None	None	None	None	0	0	1.0	1	0	0	1.0	0	1	0	0	0	0	0.5	1	2	0.13333333333333333	2	0.0	0	0	0	0	0	0	0	0	0	0	0	0
3804	0.004978253092794783	0.0004658202926271416	0.0003456711307971873	0.9881241742644291	None	0.2	1	0.3333333333333333	4	0.8	12	0.20987654320987653	0.8	16	12	0	0	0	1.0	9	9	1.1333333333333333	17	0.0	1.0	8.799061455366794e-13	0.5000000000202725	0.02192373454405986	0.5347035475686666	0.0999985003676526	0.500047835500172	0.6057045216820387	0.511600341627684	0	1.0	0.0
3262	0.00011682991532769705	1.6536345384069426e-06	5.0907868168032026e-08	0.9999906408109271	None	0	0	0.42857142857142855	6	0.4444444444444444	8	0.5714285714285714	0.2222222222222222	7	4	12	4	0	0.7142857142857143	5	7	1.3333333333333333	20	0.16	0.6153846153846154	-0.06260997101653779	0.5192465772576719	0.0023578937545269173	0.5302234723829837	-0.09797458736148419	0.5360978963568434	0.6036205109191012	0.5285280711514545	0.9285714285714286	1.0	0.6450987109121122
3472	0.0018600697697375083	9.895558494583388e-05	9.34713032187947e-05	0.9957095528733119	None	0.25	1	0.36363636363636365	4	0.6428571428571429	9	0.5333333333333333	0.5714285714285714	12	8	3	0	0	0.8333333333333334	6	5	1.0666666666666667	16	0.0	0.7272727272727273	8.288719400253969e-08	0.5000315968307841	0.15062828468206918	0.5200902356966728	-0.047726925865012745	0.6385126753978551	0.6958782515867971	0.5539100567021584	0	1.0	0.0
1270	None	None	None	None	None	0.2	1	0.3333333333333333	4	0.8	12	0.20987654320987653	0.8	16	12	0	0	0	1.0	9	9	1.1333333333333333	17	0.0	1.0	0.17072401046869343	0.6229120754999149	-0.05983554546472081	0.64170792245826	0.044340652325258564	0.5312462213537439	0.7286963475592724	0.5994770365930825	0	1.0	0.0
5251	1.464101706613218e-10	7.015514321509279e-13	-7.015504049865123e-13	0.9999999999908137	None	0.2	1	0.3333333333333333	4	0.8	12	0.20987654320987653	0.8	16	12	0	0	0	1.0	9	9	1.1333333333333333	17	0.0	1.0	0.3177011231841538	0.6161227572739804	0.024451136564928352	0.6613983474623302	2.40753473297741e-26	0.5000000219051325	0.8107607768251989	0.5940865720629257	0	0.5	0.0
5730	0.0	0.0	0.0	0.9999999999999998	None	0	0	0	0	0	0	1.0	0	0	0	0	4	0	1.0	1	1	0.06666666666666667	1	1.0	0	0	0	0	0	0	0	0	0	0	0	0
6980	0.027956682947647395	0.017794053114751164	0.013865467301893043	0.996081049513724	None	0.2	1	0.3333333333333333	4	0.8	12	0.20987654320987653	0.8	16	12	0	0	0	1.0	9	9	1.1333333333333333	17	0.0	1.0	0.1880966870645165	0.5440516828660736	0.13107138737859617	0.5042852493606855	0.1806835684392915	0.5666630940737989	0.5735284484038663	0.538428700374789	0	1.0	0.0
4315	0.00022875976393670785	6.5481101678096646e-06	1.6316538329307996e-06	0.999999867969598	None	0.2	1	0.3333333333333333	4	0.8	12	0.20987654320987653	0.8	16	12	0	0	0	1.0	9	9	1.1333333333333333	17	0.0	1.0	0.24032344386801271	0.5969342794875547	-0.02952891735509603	0.607107668080914	0.1730820752983327	0.9757365934910139	0.7997508838778742	0.8186706831144732	0	0.9375	0.0
5495	0.0	0.0	0.0	0.9999999999999998	None	0	0	0	0	0	0	1.0	0	0	0	0	4	0	1.0	1	1	0.06666666666666667	1	1.0	0	0	0	0	0	0	0	0	0	0	0	0
4002	None	None	None	None	None	0	0	0.16981132075471697	9	0.8181818181818182	63	0.9753086419753086	0.2077922077922078	23	16	55	0	0	1.0	9	9	5.266666666666667	79	0.0	1.0	0.04565052075404698	0.6066032215705917	0.007428670713148991	0.5657503194042423	0.09979792918826433	0.5055125537303199	0.601733666376904	0.5596841161360276	0	1.0	0.0
1831	None	None	None	None	None	0	0	0.10810810810810811	4	0.8867924528301887	47	0.7638888888888888	0	0	0	54	14	0	0.8888888888888888	8	9	3.6666666666666665	55	0.125	0.6666666666666666	0	0	0	0	0	0	0	0	0	0	0
308	None	None	None	None	None	0	0	0.09302325581395349	4	0.9032258064516129	56	0.7901234567901234	0.03225806451612903	2	2	61	7	0	1.0	9	9	4.266666666666667	64	0.05555555555555555	0.7857142857142857	0.000634766099635666	0.5010657126614821	0.16607400025855493	0.5334726384289806	-0.16204270827699666	0.5963145422491071	0.792637311441949	0.543926980146335	0.0	1.0	0.0
3577	9.788591249327671e-08	8.105424341615986e-08	6.994456262809711e-09	0.9999838542533981	None	0	0	0.14285714285714285	6	0.8524590163934426	52	0.7777777777777778	0	0	0	62	5	0	1.0	9	9	4.2	63	0.0390625	0.9310344827586207	0	0	0	0	0	0	0	0	0	0	0
2192	None	None	None	None	None	0.25	1	0.5	5	0.6153846153846154	8	0.8333333333333334	0.23076923076923078	6	3	8	8	0	0.5	3	6	1.0	15	0.47058823529411764	0.8888888888888888	0.04527817040666924	0.5147164687140349	3.8164640075069154e-09	0.5000000281111504	0.007790616872337388	0.5202065804380749	0.5475949087974502	0.5116440078440124	1.0	1.0	0.0
6526	0.005745929812580499	0.0027046804698588477	0.0020739221189202137	0.9992756593354112	None	0.2	1	0.3333333333333333	4	0.8	12	0.20987654320987653	0.8	16	12	0	0	0	1.0	9	9	1.1333333333333333	17	0.0	1.0	0.09242226989807638	0.6453522654187583	3.443728597824009e-11	0.5000000003433919	0.1348533611896862	0.5957645958265212	0.6436369283436708	0.5814770669898799	0	1.0	0.0
4047	0.011470443179973316	0.0023519309668864436	0.0023449513460215127	0.9646159847772311	None	0.25	1	0.36363636363636365	4	0.7857142857142857	11	0.2222222222222222	0.7857142857142857	15	11	0	0	0	0.8888888888888888	9	8	1.0666666666666667	16	0.0	1.0	0.2812745910247645	0.9998389649456989	0.07432813074048358	0.5490378673485974	-0.034333869212319304	0.6631126745550314	0.8251613428584532	0.9609308497986384	0	1.0	0.0
6355	0.0	0.0	0.0	0.9999999999999998	None	0	0	0	0	0	0	1.0	0	0	0	0	4	0	1.0	1	1	0.06666666666666667	1	1.0	0	0	0	0	0	0	0	0	0	0	0	0
2256	None	None	None	None	None	0	0	0.23333333333333334	7	0.7142857142857143	30	0.8148148148148148	0	2	0	41	5	0	0.6666666666666666	9	6	2.933333333333333	44	0.05952380952380952	0.8947368421052632	0	0	0	0	0	0	0	0	0	0	0
3603	0.0027668582643550926	0.00268575932430474	0.0026850618910481757	0.9956890821591028	None	0.2	1	0.3333333333333333	4	0.8	12	0.20987654320987653	0.8	16	12	0	0	0	1.0	9	9	1.1333333333333333	17	0.0	1.0	0.09999994355564294	0.5000013428327909	0.33503556304111676	0.7818688129763243	-0.09998405871763735	0.5021888250771426	0.8555028147640696	0.6055035647626577	0	1.0	0.0
915	None	None	None	None	None	0	0	0	0	0	0	1.0	0	0	0	0	0	0	1.0	1	1	0.06666666666666667	1	0.0	0	0	0	0	0	0	0	0	0	0	0	0
3608	1.7609308694569546e-08	1.6008762817498955e-08	1.3978545670882877e-08	0.9999975429828002	None	0	0	0.5	3	0.5	3	0.6666666666666666	0	0	0	7	6	0	0.75	4	3	0.5333333333333333	8	0.3333333333333333	1.0	0	0	0	0	0	0	0	0	0	0	0
2010	None	None	None	None	None	0	0	0	0	0	0	1.0	0	0	0	0	4	0	1.0	1	1	0.06666666666666667	1	1.0	0	0	0	0	0	0	0	0	0	0	0	0
4697	0.0	0.0	0.0	0.9999999999999998	None	0	0	0	0	0	0	1.0	0	0	0	0	4	0	1.0	1	1	0.06666666666666667	1	1.0	0	0	0	0	0	0	0	0	0	0	0	0
7359	0.028005226596436568	0.01809318150753067	0.014447034683584303	0.996066456568147	None	0.2	1	0.3333333333333333	4	0.8	12	0.20987654320987653	0.8	16	12	0	0	0	1.0	9	9	1.1333333333333333	17	0.0	1.0	0.1880966870645165	0.5440516828660736	0.13107138737859617	0.5042852493606855	0.1806835684392915	0.5666630940737989	0.5735284484038663	0.538428700374789	0	1.0	0.0
535	None	None	None	None	None	0	0	0	0	0	0	1.0	0	0	0	0	0	0	1.0	1	1	0.06666666666666667	1	0.0	0	0	0	0	0	0	0	0	0	0	0	0
976	None	None	None	None	None	0.25	1	0.4	4	0.75	9	0.25925925925925924	0.75	13	9	0	0	0	0.6666666666666666	9	6	0.9333333333333333	14	0.0	1.0	-0.006917670408061928	0.640048313945088	0.07388602194991192	0.5694506477926697	-0.01822602142141899	0.6159365995451233	0.6298221276179061	0.6088561887802506	0	0.9230769230769231	0.0
6569	3.830830117806044e-05	6.292459504928295e-07	2.5326877027958745e-07	0.9999952091755145	None	0	0	0.5	3	0.7142857142857143	5	0.36	0.7142857142857143	8	5	0	0	0	1.0	5	5	0.6	9	0.0	1.0	0.15584289046931113	0.5352332086488223	0.09998978913896425	0.5000108696596868	0.03378591716493662	0.5033087162653254	0.6227290448941921	0.512867602880952	0	1.0	0.0
2359	None	None	None	None	None	0	0	1.0	1	0	0	1.0	0	1	0	0	3	0	0.5	2	1	0.13333333333333333	2	1.0	0	0	0	0	0	0	0	0	0	0	0	0
207	None	None	None	None	None	0	0	0.17391304347826086	8	0.7910447761194029	53	0.8518518518518519	0.05970149253731343	9	4	59	4	0	1.0	9	9	4.6	69	0.03418803418803419	0.9508196721311475	0.0561773069720876	0.5497527132201053	-0.06668415793477164	0.5651227989708547	-0.44509225068442965	0.9919614784865788	0.8882796078215817	0.8530881355269878	1.0	1.0	0.0
3766	0.0	0.0	0.0	0.9999999999999998	None	0	0	0	0	0	0	1.0	0	0	0	0	4	0	1.0	1	1	0.06666666666666667	1	1.0	0	0	0	0	0	0	0	0	0	0	0	0
4851	0.0014558647418570797	0.00021100386284041028	0.00021092825179883	0.9969955815045687	None	0	0	0.5	2	0.75	3	0.6	0.75	5	3	0	1	0	0.4	2	5	0.4	6	0.5	0	0.09615003066159428	0.5314880648548981	0.06052262606391887	0.5664549231268818	0.09960037195806691	0.5008898373008743	0.5456511395261309	0.5330417961508728	1.0	1.0	0.0
143	None	None	None	None	None	0	0	0.1	3	0.9069767441860465	39	1.0	0	1	0	43	8	0	0.5555555555555556	5	9	3.0	45	0.0898876404494382	1.0	0	0	0	0	0	0	0	0	0	0	0
6257	1.6700539723328303e-10	1.8851046517506405e-12	1.4452514925945411e-12	0.9999999990811045	None	0.2	1	0.3333333333333333	4	0.8	12	0.20987654320987653	0.8	16	12	0	0	0	1.0	9	9	1.1333333333333333	17	0.0	1.0	0.21938852991473962	0.5252792560667443	0.06348641786072523	0.507532594291345	6.882832023478042e-10	0.500001016506522	0.7145212492849751	0.5109432552219946	0	1.0	0.0
6082	0.0029662502103384464	0.00033039080209903716	0.0002395903395221134	0.9938451894419813	None	0.2	1	0.3333333333333333	4	0.8	12	0.20987654320987653	0.8	16	12	0	0	0	1.0	9	9	1.1333333333333333	17	0.0	1.0	-0.0999999996839421	0.5000005426346023	-0.019050873835763798	0.505043344242601	0.059897001495115745	0.6931189510030619	0.6576520621925098	0.569130840046353	0	1.0	0.0
7513	2.676937978409891e-09	1.3633211694245557e-09	5.667176813335314e-10	0.9999999826985061	None	0.2	1	0.3333333333333333	4	0.8	12	0.20987654320987653	0.8	16	12	0	0	0	1.0	9	9	1.1333333333333333	17	0.0	1.0	0.15223409059264686	0.5116942147347056	0.09985513631496508	0.5000936277140638	7.878033709466903e-11	0.5009096539571531	0.6528173659718325	0.5042331089998627	0	1.0	0.0
4707	0.010148559625005318	0.008086902822623645	0.008053205882934861	0.998002536297145	None	0.2	1	0.3333333333333333	4	0.8	12	0.20987654320987653	0.8	16	12	0	0	0	1.0	9	9	1.1333333333333333	17	0.0	1.0	0.1747481669740782	0.5419964401585565	-0.1398843338711017	0.5488393822818469	0.112547526669601	0.599895648268879	0.800448518314969	0.5637671313796851	0	1.0	0.0
461	None	None	None	None	None	0.1	1	0.4782608695652174	11	0.4375	14	0.41975308641975306	0.25	19	8	14	8	0	1.0	9	9	2.2666666666666666	34	0.38095238095238093	0.27586206896551724	0.04239599241227198	0.5759106097131541	0.0017798643530922195	0.5222179374037786	0.25033724407901287	0.6401091013859846	0.7478268706361995	0.5801994174320363	0.9473684210526315	1.0	0.0
5858	0.020604684813073176	0.007603259983262972	-0.004507215314886166	0.9619021810215843	None	0.2	1	0.3333333333333333	4	0.8	12	0.20987654320987653	0.8	16	12	0	0	0	1.0	9	9	1.1333333333333333	17	0.0	1.0	0.34130120327927915	0.6188595407132912	2.582343570183086e-10	0.500000004369802	-0.16568064964823664	0.6402062651927297	0.9028703797999699	0.5875040204075468	0	0.9375	0.0
659	None	None	None	None	None	0	0	0.5	2	0.3333333333333333	1	0.625	0	0	0	4	7	0	0.5	4	2	0.3333333333333333	5	0.5833333333333334	0	0	0	0	0	0	0	0	0	0	0	0
2259	None	None	None	None	None	0.2	1	0.3333333333333333	4	0.8	12	0.20987654320987653	0.8	16	12	0	0	0	1.0	9	9	1.1333333333333333	17	0.0	1.0	3.0356742898268752e-05	0.525467420278946	-0.03942689211989133	0.5164006496026246	9.462868317956927e-10	0.5000000030548776	0.549608655794957	0.5139617085428139	0	1.0	0.0
6997	0.04306385512942754	0.005142646538180733	-0.0022943729149856257	0.9784803185439163	None	0.2	1	0.3333333333333333	4	0.8	12	0.20987654320987653	0.8	16	12	0	0	0	1.0	9	9	1.1333333333333333	17	0.0	1.0	0.22707228917290828	0.5410728695241369	0.24762376894850116	0.5014580519016316	0.16447143907758527	0.589076398834385	0.58771352047199	0.5441053432329632	0	1.0	0.0
1116	None	None	None	None	None	0	0	0	0	0	0	1.0	0	0	0	0	0	0	1.0	1	1	0.06666666666666667	1	0.0	0	0	0	0	0	0	0	0	0	0	0	0
6421	0.02262575590363762	0.011684059072591032	0.010889422300143902	0.9891450783698018	None	0.25	1	0.36363636363636365	4	0.7857142857142857	11	0.2222222222222222	0.7857142857142857	15	11	0	0	0	0.8888888888888888	9	8	1.0666666666666667	16	0.0	1.0	0.14817881727025806	0.5186718104908309	0.01207075332499371	0.5056370380146112	0.1823880703952803	0.5909988999239406	0.673600696625412	0.5387030391576776	0	0.9333333333333333	0.0
861	None	None	None	None	None	0	0	0.03773584905660377	2	0.974025974025974	75	0.9753086419753086	0.025974025974025976	2	2	76	2	0	1.0	9	9	5.266666666666667	79	0.01282051282051282	0.9714285714285714	0.09638607276614793	0.5088988034381764	0.09812803751486095	0.5044915600355975	-0.027810804293141957	0.5047426104889391	0.6432884288697889	0.506044431122622	0.0	0	0.0
932	None	None	None	None	None	0	0	0	0	0	0	1.0	0	0	0	0	2	0	1.0	1	1	0.06666666666666667	1	0.5	0	0	0	0	0	0	0	0	0	0	0	0
6728	0.0	0.0	0.0	0.9999999999999998	None	0	0	0	0	0	0	1.0	0	0	0	0	4	0	1.0	1	1	0.06666666666666667	1	1.0	0	0	0	0	0	0	0	0	0	0	0	0
963	None	None	None	None	None	0.25	1	0.36363636363636365	4	0.7857142857142857	11	0.2222222222222222	0.7857142857142857	15	11	0	0	0	0.8888888888888888	8	9	1.0666666666666667	16	0.0	1.0	0.15899171688150762	0.5523409264163575	0.09054989459346899	0.6388918001362283	0.10963620398294541	0.7235592557802962	0.6213309137229416	0.6412880392703072	0	1.0	0.0
178	None	None	None	None	None	0.3333333333333333	1	0.5	4	0.6666666666666666	6	0.3142857142857143	0.6666666666666666	10	6	0	0	0	0.7142857142857143	5	7	0.7333333333333333	11	0.0	1.0	0.0735931265219896	0.5450544280590655	0.10430727397742448	0.6023125519103392	0.1251906325732322	0.5319090322247213	0.569290438869735	0.5600116330790198	0	1.0	0.0
4872	0.002405471091409514	0.00045906983300783913	-0.0004556386657616756	0.9982129170193375	None	0.2	1	0.3333333333333333	4	0.8	12	0.20987654320987653	0.8	16	12	0	0	0	1.0	9	9	1.1333333333333333	17	0.0	1.0	-0.09999999979429956	0.500000001243087	1.3911601195015126e-11	0.5000000001082865	0.05532473355844745	0.6660599188114208	0.6564422864490452	0.5572822360216251	0	1.0	0.0
351	None	None	None	None	None	0	0	0	0	0	0	1.0	0	0	0	0	4	0	1.0	1	1	0.06666666666666667	1	1.0	0	0	0	0	0	0	0	0	0	0	0	0
3099	3.7097026706208874e-07	2.1921228685412187e-07	2.1911729649118292e-07	0.9999344081736237	None	0.6666666666666666	2	0.875	7	0.1111111111111111	1	0.55	0	3	0	7	8	0	0.8	5	4	0.7333333333333333	11	0.5333333333333333	1.0	0	0	0	0	0	0	0	0	0	0	0
5099	0.0	0.0	0.0	1.0	None	0	0	0	0	0	0	1.0	0	0	0	0	0	0	1.0	1	1	0.06666666666666667	1	0.0	0	0	0	0	0	0	0	0	0	0	0	0
7349	0.0025280376859403925	0.00044627674087354427	-0.0004119622133857852	0.9989914554853797	None	0.2	1	0.3333333333333333	4	0.8	12	0.20987654320987653	0.8	16	12	0	0	0	1.0	9	9	1.1333333333333333	17	0.0	1.0	-0.03488202316101381	0.5085796057183257	1.4460635667134624e-14	0.5000000000000158	0.12133801939719882	0.5872975857608803	0.6611530250882728	0.5322158625457705	0	1.0	0.0
2697	1.2501803636994012e-07	1.0299491756125449e-07	-1.006193060237955e-09	0.9999793879014448	None	0	0	0.037037037037037035	2	0.9743589743589743	76	0.9876543209876543	0	0	0	79	1	0	1.0	9	9	5.333333333333333	80	0.006172839506172839	1.0	0	0	0	0	0	0	0	0	0	0	0
2166	None	None	None	None	None	0.4	8	0.4523809523809524	19	0.5573770491803278	34	0.7777777777777778	0.5573770491803278	53	34	9	0	0	1.0	9	9	4.2	63	0.0	0.8	2.262967690535858e-09	0.5000001158587564	1.435235166338208e-13	0.5000000123012754	1.4167771373140572e-08	0.5000011309662592	0.5000000155360494	0.5000004197087636	0	0.9622641509433962	0.0
3019	0.000343955855100421	1.4960219613777006e-07	9.450549425907363e-08	0.9973336596640359	None	0	0	0.4	4	0.5	6	0.5	0.08333333333333333	1	1	12	0	0	0.5714285714285714	7	4	0.9333333333333333	14	0.0	1.0	0.1967226281963707	0.5	-0.09996530529969862	0.5	-0.09549430860403446	0.5	0.8003018665364973	0.5	0	1.0	0.0
1446	None	None	None	None	None	0	0	0.5	2	0.6666666666666666	2	0.5555555555555556	0.6666666666666666	4	2	0	0	0	1.0	3	3	0.3333333333333333	5	0.0	0	-0.292712003946315	0.8174125321141745	0.00011596286359701673	0.5004071350635099	2.9616273668013953e-05	0.5000039279815822	0.7990232560052303	0.6225031052015352	0	0	0.0
6956	0.0003324474364246923	8.715222842605683e-06	7.386165870672941e-06	0.9999950429166881	None	0.5	1	0.6666666666666666	4	0.5714285714285714	4	0.375	0.5714285714285714	8	4	0	0	0	0.6666666666666666	6	4	0.6	9	0.0	0.6666666666666666	-0.09958074801961844	0.5007717391397201	0.0999575863453927	0.5008899163375409	0.25241662277811994	0.5651734577637056	0.8086665140952295	0.5223876973366252	0	1.0	0.0
5370	0.02262710930186964	0.009711635970940298	0.009546612927899994	0.9846911275370176	None	0.2	1	0.3333333333333333	4	0.8	12	0.20987654320987653	0.8	16	12	0	0	0	1.0	9	9	1.1333333333333333	17	0.0	1.0	0.40784635578247014	0.6270372460805759	2.535201157769561e-13	0.50000000000429	-0.09999986857834668	0.5028000953546615	0.8999419371867255	0.5441123351788906	0	0.875	0.0
1388	None	None	None	None	None	0	0	0.2894736842105263	11	0.6666666666666666	36	0.691358024691358	0.3333333333333333	28	18	27	0	0	1.0	9	9	3.7333333333333334	56	0.0	0.851063829787234	-0.09999999986057681	0.5000591606697754	5.7842629315564544e-05	0.5178375230060246	-0.029035461224145253	0.674917027369069	0.6243561556951879	0.5664484676674734	0	0	0.0
4777	0.00014776018293754845	7.798819877236498e-06	3.0613835301925655e-06	0.9999967937460725	None	0.25	1	0.4	4	0.75	9	0.25925925925925924	0.75	13	9	0	0	0	0.6666666666666666	9	6	0.9333333333333333	14	0.0	1.0	7.902762784127648e-27	0.5	-0.11918888245400425	0.6149598126827388	-0.013654780551919373	0.6274387840387884	0.6540654886027553	0.5817150893258225	0	1.0	0.0
6309	0.00016966088108037885	6.596617280443e-06	4.752675916542163e-06	0.9998177087784664	None	0	0	0.3333333333333333	2	0.8571428571428571	6	0.36	0.8571428571428571	8	6	0	2	0	1.0	5	5	0.6	9	1.0	0	0.0015881249229434112	0.5065432328107329	0.09879634641837132	0.5007088578786428	0.04479374921310124	0.5253333049488493	0.5989825161806088	0.5108674485258383	1.0	1.0	0.26150105708454313
904	None	None	None	None	None	0	0	0.1	2	0.9259259259259259	25	0.9666666666666667	0	0	0	28	0	0	0.8333333333333334	5	6	1.9333333333333333	29	0.0	0.3333333333333333	0	0	0	0	0	0	0	0	0	0	0
7320	0.0	0.0	0.0	0.9999999999999998	None	0	0	0	0	0	0	1.0	0	0	0	0	4	0	1.0	1	1	0.06666666666666667	1	1.0	0	0	0	0	0	0	0	0	0	0	0	0
5393	0.010015224961236495	0.008348242145252495	0.008313615424889795	0.9979941298601922	None	0.2	1	0.3333333333333333	4	0.8	12	0.20987654320987653	0.8	16	12	0	0	0	1.0	9	9	1.1333333333333333	17	0.0	1.0	0.1747481669740782	0.5419964401585565	-0.1398843338711017	0.5488393822818469	0.112547526669601	0.599895648268879	0.800448518314969	0.5637671313796851	0	1.0	0.0
5224	0.0	0.0	0.0	0.9999999999999998	None	0	0	0	0	0	0	1.0	0	0	0	0	4	0	1.0	1	1	0.06666666666666667	1	1.0	0	0	0	0	0	0	0	0	0	0	0	0
90	None	None	None	None	None	0.3333333333333333	1	0.4444444444444444	4	0.7272727272727273	8	0.2708333333333333	0.7272727272727273	11	8	1	2	0	0.75	8	6	0.8666666666666667	13	0.6666666666666666	0.8571428571428571	0.0020973856832724952	0.5897241124634287	0.09054591359642065	0.5152015412581987	0.041297521912447864	0.5613091041196184	0.5842767064537797	0.5556128333846195	1.0	0.9090909090909091	0.0
4371	0.0032046288212822485	0.000821144248008175	-0.0004939215770089389	0.9958139538322488	None	0.25	1	0.4	4	0.75	9	0.25925925925925924	0.75	13	9	0	0	0	0.6666666666666666	9	6	0.9333333333333333	14	0.0	1.0	0.09999996516174248	0.5000004845238165	3.653277301908428e-18	0.5009915304076185	0.17755766872882056	0.6692090971051025	0.6741034590597077	0.5587751931913332	0	1.0	0.0
5924	0.0001831562551464949	1.373814779471621e-06	1.3531318703471806e-06	0.9999773934757382	None	0.045454545454545456	1	0.2391304347826087	11	0.7164179104477612	48	0.8518518518518519	0.04477611940298507	11	3	57	0	0	1.0	9	9	4.6	69	0.0	0.9333333333333333	-0.02308968449604279	0.5154896632112713	0.31537283482625394	0.6844839803298326	-0.09996735597510872	0.6728941948932159	0.8586639663129023	0.6269714929163214	0	0	0.0
4593	0.0033240554677094153	0.001016945165026255	-0.00036573943539335555	0.9873273634937414	None	0	0	0.42857142857142855	3	0.75	6	0.3333333333333333	0.75	9	6	0	0	0	0.8333333333333334	6	5	0.6666666666666666	10	0.0	0.4	0.22847878700250615	0.5320507492780451	0.33881749837282205	0.9999984600911654	0.13509266102010792	0.6807498979223258	0.997934073733582	0.9914772898944175	0	1.0	0.0
6537	0.00022967856544498788	2.9300912640317296e-06	2.669344929406251e-06	0.9999963514791311	None	0.25	1	0.4	4	0.75	9	0.25925925925925924	0.75	13	9	0	0	0	0.6666666666666666	9	6	0.9333333333333333	14	0.0	1.0	0.13715975713033876	0.5531476340461173	0.2228729700571075	0.5174328883452218	0.013342524134867398	0.6745862675055713	0.7043915963943723	0.58355546615564	0	1.0	0.0
5232	0.006597873119749233	0.002007180944126982	0.00019895466689815778	0.9867102113567797	None	0.2	1	0.3333333333333333	4	0.8	12	0.20987654320987653	0.8	16	12	0	0	0	1.0	9	9	1.1333333333333333	17	0.0	1.0	0.3617019951513291	0.5805212627326588	2.1179191412069297e-10	0.5000000070683879	0.04334147790435956	0.6666315115918162	0.8394194457478338	0.584020685522422	0	0.875	0.0
2826	0.001767362758900748	6.979662076527589e-05	-5.241597043831518e-05	0.9979541567298589	None	0.3333333333333333	1	0.4444444444444444	4	0.7272727272727273	8	0.2653061224489796	0.7272727272727273	12	8	0	0	0	1.0	7	7	0.8666666666666667	13	0.0	1.0	0.036055266512935724	0.5785025981813078	0.006894052262893966	0.5269014269069093	0.09986004324180045	0.500958229345095	0.5958852066779403	0.5356205596354705	0	1.0	0.0
7160	0.002483892980408505	0.001793754293204167	-0.0005465009829073332	0.9973288598812197	None	0	0	0.25	1	1.0	3	1.0	1.0	4	3	0	1	0	0.2	1	5	0.3333333333333333	5	0.3333333333333333	0	0.19315739614359667	0.5012837481766348	0.2804905007146175	0.5135243390364218	0.04878354353336896	0.502826745629439	0.7222140940229739	0.5058791175375275	1.0	1.0	0.0
5870	0.007765909202053262	0.0059002277793273085	0.004970157950767854	0.9984698670045145	None	0.2	1	0.3333333333333333	4	0.8	12	0.20987654320987653	0.8	16	12	0	0	0	1.0	9	9	1.1333333333333333	17	0.0	1.0	-0.09935017634814523	0.5014363561018292	0.04055041256858978	0.5548360867764958	0.09943623682435762	0.560812392638295	0.6960785912641891	0.5391228116063945	0	0	0.0
5632	0.000163956805078767	1.5501302426865128e-06	1.5043585570875612e-06	0.9994643678725442	None	0	0	0	0	0	0	1.0	0	0	0	0	4	0	1.0	1	1	0.06666666666666667	1	1.0	0	0	0	0	0	0	0	0	0	0	0	0
5404	0.00011552991577530136	2.741243893170304e-06	-2.703698414676781e-06	0.999995490459207	None	0	0	0.5	3	0.6666666666666666	4	0.4	0.6666666666666666	7	4	0	0	0	0.8	4	5	0.5333333333333333	8	0.0	0.6666666666666666	0.01087153832069551	0.6687136562054965	1.7858128919437529e-07	0.5000004728240969	-0.011967509987121153	0.6591839814541806	0.6026298660026694	0.6115925903423375	0	0	0.0
27	None	None	None	None	None	0	0	0	0	0	0	1.0	0	0	0	0	0	0	1.0	1	1	0.06666666666666667	1	0.0	0	0	0	0	0	0	0	0	0	0	0	0
7417	None	None	None	None	None	0	0	0.27586206896551724	8	0.7073170731707317	29	0.5308641975308642	0.5121951219512195	28	21	14	0	0	1.0	9	9	2.8666666666666667	43	0.0	0.6666666666666666	0.0034323146436262032	0.6597711201910204	0.05129966872029457	0.5753743646936392	0.0259600408141031	0.5812433031000286	0.5931268783876872	0.6061893657006627	0	0.9642857142857143	0.0
6996	0.02712670612895846	0.017262969416656913	0.01345125714715822	0.9961055676378121	None	0.2	1	0.3333333333333333	4	0.8	12	0.20987654320987653	0.8	16	12	0	0	0	1.0	9	9	1.1333333333333333	17	0.0	1.0	0.1880966870645165	0.5440516828660736	0.13107138737859617	0.5042852493606855	0.1806835684392915	0.5666630940737989	0.5735284484038663	0.538428700374789	0	1.0	0.0
4531	0.002518230744791452	0.0001081941135890212	4.907393556525828e-06	0.992962555300221	None	0	0	0.25	1	1.0	3	1.0	1.0	4	3	0	0	0	0.2	5	1	0.3333333333333333	5	0.0	0	0.19735588420270364	0.5315031455197485	-0.034587737624021724	0.5800399933020972	0.14512866372500133	0.5192498758853896	0.7300177126277537	0.5437341925348336	0	1.0	0.0
5937	0.0	0.0	0.0	0.9999999999999998	None	0	0	0	0	0	0	1.0	0	0	0	0	4	0	1.0	1	1	0.06666666666666667	1	1.0	0	0	0	0	0	0	0	0	0	0	0	0
5639	0.005469889056573405	0.004376499680682165	-6.976219607930702e-05	0.9959851970369179	None	0.2	1	0.3333333333333333	4	0.8	12	0.20987654320987653	0.8	16	12	0	0	0	1.0	9	9	1.1333333333333333	17	0.0	1.0	7.902762784127648e-27	0.5	2.1618311311890443e-07	0.5000027257256825	-0.09663412280438204	0.6475939596204576	0.6135686331154434	0.5505344328833084	0	1.0	0.0
4390	4.103723519760277e-09	3.500778516589364e-09	-2.1189769514051105e-09	0.9999990063127341	None	0.2	1	0.3333333333333333	4	0.8	12	0.20987654320987653	0.8	16	12	0	0	0	1.0	9	9	1.1333333333333333	17	0.0	1.0	0.4082743872171247	0.6071589247274902	0.5867718861969915	0.6633795512700864	4.926818005693e-08	0.5025473641747811	0.9210783101210244	0.5925834105433253	0	0.9375	0.0
954	None	None	None	None	None	0.3333333333333333	1	0.5	4	0.6666666666666666	6	0.3055555555555556	0.6666666666666666	10	6	0	0	0	1.0	6	6	0.7333333333333333	11	0.0	0.4	0.09892368846440128	0.6397788366269238	0.016415721826623902	0.6735119330731469	0.21706802315041185	0.561525092781494	0.7381484053018789	0.6260457960511537	0	0.9	0.0
1596	None	None	None	None	None	0.5	1	0.6666666666666666	4	0.5714285714285714	4	0.375	0.5714285714285714	8	4	0	0	0	0.6666666666666666	6	4	0.6	9	0.0	0.6666666666666666	0.0006296203206786783	0.5140459167072128	0.08017278134300063	0.6014443106070713	-0.04083836253349843	0.6634124312438674	0.6012881238133216	0.5943733639491402	0	1.0	0.0
5636	0.003275101776920732	0.0014519797643213436	0.0014519794273670323	0.9919958123176332	None	0	0	0.25	1	1.0	3	1.0	1.0	4	3	0	0	0	0.2	1	5	0.3333333333333333	5	0.0	0	0.2095412593803184	0.5106836874285804	0.056897231094795254	0.5117570208326314	0.19925693079250567	0.5273009016567805	0.6675642742073522	0.5165847749378053	0	1.0	0.0
4398	0.008054361347404039	0.006066645334137867	0.005673719350885695	0.9912616503813876	None	0.2	1	0.3333333333333333	4	0.8	12	0.20987654320987653	0.8	16	12	0	0	0	1.0	9	9	1.1333333333333333	17	0.0	1.0	0.09999383611441406	0.5001053553660103	-0.03662933232250294	0.5662992037731321	0.11435112881374673	0.6373257829661972	0.6737576067078154	0.5688077279779058	0	1.0	0.0
6356	0.027308805601809344	0.017270187794206825	0.013457134341947658	0.9960710642347292	None	0.2	1	0.3333333333333333	4	0.8	12	0.20987654320987653	0.8	16	12	0	0	0	1.0	9	9	1.1333333333333333	17	0.0	1.0	0.1880966870645165	0.5440516828660736	0.13107138737859617	0.5042852493606855	0.1806835684392915	0.5666630940737989	0.5735284484038663	0.538428700374789	0	1.0	0.0
6957	0.02711829250112118	0.017766138681191476	0.013843283999726856	0.9961282315213917	None	0.2	1	0.3333333333333333	4	0.8	12	0.20987654320987653	0.8	16	12	0	0	0	1.0	9	9	1.1333333333333333	17	0.0	1.0	0.1880966870645165	0.5440516828660736	0.13107138737859617	0.5042852493606855	0.1806835684392915	0.5666630940737989	0.5735284484038663	0.538428700374789	0	1.0	0.0
940	None	None	None	None	None	0	0	0	0	0	0	1.0	0	0	0	0	4	0	1.0	1	1	0.06666666666666667	1	1.0	0	0	0	0	0	0	0	0	0	0	0	0
6798	0.02245667052475006	0.009612413053401722	0.009213750164430379	0.9846919368903578	None	0.2	1	0.3333333333333333	4	0.8	12	0.20987654320987653	0.8	16	12	0	0	0	1.0	9	9	1.1333333333333333	17	0.0	1.0	0.40784635578247014	0.6270372460805759	2.535201157769561e-13	0.50000000000429	-0.09999986857834668	0.5028000953546615	0.8999419371867255	0.5441123351788906	0	0.875	0.0
2776	None	None	None	None	None	0.06666666666666667	1	0.34375	11	0.6222222222222222	28	0.5802469135802469	0.5111111111111111	34	23	12	0	0	1.0	9	9	3.1333333333333333	47	0.0	0.9473684210526315	0.1217820222460844	0.5285049402304411	0.00024811199399200445	0.5001560227932522	0.12126225981165666	0.5880489936661587	0.6423007910185007	0.5391425307738389	0	0.9705882352941176	0.0
7504	0.0014008183043143607	0.00024162957259100877	-0.0002402464339016443	0.9994279243450518	None	0.2	1	0.3333333333333333	4	0.8	12	0.20987654320987653	0.8	16	12	0	0	0	1.0	9	9	1.1333333333333333	17	0.0	1.0	0.020194905862856626	0.5436216233861444	0.05435808485054071	0.6353730236593211	0.07113267988334632	0.5982180229201874	0.5767201317586451	0.5929332788529216	0	0.5625	0.0
1040	None	None	None	None	None	0	0	0.19230769230769232	5	0.7777777777777778	28	0.6785714285714286	0.05555555555555555	4	2	33	7	0	0.875	8	7	2.533333333333333	38	0.10294117647058823	0.625	0.10559702440468943	0.5441132560682159	0.07253925694515104	0.5802442968695201	0.26583373282629524	0.6228994431819667	0.7057967240821109	0.5827779145505758	1.0	1.0	0.0
1030	None	None	None	None	None	0	0	0.5	2	0.6666666666666666	2	1.0	0	2	0	2	6	0	0.2	1	5	0.3333333333333333	5	1.0	0.5	0	0	0	0	0	0	0	0	0	0	0
2368	None	None	None	None	None	0	0	0.5	2	0.6666666666666666	2	1.0	0	2	0	2	6	0	0.2	1	5	0.3333333333333333	5	1.0	0.5	0	0	0	0	0	0	0	0	0	0	0
2385	None	None	None	None	None	0	0	0.13333333333333333	2	0.9	18	0.88	0	0	0	21	12	0	1.0	5	5	1.4666666666666666	22	0.2608695652173913	0	0	0	0	0	0	0	0	0	0	0	0
1766	None	None	None	None	None	0.5	1	0.6666666666666666	4	0.42857142857142855	3	0.6	0.2857142857142857	5	2	3	3	0	0.6	3	5	0.6	9	0.42857142857142855	0.3333333333333333	-0.014266377889056363	0.6139411523468519	-0.09999600446227394	0.5000090459687646	0.07617472926158	0.5781307406940129	0.6883332002860548	0.5645584494422046	1.0	1.0	0.0
5590	0.028234858073142497	0.017788508719334635	0.01386006688906743	0.9960855193288782	None	0.2	1	0.3333333333333333	4	0.8	12	0.20987654320987653	0.8	16	12	0	0	0	1.0	9	9	1.1333333333333333	17	0.0	1.0	0.1880966870645165	0.5440516828660736	0.13107138737859617	0.5042852493606855	0.1806835684392915	0.5666630940737989	0.5735284484038663	0.538428700374789	0	1.0	0.0
3542	6.115822190922532e-05	5.675029970320121e-07	-5.672001330529765e-07	0.9998415598135686	None	0	0	0.6666666666666666	2	0.5	1	0.6666666666666666	0.5	3	1	0	2	0	0.6666666666666666	3	2	0.26666666666666666	4	1.0	0	-0.05881083601099568	0.5898422040949834	0.4680776807341724	0.7119624105054179	-0.18173805156905254	0.5845966331016059	0.9423144618356922	0.6310303960718386	1.0	1.0	0.0
544	None	None	None	None	None	0	0	0.6	3	0.6	3	0.4666666666666667	0.6	6	3	0	1	0	0.6	5	3	0.4666666666666667	7	1.0	1.0	0.45754008930465684	1.0	3.1262283417915534e-08	0.5000008198978488	0.08617405427958158	0.5841147986550436	0.8854610013782428	0.9999999999999967	1.0	1.0	0.0
7497	0.0	0.0	0.0	1.0	None	0	0	0	0	0	0	1.0	0	0	0	0	0	0	1.0	1	1	0.06666666666666667	1	0.0	0	0	0	0	0	0	0	0	0	0	0	0
5448	0.005473001882517641	0.0005961566799886813	0.0002799607892467712	0.986136043570058	None	0.2	1	0.3333333333333333	4	0.8	12	0.20987654320987653	0.8	16	12	0	0	0	1.0	9	9	1.1333333333333333	17	0.0	1.0	6.675785983417855e-10	0.5000000036943119	4.654553289019492e-13	0.5000000000067785	-0.09999997414713153	0.5000672636687591	0.615716106061007	0.5000224224567367	0	1.0	0.0
3441	1.245405051582245e-07	1.0233164099045971e-07	5.666638971644787e-11	0.9999796080143605	None	0	0	0.018518518518518517	1	1.0	79	1.0	0	0	0	80	0	0	1.0	9	9	5.4	81	0.0	1.0	0	0	0	0	0	0	0	0	0	0	0
2627	0.00037153304305666344	1.2798423461950214e-06	-1.2643589179938895e-06	0.9999970304836263	None	0.25	1	0.4	4	0.7692307692307693	10	0.234375	0.7692307692307693	14	10	0	0	0	1.0	8	8	1.0	15	0.0	0.8571428571428571	0.04062528264506035	0.5784043305683971	0.16918450001940522	0.6365846509272999	-0.09987467257684149	0.5717750901070208	0.7527724276624805	0.5959532262960391	0	1.0	0.0
1886	None	None	None	None	None	0	0	0	0	0	0	1.0	0	0	0	0	4	0	1.0	1	1	0.06666666666666667	1	1.0	0	0	0	0	0	0	0	0	0	0	0	0
3938	0.004925924010914103	0.003402074803724158	0.003402027938066874	0.9967193464547678	None	0.25	1	0.36363636363636365	4	0.7857142857142857	11	0.2222222222222222	0.7857142857142857	15	11	0	0	0	0.8888888888888888	9	8	1.0666666666666667	16	0.0	1.0	-0.09999778643097078	0.5000026618264544	-0.06656736487698359	0.5249739945014895	-0.1943520504396602	0.9988053223166691	0.8482846510377412	0.9068887210232711	0	1.0	0.0
3333	0.0012833730412478114	0.0006612307598700547	-0.0001311862959120447	0.9985776074392585	None	0.2	1	0.3333333333333333	4	0.8	12	0.20987654320987653	0.8	16	12	0	0	0	1.0	9	9	1.1333333333333333	17	0.0	1.0	-0.09531570670557421	0.5109211176540296	-0.09999999999518093	0.5000000001227435	-0.03255609855252996	0.5836465756935382	0.5765068033329337	0.531744955890155	0	0.9375	0.0
2770	1.2117710800695702e-07	1.0681743788278056e-07	4.9365619120445075e-11	0.9999814749993006	None	0	0	0.018518518518518517	1	1.0	79	1.0	0	0	0	80	0	0	1.0	9	9	5.4	81	0.0	1.0	0	0	0	0	0	0	0	0	0	0	0
1635	None	None	None	None	None	0.09090909090909091	1	0.48	12	0.42857142857142855	15	0.6607142857142857	0.22857142857142856	18	8	18	2	0	0.875	8	7	2.466666666666667	37	0.06666666666666667	0.5517241379310345	0.05784843106628951	0.5735354771322392	-0.010066496572113273	0.6863588797434973	0.49319715972433664	0.5804823389741923	0.907372984634029	0.614925713200416	1.0	1.0	0.0
4156	0.009893806757322281	0.007639429100079501	0.007577901863730743	0.997969857365788	None	0.2	1	0.3333333333333333	4	0.8	12	0.20987654320987653	0.8	16	12	0	0	0	1.0	9	9	1.1333333333333333	17	0.0	1.0	0.1747481669740782	0.5419964401585565	-0.1398843338711017	0.5488393822818469	0.112547526669601	0.599895648268879	0.800448518314969	0.5637671313796851	0	1.0	0.0
4034	0.0	0.0	0.0	0.9999999999999998	None	0	0	0	0	0	0	1.0	0	0	0	0	4	0	1.0	1	1	0.06666666666666667	1	1.0	0	0	0	0	0	0	0	0	0	0	0	0
2366	None	None	None	None	None	0	0	1.0	2	0.0	0	0.75	0	2	0	0	0	0	1.0	2	2	0.2	3	0.0	0	0	0	0	0	0	0	0	0	0	0	0
173	None	None	None	None	None	0.2857142857142857	2	0.375	6	0.7142857142857143	15	0.3194444444444444	0.7142857142857143	21	15	1	0	0	0.8888888888888888	8	9	1.5333333333333334	23	0.0	0.8571428571428571	0.07431717059528178	0.5942070328455803	-0.09414684962351344	0.5695112208356881	0.047313612019916206	0.577391938786013	0.6481198124071506	0.5804057735172422	0	0.7619047619047619	0.0
5028	0.0009323086800898491	0.00024272067471554386	0.0002394049029438163	0.9995739477104192	None	0.2	1	0.3333333333333333	4	0.8	12	0.20987654320987653	0.8	16	12	0	0	0	1.0	9	9	1.1333333333333333	17	0.0	1.0	-0.029607126753759816	0.5111262619727811	-0.03566011687014768	0.5143102550556562	-0.09999999975732705	0.5002127734462187	0.5791948948555208	0.5085508451624708	0	0.9375	0.0
3769	0.011296344974111227	0.0028764118605148557	0.00287484070790089	0.963092463751173	None	0.25	1	0.36363636363636365	4	0.7857142857142857	11	0.2222222222222222	0.7857142857142857	15	11	0	0	0	0.8888888888888888	9	8	1.0666666666666667	16	0.0	1.0	0.2812745910247645	0.9998389649456989	0.07432813074048358	0.5490378673485974	-0.034333869212319304	0.6631126745550314	0.8251613428584532	0.9609308497986384	0	1.0	0.0
7536	None	None	None	None	None	0.2857142857142857	4	0.4	12	0.6046511627906976	26	0.5555555555555556	0.5348837209302325	35	23	9	0	0	1.0	9	9	3.0	45	0.0	1.0	-0.08640092203726366	0.5860147071355681	-0.051577276490569535	0.6082803600905462	-0.21862093475871705	0.9999999999201976	0.6995113624347246	0.99966898766679	0	0.9714285714285714	0.0
7317	0.00014616842547590195	1.47223010530923e-06	-1.890183102746716e-07	0.9999975399996694	None	0.25	1	0.4	4	0.7692307692307693	10	0.23809523809523808	0.7692307692307693	14	10	0	0	0	0.7777777777777778	9	7	1.0	15	0.0	1.0	0.15969359009680234	0.5187615744994689	0.2248118775157335	0.5589963426553745	0.09998969790967699	0.5000841814606813	0.624749427161832	0.5260188125944937	0	1.0	0.0
1353	None	None	None	None	None	0.2	1	0.3333333333333333	4	0.8	12	0.20987654320987653	0.8	16	12	0	0	0	1.0	9	9	1.1333333333333333	17	0.0	1.0	0.2181451950793738	0.9998720324211265	7.586069822416288e-13	0.5000000005070485	-0.02271137555272417	0.6489346455174382	0.8252849843004249	0.9605569375388202	0	1.0	0.0
6884	0.0376093010881291	0.016367024091398518	-0.004567643880008758	0.9933296157351192	None	0.2	1	0.3333333333333333	4	0.8	12	0.20987654320987653	0.8	16	12	0	0	0	1.0	9	9	1.1333333333333333	17	0.0	1.0	0.2242539278908043	0.5331696654906372	0.3247177757499304	0.524079861752535	0.16573870088018525	0.5995423831284945	0.6647484604113445	0.5525408671665816	0	1.0	0.0
76	None	None	None	None	None	0	0	0.3111111111111111	14	0.6	39	0.8271604938271605	0.2153846153846154	21	14	45	0	0	1.0	9	9	4.466666666666667	67	0.0	0.9152542372881356	0.0037738799039606667	0.511523279628252	1.0989644831520562e-06	0.5040733478856567	0.0006132324921069376	0.5040797104749507	0.5058080792140237	0.5065591435316766	0	1.0	0.0
3069	4.1327690404785616e-08	3.275079225476991e-08	2.7819929941678907e-08	0.9999906564949876	None	0	0	0.5	5	0.4166666666666667	5	0.4666666666666667	0	0	0	13	0	0	0.8333333333333334	5	6	0.9333333333333333	14	0.0	1.0	0	0	0	0	0	0	0	0	0	0	0
219	None	None	None	None	None	0	0	0.2037037037037037	11	0.7468354430379747	59	1.0	0.189873417721519	24	15	56	0	0	1.0	9	9	5.4	81	0.0	1.0	0.001382320888858828	0.5008204025744802	0.0040823171000302595	0.6011157082843206	0.09946809505144869	0.5106957600461256	0.6125777771776908	0.5379425198358792	0	1.0	0.0
4691	3.601354557468334e-07	1.5248576675772828e-07	-1.0807460314832889e-07	0.9999155021409709	None	0.3333333333333333	1	0.5	4	0.6666666666666666	6	0.3055555555555556	0.6666666666666666	10	6	0	0	0	1.0	6	6	0.7333333333333333	11	0.0	0.4	0.3656535572344445	0.6125331182103497	7.902762784127648e-27	0.5	6.1678412973177875e-09	0.5004070224499417	0.8486057549532211	0.5382253261017059	0	1.0	0.0
563	None	None	None	None	None	0.2857142857142857	2	0.35294117647058826	6	0.6956521739130435	16	0.625	0.6521739130434783	21	15	3	0	0	0.625	8	5	1.6666666666666667	25	0.0	0.8235294117647058	0.09579078063363353	0.5278578515997838	0.0989253460899171	0.5077840718494446	-0.03157737216750026	0.5132484646738211	0.6413853232645415	0.5163018861585702	0	1.0	0.0
5768	0.020802818715550158	0.010859108690308431	0.0006832140159104184	0.982995048983005	None	0.2	1	0.3333333333333333	4	0.8	12	0.20987654320987653	0.8	16	12	0	0	0	1.0	9	9	1.1333333333333333	17	0.0	1.0	0.2483636770455802	0.5184937481426695	0.16634426193732382	0.5202708418155182	0.2549808277273859	0.5710434244484025	0.6002665749140207	0.5367043675459882	0	0.9375	0.0
7508	None	None	None	None	None	0.10526315789473684	2	0.375	15	0.543859649122807	31	0.7283950617283951	0.42105263157894735	39	24	19	1	0	1.0	9	9	3.933333333333333	59	0.037037037037037035	0.9230769230769231	-0.02988184560884451	0.6819664607785632	-0.07215288465997166	0.6019125325365875	0.06498807534372139	0.5842762686500108	0.6422487292882251	0.6237601330709368	1.0	1.0	0.0
6336	0.0006684357557771132	4.435229629280838e-06	-2.162873716473034e-06	0.9999585603731257	None	0.2	1	0.3333333333333333	4	0.8	12	0.20987654320987653	0.8	16	12	0	0	0	1.0	9	9	1.1333333333333333	17	0.0	1.0	0.05518473031670192	0.553053752577817	1.1222474797308813e-05	0.500031964245446	0.18542557383996283	0.604499401138199	0.6889561988829044	0.552917179433136	0	1.0	0.0
5248	0.012006425794532805	0.0034851434621058436	-0.003211520695397194	0.9731157911986548	None	0.2	1	0.3333333333333333	4	0.8	12	0.20987654320987653	0.8	16	12	0	0	0	1.0	9	9	1.1333333333333333	17	0.0	1.0	0.3362278800588796	0.6675556653908608	7.902762784127648e-27	0.5	-0.0999991950810833	0.5004347618845341	0.8659957979833215	0.5579788020510165	0	0	0.0
2558	6.62268416414574e-07	1.8019305210299317e-08	1.724475706888376e-08	0.999999041066571	None	0	0	0.75	3	0.5	2	0.6666666666666666	0	1	0	4	2	0	1.0	3	3	0.4	6	0.18181818181818182	0.6666666666666666	0	0	0	0	0	0	0	0	0	0	0
2736	4.15768854293087e-05	3.724141718963379e-06	2.6173862641154627e-06	0.9999792995188644	None	0.5	1	0.6666666666666666	4	0.5714285714285714	4	0.36	0.5714285714285714	8	4	0	0	0	1.0	5	5	0.6	9	0.0	1.0	0.07889952759338319	0.5253146990976241	0.03869890074642918	0.5146485082317761	-0.06612719737186523	0.5143726853101577	0.649109436019742	0.5181139723844072	0	1.0	0.0
6921	1.1045019963021563e-07	9.245597369012715e-08	1.1752872779438092e-08	0.9999791960981109	None	0	0	0.1	5	0.8904109589041096	65	0.9259259259259259	0	0	0	74	0	0	1.0	9	9	5.0	75	0.0	1.0	0	0	0	0	0	0	0	0	0	0	0
5361	0.009333877126426714	0.0019271907757092471	-0.00018246873374387434	0.9788743669078653	None	0.3333333333333333	1	0.5	4	0.7	7	0.2857142857142857	0.7	11	7	0	0	0	0.8571428571428571	7	6	0.8	12	0.0	0.8	0.3927442631391565	0.6214787416683246	3.2766756161851014e-12	0.5000000000416587	0.08195144989498404	0.5375703749470758	0.8432285774299992	0.5536587980384355	0	1.0	0.0
2674	None	None	None	None	None	0.1875	3	0.35294117647058826	12	0.625	30	0.6172839506172839	0.5833333333333334	40	28	9	0	0	1.0	9	9	3.3333333333333335	50	0.0	0.7317073170731707	0.030618558925592558	0.5467347610477601	2.0014914476360296e-13	0.5000001659728637	0.003916537960455104	0.5132008507185334	0.5338419568450051	0.5200145212489742	0	1.0	0.0
1600	None	None	None	None	None	0	0	0	0	0	0	1.0	0	0	0	0	4	0	1.0	1	1	0.06666666666666667	1	1.0	0	0	0	0	0	0	0	0	0	0	0	0
1896	None	None	None	None	None	0	0	0	0	0	0	1.0	0	0	0	0	4	0	1.0	1	1	0.06666666666666667	1	1.0	0	0	0	0	0	0	0	0	0	0	0	0
874	None	None	None	None	None	0	0	0.15789473684210525	3	0.8461538461538461	22	0.6666666666666666	0.038461538461538464	2	1	25	12	0	0.8571428571428571	7	6	1.8666666666666667	28	0.22641509433962265	0.43478260869565216	-0.03737685199163618	0.5	0.1962522095634276	0.5231366746027082	-0.052968610564036775	0.5160830486148036	0.7576976936689509	0.5130776194310339	1.0	1.0	0.6669193740095127
7117	0.00023881575345181724	8.664570932320913e-07	7.732259310654448e-07	0.9999781058362649	None	0.2	1	0.3333333333333333	4	0.8	12	0.20987654320987653	0.8	16	12	0	0	0	1.0	9	9	1.1333333333333333	17	0.0	1.0	0.050651179836329455	0.5210756042778584	0.07808016280979851	0.5021788316484662	0.03917801829419307	0.5633134161105501	0.5507208894755283	0.528941629140092	0	1.0	0.0
1196	None	None	None	None	None	0.2	1	0.46153846153846156	6	0.5294117647058824	9	0.5428571428571428	0.29411764705882354	9	5	9	9	0	0.7142857142857143	5	7	1.2666666666666666	19	0.5	0.5714285714285714	-0.022704356508323205	0.6416764402563271	1.5732450522499415e-12	0.5000000010049248	0.044633092565128686	0.5658634131982458	0.58448445729575	0.570170572266662	1.0	1.0	0.0
292	None	None	None	None	None	0	0	0.25	1	1.0	3	1.0	1.0	4	3	0	0	0	0.2	1	5	0.3333333333333333	5	0.0	0	0.0994635931867247	0.5055980242776931	0.09275296409857776	0.5069926123064415	0.02270420465353306	0.5045622817418982	0.5859320854239886	0.5057176623579961	0	1.0	0.0
3420	0.0007768474214986793	0.0001034356174090199	1.2022378381511088e-05	0.9992448147228441	None	0.25	1	0.4	4	0.75	9	0.25925925925925924	0.75	13	9	0	0	0	0.6666666666666666	6	9	0.9333333333333333	14	0.0	1.0	0.04071431750218291	0.5708934280365553	7.902762784127648e-27	0.5	0.011670526255615262	0.6694323477945091	0.5954286396119847	0.5818498890436897	0	1.0	0.0
1122	None	None	None	None	None	0	0	0.5	2	0.75	3	0.5	0.75	5	3	0	0	0	0.75	4	3	0.4	6	0.0	0	0.006848049093453939	0.531866604078218	0.15266411432581456	0.5061003484817516	-0.030398170100444814	0.5571613790554198	0.6874236811830136	0.5317647901762005	0	0	0.0
565	None	None	None	None	None	0.05555555555555555	1	0.2894736842105263	11	0.6481481481481481	35	0.691358024691358	0.48148148148148145	34	26	21	0	0	1.0	9	9	3.7333333333333334	56	0.0	0.723404255319149	0.09008027418744671	0.5910798465004824	0.08477546137171542	0.6223858011022999	-0.03863909360231159	0.559773151280497	0.6453293717975301	0.5913268599524348	0	0.29411764705882354	0.0
5036	0.0	0.0	0.0	1.0	None	0	0	0	0	0	0	1.0	0	0	0	0	0	0	1.0	1	1	0.06666666666666667	1	0.0	0	0	0	0	0	0	0	0	0	0	0	0
5573	0.0014432126628532147	0.0001374268888115342	-0.00013690267402755515	0.9969122874751337	None	0.05	1	0.35714285714285715	15	0.5573770491803278	34	0.875	0.09836065573770492	19	6	43	0	0	0.8888888888888888	9	8	4.2	63	0.0	0.8727272727272727	0.1920099418268033	0.5567753623640346	-0.09556034308573243	0.5281485394107057	0.07636672190596525	0.5981910203632154	0.7646947623459168	0.5612517903537648	0	1.0	0.0
6077	0.0	0.0	0.0	0.9999999999999998	None	0	0	0	0	0	0	1.0	0	0	0	0	4	0	1.0	1	1	0.06666666666666667	1	1.0	0	0	0	0	0	0	0	0	0	0	0	0
525	None	None	None	None	None	0.25	1	0.36363636363636365	4	0.7857142857142857	11	0.2222222222222222	0.7857142857142857	15	11	0	0	0	0.8888888888888888	9	8	1.0666666666666667	16	0.0	1.0	0.0999804205284574	0.5000408279361855	1.5356393265014842e-05	0.5006118666343887	0.08179904739254851	0.5420492004921201	0.6070403123381759	0.514263279039	0	1.0	0.0
5167	0.00029164621688588935	2.313051009882585e-06	-7.927241789416852e-07	0.9999999592827731	None	0.2	1	0.3333333333333333	4	0.8	12	0.20987654320987653	0.8	16	12	0	0	0	1.0	9	9	1.1333333333333333	17	0.0	1.0	0.17187038349023873	0.632413709937328	1.3846019371561787e-10	0.5000000019411883	-0.09999850472842498	0.6024440094789069	0.7545004329812771	0.5791816479552293	0	1.0	0.0
5782	0.004461909012972284	0.003104999303824041	0.0031049023013357507	0.9913117741339186	None	0.25	1	0.36363636363636365	4	0.7857142857142857	11	0.2222222222222222	0.7857142857142857	15	11	0	0	0	0.8888888888888888	9	8	1.0666666666666667	16	0.0	1.0	0.23689180107115745	0.5513450928285809	0.11162224099719335	0.5134513513270779	0.05416556416204924	0.5439120658529073	0.6780637275957514	0.5362717755652503	0	1.0	0.0
2792	1.1132352729661153e-05	5.77400516842596e-08	5.773276051390917e-08	0.9999999995445287	None	1.0	1	1.0	4	0.0	0	0.5555555555555556	0	4	0	0	0	0	1.0	3	3	0.3333333333333333	5	0.0	1.0	0	0	0	0	0	0	0	0	0	0	0
441	None	None	None	None	None	0	0	0.6	3	0.4	2	0.7	0.4	4	2	2	5	0	0.4	5	2	0.4666666666666667	7	0.8333333333333334	0	0.09846246277181189	0.5042486505907383	0.08389951084838308	0.5802774855583283	0.09968180256079276	0.5006816336596236	0.5180474602381987	0.5286049098974275	1.0	1.0	0.0
5319	0.0	0.0	0.0	0.9999999999999998	None	0	0	0	0	0	0	1.0	0	0	0	0	4	0	1.0	1	1	0.06666666666666667	1	1.0	0	0	0	0	0	0	0	0	0	0	0	0
1299	None	None	None	None	None	0	0	0	0	0	0	1.0	0	0	0	0	4	0	1.0	1	1	0.06666666666666667	1	1.0	0	0	0	0	0	0	0	0	0	0	0	0
3876	6.296162449065406e-05	3.307667160615967e-05	-8.762977407638071e-07	0.9993672577277315	None	0.3333333333333333	1	0.5	4	0.7	7	0.2857142857142857	0.7	11	7	0	0	0	0.8571428571428571	7	6	0.8	12	0.0	0.6666666666666666	0.006028624618388278	0.5163412782708606	-0.09999999590717104	0.500000049032789	0.03068798371072524	0.5533969724340565	0.6374111217784562	0.523299286705765	0	1.0	0.0
2698	3.756030869193279e-06	9.460575549579187e-09	6.229653964803054e-09	0.9999985890159054	None	0	0	0.6	3	0.6	3	0.4666666666666667	0.6	6	3	0	1	0	0.6	5	3	0.4666666666666667	7	1.0	1.0	-0.15048429721284537	0.5431006190995135	0.032962779990193494	0.5102873670792667	0.00916467986080944	0.5296088642893498	0.6956602787343719	0.5276850615536652	1.0	1.0	0.0
1071	None	None	None	None	None	0.14285714285714285	1	0.4375	7	0.5454545454545454	12	0.5333333333333333	0.22727272727272727	10	5	13	3	0	0.5555555555555556	9	5	1.6	24	0.12	0.42105263157894735	0.09989669791474783	0.5006896662705903	0.00031478527876424394	0.5201658421114798	0.143413961538209	0.5616274304538833	0.6455323139018392	0.5275749378660761	0.0	0	0.0
6178	0.00985238935608076	0.00041656958257579185	0.0003948849722796563	0.994179555016871	None	0.2	1	0.3333333333333333	4	0.8	12	0.20987654320987653	0.8	16	12	0	0	0	1.0	9	9	1.1333333333333333	17	0.0	1.0	1.38248956194386e-09	0.5000038586704355	0.015697723837775887	0.6480905923702713	-0.09999999966348253	0.5000008366064247	0.6260872648343841	0.5507146273591517	0	0	0.0
366	None	None	None	None	None	0	0	0.3333333333333333	2	0.8571428571428571	6	0.36	0.8571428571428571	8	6	0	0	0	1.0	5	5	0.6	9	0.0	0	0.048152617273467126	0.512151083293421	0.06338983459918106	0.5536048546244768	0.11227856317161514	0.5207883501175906	0.5651022787392135	0.5288896122487615	0	1.0	0.0
2443	None	None	None	None	None	0	0	0	0	0	0	1.0	0	0	0	0	2	0	1.0	1	1	0.06666666666666667	1	0.5	0	0	0	0	0	0	0	0	0	0	0	0
1271	None	None	None	None	None	0	0	1.0	1	0	0	1.0	0	1	0	0	0	0	0.5	2	1	0.13333333333333333	2	0.0	0	0	0	0	0	0	0	0	0	0	0	0
6583	0.0002936519409759191	2.984508309564744e-06	-2.190476495881243e-08	0.9999986363891423	None	0.2	1	0.3333333333333333	4	0.8	12	0.20987654320987653	0.8	16	12	0	0	0	1.0	9	9	1.1333333333333333	17	0.0	1.0	0.16243770375697036	0.5409206475482301	0.25813814747534564	0.5150994474337601	0.1496279362607186	0.5688014261830223	0.6225698296052251	0.5416886871258768	0	1.0	0.0
7267	0.009708369417827241	0.005045724705196834	-0.0014169476283638737	0.9950701213851674	None	0.2	1	0.3333333333333333	4	0.8	12	0.20987654320987653	0.8	16	12	0	0	0	1.0	9	9	1.1333333333333333	17	0.0	1.0	0.2805206124672524	0.5747323860008022	0.23120058484263778	0.5298306685759563	0.2635380016125879	0.5932289557535232	0.5703120665125636	0.5661090403129719	0	0.6875	0.0
681	None	None	None	None	None	0	0	0.5	2	0.75	3	0.6	0.75	5	3	0	2	0	0.4	2	5	0.4	6	1.0	0	0.019683972201021787	0.5335604977750893	0.014434095251484874	0.5175632284243098	0.2149260924331915	0.5118664575102232	0.7166657160255666	0.5210043569548427	0.8	0.8	0.0
3867	0.00023529662847640028	4.483265679915046e-05	-3.416947948406008e-05	0.9999942911505072	None	0	0	0.4	2	0.8	4	0.4666666666666667	0.8	6	4	0	2	0	0.6	3	5	0.4666666666666667	7	1.0	0	5.418915046478763e-13	0.5000000000010947	-0.14899462425546195	0.6197161640865055	-0.16691984231171686	0.999973253619098	0.905865213356308	0.9752163722076059	1.0	1.0	0.0
6144	None	None	None	None	None	0.038461538461538464	1	0.2962962962962963	16	0.6455696202531646	51	1.0	0.3924050632911392	46	31	34	0	0	1.0	9	9	5.4	81	0.0	1.0	0.14089930426697864	0.5445074645898462	0.5649029400302691	0.6507378482814022	5.6404911871136834e-08	0.5189786970361321	0.9167438500596395	0.5725458756494867	0	0.9565217391304348	0.0
6783	7.769919265198298e-09	7.64423056647508e-09	-7.630022074178862e-09	0.9999994085026165	None	0	0	1.0	1	0	0	1.0	0	1	0	0	0	0	0.5	1	2	0.13333333333333333	2	0.0	0	0	0	0	0	0	0	0	0	0	0	0
6928	3.840121500206306e-09	3.840184460207853e-09	-3.787329704570346e-09	0.9999998984334862	None	0	0	0	0	0	0	1.0	0	0	0	0	3	0	1.0	1	1	0.06666666666666667	1	0.75	0	0	0	0	0	0	0	0	0	0	0	0
7012	0.00018479282291792546	2.2462298697279507e-07	-1.8732957719801994e-07	0.9999999419612043	None	0.2	1	0.3333333333333333	4	0.8	12	0.20987654320987653	0.8	16	12	0	0	0	1.0	9	9	1.1333333333333333	17	0.0	1.0	0.17093742688744062	0.5205217385869547	0.04416145843522785	0.6667147853554721	0.09999250102500261	0.5000289416519669	0.6341442309680845	0.5642767498472622	0	1.0	0.0
1219	None	None	None	None	None	0	0	0	0	0	0	1.0	0	0	0	0	4	0	1.0	1	1	0.06666666666666667	1	1.0	0	0	0	0	0	0	0	0	0	0	0	0
6596	None	None	None	None	None	0	0	0.05660377358490566	3	0.961038961038961	74	0.9753086419753086	0.2857142857142857	23	22	55	0	0	1.0	9	9	5.266666666666667	79	0.0	1.0	1.7549022455317213e-07	0.5000100735282308	-0.022750059777089774	0.5079312076687476	0.07387910085019911	0.6295018240804219	0.601683319817932	0.5466842941588856	0	1.0	0.0
5733	0.0071886913351541515	0.0007832561011132651	-0.0007727564995487936	0.9983528822517713	None	0.2	1	0.3333333333333333	4	0.8	12	0.20987654320987653	0.8	16	12	0	0	0	1.0	9	9	1.1333333333333333	17	0.0	1.0	0.03835094560157666	0.5668130088760284	0.15211976505941635	0.5110023220533099	0.21442238786497364	0.5603821021545694	0.6841437594063896	0.5461672318151916	0	1.0	0.0
2288	None	None	None	None	None	0	0	0.75	3	0.3333333333333333	1	0.625	0.3333333333333333	4	1	0	1	0	0.5	4	2	0.3333333333333333	5	1.0	0.6666666666666666	0.02553422758173608	0.5661283777274929	-0.07587870148876971	0.512427428186987	2.5905080897193805e-24	0.5	0.6062599270759512	0.5262917383036873	0.0	0	0.0
4149	0.0003051553620693077	4.5601371452579725e-06	-4.560085752240288e-06	0.9975424429509994	None	0	0	0.5	1	1.0	1	1.0	1.0	2	1	0	2	0	0.3333333333333333	1	3	0.2	3	0.6666666666666666	0	4.847550176657802e-07	0.5000000800334276	0.17226235666722495	0.5204392638896818	0.04976466080908824	0.539422246659449	0.6740288230288946	0.5199743581084799	1.0	1.0	0.0
756	None	None	None	None	None	0	0	0.11538461538461539	3	0.8918918918918919	33	0.48148148148148145	0.2972972972972973	13	11	25	0	0	1.0	9	9	2.6	39	0.0	0.7647058823529411	0.06094534704955233	0.5937854772801291	0.09955277378185466	0.5514144664887005	-0.07312146723351624	0.5212085447406282	0.6735099585293327	0.5556772413145897	0	0.07692307692307693	0.0
1611	None	None	None	None	None	0	0	0.4	4	0.5384615384615384	7	0.6	0	0	0	14	0	0	1.0	5	5	1.0	15	0.0	1.0	0	0	0	0	0	0	0	0	0	0	0
6937	0.00034640401736059606	0.00015992858052711324	-0.00012870111487427416	0.9990557140768831	None	0.25	1	0.36363636363636365	4	0.7857142857142857	11	0.2222222222222222	0.7857142857142857	15	11	0	0	0	0.8888888888888888	9	8	1.0666666666666667	16	0.0	1.0	7.902762784127648e-27	0.5	0.11358473167348367	0.5051504545596723	0.23400245755426755	0.5731693774106198	0.722248006170232	0.5262588642958336	0	0.9333333333333333	0.0
7392	9.248432360424559e-05	2.670732436174267e-07	3.560749604402138e-08	0.9999868494980376	None	0.05555555555555555	1	0.38461538461538464	15	0.5178571428571429	29	0.7160493827160493	0.42857142857142855	38	24	19	0	0	1.0	9	9	3.8666666666666667	58	0.0	0.8571428571428571	0.10579062257251173	0.5293317723160349	0.0776200619164582	0.5160139045058021	0.030641762214280072	0.5510764533648598	0.574641040212296	0.5321688739748232	0	0.9473684210526315	0.0
1818	None	None	None	None	None	0	0	0.3333333333333333	2	0.8571428571428571	6	1.0	0.8571428571428571	8	6	0	0	0	0.1111111111111111	9	1	0.6	9	0.0	1.0	0.06118188252946166	0.658315908147733	0.09967374823127537	0.5006247315279391	0.05640308887076985	0.5614488116024557	0.5691874485133921	0.5748777016465412	0	1.0	0.0
5227	0.0013869812864061198	0.00038726623499937135	-0.00032553154293621497	0.9972800510766291	None	0.2	1	0.3333333333333333	4	0.8	12	0.20987654320987653	0.8	16	12	0	0	0	1.0	9	9	1.1333333333333333	17	0.0	1.0	-0.016522328533197052	0.5003035339745339	0.1531834098591823	0.6676801334317818	-0.006336445311974933	0.6534916367381154	0.7073232315559849	0.6093187195055131	0	0.9375	0.0
5004	0.022781446777916145	0.009616309251784258	0.009281511597187146	0.9845632441627115	None	0.2	1	0.3333333333333333	4	0.8	12	0.20987654320987653	0.8	16	12	0	0	0	1.0	9	9	1.1333333333333333	17	0.0	1.0	0.40784635578247014	0.6270372460805759	2.535201157769561e-13	0.50000000000429	-0.09999986857834668	0.5028000953546615	0.8999419371867255	0.5441123351788906	0	0.875	0.0
5536	0.0034882671080867554	0.00015414094132792488	0.00010676955864076793	0.9954313895617483	None	0.2	1	0.3333333333333333	4	0.8	12	0.20987654320987653	0.8	16	12	0	0	0	1.0	9	9	1.1333333333333333	17	0.0	1.0	0.046392524664726126	0.6561184684291924	-0.09999999999994469	0.5000000000014355	-0.0998451378667116	0.5934503212301504	0.6634281946262329	0.5845379686045468	0	1.0	0.0
370	None	None	None	None	None	0.047619047619047616	1	0.20454545454545456	9	0.7619047619047619	48	0.8024691358024691	0.047619047619047616	9	3	55	6	0	1.0	9	9	4.333333333333333	65	0.05555555555555555	0.8214285714285714	0.08703492277347923	0.5434685918458095	0.06914078926543245	0.5424869513191771	0.050597176625041505	0.5727256170678204	0.5520267980617676	0.5529386283300436	1.0	1.0	0.0
6587	None	None	None	None	None	0.1	1	0.3181818181818182	7	0.7096774193548387	22	0.4074074074074074	0.6451612903225806	27	20	5	1	0	1.0	9	9	2.2	33	0.14285714285714285	0.3333333333333333	0.11618318173453637	0.5915174127697133	-0.09177692888861383	0.5469215492699646	0.04774446912520446	0.5558852156274884	0.6931922606371542	0.564878877297632	1.0	1.0	0.0
7258	0.00185084774630486	0.0014615051392535654	-9.067931026708544e-05	0.9999242873782302	None	0.2	1	0.3333333333333333	4	0.8	12	0.20987654320987653	0.8	16	12	0	0	0	1.0	9	9	1.1333333333333333	17	0.0	1.0	-0.06543944486023004	0.6505241928283436	6.204268769578384e-07	0.5000011954315533	0.09998089134205992	0.5002485897339465	0.6637996351070443	0.5516767497996121	0	1.0	0.0
4055	0.022005734005275647	0.00986955994235705	0.009703421098430845	0.9843823240095906	None	0.2	1	0.3333333333333333	4	0.8	12	0.20987654320987653	0.8	16	12	0	0	0	1.0	9	9	1.1333333333333333	17	0.0	1.0	0.40784635578247014	0.6270372460805759	2.535201157769561e-13	0.50000000000429	-0.09999986857834668	0.5028000953546615	0.8999419371867255	0.5441123351788906	0	0.875	0.0
4370	0.00862549297209863	0.006332959571938561	0.005883092588788298	0.9911554612898352	None	0.2	1	0.3333333333333333	4	0.8	12	0.20987654320987653	0.8	16	12	0	0	0	1.0	9	9	1.1333333333333333	17	0.0	1.0	0.09999383611441406	0.5001053553660103	-0.03662933232250294	0.5662992037731321	0.11435112881374673	0.6373257829661972	0.6737576067078154	0.5688077279779058	0	1.0	0.0
3095	0.0	0.0	0.0	1.0	None	0	0	0	0	0	0	1.0	0	0	0	0	0	0	1.0	1	1	0.06666666666666667	1	0.0	0	0	0	0	0	0	0	0	0	0	0	0
2849	5.101409573109062e-07	1.1602318219153077e-08	-1.1602291676983847e-08	0.9999951695921344	None	0	0	1.0	1	0	0	1.0	0	1	0	0	0	0	0.5	1	2	0.13333333333333333	2	0.0	0	0	0	0	0	0	0	0	0	0	0	0
1771	None	None	None	None	None	0	0	0.3333333333333333	2	0.8571428571428571	6	0.36	0.8571428571428571	8	6	0	0	0	1.0	5	5	0.6	9	0.0	0	-0.07717121286412484	0.5705894526487657	-0.061145108476126794	0.6650641051947008	0.059910900158727444	0.6484377375373596	0.6741812473884045	0.6288904985004319	0	0	0.0
1413	None	None	None	None	None	0	0	0	0	0	0	1.0	0	0	0	0	0	0	1.0	1	1	0.06666666666666667	1	0.0	0	0	0	0	0	0	0	0	0	0	0	0
6952	0.0283346917367488	0.018184925096444142	0.014233935780567468	0.9960558006539264	None	0.2	1	0.3333333333333333	4	0.8	12	0.20987654320987653	0.8	16	12	0	0	0	1.0	9	9	1.1333333333333333	17	0.0	1.0	0.1880966870645165	0.5440516828660736	0.13107138737859617	0.5042852493606855	0.1806835684392915	0.5666630940737989	0.5735284484038663	0.538428700374789	0	1.0	0.0
7124	None	None	None	None	None	0	0	0.018518518518518517	1	1.0	79	1.0	0.0379746835443038	3	3	77	0	0	1.0	9	9	5.4	81	0.0	1.0	0.17456782998850578	0.511661069620321	0.05842620260676186	0.8027917033935478	0.09999972477195458	0.5000005312722928	0.6634373525437987	0.618573192104361	0	1.0	0.0
4205	0.0026108864987521093	0.002407922133126188	0.0023558665130043754	0.9964772873043484	None	0.2	1	0.3333333333333333	4	0.8	12	0.20987654320987653	0.8	16	12	0	0	0	1.0	9	9	1.1333333333333333	17	0.0	1.0	0.09999968638188886	0.5000102099270628	0.31077424745778276	0.7803008940328701	-0.08982088512709402	0.6331972929515532	0.8371037509707094	0.6466790258345468	0	1.0	0.0
3434	None	None	None	None	None	0.05	1	0.19047619047619047	8	0.7868852459016393	48	0.7777777777777778	0.19672131147540983	18	12	44	0	0	1.0	9	9	4.2	63	0.0	0.8421052631578947	0.12228634893700589	0.5764669889376305	0.07321295722388313	0.5247135030259217	0.02064052236608712	0.5347187960673188	0.6025614669523435	0.5454012895700476	0	1.0	0.0
3318	6.488336548543049e-06	2.155150491110458e-06	-2.1551490955249426e-06	0.9993722615436963	None	0	0	0.6	3	0.6	3	0.4666666666666667	0.6	6	3	0	1	0	0.6	3	5	0.4666666666666667	7	1.0	1.0	-0.0956954337128785	0.5267833158930263	-0.0747104678589791	0.6500451722525408	4.439502794869051e-05	0.5025073260170764	0.6079428644395615	0.5610688414935068	0.0	0.16666666666666666	0.0
6651	0.00028541517108979876	2.072819720476035e-06	-1.3571951073818946e-06	0.9999964289454589	None	0.25	1	0.4	4	0.75	9	0.25925925925925924	0.75	13	9	0	0	0	0.6666666666666666	9	6	0.9333333333333333	14	0.0	1.0	-0.09890354993340061	0.5125208368142488	0.1617909124315691	0.5250715674180667	0.09983655530800883	0.5027495575919695	0.7516768361061759	0.5134519703984168	0	1.0	0.0
1226	None	None	None	None	None	0.25	2	0.5	9	0.4583333333333333	11	0.5416666666666666	0.4166666666666667	19	10	6	2	0	0.75	8	6	1.7333333333333334	26	0.2857142857142857	0.47619047619047616	-0.012365372657291616	0.6542247867510359	0.11920237880049725	0.6156099660983031	-0.027832400254022505	0.658849276530998	0.7057949046241301	0.6431194750080662	1.0	0.9473684210526315	0.0
5600	7.304231031150904e-05	9.534532634484689e-06	-7.0482698183436145e-06	0.9999891035760421	None	0	0	0.3333333333333333	2	0.8571428571428571	6	0.36	0.8571428571428571	8	6	0	2	0	1.0	5	5	0.6	9	1.0	0	0.5560296971963625	0.6461819531433414	-0.0999998339527246	0.5000008108459484	-0.09999937740341266	0.5001744696121578	0.9565740108393209	0.5500814568278508	0.75	1.0	0.0
468	None	None	None	None	None	0	0	0.22727272727272727	10	0.7142857142857143	45	0.8024691358024691	0.12698412698412698	16	8	48	2	0	1.0	9	9	4.333333333333333	65	0.021739130434782608	0.8928571428571429	-0.09873527356998153	0.5227338613648556	7.965293338869123e-08	0.5059217767006364	0.05698849366246276	0.5507534796111997	0.6477630106527368	0.5265086147479334	1.0	1.0	0.0
1707	None	None	None	None	None	0	0	0.5	2	0.6666666666666666	2	0.5555555555555556	0.6666666666666666	4	2	0	0	0	1.0	3	3	0.3333333333333333	5	0.0	0	-0.292712003946315	0.8174125321141745	0.00011596286359701673	0.5004071350635099	2.9616273668013953e-05	0.5000039279815822	0.7990232560052303	0.6225031052015352	0	0	0.0
3667	0.0	0.0	0.0	0.9999999999999998	None	0	0	0	0	0	0	1.0	0	0	0	0	4	0	1.0	1	1	0.06666666666666667	1	1.0	0	0	0	0	0	0	0	0	0	0	0	0
5629	0.00349355022006405	0.0005085001614541574	0.00016644648714111792	0.9954032649565774	None	0.2	1	0.3333333333333333	4	0.8	12	0.20987654320987653	0.8	16	12	0	0	0	1.0	9	9	1.1333333333333333	17	0.0	1.0	-0.07135365999274376	0.553979389024681	0.40698774471031973	0.6191463031542218	-0.09998478180003337	0.5008979686418311	0.907350223041705	0.5585863576863606	0	1.0	0.0
3385	0.0	0.0	0.0	0.9999999999999998	None	0	0	0	0	0	0	1.0	0	0	0	0	4	0	1.0	1	1	0.06666666666666667	1	1.0	0	0	0	0	0	0	0	0	0	0	0	0
2892	0.0003845355343085572	6.21487739709753e-07	-6.05968892238946e-07	0.9999999891082354	None	0.2	1	0.3333333333333333	4	0.8	12	0.20987654320987653	0.8	16	12	0	0	0	1.0	9	9	1.1333333333333333	17	0.0	1.0	0.04727174213884141	0.5204394682237798	-0.09999999999990832	0.5000000005244989	0.04386395563842628	0.6774779157579799	0.6713590575404608	0.568238924290748	0	1.0	0.0
1284	None	None	None	None	None	0	0	0.3333333333333333	3	0.8181818181818182	9	0.28888888888888886	0.8181818181818182	12	9	0	1	0	0.5555555555555556	5	9	0.8666666666666667	13	1.0	1.0	-0.08422989234544791	0.6458294779812258	0.1861635991669539	0.6477804028238153	0.13535833361648686	0.5844647878476179	0.7450204559927202	0.6264602813307737	1.0	1.0	0.0
2246	None	None	None	None	None	0	0	0	0	0	0	1.0	0	0	0	0	0	0	1.0	1	1	0.06666666666666667	1	0.0	0	0	0	0	0	0	0	0	0	0	0	0
2606	0.0	0.0	0.0	1.0	None	0	0	0	0	0	0	1.0	0	0	0	0	0	0	1.0	1	1	0.06666666666666667	1	0.0	0	0	0	0	0	0	0	0	0	0	0	0
2940	1.2414654173840466e-07	1.2368716361900733e-07	4.073279086787576e-11	0.9999855646080005	None	0	0	0.018518518518518517	1	1.0	79	1.0	0	0	0	80	0	0	1.0	9	9	5.4	81	0.0	1.0	0	0	0	0	0	0	0	0	0	0	0
1875	None	None	None	None	None	0.3333333333333333	1	0.5	4	0.6666666666666666	6	0.4074074074074074	0.6666666666666666	10	6	0	0	0	0.3333333333333333	3	9	0.7333333333333333	11	0.0	1.0	-0.09999999768804395	0.5000017683242756	7.902762784127648e-27	0.5	0.09910470128036959	0.5016121908033578	0.6927142365948153	0.5005379880306489	0	1.0	0.0
2780	None	None	None	None	None	0	0	0.2962962962962963	16	0.6329113924050633	50	1.0	0.21518987341772153	30	17	50	0	0	1.0	9	9	5.4	81	0.0	1.0	0.09999873437639457	0.5000043519039409	5.7214414183641393e-08	0.5001927893629465	0.1491485150616489	0.5651522982014956	0.6503533463655449	0.5218933216858508	0	0.23333333333333334	0.0
2239	None	None	None	None	None	0.3333333333333333	1	0.4444444444444444	4	0.7272727272727273	8	0.2653061224489796	0.7272727272727273	12	8	0	0	0	1.0	7	7	0.8666666666666667	13	0.0	0.6666666666666666	0.09999966007175347	0.5000056546527151	0.07946598164889353	0.5513208287822199	-0.09999999891782954	0.5000005165490383	0.7106055050259641	0.5171627129354305	0	0.8333333333333334	0.0
7252	0.022736440772330405	0.0025091134282457296	0.0013610364538512154	0.9654069372340782	None	0.2	1	0.3333333333333333	4	0.8	12	0.20987654320987653	0.8	16	12	0	0	0	1.0	9	9	1.1333333333333333	17	0.0	1.0	0.3376965558967929	1.0	0.06428604783368903	0.5046664734211272	0.17268606092688651	0.5480639766997156	0.965466852500369	0.9999999993547504	0	0.9375	0.0
2185	None	None	None	None	None	0	0	0	0	0	0	1.0	0	0	0	0	4	0	1.0	1	1	0.06666666666666667	1	1.0	0	0	0	0	0	0	0	0	0	0	0	0
4136	0.0026234414558846363	0.0007312721374574067	0.0007157483451109728	0.9997393916227527	None	0.2	1	0.3333333333333333	4	0.8	12	0.20987654320987653	0.8	16	12	0	0	0	1.0	9	9	1.1333333333333333	17	0.0	1.0	0.0999956517000127	0.5000325936657015	1.0896005053564534e-23	0.5000360233332498	-0.09999949767183317	0.500072516977637	0.693487973714748	0.5000470446589296	0	0.0625	0.0
1942	None	None	None	None	None	0	0	1.0	2	0.0	0	1.0	0	2	0	0	1	0	0.3333333333333333	3	1	0.2	3	0.5	1.0	0	0	0	0	0	0	0	0	0	0	0
6955	1.2514650415303395e-05	3.916294687462232e-06	-3.916294199714244e-06	0.9988924518601129	None	0	0	0.5	2	0.75	3	0.6	0.75	5	3	0	1	0	0.4	2	5	0.4	6	0.5	0	0.06112729858754549	0.5319211689717551	0.36691705632909766	0.5061731634931702	8.904019198805013e-17	0.5000000001294106	0.8327304117085749	0.5127099683987221	1.0	1.0	0.0
4902	None	None	None	None	None	0.2	3	0.4375	14	0.5434782608695652	25	0.5925925925925926	0.34782608695652173	29	16	18	0	0	1.0	9	9	3.2	48	0.0	0.9743589743589743	0.020573287595062377	0.6584829038293666	0.17554561716846123	0.5216095888067814	-0.03215671149452386	0.6114160616837271	0.7195638680250381	0.5983914249980423	0	1.0	0.0
767	None	None	None	None	None	0.2	1	0.3333333333333333	4	0.8	12	0.20987654320987653	0.8	16	12	0	0	0	1.0	9	9	1.1333333333333333	17	0.0	1.0	0.06159253420063373	0.5561160131512654	0.08557422784497257	0.5206652916481449	-0.08095884894856223	0.6031132585893141	0.6740963717194989	0.5602537643385828	0	1.0	0.0
788	None	None	None	None	None	0.5	1	0.42857142857142855	3	0.625	5	0.3333333333333333	0.5	7	4	2	0	0	0.8333333333333334	5	6	0.6666666666666666	10	0.0	0.4	0.18497348843518205	0.5672690037453277	0.04353157435143716	0.6438597881117342	0.09999723469057033	0.5000232841783497	0.6710389363909414	0.5714221012087364	0	1.0	0.0
1298	None	None	None	None	None	0	0	0.5	2	0.3333333333333333	1	0.625	0	0	0	4	7	0	0.5	4	2	0.3333333333333333	5	0.5833333333333334	0	0	0	0	0	0	0	0	0	0	0	0
220	None	None	None	None	None	0.36363636363636365	4	0.4166666666666667	10	0.6363636363636364	21	0.43209876543209874	0.6060606060606061	30	20	4	0	0	1.0	9	9	2.3333333333333335	35	0.0	0.6153846153846154	-0.026748652931695538	0.6777349053911121	0.001204693986699832	0.6696237987572882	0.0992973079029296	0.5014223296378881	0.686757118287903	0.6189714966440317	0	0.7	0.0
1155	None	None	None	None	None	0.14285714285714285	1	0.3125	5	0.7727272727272727	17	0.38095238095238093	0.6818181818181818	20	15	3	4	0	0.7777777777777778	7	9	1.6	24	0.8	0.4444444444444444	1.9644024204035335e-07	0.5184795396880517	0.27838641071961734	0.5701310783148162	0.09999026984105705	0.5000144100808019	0.7578047375267648	0.5296647407042593	1.0	1.0	0.6046438714189344
978	None	None	None	None	None	0.2	1	0.3333333333333333	4	0.8	12	0.20987654320987653	0.8	16	12	0	0	0	1.0	9	9	1.1333333333333333	17	0.0	1.0	3.318595244774184e-18	0.5009166844046699	4.8363620878491534e-05	0.5071265917475417	0.09009733800594713	0.640353472493767	0.6045077404731031	0.5505825128887706	0	1.0	0.0
2206	None	None	None	None	None	0.2	1	0.3333333333333333	4	0.8	12	0.20987654320987653	0.8	16	12	0	0	0	1.0	9	9	1.1333333333333333	17	0.0	1.0	0.09998320939963228	0.5001397028616722	0.08398618400950644	0.5557803519912478	0.23313187227913593	0.5785137661679922	0.6685405222601093	0.5449853638997874	0	1.0	0.0
458	None	None	None	None	None	0	0	0.07407407407407407	2	0.9473684210526315	36	0.9523809523809523	0	0	0	39	5	0	0.8571428571428571	6	7	2.6666666666666665	40	0.06097560975609756	0.5882352941176471	0	0	0	0	0	0	0	0	0	0	0
4130	0.002871160353391222	0.002745546159700637	0.0027449539521619513	0.9957301666715139	None	0.2	1	0.3333333333333333	4	0.8	12	0.20987654320987653	0.8	16	12	0	0	0	1.0	9	9	1.1333333333333333	17	0.0	1.0	0.09999994355564294	0.5000013428327909	0.33503556304111676	0.7818688129763243	-0.09998405871763735	0.5021888250771426	0.8555028147640696	0.6055035647626577	0	1.0	0.0
4552	0.016009481748091112	0.014753150811079063	0.009630575672343007	0.9977016355914893	None	0.2	1	0.3333333333333333	4	0.8	12	0.20987654320987653	0.8	16	12	0	0	0	1.0	9	9	1.1333333333333333	17	0.0	1.0	0.24851338089533187	0.5495023537483944	0.024119397748056055	0.5571493748883175	0.030043041933043847	0.6632340770191564	0.7437037180204943	0.5911368353386074	0	1.0	0.0
2161	None	None	None	None	None	0	0	0	0	0	0	1.0	0	0	0	0	3	0	1.0	1	1	0.06666666666666667	1	0.75	0	0	0	0	0	0	0	0	0	0	0	0
1833	None	None	None	None	None	0	0	0.018518518518518517	1	1.0	79	1.0	0	0	0	80	0	0	1.0	9	9	5.4	81	0.0	1.0	0	0	0	0	0	0	0	0	0	0	0
6680	0.028226443232032425	0.017789574700185492	0.013861873515161464	0.9960539513572116	None	0.2	1	0.3333333333333333	4	0.8	12	0.20987654320987653	0.8	16	12	0	0	0	1.0	9	9	1.1333333333333333	17	0.0	1.0	0.1880966870645165	0.5440516828660736	0.13107138737859617	0.5042852493606855	0.1806835684392915	0.5666630940737989	0.5735284484038663	0.538428700374789	0	1.0	0.0
7413	0.004613369394716281	0.0012388902175391684	-0.0006776236874412045	0.9983400028329262	None	0.2	1	0.3333333333333333	4	0.8	12	0.20987654320987653	0.8	16	12	0	0	0	1.0	9	9	1.1333333333333333	17	0.0	1.0	-0.0372822875327435	0.5079435010118984	0.05129236734874265	0.527042645536581	0.14332875395460523	0.5870297263412965	0.6748439594606918	0.5408878867889909	0	1.0	0.0
1620	None	None	None	None	None	0.4	2	0.5833333333333334	7	0.4666666666666667	7	0.425	0.2	7	3	9	13	0	0.625	8	5	1.1333333333333333	17	0.7222222222222222	0.5	0.05676194368228327	0.5216204417982555	0.0003476615978321789	0.502724825986193	-0.07232906271080522	0.686159380530562	0.6088200370169587	0.5727842423923026	1.0	1.0	0.0
6858	0.028195343130989987	0.017651941143638106	0.013821633654734327	0.9960383307735494	None	0.2	1	0.3333333333333333	4	0.8	12	0.20987654320987653	0.8	16	12	0	0	0	1.0	9	9	1.1333333333333333	17	0.0	1.0	0.1880966870645165	0.5440516828660736	0.13107138737859617	0.5042852493606855	0.1806835684392915	0.5666630940737989	0.5735284484038663	0.538428700374789	0	1.0	0.0
6559	0.010196034063640856	0.0012705053523530483	-0.0012500501253343102	0.9969237685843124	None	0.2	1	0.3333333333333333	4	0.8	12	0.20987654320987653	0.8	16	12	0	0	0	1.0	9	9	1.1333333333333333	17	0.0	1.0	-0.08235412079868476	0.574382660015913	0.09999763966594064	0.5000032898199179	0.2589460103802947	0.5563770469405154	0.7916820949660456	0.5437411917750374	0	1.0	0.0
356	None	None	None	None	None	0	0	0.42857142857142855	3	0.75	6	0.35714285714285715	0.75	9	6	0	1	0	0.5714285714285714	4	7	0.6666666666666666	10	1.0	0.6666666666666666	0.0008064569026198668	0.5017017878550171	0.0010797235817624218	0.5046229834994846	0.014016947393100642	0.6754585171458283	0.5821360913307435	0.5628555515238101	1.0	1.0	0.0
4428	0.004347151597818537	0.00041238192170236755	0.00035686037695217414	0.992347690838681	None	0.25	1	0.4	4	0.7692307692307693	10	0.23809523809523808	0.7692307692307693	14	10	0	0	0	0.7777777777777778	9	7	1.0	15	0.0	1.0	1.1113567951646857e-09	0.5000000021508861	-0.09936139194332858	0.5007590934415436	0.09999999951658477	0.5000000184701825	0.6929380039992484	0.500253038193672	0	1.0	0.0
7199	0.004098135944071759	0.0012878872011781756	-0.0006167868313918072	0.9982178898206484	None	0.2	1	0.3333333333333333	4	0.8	12	0.20987654320987653	0.8	16	12	0	0	0	1.0	9	9	1.1333333333333333	17	0.0	1.0	-0.072331276707667	0.5132750242023576	0.13460933993367868	0.5316740238683644	0.13304033432472456	0.6246215418828398	0.7229256087753934	0.5571812182442087	0	1.0	0.0
4833	0.003825782783513285	0.0004718393141925239	0.0004255455117400372	0.994816584921988	None	0.2	1	0.3333333333333333	4	0.8	12	0.20987654320987653	0.8	16	12	0	0	0	1.0	9	9	1.1333333333333333	17	0.0	1.0	9.146422172466144e-15	0.5000000000001569	1.0095255198749241e-13	0.5000000000319824	-0.09999999634017398	0.5000060230784139	0.6157161296247198	0.5000020077035178	0	1.0	0.0
3161	0.002020302463886041	0.00023263492430676644	0.00021580146802078766	0.9996215390014553	None	0.2	1	0.3333333333333333	4	0.8	12	0.20987654320987653	0.8	16	12	0	0	0	1.0	9	9	1.1333333333333333	17	0.0	1.0	0.0999979580969249	0.5000507616824675	3.904015867708503e-18	0.5019829505320892	-0.09998408310320854	0.5015642126769114	0.6934452635251931	0.5011993111636146	0	0.75	0.0
7136	0.028115514386166773	0.017495499567769086	0.01392480072864707	0.9960535883678088	None	0.2	1	0.3333333333333333	4	0.8	12	0.20987654320987653	0.8	16	12	0	0	0	1.0	9	9	1.1333333333333333	17	0.0	1.0	0.1880966870645165	0.5440516828660736	0.13107138737859617	0.5042852493606855	0.1806835684392915	0.5666630940737989	0.5735284484038663	0.538428700374789	0	1.0	0.0
2809	1.1319181838612642e-05	5.423166220139008e-08	-1.1274021925711094e-08	0.9999999996395376	None	1.0	1	1.0	4	0.0	0	0.5555555555555556	0	4	0	0	0	0	1.0	3	3	0.3333333333333333	5	0.0	1.0	0	0	0	0	0	0	0	0	0	0	0
5008	0.021742731950852957	0.009419154083286484	0.009347084048472494	0.9844607687703457	None	0.2	1	0.3333333333333333	4	0.8	12	0.20987654320987653	0.8	16	12	0	0	0	1.0	9	9	1.1333333333333333	17	0.0	1.0	0.40784635578247014	0.6270372460805759	2.535201157769561e-13	0.50000000000429	-0.09999986857834668	0.5028000953546615	0.8999419371867255	0.5441123351788906	0	0.875	0.0
4665	None	None	None	None	None	0	0	0.2222222222222222	2	0.8181818181818182	9	0.8666666666666667	0.36363636363636365	6	4	6	2	0	0.6	3	5	0.8666666666666667	13	0.14285714285714285	0.8888888888888888	9.028885440380382e-07	0.5000005225485373	-0.08366426889964744	0.5	7.796333150144388e-06	0.5006514062016242	0.597345642271779	0.5002173096925538	1.0	1.0	0.0
2060	None	None	None	None	None	0	0	0.42857142857142855	3	0.75	6	0.3333333333333333	0.75	9	6	0	0	0	0.8333333333333334	6	5	0.6666666666666666	10	0.0	0.4	0.002038319887012606	0.515487443748771	0.21283444667580861	0.999172695784996	0.1821849088810974	0.5988859227379282	0.8146035261109994	0.9255160929792656	0	1.0	0.0
5288	0.021640933232202855	0.009642147754645822	0.009160933004241669	0.9848835415656113	None	0.2	1	0.3333333333333333	4	0.8	12	0.20987654320987653	0.8	16	12	0	0	0	1.0	9	9	1.1333333333333333	17	0.0	1.0	0.40784635578247014	0.6270372460805759	2.535201157769561e-13	0.50000000000429	-0.09999986857834668	0.5028000953546615	0.8999419371867255	0.5441123351788906	0	0.875	0.0
154	None	None	None	None	None	0	0	0.16	8	0.8055555555555556	58	0.9135802469135802	0.05555555555555555	9	4	64	1	0	1.0	9	9	4.933333333333334	74	0.007874015748031496	0.8923076923076924	-0.0835309114736992	0.6462229597679459	-0.09997127093971506	0.5002186564297841	-0.05972622552549356	0.6680323203331394	0.5968809241696637	0.6068802194057686	0.5555555555555556	0.5555555555555556	0.0
6535	0.0	0.0	0.0	1.0	None	0	0	0	0	0	0	1.0	0	0	0	0	0	0	1.0	1	1	0.06666666666666667	1	0.0	0	0	0	0	0	0	0	0	0	0	0	0
549	None	None	None	None	None	0	0	0.25	1	1.0	3	1.0	1.0	4	3	0	0	0	0.2	5	1	0.3333333333333333	5	0.0	0	0.09942800208056511	0.5008836826666514	-0.09996787401734757	0.5000528036997391	0.06588992733208161	0.5247549995970717	0.7051490231920573	0.5085697418640492	0	0	0.0
3815	0.000449792024578709	0.000160785634100761	1.1992378204459165e-05	0.9954506197212211	None	0.1111111111111111	2	0.3684210526315789	14	0.5636363636363636	31	0.9047619047619048	0.10909090909090909	18	6	38	0	0	0.7777777777777778	9	7	3.8	57	0.0	1.0	0.12207245922790802	0.563164578027703	9.436731095959051e-15	0.5000000001387971	-0.07404738273160347	0.9999999999744755	0.7470423952390867	0.9997295448487488	0	1.0	0.0
2542	None	None	None	None	None	0	0	0.75	3	0.3333333333333333	1	0.5555555555555556	0.3333333333333333	4	1	0	1	0	1.0	3	3	0.3333333333333333	5	1.0	1.0	0.018048062096294525	0.6225005748910312	0.2672254646776705	0.5889600145653626	0.038502712760177596	0.5096900974955939	0.7678043235979145	0.5743291287553416	1.0	1.0	0.0
6122	0.0	0.0	0.0	1.0	None	0	0	0	0	0	0	1.0	0	0	0	0	0	0	1.0	1	1	0.06666666666666667	1	0.0	0	0	0	0	0	0	0	0	0	0	0	0
2548	None	None	None	None	None	0.05555555555555555	1	0.2631578947368421	10	0.7090909090909091	39	0.9047619047619048	0.14545454545454545	16	8	40	0	0	0.7777777777777778	9	7	3.8	57	0.0	0.88	0.0999619568251773	0.5000301477127549	-0.05113998076181651	0.5768984692963794	-0.05275574597504813	0.6703916350522557	0.6714574522750086	0.584201178469985	0	0	0.0
670	None	None	None	None	None	0	0	1.0	1	0	0	1.0	0	1	0	0	2	0	0.5	1	2	0.13333333333333333	2	0.6666666666666666	0	0	0	0	0	0	0	0	0	0	0	0
1334	None	None	None	None	None	0.06666666666666667	1	0.1875	6	0.8	36	0.8703703703703703	0.17777777777777778	12	8	34	0	0	0.6666666666666666	6	9	3.1333333333333333	47	0.0	0.8292682926829268	0.0940338304698949	0.5137434016453868	-0.07211123698793905	0.5576252265810582	0.15225179313544943	0.6543169507591613	0.7224542434626493	0.5764447573294318	0	0	0.0
2682	0.0	0.0	0.0	1.0	None	0	0	0	0	0	0	1.0	0	0	0	0	0	0	1.0	1	1	0.06666666666666667	1	0.0	0	0	0	0	0	0	0	0	0	0	0	0
2108	None	None	None	None	None	0	0	0	0	0	0	1.0	0	0	0	0	0	0	1.0	1	1	0.06666666666666667	1	0.0	0	0	0	0	0	0	0	0	0	0	0	0
6984	0.005366705998552025	0.003246037270522436	-0.003233199153042299	0.9948109518535005	None	0.25	1	0.36363636363636365	4	0.7857142857142857	11	0.2222222222222222	0.7857142857142857	15	11	0	0	0	0.8888888888888888	9	8	1.0666666666666667	16	0.0	1.0	-0.07428829210994067	0.5108639616928189	0.015447644604312138	0.5183199330670984	0.20945092899172754	0.6033068844584288	0.7623745660654512	0.5445513879607811	0	1.0	0.0
4828	1.299201736746741e-07	1.3007205540181445e-07	4.108828875553186e-08	0.9999792328154399	None	0	0	0.021739130434782608	1	1.0	67	0.8518518518518519	0	0	0	68	10	0	1.0	9	9	4.6	69	0.07142857142857142	0.875	0	0	0	0	0	0	0	0	0	0	0
244	None	None	None	None	None	0	0	0.36363636363636365	4	0.6428571428571429	9	0.8	0.07142857142857142	3	1	12	3	0	0.8	4	5	1.0666666666666667	16	0.11538461538461539	0.5454545454545454	0.0016154227633173638	0.5015259538154552	0.3968301870018523	0.9896826624676368	0.09997144399404626	0.5000349974259427	0.8426743811880851	0.8210191296445483	1.0	1.0	0.0
5088	0.001097103024847054	2.7144268165053914e-05	2.4663623185676393e-05	0.9992411035984782	None	0.2	1	0.3333333333333333	4	0.8	12	0.20987654320987653	0.8	16	12	0	0	0	1.0	9	9	1.1333333333333333	17	0.0	1.0	-0.031153089439210503	0.5094296562257479	1.1633469728741886e-13	0.5000000000003283	-0.09999993736901333	0.5004426048408094	0.6029577366570662	0.5032910789307383	0	1.0	0.0
7381	0.02255366872996466	0.007578826051542467	-0.0074608247480276784	0.992744191239481	None	0.2	1	0.3333333333333333	4	0.8	12	0.20987654320987653	0.8	16	12	0	0	0	1.0	9	9	1.1333333333333333	17	0.0	1.0	0.2038231700909366	0.5238097583718174	0.09883181282744027	0.5174942768401299	0.09980473578631137	0.5042974889189892	0.6160486921532433	0.5152042429676547	0	0.5	0.0
1257	None	None	None	None	None	1.0	1	0.8	4	0.4	2	0.4375	0.4	6	2	0	0	0	1.0	4	4	0.4666666666666667	7	0.0	0.6666666666666666	0.07437658164193268	0.5617032648420919	-0.058863893075343565	0.6302473189416355	0.055126787458097085	0.6457238586304918	0.6491642734639402	0.613144705976108	0	1.0	0.0
1653	None	None	None	None	None	0.18181818181818182	2	0.4583333333333333	11	0.5151515151515151	17	0.6481481481481481	0.3939393939393939	23	13	11	3	0	0.6666666666666666	9	6	2.3333333333333335	35	0.1875	0.6206896551724138	-0.002280320736376342	0.648840239472921	0.05306848032799336	0.6395601165384519	1.2193155762230868e-17	0.5352015333437025	0.5943697869708124	0.608929199075014	1.0	0.9130434782608695	0.0
6860	3.102319166813243e-07	1.1284041552146164e-07	1.1221894310190911e-07	0.9999557640836243	None	0	0	0.375	3	0.8	8	0.3	0.8	11	8	0	1	0	0.625	8	5	0.8	12	1.0	0.8571428571428571	6.043631429484902e-06	0.500007447851033	-0.05629730363410599	0.5137749412097327	3.902979698488387e-09	0.5000889427250594	0.5659694808594185	0.5046248075730261	1.0	1.0	0.0
3708	0.0008723278535247848	0.00035128425181172316	-0.00024373689749554166	0.9991964104128565	None	0.14285714285714285	1	0.4117647058823529	7	0.5652173913043478	13	0.46296296296296297	0.391304347826087	16	9	8	4	0	0.6666666666666666	9	6	1.6666666666666667	25	0.3076923076923077	0.8181818181818182	-0.09999999849315425	0.5000000239191571	0.16152031098017963	0.6890485228862022	-0.14947695702719596	1.0	0.8218491770741626	0.9999974996938811	1.0	1.0	0.0
2907	0.0	0.0	0.0	0.9999999999999998	None	0	0	0	0	0	0	1.0	0	0	0	0	4	0	1.0	1	1	0.06666666666666667	1	1.0	0	0	0	0	0	0	0	0	0	0	0	0
324	None	None	None	None	None	0	0	0.6	3	0.6	3	0.5833333333333334	0.6	6	3	0	1	0	0.3333333333333333	2	6	0.4666666666666667	7	1.0	0.4	1.9215135989656075e-07	0.5063209807985853	-0.08283635438613171	0.5074144758685543	0.08445478264553623	0.6577506586647913	0.6650761811397593	0.5587467222638514	1.0	1.0	0.0
5946	0.026425716327746263	0.017341985863393968	0.013579711984783648	0.9960125188625414	None	0.2	1	0.3333333333333333	4	0.8	12	0.20987654320987653	0.8	16	12	0	0	0	1.0	9	9	1.1333333333333333	17	0.0	1.0	0.1880966870645165	0.5440516828660736	0.13107138737859617	0.5042852493606855	0.1806835684392915	0.5666630940737989	0.5735284484038663	0.538428700374789	0	1.0	0.0
3247	0.0024846474191510945	0.0010692180601291938	0.0010519136322484448	0.9997920302875527	None	0.2	1	0.3333333333333333	4	0.8	12	0.20987654320987653	0.8	16	12	0	0	0	1.0	9	9	1.1333333333333333	17	0.0	1.0	0.09999996091250034	0.5000011411829934	1.1258743142389283e-21	0.5001197144796871	-0.09993444627618796	0.5054392090859305	0.693434383642624	0.5018534179524748	0	1.0	0.0
5173	0.008465387516611791	0.0011055926476194193	-0.00042385156312761045	0.9869398120378504	None	0.2	1	0.3333333333333333	4	0.8	12	0.20987654320987653	0.8	16	12	0	0	0	1.0	9	9	1.1333333333333333	17	0.0	1.0	0.18069986166143942	0.6135876303374682	0.018359835213765684	0.6466035868419354	-0.09999999836258858	0.5000530250986658	0.7657481852091789	0.5879727284249014	0	0.9375	0.0
5314	0.0012592584895181535	4.263319202323066e-05	-2.0715044293626127e-05	0.9974374749468757	None	0.25	1	0.4	4	0.75	9	0.25	0.75	13	9	0	0	0	0.875	7	8	0.9333333333333333	14	0.0	0.8571428571428571	1.9354286294362916e-08	0.5000020594561497	0.5288414129114566	0.605955357631575	-0.037982508169461714	0.5890080852291139	0.9327264027089561	0.5654732716143551	0	0.9230769230769231	0.0
5816	1.9726414649817222e-06	6.707911823639097e-07	6.707239094267353e-07	0.9998126426899392	None	0	0	1.0	1	0	0	1.0	0	1	0	0	2	0	0.5	1	2	0.13333333333333333	2	0.6666666666666666	0	0	0	0	0	0	0	0	0	0	0	0
4671	0.0021552385852368168	0.0007136401428879944	0.0005723394195581905	0.9979057849765428	None	0.2	1	0.3333333333333333	4	0.8	12	0.20987654320987653	0.8	16	12	0	0	0	1.0	9	9	1.1333333333333333	17	0.0	1.0	0.09982365179937028	0.5018414023066562	-0.04263913552071981	0.8572775706824088	0.06575542679564642	0.6550240958074638	0.65905108374169	0.6929203119596851	0	1.0	0.0
2727	1.2165615191286e-07	1.068357779823191e-07	5.36244111305681e-11	0.9999805919590844	None	0	0	0.018518518518518517	1	1.0	79	1.0	0	0	0	80	0	0	1.0	9	9	5.4	81	0.0	1.0	0	0	0	0	0	0	0	0	0	0	0
4935	0.0	0.0	0.0	0.9999999999999998	None	0	0	0	0	0	0	1.0	0	0	0	0	4	0	1.0	1	1	0.06666666666666667	1	1.0	0	0	0	0	0	0	0	0	0	0	0	0
3264	None	None	None	None	None	0.06666666666666667	1	0.30303030303030304	10	0.6808510638297872	32	0.6049382716049383	0.2765957446808511	20	13	28	0	0	1.0	9	9	3.2666666666666666	49	0.0	1.0	5.452790455670759e-06	0.5000085981176355	0.0237058748890365	0.5496034538496197	0.14690679794704525	0.9026601183143167	0.6732749222708976	0.6918423843960005	0	1.0	0.0
4289	6.2686822892097705e-06	5.96725116365419e-08	9.008855381580405e-09	0.9999832270878232	None	0	0	0.05555555555555555	3	0.9487179487179487	74	0.9876543209876543	0.01282051282051282	4	1	75	0	0	1.0	9	9	5.333333333333333	80	0.0	0.9859154929577465	-0.09999445955891065	0.5000062929673516	0.0658967193485687	0.5257683785409892	-0.018163885133584176	0.658236410774037	0.6745544806512859	0.5628848297844045	0	1.0	0.0
2817	0.001914352055294272	0.00013098621772055118	-8.261512899651242e-06	0.9900124063196785	None	0	0	0.25	1	1.0	3	1.0	1.0	4	3	0	3	0	0.2	5	1	0.3333333333333333	5	1.0	0	0.0005379307381859438	0.5016584896151521	-0.042428721071235624	0.524594336506602	-0.09943823145737775	0.5014391612601448	0.6011322180819453	0.5092362364929243	1.0	1.0	0.0
1676	None	None	None	None	None	0	0	0	0	0	0	1.0	0	0	0	0	4	0	1.0	1	1	0.06666666666666667	1	1.0	0	0	0	0	0	0	0	0	0	0	0	0
854	None	None	None	None	None	0	0	0.19047619047619047	4	0.7931034482758621	23	0.5740740740740741	0	0	0	30	9	0	0.6666666666666666	6	9	2.066666666666667	31	0.140625	0.4444444444444444	0	0	0	0	0	0	0	0	0	0	0
1556	None	None	None	None	None	0.06666666666666667	1	0.4375	14	0.4782608695652174	22	0.5925925925925926	0.2391304347826087	23	11	24	4	0	1.0	9	9	3.2	48	0.1	0.6	0.09713025742292092	0.5246866974670822	-0.09999969118764857	0.5000635496721011	-0.007988381542235242	0.6643836538898719	0.7035475265575272	0.5647979080452535	1.0	1.0	0.0
7428	0.0004913721044337777	3.7108267722994226e-06	-8.007706154398639e-07	0.9999999918951709	None	0.2	1	0.3333333333333333	4	0.8	12	0.20987654320987653	0.8	16	12	0	0	0	1.0	9	9	1.1333333333333333	17	0.0	1.0	-0.07956849649489636	0.5131878069963347	0.08146525300365576	0.5131235885956213	0.24772480547678244	0.5857862615367667	0.7918934376502315	0.5375825432921796	0	1.0	0.0
4048	0.0	0.0	0.0	0.9999999999999998	None	0	0	0	0	0	0	1.0	0	0	0	0	4	0	1.0	1	1	0.06666666666666667	1	1.0	0	0	0	0	0	0	0	0	0	0	0	0
2838	9.9190940651293e-09	8.787851846524143e-09	3.9363566749869914e-10	0.9999988130596797	None	0	0	1.0	1	0	0	1.0	0	0	0	1	6	0	0.5	2	1	0.13333333333333333	2	1.0	0	0	0	0	0	0	0	0	0	0	0	0
709	None	None	None	None	None	0	0	0	0	0	0	1.0	0	0	0	0	4	0	1.0	1	1	0.06666666666666667	1	1.0	0	0	0	0	0	0	0	0	0	0	0	0
2337	None	None	None	None	None	0	0	0	0	0	0	1.0	0	0	0	0	4	0	1.0	1	1	0.06666666666666667	1	1.0	0	0	0	0	0	0	0	0	0	0	0	0
4152	0.010263462386647791	0.0083344858437795	0.00830048944252288	0.9979744632996245	None	0.2	1	0.3333333333333333	4	0.8	12	0.20987654320987653	0.8	16	12	0	0	0	1.0	9	9	1.1333333333333333	17	0.0	1.0	0.1747481669740782	0.5419964401585565	-0.1398843338711017	0.5488393822818469	0.112547526669601	0.599895648268879	0.800448518314969	0.5637671313796851	0	1.0	0.0
5239	0.015836529154248772	0.01511518440250148	0.010127705242846992	0.9975650524835564	None	0.2	1	0.3333333333333333	4	0.8	12	0.20987654320987653	0.8	16	12	0	0	0	1.0	9	9	1.1333333333333333	17	0.0	1.0	0.24851338089533187	0.5495023537483944	0.024119397748056055	0.5571493748883175	0.030043041933043847	0.6632340770191564	0.7437037180204943	0.5911368353386074	0	1.0	0.0
6659	4.268376104229131e-09	1.3959091377699954e-09	-1.352323027525735e-09	0.9999999525180384	None	0.2	1	0.3333333333333333	4	0.8	12	0.20987654320987653	0.8	16	12	0	0	0	1.0	9	9	1.1333333333333333	17	0.0	1.0	0.26314083934113164	0.6842938163360156	1.1296827015439521e-11	0.5000000001858722	5.962895814821793e-16	0.5047065118274192	0.7756436931419036	0.5656522479009184	0	1.0	0.0
2600	0.0	0.0	0.0	0.9999999999999998	None	0	0	0	0	0	0	1.0	0	0	0	0	4	0	1.0	1	1	0.06666666666666667	1	1.0	0	0	0	0	0	0	0	0	0	0	0	0
2519	None	None	None	None	None	0.25	1	0.4	4	0.75	9	0.25925925925925924	0.75	13	9	0	0	0	0.6666666666666666	9	6	0.9333333333333333	14	0.0	1.0	-0.03169460342026066	0.6775880222861653	0.0387985685553813	0.5753362980457803	0.027169058117329725	0.5935730046218636	0.6105228462247223	0.6165761476059234	0	1.0	0.0
3759	0.002426158646724659	0.0005218314354706985	0.00038234022619297424	0.9982026287072273	None	0	0	0.3333333333333333	2	0.8571428571428571	6	0.36	0.8571428571428571	8	6	0	0	0	1.0	5	5	0.6	9	0.0	0	0.11447723545129498	0.5486985323870003	-0.09706162747089313	0.5025964228292127	0.06386373376647539	0.5177377731626606	0.7097927385860645	0.5230486761610578	0	1.0	0.0
486	None	None	None	None	None	0	0	0	0	0	0	1.0	0	0	0	0	4	0	1.0	1	1	0.06666666666666667	1	1.0	0	0	0	0	0	0	0	0	0	0	0	0
1892	None	None	None	None	None	0	0	0.20408163265306123	10	0.7464788732394366	53	0.9012345679012346	0.18309859154929578	20	13	52	5	0	1.0	9	9	4.866666666666666	73	0.04950495049504951	0.9230769230769231	2.1520198029097101e-10	0.5000000979718324	0.09999742642735025	0.5000281979908346	1.849565380455132e-15	0.5000000175331647	0.6157132630998229	0.5000094378319527	1.0	1.0	0.0
852	None	None	None	None	None	0	0	0	0	0	0	1.0	0	0	0	0	4	0	1.0	1	1	0.06666666666666667	1	1.0	0	0	0	0	0	0	0	0	0	0	0	0
5506	0.0	0.0	0.0	1.0	None	0	0	0	0	0	0	1.0	0	0	0	0	0	0	1.0	1	1	0.06666666666666667	1	0.0	0	0	0	0	0	0	0	0	0	0	0	0
7335	0.0036906826085249932	0.0002725820197579541	0.00019173470131219564	0.9949480235426004	None	0.25	1	0.4	4	0.7692307692307693	10	0.23809523809523808	0.7692307692307693	14	10	0	0	0	0.7777777777777778	9	7	1.0	15	0.0	1.0	0.08567367637040961	0.5947808877382514	0.04666651767990584	0.504723096934756	0.09999908165513448	0.5000102001270803	0.5614438350697587	0.533507942669531	0	1.0	0.0
2983	0.00236052485149302	0.0010873052888457353	0.0010681084740049819	0.9997900021431478	None	0.2	1	0.3333333333333333	4	0.8	12	0.20987654320987653	0.8	16	12	0	0	0	1.0	9	9	1.1333333333333333	17	0.0	1.0	0.09999996091250034	0.5000011411829934	1.1258743142389283e-21	0.5001197144796871	-0.09993444627618796	0.5054392090859305	0.693434383642624	0.5018534179524748	0	1.0	0.0
6138	0.002044853507556559	4.783196103001462e-05	4.7286399651405856e-05	0.9944385491353934	None	0	0	0.25	1	1.0	3	1.0	1.0	4	3	0	3	0	0.2	1	5	0.3333333333333333	5	1.0	0	0.005803959327582336	0.5017956013952533	0.04641685111697834	0.5371050411372367	0.23697044465066205	0.5463016559511285	0.7327100982468623	0.5284371728088463	1.0	1.0	0.0
4609	0.00766903189197591	0.003996205870918603	0.003801489436363127	0.9985329908611056	None	0.2	1	0.3333333333333333	4	0.8	12	0.20987654320987653	0.8	16	12	0	0	0	1.0	9	9	1.1333333333333333	17	0.0	1.0	0.26198118746125526	0.6014039162222162	-2.212948516253969	1.0	0.08322741240892359	0.5887583505427076	0.9999999996917404	0.9999999999999996	0	1.0	0.0
5696	None	None	None	None	None	0	0	0.15384615384615385	8	0.8133333333333334	61	0.9506172839506173	0.18666666666666668	18	14	58	4	0	1.0	9	9	5.133333333333334	77	0.034482758620689655	0.9855072463768116	-0.021512227758271378	0.5070803528539367	2.3561860284176943e-09	0.5000007274645359	-0.09999760891990349	0.5218324308920694	0.6051186475061232	0.5096414300167019	1.0	1.0	0.0
6814	0.0011119989977725648	0.00040428777584504416	0.00040425504823631784	0.9962363343143217	None	0	0	0.25	1	1.0	3	1.0	1.0	4	3	0	3	0	0.2	1	5	0.3333333333333333	5	1.0	0	0.2536179070212957	0.5303085688203516	0.20893910556458667	0.5400461277696165	0.09993091406928523	0.5004226155061771	0.6560335005148732	0.523615907502227	1.0	1.0	0.0
7031	0.0009332081581010568	0.0004608033969665356	-1.451989531279793e-05	0.9991790621011638	None	0	0	0.5714285714285714	4	0.5	4	0.625	0.375	6	3	3	2	0	0.25	8	2	0.6666666666666666	10	0.2857142857142857	0.75	0.037948424348522476	0.6458063334253378	0.10205283252077821	0.5579146933363511	0.21223217871214298	0.5406148649810956	0.6730144868568878	0.5822602970693069	0.0	1.0	0.0
1516	None	None	None	None	None	0	0	0.42857142857142855	3	0.5	4	0.625	0	1	0	8	11	0	1.0	4	4	0.6666666666666666	10	0.5789473684210527	0	0	0	0	0	0	0	0	0	0	0	0
4120	0.0	0.0	0.0	0.9999999999999998	None	0	0	0	0	0	0	1.0	0	0	0	0	4	0	1.0	1	1	0.06666666666666667	1	1.0	0	0	0	0	0	0	0	0	0	0	0	0
4873	0.0005064275705945646	7.835131906426722e-05	-6.419912317048759e-05	0.9993156963635739	None	0.2	1	0.3333333333333333	4	0.8	12	0.20987654320987653	0.8	16	12	0	0	0	1.0	9	9	1.1333333333333333	17	0.0	1.0	-0.04586256350095559	0.5193930191581763	0.024496940672019157	0.5559509002343305	0.07338349025629613	0.5516018652358263	0.6218399431082137	0.5423566434485911	0	1.0	0.0
6081	0.0005415513344588905	5.2272002025708445e-06	-3.997954917153514e-06	0.9999997198923225	None	0.2	1	0.3333333333333333	4	0.8	12	0.20987654320987653	0.8	16	12	0	0	0	1.0	9	9	1.1333333333333333	17	0.0	1.0	4.010328512375047e-08	0.5000004256506211	0.11580747172823487	0.5021953176563588	0.2373289847188927	0.5799377832036396	0.72491342072591	0.5275803942135445	0	0.9375	0.0
2700	2.2265321859288514e-05	3.5232189243235264e-06	-3.5232114099344724e-06	0.9950466365105415	None	0	0	0.4	4	0.6153846153846154	8	0.8333333333333334	0	0	0	14	5	0	0.5	3	6	1.0	15	0.15625	1.0	0	0	0	0	0	0	0	0	0	0	0
1305	None	None	None	None	None	0	0	0.23333333333333334	7	0.7441860465116279	32	0.8333333333333334	0.27906976744186046	16	12	28	6	0	0.6666666666666666	9	6	3.0	45	0.10714285714285714	0.7692307692307693	0.05992870828596712	0.5145459638453042	3.108837063331558e-07	0.5000037698603186	4.168271399266702e-08	0.5000001792044709	0.5701590229934087	0.5048511873030866	0.0	0	0.0
5325	None	None	None	None	None	0.06666666666666667	1	0.3125	10	0.6739130434782609	31	0.5925925925925926	0.2826086956521739	21	13	26	0	0	1.0	9	9	3.2	48	0.0	0.9743589743589743	0.0012675036344251393	0.5	0.043006631957143514	0.5	0.04935209102827891	0.5297132967020944	0.5531226258766438	0.5099148163789333	0	1.0	0.0
7488	0.0	0.0	0.0	0.9999999999999998	None	0	0	0	0	0	0	1.0	0	0	0	0	4	0	1.0	1	1	0.06666666666666667	1	1.0	0	0	0	0	0	0	0	0	0	0	0	0
7483	0.000614868710066037	0.00012877729300548725	0.00011890893997562167	0.9994282784643088	None	0	0	0.5	2	0.75	3	0.5	0.75	5	3	0	2	0	0.75	3	4	0.4	6	1.0	0	-0.05028563386430078	0.508750892459127	0.08563301809065885	0.5241890007642027	0.18594389165090078	0.5526249903258159	0.7302394341385359	0.5285623024355303	1.0	1.0	0.0
7326	None	None	None	None	None	0	0	0.24324324324324326	9	0.7358490566037735	39	0.6790123456790124	0.32075471698113206	25	17	29	0	0	1.0	9	9	3.6666666666666665	55	0.0	0.7916666666666666	0.16276020145009967	0.5755117903663349	0.09996267730845121	0.5000440009065397	0.09977837248496411	0.5944521129425585	0.5734888861164764	0.5569972265797323	0	0.88	0.0
7396	5.2791314244113515e-05	7.043909857686271e-07	-6.630592731801227e-07	0.9997617414000705	None	0	0	0.5	2	0.75	3	1.0	0.75	5	3	0	2	0	0.16666666666666666	1	6	0.4	6	1.0	0.4	-0.03780865611118043	0.5000970985930817	0.2217599828767562	0.5273835383295097	0.022302272447627978	0.5052252601685342	0.7520204371886032	0.5109094399982148	1.0	1.0	0.0
7197	0.00019818896123620502	4.9957171865574394e-05	-4.987820911844122e-05	0.9999954207195237	None	0	0	0.25	1	1.0	3	1.0	1.0	4	3	0	3	0	0.2	1	5	0.3333333333333333	5	1.0	0	-0.09993013579564666	0.500037743942035	0.08834626739901127	0.5201985495946269	0.18492980890922667	0.5380742413033428	0.7655669941574953	0.5194552999201029	1.0	1.0	0.0
103	None	None	None	None	None	0.3333333333333333	3	0.4	8	0.6785714285714286	19	0.4166666666666667	0.6785714285714286	27	19	2	0	0	0.8888888888888888	9	8	2.0	30	0.0	0.9090909090909091	-0.06801886793946185	0.6515345318264564	-0.08582208591891796	0.57023429211711	0.09884250726478577	0.5206985033409687	0.6990099450196647	0.5818761423961151	0	0.2962962962962963	0.0
91	None	None	None	None	None	0	0	0	0	0	0	1.0	0	0	0	0	2	0	1.0	1	1	0.06666666666666667	1	0.5	0	0	0	0	0	0	0	0	0	0	0	0
5276	0.0037360480682851744	0.0008066029660428372	-0.0006045689475998886	0.9925336875001624	None	0.2	1	0.3333333333333333	4	0.8	12	0.20987654320987653	0.8	16	12	0	0	0	1.0	9	9	1.1333333333333333	17	0.0	1.0	0.4423611459290269	0.6431486603122597	-0.020311533570942186	0.64778007816617	-0.09999983019200724	0.5002321873489857	0.9193857384310493	0.598630065055646	0	1.0	0.0
1801	None	None	None	None	None	0	0	1.0	1	0	0	1.0	0	1	0	0	3	0	0.5	2	1	0.13333333333333333	2	1.0	0	0	0	0	0	0	0	0	0	0	0	0
6887	0.004574769222854526	0.001708083813706921	-0.0007712939395824127	0.9905597342586636	None	0.2	1	0.3333333333333333	4	0.8	12	0.20987654320987653	0.8	16	12	0	0	0	1.0	9	9	1.1333333333333333	17	0.0	1.0	0.1713417504552094	0.5472071775478793	0.15354718076411672	0.5049796999997143	-0.013250984070101552	0.6515197222081291	0.6952256813387745	0.5691407015738956	0	1.0	0.0
628	None	None	None	None	None	0	0	0	0	0	0	1.0	0	0	0	0	4	0	1.0	1	1	0.06666666666666667	1	1.0	0	0	0	0	0	0	0	0	0	0	0	0
2708	9.832263575167404e-05	1.42875729952609e-07	4.0961217631846985e-08	0.9999991853413167	None	0.5	1	0.6666666666666666	4	0.5	3	0.4	0.5	7	3	0	0	0	0.8	5	4	0.5333333333333333	8	0.0	1.0	2.173806467862732e-06	0.5000034494871636	0.08110706076879542	0.5082551910586116	0.14588896898176376	0.5461657472593147	0.644650825838203	0.5181776526132462	0	0.5714285714285714	0.0
1383	None	None	None	None	None	0.0625	1	0.35294117647058826	12	0.6122448979591837	30	0.7083333333333334	0.2857142857142857	24	14	26	0	0	0.8888888888888888	8	9	3.4	51	0.0	0.7555555555555555	-0.1205955121576168	0.9997024441391539	0.0591566348331974	0.5508591399345751	-0.09501356762473143	0.5157873865021654	0.7412991912279688	0.9424398368448335	0	1.0	0.0
3206	0.0029771228590972877	0.0016101829571956194	0.0016101826778472548	0.9941948464642563	None	0.5	1	0.6666666666666666	4	0.5	3	0.4444444444444444	0.5	7	3	0	0	0	0.5	3	6	0.5333333333333333	8	0.0	1.0	0.09999834701293578	0.5000034723144259	-0.03506594232848886	0.5218162097977935	-0.0998429297578796	0.5014630622322884	0.6968811364810594	0.5077649119528866	0	1.0	0.0
5669	2.660993616346421e-08	2.499293423143467e-08	8.621198703824212e-10	0.9999967421756416	None	0	0	0.5555555555555556	5	0.2727272727272727	3	0.52	0	0	0	12	12	0	1.0	5	5	0.8666666666666667	13	0.42857142857142855	1.0	0	0	0	0	0	0	0	0	0	0	0
1931	None	None	None	None	None	0	0	0.3076923076923077	8	0.6111111111111112	22	0.5277777777777778	0.027777777777777776	2	1	35	12	0	0.8888888888888888	9	8	2.533333333333333	38	0.1643835616438356	0.9333333333333333	-0.015402862031350273	0.6578767014892184	1.1405865908607295e-11	0.5000000000285146	-0.005299882832931563	0.678579030956556	0.6398328283375659	0.6146809983639473	1.0	1.0	0.0
3366	0.0008525398881149168	0.00016825317437554698	-3.776825067921893e-08	0.9962951901982275	None	0	0	0.6	3	0.6	3	0.4666666666666667	0.6	6	3	0	1	0	0.6	5	3	0.4666666666666667	7	1.0	1.0	0.09835123915880593	0.5030035108180198	-0.0999986952244011	0.5000046024764239	-0.05996320285957796	0.6533430860146623	0.7048103309985835	0.5536097564444681	1.0	1.0	0.0
3933	8.320732878481306e-06	9.600915079514921e-08	-9.123019495996849e-08	0.9999740267296794	None	0.5	2	0.5454545454545454	6	0.5	7	0.38095238095238093	0.5	12	7	3	3	0	0.8571428571428571	7	6	1.0666666666666667	16	0.6	0.36363636363636365	-0.09999999998240847	0.5000000000460975	-0.20423327201161148	0.8081227666973065	0.0015744439495752906	0.5113038644525886	0.7003451604940067	0.62113310691541	1.0	1.0	0.0
3720	None	None	None	None	None	0	0	0.05555555555555555	3	0.9493670886075949	75	1.0	0.0759493670886076	8	6	72	0	0	1.0	9	9	5.4	81	0.0	1.0	-0.019644101488253057	0.5039070234168928	0.0024343800364767373	0.5012782037815492	0.19759468721201845	0.9998123884852036	0.7681965960073578	0.9462025327428523	0	1.0	0.0
4374	3.7244598459083936e-05	2.38797868197701e-05	-2.3879417290854082e-05	0.9984924484552133	None	0	0	0.6666666666666666	2	0.5	1	0.6666666666666666	0.5	3	1	0	2	0	0.6666666666666666	2	3	0.26666666666666666	4	1.0	0	-0.0999969118855091	0.500006936988152	-7.917695670668799	0.9999999999999993	0.1763605333216976	0.5474912709637195	1.0	0.9999921965968258	1.0	1.0	0.0
2274	None	None	None	None	None	0	0	0.05660377358490566	3	0.948051948051948	73	0.9753086419753086	0.025974025974025976	2	2	76	2	0	1.0	9	9	5.266666666666667	79	0.01282051282051282	0.9859154929577465	0.10664576143471367	0.5085821629875158	3.410108163015889e-05	0.5000335493172354	0.0999246555700973	0.5000510534721022	0.6195618493871375	0.5028891707552251	1.0	1.0	0.0
104	None	None	None	None	None	0	0	1.0	1	0	0	1.0	0	1	0	0	0	0	0.5	2	1	0.13333333333333333	2	0.0	0	0	0	0	0	0	0	0	0	0	0	0
6685	0.0027412830199895393	0.0005558790824488984	-0.0004649345722403334	0.9990638410030747	None	0	0	0.42857142857142855	3	0.75	6	0.3333333333333333	0.75	9	6	0	1	0	0.8333333333333334	6	5	0.6666666666666666	10	1.0	0.4	0.14019383874287988	0.5436677716891639	1.5612208781940355e-09	0.5000004464903436	0.09997749894503702	0.5000703514568272	0.6432314751118772	0.5146125395832708	1.0	1.0	0.0
3525	3.0955183820982417e-06	4.552393032388623e-07	-3.0501887042136356e-11	0.9998734004233444	None	0.2	1	0.3333333333333333	4	0.8	12	0.20987654320987653	0.8	16	12	0	0	0	1.0	9	9	1.1333333333333333	17	0.0	1.0	0.09999999866179939	0.500000067141268	2.1808070806165963e-15	0.5002261963484806	0.00033127123615493557	0.5201243724574997	0.6155318272030926	0.5067867543030542	0	1.0	0.0
6964	0.0002455450634348647	4.783314620004375e-06	-3.5380222440654194e-06	0.9999958505051378	None	0	0	0.3333333333333333	3	0.8181818181818182	9	0.28888888888888886	0.8181818181818182	12	9	0	1	0	0.5555555555555556	9	5	0.8666666666666667	13	1.0	1.0	0.16063271870935797	0.5492257213635098	0.09130523450473425	0.5042852493606855	0.17083643593059522	0.5973885770278116	0.5958566316935026	0.5505995381596943	0.8333333333333334	1.0	0.0
1834	None	None	None	None	None	1.0	1	0.8	4	0.4	2	0.4666666666666667	0.4	6	2	0	0	0	0.6	3	5	0.4666666666666667	7	0.0	1.0	0.009866612816623066	0.6596901737778368	0.001803521274521564	0.501636400034654	-0.09999934738666301	0.5000058994996058	0.6304296108004468	0.5554775626181732	0	1.0	0.0
1399	None	None	None	None	None	0.4	8	0.4523809523809524	19	0.5573770491803278	34	0.7777777777777778	0.5573770491803278	53	34	9	0	0	1.0	9	9	4.2	63	0.0	0.8	2.262967690535858e-09	0.5000001158587564	1.435235166338208e-13	0.5000000123012754	1.4167771373140572e-08	0.5000011309662592	0.5000000155360494	0.5000004197087636	0	0.9622641509433962	0.0
6871	0.0	0.0	0.0	1.0	None	0	0	0	0	0	0	1.0	0	0	0	0	0	0	1.0	1	1	0.06666666666666667	1	0.0	0	0	0	0	0	0	0	0	0	0	0	0
4337	1.1798907184277174e-07	1.1973057843046718e-07	-8.632299502066162e-09	0.9999846213571435	None	0	0	0.18181818181818182	8	0.796875	51	0.8148148148148148	0	0	0	65	7	0	1.0	9	9	4.4	66	0.05223880597014925	0.9	0	0	0	0	0	0	0	0	0	0	0
1900	None	None	None	None	None	0	0	0	0	0	0	1.0	0	0	0	0	4	0	1.0	1	1	0.06666666666666667	1	1.0	0	0	0	0	0	0	0	0	0	0	0	0
1313	None	None	None	None	None	0	0	0.3333333333333333	2	0.8571428571428571	6	0.36	0.8571428571428571	8	6	0	0	0	1.0	5	5	0.6	9	0.0	0	0.09808748921443973	0.5053036331212434	1.30386499852692e-08	0.5000078058913051	0.0008415559567713698	0.5024885416982316	0.6128622358797712	0.5026000432917378	0	1.0	0.0
599	None	None	None	None	None	0	0	0.07407407407407407	2	0.9473684210526315	36	0.9523809523809523	0	0	0	39	5	0	0.8571428571428571	6	7	2.6666666666666665	40	0.06097560975609756	0.5882352941176471	0	0	0	0	0	0	0	0	0	0	0
2475	None	None	None	None	None	0	0	0.10526315789473684	4	0.8909090909090909	49	0.9047619047619048	0	0	0	56	9	0	0.7777777777777778	9	7	3.8	57	0.07758620689655173	0.88	0	0	0	0	0	0	0	0	0	0	0
6880	1.0101007713132642e-08	1.0381680217701808e-08	-1.0381299684658908e-08	0.999999203326553	None	0	0	1.0	1	0	0	1.0	0	0	0	1	6	0	0.5	1	2	0.13333333333333333	2	1.0	0	0	0	0	0	0	0	0	0	0	0	0
1085	None	None	None	None	None	0	0	0	0	0	0	1.0	0	0	0	0	0	0	1.0	1	1	0.06666666666666667	1	0.0	0	0	0	0	0	0	0	0	0	0	0	0
1696	None	None	None	None	None	0	0	0.23076923076923078	9	0.7142857142857143	40	0.7160493827160493	0.03571428571428571	5	2	52	7	0	1.0	9	9	3.8666666666666667	58	0.06666666666666667	0.7547169811320755	-0.09311193583453325	0.6268648321524641	0.05682303410961105	0.510183130287397	0.033384101497485115	0.5099646060940701	0.6624459651951243	0.5497838384991461	1.0	0.8	0.0
2601	None	None	None	None	None	0.125	1	0.3888888888888889	7	0.5416666666666666	13	0.5777777777777777	0.4583333333333333	18	11	7	0	0	0.5555555555555556	9	5	1.7333333333333334	26	0.0	0.47619047619047616	0.14460896981254784	0.9705130136652198	1.872445513775894e-05	0.5793783346371113	0.18330778515086707	0.6261463551753084	0.7184567584064899	0.8089609026262241	0	0.9444444444444444	0.0
2084	None	None	None	None	None	0	0	0.3333333333333333	1	1.0	2	1.0	0	0	0	3	0	0	0.25	1	4	0.26666666666666666	4	0.0	0	0	0	0	0	0	0	0	0	0	0	0
1908	None	None	None	None	None	0	0	0	0	0	0	1.0	0	0	0	0	0	0	1.0	1	1	0.06666666666666667	1	0.0	0	0	0	0	0	0	0	0	0	0	0	0
1178	None	None	None	None	None	1.0	1	0.8	4	0.4	2	0.4375	0.4	6	2	0	0	0	1.0	4	4	0.4666666666666667	7	0.0	0.6666666666666666	0.07437658164193268	0.5617032648420919	-0.058863893075343565	0.6302473189416355	0.055126787458097085	0.6457238586304918	0.6491642734639402	0.613144705976108	0	1.0	0.0
2003	None	None	None	None	None	0	0	0.038461538461538464	2	0.9736842105263158	74	0.9629629629629629	0	0	0	77	0	0	1.0	9	9	5.2	78	0.0	0.9565217391304348	0	0	0	0	0	0	0	0	0	0	0
4180	4.711633891505526e-06	2.5036468786264396e-09	-1.9944282903851024e-09	0.9999994108215422	None	0	0	1.0	1	0	0	1.0	0	1	0	0	1	0	0.5	2	1	0.13333333333333333	2	0.3333333333333333	0	0	0	0	0	0	0	0	0	0	0	0
446	None	None	None	None	None	0	0	1.0	2	0.0	0	0.75	0	2	0	0	1	0	1.0	2	2	0.2	3	0.5	0	0	0	0	0	0	0	0	0	0	0	0
2375	None	None	None	None	None	0.5	1	0.5714285714285714	4	0.625	5	0.3333333333333333	0.625	9	5	0	0	0	0.8333333333333334	5	6	0.6666666666666666	10	0.0	1.0	0.09816199990603165	0.5924581538899254	-0.0355734514929735	0.504363017090996	-0.0999999999994438	0.5000000000152319	0.695943248847401	0.532586174373607	0	1.0	0.0
5515	5.557985436800072e-09	5.021047072593507e-09	-2.1081525173998e-09	0.99999851105895	None	0.2	1	0.3333333333333333	4	0.8	12	0.20987654320987653	0.8	16	12	0	0	0	1.0	9	9	1.1333333333333333	17	0.0	1.0	0.4174736507133764	0.6274957624512003	0.3531104982597156	0.6532532042184571	1.066104866580098e-18	0.5029429452905632	0.8623874232340459	0.5960122835339114	0	0.9375	0.0
3786	None	None	None	None	None	0	0	0.09259259259259259	5	0.8987341772151899	71	1.0	0.10126582278481013	12	8	68	0	0	1.0	9	9	5.4	81	0.0	1.0	1.2551001084615626e-23	0.5	0.16718539106832334	0.9978179508190027	0.0007904659185987196	0.5011984514821098	0.6868542133880114	0.8852756473429826	0	1.0	0.0
5132	9.290527713656254e-05	1.8725549854895882e-06	-1.303914628246441e-06	0.9999873532246939	None	0.1	1	0.43478260869565216	10	0.46875	15	0.53125	0.3125	16	10	17	8	0	1.0	8	8	2.2666666666666666	34	0.25	0.7692307692307693	0.3429496683879825	0.594824292371715	0.04289763154293143	0.6492122980610736	-0.09999993334360276	0.5747288825594455	0.8701841800603676	0.6067246628029402	1.0	0.875	0.7646042875557453
7373	0.009063069822338581	0.004113343482999947	0.004111241518544748	0.984071302997917	None	0.2	1	0.3333333333333333	4	0.8	12	0.20987654320987653	0.8	16	12	0	0	0	1.0	9	9	1.1333333333333333	17	0.0	1.0	0.2307581951552277	0.5587603449711402	0.19717718420441602	0.5042852493606855	0.10013645430666218	0.568441611514158	0.6359466652178317	0.54395041878693	0	0.9375	0.0
6327	0.028099935324917932	0.01749956429472495	0.013928885006769946	0.9960479816189128	None	0.2	1	0.3333333333333333	4	0.8	12	0.20987654320987653	0.8	16	12	0	0	0	1.0	9	9	1.1333333333333333	17	0.0	1.0	0.1880966870645165	0.5440516828660736	0.13107138737859617	0.5042852493606855	0.1806835684392915	0.5666630940737989	0.5735284484038663	0.538428700374789	0	1.0	0.0
7115	0.0005727692610204109	3.7718019460312577e-06	-2.9353552420069846e-06	0.9999999451627818	None	0.2	1	0.3333333333333333	4	0.8	12	0.20987654320987653	0.8	16	12	0	0	0	1.0	9	9	1.1333333333333333	17	0.0	1.0	-0.002036923181362065	0.6627358821488354	0.09991376820811367	0.500104601099762	0.1403070109793702	0.5899882558059982	0.6571206133896359	0.5857965191753023	0	0.875	0.0
897	None	None	None	None	None	0.2	1	0.5	6	0.5625	9	0.5	0.125	6	2	11	0	0	1.0	6	6	1.2	18	0.0	0.3333333333333333	0.061692017349509465	0.5308336131779277	-0.5559901885993546	0.9302320819608343	-0.09999961897992879	0.5000013401895798	0.9309663695182754	0.7118909010753182	0	1.0	0.0
5874	8.843893743715006e-05	2.1477853835974717e-06	-8.508791425138088e-07	0.9999877586372514	None	0	0	0.3333333333333333	2	0.8571428571428571	6	0.36	0.8571428571428571	8	6	0	2	0	1.0	5	5	0.6	9	1.0	0	0.3202454789535233	0.6017244299757135	3.3584753960046585e-10	0.5000000011255256	-0.0999999700313517	0.5001677879533727	0.8572379124006548	0.5343895006876442	1.0	1.0	0.06550895470758278
7418	0.028060952386974626	0.01802759922748954	0.014374034527823234	0.9959374476092725	None	0.2	1	0.3333333333333333	4	0.8	12	0.20987654320987653	0.8	16	12	0	0	0	1.0	9	9	1.1333333333333333	17	0.0	1.0	0.1880966870645165	0.5440516828660736	0.13107138737859617	0.5042852493606855	0.1806835684392915	0.5666630940737989	0.5735284484038663	0.538428700374789	0	1.0	0.0
3837	0.0036495688162602536	0.0003066809957016563	6.867085435100162e-05	0.9937890828221242	None	0.2	1	0.3333333333333333	4	0.8	12	0.20987654320987653	0.8	16	12	0	0	0	1.0	9	9	1.1333333333333333	17	0.0	1.0	0.020744048376228213	0.5234801424170511	-0.23218671506311184	0.5999960783544568	0.11749667759114164	0.5873326170864097	0.8293242947480185	0.5705582820929791	0	0.9375	0.0
1580	None	None	None	None	None	0	0	0	0	0	0	1.0	0	0	0	0	4	0	1.0	1	1	0.06666666666666667	1	1.0	0	0	0	0	0	0	0	0	0	0	0	0
158	None	None	None	None	None	0.2	1	0.3333333333333333	4	0.8	12	0.20987654320987653	0.8	16	12	0	0	0	1.0	9	9	1.1333333333333333	17	0.0	1.0	0.09812431732885339	0.5227395283290068	0.0047888069252494895	0.5132203586384295	0.09932492636832166	0.9999999999996483	0.6145850086685454	0.9999327293985532	0	1.0	0.0
396	None	None	None	None	None	0	0	0	0	0	0	1.0	0	0	0	0	0	0	1.0	1	1	0.06666666666666667	1	0.0	0	0	0	0	0	0	0	0	0	0	0	0
7075	3.628370253126115e-05	2.0198830214211343e-08	3.3731078178788173e-09	0.9999907336285078	None	1.0	1	1.0	4	0.0	0	0.5555555555555556	0	4	0	0	0	0	1.0	3	3	0.3333333333333333	5	0.0	1.0	0	0	0	0	0	0	0	0	0	0	0
1361	None	None	None	None	None	0	0	0	0	0	0	1.0	0	0	0	0	4	0	1.0	1	1	0.06666666666666667	1	1.0	0	0	0	0	0	0	0	0	0	0	0	0
400	None	None	None	None	None	0	0	0.3684210526315789	7	0.5384615384615384	14	0.5714285714285714	0.11538461538461539	9	3	18	0	0	1.0	7	7	1.8666666666666667	28	0.0	0.6666666666666666	0.3246530501291284	0.9999733234816681	0.05536372376660392	0.5869270807026491	0.38759066587172614	0.9999783267714334	0.9622107804497267	0.9992595136295945	0	1.0	0.0
1828	None	None	None	None	None	0	0	0	0	0	0	1.0	0	0	0	0	0	0	1.0	1	1	0.06666666666666667	1	0.0	0	0	0	0	0	0	0	0	0	0	0	0
7334	0.00011399049357197548	6.361025309608833e-07	-6.299904353838419e-07	0.9999976494566722	None	0.5	1	0.6666666666666666	4	0.5714285714285714	4	0.36	0.5714285714285714	8	4	0	0	0	1.0	5	5	0.6	9	0.0	1.0	0.10742140959531148	0.5105866586703348	0.16617670048258137	0.522520710955696	0.12289041341683535	0.5238424078351278	0.5613081632946174	0.5189857686140988	0	1.0	0.0
7300	0.027562257027900477	0.01747407648786769	0.013846132142088434	0.9960167960115922	None	0.2	1	0.3333333333333333	4	0.8	12	0.20987654320987653	0.8	16	12	0	0	0	1.0	9	9	1.1333333333333333	17	0.0	1.0	0.1880966870645165	0.5440516828660736	0.13107138737859617	0.5042852493606855	0.1806835684392915	0.5666630940737989	0.5735284484038663	0.538428700374789	0	1.0	0.0
2005	None	None	None	None	None	0	0	0	0	0	0	1.0	0	0	0	0	4	0	1.0	1	1	0.06666666666666667	1	1.0	0	0	0	0	0	0	0	0	0	0	0	0
2264	None	None	None	None	None	0	0	1.0	1	0	0	1.0	0	1	0	0	3	0	0.5	1	2	0.13333333333333333	2	1.0	0	0	0	0	0	0	0	0	0	0	0	0
1953	None	None	None	None	None	0.3333333333333333	1	0.4444444444444444	4	0.7272727272727273	8	0.2708333333333333	0.7272727272727273	12	8	0	0	0	0.75	8	6	0.8666666666666667	13	0.0	0.8571428571428571	0.0067839521914193224	0.6535306117049792	-0.12132446960063288	0.5521214353338613	3.863258815915563e-10	0.5000000303214859	0.6549218409091044	0.5698600790158397	0	0.9166666666666666	0.0
3173	0.0	0.0	0.0	0.9999999999999999	None	1.0	1	1.0	4	0.0	0	0.5555555555555556	0	0	0	4	0	0	1.0	3	3	0.3333333333333333	5	0.0	1.0	0	0	0	0	0	0	0	0	0	0	0
5581	0.0	0.0	0.0	0.9999999999999998	None	0	0	0	0	0	0	1.0	0	0	0	0	4	0	1.0	1	1	0.06666666666666667	1	1.0	0	0	0	0	0	0	0	0	0	0	0	0
5773	0.0	0.0	0.0	0.9999999999999998	None	0	0	0	0	0	0	1.0	0	0	0	0	4	0	1.0	1	1	0.06666666666666667	1	1.0	0	0	0	0	0	0	0	0	0	0	0	0
352	None	None	None	None	None	0	0	0.42857142857142855	3	0.75	6	0.35714285714285715	0.75	9	6	0	1	0	0.5714285714285714	4	7	0.6666666666666666	10	1.0	0.6666666666666666	0.11366927099276018	0.5435902677617147	-0.05371583940377245	0.6622070686963973	0.027806626888841286	0.6533520587248439	0.7015165364527404	0.6210291735442149	1.0	1.0	0.0
2529	None	None	None	None	None	0.14285714285714285	1	0.3125	5	0.6666666666666666	14	0.6571428571428571	0	2	0	20	0	0	0.7142857142857143	5	7	1.5333333333333334	23	0.0	1.0	0	0	0	0	0	0	0	0	0	0	0
5866	0.02468993388230201	0.0051941547120145275	-0.00504068047222746	0.9753425868716011	None	0.2	1	0.3333333333333333	4	0.8	12	0.20987654320987653	0.8	16	12	0	0	0	1.0	9	9	1.1333333333333333	17	0.0	1.0	0.39772324447411245	0.6482728522575854	7.264504390588751e-10	0.5000000629153099	0.2824150774364456	0.7061700070829025	0.8432015452929451	0.621543232122046	0	0.3125	0.0
3070	7.005153406853279e-05	9.816891415949953e-09	-8.318748963314461e-09	0.9999987112016461	None	0	0	0.5	1	1.0	1	1.0	1.0	2	1	0	3	0	0.3333333333333333	3	1	0.2	3	1.0	0	0.04608686274468373	0.507959774164999	-0.29941331137645044	0.58330497856029	-1.0093848206429823	0.9999998964030258	0.9995365286588146	0.9958630529302887	0.0	0	0.0
1701	None	None	None	None	None	0	0	0.5555555555555556	5	0.36363636363636365	4	0.5416666666666666	0	0	0	12	1	0	0.6666666666666666	4	6	0.8666666666666667	13	0.03571428571428571	0.8571428571428571	0	0	0	0	0	0	0	0	0	0	0
7157	0.026442873583395875	0.017341985869299664	0.013579711974308649	0.9960032671704789	None	0.2	1	0.3333333333333333	4	0.8	12	0.20987654320987653	0.8	16	12	0	0	0	1.0	9	9	1.1333333333333333	17	0.0	1.0	0.1880966870645165	0.5440516828660736	0.13107138737859617	0.5042852493606855	0.1806835684392915	0.5666630940737989	0.5735284484038663	0.538428700374789	0	1.0	0.0
4987	0.022371790780163332	0.009446582453314582	0.009378848608930995	0.984492085372082	None	0.2	1	0.3333333333333333	4	0.8	12	0.20987654320987653	0.8	16	12	0	0	0	1.0	9	9	1.1333333333333333	17	0.0	1.0	0.40784635578247014	0.6270372460805759	2.535201157769561e-13	0.50000000000429	-0.09999986857834668	0.5028000953546615	0.8999419371867255	0.5441123351788906	0	0.875	0.0
5672	0.0003173396118887329	6.367265163872949e-05	-2.3626835025520335e-05	0.9989615569925865	None	0.2	1	0.3333333333333333	4	0.8	12	0.20987654320987653	0.8	16	12	0	0	0	1.0	9	9	1.1333333333333333	17	0.0	1.0	0.004727935967768269	0.5078295728709339	0.022523391344582838	0.5009702395464078	0.00631708646577063	0.6629595271441192	0.5873187365088052	0.5590327821917079	0	1.0	0.0
1857	None	None	None	None	None	0	0	0.42857142857142855	3	0.75	6	0.3333333333333333	0.75	9	6	0	1	0	0.8333333333333334	6	5	0.6666666666666666	10	1.0	0.4	0.09507425933409876	0.5371615419867656	3.2161205183713093e-15	0.5000000004382658	0.09258070318944865	0.5096473856058884	0.6082215472363149	0.5156211741575718	1.0	1.0	0.0
2521	None	None	None	None	None	0.15384615384615385	2	0.39285714285714285	11	0.5897435897435898	23	0.5061728395061729	0.5641025641025641	33	22	7	0	0	1.0	9	9	2.7333333333333334	41	0.0	0.75	-0.014879286926810365	0.6672466926247892	0.09995345758767779	0.5000612954535844	-0.06655211348517837	0.6028627676152662	0.6839310022270743	0.5917337141051787	0	1.0	0.0
384	None	None	None	None	None	0.07692307692307693	1	0.35714285714285715	10	0.6153846153846154	24	0.6507936507936508	0.3076923076923077	18	12	22	8	0	0.7777777777777778	7	9	2.7333333333333334	41	0.19047619047619047	0.7428571428571429	0.09997189884863272	0.5000458076760024	-0.03564913280828926	0.5224933435147776	0.08214986051171988	0.5627907212427488	0.6470778106515824	0.5285284176167804	0.9722222222222222	1.0	0.0
3369	2.5896731154940978e-08	2.4531177098309142e-08	1.2750669439657987e-08	0.9999960170778248	None	0.25	1	0.4	4	0.75	9	0.25	0.75	13	9	0	0	0	0.875	7	8	0.9333333333333333	14	0.0	0.8571428571428571	-0.09999999999397738	0.5000000009852401	1.118533017559489e-12	0.500000000008771	4.564332493638769e-19	0.5005250961489759	0.6157161337050451	0.5001750324381937	0	0.9230769230769231	0.0
5585	0.003522377209392236	5.941027733054985e-05	-5.360774075935495e-05	0.9968159539333572	None	0.06666666666666667	1	0.36363636363636365	12	0.5957446808510638	28	0.6049382716049383	0.3829787234042553	29	18	19	0	0	1.0	9	9	3.2666666666666666	49	0.0	1.0	0.0011866653055559375	0.5133111099362702	7.902762784127648e-27	0.5	-0.09999364120093931	0.575051858929522	0.6157798708353626	0.5296111512294892	0	0.41379310344827586	0.0
5980	0.0	0.0	0.0	1.0	None	0	0	0	0	0	0	1.0	0	0	0	0	0	0	1.0	1	1	0.06666666666666667	1	0.0	0	0	0	0	0	0	0	0	0	0	0	0
5194	0.0002316374542101176	2.527761551780571e-06	-2.5277613010983294e-06	0.9999952974185728	None	0.3333333333333333	1	0.4444444444444444	4	0.7272727272727273	8	0.2708333333333333	0.7272727272727273	12	8	0	0	0	0.75	8	6	0.8666666666666667	13	0.0	0.8571428571428571	0.13211670970386727	0.5873659065732809	7.902762784127648e-27	0.5	-0.09999882329642325	0.5002077597403394	0.7212569249854776	0.5294589904592958	0	1.0	0.0
6719	0.00046239649187804715	1.4705889998140569e-06	5.35865578295781e-07	0.9999982287376648	None	0.2	1	0.3333333333333333	4	0.8	12	0.20987654320987653	0.8	16	12	0	0	0	1.0	9	9	1.1333333333333333	17	0.0	1.0	2.7721540297544654e-05	0.500076108361378	0.029789770047332388	0.5906862265128852	0.16551011952113862	0.5584958117235281	0.6686586344297394	0.5500127777713849	0	1.0	0.0
2402	None	None	None	None	None	0.14285714285714285	1	0.29411764705882354	5	0.782608695652174	18	0.30864197530864196	0.782608695652174	23	18	1	0	0	1.0	9	9	1.6666666666666667	25	0.0	1.0	0.012070176096666677	0.6710714884197269	1.3468113575853661e-05	0.5316447355116423	2.282234515365295e-07	0.5000998493377219	0.5915218539350117	0.5695611778114965	0	1.0	0.0
3004	1.2112400517639822e-07	9.54834967731309e-08	6.396989762818469e-11	0.9999774591611198	None	0	0	0.018518518518518517	1	1.0	79	1.0	0	0	0	80	0	0	1.0	9	9	5.4	81	0.0	1.0	0	0	0	0	0	0	0	0	0	0	0
5538	6.473075574491387e-05	4.23666308783749e-06	-3.184414485902915e-06	0.9999869579009988	None	0	0	0.3333333333333333	2	0.8571428571428571	6	0.36	0.8571428571428571	8	6	0	2	0	1.0	5	5	0.6	9	1.0	0	0.41204310881602835	0.6241191966949491	7.902762784127648e-27	0.5	-0.09921502283523478	0.5576578629681175	0.8899916323125109	0.5612517462452564	0.0	0.625	0.0
466	None	None	None	None	None	0	0	0.3333333333333333	2	0.8333333333333334	5	0.4	0.8333333333333334	7	5	0	2	0	0.8	4	5	0.5333333333333333	8	1.0	0	0.04679362234654267	0.6447142856309525	0.0796424722804458	0.5905191858706405	0.13446273008381177	0.6398801280957822	0.6555319869369745	0.6253408805752249	1.0	1.0	0.0
38	None	None	None	None	None	0	0	0.22916666666666666	11	0.7142857142857143	50	0.8888888888888888	0.07142857142857142	13	5	58	0	0	1.0	9	9	4.8	72	0.0	0.9523809523809523	-0.02517380101225323	0.6530231347648404	0.0995764888840697	0.5027637743416341	-0.158372714116854	0.9938077553278882	0.7606598136196683	0.8707063492035618	0	1.0	0.0
7235	None	None	None	None	None	0.35714285714285715	5	0.5161290322580645	16	0.4772727272727273	21	0.5679012345679012	0.2727272727272727	27	12	18	0	0	1.0	9	9	3.066666666666667	46	0.0	0.918918918918919	0.13194340709522984	0.6133494762448544	0.07670861690903936	0.5954351013634526	0.025357214986059907	0.5404699721274414	0.6228190398021546	0.58339101357076	0	1.0	0.0
3678	0.0036608587512559796	0.001606178586864018	-0.0014998122420609018	0.985745315147718	None	0.2	1	0.3333333333333333	4	0.8	12	0.20987654320987653	0.8	16	12	0	0	0	1.0	9	9	1.1333333333333333	17	0.0	1.0	0.3883622593448178	0.5931840984540458	0.033564169526133995	0.5359108766954439	-0.00942516880125073	0.6487878600882202	0.8584399711664051	0.5934510093773672	0	1.0	0.0
1797	None	None	None	None	None	0	0	0	0	0	0	1.0	0	0	0	0	1	0	1.0	1	1	0.06666666666666667	1	0.25	0	0	0	0	0	0	0	0	0	0	0	0
3271	0.006896779449998694	0.0016631780463014442	0.0013954665526997943	0.986853103219165	None	0.2	1	0.3333333333333333	4	0.8	12	0.20987654320987653	0.8	16	12	0	0	0	1.0	9	9	1.1333333333333333	17	0.0	1.0	0.3056531024736508	0.5997387299425376	-0.09999999999952632	0.5000000000285764	0.007002191498108863	0.6799069693614036	0.860669620425344	0.5952969982637141	0	0.75	0.0
5725	0.03259389718335144	0.008759946392686069	0.001733167223366287	0.9705528038984517	None	0.25	1	0.36363636363636365	4	0.7857142857142857	11	0.2222222222222222	0.7857142857142857	15	11	0	0	0	0.8888888888888888	9	8	1.0666666666666667	16	0.0	1.0	0.3276697599060436	0.5546810012081627	0.23894793836877753	0.5002687475913432	0.17779904978844002	0.5510494142668697	0.6397398258878838	0.5354063858322998	0	1.0	0.0
4931	0.0003908177019670552	8.307528927017816e-05	8.3062161218181e-05	0.9991282392255167	None	0	0	0.375	3	0.8	8	0.3	0.8	11	8	0	1	0	0.625	8	5	0.8	12	1.0	0.8571428571428571	1.4156079625165708e-05	0.5001171999525457	0.15665630830624325	0.50618921453179	0.09999576912422967	0.5000467592915371	0.6564674752527484	0.5021178173090245	1.0	1.0	0.0
4591	8.607072740345383e-05	1.2632276922053287e-06	-4.556552761199941e-08	0.9999979375472726	None	0.5	1	0.6666666666666666	4	0.5714285714285714	4	0.375	0.5714285714285714	8	4	0	0	0	0.6666666666666666	4	6	0.6	9	0.0	0.8	9.848525430637061e-11	0.5000000001958148	2.0525904813296064e-12	0.5000000000047489	-0.0999999875190156	0.5000003224369893	0.6157161198599563	0.500000107545851	0	1.0	0.0
5962	0.0036886049039307773	0.0011900679909422885	-0.0002604553602768424	0.9980514696483793	None	0.25	1	0.4	4	0.7692307692307693	10	0.23809523809523808	0.7692307692307693	14	10	0	0	0	0.7777777777777778	9	7	1.0	15	0.0	1.0	-0.09998837987037694	0.5000376270562581	0.10440675014036076	0.512251758070846	0.11139959778318757	0.9876002906096149	0.7379852504018477	0.8139056715541079	0	1.0	0.0
983	None	None	None	None	None	0	0	0.6	3	0.4	2	0.5833333333333334	0.4	4	2	2	0	0	0.75	3	4	0.4666666666666667	7	0.0	0.6666666666666666	0.09854665265515283	0.5013101756207872	0.06838520732820397	0.5353248667948695	0.08879746318021968	0.5108192145584242	0.5317888331791266	0.5158330043804357	0	0	0.0
2002	None	None	None	None	None	0	0	1.0	2	0.0	0	0.75	0	0	0	2	2	0	1.0	2	2	0.2	3	0.25	0	0	0	0	0	0	0	0	0	0	0	0
1426	None	None	None	None	None	0	0	0.08333333333333333	4	0.9142857142857143	64	1.0	0.014285714285714285	3	1	68	0	0	0.8888888888888888	8	9	4.8	72	0.0	1.0	-0.04307774386319771	0.5037577757791128	0.031933360528602295	0.5173945818148805	0.07711243822712266	0.5220735587426445	0.6246989895481007	0.5144117957970249	0	1.0	0.0
3431	0.00023067430151630123	3.7467890755865162e-06	-1.4355293964487676e-06	0.9999955370770759	None	0.2	1	0.3333333333333333	4	0.8	12	0.20987654320987653	0.8	16	12	0	0	0	1.0	9	9	1.1333333333333333	17	0.0	1.0	0.16273337848540328	0.5085482447404698	-0.09875472434280498	0.5022140916242587	0.03279229227069291	0.665091086572248	0.7511907171608186	0.5604625205499546	0	1.0	0.0
4836	2.1571506150712083e-08	2.058823121943869e-08	2.0587379581147412e-08	0.9999970056511959	None	0.25	1	0.4	4	0.7692307692307693	10	0.23809523809523808	0.7692307692307693	14	10	0	0	0	0.7777777777777778	9	7	1.0	15	0.0	1.0	1.749915106157284e-13	0.500000000318259	7.093916416674609e-15	0.50000000013139	1.4637964664169646e-05	0.5002762299045137	0.5000172509761248	0.5000920767930477	0	0	0.0
1618	None	None	None	None	None	0.3333333333333333	1	0.5	4	0.6666666666666666	6	0.3055555555555556	0.6666666666666666	10	6	0	0	0	1.0	6	6	0.7333333333333333	11	0.0	0.8	0.05700476145312412	0.5685698396539802	-0.016523214232416608	0.6804094460337297	0.09999999998505979	0.5000000000631669	0.6175823736249999	0.5851353499908188	0	1.0	0.0
10	None	None	None	None	None	0	0	0	0	0	0	1.0	0	0	0	0	4	0	1.0	1	1	0.06666666666666667	1	1.0	0	0	0	0	0	0	0	0	0	0	0	0
6742	0.005820378773572152	0.0005185906364104982	0.0005156899689703224	0.9818290376566113	None	0.2	1	0.3333333333333333	4	0.8	12	0.20987654320987653	0.8	16	12	0	0	0	1.0	9	9	1.1333333333333333	17	0.0	1.0	0.32472708451739074	0.6893206578789511	4.851056490179494e-12	0.5000000008085406	-0.06063269714017243	0.6786355508463147	0.840640952619093	0.6259352171721841	0	1.0	0.0
4985	1.0310737463246664e-08	9.695479265863289e-09	-6.907875401385483e-09	0.9999988006713445	None	0	0	1.0	2	0.0	0	0.75	0	0	0	2	0	0	1.0	2	2	0.2	3	0.0	0	0	0	0	0	0	0	0	0	0	0	0
2081	None	None	None	None	None	0	0	0	0	0	0	1.0	0	0	0	0	1	0	1.0	1	1	0.06666666666666667	1	0.25	0	0	0	0	0	0	0	0	0	0	0	0
973	None	None	None	None	None	0.19047619047619047	4	0.4444444444444444	20	0.5076923076923077	33	0.8271604938271605	0.4307692307692308	48	28	18	0	0	1.0	9	9	4.466666666666667	67	0.0	0.8135593220338984	0.09660084215014135	0.5094925258399722	0.09995203582355439	0.5001365985622842	0.2528817444418817	0.9999999836833247	0.8619584747202519	0.9975022558397625	0	0.4583333333333333	0.0
3251	0.0	0.0	0.0	1.0	None	0	0	0	0	0	0	1.0	0	0	0	0	0	0	1.0	1	1	0.06666666666666667	1	0.0	0	0	0	0	0	0	0	0	0	0	0	0
5622	5.7322649238934143e-05	3.7436209062715053e-06	-3.7397301769295125e-06	0.9996716330147737	None	0	0	0.25	1	1.0	3	1.0	1.0	4	3	0	3	0	0.2	1	5	0.3333333333333333	5	1.0	0	7.902762784127648e-27	0.5	0.7413890914373549	0.6604592641058112	-0.02136402454825632	0.5009756124874176	0.9719787907430307	0.5555401909743924	1.0	1.0	0.6149518323041819
980	None	None	None	None	None	0.25	1	0.4	4	0.7692307692307693	10	0.234375	0.7692307692307693	14	10	0	0	0	1.0	8	8	1.0	15	0.0	0.8571428571428571	0.00025775138694913703	0.5020740197562515	0.006883775962651398	0.5074932575077675	0.049291651140404354	0.6604369796032716	0.5877483431621228	0.5583589326614221	0	1.0	0.0
7159	0.0001366509476746858	2.2374732302278004e-05	-3.843514356333157e-06	0.9999946244347055	None	0	0	0.25	1	1.0	3	1.0	1.0	4	3	0	3	0	0.2	5	1	0.3333333333333333	5	1.0	0	-0.03280156946518328	0.5945445722142783	0.09999806989419893	0.5000013237398001	0.20752906016838163	0.5543194481492932	0.7280929056717231	0.5499106216536521	1.0	1.0	0.0
5502	0.0008903579773247866	0.0003761796132653454	0.00034925721165772613	0.9992579502365331	None	0	0	0.1875	9	0.7714285714285715	54	0.8888888888888888	0.08571428571428572	12	6	59	0	0	1.0	9	9	4.8	72	0.0	0.8571428571428571	5.579404670493142e-14	0.500000000007198	-0.06981222760076558	0.5091624878587728	0.1940523890151415	0.805485870001953	0.7495560404112442	0.6191318420782537	0	1.0	0.0
5121	0.005042220234784699	0.002432068385369359	-0.001718614962494688	0.9982027067758861	None	0.2	1	0.3333333333333333	4	0.8	12	0.20987654320987653	0.8	16	12	0	0	0	1.0	9	9	1.1333333333333333	17	0.0	1.0	7.902762784127648e-27	0.5	1.0230001113545894e-13	0.5000000000024967	-0.09999996992337715	0.5002045133216135	0.615716100159871	0.5000681711114161	0	1.0	0.0
1814	None	None	None	None	None	0	0	0.2727272727272727	12	0.6825396825396826	43	0.8024691358024691	0.15873015873015872	18	10	46	0	0	1.0	9	9	4.333333333333333	65	0.0	0.7142857142857143	2.9562348055915506e-19	0.5000000000011009	0.07652437710044699	0.5692882479986965	0.09991434664122381	0.5020881928018714	0.6050389191018372	0.5239234383115517	0	0.9444444444444444	0.0
6036	2.767752186255843e-09	3.327697595909391e-10	-3.231222838472773e-11	0.999999963823013	None	0.2	1	0.3333333333333333	4	0.8	12	0.20987654320987653	0.8	16	12	0	0	0	1.0	9	9	1.1333333333333333	17	0.0	1.0	0.23300949897476145	0.5820751811933058	0.4906738039878187	0.6543260751268174	1.1994179142930188e-07	0.5009541015467126	0.8822750780093092	0.5803981680409745	0	1.0	0.0
6687	0.0005587749954474665	4.108899185306145e-06	3.300006475078343e-06	0.9999999945195928	None	0.2	1	0.3333333333333333	4	0.8	12	0.20987654320987653	0.8	16	12	0	0	0	1.0	9	9	1.1333333333333333	17	0.0	1.0	-0.05464055136186241	0.5168862574315812	0.23328676042691318	0.5206498594537184	0.1568049917164394	0.6222335751238545	0.7741421516531277	0.5538945285798834	0	1.0	0.0
997	None	None	None	None	None	0	0	0	0	0	0	1.0	0	0	0	0	4	0	1.0	1	1	0.06666666666666667	1	1.0	0	0	0	0	0	0	0	0	0	0	0	0
4393	0.0002613034443824216	2.914749691430672e-06	-1.7248453151344884e-06	0.9999999733366121	None	0.2	1	0.3333333333333333	4	0.8	12	0.20987654320987653	0.8	16	12	0	0	0	1.0	9	9	1.1333333333333333	17	0.0	1.0	0.09999999998100588	0.5000000007042333	-0.03347573725756765	0.5526008074891382	0.05300190411855512	0.5908664070111304	0.63627474434837	0.5480787265988593	0	1.0	0.0
3783	0.002417767421950161	0.001141728741416451	0.0011211348516752479	0.9978181363219711	None	0.2	1	0.3333333333333333	4	0.8	12	0.20987654320987653	0.8	16	12	0	0	0	1.0	9	9	1.1333333333333333	17	0.0	1.0	0.04301211188310635	0.5488790279416729	0.07071671987533815	0.5647675047492561	0.088644824046586	0.8754448934538397	0.5788959809140931	0.690449180883022	0	1.0	0.0
5785	None	None	None	None	None	0	0	0.25806451612903225	8	0.7045454545454546	31	0.6388888888888888	0.4090909090909091	23	18	22	7	0	0.8888888888888888	8	9	3.066666666666667	46	0.16279069767441862	0.65	0.36450864318704	0.6275739470083362	1.4702559256266908e-13	0.5000000000067939	-0.09999997728201847	0.5002625639395794	0.8803978960439225	0.5434628035718025	0.9565217391304348	1.0	0.8439166756786122
11	None	None	None	None	None	0	0	0.11428571428571428	4	0.88	44	0.9285714285714286	0	1	0	50	7	0	0.875	7	8	3.466666666666667	52	0.06796116504854369	0.8444444444444444	0	0	0	0	0	0	0	0	0	0	0
136	None	None	None	None	None	0	0	0	0	0	0	1.0	0	0	0	0	0	0	1.0	1	1	0.06666666666666667	1	0.0	0	0	0	0	0	0	0	0	0	0	0	0
2626	1.6448743705452759e-06	5.839999452590684e-09	1.7433092802137602e-09	0.9999985844877609	None	0.25	1	0.36363636363636365	4	0.7857142857142857	11	0.2222222222222222	0.7857142857142857	15	11	0	0	0	0.8888888888888888	8	9	1.0666666666666667	16	0.0	1.0	0.05850009951658234	0.5449581521510565	0.20959456383086686	0.7159579576814563	4.2503531060740476e-06	0.515493993165182	0.7078696345114772	0.5960270683564084	0	1.0	0.0
7460	0.0003524046796824625	1.1612330301421768e-05	-1.582172412510276e-07	0.9997063903547783	None	0.15789473684210525	3	0.4146341463414634	17	0.5084745762711864	30	0.7530864197530864	0.3389830508474576	35	20	25	0	0	1.0	9	9	4.066666666666666	61	0.0	0.9230769230769231	0.08160814268883002	0.5297396069896686	0.04862213080693615	0.5094874993193621	0.23660462058768683	0.5807907519991207	0.692757005786857	0.5401694007474964	0	0.9428571428571428	0.0
4821	0.0014732971764101742	0.0008371850368960989	0.0008239620574020224	0.9946908048947047	None	0.2	1	0.3333333333333333	4	0.8	12	0.20987654320987653	0.8	16	12	0	0	0	1.0	9	9	1.1333333333333333	17	0.0	1.0	0.679764438511234	0.6176988572355011	0.008679170313783546	0.6187293402778357	0.06445875667829801	0.5769574765432006	0.9570833552160741	0.6046190592040368	0	1.0	0.0
197	None	None	None	None	None	0	0	0.375	3	0.8	8	0.3333333333333333	0.8	11	8	0	1	0	0.4444444444444444	4	9	0.8	12	1.0	1.0	-0.03643646218601533	0.5453974299672448	0.1642441602468961	0.576385961898027	0.05206665175804267	0.5195785079366138	0.697991223570656	0.5472254811937578	0.45454545454545453	0.45454545454545453	0.0
5184	0.0005548626642637881	4.465969208350651e-06	-4.073579176888923e-06	0.999999954734235	None	0.2	1	0.3333333333333333	4	0.8	12	0.20987654320987653	0.8	16	12	0	0	0	1.0	9	9	1.1333333333333333	17	0.0	1.0	1.8593543843785564e-05	0.5000857794468371	0.08544237670132404	0.5091918273663575	0.25495397602630276	0.5941403634152451	0.7428600870451064	0.5347955643103979	0	0.875	0.0
6919	0.008993028028773895	0.0009849638668011792	-0.0009836104697717697	0.9931876162417836	None	0.2	1	0.3333333333333333	4	0.8	12	0.20987654320987653	0.8	16	12	0	0	0	1.0	9	9	1.1333333333333333	17	0.0	1.0	3.1812717088656274e-14	0.5000000053284863	0.07724555993548052	0.5183571075551925	0.10052565614247375	0.5868517588759243	0.6082185297868811	0.5353100619418251	0	1.0	0.0
7238	0.0017263627542854374	9.232132075229652e-05	-9.008734979257543e-05	0.9973298030233835	None	0	0	0.4	2	0.8	4	0.4666666666666667	0.8	6	4	0	2	0	0.6	3	5	0.4666666666666667	7	1.0	0	0.011078985300057024	0.6786450816533541	0.2038471663092607	0.5270371255998518	0.15439918659135565	0.5485168159029504	0.6902854529603389	0.5866568640302424	0.9166666666666667	1.0	0.0
2902	0.0014804595365119934	0.00022216327722501814	-0.00011985807309638793	0.9994354958353389	None	0.5	1	0.5714285714285714	4	0.625	5	0.3333333333333333	0.625	9	5	0	0	0	0.8333333333333334	6	5	0.6666666666666666	10	0.0	1.0	0.07911408603488897	0.5344668353314296	-0.09979997259054577	0.5018858821550729	-0.09870293058127308	0.5458029019688998	0.6987072484121587	0.5274188484107866	0	0.8888888888888888	0.0
3426	0.002059502398371836	0.00047415606653962065	0.0004601160930303015	0.9979449465793415	None	0.25	1	0.36363636363636365	4	0.7857142857142857	11	0.2222222222222222	0.7857142857142857	15	11	0	0	0	0.8888888888888888	8	9	1.0666666666666667	16	0.0	1.0	-0.060025116213842836	0.5316952378049052	8.114691290314698e-13	0.5075515090367514	-0.09979288713355175	0.6375561397211109	0.6011742641424347	0.5598723676303983	0	1.0	0.0
2453	None	None	None	None	None	0	0	0	0	0	0	1.0	0	0	0	0	4	0	1.0	1	1	0.06666666666666667	1	1.0	0	0	0	0	0	0	0	0	0	0	0	0
4457	0.006692303329012749	0.0010464094926047655	-0.0006538787361712651	0.9905614931509753	None	0.2	1	0.3333333333333333	4	0.8	12	0.20987654320987653	0.8	16	12	0	0	0	1.0	9	9	1.1333333333333333	17	0.0	1.0	0.25233846385407366	0.5918896159038204	0.4996744968476177	0.6560166238793941	0.008797679319899292	0.6540912707868538	0.8929009879266473	0.634479452047459	0	0.9375	0.0
6669	0.0057180008716644515	0.0006615701999846693	-0.0005400907943936084	0.9895051853944447	None	0.3333333333333333	1	0.5	4	0.6666666666666666	6	0.3055555555555556	0.6666666666666666	10	6	0	0	0	1.0	6	6	0.7333333333333333	11	0.0	0.4	-0.09999997920344168	0.5000007079206247	-0.05943119900958802	0.5122746864283418	-0.09999716955916257	0.5025242279241613	0.5476653436678656	0.5049338766756385	0	1.0	0.0
4455	0.0012238919957497862	0.00020304095940741585	-0.0002022236736850164	0.9987953507685915	None	0.2	1	0.3333333333333333	4	0.8	12	0.20987654320987653	0.8	16	12	0	0	0	1.0	9	9	1.1333333333333333	17	0.0	1.0	1.6800511466265928e-08	0.5000004339736289	-0.09221759187838549	0.5209295447084995	0.20920348264661456	0.5987804531308389	0.7866610951080365	0.5402589168040126	0	1.0	0.0
2270	None	None	None	None	None	0	0	0.30434782608695654	7	0.625	20	0.53125	0	2	0	31	1	0	1.0	8	8	2.2666666666666666	34	0.015625	0.8461538461538461	0	0	0	0	0	0	0	0	0	0	0
3287	8.909334389077119e-07	1.5571392149502378e-07	4.05237615442627e-08	0.9999548439391404	None	0.25	1	0.4	4	0.7692307692307693	10	0.23809523809523808	0.7692307692307693	14	10	0	0	0	0.7777777777777778	7	9	1.0	15	0.0	1.0	0.04551630781872022	0.5783573094407242	1.454219382263423e-08	0.5067774323500595	7.960092071870105e-06	0.5692405419121375	0.56697833897587	0.5516400594832043	0	1.0	0.0
2016	None	None	None	None	None	0.6666666666666666	2	0.7777777777777778	7	0.2727272727272727	3	0.52	0.2727272727272727	9	3	3	3	0	1.0	5	5	0.8666666666666667	13	0.75	0.5	0.030002833218152093	0.6810056961867083	0.018278725949080116	0.5402272191019446	-0.25493479833252414	0.9999998873868621	0.9664217711773271	0.9964584891734182	1.0	1.0	0.0
2511	None	None	None	None	None	0	0	0	0	0	0	1.0	0	0	0	0	0	0	1.0	1	1	0.06666666666666667	1	0.0	0	0	0	0	0	0	0	0	0	0	0	0
3376	0.0	0.0	0.0	1.0	None	0	0	0	0	0	0	1.0	0	0	0	0	0	0	1.0	1	1	0.06666666666666667	1	0.0	0	0	0	0	0	0	0	0	0	0	0	0
5839	0.008340646301343707	0.004083309739808246	5.149764031753566e-05	0.9818293264015415	None	0.2	1	0.3333333333333333	4	0.8	12	0.20987654320987653	0.8	16	12	0	0	0	1.0	9	9	1.1333333333333333	17	0.0	1.0	0.4423907522148924	0.6436918040481888	9.031423540105175e-15	0.5000000000000848	-0.09999978170427577	0.5070537056322618	0.9134718993156173	0.5514539264262639	0	0.6875	0.0
1199	None	None	None	None	None	0	0	0.2857142857142857	4	0.6842105263157895	13	0.5833333333333334	0	0	0	20	0	0	1.0	6	6	1.4	21	0.0	0.6666666666666666	0	0	0	0	0	0	0	0	0	0	0
1422	None	None	None	None	None	0	0	0.35714285714285715	5	0.6666666666666666	12	0.8333333333333334	0.5	14	9	5	8	0	0.6666666666666666	6	4	1.3333333333333333	20	0.8888888888888888	0.42857142857142855	0.10134643061187099	0.5563879353635075	0.024223542447310082	0.6643655024330326	2.834665883902628e-09	0.5000000142679415	0.6083591587036155	0.5752022041804447	0.0	0	0.0
524	None	None	None	None	None	0.3333333333333333	1	0.4444444444444444	4	0.7272727272727273	8	0.2708333333333333	0.7272727272727273	12	8	0	0	0	0.75	6	8	0.8666666666666667	13	0.0	0.8571428571428571	0.05317307109981275	0.5454618914475593	0.09509271359409208	0.5198608147948645	0.09951617338415256	0.503039561538205	0.5528450510011498	0.5228170301433966	0	1.0	0.0
4418	0.0	0.0	0.0	0.9999999999999998	None	0	0	0	0	0	0	1.0	0	0	0	0	4	0	1.0	1	1	0.06666666666666667	1	1.0	0	0	0	0	0	0	0	0	0	0	0	0
3165	6.163033746141052e-09	6.133452766643978e-09	-4.426624218408666e-09	0.9999997249727234	None	0	0	0	0	0	0	1.0	0	0	0	0	2	0	1.0	1	1	0.06666666666666667	1	0.5	0	0	0	0	0	0	0	0	0	0	0	0
4401	0.007783343905874169	0.0028171387199174363	0.0022371405262544388	0.9996177100846493	None	0.2	1	0.3333333333333333	4	0.8	12	0.20987654320987653	0.8	16	12	0	0	0	1.0	9	9	1.1333333333333333	17	0.0	1.0	-0.09999999734696062	0.5000000102053778	0.07247178815363862	0.5351803186373169	0.09999617338454261	0.5002335975462034	0.7079491647624814	0.5118218477773426	0	1.0	0.0
2340	None	None	None	None	None	0	0	0.5	2	0.6666666666666666	2	0.625	0.3333333333333333	3	1	1	4	0	0.5	4	2	0.3333333333333333	5	1.0	0	-0.10111659107399085	0.562689032363244	2.0253768848767176e-22	0.5	0.013209070206144518	0.5418536033366507	0.6357081002931292	0.5349337967722504	1.0	1.0	0.0
6452	1.2781127385757613e-05	3.9494335410457045e-06	3.949433510901353e-06	0.9988507758256123	None	0	0	0.25	1	1.0	3	1.0	1.0	4	3	0	3	0	0.2	1	5	0.3333333333333333	5	1.0	0	-0.04563195386939305	0.500176880868945	-0.014556664237775829	0.5660151711241153	1.953980345117629e-18	0.5	0.5539898897932272	0.5221786724495622	1.0	1.0	0.0
2517	None	None	None	None	None	0.2	1	0.3333333333333333	4	0.8	12	0.20987654320987653	0.8	16	12	0	0	0	1.0	9	9	1.1333333333333333	17	0.0	1.0	-0.008961000673089296	0.6486819447333642	-0.05236512292035702	0.6798191476876734	0.011794830924471273	0.5708564889852387	0.6207422590563358	0.6342545126547975	0	1.0	0.0
1526	None	None	None	None	None	0.5	1	0.6666666666666666	4	0.5714285714285714	4	0.36	0.5714285714285714	8	4	0	0	0	1.0	5	5	0.6	9	0.0	0.5	0.00022012048159919883	0.5370700357088303	-0.0959668732590044	0.5050032702484482	0.0903513794728729	0.5286844822287033	0.6821858485250129	0.5236016580644908	0	0	0.0
515	None	None	None	None	None	0.2	1	0.3333333333333333	4	0.8	12	0.20987654320987653	0.8	16	12	0	0	0	1.0	9	9	1.1333333333333333	17	0.0	1.0	0.06537041985801799	0.5492391358375609	0.2529429594590952	0.5839881144281729	0.09873774779153224	0.831080663416043	0.7071384059070295	0.6704062656586538	0	0.375	0.0
4580	6.853088994645377e-05	7.373676008704347e-07	-7.373668294715318e-07	0.999975129389265	None	0.06666666666666667	1	0.36363636363636365	12	0.5531914893617021	26	0.7777777777777778	0.2978723404255319	21	14	27	1	0	0.7777777777777778	9	7	3.2666666666666666	49	0.0196078431372549	0.6666666666666666	0.6544351666030883	0.5725875728783355	0.06206769133509803	0.5162455777234396	0.041917303210839044	0.5931602077900279	0.94538420360898	0.5609016531542307	1.0	1.0	0.0
701	None	None	None	None	None	0	0	0	0	0	0	1.0	0	0	0	0	4	0	1.0	1	1	0.06666666666666667	1	1.0	0	0	0	0	0	0	0	0	0	0	0	0
6822	3.054592134311014e-05	7.848073378579684e-07	7.828035049703045e-07	0.9999961904730211	None	0	0	0.25	1	1.0	3	1.0	1.0	4	3	0	3	0	0.2	5	1	0.3333333333333333	5	1.0	0	0.20568329721097567	0.521644334018883	-0.43870872213427814	0.6601925407464568	0.06750134607645196	0.528416900114919	0.9410361715620877	0.5715532887105959	1.0	1.0	0.0
2215	None	None	None	None	None	0.25	1	0.36363636363636365	4	0.7857142857142857	11	0.2222222222222222	0.7857142857142857	15	11	0	0	0	0.8888888888888888	8	9	1.0666666666666667	16	0.0	1.0	0.07208183488869271	0.6710983174625869	-0.06520399040690307	0.6525817207772145	0.09997967851307661	0.5234041885227647	0.6876885572581389	0.6175313074721398	0	0.8	0.0
7364	None	None	None	None	None	0.06666666666666667	1	0.3939393939393939	13	0.5531914893617021	26	0.6049382716049383	0.3617021276595745	29	17	19	0	0	1.0	9	9	3.2666666666666666	49	0.0	1.0	-0.0430904940863674	0.5125474710466259	0.09781054063808611	0.501690017276877	0.09565495503980175	0.5779802993593902	0.6596228246424324	0.5309145411462816	0	1.0	0.0
6284	0.005407245954101547	0.0016654725560219827	0.0012905404531760878	0.9926781179859915	None	0.2	1	0.3333333333333333	4	0.8	12	0.20987654320987653	0.8	16	12	0	0	0	1.0	9	9	1.1333333333333333	17	0.0	1.0	0.276379298999892	0.5714766550358409	7.902762784127648e-27	0.5	0.019458157175824393	0.6529932631823026	0.7821743952489115	0.5760796491179745	0	1.0	0.0
3681	4.317481250251132e-09	3.763651431982975e-09	-4.2249405119274244e-10	0.9999998386691071	None	0	0	0	0	0	0	1.0	0	0	0	0	3	0	1.0	1	1	0.06666666666666667	1	0.75	0	0	0	0	0	0	0	0	0	0	0	0
5869	2.874876949472625e-05	4.1249395863549247e-07	3.9297948626333106e-07	0.9999957374870018	None	0	0	0.6	3	0.6	3	0.5833333333333334	0.6	6	3	0	0	0	0.3333333333333333	6	2	0.4666666666666667	7	0.0	0.4	0.3720946638767769	0.5492221721934697	7.902762784127648e-27	0.5	0.013418720635608589	0.6270477823995242	0.8541878695913603	0.5594754884562574	0	1.0	0.0
4329	None	None	None	None	None	0.1111111111111111	2	0.3684210526315789	14	0.5555555555555556	30	0.691358024691358	0.46296296296296297	38	25	17	0	0	1.0	9	9	3.7333333333333334	56	0.0	0.92	0.17222480653755678	0.5868494398997114	0.09986971598132763	0.5004164758570144	0.10035081693923935	0.6403184947774949	0.5970743126504119	0.5768339113400497	0	0.9736842105263158	0.0
1098	None	None	None	None	None	0	0	0.6	3	0.6	3	0.4666666666666667	0.6	6	3	0	1	0	0.6	3	5	0.4666666666666667	7	1.0	1.0	-0.07887512443637172	0.5095882242557622	0.038913975229066235	0.608490370419995	0.09876044997008364	0.5328917830092841	0.6803910077813746	0.5507484829273609	1.0	1.0	0.0
6710	4.263525278752479e-08	3.4276242538630143e-08	2.912937567491189e-08	0.9999909033141153	None	0	0	0.5	5	0.4166666666666667	5	0.4666666666666667	0	0	0	13	0	0	0.8333333333333334	5	6	0.9333333333333333	14	0.0	1.0	0	0	0	0	0	0	0	0	0	0	0
3269	1.6158588240997517e-08	8.582912681160505e-09	-1.1045683305517053e-09	0.9999982397646323	None	0	0	0.5	1	1.0	1	1.0	1.0	2	1	0	2	0	0.3333333333333333	3	1	0.2	3	0.6666666666666666	0	0.1712528787930292	0.5091024708099752	-0.1338376535800533	0.5088848528839592	0.00012115517770752501	0.5002080330448274	0.7770584063990984	0.5060654684015672	1.0	1.0	0.0
3078	4.89981529342308e-05	2.8806400644658126e-07	2.8801385381545847e-07	0.9999993131649151	None	0	0	0.75	3	0.5	2	0.6	0.5	5	2	0	0	0	0.4	5	2	0.4	6	0.0	1.0	-0.04602498568275205	0.5345296080111608	0.09297224563854016	0.504350193390511	0.0890070438824946	0.5506557097591509	0.6547896833199714	0.5298860177766798	0	0.8	0.0
4236	0.005082242053488117	0.003363005453304009	0.0033510591300349164	0.997796307125297	None	0	0	0.5	2	0.6666666666666666	2	0.625	0.6666666666666666	4	2	0	1	0	0.5	2	4	0.3333333333333333	5	0.5	0	-0.09999999999286083	0.500000000011952	-0.20274117928958385	0.7622338068766121	0.2068796579824766	0.750840660210078	0.8935757053404951	0.6804894721893787	1.0	1.0	0.0
6841	0.027339502461862803	0.017266213212277087	0.013452980618415867	0.9960702153859279	None	0.2	1	0.3333333333333333	4	0.8	12	0.20987654320987653	0.8	16	12	0	0	0	1.0	9	9	1.1333333333333333	17	0.0	1.0	0.1880966870645165	0.5440516828660736	0.13107138737859617	0.5042852493606855	0.1806835684392915	0.5666630940737989	0.5735284484038663	0.538428700374789	0	1.0	0.0
6400	0.00341487930037541	0.0016037193836899199	0.0015673162358490478	0.990722509798106	None	0.2	1	0.3333333333333333	4	0.8	12	0.20987654320987653	0.8	16	12	0	0	0	1.0	9	9	1.1333333333333333	17	0.0	1.0	0.30300528641059954	0.6461778709291178	-0.028229722666786312	0.5045278940644606	0.0027095548517191764	0.5881979790096866	0.811315836188295	0.5806976126832688	0	0.9375	0.0
2828	0.0002993572777641519	1.5423117272895886e-06	3.731404214211255e-07	0.9999958576667429	None	0	0	0.3333333333333333	3	0.8181818181818182	9	0.28888888888888886	0.8181818181818182	12	9	0	0	0	0.5555555555555556	9	5	0.8666666666666667	13	0.0	1.0	-0.09917481264496938	0.5317105435881155	0.00014083581437437332	0.5010596204372758	0.045231779402611756	0.6666833708046228	0.6469591526132838	0.568276926078862	0	1.0	0.0
603	None	None	None	None	None	0.09523809523809523	2	0.38636363636363635	17	0.5396825396825397	34	0.8024691358024691	0.3968253968253968	40	25	24	0	0	1.0	9	9	4.333333333333333	65	0.0	0.8571428571428571	-0.08301506738866886	0.9994879499640943	-0.017726618319408083	0.6416706146918372	-0.024905735335715447	0.6680446116846556	0.6984731908506884	0.9503980598476441	0	1.0	0.0
4869	0.0	0.0	0.0	1.0	None	0	0	0	0	0	0	1.0	0	0	0	0	0	0	1.0	1	1	0.06666666666666667	1	0.0	0	0	0	0	0	0	0	0	0	0	0	0
5886	0.003994246847106685	0.001634869436541051	0.00035503250046995495	0.9929670120628383	None	0.2	1	0.3333333333333333	4	0.8	12	0.20987654320987653	0.8	16	12	0	0	0	1.0	9	9	1.1333333333333333	17	0.0	1.0	0.2634851114233018	0.6374177175588831	-0.09999999999983587	0.5000000000033491	-0.03934660772602534	0.53573624293396	0.8302235915698185	0.55867531699657	0	1.0	0.0
2612	0.00041024906100950616	4.82635246328451e-06	-4.665452133253934e-06	0.9999964539206455	None	0.25	1	0.4	4	0.75	9	0.25925925925925924	0.75	13	9	0	0	0	0.6666666666666666	6	9	0.9333333333333333	14	0.0	1.0	0.0996782960873276	0.5013465111303755	-0.09999329977110419	0.500014391511132	-0.0999665318871508	0.5405293243358896	0.719120186723036	0.5139894638260276	0	1.0	0.0
4919	0.00029720638678448915	7.657799571781237e-05	-3.3254721685202406e-05	0.9986675087077314	None	0.3333333333333333	1	0.5	4	0.7	7	0.2857142857142857	0.7	11	7	0	0	0	0.8571428571428571	7	6	0.8	12	0.0	0.6666666666666666	0.22270444850706697	0.5454976249897189	0.04761956880034695	0.5760100422127005	0.020715526465395474	0.524612808375841	0.7146593424912301	0.5487976375903605	0	1.0	0.0
6944	0.0040937206499941856	0.0027557613776696996	0.002456534528230404	0.9919901043848333	None	0	0	0.6	3	0.6	3	0.4666666666666667	0.6	6	3	0	1	0	0.6	3	5	0.4666666666666667	7	1.0	1.0	0.24067472055807446	0.5221802858610906	-0.0735751856175319	0.5383495722712864	0.09694805012840961	0.5027943625567369	0.781694523942246	0.521125510192495	1.0	0.6666666666666666	0.0
4333	0.0013145551980339534	0.0001519280935302651	-5.087791839885895e-07	0.9987461878347902	None	0.2	1	0.3333333333333333	4	0.8	12	0.20987654320987653	0.8	16	12	0	0	0	1.0	9	9	1.1333333333333333	17	0.0	1.0	0.3113584304808253	0.6543550534150875	5.573725141059691e-08	0.5000003851807531	1.080923763249709e-06	0.5599030599533259	0.8127107358018795	0.5727310921916149	0	1.0	0.0
4594	0.0	0.0	0.0	0.9999999999999998	None	0	0	0	0	0	0	1.0	0	0	0	0	4	0	1.0	1	1	0.06666666666666667	1	1.0	0	0	0	0	0	0	0	0	0	0	0	0
930	None	None	None	None	None	0	0	0.2564102564102564	10	0.6785714285714286	38	0.7160493827160493	0.21428571428571427	21	12	36	0	0	1.0	9	9	3.8666666666666667	58	0.0	0.7692307692307693	0.09999803309132163	0.501051884151871	2.403563912931586e-10	0.5000026764662928	-0.006590416299885193	0.5002745860690953	0.6195578951494704	0.5004430493062739	0	0	0.0
2543	None	None	None	None	None	0.0625	1	0.2857142857142857	10	0.7	35	0.6419753086419753	0.44	31	22	20	0	0	1.0	9	9	3.466666666666667	52	0.0	0.782608695652174	0.010976095151634127	0.5985286484417103	-0.038396915473256035	0.6690397098515313	-0.09582021745101345	0.6790829762608733	0.6423736056969502	0.649668257686785	0	0.967741935483871	0.0
6850	0.028225749953040936	0.017789277952209137	0.013861637795741292	0.9960436454091739	None	0.2	1	0.3333333333333333	4	0.8	12	0.20987654320987653	0.8	16	12	0	0	0	1.0	9	9	1.1333333333333333	17	0.0	1.0	0.1880966870645165	0.5440516828660736	0.13107138737859617	0.5042852493606855	0.1806835684392915	0.5666630940737989	0.5735284484038663	0.538428700374789	0	1.0	0.0
4614	0.010191450776365319	0.007617234831104954	0.007545715087726836	0.9979785832690053	None	0.2	1	0.3333333333333333	4	0.8	12	0.20987654320987653	0.8	16	12	0	0	0	1.0	9	9	1.1333333333333333	17	0.0	1.0	0.1747481669740782	0.5419964401585565	-0.1398843338711017	0.5488393822818469	0.112547526669601	0.599895648268879	0.800448518314969	0.5637671313796851	0	1.0	0.0
3731	0.0017995361902356038	2.5835953577335545e-05	-2.5239534439288235e-05	0.9981388155162096	None	0.25	1	0.4	4	0.7692307692307693	10	0.23809523809523808	0.7692307692307693	14	10	0	0	0	0.7777777777777778	7	9	1.0	15	0.0	1.0	0.04916553115942846	0.5563063323431467	0.036265236445493065	0.5932622506171243	0.07568440860504114	0.9887143620778293	0.5630840238935054	0.8445100743780674	0	1.0	0.0
5266	0.00604364070218395	0.004880426697663551	0.004879302663747615	0.9913642661313209	None	0.2	1	0.3333333333333333	4	0.8	12	0.20987654320987653	0.8	16	12	0	0	0	1.0	9	9	1.1333333333333333	17	0.0	1.0	0.18224571502008818	0.5309719564037195	-0.06511960596975143	0.5146824123681794	0.06216525413489347	0.6027120384777891	0.7403541812472433	0.5497986317089523	0	1.0	0.0
6918	2.3972837698656903e-06	1.0873390135887502e-07	-7.437932936256038e-08	0.9999794120986597	None	0	0	0.3333333333333333	8	0.5757575757575758	19	0.4861111111111111	0.030303030303030304	3	1	31	23	0	0.8888888888888888	9	8	2.3333333333333335	35	0.359375	0.8666666666666667	0.22657188824495522	0.5493210029893905	0.21337984635543633	0.5180421777684562	0.005448777049200201	0.5097210800633242	0.7323717163811868	0.5257286658475854	1.0	1.0	0.0
168	None	None	None	None	None	0	0	0.06521739130434782	3	0.9402985074626866	63	0.8518518518518519	0	0	0	68	7	0	1.0	9	9	4.6	69	0.05	0.9666666666666667	0	0	0	0	0	0	0	0	0	0	0
2689	3.7992148671008306e-06	1.0337231718226464e-08	6.48484597295418e-09	0.9999993997339698	None	0	0	1.0	1	0	0	1.0	0	1	0	0	0	0	0.5	1	2	0.13333333333333333	2	0.0	0	0	0	0	0	0	0	0	0	0	0	0
7195	0.002247017268917957	0.0008685759343823062	0.0008010483700395676	0.9955624722493579	None	0.2	1	0.3333333333333333	4	0.8	12	0.20987654320987653	0.8	16	12	0	0	0	1.0	9	9	1.1333333333333333	17	0.0	1.0	0.23486517322476344	0.5207645356360714	0.12211029532443365	0.5317787376949963	0.042701956696725184	0.5113535066949175	0.687356804747932	0.521304950900098	0	0.9375	0.0
1083	None	None	None	None	None	0	0	1.0	3	0.0	0	0.6666666666666666	0	3	0	0	1	0	0.6666666666666666	2	3	0.26666666666666666	4	1.0	1.0	0	0	0	0	0	0	0	0	0	0	0
996	None	None	None	None	None	0	0	0	0	0	0	1.0	0	0	0	0	1	0	1.0	1	1	0.06666666666666667	1	0.25	0	0	0	0	0	0	0	0	0	0	0	0
5766	0.0	0.0	0.0	1.0	None	0	0	0	0	0	0	1.0	0	0	0	0	0	0	1.0	1	1	0.06666666666666667	1	0.0	0	0	0	0	0	0	0	0	0	0	0	0
3222	0.0007192793743521151	0.000652936874144947	0.0006239853975633324	0.9998251500323179	None	0	0	0.4	8	0.5	14	0.46875	0.17857142857142858	10	5	19	2	0	1.0	8	8	2.0	30	0.05405405405405406	0.6363636363636364	-0.09999999997814195	0.5000000000924887	0.23305213492864402	0.6871480074275275	0.09992520051214368	0.5000820418923596	0.7971781781785499	0.5652218861903258	1.0	1.0	0.0
710	None	None	None	None	None	0	0	0.6	3	0.4	2	0.7	0.4	4	2	2	5	0	0.4	5	2	0.4666666666666667	7	0.8333333333333334	0	0.09846246277181189	0.5042486505907383	0.08389951084838308	0.5802774855583283	0.09968180256079276	0.5006816336596236	0.5180474602381987	0.5286049098974275	1.0	1.0	0.0
4330	1.1711943107343071e-07	1.14520076720892e-07	-2.1213193553789275e-08	0.9999820332539815	None	0	0	0.05660377358490566	3	0.948051948051948	73	0.9753086419753086	0	0	0	78	0	0	1.0	9	9	5.266666666666667	79	0.0	1.0	0	0	0	0	0	0	0	0	0	0	0
1553	None	None	None	None	None	0.08695652173913043	2	0.2708333333333333	13	0.6811594202898551	47	0.8765432098765432	0.13043478260869565	21	9	49	0	0	1.0	9	9	4.733333333333333	71	0.0	0.8571428571428571	0.05229178611461951	0.6529954067187776	-0.041497941923009686	0.6583755808271532	-0.07380573940540311	0.598071310676325	0.6478015963605824	0.6368944397251803	0	1.0	0.0
3283	1.4115580645054906e-07	3.2122170526497564e-08	5.227499586131502e-09	0.9999918260927745	None	0	0	1.0	3	0.0	0	0.6666666666666666	0	3	0	0	0	0	0.6666666666666666	2	3	0.26666666666666666	4	0.0	1.0	0	0	0	0	0	0	0	0	0	0	0
1235	None	None	None	None	None	0	0	0.5	3	0.7142857142857143	5	0.42857142857142855	0.7142857142857143	8	5	0	0	0	0.42857142857142855	3	7	0.6	9	0.0	0.6666666666666666	9.577616530982564e-17	0.500000000031668	0.0031519046868169164	0.572892318056141	0.09483056434951793	0.5792327091813861	0.6123272341277355	0.5509299215245593	0	0.875	0.0
6325	6.377178017102848e-05	2.9613289552360617e-05	-2.961325321759707e-05	0.9999640584048797	None	0.2	1	0.3333333333333333	4	0.8	12	0.20987654320987653	0.8	16	12	0	0	0	1.0	9	9	1.1333333333333333	17	0.0	1.0	-0.09999993534159929	0.5000002796262059	1.842802630583818	0.9999550674737673	0.03062181165960539	0.5766805696096114	0.9998594334196964	0.968926159571656	0	1.0	0.0
959	None	None	None	None	None	1.0	1	0.8	4	0.4	2	0.4375	0.4	6	2	0	0	0	1.0	4	4	0.4666666666666667	7	0.0	0.6666666666666666	0.07437658164193268	0.5617032648420919	-0.058863893075343565	0.6302473189416355	0.055126787458097085	0.6457238586304918	0.6491642734639402	0.613144705976108	0	1.0	0.0
870	None	None	None	None	None	0	0	0.4	2	0.8	4	1.0	0.8	6	4	0	2	0	0.14285714285714285	7	1	0.4666666666666667	7	1.0	0.6666666666666666	0.0015230291877638103	0.5037415661671588	0.019076526325292012	0.5149122271322976	0.014548704709510507	0.6454819191007538	0.5798996998590822	0.55592098589407	1.0	1.0	0.0
638	None	None	None	None	None	0.1111111111111111	1	0.45	9	0.48148148148148145	13	0.8285714285714286	0.18518518518518517	11	5	17	4	0	0.7142857142857143	5	7	1.9333333333333333	29	0.125	0.5833333333333334	1.8553544050514786e-06	0.5002806783335043	5.704962550295885e-09	0.5000331458065894	6.57934168541477e-06	0.5013209682160115	0.5000074687272607	0.5005449316039183	1.0	1.0	0.0
4267	0.0009262398297408635	0.00010619463985137682	-3.3800230221287396e-05	0.9973930157919986	None	0.2	1	0.3333333333333333	4	0.8	12	0.20987654320987653	0.8	16	12	0	0	0	1.0	9	9	1.1333333333333333	17	0.0	1.0	0.09304214372344313	0.5322731755770022	2.2495614133023895e-05	0.500344616476213	0.022190649024376286	0.5651337005682409	0.5995436205819329	0.5326762450545257	0	1.0	0.0
721	None	None	None	None	None	0	0	0.375	3	0.8	8	0.3	0.8	11	8	0	1	0	0.625	5	8	0.8	12	1.0	0.8571428571428571	0.1071739349378749	0.5551635726987646	0.15821889230095054	1.0	0.028164608353301184	0.5221548685717753	0.8913052161110703	0.9999999999794673	1.0	0.9090909090909091	0.0
6791	0.013976919817049228	0.0005010686941217418	0.00025330671607442053	0.9980216604210872	None	0.2	1	0.3333333333333333	4	0.8	12	0.20987654320987653	0.8	16	12	0	0	0	1.0	9	9	1.1333333333333333	17	0.0	1.0	6.249316692631052e-08	0.5000008250213559	0.09964186604389895	0.5002317562613335	0.1710437626605553	0.5771196290944391	0.6685483730946752	0.52596749623397	0	0.9375	0.0
6970	0.0005657101269387978	1.8134627975204032e-06	7.840136054867326e-07	0.9999999895520659	None	0.2	1	0.3333333333333333	4	0.8	12	0.20987654320987653	0.8	16	12	0	0	0	1.0	9	9	1.1333333333333333	17	0.0	1.0	-0.04747791618307971	0.5828721583403935	0.07849209214515841	0.5049267600729715	0.12310745898388173	0.5669643293425733	0.6836180033437997	0.5517934702404353	0	0.9375	0.0
3680	0.0	0.0	0.0	0.9999999999999998	None	0	0	0	0	0	0	1.0	0	0	0	0	4	0	1.0	1	1	0.06666666666666667	1	1.0	0	0	0	0	0	0	0	0	0	0	0	0
2643	None	None	None	None	None	0.4	2	0.46153846153846156	6	0.6470588235294118	11	0.2638888888888889	0.5882352941176471	15	10	3	4	0	0.8888888888888888	9	8	1.2666666666666666	19	0.8	0.9090909090909091	-0.04080191696137165	0.6472006951378624	0.024401433493307166	0.5726034738190046	0.02111435870389362	0.5578237334143229	0.5829228493154291	0.5931954085046176	1.0	1.0	0.0
262	None	None	None	None	None	0.1	1	0.391304347826087	9	0.59375	19	0.7555555555555555	0.25	14	8	19	0	0	0.5555555555555556	5	9	2.2666666666666666	34	0.0	0.8275862068965517	0.0987180350943309	0.5011079233457134	0.09500562270940596	0.5536852385719339	0.024872575265881887	0.5118411884635373	0.5837901824097671	0.5222666983499586	0	1.0	0.0
507	None	None	None	None	None	0	0	0.3333333333333333	2	0.8571428571428571	6	0.36	0.8571428571428571	8	6	0	2	0	1.0	5	5	0.6	9	1.0	0	0.4244733049605801	0.5524835605018347	0.07600718278904366	0.5359987691324526	-0.0734389434357738	0.5253570727875904	0.8873643861175247	0.5379659839584432	1.0	1.0	0.0
4736	None	None	None	None	None	0.18181818181818182	2	0.4166666666666667	10	0.5588235294117647	19	0.4444444444444444	0.5294117647058824	27	18	8	0	0	1.0	9	9	2.4	36	0.0	0.7586206896551724	-0.05275549477942495	0.5258230871555857	0.09281002577050866	0.5246847404714731	0.11952629560438885	0.5897567160110931	0.6818534888426411	0.5469581518795186	0	1.0	0.0
4297	0.0033562223064361922	0.0005773711075076184	0.0005595964854059918	0.9956848670324387	None	0.2	1	0.3333333333333333	4	0.8	12	0.20987654320987653	0.8	16	12	0	0	0	1.0	9	9	1.1333333333333333	17	0.0	1.0	-0.02048894075807543	0.506115520937702	1.1204919422674547e-10	0.5000000024907246	0.29214014219524326	0.6769708060084297	0.8070698287308702	0.5633533882831542	0	0.9375	0.0
1303	None	None	None	None	None	0	0	0.5555555555555556	5	0.36363636363636365	4	0.43333333333333335	0.09090909090909091	4	1	8	2	0	0.8333333333333334	6	5	0.8666666666666667	13	0.11764705882352941	0.2222222222222222	0.04353049702911275	0.57194591451394	0.21471228610726795	0.5567538146156911	0.04678717727272682	0.6098428721297692	0.6951472198342086	0.5796852611345744	1.0	1.0	0.0
5051	0.01719064879389748	0.007729693784195739	0.0068122114209371205	0.9700623792140706	None	0.2	1	0.3333333333333333	4	0.8	12	0.20987654320987653	0.8	16	12	0	0	0	1.0	9	9	1.1333333333333333	17	0.0	1.0	0.520224792139645	0.6130347829556344	3.666886984504923e-18	0.5000000000001658	-0.020086250979169273	0.6735874550002133	0.9195982306206822	0.5974491014353279	0	1.0	0.0
2806	1.0051177328461595e-06	6.887076113800549e-07	-5.0011181673338e-07	0.9997249223427521	None	0	0	1.0	2	0.0	0	0.75	0	2	0	0	2	0	1.0	2	2	0.2	3	1.0	0	0	0	0	0	0	0	0	0	0	0	0
3665	0.0005599946979986187	5.1609764698918194e-05	-1.300858685100638e-05	0.999787127684856	None	0	0	0.5	2	0.75	3	0.6	0.75	5	3	0	0	0	0.4	5	2	0.4	6	0.0	0	1.441808659109694e-06	0.5000056474313023	-0.0999999999599477	0.5000000004382213	-0.09996677133557244	0.5019598428132489	0.6156991273523862	0.5006551665316423	0	1.0	0.0
241	None	None	None	None	None	0	0	1.0	2	0.0	0	0.75	0	2	0	0	1	0	1.0	2	2	0.2	3	0.5	0	0	0	0	0	0	0	0	0	0	0	0
503	None	None	None	None	None	0	0	0.6	3	0.6	3	0.5833333333333334	0.6	6	3	0	1	0	0.3333333333333333	6	2	0.4666666666666667	7	1.0	0.8	0.00017397923688052726	0.5027790917072007	0.18065016214742596	0.541535197481458	0.005444401044371329	0.5439335108109107	0.7065229448325434	0.5294516530637355	0.0	0	0.0
6577	0.0012536858272091495	5.262303208892928e-05	5.150907446767257e-05	0.9948971859753976	None	0	0	0.3333333333333333	2	0.8571428571428571	6	0.36	0.8571428571428571	8	6	0	2	0	1.0	5	5	0.6	9	1.0	0	0.15819240899528958	0.553012830830124	0.03462851156422144	0.5133724916998375	0.051391180473984964	0.555964634278101	0.6307961914957307	0.540838365370403	1.0	1.0	0.0
7056	0.03009173807547833	0.011830710062295734	0.004117411440353732	0.989835977058431	None	0.2	1	0.3333333333333333	4	0.8	12	0.20987654320987653	0.8	16	12	0	0	0	1.0	9	9	1.1333333333333333	17	0.0	1.0	0.20853623790356704	0.5630701656978475	0.17903271772308935	0.5174576539762404	0.11099540205168326	0.5592431648414986	0.5989779227825532	0.5466622937995836	0	1.0	0.0
4692	0.00678873471924971	0.0020723876254282146	-0.002025426720467659	0.9978255409452311	None	0.2	1	0.3333333333333333	4	0.8	12	0.20987654320987653	0.8	16	12	0	0	0	1.0	9	9	1.1333333333333333	17	0.0	1.0	0.18458990147073168	0.5419964401585565	0.08629555513850018	0.51830211129297	0.0966437847628963	0.544785663540611	0.6157966540875773	0.5350464114215268	0	0.9375	0.0
3776	9.278673710624083e-09	8.503771654820774e-09	-8.32600753446869e-09	0.9999990134883353	None	0	0	1.0	1	0	0	1.0	0	0	0	1	4	0	0.5	1	2	0.13333333333333333	2	0.6666666666666666	0	0	0	0	0	0	0	0	0	0	0	0
3048	7.9345080421956e-08	7.575865862192649e-08	5.408063096022022e-08	0.9999858119567289	None	0	0	0.3333333333333333	8	0.5882352941176471	20	0.5	0	0	0	35	0	0	0.8888888888888888	9	8	2.4	36	0.0	1.0	0	0	0	0	0	0	0	0	0	0	0
2997	0.00010844760440309544	8.709807488966806e-06	4.264201010429935e-06	0.9995950808289905	None	0	0	0.4	2	0.8	4	0.4375	0.8	6	4	0	2	0	1.0	4	4	0.4666666666666667	7	1.0	0	0.19052204007320173	0.5176488435472594	-0.6269495173937013	0.9999998346336718	0.0776443924009624	0.5515983491462291	0.9997281240846222	0.9950214188746839	0.75	0.6666666666666666	0.0
4177	0.004410073647785676	0.0023032957459339855	0.002302477739797841	0.9922058877507864	None	0.14285714285714285	1	0.375	6	0.6666666666666666	14	0.7666666666666667	0.5714285714285714	17	12	5	5	0	0.8333333333333334	5	6	1.5333333333333334	23	0.5555555555555556	0.2222222222222222	0.09346861799763624	0.5100211376431543	1.2704061346888404e-07	0.5000258961458595	0.06486597060898097	0.5444364964554934	0.5972142394929567	0.5181927725960283	0.9411764705882353	0.9411764705882353	0.6531890859146654
3033	None	None	None	None	None	0	0	0.05555555555555555	3	0.9493670886075949	75	1.0	0.3037974683544304	25	24	55	0	0	1.0	9	9	5.4	81	0.0	1.0	0.29413549555936913	0.9999525228241462	5.817778389479439e-07	0.5000032227086394	0.08996386521262675	0.585177593947553	0.8931901012091011	0.9687230470027449	0	0	0.0
1165	None	None	None	None	None	0	0	0	0	0	0	1.0	0	0	0	0	0	0	1.0	1	1	0.06666666666666667	1	0.0	0	0	0	0	0	0	0	0	0	0	0	0
737	None	None	None	None	None	0.2	1	0.3333333333333333	4	0.8	12	0.20987654320987653	0.8	16	12	0	0	0	1.0	9	9	1.1333333333333333	17	0.0	1.0	0.0005999657820509773	0.5555148809357443	0.0004713205140269712	0.5055518762178765	0.08412647401678992	0.6042507671356723	0.589074150201124	0.5554703780484423	0	1.0	0.0
7517	0.016496188687001326	0.009404869007238775	0.007867564361947249	0.9951237763954575	None	0.2	1	0.3333333333333333	4	0.8	12	0.20987654320987653	0.8	16	12	0	0	0	1.0	9	9	1.1333333333333333	17	0.0	1.0	0.07992241773740993	0.5544030205027254	0.08008964192843056	0.5126815838489794	0.2558076855928103	0.5871081870892574	0.6939302798011828	0.5515856001527979	0	1.0	0.0
7324	0.0024549576123125074	0.0002390457437801019	-0.00011111644486854448	0.9995199208833333	None	0.2	1	0.3333333333333333	4	0.8	12	0.20987654320987653	0.8	16	12	0	0	0	1.0	9	9	1.1333333333333333	17	0.0	1.0	-0.051478875745857064	0.5501086600833389	0.2644829039884354	0.5042852493606855	0.09994826724458028	0.501180760979671	0.7858054598623032	0.5185726347264621	0	1.0	0.0
7434	0.0030991801602866962	0.00036199386543097007	0.0002881402900581721	0.9955004449554307	None	0.2	1	0.3333333333333333	4	0.8	12	0.20987654320987653	0.8	16	12	0	0	0	1.0	9	9	1.1333333333333333	17	0.0	1.0	0.10042792311894462	0.5575081730438147	0.133340042723399	0.5294788958593577	-0.05158779282908552	0.6690795852019258	0.6944269207687862	0.5868707855741929	0	1.0	0.0
1427	None	None	None	None	None	0.25	1	0.4	4	0.75	9	0.25	0.75	13	9	0	0	0	0.875	8	7	0.9333333333333333	14	0.0	0.8571428571428571	0.07746934471526007	0.5098382374718242	8.527862275041595e-23	0.5	1.8146342657242102e-12	0.500000000019287	0.5902971693156246	0.5032797887763044	0	0.9230769230769231	0.0
3927	0.00013384444669453787	6.056952056664653e-07	5.26288273483482e-07	0.9999770631026855	None	0	0	0.5	3	0.7142857142857143	5	0.42857142857142855	0.7142857142857143	8	5	0	1	0	0.42857142857142855	7	3	0.6	9	1.0	0.6666666666666666	0.1914884319638686	0.5237847817006314	-0.1749056419868314	0.5646703316408778	0.09858387687339817	0.5712394405093417	0.8317061362791238	0.5533181189278175	1.0	1.0	0.0
4000	0.006026576140896871	0.0007252422982510609	-0.0002462093915529457	0.996925600383637	None	0.2	1	0.3333333333333333	4	0.8	12	0.20987654320987653	0.8	16	12	0	0	0	1.0	9	9	1.1333333333333333	17	0.0	1.0	-0.09999999099824057	0.5000006497655456	0.09751546952972596	0.5034054547357057	0.08526732415379802	0.6186420143351018	0.7105124795408633	0.5413563721702636	0	1.0	0.0
3207	2.1721953393179753e-05	7.089018067180372e-06	7.088888815949383e-06	0.9986100187139242	None	1.0	1	0.8	4	0.4	2	0.4666666666666667	0.4	5	2	1	3	0	0.6	3	5	0.4666666666666667	7	1.0	1.0	0.062088008227127824	0.591483286110202	5.063225674104844e-05	0.5001684699740692	0.07794395050277624	0.5183508171345764	0.5905593112121109	0.5369500753250408	0.0	0	0.0
4090	0.00016915482784780905	1.3939459973322283e-06	-7.325513940367992e-08	0.9999999675335947	None	0.2	1	0.3333333333333333	4	0.8	12	0.20987654320987653	0.8	16	12	0	0	0	1.0	9	9	1.1333333333333333	17	0.0	1.0	0.09087463280777774	0.5547361475338504	-0.09805908738979767	0.5024683412708886	0.05334214410094719	0.6634837337972821	0.6881362554551719	0.5751396329499593	0	1.0	0.0
4024	1.2087726907398886e-07	1.168737224840272e-07	-9.936780997560886e-08	0.9999809620415421	None	0	0	0.1875	3	0.8181818181818182	18	0.8	0	0	0	23	0	0	0.8333333333333334	5	6	1.6	24	0.0	1.0	0	0	0	0	0	0	0	0	0	0	0
2485	None	None	None	None	None	0.2	1	0.3333333333333333	4	0.8	12	0.20987654320987653	0.8	16	12	0	0	0	1.0	9	9	1.1333333333333333	17	0.0	1.0	0.02425609399857655	0.6530159869631723	1.862798275785479e-08	0.500000090745189	0.0999999907776363	0.5000000239057386	0.6149148963595428	0.552499396390281	0	0.875	0.0
859	None	None	None	None	None	0	0	0.3333333333333333	2	0.8571428571428571	6	0.36	0.8571428571428571	8	6	0	0	0	1.0	5	5	0.6	9	0.0	0	0.07075347398994739	0.5330360337869903	0.0001257416601574014	0.5001252444800874	-0.2223319557448457	0.5999786030232533	0.7777840041694927	0.5447312430677438	0	1.0	0.0
6299	0.00045427355683660644	3.672189995715051e-06	-1.318354062410061e-06	0.9999999615075473	None	0.2	1	0.3333333333333333	4	0.8	12	0.20987654320987653	0.8	16	12	0	0	0	1.0	9	9	1.1333333333333333	17	0.0	1.0	0.06095895649330679	0.5220525141517283	0.03920777695452075	0.5395208018488352	0.27798290674804516	0.5634156621425663	0.7508759935639748	0.541712579373103	0	0.6875	0.0
2317	None	None	None	None	None	0	0	0.5	2	0.6666666666666666	2	0.5555555555555556	0.6666666666666666	4	2	0	2	0	1.0	3	3	0.3333333333333333	5	1.0	0	0.05921738388198176	0.5206322311189728	0.24661505070184706	0.605699932809065	-0.09707734558169394	0.5079306841398342	0.8032845873763169	0.5451742858983291	1.0	1.0	0.0
1174	None	None	None	None	None	0	0	0.18518518518518517	10	0.7848101265822784	62	1.0	0.7215189873417721	66	57	14	0	0	1.0	9	9	5.4	81	0.0	1.0	-0.05239583595443276	0.6600530773718739	-0.028222358525529255	0.5117101935002022	-0.02459877362326739	0.5115788696958601	0.5645931358068191	0.5627264402655668	0	0	0.0
3806	None	None	None	None	None	0	0	0.10869565217391304	5	0.8955223880597015	60	0.9583333333333334	0.08955223880597014	8	6	60	0	0	0.8888888888888888	9	8	4.6	69	0.0	0.9508196721311475	0.6659527182715215	0.550408541035665	0.01950675042121198	0.5217932019072422	0.06793913930011244	0.5980084801492339	0.9499158208587166	0.5569783769395105	0	1.0	0.0
3273	0.006088660263513052	0.0010215119739487018	2.1440840192477127e-05	0.9875541996664304	None	0.2	1	0.3333333333333333	4	0.8	12	0.20987654320987653	0.8	16	12	0	0	0	1.0	9	9	1.1333333333333333	17	0.0	1.0	0.27952706237822167	0.6162490531581438	-0.09999999999886248	0.5000000008929149	-0.044516925531839203	0.7237879056141463	0.8487686967426376	0.6175106722336674	0	1.0	0.0
7519	0.027132331218977426	0.017817970909695148	0.013937051664509589	0.9961096413796907	None	0.2	1	0.3333333333333333	4	0.8	12	0.20987654320987653	0.8	16	12	0	0	0	1.0	9	9	1.1333333333333333	17	0.0	1.0	0.1880966870645165	0.5440516828660736	0.13107138737859617	0.5042852493606855	0.1806835684392915	0.5666630940737989	0.5735284484038663	0.538428700374789	0	1.0	0.0
6163	0.022365190218653838	0.009418480075241778	0.009330999037518826	0.984438030648354	None	0.2	1	0.3333333333333333	4	0.8	12	0.20987654320987653	0.8	16	12	0	0	0	1.0	9	9	1.1333333333333333	17	0.0	1.0	0.40784635578247014	0.6270372460805759	2.535201157769561e-13	0.50000000000429	-0.09999986857834668	0.5028000953546615	0.8999419371867255	0.5441123351788906	0	0.875	0.0
6513	0.027199035555833792	0.017341985866472554	0.013579711979370942	0.9960073686665858	None	0.2	1	0.3333333333333333	4	0.8	12	0.20987654320987653	0.8	16	12	0	0	0	1.0	9	9	1.1333333333333333	17	0.0	1.0	0.1880966870645165	0.5440516828660736	0.13107138737859617	0.5042852493606855	0.1806835684392915	0.5666630940737989	0.5735284484038663	0.538428700374789	0	1.0	0.0
3854	0.008768669299952599	0.006296389731778906	0.005852106339122506	0.9907757053433995	None	0.2	1	0.3333333333333333	4	0.8	12	0.20987654320987653	0.8	16	12	0	0	0	1.0	9	9	1.1333333333333333	17	0.0	1.0	0.09999383611441406	0.5001053553660103	-0.03662933232250294	0.5662992037731321	0.11435112881374673	0.6373257829661972	0.6737576067078154	0.5688077279779058	0	1.0	0.0
3535	0.00033215663914379584	9.235364813203872e-07	-9.100755590413649e-07	0.9999981163040584	None	0.3333333333333333	1	0.4444444444444444	4	0.7272727272727273	8	0.28888888888888886	0.7272727272727273	12	8	0	0	0	0.5555555555555556	5	9	0.8666666666666667	13	0.0	1.0	-0.03584183228220638	0.5067437364545492	6.827001869441069e-10	0.5000000034699982	-0.09995243009482135	0.5034549126819463	0.6017049427693266	0.5033996531294048	0	1.0	0.0
2613	1.202685033416108e-07	1.0381432865172184e-07	5.4796104803210955e-11	0.9999802791731989	None	0	0	0.018518518518518517	1	1.0	79	1.0	0	0	0	80	0	0	1.0	9	9	5.4	81	0.0	1.0	0	0	0	0	0	0	0	0	0	0	0
3042	0.0001064744322855526	2.776036448669054e-06	2.757179068021558e-06	0.9996122588909778	None	0	0	0.4	2	0.8	4	0.4375	0.8	6	4	0	2	0	1.0	4	4	0.4666666666666667	7	1.0	0	0.19052204007320173	0.5176488435472594	-0.6269495173937013	0.9999998346336718	0.0776443924009624	0.5515983491462291	0.9997281240846222	0.9950214188746839	0.75	0.6666666666666666	0.0
5171	0.004363134120084104	0.001478139537618132	0.0012756169334132278	0.9975951211012782	None	0.2	1	0.3333333333333333	4	0.8	12	0.20987654320987653	0.8	16	12	0	0	0	1.0	9	9	1.1333333333333333	17	0.0	1.0	-0.09971191957191883	0.5005023274775835	0.26187948463289307	0.9442950637651555	-0.12277065580595152	0.9999999999999982	0.9094009949809593	0.9999953263279694	0	1.0	0.0
6254	0.014246615040385154	0.004598941591373912	-0.0004547802179167235	0.998641480619725	None	0.2	1	0.3333333333333333	4	0.8	12	0.20987654320987653	0.8	16	12	0	0	0	1.0	9	9	1.1333333333333333	17	0.0	1.0	0.1794170115930282	0.5417307667747453	0.13050421397615883	0.5042852493606855	-0.1354340594896562	0.9999658039071224	0.8820535005135578	0.9703810045351078	0	1.0	0.0
7206	0.027919647748344097	0.01725003419994389	0.013440875852296004	0.9961258387338844	None	0.2	1	0.3333333333333333	4	0.8	12	0.20987654320987653	0.8	16	12	0	0	0	1.0	9	9	1.1333333333333333	17	0.0	1.0	0.1880966870645165	0.5440516828660736	0.13107138737859617	0.5042852493606855	0.1806835684392915	0.5666630940737989	0.5735284484038663	0.538428700374789	0	1.0	0.0
4877	2.6284508960943442e-08	2.4812471700308622e-08	2.4812471618615424e-08	0.9999961335348477	None	0.25	1	0.4	4	0.75	9	0.25925925925925924	0.75	13	9	0	0	0	0.6666666666666666	9	6	0.9333333333333333	14	0.0	1.0	0.25865962284865907	0.6923465625948285	6.383132342166031e-16	0.5000000000000042	5.918746808873823e-09	0.5000207845000048	0.771946175711024	0.5671907609320845	0	0.9230769230769231	0.0
6723	0.008397397736737028	0.0031421195267406824	0.0027638492088821165	0.9931224962498131	None	0	0	0.4	2	0.8	4	0.4666666666666667	0.8	6	4	0	2	0	0.6	3	5	0.4666666666666667	7	1.0	0	0.13921837258357253	0.5224951754498056	0.11794328774000759	0.505812274936148	0.18154162562674667	0.5118267115503699	0.5650513218364525	0.5133807464019217	1.0	1.0	1.0
4287	0.003714260282775264	0.00027924211744136254	-0.00019307584296831306	0.9995133708065042	None	0.25	1	0.4	4	0.7692307692307693	10	0.23809523809523808	0.7692307692307693	14	10	0	0	0	0.7777777777777778	9	7	1.0	15	0.0	1.0	0.07883380780070168	0.5633364676341028	0.06654241249452644	0.569829572353541	0.09998857968286082	0.5008409416644533	0.5555045631571198	0.5448155519129995	0	1.0	0.0
3412	3.905642183753837e-07	8.130083988858963e-08	-4.503749443829524e-08	0.999967216614328	None	0.2	1	0.3333333333333333	4	0.8	12	0.20987654320987653	0.8	16	12	0	0	0	1.0	9	9	1.1333333333333333	17	0.0	1.0	0.012786386895708482	0.5753536009291371	0.044966176735498894	0.6515582409093104	3.5219887272142195e-06	0.55418727872879	0.573776263020737	0.5944540250427583	0	1.0	0.0
1114	None	None	None	None	None	0.25	1	0.4	4	0.7692307692307693	10	0.23809523809523808	0.7692307692307693	14	10	0	0	0	0.7777777777777778	9	7	1.0	15	0.0	1.0	7.874312895477862e-05	0.5674303058166885	0.09602325518007074	0.542865492480947	0.0006299948451647528	0.5390205726351681	0.6017388880167809	0.5498058381638031	0	1.0	0.0
35	None	None	None	None	None	0	0	0	0	0	0	1.0	0	0	0	0	0	0	1.0	1	1	0.06666666666666667	1	0.0	0	0	0	0	0	0	0	0	0	0	0	0
3941	0.0	0.0	0.0	0.9999999999999998	None	0	0	0	0	0	0	1.0	0	0	0	0	4	0	1.0	1	1	0.06666666666666667	1	1.0	0	0	0	0	0	0	0	0	0	0	0	0
1570	None	None	None	None	None	0.5	1	0.5714285714285714	4	0.625	5	0.3333333333333333	0.625	9	5	0	0	0	0.8333333333333334	6	5	0.6666666666666666	10	0.0	1.0	0.029411627500819958	0.5764472722303571	0.06331626075664201	0.5353840442196487	0.09999999636318554	0.5000000130690058	0.572114564534342	0.5374281118672819	0	1.0	0.0
3174	0.00040256647749962966	2.7466824724076457e-05	1.9012019548429207e-05	0.99972889072581	None	0	0	0.75	3	0.25	1	0.6	0	3	0	2	2	0	0.4	5	2	0.4	6	0.4	0.8	0	0	0	0	0	0	0	0	0	0	0
1899	None	None	None	None	None	0	0	0	0	0	0	1.0	0	0	0	0	4	0	1.0	1	1	0.06666666666666667	1	1.0	0	0	0	0	0	0	0	0	0	0	0	0
5258	0.0052987733765943665	0.0006449493384182538	-0.00010476908377340294	0.9963840643382554	None	0.2	1	0.3333333333333333	4	0.8	12	0.20987654320987653	0.8	16	12	0	0	0	1.0	9	9	1.1333333333333333	17	0.0	1.0	-0.015696899904361423	0.5027394155078854	-0.09958032660028682	0.5011202489216721	0.12164416967301328	0.9999271606078749	0.7282919611134152	0.9601081232578206	0	0.25	0.0
2961	0.0	0.0	0.0	0.9999999999999998	None	0	0	0	0	0	0	1.0	0	0	0	0	4	0	1.0	1	1	0.06666666666666667	1	1.0	0	0	0	0	0	0	0	0	0	0	0	0
3750	0.0026733545959792505	0.0004350201485055829	-9.107142824681241e-07	0.9892640889055675	None	0	0	0.5	2	0.75	3	0.6	0.75	5	3	0	2	0	0.4	5	2	0.4	6	1.0	0	7.902762784127648e-27	0.5	0.14516257585286152	0.5053240516958692	0.09134111119583276	0.5377493374089476	0.645469999564118	0.5143778887016743	1.0	1.0	0.0
2411	None	None	None	None	None	0	0	0.25	1	1.0	3	1.0	1.0	4	3	0	0	0	0.2	5	1	0.3333333333333333	5	0.0	0	0.02596161131796887	0.5005610647448003	0.0195403232485288	0.5280164495706862	0.006764267156277644	0.5126410594209938	0.5224230483384122	0.51374674962047	0	1.0	0.0
3512	0.0	0.0	0.0	0.9999999999999998	None	0	0	0	0	0	0	1.0	0	0	0	0	4	0	1.0	1	1	0.06666666666666667	1	1.0	0	0	0	0	0	0	0	0	0	0	0	0
5567	0.0001708766108689194	1.405298111202966e-05	-1.3975347708497299e-05	0.9999876729342329	None	0	0	0.3333333333333333	2	0.8571428571428571	6	0.36	0.8571428571428571	8	6	0	0	0	1.0	5	5	0.6	9	0.0	0	0.3715012834914668	0.5964548571287741	7.902762784127648e-27	0.5	0.3278160499775352	0.7312394811802461	0.8403996447356689	0.6139338594502695	0	1.0	0.0
3973	0.0003249150553112246	4.371296358047473e-05	9.66469029256119e-06	0.9953306258522273	None	0.1111111111111111	1	0.5	10	0.4642857142857143	13	0.8571428571428571	0.10714285714285714	10	3	19	5	0	0.7142857142857143	7	5	2.0	30	0.14285714285714285	0.56	0.06937383968497349	0.5329841517584698	0.0015110971422667087	0.5229965059906259	0.0020753973593083353	0.5031861500503055	0.5745267945436422	0.5197334309758553	1.0	1.0	0.0
1017	None	None	None	None	None	0	0	0	0	0	0	1.0	0	0	0	0	4	0	1.0	1	1	0.06666666666666667	1	1.0	0	0	0	0	0	0	0	0	0	0	0	0
2356	None	None	None	None	None	0.6666666666666666	2	0.7777777777777778	7	0.2727272727272727	3	0.52	0.2727272727272727	9	3	3	3	0	1.0	5	5	0.8666666666666667	13	0.75	0.5	0.030002833218152093	0.6810056961867083	0.018278725949080116	0.5402272191019446	-0.25493479833252414	0.9999998873868621	0.9664217711773271	0.9964584891734182	1.0	1.0	0.0
6071	1.2186332197806578e-07	1.0697095117288159e-07	4.962976741350182e-11	0.9999814350102596	None	0	0	0.018518518518518517	1	1.0	79	1.0	0	0	0	80	0	0	1.0	9	9	5.4	81	0.0	1.0	0	0	0	0	0	0	0	0	0	0	0
3935	0.0019277142272260896	0.0013145346407163424	0.0013145345879831832	0.9986281183354854	None	0.3333333333333333	1	0.5	4	0.6666666666666666	6	0.4074074074074074	0.6666666666666666	10	6	0	0	0	0.3333333333333333	3	9	0.7333333333333333	11	0.0	1.0	0.09999988206108083	0.5000014151328029	1.7681259421355787e-15	0.5000002711073843	-0.09953512191416646	0.5153569712252888	0.6930878309387142	0.5051209839889004	0	1.0	0.0
2651	0.0	0.0	0.0	0.9999999999999998	None	0	0	0	0	0	0	1.0	0	0	0	0	4	0	1.0	1	1	0.06666666666666667	1	1.0	0	0	0	0	0	0	0	0	0	0	0	0
5823	1.2112606227182204e-07	9.31712499314895e-08	6.180272714611415e-11	0.9999775869546839	None	0	0	0.018518518518518517	1	1.0	79	1.0	0	0	0	80	0	0	1.0	9	9	5.4	81	0.0	1.0	0	0	0	0	0	0	0	0	0	0	0
3326	None	None	None	None	None	0.04	1	0.25	13	0.72	54	0.9506172839506173	0.4533333333333333	43	34	33	1	0	1.0	9	9	5.133333333333334	77	0.01639344262295082	0.9855072463768116	0.004258325499701756	0.5625109140672246	6.326454293234427e-14	0.5000000000026907	-0.02704850856660937	0.6680268240602703	0.5869680691062246	0.5785631224813271	0.18604651162790697	1.0	0.0
2649	3.736383812637591e-09	3.8496667026244515e-09	3.694505303194382e-09	0.999999870299766	None	0	0	0	0	0	0	1.0	0	0	0	0	1	0	1.0	1	1	0.06666666666666667	1	0.25	0	0	0	0	0	0	0	0	0	0	0	0
360	None	None	None	None	None	0	0	0.18181818181818182	6	0.8297872340425532	39	0.6049382716049383	0.3617021276595745	20	17	28	4	0	1.0	9	9	3.2666666666666666	49	0.07017543859649122	0.8372093023255814	0.09997328193385571	0.5004029725796664	0.0680276161422911	0.5073797511965749	0.09442910156261033	0.9982533390489253	0.5417380686046405	0.8934501951019221	0.0	0.2	0.0
7128	0.0015791067223431402	0.0007668697060115191	0.0004274198957474726	0.9950027893511568	None	0	0	0.5	3	0.6666666666666666	4	0.4444444444444444	0.6666666666666666	7	4	0	0	0	0.5	6	3	0.5333333333333333	8	0.0	0.4	0.3041897915665924	0.578042339821285	0.16438129370809668	0.5322856035528735	0.05558190447867907	0.5158870193404543	0.7340755711157344	0.5422021823883533	0	1.0	0.0
3984	0.0	0.0	0.0	1.0	None	0	0	0	0	0	0	1.0	0	0	0	0	0	0	1.0	1	1	0.06666666666666667	1	0.0	0	0	0	0	0	0	0	0	0	0	0	0
1958	None	None	None	None	None	0	0	0.5	3	0.6666666666666666	4	0.4	0.6666666666666666	7	4	0	1	0	0.8	4	5	0.5333333333333333	8	1.0	0.6666666666666666	0.18120978261393644	0.5363275752938734	0.24621584198247834	0.5416263198546027	0.09771823740659749	0.5028669719031356	0.6486074431507143	0.5269676697493323	1.0	1.0	0.0
7329	6.54978150079485e-06	2.427126179626062e-07	-1.1896939360611876e-08	0.9999917815477173	None	0.3	3	0.36363636363636365	8	0.7096774193548387	22	0.4074074074074074	0.7096774193548387	30	22	2	0	0	1.0	9	9	2.2	33	0.0	1.0	-0.0436753847636109	0.516890056080346	0.2368289783892649	0.5156807749274285	0.0006133459712664036	0.5143829350653004	0.7766718204020767	0.5156513209731937	0	0.9666666666666667	0.0
5124	0.022440729385661794	0.009061046095507876	0.008902599769179152	0.9835089780932036	None	0.2	1	0.3333333333333333	4	0.8	12	0.20987654320987653	0.8	16	12	0	0	0	1.0	9	9	1.1333333333333333	17	0.0	1.0	0.40784635578247014	0.6270372460805759	2.535201157769561e-13	0.50000000000429	-0.09999986857834668	0.5028000953546615	0.8999419371867255	0.5441123351788906	0	0.875	0.0
4579	0.0032902971559839508	0.0030130125847743225	0.0020736052779142837	0.9985757878290543	None	0.5	1	0.6666666666666666	4	0.5714285714285714	4	0.36	0.5714285714285714	8	4	0	0	0	1.0	5	5	0.6	9	0.0	1.0	0.10592050315463608	0.5029391703769973	-0.10502866573461253	0.5157318724113583	0.09886185562917824	0.5043157750794777	0.7259745622125231	0.5076634509448806	0	1.0	0.0
966	None	None	None	None	None	0	0	0.21428571428571427	3	0.8333333333333334	15	0.8333333333333334	0	0	0	19	6	0	0.6666666666666666	4	6	1.3333333333333333	20	0.14285714285714285	0.7142857142857143	0	0	0	0	0	0	0	0	0	0	0
4206	0.009390107128329855	0.0008724537176320331	0.00036585562461990154	0.9947785967065061	None	0.2	1	0.3333333333333333	4	0.8	12	0.20987654320987653	0.8	16	12	0	0	0	1.0	9	9	1.1333333333333333	17	0.0	1.0	0.18611285056962532	0.5739384628744706	-0.32026522074607866	0.8227639352135645	-0.01715578364963455	0.6646086708663755	0.8948159543953076	0.6982563592763096	0	1.0	0.0
4263	0.010002509845289791	0.00833873175872483	0.00830539496650689	0.9979793299184435	None	0.2	1	0.3333333333333333	4	0.8	12	0.20987654320987653	0.8	16	12	0	0	0	1.0	9	9	1.1333333333333333	17	0.0	1.0	0.1747481669740782	0.5419964401585565	-0.1398843338711017	0.5488393822818469	0.112547526669601	0.599895648268879	0.800448518314969	0.5637671313796851	0	1.0	0.0
6072	7.44722431811278e-05	3.685008353602237e-05	3.6722798792232594e-05	0.9999953281616265	None	0	0	0.25	1	1.0	3	1.0	1.0	4	3	0	3	0	0.2	1	5	0.3333333333333333	5	1.0	0	0.48708879348882367	0.5834365300414728	-0.020823934468410688	0.6708386054806093	0.2800120374328471	0.5170367293886293	0.8908541404542653	0.5920267416379121	1.0	1.0	0.0
6679	0.00015698333319755266	1.7537470684196306e-06	3.031036517888121e-07	0.9999942669272568	None	0.2	1	0.3333333333333333	4	0.8	12	0.20987654320987653	0.8	16	12	0	0	0	1.0	9	9	1.1333333333333333	17	0.0	1.0	-0.1457758788235431	0.9597494392422935	0.00036108995889008836	0.5029755317434003	0.005177571783919407	0.6721821368037845	0.7167420438298244	0.7859203407463725	0	1.0	0.0
2832	None	None	None	None	None	0.07692307692307693	1	0.32142857142857145	9	0.6666666666666666	26	0.5061728395061729	0.48717948717948717	27	19	13	3	0	1.0	9	9	2.7333333333333334	41	0.13636363636363635	0.75	0.008977272555446666	0.5888071657184805	-0.05398854887794694	0.6607087169724037	0.22942135266724567	0.6570062218042243	0.7582329938920536	0.6361032163990783	0.9629629629629629	0.9259259259259259	0.0
5703	3.0924614204668545e-09	1.9641484219744546e-09	-5.93537671606464e-10	0.9999993072809833	None	0.2	1	0.3333333333333333	4	0.8	12	0.20987654320987653	0.8	16	12	0	0	0	1.0	9	9	1.1333333333333333	17	0.0	1.0	2.6438139360666937e-21	0.5000000000000001	-0.0999999989650556	0.5000000567736904	0.0001224539858848248	0.5004542095142315	0.6157844859024905	0.500151422132992	0	1.0	0.0
77	None	None	None	None	None	0	0	0	0	0	0	1.0	0	0	0	0	2	0	1.0	1	1	0.06666666666666667	1	0.5	0	0	0	0	0	0	0	0	0	0	0	0
7499	0.005226422892062489	0.00017085430391657942	0.00010219855767136461	0.9993789804560705	None	0.2	1	0.3333333333333333	4	0.8	12	0.20987654320987653	0.8	16	12	0	0	0	1.0	9	9	1.1333333333333333	17	0.0	1.0	-0.0999922549236211	0.5000870636094845	0.13996435302660282	0.5403360096871689	0.1282937517101054	0.5996973044583096	0.7540978854482611	0.5470477140933255	0	0.4375	0.0
6218	0.022856005476703266	0.00962300677681786	0.009328077233157242	0.9845719708854856	None	0.2	1	0.3333333333333333	4	0.8	12	0.20987654320987653	0.8	16	12	0	0	0	1.0	9	9	1.1333333333333333	17	0.0	1.0	0.40784635578247014	0.6270372460805759	2.535201157769561e-13	0.50000000000429	-0.09999986857834668	0.5028000953546615	0.8999419371867255	0.5441123351788906	0	0.875	0.0
3751	0.0027825827785998365	1.2593426612295321e-05	1.1042873376928882e-05	0.996769566954786	None	0	0	0.25	1	1.0	3	1.0	1.0	4	3	0	0	0	0.2	1	5	0.3333333333333333	5	0.0	0	0.06172006379741022	0.542261562277564	6.596201603623057e-08	0.5000017402413648	0.24588117974739268	0.5146897023135233	0.7398016970084792	0.5190102679466608	0	1.0	0.0
4331	0.008766093351079595	0.006314354681463478	0.0059193958106051655	0.9910345891211476	None	0.2	1	0.3333333333333333	4	0.8	12	0.20987654320987653	0.8	16	12	0	0	0	1.0	9	9	1.1333333333333333	17	0.0	1.0	0.09999383611441406	0.5001053553660103	-0.03662933232250294	0.5662992037731321	0.11435112881374673	0.6373257829661972	0.6737576067078154	0.5688077279779058	0	1.0	0.0
1	None	None	None	None	None	0.2	1	0.3333333333333333	4	0.8	12	0.20987654320987653	0.8	16	12	0	0	0	1.0	9	9	1.1333333333333333	17	0.0	1.0	-0.1535950244305	0.596987732570178	0.09977948608164051	0.5005431026708135	0.1909566951655562	1.0	0.9109561890778795	0.9999963742869117	0	1.0	0.0
172	None	None	None	None	None	0.3333333333333333	1	0.5	4	0.7	7	0.2857142857142857	0.7	11	7	0	0	0	0.8571428571428571	6	7	0.8	12	0.0	0.6666666666666666	0.09999501755944715	0.5002919659957756	-0.041724713969271535	0.647797815480214	-0.0899569818925864	0.524587710706259	0.6903321244271408	0.5588075044292915	0	1.0	0.0
1136	None	None	None	None	None	0	0	0	0	0	0	1.0	0	0	0	0	0	0	1.0	1	1	0.06666666666666667	1	0.0	0	0	0	0	0	0	0	0	0	0	0	0
5000	0.0	0.0	0.0	0.9999999999999998	None	0	0	0	0	0	0	1.0	0	0	0	0	4	0	1.0	1	1	0.06666666666666667	1	1.0	0	0	0	0	0	0	0	0	0	0	0	0
4367	0.022453361685486582	0.009389863074650895	0.00930199582296956	0.9838091746323994	None	0.2	1	0.3333333333333333	4	0.8	12	0.20987654320987653	0.8	16	12	0	0	0	1.0	9	9	1.1333333333333333	17	0.0	1.0	0.40784635578247014	0.6270372460805759	2.535201157769561e-13	0.50000000000429	-0.09999986857834668	0.5028000953546615	0.8999419371867255	0.5441123351788906	0	0.875	0.0
7146	0.0006946418825030156	6.908890864789906e-05	6.864200606801985e-05	0.9989575247384767	None	0.2	1	0.3333333333333333	4	0.8	12	0.20987654320987653	0.8	16	12	0	0	0	1.0	9	9	1.1333333333333333	17	0.0	1.0	0.025655805759617328	0.56743968652271	0.11489361621596521	0.500494001843301	0.1188457942598676	0.5772965884944276	0.606917720930751	0.5486022233492552	0	1.0	0.0
3291	0.0	0.0	0.0	0.9999999999999998	None	0	0	0	0	0	0	1.0	0	0	0	0	4	0	1.0	1	1	0.06666666666666667	1	1.0	0	0	0	0	0	0	0	0	0	0	0	0
2099	None	None	None	None	None	1.0	1	1.0	4	0.25	1	0.6666666666666666	0	3	0	2	0	0	1.0	3	3	0.4	6	0.0	0.6666666666666666	0	0	0	0	0	0	0	0	0	0	0
4894	0.0	0.0	0.0	0.9999999999999998	None	0	0	0	0	0	0	1.0	0	0	0	0	4	0	1.0	1	1	0.06666666666666667	1	1.0	0	0	0	0	0	0	0	0	0	0	0	0
2323	None	None	None	None	None	0	0	0.42857142857142855	3	0.75	6	0.5555555555555556	0.75	9	6	0	1	0	0.2222222222222222	2	9	0.6666666666666666	10	1.0	1.0	5.542143124970549e-07	0.5000118575914857	3.959267110123369e-09	0.50000028002139	0.1521950115340014	0.695631981501795	0.6720458881579081	0.5684534190772743	0.8888888888888888	1.0	0.0
1195	None	None	None	None	None	0.3333333333333333	1	0.5	4	0.7	7	0.2857142857142857	0.7	11	7	0	0	0	0.8571428571428571	6	7	0.8	12	0.0	0.8	-0.09995438032168044	0.5011428625483499	0.04008498429153726	0.5134688810128041	0.0931414049826049	0.526970467463975	0.6906894982916577	0.5138670016547054	0	1.0	0.0
3568	0.0035823405999040967	0.00095051576650965	0.000737582526830479	0.9938725986106962	None	0.2	1	0.3333333333333333	4	0.8	12	0.20987654320987653	0.8	16	12	0	0	0	1.0	9	9	1.1333333333333333	17	0.0	1.0	0.14040703740716637	0.6102933491926976	-0.09999999996682699	0.5000000009024488	0.023159774828748238	0.6745852418899067	0.738416335197426	0.5968878242296994	0	1.0	0.0
2499	None	None	None	None	None	0	0	0	0	0	0	1.0	0	0	0	0	4	0	1.0	1	1	0.06666666666666667	1	1.0	0	0	0	0	0	0	0	0	0	0	0	0
2470	None	None	None	None	None	0.09090909090909091	1	0.32	8	0.6285714285714286	22	0.5873015873015873	0.45714285714285713	24	16	12	5	0	0.7777777777777778	7	9	2.466666666666667	37	0.25	0.6875	-0.07156386137585664	0.8668654691924119	-0.01895215564387904	0.6044859460391163	-0.058546603711873556	0.5834706726599048	0.5742846544521082	0.7064596601978892	1.0	1.0	0.0
4588	0.008547764904280898	0.0014796240125595484	-0.001018173797352925	0.9782297139856041	None	0.25	1	0.4	4	0.7692307692307693	10	0.23809523809523808	0.7692307692307693	14	10	0	0	0	0.7777777777777778	9	7	1.0	15	0.0	1.0	0.7471129039264751	0.658799745443571	0.09482895213485114	0.5544269013617903	0.2173077540374649	0.5652910439015165	0.9398811839072545	0.5938077943894474	0	1.0	0.0
3856	0.000526907498533017	2.5222183249221666e-06	2.4643631377900163e-06	0.9999999836327141	None	0.2	1	0.3333333333333333	4	0.8	12	0.20987654320987653	0.8	16	12	0	0	0	1.0	9	9	1.1333333333333333	17	0.0	1.0	0.07659299576720639	0.5435204781410257	-0.06523725475450355	0.5222191120805714	0.16927166164164018	0.6199400558369941	0.727171710177347	0.5624023050239766	0	1.0	0.0
3635	0.0	0.0	0.0	0.9999999999999998	None	0	0	0	0	0	0	1.0	0	0	0	0	4	0	1.0	1	1	0.06666666666666667	1	1.0	0	0	0	0	0	0	0	0	0	0	0	0
3905	0.001472356429955143	0.00022731071989355884	-8.277307980966105e-05	0.9984167051888849	None	0	0	0.6	3	0.6	3	0.4666666666666667	0.6	6	3	0	0	0	0.6	3	5	0.4666666666666667	7	0.0	1.0	2.822296626604641e-12	0.5000000000737564	0.11289221602897967	0.5700617053716293	0.07073796344921314	0.5146513168034156	0.6163025695477307	0.5283632646111854	0	1.0	0.0
59	None	None	None	None	None	0.1111111111111111	1	0.25	5	0.8148148148148148	22	0.35802469135802467	0.5185185185185185	18	14	10	4	0	1.0	9	9	1.9333333333333333	29	0.2	0.7	0.000500723006047508	0.5037614697141655	0.09885139394816063	0.5085294958555314	-0.032305866503148636	0.519861741562107	0.6343934927880989	0.5107197112814543	0.9166666666666666	0.8333333333333334	0.0
1841	None	None	None	None	None	1.0	1	0.8	4	0.4	2	0.4375	0.4	6	2	0	0	0	1.0	4	4	0.4666666666666667	7	0.0	0.6666666666666666	0.04630488479022954	0.5301264498354814	0.01019779510451349	0.6589243824206978	-0.08744265387972425	0.5469796214746138	0.6579390217110278	0.5799440345437689	0	1.0	0.0
2399	None	None	None	None	None	0	0	0.21739130434782608	10	0.7272727272727273	48	0.8395061728395061	0.09090909090909091	12	6	55	0	0	1.0	9	9	4.533333333333333	68	0.0	0.9696969696969697	0.1677955872789118	0.6887843184623327	-0.09997904980492103	0.5000217937830511	0.06322663012752178	0.6589165890755001	0.7544872596814854	0.6187705325765794	0	1.0	0.0
5847	0.010562107838614474	0.0008083272036995329	-0.0003256050652998953	0.984985286613258	None	0.2	1	0.3333333333333333	4	0.8	12	0.20987654320987653	0.8	16	12	0	0	0	1.0	9	9	1.1333333333333333	17	0.0	1.0	0.3762639638923996	0.6425684203988272	-0.02488880408889397	0.5075228076791484	-0.09999999360460977	0.5008118890571793	0.8898505331854967	0.5514728685210214	0	1.0	0.0
3306	0.0	0.0	0.0	0.9999999999999998	None	0	0	0	0	0	0	1.0	0	0	0	0	4	0	1.0	1	1	0.06666666666666667	1	1.0	0	0	0	0	0	0	0	0	0	0	0	0
5517	0.0015979979399235189	0.0009723120454089829	0.0004096439065347721	0.9992931905355581	None	0.2	1	0.3333333333333333	4	0.8	12	0.20987654320987653	0.8	16	12	0	0	0	1.0	9	9	1.1333333333333333	17	0.0	1.0	-0.023954700170358105	0.5057848125383907	7.902762784127648e-27	0.5	-0.0999997676302232	0.504677794990795	0.6049922311283186	0.5034876108186147	0	1.0	0.0
3936	1.1640924030885867e-05	5.460153986929487e-08	-4.2619205586550644e-08	0.9999884418623196	None	0.5	1	0.5714285714285714	4	0.625	5	0.4166666666666667	0.375	5	3	4	2	0	0.6666666666666666	6	4	0.6666666666666666	10	0.2	0.3333333333333333	0.06661362253177308	0.5631442423262829	-0.09999927249759309	0.500000880934595	0.00048090416251887367	0.5053134190610052	0.6649952735709335	0.522916494122931	0.0	0.2	0.0
1641	None	None	None	None	None	0	0	0.4	4	0.6666666666666666	8	0.4666666666666667	0.5833333333333334	10	7	3	5	0	0.8333333333333334	5	6	0.9333333333333333	14	0.7142857142857143	0.2222222222222222	0.2507898470839595	0.6178958574722819	1.3874580821402133e-25	0.5	0.00020109618893862343	0.5080920364623684	0.7630425951725821	0.5426459427259548	1.0	1.0	0.0
2954	0.0	0.0	0.0	0.9999999999999998	None	0	0	0	0	0	0	1.0	0	0	0	0	4	0	1.0	1	1	0.06666666666666667	1	1.0	0	0	0	0	0	0	0	0	0	0	0	0
5746	0.00046924801631523824	2.0078727332349893e-06	1.1604496645307999e-06	0.9999999911720263	None	0.2	1	0.3333333333333333	4	0.8	12	0.20987654320987653	0.8	16	12	0	0	0	1.0	9	9	1.1333333333333333	17	0.0	1.0	0.026783582136625867	0.6693069239006534	-0.08685275914998192	0.5185409248679506	0.09997258962981036	0.5036871732842602	0.6964181056046371	0.5657830101316583	0	0.75	0.0
3627	None	None	None	None	None	0	0	0.12	6	0.875	63	0.9135802469135802	0.3055555555555556	23	22	50	5	0	1.0	9	9	4.933333333333334	74	0.04854368932038835	1.0	0.36525690671573885	0.564372271976681	1.4086969575230491e-08	0.5000000670619096	-0.05792365641091264	0.6729226646280387	0.8687698206915941	0.5809773253681749	1.0	1.0	0.8233933433837776
6834	1.1367730940046735e-05	5.31505813912877e-07	-3.3581677857533703e-07	0.9999986720601224	None	0.25	1	0.36363636363636365	4	0.7857142857142857	11	0.2222222222222222	0.7857142857142857	15	11	0	0	0	0.8888888888888888	9	8	1.0666666666666667	16	0.0	1.0	-0.24247292951437224	0.999999916551627	0.2894412811619267	0.5047079859300948	0.029414307948289874	0.5672050128332887	0.9487487905169438	0.996047482675008	0	1.0	0.0
6838	0.0	0.0	0.0	1.0	None	0	0	0	0	0	0	1.0	0	0	0	0	0	0	1.0	1	1	0.06666666666666667	1	0.0	0	0	0	0	0	0	0	0	0	0	0	0
4349	0.0014883834655427058	0.00015750182754317013	0.00012529064482727105	0.9982653496667047	None	0.1111111111111111	2	0.358974358974359	14	0.6071428571428571	34	0.7160493827160493	0.44642857142857145	37	25	20	2	0	1.0	9	9	3.8666666666666667	58	0.0625	0.9230769230769231	-0.09971682535567494	0.5013438022186517	-0.36671403402208846	0.7489649593276568	0.08327187814458706	0.6208209621266821	0.847818427764754	0.6296004314223337	1.0	1.0	0.0
2913	1.2229906843907272e-07	9.923748105680628e-08	-1.0258164377156123e-09	0.9999794383338461	None	0	0	0.07692307692307693	4	0.9210526315789473	70	0.9629629629629629	0	0	0	77	1	0	1.0	9	9	5.2	78	0.006329113924050633	1.0	0	0	0	0	0	0	0	0	0	0	0
1189	None	None	None	None	None	0	0	0.5	2	0.75	3	0.6	0.75	5	3	0	0	0	0.4	2	5	0.4	6	0.0	0	-0.09987396799945672	0.5025833628021986	5.7999129344823e-14	0.5000000000001503	0.09898260255095878	0.5018090924707452	0.6924995991384139	0.5014641578667872	0	1.0	0.0
3466	0.004920372515774251	0.0034442691193498198	0.003429915656247118	0.9977918598735536	None	0	0	0.5	2	0.6666666666666666	2	0.625	0.6666666666666666	4	2	0	1	0	0.5	2	4	0.3333333333333333	5	0.5	0	-0.09999999999286083	0.500000000011952	-0.20274117928958385	0.7622338068766121	0.2068796579824766	0.750840660210078	0.8935757053404951	0.6804894721893787	1.0	1.0	0.0
6661	0.0	0.0	0.0	1.0	None	0	0	0	0	0	0	1.0	0	0	0	0	0	0	1.0	1	1	0.06666666666666667	1	0.0	0	0	0	0	0	0	0	0	0	0	0	0
2984	0.003936907693130759	0.0002484457223896864	-2.9377567779227256e-05	0.9931353544901974	None	0.2	1	0.3333333333333333	4	0.8	12	0.20987654320987653	0.8	16	12	0	0	0	1.0	9	9	1.1333333333333333	17	0.0	1.0	4.1965485606301585e-05	0.5129478728860716	-0.04182623139892019	0.5376330397031872	0.0950568803485784	0.5783812315536239	0.6393903134594429	0.5431219534595483	0	1.0	0.0
2695	0.0017404027686210109	0.000448440519600176	-3.901655445399127e-06	0.9967441912698112	None	0.25	1	0.5454545454545454	6	0.5	7	0.4444444444444444	0.35714285714285715	8	5	7	3	0	1.0	6	6	1.0666666666666667	16	0.2	0.4	0.0999440888701951	0.5016921676487052	0.2672190051732073	0.6155238104221362	-0.09999933731306017	0.50001802004704	0.8177132768421155	0.5397022861969637	1.0	1.0	0.0
3021	0.001417038169832539	5.101348394478802e-05	9.057058220237272e-06	0.998249484157749	None	0.25	1	0.4	4	0.75	9	0.25	0.75	13	9	0	0	0	0.875	7	8	0.9333333333333333	14	0.0	0.8571428571428571	0.06621955010069266	0.5337938080604392	0.06544676452939682	0.5391858083155303	-0.09901836548121654	0.5023242137022776	0.6856689072421005	0.5251241462681054	0	1.0	0.0
5682	0.0061300048206925735	0.0008636715336360109	-0.0008079811236236703	0.9967608450279065	None	0.2	1	0.3333333333333333	4	0.8	12	0.20987654320987653	0.8	16	12	0	0	0	1.0	9	9	1.1333333333333333	17	0.0	1.0	-0.025769849330458845	0.6349806229348941	-0.09999990596228794	0.5000003283977951	-0.09999784477970715	0.523991883105808	0.586421061746084	0.5539299456978419	0	1.0	0.0
2693	None	None	None	None	None	0	0	0.35	14	0.5517241379310345	32	0.7407407407407407	0.2413793103448276	27	14	32	7	0	1.0	9	9	4.0	60	0.12727272727272726	0.8363636363636363	0.09959458438529807	0.5000963459001064	0.039900802604390176	0.5823983526770822	0.09998788739029642	0.5006275260199899	0.5700896256410078	0.5279310731090674	1.0	1.0	0.0
1770	None	None	None	None	None	0	0	0.5	2	0.6666666666666666	2	1.0	0	2	0	2	6	0	0.2	1	5	0.3333333333333333	5	1.0	0.5	0	0	0	0	0	0	0	0	0	0	0
1806	None	None	None	None	None	0	0	0	0	0	0	1.0	0	0	0	0	4	0	1.0	1	1	0.06666666666666667	1	1.0	0	0	0	0	0	0	0	0	0	0	0	0
4131	0.0	0.0	0.0	1.0	None	0	0	0	0	0	0	1.0	0	0	0	0	0	0	1.0	1	1	0.06666666666666667	1	0.0	0	0	0	0	0	0	0	0	0	0	0	0
1344	None	None	None	None	None	0	0	0.375	3	0.6	6	0.48	0	0	0	11	6	0	1.0	5	5	0.8	12	0.23076923076923078	0.2857142857142857	0	0	0	0	0	0	0	0	0	0	0
7171	0.015117167495681079	0.009238191997887873	0.008043674727752786	0.9951597597064816	None	0.2	1	0.3333333333333333	4	0.8	12	0.20987654320987653	0.8	16	12	0	0	0	1.0	9	9	1.1333333333333333	17	0.0	1.0	0.07992241773740993	0.5544030205027254	0.08008964192843056	0.5126815838489794	0.2558076855928103	0.5871081870892574	0.6939302798011828	0.5515856001527979	0	1.0	0.0
1718	None	None	None	None	None	0	0	0.2857142857142857	2	0.875	7	1.0	0.625	7	5	2	2	0	0.4	2	5	0.6666666666666666	10	0.3333333333333333	0	0.03990970047649426	0.6725975484305415	2.162265170000802e-26	0.5000000000000001	0.06185905244611832	0.5599003390169273	0.6097428188121831	0.5793823022033623	1.0	1.0	0.0
5430	0.011221481492403752	0.007590176076850139	0.00758439742054269	0.9839265122113564	None	0.2	1	0.3333333333333333	4	0.8	12	0.20987654320987653	0.8	16	12	0	0	0	1.0	9	9	1.1333333333333333	17	0.0	1.0	0.2888090907590031	0.6603700668431485	-0.09999999999998894	0.5000000000001065	-0.09999997266719385	0.5004427399908267	0.8621025058381541	0.5553320133615066	0	0.9375	0.0
3319	0.0024223694743140526	0.0003709490682773021	5.660781540613428e-05	0.9955619505103817	None	0.16666666666666666	1	0.42857142857142855	6	0.631578947368421	12	0.5	0.631578947368421	18	12	2	1	0	0.8571428571428571	7	6	1.4	21	0.5	0.4	8.816235725738817e-09	0.5000369805972187	0.08674206624289857	0.5290828947701018	0.0985550459934085	0.5026137454112174	0.6078254917567988	0.5105872538247194	1.0	1.0	0.0
4602	0.0022658117071738745	0.0010230858852087465	0.0009951878116647636	0.988906992840443	None	0.2	1	0.3333333333333333	4	0.8	12	0.20987654320987653	0.8	16	12	0	0	0	1.0	9	9	1.1333333333333333	17	0.0	1.0	0.7323080328476141	0.6725859123052024	0.026656197096526297	0.5399203561661604	0.015057682820217928	0.5769602052805851	0.9655588874753973	0.5979052190641413	0	0.9375	0.0
3084	5.171860964509845e-08	4.938214507534826e-08	1.8962975510596004e-10	0.9999937005572263	None	0.2	1	0.38461538461538464	5	0.5882352941176471	10	0.5277777777777778	0	0	0	18	0	0	0.4444444444444444	4	9	1.2666666666666666	19	0.0	1.0	0	0	0	0	0	0	0	0	0	0	0
418	None	None	None	None	None	0	0	0	0	0	0	1.0	0	0	0	0	0	0	1.0	1	1	0.06666666666666667	1	0.0	0	0	0	0	0	0	0	0	0	0	0	0
410	None	None	None	None	None	0.5	1	0.5714285714285714	4	0.625	5	0.3333333333333333	0.625	9	5	0	0	0	0.8333333333333334	6	5	0.6666666666666666	10	0.0	1.0	0.03621130991662656	0.5577592987209737	0.0019498035891092895	0.5072838677338681	0.0002789547505680756	0.5014412395679342	0.5414124596318683	0.5222333041573535	0	0.2222222222222222	0.0
4582	0.02230792232237616	0.009903379822580036	0.009317801504019684	0.9848610155469132	None	0.2	1	0.3333333333333333	4	0.8	12	0.20987654320987653	0.8	16	12	0	0	0	1.0	9	9	1.1333333333333333	17	0.0	1.0	0.40784635578247014	0.6270372460805759	2.535201157769561e-13	0.50000000000429	-0.09999986857834668	0.5028000953546615	0.8999419371867255	0.5441123351788906	0	0.875	0.0
1514	None	None	None	None	None	0.06666666666666667	1	0.2727272727272727	9	0.723404255319149	34	0.6049382716049383	0.425531914893617	28	20	20	0	0	1.0	9	9	3.2666666666666666	49	0.0	0.6	0.15134692868615315	0.6363223606763366	0.00940206170083363	0.6608041573705234	0.10686763112109407	0.6104579946697221	0.6482507499065683	0.6361096474313374	0	1.0	0.0
3990	0.012642016951527432	0.0031502508776792737	0.0031502042812530167	0.9754229231549164	None	0.5	1	0.5714285714285714	4	0.625	5	0.35714285714285715	0.625	9	5	0	0	0	0.5714285714285714	4	7	0.6666666666666666	10	0.0	0.6666666666666666	0.6770050338775573	0.5843780301276593	0.02994843492875875	0.5379945577493062	0.18759434249046703	0.9736305151186218	0.942873798967589	0.7969418599515659	0	1.0	0.0
3495	0.00980822601136022	0.0007420171780795601	-0.000351494240657609	0.9851735101623966	None	0.2	1	0.3333333333333333	4	0.8	12	0.20987654320987653	0.8	16	12	0	0	0	1.0	9	9	1.1333333333333333	17	0.0	1.0	0.20263338162624517	0.6054601996271597	1.9089780271087136e-14	0.5038510347299832	-0.09999999994297273	0.5000053513126722	0.7785476431390089	0.5369073035816543	0	0.9375	0.0
3107	0.0021236057449602157	0.0004785174185821804	0.0004709988012100361	0.9978369305343207	None	0.25	1	0.36363636363636365	4	0.7857142857142857	11	0.2222222222222222	0.7857142857142857	15	11	0	0	0	0.8888888888888888	8	9	1.0666666666666667	16	0.0	1.0	-0.060025116213842836	0.5316952378049052	8.114691290314698e-13	0.5075515090367514	-0.09979288713355175	0.6375561397211109	0.6011742641424347	0.5598723676303983	0	1.0	0.0
5046	0.001429972496061479	0.0004279239366378241	-0.0004153598433021918	0.9965203125963964	None	0.2	1	0.3333333333333333	4	0.8	12	0.20987654320987653	0.8	16	12	0	0	0	1.0	9	9	1.1333333333333333	17	0.0	1.0	0.2998417089116889	0.6445593428555747	0.06447665169392003	0.6798874430518222	-0.0258369028782799	0.5242740625616251	0.8048924553765685	0.6181913815639117	0	0.875	0.0
3630	0.0017985795811590738	0.0014781080411733667	-0.0013805360178705355	0.9965571370057515	None	0.2	1	0.3333333333333333	4	0.8	12	0.20987654320987653	0.8	16	12	0	0	0	1.0	9	9	1.1333333333333333	17	0.0	1.0	0.09999999940001794	0.5000000174947374	-0.06556226897753084	0.661581526411969	-0.04849133504272698	0.564867974746868	0.6872228468650513	0.576990428365072	0	1.0	0.0
5060	0.005638722741956135	0.004535573939873267	-0.0021319833507351623	0.9953776126580037	None	0.2	1	0.3333333333333333	4	0.8	12	0.20987654320987653	0.8	16	12	0	0	0	1.0	9	9	1.1333333333333333	17	0.0	1.0	7.902762784127648e-27	0.5	-0.09999999953238221	0.5000000693448767	0.07913675086998795	0.618867672132556	0.6754841389912288	0.5403077662237333	0	1.0	0.0
2571	None	None	None	None	None	0	0	0.1875	9	0.7681159420289855	53	0.8765432098765432	0.36231884057971014	33	25	37	4	0	1.0	9	9	4.733333333333333	71	0.05714285714285714	0.8709677419354839	0.08324364800664079	0.5599887159021687	8.940497459625295e-06	0.5004262897554622	-0.02082983457536651	0.6680470172426105	0.6233619123170747	0.5778764900535491	1.0	1.0	0.0
2996	2.125070258274645e-07	1.1681918516203044e-08	-7.457809379510182e-10	0.9999985213643483	None	0.25	1	0.36363636363636365	4	0.7857142857142857	11	0.2222222222222222	0.7857142857142857	15	11	0	0	0	0.8888888888888888	8	9	1.0666666666666667	16	0.0	1.0	0.01487241231188037	0.5720568058831152	6.863813903840538e-16	0.5000009462569818	5.678205092186227e-06	0.5014393909265977	0.5175116080499239	0.5246474398144204	0	1.0	0.0
4258	0.00039036958215715614	3.8537010845075084e-06	3.080836556970016e-06	0.9999999406705214	None	0.2	1	0.3333333333333333	4	0.8	12	0.20987654320987653	0.8	16	12	0	0	0	1.0	9	9	1.1333333333333333	17	0.0	1.0	0.12632382713602514	0.5493906700758843	0.2772890281510271	0.6336082332741095	0.09999897196364413	0.5001825100312919	0.6894326416347296	0.5619030082939447	0	1.0	0.0
5875	0.005055919206269485	0.0005779906797412327	0.0004301926990911004	0.9889719579852155	None	0.25	1	0.36363636363636365	4	0.7857142857142857	11	0.2222222222222222	0.7857142857142857	15	11	0	0	0	0.8888888888888888	9	8	1.0666666666666667	16	0.0	1.0	5.196132832507739e-07	0.5000025824585185	-0.021651129263770545	0.5065579290847174	-0.09999988993291446	0.5006819977228516	0.605771215933252	0.5024142764941953	0	1.0	0.0
3143	0.00018732082218593228	1.9702505510413194e-06	8.773709989788738e-07	0.9999819620401977	None	0.25	1	0.4	4	0.7692307692307693	10	0.23809523809523808	0.7692307692307693	14	10	0	0	0	0.7777777777777778	9	7	1.0	15	0.0	1.0	2.1218942877582872e-16	0.5000000000000562	0.04521829585408661	0.5749580875083987	0.05244982815478152	0.5631698880801579	0.5709029213056691	0.5462132552496117	0	1.0	0.0
3628	0.0	0.0	0.0	0.9999999999999998	None	0	0	0	0	0	0	1.0	0	0	0	0	4	0	1.0	1	1	0.06666666666666667	1	1.0	0	0	0	0	0	0	0	0	0	0	0	0
1678	None	None	None	None	None	0	0	0.5	2	0.6666666666666666	2	1.0	0	2	0	2	6	0	0.2	1	5	0.3333333333333333	5	1.0	0.5	0	0	0	0	0	0	0	0	0	0	0
5040	None	None	None	None	None	0.11764705882352941	2	0.3333333333333333	12	0.6470588235294118	33	0.654320987654321	0.37254901960784315	28	19	24	0	0	1.0	9	9	3.533333333333333	53	0.0	0.7272727272727273	0.4591778222843117	0.5969672480760266	-0.022812324093299724	0.5125880364433217	-0.09999827135068196	0.5018713563637298	0.9225186813662487	0.5374872439264202	0	0.9642857142857143	0.0
6147	0.0006380720465251891	0.0003178706883972105	0.00027350553301459167	0.9995030570685184	None	0.25	1	0.4	4	0.7692307692307693	10	0.23809523809523808	0.7692307692307693	14	10	0	0	0	0.7777777777777778	9	7	1.0	15	0.0	1.0	0.13273064518240588	0.5143457695727089	0.19069978427428508	0.5084492084583057	0.02196726954538921	0.6105145694204598	0.6657281373112766	0.5449346541035738	0	0.9285714285714286	0.0
6425	0.0002433563939803337	6.891162554489644e-07	-4.0638379697658565e-07	0.9999999930810051	None	0.2	1	0.3333333333333333	4	0.8	12	0.20987654320987653	0.8	16	12	0	0	0	1.0	9	9	1.1333333333333333	17	0.0	1.0	0.00031941271566536387	0.5006602984930018	0.0999768106772362	0.5000049773863218	0.06071266079261976	0.5289585630045825	0.6010592982868149	0.5098841401951156	0	1.0	0.0
5161	1.2413942835870259e-07	1.1955743053742363e-07	4.315123690051955e-11	0.9999844074487471	None	0	0	0.018518518518518517	1	1.0	79	1.0	0	0	0	80	0	0	1.0	9	9	5.4	81	0.0	1.0	0	0	0	0	0	0	0	0	0	0	0
3841	0.005800895924597874	0.0012412721700051383	-0.0012406176835253098	0.9907677973058492	None	0	0	0.5	4	0.5	5	0.8571428571428571	0.4	7	4	4	4	0	0.2857142857142857	2	7	0.8	12	0.4444444444444444	0.6	0.2976804294919321	0.5608731148036801	7.902762784127648e-27	0.5000006127152408	0.16366003848503605	0.5560793996756724	0.7713027369068902	0.5390846090792211	0.9285714285714286	1.0	0.0
1744	None	None	None	None	None	0	0	0	0	0	0	1.0	0	0	0	0	4	0	1.0	1	1	0.06666666666666667	1	1.0	0	0	0	0	0	0	0	0	0	0	0	0
3633	2.239033519527916e-06	1.6191141041325945e-06	-1.2771880154779994e-06	0.9993654072816082	None	0	0	0.75	3	0.5	2	0.5	0.5	5	2	0	1	0	0.75	3	4	0.4	6	1.0	0.6666666666666666	0.00883581747480305	0.5369268717434013	1.6665345033275275e-16	0.5000000000003365	0.04523334549372023	0.6879481589180807	0.5889060441215407	0.5775784084101581	1.0	1.0	0.0
2165	None	None	None	None	None	0	0	0.46153846153846156	6	0.4117647058823529	7	0.6333333333333333	0.058823529411764705	3	1	15	6	0	0.8333333333333334	6	5	1.2666666666666666	19	0.1875	0.14285714285714285	0.09990041215856983	0.500026453676084	3.9104237270223406e-07	0.5000007697575596	0.028071718566612853	0.642358942985979	0.6036307570386688	0.5486560605625632	0.0	0	0.0
2546	None	None	None	None	None	0.1875	3	0.35294117647058826	12	0.625	30	0.6172839506172839	0.5833333333333334	40	28	9	0	0	1.0	9	9	3.3333333333333335	50	0.0	0.7317073170731707	0.030618558925592558	0.5467347610477601	2.0014914476360296e-13	0.5000001659728637	0.003916537960455104	0.5132008507185334	0.5338419568450051	0.5200145212489742	0	1.0	0.0
1125	None	None	None	None	None	0	0	0	0	0	0	1.0	0	0	0	0	0	0	1.0	1	1	0.06666666666666667	1	0.0	0	0	0	0	0	0	0	0	0	0	0	0
1654	None	None	None	None	None	0.045454545454545456	1	0.21739130434782608	10	0.7611940298507462	51	0.9583333333333334	0.5671641791044776	46	38	22	0	0	0.8888888888888888	9	8	4.6	69	0.0	0.9508196721311475	0.18344436680334483	0.6069940383731751	1.663748115352799e-12	0.500012728899748	0.007293961334336288	0.6797496805690755	0.7040733684883812	0.5976754852865354	0	1.0	0.0
1552	None	None	None	None	None	0.2	1	0.3333333333333333	4	0.8	12	0.20987654320987653	0.8	16	12	0	0	0	1.0	9	9	1.1333333333333333	17	0.0	1.0	-0.041829932670954625	0.6532393311502271	0.10179925577240427	0.5254900024644049	0.10201550259313744	0.6574189614044493	0.659353137800404	0.6135810358030864	0	1.0	0.0
5806	None	None	None	None	None	0.07142857142857142	1	0.3548387096774194	11	0.5681818181818182	25	0.5679012345679012	0.38636363636363635	26	17	19	1	0	1.0	9	9	3.066666666666667	46	0.030303030303030304	0.9	0.09842131881163148	0.5189061908998943	0.008263356732293971	0.512815817905991	0.09211012849232045	0.590465385463915	0.600894210102512	0.540976634674865	0.0	0.46153846153846156	0.0
6306	0.016803869831760097	0.0031561170482273617	0.0009341851250128999	0.9665519830732087	None	0.2	1	0.3333333333333333	4	0.8	12	0.20987654320987653	0.8	16	12	0	0	0	1.0	9	9	1.1333333333333333	17	0.0	1.0	0.5063010980490824	0.6308689450212493	1.7202043937263397e-13	0.5000000000008309	0.2474694101292469	0.7445944869258907	0.8896825333956233	0.630721013247048	0	1.0	0.0
2856	3.0211187297125444e-05	2.1413559783499576e-05	-2.1413476127226346e-05	0.9984106311261768	None	0	0	0.5	1	1.0	1	1.0	1.0	2	1	0	0	0	0.3333333333333333	1	3	0.2	3	0.0	0	1.3776542858490799e-14	0.500000000000024	0.01562061105733748	0.5183251390884863	0.047012853626051274	0.5019358916004485	0.5493935428994763	0.5067560061366183	0	0	0.0
6681	6.194946068740064e-09	6.166210949770308e-09	-4.450266393939305e-09	0.9999997322266535	None	0	0	0	0	0	0	1.0	0	0	0	0	2	0	1.0	1	1	0.06666666666666667	1	0.5	0	0	0	0	0	0	0	0	0	0	0	0
4112	0.010608753064971358	0.008617888307955538	0.008582631218671984	0.9979297405589626	None	0.2	1	0.3333333333333333	4	0.8	12	0.20987654320987653	0.8	16	12	0	0	0	1.0	9	9	1.1333333333333333	17	0.0	1.0	0.1747481669740782	0.5419964401585565	-0.1398843338711017	0.5488393822818469	0.112547526669601	0.599895648268879	0.800448518314969	0.5637671313796851	0	1.0	0.0
4549	0.0	0.0	0.0	0.9999999999999998	None	0	0	0	0	0	0	1.0	0	0	0	0	4	0	1.0	1	1	0.06666666666666667	1	1.0	0	0	0	0	0	0	0	0	0	0	0	0
2947	None	None	None	None	None	0.1	1	0.21739130434782608	5	0.8125	26	0.9444444444444444	0.71875	27	23	6	0	0	0.4444444444444444	9	4	2.2666666666666666	34	0.0	0.9333333333333333	0.31789421641576693	0.9999999368988477	-0.04765451683769288	0.6301527230637096	0.004972634818182467	0.562089356768947	0.9061749403129927	0.996942254339417	0	1.0	0.0
6747	0.0	0.0	0.0	0.9999999999999998	None	0	0	0	0	0	0	1.0	0	0	0	0	4	0	1.0	1	1	0.06666666666666667	1	1.0	0	0	0	0	0	0	0	0	0	0	0	0
887	None	None	None	None	None	0	0	0	0	0	0	1.0	0	0	0	0	0	0	1.0	1	1	0.06666666666666667	1	0.0	0	0	0	0	0	0	0	0	0	0	0	0
2228	None	None	None	None	None	0	0	0.25	8	0.6888888888888889	31	0.5802469135802469	0.1111111111111111	9	5	37	13	0	1.0	9	9	3.1333333333333333	47	0.17567567567567569	0.8095238095238095	-0.04177027083550304	0.6698611961800174	-0.011079880610515607	0.5014348464424958	-0.03758427022813435	0.5850462767071435	0.5352357836988756	0.5871688028775943	0.0	0	0.0
3579	None	None	None	None	None	0.16666666666666666	3	0.34210526315789475	13	0.6363636363636364	35	0.7037037037037037	0.4909090909090909	39	27	17	0	0	1.0	9	9	3.8	57	0.0	0.8333333333333334	0.02031440511158252	0.5075294669037518	0.08848370221361249	0.9333686783030234	-0.037714970786712036	0.6846383073281808	0.6684692794656968	0.7592012508270326	0	1.0	0.0
499	None	None	None	None	None	0	0	0.42857142857142855	3	0.75	6	0.35714285714285715	0.75	9	6	0	1	0	0.5714285714285714	4	7	0.6666666666666666	10	1.0	0.6666666666666666	0.11366927099276018	0.5435902677617147	-0.05371583940377245	0.6622070686963973	0.027806626888841286	0.6533520587248439	0.7015165364527404	0.6210291735442149	1.0	1.0	0.0
6676	0.0022117263088877264	0.00044159221015030735	-0.0002829427470565968	0.9984646344229081	None	0.2	1	0.3333333333333333	4	0.8	12	0.20987654320987653	0.8	16	12	0	0	0	1.0	9	9	1.1333333333333333	17	0.0	1.0	0.10740087602622506	0.5548833146270773	0.1188104950124004	0.5120293626452884	0.044284528358165196	0.5088807718128497	0.5818499074941614	0.5253179072926081	0	1.0	0.0
2305	None	None	None	None	None	0.3333333333333333	1	0.5	4	0.6666666666666666	6	0.3055555555555556	0.6666666666666666	10	6	0	0	0	1.0	6	6	0.7333333333333333	11	0.0	0.8	0.00013298275445911182	0.500529516414108	-0.01638202531481659	0.6703210364394997	0.09728425620822055	0.5075051507424938	0.6215311583496367	0.5615018425698313	0	1.0	0.0
1638	None	None	None	None	None	0	0	0.42857142857142855	3	0.75	6	0.3333333333333333	0.75	9	6	0	0	0	0.8333333333333334	6	5	0.6666666666666666	10	0.0	0.4	0.006375478933424423	0.5297338476940093	3.44630669840131e-06	0.5010096385949495	0.04751586125408709	0.6188900298155161	0.5558689703017176	0.5504901657824587	0	1.0	0.0
7333	1.850312724216489e-08	1.490669094013792e-10	-1.49005082337386e-10	0.9999999999647022	None	0.2	1	0.3333333333333333	4	0.8	12	0.20987654320987653	0.8	16	12	0	0	0	1.0	9	9	1.1333333333333333	17	0.0	1.0	-0.09950096756726322	0.5033718121952855	0.2488288237248369	0.5170934469687898	1.0718070711545165e-09	0.5001927860529074	0.8121054854919684	0.5068878176878194	0	1.0	0.0
4105	0.0033099225260263404	0.0009699872623776089	0.0008984670727486834	0.9953904296713482	None	0.2	1	0.3333333333333333	4	0.8	12	0.20987654320987653	0.8	16	12	0	0	0	1.0	9	9	1.1333333333333333	17	0.0	1.0	-0.09999998588080902	0.50000009016459	0.09519752867798102	0.5146924608991382	0.09999274710148805	0.5000078888664667	0.7174228556385274	0.5049013999822188	0	1.0	0.0
6903	1.1585443778841788e-05	9.530812153821393e-06	-5.5376849711238506e-08	0.998550403818768	None	0.25	1	0.4	4	0.75	9	0.25	0.75	13	9	0	0	0	0.875	8	7	0.9333333333333333	14	0.0	0.8571428571428571	0.022146187788429784	0.5567192774643828	0.004346135307694827	0.501797569984489	0.02884617927904478	0.5371016490588004	0.5289162325237978	0.5319338116933013	0	0.9230769230769231	0.0
2513	None	None	None	None	None	0.2	1	0.3333333333333333	4	0.8	12	0.20987654320987653	0.8	16	12	0	0	0	1.0	9	9	1.1333333333333333	17	0.0	1.0	0.03284095289236251	0.6534406848491421	1.4878035161113065e-06	0.5000826282309765	0.0030788207438173657	0.6608412452761594	0.5949374391750529	0.60679451614064	0	1.0	0.0
5690	None	None	None	None	None	0	0	0.25	7	0.7435897435897436	29	0.6507936507936508	0.6410256410256411	32	25	8	0	0	0.7777777777777778	9	7	2.7333333333333334	41	0.0	0.5882352941176471	7.902762784127648e-27	0.5	0.01841936963394365	0.534652866147928	0.1492425381263683	1.0	0.6818439066021172	0.9999999998197238	0	1.0	0.0
2102	None	None	None	None	None	0	0	0	0	0	0	1.0	0	0	0	0	0	0	1.0	1	1	0.06666666666666667	1	0.0	0	0	0	0	0	0	0	0	0	0	0	0
3946	0.00738850340925963	0.004758993771469171	0.004039514651902783	0.9915804285523826	None	0.2	1	0.3333333333333333	4	0.8	12	0.20987654320987653	0.8	16	12	0	0	0	1.0	9	9	1.1333333333333333	17	0.0	1.0	0.09999999254920985	0.5000001627504355	-0.03567567486381408	0.5706154376574779	0.10257175344747745	0.6248119180142284	0.6672607217171835	0.5658147588542313	0	1.0	0.0
2550	None	None	None	None	None	0	0	0.5	2	0.75	3	0.6	0.75	5	3	0	2	0	0.4	2	5	0.4	6	1.0	0	0.03611805231760838	0.5326795016083273	2.918049660321928e-06	0.5000155812960955	-0.052814973100678744	0.5146692917474114	0.5948325218325703	0.5157998175336737	1.0	1.0	0.0
3626	0.004921814853463454	0.0033786758763936584	0.0032633899112479796	0.9976403362958846	None	0	0	0.5	2	0.6666666666666666	2	0.625	0.6666666666666666	4	2	0	1	0	0.5	2	4	0.3333333333333333	5	0.5	0	-0.09999999999286083	0.500000000011952	-0.20274117928958385	0.7622338068766121	0.2068796579824766	0.750840660210078	0.8935757053404951	0.6804894721893787	1.0	1.0	0.0
1937	None	None	None	None	None	0	0	0	0	0	0	1.0	0	0	0	0	1	0	1.0	1	1	0.06666666666666667	1	0.25	0	0	0	0	0	0	0	0	0	0	0	0
2037	None	None	None	None	None	0.10526315789473684	2	0.325	13	0.6206896551724138	36	0.7407407407407407	0.25862068965517243	23	15	36	16	0	1.0	9	9	4.0	60	0.23529411764705882	0.7547169811320755	0.02260002413716746	0.5934801417233264	0.09997814158148086	0.5351297742813905	-0.09999941937339643	0.5000280746383147	0.6948598439233855	0.5431618304182687	1.0	1.0	0.103879322279959
4272	0.008798890759740509	0.006380889145767015	0.00596138309922279	0.9909730808449764	None	0.2	1	0.3333333333333333	4	0.8	12	0.20987654320987653	0.8	16	12	0	0	0	1.0	9	9	1.1333333333333333	17	0.0	1.0	0.09999383611441406	0.5001053553660103	-0.03662933232250294	0.5662992037731321	0.11435112881374673	0.6373257829661972	0.6737576067078154	0.5688077279779058	0	1.0	0.0
7296	0.0017963521512007763	0.00011445077645454746	0.00010403312384710564	0.9945146258260279	None	0	0	0.3333333333333333	2	0.8333333333333334	5	0.4	0.8333333333333334	7	5	0	0	0	0.8	5	4	0.5333333333333333	8	0.0	0	0.024544299816844185	0.5553798800535341	0.057677297421706394	0.5095240380086432	0.1462681701337294	0.5438888400907752	0.6332427879497251	0.536314377680295	0	1.0	0.0
459	None	None	None	None	None	0	0	0.375	3	0.8	8	0.3333333333333333	0.8	11	8	0	1	0	0.4444444444444444	4	9	0.8	12	1.0	1.0	-0.03643646218601533	0.5453974299672448	0.1642441602468961	0.576385961898027	0.05206665175804267	0.5195785079366138	0.697991223570656	0.5472254811937578	0.45454545454545453	0.45454545454545453	0.0
705	None	None	None	None	None	0	0	0	0	0	0	1.0	0	0	0	0	3	0	1.0	1	1	0.06666666666666667	1	0.75	0	0	0	0	0	0	0	0	0	0	0	0
6888	0.013364699815922103	0.0052681101353952205	0.0005802085761199477	0.9956300771801443	None	0.2	1	0.3333333333333333	4	0.8	12	0.20987654320987653	0.8	16	12	0	0	0	1.0	9	9	1.1333333333333333	17	0.0	1.0	0.2979199576912704	0.548390788657866	0.1368781851259835	0.523258203181962	0.06470672309325465	0.5862775654727563	0.7315393031827688	0.5527915872016358	0	1.0	0.0
4990	0.0008173804548035279	0.00012679582396770106	1.483343051313035e-05	0.9977438456847497	None	0	0	0.5	3	0.7142857142857143	5	0.36	0.7142857142857143	8	5	0	1	0	1.0	5	5	0.6	9	1.0	0.5	0.0037454836501110284	0.6265195606924514	0.17851993450272108	0.5847247510104046	0.023534737298589466	0.6513479167450691	0.7137055053755064	0.6212430807715346	0.5	0	0.0
290	None	None	None	None	None	0.09090909090909091	1	0.2916666666666667	7	0.7058823529411765	24	0.5625	0.38235294117647056	17	13	18	0	0	1.0	8	8	2.4	36	0.0	0.7333333333333333	-0.03695629007684555	0.6518011900392597	0.028075279653273284	0.6478832079241392	0.11474923546110331	0.5605290588734386	0.6770961093772359	0.6208931701750963	0	1.0	0.0
3483	0.0005457711540792157	0.00013017659786165615	-0.00012961283885462054	0.9993847811107532	None	0.25	1	0.4	4	0.75	9	0.25925925925925924	0.75	13	9	0	0	0	0.6666666666666666	6	9	0.9333333333333333	14	0.0	1.0	0.05826783791928304	0.626184756420127	0.16766849648781668	0.5178779496482157	0.032663124514690736	0.581383305452149	0.6497893129891685	0.5757360580723413	0	1.0	0.0
2520	None	None	None	None	None	0	0	0.25	9	0.7254901960784313	37	0.8412698412698413	0.27450980392156865	20	14	32	0	0	0.7777777777777778	9	7	3.533333333333333	53	0.0	0.9361702127659575	0.0675999007859196	0.5860928147433108	3.4373380634314144e-06	0.5000084964287802	-0.09998220369236747	0.5005186067080035	0.6656518120355445	0.5291290462458214	0	1.0	0.0
7514	0.0	0.0	0.0	1.0	None	0	0	0	0	0	0	1.0	0	0	0	0	0	0	1.0	1	1	0.06666666666666667	1	0.0	0	0	0	0	0	0	0	0	0	0	0	0
651	None	None	None	None	None	0	0	0.25	1	1.0	3	1.0	1.0	4	3	0	3	0	0.2	5	1	0.3333333333333333	5	1.0	0	0.24438222208801336	0.7476488210819039	0.0734005096146666	0.5768934352461528	0.08301805561752063	0.5042129030130968	0.6868755980095589	0.6156201941588445	0.5	0.75	0.0
1376	None	None	None	None	None	0	0	0.3333333333333333	2	0.8571428571428571	6	0.36	0.8571428571428571	8	6	0	2	0	1.0	5	5	0.6	9	1.0	0	0.09414662328813964	0.5099850471049566	-0.11596047292358791	0.5236389638946107	6.88034950523035e-17	0.5000041587455647	0.7033328000317475	0.5112138304821279	1.0	1.0	0.0
386	None	None	None	None	None	0	0	0	0	0	0	1.0	0	0	0	0	4	0	1.0	1	1	0.06666666666666667	1	1.0	0	0	0	0	0	0	0	0	0	0	0	0
1451	None	None	None	None	None	0	0	0.23076923076923078	3	0.7647058823529411	13	0.4222222222222222	0.11764705882352941	4	2	14	0	0	0.5555555555555556	9	5	1.2666666666666666	19	0.0	0.7142857142857143	0.030228149308668052	0.5849078002108326	-0.24997013036054255	0.6089600165549556	0.038693516515522844	0.6065050966988296	0.8011568885888674	0.6001716720024738	0	0	0.0
1295	None	None	None	None	None	0	0	0.5	2	0.6666666666666666	2	1.0	0	2	0	2	6	0	0.2	1	5	0.3333333333333333	5	1.0	0.5	0	0	0	0	0	0	0	0	0	0	0
1378	None	None	None	None	None	0.3333333333333333	1	0.5	4	0.7	7	0.2857142857142857	0.7	11	7	0	0	0	0.8571428571428571	6	7	0.8	12	0.0	0.6666666666666666	-0.005619176049461434	0.6434404687918024	0.09999668119434056	0.5000728283482231	-0.04155257404670505	0.6439257225679212	0.6503351262473317	0.5973305266962566	0	1.0	0.0
7035	0.0	0.0	0.0	0.9999999999999998	None	0	0	0	0	0	0	1.0	0	0	0	0	4	0	1.0	1	1	0.06666666666666667	1	1.0	0	0	0	0	0	0	0	0	0	0	0	0
992	None	None	None	None	None	0	0	0.42857142857142855	3	0.75	6	0.3333333333333333	0.75	9	6	0	1	0	0.8333333333333334	6	5	0.6666666666666666	10	1.0	0.4	3.729978551040425e-07	0.5000340874965399	6.182897099026391e-07	0.5000024452419491	0.09978859151905999	0.5018811078666304	0.6154761623424554	0.5006392161452511	1.0	1.0	0.0
5247	0.0	0.0	0.0	1.0	None	0	0	0	0	0	0	1.0	0	0	0	0	0	0	1.0	1	1	0.06666666666666667	1	0.0	0	0	0	0	0	0	0	0	0	0	0	0
3329	0.0024477163925176147	0.00033545107626109565	0.0002410477062160513	0.9972222595890782	None	0.2	1	0.3333333333333333	4	0.8	12	0.20987654320987653	0.8	16	12	0	0	0	1.0	9	9	1.1333333333333333	17	0.0	1.0	0.00018270696519097487	0.5130206209796037	0.0010551795903611732	0.5707333308040191	-0.09998320773195926	0.5970740363073015	0.6166292078501588	0.5605535141504817	0	1.0	0.0
813	None	None	None	None	None	0	0	0.057692307692307696	3	0.9466666666666667	71	0.9506172839506173	0	0	0	76	1	0	1.0	9	9	5.133333333333334	77	0.00641025641025641	0.9714285714285714	0	0	0	0	0	0	0	0	0	0	0
4196	5.990769092512356e-09	6.179632219330067e-09	4.521942793565937e-09	0.9999997442453641	None	0	0	0	0	0	0	1.0	0	0	0	0	2	0	1.0	1	1	0.06666666666666667	1	0.5	0	0	0	0	0	0	0	0	0	0	0	0
6636	None	None	None	None	None	0.04	1	0.38461538461538464	20	0.5333333333333333	40	0.9506172839506173	0.21333333333333335	34	16	42	0	0	1.0	9	9	5.133333333333334	77	0.0	0.9855072463768116	3.4448948953460155e-14	0.5000000000855274	0.041346160256785114	0.5003733657635804	0.0999999973590065	0.500000305250709	0.6011553698858768	0.5001245570538281	0	0.8823529411764706	0.0
5116	None	None	None	None	None	0.06666666666666667	1	0.36363636363636365	12	0.5957446808510638	28	0.6049382716049383	0.3617021276595745	25	17	23	0	0	1.0	9	9	3.2666666666666666	49	0.0	1.0	0.23940986599252634	0.6290904328511352	-0.002181632521114799	0.665536249242678	-0.09962179676747948	0.5042922412054481	0.8120471872721852	0.6013716441117051	0	1.0	0.0
4631	8.67898170793533e-05	4.909276827697135e-07	-9.71968867582086e-08	0.9999946319026959	None	0	0	0.6	3	0.4	2	0.4666666666666667	0.4	3	2	3	3	0	0.6	3	5	0.4666666666666667	7	0.3333333333333333	0	-0.09999999999529016	0.5000000000058605	0.1154358644667236	0.5433596060874409	0.0998788315424765	0.5000246064979577	0.727299505955875	0.5144937373683836	0.6666666666666666	0.6666666666666666	0.0
2604	1.0677963727948935e-07	8.359782026333092e-08	-2.8674989840161816e-08	0.9999765901273979	None	0	0	0.2	7	0.76	38	0.6419753086419753	0	0	0	51	0	0	1.0	9	9	3.466666666666667	52	0.0	0.9302325581395349	0	0	0	0	0	0	0	0	0	0	0
2845	6.364296624965231e-05	8.658507283815835e-06	-7.975260769252487e-06	0.9999962404275312	None	0	0	0.25	1	1.0	3	1.0	1.0	4	3	0	0	0	0.2	1	5	0.3333333333333333	5	0.0	0	-0.007708316688357764	0.654470253951803	0.027520539457908277	0.5443215575353916	0.03722736076230576	0.5033339172260215	0.5727382790272738	0.5687154194904921	0	1.0	0.0
167	None	None	None	None	None	0	0	0	0	0	0	1.0	0	0	0	0	4	0	1.0	1	1	0.06666666666666667	1	1.0	0	0	0	0	0	0	0	0	0	0	0	0
6126	7.382625700880965e-07	4.6415764709690507e-08	4.6412433479259786e-08	0.999987339157763	None	0.2	1	0.3333333333333333	4	0.8	12	0.20987654320987653	0.8	16	12	0	0	0	1.0	9	9	1.1333333333333333	17	0.0	1.0	0.22160660163410834	0.51878929922838	5.386469865701334e-05	0.5001083262917135	6.110247870294696e-07	0.5243280448928167	0.7376180517277019	0.514413921094183	0	1.0	0.0
4524	0.004534927903448539	0.0010114653177083	-0.0009978392865874143	0.9989164839342122	None	0.2	1	0.3333333333333333	4	0.8	12	0.20987654320987653	0.8	16	12	0	0	0	1.0	9	9	1.1333333333333333	17	0.0	1.0	9.800038776869121e-09	0.5000000727654722	-0.026888423674645567	0.5117151375233124	-0.042280176552842975	0.656911052937207	0.5436011171587385	0.5577764595450655	0	0.8125	0.0
2021	None	None	None	None	None	0.3333333333333333	2	0.42857142857142855	6	0.6842105263157895	13	0.25925925925925924	0.6842105263157895	19	13	1	0	0	1.0	9	9	1.4	21	0.0	0.8333333333333334	-0.07450309248239743	0.5612501657936056	5.1988944023117476e-14	0.5000000007972577	6.228473229053685e-10	0.5000348465602404	0.5869112197127583	0.5205198620057667	0	0.6842105263157895	0.0
3901	0.004278259827618114	0.0026786992736373303	0.0021621365244118727	0.9849176008709711	None	0.2	1	0.3333333333333333	4	0.8	12	0.20987654320987653	0.8	16	12	0	0	0	1.0	9	9	1.1333333333333333	17	0.0	1.0	0.4669041869686906	0.5447539322969409	-0.14142546955431387	0.5402503080029959	-0.06613034689977423	0.6676004552422969	0.9383075484290758	0.585663323893324	0	0	0.0
48	None	None	None	None	None	0	0	0	0	0	0	1.0	0	0	0	0	1	0	1.0	1	1	0.06666666666666667	1	0.25	0	0	0	0	0	0	0	0	0	0	0	0
4138	0.0005546262897116919	0.00048284174142116857	-0.00048284087940480587	0.9981626156045929	None	0	0	0.75	3	0.3333333333333333	1	0.5555555555555556	0.3333333333333333	4	1	0	0	0	1.0	3	3	0.3333333333333333	5	0.0	1.0	-0.0999999999794636	0.5000000000147838	-0.054652605392756834	0.5138245272647842	0.09999786094456778	0.5000076099120104	0.7018606586490146	0.5046117564215252	0	1.0	0.0
2652	0.0002881977199271781	1.014236118633271e-06	-1.968033539441492e-07	0.9999882630004713	None	0	0	0.3333333333333333	2	0.8571428571428571	6	0.36	0.8571428571428571	8	6	0	2	0	1.0	5	5	0.6	9	1.0	0	4.4548714740291327e-07	0.5000149787548903	-0.09154185515187223	0.5281889241775065	0.09849341588054292	0.5042343950177037	0.6846552532028977	0.5108210840786491	1.0	0.5	0.0
3422	0.0009097072996821328	9.9623119960458e-06	-7.523956934698059e-08	0.998667533383065	None	0	0	0.25	1	1.0	3	1.0	1.0	4	3	0	3	0	0.2	5	1	0.3333333333333333	5	1.0	0	0.13952823813545753	0.52006987980434	-0.04232120729942195	0.50068446529107	-0.06650745356743404	0.6227674448504799	0.7121630825848613	0.548544256797972	1.0	0.75	0.0
3752	None	None	None	None	None	0.21428571428571427	3	0.3225806451612903	10	0.7045454545454546	31	0.5679012345679012	0.36363636363636365	24	16	21	2	0	1.0	9	9	3.066666666666667	46	0.05263157894736842	0.7027027027027027	0.14245802714678674	0.572911856096724	-0.05494244337310313	0.5382907868496463	-0.1754957839176748	0.6559423331079016	0.7939652675974666	0.5900461659134558	1.0	0.9583333333333334	0.04029029481665598
5265	0.0	0.0	0.0	0.9999999999999998	None	0	0	0	0	0	0	1.0	0	0	0	0	4	0	1.0	1	1	0.06666666666666667	1	1.0	0	0	0	0	0	0	0	0	0	0	0	0
1837	None	None	None	None	None	0	0	0.5	2	0.75	3	0.6	0.75	5	3	0	0	0	0.4	5	2	0.4	6	0.0	0	0.012896054187669348	0.5232242712645206	0.051389771401728866	0.5276389731089717	0.08122467398208234	0.5489074487811613	0.570269203747371	0.5332749121341168	0	1.0	0.0
5205	0.013025936588746264	0.0021393769261329664	0.0019845021183695784	0.9706884466564554	None	0.2	1	0.3333333333333333	4	0.8	12	0.20987654320987653	0.8	16	12	0	0	0	1.0	9	9	1.1333333333333333	17	0.0	1.0	0.4282059814675284	0.6885380523074288	8.240922795924844e-13	0.5000000000131204	-0.09999995796335256	0.5001401236407229	0.9081246166612326	0.5657711501291457	0	1.0	0.0
1930	None	None	None	None	None	0.045454545454545456	1	0.1956521739130435	9	0.7761194029850746	52	0.8518518518518519	0.1044776119402985	14	7	54	0	0	1.0	9	9	4.6	69	0.0	1.0	-0.24514344221541223	0.9999742724877928	-0.09463376766228931	0.5325775419081202	0.05451846814469226	0.5314858386061203	0.8355874517447417	0.9736138723496358	0	1.0	0.0
3374	0.0005171747155420862	9.555242981222259e-05	-1.473717241522886e-05	0.9996160040860228	None	0.2	1	0.3333333333333333	4	0.8	12	0.20987654320987653	0.8	16	12	0	0	0	1.0	9	9	1.1333333333333333	17	0.0	1.0	-0.013266959912670425	0.6724086197109371	2.434587276595439e-14	0.5000000000001926	-0.03191408632961681	0.5887515816729884	0.5961781360148479	0.588871462013761	0	0.6875	0.0
6196	0.022523629508248294	0.0098348015608015	0.009720971972077863	0.9837053194183892	None	0.2	1	0.3333333333333333	4	0.8	12	0.20987654320987653	0.8	16	12	0	0	0	1.0	9	9	1.1333333333333333	17	0.0	1.0	0.40784635578247014	0.6270372460805759	2.535201157769561e-13	0.50000000000429	-0.09999986857834668	0.5028000953546615	0.8999419371867255	0.5441123351788906	0	0.875	0.0
2133	None	None	None	None	None	0	0	0.46153846153846156	6	0.4117647058823529	7	0.6333333333333333	0.058823529411764705	3	1	15	6	0	0.8333333333333334	6	5	1.2666666666666666	19	0.1875	0.14285714285714285	0.09990041215856983	0.500026453676084	3.9104237270223406e-07	0.5000007697575596	0.028071718566612853	0.642358942985979	0.6036307570386688	0.5486560605625632	0.0	0	0.0
195	None	None	None	None	None	0.5	1	0.5714285714285714	4	0.625	5	0.3333333333333333	0.625	9	5	0	0	0	0.8333333333333334	6	5	0.6666666666666666	10	0.0	1.0	0.09991993439937051	0.5000760793242672	-0.2334630477854586	0.9999999714502098	0.02511248257136429	0.5522898949494743	0.8668521557678844	0.9971586083541165	0	1.0	0.0
2566	0.0	0.0	0.0	0.9999999999999998	None	0	0	0	0	0	0	1.0	0	0	0	0	4	0	1.0	1	1	0.06666666666666667	1	1.0	0	0	0	0	0	0	0	0	0	0	0	0
5888	1.3522580352946768e-09	2.2524047878067897e-10	-1.9588571569813436e-10	0.9999999951337045	None	0.2	1	0.3333333333333333	4	0.8	12	0.20987654320987653	0.8	16	12	0	0	0	1.0	9	9	1.1333333333333333	17	0.0	1.0	0.32561378605138624	0.5973709538160807	4.1733940619306915e-12	0.5000000000181845	5.762313295978816e-08	0.5002560855449071	0.8227305841065867	0.5329145785316481	0	1.0	0.0
1987	None	None	None	None	None	0	0	0.375	3	0.6666666666666666	6	0.9166666666666666	0.4444444444444444	6	4	4	4	0	0.3333333333333333	2	6	0.7333333333333333	11	0.4	0.2222222222222222	-0.11579069279016903	0.534942486658878	9.812510778642734e-07	0.5000012360196645	-0.0999041631396121	0.5001455455759721	0.6254066464910198	0.5117132968044423	1.0	1.0	0.0
2609	0.0016955063461635187	0.0003751591996834068	-9.005054295337903e-07	0.9967368025219726	None	0.25	1	0.5454545454545454	6	0.5	7	0.4444444444444444	0.35714285714285715	8	5	7	3	0	1.0	6	6	1.0666666666666667	16	0.2	0.4	0.0999440888701951	0.5016921676487052	0.2672190051732073	0.6155238104221362	-0.09999933731306017	0.50001802004704	0.8177132768421155	0.5397022861969637	1.0	1.0	0.0
4865	0.00021421397602953713	5.361135602740995e-06	-5.302166361390909e-06	0.9989391780042787	None	0.2	1	0.3333333333333333	4	0.8	12	0.20987654320987653	0.8	16	12	0	0	0	1.0	9	9	1.1333333333333333	17	0.0	1.0	4.202325343570934e-06	0.5000264240493547	8.359842304495736e-07	0.5000125747642226	0.04808763554253071	0.5440420243225909	0.5564205056183972	0.5147275588065426	0	1.0	0.0
576	None	None	None	None	None	0.2	1	0.5384615384615384	7	0.47058823529411764	8	0.3958333333333333	0.17647058823529413	8	3	10	13	0	0.75	8	6	1.2666666666666666	19	0.6842105263157895	0.9230769230769231	0.00011047961395797609	0.5004555214627249	1.1925756334228668e-22	0.5000000000000007	0.08767188626375938	0.5398211330232986	0.6017995316441817	0.5134504774554316	1.0	1.0	0.0
6455	0.02293012894186455	0.00974216660963494	0.009653217869864814	0.9842395138316936	None	0.2	1	0.3333333333333333	4	0.8	12	0.20987654320987653	0.8	16	12	0	0	0	1.0	9	9	1.1333333333333333	17	0.0	1.0	0.40784635578247014	0.6270372460805759	2.535201157769561e-13	0.50000000000429	-0.09999986857834668	0.5028000953546615	0.8999419371867255	0.5441123351788906	0	0.875	0.0
1184	None	None	None	None	None	0	0	0.22	11	0.7534246575342466	55	0.9259259259259259	0.2602739726027397	26	19	48	0	0	1.0	9	9	5.0	75	0.0	0.9850746268656716	-0.1558994825201197	1.0	0.07645637046650866	0.5857440724257081	0.16635872514918704	0.5421363354786344	0.7997837995032606	0.9999999999880143	0	1.0	0.0
376	None	None	None	None	None	0	0	0	0	0	0	1.0	0	0	0	0	4	0	1.0	1	1	0.06666666666666667	1	1.0	0	0	0	0	0	0	0	0	0	0	0	0
1152	None	None	None	None	None	0	0	0.21428571428571427	6	0.7948717948717948	31	0.7592592592592593	0.20512820512820512	13	8	27	4	0	0.6666666666666666	9	6	2.7333333333333334	41	0.07547169811320754	0.8571428571428571	-0.09958988303316499	0.5010723637869909	3.4926742736103934e-08	0.5000007925754086	0.06880350122947398	0.6591303569178696	0.6665112906445761	0.5550849854993044	0.0	0	0.0
4669	0.00041042360099586607	2.305655232683899e-06	-1.5179382897097179e-06	0.9999985115017597	None	0.25	1	0.36363636363636365	4	0.7857142857142857	11	0.2222222222222222	0.7857142857142857	15	11	0	0	0	0.8888888888888888	8	9	1.0666666666666667	16	0.0	1.0	0.12552687925011047	0.6039339080463737	0.07384173501468207	0.5007565084813154	0.2600778499406295	0.6659806978031303	0.687424434075371	0.5918593567093405	0	0.8666666666666667	0.0
1166	None	None	None	None	None	0.14285714285714285	2	0.3333333333333333	10	0.6744186046511628	29	0.5555555555555556	0.5116279069767442	30	22	14	0	0	1.0	9	9	3.0	45	0.0	0.6666666666666666	0.05247615599451198	0.669295475128616	0.09999998614498022	0.5000001493904966	0.28279999464391303	0.5742935217405049	0.7503319283835497	0.58292613839917	0	1.0	0.0
2458	None	None	None	None	None	0	0	0	0	0	0	1.0	0	0	0	0	4	0	1.0	1	1	0.06666666666666667	1	1.0	0	0	0	0	0	0	0	0	0	0	0	0
7415	0.0	0.0	0.0	1.0	None	0	0	0	0	0	0	1.0	0	0	0	0	0	0	1.0	1	1	0.06666666666666667	1	0.0	0	0	0	0	0	0	0	0	0	0	0	0
1484	None	None	None	None	None	1.0	1	1.0	4	0.25	1	0.5	0.25	5	1	0	0	0	0.75	3	4	0.4	6	0.0	1.0	-0.07153133907120869	0.7033420289285979	-0.05525839609998684	0.5888996988239216	0.03883542516893902	0.6285078024605874	0.6480483031955675	0.6417193001296856	0	1.0	0.0
6065	0.0	0.0	0.0	1.0	None	0	0	0	0	0	0	1.0	0	0	0	0	0	0	1.0	1	1	0.06666666666666667	1	0.0	0	0	0	0	0	0	0	0	0	0	0	0
1489	None	None	None	None	None	0	0	1.0	3	0.0	0	0.6666666666666666	0	3	0	0	1	0	0.6666666666666666	2	3	0.26666666666666666	4	1.0	1.0	0	0	0	0	0	0	0	0	0	0	0
1595	None	None	None	None	None	0	0	0.018518518518518517	1	1.0	79	1.0	0	0	0	80	0	0	1.0	9	9	5.4	81	0.0	1.0	0	0	0	0	0	0	0	0	0	0	0
2584	3.305057650680213e-05	9.54504308163945e-06	-5.176435111036324e-06	0.998829115142968	None	0	0	0.25	1	1.0	3	1.0	1.0	4	3	0	2	0	0.2	1	5	0.3333333333333333	5	0.6666666666666666	0	-0.06995721425862585	0.5041579133706239	-0.6487780234571645	0.9609717770834043	0.04198261594534262	0.5794299582739822	0.9539312868734336	0.764991300310736	1.0	1.0	0.0
6059	None	None	None	None	None	0.06666666666666667	1	0.24242424242424243	8	0.7659574468085106	36	0.6049382716049383	0.23404255319148937	17	11	31	0	0	1.0	9	9	3.2666666666666666	49	0.0	1.0	0.13031459302552262	0.5022420353042758	0.00021721293211826551	0.5001707211732741	0.06559324989177674	0.6594654183671914	0.6339183428309454	0.5556488280812736	0	1.0	0.0
2676	0.00010496419923614674	4.6952923969240976e-05	1.6096804974007966e-05	0.9995797243461283	None	0	0	0.4	2	0.8	4	0.4375	0.8	6	4	0	2	0	1.0	4	4	0.4666666666666667	7	1.0	0	0.19052204007320173	0.5176488435472594	-0.6269495173937013	0.9999998346336718	0.0776443924009624	0.5515983491462291	0.9997281240846222	0.9950214188746839	0.75	0.6666666666666666	0.0
6305	0.0037651383049944562	0.0005891400347513787	-0.0004599189492776228	0.9971173465819919	None	0.2	1	0.3333333333333333	4	0.8	12	0.20987654320987653	0.8	16	12	0	0	0	1.0	9	9	1.1333333333333333	17	0.0	1.0	-0.050725049314757444	0.5255741772182406	4.465961603310949e-14	0.5000000000013408	0.41253682605196484	0.7543753110998916	0.890852924603288	0.6006459074127771	0	1.0	0.0
1950	None	None	None	None	None	0	0	0.375	3	0.6666666666666666	6	0.9166666666666666	0.4444444444444444	6	4	4	4	0	0.3333333333333333	2	6	0.7333333333333333	11	0.4	0.2222222222222222	-0.11579069279016903	0.534942486658878	9.812510778642734e-07	0.5000012360196645	-0.0999041631396121	0.5001455455759721	0.6254066464910198	0.5117132968044423	1.0	1.0	0.0
5634	0.01552509015130355	0.014230084284635828	0.010348964834604043	0.997658271962139	None	0.2	1	0.3333333333333333	4	0.8	12	0.20987654320987653	0.8	16	12	0	0	0	1.0	9	9	1.1333333333333333	17	0.0	1.0	0.24851338089533187	0.5495023537483944	0.024119397748056055	0.5571493748883175	0.030043041933043847	0.6632340770191564	0.7437037180204943	0.5911368353386074	0	1.0	0.0
1278	None	None	None	None	None	0	0	0.6	3	0.6	3	0.4666666666666667	0.6	6	3	0	1	0	0.6	3	5	0.4666666666666667	7	1.0	1.0	-0.07887512443637172	0.5095882242557622	0.038913975229066235	0.608490370419995	0.09876044997008364	0.5328917830092841	0.6803910077813746	0.5507484829273609	1.0	1.0	0.0
2551	1.715156039290671e-05	9.645486219805822e-08	7.533312276356039e-08	0.9999975423777727	None	0	0	0.5	2	0.6666666666666666	2	0.5555555555555556	0.6666666666666666	4	2	0	2	0	1.0	3	3	0.3333333333333333	5	1.0	0	0.0990574031043556	0.5653862672966665	0.056913489920161674	0.5430668718307972	0.030012626935987385	0.5027888372412846	0.5713791627237818	0.5371731460239801	1.0	1.0	0.0
26	None	None	None	None	None	0.045454545454545456	1	0.30434782608695654	14	0.6515151515151515	43	0.8395061728395061	0.4090909090909091	39	27	28	0	0	1.0	9	9	4.533333333333333	68	0.0	0.7796610169491526	0.29657667968254703	0.9999999995840398	0.023268272396671945	0.6750824692991042	0.09999122348224501	0.5001953837567616	0.8846400043718161	0.999415493985732	0	0.6153846153846154	0.0
747	None	None	None	None	None	0	0	0.25	1	1.0	3	1.0	1.0	4	3	0	0	0	0.2	1	5	0.3333333333333333	5	0.0	0	0.0032329201889888816	0.5007989232812485	-0.16211230723355916	0.9863313958588854	0.14613526136620733	0.5189699839089177	0.779569234649369	0.8104086477252844	0	1.0	0.0
3386	0.002807577869699807	0.0027567310441379282	0.002756119178159955	0.9957584478880223	None	0.2	1	0.3333333333333333	4	0.8	12	0.20987654320987653	0.8	16	12	0	0	0	1.0	9	9	1.1333333333333333	17	0.0	1.0	0.09999994355564294	0.5000013428327909	0.33503556304111676	0.7818688129763243	-0.09998405871763735	0.5021888250771426	0.8555028147640696	0.6055035647626577	0	1.0	0.0
2666	0.00041579504114381855	2.7798757584829106e-06	-2.8653947045625637e-07	0.9999966864278459	None	0.25	1	0.4	4	0.75	9	0.25925925925925924	0.75	13	9	0	0	0	0.6666666666666666	6	9	0.9333333333333333	14	0.0	1.0	0.0996782960873276	0.5013465111303755	-0.09999329977110419	0.500014391511132	-0.0999665318871508	0.5405293243358896	0.719120186723036	0.5139894638260276	0	1.0	0.0
3177	0.0004793388124494767	9.180047794514593e-05	3.83447709312675e-06	0.9991564001672328	None	0	0	0.3333333333333333	2	0.8571428571428571	6	0.36	0.8571428571428571	8	6	0	1	0	1.0	5	5	0.6	9	0.5	0	-0.09386737644238205	0.5393117053078417	0.02024751767613552	0.5416012697564088	0.03486501284590497	0.5590530373662288	0.6369241188576746	0.5466706180012834	0.375	0.25	0.0
616	None	None	None	None	None	0.25	1	0.4	4	0.7692307692307693	10	0.23809523809523808	0.7692307692307693	14	10	0	0	0	0.7777777777777778	9	7	1.0	15	0.0	1.0	0.08905115159821793	0.6512984974891877	0.005923089822295139	0.6476475561802113	0.028568059994193522	0.5812284343102535	0.5847088321757258	0.6272479028465124	0	1.0	0.0
1583	None	None	None	None	None	0	0	0.6666666666666666	2	0.5	1	0.6666666666666666	0.5	3	1	0	2	0	0.6666666666666666	2	3	0.26666666666666666	4	1.0	0	0.08380442867673582	0.5370538992008885	0.00016579645642637224	0.5001182333131043	-0.09999980029685569	0.500000664753412	0.6794810763060352	0.512411068274216	1.0	1.0	0.0
3833	0.0011901902864669008	2.987433003430635e-05	-1.402443602491817e-06	0.9981544798911764	None	0	0	0.09090909090909091	4	0.9047619047619048	57	0.8024691358024691	0.015873015873015872	1	1	63	6	0	1.0	9	9	4.333333333333333	65	0.046153846153846156	0.9122807017543859	-0.12796815901475095	0.5	0.00017183848360935683	0.5	0.12283223435758824	0.5	0.7357451418590721	0.5	1.0	1.0	0.0
4772	0.0	0.0	0.0	1.0	None	0	0	0	0	0	0	1.0	0	0	0	0	0	0	1.0	1	1	0.06666666666666667	1	0.0	0	0	0	0	0	0	0	0	0	0	0	0
7038	0.02189742950447793	0.00959700795426634	0.009437011914513658	0.9846389822117694	None	0.2	1	0.3333333333333333	4	0.8	12	0.20987654320987653	0.8	16	12	0	0	0	1.0	9	9	1.1333333333333333	17	0.0	1.0	0.40784635578247014	0.6270372460805759	2.535201157769561e-13	0.50000000000429	-0.09999986857834668	0.5028000953546615	0.8999419371867255	0.5441123351788906	0	0.875	0.0
2990	0.0020454617336322137	8.982911601518361e-05	-5.459068742134887e-05	0.9980440676156126	None	0.2222222222222222	2	0.35	7	0.7037037037037037	19	0.35802469135802467	0.7037037037037037	26	19	2	0	0	1.0	9	9	1.9333333333333333	29	0.0	0.8	0.028383170852885952	0.549316876279631	2.3496795517182483e-05	0.5040898381886685	0.1362464165977022	0.9999999999305107	0.6498316238523678	0.999617362348578	0	0	0.0
121	None	None	None	None	None	0.4	2	0.5384615384615384	7	0.5294117647058824	9	0.5277777777777778	0.47058823529411764	15	8	3	2	0	1.0	6	6	1.2666666666666666	19	0.6666666666666666	0.3076923076923077	0.09993111229641174	0.5115425288749175	-0.009593698952070295	0.6672684043534395	-0.21842368739499413	0.5792962805468785	0.7868096631614531	0.5875807505629831	0.4	0.4666666666666667	0.0
778	None	None	None	None	None	0	0	0	0	0	0	1.0	0	0	0	0	0	0	1.0	1	1	0.06666666666666667	1	0.0	0	0	0	0	0	0	0	0	0	0	0	0
7162	0.002678957364267571	0.00014431465835445089	0.00010140320333554222	0.9990838016587739	None	0.2	1	0.3333333333333333	4	0.8	12	0.20987654320987653	0.8	16	12	0	0	0	1.0	9	9	1.1333333333333333	17	0.0	1.0	0.05494002009892307	0.5594034920445377	0.3115162696719844	0.510229669417005	-0.16658147434489448	0.9999999999998808	0.9919895439165468	0.9999551708315227	0	0.9375	0.0
781	None	None	None	None	None	0	0	0.6	3	0.6	3	0.4666666666666667	0.6	6	3	0	1	0	0.6	3	5	0.4666666666666667	7	1.0	1.0	-0.07887512443637172	0.5095882242557622	0.038913975229066235	0.608490370419995	0.09876044997008364	0.5328917830092841	0.6803910077813746	0.5507484829273609	1.0	1.0	0.0
4975	0.013771885048208183	0.004897474761609125	0.0002757205629679863	0.9937340221062176	None	0.2	1	0.3333333333333333	4	0.8	12	0.20987654320987653	0.8	16	12	0	0	0	1.0	9	9	1.1333333333333333	17	0.0	1.0	0.2026856405907968	0.6022205200181274	-0.25650922186975894	0.6755049820329923	0.06137557377271656	0.5762241285057734	0.8787171020951317	0.6189442266477349	0	1.0	0.0
3698	0.0	0.0	0.0	0.9999999999999998	None	0	0	0	0	0	0	1.0	0	0	0	0	4	0	1.0	1	1	0.06666666666666667	1	1.0	0	0	0	0	0	0	0	0	0	0	0	0
4774	0.0	0.0	0.0	0.9999999999999998	None	0	0	0	0	0	0	1.0	0	0	0	0	4	0	1.0	1	1	0.06666666666666667	1	1.0	0	0	0	0	0	0	0	0	0	0	0	0
6118	0.0	0.0	0.0	1.0	None	0	0	0	0	0	0	1.0	0	0	0	0	0	0	1.0	1	1	0.06666666666666667	1	0.0	0	0	0	0	0	0	0	0	0	0	0	0
4619	0.007075794276767946	0.0004598358331998141	0.0003251377790760103	0.9928128648179709	None	0.2	1	0.3333333333333333	4	0.8	12	0.20987654320987653	0.8	16	12	0	0	0	1.0	9	9	1.1333333333333333	17	0.0	1.0	0.2618639179303684	0.5367845392938834	1.8813402144194908e-06	0.5000440098563681	0.011194098957870637	0.5838142513110917	0.7678456190324486	0.5404142841410109	0	0.875	0.0
7219	0.0004449079377193335	8.577816365712662e-06	8.555175719190428e-06	0.9999966571941588	None	0.25	1	0.4	4	0.75	9	0.25925925925925924	0.75	13	9	0	0	0	0.6666666666666666	9	6	0.9333333333333333	14	0.0	1.0	0.030519785725093757	0.5618506639276327	0.0032513952382627123	0.6789924286969595	0.1449373602711465	0.5216093161148938	0.6533905122500399	0.5893883837592028	0	0.9230769230769231	0.0
3859	0.007442382926063107	0.000190217193103445	-0.0001856582980897161	0.9960889240874822	None	0	0	0.3333333333333333	4	0.6	9	0.4857142857142857	0.4	9	6	7	4	0	0.7142857142857143	5	7	1.1333333333333333	17	0.26666666666666666	0.46153846153846156	-0.13063618257120974	0.5625342973427306	-0.09955222300992636	0.5087400152199805	0.1706614547762718	0.5935495912226996	0.7898323079054265	0.5551971404327807	1.0	0.8888888888888888	0.0
4662	0.014184667316554041	0.005910785194656686	0.0012132875202863788	0.9939854356130985	None	0.2	1	0.3333333333333333	4	0.8	12	0.20987654320987653	0.8	16	12	0	0	0	1.0	9	9	1.1333333333333333	17	0.0	1.0	0.2026856405907968	0.6022205200181274	-0.25650922186975894	0.6755049820329923	0.06137557377271656	0.5762241285057734	0.8787171020951317	0.6189442266477349	0	1.0	0.0
7019	0.0059410356075777285	0.003208153009027123	0.00038056722383935705	0.9900634092978207	None	0.3333333333333333	1	0.4444444444444444	4	0.7272727272727273	8	0.2653061224489796	0.7272727272727273	11	8	1	0	0	1.0	7	7	0.8666666666666667	13	0.0	1.0	0.3642360722379191	0.5345030073998116	0.15935021994428897	0.5127992065727861	0.05651966604074401	0.5269286744131716	0.7833244883398478	0.5247513157562593	0	0.8181818181818182	0.0
2711	0.00011304058336375439	1.4064666501697278e-06	1.081107762956806e-07	0.9999995155379208	None	0	0	0.42857142857142855	3	0.75	6	0.5555555555555556	0.75	9	6	0	1	0	0.2222222222222222	2	9	0.6666666666666666	10	1.0	1.0	0.08594313821076657	0.673983177574714	-0.09999785895272985	0.500011720100122	-0.046665441694747324	0.5294733068487553	0.6897725017933216	0.5699002948695334	0.5555555555555556	1.0	0.0
5213	0.0032835950599391242	0.00042851451656401347	-0.00012698747266238483	0.995982493096052	None	0.3333333333333333	1	0.4444444444444444	4	0.7272727272727273	8	0.2653061224489796	0.7272727272727273	12	8	0	0	0	1.0	7	7	0.8666666666666667	13	0.0	1.0	-0.0999999997744152	0.5000000015135044	7.48437990317707e-11	0.5000000010607587	-0.0999999992216762	0.5000002651846515	0.6157161330138681	0.5000000892529716	0	1.0	0.0
5320	0.021697918560469834	0.009260769566974124	0.00909637804321357	0.9837909702483908	None	0.2	1	0.3333333333333333	4	0.8	12	0.20987654320987653	0.8	16	12	0	0	0	1.0	9	9	1.1333333333333333	17	0.0	1.0	0.40784635578247014	0.6270372460805759	2.535201157769561e-13	0.50000000000429	-0.09999986857834668	0.5028000953546615	0.8999419371867255	0.5441123351788906	0	0.875	0.0
2597	0.0002351049345012479	3.4427898584882064e-07	-2.0841565378698063e-07	0.9999999755504884	None	0.2	1	0.3333333333333333	4	0.8	12	0.20987654320987653	0.8	16	12	0	0	0	1.0	9	9	1.1333333333333333	17	0.0	1.0	0.0992484912723856	0.5014853534090626	0.14133850833682515	0.6258629423574457	0.03345539666857334	0.5998521655119777	0.6229283511407296	0.5765027941789408	0	0.9375	0.0
6683	0.02603979868632738	0.01851805181493998	0.014343818124099942	0.9959496088952866	None	0.2	1	0.3333333333333333	4	0.8	12	0.20987654320987653	0.8	16	12	0	0	0	1.0	9	9	1.1333333333333333	17	0.0	1.0	0.1880966870645165	0.5440516828660736	0.13107138737859617	0.5042852493606855	0.1806835684392915	0.5666630940737989	0.5735284484038663	0.538428700374789	0	1.0	0.0
1014	None	None	None	None	None	0.125	1	0.3333333333333333	6	0.625	15	0.5416666666666666	0.5	18	12	7	3	0	0.75	8	6	1.7333333333333334	26	0.25	0.6	0.05978482117378879	0.5801261730631664	0.18851701315492445	0.6350647175660431	0.058714260096089196	0.55181160120354	0.6478482735886144	0.5894673215331765	1.0	1.0	0.0
6930	1.6556715955395605e-08	1.4901289462669835e-08	-1.485961550732586e-08	0.9999975469759093	None	0.5	1	0.6666666666666666	4	0.5714285714285714	4	0.36	0.5714285714285714	8	4	0	0	0	1.0	5	5	0.6	9	0.0	1.0	0.121459094307698	0.5217246334426714	0.06368893967886982	0.501276179449496	4.762941389416442e-10	0.5000005477611953	0.6215201912783385	0.5076710813033333	0	0.875	0.0
3286	1.5071649304004274e-07	1.4866127049038232e-07	-1.0269744460913741e-07	0.9999747558057599	None	0	0	0.15	3	0.8518518518518519	23	0.6904761904761905	0	0	0	28	6	0	0.8571428571428571	6	7	1.9333333333333333	29	0.1	0.43478260869565216	0	0	0	0	0	0	0	0	0	0	0
5700	0.011369267088729212	0.001698539801216455	0.0016714789515538822	0.9965875343219682	None	0.2	1	0.3333333333333333	4	0.8	12	0.20987654320987653	0.8	16	12	0	0	0	1.0	9	9	1.1333333333333333	17	0.0	1.0	1.8074549934077345e-15	0.5000000000086383	1.0103264722003773e-19	0.5	0.2626134181363996	0.5762718160253627	0.7752107315292258	0.5256015309473258	0	0.9375	0.0
3956	None	None	None	None	None	0.2857142857142857	2	0.5625	9	0.36363636363636365	8	0.5714285714285714	0.13636363636363635	9	3	14	2	0	0.8571428571428571	7	6	1.6	24	0.07692307692307693	0.8571428571428571	-0.09999999999027491	0.5000000000201632	-0.3020530108333503	0.9559781491183704	0.10956841543412954	0.6082334733980973	0.8483336639606741	0.7636231809177702	1.0	1.0	0.0
1588	None	None	None	None	None	0	0	0.5	2	0.75	3	0.5	0.75	5	3	0	2	0	0.75	3	4	0.4	6	1.0	0	0.09495282805162145	0.5538014904026752	0.04708192535358528	0.5064709250106583	0.18726580089475964	0.5276364207975867	0.6459324381128793	0.5293483896210769	0.0	0	0.0
2437	None	None	None	None	None	0.04	1	0.21153846153846154	11	0.76	57	0.9506172839506173	0.32	33	24	43	0	0	1.0	9	9	5.133333333333334	77	0.0	0.9411764705882353	-0.037324902892054077	0.5111904373442515	0.22420068930526654	0.5071828114943362	0.005108362958764487	0.6698018011477499	0.7583160981765159	0.5647011238917227	0	0.9696969696969697	0.0
1554	None	None	None	None	None	0	0	0.15217391304347827	7	0.835820895522388	56	0.8518518518518519	0	0	0	68	12	0	1.0	9	9	4.6	69	0.08571428571428572	0.9180327868852459	0	0	0	0	0	0	0	0	0	0	0
2768	3.839466142007525e-06	9.780796055656579e-09	6.456601936875474e-09	0.999998588720024	None	0	0	0.6	3	0.6	3	0.4666666666666667	0.6	6	3	0	1	0	0.6	5	3	0.4666666666666667	7	1.0	1.0	-0.15048429721284537	0.5431006190995135	0.032962779990193494	0.5102873670792667	0.00916467986080944	0.5296088642893498	0.6956602787343719	0.5276850615536652	1.0	1.0	0.0
622	None	None	None	None	None	0.25	1	0.36363636363636365	4	0.7857142857142857	11	0.2222222222222222	0.7857142857142857	15	11	0	0	0	0.8888888888888888	8	9	1.0666666666666667	16	0.0	1.0	-0.12897025439267326	0.593445392094194	7.902762784127648e-27	0.5	6.335539975616637e-06	0.5000283394971738	0.6474831723043007	0.53148663762284	0	0.6	0.0
3646	1.995713119054458e-07	1.6523366787041137e-07	-1.2924425712243855e-07	0.9999539853837793	None	0	0	0.125	5	0.8620689655172413	50	0.8333333333333334	0	0	0	59	0	0	0.8888888888888888	9	8	4.0	60	0.0	1.0	0	0	0	0	0	0	0	0	0	0	0
[truncated: 6,220 more rows]
