# Supplementary material for: Constrained by Design: Influence of Genetic Encodings on Evolved Traits of Robots
Source: Front Robot AI. 2021 Jun 15;8:672379. doi: 10.3389/frobt.2021.672379 (PMC8239187; doi:10.3389/frobt.2021.672379)
Supplement: Supplementary file 2 [file DataSheet1.ZIP › hyperplasticoding_plane_10_snapshots_ids.tsv]

generation	robot_id	fitness	novelty	novelty_pop	cons_fitness
145	7266	0.013861873515120488	None	0.0	0.013861873515120488
145	7307	-3.669345195683598e-07	None	0.0	-3.669345195683598e-07
145	7329	-1.1896939360611876e-09	None	0.2540912757004566	-1.1896939360611876e-09
145	6976	0.014247226733659182	None	0.0	0.014247226733659182
145	7099	1.5651936692322376e-05	None	0.42320554434193464	1.5651936692322376e-05
145	6948	0.013843539122971312	None	0.0	0.013843539122971312
145	7193	0.013807342209314906	None	0.0	0.013807342209314906
145	7220	2.422333371596424e-07	None	0.0	2.422333371596424e-07
145	7269	1.3052099313480683e-08	None	0.19619876946979062	1.3052099313480683e-08
145	6644	0.014247226733259177	None	0.0	0.014247226733259177
145	7251	0.005152151811494664	None	0.0	0.005152151811494664
145	6855	0.013876714252250944	None	0.0	0.013876714252250944
145	6967	0.014027062961059138	None	0.0	0.014027062961059138
145	7088	0.013842162638718741	None	0.0	0.013842162638718741
145	6989	0.014232237266274381	None	0.0	0.014232237266274381
145	7275	0.013920503651835664	None	0.0	0.013920503651835664
145	7062	0.0028167168244601234	None	0.0	0.0028167168244601234
145	7103	0.014233935782614629	None	0.0	0.014233935782614629
145	6771	0.014290251696534443	None	0.0	0.014290251696534443
145	7286	0.013882319444713647	None	0.0	0.013882319444713647
145	7157	0.013579711974308649	None	0.0	0.013579711974308649
145	6841	0.013452980618415867	None	0.0	0.013452980618415867
145	6734	0.013923270127974112	None	0.0	0.013923270127974112
145	7256	0.000104078211122079	None	0.0	0.000104078211122079
145	7104	0.014251967452468355	None	0.0	0.014251967452468355
145	7308	0.013873066415757062	None	0.0	0.013873066415757062
145	7041	0.013861402027916575	None	0.0	0.013861402027916575
145	7272	0.0008826375253166326	None	1.0659440310702346	0.0008826375253166326
145	7302	-2.5458427774980426e-08	None	0.8475761735268905	-2.5458427774980426e-08
145	6741	0.014317847684634753	None	0.0	0.014317847684634753
145	7254	0.00212095691718391	None	0.0	0.00212095691718391
145	7274	-1.178498118656416e-07	None	0.48834974929256864	-1.178498118656416e-07
145	6959	0.013519107125408256	None	0.0	0.013519107125408256
145	7168	0.01392888501121928	None	0.0	0.01392888501121928
145	7219	8.555175719190428e-06	None	0.12109214214548583	8.555175719190428e-06
145	7327	0.013873883146195183	None	0.0	0.013873883146195183
145	7231	4.20948479020281e-05	None	0.12109214214548583	4.20948479020281e-05
145	7020	0.013877569439566481	None	0.0	0.013877569439566481
145	7162	0.00010140320333554222	None	0.0	0.00010140320333554222
145	7342	-8.65548596134961e-07	None	1.0659440310702346	-8.65548596134961e-07
145	7338	0.0002623104346252397	None	0.40966364296590624	0.0002623104346252397
145	7194	2.469057965009273e-06	None	1.2307817261962293	2.469057965009273e-06
145	6683	0.014343818124099942	None	0.0	0.014343818124099942
145	7309	0.01385025560127898	None	0.0	0.01385025560127898
145	7082	0.0144422409599101	None	0.0	0.0144422409599101
145	5841	0.014341717867639192	None	0.0	0.014341717867639192
145	6592	0.014267947561396935	None	0.0	0.014267947561396935
145	7249	0.014414580913896273	None	0.0	0.014414580913896273
145	7133	0.013873404837636131	None	0.0	0.013873404837636131
145	7335	0.00019173470131219564	None	0.08960470511264199	0.00019173470131219564
145	7288	0.0009423064894823419	None	0.0	0.0009423064894823419
145	7052	0.01432716510372109	None	0.0	0.01432716510372109
145	7292	1.164902862881249e-08	None	0.09921247764399006	1.164902862881249e-08
145	7296	0.00010403312384710564	None	0.7874801204711012	0.00010403312384710564
145	6578	0.014232790001799172	None	0.0	0.014232790001799172
145	7155	0.013865625087483572	None	0.0	0.013865625087483572
145	7215	0.013997054839075061	None	0.0	0.013997054839075061
145	7205	0.0017769218075809844	None	0.0	0.0017769218075809844
145	7151	0.014273096878762917	None	0.0	0.014273096878762917
145	7140	0.00011529558966481294	None	0.0	0.00011529558966481294
145	7322	3.7853520898794507e-07	None	0.3209800696080622	3.7853520898794507e-07
145	7206	0.013440875852296004	None	0.0	0.013440875852296004
145	7245	0.0142396612951002	None	0.0	0.0142396612951002
145	6922	0.013452514954627137	None	0.0	0.013452514954627137
145	7079	0.013839772454412633	None	0.0	0.013839772454412633
145	7070	0.014378289520310696	None	0.0	0.014378289520310696
145	6622	0.013872579135904412	None	0.0	0.013872579135904412
145	6798	0.009213750164430379	None	0.0	0.009213750164430379
145	7135	0.014344888187625714	None	0.0	0.014344888187625714
145	7333	-1.49005082337386e-11	None	0.0	-1.49005082337386e-11
145	7080	0.013509518182523848	None	0.0	0.013509518182523848
145	7306	-4.221838295890495e-08	None	0.19058632775854267	-4.221838295890495e-08
145	7331	0.0142327447375328	None	0.0	0.0142327447375328
145	7083	0.013865871986511251	None	0.0	0.013865871986511251
145	7201	0.0012884279745323081	None	0.08960470511264199	0.0012884279745323081
145	7318	0.003159934134825598	None	0.0	0.003159934134825598
145	7291	-1.3240232989964272e-10	None	0.0	-1.3240232989964272e-10
145	7068	0.01393705166922454	None	0.0	0.01393705166922454
145	7337	-1.3455607630632479e-08	None	0.44089214352957473	-1.3455607630632479e-08
145	7136	0.01392480072864707	None	0.0	0.01392480072864707
145	7216	0.014297385396505269	None	0.0	0.014297385396505269
145	6828	0.013855931423106661	None	0.0	0.013855931423106661
145	6654	0.000688720731049938	None	0.2513482519092393	0.000688720731049938
145	6977	0.013928885012458009	None	0.0	0.013928885012458009
145	7171	0.008043674727752786	None	0.0	0.008043674727752786
145	7315	0.013925268632446334	None	0.0	0.013925268632446334
145	7005	0.014020214465581412	None	0.0	0.014020214465581412
145	7268	0.013892519697323311	None	0.0	0.013892519697323311
145	6767	0.00968844739502785	None	0.0	0.00968844739502785
145	7262	2.5431947342952922e-08	None	1.012062337092277	2.5431947342952922e-08
145	7343	0.013926176148275488	None	0.0	0.013926176148275488
145	7301	8.814025984602884e-06	None	0.4793620863435735	8.814025984602884e-06
145	6281	0.01391920558360972	None	0.0	0.01391920558360972
145	7261	2.4680389165004767e-06	None	0.0	2.4680389165004767e-06
145	7242	0.0013648422773425441	None	0.19058632775854267	0.0013648422773425441
145	7305	7.695601021971468e-05	None	0.08960470511264199	7.695601021971468e-05
145	7330	0.013873319423173915	None	0.0	0.013873319423173915
145	7300	0.013846132142088434	None	0.0	0.013846132142088434
145	7332	-2.1218531554148193e-08	None	0.6950949821954961	-2.1218531554148193e-08
145	7179	0.013825484321981817	None	0.0	0.013825484321981817
143	7250	2.5153404225025287e-06	None	0.0	2.5153404225025287e-06
143	7240	0.013444462858132661	None	0.0	0.013444462858132661
143	6976	0.014247226733659182	None	0.0	0.014247226733659182
143	7099	1.5651936692322376e-05	None	0.4111572193513334	1.5651936692322376e-05
143	7156	1.9389547080392015e-06	None	0.0	1.9389547080392015e-06
143	6750	0.007598778560792349	None	0.0	0.007598778560792349
143	6948	0.013843539122971312	None	0.0	0.013843539122971312
143	7193	0.013807342209314906	None	0.0	0.013807342209314906
143	7128	0.0004274198957474726	None	0.5964737361015352	0.0004274198957474726
143	7220	2.422333371596424e-07	None	0.0	2.422333371596424e-07
143	7169	0.009938584431681712	None	0.07591011574374876	0.009938584431681712
143	6644	0.014247226733259177	None	0.0	0.014247226733259177
143	6855	0.013876714252250944	None	0.0	0.013876714252250944
143	6967	0.014027062961059138	None	0.0	0.014027062961059138
143	7217	8.063714780546587e-07	None	0.0	8.063714780546587e-07
143	7088	0.013842162638718741	None	0.0	0.013842162638718741
143	6633	0.009254449307292474	None	0.0	0.009254449307292474
143	6989	0.014232237266274381	None	0.0	0.014232237266274381
143	7062	0.0028167168244601234	None	0.0	0.0028167168244601234
143	7103	0.014233935782614629	None	0.0	0.014233935782614629
143	6771	0.014290251696534443	None	0.0	0.014290251696534443
143	7157	0.013579711974308649	None	0.0	0.013579711974308649
143	6841	0.013452980618415867	None	0.0	0.013452980618415867
143	6734	0.013923270127974112	None	0.0	0.013923270127974112
143	7104	0.014251967452468355	None	0.0	0.014251967452468355
143	7041	0.013861402027916575	None	0.0	0.013861402027916575
143	6741	0.014317847684634753	None	0.0	0.014317847684634753
143	7152	-5.054335886866908e-08	None	0.0	-5.054335886866908e-08
143	7210	7.397077631995314e-07	None	0.0	7.397077631995314e-07
143	6959	0.013519107125408256	None	0.0	0.013519107125408256
143	7168	0.01392888501121928	None	0.0	0.01392888501121928
143	7219	8.555175719190428e-06	None	0.11701892763445956	8.555175719190428e-06
143	7231	4.20948479020281e-05	None	0.11701892763445956	4.20948479020281e-05
143	7020	0.013877569439566481	None	0.0	0.013877569439566481
143	7162	0.00010140320333554222	None	0.0	0.00010140320333554222
143	6952	0.014233935780567468	None	0.0	0.014233935780567468
143	7211	0.0013867715089743433	None	0.11701892763445956	0.0013867715089743433
143	7194	2.469057965009273e-06	None	1.2458307645374966	2.469057965009273e-06
143	6683	0.014343818124099942	None	0.0	0.014343818124099942
143	7016	0.0026385693303126556	None	0.0	0.0026385693303126556
143	7048	0.013843514274602179	None	0.0	0.013843514274602179
143	7227	-1.6414539843739884e-06	None	0.0	-1.6414539843739884e-06
143	7082	0.0144422409599101	None	0.0	0.0144422409599101
143	5841	0.014341717867639192	None	0.0	0.014341717867639192
143	6730	0.013825999570206927	None	0.0	0.013825999570206927
143	6592	0.014267947561396935	None	0.0	0.014267947561396935
143	7218	0.009223014436643109	None	0.0	0.009223014436643109
143	7208	-1.0304833319340117e-05	None	0.0	-1.0304833319340117e-05
143	7072	0.008678435102195872	None	0.0	0.008678435102195872
143	7249	0.014414580913896273	None	0.0	0.014414580913896273
143	7133	0.013873404837636131	None	0.0	0.013873404837636131
143	6983	0.009080216390261488	None	0.0	0.009080216390261488
143	7052	0.01432716510372109	None	0.0	0.01432716510372109
143	6578	0.014232790001799172	None	0.0	0.014232790001799172
143	7155	0.013865625087483572	None	0.0	0.013865625087483572
143	7215	0.013997054839075061	None	0.0	0.013997054839075061
143	7205	0.0017769218075809844	None	0.0	0.0017769218075809844
143	6201	0.014271658554810966	None	0.0	0.014271658554810966
143	6675	0.013984754182006008	None	0.0	0.013984754182006008
143	7151	0.014273096878762917	None	0.0	0.014273096878762917
143	7140	0.00011529558966481294	None	0.0	0.00011529558966481294
143	7206	0.013440875852296004	None	0.0	0.013440875852296004
143	6780	0.013450031813956683	None	0.0	0.013450031813956683
143	7245	0.0142396612951002	None	0.0	0.0142396612951002
143	6922	0.013452514954627137	None	0.0	0.013452514954627137
143	7079	0.013839772454412633	None	0.0	0.013839772454412633
143	7070	0.014378289520310696	None	0.0	0.014378289520310696
143	6622	0.013872579135904412	None	0.0	0.013872579135904412
143	6798	0.009213750164430379	None	0.0	0.009213750164430379
143	7135	0.014344888187625714	None	0.0	0.014344888187625714
143	7080	0.013509518182523848	None	0.0	0.013509518182523848
143	7180	0.013877006936217962	None	0.0	0.013877006936217962
143	7055	0.014557225050213937	None	0.0	0.014557225050213937
143	7150	0.005003205443761621	None	0.0	0.005003205443761621
143	7229	1.9826821508011885e-06	None	1.005070551634911	1.9826821508011885e-06
143	6470	0.014252223565664565	None	0.0	0.014252223565664565
143	7083	0.013865871986511251	None	0.0	0.013865871986511251
143	7201	0.0012884279745323081	None	0.11829807846912373	0.0012884279745323081
143	7068	0.01393705166922454	None	0.0	0.01393705166922454
143	7183	0.014351300585883735	None	0.0	0.014351300585883735
143	7182	0.014412362330501034	None	0.0	0.014412362330501034
143	7175	0.013452972047959328	None	0.0	0.013452972047959328
143	7136	0.01392480072864707	None	0.0	0.01392480072864707
143	7216	0.014297385396505269	None	0.0	0.014297385396505269
143	6828	0.013855931423106661	None	0.0	0.013855931423106661
143	6654	0.000688720731049938	None	0.2513482519092393	0.000688720731049938
143	7061	3.533585047315613e-10	None	0.0	3.533585047315613e-10
143	6977	0.013928885012458009	None	0.0	0.013928885012458009
143	7171	0.008043674727752786	None	0.0	0.008043674727752786
143	7130	0.014224308422582366	None	0.0	0.014224308422582366
143	7005	0.014020214465581412	None	0.0	0.014020214465581412
143	6767	0.00968844739502785	None	0.0	0.00968844739502785
143	7173	0.0006126306205569447	None	0.07591011574374876	0.0006126306205569447
143	6009	0.01423612272117428	None	0.0	0.01423612272117428
143	6872	0.01381279555051245	None	0.0	0.01381279555051245
143	6281	0.01391920558360972	None	0.0	0.01391920558360972
143	7242	0.0013648422773425441	None	0.20759672362781428	0.0013648422773425441
143	6864	0.013854270940823888	None	0.0	0.013854270940823888
143	7230	0.013821016491257894	None	0.0	0.013821016491257894
143	7179	0.013825484321981817	None	0.0	0.013825484321981817
106	5310	0.006788438106737871	None	0.0	0.006788438106737871
106	4964	0.009385658315237294	None	0.0	0.009385658315237294
106	4666	0.009460180188012502	None	0.0	0.009460180188012502
106	5312	0.01073921313120322	None	0.0	0.01073921313120322
106	5102	0.0006447463755716614	None	0.0	0.0006447463755716614
106	5343	-2.2458038585810085e-05	None	0.0	-2.2458038585810085e-05
106	5328	0.0002796338512855384	None	0.0	0.0002796338512855384
106	5371	-3.362401651718953e-11	None	0.08793648607155846	-3.362401651718953e-11
106	5135	0.009589854021813695	None	0.0	0.009589854021813695
106	5390	0.002149814741678377	None	0.0	0.002149814741678377
106	5001	0.009185830325556574	None	0.0	0.009185830325556574
106	5382	0.0002600787976051935	None	0.0	0.0002600787976051935
106	4816	9.071637738997041e-07	None	0.0	9.071637738997041e-07
106	4272	0.00596138309922279	None	0.0	0.00596138309922279
106	5368	-5.439971161846922e-05	None	0.0	-5.439971161846922e-05
106	5236	0.009499810883912062	None	0.0	0.009499810883912062
106	4999	0.013872579131922722	None	0.0	0.013872579131922722
106	5398	0.00012864612384626763	None	0.7021420056245378	0.00012864612384626763
106	5376	3.487601058971315e-09	None	1.1660515438526697	3.487601058971315e-09
106	5352	-1.1287147643867192e-07	None	0.16957249983799846	-1.1287147643867192e-07
106	5231	0.0010189217585244196	None	0.0	0.0010189217585244196
106	5366	-7.195136345368403e-10	None	0.285266823800295	-7.195136345368403e-10
106	5293	3.9815026183443154e-08	None	0.285266823800295	3.9815026183443154e-08
106	4527	0.0084686346593793	None	0.0	0.0084686346593793
106	5275	0.009235432518898926	None	0.0	0.009235432518898926
106	5340	0.001366835118149477	None	0.0	0.001366835118149477
106	5013	0.008291047255077521	None	0.0	0.008291047255077521
106	3324	0.009404763867697634	None	0.0	0.009404763867697634
106	5056	0.006991623387176001	None	0.0	0.006991623387176001
106	5129	0.0002877440836844759	None	0.0	0.0002877440836844759
106	5341	0.008702647086532352	None	0.0	0.008702647086532352
106	5288	0.009160933004241669	None	0.0	0.009160933004241669
106	5399	-0.1	None	0.0	-0.1
106	5329	-0.1	None	0.0	-0.1
106	5220	0.009050555317785411	None	0.0	0.009050555317785411
106	5381	-3.6365366293891642e-06	None	0.5888619845710028	-3.6365366293891642e-06
106	4864	0.008049404436785276	None	0.0	0.008049404436785276
106	5089	0.003120041887960541	None	0.6134067676137741	0.003120041887960541
106	5353	2.6524678815118447e-05	None	0.0	2.6524678815118447e-05
106	5370	0.009546612927899994	None	0.0	0.009546612927899994
106	4789	0.009512405435465325	None	0.0	0.009512405435465325
106	5029	0.0008501630700870575	None	0.0	0.0008501630700870575
106	5304	1.6494033462430456e-06	None	0.0	1.6494033462430456e-06
106	5383	0.0012586611012459473	None	0.0	0.0012586611012459473
106	5330	0.00010758840673128646	None	0.0	0.00010758840673128646
106	4804	0.01386006688906743	None	0.0	0.01386006688906743
106	5379	0.008950405208757983	None	0.0	0.008950405208757983
106	4960	0.009508231939031938	None	0.0	0.009508231939031938
106	5197	-1.6799257618435496e-07	None	0.0	-1.6799257618435496e-07
106	5170	0.001440334429574573	None	0.0	0.001440334429574573
106	4969	0.009654892603243469	None	0.0	0.009654892603243469
106	5355	0.009432395756451904	None	0.0	0.009432395756451904
106	5346	0.009384030469446764	None	0.0	0.009384030469446764
106	4987	0.009378848608930995	None	0.0	0.009378848608930995
106	5388	2.453454348145749e-10	None	0.0	2.453454348145749e-10
106	5369	0.00011213273937757311	None	0.0	0.00011213273937757311
106	5393	0.008313615424889795	None	0.0	0.008313615424889795
106	5377	0.009074879727101668	None	0.0	0.009074879727101668
106	5361	-1.8246873374387434e-05	None	0.30126995688660674	-1.8246873374387434e-05
106	5214	0.008918156033415848	None	0.0	0.008918156033415848
106	5274	0.0007752604401869738	None	0.0	0.0007752604401869738
106	4077	0.009096315386328319	None	0.0	0.009096315386328319
106	5391	0.0010065590644649878	None	0.08793648607155846	0.0010065590644649878
106	5205	0.0019845021183695784	None	0.0	0.0019845021183695784
106	5372	-1.2478909886209616e-10	None	0.0	-1.2478909886209616e-10
106	5069	0.009633383056203192	None	0.0	0.009633383056203192
106	5358	3.9663449957640437e-10	None	0.0	3.9663449957640437e-10
106	5392	-5.17472112124699e-08	None	0.16957249983799846	-5.17472112124699e-08
106	5364	-0.1	None	0.8120095955590451	-0.1
106	5321	0.000351304532806132	None	0.0	0.000351304532806132
106	4794	0.0094172173059785	None	0.0	0.0094172173059785
106	4858	0.00918042042384627	None	0.0	0.00918042042384627
106	4947	0.009437011914513658	None	0.0	0.009437011914513658
106	4514	0.009441757089090825	None	0.0	0.009441757089090825
106	5239	0.010127705242846992	None	0.0	0.010127705242846992
106	4904	0.009617936383942023	None	0.0	0.009617936383942023
106	5389	0.009309207748493692	None	0.0	0.009309207748493692
106	5081	0.00936899660221761	None	0.0	0.00936899660221761
106	5087	0.009267146140493693	None	0.0	0.009267146140493693
106	4402	0.008112768743258884	None	0.0	0.008112768743258884
106	5119	0.002707198093372433	None	0.0	0.002707198093372433
106	5151	0.009677545144336502	None	0.0	0.009677545144336502
106	5086	0.009422231443637024	None	0.0	0.009422231443637024
106	4899	0.014163795228493786	None	0.0	0.014163795228493786
106	5360	-5.122399991522448e-11	None	0.0	-5.122399991522448e-11
106	5397	0.002056271886247712	None	0.0	0.002056271886247712
106	5306	0.00925533206648179	None	0.0	0.00925533206648179
106	5277	9.910803977929314e-11	None	0.0	9.910803977929314e-11
106	5291	-4.218976748406477e-08	None	0.285266823800295	-4.218976748406477e-08
106	4746	0.0096007847687992	None	0.0	0.0096007847687992
106	5235	0.0006288179323631684	None	0.0	0.0006288179323631684
106	5002	0.009474176856358787	None	0.0	0.009474176856358787
106	4952	0.010857321753748731	None	0.08793648607155846	0.010857321753748731
106	5375	0.00485617697569645	None	0.3701962624188483	0.00485617697569645
106	3995	0.009091642742669631	None	0.0	0.009091642742669631
106	5120	0.009488202848353146	None	0.0	0.009488202848353146
106	5347	-1.194207307485165e-07	None	1.2004899473247754	-1.194207307485165e-07
106	4941	0.009598332171114015	None	0.0	0.009598332171114015
106	4100	0.009518374333270409	None	0.0	0.009518374333270409
106	4922	0.009706938662540751	None	0.0	0.009706938662540751
141	6810	2.0964732465925816e-06	None	1.0883083686300794	2.0964732465925816e-06
141	7113	3.6922030536456125e-05	None	0.24785203542870446	3.6922030536456125e-05
141	6724	0.0028517411390141228	None	0.0	0.0028517411390141228
141	7014	-3.7215310299118655e-09	None	0.0	-3.7215310299118655e-09
141	6976	0.014247226733659182	None	0.0	0.014247226733659182
141	7099	1.5651936692322376e-05	None	0.46516983546826707	1.5651936692322376e-05
141	6750	0.007598778560792349	None	0.0	0.007598778560792349
141	6948	0.013843539122971312	None	0.0	0.013843539122971312
141	7128	0.0004274198957474726	None	0.4086506142990379	0.0004274198957474726
141	7038	0.009437011914513658	None	0.0	0.009437011914513658
141	7108	2.4918670233665306e-07	None	0.9094589425010694	2.4918670233665306e-07
141	6644	0.014247226733259177	None	0.0	0.014247226733259177
141	7132	0.0006220382784367563	None	0.0	0.0006220382784367563
141	6855	0.013876714252250944	None	0.0	0.013876714252250944
141	7011	0.010566722433513176	None	0.0	0.010566722433513176
141	6967	0.014027062961059138	None	0.0	0.014027062961059138
141	7088	0.013842162638718741	None	0.0	0.013842162638718741
141	6633	0.009254449307292474	None	0.0	0.009254449307292474
141	6989	0.014232237266274381	None	0.0	0.014232237266274381
141	7062	0.0028167168244601234	None	0.0	0.0028167168244601234
141	7112	-0.1	None	0.5978363609371693	-0.1
141	7103	0.014233935782614629	None	0.0	0.014233935782614629
141	6771	0.014290251696534443	None	0.0	0.014290251696534443
141	6841	0.013452980618415867	None	0.0	0.013452980618415867
141	7031	-1.451989531279793e-06	None	0.6334562691246034	-1.451989531279793e-06
141	6734	0.013923270127974112	None	0.0	0.013923270127974112
141	7104	0.014251967452468355	None	0.0	0.014251967452468355
141	7041	0.013861402027916575	None	0.0	0.013861402027916575
141	6741	0.014317847684634753	None	0.0	0.014317847684634753
141	7146	6.864200606801985e-05	None	0.0	6.864200606801985e-05
141	6959	0.013519107125408256	None	0.0	0.013519107125408256
141	6585	0.010936877319605428	None	0.12626673332112193	0.010936877319605428
141	7020	0.013877569439566481	None	0.0	0.013877569439566481
141	6952	0.014233935780567468	None	0.0	0.014233935780567468
141	6909	0.013928885006628236	None	0.0	0.013928885006628236
141	6773	0.013702834203102103	None	0.0	0.013702834203102103
141	6683	0.014343818124099942	None	0.0	0.014343818124099942
141	6917	0.008962349693228166	None	0.0	0.008962349693228166
141	7016	0.0026385693303126556	None	0.0	0.0026385693303126556
141	7086	0.014280907399757455	None	0.0	0.014280907399757455
141	7048	0.013843514274602179	None	0.0	0.013843514274602179
141	7109	0.00016486222272881068	None	0.24662162930363363	0.00016486222272881068
141	7057	-1.8188921860647852e-07	None	0.0	-1.8188921860647852e-07
141	7082	0.0144422409599101	None	0.0	0.0144422409599101
141	5841	0.014341717867639192	None	0.0	0.014341717867639192
141	6006	0.013865467299071557	None	0.0	0.013865467299071557
141	6811	0.0005092297197087096	None	0.2356612217363508	0.0005092297197087096
141	6699	0.013578274932058713	None	0.0	0.013578274932058713
141	6730	0.013825999570206927	None	0.0	0.013825999570206927
141	6592	0.014267947561396935	None	0.0	0.014267947561396935
141	7072	0.008678435102195872	None	0.0	0.008678435102195872
141	7133	0.013873404837636131	None	0.0	0.013873404837636131
141	6853	0.013864236656385642	None	0.0	0.013864236656385642
141	7058	0.00041912203948606244	None	0.0	0.00041912203948606244
141	6983	0.009080216390261488	None	0.0	0.009080216390261488
141	7052	0.01432716510372109	None	0.0	0.01432716510372109
141	6578	0.014232790001799172	None	0.0	0.014232790001799172
141	7021	0.0004586971060699318	None	0.0	0.0004586971060699318
141	7105	0.013913655122074901	None	0.0	0.013913655122074901
141	6201	0.014271658554810966	None	0.0	0.014271658554810966
141	6675	0.013984754182006008	None	0.0	0.013984754182006008
141	6985	1.334996379289178e-06	None	0.0	1.334996379289178e-06
141	7140	0.00011529558966481294	None	0.0	0.00011529558966481294
141	6862	0.0012833954366918599	None	0.26025573263087265	0.0012833954366918599
141	6780	0.013450031813956683	None	0.0	0.013450031813956683
141	7110	0.0009053603222863702	None	0.0	0.0009053603222863702
141	6922	0.013452514954627137	None	0.0	0.013452514954627137
141	7079	0.013839772454412633	None	0.0	0.013839772454412633
141	7070	0.014378289520310696	None	0.0	0.014378289520310696
141	6622	0.013872579135904412	None	0.0	0.013872579135904412
141	7106	0.013851553166540909	None	0.0	0.013851553166540909
141	7141	0.0001698310038316465	None	0.5579786728472451	0.0001698310038316465
141	6798	0.009213750164430379	None	0.0	0.009213750164430379
141	7135	0.014344888187625714	None	0.0	0.014344888187625714
141	7117	7.732259310654448e-07	None	0.0	7.732259310654448e-07
141	7080	0.013509518182523848	None	0.0	0.013509518182523848
141	7055	0.014557225050213937	None	0.0	0.014557225050213937
141	7150	0.005003205443761621	None	0.0	0.005003205443761621
141	6470	0.014252223565664565	None	0.0	0.014252223565664565
141	7149	-6.669314240458629e-08	None	0.39115423936593224	-6.669314240458629e-08
141	7083	0.013865871986511251	None	0.0	0.013865871986511251
141	6863	4.445546187616412e-05	None	0.3705325044424411	4.445546187616412e-05
141	7073	0.013579711975523812	None	0.0	0.013579711975523812
141	7068	0.01393705166922454	None	0.0	0.01393705166922454
141	7092	1.2258927886522742e-07	None	0.0	1.2258927886522742e-07
141	7033	-3.1391943190400896e-08	None	0.6836448341815171	-3.1391943190400896e-08
141	7136	0.01392480072864707	None	0.0	0.01392480072864707
141	6828	0.013855931423106661	None	0.0	0.013855931423106661
141	6654	0.000688720731049938	None	0.23251789242413562	0.000688720731049938
141	7061	3.533585047315613e-10	None	0.0	3.533585047315613e-10
141	6977	0.013928885012458009	None	0.0	0.013928885012458009
141	7130	0.014224308422582366	None	0.0	0.014224308422582366
141	7005	0.014020214465581412	None	0.0	0.014020214465581412
141	6980	0.013865467301893043	None	0.0	0.013865467301893043
141	6767	0.00968844739502785	None	0.0	0.00968844739502785
141	6009	0.01423612272117428	None	0.0	0.01423612272117428
141	6872	0.01381279555051245	None	0.0	0.01381279555051245
141	6281	0.01391920558360972	None	0.0	0.01391920558360972
141	7129	-9.246066946130817e-07	None	0.4716201211274099	-9.246066946130817e-07
141	6864	0.013854270940823888	None	0.0	0.013854270940823888
72	3654	0.008305958642419134	None	0.0	0.008305958642419134
72	3045	0.0001522804377151405	None	0.09697826451958182	0.0001522804377151405
72	3179	0.0027689709132045293	None	0.0	0.0027689709132045293
72	2677	0.0014028863362604204	None	0.0	0.0014028863362604204
72	3541	1.9912859852224377e-05	None	0.11665074908229942	1.9912859852224377e-05
72	3618	0.00018294914910260408	None	0.09697826451958182	0.00018294914910260408
72	3527	0.00041030050328826897	None	0.5793218629581508	0.00041030050328826897
72	3550	0.002753352826837951	None	0.0	0.002753352826837951
72	3474	0.007546635819218927	None	0.0	0.007546635819218927
72	3364	0.00151951910618357	None	0.0	0.00151951910618357
72	3611	0.0022488835338128513	None	0.1900175695686375	0.0022488835338128513
72	3637	0.0008166997811872169	None	0.4103008176047802	0.0008166997811872169
72	2622	0.00033518077981160925	None	0.32509528031567936	0.00033518077981160925
72	3670	-1.8032985183032082e-08	None	0.4580896862630226	-1.8032985183032082e-08
72	3626	0.0032633899112479796	None	0.046970735570139845	0.0032633899112479796
72	3380	0.0012028640609722527	None	0.0	0.0012028640609722527
72	3691	0.0021838845301740202	None	0.1900175695686375	0.0021838845301740202
72	3657	0.008038590539872046	None	0.0	0.008038590539872046
72	3464	0.0004050036730002422	None	0.0	0.0004050036730002422
72	3362	0.00030220522192697473	None	0.5447910060048249	0.00030220522192697473
72	3087	0.0034298691523776148	None	0.046970735570139845	0.0034298691523776148
72	3563	0.0011005856886780094	None	0.0	0.0011005856886780094
72	3575	0.00016982605445247192	None	0.0	0.00016982605445247192
72	3596	0.0032948050415482193	None	0.046970735570139845	0.0032948050415482193
72	3060	0.00045640763574326227	None	0.0	0.00045640763574326227
72	2983	0.0010681084740049819	None	0.0	0.0010681084740049819
72	3471	0.0005218255775540078	None	0.27698572898048873	0.0005218255775540078
72	3556	0.0009334718538492335	None	0.06262764742685313	0.0009334718538492335
72	3693	4.748708672125084e-08	None	0.27698572898048873	4.748708672125084e-08
72	3361	0.0014830842865936264	None	0.06262764742685313	0.0014830842865936264
72	3057	0.0004934180812491335	None	0.07365897947761443	0.0004934180812491335
72	3639	0.0005620990382220152	None	0.3850592680458867	0.0005620990382220152
72	3303	0.0006499519162375843	None	0.0	0.0006499519162375843
72	3324	0.009404763867697634	None	0.0	0.009404763867697634
72	3651	-0.00010256018204294183	None	0.0	-0.00010256018204294183
72	3689	0.0014618684286170065	None	0.0	0.0014618684286170065
72	3524	8.202206848690005e-05	None	0.479252477363641	8.202206848690005e-05
72	3564	0.008053903557886828	None	0.0	0.008053903557886828
72	3590	0.002106967025121783	None	0.1900175695686375	0.002106967025121783
72	3609	-1.0396509605881129e-07	None	0.08261209244748927	-1.0396509605881129e-07
72	3403	0.001493591884709212	None	0.0	0.001493591884709212
72	3199	0.0021165761008458753	None	0.1900175695686375	0.0021165761008458753
72	3554	0.000735116613489012	None	0.0	0.000735116613489012
72	3482	0.0001410118452555179	None	0.0	0.0001410118452555179
72	3652	0.0006201802821103054	None	0.07365897947761443	0.0006201802821103054
72	3700	2.7980549266932535e-05	None	0.11665074908229942	2.7980549266932535e-05
72	3594	0.008063618938506021	None	0.0	0.008063618938506021
72	3687	-3.7140225348575914e-05	None	0.11665074908229942	-3.7140225348575914e-05
72	3387	0.006130560098400032	None	0.0	0.006130560098400032
72	3281	0.00033234766331212824	None	0.32509528031567936	0.00033234766331212824
72	3420	1.2022378381511088e-05	None	0.11665074908229942	1.2022378381511088e-05
72	3603	0.0026850618910481757	None	0.0	0.0026850618910481757
72	3571	0.0027304736139960517	None	0.0	0.0027304736139960517
72	3614	0.0013149051139732968	None	0.4571369634284624	0.0013149051139732968
72	3655	-1.7300349699657302e-07	None	0.07365897947761443	-1.7300349699657302e-07
72	3370	0.008305157011118515	None	0.0	0.008305157011118515
72	3578	0.009288329593780313	None	0.0	0.009288329593780313
72	3405	0.005887735738941921	None	0.0	0.005887735738941921
72	3547	0.0021875276114175085	None	0.1900175695686375	0.0021875276114175085
72	3249	0.008050685755902353	None	0.0	0.008050685755902353
72	3682	-0.1	None	0.0	-0.1
72	3302	3.234776142979634e-05	None	0.27768908072997533	3.234776142979634e-05
72	3587	0.002751886011370031	None	0.0	0.002751886011370031
72	3580	-1.6504548740287082e-06	None	0.06262764742685313	-1.6504548740287082e-06
72	2923	0.0033936545492386136	None	0.046970735570139845	0.0033936545492386136
72	3616	0.0028029795339975325	None	0.046970735570139845	0.0028029795339975325
72	3669	0.00024684090157097176	None	0.06262764742685313	0.00024684090157097176
72	3697	-0.1	None	0.0	-0.1
72	3338	0.00012729456046488058	None	0.08261209244748927	0.00012729456046488058
72	3456	0.0010102833530287205	None	0.06262764742685313	0.0010102833530287205
72	3631	0.002655854640324126	None	0.0	0.002655854640324126
72	3308	0.0019331143350751522	None	0.348033341715564	0.0019331143350751522
72	3530	-7.572276185179262e-14	None	0.0	-7.572276185179262e-14
72	3650	1.188879741703511e-05	None	0.0	1.188879741703511e-05
72	3102	0.0016044169880875647	None	0.0	0.0016044169880875647
72	3599	0.0007645003758545285	None	0.0	0.0007645003758545285
72	3466	0.003429915656247118	None	0.046970735570139845	0.003429915656247118
72	3699	1.84573937255134e-07	None	0.1832715536875352	1.84573937255134e-07
72	3662	0.002312945497227804	None	0.1900175695686375	0.002312945497227804
72	3671	-0.1	None	0.0	-0.1
72	3658	4.1054130450923626e-09	None	0.9871315830662578	4.1054130450923626e-09
72	3696	4.438263524678011e-06	None	0.4344185031107222	4.438263524678011e-06
72	3529	0.0032955805711474403	None	0.046970735570139845	0.0032955805711474403
72	3592	0.0003024352932272736	None	0.5793218629581508	0.0003024352932272736
72	3372	0.008303580412733077	None	0.0	0.008303580412733077
72	3256	0.0011977558249814618	None	0.0	0.0011977558249814618
72	3171	0.003459671285065575	None	0.046970735570139845	0.003459671285065575
72	3489	0.00022564818910669044	None	0.09697826451958182	0.00022564818910669044
72	3515	0.0032804600412977944	None	0.07365897947761443	0.0032804600412977944
72	3586	0.007668017020219101	None	0.0	0.007668017020219101
72	3686	0.0028004358014943826	None	0.0	0.0028004358014943826
72	3353	0.001959700723683879	None	0.19569103794735987	0.001959700723683879
72	3521	0.00022523411748422606	None	0.08261209244748927	0.00022523411748422606
72	3672	0.001048844115840257	None	0.0	0.001048844115840257
72	3636	0.00884907577629576	None	0.0	0.00884907577629576
72	3552	0.0038223797132282754	None	0.0	0.0038223797132282754
72	3619	-1.904030754456978e-08	None	0.67507111620237	-1.904030754456978e-08
72	2848	0.008648979021150442	None	0.0	0.008648979021150442
72	3487	0.00047020020224911843	None	0.07365897947761443	0.00047020020224911843
72	3416	0.0003436398406350057	None	0.0	0.0003436398406350057
50	2598	1.0245466870546756e-07	None	0.46049794493414176	1.0245466870546756e-07
50	2579	-0.1	None	0.0	-0.1
50	2584	-5.176435111036325e-07	None	0.5043796097543239	-5.176435111036325e-07
50	2560	-8.657861591744847e-08	None	0.41748955934535764	-8.657861591744847e-08
50	2554	-7.300925553558734e-06	None	0.26936363478733194	-7.300925553558734e-06
50	2576	1.2926750116546758e-06	None	0.41729379094921865	1.2926750116546758e-06
50	2372	None	None	0.5966350205368031	None
50	2332	None	None	0.3985793876821437	None
50	2473	None	None	0.2677608562935924	None
50	2558	1.724475706888376e-08	None	0.4219177171751592	1.724475706888376e-08
50	2556	1.2741085607949913e-07	None	0.37832696429688467	1.2741085607949913e-07
50	2559	-0.1	None	0.0	-0.1
50	2281	None	None	0.4644696439942601	None
50	2592	-0.1	None	0.0	-0.1
50	2566	-0.1	None	0.0	-0.1
50	2405	None	None	0.4148913135219766	None
50	2468	None	None	0.4137325776130226	None
50	2542	None	None	0.26646908278455833	None
50	2597	-2.0841565378698064e-08	None	0.37832696429688467	-2.0841565378698064e-08
50	2552	-0.1	None	0.0	-0.1
50	2571	None	None	0.333997943357209	None
50	2469	None	None	0.29555263910253	None
50	2529	None	None	0.3968627883283832	None
50	2484	None	None	0.3985793876821437	None
50	2600	-0.1	None	0.0	-0.1
50	2467	None	None	0.43000351657624847	None
50	2585	-4.379600104316867e-08	None	0.33860393832737523	-4.379600104316867e-08
50	2441	None	None	0.33863669501742333	None
50	2413	None	None	0.36661851826883035	None
50	2534	None	None	0.4044152637265791	None
50	2596	-0.1	None	0.0	-0.1
50	2553	2.33576714192779e-08	None	0.36661851826883035	2.33576714192779e-08
50	1932	None	None	0.5037876898861918	None
50	2385	None	None	0.5033830330340843	None
50	2476	None	None	0.3760956939665361	None
50	2587	-2.3502371811380587e-07	None	0.3918298650449288	-2.3502371811380587e-07
50	2594	-5.33807529669732e-09	None	0.2960463077689872	-5.33807529669732e-09
50	2570	-3.745420917337154e-05	None	0.3326124490189235	-3.745420917337154e-05
50	2524	None	None	0.2960463077689872	None
50	2491	None	None	0.4361997339508975	None
50	2389	None	None	0.48362930251070607	None
50	2595	-0.1	None	0.5033830330340843	-0.1
50	2454	None	None	0.48052428624741567	None
50	2370	None	None	0.4376561886450651	None
50	2352	None	None	0.4074029403774356	None
50	2510	None	None	0.4713249154285165	None
50	2582	-0.1	None	0.44764657462493995	-0.1
50	2546	None	None	0.2775340466909544	None
50	2492	None	None	0.3746519512685015	None
50	2192	None	None	0.439228065453383	None
50	2401	None	None	0.26646908278455833	None
50	2550	None	None	0.49427528449047553	None
50	2434	None	None	0.3329768981572269	None
50	2133	None	None	0.5056828584474216	None
50	2569	-3.105822165972802e-06	None	0.3591150807985758	-3.105822165972802e-06
50	2561	-0.1	None	0.5427484548012055	-0.1
50	2563	-2.3561754755121233e-12	None	0.4884289351385925	-2.3561754755121233e-12
50	2267	None	None	0.36661851826883035	None
50	2336	None	None	0.5149421768551488	None
50	2575	None	None	0.2830121984224844	None
50	2564	-8.554964954493676e-06	None	0.4274304208872204	-8.554964954493676e-06
50	2439	None	None	0.29298161839291825	None
50	2509	None	None	0.3326124490189235	None
50	2536	None	None	0.2960463077689872	None
50	2555	2.8028403486934536e-08	None	0.36715797278070783	2.8028403486934536e-08
50	2234	None	None	0.4884289351385925	None
50	2588	-0.1	None	0.0	-0.1
50	2521	None	None	0.2884346959943189	None
50	2379	None	None	0.3646402194357201	None
50	2599	-1.0212028093019283e-09	None	0.2960463077689872	-1.0212028093019283e-09
50	2411	None	None	0.5043796097543239	None
50	2122	None	None	0.4219177171751592	None
50	2028	None	None	0.3976128381086848	None
50	2430	None	None	0.44005874743316314	None
50	2551	7.533312276356039e-08	None	0.37958289863803785	7.533312276356039e-08
50	2574	-8.622219881676751e-08	None	0.3859192603618517	-8.622219881676751e-08
50	2547	None	None	0.3739710328467168	None
50	2565	-1.0256631175326775e-05	None	0.3472577613843971	-1.0256631175326775e-05
50	1505	None	None	0.4274304208872204	None
50	2530	None	None	0.419512116315566	None
50	2567	-4.758023580896285e-09	None	0.4274304208872204	-4.758023580896285e-09
50	2363	None	None	0.36760786867809764	None
50	1894	None	None	0.39499948319724865	None
50	2586	-0.1	None	0.5660915768410348	-0.1
50	2549	None	None	0.39499948319724865	None
50	2125	None	None	0.5043796097543239	None
50	2188	None	None	0.3589690881084861	None
50	2269	None	None	0.36661851826883035	None
50	2445	None	None	0.5149421768551488	None
50	2591	-0.1	None	0.0	-0.1
50	2573	8.303924319241709e-10	None	0.37832696429688467	8.303924319241709e-10
50	2317	None	None	0.37958289863803785	None
50	2593	-3.804159153784615e-10	None	0.419512116315566	-3.804159153784615e-10
50	2119	None	None	0.28943469196744526	None
50	1712	None	None	0.5033830330340843	None
50	2590	-0.1	None	0.38167375257757724	-0.1
50	2515	None	None	0.4148913135219766	None
50	2572	None	None	0.42320601061078167	None
50	2583	1.297057412773691e-07	None	0.26646908278455833	1.297057412773691e-07
50	2184	None	None	0.35619185839569817	None
74	3757	0.006216190053683604	None	0.036079110983429113	0.006216190053683604
74	3654	0.008305958642419134	None	0.0	0.008305958642419134
74	3704	0.0002784719006855666	None	0.0	0.0002784719006855666
74	3717	0.0010295483169765129	None	0.0	0.0010295483169765129
74	3769	0.00287484070790089	None	0.036079110983429113	0.00287484070790089
74	3045	0.0001522804377151405	None	0.12711192899713716	0.0001522804377151405
74	3730	2.2416732381879983e-06	None	0.0	2.2416732381879983e-06
74	3765	-0.1	None	0.19698422694310225	-0.1
74	3550	0.002753352826837951	None	0.0	0.002753352826837951
74	3783	0.0011211348516752479	None	0.0	0.0011211348516752479
74	3474	0.007546635819218927	None	0.0	0.007546635819218927
74	3364	0.00151951910618357	None	0.0	0.00151951910618357
74	3710	0.0033382922881024643	None	0.0	0.0033382922881024643
74	3611	0.0022488835338128513	None	0.2255150770695326	0.0022488835338128513
74	2622	0.00033518077981160925	None	0.39824489296158205	0.00033518077981160925
74	3626	0.0032633899112479796	None	0.0	0.0032633899112479796
74	3760	1.7833206543383843e-05	None	0.2640799103010206	1.7833206543383843e-05
74	3766	-0.1	None	0.19698422694310225	-0.1
74	3380	0.0012028640609722527	None	0.0	0.0012028640609722527
74	3743	0.0008679592334895435	None	0.28628636489438	0.0008679592334895435
74	3691	0.0021838845301740202	None	0.2255150770695326	0.0021838845301740202
74	3657	0.008038590539872046	None	0.0	0.008038590539872046
74	3464	0.0004050036730002422	None	0.0	0.0004050036730002422
74	3362	0.00030220522192697473	None	0.5298960136285573	0.00030220522192697473
74	3087	0.0034298691523776148	None	0.0	0.0034298691523776148
74	3563	0.0011005856886780094	None	0.0	0.0011005856886780094
74	3773	0.0009542458490859632	None	0.40512811120882786	0.0009542458490859632
74	3596	0.0032948050415482193	None	0.0	0.0032948050415482193
74	3772	1.1385100213823804e-07	None	0.3470227918788038	1.1385100213823804e-07
74	3471	0.0005218255775540078	None	0.30902000599774687	0.0005218255775540078
74	3556	0.0009334718538492335	None	0.0939414711402797	0.0009334718538492335
74	3693	4.748708672125084e-08	None	0.30902000599774687	4.748708672125084e-08
74	3787	0.003110057580887928	None	0.0	0.003110057580887928
74	3324	0.009404763867697634	None	0.0	0.009404763867697634
74	3751	1.1042873376928882e-05	None	0.34929907644112723	1.1042873376928882e-05
74	3689	0.0014618684286170065	None	0.0	0.0014618684286170065
74	3739	3.6522366185158246e-05	None	0.0	3.6522366185158246e-05
74	3524	8.202206848690005e-05	None	0.42853489850827	8.202206848690005e-05
74	3564	0.008053903557886828	None	0.0	0.008053903557886828
74	3590	0.002106967025121783	None	0.2255150770695326	0.002106967025121783
74	3403	0.001493591884709212	None	0.0	0.001493591884709212
74	3790	0.002837884278961684	None	0.0	0.002837884278961684
74	3199	0.0021165761008458753	None	0.2255150770695326	0.0021165761008458753
74	3554	0.000735116613489012	None	0.0	0.000735116613489012
74	3749	0.005750257138089743	None	0.0	0.005750257138089743
74	3768	-0.1	None	0.19698422694310225	-0.1
74	3652	0.0006201802821103054	None	0.036079110983429113	0.0006201802821103054
74	3594	0.008063618938506021	None	0.0	0.008063618938506021
74	3788	-1.7086650497503074e-05	None	0.3537387895236446	-1.7086650497503074e-05
74	3603	0.0026850618910481757	None	0.0	0.0026850618910481757
74	3571	0.0027304736139960517	None	0.0	0.0027304736139960517
74	3614	0.0013149051139732968	None	0.45255500358009015	0.0013149051139732968
74	3750	-9.107142824681242e-08	None	0.0939414711402797	-9.107142824681242e-08
74	3771	0.008071932751601615	None	0.0	0.008071932751601615
74	3578	0.009288329593780313	None	0.0	0.009288329593780313
74	3725	0.008922891424448473	None	0.0	0.008922891424448473
74	3405	0.005887735738941921	None	0.0	0.005887735738941921
74	3547	0.0021875276114175085	None	0.2255150770695326	0.0021875276114175085
74	3744	0.001041789339927133	None	0.0	0.001041789339927133
74	3249	0.008050685755902353	None	0.0	0.008050685755902353
74	3682	-0.1	None	0.19698422694310225	-0.1
74	3785	0.0012511572169373755	None	0.45255500358009015	0.0012511572169373755
74	3587	0.002751886011370031	None	0.0	0.002751886011370031
74	3616	0.0028029795339975325	None	0.0	0.0028029795339975325
74	3669	0.00024684090157097176	None	0.0939414711402797	0.00024684090157097176
74	3780	0.00147852092124501	None	0.0	0.00147852092124501
74	3338	0.00012729456046488058	None	0.08379146733287327	0.00012729456046488058
74	3456	0.0010102833530287205	None	0.0939414711402797	0.0010102833530287205
74	3308	0.0019331143350751522	None	0.3550705685807342	0.0019331143350751522
74	3723	0.0003105432549466683	None	0.3495219216916471	0.0003105432549466683
74	3102	0.0016044169880875647	None	0.0	0.0016044169880875647
74	3599	0.0007645003758545285	None	0.0	0.0007645003758545285
74	3466	0.003429915656247118	None	0.0	0.003429915656247118
74	3662	0.002312945497227804	None	0.2255150770695326	0.002312945497227804
74	3764	2.7279031971039916e-08	None	0.6610115833256851	2.7279031971039916e-08
74	3529	0.0032955805711474403	None	0.0	0.0032955805711474403
74	3741	0.0011091615937349082	None	0.0	0.0011091615937349082
74	3791	0.0027805090964330374	None	0.0	0.0027805090964330374
74	3777	3.77033268654115e-06	None	0.08379146733287327	3.77033268654115e-06
74	3794	0.00037526502465959994	None	0.036079110983429113	0.00037526502465959994
74	3592	0.0003024352932272736	None	0.34929907644112723	0.0003024352932272736
74	3372	0.008303580412733077	None	0.0	0.008303580412733077
74	3256	0.0011977558249814618	None	0.0	0.0011977558249814618
74	3171	0.003459671285065575	None	0.0	0.003459671285065575
74	3775	5.338942778555479e-07	None	0.8297152927467254	5.338942778555479e-07
74	3489	0.00022564818910669044	None	0.12711192899713716	0.00022564818910669044
74	3759	0.00038234022619297424	None	0.5298960136285573	0.00038234022619297424
74	3515	0.0032804600412977944	None	0.036079110983429113	0.0032804600412977944
74	3586	0.007668017020219101	None	0.0	0.007668017020219101
74	3686	0.0028004358014943826	None	0.0	0.0028004358014943826
74	3779	0.008061934965406452	None	0.0	0.008061934965406452
74	3672	0.001048844115840257	None	0.0	0.001048844115840257
74	3789	0.00014298131846248957	None	0.42853489850827	0.00014298131846248957
74	3636	0.00884907577629576	None	0.0	0.00884907577629576
74	3552	0.0038223797132282754	None	0.0	0.0038223797132282754
74	2848	0.008648979021150442	None	0.0	0.008648979021150442
74	3487	0.00047020020224911843	None	0.036079110983429113	0.00047020020224911843
74	3712	1.2130277187845757e-06	None	0.45651153082674456	1.2130277187845757e-06
74	3718	0.0028378385927131235	None	0.0	0.0028378385927131235
74	3416	0.0003436398406350057	None	0.0	0.0003436398406350057
60	2689	6.48484597295418e-09	None	0.6302484218129202	6.48484597295418e-09
60	3094	1.8337854214860627e-06	None	0.12109502270128762	1.8337854214860627e-06
60	3045	0.0001522804377151405	None	0.0	0.0001522804377151405
60	2677	0.0014028863362604204	None	0.0	0.0014028863362604204
60	2868	0.0033897944774537365	None	0.2449716174576372	0.0033897944774537365
60	2803	-3.1581530335192035e-09	None	0.3807193389415975	-3.1581530335192035e-09
60	3047	1.0643588393394741e-08	None	0.04810548131123882	1.0643588393394741e-08
60	2966	5.3547896055987094e-05	None	0.44083668861443526	5.3547896055987094e-05
60	3026	3.464597779875339e-06	None	0.12109502270128762	3.464597779875339e-06
60	2991	0.0003182762136885142	None	0.070483779213138	0.0003182762136885142
60	2978	1.3131166284640358e-05	None	0.3061205136005521	1.3131166284640358e-05
60	3069	-0.1	None	0.4375322834836564	-0.1
60	3080	0.0004061651866738675	None	0.35755718886946675	0.0004061651866738675
60	2880	5.640410653771406e-05	None	0.31133234259898795	5.640410653771406e-05
60	2622	0.00033518077981160925	None	0.070483779213138	0.00033518077981160925
60	2801	0.0003597144639422217	None	0.070483779213138	0.0003597144639422217
60	2958	0.0003171606498943666	None	0.433456824377466	0.0003171606498943666
60	2898	5.1956988906130956e-05	None	0.44083668861443526	5.1956988906130956e-05
60	3022	-0.00011483309290389128	None	0.04810548131123882	-0.00011483309290389128
60	2964	0.0014580788062196223	None	0.0	0.0014580788062196223
60	3053	-0.1	None	0.0	-0.1
60	2906	7.0981551284885906e-06	None	0.17986917164448385	7.0981551284885906e-06
60	2905	5.247620008716284e-05	None	0.0	5.247620008716284e-05
60	2879	0.00022499564746570667	None	0.0	0.00022499564746570667
60	3074	6.287478064686508e-07	None	0.841847804937534	6.287478064686508e-07
60	2858	2.5362061329108026e-08	None	0.2963193243883488	2.5362061329108026e-08
60	3086	1.0275090160186616e-08	None	0.0	1.0275090160186616e-08
60	2893	0.00011834053220792044	None	0.31689122593554037	0.00011834053220792044
60	2828	3.731404214211255e-07	None	0.30452583085146584	3.731404214211255e-07
60	3007	0.00017886150854106323	None	0.0	0.00017886150854106323
60	3087	0.0034298691523776148	None	0.2449716174576372	0.0034298691523776148
60	3017	0.00034260007627611946	None	0.070483779213138	0.00034260007627611946
60	3078	2.8801385381545847e-07	None	0.45821861695764665	2.8801385381545847e-07
60	2830	1.8799259846578281e-07	None	0.30452583085146584	1.8799259846578281e-07
60	3060	0.00045640763574326227	None	0.0	0.00045640763574326227
60	2983	0.0010681084740049819	None	0.0	0.0010681084740049819
60	2997	4.264201010429935e-06	None	0.15362929488405824	4.264201010429935e-06
60	3015	1.8256577418156452e-06	None	0.33689959532586966	1.8256577418156452e-06
60	3057	0.0004934180812491335	None	0.04810548131123882	0.0004934180812491335
60	2952	0.0032625051527605865	None	0.2449716174576372	0.0032625051527605865
60	2909	-4.2209557013102236e-11	None	0.6302484218129202	-4.2209557013102236e-11
60	2988	6.187085121124904e-07	None	0.3240504707717831	6.187085121124904e-07
60	3092	1.2138849662315828e-07	None	0.44167956831530486	1.2138849662315828e-07
60	3089	-1.074582609295851e-09	None	0.6302484218129202	-1.074582609295851e-09
60	3039	0.0021786985758608136	None	0.4601918171220719	0.0021786985758608136
60	2839	3.3659397573684556e-05	None	0.0	3.3659397573684556e-05
60	3025	7.847778083004637e-06	None	0.17986917164448385	7.847778083004637e-06
60	3011	5.558122074702966e-05	None	0.0	5.558122074702966e-05
60	3009	3.5258002713816832e-06	None	0.17986917164448385	3.5258002713816832e-06
60	2706	8.598269913064228e-07	None	0.2963193243883488	8.598269913064228e-07
60	2594	-5.33807529669732e-09	None	0.7115045794715199	-5.33807529669732e-09
60	3096	7.223273159254217e-05	None	0.12109502270128762	7.223273159254217e-05
60	2918	1.4749406129987422e-07	None	0.35200264986210894	1.4749406129987422e-07
60	2998	-4.8328284283834314e-08	None	0.1984881701240242	-4.8328284283834314e-08
60	3091	-2.7036573758973096e-05	None	0.0	-2.7036573758973096e-05
60	2637	1.6346060861850606e-05	None	0.15362929488405824	1.6346060861850606e-05
60	3021	9.057058220237272e-06	None	0.0	9.057058220237272e-06
60	2831	0.0001848343122389062	None	0.0	0.0001848343122389062
60	3028	0.003429307444149836	None	0.2449716174576372	0.003429307444149836
60	2808	0.001071286953476277	None	0.0	0.001071286953476277
60	2989	1.5118090568722016e-06	None	0.26640944076100526	1.5118090568722016e-06
60	3005	-2.8457485684875203e-11	None	0.0	-2.8457485684875203e-11
60	3061	4.581754072591807e-05	None	0.31133234259898795	4.581754072591807e-05
60	2642	1.2251229773305023e-06	None	0.26615725976706905	1.2251229773305023e-06
60	2736	2.6173862641154627e-06	None	0.4182813205902133	2.6173862641154627e-06
60	3027	0.0003798919601279089	None	0.12109502270128762	0.0003798919601279089
60	2853	0.00034197040137048896	None	0.070483779213138	0.00034197040137048896
60	2861	0.0004813786040151456	None	0.0	0.0004813786040151456
60	2971	1.2973575913884045e-06	None	0.36877351201873987	1.2973575913884045e-06
60	3068	2.1876374347594618e-07	None	0.38077083889517904	2.1876374347594618e-07
60	2945	2.2994114143791097e-07	None	0.6832757576600683	2.2994114143791097e-07
60	3042	2.757179068021558e-06	None	0.15362929488405824	2.757179068021558e-06
60	2936	0.00033234667897906754	None	0.070483779213138	0.00033234667897906754
60	2923	0.0033936545492386136	None	0.2449716174576372	0.0033936545492386136
60	3002	7.334358758543084e-07	None	0.26640944076100526	7.334358758543084e-07
60	2698	6.229653964803054e-09	None	0.2963193243883488	6.229653964803054e-09
60	3093	0.00036807393757870804	None	0.070483779213138	0.00036807393757870804
60	2916	8.431687989429181e-07	None	0.04810548131123882	8.431687989429181e-07
60	2816	1.4378207084004897e-09	None	0.723210938281723	1.4378207084004897e-09
60	2704	3.2346659872042483e-07	None	0.7618540201167948	3.2346659872042483e-07
60	3090	6.166090246396137e-10	None	0.17986917164448385	6.166090246396137e-10
60	3001	7.77491572133675e-05	None	0.278573075048444	7.77491572133675e-05
60	3062	0.00012919880816085358	None	0.0	0.00012919880816085358
60	2899	1.7678407093232979e-06	None	0.07215822196685824	1.7678407093232979e-06
60	3013	0.0004624647487401685	None	0.04810548131123882	0.0004624647487401685
60	2773	5.628430192885653e-07	None	0.2036745622815022	5.628430192885653e-07
60	2963	0.0004033959919451174	None	0.04810548131123882	0.0004033959919451174
60	2761	6.280668897288977e-07	None	0.5214094495038905	6.280668897288977e-07
60	3020	-0.1	None	0.0	-0.1
60	2875	3.426807509849348e-06	None	0.17986917164448385	3.426807509849348e-06
60	2895	-1.2927150327877113e-07	None	0.24149621561275186	-1.2927150327877113e-07
60	2912	1.2592784256689088e-06	None	0.0	1.2592784256689088e-06
60	2696	-1.2655580974327814e-10	None	0.07215822196685824	-1.2655580974327814e-10
60	2981	0.00039146474416652225	None	0.070483779213138	0.00039146474416652225
60	2848	0.008648979021150442	None	0.0	0.008648979021150442
60	3082	7.480794701789348e-05	None	0.278573075048444	7.480794701789348e-05
60	2823	6.647310160103403e-07	None	0.12109502270128762	6.647310160103403e-07
60	2928	0.0007429605781921124	None	0.39231812543935635	0.0007429605781921124
60	2667	3.2749444450700074e-05	None	0.35200264986210894	3.2749444450700074e-05
60	2974	0.00019379037880163508	None	0.3654788660250509	0.00019379037880163508
109	5310	0.006788438106737871	None	0.0	0.006788438106737871
109	5548	0.0005657097382723916	None	0.0	0.0005657097382723916
109	5485	0.009158189348596137	None	0.0	0.009158189348596137
109	5521	0.009488084012832581	None	0.0	0.009488084012832581
109	4666	0.009460180188012502	None	0.0	0.009460180188012502
109	5312	0.01073921313120322	None	0.0	0.01073921313120322
109	5102	0.0006447463755716614	None	0.0	0.0006447463755716614
109	5135	0.009589854021813695	None	0.0	0.009589854021813695
109	5001	0.009185830325556574	None	0.0	0.009185830325556574
109	5498	9.542324575684261e-05	None	0.0	9.542324575684261e-05
109	5382	0.0002600787976051935	None	0.0	0.0002600787976051935
109	4816	9.071637738997041e-07	None	0.0	9.071637738997041e-07
109	4272	0.00596138309922279	None	0.0	0.00596138309922279
109	5524	0.009535187886993004	None	0.0	0.009535187886993004
109	5418	-6.830361274232347e-08	None	0.45736838774157496	-6.830361274232347e-08
109	5545	1.930265423175555e-08	None	1.220236994820254	1.930265423175555e-08
109	5475	-5.3250201551773704e-08	None	0.4445778969164039	-5.3250201551773704e-08
109	5539	-0.1	None	0.22008311422096316	-0.1
109	4999	0.013872579131922722	None	0.0	0.013872579131922722
109	5376	3.487601058971315e-09	None	1.2107645845532153	3.487601058971315e-09
109	5529	0.00919386739291258	None	0.0	0.00919386739291258
109	5527	4.5904892855158954e-05	None	0.0	4.5904892855158954e-05
109	5523	0.0006193484002761258	None	0.2313508244318883	0.0006193484002761258
109	5547	0.00027433654754973144	None	0.64052885398888	0.00027433654754973144
109	5411	0.009247672994833218	None	0.0	0.009247672994833218
109	5293	3.9815026183443154e-08	None	0.46685716664820254	3.9815026183443154e-08
109	5522	-0.1	None	0.22008311422096316	-0.1
109	5409	2.1448543484714537e-05	None	0.0	2.1448543484714537e-05
109	5474	0.010379784480118342	None	0.0	0.010379784480118342
109	4527	0.0084686346593793	None	0.0	0.0084686346593793
109	5471	0.004133528030578665	None	0.0	0.004133528030578665
109	5013	0.008291047255077521	None	0.0	0.008291047255077521
109	5056	0.006991623387176001	None	0.0	0.006991623387176001
109	5424	0.013858549533904483	None	0.0	0.013858549533904483
109	5129	0.0002877440836844759	None	0.0	0.0002877440836844759
109	5530	0.00938169338880264	None	0.0	0.00938169338880264
109	5341	0.008702647086532352	None	0.0	0.008702647086532352
109	5502	0.00034925721165772613	None	0.44774056436543397	0.00034925721165772613
109	5288	0.009160933004241669	None	0.0	0.009160933004241669
109	5533	3.004295849109114e-06	None	0.0	3.004295849109114e-06
109	5220	0.009050555317785411	None	0.0	0.009050555317785411
109	5534	0.008918245313311732	None	0.0	0.008918245313311732
109	5403	0.009228432322641525	None	0.0	0.009228432322641525
109	4804	0.01386006688906743	None	0.0	0.01386006688906743
109	5379	0.008950405208757983	None	0.0	0.008950405208757983
109	4960	0.009508231939031938	None	0.0	0.009508231939031938
109	5508	0.00013078186403356028	None	0.0	0.00013078186403356028
109	5504	-0.1	None	0.5748096968832421	-0.1
109	5170	0.001440334429574573	None	0.0	0.001440334429574573
109	5355	0.009432395756451904	None	0.0	0.009432395756451904
109	5346	0.009384030469446764	None	0.0	0.009384030469446764
109	5488	0.009449125791593184	None	0.0	0.009449125791593184
109	5214	0.008918156033415848	None	0.0	0.008918156033415848
109	5274	0.0007752604401869738	None	0.0	0.0007752604401869738
109	5518	0.00946786448348174	None	0.0	0.00946786448348174
109	4077	0.009096315386328319	None	0.0	0.009096315386328319
109	5425	0.00023987322967254128	None	0.0	0.00023987322967254128
109	5544	0.013801950336572378	None	0.0	0.013801950336572378
109	5410	0.010739039534880583	None	0.0	0.010739039534880583
109	5405	0.00913070422445012	None	0.0	0.00913070422445012
109	5437	0.009774304577449707	None	0.0	0.009774304577449707
109	5069	0.009633383056203192	None	0.0	0.009633383056203192
109	5358	3.9663449957640437e-10	None	0.0	3.9663449957640437e-10
109	5462	-0.1	None	0.22008311422096316	-0.1
109	5511	0.0004056563469876156	None	0.4548575682284259	0.0004056563469876156
109	5321	0.000351304532806132	None	0.0	0.000351304532806132
109	4794	0.0094172173059785	None	0.0	0.0094172173059785
109	4858	0.00918042042384627	None	0.0	0.00918042042384627
109	4514	0.009441757089090825	None	0.0	0.009441757089090825
109	5477	0.009360645108034797	None	0.0	0.009360645108034797
109	5239	0.010127705242846992	None	0.0	0.010127705242846992
109	5436	0.009221824534232216	None	0.0	0.009221824534232216
109	4904	0.009617936383942023	None	0.0	0.009617936383942023
109	5389	0.009309207748493692	None	0.0	0.009309207748493692
109	5413	4.1687200486844495e-06	None	0.2313508244318883	4.1687200486844495e-06
109	5520	-0.0002603447777944012	None	0.0	-0.0002603447777944012
109	5499	9.046391226361727e-07	None	0.0	9.046391226361727e-07
109	5081	0.00936899660221761	None	0.0	0.00936899660221761
109	5549	-4.2380242811822445e-07	None	0.5316755260618287	-4.2380242811822445e-07
109	5087	0.009267146140493693	None	0.0	0.009267146140493693
109	4402	0.008112768743258884	None	0.0	0.008112768743258884
109	5151	0.009677545144336502	None	0.0	0.009677545144336502
109	4899	0.014163795228493786	None	0.0	0.014163795228493786
109	5543	0.008820253028246771	None	0.0	0.008820253028246771
109	5537	2.7884330111610894e-05	None	0.0	2.7884330111610894e-05
109	5459	-9.364431398068822e-06	None	0.0	-9.364431398068822e-06
109	5306	0.00925533206648179	None	0.0	0.00925533206648179
109	5277	9.910803977929314e-11	None	0.0	9.910803977929314e-11
109	5494	0.0008211937968342049	None	0.0	0.0008211937968342049
109	5432	-8.848414720899093e-10	None	0.0	-8.848414720899093e-10
109	5536	0.00010676955864076793	None	0.0	0.00010676955864076793
109	5420	0.013819032741684783	None	0.0	0.013819032741684783
109	5538	-3.184414485902915e-07	None	0.8174057133239433	-3.184414485902915e-07
109	4952	0.010857321753748731	None	0.08943724358231468	0.010857321753748731
109	5375	0.00485617697569645	None	0.2313508244318883	0.00485617697569645
109	3995	0.009091642742669631	None	0.0	0.009091642742669631
109	5446	0.009376198124544191	None	0.0	0.009376198124544191
109	4100	0.009518374333270409	None	0.0	0.009518374333270409
109	5528	0.004870396717521677	None	0.2313508244318883	0.004870396717521677
109	4922	0.009706938662540751	None	0.0	0.009706938662540751
110	5310	0.006788438106737871	None	0.0	0.006788438106737871
110	5548	0.0005657097382723916	None	0.0	0.0005657097382723916
110	5485	0.009158189348596137	None	0.0	0.009158189348596137
110	5521	0.009488084012832581	None	0.0	0.009488084012832581
110	4666	0.009460180188012502	None	0.0	0.009460180188012502
110	5312	0.01073921313120322	None	0.0	0.01073921313120322
110	5596	0.009358643298147685	None	0.0	0.009358643298147685
110	5102	0.0006447463755716614	None	0.0	0.0006447463755716614
110	5135	0.009589854021813695	None	0.0	0.009589854021813695
110	5582	0.007876250324247276	None	0.0	0.007876250324247276
110	5001	0.009185830325556574	None	0.0	0.009185830325556574
110	5498	9.542324575684261e-05	None	0.0	9.542324575684261e-05
110	5382	0.0002600787976051935	None	0.0	0.0002600787976051935
110	4272	0.00596138309922279	None	0.0	0.00596138309922279
110	5558	0.0002190067108715676	None	0.16893871182647127	0.0002190067108715676
110	5524	0.009535187886993004	None	0.0	0.009535187886993004
110	5418	-6.830361274232347e-08	None	0.39714531011748827	-6.830361274232347e-08
110	5579	0.0001371305612775688	None	0.0	0.0001371305612775688
110	5545	1.930265423175555e-08	None	1.1364029008123748	1.930265423175555e-08
110	5571	0.010969670697819756	None	0.07591011574374876	0.010969670697819756
110	4999	0.013872579131922722	None	0.0	0.013872579131922722
110	5527	4.5904892855158954e-05	None	0.0	4.5904892855158954e-05
110	5523	0.0006193484002761258	None	0.24609224740311872	0.0006193484002761258
110	5547	0.00027433654754973144	None	0.6430169299259315	0.00027433654754973144
110	5576	0.009197912253198765	None	0.0	0.009197912253198765
110	5411	0.009247672994833218	None	0.0	0.009247672994833218
110	5293	3.9815026183443154e-08	None	0.389661101603319	3.9815026183443154e-08
110	5409	2.1448543484714537e-05	None	0.0	2.1448543484714537e-05
110	5474	0.010379784480118342	None	0.0	0.010379784480118342
110	4527	0.0084686346593793	None	0.0	0.0084686346593793
110	5552	0.008600615586956593	None	0.0	0.008600615586956593
110	5471	0.004133528030578665	None	0.0	0.004133528030578665
110	5013	0.008291047255077521	None	0.0	0.008291047255077521
110	5590	0.01386006688906743	None	0.0	0.01386006688906743
110	5056	0.006991623387176001	None	0.0	0.006991623387176001
110	5424	0.013858549533904483	None	0.0	0.013858549533904483
110	5129	0.0002877440836844759	None	0.0	0.0002877440836844759
110	5530	0.00938169338880264	None	0.0	0.00938169338880264
110	5591	-4.0575637925118285e-05	None	0.0	-4.0575637925118285e-05
110	5551	-9.212964157203376e-08	None	0.26432790670718703	-9.212964157203376e-08
110	5341	0.008702647086532352	None	0.0	0.008702647086532352
110	5502	0.00034925721165772613	None	0.3812014790930753	0.00034925721165772613
110	5288	0.009160933004241669	None	0.0	0.009160933004241669
110	5561	0.008870475644924228	None	0.0	0.008870475644924228
110	5572	0.00893767783583748	None	0.0	0.00893767783583748
110	5597	-1.759431731878773e-05	None	0.0	-1.759431731878773e-05
110	5562	0.008868382475678676	None	0.0	0.008868382475678676
110	5588	0.009634305685268327	None	0.0	0.009634305685268327
110	5403	0.009228432322641525	None	0.0	0.009228432322641525
110	4804	0.01386006688906743	None	0.0	0.01386006688906743
110	5379	0.008950405208757983	None	0.0	0.008950405208757983
110	4960	0.009508231939031938	None	0.0	0.009508231939031938
110	5508	0.00013078186403356028	None	0.0	0.00013078186403356028
110	5170	0.001440334429574573	None	0.0	0.001440334429574573
110	5355	0.009432395756451904	None	0.0	0.009432395756451904
110	5346	0.009384030469446764	None	0.0	0.009384030469446764
110	5593	5.948045795322234e-07	None	0.0	5.948045795322234e-07
110	5488	0.009449125791593184	None	0.0	0.009449125791593184
110	5599	-8.556120440548804e-06	None	0.49602046291006674	-8.556120440548804e-06
110	5563	0.009161441175609403	None	0.0	0.009161441175609403
110	5214	0.008918156033415848	None	0.0	0.008918156033415848
110	5274	0.0007752604401869738	None	0.0	0.0007752604401869738
110	5518	0.00946786448348174	None	0.0	0.00946786448348174
110	4077	0.009096315386328319	None	0.0	0.009096315386328319
110	5425	0.00023987322967254128	None	0.0	0.00023987322967254128
110	5544	0.013801950336572378	None	0.0	0.013801950336572378
110	5410	0.010739039534880583	None	0.0	0.010739039534880583
110	5405	0.00913070422445012	None	0.0	0.00913070422445012
110	5437	0.009774304577449707	None	0.0	0.009774304577449707
110	5069	0.009633383056203192	None	0.0	0.009633383056203192
110	5511	0.0004056563469876156	None	0.3382513682605329	0.0004056563469876156
110	5580	-1.1075108835600224e-09	None	0.07591011574374876	-1.1075108835600224e-09
110	5321	0.000351304532806132	None	0.0	0.000351304532806132
110	4858	0.00918042042384627	None	0.0	0.00918042042384627
110	4514	0.009441757089090825	None	0.0	0.009441757089090825
110	5477	0.009360645108034797	None	0.0	0.009360645108034797
110	5239	0.010127705242846992	None	0.0	0.010127705242846992
110	5436	0.009221824534232216	None	0.0	0.009221824534232216
110	4904	0.009617936383942023	None	0.0	0.009617936383942023
110	5413	4.1687200486844495e-06	None	0.24609224740311872	4.1687200486844495e-06
110	5520	-0.0002603447777944012	None	0.0	-0.0002603447777944012
110	5499	9.046391226361727e-07	None	0.0	9.046391226361727e-07
110	5081	0.00936899660221761	None	0.0	0.00936899660221761
110	5549	-4.2380242811822445e-07	None	0.4827326005408613	-4.2380242811822445e-07
110	5087	0.009267146140493693	None	0.0	0.009267146140493693
110	4402	0.008112768743258884	None	0.0	0.008112768743258884
110	5151	0.009677545144336502	None	0.0	0.009677545144336502
110	4899	0.014163795228493786	None	0.0	0.014163795228493786
110	5537	2.7884330111610894e-05	None	0.0	2.7884330111610894e-05
110	5306	0.00925533206648179	None	0.0	0.00925533206648179
110	5574	1.943810224511847e-10	None	0.0	1.943810224511847e-10
110	5420	0.013819032741684783	None	0.0	0.013819032741684783
110	4952	0.010857321753748731	None	0.07591011574374876	0.010857321753748731
110	5375	0.00485617697569645	None	0.24609224740311872	0.00485617697569645
110	3995	0.009091642742669631	None	0.0	0.009091642742669631
110	5446	0.009376198124544191	None	0.0	0.009376198124544191
110	4100	0.009518374333270409	None	0.0	0.009518374333270409
110	5528	0.004870396717521677	None	0.24609224740311872	0.004870396717521677
110	5589	0.008760513928354603	None	0.0	0.008760513928354603
110	4922	0.009706938662540751	None	0.0	0.009706938662540751
76	3757	0.006216190053683604	None	0.0	0.006216190053683604
76	3870	-7.225639937064632e-09	None	0.0	-7.225639937064632e-09
76	3654	0.008305958642419134	None	0.0	0.008305958642419134
76	3717	0.0010295483169765129	None	0.0	0.0010295483169765129
76	3805	1.9634261189702752e-05	None	0.4464042264516929	1.9634261189702752e-05
76	3550	0.002753352826837951	None	0.0	0.002753352826837951
76	3783	0.0011211348516752479	None	0.0	0.0011211348516752479
76	3843	0.007966216689618855	None	0.0	0.007966216689618855
76	3364	0.00151951910618357	None	0.0	0.00151951910618357
76	3710	0.0033382922881024643	None	0.031313823713426565	0.0033382922881024643
76	3611	0.0022488835338128513	None	0.3174772950032537	0.0022488835338128513
76	3854	0.005852106339122506	None	0.0	0.005852106339122506
76	3626	0.0032633899112479796	None	0.031313823713426565	0.0032633899112479796
76	3760	1.7833206543383843e-05	None	0.2687591361637358	1.7833206543383843e-05
76	3889	-0.0002740436040511489	None	0.5456869365411938	-0.0002740436040511489
76	3743	0.0008679592334895435	None	0.20626421841477666	0.0008679592334895435
76	3850	0.008973981827707764	None	0.0	0.008973981827707764
76	3802	0.001135751888870241	None	0.0	0.001135751888870241
76	3801	0.00590159526567751	None	0.0	0.00590159526567751
76	3852	-1.7974099273616936e-05	None	0.0	-1.7974099273616936e-05
76	3464	0.0004050036730002422	None	0.0	0.0004050036730002422
76	3858	0.0007756699416913073	None	0.20626421841477666	0.0007756699416913073
76	3563	0.0011005856886780094	None	0.0	0.0011005856886780094
76	3865	0.00038698398149291735	None	0.3917420951666756	0.00038698398149291735
76	3829	0.0027397352292233023	None	0.0	0.0027397352292233023
76	3856	2.4643631377900163e-06	None	0.0	2.4643631377900163e-06
76	3596	0.0032948050415482193	None	0.031313823713426565	0.0032948050415482193
76	3831	-1.7463529037269587e-06	None	0.5795319739383243	-1.7463529037269587e-06
76	3874	-0.1	None	0.4016290608532195	-0.1
76	3867	-3.416947948406008e-06	None	0.2796938623842028	-3.416947948406008e-06
76	3471	0.0005218255775540078	None	0.38862346398707953	0.0005218255775540078
76	3556	0.0009334718538492335	None	0.12525529485370626	0.0009334718538492335
76	3787	0.003110057580887928	None	0.031313823713426565	0.003110057580887928
76	3324	0.009404763867697634	None	0.0	0.009404763867697634
76	3815	1.1992378204459165e-05	None	0.4600177354133712	1.1992378204459165e-05
76	3564	0.008053903557886828	None	0.0	0.008053903557886828
76	3403	0.001493591884709212	None	0.0	0.001493591884709212
76	3790	0.002837884278961684	None	0.0	0.002837884278961684
76	3554	0.000735116613489012	None	0.0	0.000735116613489012
76	3851	-0.1	None	0.25376215388576595	-0.1
76	3869	-0.1	None	0.2941861581427884	-0.1
76	3652	0.0006201802821103054	None	0.0	0.0006201802821103054
76	3871	0.0021653996032871894	None	0.3174772950032537	0.0021653996032871894
76	3892	0.0002781571004615923	None	0.0	0.0002781571004615923
76	3594	0.008063618938506021	None	0.0	0.008063618938506021
76	3882	-7.387060746348297e-06	None	0.0	-7.387060746348297e-06
76	3873	0.008920956480590691	None	0.0	0.008920956480590691
76	3848	0.00022657252984026799	None	0.0	0.00022657252984026799
76	3861	-6.028373275819271e-06	None	0.0	-6.028373275819271e-06
76	3603	0.0026850618910481757	None	0.0	0.0026850618910481757
76	3835	0.0014914071618751619	None	0.0	0.0014914071618751619
76	3771	0.008071932751601615	None	0.0	0.008071932751601615
76	3578	0.009288329593780313	None	0.0	0.009288329593780313
76	3725	0.008922891424448473	None	0.0	0.008922891424448473
76	3825	0.0001735040091511015	None	0.43069357971717326	0.0001735040091511015
76	3881	0.0026418177741971594	None	0.07215822196685824	0.0026418177741971594
76	3405	0.005887735738941921	None	0.0	0.005887735738941921
76	3547	0.0021875276114175085	None	0.3174772950032537	0.0021875276114175085
76	3744	0.001041789339927133	None	0.0	0.001041789339927133
76	3875	0.0023761448240053524	None	0.0	0.0023761448240053524
76	3249	0.008050685755902353	None	0.0	0.008050685755902353
76	3841	-0.00012406176835253098	None	0.6597399982774341	-0.00012406176835253098
76	3893	0.002701470950623577	None	0.0	0.002701470950623577
76	3833	-1.4024436024918172e-07	None	0.25514082587298903	-1.4024436024918172e-07
76	3785	0.0012511572169373755	None	0.4062995320523245	0.0012511572169373755
76	3587	0.002751886011370031	None	0.0	0.002751886011370031
76	3616	0.0028029795339975325	None	0.031313823713426565	0.0028029795339975325
76	3879	1.0892898105327586e-07	None	0.47594903413061	1.0892898105327586e-07
76	3897	-0.0003967387515398384	None	0.0	-0.0003967387515398384
76	3872	0.0007032546394663358	None	0.0	0.0007032546394663358
76	3456	0.0010102833530287205	None	0.12525529485370626	0.0010102833530287205
76	3308	0.0019331143350751522	None	0.35727790384449376	0.0019331143350751522
76	3599	0.0007645003758545285	None	0.0	0.0007645003758545285
76	3466	0.003429915656247118	None	0.031313823713426565	0.003429915656247118
76	3662	0.002312945497227804	None	0.3174772950032537	0.002312945497227804
76	3809	0.001351480849131164	None	0.4062995320523245	0.001351480849131164
76	3819	-2.159011155551669e-05	None	0.0	-2.159011155551669e-05
76	3764	2.7279031971039916e-08	None	0.6747174563117928	2.7279031971039916e-08
76	3529	0.0032955805711474403	None	0.031313823713426565	0.0032955805711474403
76	3887	0.002829098667505085	None	0.0	0.002829098667505085
76	3895	0.0004842841486216976	None	0.0	0.0004842841486216976
76	3791	0.0027805090964330374	None	0.0	0.0027805090964330374
76	3777	3.77033268654115e-06	None	0.07215822196685824	3.77033268654115e-06
76	3592	0.0003024352932272736	None	0.5456869365411938	0.0003024352932272736
76	3372	0.008303580412733077	None	0.0	0.008303580412733077
76	3256	0.0011977558249814618	None	0.0	0.0011977558249814618
76	3489	0.00022564818910669044	None	0.1430009201217793	0.00022564818910669044
76	3860	-0.1	None	0.30011584955354376	-0.1
76	3824	0.0026490378422739055	None	0.0	0.0026490378422739055
76	3515	0.0032804600412977944	None	0.0	0.0032804600412977944
76	3686	0.0028004358014943826	None	0.0	0.0028004358014943826
76	3779	0.008061934965406452	None	0.0	0.008061934965406452
76	3830	0.007887743140601686	None	0.0	0.007887743140601686
76	3863	0.00022926842605520403	None	0.07215822196685824	0.00022926842605520403
76	3789	0.00014298131846248957	None	0.43069357971717326	0.00014298131846248957
76	3828	9.039063742948244e-05	None	0.2591649702787092	9.039063742948244e-05
76	3636	0.00884907577629576	None	0.0	0.00884907577629576
76	3552	0.0038223797132282754	None	0.0	0.0038223797132282754
76	2848	0.008648979021150442	None	0.0	0.008648979021150442
76	3416	0.0003436398406350057	None	0.0	0.0003436398406350057
30	1212	0.38807176043761293	0.38807176043761293	0.44709805824308024	0.38807176043761293
30	1517	0.5186020844022935	0.5186020844022935	0.5329778648318173	0.5186020844022935
30	1531	0.2179613997593545	0.2179613997593545	0.25553228263888117	0.2179613997593545
30	1066	0.32391025091784936	0.32391025091784936	0.43597239240808017	0.32391025091784936
30	1543	0.2930606620993799	0.2930606620993799	0.3071462949973594	0.2930606620993799
30	1360	0.43553942751785063	0.43553942751785063	0.5475554889850132	0.43553942751785063
30	1397	0.36350863812847434	0.36350863812847434	0.46383831616043647	0.36350863812847434
30	1300	0.35593762967447923	0.35593762967447923	0.38677753870520953	0.35593762967447923
30	1559	0.20995179215620835	0.20995179215620835	0.2368247913939235	0.20995179215620835
30	1370	0.3937823492104002	0.3937823492104002	0.5037683081556779	0.3937823492104002
30	1550	0.4999119823200283	0.4999119823200283	0.5082067728348483	0.4999119823200283
30	1259	0.3937823492104002	0.3937823492104002	0.5037683081556779	0.3937823492104002
30	1396	0.2663880979679129	0.2663880979679129	0.33650979553104815	0.2663880979679129
30	1497	0.44110872164100334	0.44110872164100334	0.45719558129989435	0.44110872164100334
30	1415	0.43553942751785063	0.43553942751785063	0.5475554889850132	0.43553942751785063
30	1549	0.2710589131317999	0.2710589131317999	0.3345095025815171	0.2710589131317999
30	1510	0.4062044548697171	0.4062044548697171	0.40783923821317913	0.4062044548697171
30	1551	0.3123205978788412	0.3123205978788412	0.32773408383855285	0.3123205978788412
30	1111	0.35636270640126033	0.35636270640126033	0.5168124522964127	0.35636270640126033
30	1575	0.6054242997671311	0.6054242997671311	0.6223035166301585	0.6054242997671311
30	1351	0.2930606620993799	0.2930606620993799	0.3071462949973594	0.2930606620993799
30	1442	0.4772489028631471	0.4772489028631471	0.5596541007359581	0.4772489028631471
30	1335	0.4317538218315491	0.4317538218315491	0.4375718112388616	0.4317538218315491
30	1278	0.3397187467090313	0.3397187467090313	0.41177651578940305	0.3397187467090313
30	1048	0.34697316150367324	0.34697316150367324	0.40811911237141346	0.34697316150367324
30	1502	0.34720547394339885	0.34720547394339885	0.4220690643005203	0.34720547394339885
30	1570	0.32776326443496656	0.32776326443496656	0.4382395673701642	0.32776326443496656
30	1556	0.286360241443944	0.286360241443944	0.30601389700347054	0.286360241443944
30	1593	0.3324300875730141	0.3324300875730141	0.343993948037417	0.3324300875730141
30	897	0.35935120552898636	0.35935120552898636	0.3743123594770894	0.35935120552898636
30	1358	0.40011338583028444	0.40011338583028444	0.40704362818160844	0.40011338583028444
30	1544	0.35835504853653993	0.35835504853653993	0.37440400633194637	0.35835504853653993
30	1390	0.3598949581292377	0.3598949581292377	0.41776006694103796	0.3598949581292377
30	1468	0.4062044548697171	0.4062044548697171	0.40783923821317913	0.4062044548697171
30	959	0.31895087137418615	0.31895087137418615	0.48215980441732353	0.31895087137418615
30	1588	0.3105749728069226	0.3105749728069226	0.355254984327311	0.3105749728069226
30	1306	0.4238231310852453	0.4238231310852453	0.4624764323354859	0.4238231310852453
30	1563	0.3629490205411362	0.3629490205411362	0.374396037272025	0.3629490205411362
30	1451	0.3935154464223737	0.3935154464223737	0.4299603941055127	0.3935154464223737
30	1459	0.4337730492068087	0.4337730492068087	0.4337730492068087	0.4337730492068087
30	1477	0.27304332311832946	0.27304332311832946	0.32557927680732834	0.27304332311832946
30	1371	0.40970573779943925	0.40970573779943925	0.4176903521841614	0.40970573779943925
30	1305	0.31460109854406365	0.31460109854406365	0.31460109854406365	0.31460109854406365
30	1476	0.26804661688106524	0.26804661688106524	0.2902018768222326	0.26804661688106524
30	1286	0.3584552613028614	0.3584552613028614	0.3911919347380473	0.3584552613028614
30	1568	0.2260925175742376	0.2260925175742376	0.24313172200297925	0.2260925175742376
30	1425	0.3330008685365803	0.3330008685365803	0.37009188043899965	0.3330008685365803
30	706	0.49002824593956207	0.49002824593956207	0.5928251433172799	0.49002824593956207
30	1481	0.34720547394339885	0.34720547394339885	0.4220690643005203	0.34720547394339885
30	1583	0.3584552613028614	0.3584552613028614	0.3911919347380473	0.3584552613028614
30	1431	0.4196883934954778	0.4196883934954778	0.4379763852553836	0.4196883934954778
30	1567	0.32391025091784936	0.32391025091784936	0.43597239240808017	0.32391025091784936
30	1582	0.29780081866674285	0.29780081866674285	0.3241360802368472	0.29780081866674285
30	1319	0.32391025091784936	0.32391025091784936	0.43597239240808017	0.32391025091784936
30	1480	0.5186020844022935	0.5186020844022935	0.5329778648318173	0.5186020844022935
30	1572	0.2663880979679129	0.2663880979679129	0.33650979553104815	0.2663880979679129
30	1129	0.47396790119680177	0.47396790119680177	0.4871875673972692	0.47396790119680177
30	1103	0.35410754837018243	0.35410754837018243	0.3561925679510721	0.35410754837018243
30	1507	0.4226801169931472	0.4226801169931472	0.44837558701947977	0.4226801169931472
30	1231	0.3598949581292377	0.3598949581292377	0.41776006694103796	0.3598949581292377
30	1422	0.4059582130502261	0.4059582130502261	0.4059582130502261	0.4059582130502261
30	1181	0.32391025091784936	0.32391025091784936	0.43597239240808017	0.32391025091784936
30	1569	0.6054242997671311	0.6054242997671311	0.6223035166301585	0.6054242997671311
30	1030	0.3427858391282411	0.3427858391282411	0.3427858391282411	0.3427858391282411
30	1591	0.3427858391282411	0.3427858391282411	0.3427858391282411	0.3427858391282411
30	663	0.38545118696570924	0.38545118696570924	0.40483892961042595	0.38545118696570924
30	964	0.36709596796563837	0.36709596796563837	0.39377518520116617	0.36709596796563837
30	1443	0.32391025091784936	0.32391025091784936	0.43597239240808017	0.32391025091784936
30	1505	0.3759663140952686	0.3759663140952686	0.434341436491144	0.3759663140952686
30	1303	0.40764126126154476	0.40764126126154476	0.4424110014528959	0.40764126126154476
30	1587	0.3397187467090313	0.3397187467090313	0.41177651578940305	0.3397187467090313
30	1520	0.5186020844022935	0.5186020844022935	0.5329778648318173	0.5186020844022935
30	1208	0.3704360397018844	0.3704360397018844	0.3766665423772317	0.3704360397018844
30	1500	0.4062044548697171	0.4062044548697171	0.40783923821317913	0.4062044548697171
30	1571	0.3427858391282411	0.3427858391282411	0.3427858391282411	0.3427858391282411
30	1508	0.31242490421981406	0.31242490421981406	0.39066509829065266	0.31242490421981406
30	1530	0.27727555242555824	0.27727555242555824	0.3076881351350611	0.27727555242555824
30	1596	0.37429708819569063	0.37429708819569063	0.438158176637215	0.37429708819569063
30	1341	0.4062044548697171	0.4062044548697171	0.40783923821317913	0.4062044548697171
30	1511	0.3562982061936186	0.3562982061936186	0.36634486264005295	0.3562982061936186
30	1561	0.592461691166994	0.592461691166994	0.5988594774923229	0.592461691166994
30	1188	0.36697145332671466	0.36697145332671466	0.38489141089220225	0.36697145332671466
30	1203	0.4196883934954778	0.4196883934954778	0.4379763852553836	0.4196883934954778
30	1322	0.3584552613028614	0.3584552613028614	0.3911919347380473	0.3584552613028614
30	1350	0.40970573779943925	0.40970573779943925	0.4176903521841614	0.40970573779943925
30	1462	0.33666523605889226	0.33666523605889226	0.39672220855197576	0.33666523605889226
30	1226	0.27727555242555824	0.27727555242555824	0.3076881351350611	0.27727555242555824
30	761	0.4062044548697171	0.4062044548697171	0.40783923821317913	0.4062044548697171
30	1399	0.36709596796563837	0.36709596796563837	0.39377518520116617	0.36709596796563837
30	1565	0.31107024837121366	0.31107024837121366	0.3297859366307233	0.31107024837121366
30	1340	0.2822761714293206	0.2822761714293206	0.32532091769269245	0.2822761714293206
30	1513	0.3704360397018844	0.3704360397018844	0.3766665423772317	0.3704360397018844
30	1178	0.31895087137418615	0.31895087137418615	0.48215980441732353	0.31895087137418615
30	1598	0.5186020844022935	0.5186020844022935	0.5329778648318173	0.5186020844022935
30	1573	0.2922599741201478	0.2922599741201478	0.3052881283367593	0.2922599741201478
30	1347	0.4196883934954778	0.4196883934954778	0.4379763852553836	0.4196883934954778
30	1592	0.36709596796563837	0.36709596796563837	0.39377518520116617	0.36709596796563837
30	1584	0.33603191037944435	0.33603191037944435	0.3614960472198429	0.33603191037944435
30	1557	0.2822761714293206	0.2822761714293206	0.32532091769269245	0.2822761714293206
30	1494	0.3050641877159462	0.3050641877159462	0.35415262828905336	0.3050641877159462
139	6703	0.014267307514221114	None	0.0	0.014267307514221114
139	7013	1.7890896807907402e-05	None	0.5347710428333867	1.7890896807907402e-05
139	6810	2.0964732465925816e-06	None	0.9010517554836319	2.0964732465925816e-06
139	6992	5.081482649502273e-06	None	0.0	5.081482649502273e-06
139	6724	0.0028517411390141228	None	0.0	0.0028517411390141228
139	7040	-4.757379502477951e-09	None	0.08793648607155846	-4.757379502477951e-09
139	7014	-3.7215310299118655e-09	None	0.0	-3.7215310299118655e-09
139	6976	0.014247226733659182	None	0.0	0.014247226733659182
139	6750	0.007598778560792349	None	0.0	0.007598778560792349
139	6948	0.013843539122971312	None	0.0	0.013843539122971312
139	7038	0.009437011914513658	None	0.0	0.009437011914513658
139	6644	0.014247226733259177	None	0.0	0.014247226733259177
139	6855	0.013876714252250944	None	0.0	0.013876714252250944
139	7011	0.010566722433513176	None	0.0	0.010566722433513176
139	6967	0.014027062961059138	None	0.0	0.014027062961059138
139	6633	0.009254449307292474	None	0.0	0.009254449307292474
139	6989	0.014232237266274381	None	0.0	0.014232237266274381
139	6920	0.013447018065122935	None	0.0	0.013447018065122935
139	6771	0.014290251696534443	None	0.0	0.014290251696534443
139	6748	0.010216719758378616	None	0.0	0.010216719758378616
139	6927	4.307656528968186e-05	None	0.0	4.307656528968186e-05
139	6841	0.013452980618415867	None	0.0	0.013452980618415867
139	7031	-1.451989531279793e-06	None	0.7149263787345961	-1.451989531279793e-06
139	6734	0.013923270127974112	None	0.0	0.013923270127974112
139	7022	2.965298568111578e-05	None	0.0	2.965298568111578e-05
139	7041	0.013861402027916575	None	0.0	0.013861402027916575
139	6663	0.01387306641557546	None	0.0	0.01387306641557546
139	7042	-5.2907270420169335e-06	None	0.558179438863357	-5.2907270420169335e-06
139	6741	0.014317847684634753	None	0.0	0.014317847684634753
139	7029	-3.0411997939009004e-07	None	0.48189529314717694	-3.0411997939009004e-07
139	6959	0.013519107125408256	None	0.0	0.013519107125408256
139	6585	0.010936877319605428	None	0.08793648607155846	0.010936877319605428
139	7020	0.013877569439566481	None	0.0	0.013877569439566481
139	6952	0.014233935780567468	None	0.0	0.014233935780567468
139	6909	0.013928885006628236	None	0.0	0.013928885006628236
139	6773	0.013702834203102103	None	0.0	0.013702834203102103
139	6988	-0.0010384863616730061	None	0.0	-0.0010384863616730061
139	7007	2.2289691017707332e-05	None	0.0	2.2289691017707332e-05
139	6623	7.792461869558393e-07	None	0.0	7.792461869558393e-07
139	6683	0.014343818124099942	None	0.0	0.014343818124099942
139	6917	0.008962349693228166	None	0.0	0.008962349693228166
139	7016	0.0026385693303126556	None	0.0	0.0026385693303126556
139	7048	0.013843514274602179	None	0.0	0.013843514274602179
139	6870	0.0002509130288060574	None	0.658745233410324	0.0002509130288060574
139	5841	0.014341717867639192	None	0.0	0.014341717867639192
139	6524	0.013802232164128611	None	0.0	0.013802232164128611
139	6006	0.013865467299071557	None	0.0	0.013865467299071557
139	6811	0.0005092297197087096	None	0.21999571490350617	0.0005092297197087096
139	6699	0.013578274932058713	None	0.0	0.013578274932058713
139	6962	2.2507045598727007e-05	None	0.6668474856355646	2.2507045598727007e-05
139	6730	0.013825999570206927	None	0.0	0.013825999570206927
139	6592	0.014267947561396935	None	0.0	0.014267947561396935
139	6853	0.013864236656385642	None	0.0	0.013864236656385642
139	6983	0.009080216390261488	None	0.0	0.009080216390261488
139	6322	0.013872820873662135	None	0.0	0.013872820873662135
139	6865	0.009688760679943745	None	0.0	0.009688760679943745
139	6999	-1.6860272574573937e-07	None	0.4957957741312722	-1.6860272574573937e-07
139	6578	0.014232790001799172	None	0.0	0.014232790001799172
139	6888	0.0005802085761199477	None	0.0	0.0005802085761199477
139	6898	0.000648677693577883	None	0.5462068610438398	0.000648677693577883
139	7009	0.003950132287370936	None	0.0	0.003950132287370936
139	7024	-9.015307852185973e-08	None	0.0	-9.015307852185973e-08
139	7021	0.0004586971060699318	None	0.0	0.0004586971060699318
139	6839	0.013582006698455966	None	0.0	0.013582006698455966
139	6201	0.014271658554810966	None	0.0	0.014271658554810966
139	6675	0.013984754182006008	None	0.0	0.013984754182006008
139	6522	0.010204795415492206	None	0.08793648607155846	0.010204795415492206
139	6985	1.334996379289178e-06	None	0.0	1.334996379289178e-06
139	6991	0.00025991925660605585	None	0.14546482180805742	0.00025991925660605585
139	6862	0.0012833954366918599	None	0.2597936330145326	0.0012833954366918599
139	6680	0.013861873515161464	None	0.0	0.013861873515161464
139	6780	0.013450031813956683	None	0.0	0.013450031813956683
139	6851	0.0004026867981562399	None	0.15861559964568694	0.0004026867981562399
139	6922	0.013452514954627137	None	0.0	0.013452514954627137
139	6622	0.013872579135904412	None	0.0	0.013872579135904412
139	6798	0.009213750164430379	None	0.0	0.009213750164430379
139	7044	7.098491818023113e-06	None	0.0	7.098491818023113e-06
139	6470	0.014252223565664565	None	0.0	0.014252223565664565
139	6832	0.0029161986382370483	None	0.48500031689099854	0.0029161986382370483
139	6863	4.445546187616412e-05	None	0.41007288373802364	4.445546187616412e-05
139	6957	0.013843283999726856	None	0.0	0.013843283999726856
139	7033	-3.1391943190400896e-08	None	0.6027679933290255	-3.1391943190400896e-08
139	6813	1.4754402860036828e-06	None	0.0	1.4754402860036828e-06
139	6828	0.013855931423106661	None	0.0	0.013855931423106661
139	6654	0.000688720731049938	None	0.23158982205550815	0.000688720731049938
139	6070	0.013861402027916575	None	0.0	0.013861402027916575
139	6977	0.013928885012458009	None	0.0	0.013928885012458009
139	7047	-0.00017744457615438512	None	0.0	-0.00017744457615438512
139	7005	0.014020214465581412	None	0.0	0.014020214465581412
139	6980	0.013865467301893043	None	0.0	0.013865467301893043
139	6767	0.00968844739502785	None	0.0	0.00968844739502785
139	6935	0.001323885268308698	None	0.0	0.001323885268308698
139	6009	0.01423612272117428	None	0.0	0.01423612272117428
139	6872	0.01381279555051245	None	0.0	0.01381279555051245
139	6281	0.01391920558360972	None	0.0	0.01391920558360972
139	7017	8.52609075606876e-05	None	0.5462068610438398	8.52609075606876e-05
139	6864	0.013854270940823888	None	0.0	0.013854270940823888
139	6933	4.319989375981141e-06	None	0.5567633569477943	4.319989375981141e-06
139	6955	-3.916294199714244e-07	None	0.48189529314717694	-3.916294199714244e-07
139	6944	0.002456534528230404	None	0.5111525647861909	0.002456534528230404
71	3045	0.0001522804377151405	None	0.06355596449856857	0.0001522804377151405
71	3179	0.0027689709132045293	None	0.0	0.0027689709132045293
71	3624	4.3711188184835805e-07	None	0.37506804701381924	4.3711188184835805e-07
71	3448	9.938934208451061e-05	None	0.06355596449856857	9.938934208451061e-05
71	2677	0.0014028863362604204	None	0.0	0.0014028863362604204
71	3541	1.9912859852224377e-05	None	0.16429791181861914	1.9912859852224377e-05
71	3607	-4.72731165274279e-08	None	0.0	-4.72731165274279e-08
71	3618	0.00018294914910260408	None	0.06355596449856857	0.00018294914910260408
71	3527	0.00041030050328826897	None	0.5983982440068086	0.00041030050328826897
71	3550	0.002753352826837951	None	0.0	0.002753352826837951
71	3474	0.007546635819218927	None	0.0	0.007546635819218927
71	3629	-0.1	None	0.0933632648544356	-0.1
71	3364	0.00151951910618357	None	0.0	0.00151951910618357
71	3634	-2.143114405547715e-10	None	0.0	-2.143114405547715e-10
71	3608	-0.1	None	0.4831307786935911	-0.1
71	3611	0.0022488835338128513	None	0.2735192628159957	0.0022488835338128513
71	3637	0.0008166997811872169	None	0.3295166619653429	0.0008166997811872169
71	2622	0.00033518077981160925	None	0.32011453574788984	0.00033518077981160925
71	3626	0.0032633899112479796	None	0.031313823713426565	0.0032633899112479796
71	3380	0.0012028640609722527	None	0.0	0.0012028640609722527
71	3572	-7.131712197591223e-10	None	0.973682834715085	-7.131712197591223e-10
71	3491	0.0011393647294516101	None	0.0	0.0011393647294516101
71	3464	0.0004050036730002422	None	0.0	0.0004050036730002422
71	3362	0.00030220522192697473	None	0.3835337346783956	0.00030220522192697473
71	3087	0.0034298691523776148	None	0.031313823713426565	0.0034298691523776148
71	3563	0.0011005856886780094	None	0.0	0.0011005856886780094
71	3575	0.00016982605445247192	None	0.0	0.00016982605445247192
71	3180	6.035691406854778e-05	None	0.3835337346783956	6.035691406854778e-05
71	3596	0.0032948050415482193	None	0.031313823713426565	0.0032948050415482193
71	3060	0.00045640763574326227	None	0.0	0.00045640763574326227
71	3526	0.001479661035256819	None	0.0	0.001479661035256819
71	2983	0.0010681084740049819	None	0.0	0.0010681084740049819
71	3471	0.0005218255775540078	None	0.2963770561521556	0.0005218255775540078
71	3556	0.0009334718538492335	None	0.0939414711402797	0.0009334718538492335
71	3419	-9.738574469076885e-08	None	0.0	-9.738574469076885e-08
71	3361	0.0014830842865936264	None	0.0939414711402797	0.0014830842865936264
71	3057	0.0004934180812491335	None	0.08643572856080226	0.0004934180812491335
71	3639	0.0005620990382220152	None	0.38026128343835264	0.0005620990382220152
71	3303	0.0006499519162375843	None	0.0	0.0006499519162375843
71	3324	0.009404763867697634	None	0.0	0.009404763867697634
71	3635	-0.1	None	0.0933632648544356	-0.1
71	3524	8.202206848690005e-05	None	0.38491786350237067	8.202206848690005e-05
71	3564	0.008053903557886828	None	0.0	0.008053903557886828
71	3590	0.002106967025121783	None	0.2735192628159957	0.002106967025121783
71	3609	-1.0396509605881129e-07	None	0.08890528093963998	-1.0396509605881129e-07
71	3367	0.007673657316116748	None	0.0	0.007673657316116748
71	3403	0.001493591884709212	None	0.0	0.001493591884709212
71	3244	0.000184688983285243	None	0.06355596449856857	0.000184688983285243
71	3199	0.0021165761008458753	None	0.2735192628159957	0.0021165761008458753
71	3554	0.000735116613489012	None	0.0	0.000735116613489012
71	3482	0.0001410118452555179	None	0.0	0.0001410118452555179
71	3549	0.0022513966456452557	None	0.2735192628159957	0.0022513966456452557
71	3594	0.008063618938506021	None	0.0	0.008063618938506021
71	3387	0.006130560098400032	None	0.0	0.006130560098400032
71	3281	0.00033234766331212824	None	0.32011453574788984	0.00033234766331212824
71	3420	1.2022378381511088e-05	None	0.16429791181861914	1.2022378381511088e-05
71	3603	0.0026850618910481757	None	0.0	0.0026850618910481757
71	3571	0.0027304736139960517	None	0.0	0.0027304736139960517
71	3614	0.0013149051139732968	None	0.4765077998638641	0.0013149051139732968
71	3370	0.008305157011118515	None	0.0	0.008305157011118515
71	3578	0.009288329593780313	None	0.0	0.009288329593780313
71	3584	0.00042020343070876343	None	0.0	0.00042020343070876343
71	3405	0.005887735738941921	None	0.0	0.005887735738941921
71	3547	0.0021875276114175085	None	0.2735192628159957	0.0021875276114175085
71	3249	0.008050685755902353	None	0.0	0.008050685755902353
71	3302	3.234776142979634e-05	None	0.2870916704110802	3.234776142979634e-05
71	3587	0.002751886011370031	None	0.0	0.002751886011370031
71	3580	-1.6504548740287082e-06	None	0.0939414711402797	-1.6504548740287082e-06
71	2923	0.0033936545492386136	None	0.031313823713426565	0.0033936545492386136
71	3616	0.0028029795339975325	None	0.031313823713426565	0.0028029795339975325
71	3338	0.00012729456046488058	None	0.08890528093963998	0.00012729456046488058
71	3456	0.0010102833530287205	None	0.0939414711402797	0.0010102833530287205
71	3631	0.002655854640324126	None	0.0	0.002655854640324126
71	3308	0.0019331143350751522	None	0.3289437956283507	0.0019331143350751522
71	3530	-7.572276185179262e-14	None	0.0	-7.572276185179262e-14
71	3650	1.188879741703511e-05	None	0.0	1.188879741703511e-05
71	3102	0.0016044169880875647	None	0.0	0.0016044169880875647
71	3599	0.0007645003758545285	None	0.0	0.0007645003758545285
71	3466	0.003429915656247118	None	0.031313823713426565	0.003429915656247118
71	3565	3.2970934056412605e-07	None	0.3270347091055334	3.2970934056412605e-07
71	3605	-3.6606235973203734e-05	None	0.2501759376592936	-3.6606235973203734e-05
71	3529	0.0032955805711474403	None	0.031313823713426565	0.0032955805711474403
71	3141	0.001333993099788742	None	0.0939414711402797	0.001333993099788742
71	3592	0.0003024352932272736	None	0.5983982440068086	0.0003024352932272736
71	3372	0.008303580412733077	None	0.0	0.008303580412733077
71	3256	0.0011977558249814618	None	0.0	0.0011977558249814618
71	3171	0.003459671285065575	None	0.031313823713426565	0.003459671285065575
71	3475	0.00030140447954821154	None	0.0	0.00030140447954821154
71	3489	0.00022564818910669044	None	0.06355596449856857	0.00022564818910669044
71	3515	0.0032804600412977944	None	0.08643572856080226	0.0032804600412977944
71	3586	0.007668017020219101	None	0.0	0.007668017020219101
71	3353	0.001959700723683879	None	0.19975407479497695	0.001959700723683879
71	3521	0.00022523411748422606	None	0.08890528093963998	0.00022523411748422606
71	3628	-0.1	None	0.0933632648544356	-0.1
71	3636	0.00884907577629576	None	0.0	0.00884907577629576
71	3552	0.0038223797132282754	None	0.0	0.0038223797132282754
71	3619	-1.904030754456978e-08	None	0.5979314559348048	-1.904030754456978e-08
71	2848	0.008648979021150442	None	0.0	0.008648979021150442
71	3487	0.00047020020224911843	None	0.08643572856080226	0.00047020020224911843
71	3416	0.0003436398406350057	None	0.0	0.0003436398406350057
54	2598	1.0245466870546756e-07	None	0.257560209350571	1.0245466870546756e-07
54	2683	-5.001760214355456e-06	None	0.1580045903207031	-5.001760214355456e-06
54	2689	6.48484597295418e-09	None	0.33541019662496846	6.48484597295418e-09
54	2584	-5.176435111036325e-07	None	0.6322747793215859	-5.176435111036325e-07
54	2560	-8.657861591744847e-08	None	0.5606129658909631	-8.657861591744847e-08
54	2677	0.0014028863362604204	None	0.0	0.0014028863362604204
54	2710	1.1999327126446143e-06	None	0.0	1.1999327126446143e-06
54	2663	-3.0412199940368655e-06	None	0.41014184563691736	-3.0412199940368655e-06
54	2728	1.3521275236818682e-06	None	0.6334604454979338	1.3521275236818682e-06
54	2759	-0.1	None	0.0	-0.1
54	2681	1.0499118221655304e-06	None	0.11233865336636713	1.0499118221655304e-06
54	2703	2.6158649232090962e-05	None	0.33400631040789913	2.6158649232090962e-05
54	2625	-1.1432526848900656e-06	None	0.5446052900671071	-1.1432526848900656e-06
54	2676	1.6096804974007966e-05	None	0.2698843101536764	1.6096804974007966e-05
54	2662	2.429657979728123e-08	None	0.512737780569104	2.429657979728123e-08
54	2622	0.00033518077981160925	None	0.2969154670348756	0.00033518077981160925
54	2790	-0.1	None	0.0	-0.1
54	2552	-0.1	None	0.0	-0.1
54	2768	6.456601936875474e-09	None	0.257560209350571	6.456601936875474e-09
54	2658	-4.929281386579817e-06	None	0.24107072107795996	-4.929281386579817e-06
54	2585	-4.379600104316867e-08	None	0.3819975492226407	-4.379600104316867e-08
54	2664	-1.0247622641200644e-07	None	0.0	-1.0247622641200644e-07
54	2641	-6.9801632894617515e-09	None	0.223606797749979	-6.9801632894617515e-09
54	2687	-0.1	None	0.2921332651976534	-0.1
54	2697	-0.1	None	0.04377153436484623	-0.1
54	2755	1.6360363731136624e-08	None	0.5268248330967824	1.6360363731136624e-08
54	2553	2.33576714192779e-08	None	0.505937224174676	2.33576714192779e-08
54	2767	0.00031145491387885515	None	0.33400631040789913	0.00031145491387885515
54	2764	1.5032116771982364e-06	None	0.27299117055198785	1.5032116771982364e-06
54	2653	-0.1	None	0.0	-0.1
54	2781	7.187130649424102e-07	None	0.08718610731618036	7.187130649424102e-07
54	2727	-0.1	None	0.020791289904682476	-0.1
54	2752	2.4984205685057338e-09	None	0.3136670865289753	2.4984205685057338e-09
54	2775	-0.1	None	0.0	-0.1
54	2766	-6.243548665885571e-09	None	0.223606797749979	-6.243548665885571e-09
54	2713	-0.1	None	0.020791289904682476	-0.1
54	2666	-2.8653947045625637e-08	None	0.19695004018798504	-2.8653947045625637e-08
54	2656	4.7017715615688e-06	None	0.2909301231648482	4.7017715615688e-06
54	2712	-9.868386587906107e-07	None	0.47190526699493685	-9.868386587906107e-07
54	2706	8.598269913064228e-07	None	0.257560209350571	8.598269913064228e-07
54	2594	-5.33807529669732e-09	None	0.223606797749979	-5.33807529669732e-09
54	2570	-3.745420917337154e-05	None	0.5983126444332342	-3.745420917337154e-05
54	2655	-0.1	None	0.0	-0.1
54	2782	-0.1	None	0.0	-0.1
54	2786	0.0001291987678187983	None	0.13252786062388452	0.0001291987678187983
54	2611	-3.642967851507069e-09	None	0.223606797749979	-3.642967851507069e-09
54	2742	-2.189468114772655e-09	None	0.223606797749979	-2.189468114772655e-09
54	2661	-1.2566675289531985e-08	None	0.39104301275576125	-1.2566675289531985e-08
54	2772	-6.895350896590162e-09	None	0.223606797749979	-6.895350896590162e-09
54	2637	1.6346060861850606e-05	None	0.2698843101536764	1.6346060861850606e-05
54	2783	3.2572754698392275e-06	None	0.26086770820631355	3.2572754698392275e-06
54	2680	0.00019830348758720847	None	0.0	0.00019830348758720847
54	2603	-0.1	None	0.0	-0.1
54	2642	1.2251229773305023e-06	None	0.26086770820631355	1.2251229773305023e-06
54	2736	2.6173862641154627e-06	None	0.419018162059949	2.6173862641154627e-06
54	2716	2.5083146162989572e-05	None	0.32295993337020606	2.5083146162989572e-05
54	2569	-3.105822165972802e-06	None	0.37121970393452275	-3.105822165972802e-06
54	2633	-5.91083916690496e-08	None	0.2753501394242315	-5.91083916690496e-08
54	2563	-2.3561754755121233e-12	None	0.456921009107941	-2.3561754755121233e-12
54	2620	-3.132350756996318e-05	None	0.2909301231648482	-3.132350756996318e-05
54	2737	-0.1	None	0.0	-0.1
54	2745	1.5617806519324573e-06	None	0.029728063883579264	1.5617806519324573e-06
54	2692	1.4805467765434793e-06	None	0.0	1.4805467765434793e-06
54	2769	8.817002309471413e-09	None	0.4129004152083368	8.817002309471413e-09
54	2555	2.8028403486934536e-08	None	0.1969598525327488	2.8028403486934536e-08
54	2774	-0.1	None	0.0	-0.1
54	2779	-0.1	None	0.0	-0.1
54	2698	6.229653964803054e-09	None	0.257560209350571	6.229653964803054e-09
54	2654	3.1198114834894724e-09	None	0.08718610731618036	3.1198114834894724e-09
54	2747	-2.4752262151337223e-07	None	0.2753501394242315	-2.4752262151337223e-07
54	2763	-0.1	None	0.8508062823140505	-0.1
54	2704	3.2346659872042483e-07	None	0.46602310153440224	3.2346659872042483e-07
54	2784	-9.688795070061715e-08	None	0.0	-9.688795070061715e-08
54	2626	1.7433092802137602e-09	None	0.08718610731618036	1.7433092802137602e-09
54	2644	5.261749565678765e-06	None	0.0	5.261749565678765e-06
54	2734	0.008468634659379248	None	0.0	0.008468634659379248
54	2788	1.5408239431267566e-09	None	0.020791289904682476	1.5408239431267566e-09
54	2708	4.0961217631846985e-08	None	0.4427412451762998	4.0961217631846985e-08
54	2567	-4.758023580896285e-09	None	0.46602310153440224	-4.758023580896285e-09
54	2735	-3.580368670691828e-11	None	0.33541019662496846	-3.580368670691828e-11
54	2753	1.956822591005615e-09	None	0.33541019662496846	1.956822591005615e-09
54	2773	5.628430192885653e-07	None	0.6137948482910366	5.628430192885653e-07
54	2694	-1.7814624349741486e-06	None	0.0	-1.7814624349741486e-06
54	2634	-1.3173320150916636e-06	None	0.6322747793215859	-1.3173320150916636e-06
54	2789	-8.26416799530524e-10	None	0.08718610731618036	-8.26416799530524e-10
54	2761	6.280668897288977e-07	None	0.47540600185466336	6.280668897288977e-07
54	2792	5.773276051390917e-08	None	0.4129004152083368	5.773276051390917e-08
54	2573	8.303924319241709e-10	None	0.0	8.303924319241709e-10
54	2787	-0.1	None	0.4129004152083368	-0.1
54	2777	-0.1	None	0.0	-0.1
54	2618	-0.1	None	0.5664391546556862	-0.1
54	2757	-0.1	None	0.0	-0.1
54	2695	-3.901655445399127e-07	None	0.48821415532382717	-3.901655445399127e-07
54	2696	-1.2655580974327814e-10	None	0.11233865336636713	-1.2655580974327814e-10
54	2731	1.3666957016173266e-08	None	0.5923229032840611	1.3666957016173266e-08
54	2760	-4.926383879429653e-07	None	0.257560209350571	-4.926383879429653e-07
54	2684	-0.1	None	0.020791289904682476	-0.1
54	2702	-1.4041722857195154e-08	None	0.6322747793215859	-1.4041722857195154e-08
54	2667	3.2749444450700074e-05	None	0.33400631040789913	3.2749444450700074e-05
54	2796	-0.1	None	0.020791289904682476	-0.1
108	5310	0.006788438106737871	None	0.0	0.006788438106737871
108	4964	0.009385658315237294	None	0.0	0.009385658315237294
108	5485	0.009158189348596137	None	0.0	0.009158189348596137
108	4666	0.009460180188012502	None	0.0	0.009460180188012502
108	5312	0.01073921313120322	None	0.0	0.01073921313120322
108	5102	0.0006447463755716614	None	0.0	0.0006447463755716614
108	5135	0.009589854021813695	None	0.0	0.009589854021813695
108	5463	-0.0006393905509782451	None	0.06163260914980474	-0.0006393905509782451
108	5479	-1.5401468748644474e-07	None	0.30767073912174936	-1.5401468748644474e-07
108	5461	-0.1	None	0.22928970046282732	-0.1
108	5001	0.009185830325556574	None	0.0	0.009185830325556574
108	5498	9.542324575684261e-05	None	0.0	9.542324575684261e-05
108	5382	0.0002600787976051935	None	0.0	0.0002600787976051935
108	4816	9.071637738997041e-07	None	0.0	9.071637738997041e-07
108	4272	0.00596138309922279	None	0.0	0.00596138309922279
108	5418	-6.830361274232347e-08	None	0.5636493080653411	-6.830361274232347e-08
108	5475	-5.3250201551773704e-08	None	0.4095284245040859	-5.3250201551773704e-08
108	5487	-1.3679492562174993e-05	None	0.0	-1.3679492562174993e-05
108	4999	0.013872579131922722	None	0.0	0.013872579131922722
108	5376	3.487601058971315e-09	None	1.1857324293619405	3.487601058971315e-09
108	5411	0.009247672994833218	None	0.0	0.009247672994833218
108	5293	3.9815026183443154e-08	None	0.31828156584903083	3.9815026183443154e-08
108	5409	2.1448543484714537e-05	None	0.0	2.1448543484714537e-05
108	5474	0.010379784480118342	None	0.0	0.010379784480118342
108	5401	-4.395856161725719e-11	None	0.0	-4.395856161725719e-11
108	4527	0.0084686346593793	None	0.0	0.0084686346593793
108	5417	0.009173562080203167	None	0.0	0.009173562080203167
108	5471	0.004133528030578665	None	0.0	0.004133528030578665
108	5340	0.001366835118149477	None	0.0	0.001366835118149477
108	5013	0.008291047255077521	None	0.0	0.008291047255077521
108	5056	0.006991623387176001	None	0.0	0.006991623387176001
108	5424	0.013858549533904483	None	0.0	0.013858549533904483
108	5482	-0.00024079711597486554	None	0.0	-0.00024079711597486554
108	5129	0.0002877440836844759	None	0.0	0.0002877440836844759
108	5341	0.008702647086532352	None	0.0	0.008702647086532352
108	5288	0.009160933004241669	None	0.0	0.009160933004241669
108	5465	0.0010248235056297143	None	0.06163260914980474	0.0010248235056297143
108	5220	0.009050555317785411	None	0.0	0.009050555317785411
108	4864	0.008049404436785276	None	0.0	0.008049404436785276
108	5370	0.009546612927899994	None	0.0	0.009546612927899994
108	5484	1.2494971916268086e-05	None	0.0	1.2494971916268086e-05
108	5403	0.009228432322641525	None	0.0	0.009228432322641525
108	4804	0.01386006688906743	None	0.0	0.01386006688906743
108	5379	0.008950405208757983	None	0.0	0.008950405208757983
108	4960	0.009508231939031938	None	0.0	0.009508231939031938
108	5170	0.001440334429574573	None	0.0	0.001440334429574573
108	5355	0.009432395756451904	None	0.0	0.009432395756451904
108	5491	4.95078269770984e-05	None	0.7790107169881685	4.95078269770984e-05
108	5346	0.009384030469446764	None	0.0	0.009384030469446764
108	5369	0.00011213273937757311	None	0.0	0.00011213273937757311
108	5488	0.009449125791593184	None	0.0	0.009449125791593184
108	5214	0.008918156033415848	None	0.0	0.008918156033415848
108	5274	0.0007752604401869738	None	0.0	0.0007752604401869738
108	4077	0.009096315386328319	None	0.0	0.009096315386328319
108	5425	0.00023987322967254128	None	0.0	0.00023987322967254128
108	5205	0.0019845021183695784	None	0.0	0.0019845021183695784
108	5410	0.010739039534880583	None	0.0	0.010739039534880583
108	5405	0.00913070422445012	None	0.0	0.00913070422445012
108	5437	0.009774304577449707	None	0.0	0.009774304577449707
108	5069	0.009633383056203192	None	0.0	0.009633383056203192
108	5358	3.9663449957640437e-10	None	0.0	3.9663449957640437e-10
108	5462	-0.1	None	0.22928970046282732	-0.1
108	5452	-0.00013902550318505995	None	0.0	-0.00013902550318505995
108	5321	0.000351304532806132	None	0.0	0.000351304532806132
108	4794	0.0094172173059785	None	0.0	0.0094172173059785
108	4858	0.00918042042384627	None	0.0	0.00918042042384627
108	4514	0.009441757089090825	None	0.0	0.009441757089090825
108	5477	0.009360645108034797	None	0.0	0.009360645108034797
108	5239	0.010127705242846992	None	0.0	0.010127705242846992
108	5436	0.009221824534232216	None	0.0	0.009221824534232216
108	4904	0.009617936383942023	None	0.0	0.009617936383942023
108	5389	0.009309207748493692	None	0.0	0.009309207748493692
108	5413	4.1687200486844495e-06	None	0.30767073912174936	4.1687200486844495e-06
108	5499	9.046391226361727e-07	None	0.0	9.046391226361727e-07
108	5081	0.00936899660221761	None	0.0	0.00936899660221761
108	5087	0.009267146140493693	None	0.0	0.009267146140493693
108	4402	0.008112768743258884	None	0.0	0.008112768743258884
108	5119	0.002707198093372433	None	0.0	0.002707198093372433
108	5422	0.008967479448132502	None	0.0	0.008967479448132502
108	5151	0.009677545144336502	None	0.0	0.009677545144336502
108	5086	0.009422231443637024	None	0.0	0.009422231443637024
108	4899	0.014163795228493786	None	0.0	0.014163795228493786
108	5419	-4.406781324091236e-07	None	0.0	-4.406781324091236e-07
108	5456	1.7162110675677143e-09	None	0.0	1.7162110675677143e-09
108	5459	-9.364431398068822e-06	None	0.0	-9.364431398068822e-06
108	5306	0.00925533206648179	None	0.0	0.00925533206648179
108	5277	9.910803977929314e-11	None	0.0	9.910803977929314e-11
108	5494	0.0008211937968342049	None	0.0	0.0008211937968342049
108	5432	-8.848414720899093e-10	None	0.0	-8.848414720899093e-10
108	5420	0.013819032741684783	None	0.0	0.013819032741684783
108	4746	0.0096007847687992	None	0.0	0.0096007847687992
108	5002	0.009474176856358787	None	0.0	0.009474176856358787
108	4952	0.010857321753748731	None	0.06163260914980474	0.010857321753748731
108	5375	0.00485617697569645	None	0.30767073912174936	0.00485617697569645
108	3995	0.009091642742669631	None	0.0	0.009091642742669631
108	5430	0.00758439742054269	None	0.0	0.00758439742054269
108	5120	0.009488202848353146	None	0.0	0.009488202848353146
108	5446	0.009376198124544191	None	0.0	0.009376198124544191
108	4100	0.009518374333270409	None	0.0	0.009518374333270409
108	4922	0.009706938662540751	None	0.0	0.009706938662540751
34	1743	0.2795084971874737	0.2795084971874737	0.2795084971874737	0.2795084971874737
34	1751	0.37035171892301977	0.37035171892301977	0.3984584327053	0.37035171892301977
34	1760	0.3482321889446601	0.3482321889446601	0.3883302766520065	0.3482321889446601
34	1629	0.3318747800136522	0.3318747800136522	0.4855105304618995	0.3318747800136522
34	1756	0.3357465004534602	0.3357465004534602	0.3717803027933511	0.3357465004534602
34	1370	0.4313303022119387	0.4313303022119387	0.5704374200310449	0.4313303022119387
34	1790	0.351629450718667	0.351629450718667	0.3745017230669442	0.351629450718667
34	1793	0.40940377917415444	0.40940377917415444	0.41463717904145536	0.40940377917415444
34	1723	0.37726973160751565	0.37726973160751565	0.3818553285060361	0.37726973160751565
34	1259	0.4313303022119387	0.4313303022119387	0.5704374200310449	0.4313303022119387
34	1497	0.396241434598788	0.396241434598788	0.42094943783995153	0.396241434598788
34	1767	0.3497272374318836	0.3497272374318836	0.37052279037509556	0.3497272374318836
34	1510	0.4657715782315811	0.4657715782315811	0.47472190983157175	0.4657715782315811
34	1726	0.34426249035403667	0.34426249035403667	0.34750774337576057	0.34426249035403667
34	1775	0.39123750954593106	0.39123750954593106	0.4310399152816234	0.39123750954593106
34	1681	0.223606797749979	0.223606797749979	0.223606797749979	0.223606797749979
34	1575	0.2795084971874737	0.2795084971874737	0.2795084971874737	0.2795084971874737
34	1630	0.223606797749979	0.223606797749979	0.223606797749979	0.223606797749979
34	1442	0.4544017375573932	0.4544017375573932	0.5624850497705924	0.4544017375573932
34	1765	0.23413062235683707	0.23413062235683707	0.32081400296362034	0.23413062235683707
34	1698	0.34723353546545244	0.34723353546545244	0.4196444709212196	0.34723353546545244
34	897	0.35500620441452324	0.35500620441452324	0.38628389906248767	0.35500620441452324
34	1358	0.3806508875465359	0.3806508875465359	0.40482863922817974	0.3806508875465359
34	1544	0.3611820539865167	0.3611820539865167	0.4137715176552833	0.3611820539865167
34	1468	0.4657715782315811	0.4657715782315811	0.47472190983157175	0.4657715782315811
34	1754	0.37594150447299385	0.37594150447299385	0.42164983189182265	0.37594150447299385
34	1770	0.41517057824820736	0.41517057824820736	0.41517057824820736	0.41517057824820736
34	1773	0.2883164423885347	0.2883164423885347	0.33767203056233447	0.2883164423885347
34	1720	0.5047987602289987	0.5047987602289987	0.5133033538586175	0.5047987602289987
34	1459	0.34426249035403667	0.34426249035403667	0.34750774337576057	0.34426249035403667
34	1724	0.4544017375573932	0.4544017375573932	0.5624850497705924	0.4544017375573932
34	1722	0.23720021925480267	0.23720021925480267	0.36897740919665994	0.23720021925480267
34	1763	0.3699450768776527	0.3699450768776527	0.5175535938805842	0.3699450768776527
34	1738	0.38002525495980477	0.38002525495980477	0.4123698149082461	0.38002525495980477
34	1799	0.35140054867549936	0.35140054867549936	0.35678510161073035	0.35140054867549936
34	1286	0.36235754988718916	0.36235754988718916	0.41322812018947985	0.36235754988718916
34	1656	0.4009051232360794	0.4009051232360794	0.41862402415113065	0.4009051232360794
34	1757	0.30447055617807617	0.30447055617807617	0.3554027867703183	0.30447055617807617
34	1674	0.37726973160751565	0.37726973160751565	0.3818553285060361	0.37726973160751565
34	1742	0.3697241250556208	0.3697241250556208	0.37981813339335696	0.3697241250556208
34	1682	0.4635553199604575	0.4635553199604575	0.5855343486187061	0.4635553199604575
34	1638	0.3830333864061143	0.3830333864061143	0.42929578862458956	0.3830333864061143
34	1748	0.4657715782315811	0.4657715782315811	0.47472190983157175	0.4657715782315811
34	1690	0.43397724478250926	0.43397724478250926	0.4621517271674504	0.43397724478250926
34	1683	0.40940377917415444	0.40940377917415444	0.41463717904145536	0.40940377917415444
34	706	0.5013704211657957	0.5013704211657957	0.6505911210196189	0.5013704211657957
34	1701	0.3658839546445278	0.3658839546445278	0.42023184039923994	0.3658839546445278
34	1481	0.3977308070003353	0.3977308070003353	0.4927995216842258	0.3977308070003353
34	1583	0.36235754988718916	0.36235754988718916	0.41322812018947985	0.36235754988718916
34	1431	0.5037594101164469	0.5037594101164469	0.5179277618101202	0.5037594101164469
34	1750	0.35140054867549936	0.35140054867549936	0.35678510161073035	0.35140054867549936
34	1758	0.2795084971874737	0.2795084971874737	0.2795084971874737	0.2795084971874737
34	1789	0.37828665011263396	0.37828665011263396	0.45257190495144856	0.37828665011263396
34	1319	0.2740179674221849	0.2740179674221849	0.3527999575319288	0.2740179674221849
34	1129	0.4522966222124641	0.4522966222124641	0.46551628841293163	0.4522966222124641
34	1665	0.41517057824820736	0.41517057824820736	0.41517057824820736	0.41517057824820736
34	1766	0.3697241250556208	0.3697241250556208	0.37981813339335696	0.3697241250556208
34	1627	0.34426249035403667	0.34426249035403667	0.34750774337576057	0.34426249035403667
34	1507	0.4367179927241652	0.4367179927241652	0.46378944351315854	0.4367179927241652
34	1785	0.3621981220345959	0.3621981220345959	0.38294737010940316	0.3621981220345959
34	1636	0.39123750954593106	0.39123750954593106	0.4310399152816234	0.39123750954593106
34	1422	0.3749458487835281	0.3749458487835281	0.3762167564294969	0.3749458487835281
34	1181	0.2740179674221849	0.2740179674221849	0.3527999575319288	0.2740179674221849
34	1782	0.2795084971874737	0.2795084971874737	0.2795084971874737	0.2795084971874737
34	1705	0.4635553199604575	0.4635553199604575	0.5855343486187061	0.4635553199604575
34	1734	0.31578619432839883	0.31578619432839883	0.46615709085773005	0.31578619432839883
34	1670	0.37594150447299385	0.37594150447299385	0.42164983189182265	0.37594150447299385
34	1030	0.41517057824820736	0.41517057824820736	0.41517057824820736	0.41517057824820736
34	1591	0.41517057824820736	0.41517057824820736	0.41517057824820736	0.41517057824820736
34	1795	0.223606797749979	0.223606797749979	0.223606797749979	0.223606797749979
34	663	0.4024768265974852	0.4024768265974852	0.42197865717803584	0.4024768265974852
34	1719	0.23413062235683707	0.23413062235683707	0.32081400296362034	0.23413062235683707
34	1794	0.2769647026827353	0.2769647026827353	0.36028997508622473	0.2769647026827353
34	1641	0.3458128327865493	0.3458128327865493	0.3838408418691687	0.3458128327865493
34	1643	0.3344614004714118	0.3344614004714118	0.4405923154956891	0.3344614004714118
34	1505	0.4347830056699208	0.4347830056699208	0.561376729997566	0.4347830056699208
34	1788	0.35500620441452324	0.35500620441452324	0.38628389906248767	0.35500620441452324
34	1623	0.3133857151484953	0.3133857151484953	0.3440182898544875	0.3133857151484953
34	1587	0.30447055617807617	0.30447055617807617	0.3554027867703183	0.30447055617807617
34	1520	0.223606797749979	0.223606797749979	0.223606797749979	0.223606797749979
34	1707	0.3677746720772156	0.3677746720772156	0.3975451181999952	0.3677746720772156
34	1500	0.4657715782315811	0.4657715782315811	0.47472190983157175	0.4657715782315811
34	1780	0.3519478191218438	0.3519478191218438	0.3904194566661234	0.3519478191218438
34	1695	0.23720021925480267	0.23720021925480267	0.36897740919665994	0.23720021925480267
34	1768	0.3917001687598763	0.3917001687598763	0.43748956707562625	0.3917001687598763
34	1561	0.5180644528596943	0.5180644528596943	0.5303430588275166	0.5180644528596943
34	1188	0.38495159540448215	0.38495159540448215	0.41215444737320517	0.38495159540448215
34	1657	0.23413062235683707	0.23413062235683707	0.32081400296362034	0.23413062235683707
34	1712	0.505176227604708	0.505176227604708	0.6368176398310175	0.505176227604708
34	1462	0.37624599323480884	0.37624599323480884	0.4450322270672217	0.37624599323480884
34	1658	0.38056044589661503	0.38056044589661503	0.4016621161693055	0.38056044589661503
34	1800	0.312739526549192	0.312739526549192	0.39927014302125363	0.312739526549192
34	1399	0.4146268117464711	0.4146268117464711	0.44874788924142794	0.4146268117464711
34	1745	0.3415640259254033	0.3415640259254033	0.36999505061831106	0.3415640259254033
34	1513	0.39428075898019466	0.39428075898019466	0.4053249180514218	0.39428075898019466
34	1679	0.3519073129427922	0.3519073129427922	0.432857777593118	0.3519073129427922
34	1592	0.4146268117464711	0.4146268117464711	0.44874788924142794	0.4146268117464711
34	1635	0.3531847608859344	0.3531847608859344	0.39268980240842305	0.3531847608859344
34	1640	0.33675447040634043	0.33675447040634043	0.415490244362781	0.33675447040634043
34	1557	0.4239268550829678	0.4239268550829678	0.4877883419855767	0.4239268550829678
0	67	0.012776749083187813	0.012776749083187813	0.012776749083187813	0.012776749083187813
0	78	0.012776749083187813	0.012776749083187813	0.012776749083187813	0.012776749083187813
0	27	0.0	0.0	0.0	0.0
0	40	0.2189605109186891	0.2189605109186891	0.2189605109186891	0.2189605109186891
0	44	0.4426245505393127	0.4426245505393127	0.4426245505393127	0.4426245505393127
0	66	0.37431989690862544	0.37431989690862544	0.37431989690862544	0.37431989690862544
0	95	0.1880225306432759	0.1880225306432759	0.1880225306432759	0.1880225306432759
0	21	0.19736910924596596	0.19736910924596596	0.19736910924596596	0.19736910924596596
0	37	0.0	0.0	0.0	0.0
0	58	0.0	0.0	0.0	0.0
0	52	0.23576446597722073	0.23576446597722073	0.23576446597722073	0.23576446597722073
0	15	0.012776749083187813	0.012776749083187813	0.012776749083187813	0.012776749083187813
0	92	0.0	0.0	0.0	0.0
0	84	0.22379476489168432	0.22379476489168432	0.22379476489168432	0.22379476489168432
0	53	0.0	0.0	0.0	0.0
0	12	0.012776749083187813	0.012776749083187813	0.012776749083187813	0.012776749083187813
0	41	0.20851083936045098	0.20851083936045098	0.20851083936045098	0.20851083936045098
0	91	0.0	0.0	0.0	0.0
0	77	0.0	0.0	0.0	0.0
0	38	0.24709420778701635	0.24709420778701635	0.24709420778701635	0.24709420778701635
0	64	0.0	0.0	0.0	0.0
0	19	0.41372700685122477	0.41372700685122477	0.41372700685122477	0.41372700685122477
0	85	0.1703649502399279	0.1703649502399279	0.1703649502399279	0.1703649502399279
0	49	0.12701711207650004	0.12701711207650004	0.12701711207650004	0.12701711207650004
0	45	0.3840813320777786	0.3840813320777786	0.3840813320777786	0.3840813320777786
0	86	0.0	0.0	0.0	0.0
0	35	0.0	0.0	0.0	0.0
0	88	0.012776749083187813	0.012776749083187813	0.012776749083187813	0.012776749083187813
0	70	0.0	0.0	0.0	0.0
0	80	0.36430755554306077	0.36430755554306077	0.36430755554306077	0.36430755554306077
0	17	0.1764197877086953	0.1764197877086953	0.1764197877086953	0.1764197877086953
0	23	0.0	0.0	0.0	0.0
0	57	0.34466694559935784	0.34466694559935784	0.34466694559935784	0.34466694559935784
0	39	0.1579991322526368	0.1579991322526368	0.1579991322526368	0.1579991322526368
0	62	0.0	0.0	0.0	0.0
0	22	0.23708553716868094	0.23708553716868094	0.23708553716868094	0.23708553716868094
0	29	0.21460317035137288	0.21460317035137288	0.21460317035137288	0.21460317035137288
0	4	0.46344855908731875	0.46344855908731875	0.46344855908731875	0.46344855908731875
0	76	0.2882949353738661	0.2882949353738661	0.2882949353738661	0.2882949353738661
0	25	0.2400472446517508	0.2400472446517508	0.2400472446517508	0.2400472446517508
0	61	0.31599883206758733	0.31599883206758733	0.31599883206758733	0.31599883206758733
0	60	0.3142703833002428	0.3142703833002428	0.3142703833002428	0.3142703833002428
0	81	0.0	0.0	0.0	0.0
0	73	0.48282768841330015	0.48282768841330015	0.48282768841330015	0.48282768841330015
0	72	0.4873496874156989	0.4873496874156989	0.4873496874156989	0.4873496874156989
0	89	0.7639955565127317	0.7639955565127317	0.7639955565127317	0.7639955565127317
0	51	0.27409128751211653	0.27409128751211653	0.27409128751211653	0.27409128751211653
0	3	0.2122581465757531	0.2122581465757531	0.2122581465757531	0.2122581465757531
0	11	0.2016148033845842	0.2016148033845842	0.2016148033845842	0.2016148033845842
0	24	0.42930242150154063	0.42930242150154063	0.42930242150154063	0.42930242150154063
0	10	0.0	0.0	0.0	0.0
0	33	0.012776749083187813	0.012776749083187813	0.012776749083187813	0.012776749083187813
0	56	0.0	0.0	0.0	0.0
0	75	0.3742843557391873	0.3742843557391873	0.3742843557391873	0.3742843557391873
0	59	0.36729604883828143	0.36729604883828143	0.36729604883828143	0.36729604883828143
0	43	0.0	0.0	0.0	0.0
0	47	0.31982597755937037	0.31982597755937037	0.31982597755937037	0.31982597755937037
0	32	0.38516047156975625	0.38516047156975625	0.38516047156975625	0.38516047156975625
0	74	0.33685883373696124	0.33685883373696124	0.33685883373696124	0.33685883373696124
0	90	0.22379476489168432	0.22379476489168432	0.22379476489168432	0.22379476489168432
0	99	0.6629809570265965	0.6629809570265965	0.6629809570265965	0.6629809570265965
0	7	0.0	0.0	0.0	0.0
0	1	0.012776749083187813	0.012776749083187813	0.012776749083187813	0.012776749083187813
0	5	0.0	0.0	0.0	0.0
0	26	0.2968882487640596	0.2968882487640596	0.2968882487640596	0.2968882487640596
0	13	0.3434804796170642	0.3434804796170642	0.3434804796170642	0.3434804796170642
0	71	0.012776749083187813	0.012776749083187813	0.012776749083187813	0.012776749083187813
0	31	0.3370204150177276	0.3370204150177276	0.3370204150177276	0.3370204150177276
0	63	0.012776749083187813	0.012776749083187813	0.012776749083187813	0.012776749083187813
0	54	0.42162411479226847	0.42162411479226847	0.42162411479226847	0.42162411479226847
0	100	0.0	0.0	0.0	0.0
0	6	0.3218906196216719	0.3218906196216719	0.3218906196216719	0.3218906196216719
0	96	0.7493488265168418	0.7493488265168418	0.7493488265168418	0.7493488265168418
0	82	0.0	0.0	0.0	0.0
0	48	0.0	0.0	0.0	0.0
0	83	0.6259753162524362	0.6259753162524362	0.6259753162524362	0.6259753162524362
0	79	0.012776749083187813	0.012776749083187813	0.012776749083187813	0.012776749083187813
0	69	0.16424126672460218	0.16424126672460218	0.16424126672460218	0.16424126672460218
0	87	0.0	0.0	0.0	0.0
0	46	0.3288182903390823	0.3288182903390823	0.3288182903390823	0.3288182903390823
0	18	0.44233983028374074	0.44233983028374074	0.44233983028374074	0.44233983028374074
0	20	0.7493488265168418	0.7493488265168418	0.7493488265168418	0.7493488265168418
0	94	0.20690009085022965	0.20690009085022965	0.20690009085022965	0.20690009085022965
0	16	0.1832456213711413	0.1832456213711413	0.1832456213711413	0.1832456213711413
0	36	0.0	0.0	0.0	0.0
0	14	0.23399262511053517	0.23399262511053517	0.23399262511053517	0.23399262511053517
0	34	0.0	0.0	0.0	0.0
0	9	0.2690944211101321	0.2690944211101321	0.2690944211101321	0.2690944211101321
0	28	0.46344855908731875	0.46344855908731875	0.46344855908731875	0.46344855908731875
0	68	0.4605232615879147	0.4605232615879147	0.4605232615879147	0.4605232615879147
0	98	0.6595172265262029	0.6595172265262029	0.6595172265262029	0.6595172265262029
0	93	0.3723790215717346	0.3723790215717346	0.3723790215717346	0.3723790215717346
0	30	0.0	0.0	0.0	0.0
0	97	0.263481677032752	0.263481677032752	0.263481677032752	0.263481677032752
0	55	0.0	0.0	0.0	0.0
0	65	0.46344855908731875	0.46344855908731875	0.46344855908731875	0.46344855908731875
0	50	0.46344855908731875	0.46344855908731875	0.46344855908731875	0.46344855908731875
0	8	0.0	0.0	0.0	0.0
0	42	0.0	0.0	0.0	0.0
0	2	0.733532015321676	0.733532015321676	0.733532015321676	0.733532015321676
87	4185	0.009095455057193669	None	0.0	0.009095455057193669
87	4425	0.0006833349447839189	None	0.0	0.0006833349447839189
87	4370	0.005883092588788298	None	0.0	0.005883092588788298
87	4345	-1.2433691315576066e-07	None	0.48005019056291004	-1.2433691315576066e-07
87	4373	0.008041685732917065	None	0.0	0.008041685732917065
87	4320	0.0004075826437157131	None	0.0	0.0004075826437157131
87	4184	0.000836480297740502	None	0.4380346174312704	0.000836480297740502
87	4070	0.008510699209065007	None	0.0	0.008510699209065007
87	3980	0.00432681927167032	None	0.0	0.00432681927167032
87	4187	0.001902896068370974	None	0.0	0.001902896068370974
87	4367	0.00930199582296956	None	0.0	0.00930199582296956
87	4272	0.00596138309922279	None	0.0	0.00596138309922279
87	3854	0.005852106339122506	None	0.0	0.005852106339122506
87	3743	0.0008679592334895435	None	0.6638571226069376	0.0008679592334895435
87	4154	0.009250172909135537	None	0.0	0.009250172909135537
87	4357	0.0013808664897525102	None	0.0	0.0013808664897525102
87	4038	0.005788084280821802	None	0.0	0.005788084280821802
87	4338	0.0016532494661127297	None	0.5037181791341473	0.0016532494661127297
87	4449	4.640191699889208e-06	None	0.3930841226757309	4.640191699889208e-06
87	4331	0.0059193958106051655	None	0.0	0.0059193958106051655
87	4428	0.00035686037695217414	None	0.16171987582098354	0.00035686037695217414
87	3967	0.003443329506659824	None	0.45128977820240807	0.003443329506659824
87	4277	0.008618403071996362	None	0.0	0.008618403071996362
87	4175	0.007449851164532314	None	0.0	0.007449851164532314
87	4285	1.3505234354920048e-05	None	0.0	1.3505234354920048e-05
87	4363	0.002778339094143525	None	0.0	0.002778339094143525
87	4415	-0.1	None	0.0	-0.1
87	4426	-0.1	None	0.0	-0.1
87	4251	0.007043437017393723	None	0.0	0.007043437017393723
87	3324	0.009404763867697634	None	0.0	0.009404763867697634
87	4102	0.0010066802222965454	None	0.35864401407552154	0.0010066802222965454
87	4403	-6.844300316819025e-06	None	0.0	-6.844300316819025e-06
87	4200	0.00018723703141961762	None	0.5267340318598379	0.00018723703141961762
87	4432	0.008931042047313738	None	0.0	0.008931042047313738
87	4208	0.008303045896472471	None	0.0	0.008303045896472471
87	4014	0.008875396947045965	None	0.0	0.008875396947045965
87	4130	0.0027449539521619513	None	0.0	0.0027449539521619513
87	4430	0.00016881098120636226	None	0.481285167346044	0.00016881098120636226
87	3990	0.0031502042812530167	None	0.4139738192777709	0.0031502042812530167
87	4271	0.002911423903626863	None	0.0	0.002911423903626863
87	4362	0.004372641151548677	None	0.0	0.004372641151548677
87	4128	0.007880365926034414	None	0.0	0.007880365926034414
87	4379	4.809936292767472e-07	None	0.44934574612111017	4.809936292767472e-07
87	4444	0.004379848586014825	None	0.0	0.004379848586014825
87	4288	0.008922891424450038	None	0.0	0.008922891424450038
87	4440	-0.1	None	0.0	-0.1
87	4230	0.008297966537559081	None	0.0	0.008297966537559081
87	4437	0.00011042921960973153	None	0.5113354356014721	0.00011042921960973153
87	4378	0.0024234983824379056	None	0.0	0.0024234983824379056
87	4375	0.0001310021648486346	None	0.0	0.0001310021648486346
87	4446	0.005753466636818312	None	0.0	0.005753466636818312
87	4010	0.004274351725570189	None	0.0	0.004274351725570189
87	4085	0.007545715087726836	None	0.0	0.007545715087726836
87	4413	0.0016472427983246342	None	0.0	0.0016472427983246342
87	4051	0.0013217196998564096	None	0.0	0.0013217196998564096
87	4246	0.0001397785632244533	None	0.0	0.0001397785632244533
87	3578	0.009288329593780313	None	0.0	0.009288329593780313
87	3725	0.008922891424448473	None	0.0	0.008922891424448473
87	4344	0.002721590123821217	None	0.0	0.002721590123821217
87	4380	0.00019135765737283343	None	0.0	0.00019135765737283343
87	4259	0.009367698565580257	None	0.0	0.009367698565580257
87	3405	0.005887735738941921	None	0.0	0.005887735738941921
87	4265	0.0075456411683376585	None	0.0	0.0075456411683376585
87	4439	-1.7221592179012844e-05	None	0.35430751569381386	-1.7221592179012844e-05
87	4077	0.009096315386328319	None	0.0	0.009096315386328319
87	4053	0.008328314164822334	None	0.0	0.008328314164822334
87	4189	0.009351004540517242	None	0.0	0.009351004540517242
87	4171	0.00805191856238206	None	0.0	0.00805191856238206
87	4035	0.008668143199357598	None	0.0	0.008668143199357598
87	4136	0.0007157483451109728	None	0.0	0.0007157483451109728
87	4424	-0.1	None	0.0	-0.1
87	4303	-5.5790184263041646e-08	None	0.11273960548255599	-5.5790184263041646e-08
87	4445	0.005930956271480557	None	0.0	0.005930956271480557
87	4348	0.000729210013143139	None	0.4380346174312704	0.000729210013143139
87	3599	0.0007645003758545285	None	0.0	0.0007645003758545285
87	4422	0.005914526355343912	None	0.0	0.005914526355343912
87	3466	0.003429915656247118	None	0.45128977820240807	0.003429915656247118
87	4145	0.008712990930780245	None	0.0	0.008712990930780245
87	4414	0.0034193357456458583	None	0.4139738192777709	0.0034193357456458583
87	4231	0.009407854894987766	None	0.0	0.009407854894987766
87	4401	0.0022371405262544388	None	0.0	0.0022371405262544388
87	4119	0.009248668687790621	None	0.0	0.009248668687790621
87	4402	0.008112768743258884	None	0.0	0.008112768743258884
87	4421	0.0009227598287188333	None	0.16171987582098354	0.0009227598287188333
87	4404	-8.70257376868165e-06	None	0.0	-8.70257376868165e-06
87	4181	3.0127940648314352e-05	None	0.0	3.0127940648314352e-05
87	4394	1.1464655943236764e-08	None	0.4645563193127158	1.1464655943236764e-08
87	4006	0.008668109921430571	None	0.0	0.008668109921430571
87	3996	0.00829811298601123	None	0.0	0.00829811298601123
87	4410	-0.1	None	0.0	-0.1
87	4232	8.927801515427374e-09	None	0.2556233111163264	8.927801515427374e-09
87	4170	0.008313894718187703	None	0.0	0.008313894718187703
87	4204	0.0035628794732417385	None	0.0	0.0035628794732417385
87	3908	0.00329856393689003	None	0.45128977820240807	0.00329856393689003
87	4278	0.008067707270203181	None	0.0	0.008067707270203181
87	3636	0.00884907577629576	None	0.0	0.00884907577629576
87	4419	0.0003796112990951701	None	0.0	0.0003796112990951701
87	3995	0.009091642742669631	None	0.0	0.009091642742669631
87	4253	1.2174754081015359e-06	None	0.16171987582098354	1.2174754081015359e-06
87	4100	0.009518374333270409	None	0.0	0.009518374333270409
51	2617	4.213137674618391e-11	None	0.5036140360061635	4.213137674618391e-11
51	2598	1.0245466870546756e-07	None	0.45400269743952687	1.0245466870546756e-07
51	2601	None	None	0.388554514030644	None
51	2640	2.7072323302272077e-07	None	0.4570357392072283	2.7072323302272077e-07
51	2579	-0.1	None	0.0	-0.1
51	2584	-5.176435111036325e-07	None	0.487854954923045	-5.176435111036325e-07
51	2560	-8.657861591744847e-08	None	0.5473194671160296	-8.657861591744847e-08
51	2629	-0.1	None	0.0	-0.1
51	2554	-7.300925553558734e-06	None	0.23442797195213688	-7.300925553558734e-06
51	2576	1.2926750116546758e-06	None	0.5407948166129948	1.2926750116546758e-06
51	2372	None	None	0.5384067561206451	None
51	2615	None	None	0.3079987083944651	None
51	2558	1.724475706888376e-08	None	0.42174999483781556	1.724475706888376e-08
51	2556	1.2741085607949913e-07	None	0.08463072478552021	1.2741085607949913e-07
51	2559	-0.1	None	0.0	-0.1
51	2592	-0.1	None	0.0	-0.1
51	2566	-0.1	None	0.0	-0.1
51	2621	-0.1	None	0.4461069671626454	-0.1
51	2405	None	None	0.41687807462496984	None
51	2625	-1.1432526848900656e-06	None	0.5852571474882696	-1.1432526848900656e-06
51	2624	-0.1	None	0.0	-0.1
51	2622	0.00033518077981160925	None	0.3273571620099488	0.00033518077981160925
51	2631	-0.00021416340298656829	None	0.08463072478552021	-0.00021416340298656829
51	2542	None	None	0.37609994234484795	None
51	2597	-2.0841565378698064e-08	None	0.08463072478552021	-2.0841565378698064e-08
51	2552	-0.1	None	0.0	-0.1
51	2571	None	None	0.3007605551737485	None
51	2469	None	None	0.30133617793774603	None
51	2484	None	None	0.4518105230069451	None
51	2467	None	None	0.4374661051418133	None
51	2585	-4.379600104316867e-08	None	0.348456806389314	-4.379600104316867e-08
51	2641	-6.9801632894617515e-09	None	0.31833596903642514	-6.9801632894617515e-09
51	2607	-0.1	None	0.0	-0.1
51	2646	-0.1	None	0.0	-0.1
51	2635	-8.059165542148871e-07	None	0.2124475369603355	-8.059165542148871e-07
51	2596	-0.1	None	0.0	-0.1
51	2613	-0.1	None	0.4265143033321189	-0.1
51	2553	2.33576714192779e-08	None	0.3722771045606542	2.33576714192779e-08
51	2606	-0.1	None	0.0	-0.1
51	2605	-0.1	None	0.4265143033321189	-0.1
51	2587	-2.3502371811380587e-07	None	0.3474648637903057	-2.3502371811380587e-07
51	2639	-1.4412774117309258e-07	None	0.08463072478552021	-1.4412774117309258e-07
51	2594	-5.33807529669732e-09	None	0.31833596903642514	-5.33807529669732e-09
51	2623	-0.1	None	0.0	-0.1
51	2570	-3.745420917337154e-05	None	0.449071873324009	-3.745420917337154e-05
51	2524	None	None	0.31833596903642514	None
51	2619	None	None	0.37519521969406366	None
51	2611	-3.642967851507069e-09	None	0.31833596903642514	-3.642967851507069e-09
51	2389	None	None	0.5251323103008161	None
51	2595	-0.1	None	0.5447981278263716	-0.1
51	2637	1.6346060861850606e-05	None	0.48443624343517894	1.6346060861850606e-05
51	2454	None	None	0.5316980011783473	None
51	2510	None	None	0.5241062831030573	None
51	2582	-0.1	None	0.38616782921232745	-0.1
51	2612	-4.6654521332539343e-07	None	0.2952761502374539	-4.6654521332539343e-07
51	2603	-0.1	None	0.0	-0.1
51	2546	None	None	0.24466542517573903	None
51	2642	1.2251229773305023e-06	None	0.3699648840342803	1.2251229773305023e-06
51	2647	None	None	0.2458007015160324	None
51	2550	None	None	0.5885226930229235	None
51	2434	None	None	0.32104152091640925	None
51	2569	-3.105822165972802e-06	None	0.36325517771015925	-3.105822165972802e-06
51	2649	-0.1	None	0.0	-0.1
51	2633	-5.91083916690496e-08	None	0.3119957533927719	-5.91083916690496e-08
51	2561	-0.1	None	0.5149987100676789	-0.1
51	2563	-2.3561754755121233e-12	None	0.4526330191234452	-2.3561754755121233e-12
51	2620	-3.132350756996318e-05	None	0.399194049924926	-3.132350756996318e-05
51	2632	None	None	0.3524298279454148	None
51	2575	None	None	0.26222329605367534	None
51	2564	-8.554964954493676e-06	None	0.4649786893306545	-8.554964954493676e-06
51	2439	None	None	0.27674975912660293	None
51	2616	-0.1	None	0.0	-0.1
51	2609	-9.005054295337903e-08	None	0.41484917398980725	-9.005054295337903e-08
51	2555	2.8028403486934536e-08	None	0.2470727296468802	2.8028403486934536e-08
51	2234	None	None	0.4526330191234452	None
51	2521	None	None	0.2669005431301073	None
51	2599	-1.0212028093019283e-09	None	0.31833596903642514	-1.0212028093019283e-09
51	2626	1.7433092802137602e-09	None	0.14138691004758352	1.7433092802137602e-09
51	2644	5.261749565678765e-06	None	0.08463072478552021	5.261749565678765e-06
51	2551	7.533312276356039e-08	None	0.4511941639071497	7.533312276356039e-08
51	2565	-1.0256631175326775e-05	None	0.34781594821141537	-1.0256631175326775e-05
51	1505	None	None	0.4649786893306545	None
51	2530	None	None	0.5036140360061635	None
51	2567	-4.758023580896285e-09	None	0.4649786893306545	-4.758023580896285e-09
51	1894	None	None	0.4304245260517505	None
51	2586	-0.1	None	0.6315059226715152	-0.1
51	2125	None	None	0.487854954923045	None
51	2634	-1.3173320150916636e-06	None	0.487854954923045	-1.3173320150916636e-06
51	2188	None	None	0.3696243821317642	None
51	2269	None	None	0.3722771045606542	None
51	2445	None	None	0.5717644513829002	None
51	2573	8.303924319241709e-10	None	0.08463072478552021	8.303924319241709e-10
51	2317	None	None	0.4511941639071497	None
51	2593	-3.804159153784615e-10	None	0.5036140360061635	-3.804159153784615e-10
51	2618	-0.1	None	0.3808361862313456	-0.1
51	2590	-0.1	None	0.4095968464580529	-0.1
51	2515	None	None	0.41687807462496984	None
51	2583	1.297057412773691e-07	None	0.37609994234484795	1.297057412773691e-07
51	2184	None	None	0.3722080877517394	None
[truncated: 13,001 more rows]
