# Supplementary material for: Constrained by Design: Influence of Genetic Encodings on Evolved Traits of Robots
Source: Front Robot AI. 2021 Jun 15;8:672379. doi: 10.3389/frobt.2021.672379 (PMC8239187; doi:10.3389/frobt.2021.672379)
Supplement: Supplementary file 2 [file DataSheet1.ZIP › hyperplasticoding_plane_11_all_measures.tsv]

robot_id	velocity	displacement_velocity	displacement_velocity_hill	head_balance	contacts	branching	branching_modules_count	limbs	extremities	length_of_limbs	extensiveness	coverage	joints	hinge_count	active_hinges_count	brick_count	touch_sensor_count	brick_sensor_count	proportion	width	height	size	absolute_size	sensors	symmetry	avg_period	dev_period	avg_phase_offset	dev_phase_offset	avg_amplitude	dev_amplitude	avg_intra_dev_params	avg_inter_dev_params	sensors_reach	recurrence	synaptic_reception
4373	0.0	0.0	0.0	0.9999999999999998	None	0	0	0	0	0	0	1.0	0	0	0	0	4	0	1.0	1	1	0.06666666666666667	1	1.0	0	0	0	0	0	0	0	0	0	0	0	0
2773	0.00011396339887916709	1.5507486743187828e-05	1.154788307756388e-06	0.9999952961893798	None	0	0	0.25	1	1.0	3	1.0	1.0	4	3	0	3	0	0.2	5	1	0.3333333333333333	5	1.0	0	-0.015827206816906643	0.6475371375632133	0.07623650807766122	0.5075025795391279	0.09999521429371291	0.5000224925686181	0.6223375488194218	0.552994661134451	1.0	1.0	0.0
4104	0.00307770860721108	0.0015385615295979488	-0.0011508615915148278	0.9989762464302869	None	0.25	1	0.36363636363636365	4	0.7857142857142857	11	0.2222222222222222	0.7857142857142857	15	11	0	0	0	0.8888888888888888	8	9	1.0666666666666667	16	0.0	1.0	-0.06962468347849694	0.5000000000000001	0.0999985103072036	0.5006539373872793	-0.09996990492254004	0.5000007361605786	0.7068014804221657	0.5002182246263834	0	1.0	0.0
4	None	None	None	None	None	0.4444444444444444	4	0.47619047619047616	10	0.5862068965517241	17	0.38271604938271603	0.5862068965517241	27	17	3	0	0	1.0	9	9	2.066666666666667	31	0.0	0.7272727272727273	0.03966055071612226	0.5705550919280249	0.0659029459230703	0.9128038407848381	-0.16185399103941267	0.9890786799427672	0.7466584902872654	0.9152515386681652	0	1.0	0.0
7051	0.0	0.0	0.0	1.0	None	0	0	0	0	0	0	1.0	0	0	0	0	0	0	1.0	1	1	0.06666666666666667	1	0.0	0	0	0	0	0	0	0	0	0	0	0	0
1702	None	None	None	None	None	0	0	0.15	3	0.8518518518518519	23	0.6444444444444445	0	0	0	28	9	0	0.5555555555555556	9	5	1.9333333333333333	29	0.15	1.0	0	0	0	0	0	0	0	0	0	0	0
131	None	None	None	None	None	0	0	0.1875	9	0.7857142857142857	55	0.8888888888888888	0.32857142857142857	31	23	40	0	0	1.0	9	9	4.8	72	0.0	0.8571428571428571	-0.09985798889626928	0.5049352782720526	0.0844441280194099	0.585189459436405	0.023966286657299253	0.6662366915479077	0.6934514287318984	0.5870272133557685	0	1.0	0.0
4445	0.004938481796956705	0.00023515988495152425	7.618450888610864e-05	0.9929332036815673	None	0.5	2	0.5454545454545454	6	0.5714285714285714	8	0.4444444444444444	0.5714285714285714	14	8	1	0	0	1.0	6	6	1.0666666666666667	16	0.0	0.4	0.00020407119269002933	0.6804009474643168	-0.010307024387715132	0.6675694040411506	0.09999992876068817	0.5000013709650327	0.6839494323901512	0.6187574532824807	0	0.9285714285714286	0.0
1977	None	None	None	None	None	0	0	1.0	2	0.0	0	0.75	0	2	0	0	2	0	1.0	2	2	0.2	3	1.0	0	0	0	0	0	0	0	0	0	0	0	0
784	None	None	None	None	None	0	0	0	0	0	0	1.0	0	0	0	0	4	0	1.0	1	1	0.06666666666666667	1	1.0	0	0	0	0	0	0	0	0	0	0	0	0
4512	0.008408279970230066	0.0054714215445818585	0.004941697176423516	0.9948481213721013	None	0	0	0.3333333333333333	3	0.8181818181818182	9	0.28888888888888886	0.8181818181818182	12	9	0	1	0	0.5555555555555556	9	5	0.8666666666666667	13	1.0	1.0	0.24417776102991903	0.5	0.09023459535725732	0.6662711857465378	-0.09999246844660115	0.5000389056871233	0.8038964815914593	0.5573731586408562	0.0	0	0.0
6386	0.010452191920344168	0.0043566460641913446	0.004071622147997415	0.99585097790906	None	0.2	1	0.3333333333333333	4	0.8	12	0.20987654320987653	0.8	16	12	0	0	0	1.0	9	9	1.1333333333333333	17	0.0	1.0	0.09999996248664783	0.5	0.03229326648579957	0.6699296546200282	-0.099990143599331	0.500012385551908	0.7134215921468624	0.5587208120265957	0	1.0	0.0
3813	0.008610316085290403	0.004652621844008684	0.0045103614361176325	0.9942407797580719	None	0.25	1	0.4	4	0.75	9	0.25	0.75	13	9	0	0	0	0.875	7	8	0.9333333333333333	14	0.0	0.8571428571428571	-0.09999547945066126	0.5113061626136228	-0.015015828098267037	0.6723892767666246	0.18370418548062722	0.6211832438625572	0.7723783109438	0.6033889056459112	0	1.0	0.0
3266	0.008889540115861625	0.0006318682026358654	2.574390415530525e-05	0.9947562121184013	None	0.2	1	0.3333333333333333	4	0.8	12	0.20987654320987653	0.8	16	12	0	0	0	1.0	9	9	1.1333333333333333	17	0.0	1.0	-0.011706606285430132	0.6751872026559679	-0.004881876053606639	0.6339665637527904	0.19971493595159456	0.6642658440100049	0.7339590951277741	0.6580144562064456	0	0.6875	0.0
5661	0.00044569532593153623	2.1111444771831525e-06	2.1048892203833453e-06	0.9999985269389036	None	0.25	1	0.36363636363636365	4	0.7857142857142857	11	0.2222222222222222	0.7857142857142857	15	11	0	0	0	0.8888888888888888	9	8	1.0666666666666667	16	0.0	1.0	0.09999999983917143	0.5000000000000001	0.09472389830497069	0.603502173172216	-0.09999976063398086	0.5000042366397034	0.7172014641106034	0.5349509083878731	0	1.0	0.0
7224	0.000699217020707552	2.0091936723279492e-07	1.8147877185584497e-07	0.9999836283434793	None	0	0	0.3333333333333333	4	0.7333333333333333	11	0.37777777777777777	0.7333333333333333	15	11	1	2	0	0.5555555555555556	9	5	1.1333333333333333	17	1.0	0.6666666666666666	-0.07520907007140967	0.5000000000000001	-0.03395775929392197	0.6766170409937305	-0.0571486885566736	0.5261137465806113	0.55505440523141	0.5697765239745778	0.0	0	0.0
4161	None	None	None	None	None	0	0	0.11764705882352941	4	0.8958333333333334	43	0.6172839506172839	0.1875	12	9	37	0	0	1.0	9	9	3.3333333333333335	50	0.0	0.975609756097561	-0.09999833285011554	0.5000190387367965	0	0.5	0.2154205481615065	0.6274118976968392	0.788548190431547	0.543324902374199	0	1.0	0.0
5138	0.010040767849980918	0.009066305972617017	0.009065818266510827	0.9935959417730692	None	0.2	1	0.3333333333333333	4	0.8125	13	0.3333333333333333	0.75	16	12	1	2	0	0.6666666666666666	9	6	1.2	18	1.0	0.6666666666666666	0.0999998779996943	0.5	-0.14583268619704964	0.9992760040324464	-0.09999758131428019	0.6187193477898139	0.9149556652002959	0.9289962609478646	1.0	1.0	0.0
2140	None	None	None	None	None	0	0	0	0	0	0	1.0	0	0	0	0	0	0	1.0	1	1	0.06666666666666667	1	0.0	0	0	0	0	0	0	0	0	0	0	0	0
4456	0.0011363995676706695	0.00023948730699166744	-0.0001477681220700026	0.9997885414936973	None	0.2	1	0.3333333333333333	4	0.8	12	0.20987654320987653	0.8	16	12	0	0	0	1.0	9	9	1.1333333333333333	17	0.0	1.0	2.187598064430681e-18	0.5	0.09679992636811237	0.5965726439720463	-0.09999993870088254	0.5000000856744535	0.6907160724366415	0.5325542923443372	0	0	0.0
7473	0.0	0.0	0.0	0.9999999999999998	None	0	0	0	0	0	0	1.0	0	0	0	0	4	0	1.0	1	1	0.06666666666666667	1	1.0	0	0	0	0	0	0	0	0	0	0	0	0
6934	2.7351256564121603e-09	2.746159157800426e-09	-9.999387902418208e-10	0.9999999999739252	None	0.2	1	0.3333333333333333	4	0.8	12	0.20987654320987653	0.8	16	12	0	0	0	1.0	9	9	1.1333333333333333	17	0.0	1.0	0.21340015244960636	0.5	0.0606766243733835	0.597288788276851	7.623079718167537e-10	0.5000000033350342	0.7105181010689136	0.5328012421516051	0	1.0	0.0
1051	None	None	None	None	None	0	0	0.6	3	0.6	3	0.4666666666666667	0.6	6	3	0	1	0	0.6	3	5	0.4666666666666667	7	1.0	1.0	0.02630288122754515	0.5540504524548967	0.02379944178369528	0.5886264834927731	0.009534862849794483	0.6674710629646062	0.6007709466605167	0.6044487290502811	1.0	1.0	0.0
5181	0.017136164413717365	0.009583492640465282	0.008585187427338247	0.9941258707178386	None	0.25	1	0.45454545454545453	5	0.6428571428571429	9	0.4	0.6428571428571429	14	9	1	0	0	0.625	8	5	1.0666666666666667	16	0.0	0.9090909090909091	-0.09999983615613098	0.5000489058345933	-0.02970781259297317	0.6772034261456965	0.0385549996659427	0.6603302591143346	0.6913464669550969	0.6150611269438917	0	0.6428571428571429	0.0
3494	0.0002463121348094593	1.5497062277473907e-06	1.3706208864139128e-06	0.9999955944438084	None	0.5	1	0.6666666666666666	4	0.5714285714285714	4	0.375	0.5714285714285714	8	4	0	0	0	0.6666666666666666	6	4	0.6	9	0.0	0.6666666666666666	4.807560189738457e-05	0.5003144496810767	0.09999999999926892	0.500000000157726	0.23179084779297826	0.5352945765633116	0.7209594348580379	0.511887034566716	0	1.0	0.0
1106	None	None	None	None	None	0.2	1	0.3333333333333333	4	0.8	12	0.20987654320987653	0.8	16	12	0	0	0	1.0	9	9	1.1333333333333333	17	0.0	1.0	-0.029357155452247798	0.6715521278695488	-0.05716640817337919	0.6312332702454341	-0.05055972266224795	0.6483533229005763	0.6391923519474124	0.6505621685345145	0	0	0.0
1741	None	None	None	None	None	0	0	0.42857142857142855	3	0.75	6	0.5555555555555556	0.75	9	6	0	1	0	0.2222222222222222	2	9	0.6666666666666666	10	1.0	1.0	-0.09999295856179692	0.5000260964689861	0.04435681554767316	0.5936391809371071	0.09999731687016708	0.5000038948840334	0.6990587232137171	0.531553859226268	1.0	1.0	0.0
5350	2.683964206004605e-08	2.546086730998173e-08	2.54606932032754e-08	0.9999965315626332	None	0.5	1	0.5714285714285714	4	0.625	5	0.3333333333333333	0.625	9	5	0	0	0	0.8333333333333334	5	6	0.6666666666666666	10	0.0	1.0	1.279960696738378e-14	0.5	0.000614387518559049	0.5866055413821675	3.1489722983930486e-06	0.5000043856385487	0.5007205841034453	0.5291309633950562	0	1.0	0.0
3302	0.0	0.0	0.0	0.9999999999999998	None	0	0	0	0	0	0	1.0	0	0	0	0	4	0	1.0	1	1	0.06666666666666667	1	1.0	0	0	0	0	0	0	0	0	0	0	0	0
1780	None	None	None	None	None	0	0	1.0	1	0	0	1.0	0	1	0	0	0	0	0.5	1	2	0.13333333333333333	2	0.0	0	0	0	0	0	0	0	0	0	0	0	0
6925	0.014739590112861052	0.003332101037377444	0.001612612389081821	0.9928454209137298	None	0.25	1	0.4	4	0.7692307692307693	10	0.234375	0.7692307692307693	14	10	0	0	0	1.0	8	8	1.0	15	0.0	0.8571428571428571	5.182276355056476e-16	0.5	-0.07796404915331882	0.5935087145052496	0.21885511182317022	0.5321164945599827	0.7836956521727054	0.5421606911605926	0	1.0	0.0
4933	1.1418593223015402e-09	1.2074731651331538e-10	-7.946062810133087e-11	0.999999992042594	None	0.2	1	0.3333333333333333	4	0.8	12	0.20987654320987653	0.8	16	12	0	0	0	1.0	9	9	1.1333333333333333	17	0.0	1.0	0.5216673743364039	0.5000751208622138	0.09247121679129203	0.9776167752084624	9.389483506336238e-08	0.5000009797360274	0.9068503919727614	0.7788602517029997	0	1.0	0.0
994	None	None	None	None	None	0	0	0.25	5	0.7142857142857143	20	0.5555555555555556	0	0	0	29	0	0	0.6666666666666666	9	6	2.0	30	0.0	0.5185185185185185	0	0	0	0	0	0	0	0	0	0	0
3882	0.0	0.0	0.0	0.9999999999999998	None	0	0	0	0	0	0	1.0	0	0	0	0	4	0	1.0	1	1	0.06666666666666667	1	1.0	0	0	0	0	0	0	0	0	0	0	0	0
1542	None	None	None	None	None	0	0	0	0	0	0	1.0	0	0	0	0	4	0	1.0	1	1	0.06666666666666667	1	1.0	0	0	0	0	0	0	0	0	0	0	0	0
6211	0.004419494343084764	0.001281509047792244	0.0008020605923461361	0.9959125005752951	None	0	0	0.3333333333333333	4	0.75	12	0.25	0.75	16	12	1	1	0	0.8888888888888888	8	9	1.2	18	0.5	0.6153846153846154	0.05534334221743155	0.5	0.06570743710782141	0.6581488705432925	0.20175099456000317	0.5385901385158045	0.6731290908143734	0.5670703154179249	1.0	1.0	0.0
6782	0.007189437214372985	0.00508318832612955	-0.0005154228839278336	0.9937089113088574	None	0.2	1	0.3333333333333333	4	0.8	12	0.20987654320987653	0.8	16	12	0	0	0	1.0	9	9	1.1333333333333333	17	0.0	1.0	0.07032450760512612	0.5	0.06174557899543516	0.5994608904820251	0.257019173429086	0.5581931072539889	0.7189974032595526	0.5528890235768787	0	0.9375	0.0
6354	0.010366461233559814	0.008877458741764394	0.008876918349401797	0.9937341772322189	None	0.2	1	0.3333333333333333	4	0.8125	13	0.3333333333333333	0.75	16	12	1	2	0	0.6666666666666666	9	6	1.2	18	1.0	0.6666666666666666	0.0999998779996943	0.5	-0.14583268619704964	0.9992760040324464	-0.09999758131428019	0.6187193477898139	0.9149556652002959	0.9289962609478646	1.0	1.0	0.0
773	None	None	None	None	None	0	0	0	0	0	0	1.0	0	0	0	0	0	0	1.0	1	1	0.06666666666666667	1	0.0	0	0	0	0	0	0	0	0	0	0	0	0
1161	None	None	None	None	None	0	0	0.16666666666666666	7	0.8032786885245902	49	0.875	0.09836065573770492	11	6	51	2	0	0.8888888888888888	9	8	4.2	63	0.019801980198019802	0.9090909090909091	4.839901909852666e-09	0.5000000935277342	0.0906233970010317	0.5415392253774881	0.08664388652782974	0.5328725952402124	0.6001647908067341	0.5248313440611978	1.0	1.0	0.0
3923	0.008405059319195388	0.004780259028991989	0.004668765204262832	0.9940638112251937	None	0.25	1	0.4	4	0.75	9	0.25	0.75	13	9	0	0	0	0.875	7	8	0.9333333333333333	14	0.0	0.8571428571428571	-0.09999547945066126	0.5113061626136228	-0.015015828098267037	0.6723892767666246	0.18370418548062722	0.6211832438625572	0.7723783109438	0.6033889056459112	0	1.0	0.0
4479	0.0	0.0	0.0	0.9999999999999998	None	0	0	0	0	0	0	1.0	0	0	0	0	4	0	1.0	1	1	0.06666666666666667	1	1.0	0	0	0	0	0	0	0	0	0	0	0	0
6722	0.00199264322027823	7.615315184542884e-05	7.559057512927942e-05	0.9999914745620632	None	0	0	0.42105263157894735	8	0.46153846153846156	12	0.3888888888888889	0.2692307692307692	14	7	13	13	0	0.8888888888888888	8	9	1.8666666666666667	28	0.5652173913043478	0.45454545454545453	0.07719037828358699	0.5	-0.07575535174230526	0.6502378698359613	-0.09994786110823761	0.6239014042486949	0.691430574056739	0.5927652513954909	1.0	1.0	0.0
6588	None	None	None	None	None	0.2727272727272727	3	0.4	10	0.6285714285714286	22	0.4567901234567901	0.5428571428571428	29	19	7	3	0	1.0	9	9	2.466666666666667	37	0.375	0.6	0.09996411880352517	0.5	0.09932634220182761	0.6718148427861571	-0.09999999051877864	0.500001724761239	0.7193359548067055	0.5594188696204824	1.0	1.0	0.0
4918	5.462262382005675e-06	2.7044884913386737e-08	6.124491205420679e-09	0.9999994463119214	None	0	0	1.0	1	0	0	1.0	0	1	0	0	3	0	0.5	1	2	0.13333333333333333	2	1.0	0	0	0	0	0	0	0	0	0	0	0	0
7145	0.0024006456404968633	0.0006691749056601362	0.0006690765279440918	0.9967915937221985	None	0.2	1	0.3333333333333333	4	0.8	12	0.20987654320987653	0.8	16	12	0	0	0	1.0	9	9	1.1333333333333333	17	0.0	1.0	0.17771094600029672	0.5	0.0910279740835437	0.6563149630064048	-0.09989351423249837	0.5028399611706955	0.76159581211993	0.5546372158977525	0	1.0	0.0
100	None	None	None	None	None	0	0	0.3333333333333333	3	0.8181818181818182	9	0.28888888888888886	0.8181818181818182	12	9	0	1	0	0.5555555555555556	5	9	0.8666666666666667	13	1.0	1.0	0.06222112488768426	0.5232895614623333	-0.1914364536915897	0.9952229939953616	-0.05712617933830692	0.597658843732149	0.7489322097128249	0.8746484035170051	0.8333333333333334	1.0	0.0
5758	5.482958991651356e-08	5.59548252151413e-08	5.063123873790148e-08	0.999979253616861	None	0.2	1	0.3333333333333333	4	0.8	12	0.20987654320987653	0.8	16	12	0	0	0	1.0	9	9	1.1333333333333333	17	0.0	1.0	0.09999997136428664	0.5	-0.07691625593341975	0.9999999998734233	0.00046737150239398536	0.5005763122431399	0.7268803234111842	0.9994985437254716	0	1.0	0.0
3090	0.00022662373059429105	1.4038905531896415e-06	-1.4006016213377241e-06	0.9999966253112292	None	0.5	1	0.5714285714285714	4	0.625	5	0.35714285714285715	0.625	9	5	0	0	0	0.5714285714285714	7	4	0.6666666666666666	10	0.0	0.6666666666666666	-0.09979620158080986	0.5012126367092722	0.09981243206233448	0.5003207999759218	-0.08267480103805407	0.6366949234283955	0.7115728311564603	0.5471248363540919	0	1.0	0.0
4098	2.5221889820816254e-05	8.386145722256049e-07	2.4368581533808504e-07	0.9994522643227446	None	0	0	0.018518518518518517	1	1.0	79	1.0	0.012658227848101266	1	1	79	0	0	1.0	9	9	5.4	81	0.0	1.0	-0.09999144977002557	0.5	-0.03294037203574076	0.5	0.17999172510395517	0.5	0.7673886373001523	0.5	0	1.0	0.0
6638	0.001553315512174072	0.0004053461364376075	0.00032829528480334404	0.999595599365705	None	0.2	1	0.3333333333333333	4	0.8	12	0.20987654320987653	0.8	16	12	0	0	0	1.0	9	9	1.1333333333333333	17	0.0	1.0	0.09999016679341462	0.5	-0.08150896175414787	0.6549840501075441	-0.09999637615667847	0.5000060396342982	0.7131084149417722	0.5532180266446158	0	1.0	0.0
2916	None	None	None	None	None	0.058823529411764705	1	0.2777777777777778	10	0.7115384615384616	37	0.6666666666666666	0.5961538461538461	41	31	12	0	0	1.0	9	9	3.6	54	0.0	0.7555555555555555	0.11900138457781169	0.6265133294342963	0	0.5	0	0.5	0.636678778816552	0.5430008227856099	0	0	0.0
3456	2.7640221769926522e-05	4.93689680408495e-07	4.7155653504183686e-07	0.9999561312426035	None	0	0	0.3684210526315789	14	0.5185185185185185	28	0.7777777777777778	0	13	0	42	0	0	0.8888888888888888	9	8	3.7333333333333334	56	0.0	0.8571428571428571	0	0	0	0	0	0	0	0	0	0	0
5667	0.00028632294928101386	9.612716780501061e-06	-3.2497376743410037e-06	0.9986391952815522	None	0	0	0.375	3	0.7777777777777778	7	0.3142857142857143	0.7777777777777778	10	7	0	1	0	0.7142857142857143	7	5	0.7333333333333333	11	1.0	0.6666666666666666	0.0999998957383915	0.5	-0.09989030823713099	0.5002907112449201	-0.03022131984334875	0.5083470170444446	0.6959894241607484	0.5028794694544773	0.0	0	0.0
6812	2.5618309561740804e-07	2.5143631432264274e-07	-1.2371100861652806e-07	0.9999572015583166	None	0	0	0.23255813953488372	10	0.7419354838709677	46	0.7901234567901234	0.1935483870967742	19	12	44	1	0	1.0	9	9	4.266666666666667	64	0.011764705882352941	0.7272727272727273	0.22998003589328692	0.5	0.09984716325096868	0.5023007132245295	1.0752861824668044e-16	0.5000000000000139	0.7194226021269873	0.5007669092194268	1.0	1.0	0.0
572	None	None	None	None	None	0	0	0.08823529411764706	3	0.9183673469387755	45	0.8095238095238095	0.02040816326530612	2	1	48	2	0	0.7777777777777778	9	7	3.4	51	0.020202020202020204	0.9090909090909091	-0.09989838710519458	0.5001917239042799	0.009741338177232727	0.5004379957766463	-0.09991867182637801	0.5000239553865397	0.6264213242478599	0.5002178917158451	0.5	1.0	0.0
3500	0.0	0.0	0.0	1.0	None	0	0	0	0	0	0	1.0	0	0	0	0	0	0	1.0	1	1	0.06666666666666667	1	0.0	0	0	0	0	0	0	0	0	0	0	0	0
2294	None	None	None	None	None	0	0	0	0	0	0	1.0	0	0	0	0	4	0	1.0	1	1	0.06666666666666667	1	1.0	0	0	0	0	0	0	0	0	0	0	0	0
1045	None	None	None	None	None	1.0	1	1.0	4	0.25	1	0.5	0.25	5	1	0	0	0	0.75	4	3	0.4	6	0.0	1.0	-0.06485146914534519	0.5212741604119105	-0.07817982100659196	0.5403270823622907	0.09663761993347234	0.5062749035637812	0.6888069212699051	0.5226435390436586	0	1.0	0.0
7183	0.0052662789895495206	0.004791228488208242	0.0047621526687474545	0.9972860646712151	None	0.2	1	0.3333333333333333	4	0.8	12	0.20987654320987653	0.8	16	12	0	0	0	1.0	9	9	1.1333333333333333	17	0.0	1.0	0.08884887775232236	0.5	-0.06311800845703003	0.6661313075416158	0.0647526683048612	0.6855469963984676	0.6849275577462709	0.6201159692829831	0	1.0	0.0
4950	0.008939944299182141	0.007291635837429774	0.0064630439477769	0.9910356660879373	None	0.2	1	0.3333333333333333	4	0.8	12	0.20987654320987653	0.8	16	12	0	0	0	1.0	9	9	1.1333333333333333	17	0.0	1.0	0.09999993273556708	0.5	0.003589555925826978	0.5715111385628001	0.22726387465978135	0.5917589529073666	0.7019094578836468	0.5547183741587179	0	1.0	0.0
2464	None	None	None	None	None	0	0	0.15555555555555556	7	0.8307692307692308	54	0.8271604938271605	0.6307692307692307	48	41	18	1	0	1.0	9	9	4.466666666666667	67	0.030303030303030304	0.9333333333333333	-0.049844815851931	0.5320361288551243	0.06739057753608449	0.573760288192427	-0.0943729414060529	0.5172733840787768	0.6671127508903812	0.5411277939867982	0.9791666666666666	0.9791666666666666	0.0
2842	None	None	None	None	None	0.1111111111111111	2	0.3157894736842105	12	0.6666666666666666	36	0.691358024691358	0.2777777777777778	25	15	30	1	0	1.0	9	9	3.7333333333333334	56	0.018518518518518517	0.8085106382978723	0.007482924372548487	0.6744235190693861	-0.09999999873762953	0.5000057713135048	0.05499587611095319	0.5964564862046848	0.6803235730480512	0.5921841625412676	0.24	0.24	0.0
5188	0.01388571660756217	0.006325187251506067	0.0054805191359735056	0.9958404420778938	None	0.25	1	0.36363636363636365	4	0.7857142857142857	11	0.2222222222222222	0.7857142857142857	15	11	0	0	0	0.8888888888888888	9	8	1.0666666666666667	16	0.0	1.0	0.0999995995702701	0.5	0.014930250505126391	0.566462450471776	-0.09998574187149459	0.6221905138270922	0.6941221242627883	0.5635124445200443	0	1.0	0.0
1615	None	None	None	None	None	0.2	1	0.3333333333333333	4	0.8	12	0.20987654320987653	0.8	16	12	0	0	0	1.0	9	9	1.1333333333333333	17	0.0	1.0	0.0621083002916226	0.6075751148178682	-0.061591914644526825	0.5805544097540835	0.2065293693723323	0.9998091514785209	0.9169921411793711	0.9572490977025999	0	0.9375	0.0
7285	0.01670986682344258	0.012926056613615084	0.0028049061343914353	0.993900866020135	None	0.2	1	0.3333333333333333	4	0.8	12	0.20987654320987653	0.8	16	12	0	0	0	1.0	9	9	1.1333333333333333	17	0.0	1.0	0.14455214398637029	0.5	-0.037548450354550386	0.6535209159050425	-0.07001740946906525	0.5917393199039389	0.7315955616096698	0.5830331842065234	0	1.0	0.0
1459	None	None	None	None	None	0	0	1.0	2	0.0	0	1.0	0	2	0	0	2	0	0.3333333333333333	1	3	0.2	3	1.0	1.0	0	0	0	0	0	0	0	0	0	0	0
1175	None	None	None	None	None	0	0	0	0	0	0	1.0	0	0	0	0	0	0	1.0	1	1	0.06666666666666667	1	0.0	0	0	0	0	0	0	0	0	0	0	0	0
4485	0.0008216237942754653	2.1281735150435636e-05	-5.694385589309109e-07	0.9980062079363942	None	0	0	0.5	3	0.6666666666666666	4	0.4	0.6666666666666666	7	4	0	0	0	0.8	5	4	0.5333333333333333	8	0.0	0.6666666666666666	0.002861641436713119	0.5737313857076113	5.807854457230206e-22	0.5001720269905715	0.0999963940207573	0.5001633678683081	0.6141472393709881	0.5248489449550157	0	0.14285714285714285	0.0
1212	None	None	None	None	None	0	0	0.21428571428571427	3	0.7777777777777778	14	0.5714285714285714	0	0	0	19	7	0	0.7142857142857143	7	5	1.3333333333333333	20	0.16666666666666666	0.25	0	0	0	0	0	0	0	0	0	0	0
2860	8.262674960419846e-06	1.6846089017838715e-05	1.6748470470537497e-05	0.9965140270144754	None	0	0	0.03333333333333333	1	1.0	43	1.0	0	0	0	44	9	0	0.5555555555555556	9	5	3.0	45	0.09782608695652174	1.0	0	0	0	0	0	0	0	0	0	0	0
4345	0.0034825017344705506	0.0003227691953465488	6.218627745857695e-05	0.9936662238461058	None	0.3333333333333333	2	0.4	6	0.7	14	0.3055555555555556	0.7	20	14	1	0	0	0.8888888888888888	9	8	1.4666666666666666	22	0.0	0.7692307692307693	3.7900528653378056e-16	0.5000222722004801	7.902762784127648e-27	0.5	0.02867876651244408	0.6583199902140305	0.5638208579901866	0.5544421016154313	0	0	0.0
7088	0.0031503430011257123	0.0028937664367788734	-0.0028929607196025216	0.9990361734379378	None	0.3333333333333333	1	0.4444444444444444	4	0.7272727272727273	8	0.28888888888888886	0.7272727272727273	12	8	0	0	0	0.5555555555555556	9	5	0.8666666666666667	13	0.0	1.0	0.1842339619061951	0.5000000000000002	0.2630107952570061	0.9839869301106055	-0.0999880567099856	0.5000155223812145	0.8439722093002837	0.797825139723119	0	1.0	0.0
4785	8.24830272820532e-06	4.0163191462926214e-07	-9.327512973187461e-08	0.9998906005259295	None	0	0	1.0	3	0.0	0	0.6666666666666666	0	3	0	0	1	0	0.6666666666666666	3	2	0.26666666666666666	4	1.0	1.0	0	0	0	0	0	0	0	0	0	0	0
5925	4.9729080952181466e-05	7.297997762794124e-07	-5.303400864013586e-07	0.9999681323690717	None	0	0	0.16	8	0.8082191780821918	59	0.9259259259259259	0.1095890410958904	15	8	59	1	0	1.0	9	9	5.0	75	0.008695652173913044	0.9253731343283582	0.0970625048053203	0.5000000000000001	-0.2016552183677384	0.9270525009466043	-0.09996960834968406	0.500030682294233	0.7755734034262107	0.7000349537525078	1.0	1.0	0.0
2424	None	None	None	None	None	0	0	0	0	0	0	1.0	0	0	0	0	4	0	1.0	1	1	0.06666666666666667	1	1.0	0	0	0	0	0	0	0	0	0	0	0	0
2581	2.283762857113738e-05	2.5008313648220765e-06	-2.4992057191648235e-06	0.9947978857324911	None	0	0	0.16666666666666666	3	0.88	22	0.6	0.12	4	3	22	0	0	0.5555555555555556	9	5	1.8	27	0.0	0.6363636363636364	0.050887285497011804	0.6420876808906374	0.0994105245121033	0.5000236635342666	0.0007196071209714114	0.50062942820014	0.6071878773825752	0.548765256470551	0	1.0	0.0
3820	0.0034992147402766495	0.0009541259465040484	-0.0008648002655666061	0.9948007105055834	None	0.3333333333333333	2	0.42857142857142855	6	0.6666666666666666	12	0.2777777777777778	0.6666666666666666	18	12	1	0	0	0.8888888888888888	9	8	1.3333333333333333	20	0.0	0.7272727272727273	-0.0999999892172982	0.5000038464036604	0.4418773114692639	0.6936487121801407	0.09824447021915572	0.5788090442004217	0.9049294784575036	0.5934819099085454	0	1.0	0.0
4208	0.009876165821146572	0.007722540857497747	0.0005426879805417629	0.9803626172481018	None	0.2	1	0.3333333333333333	4	0.8	12	0.20987654320987653	0.8	16	12	0	0	0	1.0	9	9	1.1333333333333333	17	0.0	1.0	0.2682651498282289	0.5	0.03767888091618749	0.700381896824879	-0.09539874872120702	0.5908652280396458	0.8182763896851063	0.6000212068399908	0	1.0	0.0
843	None	None	None	None	None	0	0	0	0	0	0	1.0	0	0	0	0	3	0	1.0	1	1	0.06666666666666667	1	0.75	0	0	0	0	0	0	0	0	0	0	0	0
4096	None	None	None	None	None	0	0	0.2	6	0.8095238095238095	34	0.6111111111111112	0.7857142857142857	39	33	4	1	0	0.8888888888888888	9	8	2.933333333333333	44	0.16666666666666666	0.8888888888888888	-0.09994108516854658	0.533003673988835	0.022949444975218412	0.6633798377631953	0.20926437329661357	0.6476328128201123	0.7840520183945323	0.6161132477900841	1.0	1.0	0.0
3377	9.421652211365659e-11	1.555462092360917e-13	9.505836387439511e-14	0.9999999999999998	None	0.2	1	0.3333333333333333	4	0.8	12	0.20987654320987653	0.8	16	12	0	0	0	1.0	9	9	1.1333333333333333	17	0.0	1.0	9.237768780038649e-06	0.5001531853999206	-0.056997179627741534	0.6366834007560731	7.902762784127648e-27	0.5	0.571580915258844	0.5466646843296943	0	1.0	0.0
802	None	None	None	None	None	0	0	0.3333333333333333	1	1.0	2	1.0	1.0	3	2	0	0	0	0.25	1	4	0.26666666666666666	4	0.0	0	-0.09961572765607804	0.5008271300172107	0	0.5	-0.05928973177835221	0.5210720246295103	0.6008788903766443	0.5073033619274058	0	1.0	0.0
3726	0.011986625200122485	0.006433481776647511	0.005113020191389661	0.9947609831705981	None	0	0	0.3333333333333333	3	0.8181818181818182	9	0.28888888888888886	0.8181818181818182	12	9	0	1	0	0.5555555555555556	9	5	0.8666666666666667	13	1.0	1.0	-0.09999987189011264	0.5003417629446841	0.024443753988230947	0.6638797303906973	0.10322110696164202	0.5900559452049052	0.7031853602868545	0.5863100318920946	1.0	1.0	0.0
3775	None	None	None	None	None	0	0	0.28	14	0.6438356164383562	47	0.9259259259259259	0.2191780821917808	27	16	47	0	0	1.0	9	9	5.0	75	0.0	0.9090909090909091	0.3231029196051958	0.5000000000000001	9.011691934254305e-05	0.5401727768491293	0.00010681361805231532	0.5007830169662537	0.8207252747865074	0.5136774451401714	0	1.0	0.0
6057	0.010478272483206715	0.009019744643823201	0.00901550931591456	0.9939478145660794	None	0.2	1	0.3333333333333333	4	0.8125	13	0.3333333333333333	0.75	16	12	1	2	0	0.6666666666666666	9	6	1.2	18	1.0	0.6666666666666666	0.0999998779996943	0.5	-0.14583268619704964	0.9992760040324464	-0.09999758131428019	0.6187193477898139	0.9149556652002959	0.9289962609478646	1.0	1.0	0.0
855	None	None	None	None	None	0	0	0	0	0	0	1.0	0	0	0	0	0	0	1.0	1	1	0.06666666666666667	1	0.0	0	0	0	0	0	0	0	0	0	0	0	0
6870	0.00024790653446468697	7.810962451816519e-07	-6.833113140207019e-07	0.999999968349514	None	0.2	1	0.3333333333333333	4	0.8	12	0.20987654320987653	0.8	16	12	0	0	0	1.0	9	9	1.1333333333333333	17	0.0	1.0	-0.09914991154143638	0.5	-0.04125603864319165	0.5988717861659067	-0.0999987906402082	0.5000025429710829	0.5683041312239276	0.5333484666844276	0	1.0	0.0
4543	0.005721588478641668	0.003171503509781198	-0.0009815685152002255	0.9968613288123989	None	0	0	0.3333333333333333	2	0.8571428571428571	6	0.36	0.8571428571428571	8	6	0	0	0	1.0	5	5	0.6	9	0.0	0	-0.09999993790573447	0.5000601520290202	0.04979395672952906	0.6487455325077257	0.09729989013074984	0.6288646421387616	0.6943853644326312	0.5939630960504849	0	1.0	0.0
3344	None	None	None	None	None	0.125	1	0.5	9	0.48	12	0.75	0.36	15	9	11	8	0	0.4444444444444444	4	9	1.8	27	0.4	0.6956521739130435	1.6253416130048976e-05	0.5001996077542255	0.0952813506397109	0.5118349119825101	0.014784128739918061	0.6627895540220209	0.608991205384162	0.5600337625327705	1.0	1.0	0.0
2610	None	None	None	None	None	0	0	0.14583333333333334	7	0.8285714285714286	58	0.8888888888888888	0.04285714285714286	7	3	64	0	0	1.0	9	9	4.8	72	0.0	0.8923076923076924	0.0035087458882506347	0.5170623049940904	0.0022976358805231333	0.5385575389789127	0.09994680834559011	0.550974935564639	0.6116905717816978	0.5355584797967452	0	0.8571428571428571	0.0
7203	1.3267015699541534e-08	1.2790814351888362e-08	1.278978566920215e-08	0.9999985360124851	None	0.25	1	0.36363636363636365	4	0.7857142857142857	11	0.2222222222222222	0.7857142857142857	15	11	0	0	0	0.8888888888888888	9	8	1.0666666666666667	16	0.0	1.0	0.18159449544508205	0.5	0.05469325690786988	0.6271297062200489	7.902762784127648e-27	0.5	0.6856364293053562	0.5432187764014977	0	0.9333333333333333	0.0
4316	3.7084238263257102e-09	3.823584611341879e-09	3.803674572493679e-09	0.9999998624877214	None	0	0	0	0	0	0	1.0	0	0	0	0	3	0	1.0	1	1	0.06666666666666667	1	0.75	0	0	0	0	0	0	0	0	0	0	0	0
4073	0.00805228202301951	0.004501634841120002	0.004376042472680483	0.994015125506044	None	0.25	1	0.4	4	0.75	9	0.25	0.75	13	9	0	0	0	0.875	7	8	0.9333333333333333	14	0.0	0.8571428571428571	-0.09999547945066126	0.5113061626136228	-0.015015828098267037	0.6723892767666246	0.18370418548062722	0.6211832438625572	0.7723783109438	0.6033889056459112	0	1.0	0.0
5457	0.014997422423491991	0.011123476492526974	0.00637768103586341	0.9974599589611385	None	0.25	1	0.4	4	0.7692307692307693	10	0.23809523809523808	0.7692307692307693	14	10	0	0	0	0.7777777777777778	7	9	1.0	15	0.0	1.0	0.09999988792441004	0.5000000000000001	-0.007294149718101205	0.6634969417479386	-0.09999238719853058	0.5000172751426334	0.7038624678032283	0.5563418728408671	0	1.0	0.0
795	None	None	None	None	None	0	0	0.6666666666666666	2	0.5	1	0.6666666666666666	0.5	3	1	0	2	0	0.6666666666666666	3	2	0.26666666666666666	4	1.0	0	0.0568494906394292	0.5031292344594972	-0.09998965539196548	0.500005912744545	6.693088940527711e-05	0.500127286401547	0.6566555959172123	0.5010874897735375	1.0	1.0	0.0
1534	None	None	None	None	None	0	0	1.0	2	0.0	0	0.75	0	2	0	0	2	0	1.0	2	2	0.2	3	1.0	0	0	0	0	0	0	0	0	0	0	0	0
3695	0.0	0.0	0.0	1.0	None	0	0	0	0	0	0	1.0	0	0	0	0	0	0	1.0	1	1	0.06666666666666667	1	0.0	0	0	0	0	0	0	0	0	0	0	0	0
5418	0.008450979443870816	0.0052495909738663055	0.0047512756997708004	0.9948948456417729	None	0	0	0.3333333333333333	3	0.8181818181818182	9	0.28888888888888886	0.8181818181818182	12	9	0	1	0	0.5555555555555556	9	5	0.8666666666666667	13	1.0	1.0	0.24417776102991903	0.5	0.09023459535725732	0.6662711857465378	-0.09999246844660115	0.5000389056871233	0.8038964815914593	0.5573731586408562	0.0	0	0.0
1443	None	None	None	None	None	0	0	0	0	0	0	1.0	0	0	0	0	4	0	1.0	1	1	0.06666666666666667	1	1.0	0	0	0	0	0	0	0	0	0	0	0	0
7113	9.86058551304474e-10	8.747210096744984e-10	9.553554943731101e-11	0.9999999999999926	None	0.2	1	0.3333333333333333	4	0.8	12	0.20987654320987653	0.8	16	12	0	0	0	1.0	9	9	1.1333333333333333	17	0.0	1.0	0.18646057613135342	0.5	0.012339754509471713	0.6974792280252893	2.237168038973281e-21	0.5	0.7047762638521873	0.5691639557740426	0	1.0	0.0
2069	None	None	None	None	None	0	0	0.75	3	0.5	2	0.6	0.5	5	2	0	0	0	0.4	5	2	0.4	6	0.0	1.0	0.081712096518705	0.579405966214213	-0.07882824816161779	0.5250423808264665	0.07850432912839592	0.6024092309005674	0.685819467809101	0.569227683406681	0	1.0	0.0
1010	None	None	None	None	None	0	0	0.038461538461538464	2	0.9733333333333334	73	0.9506172839506173	0	0	0	76	0	0	1.0	9	9	5.133333333333334	77	0.0	0.9859154929577465	0	0	0	0	0	0	0	0	0	0	0
4698	0.0	0.0	0.0	0.9999999999999998	None	0	0	0	0	0	0	1.0	0	0	0	0	4	0	1.0	1	1	0.06666666666666667	1	1.0	0	0	0	0	0	0	0	0	0	0	0	0
5162	0.008037315410935811	0.005906845099206065	-0.00521362336224355	0.9973269737256056	None	0.25	1	0.4	4	0.7692307692307693	10	0.23809523809523808	0.7692307692307693	14	10	0	0	0	0.7777777777777778	7	9	1.0	15	0.0	1.0	0.099998918411003	0.5	-0.13066586793576723	0.9998204022945304	-0.09838036166887351	0.6662352236776122	0.7850249250944958	0.9571097125379928	0	1.0	0.0
7456	3.164678461032034e-05	1.8066704959991204e-07	-1.845547149342258e-08	0.9999811010035698	None	0.04	1	0.18867924528301888	10	0.7792207792207793	60	0.9753086419753086	0.025974025974025976	9	2	69	0	0	1.0	9	9	5.266666666666667	79	0.0	0.9714285714285714	0.035151896446005915	0.5	-0.09999874950994571	0.5087332009941026	0.013150328889212387	0.6874780054795043	0.6523397793586129	0.5681802485656113	0	0.1111111111111111	0.0
5958	0.004655749620581855	0.004010820369573261	0.0039256325902870155	0.997713201390347	None	0.2	1	0.3333333333333333	4	0.8	12	0.20987654320987653	0.8	16	12	0	0	0	1.0	9	9	1.1333333333333333	17	0.0	1.0	0.0999999989665415	0.5	0.0002097756240819697	0.511447600482701	-0.09999999175887901	0.6187208877821224	0.6934922763623492	0.5440456162180346	0	1.0	0.0
4379	0.011686672886907282	0.006393949256767859	0.0048907043708583476	0.9945559507268702	None	0	0	0.3333333333333333	3	0.8181818181818182	9	0.28888888888888886	0.8181818181818182	12	9	0	1	0	0.5555555555555556	9	5	0.8666666666666667	13	1.0	1.0	-0.09999987189011264	0.5003417629446841	0.024443753988230947	0.6638797303906973	0.10322110696164202	0.5900559452049052	0.7031853602868545	0.5863100318920946	1.0	1.0	0.0
15	None	None	None	None	None	0	0	0	0	0	0	1.0	0	0	0	0	4	0	1.0	1	1	0.06666666666666667	1	1.0	0	0	0	0	0	0	0	0	0	0	0	0
4029	0.00013452696474855743	1.8344817426857482e-06	1.7890713485719107e-06	0.9999952060021629	None	0.5	1	0.6666666666666666	4	0.5714285714285714	4	0.36	0.5714285714285714	8	4	0	0	0	1.0	5	5	0.6	9	0.0	0.5	-0.09999989726110496	0.5000019281970464	-0.003238719770254997	0.6524706995863462	0.09999999881563962	0.5000000163041862	0.7004730423383858	0.5523017306196528	0	0.875	0.0
6521	0.00028889071152100523	4.022234819651821e-06	-4.00531298969095e-06	0.9999967144337201	None	0.5	1	0.5714285714285714	4	0.625	5	0.35714285714285715	0.625	9	5	0	0	0	0.5714285714285714	7	4	0.6666666666666666	10	0.0	0.6666666666666666	0.031830592680828704	0.5	-0.2982353743912673	0.9999999997881501	-0.09998492988496659	0.5000508072319743	0.8679228174876521	0.9994042629916955	0	1.0	0.0
6161	0.00043301158857482274	0.0001653376660219017	-7.976358206479819e-05	0.998735173634924	None	0	0	0.5	3	0.7142857142857143	5	0.36	0.7142857142857143	8	5	0	1	0	1.0	5	5	0.6	9	1.0	0.5	4.275655048734813e-24	0.5	-0.0694006343508862	0.5669477975381335	-0.05128086373076237	0.5121554086045113	0.5742333219048408	0.5264785529199092	1.0	1.0	0.0
3549	0.027442127389008954	0.0033902225008053196	0.001374649526790048	0.9911143311801426	None	0.25	1	0.4	4	0.75	9	0.25925925925925924	0.75	13	9	0	0	0	0.6666666666666666	6	9	0.9333333333333333	14	0.0	1.0	-0.09999969744197225	0.5000037402482368	0	0.5	0.17401955605477173	0.6133629854299188	0.7562450174326367	0.5383814742082162	0	1.0	0.0
4942	0.0	0.0	0.0	0.9999999999999998	None	0	0	0	0	0	0	1.0	0	0	0	0	4	0	1.0	1	1	0.06666666666666667	1	1.0	0	0	0	0	0	0	0	0	0	0	0	0
3389	0.001782725437246175	0.0004515471313462245	0.00044322988019163893	0.9985109963240103	None	0.25	1	0.4	4	0.75	9	0.25	0.75	13	9	0	0	0	0.875	7	8	0.9333333333333333	14	0.0	0.8571428571428571	-0.09993224983097775	0.5011413466321988	0	0.5	-0.058858276027605086	0.5224179222293323	0.6010834878804696	0.5078574567111456	0	0.9230769230769231	0.0
238	None	None	None	None	None	0	0	0.018518518518518517	1	1.0	79	1.0	0	0	0	80	0	0	1.0	9	9	5.4	81	0.0	1.0	0	0	0	0	0	0	0	0	0	0	0
2855	0.0	0.0	0.0	1.0	None	0	0	0	0	0	0	1.0	0	0	0	0	0	0	1.0	1	1	0.06666666666666667	1	0.0	0	0	0	0	0	0	0	0	0	0	0	0
2929	0.0026716254567977094	0.00035897828210737384	-4.788441722510255e-05	0.9955405435784588	None	0.2	1	0.46153846153846156	6	0.5882352941176471	10	0.4523809523809524	0.5294117647058824	15	9	3	0	0	0.8571428571428571	6	7	1.2666666666666666	19	0.0	0.5	0.0826014128304294	0.5244593974491079	0.12232855020274465	0.596300929105721	0.2460645808509047	0.9975465517830342	0.6719939912474825	0.8970866673397296	0	0.4	0.0
7185	0.015712520341271127	0.009441284866461933	0.00847375587471984	0.9884949217291016	None	0.25	1	0.4	4	0.7692307692307693	10	0.23809523809523808	0.7692307692307693	14	10	0	0	0	0.7777777777777778	9	7	1.0	15	0.0	1.0	0.1487326562080696	0.5	0.039496774641688194	0.5942774387861348	0.2986939048275472	0.5373242083401926	0.7330788859505236	0.5441556529760604	0	0.8571428571428571	0.0
2775	1.4492777250928222e-07	2.0215480018845335e-08	7.442674599698139e-09	0.9999922844040461	None	0.25	1	0.4	4	0.75	9	0.25	0.75	13	9	0	0	0	0.875	7	8	0.9333333333333333	14	0.0	1.0	0.0005626886734071602	0.5333125107892808	-0.011964090286188618	0.6478100072108304	0.005117688463576091	0.5073083295154655	0.5638721559212214	0.5639896538880536	0	1.0	0.0
1338	None	None	None	None	None	0	0	0.018518518518518517	1	1.0	79	1.0	0	0	0	80	0	0	1.0	9	9	5.4	81	0.0	1.0	0	0	0	0	0	0	0	0	0	0	0
1749	None	None	None	None	None	0.5	1	0.6666666666666666	4	0.5	3	0.4	0.5	7	3	0	0	0	0.8	4	5	0.5333333333333333	8	0.0	1.0	0.09743213890860658	0.5055649113370595	-0.09904058513545247	0.5069322803520758	0.05543445477762445	0.5310927510911495	0.699204688404792	0.5145394961139313	0	1.0	0.0
4350	0.0013904670053751867	0.0001454174156217376	0.00014531529840239231	0.9965456495064666	None	0	0	0.6	3	0.6	3	0.4666666666666667	0.6	6	3	0	0	0	0.6	3	5	0.4666666666666667	7	0.0	1.0	-0.09922086561610752	0.5015624635988799	0.015769646941641915	0.658934542156097	0.2752656513479885	0.6155825638507096	0.8223833900974363	0.5935225047288744	0	1.0	0.0
1819	None	None	None	None	None	0	0	0.3333333333333333	9	0.5789473684210527	22	0.6349206349206349	0.18421052631578946	15	7	24	0	0	0.7777777777777778	9	7	2.6666666666666665	40	0.0	0.8	-0.056060917694202086	1.0	0.07938921870936433	0.8429983993887951	0.0999999999986001	0.5986876601112284	0.6578404895756372	0.9999999999602176	0	1.0	0.0
1214	None	None	None	None	None	0	0	0.125	5	0.8596491228070176	49	0.7283950617283951	0	0	0	58	9	0	1.0	9	9	3.933333333333333	59	0.075	0.8	0	0	0	0	0	0	0	0	0	0	0
2872	3.078155524157661e-05	2.3662668431005168e-06	2.39889692695206e-07	0.9957171749689375	None	0	0	0.4444444444444444	4	0.5454545454545454	6	0.5416666666666666	0	1	0	11	13	0	0.6666666666666666	6	4	0.8666666666666667	13	0.52	0.8571428571428571	0	0	0	0	0	0	0	0	0	0	0
6551	0.006387202427955271	0.002799504864273181	0.0023727361120530915	0.9906622868932634	None	0.2	1	0.3333333333333333	4	0.8	12	0.20987654320987653	0.8	16	12	0	0	0	1.0	9	9	1.1333333333333333	17	0.0	1.0	0.0999939670834177	0.5	-0.10167627314020364	0.9886204799747649	-0.09994744467301826	0.5000361593330959	0.7535713042246212	0.8158099473982781	0	0	0.0
5675	0.010506599272469254	0.008846616947176426	0.008844574493720524	0.9938584172874573	None	0.2	1	0.3333333333333333	4	0.8125	13	0.3333333333333333	0.75	16	12	1	2	0	0.6666666666666666	9	6	1.2	18	1.0	0.6666666666666666	0.0999998779996943	0.5	-0.14583268619704964	0.9992760040324464	-0.09999758131428019	0.6187193477898139	0.9149556652002959	0.9289962609478646	1.0	1.0	0.0
14	None	None	None	None	None	0.25	1	0.4	4	0.75	9	0.25	0.75	13	9	0	0	0	0.875	8	7	0.9333333333333333	14	0.0	1.0	0.12690578048852036	0.6012153122980467	0.029159783624791942	0.5512040864672436	-0.0898620681167385	0.5716181741867787	0.7054861969993842	0.5748111752679647	0	0.9230769230769231	0.0
5110	None	None	None	None	None	0.1111111111111111	1	0.3333333333333333	7	0.6896551724137931	20	0.49206349206349204	0.6206896551724138	25	18	5	1	0	0.7777777777777778	9	7	2.066666666666667	31	0.14285714285714285	0.6666666666666666	0.09999998793953643	0.5	0.1203867228123319	0.7324177553486683	0.2708601067984995	0.5657523235969975	0.7076365215636947	0.6043974117217856	0.0	0	0.0
3874	1.2138627931894536e-07	1.0284048208984535e-07	5.33845754340296e-11	0.9999802623088856	None	0	0	0.018518518518518517	1	1.0	79	1.0	0	0	0	80	0	0	1.0	9	9	5.4	81	0.0	1.0	0	0	0	0	0	0	0	0	0	0	0
4804	0.0015648755368488727	6.70229064298335e-06	6.69965371082726e-06	0.9998770612610886	None	0	0	0.21739130434782608	10	0.746268656716418	50	0.8518518518518519	0.29850746268656714	28	20	40	0	0	1.0	9	9	4.6	69	0.0	0.8	-0.09999869204274031	0.504334854969331	-0.04856903245993412	0.6844992115698176	0.2851270965684555	0.776569126182354	0.848051081671376	0.6635638245616384	0	1.0	0.0
3548	1.1049182054272714e-07	9.193932016702284e-08	-1.398891357003085e-08	0.9999802682422193	None	0	0	0.018867924528301886	1	1.0	77	0.9753086419753086	0	0	0	78	2	0	1.0	9	9	5.266666666666667	79	0.0125	0.9714285714285714	0	0	0	0	0	0	0	0	0	0	0
3023	7.136567160409107e-05	2.5630072973661636e-07	-9.906504546713626e-08	0.9999999935855481	None	0.2	1	0.3333333333333333	4	0.8	12	0.20987654320987653	0.8	16	12	0	0	0	1.0	9	9	1.1333333333333333	17	0.0	1.0	0.04048333535565806	0.5836399580352718	0.09998779445466295	0.5243904180830392	0.03138320582751465	0.5369814846860033	0.5774777434163832	0.5484780360274156	0	0.3125	0.0
70	None	None	None	None	None	0	0	0.0625	3	0.9420289855072463	65	0.8765432098765432	0	0	0	70	0	0	1.0	9	9	4.733333333333333	71	0.0	0.8387096774193549	0	0	0	0	0	0	0	0	0	0	0
4476	0.006573095841594404	0.0006782108433291893	-0.0006469804089389264	0.994637362930335	None	0.2	1	0.3333333333333333	4	0.8	12	0.20987654320987653	0.8	16	12	0	0	0	1.0	9	9	1.1333333333333333	17	0.0	1.0	0.2548498399341608	0.7333933775627453	-0.06522982754035592	0.6725398339045542	-0.008495756507241136	0.6370926894285038	0.8125002434648485	0.682392833257961	0	1.0	0.0
1809	None	None	None	None	None	0	0	1.0	3	0.0	0	0.6666666666666666	0	3	0	0	0	0	0.6666666666666666	3	2	0.26666666666666666	4	0.0	1.0	0	0	0	0	0	0	0	0	0	0	0
522	None	None	None	None	None	0.25	1	0.4	4	0.75	9	0.25	0.75	13	9	0	0	0	0.875	7	8	0.9333333333333333	14	0.0	0.8571428571428571	-0.09999801579048206	0.5000845841327535	0.005978106631671734	0.6435644386591927	0.045342051058229096	0.5760458779799141	0.6776792447549558	0.5742607183164546	0	0	0.0
476	None	None	None	None	None	0	0	0.3333333333333333	2	0.8571428571428571	6	0.36	0.8571428571428571	8	6	0	1	0	1.0	5	5	0.6	9	0.5	0	0.00010132220721575493	0.5005500161536534	0.01763313297241023	0.6537803515678361	-0.09992086611815494	0.5001144586578435	0.6282294171383005	0.5529965166549315	1.0	1.0	0.0
5369	8.99795195544092e-09	8.402741643875464e-09	-8.402731743573547e-09	0.9999987680408597	None	0.25	1	0.4	4	0.75	9	0.25925925925925924	0.75	13	9	0	0	0	0.6666666666666666	9	6	0.9333333333333333	14	0.0	1.0	0.09999899843083371	0.5	0.018010217083891798	0.6806413607457587	8.097421863449681e-09	0.5000003778428543	0.6155504400812898	0.5627279537208851	0	1.0	0.0
1625	None	None	None	None	None	0	0	0.42857142857142855	3	0.75	6	0.3333333333333333	0.75	9	6	0	0	0	0.8333333333333334	6	5	0.6666666666666666	10	0.0	0.4	0.12304596093783648	0.6607838506727318	0.09746399646875775	0.5487133741434773	0.13273327990550463	0.5996250231705538	0.581341393919335	0.6039749495649083	0	0.8888888888888888	0.0
4803	None	None	None	None	None	0.4	4	0.5217391304347826	12	0.5	16	0.6296296296296297	0.3125	22	10	11	3	0	0.6666666666666666	9	6	2.2666666666666666	34	0.21428571428571427	0.5714285714285714	-0.09999997141585482	0.5000044715892519	-0.027538354172153556	0.6730846435996485	1.2548432248836766e-05	0.5124381899109302	0.6173917741791234	0.5639766137416947	0.7727272727272727	0.8636363636363636	0.0
6160	0.007635361578554709	0.001408784739998129	-0.000877909335244801	0.9951631345536595	None	0	0	0.3333333333333333	2	0.8571428571428571	6	0.36	0.8571428571428571	8	6	0	2	0	1.0	5	5	0.6	9	1.0	0	0.312720635198252	0.5	0.17097150445868184	0.9998407217792777	0.22333382948759656	0.5978948806000248	0.875392706106087	0.9546586055472258	1.0	1.0	0.0
6817	0.0011237700409804964	0.0003051690831457874	-7.3924463228184e-07	0.9982963868338144	None	0	0	0.25	1	1.0	3	1.0	1.0	4	3	0	0	0	0.2	5	1	0.3333333333333333	5	0.0	0	0.09997769274974908	0.5	-0.2548997150195107	0.5774014787445967	-0.09645984159686846	0.5045315700469734	0.8103169782096963	0.5274924099824764	0	1.0	0.0
2704	0.001725359556320629	0.00033213194084292006	0.0003320390815746107	0.9983362944647135	None	0	0	0.6	3	0.6	3	0.4375	0.6	6	3	0	1	0	1.0	4	4	0.4666666666666667	7	1.0	0.6666666666666666	0.00011648306116587212	0.500255621700126	0.042174064219404964	0.593596757210022	0.10128158211718936	0.5454054764523986	0.6100966027816692	0.5466968893179801	1.0	1.0	0.0
3683	8.766102491168109e-05	4.023258232900605e-07	-3.440629803808013e-07	0.9999999848326633	None	0.2	1	0.3333333333333333	4	0.8	12	0.20987654320987653	0.8	16	12	0	0	0	1.0	9	9	1.1333333333333333	17	0.0	1.0	0.12267623904664707	0.5718405658231333	0.09999794242556452	0.5000280564362672	0.031096274192787755	0.5689551711851651	0.598000402335173	0.5471153301682413	0	1.0	0.0
1762	None	None	None	None	None	0	0	0.5	2	0.75	3	0.5	0.75	5	3	0	0	0	0.75	4	3	0.4	6	0.0	0	-0.09999299252395541	0.5000073361320054	0	0.5	-0.035801543691177995	0.5062246403061822	0.6019701351535582	0.5020774207267514	0	1.0	0.0
4072	2.4845356954076906e-05	3.286971263183063e-07	1.8782364253053385e-07	0.9999966371918408	None	0.25	1	0.4	4	0.75	9	0.25925925925925924	0.75	13	9	0	0	0	0.6666666666666666	6	9	0.9333333333333333	14	0.0	1.0	-0.09999975518393711	0.5004867030620371	0.026340282795051146	0.6588362863709748	0.04158896881617137	0.5229607431062072	0.6610731047902831	0.562337879631519	0	0.9230769230769231	0.0
7034	None	None	None	None	None	0.05	1	0.38095238095238093	16	0.5245901639344263	32	0.7777777777777778	0.3114754098360656	32	19	30	4	0	1.0	9	9	4.2	63	0.0784313725490196	0.75	0.24276255032577118	0.5	0.006170114575590732	0.7105847725827595	2.2166697381121146e-06	0.5000036198092814	0.7558668200666263	0.5742991197526603	0.0	0	0.0
375	None	None	None	None	None	0	0	0.1	4	0.8947368421052632	51	0.8194444444444444	0	0	0	58	11	0	0.8888888888888888	8	9	3.933333333333333	59	0.09166666666666666	0.9411764705882353	0	0	0	0	0	0	0	0	0	0	0
3041	5.822996483377251e-08	5.509254024278052e-08	4.836625877914895e-08	0.9999911222766421	None	0	0	0.08695652173913043	4	0.9090909090909091	60	0.8395061728395061	0	0	0	67	7	0	1.0	9	9	4.533333333333333	68	0.050724637681159424	0.8813559322033898	0	0	0	0	0	0	0	0	0	0	0
5010	0.002588626099127704	0.002022634111506171	0.002022621387561157	0.9977032059203783	None	0.2	1	0.3333333333333333	4	0.8	12	0.20987654320987653	0.8	16	12	0	0	0	1.0	9	9	1.1333333333333333	17	0.0	1.0	0.07145243253014544	0.5	0.1291427767775376	0.7027352052290624	-0.09906547590443815	0.5011715193708641	0.7256927450297479	0.5715915611520934	0	0	0.0
7290	0.018838322257192123	0.015442471852331637	0.009274290245230974	0.9968783213320384	None	0.2	1	0.3333333333333333	4	0.8	12	0.20987654320987653	0.8	16	12	0	0	0	1.0	9	9	1.1333333333333333	17	0.0	1.0	0.0937851984815418	0.5	0.004819396681237742	0.5591002779492663	-0.09999999671173616	0.6187209207189525	0.688330100730906	0.5598478777031218	0	1.0	0.0
2952	3.0381625566536932e-05	2.682091446773529e-05	1.8049399033059988e-06	0.9989672103864504	None	0.3333333333333333	1	0.4444444444444444	4	0.7272727272727273	8	0.2653061224489796	0.7272727272727273	12	8	0	0	0	1.0	7	7	0.8666666666666667	13	0.0	0.6666666666666666	0.04110017976238679	0.52350504413725	-0.004277486741485152	0.62781711862522	0.0431362075895486	0.5723414411284126	0.5515712002874447	0.5751239011670274	0	1.0	0.0
330	None	None	None	None	None	0	0	0	0	0	0	1.0	0	0	0	0	0	0	1.0	1	1	0.06666666666666667	1	0.0	0	0	0	0	0	0	0	0	0	0	0	0
7255	0.022331040927089707	0.015212690439966653	0.014282963541116493	0.992008395454778	None	0.2	1	0.3333333333333333	4	0.8	12	0.20987654320987653	0.8	16	12	0	0	0	1.0	9	9	1.1333333333333333	17	0.0	1.0	0.19763882781703898	0.5	0.0012261373036036804	0.7002728821117491	-0.0999998839532353	0.5000007793940242	0.7799499414643829	0.5702489465361749	0	0.9375	0.0
5709	0.0004776847726181173	0.0001579114439761627	0.00010804485951274719	0.9991466993019585	None	0.25	1	0.4	4	0.7692307692307693	10	0.23809523809523808	0.7692307692307693	14	10	0	0	0	0.7777777777777778	7	9	1.0	15	0.0	1.0	-0.06320141648535049	0.5	0.09879246325240469	0.6491379581763586	0.05751820440071322	0.6610489688909339	0.6676745608724997	0.6053342256096576	0	1.0	0.0
7323	0.00208252078158119	0.0014998442600536938	0.0014221215730540293	0.9991499632796591	None	0.2	1	0.3333333333333333	4	0.8	12	0.20987654320987653	0.8	16	12	0	0	0	1.0	9	9	1.1333333333333333	17	0.0	1.0	0.03516205388346663	0.5	0.11707676398110582	0.9987449474995796	-0.099421112823376	0.501613111677148	0.739283210636286	0.9027878164580275	0	1.0	0.0
5488	0.0	0.0	0.0	1.0	None	0	0	0	0	0	0	1.0	0	0	0	0	0	0	1.0	1	1	0.06666666666666667	1	0.0	0	0	0	0	0	0	0	0	0	0	0	0
6084	0.011772458731168268	0.007887976818675266	0.007720970258753984	0.9926590423762244	None	0.25	1	0.4	4	0.75	9	0.25	0.75	12	9	1	3	0	0.875	7	8	0.9333333333333333	14	1.0	0.8571428571428571	0.09999988704843916	0.5	0.00250329093469431	0.5240138637454071	-0.0999938255427121	0.5000126747563665	0.693503499402307	0.5080143229071336	1.0	1.0	0.0
3939	0.00018842720961931628	3.7803789856977773e-05	3.446870661039849e-05	0.9999941446631556	None	0	0	0.5	2	0.75	3	0.6	0.75	5	3	0	0	0	0.4	2	5	0.4	6	0.0	0	-0.02890807884148682	0.5070332631489142	-0.03243150756841932	0.5073526320077751	0.3389894039152584	0.5632826385624558	0.8510232929180613	0.5259801531274545	0	1.0	0.0
7114	0.0024138911703970316	0.0019823666696177663	-0.001944401179723642	0.9995557314444198	None	0.2	1	0.3333333333333333	4	0.8	12	0.20987654320987653	0.8	16	12	0	0	0	1.0	9	9	1.1333333333333333	17	0.0	1.0	-0.05690426504837146	0.5	-0.09999999163017252	0.5000001129910446	-0.06553758480211955	0.62300517756776	0.5501578858829961	0.5417627907142137	0	1.0	0.0
7064	0.027473587190761022	0.0036720553239982245	-0.0003897295980576263	0.9864446099604274	None	0	0	0.3333333333333333	3	0.8181818181818182	9	0.28888888888888886	0.8181818181818182	12	9	0	0	0	0.5555555555555556	9	5	0.8666666666666667	13	0.0	1.0	0.24658016923606524	0.5000000000000001	3.6553513895737014e-05	0.5090259645169789	-0.09999974768114166	0.5000013927633072	0.810986494595136	0.5030094096290084	0	1.0	0.0
5467	0.002411452664240395	0.0005401302158896795	0.0003498098935516272	0.9994133490156035	None	0	0	0.375	3	0.7777777777777778	7	0.4074074074074074	0.7777777777777778	10	7	0	0	0	0.3333333333333333	9	3	0.7333333333333333	11	0.0	1.0	0.04774218790677663	0.5	0.06509725305908651	0.7188122235915723	-0.09999956638444998	0.5000004388819858	0.6771661136212987	0.5775831378155514	0	1.0	0.0
2064	None	None	None	None	None	0	0	0.5	2	0.75	3	0.6	0.75	5	3	0	0	0	0.4	5	2	0.4	6	0.0	0	1.081222902727295	0.999999999999998	3.4375367508482848e-09	0.5000002445704894	0.08568751742914107	0.5150543233217998	0.9992404533377298	0.9999874885921479	0	1.0	0.0
2306	None	None	None	None	None	0	0	0	0	0	0	1.0	0	0	0	0	4	0	1.0	1	1	0.06666666666666667	1	1.0	0	0	0	0	0	0	0	0	0	0	0	0
5492	0.004884240592750034	0.002423150312104312	-0.0016661310390123465	0.9963996534853046	None	0.25	1	0.4	4	0.75	9	0.25	0.75	13	9	0	0	0	0.875	8	7	0.9333333333333333	14	0.0	0.8571428571428571	0.09791485553243544	0.5000000000000001	0.20343976336958963	0.997429989350838	-0.09998495422879758	0.6298937285081432	0.8072655909233655	0.8970016085703898	0	1.0	0.0
7245	0.018235625595348318	0.0053496370445872575	0.004579972314646334	0.9966061774235991	None	0.09090909090909091	1	0.24	6	0.7428571428571429	26	0.8222222222222222	0.6571428571428571	29	23	7	3	0	0.5555555555555556	9	5	2.466666666666667	37	0.25	1.0	1.7928666945819007e-11	0.5	0.2721488628250741	0.6905247611022325	0.42447194882155753	0.6570273432292049	0.8588451454823955	0.6187429779422633	0.8620689655172413	0.8620689655172413	0.0
342	None	None	None	None	None	0	0	0.3125	5	0.6666666666666666	14	0.36507936507936506	0.5714285714285714	17	12	5	4	0	0.7777777777777778	7	9	1.5333333333333334	23	0.4444444444444444	1.0	-0.1080300198874358	0.6906064659840494	0.08213577566351785	0.5727154240885115	0.09568610380070244	0.5451975198659398	0.7281293220070173	0.6048527556304759	0.9705882352941176	0.9411764705882353	0.9068190051097454
7308	0.007341803195636714	0.00398614782349301	0.001865976828591545	0.9986090722149533	None	0.2	1	0.3333333333333333	4	0.8	12	0.20987654320987653	0.8	16	12	0	0	0	1.0	9	9	1.1333333333333333	17	0.0	1.0	0.2852448673614724	0.5	0.03998444407691289	0.707203185984433	0.3061450832644673	0.5416947787049008	0.7653076823691962	0.5865372643180813	0	1.0	0.0
2223	None	None	None	None	None	0.3333333333333333	1	0.4444444444444444	4	0.7272727272727273	8	0.2653061224489796	0.7272727272727273	12	8	0	0	0	1.0	7	7	0.8666666666666667	13	0.0	0.6666666666666666	-0.09694633231735093	0.5934208079547189	0	0.5	-0.30996655291008207	1.0	0.9091063805364865	1.0	0	1.0	0.0
2423	None	None	None	None	None	0	0	0.018518518518518517	1	1.0	79	1.0	0	0	0	80	0	0	1.0	9	9	5.4	81	0.0	1.0	0	0	0	0	0	0	0	0	0	0	0
7305	0.0007202383902670366	0.0005087316369060537	0.0004544934702056411	0.9984904471707517	None	0.2	1	0.3333333333333333	4	0.8	12	0.20987654320987653	0.8	16	12	0	0	0	1.0	9	9	1.1333333333333333	17	0.0	1.0	0.09999998160321294	0.5	-0.09811282464713778	0.5971887623651977	-0.09999997277409078	0.5000002248038332	0.7187797042359434	0.5327668120505107	0	1.0	0.0
6056	0.0053991339123998046	0.005139826808134255	0.004972085265000771	0.9959006026209867	None	0.2	1	0.3333333333333333	4	0.8	12	0.20987654320987653	0.8	16	12	0	0	0	1.0	9	9	1.1333333333333333	17	0.0	1.0	0.09999800757444707	0.5	0.0976755871893816	0.6246945891679438	-0.09996312121505295	0.5000732307944484	0.7185208027346072	0.5423826905796473	0	1.0	0.0
5754	0.0035523197655071047	0.0025739909971703246	0.0024461940101950224	0.9981292222876968	None	0.2	1	0.3333333333333333	4	0.8	12	0.20987654320987653	0.8	16	12	0	0	0	1.0	9	9	1.1333333333333333	17	0.0	1.0	0.06350913751479739	0.5	5.175804155358262e-06	0.5647474630953031	0.13541698527423746	0.5693568801262501	0.6296657353014171	0.544852438799383	0	1.0	0.0
6022	0.010516945627171105	0.008770458179909625	0.008766015363327329	0.9938012139830986	None	0.2	1	0.3333333333333333	4	0.8125	13	0.3333333333333333	0.75	16	12	1	2	0	0.6666666666666666	9	6	1.2	18	1.0	0.6666666666666666	0.0999998779996943	0.5	-0.14583268619704964	0.9992760040324464	-0.09999758131428019	0.6187193477898139	0.9149556652002959	0.9289962609478646	1.0	1.0	0.0
7369	0.0	0.0	0.0	0.9999999999999998	None	0	0	0	0	0	0	1.0	0	0	0	0	4	0	1.0	1	1	0.06666666666666667	1	1.0	0	0	0	0	0	0	0	0	0	0	0	0
4911	0.00012742786938664785	0.00010864200488243531	-0.00010863106922177771	0.9999960168630564	None	0	0	0.25	1	1.0	3	1.0	1.0	4	3	0	0	0	0.2	1	5	0.3333333333333333	5	0.0	0	0.09999999823485431	0.5	-0.09476322013855534	0.5918828607413669	-0.09999999444727836	0.500000038194474	0.7172585714951043	0.5309399728600587	0	1.0	0.0
5774	0.00844196244408059	0.005375822396810027	0.004944776085026034	0.9950578990133527	None	0	0	0.3333333333333333	3	0.8181818181818182	9	0.28888888888888886	0.8181818181818182	12	9	0	1	0	0.5555555555555556	9	5	0.8666666666666667	13	1.0	1.0	0.24417776102991903	0.5	0.09023459535725732	0.6662711857465378	-0.09999246844660115	0.5000389056871233	0.8038964815914593	0.5573731586408562	0.0	0	0.0
6351	1.207727916034539e-07	1.0569883803408255e-07	4.866753456673455e-11	0.9999814985573174	None	0	0	0.018518518518518517	1	1.0	79	1.0	0	0	0	80	0	0	1.0	9	9	5.4	81	0.0	1.0	0	0	0	0	0	0	0	0	0	0	0
7526	0.0057909639502865965	0.004262771491611554	-0.004021682453877929	0.9979934156454721	None	0.2	1	0.3333333333333333	4	0.8	12	0.20987654320987653	0.8	16	12	0	0	0	1.0	9	9	1.1333333333333333	17	0.0	1.0	0.05497262074620437	0.5	-0.09986229278665183	0.5020719493813183	0.088695454093807	0.501305303493861	0.6942665078436415	0.5011257539978744	0	1.0	0.0
5164	2.324043099762469e-05	1.3215600268944437e-06	5.6305245349813744e-08	0.9999963002973917	None	0	0	0.3333333333333333	3	0.8181818181818182	9	0.28888888888888886	0.8181818181818182	12	9	0	0	0	0.5555555555555556	9	5	0.8666666666666667	13	0.0	1.0	0.3143773461338423	0.5	0.2749527762685456	0.9848122643774532	-0.05392282159590521	0.5051565934021179	0.8389328614819369	0.8017916388988082	0	1.0	0.0
1674	None	None	None	None	None	0	0	0	0	0	0	1.0	0	0	0	0	0	0	1.0	1	1	0.06666666666666667	1	0.0	0	0	0	0	0	0	0	0	0	0	0	0
6042	2.1339939971446802e-08	1.8317039522627084e-08	1.669644904535985e-08	0.9999960429008542	None	0	0	0.6666666666666666	2	0.5	1	0.6666666666666666	0	0	0	3	7	0	0.6666666666666666	2	3	0.26666666666666666	4	0.7	0	0	0	0	0	0	0	0	0	0	0	0
3130	0.0018066786244085738	0.00034062884626983187	0.0003392812973217572	0.9983369793271357	None	0	0	0.6	3	0.6	3	0.4375	0.6	6	3	0	1	0	1.0	4	4	0.4666666666666667	7	1.0	0.6666666666666666	0.00011648306116587212	0.500255621700126	0.042174064219404964	0.593596757210022	0.10128158211718936	0.5454054764523986	0.6100966027816692	0.5466968893179801	1.0	1.0	0.0
2324	None	None	None	None	None	0	0	0.2222222222222222	2	0.8181818181818182	9	0.37142857142857144	0	0	0	12	14	0	0.7142857142857143	7	5	0.8666666666666667	13	0.5	0	0	0	0	0	0	0	0	0	0	0	0
1287	None	None	None	None	None	0.4444444444444444	4	0.55	11	0.4074074074074074	11	0.4027777777777778	0.3333333333333333	19	9	9	4	0	0.8888888888888888	8	9	1.9333333333333333	29	0.3333333333333333	0.43478260869565216	-0.09999992297867456	0.5000153276332906	-0.0054834050651666	0.6692439792244488	1.236387405563185e-09	0.5000129498297076	0.6154561188870711	0.5584713141231836	0.0	0	0.0
3214	0.00021608196681286704	4.168854168354219e-06	6.397394626534258e-07	0.9998717867713023	None	0	0	0.22	11	0.7222222222222222	52	0.9135802469135802	0.16666666666666666	21	12	52	0	0	1.0	9	9	4.933333333333334	74	0.0	0.8923076923076924	2.214720933258563e-16	0.5	0.022732777724927093	0.6891128682982309	-0.09999241232248088	0.5009854451408285	0.6302005791821602	0.5662675934846229	0	0	0.0
1877	None	None	None	None	None	0	0	0	0	0	0	1.0	0	0	0	0	4	0	1.0	1	1	0.06666666666666667	1	1.0	0	0	0	0	0	0	0	0	0	0	0	0
4929	7.245744643455111e-05	1.871828710830232e-05	-1.7183773007992934e-05	0.9999943558618872	None	0	0	0.25	1	1.0	3	1.0	1.0	4	3	0	1	0	0.2	1	5	0.3333333333333333	5	0.3333333333333333	0	0.0013626307435540296	0.5012665372852603	7.902762784127648e-27	0.5	-0.21295712870313946	0.588447488977707	0.7324556570909309	0.5301813655582658	0.75	1.0	0.0
1999	None	None	None	None	None	0	0	0	0	0	0	1.0	0	0	0	0	4	0	1.0	1	1	0.06666666666666667	1	1.0	0	0	0	0	0	0	0	0	0	0	0	0
835	None	None	None	None	None	0.2	1	0.3333333333333333	4	0.8	12	0.20987654320987653	0.8	16	12	0	0	0	1.0	9	9	1.1333333333333333	17	0.0	1.0	0.08334945591669955	0.5895439424634114	0.09999991429611924	0.5000007089160506	0.06850376902809936	0.656510954076526	0.5677967693292935	0.5833698451331933	0	1.0	0.0
736	None	None	None	None	None	0.25	1	0.36363636363636365	4	0.7857142857142857	11	0.2222222222222222	0.7857142857142857	15	11	0	0	0	0.8888888888888888	8	9	1.0666666666666667	16	0.0	1.0	0.09777961550250022	0.5061729660182368	1.2622592345550131e-11	0.5000000017242051	0.04697667010154084	0.6463919355398791	0.6049429446000512	0.5521356444100836	0	1.0	0.0
5119	0.005174784119677446	0.0029350838721668637	-0.00037569363528929136	0.9970971331043609	None	0.14285714285714285	1	0.29411764705882354	5	0.782608695652174	18	0.30864197530864196	0.782608695652174	23	18	1	0	0	1.0	9	9	1.6666666666666667	25	0.0	1.0	0.03377537378637921	0.5	0.0976383697445321	0.7077963476353584	-0.09869019017758043	0.5321684856351445	0.6886702127863137	0.5836687617246691	0	0.043478260869565216	0.0
7270	0.008387803513897302	0.0022895067763891806	-0.0010603071764831021	0.9892776020041321	None	0.25	1	0.4	4	0.75	9	0.25925925925925924	0.75	13	9	0	0	0	0.6666666666666666	6	9	0.9333333333333333	14	0.0	1.0	0.09999949267261737	0.5	0.08185599445747078	0.6968755416374436	-0.09999961402007101	0.5000032169262697	0.717322515365031	0.5689312657556247	0	0.8461538461538461	0.0
3418	0.004395423296467802	0.0003500471046294171	0.00034996156334105504	0.9982210036076685	None	0.2	1	0.3333333333333333	4	0.8	12	0.20987654320987653	0.8	16	12	0	0	0	1.0	9	9	1.1333333333333333	17	0.0	1.0	0.06128549893037901	0.5248045591858828	0.09999981068636783	0.5000004038869224	0.09999838408045536	0.5000022478789637	0.5454984137193737	0.5082751075296867	0	1.0	0.0
521	None	None	None	None	None	0	0	0.5	1	1.0	1	1.0	1.0	2	1	0	0	0	0.3333333333333333	3	1	0.2	3	0.0	0	0.0065144498817841815	0.5024535603283402	-0.08157640825617815	0.515317305054088	3.0277412606972987e-06	0.5000074925654717	0.5988896126002655	0.5059274462984841	0	1.0	0.0
1768	None	None	None	None	None	0.25	1	0.5	5	0.6153846153846154	8	0.625	0.5384615384615384	8	7	6	4	0	0.6666666666666666	6	4	1.0	15	0.26666666666666666	0.8888888888888888	0.02060623427224273	0.6772211984435588	-0.04221847948380907	0.6786172897150234	0.09747850158695373	0.5233481812368742	0.6917801768214256	0.6288544093715356	0.875	1.0	0.0
2875	0.00019611392649449626	3.426169433723523e-07	-3.42596501915999e-07	0.9999963682826908	None	0	0	0.5	3	0.6666666666666666	4	0.5714285714285714	0.6666666666666666	7	4	0	0	0	0.2857142857142857	7	2	0.5333333333333333	8	0.0	0.6666666666666666	-0.0800045555136947	0.5210278657735925	1.1892313603694377e-07	0.5000005891565971	0.09999981786125135	0.5000004839296538	0.6762025359820389	0.5070133230804091	0	1.0	0.0
6146	0.0	0.0	0.0	1.0	None	0	0	0	0	0	0	1.0	0	0	0	0	0	0	1.0	1	1	0.06666666666666667	1	0.0	0	0	0	0	0	0	0	0	0	0	0	0
1743	None	None	None	None	None	0.14285714285714285	1	0.4117647058823529	7	0.6086956521739131	14	0.30864197530864196	0.30434782608695654	12	7	12	0	0	1.0	9	9	1.6666666666666667	25	0.0	0.5	-0.03351658364569695	0.6725513179262176	-0.031182855835742596	0.6974055021255181	0.09999998105094801	0.5001474715555434	0.6579245035222413	0.6267821623546035	0	1.0	0.0
1252	None	None	None	None	None	0.2	1	0.3333333333333333	4	0.8	12	0.20987654320987653	0.8	16	12	0	0	0	1.0	9	9	1.1333333333333333	17	0.0	1.0	5.53366943294086e-06	0.503793390566409	0	0.5	0.1603461597621953	0.9490605770527779	0.7008327586530179	0.7271088341658986	0	1.0	0.0
2284	None	None	None	None	None	0.2	1	0.3333333333333333	4	0.8	12	0.20987654320987653	0.8	16	12	0	0	0	1.0	9	9	1.1333333333333333	17	0.0	1.0	-0.020475400448566043	0.6461867694494793	1.224034471674163e-05	0.5139386577141286	0.014608165258423834	0.5520923985653409	0.5784840416516785	0.571769004686767	0	0.9375	0.0
3830	0.00011351992327074909	4.423794337508398e-07	5.757092870622857e-09	0.9999963445776974	None	0	0	0.6	3	0.6	3	0.4666666666666667	0.6	4	3	2	0	0	0.6	3	5	0.4666666666666667	7	0.0	0.5	1.472139465404185e-08	0.5000000206738546	-0.04219548754572816	0.5107193403861615	0.011950474120765681	0.6810827235230967	0.5999286849915894	0.566408330671088	0	1.0	0.0
7033	0.0009540966714884569	0.0007504353183400282	8.555733929525929e-07	0.9978755451125064	None	0	0	0.3333333333333333	2	0.8571428571428571	6	0.36	0.8571428571428571	8	6	0	2	0	1.0	5	5	0.6	9	1.0	0	0.09999996530692051	0.5	-0.09500312554999665	0.5252077603265537	0.0378310930237596	0.5223021077984215	0.6928617627681354	0.515843382874552	1.0	1.0	0.0
7435	0.00018949431562913615	4.546104103826539e-06	-2.6292998646926666e-06	0.9999939182184712	None	0	0	0.375	3	0.8	8	0.3	0.8	11	8	0	1	0	0.625	8	5	0.8	12	1.0	0.8571428571428571	0.18693970933913967	0.5000000000000001	0.01762078270730868	0.6621689443552413	-0.09999978260859296	0.5000004345866916	0.767733620606068	0.5558473779710026	0.8181818181818182	0.8181818181818182	0.0
4971	0.004897542234783875	9.84573338632684e-05	9.646069978057436e-05	0.9984338573225883	None	0	0	0.25	1	1.0	3	1.0	1.0	3	3	1	3	0	0.2	5	1	0.3333333333333333	5	0.5	0	2.3859965551962013e-09	0.5000000847457793	0.09848373727844109	0.5061625365049576	-0.09704918142988704	0.5378979350505477	0.6896036448714323	0.5147069878210621	1.0	1.0	0.0
3844	0.006004653387646128	0.004243017078395245	0.0034799651439630327	0.9990948076922482	None	0	0	0.42857142857142855	3	0.75	6	0.5555555555555556	0.75	9	6	0	1	0	0.2222222222222222	9	2	0.6666666666666666	10	1.0	1.0	0.09984134400326497	0.5015039342066283	0.09999939085560575	0.50000362146525	0.09658824196074078	0.5043479773472166	0.5037250126774664	0.5019518724705917	0.1111111111111111	0.2222222222222222	0.0
6290	None	None	None	None	None	0.05	1	0.38095238095238093	16	0.5409836065573771	33	0.7777777777777778	0.4918032786885246	46	30	16	0	0	1.0	9	9	4.2	63	0.0	0.7777777777777778	0.0999954284553865	0.5	-0.05557119274506337	1.0	-0.09970120020642129	0.500169869749678	0.7515051967504783	1.0	0	1.0	0.0
3282	3.594326123885355e-05	3.658391926167953e-07	-3.515949393042519e-07	0.9999999974082256	None	0.2	1	0.3333333333333333	4	0.8	12	0.20987654320987653	0.8	16	12	0	0	0	1.0	9	9	1.1333333333333333	17	0.0	1.0	-0.09996194199290712	0.5012906093672428	0.09999989385560738	0.5000001674071737	-0.09997854928971564	0.5016720227379461	0.7196267475319941	0.5009876015860679	0	0	0.0
5715	0.008200791648625451	0.005688345116155982	-0.005432239267843746	0.9957543116185109	None	0	0	0.3333333333333333	3	0.8181818181818182	9	0.28888888888888886	0.8181818181818182	12	9	0	1	0	0.5555555555555556	9	5	0.8666666666666667	13	1.0	1.0	0.09998699786514688	0.5000000000000001	0.08737273439281079	0.6476639447830896	-0.09887206223498804	0.5023260219786915	0.7122525010637158	0.5513261263067345	1.0	1.0	0.0
3618	0.0058642150045424175	0.004000806162104779	0.0033665370463114024	0.9990751574603522	None	0	0	0.42857142857142855	3	0.75	6	0.5555555555555556	0.75	9	6	0	1	0	0.2222222222222222	9	2	0.6666666666666666	10	1.0	1.0	0.09984134400326497	0.5015039342066283	0.09999939085560575	0.50000362146525	0.09658824196074078	0.5043479773472166	0.5037250126774664	0.5019518724705917	0.1111111111111111	0.2222222222222222	0.0
6150	0.015852808667477503	0.004201667573884183	0.0034307079145863254	0.9915438662680783	None	0.14285714285714285	1	0.4375	7	0.5909090909090909	13	0.3333333333333333	0.5454545454545454	19	12	4	1	0	0.8888888888888888	9	8	1.6	24	0.2	0.6666666666666666	0.09999979780666327	0.5000000000000001	-0.10021413245349564	0.9983722912027754	0.19587017849505073	0.5794449735615823	0.8084867182833091	0.904346711859731	1.0	1.0	0.0
344	None	None	None	None	None	0	0	0.5	2	0.75	3	0.6	0.75	5	3	0	2	0	0.4	5	2	0.4	6	1.0	0	1.3533352056619834e-08	0.5000001185952488	1.88457384060317e-08	0.5003364237702568	0.06177932641143471	0.557506247560362	0.572103407511305	0.519356449345584	0.9	0.8	0.0
3134	0.0015277474156206062	0.00029214902113502674	0.00024928985417785104	0.9975642067955715	None	0.2	1	0.3333333333333333	4	0.8	12	0.20987654320987653	0.8	16	12	0	0	0	1.0	9	9	1.1333333333333333	17	0.0	1.0	0.09683923364656286	0.5395717440237825	4.405843739227302e-06	0.5000428661957171	-0.017724775652454273	0.6450507267332822	0.6120093372266213	0.5626805394877715	0	1.0	0.0
828	None	None	None	None	None	0.2	1	0.3333333333333333	4	0.8	12	0.20987654320987653	0.8	16	12	0	0	0	1.0	9	9	1.1333333333333333	17	0.0	1.0	0.018182626246949874	0.6617695251589643	0.02152025784597033	0.6564551733939287	2.2543431388059914e-06	0.5156879264876074	0.5894530207801228	0.613132698108903	0	0	0.0
2254	None	None	None	None	None	0	0	0.4	2	0.8	4	0.4666666666666667	0.8	6	4	0	0	0	0.6	3	5	0.4666666666666667	7	0.0	0	-0.06230956818666913	0.5553426706467142	0.034818798751706716	0.5743352422733115	-0.08813096982048228	0.6042919058724763	0.6307238099510373	0.5781233759133455	0	1.0	0.0
5548	None	None	None	None	None	0.06666666666666667	1	0.30303030303030304	10	0.6808510638297872	32	0.6049382716049383	0.40425531914893614	28	19	20	0	0	1.0	9	9	3.2666666666666666	49	0.0	1.0	0.09999970012023358	0.5	0.00232003352934245	0.5572282166998588	0	0.5	0.6144439171121403	0.5191506609092644	0	0.9285714285714286	0.0
6433	0.022580794194449885	0.014948623531083557	-0.006799223476483344	0.9757469014618488	None	0.1	1	0.34782608695652173	8	0.65625	21	0.41975308641975306	0.5625	25	18	8	1	0	1.0	9	9	2.2666666666666666	34	0.07692307692307693	0.64	0.21465921021110942	0.5	0.00032388938761642274	0.5528007234076154	-0.09999992028691393	0.5000018025628337	0.7879141262916464	0.517659358928844	0.96	0.96	0.0
1159	None	None	None	None	None	0	0	0.375	3	0.7777777777777778	7	0.3142857142857143	0.7777777777777778	10	7	0	0	0	0.7142857142857143	5	7	0.7333333333333333	11	0.0	0.6666666666666666	0.3478756511999951	0.6221535983896975	-0.09519857746572927	0.5690265142921476	0.008161003441949179	0.5105274171886417	0.8665684996818246	0.5678043510642425	0	1.0	0.0
4521	None	None	None	None	None	0.15384615384615385	2	0.3793103448275862	11	0.5853658536585366	24	0.5972222222222222	0.4146341463414634	26	17	16	0	0	0.8888888888888888	9	8	2.8666666666666667	43	0.0	0.7222222222222222	0.09991026542515531	0.5	-0.09984172609948991	0.5012501803707656	0.3535211535230728	0.6213217927574765	0.8647699211785501	0.5415839790313046	0	0	0.0
1983	None	None	None	None	None	0	0	0.5	1	1.0	1	1.0	0	1	0	1	5	0	0.3333333333333333	1	3	0.2	3	1.0	0	0	0	0	0	0	0	0	0	0	0	0
3805	0.003744090518943481	0.0005877578026392932	0.0001372561947518196	0.9913910817396171	None	0.25	1	0.5	5	0.5	6	0.4666666666666667	0.5	10	6	3	0	0	0.8333333333333334	5	6	0.9333333333333333	14	0.0	0.2222222222222222	-0.09988160814461662	0.5499033770771845	-0.09999524474049307	0.5001755054226418	0.10691845912756373	0.5939448688267683	0.7254394828863261	0.5482890093425151	0	1.0	0.0
1917	None	None	None	None	None	1.0	1	0.75	3	0.0	0	0.5555555555555556	0	3	0	1	2	0	1.0	3	3	0.3333333333333333	5	0.6666666666666666	1.0	0	0	0	0	0	0	0	0	0	0	0
2686	0.00509651701325355	0.0008853840050528245	0.00027157925479517415	0.9927085618873299	None	0.2	1	0.3333333333333333	4	0.8	12	0.20987654320987653	0.8	16	12	0	0	0	1.0	9	9	1.1333333333333333	17	0.0	1.0	-0.023755252352034056	0.6645775636515618	0.2345070247496321	0.5361987040515055	0.3146378461963387	0.5737665598929441	0.8003740523683951	0.5927506805850153	0	0.9375	0.0
4953	0.0	0.0	0.0	0.9999999999999998	None	0	0	0	0	0	0	1.0	0	0	0	0	4	0	1.0	1	1	0.06666666666666667	1	1.0	0	0	0	0	0	0	0	0	0	0	0	0
6303	0.0	0.0	0.0	1.0	None	0	0	0	0	0	0	1.0	0	0	0	0	0	0	1.0	1	1	0.06666666666666667	1	0.0	0	0	0	0	0	0	0	0	0	0	0	0
315	None	None	None	None	None	0	0	0	0	0	0	1.0	0	0	0	0	4	0	1.0	1	1	0.06666666666666667	1	1.0	0	0	0	0	0	0	0	0	0	0	0	0
3696	0.005838806467187898	0.0043690882138935315	0.003380497300924263	0.9991576257554735	None	0	0	0.42857142857142855	3	0.75	6	0.5555555555555556	0.75	9	6	0	1	0	0.2222222222222222	9	2	0.6666666666666666	10	1.0	1.0	0.09984134400326497	0.5015039342066283	0.09999939085560575	0.50000362146525	0.09658824196074078	0.5043479773472166	0.5037250126774664	0.5019518724705917	0.1111111111111111	0.2222222222222222	0.0
1411	None	None	None	None	None	0.25	1	0.36363636363636365	4	0.7857142857142857	11	0.2222222222222222	0.7857142857142857	15	11	0	0	0	0.8888888888888888	9	8	1.0666666666666667	16	0.0	1.0	0.10951672768047327	0.5990352888804951	-0.0004657879978164188	0.6780117249915104	0.07304314426483978	0.5346707786230327	0.6241739261073633	0.6054758183057352	0	1.0	0.0
2128	None	None	None	None	None	0.2	1	0.3333333333333333	4	0.8	12	0.20987654320987653	0.8	16	12	0	0	0	1.0	9	9	1.1333333333333333	17	0.0	1.0	-0.06699553739082637	0.6243476784423931	-0.025700375503311994	0.661096220578733	0.00013551569120098694	0.500273783522308	0.6018301522213413	0.5968700738997416	0	1.0	0.0
3470	0.0	0.0	0.0	0.9999999999999998	None	0	0	0	0	0	0	1.0	0	0	0	0	4	0	1.0	1	1	0.06666666666666667	1	1.0	0	0	0	0	0	0	0	0	0	0	0	0
6861	None	None	None	None	None	0.047619047619047616	1	0.22727272727272727	10	0.746031746031746	47	0.8024691358024691	0.5238095238095238	42	33	22	0	0	1.0	9	9	4.333333333333333	65	0.0	1.0	0.0999999893454331	0.5	0.0058639407676047165	0.5788415562732689	0	0.5	0.6128111847512311	0.5264768500587923	0	1.0	0.0
1800	None	None	None	None	None	0	0	0	0	0	0	1.0	0	0	0	0	0	0	1.0	1	1	0.06666666666666667	1	0.0	0	0	0	0	0	0	0	0	0	0	0	0
6910	3.077049977091368e-05	2.003822209035937e-07	1.9262978801461854e-07	0.9999936455522627	None	0	0	0.42857142857142855	3	0.75	6	0.5555555555555556	0.75	9	6	0	1	0	0.2222222222222222	9	2	0.6666666666666666	10	1.0	1.0	0.06528875312424443	0.5	0.09942876199883881	0.5017936902784904	-0.0999074743574815	0.500426013381827	0.7045673292826614	0.5007399032792382	1.0	1.0	0.0
1616	None	None	None	None	None	1.0	1	0.6	3	0.4	2	0.4666666666666667	0.4	5	2	1	0	0	0.6	3	5	0.4666666666666667	7	0.0	1.0	2.5026323712580637e-07	0.5000062300032359	-0.020004782498680446	0.6437294569778438	4.913112197315139e-12	0.5000000094963467	0.5475054152053191	0.5491419360489216	0	0	0.0
7312	4.0361553415638066e-07	1.6719413344624278e-07	1.6719411857483146e-07	0.9999498429631707	None	0.2	1	0.3333333333333333	4	0.8	12	0.20987654320987653	0.8	15	12	1	2	0	1.0	9	9	1.1333333333333333	17	0.6666666666666666	1.0	0.19198636885432924	0.5000000000000002	0.02668347695622391	0.7004462381845832	1.2731569845978521e-06	0.5000035696396556	0.7003890818423545	0.570317337336051	1.0	1.0	0.0
1767	None	None	None	None	None	0	0	1.0	2	0.0	0	0.75	0	2	0	0	2	0	1.0	2	2	0.2	3	1.0	0	0	0	0	0	0	0	0	0	0	0	0
7420	0.0	0.0	0.0	1.0	None	0	0	0	0	0	0	1.0	0	0	0	0	0	0	1.0	1	1	0.06666666666666667	1	0.0	0	0	0	0	0	0	0	0	0	0	0	0
5244	0.0	0.0	0.0	1.0	None	0	0	0	0	0	0	1.0	0	0	0	0	0	0	1.0	1	1	0.06666666666666667	1	0.0	0	0	0	0	0	0	0	0	0	0	0	0
4988	0.0017780176377839069	8.077285503898881e-05	-8.051625373647934e-05	0.9887143429156772	None	0.5	1	0.6666666666666666	4	0.5	3	0.4444444444444444	0.5	7	3	0	0	0	0.5	3	6	0.5333333333333333	8	0.0	1.0	2.6586883308609368e-08	0.5000002505317521	1.881585020795792e-10	0.5000007370315065	0.09104101723320954	0.9999999998859512	0.6056757946713491	0.9995152859101181	0	0	0.0
2835	0.00029253278510622105	2.445325456407508e-06	-2.3880120270349934e-06	0.9999934682587562	None	0.16666666666666666	1	0.42857142857142855	6	0.5555555555555556	10	0.37037037037037035	0.5	14	9	5	3	0	0.6666666666666666	9	6	1.3333333333333333	20	0.3333333333333333	0.6666666666666666	0.01311989080639791	0.6724080225126375	0.09999999547161972	0.5000001108463833	0.5248513279485552	0.7257135352699807	0.9083426788238211	0.6373836601527997	1.0	1.0	0.25
5651	0.005594129593480174	0.003412867883145162	-0.0006716641811287925	0.9987348763289163	None	0.25	1	0.4	4	0.75	9	0.25925925925925924	0.75	13	9	0	0	0	0.6666666666666666	9	6	0.9333333333333333	14	0.0	1.0	-0.09700086569578054	0.5	0.1601986913289074	0.6697007523068873	-0.09985774349570352	0.5000701113000634	0.7719297495730599	0.558654727550897	0	1.0	0.0
5037	None	None	None	None	None	0.058823529411764705	1	0.2777777777777778	10	0.6862745098039216	35	0.654320987654321	0.058823529411764705	8	3	44	17	0	1.0	9	9	3.533333333333333	53	0.19540229885057472	0.7272727272727273	0.024944994997302277	0.5	0.07245095592937137	0.7058824062735464	-0.09999741834056472	0.5000136494848942	0.6742020688359388	0.5724468286664999	1.0	1.0	0.0
2836	0.0	0.0	0.0	0.9999999999999998	None	0	0	0	0	0	0	1.0	0	0	0	0	4	0	1.0	1	1	0.06666666666666667	1	1.0	0	0	0	0	0	0	0	0	0	0	0	0
5433	9.830143061447916e-09	8.972346167798738e-09	-8.972295033493184e-09	0.9999988492901661	None	0	0	1.0	1	0	0	1.0	0	0	0	1	6	0	0.5	1	2	0.13333333333333333	2	1.0	0	0	0	0	0	0	0	0	0	0	0	0
4294	0.009915702502143083	0.00877378020450687	0.008770605145806154	0.9939003357081025	None	0.2	1	0.3333333333333333	4	0.8125	13	0.3333333333333333	0.75	16	12	1	2	0	0.6666666666666666	9	6	1.2	18	1.0	0.6666666666666666	0.0999998779996943	0.5	-0.14583268619704964	0.9992760040324464	-0.09999758131428019	0.6187193477898139	0.9149556652002959	0.9289962609478646	1.0	1.0	0.0
2251	None	None	None	None	None	0	0	0	0	0	0	1.0	0	0	0	0	4	0	1.0	1	1	0.06666666666666667	1	1.0	0	0	0	0	0	0	0	0	0	0	0	0
5324	0.0010214507374345038	0.0002797369434039438	-0.0002691995010770218	0.9988926642949841	None	0.2	1	0.3333333333333333	4	0.8	12	0.20987654320987653	0.8	16	12	0	0	0	1.0	9	9	1.1333333333333333	17	0.0	1.0	2.706408392239939e-14	0.5	0.09835801646035096	0.6503757767641202	0.04211654013919924	0.6409133322680282	0.6059398870070225	0.5986894101056541	0	1.0	0.0
4565	0.0	0.0	0.0	0.9999999999999998	None	0	0	0	0	0	0	1.0	0	0	0	0	4	0	1.0	1	1	0.06666666666666667	1	1.0	0	0	0	0	0	0	0	0	0	0	0	0
2559	1.4753728689658543e-05	8.648563089121603e-08	-3.741622901233767e-08	0.9999983861596252	None	0	0	0.75	3	0.3333333333333333	1	0.5555555555555556	0.3333333333333333	4	1	0	0	0	1.0	3	3	0.3333333333333333	5	0.0	1.0	0.3151307871033014	0.5568210460904072	0.07645078760000172	0.5435743429797829	0.09983488941887002	0.5671034603282635	0.7456822860383614	0.5558537454781044	0	0.5	0.0
3997	0.0	0.0	0.0	1.0	None	0	0	0	0	0	0	1.0	0	0	0	0	0	0	1.0	1	1	0.06666666666666667	1	0.0	0	0	0	0	0	0	0	0	0	0	0	0
4357	0.010454609470462587	0.00875476004785983	0.008750624986511675	0.993942028676408	None	0.2	1	0.3333333333333333	4	0.8125	13	0.3333333333333333	0.75	16	12	1	2	0	0.6666666666666666	9	6	1.2	18	1.0	0.6666666666666666	0.0999998779996943	0.5	-0.14583268619704964	0.9992760040324464	-0.09999758131428019	0.6187193477898139	0.9149556652002959	0.9289962609478646	1.0	1.0	0.0
6498	5.6553625930482634e-08	5.3804440431484974e-08	-5.3044973128851695e-08	0.9999915397274276	None	0	0	0.3	3	0.8461538461538461	11	0.42857142857142855	0.7692307692307693	13	10	1	3	0	0.7142857142857143	7	5	1.0	15	1.0	0.4	0.09999127485401496	0.5000000000000001	0.12622078010332372	0.6935944819058837	1.4418103556831147e-09	0.5000000105140341	0.6327037072117689	0.5676638505027959	1.0	1.0	0.0
4454	0.0	0.0	0.0	1.0	None	0	0	0	0	0	0	1.0	0	0	0	0	0	0	1.0	1	1	0.06666666666666667	1	0.0	0	0	0	0	0	0	0	0	0	0	0	0
3059	0.0018214550864462903	0.000494332932159091	0.0004703800029382791	0.9985924745132585	None	0.25	1	0.4	4	0.75	9	0.25	0.75	13	9	0	0	0	0.875	7	8	0.9333333333333333	14	0.0	0.8571428571428571	-0.09993224983097775	0.5011413466321988	0	0.5	-0.058858276027605086	0.5224179222293323	0.6010834878804696	0.5078574567111456	0	0.9230769230769231	0.0
3649	0.0	0.0	0.0	0.9999999999999998	None	0	0	0	0	0	0	1.0	0	0	0	0	4	0	1.0	1	1	0.06666666666666667	1	1.0	0	0	0	0	0	0	0	0	0	0	0	0
6184	4.3848626506783516e-05	3.3332088199006467e-07	2.7967476610886167e-07	0.9999952808581567	None	0	0	0.5	3	0.6666666666666666	4	0.4444444444444444	0.6666666666666666	7	4	0	1	0	0.5	6	3	0.5333333333333333	8	1.0	0.4	0.3067605365558518	0.5000000000000001	0.3645374336070912	0.9992130576052497	-0.04762324292334302	0.5491350994537502	0.9163502954153494	0.9204088453007155	1.0	1.0	0.0
4151	0.008512003235884963	0.0040504726450884465	-0.0007633600055345939	0.9956082315867787	None	0.2857142857142857	2	0.375	6	0.7142857142857143	15	0.36507936507936506	0.7142857142857143	21	15	1	0	0	0.7777777777777778	9	7	1.5333333333333334	23	0.0	1.0	-0.09999724864088724	0.5086227754842858	5.738741816420754e-23	0.5000000113880388	0.09963530407258307	0.5013891548593046	0.6928688545250093	0.5033375505246048	0	1.0	0.0
426	None	None	None	None	None	0	0	0.5	3	0.7142857142857143	5	0.375	0.7142857142857143	8	5	0	0	0	0.6666666666666666	4	6	0.6	9	0.0	0.4	1.8935893353770998e-06	0.5000507336818002	-0.06794091229967687	0.6640896072688531	0.08201626540617812	0.5601011730237829	0.6531828297952225	0.5763439644349928	0	0	0.0
777	None	None	None	None	None	0.2857142857142857	2	0.35294117647058826	6	0.7391304347826086	17	0.3968253968253968	0.6956521739130435	22	16	2	2	0	0.7777777777777778	7	9	1.6666666666666667	25	1.0	0.6666666666666666	0.09992298351618148	0.5011420751962071	0.40505882732081444	0.6603086653535418	0.05344529908079917	0.5780299643016055	0.8267678189494164	0.5812669667656737	0.9318181818181819	0.9090909090909091	0.0
2506	None	None	None	None	None	0.2	1	0.3333333333333333	4	0.8	12	0.20987654320987653	0.8	16	12	0	0	0	1.0	9	9	1.1333333333333333	17	0.0	1.0	0.09999549079061396	0.5002889298521416	0.2889967300007762	0.5853893894800027	2.2287490317653225e-23	0.5000000001852358	0.7682511833389405	0.5288091535751768	0	1.0	0.0
5842	1.5383446029173546e-07	5.011006771879968e-09	5.010376193003315e-09	0.9999995049113745	None	0	0	0.42857142857142855	3	0.75	6	0.5555555555555556	0.75	9	6	0	1	0	0.2222222222222222	9	2	0.6666666666666666	10	1.0	1.0	0.09999994505038945	0.5	0.05653747772651899	0.6730763433941113	4.8739039435668566e-05	0.5000711450661154	0.6152242177021409	0.5599121559354732	1.0	1.0	0.0
5179	1.266065422745756e-05	1.8046541215308182e-06	-1.8046514679634924e-06	0.9955666210315128	None	0	0	0.18181818181818182	2	0.8571428571428571	12	0.5333333333333333	0	0	0	15	0	0	0.8333333333333334	6	5	1.0666666666666667	16	0.0	0.36363636363636365	0	0	0	0	0	0	0	0	0	0	0
3063	0.00042617638461432266	2.1658814320534498e-06	9.756981273164472e-07	0.9999950138038318	None	0.3333333333333333	1	0.4444444444444444	4	0.7272727272727273	8	0.2653061224489796	0.7272727272727273	12	8	0	0	0	1.0	7	7	0.8666666666666667	13	0.0	0.6666666666666666	3.073475279780303e-06	0.5000475762810525	0	0.5	-0.15227903228353284	0.6318259603998351	0.6721339245731212	0.544899435626997	0	1.0	0.0
2197	None	None	None	None	None	0	0	0.2222222222222222	2	0.8181818181818182	9	0.37142857142857144	0	0	0	12	14	0	0.7142857142857143	7	5	0.8666666666666667	13	0.5	0	0	0	0	0	0	0	0	0	0	0	0
4314	0.008321754508685013	0.005287390728470968	0.004891698501747652	0.9951010985712964	None	0	0	0.3333333333333333	3	0.8181818181818182	9	0.28888888888888886	0.8181818181818182	12	9	0	1	0	0.5555555555555556	9	5	0.8666666666666667	13	1.0	1.0	0.24417776102991903	0.5	0.09023459535725732	0.6662711857465378	-0.09999246844660115	0.5000389056871233	0.8038964815914593	0.5573731586408562	0.0	0	0.0
3729	None	None	None	None	None	0	0	0.4166666666666667	5	0.625	10	0.4	0.5	13	8	4	3	0	0.5555555555555556	9	5	1.2	18	0.42857142857142855	0.5714285714285714	0.05587162673663469	0.5661000775346989	0.029913697860533873	0.5092605590106732	0.0999937728266883	0.5000032643101507	0.5781349323859759	0.5252299282368373	1.0	1.0	0.0
6438	None	None	None	None	None	0.26666666666666666	4	0.40625	13	0.5869565217391305	27	0.6666666666666666	0.5652173913043478	38	26	9	6	0	0.8888888888888888	9	8	3.2	48	0.6	0.926829268292683	0.09999992632138874	0.5	0.03984350508234867	0.5842998458785296	-0.03976889742530406	0.5058692230628393	0.6409316507464553	0.5302901999511975	1.0	1.0	0.0
3144	0.001691014444057311	0.00030767389990761116	7.425312330503733e-05	0.9993224963803407	None	0.2	1	0.3333333333333333	4	0.8	12	0.20987654320987653	0.8	16	12	0	0	0	1.0	9	9	1.1333333333333333	17	0.0	1.0	0.12558431643354268	0.5913310550455606	7.902762784127648e-27	0.5002980206708257	0.03160260391433428	0.5144474154211183	0.6302995859512734	0.5356451332676971	0	1.0	0.0
1078	None	None	None	None	None	0	0	0	0	0	0	1.0	0	0	0	0	0	0	1.0	1	1	0.06666666666666667	1	0.0	0	0	0	0	0	0	0	0	0	0	0	0
5961	None	None	None	None	None	0.2727272727272727	3	0.375	9	0.6470588235294118	22	0.5	0.5	25	17	10	7	0	0.8888888888888888	9	8	2.4	36	0.4375	0.6896551724137931	0.09408333777374761	0.5	0.016552384104291665	0.5834205275571376	-0.09999985459530893	0.5000003095695582	0.6894740958712852	0.5280399020619084	1.0	1.0	0.0
3328	7.817159303668784e-06	4.3144085520831196e-07	8.887032415033538e-08	0.9996363792920664	None	0	0	0.42857142857142855	3	0.75	6	0.3333333333333333	0.75	9	6	0	1	0	0.8333333333333334	5	6	0.6666666666666666	10	1.0	0.8	0.09993096391275615	0.5000298394131318	0.03464192172086823	0.6757627103322563	0.005115817760210925	0.5073384585718714	0.6053005820694547	0.5633118088350931	0.0	0	0.0
2720	2.9060381815199734e-08	2.6420448237215142e-08	-2.538394700753183e-10	0.9999962650824876	None	0.25	1	0.4	4	0.75	9	0.25925925925925924	0.75	13	9	0	0	0	0.6666666666666666	6	9	0.9333333333333333	14	0.0	1.0	-0.09988075902560503	0.5005413338841505	0.0999509484294637	0.5196434938308486	5.431171045163829e-10	0.500130952105968	0.693093409954277	0.5067748839297269	0	1.0	0.0
2091	None	None	None	None	None	1.0	1	1.0	4	0.0	0	0.5555555555555556	0	4	0	0	0	0	1.0	3	3	0.3333333333333333	5	0.0	1.0	0	0	0	0	0	0	0	0	0	0	0
6554	0.00033890846902027093	9.715785818522835e-06	5.737332365743849e-06	0.9994652841991843	None	0.5	1	0.6666666666666666	4	0.5	3	0.4444444444444444	0.5	7	3	0	0	0	0.5	3	6	0.5333333333333333	8	0.0	1.0	0.09999985002125952	0.5	0.010067713878782521	0.5707767627776152	0.2871751133040969	0.5339358612232685	0.7618657308688656	0.535023671776314	0	1.0	0.0
2960	7.667167274246019e-06	2.2212901743652616e-08	4.309858960972065e-09	0.9999991395064856	None	0	0	1.0	1	0	0	1.0	0	1	0	0	1	0	0.5	1	2	0.13333333333333333	2	0.3333333333333333	0	0	0	0	0	0	0	0	0	0	0	0
3982	0.005635987072004813	0.00308555988493747	0.001218639425813551	0.9981217028261453	None	0	0	0.42857142857142855	3	0.75	6	0.3333333333333333	0.75	9	6	0	1	0	0.8333333333333334	6	5	0.6666666666666666	10	1.0	0.4	0.09944751529940651	0.5016679570690592	0.2633128107069089	0.5752679823521354	0.0986665371120804	0.5020189644132796	0.6847405554186005	0.5264856290333362	1.0	1.0	0.0
840	None	None	None	None	None	0.2	1	0.3333333333333333	4	0.8	12	0.20987654320987653	0.8	16	12	0	0	0	1.0	9	9	1.1333333333333333	17	0.0	1.0	-0.0996818797464633	0.5086019589726494	-0.09222535268664579	0.5248088970206948	0.03045884788086446	0.50880771695568	0.6425335372030819	0.5140765200072043	0	0.9375	0.0
5107	0.010817914922656586	0.009199044480550244	0.009198249892611992	0.9935723117002123	None	0.2	1	0.3333333333333333	4	0.8125	13	0.3333333333333333	0.75	16	12	1	2	0	0.6666666666666666	9	6	1.2	18	1.0	0.6666666666666666	0.0999998779996943	0.5	-0.14583268619704964	0.9992760040324464	-0.09999758131428019	0.6187193477898139	0.9149556652002959	0.9289962609478646	1.0	1.0	0.0
7190	3.2482016015795885e-06	1.169799347687428e-06	-4.4228927175724216e-08	0.9996531350081324	None	0	0	0.3333333333333333	2	0.8571428571428571	6	0.36	0.8571428571428571	8	6	0	2	0	1.0	5	5	0.6	9	1.0	0	0.1822956710799239	0.5	0.007912645185156428	0.6681961973138394	2.3850550667596987e-08	0.5000002210743062	0.6989050079423667	0.5580733025628326	0.75	0.75	0.0
6148	None	None	None	None	None	0.05555555555555555	1	0.2894736842105263	11	0.6481481481481481	35	0.691358024691358	0.2222222222222222	21	12	34	0	0	1.0	9	9	3.7333333333333334	56	0.0	0.723404255319149	2.8375148270399416e-16	0.5	-0.1352575694683643	0.8750121342485383	0.000712038566633342	0.5134925454657108	0.6645909311094056	0.6607566962773355	0	1.0	0.0
3910	0.00726997763438593	0.0006828571144846684	0.0002380377987260462	0.9862591545610575	None	0.25	1	0.4	4	0.7692307692307693	10	0.23809523809523808	0.7692307692307693	14	10	0	0	0	0.7777777777777778	7	9	1.0	15	0.0	1.0	0.2602924175206568	0.5000000000000001	0.0987858117668849	0.5816416040760727	-0.09999929072428024	0.5000023048462602	0.8136211803007044	0.5274328573866076	0	1.0	0.0
780	None	None	None	None	None	0.2	1	0.3333333333333333	4	0.8	12	0.20987654320987653	0.8	16	12	0	0	0	1.0	9	9	1.1333333333333333	17	0.0	1.0	0.0004629278173770866	0.5028266385201907	0.006683810756224945	0.5315009693024688	0.0874190201336931	0.5685782174676309	0.5937548071396844	0.5344063987261091	0	1.0	0.0
3980	None	None	None	None	None	0.15384615384615385	2	0.35714285714285715	10	0.65	26	0.5185185185185185	0.525	30	21	11	0	0	1.0	9	9	2.8	42	0.0	0.7058823529411765	9.315889670459668e-06	0.578926133463745	0.28822675108300233	0.7530064098398636	4.482351134753551e-12	0.5307668178683154	0.7906670248637966	0.6268593988052311	0	1.0	0.0
1753	None	None	None	None	None	0	0	0.125	5	0.8596491228070176	49	0.8194444444444444	0	1	0	57	0	0	0.8888888888888888	8	9	3.933333333333333	59	0.0	0.9811320754716981	0	0	0	0	0	0	0	0	0	0	0
1779	None	None	None	None	None	0	0	0.2222222222222222	2	0.8181818181818182	9	0.8666666666666667	0	0	0	12	10	0	0.6	3	5	0.8666666666666667	13	0.35714285714285715	0.75	0	0	0	0	0	0	0	0	0	0	0
2063	None	None	None	None	None	0.3333333333333333	1	0.625	5	0.5	5	0.375	0.4	8	4	3	4	0	0.5	8	4	0.8	12	0.6666666666666666	0.75	0.099712078638761	0.5010837480825764	-0.09999998360915559	0.5000000255392821	0.07368278538358211	0.5535825522001625	0.708150861192077	0.5182828028415407	1.0	1.0	0.0
3098	None	None	None	None	None	0	0	0.18604651162790697	8	0.7741935483870968	48	0.7901234567901234	0.25806451612903225	20	16	43	4	0	1.0	9	9	4.266666666666667	64	0.046511627906976744	0.7586206896551724	-0.03087396039855269	0.521628467579403	0.0049747218298243825	0.6708276607272421	0.26229956532024257	0.6133819257559716	0.7807180494676621	0.6034871728712938	0.9	0.9	0.0
916	None	None	None	None	None	0	0	0.04	1	1.0	35	0.8222222222222222	0	0	0	36	0	0	0.5555555555555556	9	5	2.466666666666667	37	0.0	1.0	0	0	0	0	0	0	0	0	0	0	0
3437	0.0022778509225608984	0.0011689219480425788	0.0011661260770876002	0.9970887053517694	None	0.2	1	0.3333333333333333	4	0.8	12	0.20987654320987653	0.8	16	12	0	0	0	1.0	9	9	1.1333333333333333	17	0.0	1.0	0.0684294176698511	0.5169907761057657	0.09999967920818131	0.5000073464071646	-0.05546143439298851	0.6023682033568414	0.663332576923837	0.5401931801919808	0	0.4375	0.0
4634	None	None	None	None	None	0.06666666666666667	1	0.25	8	0.7555555555555555	34	0.5802469135802469	0.6666666666666666	38	30	8	0	0	1.0	9	9	3.1333333333333333	47	0.0	0.8421052631578947	1.1551253518392568e-12	0.5096569531740721	-0.007043730695050201	0.6702473870669228	0.0002327268038363109	0.5016603388091807	0.5851178452965101	0.5625520788814614	0	0.9210526315789473	0.0
3760	0.008110091664533324	0.005839199965348157	-0.00492420083121268	0.9974460448703657	None	0.05263157894736842	1	0.2926829268292683	12	0.6440677966101694	38	0.7530864197530864	0.01694915254237288	11	1	49	0	0	1.0	9	9	4.066666666666666	61	0.0	0.8	-0.09999558391165983	0.5011875924464471	0	0.5	0.1889762428781101	0.6196208831433839	0.7682038918750699	0.5409654464838146	0	0.45454545454545453	0.0
3411	0.008533866530973818	0.00468190583345122	0.004567363910118573	0.9942176852702237	None	0.25	1	0.4	4	0.75	9	0.25	0.75	13	9	0	0	0	0.875	7	8	0.9333333333333333	14	0.0	0.8571428571428571	-0.09999547945066126	0.5113061626136228	-0.015015828098267037	0.6723892767666246	0.18370418548062722	0.6211832438625572	0.7723783109438	0.6033889056459112	0	1.0	0.0
3022	0.0	0.0	0.0	1.0	None	0	0	0	0	0	0	1.0	0	0	0	0	0	0	1.0	1	1	0.06666666666666667	1	0.0	0	0	0	0	0	0	0	0	0	0	0	0
2857	6.861483786907276e-09	6.336024106852006e-09	-2.0245915392205442e-10	0.9999994389488741	None	0	0	1.0	3	0.0	0	0.6666666666666666	0	3	0	0	1	0	0.6666666666666666	2	3	0.26666666666666666	4	1.0	1.0	0	0	0	0	0	0	0	0	0	0	0
687	None	None	None	None	None	0	0	0	0	0	0	1.0	0	0	0	0	0	0	1.0	1	1	0.06666666666666667	1	0.0	0	0	0	0	0	0	0	0	0	0	0	0
472	None	None	None	None	None	0	0	0.35294117647058826	12	0.5416666666666666	26	0.6172839506172839	0.375	28	18	21	0	0	1.0	9	9	3.3333333333333335	50	0.0	0.5581395348837209	0.050758782116611736	0.5880802659220987	-0.09993077965568231	0.5004705665432946	0.09997953394644905	0.5007779708328072	0.7006583909624546	0.5300495002030631	0	0.9642857142857143	0.0
452	None	None	None	None	None	0.05555555555555555	1	0.358974358974359	14	0.5714285714285714	32	0.8055555555555556	0.3392857142857143	30	19	27	0	0	0.8888888888888888	8	9	3.8666666666666667	58	0.0	0.8235294117647058	0.028888580171656363	0.5563594541793462	0.001142544478014854	0.5617828083573301	3.569898954541623e-05	0.5554978189915699	0.5438261069880352	0.5578818636154368	0	1.0	0.0
2126	None	None	None	None	None	0.25	1	0.4	4	0.7692307692307693	10	0.234375	0.7692307692307693	14	10	0	0	0	1.0	8	8	1.0	15	0.0	0.8571428571428571	-0.09982948279355754	0.5793810798094227	0.0006996128250858285	0.5108347439583594	-0.1349425241730564	0.9999999978860343	0.6837186320563814	0.998864364248708	0	1.0	0.0
2623	0.0	0.0	0.0	0.9999999999999998	None	0	0	0	0	0	0	1.0	0	0	0	0	4	0	1.0	1	1	0.06666666666666667	1	1.0	0	0	0	0	0	0	0	0	0	0	0	0
5821	0.0	0.0	0.0	0.9999999999999998	None	0	0	0	0	0	0	1.0	0	0	0	0	4	0	1.0	1	1	0.06666666666666667	1	1.0	0	0	0	0	0	0	0	0	0	0	0	0
3920	0.004326294919472402	0.0010597955925890081	0.0005501932538316777	0.9967128516834092	None	0.2	1	0.3333333333333333	4	0.8	12	0.20987654320987653	0.8	16	12	0	0	0	1.0	9	9	1.1333333333333333	17	0.0	1.0	0.2196929987270626	0.5614910465524184	0	0.5	-0.047697877053201644	0.5221338354436498	0.7678066054590587	0.5279548871966717	0	0.375	0.0
4892	None	None	None	None	None	0.043478260869565216	1	0.16666666666666666	8	0.8142857142857143	57	0.8888888888888888	0.2571428571428571	25	18	46	0	0	1.0	9	9	4.8	72	0.0	0.9090909090909091	-0.09999999178535282	0.5000005161198092	3.934865219918592e-12	0.5000000003742987	0.09685886288728729	0.7696365518938338	0.6907668633146579	0.5991890759583032	0	0.64	0.0
4501	None	None	None	None	None	0.16666666666666666	1	0.35714285714285715	5	0.7368421052631579	14	0.25925925925925924	0.631578947368421	17	12	3	1	0	1.0	9	9	1.4	21	0.2	0.6666666666666666	0.36161685926417525	0.704299027197572	-0.012596156739287198	0.6216008790093062	0.056620296338324126	0.5195180301927758	0.8379704154906249	0.6179300615433112	1.0	1.0	0.0
1439	None	None	None	None	None	0	0	0.3333333333333333	2	0.8571428571428571	6	0.36	0.8571428571428571	8	6	0	2	0	1.0	5	5	0.6	9	1.0	0	0.059701022066806685	0.5901737699482221	0	0.5	-0.08570924418307793	0.5697542546482306	0.6692282618303959	0.5535877579409325	1.0	0.875	0.0
4351	0.00380537844555445	0.0006243960996949512	0.0006028699204516013	0.9926934692816837	None	0.3333333333333333	1	0.4444444444444444	4	0.7272727272727273	8	0.2653061224489796	0.7272727272727273	12	8	0	0	0	1.0	7	7	0.8666666666666667	13	0.0	0.6666666666666666	0.006102885115875719	0.6705446519329821	0.025044999044598837	0.6539017946381948	0.15077721749572912	0.6605263838316404	0.7100396514184848	0.661691590625171	0	1.0	0.0
2593	1.0351542233369801e-10	4.57135136242165e-13	-3.969637523533695e-14	0.9999999999999996	None	0.2	1	0.3333333333333333	4	0.8	12	0.20987654320987653	0.8	16	12	0	0	0	1.0	9	9	1.1333333333333333	17	0.0	1.0	0.21703921234716067	0.6132097787647269	-0.09703589088980727	0.5341323791163554	3.578944381053369e-23	0.5000000012735036	0.7862843438688201	0.549633237410543	0	1.0	0.0
3571	0.027834317167092164	0.00380767082606254	0.0014143218183471356	0.9914258623900539	None	0.25	1	0.4	4	0.75	9	0.25925925925925924	0.75	13	9	0	0	0	0.6666666666666666	6	9	0.9333333333333333	14	0.0	1.0	-0.09999969744197225	0.5000037402482368	0	0.5	0.17401955605477173	0.6133629854299188	0.7562450174326367	0.5383814742082162	0	1.0	0.0
3372	0.017634248355850004	0.0018485545211848382	0.0017089683318571107	0.9955815479533507	None	0	0	0.3103448275862069	9	0.6097560975609756	25	0.5308641975308642	0.3902439024390244	25	16	17	5	0	1.0	9	9	2.8666666666666667	43	0.1724137931034483	0.5789473684210527	2.5536281009929805e-08	0.5000195922083178	0.09999965493073514	0.5101939064858391	0.30468811721935224	0.6562015127341891	0.7804221594273403	0.5570234798011915	1.0	1.0	0.0
1577	None	None	None	None	None	0.3333333333333333	1	0.5	4	0.7	7	0.3333333333333333	0.7	11	7	0	0	0	0.4444444444444444	4	9	0.8	12	0.0	1.0	1.3521724559674013e-05	0.5686099889981844	0.03240374180622079	0.6582107062356155	0.09997394812493914	0.5000988397777822	0.6105057354393316	0.5770405103762318	0	0.9090909090909091	0.0
2241	None	None	None	None	None	0.2	1	0.3333333333333333	4	0.8	12	0.20987654320987653	0.8	16	12	0	0	0	1.0	9	9	1.1333333333333333	17	0.0	1.0	-0.06562033127259233	0.6207436950838657	0	0.5	0.03940058968977428	0.5867160024713591	0.5887572397878629	0.5698005145959977	0	1.0	0.0
5624	0.00011111009091063418	1.070143863330236e-06	-3.0620381840363905e-07	0.9999947116084988	None	0	0	0.25	1	1.0	3	1.0	1.0	4	3	0	3	0	0.2	1	5	0.3333333333333333	5	1.0	0	0.09999990912556461	0.5	-0.1091069163420922	0.7902564880495497	-0.09999918239538044	0.7039175004664514	0.7253080144995647	0.6749877627999987	1.0	1.0	0.0
6133	0.010669488355003559	0.008888435641600651	0.008887914515658365	0.993794698303485	None	0.2	1	0.3333333333333333	4	0.8125	13	0.3333333333333333	0.75	16	12	1	2	0	0.6666666666666666	9	6	1.2	18	1.0	0.6666666666666666	0.0999998779996943	0.5	-0.14583268619704964	0.9992760040324464	-0.09999758131428019	0.6187193477898139	0.9149556652002959	0.9289962609478646	1.0	1.0	0.0
6609	0.03718355408159945	0.024431385506406274	0.010929552237787136	0.9879568349398142	None	0.2	1	0.3333333333333333	4	0.8	12	0.20987654320987653	0.8	16	12	0	0	0	1.0	9	9	1.1333333333333333	17	0.0	1.0	0.30674976945472315	0.5	0.11597238471465399	0.9929940701856693	-0.09999969777074255	0.6187197517639975	0.855172889156558	0.8596872960761271	0	1.0	0.0
350	None	None	None	None	None	0	0	0.018518518518518517	1	1.0	79	1.0	0	0	0	80	0	0	1.0	9	9	5.4	81	0.0	1.0	0	0	0	0	0	0	0	0	0	0	0
7049	2.1507855044996345e-08	2.1480409688657853e-08	2.137032941749478e-08	0.9999975461665574	None	0.25	1	0.4	4	0.7692307692307693	10	0.23809523809523808	0.7692307692307693	14	10	0	0	0	0.7777777777777778	9	7	1.0	15	0.0	1.0	0.16595066080056986	0.5000000000000001	-0.0804231872817415	0.6128975049529892	2.0961692728728312e-17	0.5000000000001803	0.7361230352018374	0.5382176622884091	0	1.0	0.0
5930	7.708696231759719e-06	6.533093963824395e-08	5.582638164045141e-09	0.9999994349817339	None	0	0	1.0	1	0	0	1.0	0	1	0	0	0	0	0.5	1	2	0.13333333333333333	2	0.0	0	0	0	0	0	0	0	0	0	0	0	0
6875	0.010272298586314347	0.004143353724727338	-0.0040274360165401665	0.9778556448405854	None	0.2	1	0.3333333333333333	4	0.8	12	0.20987654320987653	0.8	16	12	0	0	0	1.0	9	9	1.1333333333333333	17	0.0	1.0	0.1773373633426588	0.5	-0.032133360914978794	0.6722184171455561	-0.09999962792132959	0.5000011815020261	0.7652673661153429	0.559569115317823	0	0.9375	0.0
1773	None	None	None	None	None	0.2	1	0.3333333333333333	4	0.8	12	0.20987654320987653	0.8	16	12	0	0	0	1.0	9	9	1.1333333333333333	17	0.0	1.0	0.08543466204809502	0.5495894435882694	0.0636024286630402	0.6834763015134759	0.09997870027520046	0.5009331862988683	0.572921060562219	0.5803425003183043	0	0.9375	0.0
1372	None	None	None	None	None	0.5	1	0.6666666666666666	4	0.5714285714285714	4	0.375	0.5714285714285714	8	4	0	0	0	0.6666666666666666	6	4	0.6	9	0.0	0.6666666666666666	0.034649413480962114	0.5417984069662586	-0.05582181473530849	0.5169262537357326	-0.09999154131787816	0.5000408108898292	0.6365660927444473	0.5196131712424226	0	1.0	0.0
2431	None	None	None	None	None	0	0	0.018518518518518517	1	1.0	79	1.0	0	0	0	80	0	0	1.0	9	9	5.4	81	0.0	1.0	0	0	0	0	0	0	0	0	0	0	0
1536	None	None	None	None	None	0.25	1	0.4	4	0.7692307692307693	10	0.23809523809523808	0.7692307692307693	14	10	0	0	0	0.7777777777777778	7	9	1.0	15	0.0	1.0	0.13726644779546807	0.5762011511237524	0	0.5	0.10067939972950542	0.6081632644763095	0.6397774924068644	0.5619136124006521	0	0.8571428571428571	0.0
5009	0.007168685889823038	0.003572462637425488	0.0025483058612638778	0.9923187959026207	None	0.25	1	0.4	4	0.75	9	0.25	0.75	13	9	0	0	0	0.875	7	8	0.9333333333333333	14	0.0	0.8571428571428571	0.09999998637553237	0.5	0.051524749439781525	0.6107981825695507	-0.09999999909690063	0.5000000071815933	0.7009567574123754	0.5374852498615971	0	1.0	0.0
5862	0.005046230617432284	0.003472236875709802	0.003461620279481763	0.9967465083643166	None	0.25	1	0.4	4	0.7692307692307693	10	0.23809523809523808	0.7692307692307693	14	10	0	0	0	0.7777777777777778	7	9	1.0	15	0.0	1.0	-0.09983010925873968	0.5	0.09621199161342285	0.6605402204648887	-0.09999999999072112	0.6259962961357222	0.7177369195277289	0.5971475252369611	0	1.0	0.0
1964	None	None	None	None	None	0.2	1	0.5	6	0.5333333333333333	8	0.40476190476190477	0.5333333333333333	14	8	2	0	0	0.8571428571428571	6	7	1.1333333333333333	17	0.0	0.36363636363636365	0.001656646212228579	0.5057926958357534	0.03687398585400471	0.6599714688753042	3.5977752459136616e-05	0.5037103222902948	0.5815873618421424	0.5581671482362193	0	0	0.0
6315	0.010572121182087179	0.00897032198122252	0.008969929048031549	0.9936640377737562	None	0.2	1	0.3333333333333333	4	0.8125	13	0.3333333333333333	0.75	16	12	1	2	0	0.6666666666666666	9	6	1.2	18	1.0	0.6666666666666666	0.0999998779996943	0.5	-0.14583268619704964	0.9992760040324464	-0.09999758131428019	0.6187193477898139	0.9149556652002959	0.9289962609478646	1.0	1.0	0.0
2112	None	None	None	None	None	0	0	0.018518518518518517	1	1.0	79	1.0	0	0	0	80	0	0	1.0	9	9	5.4	81	0.0	1.0	0	0	0	0	0	0	0	0	0	0	0
5469	0.006302161265666607	0.003923272317772352	0.0033104120010705156	0.9946038468989871	None	0.2	1	0.3333333333333333	4	0.8	12	0.20987654320987653	0.8	16	12	0	0	0	1.0	9	9	1.1333333333333333	17	0.0	1.0	-0.07686910069473893	0.5	0.049331005468178535	0.998604432393945	-0.09999814317465072	0.5000066640665918	0.6584204139645952	0.8994409293423623	0	1.0	0.0
4868	0.003625001081761778	0.002419707178842656	0.0012891282479025284	0.9973624479745311	None	0.2	1	0.3333333333333333	4	0.8	12	0.20987654320987653	0.8	16	12	0	0	0	1.0	9	9	1.1333333333333333	17	0.0	1.0	0.0999999120180123	0.5	0.037310928426568545	0.6655809184522791	0.027440241704271694	0.6732603346522257	0.6392473513974691	0.6154810802845871	0	0	0.0
1646	None	None	None	None	None	0	0	1.0	2	0.0	0	0.75	0	2	0	0	0	0	1.0	2	2	0.2	3	0.0	0	0	0	0	0	0	0	0	0	0	0	0
2469	None	None	None	None	None	0.2	1	0.3333333333333333	4	0.8	12	0.20987654320987653	0.8	16	12	0	0	0	1.0	9	9	1.1333333333333333	17	0.0	1.0	0.1486890737868311	0.5914029621429694	-0.16534651382212306	0.9345364453475223	-0.10765912085951021	0.566782699238144	0.8041638137357436	0.7500765487642764	0	0.875	0.0
6086	0.0013426197513170613	0.0006419085334658391	-0.0005633350607707062	0.9984226038945452	None	0.25	1	0.4	4	0.7692307692307693	10	0.23809523809523808	0.7692307692307693	14	10	0	0	0	0.7777777777777778	9	7	1.0	15	0.0	1.0	0.03988502281957058	0.5	-0.09750510819150626	0.5582070912546743	-0.09999098605997966	0.5000225028034624	0.6578263225065656	0.5194883551952253	0	1.0	0.0
6167	8.987565612360968e-08	8.796319205425966e-08	3.1599539610900636e-08	0.9999866980807279	None	0	0	0.17647058823529413	9	0.7837837837837838	58	0.9382716049382716	0.10810810810810811	16	8	59	0	0	1.0	9	9	5.066666666666666	76	0.0	0.9253731343283582	0.09992205052335765	0.5	-0.026040946227459623	0.518087027914283	3.696499526860181e-11	0.5000000014124606	0.6324930864039392	0.5060313490569404	0	1.0	0.0
4317	0.0	0.0	0.0	1.0	None	0	0	0	0	0	0	1.0	0	0	0	0	0	0	1.0	1	1	0.06666666666666667	1	0.0	0	0	0	0	0	0	0	0	0	0	0	0
2779	0.0018110082197192988	0.0005221718902009105	0.000484817309670378	0.9986464897586751	None	0.25	1	0.4	4	0.75	9	0.25	0.75	13	9	0	0	0	0.875	7	8	0.9333333333333333	14	0.0	0.8571428571428571	-0.09993224983097775	0.5011413466321988	0	0.5	-0.058858276027605086	0.5224179222293323	0.6010834878804696	0.5078574567111456	0	0.9230769230769231	0.0
4328	7.20037636536849e-05	1.141009115292347e-06	1.086961702511737e-06	0.9999986181058954	None	0.25	1	0.36363636363636365	4	0.7857142857142857	11	0.2222222222222222	0.7857142857142857	15	11	0	0	0	0.8888888888888888	9	8	1.0666666666666667	16	0.0	1.0	0.2951050665309153	0.5000000000000001	0.09999908694079254	0.5056053498660089	-0.09999920771959515	0.6207600666490033	0.8338338142875892	0.5428279533269208	0	1.0	0.0
4462	None	None	None	None	None	0.2	2	0.34782608695652173	8	0.6875	22	0.41975308641975306	0.6875	30	22	3	0	0	1.0	9	9	2.2666666666666666	34	0.0	0.7142857142857143	-0.09999823555626013	0.5129022827477177	-0.027937051090039265	0.6556148127599072	0.09999970377124387	0.5000183045010548	0.7037982080611881	0.5577006654042715	0	1.0	0.0
1347	None	None	None	None	None	0.2	1	0.3333333333333333	4	0.8	12	0.20987654320987653	0.8	16	12	0	0	0	1.0	9	9	1.1333333333333333	17	0.0	1.0	0.014441017526365254	0.5982448803909287	0.09947687921974858	0.5031861425829803	-0.04053345804602545	0.6479846319355956	0.6484281430027535	0.5842791272192096	0	0.625	0.0
744	None	None	None	None	None	0	0	0	0	0	0	1.0	0	0	0	0	4	0	1.0	1	1	0.06666666666666667	1	1.0	0	0	0	0	0	0	0	0	0	0	0	0
761	None	None	None	None	None	0	0	0	0	0	0	1.0	0	0	0	0	1	0	1.0	1	1	0.06666666666666667	1	0.25	0	0	0	0	0	0	0	0	0	0	0	0
6819	0.016391687062739153	0.009203884413494429	-0.006982538815417289	0.9912023209149501	None	0.2	1	0.3333333333333333	4	0.8	12	0.20987654320987653	0.8	16	12	0	0	0	1.0	9	9	1.1333333333333333	17	0.0	1.0	0.28770020069023233	0.5	-0.06565152989143708	0.9875015322934939	-0.09997680391415165	0.5040094036010199	0.8552900413240906	0.8118185174258498	0	0	0.0
1860	None	None	None	None	None	0.2	1	0.3333333333333333	4	0.8	12	0.20987654320987653	0.8	16	12	0	0	0	1.0	9	9	1.1333333333333333	17	0.0	1.0	-0.07787455917238564	0.6335188988563742	0	0.5	0.16095387936497763	0.6715549049384515	0.7375791912432367	0.6036881422798648	0	1.0	0.0
1053	None	None	None	None	None	0	0	0.2777777777777778	5	0.7083333333333334	17	0.8666666666666667	0.5833333333333334	18	14	7	5	0	0.8333333333333334	5	6	1.7333333333333334	26	0.35714285714285715	0.38095238095238093	-0.06025492538982043	0.5786559122028916	7.902762784127648e-27	0.5000000000000009	-0.01144914009762637	0.6651710254995962	0.6001757039115663	0.5828686840696053	1.0	1.0	0.0
2790	0.0	0.0	0.0	0.9999999999999998	None	0	0	0	0	0	0	1.0	0	0	0	0	4	0	1.0	1	1	0.06666666666666667	1	1.0	0	0	0	0	0	0	0	0	0	0	0	0
7137	0.006318035190244366	0.005407159436704505	-0.0015039734553746848	0.994683918677435	None	0.2	1	0.3333333333333333	4	0.8	12	0.20987654320987653	0.8	16	12	0	0	0	1.0	9	9	1.1333333333333333	17	0.0	1.0	0.08274312476300329	0.5	0.0768975800513035	0.5903305640540277	-0.07278810802037397	0.5245581783855734	0.668510130096658	0.5385602708071754	0	1.0	0.0
2466	None	None	None	None	None	0	0	0.057692307692307696	3	0.9466666666666667	71	0.9506172839506173	0	0	0	76	4	0	1.0	9	9	5.133333333333334	77	0.02564102564102564	1.0	0	0	0	0	0	0	0	0	0	0	0
3507	0.00045466826271681	2.4024686329974563e-06	-3.450925414205136e-07	0.9999999504635517	None	0.2	1	0.3333333333333333	4	0.8	12	0.20987654320987653	0.8	16	12	0	0	0	1.0	9	9	1.1333333333333333	17	0.0	1.0	1.8102524107886902e-06	0.5000661044881708	-0.05849010955724877	0.6567536201271287	0.09999994254638636	0.5000145220197207	0.6584944898731353	0.553888459003586	0	1.0	0.0
3028	0.01949541631713765	0.001416266591940236	0.0014048971409932698	0.995583069224818	None	0	0	0.3103448275862069	9	0.6097560975609756	25	0.5308641975308642	0.3902439024390244	25	16	17	5	0	1.0	9	9	2.8666666666666667	43	0.1724137931034483	0.5789473684210527	2.5536281009929805e-08	0.5000195922083178	0.09999965493073514	0.5101939064858391	0.30468811721935224	0.6562015127341891	0.7804221594273403	0.5570234798011915	1.0	1.0	0.0
4223	0.0	0.0	0.0	1.0	None	0	0	0	0	0	0	1.0	0	0	0	0	0	0	1.0	1	1	0.06666666666666667	1	0.0	0	0	0	0	0	0	0	0	0	0	0	0
3735	0.0006257224073261043	1.4731293384316314e-05	-1.8646999846480239e-06	0.9999998760270493	None	0.2	1	0.3333333333333333	4	0.8	12	0.20987654320987653	0.8	16	12	0	0	0	1.0	9	9	1.1333333333333333	17	0.0	1.0	5.587930950482726e-07	0.5000072885921012	0.09998602741582943	0.5549754583614159	0.32402034039913924	0.6259865892641528	0.7949315242632079	0.5610161257793495	0	1.0	0.0
4972	0.0018223582129542645	0.000122811592036614	7.308623447123686e-05	0.9989743899029901	None	0.2	1	0.3333333333333333	4	0.8	12	0.20987654320987653	0.8	16	12	0	0	0	1.0	9	9	1.1333333333333333	17	0.0	1.0	0.03478088764034272	0.5	0.08973103875597545	0.6268907315405291	-0.09987711798169466	0.6189094568134272	0.6892452244921522	0.5828800630755264	0	1.0	0.0
7509	3.812868197376908e-05	9.84203978787324e-08	9.84203962278916e-08	0.999974393293901	None	0	0	1.0	2	0.0	0	1.0	0	2	0	0	0	0	0.3333333333333333	1	3	0.2	3	0.0	1.0	0	0	0	0	0	0	0	0	0	0	0
2684	0.0	0.0	0.0	0.9999999999999998	None	0	0	0	0	0	0	1.0	0	0	0	0	4	0	1.0	1	1	0.06666666666666667	1	1.0	0	0	0	0	0	0	0	0	0	0	0	0
3314	0.0005325372850277924	9.83653218594429e-05	5.0042735654545715e-06	0.9993547140675961	None	0.25	1	0.4	4	0.7692307692307693	10	0.4166666666666667	0.6923076923076923	13	9	1	2	0	1.0	6	6	1.0	15	1.0	0.4444444444444444	0.037358237638946676	0.5630046522933386	0.029555455695086212	0.6453116716693592	0.039772601513518455	0.6030724489092837	0.5701503111248012	0.6042919987975227	1.0	1.0	0.0
7186	0.0	0.0	0.0	1.0	None	0	0	0	0	0	0	1.0	0	0	0	0	0	0	1.0	1	1	0.06666666666666667	1	0.0	0	0	0	0	0	0	0	0	0	0	0	0
3109	9.686212505863368e-05	1.6793749985100457e-06	1.0715524390065139e-06	0.999447604031319	None	0	0	0.4	2	0.8	4	0.4666666666666667	0.8	6	4	0	0	0	0.6	5	3	0.4666666666666667	7	0.0	0	9.773239107358381e-05	0.5154926662741416	0.09999999998590695	0.5000000002044208	-0.07404901459762916	0.5794986068368476	0.6707892782526043	0.5318489844771712	0	1.0	0.0
933	None	None	None	None	None	0	0	0	0	0	0	1.0	0	0	0	0	0	0	1.0	1	1	0.06666666666666667	1	0.0	0	0	0	0	0	0	0	0	0	0	0	0
2031	None	None	None	None	None	0	0	0.25	9	0.6923076923076923	36	0.8571428571428571	0.09615384615384616	12	5	41	3	0	0.7777777777777778	9	7	3.6	54	0.0379746835443038	0.9387755102040817	-0.04905456508419158	0.5802036249550176	-0.09773967618747154	0.5841714414831607	0.0923889975286337	0.5467505191612505	0.6915678729125055	0.5704515173989992	1.0	1.0	0.0
2522	None	None	None	None	None	0	0	0	0	0	0	1.0	0	0	0	0	0	0	1.0	1	1	0.06666666666666667	1	0.0	0	0	0	0	0	0	0	0	0	0	0	0
1423	None	None	None	None	None	0	0	0.6666666666666666	2	0.5	1	0.6666666666666666	0.5	3	1	0	2	0	0.6666666666666666	2	3	0.26666666666666666	4	1.0	0	-0.09998835156573455	0.5000023015950116	0	0.5	-0.054880327543584	0.5025716314192168	0.6008121166628794	0.5008579843880422	1.0	1.0	0.0
1561	None	None	None	None	None	0	0	0.06	3	0.9452054794520548	69	0.9259259259259259	0	0	0	74	0	0	1.0	9	9	5.0	75	0.0	0.9090909090909091	0	0	0	0	0	0	0	0	0	0	0
5220	None	None	None	None	None	0.16666666666666666	1	0.3333333333333333	5	0.75	15	0.2716049382716049	0.7	19	14	2	1	0	1.0	9	9	1.4666666666666666	22	0.3333333333333333	0.7692307692307693	7.902762784127648e-27	0.5	0.09630778731987133	0.5847613187501767	2.351944937742658e-06	0.5870266933635058	0.6115883559757597	0.5575798853252651	1.0	1.0	0.0
545	None	None	None	None	None	1.0	1	1.0	4	0.25	1	0.5	0	0	0	5	10	0	0.75	3	4	0.4	6	0.7142857142857143	1.0	0	0	0	0	0	0	0	0	0	0	0
6324	0.0005591098516012921	6.057315217459499e-07	-5.949983652151422e-07	0.999999978217742	None	0.2	1	0.3333333333333333	4	0.8	12	0.20987654320987653	0.8	16	12	0	0	0	1.0	9	9	1.1333333333333333	17	0.0	1.0	0.009159360983007906	0.5	-0.014939555012515949	0.7053685038243599	0.2552599127328681	0.5355131488632026	0.7658192458139248	0.5838088700321021	0	1.0	0.0
2352	None	None	None	None	None	0	0	0.018518518518518517	1	1.0	79	1.0	0	0	0	80	0	0	1.0	9	9	5.4	81	0.0	1.0	0	0	0	0	0	0	0	0	0	0	0
6398	0.00011394513275214538	7.027474825428655e-07	-6.931887546562996e-07	0.9999453660892489	None	0.5	1	0.6666666666666666	4	0.5	3	0.4444444444444444	0.5	7	3	0	0	0	0.5	6	3	0.5333333333333333	8	0.0	1.0	-0.03688877525087551	0.5	-0.10363726844632545	0.6649509170814398	-0.0999998299423828	0.5000000918287419	0.576016532988965	0.5568725205231616	0	1.0	0.0
2018	None	None	None	None	None	0	0	0.2571428571428571	9	0.68	34	0.6419753086419753	0.14	13	7	38	7	0	1.0	9	9	3.466666666666667	52	0.0945945945945946	0.782608695652174	4.5535565465703225e-11	0.5000019183333434	-0.00893969420339682	0.6586004036955243	7.902762784127648e-27	0.500000000000001	0.5833663479815001	0.5545380709754058	0.15384615384615385	0.07692307692307693	0.0
948	None	None	None	None	None	0	0	0.019230769230769232	1	1.0	75	0.9506172839506173	0	0	0	76	0	0	1.0	9	9	5.133333333333334	77	0.0	1.0	0	0	0	0	0	0	0	0	0	0	0
5371	5.513858024897318e-05	3.863765720044956e-05	-3.863611207355597e-05	0.9999957363020516	None	0	0	0.25	1	1.0	3	1.0	1.0	4	3	0	0	0	0.2	1	5	0.3333333333333333	5	0.0	0	0.27267633260647894	0.5	0.058446285476464285	0.609475614412804	-0.09999602943519033	0.5000122399105863	0.8229326258206755	0.5370285396438359	0	1.0	0.0
6414	None	None	None	None	None	0.041666666666666664	1	0.38	19	0.547945205479452	40	0.9259259259259259	0.2876712328767123	37	21	37	0	0	1.0	9	9	5.0	75	0.0	0.9090909090909091	-0.0008002024368124827	0.5	-0.0999990421880434	0.5000255375006282	-0.09985121772563425	0.5003552270975489	0.6147304054143194	0.5001269215499291	0	1.0	0.0
6936	0.010443033562727105	0.007722829382911409	0.006846333245092982	0.9956387479575702	None	0.25	1	0.4	4	0.7692307692307693	10	0.23809523809523808	0.7692307692307693	14	10	0	0	0	0.7777777777777778	7	9	1.0	15	0.0	1.0	-0.09302810505883936	0.5000000000000001	0.04733207508787694	0.6977385961595052	-0.09985523946104526	0.5001900805079593	0.6633153876893307	0.5693265955824081	0	1.0	0.0
7281	None	None	None	None	None	0.04	1	0.2830188679245283	15	0.6753246753246753	52	0.9753086419753086	0.35064935064935066	38	27	40	0	0	1.0	9	9	5.266666666666667	79	0.0	1.0	0.09987116639792966	0.5000000000000001	0.0008133036577536674	0.7006768549096796	-0.09999842705580006	0.5000192105162599	0.718069681830203	0.5704122460381826	0	1.0	0.0
1220	None	None	None	None	None	0	0	0.6666666666666666	2	0.5	1	0.6666666666666666	0.5	3	1	0	2	0	0.6666666666666666	2	3	0.26666666666666666	4	1.0	0	2.659160575026422e-05	0.5000366433775484	0.02400435034782438	0.6306416252042394	0.0232809781088801	0.5122619211537845	0.5572771480000206	0.548527963365627	1.0	0.6666666666666666	0.0
2619	0.004130245425906717	0.00016671118274158762	-0.0001666261764230714	0.9937752171939334	None	0	0	0.375	6	0.5454545454545454	12	0.8	0.36363636363636365	12	8	11	3	0	0.8333333333333334	6	5	1.6	24	0.13636363636363635	0.10526315789473684	0.09992887395052527	0.5012974761318071	0.0015634935658700542	0.6798169812474811	-0.06799330303837896	0.6199283572096908	0.6939865046271749	0.6024749904415909	1.0	1.0	0.0
2234	None	None	None	None	None	0.041666666666666664	1	0.24	12	0.7123287671232876	52	0.9259259259259259	0.3150684931506849	33	23	41	0	0	1.0	9	9	5.0	75	0.0	0.9090909090909091	-0.09999974654931411	0.5000448896427645	-0.05929137180844796	0.5759221732521284	0.0828546850561925	0.519657355488593	0.6915302826386016	0.5320314947230248	0	0	0.0
6043	0.010523943206768688	0.009242221994082379	0.009241268795853522	0.9936115196511167	None	0.2	1	0.3333333333333333	4	0.8125	13	0.3333333333333333	0.75	16	12	1	2	0	0.6666666666666666	9	6	1.2	18	1.0	0.6666666666666666	0.0999998779996943	0.5	-0.14583268619704964	0.9992760040324464	-0.09999758131428019	0.6187193477898139	0.9149556652002959	0.9289962609478646	1.0	1.0	0.0
519	None	None	None	None	None	0	0	0.25	1	1.0	3	1.0	1.0	4	3	0	1	0	0.2	1	5	0.3333333333333333	5	0.3333333333333333	0	3.0295544890708536e-08	0.5000000154587356	0.09701218410104709	0.5003582659391321	0.04955815985917582	0.5757283121052186	0.6033449467376095	0.5255356780555805	1.0	1.0	0.0
740	None	None	None	None	None	0	0	0.5	5	0.5384615384615384	7	0.5	0.38461538461538464	7	5	7	7	0	0.8333333333333334	6	5	1.0	15	0.4375	0.2	-0.14324633363470818	0.9965747965273194	7.902762784127648e-27	0.5	4.149061361187919e-05	0.527457135174119	0.8023000849417445	0.8729947168875717	1.0	1.0	0.0
4092	0.008337601263640228	0.004915983245964244	0.004779758624514936	0.9941763129184993	None	0.25	1	0.4	4	0.75	9	0.25	0.75	13	9	0	0	0	0.875	7	8	0.9333333333333333	14	0.0	0.8571428571428571	-0.09999547945066126	0.5113061626136228	-0.015015828098267037	0.6723892767666246	0.18370418548062722	0.6211832438625572	0.7723783109438	0.6033889056459112	0	1.0	0.0
898	None	None	None	None	None	0	0	0	0	0	0	1.0	0	0	0	0	2	0	1.0	1	1	0.06666666666666667	1	0.5	0	0	0	0	0	0	0	0	0	0	0	0
5674	0.0	0.0	0.0	0.9999999999999998	None	0	0	0	0	0	0	1.0	0	0	0	0	4	0	1.0	1	1	0.06666666666666667	1	1.0	0	0	0	0	0	0	0	0	0	0	0	0
615	None	None	None	None	None	0	0	0.3333333333333333	2	0.8571428571428571	6	0.36	0.8571428571428571	8	6	0	1	0	1.0	5	5	0.6	9	0.5	0	0.041387335581016156	0.6232097943854424	3.8958689415260635e-21	0.5	3.69778121676281e-05	0.5061150910294259	0.5484244177197624	0.5438583464198223	0.625	0.5	0.0
4461	9.178438269635518e-11	3.625835176190434e-13	-3.5273433673475023e-13	0.9999999999999998	None	0.2	1	0.3333333333333333	4	0.8	12	0.20987654320987653	0.8	16	12	0	0	0	1.0	9	9	1.1333333333333333	17	0.0	1.0	0.2908918935749142	0.5	-0.026994329970109077	0.6688551080955859	3.8067709428538444e-19	0.500000000000192	0.8083222562606251	0.5583176595425505	0	0	0.0
1996	None	None	None	None	None	0.2	1	0.3333333333333333	4	0.8	12	0.20987654320987653	0.8	16	12	0	0	0	1.0	9	9	1.1333333333333333	17	0.0	1.0	0.05272178552920781	0.5640290721523349	-0.08009210823597188	0.5425576334391778	2.1535163770251114e-05	0.5005865148711864	0.6409523880322678	0.5358151983074095	0	0.875	0.0
7198	0.007138342850615354	0.00511063904140341	0.004882743909011446	0.9980079326899265	None	0.2	1	0.3333333333333333	4	0.8	12	0.20987654320987653	0.8	16	12	0	0	0	1.0	9	9	1.1333333333333333	17	0.0	1.0	0.19239629468916236	0.5	0.09551074262344363	0.6613858093820723	-0.05369746148007848	0.5037204916690027	0.7339962813544181	0.556783818735677	0	0	0.0
537	None	None	None	None	None	0	0	0	0	0	0	1.0	0	0	0	0	2	0	1.0	1	1	0.06666666666666667	1	0.5	0	0	0	0	0	0	0	0	0	0	0	0
5473	0.022021096056133563	0.012690396074934893	0.009516574117226487	0.9895959098148437	None	0.2	1	0.3333333333333333	4	0.8	12	0.20987654320987653	0.8	16	12	0	0	0	1.0	9	9	1.1333333333333333	17	0.0	1.0	-0.01343431154591542	0.5	0.0979674350018844	0.6449847015492144	-0.09607420152230173	0.5105221885384201	0.6889184639260446	0.5530628238595685	0	1.0	0.0
2995	0.0014591652715065723	0.0003449787550487177	4.442564035866373e-05	0.9950710240704933	None	0	0	0.48	12	0.37142857142857144	13	0.8809523809523809	0.11428571428571428	14	4	22	0	0	0.8571428571428571	7	6	2.466666666666667	37	0.0	0.5161290322580645	0.09999999907985613	0.5000000228398547	0.10625164865079469	0.558868718362709	0.06539772890697244	0.5950695524614935	0.5716469515195138	0.5516101223199048	0	1.0	0.0
3228	0.0025863495725956085	0.00040816761864508993	-0.00040055161941959593	0.9987776213421041	None	0.2	1	0.3333333333333333	4	0.8	12	0.20987654320987653	0.8	16	12	0	0	0	1.0	9	9	1.1333333333333333	17	0.0	1.0	-0.09999947170854476	0.5000739703937614	2.088125482537233e-05	0.5024306538004207	0.14818391813641069	0.6394009019691924	0.734886468495454	0.5484131311716146	0	1.0	0.0
1469	None	None	None	None	None	0.25	1	0.36363636363636365	4	0.7857142857142857	11	0.2222222222222222	0.7857142857142857	15	11	0	0	0	0.8888888888888888	9	8	1.0666666666666667	16	0.0	1.0	0.011711574024815985	0.5699517742524461	0	0.5	-0.031894005516641	0.6521926589330425	0.5735239824170428	0.57528532990294	0	0.8	0.0
7044	0.022805057706095998	0.015767312463399637	0.015618560796778447	0.9919940579618792	None	0.2	1	0.3333333333333333	4	0.8	12	0.20987654320987653	0.8	16	12	0	0	0	1.0	9	9	1.1333333333333333	17	0.0	1.0	0.19763882781703898	0.5	0.0012261373036036804	0.7002728821117491	-0.0999998839532353	0.5000007793940242	0.7799499414643829	0.5702489465361749	0	0.9375	0.0
7089	3.9809167713028175e-07	1.7089014880106116e-08	-9.482745705641663e-09	0.999992674971434	None	0.2	1	0.3333333333333333	4	0.8	12	0.20987654320987653	0.8	16	12	0	0	0	1.0	9	9	1.1333333333333333	17	0.0	1.0	-0.06645077728362515	0.5	0.07424250051593047	0.6768488127702276	0.0003309710890411848	0.5005781651440386	0.6398833224020235	0.5614905138196233	0	1.0	0.0
1119	None	None	None	None	None	0.3333333333333333	1	0.4444444444444444	4	0.7272727272727273	8	0.2653061224489796	0.7272727272727273	12	8	0	0	0	1.0	7	7	0.8666666666666667	13	0.0	0.6666666666666666	5.987043981665607e-07	0.5000042189941807	-0.08686562804854461	0.5915982408709508	0.00039974352155271165	0.5035810031158791	0.6011644286549112	0.5320325258198544	0	1.0	0.0
1883	None	None	None	None	None	0	0	0	0	0	0	1.0	0	0	0	0	4	0	1.0	1	1	0.06666666666666667	1	1.0	0	0	0	0	0	0	0	0	0	0	0	0
4214	0.0024173930899498547	0.0005323278796029456	0.00045522019894428324	0.9972672599518276	None	0.2	1	0.3333333333333333	4	0.8	12	0.20987654320987653	0.8	16	12	0	0	0	1.0	9	9	1.1333333333333333	17	0.0	1.0	-0.08479273075001192	0.6366030557237853	1.6787763923804315e-10	0.5000000440771946	0.06977651450363773	0.6299897641465656	0.6589497561572272	0.5900747865068653	0	1.0	0.0
3056	6.651459778728291e-06	1.993155751351998e-08	-1.9858679168407044e-08	0.9999994961827235	None	0	0	1.0	1	0	0	1.0	0	1	0	0	3	0	0.5	2	1	0.13333333333333333	2	1.0	0	0	0	0	0	0	0	0	0	0	0	0
1048	None	None	None	None	None	0	0	0.3333333333333333	11	0.574468085106383	27	0.7777777777777778	0.2553191489361702	20	12	28	5	0	0.7777777777777778	9	7	3.2666666666666666	49	0.09615384615384616	0.7906976744186046	0.07201029725415523	0.59508015192714	0.16826517294693347	0.6392325821106681	0.19075651854602055	0.6430244706266186	0.6303074073799525	0.626021357850579	1.0	1.0	0.0
5168	0.00021965487393295176	1.9700253601578957e-06	4.3870680041045933e-07	0.9999998483767361	None	0.2	1	0.3333333333333333	4	0.8	12	0.20987654320987653	0.8	16	12	0	0	0	1.0	9	9	1.1333333333333333	17	0.0	1.0	0.18922023096884902	0.5	0.005236022001787974	0.58216171236529	-0.09954009782922772	0.5174067884618022	0.7674819479449587	0.5333926434925566	0	1.0	0.0
2015	None	None	None	None	None	0	0	0.3333333333333333	5	0.7	14	0.4583333333333333	0.3	11	6	10	5	0	0.75	6	8	1.4666666666666666	22	0.2631578947368421	0.3	-0.09799053046545533	0.5066596561328085	-0.11797724817568485	0.6135116620156534	-0.04088967031663921	0.5142131510587488	0.5744330617101228	0.5453422318516814	1.0	1.0	0.0
623	None	None	None	None	None	0.05263157894736842	1	0.275	11	0.6724137931034483	39	0.7407407407407407	0.20689655172413793	21	12	38	3	0	1.0	9	9	4.0	60	0.04225352112676056	0.8363636363636363	0.011072052257177093	0.5829714498625761	0.03353383518005215	0.6855175900486987	0.011440594801624097	0.6629394605867102	0.6252520391463917	0.6449429892627607	0.7142857142857143	0.5238095238095238	0.0
7336	0.012165710442738755	0.009393369212290722	-0.003020605427879183	0.9901650120815767	None	0.2	1	0.3333333333333333	4	0.8	12	0.20987654320987653	0.8	16	12	0	0	0	1.0	9	9	1.1333333333333333	17	0.0	1.0	0.13916477125395624	0.5	-0.0077179920459027555	0.6887066506503253	-0.09999993250339155	0.6184609849008109	0.7378752378905999	0.6048464580368866	0	1.0	0.0
4762	0.016997759847788025	0.01631334031576666	0.01613785247198835	0.9842255773884933	None	0.2	1	0.3333333333333333	4	0.8	12	0.20987654320987653	0.8	16	12	0	0	0	1.0	9	9	1.1333333333333333	17	0.0	1.0	0.2037166945609732	0.5	0.0015821496208977247	0.5336101436286842	0.0991890854112665	0.7490524219112702	0.6989623480954401	0.6009446827129926	0	1.0	0.0
3032	0.0007044092309661932	3.797808996845733e-06	2.2065332025745237e-06	0.9999994375845382	None	0.2	1	0.3333333333333333	4	0.8	12	0.20987654320987653	0.8	16	12	0	0	0	1.0	9	9	1.1333333333333333	17	0.0	1.0	0.04561568202237994	0.5769896345832324	0.007084632742230551	0.6836712247045446	0.5555005765034133	0.9999999988002235	0.9877133781763343	0.9992594804420976	0	1.0	0.0
601	None	None	None	None	None	0.2	1	0.3076923076923077	4	0.8235294117647058	14	0.30158730158730157	0.7647058823529411	17	13	1	0	0	0.7777777777777778	7	9	1.2666666666666666	19	0.0	0.6666666666666666	1.5784166683869083e-05	0.5618978829340451	0.012854644343225422	0.5902917562188671	0.0947368219995993	0.5990374019960307	0.6008213988139602	0.583825752677761	0	1.0	0.0
4729	0.003832190040545411	0.001392218972686515	0.001009681573625591	0.9965987999576432	None	0.3333333333333333	1	0.4444444444444444	4	0.7272727272727273	8	0.2708333333333333	0.7272727272727273	12	8	0	0	0	0.75	6	8	0.8666666666666667	13	0.0	0.8571428571428571	0.05660720611970778	0.5	-0.06556995392901736	0.5573648030124764	0.09746708212269939	0.5227649349162681	0.664439199488357	0.5267740951080438	0	0	0.0
6401	1.8088617627323395e-08	8.429368600888259e-09	-8.42519934915402e-09	0.9999984361749366	None	0	0	0.5	1	1.0	1	1.0	1.0	2	1	0	3	0	0.3333333333333333	1	3	0.2	3	1.0	0	0.09999999509252264	0.5	-0.09558462089446589	0.5335467969243376	2.154384091804129e-05	0.5000449978777266	0.6898033576262937	0.5112122096393402	1.0	1.0	0.0
3131	0.0	0.0	0.0	0.9999999999999998	None	0	0	0	0	0	0	1.0	0	0	0	0	4	0	1.0	1	1	0.06666666666666667	1	1.0	0	0	0	0	0	0	0	0	0	0	0	0
1310	None	None	None	None	None	0	0	0.3157894736842105	12	0.6363636363636364	35	0.7037037037037037	0.509090909090909	38	28	18	0	0	1.0	9	9	3.8	57	0.0	0.8	-0.07303819822519739	0.6345810763936441	-0.09999488597156396	0.5392294267457791	-0.006390080089241347	0.6766405777187238	0.6334512940649264	0.6183409714851409	0	0	0.0
5986	0.0012841658791458435	0.0006340591296721819	0.0006175259165396828	0.9970181725647624	None	0	0	0.3333333333333333	3	0.8181818181818182	9	0.28888888888888886	0.8181818181818182	12	9	0	1	0	0.5555555555555556	9	5	0.8666666666666667	13	1.0	1.0	0.09999850639655328	0.5000000000000001	0.09977492200371868	0.5370255572033075	-0.08423646361940766	0.5338322844124189	0.7043464756264739	0.5236415307953911	1.0	1.0	0.0
3160	0.008417439219697093	0.004732673438715018	0.004629906293242065	0.9939734882529578	None	0.25	1	0.4	4	0.75	9	0.25	0.75	13	9	0	0	0	0.875	7	8	0.9333333333333333	14	0.0	0.8571428571428571	-0.09999547945066126	0.5113061626136228	-0.015015828098267037	0.6723892767666246	0.18370418548062722	0.6211832438625572	0.7723783109438	0.6033889056459112	0	1.0	0.0
7046	0.022579841752247257	0.015309515169761019	0.015110330529315505	0.991391787552991	None	0.2	1	0.3333333333333333	4	0.8	12	0.20987654320987653	0.8	16	12	0	0	0	1.0	9	9	1.1333333333333333	17	0.0	1.0	0.19763882781703898	0.5	0.0012261373036036804	0.7002728821117491	-0.0999998839532353	0.5000007793940242	0.7799499414643829	0.5702489465361749	0	0.9375	0.0
6579	0.0	0.0	0.0	0.9999999999999998	None	0	0	0	0	0	0	1.0	0	0	0	0	4	0	1.0	1	1	0.06666666666666667	1	1.0	0	0	0	0	0	0	0	0	0	0	0	0
1493	None	None	None	None	None	0	0	0.3	3	0.7692307692307693	10	0.3333333333333333	0.3076923076923077	5	4	9	0	0	0.5555555555555556	9	5	1.0	15	0.0	0.8	0.07050940732399709	0.6670461211504708	-0.008322207727309789	0.626512834045659	0.09315559276865078	0.5048514927560882	0.6197943442031622	0.6012115523069704	0	1.0	0.0
6194	None	None	None	None	None	0.09090909090909091	1	0.25	6	0.7878787878787878	26	0.43209876543209874	0.696969696969697	29	23	5	3	0	1.0	9	9	2.3333333333333335	35	0.375	0.7096774193548387	1.1427590014537777e-13	0.5	-0.07601896589358571	0.6638315983194906	-0.09999985278352903	0.5000007573978646	0.61322644002152	0.5564597858553462	1.0	1.0	0.0
1097	None	None	None	None	None	0	0	0.22448979591836735	11	0.7323943661971831	52	0.9012345679012346	0.36619718309859156	35	26	37	1	0	1.0	9	9	4.866666666666666	73	0.014492753623188406	0.875	0.0760054617099603	0.6433451892967237	-0.03659617637792032	0.6546761745857058	0.1295555864929307	0.6412206320793584	0.6789679135795017	0.6464366147970095	1.0	1.0	0.0
5781	0.00031552087534797993	1.4356785953749824e-06	7.418110442000375e-07	0.9999966023011815	None	0.25	1	0.4	4	0.75	9	0.25925925925925924	0.75	13	9	0	0	0	0.6666666666666666	9	6	0.9333333333333333	14	0.0	1.0	0.08987416680959745	0.5	0.06631219589423837	0.6414589987717295	-0.09999364533754879	0.5000070965345703	0.7021729567766889	0.5483262205434926	0	1.0	0.0
3821	None	None	None	None	None	0.2857142857142857	2	0.4375	7	0.6363636363636364	14	0.5	0.4090909090909091	16	9	7	6	0	0.75	8	6	1.6	24	0.5454545454545454	0.5555555555555556	-0.03386599524850137	0.652720113148723	0.09837498837215557	0.5082275168219443	-0.09999002199373704	0.5000505290129691	0.7003697980377709	0.55511945325226	1.0	0.9375	0.0
1575	None	None	None	None	None	0	0	0.375	3	0.7777777777777778	7	0.3142857142857143	0.7777777777777778	10	7	0	0	0	0.7142857142857143	7	5	0.7333333333333333	11	0.0	0.6666666666666666	0.015302669524871537	0.589460305615093	-0.09999972237851991	0.5000097048247935	0.00506528667942565	0.5283512551495875	0.6390643893909674	0.5395257206165529	0	0.9	0.0
4439	0.005081956516606409	0.004233607266188921	-0.0012713258410225108	0.9984970101327587	None	0.25	1	0.4	4	0.7692307692307693	10	0.23809523809523808	0.7692307692307693	14	10	0	0	0	0.7777777777777778	9	7	1.0	15	0.0	1.0	0.2699276582767576	0.5000000000000002	0.026209667755041077	0.6578276909906281	-0.09998985646425483	0.5000251223033355	0.822874632217173	0.5542628720824644	0	1.0	0.0
6253	0.003854316839506511	0.0026598091626566876	-0.0025715556071750096	0.9977932766300014	None	0.2	1	0.3333333333333333	4	0.8	12	0.20987654320987653	0.8	16	12	0	0	0	1.0	9	9	1.1333333333333333	17	0.0	1.0	0.010361695114422382	0.5	0.0024856726620798354	0.6853805914530291	-0.09999996694073116	0.5000000504443949	0.6333086030009333	0.5645224573550396	0	1.0	0.0
7388	0.0	0.0	0.0	0.9999999999999998	None	0	0	0	0	0	0	1.0	0	0	0	0	4	0	1.0	1	1	0.06666666666666667	1	1.0	0	0	0	0	0	0	0	0	0	0	0	0
448	None	None	None	None	None	0.5	1	0.6666666666666666	4	0.5714285714285714	4	0.36	0.5714285714285714	8	4	0	0	0	1.0	5	5	0.6	9	0.0	0.5	0.0007559952451169871	0.5112020783079265	0.047626103432775735	0.5365018383398693	0.07219592531935752	0.5328734734784739	0.5746394174831473	0.5268713541807567	0	1.0	0.0
6169	0.000183905115640972	1.9919103532436107e-05	-3.49017719817663e-06	0.9993726127163282	None	0.2	1	0.3333333333333333	4	0.8	12	0.20987654320987653	0.8	16	12	0	0	0	1.0	9	9	1.1333333333333333	17	0.0	1.0	-0.007515970501426074	0.5	0.01704768581936031	0.6895916524155694	0.03145251746305851	0.678677659092502	0.6293241253945315	0.6260490634243228	0	1.0	0.0
169	None	None	None	None	None	0	0	0	0	0	0	1.0	0	0	0	0	4	0	1.0	1	1	0.06666666666666667	1	1.0	0	0	0	0	0	0	0	0	0	0	0	0
2396	None	None	None	None	None	0	0	0.25925925925925924	7	0.6842105263157895	26	0.49382716049382713	0.05263157894736842	5	2	34	8	0	1.0	9	9	2.6666666666666665	40	0.11594202898550725	0.45714285714285713	0.005266862719808078	0.5085512054105947	7.902762784127648e-27	0.5	0.09976846235206857	0.501298789404598	0.6124336225654992	0.5032835633297764	1.0	1.0	0.0
2122	None	None	None	None	None	0	0	0.25	1	1.0	3	1.0	1.0	4	3	0	1	0	0.2	5	1	0.3333333333333333	5	0.3333333333333333	0	-0.0383167312878709	0.6194219905110854	0	0.5	0.009412446552608523	0.5194744541761174	0.5613073956866145	0.5469473693056965	1.0	1.0	0.0
866	None	None	None	None	None	0	0	0.25	1	1.0	3	1.0	1.0	4	3	0	0	0	0.2	5	1	0.3333333333333333	5	0.0	0	-0.07069723329264296	0.5105919088123163	0.0013246272095000932	0.5007437952927073	0.07518210150981533	0.5059085629337318	0.6446415188658632	0.5057484558574029	0	1.0	0.0
434	None	None	None	None	None	0	0	0	0	0	0	1.0	0	0	0	0	4	0	1.0	1	1	0.06666666666666667	1	1.0	0	0	0	0	0	0	0	0	0	0	0	0
2837	0.00033446949401465324	3.445636918414975e-06	-2.286555454540884e-06	0.9999973729781862	None	0.25	1	0.4	4	0.7692307692307693	10	0.23809523809523808	0.7692307692307693	14	10	0	0	0	0.7777777777777778	9	7	1.0	15	0.0	1.0	3.857428135071532e-08	0.5000057527151811	0.2293596455688259	0.9999999954260439	-0.03596780711893184	0.6655814957460559	0.9590123526651879	0.9986820944532302	0	0.9285714285714286	0.0
1437	None	None	None	None	None	0.25	1	0.45454545454545453	5	0.6428571428571429	9	0.25396825396825395	0.6428571428571429	13	9	2	3	0	0.7777777777777778	7	9	1.0666666666666667	16	0.75	0.8888888888888888	0.001881467270082142	0.5027292770966262	-0.04022635485079935	0.5183231757005177	0.07285296711107359	0.5272180752694156	0.6115684344931462	0.5160963350142679	1.0	0.5384615384615384	0.0
174	None	None	None	None	None	0	0	0.3333333333333333	2	0.8333333333333334	5	0.4	0.8333333333333334	7	5	0	2	0	0.8	5	4	0.5333333333333333	8	1.0	0	-0.08887114226890859	0.5095720615956331	9.242485009353167e-05	0.5002366394871129	0.0060572318194791535	0.6669553711515429	0.6121419482277323	0.5608375837921911	1.0	1.0	0.0
5619	0.0007296147977599258	0.0003005874840816043	0.0002999140044716022	0.9977074011930407	None	0.3333333333333333	1	0.5	4	0.7	7	0.3	0.7	10	7	1	3	0	0.625	8	5	0.8	12	1.0	1.0	0.0999995321928876	0.5	-0.20421877039895614	0.9896293938231542	-0.30502626271837785	0.676839406111879	0.8620564456605173	0.8539445471287519	1.0	1.0	0.0
6820	0.008100222112899923	0.001281055626250229	0.001277788650788658	0.9861932724328955	None	0.16666666666666666	1	0.35714285714285715	5	0.7368421052631579	14	0.375	0.6842105263157895	17	13	3	3	0	0.875	7	8	1.4	21	0.5	0.42857142857142855	0.09999997488022848	0.5	-0.051220727621935205	0.5229163808154416	-0.0999999973702757	0.5000001438765579	0.7008713189543679	0.5076436015895386	1.0	1.0	0.0
7498	0.0	0.0	0.0	1.0	None	0	0	0	0	0	0	1.0	0	0	0	0	0	0	1.0	1	1	0.06666666666666667	1	0.0	0	0	0	0	0	0	0	0	0	0	0	0
6481	0.00816925721005692	0.0007761377307843802	-0.0007725240815730388	0.9960603231444496	None	0.2	2	0.3181818181818182	7	0.7419354838709677	23	0.4074074074074074	0.7419354838709677	30	23	2	0	0	1.0	9	9	2.2	33	0.0	1.0	0.09999999847467886	0.5000000000000001	-0.06886343839900526	0.7444859564581863	-0.0999918747094164	0.5000581452877556	0.7065483451575824	0.5882049657100787	0	1.0	0.0
5432	0.00832397125608077	0.002779766715052319	0.002622620033826038	0.9937480906113495	None	0.3333333333333333	1	0.4444444444444444	4	0.7272727272727273	8	0.2708333333333333	0.7272727272727273	11	8	1	3	0	0.75	8	6	0.8666666666666667	13	1.0	0.8571428571428571	0.09999998280699698	0.5000000000000001	-0.15311706882478163	0.9999983993322072	-0.09999999320982392	0.5000000176345747	0.8561997355850972	0.9884375502226714	1.0	1.0	0.0
1349	None	None	None	None	None	0	0	0.018518518518518517	1	1.0	79	1.0	0	0	0	80	0	0	1.0	9	9	5.4	81	0.0	1.0	0	0	0	0	0	0	0	0	0	0	0
379	None	None	None	None	None	0	0	0.2857142857142857	6	0.7241379310344828	21	0.6888888888888889	0.6206896551724138	23	18	7	5	0	0.5555555555555556	5	9	2.066666666666667	31	0.38461538461538464	0.8888888888888888	0.023964271679004747	0.5859553052476395	-0.006465037434813405	0.6766280457508479	0.08481882941645542	0.6577184432905119	0.643912828781013	0.6409700952740074	0.9565217391304348	0.2608695652173913	0.0
6436	None	None	None	None	None	0.23076923076923078	3	0.39285714285714285	11	0.625	25	0.5185185185185185	0.625	36	25	5	0	0	1.0	9	9	2.8	42	0.0	0.6285714285714286	0.0999957500460519	0.5	-0.09999999999992801	0.6125687680541795	0.1630077036182654	0.6969321670627767	0.7542148017722723	0.6059416641689976	0	1.0	0.0
5549	0.03306960868353651	0.004500376348780115	0.003376460354194629	0.9590450131889017	None	0.2	1	0.3333333333333333	4	0.8	12	0.20987654320987653	0.8	16	12	0	0	0	1.0	9	9	1.1333333333333333	17	0.0	1.0	0.3497099764644459	0.5	0.0969690043915875	0.9267607800610048	-0.0992134450499006	0.5260188281224409	0.8624620457946461	0.7069695922313436	0	0	0.0
715	None	None	None	None	None	0.1111111111111111	1	0.38095238095238093	8	0.5517241379310345	16	0.6888888888888889	0.1724137931034483	11	5	19	6	0	0.5555555555555556	5	9	2.066666666666667	31	0.16666666666666666	0.6153846153846154	0.000363689658319931	0.5769836324747812	0.05409370682425681	0.5266806586471566	0.06286364956700624	0.6617412384612749	0.5735385263772973	0.5897092395031669	1.0	0.9090909090909091	0.0
4717	0.007894667934314351	0.007251364916465089	-0.004147860151471498	0.9946824465428954	None	0.2	1	0.3333333333333333	4	0.8	12	0.20987654320987653	0.8	16	12	0	0	0	1.0	9	9	1.1333333333333333	17	0.0	1.0	-0.0908488740908592	0.5	1.4462884998112408e-09	0.5302102877075563	-0.09999999999999515	0.685053407864156	0.6109681985927754	0.5742862394385172	0	1.0	0.0
5016	0.002095231233856664	0.0016551117543256945	0.001651389475146898	0.9983144514014474	None	0.2	1	0.3333333333333333	4	0.8	12	0.20987654320987653	0.8	16	12	0	0	0	1.0	9	9	1.1333333333333333	17	0.0	1.0	0.09999975198865112	0.5	0.04610186581821435	0.6157417149078261	-0.09744674243374599	0.5458641196111301	0.6923076865056574	0.5544075750971783	0	1.0	0.0
6608	0.0015222585684170533	0.0010200151128044266	0.0006224780011427596	0.9987381150647995	None	0.2	1	0.3333333333333333	4	0.8	12	0.20987654320987653	0.8	16	12	0	0	0	1.0	9	9	1.1333333333333333	17	0.0	1.0	3.760841004611404e-12	0.5	0.11351691075199884	0.9998855031224553	-0.09999986872036773	0.5000009091022044	0.7442600811757618	0.9536886733566958	0	1.0	0.0
3241	0.008237976162231138	0.004785571455420077	0.004671350853376125	0.9942031603703779	None	0.25	1	0.4	4	0.75	9	0.25	0.75	13	9	0	0	0	0.875	7	8	0.9333333333333333	14	0.0	0.8571428571428571	-0.09999547945066126	0.5113061626136228	-0.015015828098267037	0.6723892767666246	0.18370418548062722	0.6211832438625572	0.7723783109438	0.6033889056459112	0	1.0	0.0
4986	1.1291946745576153e-07	1.1374091561863364e-07	1.9098341318742862e-08	0.9999844593085614	None	0	0	0.14	7	0.8356164383561644	61	0.9259259259259259	0	0	0	74	6	0	1.0	9	9	5.0	75	0.039473684210526314	0.9253731343283582	0	0	0	0	0	0	0	0	0	0	0
2620	0.004737434977553937	0.00030568144763391006	0.00028152018718989195	0.9953517222030351	None	0.2	1	0.3333333333333333	4	0.8	12	0.20987654320987653	0.8	16	12	0	0	0	1.0	9	9	1.1333333333333333	17	0.0	1.0	0.0070092185706989	0.6840139124739333	0.08802178842747184	0.5076320502936742	0.09999960467149156	0.5000128609244929	0.6030882835458802	0.5665086962887763	0	1.0	0.0
6328	None	None	None	None	None	0.13636363636363635	3	0.391304347826087	18	0.5606060606060606	37	0.8395061728395061	0.48484848484848486	47	32	20	5	0	1.0	9	9	4.533333333333333	68	0.1724137931034483	0.8813559322033898	0.0428370295095411	0.5	-0.0017795751779868959	0.6612578280319318	-0.09995544970928102	0.5001219634954441	0.6576670711407612	0.5555524080668452	1.0	1.0	0.0
4025	0.00027961978949083257	7.460423265733921e-06	7.407481671314861e-06	0.9998095161203105	None	0	0	0.2857142857142857	14	0.6338028169014085	45	0.9012345679012346	0.23943661971830985	29	17	43	0	0	1.0	9	9	4.866666666666666	73	0.0	0.875	-0.02622086450458049	0.5414947429216409	-0.003433681047637769	0.6736713467259379	0.09786628128337946	0.5474104135705149	0.6417012087208059	0.5891543692134802	0	0	0.0
5947	0.009151634311267748	0.009206109496645036	-0.00920509296152347	0.9935636407409925	None	0.25	1	0.36363636363636365	4	0.7857142857142857	11	0.2222222222222222	0.7857142857142857	15	11	0	0	0	0.8888888888888888	8	9	1.0666666666666667	16	0.0	1.0	0.09999999492729894	0.5000000000000001	0.11224081018694701	0.9860034758725561	-0.0999837165007163	0.5000343044395035	0.7403747593783665	0.8050763789151208	0	1.0	0.0
1848	None	None	None	None	None	0.3333333333333333	1	0.5	4	0.7	7	0.2857142857142857	0.7	11	7	0	0	0	0.8571428571428571	6	7	0.8	12	0.0	0.8	4.932554322610069e-06	0.5028991073796553	0	0.5	0.13193152866083413	0.5559154413584457	0.6506329583173602	0.5196729858225744	0	0.7272727272727273	0.0
4937	1.245887946740357e-07	1.0792737206576898e-07	5.120882451098985e-11	0.9999811626583156	None	0	0	0.018518518518518517	1	1.0	79	1.0	0	0	0	80	0	0	1.0	9	9	5.4	81	0.0	1.0	0	0	0	0	0	0	0	0	0	0	0
7532	0.03374485355294205	0.019591634861870426	0.019572350732329692	0.9866759845113368	None	0.3333333333333333	1	0.5	4	0.6666666666666666	6	0.4074074074074074	0.6666666666666666	10	6	0	0	0	0.3333333333333333	3	9	0.7333333333333333	11	0.0	1.0	0.21077843940379073	0.5	0.07020343999112963	0.6939049376610489	0.28461624983463707	0.5487931544977702	0.7126092068819021	0.5837236508996857	0	0.9	0.0
6552	0.022621621853391453	0.0016879872069288126	0.0014673070365219052	0.9820075824283655	None	0.3333333333333333	1	0.5	4	0.6666666666666666	6	0.4074074074074074	0.6666666666666666	10	6	0	0	0	0.3333333333333333	9	3	0.7333333333333333	11	0.0	1.0	0.2286587670329891	0.5	-0.09913062441212458	0.5012980621569597	-0.09999997482178181	0.500000048628364	0.8245187057821003	0.500432704459174	0	1.0	0.0
6027	0.010460020545318527	0.008651984685350085	0.008650654965329758	0.993958175599225	None	0.2	1	0.3333333333333333	4	0.8125	13	0.3333333333333333	0.75	16	12	1	2	0	0.6666666666666666	9	6	1.2	18	1.0	0.6666666666666666	0.0999998779996943	0.5	-0.14583268619704964	0.9992760040324464	-0.09999758131428019	0.6187193477898139	0.9149556652002959	0.9289962609478646	1.0	1.0	0.0
7444	0.01829578047153419	0.009739460496758346	0.0026968990629948233	0.9803280642694888	None	0.2857142857142857	2	0.35294117647058826	6	0.7391304347826086	17	0.30864197530864196	0.7391304347826086	23	17	1	0	0	1.0	9	9	1.6666666666666667	25	0.0	1.0	0.2417140822755613	0.5	0.0962933304380773	0.6789234773150947	-0.09916377167533746	0.5051814912281695	0.8021037187097015	0.5637802821786282	0	1.0	0.0
2236	None	None	None	None	None	0.25	1	0.4	4	0.75	9	0.25	0.75	13	9	0	0	0	0.875	7	8	0.9333333333333333	14	0.0	0.8571428571428571	0.047120646277956216	0.5731974117928972	-0.088469919046874	0.61796789209287	0.21424226484539727	0.5528872094662296	0.774793564731162	0.5816120477749886	0	1.0	0.0
1647	None	None	None	None	None	0	0	1.0	2	0.0	0	0.75	0	2	0	0	2	0	1.0	2	2	0.2	3	1.0	0	0	0	0	0	0	0	0	0	0	0	0
7367	4.228695391596118e-05	2.559479316008638e-07	-2.3372863340665415e-08	0.99999999642878	None	0.2	1	0.3333333333333333	4	0.8	12	0.20987654320987653	0.8	16	12	0	0	0	1.0	9	9	1.1333333333333333	17	0.0	1.0	0.07510774729240872	0.5	-0.06916705079978332	0.535036608877762	0.00011104857065525635	0.560017369757337	0.64493678868251	0.5317579438005823	0	0.9375	0.0
5904	2.328903262055055e-08	7.2883665113355e-10	6.60647988456776e-10	0.9999999999986053	None	0.2	1	0.3333333333333333	4	0.8	12	0.20987654320987653	0.8	16	12	0	0	0	1.0	9	9	1.1333333333333333	17	0.0	1.0	0.099999935805017	0.5	-0.1049630151559984	0.9999281734036071	3.330757707395319e-06	0.5000154821913179	0.7563313109378451	0.9600905810604301	0	1.0	0.0
2632	2.53336035999489e-07	1.6141187882652668e-09	-5.893354666484621e-11	0.9999999999745597	None	0.2	1	0.3333333333333333	4	0.8	12	0.20987654320987653	0.8	16	12	0	0	0	1.0	9	9	1.1333333333333333	17	0.0	1.0	0.007384169097987242	0.6253190428533132	0.01825784426439906	0.5641639533782051	1.3595830120523215e-05	0.5010881670811128	0.5398749454739186	0.5641952812717145	0	0.4375	0.0
3520	0.01054828777793111	0.005611020616942157	0.003863418655860509	0.9982995419791303	None	0.5	1	0.5714285714285714	4	0.625	5	0.35714285714285715	0.625	9	5	0	0	0	0.5714285714285714	4	7	0.6666666666666666	10	0.0	0.6666666666666666	-0.09999363425115655	0.500024549278934	0.0955267605119803	0.510325617232983	-0.16410072739014359	0.5903385840596732	0.746670062729996	0.5338458100576997	0	1.0	0.0
3204	1.4374850093679088e-05	1.2621956349052463e-06	1.262185316078598e-06	0.9947966910967866	None	0	0	0.09090909090909091	2	0.9354838709677419	29	0.7333333333333333	0	0	0	32	0	0	0.5555555555555556	9	5	2.2	33	0.0	0.8571428571428571	0	0	0	0	0	0	0	0	0	0	0
1872	None	None	None	None	None	0.2	1	0.4166666666666667	5	0.6875	11	0.3333333333333333	0.6875	16	11	1	1	0	0.6666666666666666	6	9	1.2	18	1.0	0.6666666666666666	-0.024025603299395563	0.672604507243649	-0.08003261463338442	0.9855466097622176	0.04072105769760548	0.5796495079754259	0.662373263779433	0.8525232893216746	1.0	1.0	0.0
2576	2.4097330112759648e-05	3.7293459847888536e-06	3.7293449751011707e-06	0.9944297625239388	None	0	0	0.2	2	0.8461538461538461	11	0.4166666666666667	0	0	0	14	0	0	0.4444444444444444	9	4	1.0	15	0.0	0.16666666666666666	0	0	0	0	0	0	0	0	0	0	0
5712	0.020770286449512905	0.015086304555231791	0.015085589798030066	0.99464446261854	None	0.2857142857142857	2	0.35294117647058826	6	0.7391304347826086	17	0.30864197530864196	0.7391304347826086	23	17	1	0	0	1.0	9	9	1.6666666666666667	25	0.0	1.0	0.09994177652074267	0.5000000000000001	2.2815840701994363e-05	0.5169950458349974	-0.09999989971053425	0.5000008377406742	0.6934416183008854	0.5056672349768921	0	1.0	0.0
1076	None	None	None	None	None	0.18181818181818182	2	0.36	9	0.6285714285714286	22	0.5873015873015873	0.5428571428571428	28	19	8	1	0	0.7777777777777778	9	7	2.466666666666667	37	0.09090909090909091	0.7741935483870968	5.438285882755839e-07	0.5164317374114888	1.3411251789170665e-05	0.500057738906237	-0.05270968476981006	0.5265479693505334	0.5622826228858347	0.514352174635443	0.7857142857142857	1.0	0.0
3068	0.0006274007101048155	4.910967190258892e-05	-2.25157351562912e-05	0.9988582935368518	None	0.16666666666666666	2	0.3076923076923077	8	0.7297297297297297	27	0.48148148148148145	0.7297297297297297	35	27	3	0	0	1.0	9	9	2.6	39	0.0	1.0	-0.05674794269050311	0.6468362928251411	2.3291480462787495e-06	0.5001853928283664	-0.028589868697449578	0.5125442463165505	0.5826900114273175	0.5544573406058342	0	0.9428571428571428	0.0
1322	None	None	None	None	None	0	0	0	0	0	0	1.0	0	0	0	0	0	0	1.0	1	1	0.06666666666666667	1	0.0	0	0	0	0	0	0	0	0	0	0	0	0
3687	1.0903292411943804e-08	9.026468984513159e-09	9.024727702409533e-09	0.9999985747873535	None	0	0	1.0	1	0	0	1.0	0	0	0	1	5	0	0.5	1	2	0.13333333333333333	2	0.8333333333333334	0	0	0	0	0	0	0	0	0	0	0	0
7283	0.02309430274927858	0.015940434464699515	0.015730429606024988	0.9916641943505389	None	0.2	1	0.3333333333333333	4	0.8	12	0.20987654320987653	0.8	16	12	0	0	0	1.0	9	9	1.1333333333333333	17	0.0	1.0	0.19763882781703898	0.5	0.0012261373036036804	0.7002728821117491	-0.0999998839532353	0.5000007793940242	0.7799499414643829	0.5702489465361749	0	0.9375	0.0
947	None	None	None	None	None	0.25	1	0.36363636363636365	4	0.7857142857142857	11	0.2222222222222222	0.7857142857142857	15	11	0	0	0	0.8888888888888888	8	9	1.0666666666666667	16	0.0	1.0	0.01014237550963543	0.6755121465447396	-0.09994332023878073	0.5025335699878544	-0.09991056965491439	0.5006328547716593	0.6269425044898745	0.5618391718584954	0	0	0.0
892	None	None	None	None	None	0	0	0.25	1	1.0	4	0.6	0	1	0	4	10	0	0.4	2	5	0.4	6	0.9090909090909091	0	0	0	0	0	0	0	0	0	0	0	0
6219	0.015747791136637195	0.0027375797632516355	0.000506741303643271	0.9940202144369908	None	0.2	1	0.3333333333333333	4	0.8	12	0.20987654320987653	0.8	16	12	0	0	0	1.0	9	9	1.1333333333333333	17	0.0	1.0	3.69085918480166e-10	0.5	0.0686935329217584	0.6879703709129797	-0.09999999993837123	0.5000000002329557	0.6669130588279991	0.5655085647285341	0	1.0	0.0
4538	0.005443067449755034	0.002410245229602763	-0.0023719088893967245	0.9977721748485896	None	0.2	1	0.3333333333333333	4	0.8	12	0.20987654320987653	0.8	16	12	0	0	0	1.0	9	9	1.1333333333333333	17	0.0	1.0	0.09999995513621397	0.5	-0.026263491249728516	0.6728368525651731	-0.09999220333614078	0.5000235877056564	0.7119626071822056	0.559807149620386	0	1.0	0.0
2883	0.0	0.0	0.0	1.0	None	0	0	0	0	0	0	1.0	0	0	0	0	0	0	1.0	1	1	0.06666666666666667	1	0.0	0	0	0	0	0	0	0	0	0	0	0	0
1939	None	None	None	None	None	0	0	0.26666666666666666	8	0.6744186046511628	29	0.8333333333333334	0.09302325581395349	8	4	36	0	0	0.6666666666666666	9	6	3.0	45	0.0	0.7692307692307693	0.38499884610975704	0.9906107786663563	0.015814388372817238	0.5227227707457218	4.8727256719720754e-05	0.5023886596554737	0.8534307140341856	0.8301121915840426	0	1.0	0.0
2801	0.0028431428881951428	0.0004268699416139349	0.0003726525869672672	0.9958709748091658	None	0.2	1	0.3333333333333333	4	0.8	12	0.20987654320987653	0.8	16	12	0	0	0	1.0	9	9	1.1333333333333333	17	0.0	1.0	-0.09982544536291119	0.5021182789471609	0.0350024928120967	0.6699688256726387	0.09994883218026021	0.5016273100599358	0.709496565268974	0.5599622449351824	0	1.0	0.0
2634	None	None	None	None	None	0.16666666666666666	1	0.42857142857142855	6	0.5555555555555556	10	0.5714285714285714	0.2222222222222222	8	4	11	4	0	0.7142857142857143	7	5	1.3333333333333333	20	0.18181818181818182	0.8571428571428571	-0.09999999462707594	0.5000000393149439	5.744658530696725e-05	0.5000795293711835	0.006428566999209956	0.6310300246431441	0.6195054024959288	0.5446272947674977	1.0	1.0	0.0
7053	0.003487472477071722	0.00024508219592048213	-0.00013717032642079018	0.9848839378696831	None	0.2	1	0.3333333333333333	4	0.8	12	0.20987654320987653	0.8	16	12	0	0	0	1.0	9	9	1.1333333333333333	17	0.0	1.0	0.00018567752647853148	0.5	0.020185475966731	0.6589363613308672	0.1444492773557761	0.5038993267772515	0.658279901797813	0.5559443977608187	0	0	0.0
1993	None	None	None	None	None	0.25	1	0.4	4	0.7692307692307693	10	0.23809523809523808	0.7692307692307693	14	10	0	0	0	0.7777777777777778	7	9	1.0	15	0.0	1.0	0.33613815287644755	0.5619350204506446	-0.049918828550050344	0.6688507297868306	0.0003623260965711277	0.5433056986894736	0.847474371253896	0.5927203966482414	0	1.0	0.0
5078	0.010324534127616188	0.009114886186746409	0.009113647247313332	0.9938229200838126	None	0.2	1	0.3333333333333333	4	0.8125	13	0.3333333333333333	0.75	16	12	1	2	0	0.6666666666666666	9	6	1.2	18	1.0	0.6666666666666666	0.0999998779996943	0.5	-0.14583268619704964	0.9992760040324464	-0.09999758131428019	0.6187193477898139	0.9149556652002959	0.9289962609478646	1.0	1.0	0.0
277	None	None	None	None	None	0	0	0	0	0	0	1.0	0	0	0	0	4	0	1.0	1	1	0.06666666666666667	1	1.0	0	0	0	0	0	0	0	0	0	0	0	0
331	None	None	None	None	None	0	0	0.16666666666666666	3	0.8333333333333334	20	0.7428571428571429	0	0	0	25	9	0	0.7142857142857143	7	5	1.7333333333333334	26	0.16666666666666666	0.2857142857142857	0	0	0	0	0	0	0	0	0	0	0
640	None	None	None	None	None	0	0	0.375	3	0.7777777777777778	7	0.4074074074074074	0.7777777777777778	10	7	0	0	0	0.3333333333333333	3	9	0.7333333333333333	11	0.0	1.0	0.04463035863640351	0.5099536050763421	-0.07115608663625647	0.5468285548236407	0.20574161663262389	0.629455091217824	0.7407814060377949	0.5627970178934828	0	0.9	0.0
6231	3.028721950784438e-05	4.537091447945329e-07	2.331274285588637e-08	0.9999983193913609	None	0	0	0.5	1	1.0	1	1.0	1.0	2	1	0	0	0	0.3333333333333333	1	3	0.2	3	0.0	0	0.09999985009196233	0.5	0.02001629680733897	0.5428223383856647	-0.0999999908220179	0.5000000039660365	0.6954776644177733	0.5143052636115133	0	1.0	0.0
2477	None	None	None	None	None	0	0	0.2916666666666667	14	0.6231884057971014	43	0.8765432098765432	0.14492753623188406	19	10	51	0	0	1.0	9	9	4.733333333333333	71	0.0	0.8571428571428571	-0.09999999999998982	0.5000026251943831	-0.02135739966614239	0.5446182164847846	1.0731309096037656e-05	0.500053756008071	0.6059437313744418	0.5149267633871024	0	0.05263157894736842	0.0
3578	None	None	None	None	None	0	0	0.5714285714285714	8	0.3157894736842105	6	0.7	0.21052631578947367	8	4	12	0	0	0.8333333333333334	5	6	1.4	21	0.0	0	0.01361334793125056	0.5578218610497901	0.09982117089976539	0.5007205776907857	0.19871680351007998	0.6153302344559746	0.696558019471651	0.5584797171624978	0	1.0	0.0
3501	0.0033078676883366623	0.0010097794182344457	0.0009648002927092643	0.9951366139756702	None	0	0	0.3541666666666667	17	0.5362318840579711	37	0.8765432098765432	0.15942028985507245	24	11	46	0	0	1.0	9	9	4.733333333333333	71	0.0	0.9354838709677419	0.2736814007168357	0.5	-0.09922978128490267	0.6532150280727341	-0.08440889868982618	0.5463298313580738	0.8413648455576651	0.5678336611661776	0	1.0	0.0
6050	0.0001259163264328016	1.5683347946492056e-07	-1.563897784455874e-07	0.9999966571667889	None	0	0	0.3333333333333333	1	1.0	2	1.0	1.0	3	2	0	3	0	0.25	1	4	0.26666666666666666	4	1.0	0	1.3367065671986538e-20	0.5	-0.10756953594148175	0.557796041157436	-0.09999451748743875	0.5000096517491062	0.6201558043557992	0.5193454017658504	1.0	1.0	0.0
1759	None	None	None	None	None	0	0	0.075	3	0.9310344827586207	54	0.7407407407407407	0	0	0	59	4	0	1.0	9	9	4.0	60	0.03278688524590164	0.7547169811320755	0	0	0	0	0	0	0	0	0	0	0
2944	0.0017884514331301452	6.223678176831429e-05	6.208221438346437e-05	0.9979316707945124	None	0	0	0.3333333333333333	2	0.8571428571428571	6	1.0	0.8571428571428571	8	6	0	0	0	0.1111111111111111	1	9	0.6	9	0.0	1.0	0.00022492195833831316	0.5002238964718267	-0.019568253494712112	0.6675602733047782	0.09939353247566726	0.5000984769668182	0.6280248657866181	0.5579435496656754	0	0.375	0.0
7187	0.014298553532562678	0.004430843845199473	-0.0011208313195181425	0.9609669179054062	None	0.2	1	0.3333333333333333	4	0.8	12	0.20987654320987653	0.8	16	12	0	0	0	1.0	9	9	1.1333333333333333	17	0.0	1.0	0.3117449852722971	0.5	-0.08169097205732707	0.6844436485931628	-0.0988084407599075	0.5881216154994676	0.8693955443731773	0.5931070776241638	0	1.0	0.0
2732	None	None	None	None	None	0.18181818181818182	4	0.5	23	0.42424242424242425	28	0.8395061728395061	0.30303030303030304	38	20	29	5	0	1.0	9	9	4.533333333333333	68	0.11363636363636363	0.9152542372881356	2.739377120693613e-19	0.5000114190747643	-0.04613798043912803	0.5415368543585558	0.031786422627721224	0.5922107489155741	0.5883759794151717	0.5448531809805057	1.0	1.0	0.0
2295	None	None	None	None	None	0	0	0.11538461538461539	6	0.88	66	0.9506172839506173	0.013333333333333334	2	1	74	4	0	1.0	9	9	5.133333333333334	77	0.026490066225165563	0.9855072463768116	0.0992993465937178	0.5011026814800761	0.11441735393071009	0.5210874758705164	0.05776795571989678	0.539897138629248	0.5596196348854654	0.5207164052300071	0.0	0	0.0
153	None	None	None	None	None	0	0	0.4090909090909091	9	0.4838709677419355	15	0.5892857142857143	0.3225806451612903	18	10	14	6	0	0.875	8	7	2.2	33	0.25	0.6923076923076923	0.019488188104915	0.5326177866492912	0.0007051208604951099	0.5017613250544048	0.09994845898370201	0.5033870278950211	0.6043825702732967	0.5126015266745152	0.8333333333333334	1.0	0.0
3559	0.0002633586484086758	2.3437303212269257e-05	1.4019391527896402e-05	0.9955916221060622	None	0	0	0.26666666666666666	4	0.7	14	0.88	0.05	4	1	17	11	0	1.0	5	5	1.4666666666666666	22	0.3142857142857143	0.47058823529411764	0.08065631741832233	0.5184941236041212	0.09999565752688867	0.5000068273583876	0.09779592033617464	0.5013626462430577	0.521634375996679	0.5066236263776961	0.0	0	0.0
4577	0.0011444610568153131	0.0001433789818565265	-0.00013159389550840376	0.9994059820446843	None	0.2	1	0.3333333333333333	4	0.8	12	0.20987654320987653	0.8	16	12	0	0	0	1.0	9	9	1.1333333333333333	17	0.0	1.0	0.05157484247861579	0.5	0.024809916718338258	0.6795806805212026	-0.0999548411950871	0.5000183832414189	0.6693451341727086	0.562333937014047	0	1.0	0.0
6664	None	None	None	None	None	0	0	0.3103448275862069	9	0.6585365853658537	27	0.5308641975308642	0.2682926829268293	18	11	24	4	0	1.0	9	9	2.8666666666666667	43	0.08888888888888889	0.6666666666666666	0.2286587670329891	0.5000000000000001	0.056072736663305	0.5993572705544092	7.902762784127648e-27	0.5	0.7257788489126487	0.5335153169659095	1.0	1.0	0.0
2789	1.2157166579298907e-07	1.0858072383062199e-07	5.4260441956086854e-11	0.9999808599970297	None	0	0	0.018518518518518517	1	1.0	79	1.0	0	0	0	80	0	0	1.0	9	9	5.4	81	0.0	1.0	0	0	0	0	0	0	0	0	0	0	0
2361	None	None	None	None	None	0	0	0.23529411764705882	8	0.7142857142857143	35	0.6296296296296297	0.16326530612244897	12	8	38	3	0	1.0	9	9	3.4	51	0.039473684210526314	0.6363636363636364	0.01869946954658288	0.6760557074160758	0.01780479330782614	0.5825871206438803	0.19067121868946796	0.5392375440478974	0.7042384944671852	0.6007985362472954	1.0	0.3333333333333333	0.0
2959	0.0	0.0	0.0	0.9999999999999998	None	0	0	0	0	0	0	1.0	0	0	0	0	4	0	1.0	1	1	0.06666666666666667	1	1.0	0	0	0	0	0	0	0	0	0	0	0	0
1884	None	None	None	None	None	0	0	0.2857142857142857	2	0.875	7	1.0	0.625	7	5	2	0	0	0.4	5	2	0.6666666666666666	10	0.0	0	0.004012709778320429	0.5116986032227586	-0.19201991534945856	0.7153584221160196	0.001554144561923041	0.5048717712812355	0.7142833557312374	0.581584471120121	0	1.0	0.0
3804	0.000818373857680124	6.869837611087455e-05	-6.725085544032118e-05	0.9950382654446059	None	0	0	0.25	10	0.6842105263157895	39	0.8194444444444444	0.07017543859649122	11	4	47	2	0	0.8888888888888888	8	9	3.933333333333333	59	0.02197802197802198	0.9019607843137255	0.010329941597430248	0.641759114280492	0.011099652899798465	0.6503733140018523	0.1479088791708487	0.7152165023136713	0.6916036359732961	0.6699991774514535	0.9090909090909091	0.9090909090909091	0.0
3262	None	None	None	None	None	0.125	1	0.47368421052631576	9	0.5	13	0.6666666666666666	0.3076923076923077	14	8	13	3	0	0.8571428571428571	6	7	1.8666666666666667	28	0.125	0.34782608695652173	1.5528751251813216e-07	0.5000124585288097	0.0998877563000318	0.5003580484343394	0.09999984137025249	0.5000034829714686	0.6156499788968608	0.5001246633293576	0.9285714285714286	1.0	0.0
3472	0.004818833736671459	0.00026468457293735224	-8.022416401219144e-05	0.9966845866773723	None	0.25	1	0.36363636363636365	4	0.7857142857142857	11	0.2222222222222222	0.7857142857142857	15	11	0	0	0	0.8888888888888888	8	9	1.0666666666666667	16	0.0	1.0	0.00014050769353375858	0.5010358334657659	0.21478272901925344	0.5844741760713127	0.09999999999476324	0.500000000596233	0.7063118738335035	0.5287442027493592	0	0.9333333333333333	0.0
1270	None	None	None	None	None	0	0	0	0	0	0	1.0	0	0	0	0	4	0	1.0	1	1	0.06666666666666667	1	1.0	0	0	0	0	0	0	0	0	0	0	0	0
5251	0.009065102881657761	0.008837089647572087	0.004023849083011413	0.9908273214297283	None	0.2	1	0.3333333333333333	4	0.8	12	0.20987654320987653	0.8	16	12	0	0	0	1.0	9	9	1.1333333333333333	17	0.0	1.0	0.26589363472102356	0.5	0.06807064288396399	0.9999999404184767	-0.03955418069674433	0.5317067744113507	0.7902433793826726	0.9962701084569244	0	1.0	0.0
5730	0.004641200656588269	0.004506773757130372	0.0008360206007095511	0.9963248841104145	None	0.2	1	0.3333333333333333	4	0.8	12	0.20987654320987653	0.8	16	12	0	0	0	1.0	9	9	1.1333333333333333	17	0.0	1.0	0.08823409664523255	0.5	-0.12618561773945797	0.9500443963102938	-0.057384678084527165	0.6434044894262121	0.7146697580154594	0.7646807222547453	0	1.0	0.0
6980	0.011400575796146823	0.0012534017129551063	-0.0008258826654847354	0.9913797164310572	None	0	0	0.3333333333333333	3	0.8181818181818182	9	0.28888888888888886	0.8181818181818182	12	9	0	0	0	0.5555555555555556	5	9	0.8666666666666667	13	0.0	1.0	0.09999999906346838	0.5	0.030924445713627742	0.6791750665384677	-0.099995691101158	0.6347750781812107	0.7131728072123207	0.6068873291820396	0	1.0	0.0
4315	None	None	None	None	None	0.125	2	0.35294117647058826	12	0.6041666666666666	29	0.6172839506172839	0.5416666666666666	38	26	11	4	0	1.0	9	9	3.3333333333333335	50	0.2857142857142857	0.6363636363636364	-0.0924773051519549	0.5217498274991899	-0.09999936893368025	0.5006734092693237	-0.01607722821462144	0.6616883375776698	0.5928038650876108	0.563043931868804	0.9473684210526316	1.0	0.19939206679819738
5495	1.992344012321037e-05	3.467684955937687e-06	3.4676115226591654e-06	0.9954784809984722	None	0	0	0.375	3	0.7777777777777778	7	0.7333333333333333	0.5555555555555556	8	5	2	4	0	0.6	3	5	0.7333333333333333	11	0.8	0.3333333333333333	0.09287286976848386	0.5	0.01991962602569558	0.5440806508711267	1.2427974543317399e-06	0.5001728411931253	0.5986728097121911	0.5147850990591043	1.0	1.0	0.0
4002	0.007973972661579794	0.004374558848688428	0.0042568441436363754	0.9940481655874794	None	0.25	1	0.4	4	0.75	9	0.25	0.75	13	9	0	0	0	0.875	7	8	0.9333333333333333	14	0.0	0.8571428571428571	-0.09999547945066126	0.5113061626136228	-0.015015828098267037	0.6723892767666246	0.18370418548062722	0.6211832438625572	0.7723783109438	0.6033889056459112	0	1.0	0.0
1831	None	None	None	None	None	0.3333333333333333	1	0.5	4	0.7	7	0.3333333333333333	0.7	11	7	0	0	0	0.4444444444444444	4	9	0.8	12	0.0	1.0	-0.09999629274679647	0.5000129130882773	0.11468832229508222	0.6119180740137321	4.821670764816025e-05	0.5005977145842914	0.7062295979665891	0.5380781654007495	0	1.0	0.0
308	None	None	None	None	None	0	0	0.4	8	0.5555555555555556	15	0.4603174603174603	0.2962962962962963	12	8	16	6	0	0.7777777777777778	9	7	1.9333333333333333	29	0.1875	0.4166666666666667	0.024636140055898433	0.5928349960383932	0.13977645173928563	0.7553525439438558	-0.20492403483907182	0.999975222118247	0.8280619673175099	0.9826421378335327	1.0	1.0	0.0
3577	0.0006386011844538188	0.00010175731634144734	-0.00010153706484123867	0.9992691476765194	None	0	0	0.6	3	0.6	3	0.4666666666666667	0.6	6	3	0	0	0	0.6	3	5	0.4666666666666667	7	0.0	1.0	-0.05330246606228843	0.5302683498795541	-0.08741462725627577	0.6670038569461558	0.09995806653568616	0.5004790052453374	0.6931722378659015	0.5677312994794147	0	1.0	0.0
2192	None	None	None	None	None	0	0	0	0	0	0	1.0	0	0	0	0	4	0	1.0	1	1	0.06666666666666667	1	1.0	0	0	0	0	0	0	0	0	0	0	0	0
6526	4.4673403458148584e-07	2.434990265697478e-08	2.1909793292045627e-08	0.999997242045491	None	0.25	1	0.4	4	0.7692307692307693	10	0.23809523809523808	0.7692307692307693	14	10	0	0	0	0.7777777777777778	9	7	1.0	15	0.0	1.0	0.3091358762346858	0.5000000000000001	0.1330509695879894	0.8755240613942222	0.00014302005300070338	0.5003625192240098	0.7839198687694857	0.6571727155971692	0	0	0.0
4047	9.296346587013477e-09	1.5359913207254225e-10	-1.5012422782692037e-10	0.9999999889785909	None	0.2	1	0.3333333333333333	4	0.8	12	0.20987654320987653	0.8	16	12	0	0	0	1.0	9	9	1.1333333333333333	17	0.0	1.0	-0.09999959971678132	0.5000034296148639	0.09673717947920875	0.5091336678978476	5.164724542924974e-07	0.5000211943000616	0.6906612329350992	0.503053064711847	0	0	0.0
6355	0.008809568637587101	0.003434212218648012	-0.0034036803114520426	0.9955107438391391	None	0.2	1	0.3333333333333333	4	0.8	12	0.20987654320987653	0.8	16	12	0	0	0	1.0	9	9	1.1333333333333333	17	0.0	1.0	0.09999569014490649	0.5000171121175049	0.01831805231859331	0.6586687716839011	-0.09999793530424972	0.500003510506473	0.7048828763585897	0.554569269911663	0	1.0	0.0
2256	None	None	None	None	None	0.3333333333333333	1	0.4444444444444444	4	0.7272727272727273	8	0.28888888888888886	0.7272727272727273	12	8	0	0	0	0.5555555555555556	9	5	0.8666666666666667	13	0.0	1.0	-0.1995270628264374	0.7594752420261968	0.08916938677136851	0.5748385439901638	0.09994479453091136	0.5001140187745614	0.7990473781930763	0.6186826115979263	0	1.0	0.0
3603	4.985676516587938e-05	2.483753739525789e-07	-1.8823566549463104e-08	0.9999999990652768	None	0	0	0.5	2	0.6666666666666666	2	1.0	0.6666666666666666	4	2	0	2	0	0.2	1	5	0.3333333333333333	5	1.0	1.0	0.08723371305781491	0.5169391615970956	0.09854611552650941	0.501103582477419	0.0960930537113119	0.5064157149163241	0.5124486509207606	0.5081543762565639	0.0	0	0.0
915	None	None	None	None	None	0	0	1.0	1	0	0	1.0	0	0	0	1	0	0	0.5	2	1	0.13333333333333333	2	0.0	0	0	0	0	0	0	0	0	0	0	0	0
3608	7.377968379987085e-06	5.706479775707395e-08	-2.4507963671643355e-08	0.9999999997895639	None	0.2	1	0.3333333333333333	4	0.8	12	0.20987654320987653	0.8	16	12	0	0	0	1.0	9	9	1.1333333333333333	17	0.0	1.0	0.09982984853170145	0.500629534330422	4.942091986430464e-22	0.5	0.02750808245989509	0.5444756400311781	0.6039959741560733	0.5150697799913658	0	1.0	0.0
2010	None	None	None	None	None	0	0	0	0	0	0	1.0	0	0	0	0	0	0	1.0	1	1	0.06666666666666667	1	0.0	0	0	0	0	0	0	0	0	0	0	0	0
4697	0.01428522700214761	0.006574411575002238	0.005313674770880558	0.9957258469474417	None	0.25	1	0.36363636363636365	4	0.7857142857142857	11	0.2222222222222222	0.7857142857142857	15	11	0	0	0	0.8888888888888888	9	8	1.0666666666666667	16	0.0	1.0	0.0999995995702701	0.5	0.014930250505126391	0.566462450471776	-0.09998574187149459	0.6221905138270922	0.6941221242627883	0.5635124445200443	0	1.0	0.0
7359	0.004392544201530981	0.0025965137643341523	-0.0022800543317013106	0.9964984611627056	None	0.2	1	0.3333333333333333	4	0.8	12	0.20987654320987653	0.8	16	12	0	0	0	1.0	9	9	1.1333333333333333	17	0.0	1.0	1.6379278659072743e-09	0.5	-0.09940808054491272	0.5018547628023774	-0.09999909529485333	0.5000043457726739	0.6153860728123095	0.5006197053769016	0	1.0	0.0
535	None	None	None	None	None	0.2	1	0.3333333333333333	4	0.8	12	0.20987654320987653	0.8	16	12	0	0	0	1.0	9	9	1.1333333333333333	17	0.0	1.0	0.004131694286464793	0.998885581038988	0.09496901184460807	0.570153434566773	0.09188489954203495	0.6524719748314717	0.7745898966263973	0.9289212609695122	0	1.0	0.0
976	None	None	None	None	None	0	0	0.6666666666666666	2	0.5	1	0.6666666666666666	0.5	3	1	0	2	0	0.6666666666666666	3	2	0.26666666666666666	4	1.0	0	0.0568494906394292	0.5031292344594972	-0.09998965539196548	0.500005912744545	6.693088940527711e-05	0.500127286401547	0.6566555959172123	0.5010874897735375	1.0	1.0	0.0
6569	3.911187822178751e-09	3.77798676003514e-09	-3.725954171316759e-09	0.9999998242235532	None	0	0	0	0	0	0	1.0	0	0	0	0	3	0	1.0	1	1	0.06666666666666667	1	0.75	0	0	0	0	0	0	0	0	0	0	0	0
2359	None	None	None	None	None	0.2	1	0.3333333333333333	4	0.8	12	0.20987654320987653	0.8	16	12	0	0	0	1.0	9	9	1.1333333333333333	17	0.0	1.0	0.06146125833765931	0.539322596685726	0.19023317953472244	0.5569125887518652	-0.09999305790433713	0.5002112216738754	0.7662598640606684	0.5322138158649431	0	1.0	0.0
207	None	None	None	None	None	0	0	0.4	4	0.6666666666666666	8	0.4666666666666667	0.6666666666666666	11	8	2	4	0	0.8333333333333334	6	5	0.9333333333333333	14	0.8	0.2222222222222222	0.3949396826273741	0.5891294384204754	-0.09999990842776475	0.5000003922781967	0.01451555612272321	0.5502747729915701	0.8916415293128189	0.5467092573437771	1.0	1.0	0.0
3766	5.756280992974006e-08	5.386490953463934e-08	2.7276622987674277e-08	0.999989833792206	None	0	0	0.07142857142857142	3	0.9344262295081968	57	0.7777777777777778	0	0	0	62	14	0	1.0	9	9	4.2	63	0.109375	0.8620689655172413	0	0	0	0	0	0	0	0	0	0	0
4851	0.005985580382433197	0.0015281781065621038	-0.0013859145400053705	0.9922403466484959	None	0.2	1	0.3333333333333333	4	0.8	12	0.20987654320987653	0.8	16	12	0	0	0	1.0	9	9	1.1333333333333333	17	0.0	1.0	-0.09886174063855542	0.6251491712845223	-0.09999999607453865	0.5000001969257909	0.14037078519202115	0.6680436979964943	0.7550388016758915	0.5995533449974598	0	1.0	0.0
143	None	None	None	None	None	0	0	0.02564102564102564	1	1.0	56	0.9206349206349206	0	0	0	57	0	0	0.7777777777777778	7	9	3.8666666666666667	58	0.0	0.9803921568627451	0	0	0	0	0	0	0	0	0	0	0
6257	0.010291722220186195	0.008865045624891443	0.008863559001772651	0.9937759848966147	None	0.2	1	0.3333333333333333	4	0.8125	13	0.3333333333333333	0.75	16	12	1	2	0	0.6666666666666666	9	6	1.2	18	1.0	0.6666666666666666	0.0999998779996943	0.5	-0.14583268619704964	0.9992760040324464	-0.09999758131428019	0.6187193477898139	0.9149556652002959	0.9289962609478646	1.0	1.0	0.0
6082	9.281520989837564e-08	2.228289865806736e-08	-1.432690187533417e-09	0.9999861539316459	None	0.25	1	0.4	4	0.75	9	0.25	0.75	13	9	0	0	0	0.875	8	7	0.9333333333333333	14	0.0	1.0	0.09999902623097094	0.5000000000000001	-0.1136996344215433	0.6630007211518067	1.517305750409215e-21	0.5	0.7053734132594799	0.5561533870607874	0	1.0	0.0
7513	0.022151428087881495	0.014790675198801614	0.01451517887011269	0.9922877838251699	None	0.2	1	0.3333333333333333	4	0.8	12	0.20987654320987653	0.8	16	12	0	0	0	1.0	9	9	1.1333333333333333	17	0.0	1.0	0.19763882781703898	0.5	0.0012261373036036804	0.7002728821117491	-0.0999998839532353	0.5000007793940242	0.7799499414643829	0.5702489465361749	0	0.9375	0.0
4707	0.003137177593497307	0.001027732388575949	0.0009595084500717421	0.9971631093670409	None	0.25	1	0.36363636363636365	4	0.7857142857142857	11	0.2222222222222222	0.7857142857142857	15	11	0	0	0	0.8888888888888888	8	9	1.0666666666666667	16	0.0	1.0	-0.04381767385985426	0.5752428656933756	-0.0173976577068185	0.5053968350332425	0.11844157761456726	0.706716192279336	0.6887730246365907	0.5990360956611601	0	1.0	0.0
461	None	None	None	None	None	0	0	0	0	0	0	1.0	0	0	0	0	0	0	1.0	1	1	0.06666666666666667	1	0.0	0	0	0	0	0	0	0	0	0	0	0	0
5858	0.007338331107766351	0.007136628269888539	-0.007111016939490619	0.991910557338572	None	0.2	1	0.3333333333333333	4	0.8	12	0.20987654320987653	0.8	16	12	0	0	0	1.0	9	9	1.1333333333333333	17	0.0	1.0	0.09999330861899644	0.5	0.12453703207163395	0.997533672676037	-0.09999953727881268	0.5000017512449477	0.7512497779583633	0.8808867406090573	0	1.0	0.0
659	None	None	None	None	None	0.2	1	0.3333333333333333	4	0.8	12	0.20987654320987653	0.8	16	12	0	0	0	1.0	9	9	1.1333333333333333	17	0.0	1.0	-0.07496321690498316	0.5913673590035183	-0.033785481374303705	0.6578992291308964	0.0053693277006681	0.5275088632368916	0.6100986019791085	0.5933676311550232	0	0.5625	0.0
2259	None	None	None	None	None	1.0	1	1.0	4	0.0	0	0.5555555555555556	0	4	0	0	0	0	1.0	3	3	0.3333333333333333	5	0.0	1.0	0	0	0	0	0	0	0	0	0	0	0
6997	None	None	None	None	None	0	0	0.2037037037037037	11	0.7468354430379747	59	1.0	0.26582278481012656	31	21	49	0	0	1.0	9	9	5.4	81	0.0	1.0	0.09999422561857405	0.5	-0.08012748033623085	0.9481445329706457	-0.09999535179014145	0.5000462757463691	0.7290733848694521	0.7248690587083231	0	1.0	0.0
1116	None	None	None	None	None	0.1111111111111111	1	0.3333333333333333	7	0.6896551724137931	20	0.38271604938271603	0.6896551724137931	27	20	3	0	0	1.0	9	9	2.066666666666667	31	0.0	0.7272727272727273	0.029955106360937102	0.6714550900134134	0	0.5	-0.023653857595808448	0.6684419058026736	0.6030024155130711	0.6158507148043362	0	1.0	0.0
6421	2.863987772954476e-08	2.7038996655706522e-08	-2.2000655757574448e-10	0.9999962909070398	None	0.25	1	0.4	4	0.75	9	0.25925925925925924	0.75	13	9	0	0	0	0.6666666666666666	6	9	0.9333333333333333	14	0.0	1.0	-0.09999903444170313	0.5000000000000001	0.06514260570928102	0.6413241296957202	1.1038684419769597e-07	0.5000052188007945	0.6635546486436531	0.5482771926636244	0	1.0	0.0
861	None	None	None	None	None	0	0	0.25	1	1.0	3	1.0	0.6666666666666666	3	2	1	5	0	0.2	5	1	0.3333333333333333	5	1.0	0	0.39643537856472505	0.5574911090004224	0.014770063817360776	0.5308725645649253	0.03448706552287979	0.5118058173105021	0.8525272207494611	0.533438812660732	0.6666666666666666	1.0	0.0
932	None	None	None	None	None	0.18181818181818182	2	0.375	9	0.6363636363636364	21	0.43209876543209874	0.6060606060606061	29	20	5	0	0	1.0	9	9	2.3333333333333335	35	0.0	0.6666666666666666	0.18180244205170076	0.6405020996522903	0.09554270612066573	0.7884864890456975	-0.05553554429649841	0.6256232912779017	0.7284794519729485	0.6904631480795179	0	0.5862068965517241	0.0
6728	0.0	0.0	0.0	0.9999999999999998	None	0	0	0	0	0	0	1.0	0	0	0	0	4	0	1.0	1	1	0.06666666666666667	1	1.0	0	0	0	0	0	0	0	0	0	0	0	0
963	None	None	None	None	None	1.0	1	1.0	4	0.25	1	0.5	0.25	5	1	0	0	0	0.75	4	3	0.4	6	0.0	1.0	-0.06485146914534519	0.5212741604119105	-0.07817982100659196	0.5403270823622907	0.09663761993347234	0.5062749035637812	0.6888069212699051	0.5226435390436586	0	1.0	0.0
178	None	None	None	None	None	0	0	0	0	0	0	1.0	0	0	0	0	0	0	1.0	1	1	0.06666666666666667	1	0.0	0	0	0	0	0	0	0	0	0	0	0	0
4872	0.0	0.0	0.0	0.9999999999999998	None	0	0	0	0	0	0	1.0	0	0	0	0	4	0	1.0	1	1	0.06666666666666667	1	1.0	0	0	0	0	0	0	0	0	0	0	0	0
351	None	None	None	None	None	0	0	0.2222222222222222	8	0.7692307692307693	40	0.6666666666666666	0.1346153846153846	11	7	42	0	0	1.0	9	9	3.6	54	0.0	0.8085106382978723	9.68425243334351e-06	0.5035729579049031	0.09977711280481397	0.5011328864926619	0.2096531687227118	0.9999999999987688	0.8863265259302368	0.9998935005363683	0	1.0	0.0
3099	0.001564237153354311	0.0003567901123207197	5.04177337897665e-05	0.9951463645092098	None	0	0	0.48	12	0.37142857142857144	13	0.8809523809523809	0.11428571428571428	14	4	22	0	0	0.8571428571428571	7	6	2.466666666666667	37	0.0	0.5161290322580645	0.09999999907985613	0.5000000228398547	0.10625164865079469	0.558868718362709	0.06539772890697244	0.5950695524614935	0.5716469515195138	0.5516101223199048	0	1.0	0.0
5099	2.5505956097640844e-07	2.3022925552310101e-07	1.4978338433286058e-07	0.9999471998430018	None	0	0	0.10526315789473684	4	0.8909090909090909	49	0.7916666666666666	0	0	0	56	12	0	0.8888888888888888	9	8	3.8	57	0.10344827586206896	0.8571428571428571	0	0	0	0	0	0	0	0	0	0	0
7349	0.0	0.0	0.0	0.9999999999999998	None	0	0	0	0	0	0	1.0	0	0	0	0	4	0	1.0	1	1	0.06666666666666667	1	1.0	0	0	0	0	0	0	0	0	0	0	0	0
2697	1.2461441928347963e-07	1.1770753666139052e-07	4.5171320788946525e-11	0.9999836881292016	None	0	0	0.018518518518518517	1	1.0	79	1.0	0	0	0	80	0	0	1.0	9	9	5.4	81	0.0	1.0	0	0	0	0	0	0	0	0	0	0	0
2166	None	None	None	None	None	0.5	1	0.5714285714285714	4	0.625	5	0.3333333333333333	0.625	9	5	0	0	0	0.8333333333333334	5	6	0.6666666666666666	10	0.0	1.0	0.02126456991315801	0.6530496143592647	0	0.5	-0.011863108263787604	0.6652500547468324	0.5979262190133016	0.6081994978827064	0	0.8888888888888888	0.0
3019	None	None	None	None	None	0.16666666666666666	1	0.5714285714285714	8	0.3684210526315789	7	0.5833333333333334	0.21052631578947367	8	4	12	8	0	1.0	6	6	1.4	21	0.3333333333333333	0.8	0.08101725683569413	0.5507715252319066	0.05821160920945083	0.5088301511926092	0.05202221505078828	0.5257663640013359	0.5355130094408613	0.5284915659251477	0.0	0	0.0
1446	None	None	None	None	None	0.1111111111111111	1	0.25	5	0.75	21	0.5555555555555556	0.5714285714285714	20	16	9	7	0	0.6666666666666666	6	9	2.0	30	0.3888888888888889	0.6923076923076923	0.32113725460745074	0.6542505847703365	0.09513347216812333	0.5083087879195128	0.020704066858530996	0.5507798992982101	0.778150206723514	0.572390786026112	0.95	0.95	0.0
6956	0.00010917789451756893	3.849346814166639e-06	1.2006434798116763e-07	0.9999987263193199	None	0.25	1	0.36363636363636365	4	0.7857142857142857	11	0.2222222222222222	0.7857142857142857	15	11	0	0	0	0.8888888888888888	9	8	1.0666666666666667	16	0.0	1.0	0.3931840790749093	0.5000000000000001	0.04787726061747288	0.5356882097264649	-0.09999990542239635	0.5000002190939538	0.8876033789349339	0.511914151124671	0	0	0.0
5370	0.010946646533058244	0.008892471557026441	0.008335398857014554	0.994800274559642	None	0.2	1	0.3333333333333333	4	0.8	12	0.20987654320987653	0.8	16	12	0	0	0	1.0	9	9	1.1333333333333333	17	0.0	1.0	0.0995702889942959	0.5	0.099368572269945	0.6111159802104001	-0.0999999175592698	0.5000078486412427	0.7191622879321712	0.5375986403125685	0	1.0	0.0
1388	None	None	None	None	None	0	0	0.5	2	0.75	3	1.0	0.75	5	3	0	2	0	0.16666666666666666	6	1	0.4	6	1.0	0.4	0.026145716246129814	0.6762998750756207	0.09900358896996332	0.5066592764096213	-0.03186467947768942	0.6498410833575805	0.6425127880344097	0.6131563814549712	1.0	1.0	0.6400576331646796
4777	None	None	None	None	None	0.05555555555555555	1	0.2631578947368421	10	0.7090909090909091	39	0.9047619047619048	0.16363636363636364	15	9	41	6	0	0.7777777777777778	7	9	3.8	57	0.075	0.88	-0.09999997871997691	0.5000043432724175	0.042808368959600544	0.6643654886186107	0.054823278586706214	0.6420465190559974	0.6941969647721765	0.604048215754964	1.0	1.0	0.0
6309	1.5030922858530188e-10	9.470469423878948e-13	3.6883803433824256e-13	0.9999999999999997	None	0.2	1	0.3333333333333333	4	0.8	12	0.20987654320987653	0.8	16	12	0	0	0	1.0	9	9	1.1333333333333333	17	0.0	1.0	0.09999821312231277	0.5	0.08571395361559875	0.6676314090063947	0	0.5	0.6091827847921983	0.5578638879664326	0	1.0	0.0
904	None	None	None	None	None	0	0	0	0	0	0	1.0	0	0	0	0	4	0	1.0	1	1	0.06666666666666667	1	1.0	0	0	0	0	0	0	0	0	0	0	0	0
7320	0.02310908678495594	0.01510349832833106	0.01459945099402735	0.9916892176338745	None	0.2	1	0.3333333333333333	4	0.8	12	0.20987654320987653	0.8	16	12	0	0	0	1.0	9	9	1.1333333333333333	17	0.0	1.0	0.19763882781703898	0.5	0.0012261373036036804	0.7002728821117491	-0.0999998839532353	0.5000007793940242	0.7799499414643829	0.5702489465361749	0	0.9375	0.0
5393	1.3295102631035388e-06	1.607292227206043e-07	5.944392576800173e-08	0.9999760788297869	None	0.05555555555555555	1	0.358974358974359	14	0.5535714285714286	31	0.7160493827160493	0.4642857142857143	40	26	17	0	0	1.0	9	9	3.8666666666666667	58	0.0	0.7755102040816326	0.09999900312609197	0.5	-0.08418544142788209	0.7025637509339953	5.205237762316926e-05	0.500202819818484	0.6797991869892361	0.5712082548009088	0	1.0	0.0
5224	None	None	None	None	None	0.06666666666666667	1	0.28125	9	0.6666666666666666	30	0.5802469135802469	0.5111111111111111	31	23	15	5	0	1.0	9	9	3.1333333333333333	47	0.19230769230769232	0.6190476190476191	-0.09260114705244701	0.5000000000000001	0.07946791140176425	0.5851701430373262	-0.09374889628968266	0.5294173147663033	0.6894397550900749	0.5384107957936425	1.0	1.0	0.0
90	None	None	None	None	None	0	0	0	0	0	0	1.0	0	0	0	0	4	0	1.0	1	1	0.06666666666666667	1	1.0	0	0	0	0	0	0	0	0	0	0	0	0
4371	8.22554880964038e-06	1.475346786417953e-06	3.1256368575392626e-09	0.9954979029274249	None	0	0	0.03125	1	1.0	45	0.8703703703703703	0	0	0	46	9	0	0.6666666666666666	6	9	3.1333333333333333	47	0.09375	0.9523809523809523	0	0	0	0	0	0	0	0	0	0	0
5924	None	None	None	None	None	0.1111111111111111	1	0.38095238095238093	8	0.6206896551724138	18	0.5740740740740741	0.5862068965517241	25	17	5	4	0	0.6666666666666666	9	6	2.066666666666667	31	0.6666666666666666	0.7407407407407407	0.014174687136088552	0.5	0.028237410433556986	0.557648222360544	1.4007783384248915e-18	0.5000000000000182	0.5287878881093866	0.5192923253893094	1.0	1.0	0.0
4593	0.0002812867092256656	3.187637634898825e-06	-3.1471916567825067e-06	0.9999153093330696	None	0	0	0.3333333333333333	2	0.8333333333333334	5	0.4	0.8333333333333334	7	5	0	0	0	0.8	5	4	0.5333333333333333	8	0.0	0	9.503841202010975e-07	0.5000330094656036	0.5936724814637807	0.7187486615485421	0.11647420003066355	0.5240056914379619	0.9266537761566009	0.5853634463420574	0	1.0	0.0
6537	0.0021610112318046835	0.001893748545904322	-0.001460313466440474	0.9971531666187686	None	0.25	1	0.36363636363636365	4	0.7857142857142857	11	0.2222222222222222	0.7857142857142857	15	11	0	0	0	0.8888888888888888	8	9	1.0666666666666667	16	0.0	1.0	0.09966411449988585	0.5000000000000001	0.02025576982273379	0.6035564692159164	-0.046722605392866844	0.5238611370944459	0.6538287034295399	0.5428796699031613	0	1.0	0.0
5232	None	None	None	None	None	0	0	0.18	9	0.7808219178082192	57	0.9259259259259259	0.1643835616438356	19	12	55	0	0	1.0	9	9	5.0	75	0.0	0.9411764705882353	0.09999999395869436	0.5	-0.06287164389081391	0.7457810062771818	-0.0999998817380602	0.7170059630102922	0.7044592924104286	0.6611966431507476	0	1.0	0.0
2826	0.0003138641930354773	1.316444897939914e-06	6.356791847727811e-07	0.9999951186085054	None	0.3333333333333333	1	0.5	4	0.6666666666666666	6	0.3055555555555556	0.6666666666666666	10	6	0	0	0	1.0	6	6	0.7333333333333333	11	0.0	0.8	-0.04423633493673658	0.5633281214112937	0.06235822049350607	0.583663200547154	0.11179854977662203	0.5222004793086582	0.6598990669401648	0.556538007891603	0	1.0	0.0
7160	0.00033515708552085926	5.153102875154255e-06	3.11035955915234e-06	0.9999878862908312	None	0	0	0.3333333333333333	2	0.8571428571428571	6	0.36	0.8571428571428571	8	6	0	2	0	1.0	5	5	0.6	9	1.0	0	0.09959242895772198	0.5	-0.012576194561553292	0.6355066308721059	-0.09983854045952503	0.5098748396847859	0.6988308586954646	0.5494559828094373	1.0	1.0	0.0
5870	0.010323875351952424	0.008972785923774334	0.008971877481290103	0.9935967934315588	None	0.2	1	0.3333333333333333	4	0.8125	13	0.3333333333333333	0.75	16	12	1	2	0	0.6666666666666666	9	6	1.2	18	1.0	0.6666666666666666	0.0999998779996943	0.5	-0.14583268619704964	0.9992760040324464	-0.09999758131428019	0.6187193477898139	0.9149556652002959	0.9289962609478646	1.0	1.0	0.0
5632	None	None	None	None	None	0.2727272727272727	3	0.52	13	0.42857142857142855	15	0.6851851851851852	0.4	27	14	9	5	0	0.6666666666666666	9	6	2.466666666666667	37	0.5555555555555556	0.7878787878787878	0.31258353004694295	0.5000000000000001	0.08425025763715652	0.6418946741393562	-0.09998681386788885	0.500082275633852	0.8459087882860671	0.5485074677059667	1.0	1.0	0.0
5404	9.731478315098457e-05	2.9103352126090276e-07	1.9694077573373403e-07	0.9999999886358678	None	0.2	1	0.3333333333333333	4	0.8	12	0.20987654320987653	0.8	16	12	0	0	0	1.0	9	9	1.1333333333333333	17	0.0	1.0	7.377609530982305e-07	0.5	0.08718147472684593	0.6503115557898952	-0.021812116290616124	0.5413697471507571	0.6206282919283344	0.5651497551297626	0	1.0	0.0
27	None	None	None	None	None	0.2	1	0.3333333333333333	4	0.8	12	0.20987654320987653	0.8	16	12	0	0	0	1.0	9	9	1.1333333333333333	17	0.0	1.0	0.16705783165506055	0.5929811024795771	-0.06623953681282586	0.5588690656902667	-0.02045284981876444	0.5802246874124007	0.7469400987566219	0.577419905594647	0	0.75	0.0
7417	0.012854943094103238	0.010325983438976666	-0.009649856996746309	0.9979532144178253	None	0.2	1	0.3333333333333333	4	0.8	12	0.20987654320987653	0.8	16	12	0	0	0	1.0	9	9	1.1333333333333333	17	0.0	1.0	0.09987058240434718	0.5	0.012320868563882259	0.709421955625647	-0.09468967192187293	0.5405646043557256	0.7086345791477537	0.5870373692199401	0	1.0	0.0
6996	0.00014576124806711438	1.5099884057729065e-06	-1.4853977597985467e-06	0.9999990963179763	None	0.3333333333333333	1	0.5	4	0.7	7	0.3333333333333333	0.7	11	7	0	0	0	0.4444444444444444	9	4	0.8	12	0.0	1.0	0.09999898065567833	0.5	-0.07442567700186162	0.645810000337407	-0.09997573802665957	0.5006879529664161	0.7085717835806837	0.5501164525464409	0	1.0	0.0
4531	1.2580587918569942e-07	1.12535304868718e-07	1.7324663672889607e-08	0.9999808873981624	None	0	0	0.06	3	0.9452054794520548	69	0.9259259259259259	0	0	0	74	4	0	1.0	9	9	5.0	75	0.02631578947368421	0.9565217391304348	0	0	0	0	0	0	0	0	0	0	0
5937	0.00012812566129831449	1.2047628450767572e-06	-8.212661777301273e-07	0.9999967674274983	None	0.5	2	0.6	6	0.5	6	0.3333333333333333	0.5	11	6	2	3	0	0.8571428571428571	6	7	0.9333333333333333	14	1.0	0.8571428571428571	0.09999999946274495	0.5	0.15641864976420905	0.8966014603228702	-0.0852136216834992	0.6959436067932693	0.7270593938261969	0.7302763987319599	1.0	1.0	0.0
5639	None	None	None	None	None	0.4166666666666667	5	0.46153846153846156	12	0.5833333333333334	21	0.4691358024691358	0.5555555555555556	32	20	5	0	0	1.0	9	9	2.533333333333333	38	0.0	0.7586206896551724	-0.02229280691329524	0.5	0.05723878317498242	0.9999975915988762	-0.09999946342794368	0.5000274653716789	0.7970759375538965	0.9867735022059081	0	0.03125	0.0
4390	0.0	0.0	0.0	0.9999999999999998	None	0	0	0	0	0	0	1.0	0	0	0	0	4	0	1.0	1	1	0.06666666666666667	1	1.0	0	0	0	0	0	0	0	0	0	0	0	0
954	None	None	None	None	None	0	0	0	0	0	0	1.0	0	0	0	0	4	0	1.0	1	1	0.06666666666666667	1	1.0	0	0	0	0	0	0	0	0	0	0	0	0
1596	None	None	None	None	None	0	0	1.0	2	0.0	0	0.75	0	2	0	0	2	0	1.0	2	2	0.2	3	1.0	0	0	0	0	0	0	0	0	0	0	0	0
5636	3.28913021284772e-08	3.024313538639221e-08	-2.8923164983870365e-08	0.9999945368410407	None	0.25	1	0.5	5	0.6153846153846154	8	0.2777777777777778	0.6153846153846154	12	8	2	0	0	0.6666666666666666	9	6	1.0	15	0.0	0.8888888888888888	0.18133130979052162	0.5	-0.10448443695978034	0.6003504849609584	1.0089446992674653e-13	0.5000000000063167	0.7651035999192828	0.5338585760065401	0	1.0	0.0
4398	1.6571818185678773e-09	5.7678210749378733e-11	-5.759183544832007e-11	0.9999999929038552	None	0.2	1	0.3333333333333333	4	0.8	12	0.20987654320987653	0.8	16	12	0	0	0	1.0	9	9	1.1333333333333333	17	0.0	1.0	0.09991530180535332	0.5	0.0960447112706654	0.6805275558432515	6.495560299688722e-07	0.5000014351732358	0.6153696932771706	0.5626853611620332	0	0	0.0
6356	0.0019216512867661502	0.0007089151967829948	-0.0006170505343171942	0.9997892072923192	None	0.25	1	0.4	4	0.7692307692307693	10	0.23809523809523808	0.7692307692307693	14	10	0	0	0	0.7777777777777778	7	9	1.0	15	0.0	1.0	0.11478118852920416	0.5	2.687271129065449e-07	0.5001013662741056	-0.09525944754486114	0.5040954687324977	0.7023932887606208	0.5013989718833707	0	0	0.0
6957	0.0015220912348024346	0.0009343415808166053	-0.00041861970613392435	0.9994141822980147	None	0.2	1	0.3333333333333333	4	0.8	12	0.20987654320987653	0.8	16	12	0	0	0	1.0	9	9	1.1333333333333333	17	0.0	1.0	0.04935703235144827	0.5	-0.10161262995728997	0.6822987322108417	-0.11756964147399462	0.5722936138975957	0.6861364027050901	0.587067846511164	0	1.0	0.0
940	None	None	None	None	None	0.5	1	0.6666666666666666	4	0.5	3	0.4	0.5	7	3	0	0	0	0.8	5	4	0.5333333333333333	8	0.0	0.6666666666666666	0.0009623602196411384	0.5167991487455322	0.0006563407750400012	0.5024056279626107	0.0053235464735378905	0.5287244164098975	0.5140341857910601	0.5159836188461028	0	1.0	0.0
6798	0.0027351878894425626	0.0013736677304219279	0.0013721601534099092	0.9971504755457992	None	0.25	1	0.4	4	0.75	9	0.25925925925925924	0.75	13	9	0	0	0	0.6666666666666666	6	9	0.9333333333333333	14	0.0	1.0	0.05957497964748093	0.5	0.09738953769565366	0.6289357242286167	-0.0999999735581997	0.500000022046003	0.7017026313185204	0.5438581487052467	0	1.0	0.0
2776	3.141235066982999e-07	3.068224829144197e-07	1.831961265865351e-07	0.999945567174213	None	0	0	0.10810810810810811	4	0.8867924528301887	47	0.7638888888888888	0	0	0	54	6	0	0.8888888888888888	9	8	3.6666666666666665	55	0.05357142857142857	0.7916666666666666	0	0	0	0	0	0	0	0	0	0	0
7504	0.006830806213115419	0.00542881748594756	-0.004367144103788648	0.9918755304676878	None	0.25	1	0.4	4	0.75	9	0.25925925925925924	0.75	13	9	0	0	0	0.6666666666666666	6	9	0.9333333333333333	14	0.0	1.0	0.17232858702912052	0.5000000000000001	0.05458851317582436	0.6313766578713278	-0.09999997828596216	0.5000000447070482	0.7538977851403871	0.5447240965543922	0	0.9230769230769231	0.0
1040	None	None	None	None	None	0	0	0	0	0	0	1.0	0	0	0	0	1	0	1.0	1	1	0.06666666666666667	1	0.25	0	0	0	0	0	0	0	0	0	0	0	0
1030	None	None	None	None	None	0	0	0	0	0	0	1.0	0	0	0	0	0	0	1.0	1	1	0.06666666666666667	1	0.0	0	0	0	0	0	0	0	0	0	0	0	0
2368	None	None	None	None	None	0	0	0.3333333333333333	2	0.8571428571428571	6	0.36	0.8571428571428571	8	6	0	0	0	1.0	5	5	0.6	9	0.0	0	0.046485037393299546	0.5093026728292759	5.242662057568819e-08	0.5000063447204123	3.0017132388260586e-05	0.5000821679901323	0.5545555271322327	0.5031307121402327	0	1.0	0.0
2385	None	None	None	None	None	0	0	0.32142857142857145	9	0.65	26	0.5833333333333334	0.35	22	14	19	4	0	0.8888888888888888	8	9	2.8	42	0.11764705882352941	0.6666666666666666	0.048160175784309124	0.6451472750728172	-0.09999986423605284	0.500000506314132	4.8504253427130755e-11	0.5000000195967303	0.6495583946622853	0.5496506536898998	1.0	1.0	0.0
1766	None	None	None	None	None	0	0	0	0	0	0	1.0	0	0	0	0	0	0	1.0	1	1	0.06666666666666667	1	0.0	0	0	0	0	0	0	0	0	0	0	0	0
5590	0.0014268702231788452	4.7221323277113684e-05	-1.820471082901668e-06	0.999984723604001	None	0.2	1	0.5833333333333334	7	0.4375	7	0.3673469387755102	0.3125	11	5	6	7	0	1.0	7	7	1.2	18	0.7	0.3076923076923077	-0.06757282375040777	0.5	0.09118901736559952	0.6966088199273855	0.2630327706028451	0.6187497080967825	0.7940858177134885	0.6078972442038867	1.0	1.0	0.0
3542	0.008266420592236094	0.0047016753288717	0.004580149593959448	0.9939451746908529	None	0.25	1	0.4	4	0.75	9	0.25	0.75	13	9	0	0	0	0.875	7	8	0.9333333333333333	14	0.0	0.8571428571428571	-0.09999547945066126	0.5113061626136228	-0.015015828098267037	0.6723892767666246	0.18370418548062722	0.6211832438625572	0.7723783109438	0.6033889056459112	0	1.0	0.0
544	None	None	None	None	None	0.25	1	0.4	4	0.75	9	0.25	0.75	13	9	0	0	0	0.875	7	8	0.9333333333333333	14	0.0	0.8571428571428571	1.4743168735909655e-06	0.5142383774621485	-0.035233966318094216	0.6760726442704935	-0.1509697077557968	0.997451518885209	0.684541863660767	0.9050080817104205	0	0	0.0
7497	2.771573554145569e-09	1.3166807509198499e-11	-1.2903122858452886e-11	0.9999999999998624	None	0.5	1	0.6666666666666666	4	0.5714285714285714	4	0.36	0.5714285714285714	8	4	0	0	0	1.0	5	5	0.6	9	0.0	1.0	-0.03270134095353183	0.5	0.04309844478013444	0.5991730056301091	1.8929301485784992e-06	0.5000015024082864	0.5777675477069839	0.5334521604150592	0	0.875	0.0
5448	0.00044186687344814705	2.2653442787363215e-06	-3.2502210863969e-07	0.9999984605792749	None	0.25	1	0.36363636363636365	4	0.7857142857142857	11	0.2222222222222222	0.7857142857142857	15	11	0	0	0	0.8888888888888888	9	8	1.0666666666666667	16	0.0	1.0	0.09999976539806836	0.5	0.1160168880678794	0.9940317729189087	-0.09999996380520197	0.5000001436810466	0.7276510692082008	0.8462005114702914	0	1.0	0.0
3441	1.4176717431110667e-06	2.2554602594494188e-08	-6.232431947287979e-09	0.999995506782353	None	0	0	0.41379310344827586	12	0.4634146341463415	19	0.5972222222222222	0.43902439024390244	29	18	13	0	0	0.8888888888888888	8	9	2.8666666666666667	43	0.0	0.6285714285714286	-0.0439976193540226	0.622851029440485	0.002227389874692824	0.5537558367499867	0.0002136113593614224	0.5002663921668795	0.5716824111782814	0.5595978459251514	0	0.9655172413793104	0.0
2627	0.0	0.0	0.0	0.9999999999999998	None	0	0	0	0	0	0	1.0	0	0	0	0	4	0	1.0	1	1	0.06666666666666667	1	1.0	0	0	0	0	0	0	0	0	0	0	0	0
1886	None	None	None	None	None	0	0	0.4	2	0.8	4	1.0	0.8	6	4	0	2	0	0.14285714285714285	7	1	0.4666666666666667	7	1.0	0.6666666666666666	0.00019474359676437586	0.563249767569316	0.09998736167341311	0.5000206293840918	-0.032824990677584785	0.6907635716916277	0.6442361820824284	0.5872750519429656	1.0	0.8333333333333334	0.0
3938	4.972914626242105e-05	3.438069071098348e-08	-3.3035901016125824e-08	0.9999967176241996	None	0.25	1	0.4	4	0.75	9	0.25925925925925924	0.75	13	9	0	0	0	0.6666666666666666	9	6	0.9333333333333333	14	0.0	1.0	-0.0997939569352507	0.5021940580046125	0.025015193856436413	0.6166426158372397	-0.01986618354465789	0.6557575737039273	0.6633936869914348	0.5929516995010905	0	0	0.0
3333	0.005510211233377462	0.0011952123961248167	0.0007534140745899806	0.9937684688944843	None	0.25	1	0.4	4	0.7692307692307693	10	0.234375	0.7692307692307693	14	10	0	0	0	1.0	8	8	1.0	15	0.0	0.8571428571428571	-0.01019198464076016	0.6778402509783094	-0.023382415577046213	0.6542601499621082	0.21413893406736043	0.648495183405411	0.777213360602075	0.6603164115487239	0	0.9285714285714286	0.0
2770	3.105274260895238e-08	2.850288359834913e-08	2.4683361221750244e-08	0.9999939440932373	None	0.5	1	0.5714285714285714	4	0.625	5	0.3333333333333333	0.625	9	5	0	0	0	0.8333333333333334	5	6	0.6666666666666666	10	0.0	0.5	0.08875390965263	0.5360435498782358	0.3035668448287607	0.5789513697920834	5.890244878742337e-08	0.5000001226880846	0.7828828019874098	0.5384982625178918	0	1.0	0.0
1635	None	None	None	None	None	0.16666666666666666	2	0.37037037037037035	10	0.6052631578947368	23	0.49382716049382713	0.5526315789473685	31	21	8	0	0	1.0	9	9	2.6666666666666665	40	0.0	0.5714285714285714	0.03941317828909559	0.5305585774926868	-0.0989124943619374	0.510098122066843	0.0008806665578071757	0.5760065721545662	0.6454670489371254	0.5390193282788726	0	1.0	0.0
4156	0.00014816508034827766	7.723246113421035e-08	1.6825013678470037e-08	0.9999962970625463	None	0.2222222222222222	2	0.35	7	0.7037037037037037	19	0.35802469135802467	0.7037037037037037	26	19	2	0	0	1.0	9	9	1.9333333333333333	29	0.0	0.8	-0.09999997852191338	0.500000070166043	0	0.5	0.0008621559524341228	0.5316157395718255	0.6162000482331289	0.5105511156521877	0	0.9615384615384616	0.0
4034	0.003442728161546609	0.0018113630784293586	-0.001738236582072029	0.9981528474126782	None	0.25	1	0.36363636363636365	4	0.7857142857142857	11	0.2222222222222222	0.7857142857142857	15	11	0	0	0	0.8888888888888888	8	9	1.0666666666666667	16	0.0	1.0	-0.09999703395729162	0.5024327315057914	-0.099945001712934	0.5316731192961369	0.08475843906779604	0.5600580905647493	0.7044851808013575	0.5314576584748011	0	1.0	0.0
2366	None	None	None	None	None	0	0	0	0	0	0	1.0	0	0	0	0	4	0	1.0	1	1	0.06666666666666667	1	1.0	0	0	0	0	0	0	0	0	0	0	0	0
173	None	None	None	None	None	0.5	1	0.6666666666666666	4	0.5714285714285714	4	0.36	0.5714285714285714	8	4	0	0	0	1.0	5	5	0.6	9	0.0	0.5	0.0007559952451169871	0.5112020783079265	0.047626103432775735	0.5365018383398693	0.07219592531935752	0.5328734734784739	0.5746394174831473	0.5268713541807567	0	1.0	0.0
5028	0.01075384746164129	0.0018230169711094695	0.001804488144773263	0.9920048390853272	None	0.2	1	0.3333333333333333	4	0.8	12	0.20987654320987653	0.8	16	12	0	0	0	1.0	9	9	1.1333333333333333	17	0.0	1.0	0.09999683962839026	0.5	-0.09890260061458109	0.5029562283299976	-0.09998419290356078	0.5000533002440911	0.7191313555897662	0.5010031863279151	0	1.0	0.0
3769	0.006444923403677134	0.0008291570456859464	0.0007854053312634844	0.9929190639894286	None	0.25	1	0.4	4	0.75	9	0.25925925925925924	0.75	13	9	0	0	0	0.6666666666666666	9	6	0.9333333333333333	14	0.0	1.0	-0.024986280923501414	0.648370768350727	1.7304307567752713e-16	0.501166645145411	-0.2810269189164488	0.998828167530942	0.8222135787129472	0.9209157881206902	0	0.9230769230769231	0.0
7536	1.2731729812339885e-07	6.031630508677127e-09	-5.769993855534575e-09	0.999999095765916	None	0.3333333333333333	1	0.5	4	0.7	7	0.3333333333333333	0.7	11	7	0	0	0	0.4444444444444444	9	4	0.8	12	0.0	1.0	0.25905780466684475	0.5	0.0982736997013899	0.520656935342659	4.680682680089081e-06	0.5042934668660601	0.7441428925159981	0.5083199894539074	0	0.8181818181818182	0.0
7317	0.008338210040582137	0.0007581716826593877	0.0002619791206699913	0.9884660592119355	None	0	0	0.375	3	0.7777777777777778	7	0.4074074074074074	0.7777777777777778	10	7	0	1	0	0.3333333333333333	3	9	0.7333333333333333	11	1.0	1.0	0.1999873258037718	0.5000000000000001	0.052567695759707135	0.6010419353670798	-0.09999997567939975	0.5000000161230206	0.7764016997884897	0.5340976988204238	1.0	1.0	0.0
1353	None	None	None	None	None	0	0	0.058823529411764705	1	1.0	23	1.0	0	0	0	24	5	0	1.0	5	5	1.6666666666666667	25	0.09615384615384616	0	0	0	0	0	0	0	0	0	0	0	0
6884	0.029100481252426615	0.012214266489194804	0.011901491640743667	0.9879835538723214	None	0.2	1	0.3333333333333333	4	0.8	12	0.20987654320987653	0.8	16	12	0	0	0	1.0	9	9	1.1333333333333333	17	0.0	1.0	0.12114527167185558	0.5	0.0027829723081325593	0.5696216037699895	0.33719227763280124	0.6386066532479981	0.7912985220259907	0.5703329569242821	0	1.0	0.0
76	None	None	None	None	None	0	0	0.3333333333333333	2	0.8571428571428571	6	0.36	0.8571428571428571	8	6	0	0	0	1.0	5	5	0.6	9	0.0	0	0.037640042559793904	0.5795109021233402	0.12032393752790049	0.6053368683810079	-0.0928115032511845	0.5132664448610065	0.703667888954618	0.5664051102771118	0	1.0	0.0
3069	0.0	0.0	0.0	1.0	None	0	0	0	0	0	0	1.0	0	0	0	0	0	0	1.0	1	1	0.06666666666666667	1	0.0	0	0	0	0	0	0	0	0	0	0	0	0
219	None	None	None	None	None	0.041666666666666664	1	0.26	13	0.6805555555555556	49	0.9135802469135802	0.027777777777777776	10	2	63	7	0	1.0	9	9	4.933333333333334	74	0.05737704918032787	0.9090909090909091	0.09918757149164734	0.6747363553375517	-0.09999955812026315	0.5000203827587438	0.05630443041711362	0.5665994983450997	0.7019004419721792	0.5823884529481873	1.0	1.0	0.0782886596731562
4691	0.012388973697064638	0.006252549710450624	0.004801106698203311	0.9946908616231229	None	0	0	0.3333333333333333	3	0.8181818181818182	9	0.28888888888888886	0.8181818181818182	12	9	0	1	0	0.5555555555555556	9	5	0.8666666666666667	13	1.0	1.0	-0.09999987189011264	0.5003417629446841	0.024443753988230947	0.6638797303906973	0.10322110696164202	0.5900559452049052	0.7031853602868545	0.5863100318920946	1.0	1.0	0.0
563	None	None	None	None	None	0	0	0	0	0	0	1.0	0	0	0	0	0	0	1.0	1	1	0.06666666666666667	1	0.0	0	0	0	0	0	0	0	0	0	0	0	0
5768	0.000209433523954197	2.4459447185039723e-06	2.2031573748207636e-06	0.9999999950370547	None	0.2	1	0.3333333333333333	4	0.8	12	0.20987654320987653	0.8	16	12	0	0	0	1.0	9	9	1.1333333333333333	17	0.0	1.0	0.027177490093012097	0.5	0.04149775384160586	0.6735952245525878	0.06577307687003492	0.6194990038019784	0.5741508656655981	0.5996413939374736	0	1.0	0.0
7508	0.011049085454660266	0.0015952910830969384	0.00011138687042396224	0.9900225726859363	None	0.2	1	0.3333333333333333	4	0.8	12	0.20987654320987653	0.8	16	12	0	0	0	1.0	9	9	1.1333333333333333	17	0.0	1.0	6.493538226449707e-13	0.5	-0.0583002493457966	0.5355993755623311	-0.09999999263228067	0.5000008928990974	0.6013037900176017	0.5118846298167344	0	1.0	0.0
6336	1.7180558901603372e-06	2.0343954552678832e-08	-2.850125474293759e-09	0.999999999850441	None	0.2	1	0.3333333333333333	4	0.8	12	0.20987654320987653	0.8	16	12	0	0	0	1.0	9	9	1.1333333333333333	17	0.0	1.0	0.0997919835985743	0.5	-0.0008652749339934859	0.668220631280238	0.0001264147150124634	0.5008430767381608	0.6183951443210558	0.5583595055232281	0	1.0	0.0
5248	0.0	0.0	0.0	0.9999999999999998	None	0	0	0	0	0	0	1.0	0	0	0	0	4	0	1.0	1	1	0.06666666666666667	1	1.0	0	0	0	0	0	0	0	0	0	0	0	0
2558	None	None	None	None	None	0	0	0.05555555555555555	3	0.9620253164556962	76	1.0	0.12658227848101267	11	10	69	0	0	1.0	9	9	5.4	81	0.0	1.0	-0.04706290144450257	0.6788410123272065	0.06580888635435952	0.5216101267953093	-0.09999969348486196	0.500000674029395	0.6762724110579444	0.5691333000644737	0	1.0	0.0
2736	None	None	None	None	None	0.058823529411764705	1	0.19444444444444445	7	0.8076923076923077	42	0.8571428571428571	0.7307692307692307	45	38	8	2	0	0.7777777777777778	9	7	3.6	54	0.15384615384615385	0.9583333333333334	0.025225369438108165	0.5115636462471891	-0.01953055009624999	0.6669050775008263	1.813060355300833e-08	0.5000004192660396	0.5923203585548805	0.5613956703609138	0.9777777777777777	0.9777777777777777	0.0
6921	5.3948534361164295e-09	9.801470881045688e-10	-6.849824516967081e-10	0.9999996456559008	None	0.2	1	0.3333333333333333	4	0.8	12	0.20987654320987653	0.8	16	12	0	0	0	1.0	9	9	1.1333333333333333	17	0.0	1.0	0.21553364644145043	0.5	-0.010937234847778678	0.6671693970917614	1.5712584898496747e-05	0.5000419659583176	0.7395146734504955	0.5577065606102993	0	1.0	0.0
5361	0.003618742201029232	0.00340613945872525	0.00027962996899599275	0.9971470618546323	None	0.3333333333333333	1	0.4444444444444444	4	0.7272727272727273	8	0.2653061224489796	0.7272727272727273	12	8	0	0	0	1.0	7	7	0.8666666666666667	13	0.0	1.0	0.099679134335957	0.5	0.1157695391522219	0.9624617629424252	-0.09961243140116113	0.5010352591430309	0.7376222896971564	0.7470156370152057	0	1.0	0.0
2674	0.00020532360082371078	4.144719843204141e-07	1.6027162652700237e-08	0.9999971722613022	None	0	0	0.4	2	0.8	4	1.0	0.8	6	4	0	0	0	0.14285714285714285	1	7	0.4666666666666667	7	0.0	0.6666666666666666	-0.0894703098579759	0.516483455594603	0.05322645218171188	0.6813845011820184	0.09997907543766874	0.5000112423823724	0.7006144620903122	0.5684135679802841	0	1.0	0.0
1600	None	None	None	None	None	1.0	1	1.0	4	0.0	0	0.5555555555555556	0	0	0	4	8	0	1.0	3	3	0.3333333333333333	5	0.6666666666666666	1.0	0	0	0	0	0	0	0	0	0	0	0
1896	None	None	None	None	None	0.5	1	0.6666666666666666	4	0.5714285714285714	4	0.375	0.42857142857142855	6	3	2	5	0	0.6666666666666666	4	6	0.6	9	1.0	0.8	0.021477112307317987	0.5010584940640642	0.04265027701974804	0.6158864274130653	-0.007119943079588955	0.6541905366602766	0.5791025022611732	0.5917705703558721	1.0	1.0	0.0
874	None	None	None	None	None	0.25	1	0.4	4	0.7692307692307693	10	0.23809523809523808	0.7692307692307693	14	10	0	0	0	0.7777777777777778	9	7	1.0	15	0.0	1.0	3.1099479368147968e-21	0.5000000000059484	0.07997520455354747	0.5751604580917086	0.09961229576377127	0.5043573802571805	0.608301444832454	0.5266719471234139	0	0.9285714285714286	0.0
7117	0.00013747548568172484	0.00013022447485789353	-0.0001302244680094653	0.9999954561543778	None	0	0	0.25	1	1.0	3	1.0	1.0	4	3	0	0	0	0.2	1	5	0.3333333333333333	5	0.0	0	0.0999999925836869	0.5	7.902762784127648e-27	0.5	0.10676708830360053	0.5336209771019621	0.6198856629960834	0.5112220441808994	0	1.0	0.0
1196	None	None	None	None	None	0.2	1	0.3333333333333333	4	0.8	12	0.20987654320987653	0.8	16	12	0	0	0	1.0	9	9	1.1333333333333333	17	0.0	1.0	0.09460258201089704	0.5130292342768709	0.0005093636619028458	0.5240067522904032	0.00027133659676680297	0.655713188697859	0.6122644859654642	0.5656584764791099	0	1.0	0.0
292	None	None	None	None	None	0.5	1	0.5714285714285714	4	0.625	5	0.3333333333333333	0.625	9	5	0	0	0	0.8333333333333334	6	5	0.6666666666666666	10	0.0	1.0	-0.09983378027503392	0.5552330804780047	0.003387800968916628	0.5152569276779225	8.995025736786071e-05	0.5001365872615913	0.617538954176892	0.5236016665609471	0	1.0	0.0
3420	0.0	0.0	0.0	1.0	None	0	0	0	0	0	0	1.0	0	0	0	0	0	0	1.0	1	1	0.06666666666666667	1	0.0	0	0	0	0	0	0	0	0	0	0	0	0
1122	None	None	None	None	None	0	0	0.5	2	0.6666666666666666	2	0.625	0.6666666666666666	4	2	0	0	0	0.5	2	4	0.3333333333333333	5	0.0	0	-0.10771416054257348	0.5767400535240468	-0.0024218459797888344	0.6482878624295483	0.07789931624166198	0.5632086338155567	0.6818656162961174	0.5966935881731085	0	0.25	0.0
565	None	None	None	None	None	0	0	0.16666666666666666	5	0.8095238095238095	34	0.5432098765432098	0.23809523809523808	11	10	32	0	0	1.0	9	9	2.933333333333333	44	0.0	0.5789473684210527	0.02263387573117888	0.6764274972771008	-0.09994742672644309	0.501801059391885	0.1572793970952695	0.6016730117962928	0.7622818660032948	0.5952428951863842	0	1.0	0.0
5036	0.0010935069637798094	0.00025407285211449685	0.0002514387814489555	0.9982645217164771	None	0.5	1	0.5714285714285714	4	0.625	5	0.3333333333333333	0.625	9	5	0	0	0	0.8333333333333334	5	6	0.6666666666666666	10	0.0	1.0	0.06274703511793306	0.513198327506071	0.0982317562457648	0.9929183980379342	0.1505915856682405	0.551463854541419	0.6125808685652809	0.8499463474308623	0	1.0	0.0
5573	0.00335780268571168	0.002159697351476559	-0.002080181714898735	0.9970728152545985	None	0.2	1	0.3333333333333333	4	0.8	12	0.20987654320987653	0.8	16	12	0	0	0	1.0	9	9	1.1333333333333333	17	0.0	1.0	-0.00391246396243387	0.5	0.09999999073240609	0.5000174914494506	-0.1	0.7039179882619209	0.6935364181492799	0.571677461194344	0	1.0	0.0
6077	7.2710170158022e-05	5.4624757868505537e-08	4.6283743563795526e-08	0.9999881307274048	None	0.5	1	0.6666666666666666	4	0.5714285714285714	4	0.42857142857142855	0.5714285714285714	8	4	0	0	0	0.42857142857142855	7	3	0.6	9	0.0	1.0	0.048508848297394255	0.5	0.0412379911452826	0.6707846231197314	-0.09999512975461981	0.5000055805906765	0.6703781860097279	0.5590365221421242	0	1.0	0.0
525	None	None	None	None	None	0	0	0	0	0	0	1.0	0	0	0	0	4	0	1.0	1	1	0.06666666666666667	1	1.0	0	0	0	0	0	0	0	0	0	0	0	0
5167	1.180091443856947e-07	1.1459500740927491e-07	4.414466979780385e-11	0.9999835991201889	None	0	0	0.018518518518518517	1	1.0	79	1.0	0	0	0	80	0	0	1.0	9	9	5.4	81	0.0	1.0	0	0	0	0	0	0	0	0	0	0	0
5782	0.01033297097827321	0.009114886186794171	0.00911364724736091	0.9938277935786277	None	0.2	1	0.3333333333333333	4	0.8125	13	0.3333333333333333	0.75	16	12	1	2	0	0.6666666666666666	9	6	1.2	18	1.0	0.6666666666666666	0.0999998779996943	0.5	-0.14583268619704964	0.9992760040324464	-0.09999758131428019	0.6187193477898139	0.9149556652002959	0.9289962609478646	1.0	1.0	0.0
2792	0.0	0.0	0.0	0.9999999999999998	None	0	0	0	0	0	0	1.0	0	0	0	0	4	0	1.0	1	1	0.06666666666666667	1	1.0	0	0	0	0	0	0	0	0	0	0	0	0
441	None	None	None	None	None	0	0	0.375	3	0.7777777777777778	7	0.4074074074074074	0.7777777777777778	10	7	0	0	0	0.3333333333333333	3	9	0.7333333333333333	11	0.0	1.0	0.04463035863640351	0.5099536050763421	-0.07115608663625647	0.5468285548236407	0.20574161663262389	0.629455091217824	0.7407814060377949	0.5627970178934828	0	0.9	0.0
5319	0.0	0.0	0.0	1.0	None	0	0	0	0	0	0	1.0	0	0	0	0	0	0	1.0	1	1	0.06666666666666667	1	0.0	0	0	0	0	0	0	0	0	0	0	0	0
1299	None	None	None	None	None	0.2	1	0.3333333333333333	4	0.8	12	0.20987654320987653	0.8	16	12	0	0	0	1.0	9	9	1.1333333333333333	17	0.0	1.0	0.09999932719237702	0.5000085174357661	2.745124436332116e-05	0.5000715660206473	0.30771824613847987	0.6053972409379157	0.7827103030406356	0.5356332881777053	0	1.0	0.0
3876	1.401835441295931e-08	1.3450456326870457e-08	3.728936340516677e-09	0.9999985806204129	None	1.0	1	1.0	4	0.25	1	0.5	0	0	0	5	10	0	0.75	4	3	0.4	6	0.7142857142857143	1.0	0	0	0	0	0	0	0	0	0	0	0
2698	0.008498677534197089	9.048432339372735e-05	-2.0957465899266506e-05	0.9961256622675969	None	0	0	0.5	3	0.5714285714285714	4	0.6	0.2857142857142857	3	2	5	0	0	0.6	3	5	0.6	9	0.0	0	-0.09999582211042518	0.5000055820361171	0.054861678636743225	0.5132487957357598	-0.029255968614420175	0.580297493345508	0.6530189382325179	0.5313774348134052	0	1.0	0.0
1071	None	None	None	None	None	0	0	0.6666666666666666	2	0.5	1	0.6666666666666666	0.5	3	1	0	2	0	0.6666666666666666	3	2	0.26666666666666666	4	1.0	0	0.0568494906394292	0.5031292344594972	-0.09998965539196548	0.500005912744545	6.693088940527711e-05	0.500127286401547	0.6566555959172123	0.5010874897735375	1.0	1.0	0.0
6178	6.199573064247592e-05	1.057290754226727e-06	-1.0560479303366896e-06	0.9999915162068437	None	0.3333333333333333	1	0.5	4	0.7	7	0.2857142857142857	0.7	11	7	0	0	0	0.8571428571428571	6	7	0.8	12	0.0	0.6666666666666666	0.09999999529795545	0.5000000000000001	0.15786034148181152	0.999689064849833	0.022144097229983995	0.564539816183362	0.7803390977281747	0.941497796331697	0	1.0	0.0
366	None	None	None	None	None	0	0	0.16666666666666666	5	0.8095238095238095	34	0.5432098765432098	0.23809523809523808	11	10	32	0	0	1.0	9	9	2.933333333333333	44	0.0	0.5789473684210527	0.02263387573117888	0.6764274972771008	-0.09994742672644309	0.501801059391885	0.1572793970952695	0.6016730117962928	0.7622818660032948	0.5952428951863842	0	1.0	0.0
2443	None	None	None	None	None	0	0	0.25	1	1.0	3	1.0	1.0	4	3	0	0	0	0.2	1	5	0.3333333333333333	5	0.0	0	0.07604821347216381	0.5566587612120979	0.09969525181394308	0.5009087742733068	0.030420266350574078	0.5031993276109422	0.5744017082373849	0.5203258953414645	0	0	0.0
1271	None	None	None	None	None	0	0	0	0	0	0	1.0	0	0	0	0	4	0	1.0	1	1	0.06666666666666667	1	1.0	0	0	0	0	0	0	0	0	0	0	0	0
6583	3.490487192810731e-05	3.4364640524764023e-06	-1.8016198435734263e-08	0.9990600785319432	None	0	0	0.3333333333333333	6	0.6	15	0.421875	0.04	2	1	24	16	0	1.0	8	8	1.8	27	0.3137254901960784	0.8421052631578947	0.13494121277039411	0.5	-0.04060347314898546	0.5118038506031304	-0.057357191202308665	0.5981671539483259	0.7068676153084869	0.5370203127378845	1.0	1.0	0.0
7267	0.000309621106366078	1.6810735296323313e-05	-1.2697827281849405e-05	0.9992815470346958	None	0.2	1	0.3333333333333333	4	0.8	12	0.20987654320987653	0.8	16	12	0	0	0	1.0	9	9	1.1333333333333333	17	0.0	1.0	-0.04324490815835954	0.5	0.1084213160703702	0.9998359612296112	-0.06189310822681663	0.5278711035299788	0.7495097464346978	0.9498974090642456	0	1.0	0.0
681	None	None	None	None	None	0.3333333333333333	2	0.42857142857142855	6	0.6666666666666666	12	0.31746031746031744	0.5555555555555556	12	10	7	3	0	0.7777777777777778	7	9	1.3333333333333333	20	0.1875	0.6153846153846154	0.05402769755900224	0.5953892484884462	-0.09971358107509459	0.5007472524299735	0.05141786488223676	0.5913852283448031	0.6889477691536608	0.5629126080066869	1.0	0.9166666666666666	0.0
3867	1.241469943516515e-07	1.1835505719877146e-07	4.4071452266605346e-11	0.999984077062991	None	0	0	0.018518518518518517	1	1.0	79	1.0	0	0	0	80	0	0	1.0	9	9	5.4	81	0.0	1.0	0	0	0	0	0	0	0	0	0	0	0
6144	0.009001638923760368	0.005642118196841217	-0.003252698699551446	0.9895108927545344	None	0.2	1	0.3333333333333333	4	0.8	12	0.20987654320987653	0.8	16	12	0	0	0	1.0	9	9	1.1333333333333333	17	0.0	1.0	0.6712923182565442	0.5	-0.08750892258619422	0.5665156473666629	-0.09999957555186015	0.5000016620277832	0.9735791553383424	0.5222898538831133	0	1.0	0.0
6783	2.9173716952906635e-08	1.950039306706787e-08	-1.9429392800288432e-08	0.9999946000858736	None	0.2	1	0.3333333333333333	4	0.8	12	0.20987654320987653	0.8	16	12	0	0	0	1.0	9	9	1.1333333333333333	17	0.0	1.0	5.9985369481825e-11	0.5	0.06900629075695504	0.5987903171534782	2.9007052403916324e-06	0.50061152327571	0.5806140618990947	0.5335224183793751	0	1.0	0.0
6928	0.028354010184012655	0.011907209790211787	0.011425638793622834	0.9883882885190436	None	0.2	1	0.3333333333333333	4	0.8	12	0.20987654320987653	0.8	16	12	0	0	0	1.0	9	9	1.1333333333333333	17	0.0	1.0	0.12114527167185558	0.5	0.0027829723081325593	0.5696216037699895	0.33719227763280124	0.6386066532479981	0.7912985220259907	0.5703329569242821	0	1.0	0.0
7012	0.0	0.0	0.0	0.9999999999999998	None	0	0	0	0	0	0	1.0	0	0	0	0	4	0	1.0	1	1	0.06666666666666667	1	1.0	0	0	0	0	0	0	0	0	0	0	0	0
1219	None	None	None	None	None	0	0	0	0	0	0	1.0	0	0	0	0	0	0	1.0	1	1	0.06666666666666667	1	0.0	0	0	0	0	0	0	0	0	0	0	0	0
6596	None	None	None	None	None	0.125	2	0.3235294117647059	11	0.6458333333333334	31	0.6944444444444444	0.4791666666666667	32	23	17	6	0	0.8888888888888888	9	8	3.3333333333333335	50	0.20689655172413793	0.7272727272727273	0.2693116653903673	0.5	-0.014923880412647816	0.6641777236801781	6.060965226761254e-06	0.5004240125597151	0.7868658114641403	0.5567266920839027	1.0	1.0	0.0
5733	0.028586582123377887	0.007177053881719197	0.005801200812249068	0.9813913302617031	None	0.2	1	0.3333333333333333	4	0.8	12	0.20987654320987653	0.8	16	12	0	0	0	1.0	9	9	1.1333333333333333	17	0.0	1.0	0.012487824047656613	0.5	-0.0934412179276912	0.533044599778098	-0.099999982144069	0.5000000356300156	0.6261880990589395	0.5110291681307253	0	1.0	0.0
2288	None	None	None	None	None	0.25	1	0.4	4	0.75	9	0.25	0.75	13	9	0	0	0	0.875	8	7	0.9333333333333333	14	0.0	0.8571428571428571	-0.09802772546624614	0.5084810173905902	0	0.5	-0.07287855191024695	0.5320064127535031	0.6022395784379846	0.5135074021213506	0	1.0	0.0
4149	None	None	None	None	None	0	0	0.28205128205128205	11	0.6428571428571429	36	0.8055555555555556	0.23214285714285715	20	13	37	5	0	0.8888888888888888	9	8	3.8666666666666667	58	0.07042253521126761	0.9411764705882353	0.09999788300689247	0.5001881950994684	0.3212856522566526	0.7266711762325717	-0.09741948778769174	0.50291096173794	0.8467218165712681	0.5817752148726587	1.0	0.85	0.0
756	None	None	None	None	None	0.25	1	0.36363636363636365	4	0.7857142857142857	11	0.2222222222222222	0.7857142857142857	15	11	0	0	0	0.8888888888888888	8	9	1.0666666666666667	16	0.0	1.0	0.0891945412546227	0.5533885092466773	0.07223498615108014	0.6205812502175712	-0.015228314373114813	0.6637668891513522	0.6141171522594057	0.6135291196549207	0	1.0	0.0
1611	None	None	None	None	None	0.25	1	0.4	4	0.75	9	0.25925925925925924	0.75	13	9	0	0	0	0.6666666666666666	6	9	0.9333333333333333	14	0.0	1.0	-0.09999763588391193	0.5000046979095477	0	0.5	-0.025889217245197264	0.5044598019030838	0.6043860282792867	0.5014882016357394	0	0.9230769230769231	0.0
6937	0.005496169451074084	0.002905394657873043	0.0023132139234546267	0.9977957771089966	None	0	0	0.3333333333333333	3	0.8181818181818182	9	0.28888888888888886	0.8181818181818182	12	9	0	1	0	0.5555555555555556	9	5	0.8666666666666667	13	1.0	1.0	0.05609061939164191	0.5	-0.09969033759162699	0.50364687458038	0.21936057430732764	0.5471041652979729	0.7855714606009871	0.5169572289861964	1.0	1.0	0.0
7392	0.004162122955228923	0.002135689237004813	0.000783569488598758	0.9983444517460129	None	0.2	1	0.3333333333333333	4	0.8	12	0.20987654320987653	0.8	16	12	0	0	0	1.0	9	9	1.1333333333333333	17	0.0	1.0	0.07095668526360838	0.5	-0.10329531697045416	0.9982988058819419	-0.09999999966181249	0.5000000005140146	0.8564153417934831	0.8933005806004293	0	1.0	0.0
1818	None	None	None	None	None	0	0	0.037037037037037035	2	0.9746835443037974	77	1.0	0.0379746835443038	5	3	75	0	0	1.0	9	9	5.4	81	0.0	1.0	-0.03134134749091917	0.5021510423920356	0.5568445830371848	0.5688655199737345	0.09383186766259966	0.5022526664660938	0.926207967760224	0.5245501551691529	0	0.6	0.0
5227	None	None	None	None	None	0.2222222222222222	2	0.42857142857142855	9	0.5862068965517241	17	0.38271604938271603	0.5517241379310345	25	16	5	3	0	1.0	9	9	2.066666666666667	31	0.6	0.6363636363636364	0.03034084668006105	0.5	0.08201379685678047	0.5952953337540055	-0.0999986557753649	0.5000067216470544	0.6826219364240078	0.5321163004277996	1.0	1.0	0.0
5004	0.0024518234536761523	0.0004728547890005137	-0.0002743401794381649	0.999988147870641	None	0.14285714285714285	1	0.29411764705882354	5	0.782608695652174	18	0.30864197530864196	0.782608695652174	23	18	1	0	0	1.0	9	9	1.6666666666666667	25	0.0	1.0	1.664017867756119e-19	0.5	1.032669405528255e-13	0.5000000000017671	-0.0446864872573881	0.5540080625797613	0.5524696445616221	0.5180653300049148	0	1.0	0.0
5536	None	None	None	None	None	0	0	0.3333333333333333	6	0.625	15	0.5777777777777777	0.25	11	6	14	6	0	0.5555555555555556	5	9	1.7333333333333334	26	0.2222222222222222	0.38095238095238093	0.1959672503555761	0.5209609917489446	0.09996565575085276	0.5188358247302899	-0.06301005718997732	0.5041401985365876	0.7428579773372717	0.5146485800420774	0.0	0	0.0
370	None	None	None	None	None	0	0	0	0	0	0	1.0	0	0	0	0	0	0	1.0	1	1	0.06666666666666667	1	0.0	0	0	0	0	0	0	0	0	0	0	0	0
6587	0.010574831639329743	0.009000197884286004	0.00899968317162941	0.993603016608749	None	0.2	1	0.3333333333333333	4	0.8125	13	0.3333333333333333	0.75	16	12	1	2	0	0.6666666666666666	9	6	1.2	18	1.0	0.6666666666666666	0.0999998779996943	0.5	-0.14583268619704964	0.9992760040324464	-0.09999758131428019	0.6187193477898139	0.9149556652002959	0.9289962609478646	1.0	1.0	0.0
7258	0.00016102579922565855	2.841388527667181e-06	1.1426533213324018e-06	0.9999998823925731	None	0.2	1	0.3333333333333333	4	0.8	12	0.20987654320987653	0.8	16	12	0	0	0	1.0	9	9	1.1333333333333333	17	0.0	1.0	2.9975099965707277e-17	0.5	0.0993297991925866	0.9894987644027271	0.6059387322057541	0.670614185314175	0.946593120689631	0.852233002528148	0	1.0	0.0
4055	0.000287308766276464	7.158315729147457e-05	7.15459641535712e-05	0.9984673439044648	None	1.0	1	1.0	4	0.25	1	0.5	0.25	5	1	0	0	0	0.75	3	4	0.4	6	0.0	1.0	0.09130819374921234	0.5	0.09366458117302948	0.5451860481332922	-0.09958273731868383	0.5013394973004887	0.7120730373251988	0.5155447115697527	0	0	0.0
4370	0.00015634393414317742	4.686402893728884e-05	3.6857484604611457e-07	0.9990956214730662	None	0.16666666666666666	1	0.2857142857142857	4	0.8421052631578947	16	0.25925925925925924	0.7894736842105263	19	15	1	0	0	1.0	9	9	1.4	21	0.0	0.6666666666666666	2.4974744762372803e-08	0.500942464424115	0.0012649423251155651	0.6772469188755106	0.01958818492692669	0.548382387431921	0.5990617025610133	0.5776218481761727	0	1.0	0.0
3095	0.00026495114011663507	2.0370036055006058e-06	-1.899891771220025e-06	0.9999864496911549	None	0	0	0.3333333333333333	2	0.8571428571428571	6	0.36	0.8571428571428571	8	6	0	0	0	1.0	5	5	0.6	9	0.0	0	5.084336446790837e-06	0.5000098476133568	0.050660131247635395	0.5146825221888479	-0.08507800101715336	0.5243444630730971	0.6410504518794589	0.5130171644622077	0	1.0	0.0
2849	0.008084187695876722	0.0007441175375396435	-0.0006359705083744745	0.995179283830628	None	0.42857142857142855	3	0.5294117647058824	9	0.43478260869565216	10	0.5555555555555556	0.2608695652173913	14	6	10	12	0	0.5555555555555556	5	9	1.6666666666666667	25	0.75	0.6666666666666666	1.9428253858607066e-05	0.5002316493604464	0.1224053587227664	0.6393160374060546	0.6249057297356758	0.6062550896396379	0.9397131531010838	0.582969048861664	1.0	1.0	0.0
1771	None	None	None	None	None	0	0	0	0	0	0	1.0	0	0	0	0	0	0	1.0	1	1	0.06666666666666667	1	0.0	0	0	0	0	0	0	0	0	0	0	0	0
1413	None	None	None	None	None	0	0	0	0	0	0	1.0	0	0	0	0	0	0	1.0	1	1	0.06666666666666667	1	0.0	0	0	0	0	0	0	0	0	0	0	0	0
6952	0.00015313632830015527	6.442896292583717e-05	5.9470455274636457e-05	0.9999609541326457	None	0.2	1	0.3333333333333333	4	0.8	12	0.20987654320987653	0.8	16	12	0	0	0	1.0	9	9	1.1333333333333333	17	0.0	1.0	2.4196749946634593e-08	0.5	-0.14011782051654903	0.7133923176184453	-0.052546981443598505	0.507770028887772	0.6404105828647557	0.5779426085847943	0	1.0	0.0
7124	None	None	None	None	None	0.06666666666666667	1	0.3939393939393939	13	0.5531914893617021	26	0.7777777777777778	0.3829787234042553	28	18	20	0	0	0.7777777777777778	9	7	3.2666666666666666	49	0.0	0.9523809523809523	0.28186638363170324	0.5000000000000001	7.975944317662127e-08	0.5000393387335024	0.312547807787002	0.5556160741777066	0.8032357573151718	0.5186202191789572	0	0.14285714285714285	0.0
4205	0.0	0.0	0.0	0.9999999999999998	None	0	0	0	0	0	0	1.0	0	0	0	0	4	0	1.0	1	1	0.06666666666666667	1	1.0	0	0	0	0	0	0	0	0	0	0	0	0
3434	0.0019306857189698616	0.0010636153333655738	0.001052439098928655	0.9974614544524829	None	0.25	1	0.4	4	0.7692307692307693	10	0.23809523809523808	0.7692307692307693	14	10	0	0	0	0.7777777777777778	7	9	1.0	15	0.0	1.0	0.09265216626888914	0.5098114972833637	0.09999901966643224	0.500004094834386	-0.02609501013368949	0.6745075402133303	0.6411334037998541	0.5636454508918435	0	1.0	0.0
3318	5.2407957875380287e-05	8.919268086025278e-07	-8.85252786800752e-07	0.9999957173526081	None	0	0	0.4	4	0.5	6	0.7777777777777778	0.16666666666666666	4	2	9	12	0	0.2222222222222222	9	2	0.9333333333333333	14	0.6	0.6666666666666666	5.7066117841386874e-09	0.5000000219236149	0.050621045428426735	0.5191098841781258	0.09891467993271155	0.500514043029866	0.599807822248318	0.5065440471010927	0.0	0.25	0.0
6651	0.023095743024355814	0.008108071619087944	0.0005906174163116839	0.9668940445217922	None	0.3333333333333333	2	0.42857142857142855	6	0.6842105263157895	13	0.25925925925925924	0.6842105263157895	19	13	1	0	0	1.0	9	9	1.4	21	0.0	0.8333333333333334	0.26595251103657713	0.5	0.02066702532847048	0.5919633361153788	-0.09999930886811306	0.500000534676259	0.8209200615472855	0.5309677948296246	0	1.0	0.0
1226	None	None	None	None	None	0.5	1	0.7142857142857143	5	0.375	3	0.5	0.375	8	3	1	0	0	0.8	5	4	0.6666666666666666	10	0.0	0.4	0.008377045687033602	0.6677582772796242	-0.034943326130481324	0.5185516902918377	0.011563759442241448	0.5198027568140816	0.592614701565936	0.5704904033354663	0	1.0	0.0
5600	0.010070102529820425	0.008897088729254368	0.008896602080127925	0.9937872137295491	None	0.2	1	0.3333333333333333	4	0.8125	13	0.3333333333333333	0.75	16	12	1	2	0	0.6666666666666666	9	6	1.2	18	1.0	0.6666666666666666	0.0999998779996943	0.5	-0.14583268619704964	0.9992760040324464	-0.09999758131428019	0.6187193477898139	0.9149556652002959	0.9289962609478646	1.0	1.0	0.0
468	None	None	None	None	None	0.25	1	0.36363636363636365	4	0.7857142857142857	11	0.2222222222222222	0.7857142857142857	15	11	0	0	0	0.8888888888888888	8	9	1.0666666666666667	16	0.0	1.0	0.010485308891526155	0.5696100670180284	0.00042897464521944015	0.621221309711027	-0.03141863495118631	0.6181179419224461	0.5810011910296626	0.6032090835675581	0	1.0	0.0
1707	None	None	None	None	None	0	0	0.058823529411764705	1	1.0	23	1.0	0	0	0	24	5	0	1.0	5	5	1.6666666666666667	25	0.09615384615384616	0	0	0	0	0	0	0	0	0	0	0	0
3667	None	None	None	None	None	0.07692307692307693	1	0.32142857142857145	9	0.6666666666666666	26	0.5061728395061729	0.5128205128205128	27	20	13	0	0	1.0	9	9	2.7333333333333334	41	0.0	0.5	0.00025458876450930166	0.5421829836992329	0.00020356782160503968	0.6637002573439311	-0.5448980963361758	0.6234265831907286	0.9285046420304499	0.6108832842370943	0	0	0.0
5629	0.010533902524808923	0.008858320356798254	0.008856594494837776	0.9938248053441859	None	0.2	1	0.3333333333333333	4	0.8125	13	0.3333333333333333	0.75	16	12	1	2	0	0.6666666666666666	9	6	1.2	18	1.0	0.6666666666666666	0.0999998779996943	0.5	-0.14583268619704964	0.9992760040324464	-0.09999758131428019	0.6187193477898139	0.9149556652002959	0.9289962609478646	1.0	1.0	0.0
3385	0.00022130584695428986	2.8752857347926644e-06	-6.750918535710641e-07	0.9995021556470606	None	0	0	0.5	3	0.6666666666666666	4	0.5714285714285714	0.6666666666666666	7	4	0	1	0	0.2857142857142857	7	2	0.5333333333333333	8	1.0	0.6666666666666666	0.04371787685990263	0.5812932658320885	0.09999496813249348	0.5000074044477528	0.0942817184344564	0.5385156363585046	0.5680367876009395	0.5401204437090754	0.14285714285714285	0.42857142857142855	0.0
2892	0.0	0.0	0.0	0.9999999999999998	None	0	0	0	0	0	0	1.0	0	0	0	0	4	0	1.0	1	1	0.06666666666666667	1	1.0	0	0	0	0	0	0	0	0	0	0	0	0
1284	None	None	None	None	None	0.3333333333333333	1	0.5	4	0.7	7	0.2857142857142857	0.7	11	7	0	0	0	0.8571428571428571	7	6	0.8	12	0.0	0.8	-0.05111839211026169	0.5145519659764245	-0.08277001187614227	0.6385619400128587	0.4069080022320965	0.9999883720937065	0.8991226858184987	0.9819515312470859	0	0.7272727272727273	0.0
2246	None	None	None	None	None	0.3333333333333333	1	0.4444444444444444	4	0.7272727272727273	8	0.2653061224489796	0.7272727272727273	12	8	0	0	0	1.0	7	7	0.8666666666666667	13	0.0	0.6666666666666666	-0.33196335876384686	0.999999999999972	0.07410868460931287	0.5771640886415935	0.08797795561104063	0.6162534754894106	0.9082836683643971	0.9999766436187513	0	0.5	0.0
2606	0.0	0.0	0.0	1.0	None	0	0	0	0	0	0	1.0	0	0	0	0	0	0	1.0	1	1	0.06666666666666667	1	0.0	0	0	0	0	0	0	0	0	0	0	0	0
2940	7.405053027353114e-05	7.758790197462183e-07	4.944952312537897e-07	0.9999849837358261	None	0.3333333333333333	1	0.5555555555555556	5	0.45454545454545453	5	0.5416666666666666	0.18181818181818182	4	2	8	5	0	0.6666666666666666	4	6	0.8666666666666667	13	0.2777777777777778	0.2857142857142857	9.155538907978636e-09	0.5000389569659964	8.233052285352635e-10	0.5000000016019158	0.03331981273541289	0.5130919472674087	0.5391872363660468	0.5043778544548888	1.0	1.0	0.0
1875	None	None	None	None	None	0	0	0.6	3	0.6	3	0.4666666666666667	0.6	6	3	0	0	0	0.6	5	3	0.4666666666666667	7	0.0	1.0	0.09261084273317269	0.5219971757497018	0.0012949593809500443	0.501365457877916	4.3503665131069105e-05	0.5000400995618337	0.6066937917015555	0.5078050142683004	0	0	0.0
2780	0.0	0.0	0.0	1.0	None	0	0	0	0	0	0	1.0	0	0	0	0	0	0	1.0	1	1	0.06666666666666667	1	0.0	0	0	0	0	0	0	0	0	0	0	0	0
2239	None	None	None	None	None	0	0	0.3333333333333333	2	0.8571428571428571	6	0.36	0.8571428571428571	8	6	0	2	0	1.0	5	5	0.6	9	1.0	0	0.08923393866509907	0.5390026788685004	7.902762784127648e-27	0.5	0.2687015061011862	0.6911464915634011	0.7532390436280653	0.5794715280143911	0.9375	1.0	0.0
7252	0.01687499937519819	0.0030992142324286647	-0.0011026278276069783	0.992667902109842	None	0.25	1	0.4	4	0.7692307692307693	10	0.234375	0.7692307692307693	14	10	0	0	0	1.0	8	8	1.0	15	0.0	0.8571428571428571	5.182276355056476e-16	0.5	-0.07796404915331882	0.5935087145052496	0.21885511182317022	0.5321164945599827	0.7836956521727054	0.5421606911605926	0	1.0	0.0
2185	None	None	None	None	None	0	0	0.75	3	0.3333333333333333	1	0.5555555555555556	0.3333333333333333	4	1	0	1	0	1.0	3	3	0.3333333333333333	5	1.0	1.0	-0.017032146851931725	0.6737894230211305	-0.03286041958154074	0.5110706513340807	-0.08697373035552372	0.5214518142074223	0.5723051588063112	0.570814429878787	0.25	0.25	0.0
4136	0.0007908117890934881	2.9709761435932857e-05	-1.6142815112220985e-05	0.999985350419574	None	0.2	1	0.3333333333333333	4	0.8	12	0.3148148148148148	0.7333333333333333	15	11	1	1	0	0.6666666666666666	6	9	1.1333333333333333	17	0.5	0.6666666666666666	-0.09999589754748384	0.5002459549622004	-0.026613172545810353	0.6791550870336384	0.11455615435560436	0.5919882125782274	0.7210960707260041	0.5925109691496412	0.9333333333333333	1.0	0.0
1942	None	None	None	None	None	0	0	0	0	0	0	1.0	0	0	0	0	0	0	1.0	1	1	0.06666666666666667	1	0.0	0	0	0	0	0	0	0	0	0	0	0	0
6955	1.6105121474092428e-10	2.818075484794375e-12	2.7012657691259847e-12	0.999999995714953	None	0.2	1	0.3333333333333333	4	0.8	12	0.20987654320987653	0.8	16	12	0	0	0	1.0	9	9	1.1333333333333333	17	0.0	1.0	0.1926609405993695	0.5	-0.07954919212734186	0.6877509882786881	4.398156830042151e-18	0.500036147146077	0.758281415038276	0.5654367195673213	0	1.0	0.0
4902	0.010349606901363224	0.008859691960124403	0.008856453000779961	0.9939893401948465	None	0.2	1	0.3333333333333333	4	0.8125	13	0.3333333333333333	0.75	16	12	1	2	0	0.6666666666666666	9	6	1.2	18	1.0	0.6666666666666666	0.0999998779996943	0.5	-0.14583268619704964	0.9992760040324464	-0.09999758131428019	0.6187193477898139	0.9149556652002959	0.9289962609478646	1.0	1.0	0.0
767	None	None	None	None	None	0.5	1	0.6666666666666666	4	0.5714285714285714	4	0.36	0.5714285714285714	8	4	0	0	0	1.0	5	5	0.6	9	0.0	0.5	0.05287506373321723	0.6323006275632806	0.04173023254359577	0.6195539179537055	0.033340342689646585	0.5112456253658342	0.5752885206403605	0.5886163092297199	0	1.0	0.0
788	None	None	None	None	None	0	0	0.2	2	0.8333333333333334	10	0.3111111111111111	0.25	3	3	10	9	0	0.5555555555555556	9	5	0.9333333333333333	14	0.375	0.6666666666666666	0.00258475706690083	0.5024807600545969	-0.016733679649628047	0.6215017278420719	0.09197253718698292	0.5197350080538751	0.6162179737928469	0.5485821886639212	1.0	1.0	0.0
1298	None	None	None	None	None	0	0	0.07692307692307693	4	0.9210526315789473	70	0.9629629629629629	0	3	0	74	0	0	1.0	9	9	5.2	78	0.0	0.9565217391304348	0	0	0	0	0	0	0	0	0	0	0
220	None	None	None	None	None	0.13333333333333333	2	0.34375	11	0.6444444444444445	29	0.5802469135802469	0.28888888888888886	23	13	23	0	0	1.0	9	9	3.1333333333333333	47	0.0	0.9473684210526315	0.00025515112470159894	0.5095054496944564	0.06548480343719694	0.5602151933086691	-0.0972225107322201	0.5240053222236515	0.6622154896196506	0.5313054132821082	0	1.0	0.0
1155	None	None	None	None	None	0	0	0	0	0	0	1.0	0	0	0	0	0	0	1.0	1	1	0.06666666666666667	1	0.0	0	0	0	0	0	0	0	0	0	0	0	0
978	None	None	None	None	None	1.0	1	1.0	4	0.0	0	0.5555555555555556	0	4	0	0	0	0	1.0	3	3	0.3333333333333333	5	0.0	1.0	0	0	0	0	0	0	0	0	0	0	0
2206	None	None	None	None	None	0.2	1	0.3333333333333333	4	0.8	12	0.20987654320987653	0.8	16	12	0	0	0	1.0	9	9	1.1333333333333333	17	0.0	1.0	-0.02759176344482167	0.5211811539772243	0.08739298773720021	0.548060588578681	5.584746703751497e-12	0.5000000031362449	0.6199613371887477	0.5231179289346355	0	1.0	0.0
458	None	None	None	None	None	0.2	1	0.3333333333333333	4	0.8	12	0.20987654320987653	0.8	16	12	0	0	0	1.0	9	9	1.1333333333333333	17	0.0	1.0	0.199333076883553	0.5513481204403028	0.05587748023518955	0.6629913189766147	-0.0032649678030046135	0.660435229388259	0.7401407642269732	0.6262124802716635	0	1.0	0.0
4130	0.0	0.0	0.0	0.9999999999999998	None	0	0	0	0	0	0	1.0	0	0	0	0	4	0	1.0	1	1	0.06666666666666667	1	1.0	0	0	0	0	0	0	0	0	0	0	0	0
4552	0.002596517666596311	0.00131345789458764	-0.001076389685744264	0.9981874210239248	None	0.2	1	0.3333333333333333	4	0.8	12	0.20987654320987653	0.8	16	12	0	0	0	1.0	9	9	1.1333333333333333	17	0.0	1.0	0.17259651830610476	0.5	0.09980607981010411	0.5386529477986934	-0.09685018194920955	0.5192008486458136	0.755553448682683	0.5193039067783033	0	0	0.0
2161	None	None	None	None	None	0	0	1.0	1	0	0	1.0	0	0	0	1	1	0	0.5	1	2	0.13333333333333333	2	0.16666666666666666	0	0	0	0	0	0	0	0	0	0	0	0
1833	None	None	None	None	None	0	0	0	0	0	0	1.0	0	0	0	0	0	0	1.0	1	1	0.06666666666666667	1	0.0	0	0	0	0	0	0	0	0	0	0	0	0
6680	0.00964905873840875	0.003168836418048292	0.0003489864561277948	0.9983948306114242	None	0	0	0.3333333333333333	3	0.8181818181818182	9	0.28888888888888886	0.8181818181818182	12	9	0	0	0	0.5555555555555556	9	5	0.8666666666666667	13	0.0	1.0	0.09999816375940224	0.5	-0.0904953753869168	0.9999995113250034	2.402245869425026	0.9999424714987394	0.9999768996926476	0.9996960206453738	0	0	0.0
7413	0.0008799055805141189	5.0277270829139925e-06	3.5103861736110957e-06	0.9997672105347039	None	0.047619047619047616	1	0.26666666666666666	12	0.676923076923077	44	0.8271604938271605	0.15384615384615385	18	10	48	6	0	1.0	9	9	4.466666666666667	67	0.06521739130434782	0.9152542372881356	0.1670583668610369	0.5	-0.09964839915153723	0.5292441820272603	-0.09999821346637722	0.5000023326938468	0.7786974690809174	0.5097587373673753	0.8888888888888888	0.8888888888888888	0.0
1620	None	None	None	None	None	0.2	1	0.3333333333333333	4	0.8	12	0.20987654320987653	0.8	16	12	0	0	0	1.0	9	9	1.1333333333333333	17	0.0	1.0	0.3846204376563065	1.0	-0.07002506340852785	0.5325183481142713	1.6142913759749024e-07	0.5208915953598109	0.9516269812394509	0.9999999999875162	0	0.9375	0.0
6858	None	None	None	None	None	0.15789473684210525	3	0.45	18	0.49122807017543857	28	0.7283950617283951	0.42105263157894735	40	24	18	0	0	1.0	9	9	3.933333333333333	59	0.0	0.92	0.14989276448315578	0.5	0.04406825435607805	0.6055378890059848	-0.09550286563920692	0.6556267538098238	0.7340811707244622	0.5884318596015289	0	1.0	0.0
6559	None	None	None	None	None	0.09090909090909091	1	0.2916666666666667	7	0.7272727272727273	24	0.43209876543209874	0.6666666666666666	29	22	5	1	0	1.0	9	9	2.3333333333333335	35	0.14285714285714285	0.8571428571428571	0.31978391373972714	0.5000000000000001	-0.1497691043907025	0.8478969528026947	-0.046294700711447194	0.5128619377655538	0.8820559757932226	0.6433391398729839	1.0	1.0	0.0
356	None	None	None	None	None	0	0	0	0	0	0	1.0	0	0	0	0	0	0	1.0	1	1	0.06666666666666667	1	0.0	0	0	0	0	0	0	0	0	0	0	0	0
4428	1.2501247693060147e-07	1.0384752060928434e-07	5.232402143850811e-11	0.9999805522654694	None	0	0	0.018518518518518517	1	1.0	79	1.0	0	0	0	80	0	0	1.0	9	9	5.4	81	0.0	1.0	0	0	0	0	0	0	0	0	0	0	0
7199	5.796219180076333e-07	1.1872067494182908e-07	2.395604672412591e-08	0.9999633978397782	None	0.2	1	0.3333333333333333	4	0.8	12	0.20987654320987653	0.8	16	12	0	0	0	1.0	9	9	1.1333333333333333	17	0.0	1.0	0	0.5	0.10990093870707385	0.7221154910127975	0.25642202293108823	0.6029688678384054	0.7573700329682995	0.6124470776182959	0	0.9375	0.0
4833	7.204770666837152e-08	1.7374386745739253e-08	-1.516131242447188e-08	0.9999967285792477	None	0.5	1	0.5714285714285714	4	0.625	5	0.3333333333333333	0.625	9	5	0	0	0	0.8333333333333334	6	5	0.6666666666666666	10	0.0	0.8	0.15283651723714362	0.5	0.09164588938332521	0.5660383132225719	9.278368922333336e-06	0.5005495556341146	0.6526990463796711	0.5223104869643184	0	1.0	0.0
3161	1.25035688361173e-07	1.1458185651821814e-07	4.7972633028682105e-11	0.9999826536341024	None	0	0	0.018518518518518517	1	1.0	79	1.0	0	0	0	80	0	0	1.0	9	9	5.4	81	0.0	1.0	0	0	0	0	0	0	0	0	0	0	0
7136	0.0022780024323178767	0.0007406694297437331	-0.0007238896163655478	0.999622311909092	None	0.2	1	0.3333333333333333	4	0.8	12	0.20987654320987653	0.8	16	12	0	0	0	1.0	9	9	1.1333333333333333	17	0.0	1.0	1.8353336563018715e-06	0.5	1.3966609490114487e-05	0.5004136559933282	-0.09999614819745646	0.500002808932333	0.6157203628144873	0.5001388216697783	0	1.0	0.0
2809	None	None	None	None	None	0	0	0.5	6	0.4666666666666667	7	0.4857142857142857	0.2	7	3	9	9	0	0.7142857142857143	5	7	1.1333333333333333	17	0.5	0.5	2.6839493793627833e-11	0.500000000398502	0.07741689084529467	0.5538280904745143	-0.07012595764353434	0.6199646215235333	0.6462477764899354	0.5585261599597823	1.0	1.0	0.0
5008	0.0004148419996564728	1.0847605500066928e-05	1.082650880901369e-05	0.9999999539160468	None	0.2	1	0.3333333333333333	4	0.8	12	0.20987654320987653	0.8	16	12	0	0	0	1.0	9	9	1.1333333333333333	17	0.0	1.0	0.09999990804526356	0.5	-0.06540192351104496	0.6670611666218654	-0.09999956691956063	0.5000053832355877	0.7108121847964903	0.5576544553541783	0	0.9375	0.0
4665	0.012368123692268506	0.006439701988929741	0.00494481416134999	0.994684918246744	None	0	0	0.3333333333333333	3	0.8181818181818182	9	0.28888888888888886	0.8181818181818182	12	9	0	1	0	0.5555555555555556	9	5	0.8666666666666667	13	1.0	1.0	-0.09999987189011264	0.5003417629446841	0.024443753988230947	0.6638797303906973	0.10322110696164202	0.5900559452049052	0.7031853602868545	0.5863100318920946	1.0	1.0	0.0
2060	None	None	None	None	None	0.25	1	0.4	4	0.7692307692307693	10	0.23809523809523808	0.7692307692307693	14	10	0	0	0	0.7777777777777778	9	7	1.0	15	0.0	1.0	5.326742816294797e-20	0.5000026884037	0.24800671893575027	0.7254042384690406	0.081100614541149	0.5740129486259558	0.7349986845483769	0.6042553252522778	0	1.0	0.0
5288	0.00022911546798873016	3.877829691231087e-05	-3.578327974319494e-06	0.9999952187926557	None	0	0	0.25	1	1.0	3	1.0	1.0	4	3	0	3	0	0.2	5	1	0.3333333333333333	5	1.0	0	0.09999990553146434	0.5	0.06685940228125142	0.5214642567720696	0.11180748775754319	0.5253355596063449	0.5480974289558966	0.5156065065350625	1.0	1.0	0.0
154	None	None	None	None	None	0.2	1	0.3333333333333333	4	0.8	12	0.20987654320987653	0.8	16	12	0	0	0	1.0	9	9	1.1333333333333333	17	0.0	1.0	0.05100107071920186	0.6740036376221851	0.005710452577094018	0.596624205845349	0.08076928681306236	0.6310104807583005	0.610995081689114	0.6344697984735697	0	1.0	0.0
6535	0.002567530025171125	0.0006582714774351545	0.0006505903507165463	0.9944873523438217	None	0.3333333333333333	1	0.5	4	0.6666666666666666	6	0.3055555555555556	0.6666666666666666	10	6	0	0	0	1.0	6	6	0.7333333333333333	11	0.0	0.8	0.09999980501115148	0.5	-0.12974704568161793	0.9776444275450444	0.14234274378253328	0.5899615239892603	0.7839069291343319	0.7990914522424091	0	1.0	0.0
549	None	None	None	None	None	0	0	0.36363636363636365	8	0.6	18	0.7111111111111111	0.03333333333333333	4	1	27	9	0	0.5555555555555556	9	5	2.1333333333333333	32	0.16363636363636364	0.7857142857142857	0.0508748964231307	0.5125976140343083	3.824103674817716e-09	0.500000300215684	2.0428445434374752e-06	0.5016075675498618	0.5592475499469233	0.5047359097004027	1.0	1.0	0.0
3815	0.008425942487909122	0.005282082326152619	0.004886668434555645	0.9952405949471049	None	0	0	0.3333333333333333	3	0.8181818181818182	9	0.28888888888888886	0.8181818181818182	12	9	0	1	0	0.5555555555555556	9	5	0.8666666666666667	13	1.0	1.0	0.24417776102991903	0.5	0.09023459535725732	0.6662711857465378	-0.09999246844660115	0.5000389056871233	0.8038964815914593	0.5573731586408562	0.0	0	0.0
2542	None	None	None	None	None	0.2	1	0.3333333333333333	4	0.8	12	0.20987654320987653	0.8	16	12	0	0	0	1.0	9	9	1.1333333333333333	17	0.0	1.0	0.09999988859918527	0.5000002172260118	0.0999978945627402	0.5000134832175656	0.0035404457316128173	0.6686206346317419	0.6117574007806393	0.5582351592368271	0	1.0	0.0
6122	0.014336743401672306	0.011022872854055765	0.006745863593274237	0.9975066481454176	None	0.25	1	0.4	4	0.7692307692307693	10	0.23809523809523808	0.7692307692307693	14	10	0	0	0	0.7777777777777778	7	9	1.0	15	0.0	1.0	0.09999988792441004	0.5000000000000001	-0.007294149718101205	0.6634969417479386	-0.09999238719853058	0.5000172751426334	0.7038624678032283	0.5563418728408671	0	1.0	0.0
2548	None	None	None	None	None	0	0	0	0	0	0	1.0	0	0	0	0	4	0	1.0	1	1	0.06666666666666667	1	1.0	0	0	0	0	0	0	0	0	0	0	0	0
670	None	None	None	None	None	0	0	0.36363636363636365	8	0.5333333333333333	16	0.7111111111111111	0.13333333333333333	11	4	20	1	0	0.5555555555555556	5	9	2.1333333333333333	32	0.02702702702702703	0.5185185185185185	0.09999724824485537	0.5000333259695033	7.902762784127648e-27	0.5	-0.024567671781591957	0.6545116018695142	0.6314724150279291	0.5530548207121665	0.9090909090909091	0.8181818181818182	0.0
1334	None	None	None	None	None	0.2	1	0.3333333333333333	4	0.8	12	0.20987654320987653	0.8	16	12	0	0	0	1.0	9	9	1.1333333333333333	17	0.0	1.0	-0.027477233274402584	0.6439978462220697	0.06260540752338742	0.6071007699738373	0.0999021701113669	0.5554652827173516	0.6305505706456104	0.6027394679437887	0	1.0	0.0
2682	0.0	0.0	0.0	1.0	None	0	0	0	0	0	0	1.0	0	0	0	0	0	0	1.0	1	1	0.06666666666666667	1	0.0	0	0	0	0	0	0	0	0	0	0	0	0
2108	None	None	None	None	None	0	0	0.07692307692307693	4	0.92	69	0.9506172839506173	0	0	0	76	4	0	1.0	9	9	5.133333333333334	77	0.02564102564102564	1.0	0	0	0	0	0	0	0	0	0	0	0
6984	0.01036275772016243	0.009163393327870284	0.009162892112529844	0.9937872137228396	None	0.2	1	0.3333333333333333	4	0.8125	13	0.3333333333333333	0.75	16	12	1	2	0	0.6666666666666666	9	6	1.2	18	1.0	0.6666666666666666	0.0999998779996943	0.5	-0.14583268619704964	0.9992760040324464	-0.09999758131428019	0.6187193477898139	0.9149556652002959	0.9289962609478646	1.0	1.0	0.0
4828	1.2833303479693623e-05	1.2814630203013216e-07	-1.2568504311542439e-07	0.9999999988251684	None	0.2	1	0.3333333333333333	4	0.8	12	0.20987654320987653	0.8	16	12	0	0	0	1.0	9	9	1.1333333333333333	17	0.0	1.0	0.09431737438179896	0.5	0.09989430517961546	0.508993703345047	0.00151484914990839	0.5150947258572881	0.610882489598941	0.5080306385709168	0	1.0	0.0
244	None	None	None	None	None	0.2	1	0.3333333333333333	4	0.8	12	0.20987654320987653	0.8	16	12	0	0	0	1.0	9	9	1.1333333333333333	17	0.0	1.0	0.0001503653440786449	0.5024538646751874	-0.026686887572380424	0.6706630630574022	0.01245144439675389	0.6547877795314275	0.6013210693054397	0.6115227684453253	0	0.875	0.0
5088	0.010860199614495874	0.009123315765920988	0.00912153817799948	0.9938209922922728	None	0.2	1	0.3333333333333333	4	0.8125	13	0.3333333333333333	0.75	16	12	1	2	0	0.6666666666666666	9	6	1.2	18	1.0	0.6666666666666666	0.0999998779996943	0.5	-0.14583268619704964	0.9992760040324464	-0.09999758131428019	0.6187193477898139	0.9149556652002959	0.9289962609478646	1.0	1.0	0.0
7381	0.0006549653212461846	0.0004705980122945108	5.515705038006238e-05	0.999551786171667	None	0.25	1	0.4	4	0.7692307692307693	10	0.23809523809523808	0.7692307692307693	14	10	0	0	0	0.7777777777777778	9	7	1.0	15	0.0	1.0	-0.03522738671728888	0.5	0.08686038433603291	0.5333933415402634	-0.031700148734099196	0.6493276956552889	0.6464373688050711	0.5621648366128987	0	1.0	0.0
1257	None	None	None	None	None	0	0	0	0	0	0	1.0	0	0	0	0	4	0	1.0	1	1	0.06666666666666667	1	1.0	0	0	0	0	0	0	0	0	0	0	0	0
1653	None	None	None	None	None	0	0	0	0	0	0	1.0	0	0	0	0	0	0	1.0	1	1	0.06666666666666667	1	0.0	0	0	0	0	0	0	0	0	0	0	0	0
6860	4.182551048444983e-07	3.029522961476704e-08	-3.023041583264159e-08	0.9999962604323176	None	0	0	0.3333333333333333	3	0.8181818181818182	9	0.28888888888888886	0.8181818181818182	12	9	0	1	0	0.5555555555555556	9	5	0.8666666666666667	13	1.0	1.0	0.08569834295827551	0.5	0.09924365601159305	0.5977670001386715	1.574392088436134e-05	0.5002024421478934	0.608147075727511	0.5330334197158996	0.0	0	0.0
3708	4.122932496336042e-07	1.7037443500024467e-09	1.5185484539993651e-09	0.9999999999515926	None	0.2	1	0.3333333333333333	4	0.8	12	0.20987654320987653	0.8	16	12	0	0	0	1.0	9	9	1.1333333333333333	17	0.0	1.0	0.09999946589754898	0.5000198308521996	-0.026196370169855793	0.6757642019952496	0.00011881379878663405	0.5000770585465423	0.6326751130802923	0.5609258078369045	0	0	0.0
2907	0.0	0.0	0.0	0.9999999999999998	None	0	0	0	0	0	0	1.0	0	0	0	0	4	0	1.0	1	1	0.06666666666666667	1	1.0	0	0	0	0	0	0	0	0	0	0	0	0
324	None	None	None	None	None	0	0	0	0	0	0	1.0	0	0	0	0	0	0	1.0	1	1	0.06666666666666667	1	0.0	0	0	0	0	0	0	0	0	0	0	0	0
5946	7.002662859234238e-06	2.6959672961855676e-06	9.954867609697126e-08	0.9992047885580382	None	0.2	1	0.3333333333333333	4	0.8	12	0.20987654320987653	0.8	16	12	0	0	0	1.0	9	9	1.1333333333333333	17	0.0	1.0	0.13504435658761224	0.5	0.20092339333735015	0.6957775387443133	0.006333826769989998	0.5074820038688334	0.6937042722496289	0.570951345900695	0	1.0	0.0
3247	0.0019342000311086138	0.0006775270660670684	-0.000655093507188515	0.9996016666880275	None	0.25	1	0.4	4	0.7692307692307693	10	0.234375	0.7692307692307693	14	10	0	0	0	1.0	8	8	1.0	15	0.0	0.8571428571428571	-0.05995511817742614	0.5300323924522669	-0.008987031855948966	0.6176878962764928	0.10293479433322142	0.6165243745681932	0.6739236805421205	0.5886241808894497	0	0.8571428571428571	0.0
5173	0.0001557838701362075	5.707830869024846e-06	7.663564961495111e-07	0.9999574915209357	None	0.25	1	0.36363636363636365	4	0.7857142857142857	11	0.2222222222222222	0.7857142857142857	15	11	0	0	0	0.8888888888888888	9	8	1.0666666666666667	16	0.0	1.0	1.6132139945979788e-21	0.5	0.00102940238858783	0.5307157194615644	-0.09997266206141209	0.5000549263335681	0.6162639970380069	0.5102683467464927	0	1.0	0.0
5314	0.007700659279211749	0.0019532529756018948	-0.001582521794531033	0.9910534176161083	None	0.2	1	0.3333333333333333	4	0.8	12	0.20987654320987653	0.7333333333333333	14	11	2	2	0	1.0	9	9	1.1333333333333333	17	0.4	1.0	0.0999999998297936	0.5	0.09418819425315747	0.6379100588423176	0.32607071990508274	0.5205069410307147	0.7434368966509668	0.5538221966445461	1.0	1.0	0.0
5816	0.013520873376979808	0.009444407005691859	-0.0052822522556182925	0.9942805298546132	None	0.16666666666666666	1	0.35714285714285715	5	0.7368421052631579	14	0.25925925925925924	0.7368421052631579	19	14	1	0	0	1.0	9	9	1.4	21	0.0	0.6666666666666666	0.09646295063137761	0.5	-0.04141195484185897	0.5162173446257203	-0.09999093862890404	0.5000448736589557	0.6949866392813719	0.5054224236760622	0	1.0	0.0
4671	0.0	0.0	0.0	1.0	None	0	0	0	0	0	0	1.0	0	0	0	0	0	0	1.0	1	1	0.06666666666666667	1	0.0	0	0	0	0	0	0	0	0	0	0	0	0
2727	1.3295675060903701e-08	1.2893005660159713e-08	7.54028695262103e-10	0.9999986271869459	None	0.25	1	0.36363636363636365	4	0.7857142857142857	11	0.2222222222222222	0.7857142857142857	15	11	0	0	0	0.8888888888888888	8	9	1.0666666666666667	16	0.0	1.0	0.07240875034538055	0.5246167276141664	0.08869849574013713	0.6007942193901643	0	0.5	0.5944763414234313	0.542176373649183	0	1.0	0.0
4935	9.259395756328793e-05	1.0547265165019542e-05	3.1916471311221337e-06	0.9996198392196459	None	0.2	1	0.3333333333333333	4	0.8	12	0.20987654320987653	0.8	16	12	0	0	0	1.0	9	9	1.1333333333333333	17	0.0	1.0	4.2705514264818863e-13	0.5	0.07472725177675706	0.5328467661496664	-0.027361547086963568	0.6156404227873207	0.6126829027658595	0.5500535440650254	0	1.0	0.0
3264	None	None	None	None	None	0.07692307692307693	1	0.42857142857142855	12	0.475	19	0.5185185185185185	0.225	19	9	22	0	0	1.0	9	9	2.8	42	0.0	0.8	2.0169382085914766e-05	0.5001770567467398	0.09999997447877886	0.5906006225296145	0.02332225144325987	0.5092091222272562	0.6047302741392421	0.5336156932919853	0	0	0.0
4289	None	None	None	None	None	0.07142857142857142	1	0.3870967741935484	12	0.5681818181818182	25	0.6388888888888888	0.3181818181818182	23	14	22	2	0	0.8888888888888888	9	8	3.066666666666667	46	0.05128205128205128	0.9473684210526315	-0.09999996348225529	0.5000137843422721	-0.021241013553507382	0.6558815678190894	0.09157460879740884	0.5987994451754886	0.7060425814621893	0.5862549808354837	1.0	1.0	0.0
2817	0.0019607355546612353	0.0002838618514938028	0.00028240004262651785	0.9977898521695137	None	0	0	0.42857142857142855	3	0.75	6	0.5555555555555556	0.75	9	6	0	1	0	0.2222222222222222	2	9	0.6666666666666666	10	1.0	1.0	-0.07451927113288358	0.6520388132751532	-0.013235691003781327	0.6691891215585699	0.09558475595047529	0.5030504660482352	0.6796068244160679	0.6102218883738092	0.3333333333333333	0.4444444444444444	0.0
1676	None	None	None	None	None	0.25	1	0.4	4	0.7692307692307693	10	0.234375	0.7692307692307693	14	10	0	0	0	1.0	8	8	1.0	15	0.0	0.8571428571428571	0.2850536048052209	0.6628779534439198	0.26226336593491456	0.5555415178586482	0.07315902995260085	0.5667892723683515	0.7427930201876751	0.5961218712458433	0	0.07142857142857142	0.0
854	None	None	None	None	None	0	0	1.0	3	0.0	0	0.6666666666666666	0	3	0	0	0	0	0.6666666666666666	3	2	0.26666666666666666	4	0.0	1.0	0	0	0	0	0	0	0	0	0	0	0
1556	None	None	None	None	None	0	0	0.375	9	0.5454545454545454	18	0.7291666666666666	0.3939393939393939	20	13	14	0	0	0.75	8	6	2.3333333333333335	35	0.0	0.6	4.727342139892291e-11	0.5000000193061617	0.02251022007061034	0.5443429971166814	8.108749262276299e-09	0.5000002846898686	0.5265036814814777	0.5148156977013957	0	0.95	0.0
7428	0.004440881382749352	0.003464804511481261	-0.0022298293720542906	0.9985775291163546	None	0.2	1	0.3333333333333333	4	0.8	12	0.20987654320987653	0.8	16	12	0	0	0	1.0	9	9	1.1333333333333333	17	0.0	1.0	0.054285352022037395	0.5	-0.04479224759965293	0.6983666367119459	-0.09999999215236587	0.5000000131443468	0.6740453265817088	0.5695079808191522	0	1.0	0.0
4048	4.060508811254941e-05	2.2941656976260695e-05	2.2720942522163546e-05	0.9999944734776042	None	0	0	0.375	3	0.7777777777777778	7	0.3142857142857143	0.7777777777777778	10	7	0	1	0	0.7142857142857143	5	7	0.7333333333333333	11	1.0	0.6666666666666666	-0.09999813688573408	0.5000025543533552	8.759526584483023e-09	0.5000003925123363	0.01873160902290741	0.5265986977669809	0.6274264846772306	0.5088746606815872	1.0	1.0	0.0
2838	0.0005146823770888571	8.620099363885527e-06	-5.513847130374869e-06	0.998679481219155	None	0	0	0.5	3	0.7142857142857143	5	0.375	0.7142857142857143	8	5	0	0	0	0.6666666666666666	4	6	0.6	9	0.0	0.4	0.08400307920487786	0.5683837591630957	0	0.5	-0.06129704412667782	0.5294713979645299	0.6369993236275787	0.5327266742288438	0	0.375	0.0
709	None	None	None	None	None	1.0	1	1.0	4	0.0	0	0.5555555555555556	0	0	0	4	0	0	1.0	3	3	0.3333333333333333	5	0.0	1.0	0	0	0	0	0	0	0	0	0	0	0
2337	None	None	None	None	None	0	0	0.75	3	0.25	1	0.6666666666666666	0	0	0	5	2	0	1.0	3	3	0.4	6	0.14285714285714285	0.6666666666666666	0	0	0	0	0	0	0	0	0	0	0
4152	5.223372091036448e-06	2.5961073451811586e-08	-6.2787587022870646e-09	0.9999994161985216	None	0	0	1.0	1	0	0	1.0	0	1	0	0	3	0	0.5	1	2	0.13333333333333333	2	1.0	0	0	0	0	0	0	0	0	0	0	0	0
5239	0.0002832212612646963	6.67305604391965e-05	4.733473756803455e-05	0.9999928868108082	None	0.5	1	0.5	3	0.5	3	0.5	0.16666666666666666	1	1	6	1	0	1.0	4	4	0.5333333333333333	8	0.0625	0.5	-0.09999682655691476	0.5	0.2847490443181883	0.5	0.09999481491472648	0.5	0.827944495063653	0.5	0.0	0	0.0
6659	0.02852374340952279	0.01232198671032141	0.01201862894107757	0.9878022886958192	None	0.2	1	0.3333333333333333	4	0.8	12	0.20987654320987653	0.8	16	12	0	0	0	1.0	9	9	1.1333333333333333	17	0.0	1.0	0.12114527167185558	0.5	0.0027829723081325593	0.5696216037699895	0.33719227763280124	0.6386066532479981	0.7912985220259907	0.5703329569242821	0	1.0	0.0
2600	5.140443382160481e-08	5.140456844009688e-08	3.973196184941178e-10	0.9999941111821266	None	0.2857142857142857	2	0.35294117647058826	6	0.7391304347826086	17	0.30864197530864196	0.7391304347826086	23	17	1	0	0	1.0	9	9	1.6666666666666667	25	0.0	1.0	1.1924485308397853e-08	0.5151710337722819	-0.002499618694532312	0.6692183994414957	9.076769550027111e-11	0.5000000188880519	0.5791860505503341	0.563435890885755	0	1.0	0.0
2519	None	None	None	None	None	0.06666666666666667	1	0.3333333333333333	11	0.6382978723404256	30	0.6049382716049383	0.3617021276595745	26	17	22	0	0	1.0	9	9	3.2666666666666666	49	0.0	1.0	0.09998855270633555	0.5012036685865797	0.09999983756084807	0.5000005848899174	0.0895596684381353	0.9999992522832879	0.5466178633959122	0.9910195652054489	0	1.0	0.0
3759	0.003806241889494649	9.675349156732343e-05	-4.6100085623421584e-05	0.995782439130278	None	0	0	0.7142857142857143	5	0.25	2	0.5555555555555556	0.25	7	2	2	3	0	0.5	6	3	0.6666666666666666	10	1.0	0.25	0.09976013356098164	0.5041715804157866	0.099991088556867	0.5000180825995743	0.09363512366025968	0.5070153495379359	0.5073577302696616	0.503735120436308	0.5714285714285714	0.7142857142857143	0.0
486	None	None	None	None	None	0	0	0	0	0	0	1.0	0	0	0	0	4	0	1.0	1	1	0.06666666666666667	1	1.0	0	0	0	0	0	0	0	0	0	0	0	0
1892	None	None	None	None	None	0.3333333333333333	1	0.5	4	0.7	7	0.2857142857142857	0.7	11	7	0	0	0	0.8571428571428571	6	7	0.8	12	0.0	0.6666666666666666	-0.042575714409809146	0.5428565688857965	-0.11827857057077407	0.6912503544752103	-0.29208100940924353	0.7857572070312223	0.7189408637708767	0.6811624430183252	0	0.2727272727272727	0.0
852	None	None	None	None	None	0	0	0.3333333333333333	1	1.0	2	1.0	1.0	3	2	0	3	0	0.25	4	1	0.26666666666666666	4	1.0	0	0.05244896979193521	0.5645610713048738	0.00028425990691647614	0.6739804551758543	0.001370123963994821	0.5348478599323512	0.614488162524292	0.5927113078211657	1.0	1.0	0.0
5506	3.847893498229918e-09	3.829148478878348e-09	3.6748140697095303e-09	0.9999998614601734	None	0	0	0	0	0	0	1.0	0	0	0	0	1	0	1.0	1	1	0.06666666666666667	1	0.25	0	0	0	0	0	0	0	0	0	0	0	0
7335	0.0	0.0	0.0	0.9999999999999998	None	0	0	0	0	0	0	1.0	0	0	0	0	4	0	1.0	1	1	0.06666666666666667	1	1.0	0	0	0	0	0	0	0	0	0	0	0	0
2983	0.01771764895573191	0.0019862702091047227	0.0017353512701314383	0.9956584018749253	None	0	0	0.3103448275862069	9	0.6097560975609756	25	0.5308641975308642	0.3902439024390244	25	16	17	5	0	1.0	9	9	2.8666666666666667	43	0.1724137931034483	0.5789473684210527	2.5536281009929805e-08	0.5000195922083178	0.09999965493073514	0.5101939064858391	0.30468811721935224	0.6562015127341891	0.7804221594273403	0.5570234798011915	1.0	1.0	0.0
6138	0.028723279346496478	0.017898546674176532	0.013214035253383025	0.9784302694242195	None	0.2	1	0.3333333333333333	4	0.8	12	0.20987654320987653	0.8	16	12	0	0	0	1.0	9	9	1.1333333333333333	17	0.0	1.0	0.2966977764838668	0.5	0.06719217308351408	0.678330270173187	-0.0992762363642836	0.501613290087477	0.8356162340609198	0.562386699771656	0	1.0	0.0
4609	0.02294764222024156	0.002702368030867393	0.0008681973326004667	0.9860008413883451	None	0.2	1	0.3333333333333333	4	0.8	12	0.20987654320987653	0.8	16	12	0	0	0	1.0	9	9	1.1333333333333333	17	0.0	1.0	0.172254732464457	0.5	-0.09958830301723216	0.5012633099453859	-0.09999989541578094	0.5000017582852742	0.7828663090905111	0.5004216902063229	0	0.0625	0.0
5696	0.0018246995861469727	0.0004694536189166201	0.0004670059991170809	0.9960008540798093	None	0.3333333333333333	1	0.5	4	0.7	7	0.3	0.7	11	7	0	0	0	0.625	5	8	0.8	12	0.0	1.0	0.2016312827831765	0.5	0.09040439937139695	0.6636879063253884	-0.09999989428399117	0.5000001656795533	0.7776283257435926	0.5564066220062736	0	1.0	0.0
6814	0.010288357360707488	0.008889138091437281	0.008888213814043477	0.9939198071497543	None	0.2	1	0.3333333333333333	4	0.8125	13	0.3333333333333333	0.75	16	12	1	2	0	0.6666666666666666	9	6	1.2	18	1.0	0.6666666666666666	0.0999998779996943	0.5	-0.14583268619704964	0.9992760040324464	-0.09999758131428019	0.6187193477898139	0.9149556652002959	0.9289962609478646	1.0	1.0	0.0
7031	None	None	None	None	None	0	0	0.1875	9	0.8	56	0.8888888888888888	0.5428571428571428	47	38	24	0	0	1.0	9	9	4.8	72	0.0	1.0	0.09999993734201039	0.5	-0.054163247961029136	0.5627574950412668	0	0.5	0.6544310890316696	0.5210176764735331	0	1.0	0.0
1516	None	None	None	None	None	0	0	0	0	0	0	1.0	0	0	0	0	4	0	1.0	1	1	0.06666666666666667	1	1.0	0	0	0	0	0	0	0	0	0	0	0	0
4120	0.006268591539178772	0.005182641364317243	-0.004120535293968491	0.9964109189308761	None	0.2	1	0.3333333333333333	4	0.8	12	0.20987654320987653	0.8	16	12	0	0	0	1.0	9	9	1.1333333333333333	17	0.0	1.0	-0.09999297877134493	0.5290799544934378	-0.03914405844327572	0.6565679287921311	0.09997689411582386	0.5531743937868243	0.6980918159429659	0.5807852297003009	0	0.9375	0.0
4873	0.0029162767787548473	0.00022104025397224423	0.0001876351524477835	0.9950488258115113	None	0.16666666666666666	1	0.35714285714285715	5	0.6666666666666666	12	0.4444444444444444	0.6111111111111112	16	11	3	1	0	0.5555555555555556	5	9	1.3333333333333333	20	0.2	0.5333333333333333	-0.03838513590596058	0.6492035495650819	-0.04193256607439023	0.669843882040619	0.0810983975661963	0.5271083382636289	0.6693913065897628	0.6170832480422551	0.0	0	0.0
6081	0.012031433242110102	0.0004166177364635334	6.404250194148987e-05	0.9977008540226245	None	0.125	1	0.3157894736842105	6	0.7307692307692307	19	0.345679012345679	0.7307692307692307	25	19	2	0	0	1.0	9	9	1.8666666666666667	28	0.0	0.8421052631578947	1.8621129281195725e-13	0.5	-0.09997577626802415	0.5003462471571534	-0.09942906361318019	0.5152794818572082	0.6152965835432465	0.5052099740914631	0	1.0	0.0
2700	1.997685511342957e-05	3.5956962586672256e-06	-3.594381286816436e-06	0.9950364853030371	None	0	0	0.2857142857142857	4	0.6666666666666666	12	0.8333333333333334	0	1	0	18	0	0	0.6666666666666666	4	6	1.3333333333333333	20	0.0	0.7142857142857143	0	0	0	0	0	0	0	0	0	0	0
1305	None	None	None	None	None	0.08695652173913043	2	0.3125	15	0.6231884057971014	43	0.8765432098765432	0.18840579710144928	23	13	47	0	0	1.0	9	9	4.733333333333333	71	0.0	0.8571428571428571	0.1803062980887589	0.7005058534004511	0	0.5	0.16156442087533512	0.709062401576702	0.6824882523197937	0.6411090210580997	0	0.2608695652173913	0.0
5325	0.0	0.0	0.0	0.9999999999999998	None	0	0	0	0	0	0	1.0	0	0	0	0	4	0	1.0	1	1	0.06666666666666667	1	1.0	0	0	0	0	0	0	0	0	0	0	0	0
7488	0.002013529186394407	5.931733202027784e-06	4.912686502728873e-06	0.9999936480796839	None	0.25	1	0.4	4	0.7692307692307693	10	0.23809523809523808	0.7692307692307693	14	10	0	0	0	0.7777777777777778	9	7	1.0	15	0.0	1.0	0.12136318383049274	0.5	0.06049837041322677	0.5917997572280908	0.1890387221500634	0.5457632938302114	0.6207494671467476	0.5461166735023009	0	1.0	0.0
7483	0.00807657601563964	0.00043796622243972715	4.402614768171941e-05	0.9895550434876625	None	0.2	1	0.3333333333333333	4	0.8	12	0.20987654320987653	0.8	16	12	0	0	0	1.0	9	9	1.1333333333333333	17	0.0	1.0	2.1108514606059569e-16	0.5	0.09048708030252026	0.6650817428495432	-0.09991151538593657	0.5027977015165958	0.684837933492862	0.5578410900343838	0	1.0	0.0
7326	None	None	None	None	None	0.16666666666666666	2	0.37037037037037035	10	0.631578947368421	24	0.49382716049382713	0.6052631578947368	33	23	6	0	0	1.0	9	9	2.6666666666666665	40	0.0	0.8387096774193549	0.15491911667878097	0.5225178934344941	0.113693866866453	0.6770138535081408	-0.09998874261229178	0.500202349278826	0.7554353952922557	0.5688125630879308	0	0.9393939393939394	0.0
7396	0.00015194689377112265	9.518174510659442e-07	2.5272278413456187e-07	0.9999998497200234	None	0.2	1	0.3333333333333333	4	0.8	12	0.20987654320987653	0.8	16	12	0	0	0	1.0	9	9	1.1333333333333333	17	0.0	1.0	2.9975099965707277e-17	0.5	0.0993297991925866	0.9894987644027271	0.6059387322057541	0.670614185314175	0.946593120689631	0.852233002528148	0	1.0	0.0
7197	0.0005791379955895972	0.0004683251896015765	0.00018245697672792836	0.9997000441299542	None	0.2	1	0.3333333333333333	4	0.8	12	0.20987654320987653	0.8	16	12	0	0	0	1.0	9	9	1.1333333333333333	17	0.0	1.0	0.02801283070870574	0.5	0.05046602108111673	0.5851082618153566	-0.04593066569696125	0.5201046021241652	0.6023019960524012	0.5352946240075481	0	1.0	0.0
103	None	None	None	None	None	0.25	1	0.4	4	0.75	9	0.25925925925925924	0.75	13	9	0	0	0	0.6666666666666666	6	9	0.9333333333333333	14	0.0	1.0	8.75075324225127e-09	0.5000042146269006	0.09994475825766891	0.5008374590286501	0.2863812740204537	0.6677116972046817	0.7661659742350816	0.558170416354091	0	1.0	0.0
91	None	None	None	None	None	0.2	1	0.3333333333333333	4	0.8	12	0.20987654320987653	0.8	16	12	0	0	0	1.0	9	9	1.1333333333333333	17	0.0	1.0	0.005355859902976967	0.5140008797260552	-0.014171911290077204	0.6125193397912632	0.0696240320114068	0.5821638779764856	0.6083626125758695	0.5700034287639572	0	0.125	0.0
5276	0.001694588186727313	0.001454337710749207	0.0010230052877196751	0.9996420400810833	None	0.2	1	0.3333333333333333	4	0.8	12	0.20987654320987653	0.8	16	12	0	0	0	1.0	9	9	1.1333333333333333	17	0.0	1.0	0.02738719573363646	0.5	-0.026376272262926125	0.5052733255769863	-0.09998052618018817	0.5010326495501323	0.6276249817763133	0.5021020449920938	0	0.9375	0.0
1801	None	None	None	None	None	0	0	0.5	5	0.3333333333333333	4	0.7	0.16666666666666666	4	2	9	0	0	0.8	5	4	0.9333333333333333	14	0.0	0	0.04806265083785614	0.586221788149915	0.014426312467544885	0.6556697192098584	0.09460719604606102	0.5288101006130607	0.6171698629705207	0.591281134934966	0	1.0	0.0
6887	0.0014977558233360902	0.001456413840971424	-6.9002129822657865e-06	0.999466355526455	None	0.2	1	0.3333333333333333	4	0.8	12	0.20987654320987653	0.8	16	12	0	0	0	1.0	9	9	1.1333333333333333	17	0.0	1.0	0.09999589485696628	0.5	0.1634451698077137	0.713882535786711	0.0539417216587176	0.5415891901518893	0.6061123931269774	0.5891258026819773	0	0.6875	0.0
628	None	None	None	None	None	0	0	0.25	4	0.7272727272727273	16	0.38095238095238093	0	0	0	23	16	0	0.7777777777777778	9	7	1.6	24	0.32	0.38095238095238093	0	0	0	0	0	0	0	0	0	0	0
2708	0.0001371727343509541	1.1077605800163193e-06	-1.0959121315154806e-06	0.9999998882396526	None	0.2	1	0.3333333333333333	4	0.8	12	0.20987654320987653	0.8	16	12	0	0	0	1.0	9	9	1.1333333333333333	17	0.0	1.0	0.34168826348873244	0.625387365227378	1.4260095913049534e-13	0.5000000001121884	-0.2431482703900994	0.9999798345074119	0.9290804637856455	0.9775698874762687	0	1.0	0.0
1383	None	None	None	None	None	0	0	0	0	0	0	1.0	0	0	0	0	0	0	1.0	1	1	0.06666666666666667	1	0.0	0	0	0	0	0	0	0	0	0	0	0	0
3206	1.182172038628827e-07	1.0487543403285635e-07	-1.0352247816112956e-08	0.9999828803986742	None	0	0	0.018518518518518517	1	1.0	78	0.9876543209876543	0	0	0	79	1	0	1.0	9	9	5.333333333333333	80	0.006172839506172839	0.9859154929577465	0	0	0	0	0	0	0	0	0	0	0
5669	0.0009697704698597595	0.00020244295718422015	0.00011619527186933863	0.9991670059471992	None	0.25	1	0.4	4	0.75	9	0.25	0.75	13	9	0	0	0	0.875	7	8	0.9333333333333333	14	0.0	1.0	0.05193107712436096	0.5	3.588268831662199e-05	0.5009741063186166	0.3848230259278198	0.9999999999893083	0.8461269840689584	0.9997800336385302	0	1.0	0.0
1931	None	None	None	None	None	0	0	0.42857142857142855	3	0.75	6	0.3333333333333333	0.75	9	6	0	1	0	0.8333333333333334	5	6	0.6666666666666666	10	1.0	0.4	0.09794543721093683	0.5020708629912458	-0.05371215238645648	0.684559831033884	0.10009413427771856	0.5854748825250079	0.6645913236482204	0.5929385824303967	1.0	1.0	0.0
3366	0.008459365929265892	0.003098789434090696	0.0023867602767648137	0.9955355216739326	None	0.25	1	0.4	4	0.75	9	0.25925925925925924	0.75	13	9	0	0	0	0.6666666666666666	9	6	0.9333333333333333	14	0.0	1.0	0.09867076642624795	0.501523220403247	0.09999998948739142	0.5000007247036804	0.0930415096212518	0.5091678855760912	0.5075349232460369	0.5035642272990819	0	0.07692307692307693	0.0
3933	0.00030520961170114213	1.30652485623763e-05	-1.2102579724704865e-05	0.9999946485506687	None	0	0	0.5	3	0.6666666666666666	4	0.4444444444444444	0.6666666666666666	7	4	0	1	0	0.5	3	6	0.5333333333333333	8	1.0	0.4	0.052214260895311226	0.5388494248892671	0.07863603574600188	0.6650791942820036	0.22599868862179284	0.6173747834561286	0.6892482346478701	0.6082704585572996	1.0	1.0	0.0
3720	None	None	None	None	None	0	0	0.21428571428571427	3	0.8421052631578947	16	0.4375	0.7894736842105263	18	15	2	2	0	0.75	6	8	1.4	21	0.4	0.4	0.09940261471423631	0.5104450058969764	0.04136881007815285	0.5192785221582723	0.06585141326100333	0.5789172960052716	0.5684360383790933	0.5363746919532704	0.41666666666666663	0.3333333333333333	0.0
4374	0.002593180462689955	0.0002185846576602365	-7.079824364441593e-05	0.9986392350283693	None	0.25	1	0.4	4	0.7692307692307693	10	0.23809523809523808	0.7692307692307693	14	10	0	0	0	0.7777777777777778	9	7	1.0	15	0.0	1.0	1.5972185373649833e-06	0.5	0.06966984897629004	0.6867713991209005	-0.099999571233835	0.5000023206265528	0.6673768273301539	0.5650522992626316	0	0.7857142857142857	0.0
2274	None	None	None	None	None	0	0	0.2857142857142857	4	0.7222222222222222	13	0.7407407407407407	0	1	0	18	17	0	0.3333333333333333	9	3	1.3333333333333333	20	0.4358974358974359	0.9411764705882353	0	0	0	0	0	0	0	0	0	0	0
104	None	None	None	None	None	0	0	0	0	0	0	1.0	0	0	0	0	0	0	1.0	1	1	0.06666666666666667	1	0.0	0	0	0	0	0	0	0	0	0	0	0	0
6685	0.004804293868542488	0.0021361169612080983	0.0017016786818763812	0.9949908249925092	None	0.3333333333333333	2	0.42857142857142855	6	0.6842105263157895	13	0.2916666666666667	0.6842105263157895	19	13	1	0	0	0.8888888888888888	8	9	1.4	21	0.0	0.7692307692307693	0.06073139796905978	0.5	0.33686597701594	0.9759246090699741	0.3552469871139041	0.8772703404692018	0.7951380104714114	0.8687185191505501	0	1.0	0.0
3525	0.008199770537322322	0.004876456989285149	0.0047777992199691975	0.994015828949879	None	0.25	1	0.4	4	0.75	9	0.25	0.75	13	9	0	0	0	0.875	7	8	0.9333333333333333	14	0.0	0.8571428571428571	-0.09999547945066126	0.5113061626136228	-0.015015828098267037	0.6723892767666246	0.18370418548062722	0.6211832438625572	0.7723783109438	0.6033889056459112	0	1.0	0.0
6964	0.030375055568421343	0.018355232848939387	0.01449456502000503	0.9770151403365663	None	0.2	1	0.3333333333333333	4	0.8	12	0.20987654320987653	0.8	16	12	0	0	0	1.0	9	9	1.1333333333333333	17	0.0	1.0	0.2966977764838668	0.5	0.06719217308351408	0.678330270173187	-0.0992762363642836	0.501613290087477	0.8356162340609198	0.562386699771656	0	1.0	0.0
1834	None	None	None	None	None	0	0	0	0	0	0	1.0	0	0	0	0	0	0	1.0	1	1	0.06666666666666667	1	0.0	0	0	0	0	0	0	0	0	0	0	0	0
1399	None	None	None	None	None	0	0	0	0	0	0	1.0	0	0	0	0	4	0	1.0	1	1	0.06666666666666667	1	1.0	0	0	0	0	0	0	0	0	0	0	0	0
6871	0.010561268321329642	0.008779292654376459	0.008775945790680232	0.9939642679567892	None	0.2	1	0.3333333333333333	4	0.8125	13	0.3333333333333333	0.75	16	12	1	2	0	0.6666666666666666	9	6	1.2	18	1.0	0.6666666666666666	0.0999998779996943	0.5	-0.14583268619704964	0.9992760040324464	-0.09999758131428019	0.6187193477898139	0.9149556652002959	0.9289962609478646	1.0	1.0	0.0
4337	None	None	None	None	None	0	0	0.3125	10	0.6444444444444445	29	0.5802469135802469	0.4	27	18	19	0	0	1.0	9	9	3.1333333333333333	47	0.0	0.7368421052631579	1.402971485006997e-07	0.5000262383675604	-0.036787146734194434	0.5430697159076852	0.0999999657625841	0.500005926034933	0.6405984998095569	0.5143989785133315	0	1.0	0.0
1900	None	None	None	None	None	0	0	0	0	0	0	1.0	0	0	0	0	4	0	1.0	1	1	0.06666666666666667	1	1.0	0	0	0	0	0	0	0	0	0	0	0	0
1313	None	None	None	None	None	0.1	1	0.34782608695652173	8	0.65625	21	0.41975308641975306	0.5625	26	18	7	1	0	1.0	9	9	2.2666666666666666	34	0.1	0.72	2.137041727820461e-08	0.5000004766334805	0.019511848689719346	0.5901286050670338	0.031040532379932966	0.593346252291306	0.5357316157821185	0.5615458874825774	0.0	0	0.0
599	None	None	None	None	None	0	0	1.0	1	0	0	1.0	0	0	0	1	6	0	0.5	1	2	0.13333333333333333	2	1.0	0	0	0	0	0	0	0	0	0	0	0	0
2475	None	None	None	None	None	0	0	0.6666666666666666	2	0.0	0	0.6666666666666666	0	0	0	3	5	0	0.6666666666666666	2	3	0.26666666666666666	4	0.5	0	0	0	0	0	0	0	0	0	0	0	0
6880	0.0	0.0	0.0	0.9999999999999998	None	0	0	0	0	0	0	1.0	0	0	0	0	4	0	1.0	1	1	0.06666666666666667	1	1.0	0	0	0	0	0	0	0	0	0	0	0	0
1085	None	None	None	None	None	0	0	0	0	0	0	1.0	0	0	0	0	0	0	1.0	1	1	0.06666666666666667	1	0.0	0	0	0	0	0	0	0	0	0	0	0	0
1696	None	None	None	None	None	0.1111111111111111	1	0.25	5	0.75	21	0.5555555555555556	0.5714285714285714	20	16	9	7	0	0.6666666666666666	6	9	2.0	30	0.3888888888888889	0.6923076923076923	0.32113725460745074	0.6542505847703365	0.09513347216812333	0.5083087879195128	0.020704066858530996	0.5507798992982101	0.778150206723514	0.572390786026112	0.95	0.95	0.0
2601	None	None	None	None	None	0	0	0.27586206896551724	8	0.6585365853658537	27	0.5972222222222222	0.5365853658536586	28	22	14	9	0	0.8888888888888888	8	9	2.8666666666666667	43	0.34615384615384615	0.7567567567567568	0.012850847424431062	0.6744289013013725	-0.09999999905646353	0.5000003844383794	0.09279909484744564	0.5211249931076458	0.7010744368827951	0.5673250693942999	0.0	0	0.0
2084	None	None	None	None	None	0.25	1	0.5	5	0.6153846153846154	8	0.42857142857142855	0.6153846153846154	12	8	2	4	0	0.7142857142857143	7	5	1.0	15	1.0	0.4	0.3265514106448772	0.6131810031659946	-0.14906951184314748	1.0	0.09999999857131259	0.5000000545099256	0.9073884728022964	0.9999999999803142	1.0	1.0	0.0
1908	None	None	None	None	None	0	0	0.46153846153846156	6	0.5294117647058824	9	0.4523809523809524	0.23529411764705882	8	4	10	5	0	0.8571428571428571	7	6	1.2666666666666666	19	0.25	0.46153846153846156	-0.058058703817819655	0.6637397544797146	-0.09998394228413635	0.5006518263829467	0.046248562049763124	0.5097318547594	0.6612958795107858	0.5598405080145383	0.0	0.25	0.0
1178	None	None	None	None	None	0	0	0.2857142857142857	6	0.7241379310344828	21	0.6888888888888889	0.6206896551724138	23	18	7	5	0	0.5555555555555556	5	9	2.066666666666667	31	0.38461538461538464	0.8888888888888888	0.023964271679004747	0.5859553052476395	-0.006465037434813405	0.6766280457508479	0.08481882941645542	0.6577184432905119	0.643912828781013	0.6409700952740074	0.9565217391304348	0.2608695652173913	0.0
2003	None	None	None	None	None	0	0	0.2222222222222222	2	0.9090909090909091	10	0.52	0	0	0	12	7	0	1.0	5	5	0.8666666666666667	13	0.25	0	0	0	0	0	0	0	0	0	0	0	0
4180	0.0007389788598143439	2.840470328631821e-06	-7.3003359108244636e-09	0.9999859436245724	None	0	0	0.18518518518518517	10	0.7692307692307693	60	0.9876543209876543	0.11538461538461539	18	9	61	0	0	1.0	9	9	5.333333333333333	80	0.0	0.9859154929577465	0.04353677462063047	0.5	-0.0999028627906257	0.5072969007124238	-0.09999885762768464	0.5000028968891893	0.662936515043081	0.5024334193525704	0	1.0	0.0
446	None	None	None	None	None	0	0	0	0	0	0	1.0	0	0	0	0	0	0	1.0	1	1	0.06666666666666667	1	0.0	0	0	0	0	0	0	0	0	0	0	0	0
2375	None	None	None	None	None	0	0	0	0	0	0	1.0	0	0	0	0	0	0	1.0	1	1	0.06666666666666667	1	0.0	0	0	0	0	0	0	0	0	0	0	0	0
5515	1.214541280701786e-05	3.8361066280024406e-07	2.0490816209222573e-08	0.9999979948546739	None	0	0	0.5	1	1.0	1	1.0	1.0	2	1	0	0	0	0.3333333333333333	1	3	0.2	3	0.0	0	0.29453741965144886	0.5	-0.03218671859656007	0.6632394544918433	-0.09999094898570822	0.5000028599770878	0.8517287988232725	0.5562422595930003	0	1.0	0.0
3786	None	None	None	None	None	0	0	0.3333333333333333	6	0.6666666666666666	16	0.5777777777777777	0.6666666666666666	22	16	3	1	0	0.5555555555555556	9	5	1.7333333333333334	26	0.25	0.9523809523809523	1.436761924752697e-10	0.5	0.06751523445058064	0.585197856743243	0.00048393687086709434	0.5082695429283091	0.578177252086011	0.5313944411671535	0.0	0	0.0
5132	0.0	0.0	0.0	0.9999999999999998	None	0	0	0	0	0	0	1.0	0	0	0	0	4	0	1.0	1	1	0.06666666666666667	1	1.0	0	0	0	0	0	0	0	0	0	0	0	0
7373	0.03841444857156075	0.02529785413370421	0.011322411327564133	0.9883137839787967	None	0.2	1	0.3333333333333333	4	0.8	12	0.20987654320987653	0.8	16	12	0	0	0	1.0	9	9	1.1333333333333333	17	0.0	1.0	0.30674976945472315	0.5	0.11597238471465399	0.9929940701856693	-0.09999969777074255	0.6187197517639975	0.855172889156558	0.8596872960761271	0	1.0	0.0
6327	0.0	0.0	0.0	0.9999999999999998	None	0	0	0	0	0	0	1.0	0	0	0	0	4	0	1.0	1	1	0.06666666666666667	1	1.0	0	0	0	0	0	0	0	0	0	0	0	0
7115	0.030668932227453708	0.018147861316415517	0.014344147916189246	0.9771247876090641	None	0.2	1	0.3333333333333333	4	0.8	12	0.20987654320987653	0.8	16	12	0	0	0	1.0	9	9	1.1333333333333333	17	0.0	1.0	0.2966977764838668	0.5	0.06719217308351408	0.678330270173187	-0.0992762363642836	0.501613290087477	0.8356162340609198	0.562386699771656	0	1.0	0.0
897	None	None	None	None	None	1.0	1	1.0	4	0.0	0	0.5555555555555556	0	0	0	4	4	0	1.0	3	3	0.3333333333333333	5	0.3333333333333333	1.0	0	0	0	0	0	0	0	0	0	0	0
5874	0.0	0.0	0.0	0.9999999999999998	None	0	0	0	0	0	0	1.0	0	0	0	0	4	0	1.0	1	1	0.06666666666666667	1	1.0	0	0	0	0	0	0	0	0	0	0	0	0
7418	None	None	None	None	None	0.14285714285714285	2	0.4	12	0.5813953488372093	25	0.5555555555555556	0.3488372093023256	23	15	21	11	0	1.0	9	9	3.0	45	0.2894736842105263	0.7692307692307693	0.058602472156567366	0.5000000000000001	-0.08586785526835161	0.6700940652270695	0.4066983958125533	0.5638833414732293	0.8739983297884449	0.5797748945135501	0.8260869565217391	0.8260869565217391	0.0
3837	0.0010302231112191693	6.810647500223125e-05	-6.807204525616193e-05	0.9979105845990145	None	0.5	1	0.6666666666666666	4	0.5	3	0.4	0.5	7	3	0	0	0	0.8	5	4	0.5333333333333333	8	0.0	0.6666666666666666	3.0534814920813692e-06	0.5000036808579799	0.015528195807459042	0.632145723565545	0.06643462517198716	0.586685824758942	0.6050089137585974	0.5737684261109476	0	1.0	0.0
1580	None	None	None	None	None	0	0	0.058823529411764705	1	1.0	23	1.0	0	0	0	24	5	0	1.0	5	5	1.6666666666666667	25	0.09615384615384616	0	0	0	0	0	0	0	0	0	0	0	0
158	None	None	None	None	None	0	0	0	0	0	0	1.0	0	0	0	0	0	0	1.0	1	1	0.06666666666666667	1	0.0	0	0	0	0	0	0	0	0	0	0	0	0
396	None	None	None	None	None	0.5	1	0.6666666666666666	4	0.5714285714285714	4	0.36	0.5714285714285714	8	4	0	0	0	1.0	5	5	0.6	9	0.0	0.5	0.0007559952451169871	0.5112020783079265	0.047626103432775735	0.5365018383398693	0.07219592531935752	0.5328734734784739	0.5746394174831473	0.5268713541807567	0	1.0	0.0
7075	0.038416089021717656	0.02529886723788079	0.011323689363443336	0.9883138051034612	None	0.2	1	0.3333333333333333	4	0.8	12	0.20987654320987653	0.8	16	12	0	0	0	1.0	9	9	1.1333333333333333	17	0.0	1.0	0.30674976945472315	0.5	0.11597238471465399	0.9929940701856693	-0.09999969777074255	0.6187197517639975	0.855172889156558	0.8596872960761271	0	1.0	0.0
1361	None	None	None	None	None	0	0	0	0	0	0	1.0	0	0	0	0	0	0	1.0	1	1	0.06666666666666667	1	0.0	0	0	0	0	0	0	0	0	0	0	0	0
400	None	None	None	None	None	0	0	0	0	0	0	1.0	0	0	0	0	4	0	1.0	1	1	0.06666666666666667	1	1.0	0	0	0	0	0	0	0	0	0	0	0	0
1828	None	None	None	None	None	0	0	0	0	0	0	1.0	0	0	0	0	0	0	1.0	1	1	0.06666666666666667	1	0.0	0	0	0	0	0	0	0	0	0	0	0	0
7334	0.01503411760938876	0.007628436309325133	0.0032987448557064893	0.9971687774087545	None	0.2857142857142857	2	0.375	6	0.7272727272727273	16	0.3333333333333333	0.7272727272727273	22	16	1	0	0	0.8888888888888888	9	8	1.6	24	0.0	1.0	0.09999827128109631	0.5000000000000001	-0.0702144538109073	0.6144561086653039	-0.04968235554674788	0.6108752449059592	0.6953928400529277	0.5758333165371201	0	1.0	0.0
7300	7.175965140411121e-05	6.956243530010718e-08	6.912811323518874e-08	0.9999801116345075	None	0	0	0.2553191489361702	12	0.6764705882352942	46	0.8641975308641975	0.16176470588235295	20	11	49	0	0	1.0	9	9	4.666666666666667	70	0.0	0.9508196721311475	0.058781498949264974	0.5	0.11588034284175401	0.6257457995740513	-0.09991547625291977	0.5005539730133951	0.7136121193566208	0.5429129040285451	0	1.0	0.0
2005	None	None	None	None	None	0	0	0	0	0	0	1.0	0	0	0	0	0	0	1.0	1	1	0.06666666666666667	1	0.0	0	0	0	0	0	0	0	0	0	0	0	0
2264	None	None	None	None	None	0	0	0.018518518518518517	1	1.0	79	1.0	0	0	0	80	0	0	1.0	9	9	5.4	81	0.0	1.0	0	0	0	0	0	0	0	0	0	0	0
1953	None	None	None	None	None	0	0	0	0	0	0	1.0	0	0	0	0	1	0	1.0	1	1	0.06666666666666667	1	0.25	0	0	0	0	0	0	0	0	0	0	0	0
3173	0.0051328150623120355	0.0018853088548451585	-0.0005328204227549465	0.9942509666246785	None	0	0	0.3	3	0.6923076923076923	9	1.0	0.5384615384615384	10	7	4	6	0	0.6	3	5	1.0	15	0.6666666666666666	0	0.003109611700522015	0.5099715824938599	-0.09874784551606984	0.5058601192884761	0.3835679075660748	0.5692546351091041	0.8880343439423136	0.5284811275303666	0.0	0	0.0
5581	None	None	None	None	None	0.14285714285714285	1	0.375	6	0.6818181818181818	15	0.3333333333333333	0.6363636363636364	19	14	4	5	0	0.8888888888888888	9	8	1.6	24	0.7142857142857143	0.7368421052631579	0.26643378278468716	0.5	0.1728646919154539	0.9788728614858625	-0.09931531485378595	0.5257411952708205	0.8461026983232028	0.7880091220336775	1.0	1.0	0.0
5773	None	None	None	None	None	0	0	0.3125	5	0.7142857142857143	15	0.5476190476190477	0.47619047619047616	13	10	9	12	0	0.8571428571428571	6	7	1.5333333333333334	23	0.631578947368421	0.625	0.07719485656167194	0.5000000000000001	-0.27594765546557803	0.9998856711538927	-0.0999993406323655	0.500001137584411	0.8925005165548408	0.9537103061038219	1.0	1.0	0.0
352	None	None	None	None	None	0	0	0.5	2	0.75	3	1.0	0.75	5	3	0	0	0	0.16666666666666666	1	6	0.4	6	0.0	0.4	1.0609281529282704e-05	0.5002040185775285	-0.036417704628283074	0.6610171281407108	6.772573292095175e-06	0.5000306264657628	0.5850317718982624	0.5555010773278318	0	1.0	0.0
2529	None	None	None	None	None	0	0	0.25	1	1.0	3	1.0	1.0	4	3	0	3	0	0.2	5	1	0.3333333333333333	5	1.0	0	0.15216540202412956	0.8498197562466834	0.09998782321212914	0.5000103947104458	0.06466360154783825	0.5031902940433483	0.5909512923075277	0.6415267869012894	1.0	1.0	0.0
5866	0.0	0.0	0.0	1.0	None	0	0	0	0	0	0	1.0	0	0	0	0	0	0	1.0	1	1	0.06666666666666667	1	0.0	0	0	0	0	0	0	0	0	0	0	0	0
3070	5.83273490234142e-09	6.008833171566048e-09	4.396960675367904e-09	0.9999996906559969	None	0	0	0	0	0	0	1.0	0	0	0	0	2	0	1.0	1	1	0.06666666666666667	1	0.5	0	0	0	0	0	0	0	0	0	0	0	0
1701	None	None	None	None	None	0	0	0	0	0	0	1.0	0	0	0	0	4	0	1.0	1	1	0.06666666666666667	1	1.0	0	0	0	0	0	0	0	0	0	0	0	0
7157	0.01124911971020036	0.004559712910231657	-0.004546839047690483	0.9910995705410474	None	0.3333333333333333	1	0.5	4	0.7	7	0.2857142857142857	0.7	11	7	0	0	0	0.8571428571428571	7	6	0.8	12	0.0	1.0	0.3632998639496191	0.5000000000000001	-0.0632846019609221	0.5514087393422125	-0.09999999994315638	0.639872124611977	0.8896474127329393	0.5647324370194227	0	1.0	0.0
4987	1.2138632833547055e-07	1.0283077734553996e-07	5.336951556405203e-11	0.9999802629488982	None	0	0	0.018518518518518517	1	1.0	79	1.0	0	0	0	80	0	0	1.0	9	9	5.4	81	0.0	1.0	0	0	0	0	0	0	0	0	0	0	0
5672	0.0	0.0	0.0	0.9999999999999998	None	0	0	0	0	0	0	1.0	0	0	0	0	4	0	1.0	1	1	0.06666666666666667	1	1.0	0	0	0	0	0	0	0	0	0	0	0	0
1857	None	None	None	None	None	0	0	0.018518518518518517	1	1.0	79	1.0	0	0	0	80	0	0	1.0	9	9	5.4	81	0.0	1.0	0	0	0	0	0	0	0	0	0	0	0
2521	None	None	None	None	None	0	0	0.19444444444444445	7	0.7692307692307693	40	0.9642857142857143	0.17307692307692307	15	9	38	8	0	0.875	8	7	3.6	54	0.10810810810810811	0.851063829787234	-0.011592433581172536	0.6504959842465727	0.03188262530650965	0.6386444665781682	0.0847872603307494	0.5342199619723174	0.6345348035263263	0.6088783695773097	0.9666666666666667	0.9333333333333333	0.41373776432245285
384	None	None	None	None	None	0.09090909090909091	1	0.3333333333333333	8	0.6666666666666666	22	0.43209876543209874	0.2727272727272727	14	9	20	4	0	1.0	9	9	2.3333333333333335	35	0.10256410256410256	0.6923076923076923	0.013565506395977705	0.6011511505662162	0.09711030822690359	0.5478955807809069	0.1825132286143685	0.5523149678800877	0.6651905659999499	0.5672945282649617	0.9285714285714286	1.0	0.0
3369	0.00560258162281087	0.0011428556295374872	0.0007900593706389373	0.9938123621691046	None	0.25	1	0.4	4	0.7692307692307693	10	0.234375	0.7692307692307693	14	10	0	0	0	1.0	8	8	1.0	15	0.0	0.8571428571428571	-0.01019198464076016	0.6778402509783094	-0.023382415577046213	0.6542601499621082	0.21413893406736043	0.648495183405411	0.777213360602075	0.6603164115487239	0	0.9285714285714286	0.0
5585	None	None	None	None	None	0	0	0.18518518518518517	10	0.7721518987341772	61	1.0	0.0759493670886076	15	6	65	0	0	1.0	9	9	5.4	81	0.0	1.0	0.07980770369917493	0.5	0.0965344445540169	0.7018219936489937	-0.09999999616845677	0.5000027073961435	0.7088223718749611	0.5708532726363251	0	1.0	0.0
5980	4.368639135335946e-09	4.215190213281227e-09	4.215176598412764e-09	0.9999994352835021	None	0.25	1	0.36363636363636365	4	0.7857142857142857	11	0.2222222222222222	0.7857142857142857	14	11	1	3	0	0.8888888888888888	9	8	1.0666666666666667	16	1.0	1.0	0.09999939073017954	0.5000000000000001	-0.09999981432098652	0.5000010629584443	5.819387447053942e-07	0.500000759701557	0.6934914659957598	0.5000006075533338	1.0	1.0	0.0
5194	None	None	None	None	None	0	0	0.3076923076923077	8	0.6486486486486487	24	0.48148148148148145	0.5405405405405406	28	20	10	7	0	1.0	9	9	2.6	39	0.4375	0.5454545454545454	0.09999975295267448	0.5	0.0900449103193668	0.9817460599755906	-0.0999990318646854	0.5000016630013103	0.7317879524081433	0.7905625181017234	1.0	1.0	0.0
6719	2.28995978550104e-08	2.213120030251229e-08	-2.213112697534394e-08	0.999997523491525	None	0.3333333333333333	1	0.4444444444444444	4	0.7272727272727273	8	0.2653061224489796	0.7272727272727273	12	8	0	0	0	1.0	7	7	0.8666666666666667	13	0.0	1.0	0.09999786717668299	0.5000000000000001	0.05160516533698341	0.9629487720371231	2.6959424403046918e-09	0.5000000019061626	0.6013489539718139	0.7476087988650001	0	0	0.0
2402	None	None	None	None	None	0	0	0	0	0	0	1.0	0	0	0	0	2	0	1.0	1	1	0.06666666666666667	1	0.5	0	0	0	0	0	0	0	0	0	0	0	0
3004	None	None	None	None	None	0	0	0.13636363636363635	6	0.873015873015873	55	0.8024691358024691	0.23809523809523808	19	15	45	0	0	1.0	9	9	4.333333333333333	65	0.0	0.7142857142857143	3.900217542564709e-05	0.5001526290378454	0.07243149383231857	0.6610911666928284	-0.09652148443380595	0.5470160558073334	0.6679677306425722	0.570966989555859	0	0	0.0
5538	0.0027585905825653	0.002332248861176004	0.0014386073687827241	0.9986150464485881	None	0	0	0.375	3	0.7777777777777778	7	0.3142857142857143	0.7777777777777778	10	7	0	1	0	0.7142857142857143	7	5	0.7333333333333333	11	1.0	0.6666666666666666	0.012039254276027714	0.5	-0.03867922224947844	0.6863063231672375	-0.09996266557961749	0.5000223608123324	0.6265222039325044	0.564881815244286	0.0	0	0.0
466	None	None	None	None	None	0	0	0	0	0	0	1.0	0	0	0	0	4	0	1.0	1	1	0.06666666666666667	1	1.0	0	0	0	0	0	0	0	0	0	0	0	0
38	None	None	None	None	None	0	0	0.07142857142857142	3	0.9333333333333333	56	0.8611111111111112	0	1	0	60	8	0	0.8888888888888888	9	8	4.133333333333334	62	0.06504065040650407	0.9629629629629629	0	0	0	0	0	0	0	0	0	0	0
7235	0.0	0.0	0.0	0.9999999999999998	None	0	0	0	0	0	0	1.0	0	0	0	0	4	0	1.0	1	1	0.06666666666666667	1	1.0	0	0	0	0	0	0	0	0	0	0	0	0
3678	1.0737334497724556e-08	1.0096905511511246e-08	-8.70190393734506e-09	0.9999989455170838	None	0	0	1.0	1	0	0	1.0	0	0	0	1	4	0	0.5	1	2	0.13333333333333333	2	0.6666666666666666	0	0	0	0	0	0	0	0	0	0	0	0
1797	None	None	None	None	None	0.25	1	0.5	5	0.5	6	0.3888888888888889	0.16666666666666666	5	2	8	6	0	1.0	6	6	0.9333333333333333	14	0.35294117647058826	0.4444444444444444	-0.06136069451575983	0.673483264835833	0.08205494905192198	0.5104498276024105	0.04287826526842591	0.5111712769006576	0.6488413157296575	0.567132175066961	1.0	1.0	0.0
3271	0.0002908789911987058	1.1863401314021768e-05	-5.316591544964986e-06	0.9999942247929652	None	0.3333333333333333	1	0.5	4	0.7	7	0.2857142857142857	0.7	11	7	0	0	0	0.8571428571428571	7	6	0.8	12	0.0	0.6666666666666666	1.497374574901879e-06	0.5000303475557277	0.0992172276041358	0.5045898091885799	-0.08064769534868618	0.5386184705499824	0.6747994120570368	0.5144345964754495	0	1.0	0.0
5725	0.00044265603995898695	3.7431488466188224e-07	-1.770024607913364e-07	0.999990293368592	None	0.3333333333333333	1	0.4444444444444444	4	0.7272727272727273	8	0.6190476190476191	0.6363636363636364	11	7	1	2	0	0.42857142857142855	7	3	0.8666666666666667	13	1.0	0.4	0.0020408002470850115	0.5	0.09990137333380496	0.5003412113467461	0.05503061800510929	0.5899560353663333	0.6062868796726081	0.5303915287191122	1.0	1.0	0.0
4931	1.2166026323221813e-07	1.1274775606224455e-07	4.892937546441834e-11	0.9999822301709878	None	0	0	0.018518518518518517	1	1.0	79	1.0	0	0	0	80	0	0	1.0	9	9	5.4	81	0.0	1.0	0	0	0	0	0	0	0	0	0	0	0
4591	0.0013770659850555387	0.00021778469894122597	-0.00021766662912600993	0.9985008339308179	None	0.25	1	0.4	4	0.75	9	0.25	0.75	13	9	0	0	0	0.875	7	8	0.9333333333333333	14	0.0	0.8571428571428571	0.08053215795742133	0.6580380536759172	0	0.5	0.031100557683765313	0.6563147730662018	0.604512976261644	0.6067868798057784	0	1.0	0.0
5962	0.0014579474530598167	0.00013771475206517453	5.7966855449197583e-05	0.9995479425238378	None	0.2	1	0.3333333333333333	4	0.8	12	0.20987654320987653	0.8	16	12	0	0	0	1.0	9	9	1.1333333333333333	17	0.0	1.0	7.902762784127648e-27	0.5	-0.07937637157860067	0.9108791011723424	0.14331249424209958	0.5517631005949161	0.7488619290631241	0.6993219376668014	0	0.875	0.0
983	None	None	None	None	None	0	0	0	0	0	0	1.0	0	0	0	0	2	0	1.0	1	1	0.06666666666666667	1	0.5	0	0	0	0	0	0	0	0	0	0	0	0
2002	None	None	None	None	None	0.2727272727272727	3	0.4583333333333333	11	0.5454545454545454	18	0.43209876543209874	0.5454545454545454	27	18	7	3	0	1.0	9	9	2.3333333333333335	35	0.3333333333333333	0.6206896551724138	0.01713987748322841	0.5987737944335179	-0.002101534122431855	0.6639861780165404	-0.005413962514167576	0.6659282301844094	0.6033947104441707	0.6434640773320464	1.0	1.0	0.0
1426	None	None	None	None	None	0	0	0	0	0	0	1.0	0	0	0	0	0	0	1.0	1	1	0.06666666666666667	1	0.0	0	0	0	0	0	0	0	0	0	0	0	0
3431	0.01819907936824108	0.0018607941121781347	0.0015801663330512106	0.9956540302496498	None	0	0	0.3103448275862069	9	0.6097560975609756	25	0.5308641975308642	0.3902439024390244	25	16	17	5	0	1.0	9	9	2.8666666666666667	43	0.1724137931034483	0.5789473684210527	2.5536281009929805e-08	0.5000195922083178	0.09999965493073514	0.5101939064858391	0.30468811721935224	0.6562015127341891	0.7804221594273403	0.5570234798011915	1.0	1.0	0.0
4836	7.364908828641476e-05	1.8633472028994484e-05	-1.6705725104114684e-05	0.9999932853732899	None	0	0	0.25	1	1.0	3	1.0	1.0	4	3	0	1	0	0.2	1	5	0.3333333333333333	5	0.3333333333333333	0	0.0013626307435540296	0.5012665372852603	7.902762784127648e-27	0.5	-0.21295712870313946	0.588447488977707	0.7324556570909309	0.5301813655582658	0.75	1.0	0.0
1618	None	None	None	None	None	0	0	0.75	3	0.5	2	0.5	0.5	5	2	0	0	0	0.75	4	3	0.4	6	0.0	1.0	0.0998842950367569	0.5085018059359823	2.023073111616349e-06	0.5000111326998317	0.2095572239726696	0.5462038832843876	0.7018115197015214	0.5182751334310678	0	1.0	0.0
10	None	None	None	None	None	0.047619047619047616	1	0.20454545454545456	9	0.765625	49	0.8148148148148148	0.171875	17	11	48	0	0	1.0	9	9	4.4	66	0.0	0.9824561403508771	0.00329404653718883	0.536214519929692	0.09999915120783767	0.5000066499702228	-0.09405068007581585	0.6503191300845754	0.688361934705554	0.5634544286592309	0	0.8823529411764706	0.0
6742	None	None	None	None	None	0	0	0.12962962962962962	7	0.8481012658227848	67	1.0	0.11392405063291139	13	9	67	0	0	1.0	9	9	5.4	81	0.0	1.0	0.3680173681827763	0.5000000000000002	0.12468297360652666	0.6748558090836055	-0.0786442711404572	0.6309816012663326	0.8636756370260353	0.6040143943009828	0	0	0.0
4985	0.010544511102206186	0.008861536997340637	0.008859813891903765	0.9938392255853975	None	0.2	1	0.3333333333333333	4	0.8125	13	0.3333333333333333	0.75	16	12	1	2	0	0.6666666666666666	9	6	1.2	18	1.0	0.6666666666666666	0.0999998779996943	0.5	-0.14583268619704964	0.9992760040324464	-0.09999758131428019	0.6187193477898139	0.9149556652002959	0.9289962609478646	1.0	1.0	0.0
2081	None	None	None	None	None	0	0	0	0	0	0	1.0	0	0	0	0	1	0	1.0	1	1	0.06666666666666667	1	0.25	0	0	0	0	0	0	0	0	0	0	0	0
973	None	None	None	None	None	0	0	0	0	0	0	1.0	0	0	0	0	1	0	1.0	1	1	0.06666666666666667	1	0.25	0	0	0	0	0	0	0	0	0	0	0	0
3251	None	None	None	None	None	0.05263157894736842	1	0.275	11	0.6724137931034483	39	0.7407407407407407	0.10344827586206896	14	6	45	6	0	1.0	9	9	4.0	60	0.06976744186046512	0.8679245283018868	0.09756615530345374	0.5017793968940546	0.023014649209018932	0.6689600384225477	0.08065236564411456	0.5421918203972441	0.586028688530648	0.5727934287422061	1.0	1.0	0.21601019833766327
5622	0.010036598105549693	0.008612969950987598	0.008611587845987537	0.9938486163272734	None	0.2	1	0.3333333333333333	4	0.8125	13	0.3333333333333333	0.75	16	12	1	2	0	0.6666666666666666	9	6	1.2	18	1.0	0.6666666666666666	0.0999998779996943	0.5	-0.14583268619704964	0.9992760040324464	-0.09999758131428019	0.6187193477898139	0.9149556652002959	0.9289962609478646	1.0	1.0	0.0
980	None	None	None	None	None	0.13333333333333333	2	0.40625	13	0.5217391304347826	24	0.6666666666666666	0.10869565217391304	15	5	32	4	0	0.8888888888888888	9	8	3.2	48	0.06896551724137931	0.6829268292682927	0.099579971247831	0.50952990477514	0.0999981442703383	0.5001507946931176	-0.053324578411542534	0.5808657547223594	0.6731806694169417	0.5303838359342246	1.0	1.0	0.33220887526210346
7159	0.002093434323294977	0.0004139412897360106	-0.0004138880699141902	0.9948788078529834	None	0	0	0.3333333333333333	1	1.0	2	1.0	1.0	3	2	0	3	0	0.25	1	4	0.26666666666666666	4	1.0	0	0.1078176386557039	0.5	9.859459664697766e-06	0.5003045590936265	0.323910033005029	0.5519394851389313	0.793593434758943	0.5174702476152923	1.0	1.0	0.0
5502	0.0006832414037927104	0.00016671743632349202	-5.792121254847808e-05	0.9974291382356852	None	0	0	0.19230769230769232	10	0.76	57	0.9506172839506173	0.05333333333333334	13	4	63	0	0	1.0	9	9	5.133333333333334	77	0.0	0.9411764705882353	0.09999999908395753	0.5	-0.006551485457680581	0.6688212861718715	-0.09999995803125972	0.5000000632765944	0.7073269035095647	0.5583051284778153	0	1.0	0.0
5121	0.0	0.0	0.0	0.9999999999999998	None	0	0	0	0	0	0	1.0	0	0	0	0	4	0	1.0	1	1	0.06666666666666667	1	1.0	0	0	0	0	0	0	0	0	0	0	0	0
1814	None	None	None	None	None	0	0	0	0	0	0	1.0	0	0	0	0	0	0	1.0	1	1	0.06666666666666667	1	0.0	0	0	0	0	0	0	0	0	0	0	0	0
6036	1.3085415469149261e-08	1.2008323348025391e-08	1.1942549309006879e-08	0.9999983798740757	None	0	0	0.5	1	1.0	1	1.0	1.0	2	1	0	3	0	0.3333333333333333	1	3	0.2	3	1.0	0	1.5268580252598647e-16	0.5	-0.10120499775892562	0.5159025933570347	0	0.5	0.6170592886837868	0.5053024541443314	1.0	1.0	0.0
6687	0.011565691233362757	0.0011722551620835541	0.0011704142101669264	0.9934511058691223	None	0.2	1	0.3333333333333333	4	0.8	12	0.20987654320987653	0.8	16	12	0	0	0	1.0	9	9	1.1333333333333333	17	0.0	1.0	0.2593940069310626	0.5	0.03072665167322198	0.5934460543595256	-0.09999975113644256	0.5000001230358283	0.8156420998881844	0.5314774972615507	0	1.0	0.0
997	None	None	None	None	None	0	0	0.3333333333333333	2	0.8571428571428571	6	0.36	0.8571428571428571	8	6	0	2	0	1.0	5	5	0.6	9	1.0	0	-0.09840547244579198	0.5569764117899094	3.501423819542397e-07	0.5000023170302866	0.07631334619554682	0.6761423104011386	0.6377826906511662	0.5797310702250013	0.9375	0.875	0.133654119696262
4393	0.000229003246607365	3.509464165615664e-05	3.508067633397637e-05	0.9999960231902268	None	0	0	0.25	1	1.0	3	1.0	1.0	4	3	0	3	0	0.2	1	5	0.3333333333333333	5	1.0	0	0.09999999965792898	0.5	-0.07111014434929791	0.5218538612466567	-0.09999897036169278	0.5000009898236224	0.7073988454476531	0.5072890780118317	1.0	1.0	0.0
3783	0.0	0.0	0.0	0.9999999999999998	None	0	0	0	0	0	0	1.0	0	0	0	0	4	0	1.0	1	1	0.06666666666666667	1	1.0	0	0	0	0	0	0	0	0	0	0	0	0
5785	0.010823793076434385	0.00884661694664031	0.008844574493184862	0.9938581266183129	None	0.2	1	0.3333333333333333	4	0.8125	13	0.3333333333333333	0.75	16	12	1	2	0	0.6666666666666666	9	6	1.2	18	1.0	0.6666666666666666	0.0999998779996943	0.5	-0.14583268619704964	0.9992760040324464	-0.09999758131428019	0.6187193477898139	0.9149556652002959	0.9289962609478646	1.0	1.0	0.0
11	None	None	None	None	None	0	0	0	0	0	0	1.0	0	0	0	0	4	0	1.0	1	1	0.06666666666666667	1	1.0	0	0	0	0	0	0	0	0	0	0	0	0
136	None	None	None	None	None	0	0	0.018518518518518517	1	1.0	79	1.0	0	0	0	80	0	0	1.0	9	9	5.4	81	0.0	1.0	0	0	0	0	0	0	0	0	0	0	0
2626	0.0	0.0	0.0	0.9999999999999998	None	0	0	0	0	0	0	1.0	0	0	0	0	4	0	1.0	1	1	0.06666666666666667	1	1.0	0	0	0	0	0	0	0	0	0	0	0	0
7460	0.005754040471490746	0.005520282109979512	-0.0007656910796458767	0.9882115513147508	None	0.3333333333333333	1	0.4444444444444444	4	0.7272727272727273	8	0.28888888888888886	0.7272727272727273	12	8	0	0	0	0.5555555555555556	9	5	0.8666666666666667	13	0.0	1.0	0.16971285710735304	0.5000000000000001	0.12647077358558953	0.9999362102538887	-0.09999976451846307	0.5000004241770871	0.8253196476120772	0.9615782412105185	0	0	0.0
4821	1.162657294933253e-07	1.0923216214726458e-07	5.2622523855157015e-11	0.99998099206863	None	0	0	0.018518518518518517	1	1.0	79	1.0	0	0	0	80	0	0	1.0	9	9	5.4	81	0.0	1.0	0	0	0	0	0	0	0	0	0	0	0
197	None	None	None	None	None	0.17647058823529413	3	0.35135135135135137	13	0.6415094339622641	34	0.6790123456790124	0.49056603773584906	39	26	15	0	0	1.0	9	9	3.6666666666666665	55	0.0	0.6956521739130435	3.542975221370227e-07	0.5289237389230119	6.8771527599396e-10	0.5000745182979971	0.07273075308380987	0.5899477004988049	0.5835148523560092	0.539904245955993	0	0.8205128205128205	0.0
5184	None	None	None	None	None	0.07692307692307693	1	0.3103448275862069	9	0.6829268292682927	28	0.5308641975308642	0.4878048780487805	29	20	13	0	0	1.0	9	9	2.8666666666666667	43	0.0	0.9411764705882353	0.2555087101677286	0.5000000000000001	-0.043441212051600224	0.5154858293797934	-0.09999964191253438	0.50000149628825	0.8263185357663831	0.5051639097477401	0	1.0	0.0
6919	0.0	0.0	0.0	0.9999999999999998	None	0	0	0	0	0	0	1.0	0	0	0	0	4	0	1.0	1	1	0.06666666666666667	1	1.0	0	0	0	0	0	0	0	0	0	0	0	0
7238	0.0005037299570658938	2.2791389362824618e-07	8.481295186525903e-08	0.9999199557166787	None	0.125	3	0.32	16	0.625	45	0.9135802469135802	0.2361111111111111	31	17	42	1	0	1.0	9	9	4.933333333333334	74	0.013513513513513514	0.9090909090909091	0.055580250786081496	0.5	0.05463796286123068	0.999987247074651	-0.09999980545097703	0.500000111163894	0.7228500098948383	0.9771698663696733	1.0	1.0	0.0
2902	2.9707433881312946e-05	6.906980075908206e-08	2.8173407114174553e-08	0.9999979357176885	None	0	0	0.6666666666666666	2	0.5	1	0.6666666666666666	0.5	3	1	0	1	0	0.6666666666666666	2	3	0.26666666666666666	4	0.5	0	0.11362108231102078	0.5702876730769173	0	0.5	0.09647497846949389	0.5502768971441461	0.6322190669658002	0.5403135087941415	1.0	1.0	0.0
3426	0.010579519657024864	0.005744453806956209	0.004748818540378902	0.998326446467158	None	0.5	1	0.5714285714285714	4	0.625	5	0.35714285714285715	0.625	9	5	0	0	0	0.5714285714285714	4	7	0.6666666666666666	10	0.0	0.6666666666666666	-0.09999363425115655	0.500024549278934	0.0955267605119803	0.510325617232983	-0.16410072739014359	0.5903385840596732	0.746670062729996	0.5338458100576997	0	1.0	0.0
2453	None	None	None	None	None	0.25	1	0.4	4	0.7692307692307693	10	0.23809523809523808	0.7692307692307693	14	10	0	0	0	0.7777777777777778	9	7	1.0	15	0.0	1.0	0.02829000125219559	0.5112782605274929	-0.09999627913557707	0.5000191004168347	1.522270374303266e-07	0.5000416232772678	0.6342011218447113	0.503780227166411	0	1.0	0.0
4457	0.0037460912953960626	0.0022154385853584003	-0.0020699770562693795	0.9957231530601931	None	0.2	1	0.3333333333333333	4	0.8	12	0.20987654320987653	0.8	16	12	0	0	0	1.0	9	9	1.1333333333333333	17	0.0	1.0	0.3356894182758351	0.5	0.09973127733082852	0.6081024453980579	-0.09999949834388225	0.5000070298752259	0.8557879536728312	0.5365489446284517	0	0	0.0
6669	0.022179587313402045	0.014675693929887029	0.01378602226565121	0.9922555892529143	None	0.2	1	0.3333333333333333	4	0.8	12	0.20987654320987653	0.8	16	12	0	0	0	1.0	9	9	1.1333333333333333	17	0.0	1.0	0.19763882781703898	0.5	0.0012261373036036804	0.7002728821117491	-0.0999998839532353	0.5000007793940242	0.7799499414643829	0.5702489465361749	0	0.9375	0.0
4455	0.010908160113469624	0.008811363682429187	0.008260352686414486	0.9949712217274583	None	0.2	1	0.3333333333333333	4	0.8	12	0.20987654320987653	0.8	16	12	0	0	0	1.0	9	9	1.1333333333333333	17	0.0	1.0	0.0995702889942959	0.5	0.099368572269945	0.6111159802104001	-0.0999999175592698	0.5000078486412427	0.7191622879321712	0.5375986403125685	0	1.0	0.0
2270	None	None	None	None	None	0.08333333333333333	1	0.34615384615384615	9	0.6486486486486487	24	0.7222222222222222	0.16216216216216217	12	6	26	4	0	0.6666666666666666	9	6	2.6	39	0.08	0.9090909090909091	0.039834124440360046	0.5507628002482876	0.01866479606371736	0.634068014873681	0.029821189783016833	0.540762934527132	0.5429060861368709	0.5758171266512813	1.0	1.0	0.0
3287	8.185786318496904e-05	1.5489438806658984e-06	2.661968069550266e-07	0.9999990332723132	None	0	0	0.3	3	0.75	9	0.25925925925925924	0.75	12	9	1	3	0	0.6666666666666666	9	6	0.9333333333333333	14	1.0	1.0	0.31910526475056444	0.9999870439076265	4.577547390763533e-10	0.5000000015216476	0.0320509793082249	0.6505392750153188	0.8342742731994824	0.9812649669027806	1.0	1.0	0.0
2016	None	None	None	None	None	1.0	1	0.6	3	0.4	2	0.4666666666666667	0.4	5	2	1	0	0	0.6	3	5	0.4666666666666667	7	0.0	1.0	2.5026323712580637e-07	0.5000062300032359	-0.020004782498680446	0.6437294569778438	4.913112197315139e-12	0.5000000094963467	0.5475054152053191	0.5491419360489216	0	0	0.0
2511	None	None	None	None	None	1.0	1	0.8	4	0.4	2	0.4375	0.4	6	2	0	0	0	1.0	4	4	0.4666666666666667	7	0.0	0.6666666666666666	-0.0997615412653431	0.5004303988473688	0	0.5	0.018688201002865563	0.5212694105876378	0.6272379471649746	0.5072370455017224	0	0	0.0
3376	0.006089385500016479	0.004020279274741822	0.0033793772007575207	0.9990520651854868	None	0	0	0.42857142857142855	3	0.75	6	0.5555555555555556	0.75	9	6	0	1	0	0.2222222222222222	9	2	0.6666666666666666	10	1.0	1.0	0.09984134400326497	0.5015039342066283	0.09999939085560575	0.50000362146525	0.09658824196074078	0.5043479773472166	0.5037250126774664	0.5019518724705917	0.1111111111111111	0.2222222222222222	0.0
5839	1.0979108131176635e-05	1.0675284315805837e-05	-1.0675228000129226e-05	0.999483474603774	None	0	0	1.0	1	0	0	1.0	0	1	0	0	3	0	0.5	1	2	0.13333333333333333	2	1.0	0	0	0	0	0	0	0	0	0	0	0	0
1199	None	None	None	None	None	0	0	0.42857142857142855	3	0.75	6	0.3333333333333333	0.75	9	6	0	1	0	0.8333333333333334	5	6	0.6666666666666666	10	1.0	0.4	1.2984795440419396e-11	0.5000000260725532	-0.09999271512637972	0.5001506081694561	1.3129815029488106e-05	0.5008680414334498	0.6157162633973983	0.5003395587984995	1.0	1.0	0.0
1422	None	None	None	None	None	0.2857142857142857	2	0.5	8	0.5	11	0.5714285714285714	0.3181818181818182	14	7	9	4	0	0.8571428571428571	7	6	1.6	24	0.26666666666666666	0.7058823529411765	-0.03597199453908976	0.6590043182790886	0	0.5	1.2508833425280489e-11	0.5000013834294347	0.5836998484335736	0.5546858516015726	0.9642857142857143	1.0	0.0
524	None	None	None	None	None	0	0	0.32	8	0.6	21	0.578125	0.02857142857142857	5	1	31	13	0	1.0	8	8	2.466666666666667	37	0.20967741935483872	0.6896551724137931	0.0013673311198721988	0.5077527419025274	-0.09894061031637177	0.5008941420874795	0.09830333430794715	0.6491935408595129	0.690973089020215	0.5539628575742064	0.2	0.8	0.0
4418	0.0	0.0	0.0	1.0	None	0	0	0	0	0	0	1.0	0	0	0	0	0	0	1.0	1	1	0.06666666666666667	1	0.0	0	0	0	0	0	0	0	0	0	0	0	0
3165	0.0	0.0	0.0	1.0	None	0	0	0	0	0	0	1.0	0	0	0	0	0	0	1.0	1	1	0.06666666666666667	1	0.0	0	0	0	0	0	0	0	0	0	0	0	0
4401	0.02464118791056394	0.0022144481990619643	0.0021944127815660217	0.9811896158004874	None	0.4	2	0.46153846153846156	6	0.5882352941176471	10	0.4222222222222222	0.5294117647058824	15	9	3	2	0	0.5555555555555556	5	9	1.2666666666666666	19	0.5	0.2857142857142857	7.902762784127648e-27	0.5000000000000001	0.521660966786515	0.8535909300160718	0.1259352986102977	0.7141397352541704	0.8968563734839118	0.7094829822267311	1.0	1.0	0.0
2340	None	None	None	None	None	0	0	0	0	0	0	1.0	0	0	0	0	1	0	1.0	1	1	0.06666666666666667	1	0.25	0	0	0	0	0	0	0	0	0	0	0	0
6452	0.0022779624070247387	0.0008927296582497466	7.59194402789883e-05	0.9948259471882234	None	0.5	1	0.5714285714285714	4	0.625	5	0.3333333333333333	0.625	9	5	0	0	0	0.8333333333333334	5	6	0.6666666666666666	10	0.0	1.0	0.09999995896319068	0.5	0.13312280226300816	0.9718265344448155	0.205096753879197	0.6870898870569635	0.6127626661986334	0.8088335490518074	0	1.0	0.0
2517	None	None	None	None	None	0.07142857142857142	1	0.23333333333333334	7	0.7857142857142857	33	0.6984126984126984	0.14285714285714285	11	6	32	2	0	0.7777777777777778	9	7	2.933333333333333	44	0.031746031746031744	0.918918918918919	5.6424713456791695e-08	0.500050844203557	-0.06914918266802608	0.6574996746900039	6.041711509026411e-06	0.5000499102933796	0.5985718456595084	0.5541678030447805	1.0	1.0	0.0
1526	None	None	None	None	None	0	0	0.75	3	0.5	2	0.6	0.5	5	2	0	0	0	0.4	5	2	0.4	6	0.0	1.0	0.081712096518705	0.579405966214213	-0.07882824816161779	0.5250423808264665	0.07850432912839592	0.6024092309005674	0.685819467809101	0.569227683406681	0	1.0	0.0
515	None	None	None	None	None	0.05555555555555555	1	0.23076923076923078	9	0.7321428571428571	41	0.8055555555555556	0.23214285714285715	20	13	37	5	0	0.8888888888888888	8	9	3.8666666666666667	58	0.07042253521126761	0.8301886792452831	0.09443369423974415	0.6548889803226119	0.0787212219995719	0.518960613868494	0.033055262054682184	0.6944276120554557	0.6635664279500091	0.6253829498777966	0.95	0.75	0.0
4580	1.247674170717485e-07	9.640933039276407e-08	5.919070072583745e-11	0.999978507966992	None	0	0	0.018518518518518517	1	1.0	79	1.0	0	0	0	80	0	0	1.0	9	9	5.4	81	0.0	1.0	0	0	0	0	0	0	0	0	0	0	0
701	None	None	None	None	None	0	0	0.17647058823529413	3	0.8260869565217391	19	0.8333333333333334	0	0	0	24	7	0	0.8333333333333334	5	6	1.6666666666666667	25	0.1346153846153846	0.8421052631578947	0	0	0	0	0	0	0	0	0	0	0
6822	0.002495043737956028	0.0010208398014996123	-0.00016329866440336336	0.9983813509652554	None	0.2	1	0.3333333333333333	4	0.8	12	0.20987654320987653	0.8	16	12	0	0	0	1.0	9	9	1.1333333333333333	17	0.0	1.0	-0.04020831212013525	0.5	0.04880920228185007	0.6806865249382392	-0.09972003412618077	0.5002502950070352	0.6478722652863886	0.5628269886440883	0	0.9375	0.0
2215	None	None	None	None	None	0	0	0.6666666666666666	2	0.0	0	0.6666666666666666	0	0	0	3	5	0	0.6666666666666666	2	3	0.26666666666666666	4	0.5	0	0	0	0	0	0	0	0	0	0	0	0
7364	0.0007879175201835994	9.036157484381469e-05	1.5967083559926744e-05	0.9992928177175844	None	0.2	1	0.3333333333333333	4	0.8	12	0.20987654320987653	0.8	16	12	0	0	0	1.0	9	9	1.1333333333333333	17	0.0	1.0	0.04122026068677607	0.5	0.01732611686224371	0.6623183725997224	-0.08539824555274937	0.5382127447678542	0.6415694535725341	0.5684665607041853	0	0.9375	0.0
6284	4.062172829699862e-06	1.5847310719206543e-06	1.5483565763811889e-06	0.9994661890241266	None	1.0	1	1.0	4	0.25	1	0.5	0.25	5	1	0	0	0	0.75	3	4	0.4	6	0.0	1.0	0.09999956645337657	0.5	0.12806757648059117	0.5324500402000412	-0.04871025092146239	0.5750722220835873	0.6810544565810865	0.5359842862561565	0	1.0	0.0
3681	0.0	0.0	0.0	1.0	None	0	0	0	0	0	0	1.0	0	0	0	0	0	0	1.0	1	1	0.06666666666666667	1	0.0	0	0	0	0	0	0	0	0	0	0	0	0
5869	None	None	None	None	None	0.3	3	0.45454545454545453	10	0.5666666666666667	17	0.4444444444444444	0.4666666666666667	23	14	8	7	0	0.8888888888888888	8	9	2.1333333333333333	32	0.6363636363636364	0.8148148148148148	0.099860779584931	0.5	0.023182539795884177	0.6738011990001198	-0.09999974823105397	0.5000012560372946	0.7112134671236262	0.560159903229108	1.0	1.0	0.0
4329	0.00812640996606191	0.004488493664516079	0.004332955227148941	0.9942695644251124	None	0.25	1	0.4	4	0.75	9	0.25	0.75	13	9	0	0	0	0.875	7	8	0.9333333333333333	14	0.0	0.8571428571428571	-0.09999547945066126	0.5113061626136228	-0.015015828098267037	0.6723892767666246	0.18370418548062722	0.6211832438625572	0.7723783109438	0.6033889056459112	0	1.0	0.0
1098	None	None	None	None	None	0	0	0.2619047619047619	11	0.7	42	0.7654320987654321	0.45	37	27	24	0	0	1.0	9	9	4.133333333333334	62	0.0	0.7547169811320755	0.045490359750966325	0.6146681787497907	2.996256333545418e-06	0.5799572959329553	0.01951536996308575	0.671120220319956	0.5967736080244466	0.6226811368141509	0	0.16216216216216217	0.0
6710	1.249895067636433e-09	1.8490180038507406e-11	-1.702742133994881e-11	0.9999999999999938	None	1.0	1	1.0	4	0.0	0	0.5555555555555556	0	4	0	0	0	0	1.0	3	3	0.3333333333333333	5	0.0	1.0	0	0	0	0	0	0	0	0	0	0	0
3269	0.008340502542789858	0.004631465926907215	0.004512268904129667	0.994134108174782	None	0.25	1	0.4	4	0.75	9	0.25	0.75	13	9	0	0	0	0.875	7	8	0.9333333333333333	14	0.0	0.8571428571428571	-0.09999547945066126	0.5113061626136228	-0.015015828098267037	0.6723892767666246	0.18370418548062722	0.6211832438625572	0.7723783109438	0.6033889056459112	0	1.0	0.0
3078	1.732481385110537e-05	4.6821897737158064e-07	-4.534289280823761e-07	0.9942871320457385	None	0	0	0.07142857142857142	2	0.9487179487179487	37	0.7592592592592593	0	0	0	40	11	0	0.6666666666666666	9	6	2.7333333333333334	41	0.13095238095238096	0.7777777777777778	0	0	0	0	0	0	0	0	0	0	0
4236	0.0034847005419506214	0.0007003219944521923	0.0006913548714165871	0.999358756628715	None	0.25	1	0.36363636363636365	4	0.7857142857142857	11	0.2222222222222222	0.7857142857142857	15	11	0	0	0	0.8888888888888888	9	8	1.0666666666666667	16	0.0	1.0	-0.03357394288020247	0.6623252341661396	0.09987785127006059	0.5003111996510446	0.09004324298932312	0.6207434665717465	0.6557192168031774	0.5960919769172959	0	1.0	0.0
6841	0.0002108023831210398	2.1863429618733867e-06	1.25737926987259e-06	0.9999881414149563	None	0	0	0.3	3	0.8333333333333334	10	0.4666666666666667	0.75	12	9	1	0	0	0.8333333333333334	6	5	0.9333333333333333	14	0.0	0.2222222222222222	0.0999999960140275	0.5000000000000001	0.05525931514871316	0.6574260520576122	-0.056926454014651774	0.6398466010227684	0.6843116864132704	0.6008115516705603	0	1.0	0.0
6400	0.005222060808594457	0.00307344260681702	0.0020869812216252103	0.9952200609347143	None	0.2	1	0.3333333333333333	4	0.8	12	0.20987654320987653	0.8	16	12	0	0	0	1.0	9	9	1.1333333333333333	17	0.0	1.0	0.09999996348640361	0.5	0.10690588057162695	0.9924364963703218	-0.09578327016140828	0.5028618129132767	0.795508529681478	0.8360908944115739	0	1.0	0.0
2828	0.0001359711962376637	1.3778630808728857e-06	-1.6276541359929553e-07	0.9999999905169751	None	0.2	1	0.3333333333333333	4	0.8	12	0.20987654320987653	0.8	16	12	0	0	0	1.0	9	9	1.1333333333333333	17	0.0	1.0	0.08492407455803204	0.5584061164779001	0.3572538281954534	0.6337884466821793	-0.03637125027619385	0.5109323171326092	0.838249921126843	0.5684783088809315	0	0.9375	0.0
603	None	None	None	None	None	0.2	1	0.3333333333333333	4	0.8	12	0.20987654320987653	0.8	16	12	0	0	0	1.0	9	9	1.1333333333333333	17	0.0	1.0	5.702489818570875e-06	0.5005114919707068	-0.014561799434806039	0.664582058703213	-0.0993304231991838	0.5130527255057075	0.6126305822745037	0.5611958051476491	0	1.0	0.0
4869	0.0	0.0	0.0	0.9999999999999998	None	0	0	0	0	0	0	1.0	0	0	0	0	4	0	1.0	1	1	0.06666666666666667	1	1.0	0	0	0	0	0	0	0	0	0	0	0	0
5886	0.007295246629545373	0.005774498750724481	-0.0005256469343076463	0.9970432382850039	None	0.2	1	0.3333333333333333	4	0.8	12	0.20987654320987653	0.8	16	12	0	0	0	1.0	9	9	1.1333333333333333	17	0.0	1.0	0.08481009298546903	0.5	0.0004544473469508431	0.5249214446395568	0.16599305232334316	0.5778858725141041	0.6631994458100025	0.534434498236143	0	1.0	0.0
2612	0.00017878910890246845	1.4269968082136464e-06	-3.780553028494344e-07	0.9999845846512544	None	0	0	0.3333333333333333	2	0.8571428571428571	6	0.36	0.8571428571428571	8	6	0	0	0	1.0	5	5	0.6	9	0.0	0	-0.09999998052687943	0.5000012609731217	2.324257402416801e-05	0.5025826712249726	-0.09999592969948597	0.5000025032741426	0.6157394925818778	0.5008621519594806	0	0.125	0.0
4919	0.00017562882159014883	9.036111474077456e-07	8.266010478495091e-07	0.9999970556893926	None	0	0	0.5714285714285714	4	0.5	4	0.625	0.5	8	4	1	2	0	0.25	8	2	0.6666666666666666	10	1.0	0.75	0.09999999576113737	0.5	0.03498207649537875	0.5473502986621668	-0.09972165055615387	0.5003882341441276	0.6966450682913428	0.515954864276025	1.0	1.0	0.0
6944	0.0	0.0	0.0	1.0	None	0	0	0	0	0	0	1.0	0	0	0	0	0	0	1.0	1	1	0.06666666666666667	1	0.0	0	0	0	0	0	0	0	0	0	0	0	0
4333	2.063909545764692e-05	4.00285077224661e-06	-4.002833601976628e-06	0.9951932514598537	None	0	0	0.2222222222222222	4	0.76	19	0.75	0	0	0	26	15	0	1.0	6	6	1.8	27	0.26785714285714285	0.47619047619047616	0	0	0	0	0	0	0	0	0	0	0
4594	0.0001301413195160199	2.71341289097088e-06	2.104691647201776e-06	0.9999959653700542	None	0	0	0.3333333333333333	3	0.8181818181818182	9	0.28888888888888886	0.8181818181818182	12	9	0	1	0	0.5555555555555556	5	9	0.8666666666666667	13	1.0	1.0	0.24570771146904832	0.6400775146626844	0.01095724254095649	0.6600731090990959	0.09802216257880343	0.5017296952826408	0.7175310583971	0.6023851366149959	1.0	1.0	0.0
930	None	None	None	None	None	0.5	1	0.6666666666666666	4	0.5714285714285714	4	0.36	0.5714285714285714	8	4	0	0	0	1.0	5	5	0.6	9	0.0	0.5	0.05287506373321723	0.6323006275632806	0.04173023254359577	0.6195539179537055	0.033340342689646585	0.5112456253658342	0.5752885206403605	0.5886163092297199	0	1.0	0.0
2543	None	None	None	None	None	0	0	0.3333333333333333	2	0.8571428571428571	6	0.36	0.8571428571428571	8	6	0	0	0	1.0	5	5	0.6	9	0.0	0	0.018225240648725917	0.6584614589066696	-0.08778754718523171	0.6443035915932145	0.0999606197230136	0.500139155562425	0.6949731118974956	0.6027726986171398	0	1.0	0.0
6850	0.0039024269333123363	0.0030420426805075934	-0.002399976303176987	0.998161887526073	None	0.25	1	0.4	4	0.7692307692307693	10	0.23809523809523808	0.7692307692307693	14	10	0	0	0	0.7777777777777778	9	7	1.0	15	0.0	1.0	0.12788512723995596	0.5000000000000001	-0.0660410999108546	0.6760640452136045	-0.0999981932859515	0.500000269801238	0.7368529940878035	0.5610064515978873	0	0.8571428571428571	0.0
4614	None	None	None	None	None	0	0	0.018518518518518517	1	1.0	79	1.0	0.13924050632911392	11	11	69	0	0	1.0	9	9	5.4	81	0.0	1.0	-0.035805885887069386	0.5170391600390357	-0.04136473557492756	0.678135258795066	0.039006001441562764	0.5207381015829485	0.6217082033764476	0.5741490127961797	0	0	0.0
3731	0.0	0.0	0.0	1.0	None	0	0	0	0	0	0	1.0	0	0	0	0	0	0	1.0	1	1	0.06666666666666667	1	0.0	0	0	0	0	0	0	0	0	0	0	0	0
5266	1.2090517226960233e-07	9.887898863690295e-08	5.547800286482891e-11	0.9999794715653985	None	0	0	0.018518518518518517	1	1.0	79	1.0	0	0	0	80	0	0	1.0	9	9	5.4	81	0.0	1.0	0	0	0	0	0	0	0	0	0	0	0
6918	None	None	None	None	None	0	0	0.15384615384615385	8	0.8133333333333334	61	0.9506172839506173	0.17333333333333334	19	13	57	0	0	1.0	9	9	5.133333333333334	77	0.0	0.9714285714285714	0.0999978870911927	0.5	-0.09996302843698447	0.5039913335723308	1.6206604467005901e-12	0.5000000008556303	0.6934582391035703	0.5013304699301729	0	1.0	0.0
168	None	None	None	None	None	0.05263157894736842	1	0.275	11	0.6724137931034483	39	0.8333333333333334	0.05172413793103448	10	3	49	8	0	0.8888888888888888	8	9	4.0	60	0.08421052631578947	0.8888888888888888	0.002257760001561511	0.5032753545382853	-0.09969106466260697	0.5176413138515267	0.0024600690392876734	0.5448402350529857	0.6186472758657118	0.5219475776095001	1.0	1.0	0.0
2689	4.104704872446181e-09	3.923885831609863e-09	-5.28102384854846e-10	0.9999998646280243	None	0	0	0	0	0	0	1.0	0	0	0	0	3	0	1.0	1	1	0.06666666666666667	1	0.75	0	0	0	0	0	0	0	0	0	0	0	0
7195	None	None	None	None	None	0	0	0.2727272727272727	6	0.7333333333333333	22	0.4444444444444444	0.5	20	15	11	1	0	0.8888888888888888	9	8	2.1333333333333333	32	0.047619047619047616	0.5925925925925926	0.05852375533042995	0.5	0.09992612970185474	0.5126327419622754	-0.09999997933180789	0.5000005283609203	0.7029980516071137	0.5042118868265565	1.0	1.0	0.0
1083	None	None	None	None	None	0	0	0.25	1	1.0	4	0.6	0	0	0	5	11	0	0.4	2	5	0.4	6	0.7857142857142857	0	0	0	0	0	0	0	0	0	0	0	0
996	None	None	None	None	None	0	0	0	0	0	0	1.0	0	0	0	0	0	0	1.0	1	1	0.06666666666666667	1	0.0	0	0	0	0	0	0	0	0	0	0	0	0
5766	0.002804522658215302	0.0027525084356919095	0.0021238726026203652	0.9966503471098487	None	0.3333333333333333	1	0.5	4	0.6666666666666666	6	0.3055555555555556	0.6666666666666666	10	6	0	0	0	1.0	6	6	0.7333333333333333	11	0.0	0.4	0.09999083363478833	0.5000000000000001	-0.18750735839724642	0.9999999999999343	-0.0999996807212197	0.5000007362196811	0.8336095831609968	0.999959649964748	0	1.0	0.0
3222	3.2687967216874925e-08	1.2197363339959905e-10	-6.649376684737595e-11	0.99999999999875	None	0.2	1	0.3333333333333333	4	0.8	12	0.20987654320987653	0.8	16	12	0	0	0	1.0	9	9	1.1333333333333333	17	0.0	1.0	0.09995678327232113	0.5000635904486399	1.9343560221323103e-09	0.5000013116526554	0.0004048052628391091	0.5014616518510095	0.6154385386486526	0.500508852529751	0	1.0	0.0
710	None	None	None	None	None	0.18181818181818182	2	0.375	9	0.6363636363636364	21	0.43209876543209874	0.48484848484848486	24	16	10	2	0	1.0	9	9	2.3333333333333335	35	0.125	0.6153846153846154	-0.04208816774327241	0.5265019436521082	0.09999805128927546	0.500112742272783	0.09685004946215917	0.9999999787996441	0.6957202164661095	0.9973360257842928	1.0	0.9166666666666666	0.0
4330	0.0	0.0	0.0	0.9999999999999998	None	0	0	0	0	0	0	1.0	0	0	0	0	4	0	1.0	1	1	0.06666666666666667	1	1.0	0	0	0	0	0	0	0	0	0	0	0	0
1553	None	None	None	None	None	0	0	1.0	1	0	0	1.0	0	0	0	1	6	0	0.5	2	1	0.13333333333333333	2	1.0	0	0	0	0	0	0	0	0	0	0	0	0
3283	0.005842751206452843	0.004008004430006332	0.00344489537646158	0.9990646413293729	None	0	0	0.42857142857142855	3	0.75	6	0.5555555555555556	0.75	9	6	0	1	0	0.2222222222222222	9	2	0.6666666666666666	10	1.0	1.0	0.09984134400326497	0.5015039342066283	0.09999939085560575	0.50000362146525	0.09658824196074078	0.5043479773472166	0.5037250126774664	0.5019518724705917	0.1111111111111111	0.2222222222222222	0.0
1235	None	None	None	None	None	0	0	1.0	2	0.0	0	0.75	0	2	0	0	0	0	1.0	2	2	0.2	3	0.0	0	0	0	0	0	0	0	0	0	0	0	0
6325	None	None	None	None	None	0.23076923076923078	3	0.35714285714285715	10	0.675	27	0.5185185185185185	0.675	37	27	4	0	0	1.0	9	9	2.8	42	0.0	0.9411764705882353	0.09999725930289763	0.5000000000000001	0.08888895565654745	0.6102185266876542	-0.026412044481653452	0.5063257401237359	0.6395113569781753	0.5393795375298767	0	1.0	0.0
959	None	None	None	None	None	0	0	0	0	0	0	1.0	0	0	0	0	0	0	1.0	1	1	0.06666666666666667	1	0.0	0	0	0	0	0	0	0	0	0	0	0	0
870	None	None	None	None	None	0	0	0	0	0	0	1.0	0	0	0	0	4	0	1.0	1	1	0.06666666666666667	1	1.0	0	0	0	0	0	0	0	0	0	0	0	0
638	None	None	None	None	None	0	0	0	0	0	0	1.0	0	0	0	0	4	0	1.0	1	1	0.06666666666666667	1	1.0	0	0	0	0	0	0	0	0	0	0	0	0
4267	0.002651393528620931	0.0009220944945137761	0.00023531523456924258	0.9983439899308092	None	0.2	1	0.3333333333333333	4	0.8	12	0.20987654320987653	0.8	16	12	0	0	0	1.0	9	9	1.1333333333333333	17	0.0	1.0	0.09975151792267548	0.5004749256231739	2.279587998993279e-11	0.502528975061978	0.0999999923102668	0.5000001917273906	0.6155777926108598	0.5010013700351226	0	1.0	0.0
721	None	None	None	None	None	0.25	1	0.36363636363636365	4	0.7857142857142857	11	0.2222222222222222	0.7857142857142857	15	11	0	0	0	0.8888888888888888	8	9	1.0666666666666667	16	0.0	1.0	-0.08559485331305312	0.6241565939365866	0.07655429897516802	0.5765492866638338	0.04056138687938691	0.5804207753251802	0.6559793931704792	0.5939015112070847	0	0.9333333333333333	0.0
6791	5.91546988917413e-06	4.9818402119157815e-08	-8.091596979838671e-10	0.9999993464550111	None	0	0	1.0	1	0	0	1.0	0	1	0	0	2	0	0.5	1	2	0.13333333333333333	2	0.6666666666666666	0	0	0	0	0	0	0	0	0	0	0	0
6970	2.278027844754946e-06	3.7380183259368314e-08	8.704762257955273e-10	0.9999994502011118	None	0	0	1.0	1	0	0	1.0	0	1	0	0	3	0	0.5	1	2	0.13333333333333333	2	1.0	0	0	0	0	0	0	0	0	0	0	0	0
3680	1.2501269987780425e-07	1.013253778632141e-07	5.49394238875558e-11	0.9999798364542763	None	0	0	0.018518518518518517	1	1.0	79	1.0	0	0	0	80	0	0	1.0	9	9	5.4	81	0.0	1.0	0	0	0	0	0	0	0	0	0	0	0
2643	0.00020804027175080065	1.59475480229202e-06	-1.4193769817544412e-06	0.9999945822566177	None	0.3333333333333333	1	0.4444444444444444	4	0.7272727272727273	8	0.2708333333333333	0.7272727272727273	12	8	0	0	0	0.75	8	6	0.8666666666666667	13	0.0	0.8571428571428571	0.099468975929955	0.5178528107410054	0.054395954221209665	0.5967298687806931	0.051169018606934125	0.5068599179456612	0.5552148229415022	0.5408041272970405	0	0.9166666666666666	0.0
262	None	None	None	None	None	0	0	1.0	2	0.0	0	1.0	0	2	0	0	2	0	0.3333333333333333	1	3	0.2	3	1.0	1.0	0	0	0	0	0	0	0	0	0	0	0
507	None	None	None	None	None	0	0	1.0	3	0.0	0	0.6666666666666666	0	3	0	0	0	0	0.6666666666666666	3	2	0.26666666666666666	4	0.0	1.0	0	0	0	0	0	0	0	0	0	0	0
4736	0.001985564291925741	0.000940131635713606	0.0008126402298674461	0.9994467068720175	None	0.2	1	0.3333333333333333	4	0.8	12	0.20987654320987653	0.8	16	12	0	0	0	1.0	9	9	1.1333333333333333	17	0.0	1.0	1.6094741421500983e-20	0.5	0.09611150869069647	0.8645233112411034	-0.09938809553297752	0.5010171546484942	0.695557525066439	0.6500250004657645	0	1.0	0.0
4297	0.011082859567511816	0.008879417430181256	0.008304111827476342	0.9948152406251601	None	0.2	1	0.3333333333333333	4	0.8	12	0.20987654320987653	0.8	16	12	0	0	0	1.0	9	9	1.1333333333333333	17	0.0	1.0	0.0995702889942959	0.5	0.099368572269945	0.6111159802104001	-0.0999999175592698	0.5000078486412427	0.7191622879321712	0.5375986403125685	0	1.0	0.0
1303	None	None	None	None	None	0.047619047619047616	1	0.22727272727272727	10	0.7301587301587301	46	0.9027777777777778	0.30158730158730157	27	19	37	7	0	0.8888888888888888	9	8	4.333333333333333	65	0.1	0.896551724137931	0.007264393357633454	0.668541828724112	-0.005817476140883232	0.670096549753724	0.09284112602303848	0.5369057144082982	0.6402607399550542	0.6270005127521231	1.0	1.0	0.0
5051	1.7211254650484776e-05	4.7287554467167896e-08	-4.4693879600944466e-08	0.999997639552846	None	0	0	0.6666666666666666	2	0.5	1	0.6666666666666666	0.5	3	1	0	0	0	0.6666666666666666	3	2	0.26666666666666666	4	0.0	0	0.3815120713926981	0.5465677557345953	-0.2858623234178857	0.9993240874762163	0.18753173947265034	0.5197769883221107	0.9476292329401504	0.9256407054261405	0	1.0	0.0
2806	0.002282672827922394	0.0003954346374563096	2.432310580288997e-05	0.9956160578119858	None	0.3333333333333333	1	0.3333333333333333	3	0.7272727272727273	8	0.28888888888888886	0.6363636363636364	10	7	2	3	0	0.5555555555555556	5	9	0.8666666666666667	13	0.6	1.0	3.176086938514335e-13	0.5000000000066933	0.09999999198194112	0.5000004293397061	-0.07915401864788371	0.6510473045234216	0.675566692260422	0.5517842829793038	0.0	0	0.0
3665	0.0	0.0	0.0	0.9999999999999998	None	0	0	0	0	0	0	1.0	0	0	0	0	4	0	1.0	1	1	0.06666666666666667	1	1.0	0	0	0	0	0	0	0	0	0	0	0	0
241	None	None	None	None	None	0	0	0	0	0	0	1.0	0	0	0	0	0	0	1.0	1	1	0.06666666666666667	1	0.0	0	0	0	0	0	0	0	0	0	0	0	0
503	None	None	None	None	None	0	0	0	0	0	0	1.0	0	0	0	0	4	0	1.0	1	1	0.06666666666666667	1	1.0	0	0	0	0	0	0	0	0	0	0	0	0
6577	0.02863978354633719	0.017650442213099665	0.013064321574737924	0.9778614463657276	None	0.2	1	0.3333333333333333	4	0.8	12	0.20987654320987653	0.8	16	12	0	0	0	1.0	9	9	1.1333333333333333	17	0.0	1.0	0.2966977764838668	0.5	0.06719217308351408	0.678330270173187	-0.0992762363642836	0.501613290087477	0.8356162340609198	0.562386699771656	0	1.0	0.0
7056	0.005734132781325488	0.005627280375711986	0.00548466270993079	0.9995256911982419	None	0.2	1	0.3333333333333333	4	0.8	12	0.20987654320987653	0.8	16	12	0	0	0	1.0	9	9	1.1333333333333333	17	0.0	1.0	0.05280834337011477	0.5	0.09539217171364442	0.5960728944840489	-0.0999998020816014	0.5000004292047906	0.6982563043112525	0.5323821321381664	0	0.9375	0.0
4692	0.011286784057860263	0.00886402172285654	0.008290398623022653	0.9948505922761716	None	0.2	1	0.3333333333333333	4	0.8	12	0.20987654320987653	0.8	16	12	0	0	0	1.0	9	9	1.1333333333333333	17	0.0	1.0	0.0995702889942959	0.5	0.099368572269945	0.6111159802104001	-0.0999999175592698	0.5000078486412427	0.7191622879321712	0.5375986403125685	0	1.0	0.0
3776	0.023807913660811354	0.0014655464842650652	0.0010583906076324008	0.9966627355068118	None	0.1111111111111111	1	0.3	6	0.7407407407407407	20	0.35802469135802467	0.6296296296296297	22	17	6	4	0	1.0	9	9	1.9333333333333333	29	0.36363636363636365	0.8	0.09956253243937936	0.5009106756926208	0.09995936127619487	0.5016642385083194	0.686362680829422	0.9999999999999993	0.9909736952947452	0.999991614938304	0.0	0	0.0
3048	1.0865368883453533e-05	1.9522958340871096e-06	-1.0107615189940428e-08	0.995639106596131	None	0	0	0.13333333333333333	4	0.8604651162790697	37	0.7142857142857143	0	0	0	44	0	0	0.7777777777777778	7	9	3.0	45	0.0	0.6153846153846154	0	0	0	0	0	0	0	0	0	0	0
2997	3.897315746436089e-09	3.788000916321176e-09	-3.735830406837929e-09	0.9999998550975193	None	0	0	0	0	0	0	1.0	0	0	0	0	3	0	1.0	1	1	0.06666666666666667	1	0.75	0	0	0	0	0	0	0	0	0	0	0	0
4177	0.02680064051039512	0.0033938255381349204	0.0011814751340294572	0.9911636731530262	None	0.25	1	0.4	4	0.75	9	0.25925925925925924	0.75	13	9	0	0	0	0.6666666666666666	6	9	0.9333333333333333	14	0.0	1.0	-0.09999969744197225	0.5000037402482368	0	0.5	0.17401955605477173	0.6133629854299188	0.7562450174326367	0.5383814742082162	0	1.0	0.0
3033	0.0017871729121803125	0.0003320844018435699	0.00033197203529322	0.9983305458646803	None	0	0	0.6	3	0.6	3	0.4375	0.6	6	3	0	1	0	1.0	4	4	0.4666666666666667	7	1.0	0.6666666666666666	0.00011648306116587212	0.500255621700126	0.042174064219404964	0.593596757210022	0.10128158211718936	0.5454054764523986	0.6100966027816692	0.5466968893179801	1.0	1.0	0.0
1165	None	None	None	None	None	0	0	0	0	0	0	1.0	0	0	0	0	4	0	1.0	1	1	0.06666666666666667	1	1.0	0	0	0	0	0	0	0	0	0	0	0	0
737	None	None	None	None	None	0	0	1.0	1	0	0	1.0	0	0	0	1	6	0	0.5	2	1	0.13333333333333333	2	1.0	0	0	0	0	0	0	0	0	0	0	0	0
7517	0.029096303138633983	0.01792366489963263	0.0133588817619245	0.9779143695874191	None	0.2	1	0.3333333333333333	4	0.8	12	0.20987654320987653	0.8	16	12	0	0	0	1.0	9	9	1.1333333333333333	17	0.0	1.0	0.2966977764838668	0.5	0.06719217308351408	0.678330270173187	-0.0992762363642836	0.501613290087477	0.8356162340609198	0.562386699771656	0	1.0	0.0
7324	0.01937137774314461	0.010139942685690436	-0.006758583736484993	0.9819301173472513	None	0.25	1	0.4	4	0.7692307692307693	10	0.23809523809523808	0.7692307692307693	14	10	0	0	0	0.7777777777777778	9	7	1.0	15	0.0	1.0	0.2509373688123139	0.5310216841086681	0.06006288830798989	0.6040859940882053	-0.09999994809340688	0.5000001338573086	0.8130638524427438	0.5454381586655587	0	1.0	0.0
7434	0.020775439994265406	0.0029121677448163807	0.0024724950388163055	0.9945439626812008	None	0.2	1	0.3333333333333333	4	0.8	12	0.20987654320987653	0.8	16	12	0	0	0	1.0	9	9	1.1333333333333333	17	0.0	1.0	0.12393565837868095	0.5	0.03255060889357035	0.665174756944349	-0.09999999813943364	0.5000000147360932	0.7260114825360664	0.5569551496325068	0	1.0	0.0
1427	None	None	None	None	None	0.1	2	0.2558139534883721	11	0.7419354838709677	46	0.7901234567901234	0.5645161290322581	44	35	19	0	0	1.0	9	9	4.266666666666667	64	0.0	0.8571428571428571	0.09996022317360073	0.5006618470786952	0.01187047480414885	0.6703999910452818	-0.09943223233670992	0.517298867524381	0.7073031815114854	0.5647891214383326	0	0.9545454545454546	0.0
3927	0.0	0.0	0.0	0.9999999999999998	None	0	0	0	0	0	0	1.0	0	0	0	0	4	0	1.0	1	1	0.06666666666666667	1	1.0	0	0	0	0	0	0	0	0	0	0	0	0
4000	0.00019196023265321172	5.979558990527485e-05	4.892142730315787e-05	0.9999919953901343	None	0	0	0.375	3	0.6666666666666666	6	0.4583333333333333	0.2222222222222222	4	2	6	10	0	0.6666666666666666	6	4	0.7333333333333333	11	0.7142857142857143	0.2222222222222222	-0.05110430329830566	0.5976872352516355	0.07052481790293846	0.6878387208877115	0.09999983526021547	0.500001088561661	0.6887113821027541	0.5975560340380133	1.0	1.0	0.0
3207	0.0020790966440049083	0.001599362501224428	0.0008341168909891644	0.9997564419356822	None	0.2	1	0.3333333333333333	4	0.8	12	0.20987654320987653	0.8	16	12	0	0	0	1.0	9	9	1.1333333333333333	17	0.0	1.0	-0.09426028565825226	0.5766486607614805	0	0.5	-0.054120585293945624	0.5247263650169021	0.5956087987832054	0.5339490979101823	0	0.125	0.0
4090	0.008541247107916417	0.005709381236299485	0.005188941407219927	0.9947490249252983	None	0	0	0.3333333333333333	3	0.8181818181818182	9	0.28888888888888886	0.8181818181818182	12	9	0	1	0	0.5555555555555556	9	5	0.8666666666666667	13	1.0	1.0	0.24417776102991903	0.5	0.09023459535725732	0.6662711857465378	-0.09999246844660115	0.5000389056871233	0.8038964815914593	0.5573731586408562	0.0	0	0.0
4024	0.008146604460675867	0.0010155442895282206	-0.000687588638878464	0.9933003001183102	None	0	0	0.3333333333333333	3	0.8181818181818182	9	0.28888888888888886	0.8181818181818182	12	9	0	1	0	0.5555555555555556	5	9	0.8666666666666667	13	1.0	1.0	0.17375329435432194	0.5000000000000001	0.09252871989145381	0.5910754242971064	-0.07382578326730041	0.5427075676816098	0.7349313152183677	0.5448508240939097	0.0	0	0.0
2485	None	None	None	None	None	0.14285714285714285	1	0.47058823529411764	8	0.4782608695652174	11	1.0	0.2608695652173913	14	6	10	0	0	1.0	5	5	1.6666666666666667	25	0.0	0	0.056638311330146164	0.5154738363435413	1.3664493152811022e-07	0.5000011502031138	9.949994921925715e-06	0.5006570070177176	0.5663533683035538	0.505378771449668	0	1.0	0.0
859	None	None	None	None	None	0	0	0.25	1	1.0	3	1.0	1.0	4	3	0	2	0	0.2	5	1	0.3333333333333333	5	0.6666666666666666	0	0.09999797833574753	0.5000037131514296	5.884502856752588e-19	0.5	5.1592515526428085e-06	0.5000246973519852	0.6157102997217638	0.5000094701678105	1.0	1.0	0.0
6299	0.017731384795545528	0.004838625004441647	0.0037787014659032554	0.9959754367894906	None	0.25	1	0.4	4	0.75	9	0.25925925925925924	0.75	13	9	0	0	0	0.6666666666666666	9	6	0.9333333333333333	14	0.0	1.0	0.2942838792984503	0.5	0.0017451031200769432	0.5485323552822016	-0.09999843415851598	0.5000028207218373	0.8417471595872366	0.516223789435998	0	1.0	0.0
2317	None	None	None	None	None	0	0	1.0	3	0.0	0	0.6666666666666666	0	3	0	0	0	0	0.6666666666666666	3	2	0.26666666666666666	4	0.0	1.0	0	0	0	0	0	0	0	0	0	0	0
1174	None	None	None	None	None	0	0	0.2777777777777778	5	0.7083333333333334	17	0.8666666666666667	0.5833333333333334	18	14	7	5	0	0.8333333333333334	5	6	1.7333333333333334	26	0.35714285714285715	0.38095238095238093	-0.06025492538982043	0.5786559122028916	7.902762784127648e-27	0.5000000000000009	-0.01144914009762637	0.6651710254995962	0.6001757039115663	0.5828686840696053	1.0	1.0	0.0
3806	None	None	None	None	None	0	0	0.25	7	0.7435897435897436	29	0.640625	0.1794871794871795	12	7	28	2	0	1.0	8	8	2.7333333333333334	41	0.03636363636363636	0.6666666666666666	0.21199665533230266	0.6924562488479769	0.06997737705847414	0.6291492001247865	9.714927241970601e-17	0.5000000092655399	0.7422001078001166	0.609861984516489	1.0	1.0	0.0
3273	0.0	0.0	0.0	0.9999999999999998	None	0	0	0	0	0	0	1.0	0	0	0	0	4	0	1.0	1	1	0.06666666666666667	1	1.0	0	0	0	0	0	0	0	0	0	0	0	0
7519	7.224482479906083e-09	6.407789911538187e-09	6.407042672123801e-09	0.999999450359756	None	0	0	1.0	1	0	0	1.0	0	1	0	0	3	0	0.5	1	2	0.13333333333333333	2	1.0	0	0	0	0	0	0	0	0	0	0	0	0
6163	None	None	None	None	None	0.125	1	0.3888888888888889	7	0.64	16	0.3333333333333333	0.48	18	12	8	4	0	1.0	9	9	1.8	27	0.2857142857142857	0.6666666666666666	-0.7432091121059126	0.5000000000000002	0.09645078242826308	0.9776959712259478	0.010303657612342185	0.6925203119137228	0.9773932516457893	0.8221213822220536	1.0	1.0	0.0
6513	0.0	0.0	0.0	0.9999999999999998	None	0	0	0	0	0	0	1.0	0	0	0	0	4	0	1.0	1	1	0.06666666666666667	1	1.0	0	0	0	0	0	0	0	0	0	0	0	0
3854	0.006157876719715414	0.0009730069841142615	0.0008860437347841625	0.9929986396172489	None	0.25	1	0.4	4	0.75	9	0.25925925925925924	0.75	13	9	0	0	0	0.6666666666666666	9	6	0.9333333333333333	14	0.0	1.0	-0.024986280923501414	0.648370768350727	1.7304307567752713e-16	0.501166645145411	-0.2810269189164488	0.998828167530942	0.8222135787129472	0.9209157881206902	0	0.9230769230769231	0.0
3535	0.00011707317357254247	1.2964587589032032e-06	-7.521878029292488e-07	0.9953213503672051	None	0	0	0.0625	2	0.9565217391304348	44	0.8888888888888888	0.021739130434782608	1	1	46	0	0	0.6666666666666666	6	9	3.2	48	0.0	1.0	-0.0999852711986529	0.5	0.10746069604611334	0.5	-0.044264740119252875	0.5	0.7061181284087066	0.5	0	1.0	0.0
2613	1.245400319622369e-07	9.751189293262045e-08	6.124821153858374e-11	0.9999782591810734	None	0	0	0.018518518518518517	1	1.0	79	1.0	0	0	0	80	0	0	1.0	9	9	5.4	81	0.0	1.0	0	0	0	0	0	0	0	0	0	0	0
3042	0.0017308724335492636	0.0003220002974141792	0.00032190321297417254	0.9983394788342749	None	0	0	0.6	3	0.6	3	0.4375	0.6	6	3	0	1	0	1.0	4	4	0.4666666666666667	7	1.0	0.6666666666666666	0.00011648306116587212	0.500255621700126	0.042174064219404964	0.593596757210022	0.10128158211718936	0.5454054764523986	0.6100966027816692	0.5466968893179801	1.0	1.0	0.0
5171	0.0002373328473833631	2.6589531688872406e-06	6.332773253243518e-07	0.999999989496157	None	0.2	1	0.3333333333333333	4	0.8	12	0.20987654320987653	0.8	16	12	0	0	0	1.0	9	9	1.1333333333333333	17	0.0	1.0	0.0998760530900834	0.5	-0.1235338934363495	0.7963825413438604	-0.09999929605507676	0.5000028785395096	0.7315122410550902	0.6117361777027787	0	1.0	0.0
6254	4.994493481967903e-07	2.7155066215661193e-07	-1.379615478585654e-08	0.9999727523376466	None	0	0	0.26666666666666666	12	0.6615384615384615	43	0.8271604938271605	0.06153846153846154	10	4	56	6	0	1.0	9	9	4.466666666666667	67	0.05454545454545454	0.9655172413793104	2.62994719382389e-07	0.5	1.961571887140845e-06	0.5796050148127487	0.026440416385485388	0.6651088187184553	0.5739446006622391	0.5831616012273494	1.0	1.0	0.0
7206	0.006607026103016581	0.0042170962417472395	0.0041124758303261195	0.9938841285514378	None	0.2	1	0.3333333333333333	4	0.8	12	0.20987654320987653	0.8	16	12	0	0	0	1.0	9	9	1.1333333333333333	17	0.0	1.0	-0.09996053230164591	0.5	0.06080044061254551	0.681478995882416	-0.09995106041138893	0.5285938414737773	0.6808631558100239	0.5724104186352093	0	1.0	0.0
4877	2.6501656263980486e-08	2.499889567534483e-08	2.207938399229135e-10	0.999996151513613	None	0.25	1	0.4	4	0.75	9	0.25925925925925924	0.75	13	9	0	0	0	0.6666666666666666	6	9	0.9333333333333333	14	0.0	1.0	0.09999983548155382	0.5	-0.03922418594487206	1.0	1.5515375530251178e-07	0.5004492980730945	0.768096257264126	0.9999999999997751	0	1.0	0.0
6723	0.010445105116276013	0.008919598832315639	0.008918220526575465	0.9937880184269602	None	0.2	1	0.3333333333333333	4	0.8125	13	0.3333333333333333	0.75	16	12	1	2	0	0.6666666666666666	9	6	1.2	18	1.0	0.6666666666666666	0.0999998779996943	0.5	-0.14583268619704964	0.9992760040324464	-0.09999758131428019	0.6187193477898139	0.9149556652002959	0.9289962609478646	1.0	1.0	0.0
4287	0.011272546018956334	0.0005968876417765842	0.0005921825486296736	0.9837464632689311	None	0.2	1	0.3333333333333333	4	0.8	12	0.20987654320987653	0.8	16	12	0	0	0	1.0	9	9	1.1333333333333333	17	0.0	1.0	0.3169209482085996	0.746843131889948	-0.07363094086257682	0.6506236447683356	0.10063303426176098	0.6743715743672342	0.835651611750465	0.6922268209931237	0	1.0	0.0
3412	0.0003854015954123545	1.141453859309063e-05	-1.1378735601545392e-05	0.9999975893785384	None	0.25	1	0.4	4	0.7692307692307693	10	0.23809523809523808	0.7692307692307693	14	10	0	0	0	0.7777777777777778	9	7	1.0	15	0.0	1.0	1.2884884876499153e-07	0.5000017650313394	0.3544743155552964	0.7129004555786214	0.08030194052103336	0.6124279943358865	0.8169469170936996	0.6119896113263029	0	0.9285714285714286	0.0
1114	None	None	None	None	None	0	0	0	0	0	0	1.0	0	0	0	0	0	0	1.0	1	1	0.06666666666666667	1	0.0	0	0	0	0	0	0	0	0	0	0	0	0
35	None	None	None	None	None	0	0	0.25806451612903225	8	0.7272727272727273	32	0.5679012345679012	0.6590909090909091	36	29	9	0	0	1.0	9	9	3.066666666666667	46	0.0	0.8	3.587749225580732e-05	0.5010110019278764	0.0010308254748615988	0.6816009750288475	0.0031327855802817718	0.6106892260110559	0.6113196450140383	0.5999198350627784	0	1.0	0.0
3941	0.0	0.0	0.0	0.9999999999999998	None	0	0	0	0	0	0	1.0	0	0	0	0	4	0	1.0	1	1	0.06666666666666667	1	1.0	0	0	0	0	0	0	0	0	0	0	0	0
1570	None	None	None	None	None	0	0	0	0	0	0	1.0	0	0	0	0	0	0	1.0	1	1	0.06666666666666667	1	0.0	0	0	0	0	0	0	0	0	0	0	0	0
3174	3.642496150299558e-08	3.477062274628913e-08	7.209547925972155e-09	0.9999949545716528	None	0.4	2	0.5	6	0.6	9	0.3469387755102041	0.6	15	9	1	0	0	1.0	7	7	1.1333333333333333	17	0.0	0.6	0.3291698349770223	0.5000000000000001	0.09963625110678	0.513035265141226	2.2858438016140312e-10	0.5000002711582172	0.7987125502079784	0.5043460541234855	0	0.9333333333333333	0.0
1899	None	None	None	None	None	1.0	1	0.8	4	0.4	2	0.4375	0.4	6	2	0	0	0	1.0	4	4	0.4666666666666667	7	0.0	0.6666666666666666	0.048485957449510474	0.6740670874132559	-0.09999996277867709	0.5000005433160422	0.027529119184065774	0.5628255230102257	0.6831867957947672	0.5808894772351776	0	0	0.0
5258	0.010478509947093217	0.009120797762086038	0.009120420512027336	0.9938238442189796	None	0.2	1	0.3333333333333333	4	0.8125	13	0.3333333333333333	0.75	16	12	1	2	0	0.6666666666666666	9	6	1.2	18	1.0	0.6666666666666666	0.0999998779996943	0.5	-0.14583268619704964	0.9992760040324464	-0.09999758131428019	0.6187193477898139	0.9149556652002959	0.9289962609478646	1.0	1.0	0.0
2961	None	None	None	None	None	0.038461538461538464	1	0.35185185185185186	19	0.5641025641025641	44	0.9876543209876543	0.34615384615384615	44	27	35	0	0	1.0	9	9	5.333333333333333	80	0.0	0.9859154929577465	0.3381310085775116	0.7139480833852165	-0.03675525350558262	0.5258544848553278	-0.09740706679529403	0.5042034185958372	0.8760329437018188	0.5854014348220304	0	1.0	0.0
3750	0.0	0.0	0.0	1.0	None	0	0	0	0	0	0	1.0	0	0	0	0	0	0	1.0	1	1	0.06666666666666667	1	0.0	0	0	0	0	0	0	0	0	0	0	0	0
2411	None	None	None	None	None	0	0	0.1590909090909091	7	0.8412698412698413	53	0.8024691358024691	0.36507936507936506	29	23	35	0	0	1.0	9	9	4.333333333333333	65	0.0	0.7142857142857143	0.07623539867579018	0.6032709958328124	0.032811266522394675	0.6624774107367057	-0.020208476637556864	0.6742243430069591	0.6717222090549875	0.6472425370473868	0	0.6896551724137931	0.0
3512	0.00021370992945979369	9.5245693341905e-06	4.4615366515058273e-07	0.9999845236585482	None	0	0	0.35714285714285715	15	0.5333333333333333	32	0.7654320987654321	0.43333333333333335	41	26	20	0	0	1.0	9	9	4.133333333333334	62	0.0	0.8679245283018868	0.22839964247772712	0.5	0.01622754547554036	0.6679603081108569	0.09997404586063506	0.5003830635026695	0.7052799965397246	0.5581117437654828	0	0.9512195121951219	0.0
5567	1.439198336655724e-05	4.574573449948528e-06	-3.0261074221707234e-09	0.9986884147911371	None	0	0	0.5	2	0.75	3	0.6	0.75	5	3	0	0	0	0.4	5	2	0.4	6	0.0	0	0.049015536437248354	0.5	0.082859225688738	0.5606232114185277	0	0.5	0.5842284960705443	0.5202964832896657	0	1.0	0.0
3973	0.00037628559079941765	7.190290762497789e-06	7.138769898092624e-06	0.9999985457764663	None	0.25	1	0.36363636363636365	4	0.7857142857142857	11	0.2222222222222222	0.7857142857142857	15	11	0	0	0	0.8888888888888888	9	8	1.0666666666666667	16	0.0	1.0	-0.0996379243113322	0.5033921123683435	0.05428881445871471	0.6519939664916303	0.10965450129498995	0.6083970616886726	0.7116558979838513	0.5891988580076867	0	1.0	0.0
1017	None	None	None	None	None	0	0	0	0	0	0	1.0	0	0	0	0	4	0	1.0	1	1	0.06666666666666667	1	1.0	0	0	0	0	0	0	0	0	0	0	0	0
2356	None	None	None	None	None	0	0	0	0	0	0	1.0	0	0	0	0	0	0	1.0	1	1	0.06666666666666667	1	0.0	0	0	0	0	0	0	0	0	0	0	0	0
6071	9.861502065363669e-07	3.952519690353579e-07	-2.765306822801813e-07	0.9998056554496708	None	0	0	0.3333333333333333	2	0.8571428571428571	6	0.36	0.8571428571428571	8	6	0	2	0	1.0	5	5	0.6	9	1.0	0	-0.029437862486253408	0.5	-0.028299882888521904	0.6076451266439603	4.424594846236406e-05	0.5000510268177969	0.5366412507279464	0.5364045015365495	1.0	1.0	0.0
3935	None	None	None	None	None	0	0	0.15151515151515152	5	0.8297872340425532	39	0.7777777777777778	0.1276595744680851	8	6	40	6	0	0.7777777777777778	9	7	3.2666666666666666	49	0.07317073170731707	0.8095238095238095	-0.0016871344352602125	0.6589144872775141	0.026422222052841733	0.6693730946947709	0.20692063084961793	0.5277598654570602	0.7601662060592862	0.6204962573279044	1.0	1.0	0.0
2651	1.4263323922449841e-05	3.1706339805837236e-06	3.0353565620206866e-06	0.9945205212338304	None	0	0	0.3125	5	0.6190476190476191	13	0.7666666666666667	0	0	0	22	5	0	0.8333333333333334	6	5	1.5333333333333334	23	0.10416666666666667	0.1111111111111111	0	0	0	0	0	0	0	0	0	0	0
5823	0.010472497895277598	0.008880395600251991	0.008878771646436873	0.9936976408604294	None	0.2	1	0.3333333333333333	4	0.8125	13	0.3333333333333333	0.75	16	12	1	2	0	0.6666666666666666	9	6	1.2	18	1.0	0.6666666666666666	0.0999998779996943	0.5	-0.14583268619704964	0.9992760040324464	-0.09999758131428019	0.6187193477898139	0.9149556652002959	0.9289962609478646	1.0	1.0	0.0
3326	0.01495807180111288	0.0007903000759433838	0.0007248519609160838	0.9888695178534982	None	0.2	1	0.3333333333333333	4	0.8	12	0.20987654320987653	0.8	16	12	0	0	0	1.0	9	9	1.1333333333333333	17	0.0	1.0	0.02782806893935173	0.6591318725833845	0.25006816269177545	0.5505731036760096	0.2836567771909525	0.5294114760474892	0.7481678160174331	0.58096403928901	0	0.9375	0.0
2649	0.000302546297226485	2.7478644080827695e-07	-2.2500271897850617e-07	0.9999984931924705	None	0.25	1	0.36363636363636365	4	0.7857142857142857	11	0.2222222222222222	0.7857142857142857	15	11	0	0	0	0.8888888888888888	9	8	1.0666666666666667	16	0.0	1.0	-0.03164378594059505	0.5118231395943156	0.04783844391880565	0.5506878337427965	0.054893328014362086	0.5916854220469808	0.6009570360393138	0.5516227905229358	0	1.0	0.0
360	None	None	None	None	None	0	0	0.23809523809523808	5	0.7241379310344828	21	0.5535714285714286	0	0	0	30	18	0	0.875	8	7	2.066666666666667	31	0.28125	0.8695652173913043	0	0	0	0	0	0	0	0	0	0	0
7128	0.010840529736842859	0.009245444675567354	0.009244492723695088	0.993617064940855	None	0.2	1	0.3333333333333333	4	0.8125	13	0.3333333333333333	0.75	16	12	1	2	0	0.6666666666666666	9	6	1.2	18	1.0	0.6666666666666666	0.0999998779996943	0.5	-0.14583268619704964	0.9992760040324464	-0.09999758131428019	0.6187193477898139	0.9149556652002959	0.9289962609478646	1.0	1.0	0.0
3984	0.002185334140588582	0.0016329957198829243	0.0002989805511809132	0.9988104209785758	None	0.25	1	0.5	5	0.5833333333333334	7	0.5185185185185185	0.5833333333333334	12	7	1	1	0	0.3333333333333333	3	9	0.9333333333333333	14	1.0	0.5454545454545454	-0.09822777422624904	0.5160513050590355	0.01144345794459704	0.655471815469916	-0.006646188705990777	0.6822034880986312	0.6820506848891917	0.6202103465810557	1.0	1.0	0.0
1958	None	None	None	None	None	0	0	0	0	0	0	1.0	0	0	0	0	4	0	1.0	1	1	0.06666666666666667	1	1.0	0	0	0	0	0	0	0	0	0	0	0	0
7329	1.8283565223619482e-10	5.651549914955785e-12	-5.5769792171059564e-12	0.9999999991296376	None	0.2	1	0.3333333333333333	4	0.8	12	0.20987654320987653	0.8	16	12	0	0	0	1.0	9	9	1.1333333333333333	17	0.0	1.0	0.15993763067375266	0.5	0.09078399679124835	0.6628503717410422	1.3928320655496563e-07	0.5000004974950899	0.6586360970971065	0.5560981873925528	0	0.875	0.0
5124	0.01061068803149274	0.00900678235876269	0.009006425735437317	0.9936867036230101	None	0.2	1	0.3333333333333333	4	0.8125	13	0.3333333333333333	0.75	16	12	1	2	0	0.6666666666666666	9	6	1.2	18	1.0	0.6666666666666666	0.0999998779996943	0.5	-0.14583268619704964	0.9992760040324464	-0.09999758131428019	0.6187193477898139	0.9149556652002959	0.9289962609478646	1.0	1.0	0.0
4579	0.0032659601662533935	0.001857130396032873	0.0002713530283340932	0.9960808645721296	None	0.2	1	0.3333333333333333	4	0.8	12	0.20987654320987653	0.8	16	12	0	0	0	1.0	9	9	1.1333333333333333	17	0.0	1.0	-0.07367277768702518	0.5	0.09810916600341366	0.6600818972317302	-0.09988552843048686	0.5000881653659702	0.7064294389747804	0.5551095197392191	0	1.0	0.0
966	None	None	None	None	None	0.09090909090909091	1	0.25	6	0.7941176470588235	27	0.4444444444444444	0.6176470588235294	27	21	8	4	0	1.0	9	9	2.4	36	0.2857142857142857	0.7407407407407407	3.888546685852539e-12	0.5000223913317535	-0.09996619452071492	0.5006168437891039	0.000944289014634873	0.5058520651446959	0.6162283116366858	0.5021638424306748	0.0	0.037037037037037035	0.0
4206	6.481584580291032e-07	3.548484448031472e-07	-3.5484844466592745e-07	0.9999013621275741	None	0	0	1.0	2	0.0	0	1.0	0	2	0	0	0	0	0.3333333333333333	1	3	0.2	3	0.0	1.0	0	0	0	0	0	0	0	0	0	0	0
4263	0.012458786492692827	0.0063749039392465776	0.005065112480615624	0.9946456857235083	None	0	0	0.3333333333333333	3	0.8181818181818182	9	0.28888888888888886	0.8181818181818182	12	9	0	1	0	0.5555555555555556	9	5	0.8666666666666667	13	1.0	1.0	-0.09999987189011264	0.5003417629446841	0.024443753988230947	0.6638797303906973	0.10322110696164202	0.5900559452049052	0.7031853602868545	0.5863100318920946	1.0	1.0	0.0
6072	0.028546947099612894	0.01804739324693757	0.013948462333296472	0.97696465997212	None	0.2	1	0.3333333333333333	4	0.8	12	0.20987654320987653	0.8	16	12	0	0	0	1.0	9	9	1.1333333333333333	17	0.0	1.0	0.2966977764838668	0.5	0.06719217308351408	0.678330270173187	-0.0992762363642836	0.501613290087477	0.8356162340609198	0.562386699771656	0	1.0	0.0
6679	2.2647926940262567e-08	2.0874067237964983e-08	1.6232420853172159e-09	0.9999972140071177	None	0.25	1	0.4	4	0.7692307692307693	10	0.23809523809523808	0.7692307692307693	14	10	0	0	0	0.7777777777777778	7	9	1.0	15	0.0	1.0	0.09999673777100475	0.5000000000000001	0.09996846984099728	0.628968261840409	1.5348235210130077e-20	0.5	0.6156994807076607	0.5438696706747508	0	1.0	0.0
2832	1.4844540516876665e-05	1.0892519173534902e-07	-1.2388431907199977e-08	0.9999981788417193	None	0	0	0.75	3	0.3333333333333333	1	0.5555555555555556	0.3333333333333333	4	1	0	0	0	1.0	3	3	0.3333333333333333	5	0.0	1.0	0.3151307871033014	0.5568210460904072	0.07645078760000172	0.5435743429797829	0.09983488941887002	0.5671034603282635	0.7456822860383614	0.5558537454781044	0	0.5	0.0
5703	0.00833598744976134	0.004292968964404256	0.003792314215302676	0.9974724474730823	None	0.2857142857142857	2	0.35294117647058826	6	0.7391304347826086	17	0.30864197530864196	0.7391304347826086	23	17	1	0	0	1.0	9	9	1.6666666666666667	25	0.0	1.0	0.09719866374036128	0.5000000000000001	0.09990706708246018	0.5762675214296732	0.09992577771246816	0.5983008733785559	0.5032997622227185	0.5585518043683458	0	0	0.0
77	None	None	None	None	None	0	0	0	0	0	0	1.0	0	0	0	0	2	0	1.0	1	1	0.06666666666666667	1	0.5	0	0	0	0	0	0	0	0	0	0	0	0
7499	None	None	None	None	None	0	0	0.10526315789473684	2	0.9230769230769231	24	0.5185185185185185	0.23076923076923078	6	6	21	20	0	0.6666666666666666	9	6	1.8666666666666667	28	0.43478260869565216	0.96	0.13048277791120375	0.5	0.0344976567377525	0.633611872800623	-0.09999999764154446	0.5000000037055842	0.7216014224584678	0.5455188996584891	1.0	1.0	0.0
6218	0.010103080442336104	0.008619380903492761	0.008618049120819071	0.9940026110154151	None	0.2	1	0.3333333333333333	4	0.8125	13	0.3333333333333333	0.75	16	12	1	2	0	0.6666666666666666	9	6	1.2	18	1.0	0.6666666666666666	0.0999998779996943	0.5	-0.14583268619704964	0.9992760040324464	-0.09999758131428019	0.6187193477898139	0.9149556652002959	0.9289962609478646	1.0	1.0	0.0
3751	0.009247607397877616	0.006091751284102397	-0.006075562372515734	0.9954949196480092	None	0.2857142857142857	2	0.375	6	0.7142857142857143	15	0.36507936507936506	0.7142857142857143	21	15	1	0	0	0.7777777777777778	7	9	1.5333333333333334	23	0.0	1.0	-0.0999999937120085	0.500000800874071	-0.029018274876443484	0.5119958006549007	0.22967442651978737	0.6147331074595964	0.8040140046900955	0.5428320555396301	0	1.0	0.0
4331	0.004379622966621083	0.00023374513570061252	4.6844276091491846e-05	0.9793304785251525	None	0.3333333333333333	1	0.375	3	0.6666666666666666	6	0.44	0.5555555555555556	8	5	2	1	0	1.0	5	5	0.7333333333333333	11	0.2	0.6666666666666666	-0.008329422800532536	0.622741732356486	-0.07017426061548236	0.5495105338414253	0.08834912394151162	0.554656431718814	0.6586048338998961	0.5760224139297105	1.0	1.0	0.0
1	None	None	None	None	None	0	0	0	0	0	0	1.0	0	0	0	0	4	0	1.0	1	1	0.06666666666666667	1	1.0	0	0	0	0	0	0	0	0	0	0	0	0
172	None	None	None	None	None	0	0	0.6	3	0.6	3	0.5833333333333334	0.6	6	3	0	0	0	0.3333333333333333	6	2	0.4666666666666667	7	0.0	0.4	0.07000137837689266	0.5584117055523482	0.09468083548290394	0.5909685241453394	0.0998949526300029	0.5016483625207473	0.5336969591468035	0.550599748247287	0	1.0	0.0
1136	None	None	None	None	None	0.5	1	0.5714285714285714	4	0.625	5	0.3333333333333333	0.625	9	5	0	0	0	0.8333333333333334	6	5	0.6666666666666666	10	0.0	0.5	0.005404144795660989	0.5188791980248877	0.06320842004280657	0.6134722186855487	0.01786425333122483	0.5854157012804069	0.5993880767741879	0.5730183259630418	0	0.7777777777777778	0.0
5000	0.003969847344229055	0.00012768944630065898	0.0001135636216155236	0.994809594889767	None	0	0	0.3333333333333333	3	0.8181818181818182	9	0.28888888888888886	0.8181818181818182	12	9	0	1	0	0.5555555555555556	5	9	0.8666666666666667	13	1.0	1.0	-0.09999749443358522	0.5009318362463894	-0.09999981291642676	0.5000674134140971	0.11742074650081495	0.6947699672146385	0.7358548202320316	0.5684436359877678	1.0	1.0	0.0
4367	0.0	0.0	0.0	0.9999999999999998	None	0	0	0	0	0	0	1.0	0	0	0	0	4	0	1.0	1	1	0.06666666666666667	1	1.0	0	0	0	0	0	0	0	0	0	0	0	0
7146	0.019023940829672587	0.012308552097963141	-0.004044405125390066	0.9708399166209946	None	0.2	1	0.3333333333333333	4	0.8	12	0.20987654320987653	0.8	16	12	0	0	0	1.0	9	9	1.1333333333333333	17	0.0	1.0	0.23903963169368359	0.5	0.06073544349287813	0.5739409889735335	-0.09999925885638405	0.5000009622677516	0.8003604813098019	0.5248089915236961	0	1.0	0.0
3291	9.876646237840698e-09	9.75802578312771e-09	-1.3166088314484086e-11	0.9999990907317022	None	0.5	1	0.6666666666666666	4	0.5	3	0.4	0.5	7	3	0	0	0	0.8	4	5	0.5333333333333333	8	0.0	1.0	-0.09995167054350057	0.502327667277574	0	0.5	5.5995841640807985e-12	0.5000000006524019	0.6156622261709801	0.500775894292326	0	1.0	0.0
2099	None	None	None	None	None	0	0	0.4	2	0.8	4	1.0	0.8	6	4	0	2	0	0.14285714285714285	7	1	0.4666666666666667	7	1.0	0.6666666666666666	0.00019474359676437586	0.563249767569316	0.09998736167341311	0.5000206293840918	-0.032824990677584785	0.6907635716916277	0.6442361820824284	0.5872750519429656	1.0	0.8333333333333334	0.0
4894	None	None	None	None	None	0	0	0.3333333333333333	3	0.7272727272727273	8	0.8666666666666667	0.45454545454545453	5	5	7	4	0	0.6	3	5	0.8666666666666667	13	0.2222222222222222	0.8888888888888888	0.24199753583416433	0.5	0.002875261409835372	0.5208622053157344	0.09428706126681038	0.5103362079279345	0.7282536896439267	0.5104025004404442	1.0	1.0	0.0
2323	None	None	None	None	None	0	0	0	0	0	0	1.0	0	0	0	0	0	0	1.0	1	1	0.06666666666666667	1	0.0	0	0	0	0	0	0	0	0	0	0	0	0
1195	None	None	None	None	None	0	0	0	0	0	0	1.0	0	0	0	0	0	0	1.0	1	1	0.06666666666666667	1	0.0	0	0	0	0	0	0	0	0	0	0	0	0
3568	None	None	None	None	None	0	0	0.34	17	0.5694444444444444	41	0.9135802469135802	0.375	39	27	34	3	0	1.0	9	9	4.933333333333334	74	0.05	0.9538461538461539	3.1991011067776476e-05	0.5020047679560724	0.09999941206473026	0.5000628394950124	0.09999778442293378	0.5115686029399558	0.6156387535067801	0.5045459701117528	0.9743589743589743	0.9743589743589743	0.0
2499	None	None	None	None	None	0	0	0	0	0	0	1.0	0	0	0	0	0	0	1.0	1	1	0.06666666666666667	1	0.0	0	0	0	0	0	0	0	0	0	0	0	0
2470	None	None	None	None	None	0	0	0.1875	9	0.7714285714285715	54	0.8888888888888888	0.05714285714285714	8	4	63	0	0	1.0	9	9	4.8	72	0.0	0.9090909090909091	4.361710584514652e-09	0.5000000123690307	0.08840578359131343	0.5280737664767763	0.04829820266551188	0.5646248163568571	0.5930058040683032	0.5309907775809894	0	0.875	0.0
4588	0.012141903642918965	0.006071492661826587	0.004833503811964046	0.9946820242222197	None	0	0	0.3333333333333333	3	0.8181818181818182	9	0.28888888888888886	0.8181818181818182	12	9	0	1	0	0.5555555555555556	9	5	0.8666666666666667	13	1.0	1.0	-0.09999987189011264	0.5003417629446841	0.024443753988230947	0.6638797303906973	0.10322110696164202	0.5900559452049052	0.7031853602868545	0.5863100318920946	1.0	1.0	0.0
3856	1.2124132940422296e-07	1.1903280308342707e-07	4.096959785920727e-11	0.9999849479972136	None	0	0	0.018518518518518517	1	1.0	79	1.0	0	0	0	80	0	0	1.0	9	9	5.4	81	0.0	1.0	0	0	0	0	0	0	0	0	0	0	0
3635	3.030767927557184e-07	1.0447796009640274e-07	3.062267293945483e-09	0.9999858832605982	None	0	0	0.18518518518518517	10	0.7721518987341772	61	1.0	0.11392405063291139	18	9	62	0	0	1.0	9	9	5.4	81	0.0	1.0	-0.028496182973803564	0.5102679142177445	0	0.5	1.6408465610925813e-15	0.5004414561480764	0.5336264783193506	0.5035702107355589	0	0.1111111111111111	0.0
3905	None	None	None	None	None	0	0	0.13513513513513514	5	0.8490566037735849	45	0.7638888888888888	0.03773584905660377	3	2	51	9	0	0.8888888888888888	9	8	3.6666666666666665	55	0.08571428571428572	0.7916666666666666	4.250288695872944e-05	0.5004761525052007	-0.006647135980321735	0.6874463939586718	0.07998150033948206	0.5430653995178192	0.5990409116004158	0.579551854179075	1.0	1.0	0.0
59	None	None	None	None	None	0	0	0.5	3	0.6666666666666666	4	0.5714285714285714	0.6666666666666666	7	4	0	0	0	0.2857142857142857	7	2	0.5333333333333333	8	0.0	0.6666666666666666	0.09586689773664148	0.5036511519533406	6.585640066375757e-11	0.5000000000823381	0.054723107996543986	0.5651696346784427	0.600767536123989	0.523048221067022	0	0.8571428571428571	0.0
1841	None	None	None	None	None	0.3333333333333333	2	0.42857142857142855	6	0.6666666666666666	12	0.37037037037037035	0.6111111111111112	17	11	2	0	0	0.6666666666666666	6	9	1.3333333333333333	20	0.0	0.5	-0.0336930988985498	0.6551834530922737	0.03523172776237252	0.5798009640476911	0.0011683180764490819	0.6707148734499072	0.6327436779408689	0.6360883639837857	0	0.9411764705882353	0.0
2399	None	None	None	None	None	0	0	0.21052631578947367	4	0.8076923076923077	21	0.5185185185185185	0.7307692307692307	23	19	4	0	0	0.6666666666666666	9	6	1.8666666666666667	28	0.0	0.8	0.09874974269346212	0.5161517685392266	0.09983760453899324	0.5052645715794353	0.09999995942988096	0.500000126737965	0.5035740114150097	0.5071402756124163	0	0.9565217391304348	0.0
5847	0.0011129505509548281	0.0009540549710920439	-0.0007513491358100338	0.999043676153662	None	0.2	1	0.3333333333333333	4	0.8	12	0.20987654320987653	0.8	16	12	0	0	0	1.0	9	9	1.1333333333333333	17	0.0	1.0	0.08373340291141963	0.5	0.020631758030107594	0.999215466224878	-0.05034883089551827	0.6197095624772068	0.7631015660567646	0.9273032466883185	0	1.0	0.0
3306	0.0005224875018106508	0.0003175658343021354	-0.0003175313630120906	0.9983975911212655	None	0.25	1	0.4	4	0.75	9	0.25	0.75	13	9	0	0	0	0.875	7	8	0.9333333333333333	14	0.0	0.8571428571428571	0.09771327737052155	0.5534982758579791	-0.09994237877425313	0.688854824771172	0.03595822386380264	0.516465046729908	0.6943637199593945	0.5886748826909123	0	1.0	0.0
5517	None	None	None	None	None	0.1111111111111111	1	0.3333333333333333	7	0.6896551724137931	20	0.38271604938271603	0.6896551724137931	27	20	3	0	0	1.0	9	9	2.066666666666667	31	0.0	1.0	-0.0945918774682863	0.5	-0.05100865892135357	0.9999973957650418	2.2741525793694594e-16	0.5000000000007591	0.7172608495063376	0.9864285557251996	0	1.0	0.0
3936	0.008492291816480037	0.004967065721999099	0.0048355568621225075	0.9941380266274626	None	0.25	1	0.4	4	0.75	9	0.25	0.75	13	9	0	0	0	0.875	7	8	0.9333333333333333	14	0.0	0.8571428571428571	-0.09999547945066126	0.5113061626136228	-0.015015828098267037	0.6723892767666246	0.18370418548062722	0.6211832438625572	0.7723783109438	0.6033889056459112	0	1.0	0.0
1641	None	None	None	None	None	0	0	0.3333333333333333	2	0.8571428571428571	6	0.36	0.8571428571428571	8	6	0	0	0	1.0	5	5	0.6	9	0.0	0	-0.0999990522145012	0.5000089568440198	4.9284374532855716e-06	0.5021433132770194	0.004601016617186296	0.5939604065207317	0.6184374001066175	0.5323689265649337	0	1.0	0.0
2954	0.004644990974067912	0.0007470131836161244	0.000585022788414879	0.9954872695837136	None	0.5	3	0.5714285714285714	8	0.5263157894736842	10	0.375	0.5263157894736842	18	10	2	0	0	0.875	7	8	1.4	21	0.0	0.7142857142857143	-0.09545847565985763	0.6296132425904328	0.33536189526043714	0.6666484442785915	0.10164755372422352	0.6153840146675988	0.8535500823235737	0.6375026840849264	0	0.9444444444444444	0.0
5746	0.0	0.0	0.0	0.9999999999999998	None	0	0	0	0	0	0	1.0	0	0	0	0	4	0	1.0	1	1	0.06666666666666667	1	1.0	0	0	0	0	0	0	0	0	0	0	0	0
3627	0.008600610148261247	0.0046711499174813525	0.004561848645838225	0.9941188932079921	None	0.25	1	0.4	4	0.75	9	0.25	0.75	13	9	0	0	0	0.875	7	8	0.9333333333333333	14	0.0	0.8571428571428571	-0.09999547945066126	0.5113061626136228	-0.015015828098267037	0.6723892767666246	0.18370418548062722	0.6211832438625572	0.7723783109438	0.6033889056459112	0	1.0	0.0
6834	None	None	None	None	None	0	0	0.07407407407407407	4	0.9240506329113924	73	1.0	0.08860759493670886	8	7	72	0	0	1.0	9	9	5.4	81	0.0	1.0	0.09407716228509388	0.5	0.010759146138865385	0.5927372265201937	2.8594932425079243e-06	0.5000007357043199	0.608042975363665	0.5312339028393194	0	0.875	0.0
6838	0.0014355552346133416	0.0008297678735712658	-7.937020935177637e-05	0.9994023234267805	None	0.25	1	0.36363636363636365	4	0.7857142857142857	11	0.2222222222222222	0.7857142857142857	15	11	0	0	0	0.8888888888888888	9	8	1.0666666666666667	16	0.0	1.0	1.6284305730824513e-09	0.5	0.09980849831879991	0.5090985101054641	-0.09999930614163499	0.5002187401677867	0.6932836471349204	0.5031060449631468	0	1.0	0.0
4349	0.0002533281434281703	3.0949788669245803e-06	2.136241970185268e-06	0.9987915033767837	None	0	0	0	0	0	0	1.0	0	0	0	0	0	0	1.0	1	1	0.06666666666666667	1	0.0	0	0	0	0	0	0	0	0	0	0	0	0
2913	0.010751512963504262	0.0003882246736180788	0.00033762599733503295	0.9961693742412567	None	0.09090909090909091	1	0.4	10	0.5714285714285714	20	0.4567901234567901	0.45714285714285713	24	16	12	0	0	1.0	9	9	2.466666666666667	37	0.0	0.5714285714285714	0.07694180566874201	0.5466443832606492	0.0977530516440422	0.6564713145871804	0.04275437498302352	0.505348093157364	0.5806899037411385	0.5708633338285317	0	0.8333333333333334	0.0
1189	None	None	None	None	None	0	0	0.5	5	0.5384615384615384	7	0.5	0.38461538461538464	7	5	7	7	0	0.8333333333333334	6	5	1.0	15	0.4375	0.2	-0.14324633363470818	0.9965747965273194	7.902762784127648e-27	0.5	4.149061361187919e-05	0.527457135174119	0.8023000849417445	0.8729947168875717	1.0	1.0	0.0
3466	0.0044872662457076575	0.0005950604958234666	0.0003523639815760363	0.9940467815235323	None	0.2	1	0.3333333333333333	4	0.8	12	0.20987654320987653	0.8	16	12	0	0	0	1.0	9	9	1.1333333333333333	17	0.0	1.0	0.0005490069959149637	0.5475776408902777	1.3333587598230096e-22	0.5	0.3222437457409495	0.5820756444645866	0.8189148281209317	0.5434061343014654	0	0.9375	0.0
6661	0.009832280017307696	0.00428964157231967	0.004063143111350306	0.9902672083031946	None	0.25	1	0.4	4	0.7692307692307693	10	0.23809523809523808	0.7692307692307693	14	10	0	0	0	0.7777777777777778	7	9	1.0	15	0.0	1.0	0.09999910387270297	0.5	0.02742803253374529	0.5795717779355833	-0.09999984420750918	0.5000003107219105	0.695839187986361	0.5267259193806374	0	1.0	0.0
2984	7.195003166070456e-05	1.4401872527543888e-07	-4.78749461305964e-08	0.9999846717315798	None	0.3333333333333333	1	0.5555555555555556	5	0.45454545454545453	5	0.5416666666666666	0.18181818181818182	4	2	8	5	0	0.6666666666666666	4	6	0.8666666666666667	13	0.2777777777777778	0.2857142857142857	9.155538907978636e-09	0.5000389569659964	8.233052285352635e-10	0.5000000016019158	0.03331981273541289	0.5130919472674087	0.5391872363660468	0.5043778544548888	1.0	1.0	0.0
2695	3.897730889622275e-09	3.5897815000518026e-09	2.1804312497360368e-10	0.9999998644857966	None	0	0	0	0	0	0	1.0	0	0	0	0	1	0	1.0	1	1	0.06666666666666667	1	0.25	0	0	0	0	0	0	0	0	0	0	0	0
3021	3.2922323632905734e-08	1.0296709331214573e-10	8.454359485961076e-11	0.9999999916655335	None	0.2	1	0.3333333333333333	4	0.8	12	0.20987654320987653	0.8	16	12	0	0	0	1.0	9	9	1.1333333333333333	17	0.0	1.0	-0.07683792284130744	0.6013520719980905	3.0435478866388703e-08	0.5000041596680104	7.117755639617867e-06	0.5000340212992346	0.5895833096706888	0.5342176524907266	0	1.0	0.0
5682	0.0020466129524198467	0.001974760441177193	0.0019710301949893653	0.9987065489178706	None	0.25	1	0.4	4	0.75	9	0.25925925925925924	0.75	13	9	0	0	0	0.6666666666666666	6	9	0.9333333333333333	14	0.0	1.0	0.09999943889849144	0.5	0.06814929897200903	0.5892172192835665	-0.06862882574444823	0.6714247509985198	0.6668226253556777	0.5886664960917254	0	1.0	0.0
2693	None	None	None	None	None	0	0	0.08695652173913043	4	0.9090909090909091	60	0.8395061728395061	0.045454545454545456	3	3	64	0	0	1.0	9	9	4.533333333333333	68	0.0	0.9666666666666667	-0.035292015567709376	0.6370488361743435	0.09998978697727479	0.5001230661595113	0.014996062258364747	0.5159237431821907	0.636061612729891	0.5520430597461686	0	1.0	0.0
1770	None	None	None	None	None	0	0	0.375	3	0.8	8	0.3333333333333333	0.8	11	8	0	1	0	0.4444444444444444	4	9	0.8	12	1.0	1.0	0.0001323735821080109	0.5002102821335656	0.04768367078423306	0.5620209738026459	0.023361590616824125	0.6501699618100443	0.5884434498300832	0.5719957780232878	0.0	0	0.0
1806	None	None	None	None	None	0	0	0	0	0	0	1.0	0	0	0	0	4	0	1.0	1	1	0.06666666666666667	1	1.0	0	0	0	0	0	0	0	0	0	0	0	0
4131	7.989881313541887e-05	1.1014849005018186e-05	-2.874241340564244e-09	0.9984338608732005	None	0	0	0.6666666666666666	2	0.5	1	1.0	0.5	1	1	2	7	0	0.25	4	1	0.26666666666666666	4	0.875	0.6666666666666666	-0.09998703466664849	0.5	-0.030539973936242297	0.5	0.09070217225800474	0.5	0.6874016788921054	0.5	0.0	0	0.0
1344	None	None	None	None	None	0.3333333333333333	1	0.5	4	0.7	7	0.2857142857142857	0.7	11	7	0	0	0	0.8571428571428571	7	6	0.8	12	0.0	0.6666666666666666	0.02603853153450846	0.5434270641020081	0.1945438122828466	0.6289477252653555	0.05501657817618466	0.536969386566815	0.6772745286789781	0.5703632567225062	0	1.0	0.0
7171	1.2345753207119498e-08	6.191675654680619e-09	6.191525797932324e-09	0.9999991179354153	None	0.3333333333333333	1	0.5	4	0.7	7	0.3333333333333333	0.7	11	7	0	0	0	0.4444444444444444	9	4	0.8	12	0.0	1.0	0.09009710779629261	0.5000000000000001	0.09886657980043492	0.6436462813615034	3.270306819812743e-06	0.5000109255341812	0.6102620215189256	0.549113553737053	0	1.0	0.0
1718	None	None	None	None	None	0	0	0	0	0	0	1.0	0	0	0	0	4	0	1.0	1	1	0.06666666666666667	1	1.0	0	0	0	0	0	0	0	0	0	0	0	0
5430	0.00019767168065590746	1.282036080803678e-06	4.933160205824136e-07	0.9999964812199217	None	0.25	1	0.4	4	0.75	9	0.25925925925925924	0.75	13	9	0	0	0	0.6666666666666666	9	6	0.9333333333333333	14	0.0	1.0	0.09998598768183956	0.5000000000000001	-0.16620929861185912	0.9999999931830468	-0.09999710360127209	0.5000097081873832	0.7714418772017684	0.998107503268005	0	1.0	0.0
3319	0.0036183398240593645	0.00046996813172063117	2.9303670600377963e-05	0.990262293315177	None	0.2	1	0.3333333333333333	4	0.8	12	0.20987654320987653	0.8	16	12	0	0	0	1.0	9	9	1.1333333333333333	17	0.0	1.0	0.00723401687168265	0.5215217025859342	0.0918784036297521	0.8202226177268914	0.09997778674998221	0.5000152709155965	0.6004387923887978	0.6305753502326256	0	1.0	0.0
4602	0.017839776030045967	0.016742719650145725	0.01656130919446159	0.9842271617945786	None	0.2	1	0.3333333333333333	4	0.8	12	0.20987654320987653	0.8	16	12	0	0	0	1.0	9	9	1.1333333333333333	17	0.0	1.0	0.2037166945609732	0.5	0.0015821496208977247	0.5336101436286842	0.0991890854112665	0.7490524219112702	0.6989623480954401	0.6009446827129926	0	1.0	0.0
3084	7.287117343127203e-09	6.933821898244377e-09	-1.2209905433750875e-10	0.9999994649298413	None	0	0	1.0	1	0	0	1.0	0	0	0	1	0	0	0.5	2	1	0.13333333333333333	2	0.0	0	0	0	0	0	0	0	0	0	0	0	0
418	None	None	None	None	None	0.375	3	0.5789473684210527	11	0.38461538461538464	10	0.4444444444444444	0.3076923076923077	15	8	12	10	0	0.7777777777777778	9	7	1.8666666666666667	28	0.47619047619047616	0.43478260869565216	0.06337004082117881	0.6602179365274274	-0.029585650816209997	0.6485415653743538	-0.050601140784738	0.6255917470107779	0.6286004061738547	0.6449125141903602	1.0	1.0	0.0
410	None	None	None	None	None	0	0	0	0	0	0	1.0	0	0	0	0	0	0	1.0	1	1	0.06666666666666667	1	0.0	0	0	0	0	0	0	0	0	0	0	0	0
4582	None	None	None	None	None	0	0	0.018518518518518517	1	1.0	79	1.0	0.0759493670886076	6	6	74	0	0	1.0	9	9	5.4	81	0.0	1.0	0.22108660832262683	0.5	-0.02628314829782059	0.6874635170469248	-0.09999475813819701	0.5000032551665626	0.8019346688046323	0.5653163248057199	0	0	0.0
1514	None	None	None	None	None	0	0	0.3125	5	0.6666666666666666	14	0.5111111111111111	0.19047619047619047	7	4	15	11	0	0.5555555555555556	5	9	1.5333333333333334	23	0.3548387096774194	0.6666666666666666	-0.05480422479429059	0.5513902344211327	0.0787641607080408	0.5817499796877675	0.04208580737443787	0.579544100577699	0.6532728169245564	0.5709474201607293	1.0	1.0	0.0
3990	None	None	None	None	None	0.1111111111111111	1	0.35	7	0.6428571428571429	18	0.8333333333333334	0.5714285714285714	21	16	8	8	0	1.0	6	6	2.0	30	0.5333333333333333	0.5	-0.09999999644569937	0.5000005393685231	-0.0999998944489516	0.5000055677206896	-0.06576876764781686	0.6276028978153718	0.5402545002380699	0.5433882073237132	1.0	1.0	0.0
3495	0.0	0.0	0.0	0.9999999999999998	None	0	0	0	0	0	0	1.0	0	0	0	0	4	0	1.0	1	1	0.06666666666666667	1	1.0	0	0	0	0	0	0	0	0	0	0	0	0
3107	0.0	0.0	0.0	0.9999999999999998	None	0	0	0	0	0	0	1.0	0	0	0	0	4	0	1.0	1	1	0.06666666666666667	1	1.0	0	0	0	0	0	0	0	0	0	0	0	0
5046	0.0004628015920713443	6.456775097991754e-05	-1.8407245871042996e-05	0.9991843794162801	None	0.2	1	0.3333333333333333	4	0.8	12	0.20987654320987653	0.8	16	12	0	0	0	1.0	9	9	1.1333333333333333	17	0.0	1.0	5.239801676495753e-08	0.5000078843479603	0.03322449610629365	0.6589444510192422	0.038321541428511866	0.5619287006111572	0.5919922502315311	0.5750632176988646	0	1.0	0.0
3630	0.0030366460556804442	0.0005033158219659389	-0.0004904989701697949	0.9993167174039604	None	0.2	1	0.3333333333333333	4	0.8	12	0.20987654320987653	0.8	16	12	0	0	0	1.0	9	9	1.1333333333333333	17	0.0	1.0	-0.042393556430694326	0.6652202952187731	0.09999945227644527	0.5000011262468868	0.10127902744538844	0.5221648943533984	0.6618299893185803	0.5642566854027898	0	0.125	0.0
5060	0.0	0.0	0.0	0.9999999999999998	None	0	0	0	0	0	0	1.0	0	0	0	0	4	0	1.0	1	1	0.06666666666666667	1	1.0	0	0	0	0	0	0	0	0	0	0	0	0
2571	0.000247337278348566	1.34486372125051e-06	-1.124198594152409e-06	0.9999999856578583	None	0.2	1	0.3333333333333333	4	0.8	12	0.20987654320987653	0.8	16	12	0	0	0	1.0	9	9	1.1333333333333333	17	0.0	1.0	-0.026421338244640623	0.5088735687289128	0.058186728318011305	0.6608023966215837	0.06775671871586948	0.5649646755202037	0.6108801030156411	0.5796252817736545	0	1.0	0.0
2996	0.0017816973946739789	2.1565095016163907e-05	-2.1173400801814242e-05	0.9980065530440745	None	0	0	0.3333333333333333	2	0.8571428571428571	6	1.0	0.8571428571428571	8	6	0	0	0	0.1111111111111111	1	9	0.6	9	0.0	1.0	0.00022492195833831316	0.5002238964718267	-0.019568253494712112	0.6675602733047782	0.09939353247566726	0.5000984769668182	0.6280248657866181	0.5579435496656754	0	0.375	0.0
4258	3.5279401690447514e-09	2.7661447846361773e-09	-2.5298734627493744e-09	0.9999995200564145	None	1.0	1	1.0	4	0.0	0	0.5555555555555556	0	4	0	0	0	0	1.0	3	3	0.3333333333333333	5	0.0	1.0	0	0	0	0	0	0	0	0	0	0	0
5875	0.0	0.0	0.0	0.9999999999999998	None	0	0	0	0	0	0	1.0	0	0	0	0	4	0	1.0	1	1	0.06666666666666667	1	1.0	0	0	0	0	0	0	0	0	0	0	0	0
3143	0.006265779563754056	0.004140650922076258	0.0034805595248777656	0.9990514050075981	None	0	0	0.42857142857142855	3	0.75	6	0.5555555555555556	0.75	9	6	0	1	0	0.2222222222222222	9	2	0.6666666666666666	10	1.0	1.0	0.09984134400326497	0.5015039342066283	0.09999939085560575	0.50000362146525	0.09658824196074078	0.5043479773472166	0.5037250126774664	0.5019518724705917	0.1111111111111111	0.2222222222222222	0.0
3628	0.002454565632006643	0.00010608850340956657	-9.932981911901496e-05	0.999646821248146	None	0.2	1	0.3333333333333333	4	0.8	12	0.20987654320987653	0.8	16	12	0	0	0	1.0	9	9	1.1333333333333333	17	0.0	1.0	0.05131889061331492	0.5368827022190723	-0.06592244473097005	0.5470250984622691	-0.17990487534961613	0.9963551114967846	0.8759702661956023	0.8789380194259292	0	1.0	0.0
1678	None	None	None	None	None	0.3333333333333333	1	0.5	4	0.6666666666666666	6	0.3055555555555556	0.6666666666666666	10	6	0	0	0	1.0	6	6	0.7333333333333333	11	0.0	0.4	0.043194439043735204	0.5861193392903671	0.08468489721236487	0.6777709147393682	-0.3500252457695874	0.9147759001061306	0.8730473700390554	0.760416152978992	0	1.0	0.0
5040	0.005820407568511288	0.0035427802587807314	-0.0035388997546624257	0.9938839906241888	None	0.16666666666666666	1	0.35714285714285715	5	0.7368421052631579	14	0.25925925925925924	0.7368421052631579	19	14	1	1	0	1.0	9	9	1.4	21	1.0	0.6666666666666666	0.08506358406461044	0.5	0.0028341539418762114	0.56921571779708	-0.09998984590790176	0.5000443787725624	0.6807173411184451	0.5232190823030575	0.8947368421052632	0.8947368421052632	0.0
6147	0.002951577191569009	0.000260142893358968	-0.00016061443581813563	0.9949911180597671	None	0.1111111111111111	1	0.38095238095238093	8	0.6206896551724138	18	0.38271604938271603	0.3448275862068966	15	10	15	10	0	1.0	9	9	2.066666666666667	31	0.3448275862068966	0.7272727272727273	0.035733135355557055	0.5304037056485046	2.303584035651313e-08	0.5000006509517735	-0.09924711613432764	0.6521704218390908	0.6381901714051058	0.5622061123032783	1.0	1.0	0.0
6425	0.0017104247247167693	0.0015433300800216966	-8.362953739172629e-05	0.998549846782752	None	0.2	1	0.3333333333333333	4	0.8	12	0.20987654320987653	0.8	16	12	0	0	0	1.0	9	9	1.1333333333333333	17	0.0	1.0	0.09999857560644489	0.5	0.11987939129326175	0.6561658318626037	0.07016644985939752	0.5256192874467654	0.5674415959905165	0.5620797719231014	0	1.0	0.0
5161	0.00017877299232370314	1.876524372705714e-05	1.516857694557152e-05	0.9993725583161972	None	0.2	1	0.3333333333333333	4	0.8	12	0.20987654320987653	0.8	16	12	0	0	0	1.0	9	9	1.1333333333333333	17	0.0	1.0	0.025002850986728803	0.5	0.015208544021591525	0.9999992552724586	0.04808668259467403	0.6738487455261405	0.7450543429693818	0.9929334904795303	0	1.0	0.0
3841	0.0036539302657109243	0.00061799276904771	0.0003518869041988466	0.9979593836099808	None	0.2	1	0.3333333333333333	4	0.8	12	0.20987654320987653	0.8	16	12	0	0	0	1.0	9	9	1.1333333333333333	17	0.0	1.0	0.09999339864108273	0.500106556955472	4.127045604108628e-06	0.542561539699781	-0.31204506227443835	0.9999999999997538	0.8553488292341457	0.9999408058441425	0	1.0	0.0
1744	None	None	None	None	None	0	0	0	0	0	0	1.0	0	0	0	0	0	0	1.0	1	1	0.06666666666666667	1	0.0	0	0	0	0	0	0	0	0	0	0	0	0
3633	0.00023099996196338827	2.930462862545987e-06	2.8438799419719766e-06	0.9999999770662316	None	0.2	1	0.3333333333333333	4	0.8	12	0.20987654320987653	0.8	16	12	0	0	0	1.0	9	9	1.1333333333333333	17	0.0	1.0	0.09999695801736283	0.5000789359439959	-0.003658284772863208	0.6509976217912636	0.07950857822584301	0.5171977921415798	0.611234436569607	0.5574584888857859	0	0.5	0.0
2165	None	None	None	None	None	0.2	1	0.3333333333333333	4	0.8	12	0.20987654320987653	0.8	16	12	0	0	0	1.0	9	9	1.1333333333333333	17	0.0	1.0	-0.038166526515887166	0.6062835973020777	0.03134838396276761	0.6479426311790902	-0.07485771220428968	0.6816764459490674	0.6494158555000292	0.645901205340851	0	0.9375	0.0
2546	None	None	None	None	None	1.0	1	0.8	4	0.4	2	0.4375	0.4	6	2	0	0	0	1.0	4	4	0.4666666666666667	7	0.0	0.6666666666666666	-0.0997615412653431	0.5004303988473688	0	0.5	0.018688201002865563	0.5212694105876378	0.6272379471649746	0.5072370455017224	0	0	0.0
1125	None	None	None	None	None	0.25	1	0.4	4	0.75	9	0.25925925925925924	0.75	13	9	0	0	0	0.6666666666666666	6	9	0.9333333333333333	14	0.0	1.0	-0.0999998429905675	0.5000012967871048	0.08076490889430048	0.5570173687834366	-0.18869594507271092	0.6130126690205154	0.7583746399103274	0.5571709328402609	0	0.6923076923076923	0.0
1654	None	None	None	None	None	0	0	0.18181818181818182	4	0.8	24	0.4444444444444444	0	0	0	31	9	0	0.8888888888888888	9	8	2.1333333333333333	32	0.13636363636363635	0.37037037037037035	0	0	0	0	0	0	0	0	0	0	0
1552	None	None	None	None	None	0.14285714285714285	1	0.4375	7	0.5909090909090909	13	0.3333333333333333	0.4090909090909091	16	9	7	5	0	0.8888888888888888	8	9	1.6	24	0.45454545454545453	0.625	-0.05121519463189859	0.6358497797307834	0	0.5	0.18701027928786923	0.6731935113302646	0.7555262886835653	0.6050822355641637	1.0	0.9375	0.0
5806	0.008819085124378843	0.002074937039837847	0.0018950524479237189	0.9974433058057576	None	0.2	1	0.3333333333333333	4	0.8	12	0.20987654320987653	0.8	16	12	0	0	0	1.0	9	9	1.1333333333333333	17	0.0	1.0	0.09999901541470288	0.5	0.06421384182197269	0.6849694660488723	-0.09995924118070668	0.6010391452535974	0.7107468489518484	0.5976061250262181	0	0	0.0
6306	0.007479247363892991	0.0018366361558100146	0.001836626046349059	0.9954422945571644	None	0.2	1	0.3333333333333333	4	0.8	12	0.20987654320987653	0.8	16	12	0	0	0	1.0	9	9	1.1333333333333333	17	0.0	1.0	0.34278851689708023	0.5	0.09993106313674366	0.6114818766389716	0.018546790881015445	0.6727280545909838	0.7996644289747453	0.5966112684600011	0	1.0	0.0
2856	6.181453549280038e-06	3.156534751070922e-08	2.6413447364663377e-08	0.9999982311901591	None	0.6666666666666666	2	0.7777777777777778	7	0.2727272727272727	3	0.4642857142857143	0.2727272727272727	10	3	2	0	0	0.5714285714285714	4	7	0.8666666666666667	13	0.0	0.6666666666666666	0.04730844603448913	0.5910381993751497	0.07333087904550968	0.6286406201188702	0.0006717171294187611	0.5029609898359082	0.5864162094240376	0.5749714769166819	0	1.0	0.0
6681	0.003871115123754688	0.0027188953027048155	-0.0003364729089991242	0.9970240983607487	None	0.2	1	0.3333333333333333	4	0.8	12	0.20987654320987653	0.8	16	12	0	0	0	1.0	9	9	1.1333333333333333	17	0.0	1.0	0.3320905436392204	0.5	0.1872747522850482	0.9503267723148746	-0.020173566414076055	0.5508839602988771	0.8178499782523105	0.7411320816804877	0	1.0	0.0
4112	0.004503152803722208	0.0007129172290170406	0.0004211974177925647	0.9966345573149452	None	0.2	1	0.3333333333333333	4	0.8	12	0.20987654320987653	0.8	16	12	0	0	0	1.0	9	9	1.1333333333333333	17	0.0	1.0	0.2196929987270626	0.5614910465524184	0	0.5	-0.047697877053201644	0.5221338354436498	0.7678066054590587	0.5279548871966717	0	0.375	0.0
4549	None	None	None	None	None	0	0	0.07407407407407407	4	0.9358974358974359	73	0.9876543209876543	0.1282051282051282	12	10	67	0	0	1.0	9	9	5.333333333333333	80	0.0	0.9859154929577465	0.09971965353091725	0.5	0.09957456928321039	0.5212393565196131	-0.09884340791255766	0.5015154158438154	0.7177194462300069	0.50758860588276	0	1.0	0.0
2947	0.0024783557523319977	0.00024707179175980927	0.0001612932915926415	0.9950870335718359	None	0.2	1	0.3333333333333333	4	0.8	12	0.20987654320987653	0.8	16	12	0	0	0	1.0	9	9	1.1333333333333333	17	0.0	1.0	0.007334575886239291	0.5906334173860861	0.00011296832419503447	0.5001969687107725	0.0966404444098049	0.5505825721054969	0.6080720928881223	0.5473904193761563	0	1.0	0.0
6747	0.005306463938557279	0.003777814173488217	0.0021211178331128925	0.9958334154188617	None	0.25	1	0.36363636363636365	4	0.7857142857142857	11	0.2222222222222222	0.7857142857142857	15	11	0	0	0	0.8888888888888888	8	9	1.0666666666666667	16	0.0	1.0	0.09999930966153699	0.5	0.10913527347692202	1.0	-0.09788002123398792	0.5212387814372469	0.7671848429743082	1.0	0	1.0	0.0
887	None	None	None	None	None	0.2	1	0.5	6	0.4	6	0.6071428571428571	0.3333333333333333	10	5	6	2	0	0.5714285714285714	4	7	1.1333333333333333	17	0.18181818181818182	0.6153846153846154	0.12682956707217596	0.5758397475844944	0.07811028395143671	0.5195886675629471	-0.09867184454603137	0.588170700608877	0.7414440241886476	0.5613986581227679	0.95	1.0	0.0
2228	None	None	None	None	None	0	0	0.45	9	0.4642857142857143	13	0.47619047619047616	0.2857142857142857	15	8	14	8	0	0.7777777777777778	9	7	2.0	30	0.32	0.4444444444444444	-0.09744697259225661	0.5283701282000153	0.029717260999868645	0.6967583788368401	-0.0640686593148721	0.566310616377365	0.6317817102038613	0.5996743661648363	0.8	0.6666666666666666	0.0
3579	None	None	None	None	None	0	0	0.16	8	0.8055555555555556	58	0.9135802469135802	0.05555555555555555	6	4	67	7	0	1.0	9	9	4.933333333333334	74	0.051470588235294115	0.9230769230769231	0.00710896161548419	0.5653735912972504	0.11462017625369474	0.5320001613611545	0.06169770034529578	0.5815438961587605	0.6136715168144893	0.55973748819053	1.0	1.0	0.0
499	None	None	None	None	None	0	0	0	0	0	0	1.0	0	0	0	0	4	0	1.0	1	1	0.06666666666666667	1	1.0	0	0	0	0	0	0	0	0	0	0	0	0
6676	0.013977538308545683	0.010050422493321933	-0.00952212672470627	0.9981049267667188	None	0.2	1	0.3333333333333333	4	0.8	12	0.20987654320987653	0.8	16	12	0	0	0	1.0	9	9	1.1333333333333333	17	0.0	1.0	0.09999999094699334	0.5	-0.08374429227927252	0.6249328591515926	-0.09990393784066383	0.5004501685260724	0.7122022513680155	0.5425915190913229	0	1.0	0.0
2305	None	None	None	None	None	0	0	0	0	0	0	1.0	0	0	0	0	4	0	1.0	1	1	0.06666666666666667	1	1.0	0	0	0	0	0	0	0	0	0	0	0	0
1638	None	None	None	None	None	0	0	0.11363636363636363	5	0.875	56	0.8148148148148148	0.078125	8	5	57	5	0	1.0	9	9	4.4	66	0.043478260869565216	0.9152542372881356	0.41958151166077606	0.5730503134647678	-0.03741835694434128	0.5022621507991353	3.7991473294993144e-07	0.5098077886979947	0.887942567067209	0.5285183639892903	0.875	1.0	0.0
7333	None	None	None	None	None	0.0625	1	0.34285714285714286	12	0.6	30	0.7222222222222222	0.52	37	26	14	2	0	0.8888888888888888	9	8	3.466666666666667	52	0.09523809523809523	0.7906976744186046	0.09995816685918237	0.5	0.09990668389740184	0.5796237611330262	-0.09990195508014213	0.5087004250664888	0.7190663450465411	0.5296347507688335	1.0	1.0	0.0
4105	0.0	0.0	0.0	1.0	None	0	0	0	0	0	0	1.0	0	0	0	0	0	0	1.0	1	1	0.06666666666666667	1	0.0	0	0	0	0	0	0	0	0	0	0	0	0
6903	0.0061823510585128465	0.0013964300068312785	-0.0006184369388035908	0.9913485886366079	None	0.2	1	0.3333333333333333	4	0.8	12	0.20987654320987653	0.8	16	12	0	0	0	1.0	9	9	1.1333333333333333	17	0.0	1.0	7.220977444902815e-16	0.5	-0.09906944097585477	0.5357630813632879	-0.09999235783745793	0.500012234150431	0.6151941578029525	0.5119432248659116	0	1.0	0.0
2513	None	None	None	None	None	0	0	0.25	2	0.8888888888888888	8	0.36666666666666664	0	0	0	10	0	0	0.8333333333333334	6	5	0.7333333333333333	11	0.0	0	0	0	0	0	0	0	0	0	0	0	0
5690	0.00042500512620202995	1.234256379584177e-05	6.5818385339811125e-06	0.9998234036765118	None	0.047619047619047616	1	0.3409090909090909	15	0.578125	37	0.8148148148148148	0.4375	43	28	22	1	0	1.0	9	9	4.4	66	0.030303030303030304	0.8620689655172413	0.09999997789687662	0.5000000000000001	-0.0378872757789145	0.6789557764507498	-0.09957862491690711	0.5092283047239976	0.7089644326046045	0.5651192318777362	1.0	1.0	0.0
2102	None	None	None	None	None	0.2	1	0.5	6	0.5333333333333333	8	0.4722222222222222	0.5333333333333333	14	8	2	1	0	0.4444444444444444	9	4	1.1333333333333333	17	0.5	0.7142857142857143	-0.0324922693182238	0.5369322105764556	-0.1679300964235742	0.9999762596827388	3.277385587859688e-08	0.5000061949770426	0.9583660907980782	0.9733713617154881	1.0	1.0	0.0
3946	0.008236480241328625	0.004976991750818319	0.00485060683500692	0.994247862064069	None	0.25	1	0.4	4	0.75	9	0.25	0.75	13	9	0	0	0	0.875	7	8	0.9333333333333333	14	0.0	0.8571428571428571	-0.09999547945066126	0.5113061626136228	-0.015015828098267037	0.6723892767666246	0.18370418548062722	0.6211832438625572	0.7723783109438	0.6033889056459112	0	1.0	0.0
2550	None	None	None	None	None	0	0	0	0	0	0	1.0	0	0	0	0	0	0	1.0	1	1	0.06666666666666667	1	0.0	0	0	0	0	0	0	0	0	0	0	0	0
3626	0.000419554534945578	2.6396670157779576e-06	1.3063197397701764e-06	0.9999999524683055	None	0.2	1	0.3333333333333333	4	0.8	12	0.20987654320987653	0.8	16	12	0	0	0	1.0	9	9	1.1333333333333333	17	0.0	1.0	0.05589351006642469	0.5562057677462335	0.26034073126724666	0.5898760771529801	0.0966384452851298	0.5106768676823543	0.7013731945094168	0.5524681618373097	0	0	0.0
1937	None	None	None	None	None	0	0	0.4	2	0.8	4	1.0	0.8	6	4	0	2	0	0.14285714285714285	7	1	0.4666666666666667	7	1.0	0.6666666666666666	0.00019474359676437586	0.563249767569316	0.09998736167341311	0.5000206293840918	-0.032824990677584785	0.6907635716916277	0.6442361820824284	0.5872750519429656	1.0	0.8333333333333334	0.0
2037	None	None	None	None	None	0	0	0.5	3	0.6666666666666666	4	0.4444444444444444	0.6666666666666666	6	4	1	4	0	0.5	6	3	0.5333333333333333	8	1.0	0.4	0.014202909609457628	0.5649707963803798	0.09995940164275326	0.5002429840545569	0.5164229241118058	0.9916974488728181	0.8942639195769275	0.8431333898806932	1.0	1.0	0.0
4272	0.012517593690687182	0.006286573917849091	0.004839987302741625	0.9946786892104812	None	0	0	0.3333333333333333	3	0.8181818181818182	9	0.28888888888888886	0.8181818181818182	12	9	0	1	0	0.5555555555555556	9	5	0.8666666666666667	13	1.0	1.0	-0.09999987189011264	0.5003417629446841	0.024443753988230947	0.6638797303906973	0.10322110696164202	0.5900559452049052	0.7031853602868545	0.5863100318920946	1.0	1.0	0.0
7296	0.0019438554702751474	0.00022877880808299848	0.00022863506742519787	0.9956779531561767	None	0.5	1	0.5714285714285714	4	0.625	5	0.3333333333333333	0.625	9	5	0	0	0	0.8333333333333334	5	6	0.6666666666666666	10	0.0	1.0	3.2465594030381516e-20	0.5	0.09140146346904081	0.5643857157227765	-0.09999989437582024	0.5000002550336425	0.686036665369609	0.5215684193252202	0	1.0	0.0
459	None	None	None	None	None	0	0	0	0	0	0	1.0	0	0	0	0	4	0	1.0	1	1	0.06666666666666667	1	1.0	0	0	0	0	0	0	0	0	0	0	0	0
705	None	None	None	None	None	0	0	0.5555555555555556	5	0.2727272727272727	3	0.52	0	0	0	12	12	0	1.0	5	5	0.8666666666666667	13	0.42857142857142855	1.0	0	0	0	0	0	0	0	0	0	0	0
6888	0.0	0.0	0.0	1.0	None	0	0	0	0	0	0	1.0	0	0	0	0	0	0	1.0	1	1	0.06666666666666667	1	0.0	0	0	0	0	0	0	0	0	0	0	0	0
4990	0.004330618665468537	0.0013031049045891412	0.0006891573251002012	0.9940329895280957	None	0.25	1	0.36363636363636365	4	0.7857142857142857	11	0.2222222222222222	0.7857142857142857	15	11	0	0	0	0.8888888888888888	9	8	1.0666666666666667	16	0.0	1.0	-0.038349202670365186	0.6801710999041406	0.03989076852423071	0.6628793763885709	0.1507976388201699	0.6035579220769995	0.7047174479436584	0.6495376472607758	0	1.0	0.0
290	None	None	None	None	None	0.25	1	0.4	4	0.75	9	0.25925925925925924	0.75	13	9	0	0	0	0.6666666666666666	9	6	0.9333333333333333	14	0.0	1.0	0.09915766694509373	0.5791179220991158	-0.019634179033390618	0.6239057012938579	7.150284092169254e-05	0.5039824131448357	0.6222808143697838	0.5696477797379733	0	0.8461538461538461	0.0
3483	0.00039454714987080026	0.0003330726753762674	0.0003330638905234135	0.9974511817088901	None	0	0	0.5	2	0.75	3	0.6	0.5	3	2	2	4	0	0.4	2	5	0.4	6	0.5714285714285714	0	-0.09988320501572048	0.5003113550687468	0	0.5	0.09150209023125609	0.5050134353633363	0.6860198691371305	0.5017749787091593	1.0	1.0	0.0
2520	None	None	None	None	None	0	0	0	0	0	0	1.0	0	0	0	0	0	0	1.0	1	1	0.06666666666666667	1	0.0	0	0	0	0	0	0	0	0	0	0	0	0
7514	None	None	None	None	None	0.047619047619047616	1	0.3333333333333333	15	0.5846153846153846	38	0.8271604938271605	0.24615384615384617	28	16	38	2	0	1.0	9	9	4.466666666666667	67	0.029411764705882353	0.7931034482758621	0.07261536752096606	0.5000000000000001	-0.09975867862141838	0.524861917425304	-0.09998519818091453	0.5000404248306969	0.692778868514872	0.5083068565119307	1.0	1.0	0.0
651	None	None	None	None	None	0	0	0.3333333333333333	2	0.8571428571428571	6	0.36	0.8571428571428571	8	6	0	2	0	1.0	5	5	0.6	9	1.0	0	0.03352046194398203	0.6543641395003615	-0.09999070016942987	0.5026263188138409	0.02592247360349964	0.5362411148063355	0.649271484430055	0.5657833341039925	1.0	1.0	0.0
1376	None	None	None	None	None	0	0	0.2727272727272727	6	0.6666666666666666	20	0.6530612244897959	0.13333333333333333	6	4	25	5	0	1.0	7	7	2.1333333333333333	32	0.09615384615384616	0.2962962962962963	0.03855355956894131	0.5727668923933456	0.00993732685932456	0.6465891497969768	0.0894005654030392	0.6142838270018605	0.6101762563010199	0.6116361003698785	1.0	1.0	0.0
386	None	None	None	None	None	0	0	0	0	0	0	1.0	0	0	0	0	0	0	1.0	1	1	0.06666666666666667	1	0.0	0	0	0	0	0	0	0	0	0	0	0	0
1451	None	None	None	None	None	0	0	0.375	3	0.8	8	0.3333333333333333	0.8	11	8	0	1	0	0.4444444444444444	4	9	0.8	12	1.0	1.0	1.7904525019000534e-05	0.5112340841295837	0.05875149728090634	0.643222333008878	0.09996565953020485	0.5000841050522629	0.6047142699167903	0.5526917928618891	0.9090909090909091	0.9090909090909091	0.0
1295	None	None	None	None	None	0	0	0.10714285714285714	3	0.9	36	0.875	0	0	0	41	12	0	0.75	8	6	2.8	42	0.13953488372093023	0.6666666666666666	0	0	0	0	0	0	0	0	0	0	0
1378	None	None	None	None	None	0.25	1	0.4	4	0.75	9	0.25925925925925924	0.75	13	9	0	0	0	0.6666666666666666	9	6	0.9333333333333333	14	0.0	1.0	0.09685037344732125	0.568482480582266	1.0509209563216195e-08	0.5000000739167989	0.3132734037455089	0.7492235722984685	0.7871387714005166	0.6122340637519669	0	1.0	0.0
7035	0.010608633578236298	0.008736692086998248	0.008734470831735416	0.9940419624718277	None	0.2	1	0.3333333333333333	4	0.8125	13	0.3333333333333333	0.75	16	12	1	2	0	0.6666666666666666	9	6	1.2	18	1.0	0.6666666666666666	0.0999998779996943	0.5	-0.14583268619704964	0.9992760040324464	-0.09999758131428019	0.6187193477898139	0.9149556652002959	0.9289962609478646	1.0	1.0	0.0
992	None	None	None	None	None	0	0	0.3	3	0.8333333333333334	10	0.4666666666666667	0.75	12	9	1	0	0	0.8333333333333334	6	5	0.9333333333333333	14	0.0	0.2222222222222222	0.21335688564679517	0.5599102783726693	0.09380050930547694	0.5371427543051843	0.04937230227535764	0.6382905500708117	0.6734202435829177	0.5791289056930219	0	1.0	0.0
5247	0.00018695629584813313	2.8944959367280795e-06	2.8374400287201466e-06	0.9999953447524397	None	0.5	1	0.6666666666666666	4	0.5714285714285714	4	0.375	0.5714285714285714	8	4	0	0	0	0.6666666666666666	6	4	0.6	9	0.0	0.6666666666666666	0.09998709574233194	0.5	-0.3245116862580134	0.9941728964395511	-0.09999997762471402	0.5000000523625985	0.8728905343068885	0.8472418742729368	0	1.0	0.0
3329	0.0	0.0	0.0	0.9999999999999998	None	0	0	0	0	0	0	1.0	0	0	0	0	4	0	1.0	1	1	0.06666666666666667	1	1.0	0	0	0	0	0	0	0	0	0	0	0	0
813	None	None	None	None	None	0.3333333333333333	1	0.5	4	0.6666666666666666	6	0.3142857142857143	0.6666666666666666	10	6	0	0	0	0.7142857142857143	7	5	0.7333333333333333	11	0.0	1.0	0.0490838456686115	0.6510052962228036	0.13640645208280605	0.6650327648386531	0.0041510273694756825	0.6615281860170122	0.7157819410390338	0.6592136917762575	0	1.0	0.0
4196	0.006102697423229418	0.0033544340129535145	0.0025160872121386046	0.9971878185628751	None	0	0	0.3055555555555556	11	0.6153846153846154	32	0.6666666666666666	0.38461538461538464	30	20	23	3	0	1.0	9	9	3.6	54	0.075	0.6938775510204082	0.29012716225774293	0.5000000000000002	5.829189876037347e-07	0.5545628281037103	-0.09325677048216233	0.5593190015731203	0.8363561107905527	0.5380531583475091	0.8666666666666667	0.8666666666666667	0.0
6636	None	None	None	None	None	0	0	0.42105263157894735	8	0.5384615384615384	14	0.5	0.46153846153846156	19	12	8	6	0	0.875	8	7	1.8666666666666667	28	0.46153846153846156	0.8571428571428571	0.03194533482060047	0.5	0.06041939664468362	0.6305670553993851	-0.0958221921467239	0.5084839572619928	0.6653800242395589	0.547241115220362	1.0	1.0	0.0
5116	0.020138512636048708	0.008579273206543822	0.006968652631879863	0.9515512127688134	None	0	0	0.3333333333333333	2	0.8571428571428571	6	1.0	0.8571428571428571	8	6	0	2	0	0.1111111111111111	1	9	0.6	9	1.0	1.0	0.3527066769282049	0.5	0.09834434675923476	0.6700881012547253	-0.09687007457654712	0.5281685313446913	0.8631374121757046	0.5680236883158841	1.0	1.0	0.0
4631	None	None	None	None	None	0.3333333333333333	2	0.5333333333333333	8	0.5	10	0.6111111111111112	0.45	15	9	6	0	0	1.0	6	6	1.4666666666666666	22	0.0	0.5882352941176471	-0.09999719811228691	0.5010176040773602	0.03048106211022167	0.6416946257020208	0.041208238207208356	0.5554012821462696	0.6757567652142871	0.5670369381012684	0	0	0.0
2604	0.008422811691809272	0.004459673673467659	0.004333505454494435	0.9940944450385044	None	0.25	1	0.4	4	0.75	9	0.25	0.75	13	9	0	0	0	0.875	7	8	0.9333333333333333	14	0.0	0.8571428571428571	-0.09999547945066126	0.5113061626136228	-0.015015828098267037	0.6723892767666246	0.18370418548062722	0.6211832438625572	0.7723783109438	0.6033889056459112	0	1.0	0.0
2845	0.010438787362135606	0.0011343707525549682	-0.0010728815467884447	0.981338746336085	None	0	0	0.375	6	0.5909090909090909	13	0.6	0.5909090909090909	19	13	4	0	0	0.625	8	5	1.6	24	0.0	0.3157894736842105	0.16320633000651563	0.7330311777023084	-0.09875158006124415	0.6194371827953616	0.19263383684533897	0.5500571227957745	0.7901374879748179	0.6378487623670193	0	1.0	0.0
167	None	None	None	None	None	0	0	0	0	0	0	1.0	0	0	0	0	4	0	1.0	1	1	0.06666666666666667	1	1.0	0	0	0	0	0	0	0	0	0	0	0	0
6126	None	None	None	None	None	0	0	0.23333333333333334	7	0.7142857142857143	30	0.6111111111111112	0.16666666666666666	9	7	34	14	0	0.8888888888888888	8	9	2.933333333333333	44	0.2	0.8108108108108109	0.09999890213836785	0.5	0.08803705074685578	0.6476150972952799	-0.057496426445106885	0.6682005614821435	0.6684411733309747	0.6073555932925634	1.0	1.0	0.0
4524	0.004690483915190008	0.000982477852823622	0.0009815021289182582	0.9954301651699082	None	0.25	1	0.4	4	0.75	9	0.25925925925925924	0.75	13	9	0	0	0	0.6666666666666666	9	6	0.9333333333333333	14	0.0	1.0	0.003323364094645933	0.511475970573207	-0.0999999999999015	0.5000000001085707	0.09028048429272828	0.5764186192423875	0.6851280515966441	0.5294658554737123	0	1.0	0.0
2021	None	None	None	None	None	0	0	1.0	2	0.0	0	1.0	0	1	0	1	0	0	0.3333333333333333	1	3	0.2	3	0.0	1.0	0	0	0	0	0	0	0	0	0	0	0
3901	0.008276878935056749	0.004518876413928002	0.004419141661896005	0.9938095332293322	None	0.25	1	0.4	4	0.75	9	0.25	0.75	13	9	0	0	0	0.875	7	8	0.9333333333333333	14	0.0	0.8571428571428571	-0.09999547945066126	0.5113061626136228	-0.015015828098267037	0.6723892767666246	0.18370418548062722	0.6211832438625572	0.7723783109438	0.6033889056459112	0	1.0	0.0
48	None	None	None	None	None	0	0	0.3333333333333333	2	0.8571428571428571	6	0.36	0.8571428571428571	8	6	0	1	0	1.0	5	5	0.6	9	0.5	0	0.09750735858882678	0.5043270703434245	0.01701998716718141	0.5213126897832444	0.12631347936575849	0.5514195348110564	0.6207913276221794	0.5257288390341003	1.0	1.0	0.0
4138	1.1546784658232096e-07	1.0386704050467925e-07	-8.540587827091946e-08	0.9999785770472751	None	0	0	0.16	4	0.8285714285714286	29	0.7551020408163265	0	0	0	36	14	0	1.0	7	7	2.466666666666667	37	0.18421052631578946	0.6	0	0	0	0	0	0	0	0	0	0	0
2652	0.0	0.0	0.0	1.0	None	0	0	0	0	0	0	1.0	0	0	0	0	0	0	1.0	1	1	0.06666666666666667	1	0.0	0	0	0	0	0	0	0	0	0	0	0	0
3422	0.00040700357073805146	4.74580944526687e-06	4.7382937889955415e-06	0.9999635507016787	None	0	0	0.3333333333333333	2	0.8571428571428571	6	1.0	0.8571428571428571	8	6	0	2	0	0.1111111111111111	9	1	0.6	9	1.0	1.0	0.0002562125159155187	0.5015802114531728	0.09999909122013535	0.5000058915117758	0.29630054159331004	0.6507110101196981	0.7738719410271065	0.5521851340099206	1.0	1.0	0.0
3752	0.007052021215508636	0.00476717906056872	-0.0010999436747367506	0.9961509097215395	None	0.25	1	0.36363636363636365	4	0.7857142857142857	11	0.2222222222222222	0.7857142857142857	15	11	0	0	0	0.8888888888888888	8	9	1.0666666666666667	16	0.0	1.0	7.902762784127648e-27	0.5	2.856421647764005e-14	0.5016277969371454	0.2484913731798064	0.9999999999719305	0.7846961167169837	0.9996968410644702	0	1.0	0.0
5265	0.0010413693905145962	0.0004650354340640585	-0.00046489233340750013	0.9976911140565906	None	0	0	0.2826086956521739	13	0.6363636363636364	42	0.8395061728395061	0.09090909090909091	16	6	51	1	0	1.0	9	9	4.533333333333333	68	0.010416666666666666	0.9491525423728814	0.09431179831515464	0.5	-0.04071964465239729	0.5269222895020753	0.3885664023859248	0.8940230114303505	0.8568981503231639	0.6784739783710543	1.0	1.0	0.0
1837	None	None	None	None	None	0	0	0	0	0	0	1.0	0	0	0	0	4	0	1.0	1	1	0.06666666666666667	1	1.0	0	0	0	0	0	0	0	0	0	0	0	0
5205	0.004137445105862403	0.0019434183221271922	-0.001880962042895577	0.9927043162223845	None	0.25	1	0.4	4	0.75	9	0.25925925925925924	0.75	13	9	0	0	0	0.6666666666666666	9	6	0.9333333333333333	14	0.0	1.0	0.09999978545889103	0.5	-0.09294060124685974	0.6196849160295267	0.11595001093965465	0.6031424166351417	0.7303656338588276	0.5749954644382281	0	1.0	0.0
1930	None	None	None	None	None	0.3333333333333333	1	0.5	4	0.7	7	0.2857142857142857	0.7	11	7	0	0	0	0.8571428571428571	7	6	0.8	12	0.0	1.0	-0.03723900642937465	0.6228983008911608	-0.05806788739956396	0.6669583655318483	-0.06877428742893918	0.6444157879853186	0.6242891300172478	0.644962823678836	0	0.9090909090909091	0.0
3374	0.0005462466823263065	8.053745850241521e-05	-7.036951178385321e-05	0.9975911541346077	None	0	0	0.3333333333333333	2	0.8571428571428571	6	0.36	0.8571428571428571	8	6	0	2	0	1.0	5	5	0.6	9	1.0	0	-0.09999999999943465	0.7039179947072692	0.09998259921708132	0.5000311694927231	-0.005472222114988612	0.6609965043924295	0.69963102296016	0.6251102546873476	1.0	1.0	0.0
6196	0.004538359257198794	0.00366656974654386	-0.003265661559652687	0.99677552120947	None	0.25	1	0.36363636363636365	4	0.7857142857142857	11	0.2222222222222222	0.7857142857142857	15	11	0	0	0	0.8888888888888888	8	9	1.0666666666666667	16	0.0	1.0	0.09999622351030775	0.5000000000000001	-0.1456096801156995	0.9999995846007232	-0.09998936871216917	0.5000201123939083	0.7780113879449416	0.9925940293873121	0	0.9333333333333333	0.0
2133	None	None	None	None	None	0	0	0	0	0	0	1.0	0	0	0	0	4	0	1.0	1	1	0.06666666666666667	1	1.0	0	0	0	0	0	0	0	0	0	0	0	0
195	None	None	None	None	None	0.25	1	0.36363636363636365	4	0.7857142857142857	11	0.2222222222222222	0.7857142857142857	15	11	0	0	0	0.8888888888888888	9	8	1.0666666666666667	16	0.0	1.0	0.0484138816451247	0.5956342240990737	0.0019763263216287133	0.574939555879971	0.06918945834091388	0.6556058522574892	0.5702265567746194	0.6093000927842358	0	1.0	0.0
2566	0.0	0.0	0.0	1.0	None	0	0	0	0	0	0	1.0	0	0	0	0	0	0	1.0	1	1	0.06666666666666667	1	0.0	0	0	0	0	0	0	0	0	0	0	0	0
5888	0.0007270638557582172	0.0004923024489228868	0.00047833555073791494	0.9991888166963016	None	0	0	0.25	1	1.0	3	1.0	1.0	4	3	0	3	0	0.2	5	1	0.3333333333333333	5	1.0	0	0.09999999996026983	0.5	-0.05737342553058542	0.9999695437100912	-0.008472066196073302	0.6603247222698914	0.8800209684010869	0.9755882582486105	1.0	1.0	0.0
1987	None	None	None	None	None	0.2	1	0.3333333333333333	4	0.8	12	0.20987654320987653	0.8	16	12	0	0	0	1.0	9	9	1.1333333333333333	17	0.0	1.0	-0.018570395023507914	0.6897385116048013	-0.09999241862027217	0.5073996884180161	0.02320733689621145	0.5979893463050469	0.6579191756173721	0.6007355373720347	0	0.375	0.0
2609	0.0	0.0	0.0	1.0	None	0	0	0	0	0	0	1.0	0	0	0	0	0	0	1.0	1	1	0.06666666666666667	1	0.0	0	0	0	0	0	0	0	0	0	0	0	0
4865	0.0021072590613296534	0.0010881278640397433	-0.0008649406082930377	0.9972445859938073	None	0.16666666666666666	2	0.37037037037037035	10	0.6052631578947368	23	0.49382716049382713	0.5789473684210527	32	22	7	0	0	1.0	9	9	2.6666666666666665	40	0.0	0.8387096774193549	0.0999999947968032	0.5	0.1846984743374478	0.547861847302219	-0.09602416524619387	0.5748519568204833	0.7645345291798086	0.5410499332890983	0	1.0	0.0
576	None	None	None	None	None	0	0	0.26	13	0.6805555555555556	49	0.9135802469135802	0.4027777777777778	38	29	35	3	0	1.0	9	9	4.933333333333334	74	0.046153846153846156	0.9090909090909091	0.012998292902824591	0.5862803880533165	0.0005892691506290497	0.5217989683496831	-0.059619334918598055	0.6631878204549843	0.597332203869004	0.5917322921397629	0.9736842105263158	0.9473684210526315	0.0
6455	0.0224297171603459	0.015262173426161508	0.01507701075995386	0.9916565710694798	None	0.2	1	0.3333333333333333	4	0.8	12	0.20987654320987653	0.8	16	12	0	0	0	1.0	9	9	1.1333333333333333	17	0.0	1.0	0.19763882781703898	0.5	0.0012261373036036804	0.7002728821117491	-0.0999998839532353	0.5000007793940242	0.7799499414643829	0.5702489465361749	0	0.9375	0.0
1184	None	None	None	None	None	0	0	0.5	1	1.0	1	1.0	0	1	0	1	5	0	0.3333333333333333	1	3	0.2	3	1.0	0	0	0	0	0	0	0	0	0	0	0	0
376	None	None	None	None	None	0	0	0	0	0	0	1.0	0	0	0	0	4	0	1.0	1	1	0.06666666666666667	1	1.0	0	0	0	0	0	0	0	0	0	0	0	0
1152	None	None	None	None	None	0.2	1	0.5	6	0.5333333333333333	8	0.4857142857142857	0.3333333333333333	11	5	5	5	0	0.7142857142857143	7	5	1.1333333333333333	17	0.625	0.5	-0.09998347258046184	0.5015103643118612	0	0.5	4.218004409515055e-12	0.500000306687199	0.615697699683969	0.5005035583607528	0.0	0	0.0
4669	0.00028986331103293027	0.00011619852897416127	-3.1452206420535886e-07	0.9999950918288667	None	0	0	0.25	1	1.0	3	1.0	1.0	4	3	0	0	0	0.2	5	1	0.3333333333333333	5	0.0	0	-0.09999427533437613	0.5000639917143508	0	0.5	0.28389388665447235	0.5782106422356806	0.8356402009335808	0.5262830983277677	0	1.0	0.0
1166	None	None	None	None	None	0	0	0	0	0	0	1.0	0	0	0	0	4	0	1.0	1	1	0.06666666666666667	1	1.0	0	0	0	0	0	0	0	0	0	0	0	0
2458	None	None	None	None	None	0	0	0	0	0	0	1.0	0	0	0	0	4	0	1.0	1	1	0.06666666666666667	1	1.0	0	0	0	0	0	0	0	0	0	0	0	0
7415	2.543483384527406e-05	9.497918418682868e-07	9.483822593853075e-07	0.999999999128706	None	0.2	1	0.3333333333333333	4	0.8	12	0.20987654320987653	0.8	16	12	0	0	0	1.0	9	9	1.1333333333333333	17	0.0	1.0	0.002898123062338033	0.5	-0.0997552328465707	0.5021178049639375	-0.09999995646614508	0.500000100547119	0.6188076526514539	0.5007059722561746	0	1.0	0.0
1484	None	None	None	None	None	0.3333333333333333	1	0.4444444444444444	4	0.7272727272727273	8	0.28888888888888886	0.7272727272727273	12	8	0	0	0	0.5555555555555556	9	5	0.8666666666666667	13	0.0	1.0	0.09918443688750934	0.6133586778726192	4.4282861872351836e-07	0.5009533237467227	1.9740877428198455e-10	0.5000000492244628	0.6148059125274778	0.5386946336523479	0	1.0	0.0
6065	0.0	0.0	0.0	0.9999999999999998	None	0	0	0	0	0	0	1.0	0	0	0	0	4	0	1.0	1	1	0.06666666666666667	1	1.0	0	0	0	0	0	0	0	0	0	0	0	0
1489	None	None	None	None	None	0.3333333333333333	2	0.5	7	0.47368421052631576	9	0.4666666666666667	0.3157894736842105	11	6	9	0	0	0.5555555555555556	9	5	1.4	21	0.0	0.625	-0.05469927761260542	0.5235322443751448	0.03457795387455731	0.5710836877800631	0.043819931459468976	0.5710041351515137	0.6053421736644732	0.555307889711631	0	1.0	0.0
1595	None	None	None	None	None	0.2727272727272727	3	0.4166666666666667	10	0.6060606060606061	20	0.43209876543209874	0.5454545454545454	28	18	6	0	0	1.0	9	9	2.3333333333333335	35	0.0	0.5	2.658647072774823e-09	0.5000071240952186	0.09423055787223827	0.5338113761316776	1.7945860834588294e-07	0.5002025079922707	0.6092424474884474	0.5113556096779871	0	1.0	0.0
2584	None	None	None	None	None	0.09090909090909091	1	0.4166666666666667	10	0.5151515151515151	17	0.6481481481481481	0.030303030303030304	5	1	29	8	0	0.6666666666666666	6	9	2.3333333333333335	35	0.13793103448275862	0.7333333333333333	-0.156314022625411	0.6269407111100268	0.000270916141342906	0.500687486349105	0.13410302322488424	0.5084559799357676	0.7654291414543316	0.5461756925507457	1.0	1.0	0.0
6059	0.0011216155440828487	0.00014616735944051126	2.3805134267552206e-06	0.9980742720756868	None	0.2	1	0.4166666666666667	5	0.6875	11	0.375	0.625	15	10	2	1	0	0.75	8	6	1.2	18	0.3333333333333333	0.6666666666666666	0.09999997863072006	0.5000000000000001	0.10447189604117546	0.6688858292721855	0.14216773048681822	0.5755879399813113	0.5921278153007825	0.5832053698356582	1.0	1.0	0.0
2676	None	None	None	None	None	0.125	1	0.4444444444444444	8	0.52	13	0.421875	0.2	9	5	17	17	0	1.0	8	8	1.8	27	0.5	0.5263157894736842	-0.04429465329971179	0.6782836454490161	-0.09999452474157518	0.5007515318445314	0.03659298532390497	0.5256140943971247	0.6425705688475262	0.5704814819470321	1.0	1.0	0.0
6305	0.0025153562640087158	0.002304056696115064	-0.0016481561320919663	0.998906119658831	None	0.5	1	0.5714285714285714	4	0.625	5	0.3333333333333333	0.625	9	5	0	0	0	0.8333333333333334	5	6	0.6666666666666666	10	0.0	1.0	0.09999991356472515	0.5	0.17696450202201208	0.9955762268376921	-0.0994047056270073	0.5007549860259982	0.7671816580413086	0.8589322225284118	0	1.0	0.0
1950	None	None	None	None	None	0	0	0	0	0	0	1.0	0	0	0	0	0	0	1.0	1	1	0.06666666666666667	1	0.0	0	0	0	0	0	0	0	0	0	0	0	0
5634	None	None	None	None	None	0.07692307692307693	1	0.42857142857142855	12	0.46153846153846156	18	0.6507936507936508	0.15384615384615385	15	6	25	8	0	0.7777777777777778	9	7	2.7333333333333334	41	0.17777777777777778	0.9411764705882353	0.09998412598779287	0.5	-0.09803585370066176	0.5216032473604003	5.534301526899444e-20	0.5000000000000009	0.6917740408917044	0.507205069697531	0.0	0	0.0
1278	None	None	None	None	None	0	0	0.25	1	1.0	3	1.0	1.0	4	3	0	0	0	0.2	5	1	0.3333333333333333	5	0.0	0	-0.03936800312011631	0.6513348132848478	0.07457539578729655	0.5459449232501704	0.01418661632167203	0.5183461733562338	0.6155250275946498	0.5730264112144331	0	1.0	0.0
2551	None	None	None	None	None	0.058823529411764705	1	0.3333333333333333	12	0.5961538461538461	31	0.6666666666666666	0.46153846153846156	33	24	20	2	0	1.0	9	9	3.6	54	0.05714285714285714	0.76	-0.0656983065294228	0.9996347459686757	0.08011457954011254	0.5743483289332815	-0.09984916801989081	0.5004636297787327	0.6964077814800574	0.9392704921604886	0.2878787878787879	0.45454545454545453	0.0
26	None	None	None	None	None	0	0	0	0	0	0	1.0	0	0	0	0	4	0	1.0	1	1	0.06666666666666667	1	1.0	0	0	0	0	0	0	0	0	0	0	0	0
747	None	None	None	None	None	0	0	0.375	3	0.7777777777777778	7	0.4074074074074074	0.7777777777777778	10	7	0	0	0	0.3333333333333333	3	9	0.7333333333333333	11	0.0	1.0	0.04463035863640351	0.5099536050763421	-0.07115608663625647	0.5468285548236407	0.20574161663262389	0.629455091217824	0.7407814060377949	0.5627970178934828	0	0.9	0.0
3386	0.006153953281572867	0.004018150127667188	0.003463621971662538	0.9989868015578242	None	0	0	0.42857142857142855	3	0.75	6	0.5555555555555556	0.75	9	6	0	1	0	0.2222222222222222	9	2	0.6666666666666666	10	1.0	1.0	0.09984134400326497	0.5015039342066283	0.09999939085560575	0.50000362146525	0.09658824196074078	0.5043479773472166	0.5037250126774664	0.5019518724705917	0.1111111111111111	0.2222222222222222	0.0
2666	0.0	0.0	0.0	0.9999999999999998	None	0	0	0	0	0	0	1.0	0	0	0	0	4	0	1.0	1	1	0.06666666666666667	1	1.0	0	0	0	0	0	0	0	0	0	0	0	0
3177	0.000966807129079473	0.0005554736005336747	4.789301544179809e-07	0.9988728813419239	None	0.2	1	0.3333333333333333	4	0.8	12	0.20987654320987653	0.8	16	12	0	0	0	1.0	9	9	1.1333333333333333	17	0.0	1.0	0.09976501272722049	0.5165771762122489	0.09995170317967654	0.5070090802299054	-0.050751533799846496	0.6504745325953697	0.6643731713547029	0.5593437095988649	0	1.0	0.0
616	None	None	None	None	None	0	0	0	0	0	0	1.0	0	0	0	0	0	0	1.0	1	1	0.06666666666666667	1	0.0	0	0	0	0	0	0	0	0	0	0	0	0
1583	None	None	None	None	None	0.16666666666666666	1	0.42857142857142855	6	0.631578947368421	12	0.375	0.3684210526315789	12	7	8	5	0	0.875	8	7	1.4	21	0.3333333333333333	0.5333333333333333	0.11712845256751883	0.6024133121602948	-0.026042256827036973	0.5926672760921476	0.022856827489997854	0.5909482619421875	0.659609576925959	0.5953531711615944	1.0	1.0	0.0
3833	0.0	0.0	0.0	0.9999999999999998	None	0	0	0	0	0	0	1.0	0	0	0	0	4	0	1.0	1	1	0.06666666666666667	1	1.0	0	0	0	0	0	0	0	0	0	0	0	0
4772	9.514785191322563e-11	3.8468636105804407e-13	1.120551371292759e-13	0.9999999999999998	None	0.2	1	0.3333333333333333	4	0.8	12	0.20987654320987653	0.8	16	12	0	0	0	1.0	9	9	1.1333333333333333	17	0.0	1.0	0.08336964480087153	0.5	0.09986774717345806	0.6087893551576695	0	0.5	0.6076513998017169	0.5367855946529934	0	1.0	0.0
7038	0.0	0.0	0.0	0.9999999999999998	None	0	0	0	0	0	0	1.0	0	0	0	0	4	0	1.0	1	1	0.06666666666666667	1	1.0	0	0	0	0	0	0	0	0	0	0	0	0
2990	0.00013375246129519912	1.2763736005605784e-06	9.128748299745398e-07	0.9999999777221122	None	0.2	1	0.3333333333333333	4	0.8	12	0.20987654320987653	0.8	16	12	0	0	0	1.0	9	9	1.1333333333333333	17	0.0	1.0	0.07282901333420666	0.5962690300164581	0	0.5	0.038027233370401294	0.5791119270387526	0.5789523637515611	0.5588157810515809	0	1.0	0.0
121	None	None	None	None	None	0	0	0.25	1	1.0	3	1.0	1.0	4	3	0	3	0	0.2	5	1	0.3333333333333333	5	1.0	0	-0.061693261969009226	1.0	0.09843152807367259	0.6096127450859815	0.04188885738898476	0.5309962439142571	0.7763846535198686	0.9999989752476938	1.0	1.0	0.0
778	None	None	None	None	None	0	0	0	0	0	0	1.0	0	0	0	0	0	0	1.0	1	1	0.06666666666666667	1	0.0	0	0	0	0	0	0	0	0	0	0	0	0
7162	0.0016564650220766389	0.0010146109898832708	-0.0007693273141079911	0.9984496029572866	None	0.3333333333333333	1	0.5	4	0.7	7	0.2857142857142857	0.7	11	7	0	0	0	0.8571428571428571	7	6	0.8	12	0.0	1.0	0.22174281996407572	0.5	0.051261588636685784	0.5828858123120317	0.7963926457730338	0.951820271014642	0.9602191075380713	0.7513869413997564	0	1.0	0.0
781	None	None	None	None	None	0	0	0	0	0	0	1.0	0	0	0	0	4	0	1.0	1	1	0.06666666666666667	1	1.0	0	0	0	0	0	0	0	0	0	0	0	0
4975	1.941735927603403e-09	1.7538465848762448e-09	1.3675722683384639e-09	0.9999999999984449	None	0.2	1	0.3333333333333333	4	0.8	12	0.20987654320987653	0.8	16	12	0	0	0	1.0	9	9	1.1333333333333333	17	0.0	1.0	0.03356951566780787	0.5	4.073192816448805e-05	0.558246620158784	5.880172959196267e-13	0.5000000001151054	0.539469134259659	0.5194942028472174	0	1.0	0.0
3698	0.018780071044651365	0.0014399963427400143	0.0008558917145159242	0.9955922611063373	None	0	0	0.3103448275862069	9	0.6097560975609756	25	0.5308641975308642	0.3902439024390244	25	16	17	5	0	1.0	9	9	2.8666666666666667	43	0.1724137931034483	0.5789473684210527	2.5536281009929805e-08	0.5000195922083178	0.09999965493073514	0.5101939064858391	0.30468811721935224	0.6562015127341891	0.7804221594273403	0.5570234798011915	1.0	1.0	0.0
4774	0.005021261192117928	0.00043864989942756535	0.0001888424365431513	0.9936556783513214	None	0.14285714285714285	1	0.4375	7	0.5714285714285714	12	0.4107142857142857	0.42857142857142855	14	9	8	2	0	0.875	8	7	1.5333333333333334	23	0.13333333333333333	0.47058823529411764	-0.09999999999999634	0.5000000009921033	0	0.5	0.04122666999264886	0.5763257926370295	0.6440582353895309	0.525619904103465	1.0	1.0	0.0
6118	None	None	None	None	None	0.04	1	0.19230769230769232	10	0.7733333333333333	58	0.9506172839506173	0.21333333333333335	24	16	52	2	0	1.0	9	9	5.133333333333334	77	0.02	0.9705882352941176	0.09999877864927506	0.5	0.00597590675567019	0.6743085088198661	-0.08658248903412002	0.5931096578326954	0.6975338538825996	0.5910217662853857	1.0	1.0	0.0
4619	0.000687821411463431	0.00030787925334921254	0.0002724948769282034	0.9977980115220311	None	0.3333333333333333	1	0.5	4	0.7	7	0.2857142857142857	0.7	11	7	0	0	0	0.8571428571428571	6	7	0.8	12	0.0	0.6666666666666666	0.23173822048722997	0.5000000000000001	-0.0926753118778996	0.609730580036632	0.030135054163890347	0.5278019477969115	0.7918625993235197	0.5463252989925564	0	0	0.0
7219	0.02234739931752233	0.015255471077080482	0.01477462659353402	0.9913104834361804	None	0.2	1	0.3333333333333333	4	0.8	12	0.20987654320987653	0.8	16	12	0	0	0	1.0	9	9	1.1333333333333333	17	0.0	1.0	0.19763882781703898	0.5	0.0012261373036036804	0.7002728821117491	-0.0999998839532353	0.5000007793940242	0.7799499414643829	0.5702489465361749	0	0.9375	0.0
3859	0.0	0.0	0.0	0.9999999999999998	None	0	0	0	0	0	0	1.0	0	0	0	0	4	0	1.0	1	1	0.06666666666666667	1	1.0	0	0	0	0	0	0	0	0	0	0	0	0
4662	6.001166301530307e-08	5.146457610614185e-08	4.717931342701094e-08	0.9999882784184834	None	0	0	0.09090909090909091	4	0.90625	58	0.8148148148148148	0	0	0	65	8	0	1.0	9	9	4.4	66	0.05970149253731343	0.8275862068965517	0	0	0	0	0	0	0	0	0	0	0
7019	2.271302205155693e-05	1.2413354949273423e-06	-8.674424245301154e-08	0.9999985029718794	None	0.25	1	0.36363636363636365	4	0.7857142857142857	11	0.2222222222222222	0.7857142857142857	15	11	0	0	0	0.8888888888888888	9	8	1.0666666666666667	16	0.0	1.0	0.4108444402418702	0.5000000000000002	0.20398925310716237	0.6510517406069205	-0.042380474281522154	0.5082823543224934	0.8656632780087978	0.5545155816491183	0	0	0.0
2711	0.0017778264772459608	0.0003423801298886631	0.0003392847418087497	0.9982908673429476	None	0	0	0.6	3	0.6	3	0.4375	0.6	6	3	0	1	0	1.0	4	4	0.4666666666666667	7	1.0	0.6666666666666666	0.00011648306116587212	0.500255621700126	0.042174064219404964	0.593596757210022	0.10128158211718936	0.5454054764523986	0.6100966027816692	0.5466968893179801	1.0	1.0	0.0
5213	0.0051063920348323405	0.000792674769449459	-3.063712348887698e-05	0.993339035719148	None	0.5	1	0.5714285714285714	4	0.625	5	0.35714285714285715	0.625	9	5	0	0	0	0.5714285714285714	7	4	0.6666666666666666	10	0.0	0.6666666666666666	7.902762784127648e-27	0.5	0.12936705295929107	0.9999999999984828	-0.09339684479349451	0.5150585875400656	0.7341035965460094	0.9998873881832316	0	1.0	0.0
5320	0.00047118704374150984	2.4675128715834933e-05	-1.6713036294731835e-05	0.9999999784456651	None	0.2	1	0.3333333333333333	4	0.8	12	0.20987654320987653	0.8	16	12	0	0	0	1.0	9	9	1.1333333333333333	17	0.0	1.0	1.038874542556505e-06	0.5	0.08924890967858976	0.5898459935120339	-0.09868026211197936	0.5057037085777233	0.6828766696075321	0.5321343620457771	0	1.0	0.0
2597	None	None	None	None	None	0.125	1	0.3333333333333333	6	0.64	16	0.375	0.48	16	12	10	11	0	0.8888888888888888	8	9	1.8	27	0.55	0.34782608695652173	0.08952136758287559	0.6873281005661694	-0.05910771312462754	0.6713793072905349	0.08929244126688021	0.5906195009727381	0.6755143244667988	0.6508713370466798	1.0	0.9375	0.7959376206335731
6683	0.00035213338587800264	4.189184655622166e-06	3.687987842234244e-06	0.9999872546146535	None	0	0	0.3333333333333333	2	0.8571428571428571	6	0.36	0.8571428571428571	8	6	0	2	0	1.0	5	5	0.6	9	1.0	0	0.09974432058528773	0.5	0.006516345829729523	0.5708964094568232	0.24754963592664825	0.59393022547689	0.7153661511779812	0.5552522924192023	1.0	1.0	0.0
1014	None	None	None	None	None	0	0	1.0	2	0.0	0	1.0	0	2	0	0	2	0	0.3333333333333333	1	3	0.2	3	1.0	1.0	0	0	0	0	0	0	0	0	0	0	0
6930	0.01638082634210064	0.008611180112476814	-0.006489037754202785	0.991459621478526	None	0.25	1	0.4	4	0.7692307692307693	10	0.23809523809523808	0.7692307692307693	14	10	0	0	0	0.7777777777777778	9	7	1.0	15	0.0	1.0	0.16346200749564638	0.5000000000000001	0.07788811403581715	0.6971611568416879	0.31168403926854565	0.5804499597965118	0.7767013775384681	0.5953544713541787	0	1.0	0.0
3286	0.0007274086315224832	1.7321126586718946e-06	1.4567237072709147e-06	0.9999903979001352	None	0.2727272727272727	3	0.36	9	0.6857142857142857	24	0.4567901234567901	0.6857142857142857	33	24	3	0	0	1.0	9	9	2.466666666666667	37	0.0	0.7142857142857143	0.03860039818578555	0.508882398159862	0.0002619047736331232	0.5085425938212971	-0.07049751538168127	0.6171803187674428	0.6126889475019011	0.5454826049080783	0	1.0	0.0
5700	0.004944715657023508	0.0008562462920635094	0.0005432709813322446	0.9961079665163618	None	0.1111111111111111	1	0.38095238095238093	8	0.6206896551724138	18	0.49206349206349204	0.4482758620689655	18	13	12	7	0	0.7777777777777778	9	7	2.066666666666667	31	0.30434782608695654	0.8	0.12469442044272597	0.5000000000000001	-0.10403783390190433	0.9939815636153042	0.25346151459028676	0.6691467164206025	0.8753353820194031	0.8740302472919783	1.0	1.0	0.0
3956	0.008140397541223865	0.00536701387215075	0.004939761534827467	0.9950490605069412	None	0	0	0.3333333333333333	3	0.8181818181818182	9	0.28888888888888886	0.8181818181818182	12	9	0	1	0	0.5555555555555556	9	5	0.8666666666666667	13	1.0	1.0	0.24417776102991903	0.5	0.09023459535725732	0.6662711857465378	-0.09999246844660115	0.5000389056871233	0.8038964815914593	0.5573731586408562	0.0	0	0.0
1588	None	None	None	None	None	0	0	0.057692307692307696	3	0.9466666666666667	71	0.9506172839506173	0	0	0	76	1	0	1.0	9	9	5.133333333333334	77	0.00641025641025641	0.9565217391304348	0	0	0	0	0	0	0	0	0	0	0
2437	None	None	None	None	None	0	0	0.4166666666666667	5	0.5333333333333333	8	0.425	0.5333333333333333	12	8	4	0	0	0.625	8	5	1.1333333333333333	17	0.0	0.3333333333333333	4.0134573533545345e-06	0.5000203575688024	0.04477796490229974	0.5565940987420276	1.2425340166560642e-12	0.5000247239305926	0.5525739237400096	0.5189518300912664	0	0	0.0
1554	None	None	None	None	None	0	0	0.12962962962962962	7	0.8481012658227848	67	1.0	0.26582278481012656	25	21	55	0	0	1.0	9	9	5.4	81	0.0	1.0	-0.18099435371626968	0.9884172212348874	0.09999234206088838	0.5001590194832115	0.0643691979689717	0.5321086119267587	0.7807335584564188	0.8213143297034263	0	1.0	0.0
2768	3.7372681505812e-09	3.7373275991991345e-09	-3.6858884353329912e-09	0.9999998982375999	None	0	0	0	0	0	0	1.0	0	0	0	0	3	0	1.0	1	1	0.06666666666666667	1	0.75	0	0	0	0	0	0	0	0	0	0	0	0
622	None	None	None	None	None	0	0	0	0	0	0	1.0	0	0	0	0	2	0	1.0	1	1	0.06666666666666667	1	0.5	0	0	0	0	0	0	0	0	0	0	0	0
3646	None	None	None	None	None	0	0	0.0392156862745098	2	0.972972972972973	72	0.9382716049382716	0.04054054054054054	3	3	72	3	0	1.0	9	9	5.066666666666666	76	0.02027027027027027	0.9411764705882353	0.09309483758371476	0.505263207458292	0.09999992395822059	0.5000006543711506	0.06710375608397293	0.676991029045865	0.5366451090272534	0.5630815863504863	0.0	0	0.0
3088	0.0012969393554614816	0.0006767166882092851	1.2745298486664233e-05	0.9983959713752834	None	0.2	1	0.3333333333333333	4	0.8	12	0.20987654320987653	0.8	16	12	0	0	0	1.0	9	9	1.1333333333333333	17	0.0	1.0	-0.05871136759801643	0.6306512206276051	0.009456785037609328	0.6425632134658176	-0.02605142263651755	0.6261978460550489	0.6420445925792408	0.6331650980755232	0	1.0	0.0
4429	1.2145278066519662e-07	1.239846150147033e-07	4.1669258166820857e-11	0.9999852480787216	None	0	0	0.018518518518518517	1	1.0	79	1.0	0	0	0	80	0	0	1.0	9	9	5.4	81	0.0	1.0	0	0	0	0	0	0	0	0	0	0	0
2073	None	None	None	None	None	0	0	0.018518518518518517	1	1.0	79	1.0	0	0	0	80	0	0	1.0	9	9	5.4	81	0.0	1.0	0	0	0	0	0	0	0	0	0	0	0
749	None	None	None	None	None	0	0	0	0	0	0	1.0	0	0	0	0	4	0	1.0	1	1	0.06666666666666667	1	1.0	0	0	0	0	0	0	0	0	0	0	0	0
5336	0.01055340405452057	0.009154485663741966	0.00915394893937803	0.9938039584070211	None	0.2	1	0.3333333333333333	4	0.8125	13	0.3333333333333333	0.75	16	12	1	2	0	0.6666666666666666	9	6	1.2	18	1.0	0.6666666666666666	0.0999998779996943	0.5	-0.14583268619704964	0.9992760040324464	-0.09999758131428019	0.6187193477898139	0.9149556652002959	0.9289962609478646	1.0	1.0	0.0
5461	1.04635578890712e-10	2.740161857226108e-13	1.151435532952661e-13	0.9999999999999997	None	0.2	1	0.3333333333333333	4	0.8	12	0.20987654320987653	0.8	16	12	0	0	0	1.0	9	9	1.1333333333333333	17	0.0	1.0	0.09999991359361064	0.5	0.0005119388382437907	0.5054649273269219	9.110833473925705e-16	0.5000000006605394	0.6154317866955454	0.5018217071457399	0	1.0	0.0
3976	6.693768963405616e-06	9.085957135721174e-08	-9.060701358501003e-08	0.9999995537933933	None	0	0	1.0	1	0	0	1.0	0	1	0	0	3	0	0.5	2	1	0.13333333333333333	2	1.0	0	0	0	0	0	0	0	0	0	0	0	0
[truncated: 6,213 more rows]
