# Supplementary material for: Constrained by Design: Influence of Genetic Encodings on Evolved Traits of Robots
Source: Front Robot AI. 2021 Jun 15;8:672379. doi: 10.3389/frobt.2021.672379 (PMC8239187; doi:10.3389/frobt.2021.672379)
Supplement: Supplementary file 2 [file DataSheet1.ZIP › hyperplasticoding_plane_11_snapshots_ids.tsv]

generation	robot_id	fitness	novelty	novelty_pop	cons_fitness
145	7317	0.0002619791206699913	None	0.45517012623315856	0.0002619791206699913
145	7233	0.004055438552567842	None	0.0	0.004055438552567842
145	7340	0.0009605517045908202	None	0.07515973698837065	0.0009605517045908202
145	7347	-3.876996158147902e-06	None	0.0	-3.876996158147902e-06
145	7282	0.015077281166746198	None	0.0	0.015077281166746198
145	7128	0.009244492723695088	None	0.08402707194905182	0.009244492723695088
145	6457	0.009354188240140972	None	0.08402707194905182	0.009354188240140972
145	7304	0.00897738461931994	None	0.08402707194905182	0.00897738461931994
145	7275	0.004030883935900753	None	0.0	0.004030883935900753
145	7181	3.0268326527073175e-08	None	0.2928986660961283	3.0268326527073175e-08
145	7090	0.014396934546502664	None	0.0	0.014396934546502664
145	6577	0.013064321574737924	None	0.0	0.013064321574737924
145	7286	0.001655463088008403	None	0.07515973698837065	0.001655463088008403
145	6886	0.009006562635014986	None	0.08402707194905182	0.009006562635014986
145	7177	0.014025129051704036	None	0.0	0.014025129051704036
145	7263	0.001219317097379456	None	0.0	0.001219317097379456
145	7027	0.015083406406993967	None	0.0	0.015083406406993967
145	7308	0.001865976828591545	None	0.0	0.001865976828591545
145	6663	0.014927253811493875	None	0.0	0.014927253811493875
145	7002	0.0008892211799074627	None	0.0	0.0008892211799074627
145	7222	0.003259241462569804	None	0.21011328446697672	0.003259241462569804
145	7219	0.01477462659353402	None	0.0	0.01477462659353402
145	7339	0.012295451750441104	None	0.0	0.012295451750441104
145	7087	0.00017051611136864177	None	0.0	0.00017051611136864177
145	7338	2.2330916774248063e-12	None	0.0	2.2330916774248063e-12
145	7323	0.0014221215730540293	None	0.0	0.0014221215730540293
145	6609	0.010929552237787136	None	0.0	0.010929552237787136
145	7115	0.014344147916189246	None	0.0	0.014344147916189246
145	7126	0.014131001278122992	None	0.0	0.014131001278122992
145	7293	0.014650386446524775	None	0.0	0.014650386446524775
145	7321	-8.013734628840066e-06	None	0.0	-8.013734628840066e-06
145	7283	0.015730429606024988	None	0.0	0.015730429606024988
145	7172	0.001853641759056889	None	0.0	0.001853641759056889
145	7285	0.0028049061343914353	None	0.0	0.0028049061343914353
145	7309	0.014368985943193417	None	0.0	0.014368985943193417
145	7109	0.0147625973401681	None	0.0	0.0147625973401681
145	7227	0.015493484737548567	None	0.0	0.015493484737548567
145	7057	0.0003853156696592016	None	0.0	0.0003853156696592016
145	6729	0.014239230696860816	None	0.0	0.014239230696860816
145	7243	1.8068611728913627e-08	None	0.5724707243666718	1.8068611728913627e-08
145	7208	0.015583821705980567	None	0.0	0.015583821705980567
145	7121	0.015329869805674363	None	0.0	0.015329869805674363
145	6657	0.009114661510862834	None	0.08402707194905182	0.009114661510862834
145	7325	0.013567240816347022	None	0.0	0.013567240816347022
145	7335	-0.1	None	0.46042850423518844	-0.1
145	6528	0.015276104534395403	None	0.0	0.015276104534395403
145	7290	0.009274290245230974	None	0.0	0.009274290245230974
145	7198	0.004882743909011446	None	0.0	0.004882743909011446
145	7313	1.0383601783081508e-06	None	0.10666483310310867	1.0383601783081508e-06
145	7296	0.00022863506742519787	None	0.29052762297561474	0.00022863506742519787
145	7205	0.01512962933425287	None	0.0	0.01512962933425287
145	7244	0.014956576558495397	None	0.0	0.014956576558495397
145	6845	0.014377362893721253	None	0.0	0.014377362893721253
145	7046	0.015110330529315505	None	0.0	0.015110330529315505
145	7154	0.0021626817420715995	None	0.0	0.0021626817420715995
145	6202	0.014189326421071919	None	0.0	0.014189326421071919
145	6755	0.014153994205386608	None	0.0	0.014153994205386608
145	7206	0.0041124758303261195	None	0.0	0.0041124758303261195
145	7328	2.526124479412231e-05	None	0.241027895324131	2.526124479412231e-05
145	7280	0.013396338401449263	None	0.0	0.013396338401449263
145	6851	0.008780491074843341	None	0.08402707194905182	0.008780491074843341
145	7106	0.014111831262601104	None	0.0	0.014111831262601104
145	7276	0.0014459338356468169	None	0.0	0.0014459338356468169
145	7303	0.001036908296937557	None	0.2099913044590897	0.001036908296937557
145	7044	0.015618560796778447	None	0.0	0.015618560796778447
145	7306	0.0026329939464996024	None	0.07515973698837065	0.0026329939464996024
145	7055	0.004837032582647726	None	0.0	0.004837032582647726
145	7258	1.1426533213324018e-06	None	0.0	1.1426533213324018e-06
145	7232	0.013586823850953656	None	0.0	0.013586823850953656
145	7164	0.015455042578341585	None	0.0	0.015455042578341585
145	7039	0.0050766518057861094	None	0.16535426538870163	0.0050766518057861094
145	6264	0.014683167578824536	None	0.0	0.014683167578824536
145	7346	0.01505342377483712	None	0.0	0.01505342377483712
145	7248	0.002063647441229743	None	0.291839289423159	0.002063647441229743
145	5749	0.014507544060248642	None	0.0	0.014507544060248642
145	7291	4.702900483558278e-08	None	0.1927971692619733	4.702900483558278e-08
145	7073	0.009195037726022303	None	0.1292580834609007	0.009195037726022303
145	7170	7.73380902794616e-09	None	0.33043282154210163	7.73380902794616e-09
145	7175	0.0030162417135250054	None	0.6904816323353449	0.0030162417135250054
145	6953	0.013546684446708143	None	0.0	0.013546684446708143
145	6885	0.013651543036524143	None	0.0	0.013651543036524143
145	7314	0.013528882695726309	None	0.0	0.013528882695726309
145	7294	0.012942036812330478	None	0.0	0.012942036812330478
145	7268	0.01091789844119358	None	0.0	0.01091789844119358
145	6769	0.014407695705202082	None	0.0	0.014407695705202082
145	6965	0.01451670977463842	None	0.0	0.01451670977463842
145	7054	0.014594256885635004	None	0.0	0.014594256885635004
145	7173	0.0140355924727581	None	0.0	0.0140355924727581
145	7139	0.01491968804010592	None	0.0	0.01491968804010592
145	6516	0.012208008260050519	None	0.0	0.012208008260050519
145	7320	0.01459945099402735	None	0.0	0.01459945099402735
145	7301	-6.898468556115788e-05	None	0.0	-6.898468556115788e-05
145	7239	0.013404778599262781	None	0.0	0.013404778599262781
145	7305	0.0004544934702056411	None	0.0	0.0004544934702056411
145	7176	0.01486612564544967	None	0.0	0.01486612564544967
145	6125	0.013724619980478386	None	0.0	0.013724619980478386
145	7223	0.008995243294995924	None	0.08402707194905182	0.008995243294995924
145	7345	0.014493865807740572	None	0.0	0.014493865807740572
145	7332	-0.00020300229915826132	None	0.07515973698837065	-0.00020300229915826132
145	7341	1.7848695317264531e-06	None	0.0	1.7848695317264531e-06
143	7250	0.0018139988619621777	None	0.0	0.0018139988619621777
143	7111	0.014019897851594578	None	0.0	0.014019897851594578
143	6992	0.009103785563779401	None	0.0	0.009103785563779401
143	7233	0.004055438552567842	None	0.0	0.004055438552567842
143	7128	0.009244492723695088	None	0.0	0.009244492723695088
143	7213	0.009778125595607243	None	0.0	0.009778125595607243
143	6457	0.009354188240140972	None	0.0	0.009354188240140972
143	5453	0.009282438192050093	None	0.0	0.009282438192050093
143	7181	3.0268326527073175e-08	None	0.31414402976700917	3.0268326527073175e-08
143	7090	0.014396934546502664	None	0.0	0.014396934546502664
143	6577	0.013064321574737924	None	0.0	0.013064321574737924
143	6886	0.009006562635014986	None	0.0	0.009006562635014986
143	7177	0.014025129051704036	None	0.0	0.014025129051704036
143	7027	0.015083406406993967	None	0.0	0.015083406406993967
143	6925	0.001612612389081821	None	0.1510960995946099	0.001612612389081821
143	7174	-1.423096293932451e-09	None	0.36313100746535126	-1.423096293932451e-09
143	6663	0.014927253811493875	None	0.0	0.014927253811493875
143	7002	0.0008892211799074627	None	0.0	0.0008892211799074627
143	7222	0.003259241462569804	None	0.22293480740377952	0.003259241462569804
143	7219	0.01477462659353402	None	0.0	0.01477462659353402
143	7197	0.00018245697672792836	None	0.0	0.00018245697672792836
143	7087	0.00017051611136864177	None	0.0	0.00017051611136864177
143	6609	0.010929552237787136	None	0.0	0.010929552237787136
143	7115	0.014344147916189246	None	0.0	0.014344147916189246
143	6773	0.01197467741868321	None	0.0	0.01197467741868321
143	7161	4.892977031298216e-06	None	0.0	4.892977031298216e-06
143	7199	2.395604672412591e-08	None	0.0	2.395604672412591e-08
143	7126	0.014131001278122992	None	0.0	0.014131001278122992
143	7037	0.011248429941331805	None	0.0	0.011248429941331805
143	7241	-2.6896442938217197e-07	None	0.0	-2.6896442938217197e-07
143	7172	0.001853641759056889	None	0.0	0.001853641759056889
143	6954	0.013015345690440983	None	0.0	0.013015345690440983
143	6857	0.008950264574641978	None	0.1510960995946099	0.008950264574641978
143	7109	0.0147625973401681	None	0.0	0.0147625973401681
143	7227	0.015493484737548567	None	0.0	0.015493484737548567
143	7057	0.0003853156696592016	None	0.0	0.0003853156696592016
143	6729	0.014239230696860816	None	0.0	0.014239230696860816
143	6949	0.0029945938670856895	None	0.5893535228628705	0.0029945938670856895
143	7243	1.8068611728913627e-08	None	0.6312820180359219	1.8068611728913627e-08
143	7208	0.015583821705980567	None	0.0	0.015583821705980567
143	7121	0.015329869805674363	None	0.0	0.015329869805674363
143	6657	0.009114661510862834	None	0.0	0.009114661510862834
143	7058	0.00040921907293946474	None	0.858525606843307	0.00040921907293946474
143	7225	-2.6180307183806782e-06	None	0.858525606843307	-2.6180307183806782e-06
143	7052	0.0007148064195011796	None	0.15802033001316254	0.0007148064195011796
143	6528	0.015276104534395403	None	0.0	0.015276104534395403
143	7198	0.004882743909011446	None	0.0	0.004882743909011446
143	6426	0.014207784968993062	None	0.0	0.014207784968993062
143	7205	0.01512962933425287	None	0.0	0.01512962933425287
143	7244	0.014956576558495397	None	0.0	0.014956576558495397
143	6845	0.014377362893721253	None	0.0	0.014377362893721253
143	7046	0.015110330529315505	None	0.0	0.015110330529315505
143	7154	0.0021626817420715995	None	0.0	0.0021626817420715995
143	6202	0.014189326421071919	None	0.0	0.014189326421071919
143	6372	0.009382035078262178	None	0.0	0.009382035078262178
143	6755	0.014153994205386608	None	0.0	0.014153994205386608
143	7228	0.0018039812054659562	None	0.13027709821616512	0.0018039812054659562
143	7206	0.0041124758303261195	None	0.0	0.0041124758303261195
143	7245	0.004579972314646334	None	0.5883965701261865	0.004579972314646334
143	6851	0.008780491074843341	None	0.0	0.008780491074843341
143	7106	0.014111831262601104	None	0.0	0.014111831262601104
143	7091	0.013654178485111296	None	0.0	0.013654178485111296
143	6873	0.00047662849760349583	None	0.0	0.00047662849760349583
143	7044	0.015618560796778447	None	0.0	0.015618560796778447
143	7055	0.004837032582647726	None	0.0	0.004837032582647726
143	7232	0.013586823850953656	None	0.0	0.013586823850953656
143	7076	0.000576521295079272	None	0.0	0.000576521295079272
143	7164	0.015455042578341585	None	0.0	0.015455042578341585
143	7039	0.0050766518057861094	None	0.170817612199272	0.0050766518057861094
143	6264	0.014683167578824536	None	0.0	0.014683167578824536
143	7118	1.6914443904145575e-09	None	0.2871933248565619	1.6914443904145575e-09
143	7248	0.002063647441229743	None	0.2718955024286504	0.002063647441229743
143	5749	0.014507544060248642	None	0.0	0.014507544060248642
143	7073	0.009195037726022303	None	0.15802033001316254	0.009195037726022303
143	7183	0.0047621526687474545	None	0.0	0.0047621526687474545
143	7170	7.73380902794616e-09	None	0.2871933248565619	7.73380902794616e-09
143	7175	0.0030162417135250054	None	0.5893535228628705	0.0030162417135250054
143	6953	0.013546684446708143	None	0.0	0.013546684446708143
143	7216	0.015021686901951471	None	0.0	0.015021686901951471
143	6885	0.013651543036524143	None	0.0	0.013651543036524143
143	7224	1.8147877185584497e-07	None	0.24607662567155483	1.8147877185584497e-07
143	7203	1.278978566920215e-08	None	0.11273960548255599	1.278978566920215e-08
143	6769	0.014407695705202082	None	0.0	0.014407695705202082
143	6965	0.01451670977463842	None	0.0	0.01451670977463842
143	7054	0.014594256885635004	None	0.0	0.014594256885635004
143	7173	0.0140355924727581	None	0.0	0.0140355924727581
143	7221	-0.1	None	0.35633291449399235	-0.1
143	7139	0.01491968804010592	None	0.0	0.01491968804010592
143	5741	0.014761256862941581	None	0.0	0.014761256862941581
143	7192	0.022396562402899268	None	0.0	0.022396562402899268
143	6516	0.012208008260050519	None	0.0	0.012208008260050519
143	7239	0.013404778599262781	None	0.0	0.013404778599262781
143	7176	0.01486612564544967	None	0.0	0.01486612564544967
143	7236	1.3095231784309525e-09	None	0.0	1.3095231784309525e-09
143	6125	0.013724619980478386	None	0.0	0.013724619980478386
143	7223	0.008995243294995924	None	0.0	0.008995243294995924
143	6451	0.015519195871195933	None	0.0	0.015519195871195933
143	7230	4.6800975379447375e-06	None	0.0	4.6800975379447375e-06
143	7018	0.014492633102326877	None	0.0	0.014492633102326877
143	7179	0.0017112946119937072	None	0.11273960548255599	0.0017112946119937072
106	5310	0.0012824359498323863	None	0.4935606739826689	0.0012824359498323863
106	4985	0.008859813891903765	None	0.0	0.008859813891903765
106	4983	0.004279639454504187	None	0.0	0.004279639454504187
106	5095	0.005037468278917443	None	0.0	0.005037468278917443
106	5102	0.009217963409697053	None	0.0	0.009217963409697053
106	5343	0.008855283445010395	None	0.0	0.008855283445010395
106	4958	0.006486362405593864	None	0.0	0.006486362405593864
106	5292	0.0028391137948995475	None	0.3689313018817034	0.0028391137948995475
106	5067	0.0045113615081422255	None	0.1300280928125365	0.0045113615081422255
106	5326	0.004759607417472039	None	0.1300280928125365	0.004759607417472039
106	5219	0.005015429171871904	None	0.0	0.005015429171871904
106	5101	0.00897023477831548	None	0.0	0.00897023477831548
106	5181	0.008585187427338247	None	0.25508629600317256	0.008585187427338247
106	5316	-1.3250069691720585e-10	None	0.0	-1.3250069691720585e-10
106	5073	0.004744460145949568	None	0.0	0.004744460145949568
106	4357	0.008750624986511675	None	0.0	0.008750624986511675
106	5396	0.00019995091936144747	None	0.25117554160921346	0.00019995091936144747
106	5398	-1.1724881845915592e-07	None	0.6226403923663678	-1.1724881845915592e-07
106	5352	0.008721815079731849	None	0.0	0.008721815079731849
106	5293	0.001320109481039044	None	0.21791756967909173	0.001320109481039044
106	5262	3.1011238507761627e-09	None	0.0	3.1011238507761627e-09
106	4982	0.00025135720435709127	None	0.0	0.00025135720435709127
106	4250	0.0050863120815708585	None	0.0	0.0050863120815708585
106	5323	0.002454012270562021	None	0.3300296906876762	0.002454012270562021
106	5251	0.004023849083011413	None	0.0	0.004023849083011413
106	5303	0.008652341147883356	None	0.0	0.008652341147883356
106	5033	0.008706479936946097	None	0.0	0.008706479936946097
106	5341	0.008906811872678604	None	0.0	0.008906811872678604
106	5399	None	None	0.18859650618362217	None
106	4950	0.0064630439477769	None	0.0	0.0064630439477769
106	5116	0.006968652631879863	None	0.8391177833133225	0.006968652631879863
106	5329	5.156892133965584e-08	None	0.27877305382285683	5.156892133965584e-08
106	4674	0.009200570986577483	None	0.0	0.009200570986577483
106	4564	0.008053159553029344	None	0.0	0.008053159553029344
106	5354	0.0023370165220310715	None	0.0	0.0023370165220310715
106	5353	2.44000118616296e-08	None	0.6362535349730797	2.44000118616296e-08
106	5370	0.008335398857014554	None	0.0	0.008335398857014554
106	4789	0.002989407393435843	None	0.0	0.002989407393435843
106	5380	9.754760954655939e-05	None	0.10289626296320911	9.754760954655939e-05
106	5029	0.008768694387001244	None	0.0	0.008768694387001244
106	4377	0.008864490551935599	None	0.0	0.008864490551935599
106	5383	-0.0025052670749677354	None	0.0	-0.0025052670749677354
106	4009	0.005037327111481269	None	0.0	0.005037327111481269
106	4778	0.008304138308841889	None	0.13453042030240145	0.008304138308841889
106	5379	-5.1340310777529355e-05	None	0.24700979331840855	-5.1340310777529355e-05
106	5152	0.008740468584494265	None	0.0	0.008740468584494265
106	5019	0.001109264968702999	None	0.24871908920754243	0.001109264968702999
106	5091	0.007748720083732756	None	0.0	0.007748720083732756
106	4849	0.008753275031570166	None	0.0	0.008753275031570166
106	5066	0.009198249895752622	None	0.0	0.009198249895752622
106	5346	0.00888496265061989	None	0.0	0.00888496265061989
106	5388	0.008971877481851269	None	0.0	0.008971877481851269
106	5206	0.0004562285799622305	None	0.0	0.0004562285799622305
106	5393	5.944392576800173e-08	None	0.27877305382285683	5.944392576800173e-08
106	4884	0.003002551959731429	None	0.0	0.003002551959731429
106	4993	0.008385387895325969	None	0.20563139599395583	0.008385387895325969
106	5362	0.004144155479819583	None	0.0	0.004144155479819583
106	5274	0.0037383455489418253	None	0.0	0.0037383455489418253
106	5391	-4.969372863318293e-07	None	0.07008882540214625	-4.969372863318293e-07
106	5287	0.005041403364305741	None	0.0	0.005041403364305741
106	5138	0.009065818266510827	None	0.0	0.009065818266510827
106	5392	0.015517004577318595	None	0.0	0.015517004577318595
106	3811	0.005202788431429158	None	0.0	0.005202788431429158
106	4902	0.008856453000779961	None	0.0	0.008856453000779961
106	5168	4.3870680041045933e-07	None	0.0	4.3870680041045933e-07
106	5342	1.0926040523715205e-06	None	0.42862480507708656	1.0926040523715205e-06
106	4927	0.008856594499203108	None	0.0	0.008856594499203108
106	5367	5.912001628929068e-06	None	0.07008882540214625	5.912001628929068e-06
106	4956	0.005095247993015568	None	0.0	0.005095247993015568
106	4882	0.005513770084637963	None	0.07008882540214625	0.005513770084637963
106	5389	5.2815926243091566e-05	None	0.32247324460480387	5.2815926243091566e-05
106	4805	0.005021717340102518	None	0.0	0.005021717340102518
106	5078	0.009113647247313332	None	0.0	0.009113647247313332
106	5311	-8.43842811201748e-08	None	0.6226403923663678	-8.43842811201748e-08
106	5171	6.332773253243518e-07	None	0.0	6.332773253243518e-07
106	5006	0.005359792770578392	None	0.0	0.005359792770578392
106	4322	0.004733218921700103	None	0.0	0.004733218921700103
106	5187	0.004893128899760447	None	0.0	0.004893128899760447
106	5360	0.008975437763709238	None	0.0	0.008975437763709238
106	5397	8.746775474188902e-08	None	0.0	8.746775474188902e-08
106	5150	0.006548817236195757	None	0.0	0.006548817236195757
106	5125	0.0018961752653133305	None	0.0	0.0018961752653133305
106	5306	-1.819842098544115e-08	None	0.3300296906876762	-1.819842098544115e-08
106	5203	0.008626303128528237	None	0.0	0.008626303128528237
106	4838	0.005685874469374816	None	0.2870764273431332	0.005685874469374816
106	5385	0.008723412345860132	None	0.0	0.008723412345860132
106	5272	0.004876274256460186	None	0.0	0.004876274256460186
106	5270	0.004337356359506391	None	0.1300280928125365	0.004337356359506391
106	4856	0.005609268789912299	None	0.07008882540214625	0.005609268789912299
106	5235	0.008022431891733217	None	0.0	0.008022431891733217
106	5055	-1.0528992676529183e-10	None	0.3300296906876762	-1.0528992676529183e-10
106	5336	0.00915394893937803	None	0.0	0.00915394893937803
106	5107	0.009198249892611992	None	0.0	0.009198249892611992
106	5351	-0.000589129579588907	None	0.0	-0.000589129579588907
106	5375	0.00035084868289344824	None	0.35745067790386803	0.00035084868289344824
106	5334	0.00033484201715240684	None	0.0	0.00033484201715240684
106	5347	2.4451721651776036e-07	None	0.44678993177184045	2.4451721651776036e-07
106	4771	0.008552221367173258	None	0.0	0.008552221367173258
106	5193	0.0020933238502666607	None	0.0	0.0020933238502666607
106	5356	0.005095331230531188	None	0.0	0.005095331230531188
141	7119	2.4531957576017083e-08	None	0.18526825959182844	2.4531957576017083e-08
141	7013	1.2107138549977442e-06	None	0.0	1.2107138549977442e-06
141	7111	0.014019897851594578	None	0.0	0.014019897851594578
141	6992	0.009103785563779401	None	0.0	0.009103785563779401
141	7144	0.013916729620592953	None	0.0	0.013916729620592953
141	6939	0.012208399821210214	None	0.0	0.012208399821210214
141	7028	0.014149607905851559	None	0.0	0.014149607905851559
141	7127	None	None	0.40381333910379136	None
141	5855	0.008883841610108828	None	0.0	0.008883841610108828
141	7128	0.009244492723695088	None	0.0	0.009244492723695088
141	7069	-4.895641345277644e-09	None	0.3881953508912513	-4.895641345277644e-09
141	6457	0.009354188240140972	None	0.0	0.009354188240140972
141	5453	0.009282438192050093	None	0.0	0.009282438192050093
141	6866	2.9024215193972737e-08	None	0.0	2.9024215193972737e-08
141	7090	0.014396934546502664	None	0.0	0.014396934546502664
141	6577	0.013064321574737924	None	0.0	0.013064321574737924
141	6886	0.009006562635014986	None	0.0	0.009006562635014986
141	7097	8.136732126455077e-06	None	0.1708770742124376	8.136732126455077e-06
141	7027	0.015083406406993967	None	0.0	0.015083406406993967
141	7116	-0.1	None	0.575022645091742	-0.1
141	6925	0.001612612389081821	None	0.12943145938092745	0.001612612389081821
141	7104	3.302191324651049e-08	None	0.13451590089254323	3.302191324651049e-08
141	6663	0.014927253811493875	None	0.0	0.014927253811493875
141	7002	0.0008892211799074627	None	0.0	0.0008892211799074627
141	6585	0.008841255338164449	None	0.0	0.008841255338164449
141	7095	-2.604792583051922e-07	None	0.6531168734742441	-2.604792583051922e-07
141	7020	0.01356461316360604	None	0.0	0.01356461316360604
141	7087	0.00017051611136864177	None	0.0	0.00017051611136864177
141	6609	0.010929552237787136	None	0.0	0.010929552237787136
141	7115	0.014344147916189246	None	0.0	0.014344147916189246
141	6979	0.003963702420478813	None	0.0	0.003963702420478813
141	6773	0.01197467741868321	None	0.0	0.01197467741868321
141	7126	0.014131001278122992	None	0.0	0.014131001278122992
141	7037	0.011248429941331805	None	0.0	0.011248429941331805
141	7145	0.0006690765279440918	None	0.0	0.0006690765279440918
141	6954	0.013015345690440983	None	0.0	0.013015345690440983
141	6857	0.008950264574641978	None	0.12943145938092745	0.008950264574641978
141	7109	0.0147625973401681	None	0.0	0.0147625973401681
141	7057	0.0003853156696592016	None	0.0	0.0003853156696592016
141	6729	0.014239230696860816	None	0.0	0.014239230696860816
141	6949	0.0029945938670856895	None	0.650492899161328	0.0029945938670856895
141	7072	0.00861228362656611	None	0.0	0.00861228362656611
141	7121	0.015329869805674363	None	0.0	0.015329869805674363
141	6657	0.009114661510862834	None	0.0	0.009114661510862834
141	6982	0.009192433757060043	None	0.0	0.009192433757060043
141	7058	0.00040921907293946474	None	0.8710993168122323	0.00040921907293946474
141	7052	0.0007148064195011796	None	0.1837102207559466	0.0007148064195011796
141	6528	0.015276104534395403	None	0.0	0.015276104534395403
141	7010	0.00039841281711986266	None	0.0	0.00039841281711986266
141	6669	0.01378602226565121	None	0.0	0.01378602226565121
141	6426	0.014207784968993062	None	0.0	0.014207784968993062
141	6845	0.014377362893721253	None	0.0	0.014377362893721253
141	7046	0.015110330529315505	None	0.0	0.015110330529315505
141	6923	0.014789624473574734	None	0.0	0.014789624473574734
141	6202	0.014189326421071919	None	0.0	0.014189326421071919
141	6372	0.009382035078262178	None	0.0	0.009382035078262178
141	6755	0.014153994205386608	None	0.0	0.014153994205386608
141	7140	0.00033214378113220066	None	0.2617027463110939	0.00033214378113220066
141	6851	0.008780491074843341	None	0.0	0.008780491074843341
141	7138	0.00012626493313800638	None	0.10841907265170969	0.00012626493313800638
141	7106	0.014111831262601104	None	0.0	0.014111831262601104
141	7135	-9.108986216954906e-05	None	0.14994651335188208	-9.108986216954906e-05
141	7117	-1.302244680094653e-05	None	0.8710993168122323	-1.302244680094653e-05
141	7091	0.013654178485111296	None	0.0	0.013654178485111296
141	6873	0.00047662849760349583	None	0.0	0.00047662849760349583
141	7044	0.015618560796778447	None	0.0	0.015618560796778447
141	7131	2.273267471849803e-05	None	0.13750018469856778	2.273267471849803e-05
141	7055	0.004837032582647726	None	0.0	0.004837032582647726
141	7114	-0.00019444011797236418	None	0.0	-0.00019444011797236418
141	7143	0.0001893642718318681	None	0.4379605611819339	0.0001893642718318681
141	7076	0.000576521295079272	None	0.0	0.000576521295079272
141	7075	0.011323689363443336	None	0.0	0.011323689363443336
141	7149	None	None	0.36689126116549353	None
141	7039	0.0050766518057861094	None	0.13451590089254323	0.0050766518057861094
141	7083	0.0004975469629915233	None	0.0	0.0004975469629915233
141	6264	0.014683167578824536	None	0.0	0.014683167578824536
141	7118	1.6914443904145575e-09	None	0.3444842712305029	1.6914443904145575e-09
141	5749	0.014507544060248642	None	0.0	0.014507544060248642
141	7073	0.009195037726022303	None	0.1837102207559466	0.009195037726022303
141	6953	0.013546684446708143	None	0.0	0.013546684446708143
141	6885	0.013651543036524143	None	0.0	0.013651543036524143
141	6964	0.01449456502000503	None	0.0	0.01449456502000503
141	7130	-9.726579940174077e-07	None	0.5337756287838995	-9.726579940174077e-07
141	6940	0.00017903861625124856	None	0.0	0.00017903861625124856
141	6752	0.0014406013263758741	None	0.0	0.0014406013263758741
141	6769	0.014407695705202082	None	0.0	0.014407695705202082
141	6965	0.01451670977463842	None	0.0	0.01451670977463842
141	7054	0.014594256885635004	None	0.0	0.014594256885635004
141	7139	0.01491968804010592	None	0.0	0.01491968804010592
141	5741	0.014761256862941581	None	0.0	0.014761256862941581
141	6516	0.012208008260050519	None	0.0	0.012208008260050519
141	6344	0.008766015363564299	None	0.0	0.008766015363564299
141	7129	None	None	0.5186846504888065	None
141	7096	0.008972618583806437	None	0.0	0.008972618583806437
141	6125	0.013724619980478386	None	0.0	0.013724619980478386
141	7100	0.014238038094412705	None	0.0	0.014238038094412705
141	6884	0.011901491640743667	None	0.0	0.011901491640743667
141	6451	0.015519195871195933	None	0.0	0.015519195871195933
141	7035	0.008734470831735416	None	0.0	0.008734470831735416
141	7018	0.014492633102326877	None	0.0	0.014492633102326877
72	3488	0.00011011436351203006	None	0.0	0.00011011436351203006
72	3381	0.0033792988851837928	None	0.0	0.0033792988851837928
72	3654	0.0023379931935968816	None	0.01764828534763038	0.0023379931935968816
72	3582	0.00502718694699944	None	0.08596868941262527	0.00502718694699944
72	3483	0.0003330638905234135	None	0.48960693910521275	0.0003330638905234135
72	3532	0.00347706688626755	None	0.0	0.00347706688626755
72	3624	-2.7075416513752048e-09	None	0.761679631939172	-2.7075416513752048e-09
72	3434	0.001052439098928655	None	0.09238436409391919	0.001052439098928655
72	3607	0.0032379626298875844	None	0.344729599109569	0.0032379626298875844
72	3618	0.0033665370463114024	None	0.0	0.0033665370463114024
72	3668	0.000336366818915014	None	0.3551428464012054	0.000336366818915014
72	3509	9.706642613728405e-05	None	0.0965548576248934	9.706642613728405e-05
72	3665	-0.1	None	0.0	-0.1
72	3305	0.0025747196618953363	None	0.0	0.0025747196618953363
72	3566	-1.2060402221561878e-06	None	0.0	-1.2060402221561878e-06
72	3542	0.004580149593959448	None	0.0	0.004580149593959448
72	3551	0.004369377196083664	None	0.0	0.004369377196083664
72	3685	-0.1	None	0.33392653056552163	-0.1
72	3626	1.3063197397701764e-06	None	0.0	1.3063197397701764e-06
72	3525	0.0047777992199691975	None	0.0	0.0047777992199691975
72	3533	3.343537278723042e-07	None	0.6470143240864963	3.343537278723042e-07
72	3691	0.0037361927563905016	None	0.0	0.0037361927563905016
72	3657	0.005008703667223769	None	0.08596868941262527	0.005008703667223769
72	3692	0.001816550892052843	None	0.11583567873641587	0.001816550892052843
72	3411	0.004567363910118573	None	0.0	0.004567363910118573
72	3086	0.0034490554265340636	None	0.0	0.0034490554265340636
72	3536	0.0033787680825224744	None	0.0	0.0033787680825224744
72	3330	0.0013515735763699123	None	0.01764828534763038	0.0013515735763699123
72	3440	6.268499549058823e-06	None	0.5593687186537435	6.268499549058823e-06
72	3510	0.000495486646012644	None	0.0	0.000495486646012644
72	3681	-0.1	None	0.0	-0.1
72	3497	0.00020804142689023018	None	0.7579499290618341	0.00020804142689023018
72	3447	0.0011340046661170412	None	0.2668571534624664	0.0011340046661170412
72	3220	0.0013750095175656838	None	0.0	0.0013750095175656838
72	3428	0.0034421743279890457	None	0.0	0.0034421743279890457
72	3639	3.273712521880275e-05	None	0.23166430241618458	3.273712521880275e-05
72	3101	0.00021634392660955018	None	0.761679631939172	0.00021634392660955018
72	3679	-0.1	None	0.3784855348919343	-0.1
72	3651	-1.5406084133636853e-05	None	0.0	-1.5406084133636853e-05
72	3635	3.062267293945483e-09	None	0.3081559785913285	3.062267293945483e-09
72	3226	0.001100540472521451	None	0.0965548576248934	0.001100540472521451
72	3590	0.0033544674623110834	None	0.0	0.0033544674623110834
72	3304	0.0034319553354067583	None	0.0	0.0034319553354067583
72	3641	0.00028341156882558105	None	0.48960693910521275	0.00028341156882558105
72	3554	0.0034727774769350572	None	0.0	0.0034727774769350572
72	3684	0.0032644100185996038	None	0.0	0.0032644100185996038
72	3009	0.0021239137262504403	None	0.4636249235574586	0.0021239137262504403
72	3538	0.004299362352688242	None	0.0	0.004299362352688242
72	3653	-2.413002082637177e-05	None	0.5281606675357216	-2.413002082637177e-05
72	3652	0.0007416204363598118	None	0.0	0.0007416204363598118
72	3700	8.679378712598041e-05	None	0.33820897859079324	8.679378712598041e-05
72	3504	0.0033609116452926664	None	0.0	0.0033609116452926664
72	3648	-6.233775979379707e-08	None	0.08596868941262527	-6.233775979379707e-08
72	3622	0.005021830535568643	None	0.08596868941262527	0.005021830535568643
72	3623	0.004634800490850015	None	0.08596868941262527	0.004634800490850015
72	3163	0.0034813448036720897	None	0.0	0.0034813448036720897
72	3620	-1.54742129842366e-05	None	0.10691831514095348	-1.54742129842366e-05
72	3571	0.0014143218183471356	None	0.0965548576248934	0.0014143218183471356
72	3597	0.0013366658354409125	None	0.0965548576248934	0.0013366658354409125
72	3640	7.166007128007299e-05	None	0.4389400609471389	7.166007128007299e-05
72	2711	0.0003392847418087497	None	0.33797024794337865	0.0003392847418087497
72	3604	-2.9736503949282477e-08	None	0.4076682866333504	-2.9736503949282477e-08
72	3690	-0.1	None	0.2999995553226034	-0.1
72	3547	0.0048758463596706636	None	0.0	0.0048758463596706636
72	3677	-0.1	None	0.0	-0.1
72	3663	0.003362612883714294	None	0.0	0.003362612883714294
72	3682	0.0033585082932828555	None	0.0	0.0033585082932828555
72	2769	0.00451518401481567	None	0.0	0.00451518401481567
72	3485	0.004640293500927102	None	0.0	0.004640293500927102
72	3288	0.003452099245526594	None	0.0	0.003452099245526594
72	3386	0.003463621971662538	None	0.0	0.003463621971662538
72	3631	0.004745071526406776	None	0.08596868941262527	0.004745071526406776
72	3673	7.411923984897592e-07	None	0.0	7.411923984897592e-07
72	3269	0.004512268904129667	None	0.0	0.004512268904129667
72	3037	0.001164308068133408	None	0.01764828534763038	0.001164308068133408
72	2604	0.004333505454494435	None	0.0	0.004333505454494435
72	3699	-1.2316039377581464e-11	None	0.4658493544733534	-1.2316039377581464e-11
72	3346	0.00018306482088066982	None	0.0	0.00018306482088066982
72	3662	0.0004977658014868106	None	0.4735585357266986	0.0004977658014868106
72	3659	1.5205473998674493e-05	None	0.5567196776487171	1.5205473998674493e-05
72	3565	0.0022675304585152278	None	0.01764828534763038	0.0022675304585152278
72	3683	-3.440629803808013e-08	None	0.0	-3.440629803808013e-08
72	3696	0.003380497300924263	None	0.0	0.003380497300924263
72	3168	0.004532674219282319	None	0.0	0.004532674219282319
72	3632	0.00016089633607027436	None	0.7579499290618341	0.00016089633607027436
72	3426	0.004748818540378902	None	0.4790914692772052	0.004748818540378902
72	3540	0.002308853896888381	None	0.01764828534763038	0.002308853896888381
72	3694	2.8609696971176027e-08	None	0.0	2.8609696971176027e-08
72	3404	0.004701213489147987	None	0.0	0.004701213489147987
72	3660	0.004642675814640884	None	0.0	0.004642675814640884
72	3598	-2.059729519790048e-07	None	0.0	-2.059729519790048e-07
72	3562	0.000920379947592377	None	0.10691831514095348	0.000920379947592377
72	3686	None	None	0.49404097357367494	None
72	3501	0.0009648002927092643	None	0.33716673332373903	0.0009648002927092643
72	3354	0.0038669250803231208	None	0.0	0.0038669250803231208
72	2885	0.0017792568454909651	None	0.01764828534763038	0.0017792568454909651
72	3627	0.004561848645838225	None	0.0	0.004561848645838225
72	3585	0.004743189483771065	None	0.08596868941262527	0.004743189483771065
72	3366	0.0023867602767648137	None	0.0965548576248934	0.0023867602767648137
72	2928	5.9454337379889275e-05	None	0.0	5.9454337379889275e-05
50	2598	-0.1	None	0.3340120290210584	-0.1
50	2274	None	None	0.5060745745095051	None
50	2507	None	None	0.3979652259141436	None
50	2579	1.9160891655938882e-12	None	0.5824361173273608	1.9160891655938882e-12
50	2584	None	None	0.43114987948195715	None
50	2560	-0.00015378070120702903	None	0.1220510145528603	-0.00015378070120702903
50	2554	-0.1	None	0.0	-0.1
50	2419	None	None	0.30432836832387916	None
50	2244	None	None	0.46475655243475655	None
50	2556	-0.1	None	0.0	-0.1
50	2559	-3.741622901233767e-09	None	0.35508610622562164	-3.741622901233767e-09
50	2568	None	None	0.3121787458928238	None
50	2388	None	None	0.3759462215868945	None
50	2281	None	None	0.533399234833687	None
50	2592	2.4286650403091636e-08	None	0.33443703172951966	2.4286650403091636e-08
50	2502	None	None	0.48319635904796543	None
50	2404	None	None	0.4119634710496867	None
50	2566	-0.1	None	0.0	-0.1
50	2428	None	None	0.37139844506936204	None
50	2100	None	None	0.6523932834374853	None
50	2577	-7.006740587081308e-09	None	0.35508610622562164	-7.006740587081308e-09
50	2552	-1.8515360748342932e-10	None	0.5821417549239152	-1.8515360748342932e-10
50	2571	-1.124198594152409e-07	None	0.1220510145528603	-1.124198594152409e-07
50	2059	None	None	0.45456742655499954	None
50	2529	None	None	0.2612157616939878	None
50	2484	None	None	0.4528808784605253	None
50	2600	3.973196184941178e-10	None	0.19737530294574054	3.973196184941178e-10
50	2585	-0.1	None	0.0	-0.1
50	2581	-2.4992057191648235e-07	None	0.4119634710496867	-2.4992057191648235e-07
50	2431	None	None	0.37007799459826785	None
50	2285	None	None	0.3612564802883103	None
50	2544	None	None	0.2612157616939878	None
50	2596	-7.707343782226437e-11	None	0.1220510145528603	-7.707343782226437e-11
50	2378	None	None	0.6079320262447722	None
50	2463	None	None	0.0	None
50	2518	None	None	0.30432836832387916	None
50	1985	None	None	0.3772254656048045	None
50	2486	None	None	0.726449174917739	None
50	2315	None	None	0.2987892746921463	None
50	2517	None	None	0.30856553742594584	None
50	2478	None	None	0.5821417549239152	None
50	2587	-0.1	None	0.0	-0.1
50	2474	None	None	0.28167232633530104	None
50	2557	3.2742214360615895e-07	None	0.39983770196341145	3.2742214360615895e-07
50	2435	None	None	0.41086515711560156	None
50	2291	None	None	0.41082619640187046	None
50	2594	-0.0005964779926949335	None	0.30432836832387916	-0.0005964779926949335
50	2570	-0.1	None	0.0	-0.1
50	2398	None	None	0.38737755215730707	None
50	2368	None	None	0.48319635904796543	None
50	2595	-0.0006023349048561383	None	0.30432836832387916	-0.0006023349048561383
50	2589	8.624894042696607e-09	None	0.2612157616939878	8.624894042696607e-09
50	2510	None	None	0.40396166858412785	None
50	2582	None	None	0.3648483468886589	None
50	2578	5.94785977670004e-09	None	0.7970477026130018	5.94785977670004e-09
50	2034	None	None	0.40585782617687205	None
50	2492	None	None	0.1220510145528603	None
50	2580	1.2381978227801725e-08	None	0.2954249829040248	1.2381978227801725e-08
50	2569	-0.1	None	0.0	-0.1
50	2561	4.546990877402813e-14	None	0.41086515711560156	4.546990877402813e-14
50	2563	-0.1	None	0.0	-0.1
50	2545	None	None	0.15370634015629753	None
50	2320	None	None	0.35442734740023835	None
50	2512	None	None	0.3121787458928238	None
50	2438	None	None	0.45456742655499954	None
50	2575	-1.471362488688418e-15	None	0.41086515711560156	-1.471362488688418e-15
50	2564	None	None	0.3142459493227035	None
50	2439	None	None	0.6872314151443735	None
50	2509	None	None	0.5187271713553084	None
50	2497	None	None	0.455902476891744	None
50	2555	2.71593850927277e-07	None	0.2612157616939878	2.71593850927277e-07
50	1979	None	None	0.42986767509816043	None
50	2588	-0.1	None	0.0	-0.1
50	2475	None	None	0.6079320262447722	None
50	2521	None	None	0.3083998796305968	None
50	1670	None	None	0.4500200979272625	None
50	2599	-0.1	None	0.0	-0.1
50	2337	None	None	0.5275982989411341	None
50	2033	None	None	0.4222651124995771	None
50	2420	None	None	0.34701433839015083	None
50	2574	-0.1	None	0.0	-0.1
50	2547	None	None	0.4528808784605253	None
50	2565	None	None	0.4756166163953194	None
50	2493	None	None	0.3421489298309098	None
50	2143	None	None	0.455902476891744	None
50	2567	-0.1	None	0.0	-0.1
50	2535	None	None	0.5120665516267351	None
50	2514	None	None	0.3724872021037272	None
50	2586	-0.1	None	0.0	-0.1
50	2549	None	None	0.31199040806905465	None
50	1594	None	None	0.5821417549239152	None
50	2573	0.00035214043505661104	None	0.39356236688867996	0.00035214043505661104
50	2593	-3.9696375235336945e-15	None	0.1220510145528603	-3.9696375235336945e-15
50	2313	None	None	0.4528808784605253	None
50	2102	None	None	0.4328327915685284	None
50	2590	-0.1	None	0.0	-0.1
50	2452	None	None	0.2612157616939878	None
50	2562	0.0002727223774264266	None	0.15370634015629753	0.0002727223774264266
50	2572	-0.1	None	0.0	-0.1
50	2583	1.6318242500699062e-05	None	0.31199040806905465	1.6318242500699062e-05
74	3488	0.00011011436351203006	None	0.0	0.00011011436351203006
74	3757	-3.8015324279488767e-06	None	0.8650400156556717	-3.8015324279488767e-06
74	3724	0.004695052636450437	None	0.0	0.004695052636450437
74	3381	0.0033792988851837928	None	0.0	0.0033792988851837928
74	3654	0.0023379931935968816	None	0.17957380023716127	0.0023379931935968816
74	3582	0.00502718694699944	None	0.0	0.00502718694699944
74	3704	-4.409462794754798e-09	None	0.6883501671145573	-4.409462794754798e-09
74	3769	0.0007854053312634844	None	0.0516314737305712	0.0007854053312634844
74	3532	0.00347706688626755	None	0.0	0.00347706688626755
74	3798	0.0011050283447471543	None	0.0	0.0011050283447471543
74	3765	0.00010574408053577236	None	0.4263715976947567	0.00010574408053577236
74	3434	0.001052439098928655	None	0.09159811417032984	0.001052439098928655
74	3668	0.000336366818915014	None	0.3570858071304708	0.000336366818915014
74	3753	0.0007041201081347125	None	0.0	0.0007041201081347125
74	3509	9.706642613728405e-05	None	0.0516314737305712	9.706642613728405e-05
74	3305	0.0025747196618953363	None	0.0	0.0025747196618953363
74	3710	-7.362273542552799e-10	None	0.5664582915009698	-7.362273542552799e-10
74	3566	-1.2060402221561878e-06	None	0.0	-1.2060402221561878e-06
74	3551	0.004369377196083664	None	0.0	0.004369377196083664
74	3626	1.3063197397701764e-06	None	0.0	1.3063197397701764e-06
74	3726	0.005113020191389661	None	0.0	0.005113020191389661
74	3767	7.297656610025119e-07	None	0.41781626408631756	7.297656610025119e-07
74	3525	0.0047777992199691975	None	0.0	0.0047777992199691975
74	3691	0.0037361927563905016	None	0.0	0.0037361927563905016
74	3657	0.005008703667223769	None	0.0	0.005008703667223769
74	3692	0.001816550892052843	None	0.10850542319228691	0.001816550892052843
74	3411	0.004567363910118573	None	0.0	0.004567363910118573
74	3086	0.0034490554265340636	None	0.0	0.0034490554265340636
74	3536	0.0033787680825224744	None	0.0	0.0033787680825224744
74	3510	0.000495486646012644	None	0.0	0.000495486646012644
74	3497	0.00020804142689023018	None	0.722836781728766	0.00020804142689023018
74	3787	0.004806364970111441	None	0.0	0.004806364970111441
74	3714	0.0026306456728475785	None	0.0	0.0026306456728475785
74	3226	0.001100540472521451	None	0.0516314737305712	0.001100540472521451
74	3590	0.0033544674623110834	None	0.0	0.0033544674623110834
74	3754	-2.422782962227688e-09	None	0.722836781728766	-2.422782962227688e-09
74	3790	0.004531783744687069	None	0.0	0.004531783744687069
74	3554	0.0034727774769350572	None	0.0	0.0034727774769350572
74	3684	0.0032644100185996038	None	0.0	0.0032644100185996038
74	3009	0.0021239137262504403	None	0.505588958598916	0.0021239137262504403
74	3756	0.0009687523631622187	None	0.09159811417032984	0.0009687523631622187
74	3538	0.004299362352688242	None	0.0	0.004299362352688242
74	3758	0.005006525286630055	None	0.0	0.005006525286630055
74	3732	0.004385389774393089	None	0.38133774312230273	0.004385389774393089
74	3792	-3.3737994828919844e-05	None	0.352291117617684	-3.3737994828919844e-05
74	3788	0.0034239150071012333	None	0.0	0.0034239150071012333
74	3622	0.005021830535568643	None	0.0	0.005021830535568643
74	3623	0.004634800490850015	None	0.0	0.004634800490850015
74	3706	0.000114030768353632	None	0.22409543443811172	0.000114030768353632
74	3571	0.0014143218183471356	None	0.0516314737305712	0.0014143218183471356
74	3597	0.0013366658354409125	None	0.0516314737305712	0.0013366658354409125
74	3702	-5.17857504861981e-14	None	0.0	-5.17857504861981e-14
74	3771	0.004818384033381279	None	0.0	0.004818384033381279
74	3770	0.00015586029057717445	None	0.19674008398849033	0.00015586029057717445
74	3795	-2.3761077049265423e-14	None	0.0	-2.3761077049265423e-14
74	3747	0.005076623132762216	None	0.0	0.005076623132762216
74	3705	-0.0003001821511117743	None	0.5275262688680611	-0.0003001821511117743
74	3776	0.0010583906076324008	None	0.24294713310882793	0.0010583906076324008
74	3663	0.003362612883714294	None	0.0	0.003362612883714294
74	3682	0.0033585082932828555	None	0.0	0.0033585082932828555
74	3784	1.9243841864304918e-07	None	0.0	1.9243841864304918e-07
74	2769	0.00451518401481567	None	0.0	0.00451518401481567
74	3785	0.004897638474500904	None	0.38133774312230273	0.004897638474500904
74	3485	0.004640293500927102	None	0.0	0.004640293500927102
74	3288	0.003452099245526594	None	0.0	0.003452099245526594
74	3738	0.004937646527726581	None	0.0	0.004937646527726581
74	3386	0.003463621971662538	None	0.0	0.003463621971662538
74	3631	0.004745071526406776	None	0.0	0.004745071526406776
74	3269	0.004512268904129667	None	0.0	0.004512268904129667
74	3037	0.001164308068133408	None	0.17957380023716127	0.001164308068133408
74	3778	0.004333233921501244	None	0.0	0.004333233921501244
74	3699	-1.2316039377581464e-11	None	0.4384795962297483	-1.2316039377581464e-11
74	3662	0.0004977658014868106	None	0.5256347204411416	0.0004977658014868106
74	3565	0.0022675304585152278	None	0.17957380023716127	0.0022675304585152278
74	3707	6.443890537024858e-06	None	0.5187216482125365	6.443890537024858e-06
74	3168	0.004532674219282319	None	0.0	0.004532674219282319
74	3540	0.002308853896888381	None	0.17957380023716127	0.002308853896888381
74	3791	0.0007702027262333506	None	0.32643805810834153	0.0007702027262333506
74	3777	2.8066996456811116e-08	None	0.0	2.8066996456811116e-08
74	3404	0.004701213489147987	None	0.0	0.004701213489147987
74	3759	-4.610008562342158e-06	None	0.6945501486152974	-4.610008562342158e-06
74	3660	0.004642675814640884	None	0.0	0.004642675814640884
74	3562	0.000920379947592377	None	0.09414156605776566	0.000920379947592377
74	3779	1.5054761903341482e-06	None	0.0	1.5054761903341482e-06
74	3703	6.363495447925286e-05	None	0.09159811417032984	6.363495447925286e-05
74	3797	0.00047670297394684507	None	0.15710326797803725	0.00047670297394684507
74	3501	0.0009648002927092643	None	0.44469342672855683	0.0009648002927092643
74	3354	0.0038669250803231208	None	0.0	0.0038669250803231208
74	3737	-0.1	None	0.0	-0.1
74	2885	0.0017792568454909651	None	0.17957380023716127	0.0017792568454909651
74	3789	1.7039457321550577e-07	None	0.43765264518354	1.7039457321550577e-07
74	3800	-9.344906270178093e-06	None	0.2917016588936526	-9.344906270178093e-06
74	3627	0.004561848645838225	None	0.0	0.004561848645838225
74	3585	0.004743189483771065	None	0.0	0.004743189483771065
74	3719	3.1430175898623103e-07	None	0.0	3.1430175898623103e-07
74	3366	0.0023867602767648137	None	0.0516314737305712	0.0023867602767648137
74	3774	0.00451304362510327	None	0.0	0.00451304362510327
74	2928	5.9454337379889275e-05	None	0.0	5.9454337379889275e-05
74	3718	5.0461693788646965e-05	None	0.0	5.0461693788646965e-05
74	3782	0.005038505911328174	None	0.0	0.005038505911328174
60	3040	3.697558358490116e-06	None	0.36363196584108076	3.697558358490116e-06
60	3049	6.400659539682836e-06	None	0.2204439106730832	6.400659539682836e-06
60	3065	0.002304725696544423	None	0.057144749861887625	0.002304725696544423
60	3058	0.002018206604606587	None	0.057144749861887625	0.002018206604606587
60	2882	0.0043994778504351855	None	0.04931129114565538	0.0043994778504351855
60	2955	2.7361542877128596e-10	None	0.14200683818812215	2.7361542877128596e-10
60	2805	1.3859650461388693e-06	None	0.0	1.3859650461388693e-06
60	2969	1.622325069025338e-08	None	0.513514009360889	1.622325069025338e-08
60	2759	0.0006621250388122599	None	0.057144749861887625	0.0006621250388122599
60	3026	0.0010240009989420297	None	0.34513166454116373	0.0010240009989420297
60	3031	-0.1	None	0.722612424610742	-0.1
60	2844	3.1781327708985735e-08	None	0.49984218976747563	3.1781327708985735e-08
60	2978	0.0002643284094343917	None	0.0	0.0002643284094343917
60	2863	1.1455901428669486e-05	None	0.0	1.1455901428669486e-05
60	2724	4.589505710860154e-07	None	0.0	4.589505710860154e-07
60	3008	0.0004823194680006889	None	0.04931129114565538	0.0004823194680006889
60	2880	5.000115671458506e-05	None	0.2958214371979495	5.000115671458506e-05
60	3074	0.00043769338947186384	None	0.04931129114565538	0.00043769338947186384
60	3086	0.0034490554265340636	None	0.26967833607284053	0.0034490554265340636
60	3064	-2.678992686024321e-09	None	0.2080559257842601	-2.678992686024321e-09
60	2947	0.0001612932915926415	None	0.0	0.0001612932915926415
60	3060	0.0002559379632900861	None	0.0	0.0002559379632900861
60	2635	8.67949682388385e-06	None	0.597697254142594	8.67949682388385e-06
60	3048	-0.1	None	0.41969176370443745	-0.1
60	3036	0.00027772932336024054	None	0.16145854697803713	0.00027772932336024054
60	3015	-2.871378737635058e-08	None	0.48225650283098476	-2.871378737635058e-08
60	2767	3.036225853764541e-08	None	0.33961303602828846	3.036225853764541e-08
60	2714	2.95996448401308e-10	None	0.14200683818812215	2.95996448401308e-10
60	3032	2.2065332025745237e-06	None	0.0	2.2065332025745237e-06
60	3092	-5.669375088206708e-09	None	0.39703036072786385	-5.669375088206708e-09
60	3089	-1.4569445491354132e-06	None	0.6303640097031821	-1.4569445491354132e-06
60	2914	0.002048697997356447	None	0.2080559257842601	0.002048697997356447
60	3050	-0.1	None	0.0	-0.1
60	2818	0.0004398215501640219	None	0.04931129114565538	0.0004398215501640219
60	3011	0.0008826766297372603	None	0.34513166454116373	0.0008826766297372603
60	2798	1.4693812169033482e-08	None	0.4285686403441239	1.4693812169033482e-08
60	2993	-3.631284236327897e-08	None	0.33684533937353384	-3.631284236327897e-08
60	3009	0.0021239137262504403	None	0.2080559257842601	0.0021239137262504403
60	3034	6.858828878367311e-06	None	0.5262676410051784	6.858828878367311e-06
60	2706	3.636924722704441e-07	None	0.0	3.636924722704441e-07
60	3100	4.271349769052584e-06	None	0.2733449635425611	4.271349769052584e-06
60	2686	0.00027157925479517415	None	0.0	0.00027157925479517415
60	3014	-0.1	None	0.0	-0.1
60	2900	0.003483613417548115	None	0.26967833607284053	0.003483613417548115
60	2938	1.9963771536581146e-07	None	0.33684533937353384	1.9963771536581146e-07
60	2973	-5.974370576525933e-07	None	0.2733449635425611	-5.974370576525933e-07
60	3063	9.756981273164472e-07	None	0.24545776966196878	9.756981273164472e-07
60	3021	8.454359485961076e-11	None	0.0	8.454359485961076e-11
60	3059	0.0004703800029382791	None	0.04931129114565538	0.0004703800029382791
60	3071	7.724137357991705e-14	None	0.0	7.724137357991705e-14
60	3061	-1.9048092315733767e-08	None	0.33684533937353384	-1.9048092315733767e-08
60	3024	0.004498446142332621	None	0.04931129114565538	0.004498446142332621
60	3043	-5.454198875922162e-12	None	0.0	-5.454198875922162e-12
60	2642	0.0003001161522840234	None	0.18151950199142747	0.0003001161522840234
60	2716	5.392309570340834e-05	None	0.2958214371979495	5.392309570340834e-05
60	2711	0.0003392847418087497	None	0.163373438971838	0.0003392847418087497
60	2911	0.0014995193701109939	None	0.057144749861887625	0.0014995193701109939
60	3095	-1.899891771220025e-07	None	0.2733449635425611	-1.899891771220025e-07
60	2826	6.356791847727811e-07	None	0.22839234699676197	6.356791847727811e-07
60	2977	-0.1	None	0.0	-0.1
60	2820	0.003324494561820845	None	0.26967833607284053	0.003324494561820845
60	3042	0.00032190321297417254	None	0.163373438971838	0.00032190321297417254
60	2769	0.00451518401481567	None	0.04931129114565538	0.00451518401481567
60	2841	1.3830125209448946e-08	None	0.18151950199142747	1.3830125209448946e-08
60	2832	-1.2388431907199976e-09	None	0.48735793230025487	-1.2388431907199976e-09
60	2901	0.0034468186459317295	None	0.26967833607284053	0.0034468186459317295
60	2923	1.8258888151222885e-05	None	0.3206565969662339	1.8258888151222885e-05
60	2721	9.836636565222386e-08	None	0.0	9.836636565222386e-08
60	3002	0.00335916489985387	None	0.26967833607284053	0.00335916489985387
60	3093	-0.1	None	0.0	-0.1
60	3037	0.001164308068133408	None	0.057144749861887625	0.001164308068133408
60	2816	1.6373316207142812e-06	None	0.5753444923399444	1.6373316207142812e-06
60	2806	2.432310580288997e-05	None	0.34705010938304287	2.432310580288997e-05
60	2604	0.004333505454494435	None	0.04931129114565538	0.004333505454494435
60	2704	0.0003320390815746107	None	0.163373438971838	0.0003320390815746107
60	3006	0.0002695048921503138	None	0.0	0.0002695048921503138
60	3099	5.04177337897665e-05	None	0.2958214371979495	5.04177337897665e-05
60	2788	9.232511438077367e-07	None	0.25519861184190096	9.232511438077367e-07
60	3001	1.9715432152736482e-06	None	0.0	1.9715432152736482e-06
60	3023	-9.906504546713625e-09	None	0.0	-9.906504546713625e-09
60	3085	5.6139954972188254e-05	None	0.4982167917231649	5.6139954972188254e-05
60	3051	0.00027402187848509337	None	0.0	0.00027402187848509337
60	3013	4.625786159219839e-05	None	0.2958214371979495	4.625786159219839e-05
60	2773	1.154788307756388e-06	None	0.5262676410051784	1.154788307756388e-06
60	3044	6.195545420677836e-05	None	0.0	6.195545420677836e-05
60	2573	0.00035214043505661104	None	0.163373438971838	0.00035214043505661104
60	2822	2.4919784338910523e-08	None	0.2934897204038808	2.4919784338910523e-08
60	3030	-6.716382200966456e-06	None	0.346093768197492	-6.716382200966456e-06
60	3033	0.00033197203529322	None	0.163373438971838	0.00033197203529322
60	2762	1.7593441499902916e-07	None	0.4093288575685574	1.7593441499902916e-07
60	2954	0.000585022788414879	None	0.39184928987458945	0.000585022788414879
60	2885	0.0017792568454909651	None	0.057144749861887625	0.0017792568454909651
60	2877	0.0001295948072834296	None	0.0	0.0001295948072834296
60	2935	0.00013591995677940364	None	0.14088583939986096	0.00013591995677940364
60	2990	9.128748299745398e-07	None	0.0	9.128748299745398e-07
60	3075	0.00010785835252132174	None	0.36363196584108076	0.00010785835252132174
60	3082	-2.2954384222448705e-05	None	0.21590504596026197	-2.2954384222448705e-05
60	2738	2.8213439777062405e-08	None	0.48735793230025487	2.8213439777062405e-08
60	2928	5.9454337379889275e-05	None	0.0	5.9454337379889275e-05
60	2974	0.0009653580113410952	None	0.34513166454116373	0.0009653580113410952
109	4985	0.008859813891903765	None	0.0	0.008859813891903765
109	5441	0.009113926465491123	None	0.0	0.009113926465491123
109	4983	0.004279639454504187	None	0.0	0.004279639454504187
109	5102	0.009217963409697053	None	0.0	0.009217963409697053
109	5515	2.0490816209222573e-08	None	0.5267566602236625	2.0490816209222573e-08
109	5343	0.008855283445010395	None	0.0	0.008855283445010395
109	5292	0.0028391137948995475	None	0.44864508808399356	0.0028391137948995475
109	5428	-0.1	None	0.4324479271100888	-0.1
109	5326	0.004759607417472039	None	0.13044160547339617	0.004759607417472039
109	5219	0.005015429171871904	None	0.0	0.005015429171871904
109	5498	-2.2148394895307598e-05	None	0.39137296480037603	-2.2148394895307598e-05
109	5457	0.00637768103586341	None	0.04585138262985905	0.00637768103586341
109	5513	6.897256991535448e-05	None	0.41228508583693235	6.897256991535448e-05
109	5453	0.009282438192050093	None	0.0	0.009282438192050093
109	5101	0.00897023477831548	None	0.0	0.00897023477831548
109	5524	-2.320898145968103e-09	None	1.0179088593432772	-2.320898145968103e-09
109	5418	0.0047512756997708004	None	0.0	0.0047512756997708004
109	5539	2.1457870901667635e-08	None	0.5267566602236625	2.1457870901667635e-08
109	5526	-1.475899945585733e-05	None	0.0	-1.475899945585733e-05
109	5398	-1.1724881845915592e-07	None	0.6868909383388648	-1.1724881845915592e-07
109	5352	0.008721815079731849	None	0.0	0.008721815079731849
109	5495	3.4676115226591654e-06	None	0.5221095753627717	3.4676115226591654e-06
109	5523	0.007981558432887288	None	0.0	0.007981558432887288
109	5547	-8.745163226543807e-08	None	0.3672231312108839	-8.745163226543807e-08
109	5411	0.0080833703301177	None	0.04585138262985905	0.0080833703301177
109	5540	0.00883921327158707	None	0.0	0.00883921327158707
109	5431	0.00830035670492433	None	0.0	0.00830035670492433
109	5525	1.9483169171406713e-06	None	0.470669616696353	1.9483169171406713e-06
109	5449	0.0015356713369020206	None	0.0	0.0015356713369020206
109	5303	0.008652341147883356	None	0.0	0.008652341147883356
109	5033	0.008706479936946097	None	0.0	0.008706479936946097
109	5341	0.008906811872678604	None	0.0	0.008906811872678604
109	5502	-5.792121254847808e-06	None	0.42595301808054575	-5.792121254847808e-06
109	4950	0.0064630439477769	None	0.0	0.0064630439477769
109	5533	0.009004411046916974	None	0.0	0.009004411046916974
109	5507	0.008626674681307093	None	0.0	0.008626674681307093
109	5329	5.156892133965584e-08	None	0.3606492980646546	5.156892133965584e-08
109	4674	0.009200570986577483	None	0.0	0.009200570986577483
109	4564	0.008053159553029344	None	0.0	0.008053159553029344
109	5353	2.44000118616296e-08	None	0.5267566602236625	2.44000118616296e-08
109	5370	0.008335398857014554	None	0.0	0.008335398857014554
109	5380	9.754760954655939e-05	None	0.08881421461568888	9.754760954655939e-05
109	5029	0.008768694387001244	None	0.0	0.008768694387001244
109	4377	0.008864490551935599	None	0.0	0.008864490551935599
109	4009	0.005037327111481269	None	0.0	0.005037327111481269
109	5519	0.009153948940088346	None	0.0	0.009153948940088346
109	4778	0.008304138308841889	None	0.04585138262985905	0.008304138308841889
109	5019	0.001109264968702999	None	0.3206782903009881	0.001109264968702999
109	5091	0.007748720083732756	None	0.0	0.007748720083732756
109	5508	0.008710678014504532	None	0.0	0.008710678014504532
109	5504	9.916922978740827e-05	None	0.04585138262985905	9.916922978740827e-05
109	5512	3.885550492247596e-05	None	0.5563598486961739	3.885550492247596e-05
109	5346	0.00888496265061989	None	0.0	0.00888496265061989
109	5388	0.008971877481851269	None	0.0	0.008971877481851269
109	5362	0.004144155479819583	None	0.0	0.004144155479819583
109	5274	0.0037383455489418253	None	0.0	0.0037383455489418253
109	5478	0.0032908346970286794	None	0.0	0.0032908346970286794
109	5464	0.00488667849381057	None	0.0	0.00488667849381057
109	5138	0.009065818266510827	None	0.0	0.009065818266510827
109	5410	0.008290398628685322	None	0.0	0.008290398628685322
109	5392	0.015517004577318595	None	0.0	0.015517004577318595
109	5462	0.00829738950151936	None	0.0	0.00829738950151936
109	5452	-0.00018442291127479993	None	0.0	-0.00018442291127479993
109	3811	0.005202788431429158	None	0.0	0.005202788431429158
109	4902	0.008856453000779961	None	0.0	0.008856453000779961
109	4927	0.008856594499203108	None	0.0	0.008856594499203108
109	5443	-1.328582425642941e-07	None	0.0	-1.328582425642941e-07
109	4956	0.005095247993015568	None	0.0	0.005095247993015568
109	4882	0.005513770084637963	None	0.07911368070844353	0.005513770084637963
109	4805	0.005021717340102518	None	0.0	0.005021717340102518
109	5078	0.009113647247313332	None	0.0	0.009113647247313332
109	5520	-1.8215648307305555e-06	None	0.5563598486961739	-1.8215648307305555e-06
109	5467	0.0003498098935516272	None	0.26159212402949167	0.0003498098935516272
109	5516	0.008971837306627846	None	0.0	0.008971837306627846
109	5549	0.003376460354194629	None	0.0	0.003376460354194629
109	4322	0.004733218921700103	None	0.0	0.004733218921700103
109	5497	0.008884962651026302	None	0.0	0.008884962651026302
109	5439	0.007836768846590987	None	0.04585138262985905	0.007836768846590987
109	5360	0.008975437763709238	None	0.0	0.008975437763709238
109	5397	8.746775474188902e-08	None	0.0	8.746775474188902e-08
109	5480	-0.0008299277023813423	None	0.0	-0.0008299277023813423
109	5537	0.007781588395898038	None	0.0	0.007781588395898038
109	5494	0.008659834382862866	None	0.0	0.008659834382862866
109	5542	0.007835712692814092	None	0.04585138262985905	0.007835712692814092
109	5203	0.008626303128528237	None	0.0	0.008626303128528237
109	4838	0.005685874469374816	None	0.29314031310423766	0.005685874469374816
109	5385	0.008723412345860132	None	0.0	0.008723412345860132
109	4856	0.005609268789912299	None	0.07911368070844353	0.005609268789912299
109	5538	0.0014386073687827241	None	0.21527594908154618	0.0014386073687827241
109	5235	0.008022431891733217	None	0.0	0.008022431891733217
109	5107	0.009198249892611992	None	0.0	0.009198249892611992
109	5406	0.00871067801437845	None	0.0	0.00871067801437845
109	5334	0.00033484201715240684	None	0.0	0.00033484201715240684
109	5430	4.933160205824136e-07	None	0.1448490593622782	4.933160205824136e-07
109	5492	-0.00016661310390123465	None	0.13044160547339617	-0.00016661310390123465
109	5446	0.001079765363206255	None	0.18510354080532992	0.001079765363206255
109	5532	0.015141388238660262	None	0.0	0.015141388238660262
109	4771	0.008552221367173258	None	0.0	0.008552221367173258
109	5528	-1.3782628504872664e-08	None	0.46516461990542635	-1.3782628504872664e-08
109	5473	0.009516574117226487	None	0.0	0.009516574117226487
110	4985	0.008859813891903765	None	0.0	0.008859813891903765
110	5441	0.009113926465491123	None	0.0	0.009113926465491123
110	4983	0.004279639454504187	None	0.0	0.004279639454504187
110	5102	0.009217963409697053	None	0.0	0.009217963409697053
110	5343	0.008855283445010395	None	0.0	0.008855283445010395
110	5292	0.0028391137948995475	None	0.38776353228141036	0.0028391137948995475
110	5582	5.740732724823508e-07	None	0.0	5.740732724823508e-07
110	5498	-2.2148394895307598e-05	None	0.32352494186279274	-2.2148394895307598e-05
110	5457	0.00637768103586341	None	0.04545825766806438	0.00637768103586341
110	5513	6.897256991535448e-05	None	0.4659265631122379	6.897256991535448e-05
110	5453	0.009282438192050093	None	0.0	0.009282438192050093
110	5101	0.00897023477831548	None	0.0	0.00897023477831548
110	5418	0.0047512756997708004	None	0.0	0.0047512756997708004
110	5539	2.1457870901667635e-08	None	0.5448051361808608	2.1457870901667635e-08
110	5571	-0.0012845800734813339	None	0.0	-0.0012845800734813339
110	5566	0.004890498805200435	None	0.0	0.004890498805200435
110	5398	-1.1724881845915592e-07	None	0.7037911027383352	-1.1724881845915592e-07
110	5352	0.008721815079731849	None	0.0	0.008721815079731849
110	5495	3.4676115226591654e-06	None	0.5267245436471836	3.4676115226591654e-06
110	5523	0.007981558432887288	None	0.0	0.007981558432887288
110	5547	-8.745163226543807e-08	None	0.3695422070455455	-8.745163226543807e-08
110	5411	0.0080833703301177	None	0.04545825766806438	0.0080833703301177
110	5559	2.8061469852702253e-06	None	0.6777051401372374	2.8061469852702253e-06
110	5540	0.00883921327158707	None	0.0	0.00883921327158707
110	5431	0.00830035670492433	None	0.0	0.00830035670492433
110	5552	0.008999995610157234	None	0.0	0.008999995610157234
110	5557	0.008837315699202295	None	0.0	0.008837315699202295
110	5600	0.008896602080127925	None	0.0	0.008896602080127925
110	5590	-1.820471082901668e-07	None	0.5146149348430087	-1.820471082901668e-07
110	5303	0.008652341147883356	None	0.0	0.008652341147883356
110	5033	0.008706479936946097	None	0.0	0.008706479936946097
110	5591	0.00012901592543153637	None	0.05506094005282412	0.00012901592543153637
110	5341	0.008906811872678604	None	0.0	0.008906811872678604
110	4950	0.0064630439477769	None	0.0	0.0064630439477769
110	5533	0.009004411046916974	None	0.0	0.009004411046916974
110	5577	0.0015219183475477646	None	0.3316556175652727	0.0015219183475477646
110	5507	0.008626674681307093	None	0.0	0.008626674681307093
110	5572	-9.515255152797295e-08	None	0.0	-9.515255152797295e-08
110	4564	0.008053159553029344	None	0.0	0.008053159553029344
110	5583	-0.0002416093486625755	None	0.0	-0.0002416093486625755
110	5370	0.008335398857014554	None	0.0	0.008335398857014554
110	5597	0.002382985041560634	None	0.0	0.002382985041560634
110	5380	9.754760954655939e-05	None	0.08239433888241028	9.754760954655939e-05
110	4377	0.008864490551935599	None	0.0	0.008864490551935599
110	5588	0.00551848030510012	None	0.252801519444824	0.00551848030510012
110	4009	0.005037327111481269	None	0.0	0.005037327111481269
110	5519	0.009153948940088346	None	0.0	0.009153948940088346
110	4778	0.008304138308841889	None	0.04545825766806438	0.008304138308841889
110	5592	None	None	0.2778522179056454	None
110	5019	0.001109264968702999	None	0.3612441238118593	0.001109264968702999
110	5091	0.007748720083732756	None	0.0	0.007748720083732756
110	5508	0.008710678014504532	None	0.0	0.008710678014504532
110	5504	9.916922978740827e-05	None	0.04545825766806438	9.916922978740827e-05
110	5593	0.002561326318921714	None	0.0	0.002561326318921714
110	5388	0.008971877481851269	None	0.0	0.008971877481851269
110	5599	-1.9375250476102686e-07	None	0.20343987488173326	-1.9375250476102686e-07
110	5362	0.004144155479819583	None	0.0	0.004144155479819583
110	5138	0.009065818266510827	None	0.0	0.009065818266510827
110	5410	0.008290398628685322	None	0.0	0.008290398628685322
110	5392	0.015517004577318595	None	0.0	0.015517004577318595
110	5462	0.00829738950151936	None	0.0	0.00829738950151936
110	5595	2.246609038117056e-09	None	0.30353822545231396	2.246609038117056e-09
110	5580	0.0041682339984750625	None	0.0	0.0041682339984750625
110	5452	-0.00018442291127479993	None	0.0	-0.00018442291127479993
110	3811	0.005202788431429158	None	0.0	0.005202788431429158
110	4902	0.008856453000779961	None	0.0	0.008856453000779961
110	4927	0.008856594499203108	None	0.0	0.008856594499203108
110	5570	0.00874088994684981	None	0.0	0.00874088994684981
110	4956	0.005095247993015568	None	0.0	0.005095247993015568
110	4882	0.005513770084637963	None	0.05506094005282412	0.005513770084637963
110	5078	0.009113647247313332	None	0.0	0.009113647247313332
110	5520	-1.8215648307305555e-06	None	0.6113218153152765	-1.8215648307305555e-06
110	5516	0.008971837306627846	None	0.0	0.008971837306627846
110	5549	0.003376460354194629	None	0.0	0.003376460354194629
110	4322	0.004733218921700103	None	0.0	0.004733218921700103
110	5497	0.008884962651026302	None	0.0	0.008884962651026302
110	5439	0.007836768846590987	None	0.04545825766806438	0.007836768846590987
110	5360	0.008975437763709238	None	0.0	0.008975437763709238
110	5397	8.746775474188902e-08	None	0.0	8.746775474188902e-08
110	5567	-3.0261074221707233e-10	None	0.5357713092687049	-3.0261074221707233e-10
110	5537	0.007781588395898038	None	0.0	0.007781588395898038
110	5494	0.008659834382862866	None	0.0	0.008659834382862866
110	5542	0.007835712692814092	None	0.04545825766806438	0.007835712692814092
110	5574	5.852719257530851e-11	None	0.05506094005282412	5.852719257530851e-11
110	5203	0.008626303128528237	None	0.0	0.008626303128528237
110	4838	0.005685874469374816	None	0.252801519444824	0.005685874469374816
110	5385	0.008723412345860132	None	0.0	0.008723412345860132
110	5556	None	None	0.2774670765500272	None
110	4856	0.005609268789912299	None	0.05506094005282412	0.005609268789912299
110	5235	0.008022431891733217	None	0.0	0.008022431891733217
110	5107	0.009198249892611992	None	0.0	0.009198249892611992
110	5569	0.008346961300772197	None	0.04545825766806438	0.008346961300772197
110	5406	0.00871067801437845	None	0.0	0.00871067801437845
110	5334	0.00033484201715240684	None	0.0	0.00033484201715240684
110	5430	4.933160205824136e-07	None	0.12147647015619845	4.933160205824136e-07
110	5446	0.001079765363206255	None	0.18504670779317503	0.001079765363206255
110	5532	0.015141388238660262	None	0.0	0.015141388238660262
110	4771	0.008552221367173258	None	0.0	0.008552221367173258
110	5473	0.009516574117226487	None	0.0	0.009516574117226487
110	5589	-6.764530414668743e-08	None	0.0	-6.764530414668743e-08
76	3724	0.004695052636450437	None	0.0	0.004695052636450437
76	3870	0.004686410703585711	None	0.2508218921828412	0.004686410703585711
76	3885	2.2668533551579183e-09	None	0.9516433155337138	2.2668533551579183e-09
76	3704	-4.409462794754798e-09	None	0.5660337436822049	-4.409462794754798e-09
76	3769	0.0007854053312634844	None	0.011633245366015035	0.0007854053312634844
76	3805	0.0001372561947518196	None	0.4755555848753642	0.0001372561947518196
76	3765	0.00010574408053577236	None	0.47555554036590963	0.00010574408053577236
76	3434	0.001052439098928655	None	0.07849702004652438	0.001052439098928655
76	3509	9.706642613728405e-05	None	0.011633245366015035	9.706642613728405e-05
76	3305	0.0025747196618953363	None	0.0	0.0025747196618953363
76	3566	-1.2060402221561878e-06	None	0.0	-1.2060402221561878e-06
76	3551	0.004369377196083664	None	0.0	0.004369377196083664
76	3726	0.005113020191389661	None	0.0	0.005113020191389661
76	3767	7.297656610025119e-07	None	0.3644564942723497	7.297656610025119e-07
76	3525	0.0047777992199691975	None	0.0	0.0047777992199691975
76	3850	0.004921695041350355	None	0.0	0.004921695041350355
76	3802	0.005137055269004174	None	0.0	0.005137055269004174
76	3657	0.005008703667223769	None	0.0	0.005008703667223769
76	3801	0.000533650516925489	None	0.0	0.000533650516925489
76	3411	0.004567363910118573	None	0.0	0.004567363910118573
76	3086	0.0034490554265340636	None	0.0	0.0034490554265340636
76	3536	0.0033787680825224744	None	0.0	0.0033787680825224744
76	3510	0.000495486646012644	None	0.0	0.000495486646012644
76	3829	-2.559240475763863e-07	None	0.0	-2.559240475763863e-07
76	3497	0.00020804142689023018	None	0.544895164022653	0.00020804142689023018
76	3874	-0.1	None	0.4520342085050813	-0.1
76	3862	0.0005454587944055323	None	0.08756989696078506	0.0005454587944055323
76	3787	0.004806364970111441	None	0.0	0.004806364970111441
76	3714	0.0026306456728475785	None	0.0	0.0026306456728475785
76	3868	6.061951019710594e-07	None	0.08756989696078506	6.061951019710594e-07
76	3815	0.004886668434555645	None	0.0	0.004886668434555645
76	3226	0.001100540472521451	None	0.011633245366015035	0.001100540472521451
76	3844	0.0034799651439630327	None	0.0	0.0034799651439630327
76	3790	0.004531783744687069	None	0.0	0.004531783744687069
76	3684	0.0032644100185996038	None	0.0	0.0032644100185996038
76	3009	0.0021239137262504403	None	0.5235179893783191	0.0021239137262504403
76	3851	-0.1	None	0.0	-0.1
76	3538	0.004299362352688242	None	0.0	0.004299362352688242
76	3869	0.003913293977271633	None	0.2508218921828412	0.003913293977271633
76	3758	0.005006525286630055	None	0.0	0.005006525286630055
76	3892	0.004954640868005512	None	0.0	0.004954640868005512
76	3792	-3.3737994828919844e-05	None	0.37967464004493534	-3.3737994828919844e-05
76	3788	0.0034239150071012333	None	0.0	0.0034239150071012333
76	3622	0.005021830535568643	None	0.0	0.005021830535568643
76	3623	0.004634800490850015	None	0.0	0.004634800490850015
76	3706	0.000114030768353632	None	0.2298043933628527	0.000114030768353632
76	3883	-1.5997060399536635e-07	None	0.5238558726847533	-1.5997060399536635e-07
76	3839	0.003332808020088473	None	0.0	0.003332808020088473
76	3861	0.002013250507137496	None	0.5235179893783191	0.002013250507137496
76	3597	0.0013366658354409125	None	0.011633245366015035	0.0013366658354409125
76	3702	-5.17857504861981e-14	None	0.0	-5.17857504861981e-14
76	3771	0.004818384033381279	None	0.0	0.004818384033381279
76	3770	0.00015586029057717445	None	0.19674008398849033	0.00015586029057717445
76	3747	0.005076623132762216	None	0.0	0.005076623132762216
76	3884	-4.475994375010674e-05	None	0.387955244915528	-4.475994375010674e-05
76	3841	0.0003518869041988466	None	0.0	0.0003518869041988466
76	3776	0.0010583906076324008	None	0.22782572657380698	0.0010583906076324008
76	3859	-0.1	None	0.0	-0.1
76	3663	0.003362612883714294	None	0.0	0.003362612883714294
76	3682	0.0033585082932828555	None	0.0	0.0033585082932828555
76	3784	1.9243841864304918e-07	None	0.0	1.9243841864304918e-07
76	2769	0.00451518401481567	None	0.0	0.00451518401481567
76	3785	0.004897638474500904	None	0.2508218921828412	0.004897638474500904
76	3288	0.003452099245526594	None	0.0	0.003452099245526594
76	3738	0.004937646527726581	None	0.0	0.004937646527726581
76	3811	0.005202788431429158	None	0.0	0.005202788431429158
76	3879	2.590151153559259e-05	None	0.332556516617522	2.590151153559259e-05
76	3897	0.004899373195981738	None	0.0	0.004899373195981738
76	3872	-4.662955320060921e-05	None	0.011633245366015035	-4.662955320060921e-05
76	3631	0.004745071526406776	None	0.0	0.004745071526406776
76	3269	0.004512268904129667	None	0.0	0.004512268904129667
76	3037	0.001164308068133408	None	0.24113839695375194	0.001164308068133408
76	3778	0.004333233921501244	None	0.0	0.004333233921501244
76	3699	-1.2316039377581464e-11	None	0.4521644753515509	-1.2316039377581464e-11
76	3813	0.0045103614361176325	None	0.0	0.0045103614361176325
76	3565	0.0022675304585152278	None	0.24113839695375194	0.0022675304585152278
76	3812	0.0010665563259768624	None	0.011633245366015035	0.0010665563259768624
76	3707	6.443890537024858e-06	None	0.5238558726847533	6.443890537024858e-06
76	3168	0.004532674219282319	None	0.0	0.004532674219282319
76	3834	0.004608602934317536	None	0.0	0.004608602934317536
76	3895	0.004582992338210876	None	0.0	0.004582992338210876
76	3777	2.8066996456811116e-08	None	0.0	2.8066996456811116e-08
76	3404	0.004701213489147987	None	0.0	0.004701213489147987
76	3840	0.0012200866120902053	None	0.22782572657380698	0.0012200866120902053
76	3562	0.000920379947592377	None	0.08756989696078506	0.000920379947592377
76	3779	1.5054761903341482e-06	None	0.0	1.5054761903341482e-06
76	3803	8.473709086557815e-05	None	0.011633245366015035	8.473709086557815e-05
76	3830	5.757092870622857e-09	None	0.49661940594333237	5.757092870622857e-09
76	3863	4.720724918276164e-07	None	0.6046925907564883	4.720724918276164e-07
76	3797	0.00047670297394684507	None	0.1406426226150363	0.00047670297394684507
76	3501	0.0009648002927092643	None	0.42324405763996664	0.0009648002927092643
76	2885	0.0017792568454909651	None	0.24113839695375194	0.0017792568454909651
76	3817	5.254122881362175e-07	None	0.0	5.254122881362175e-07
76	3627	0.004561848645838225	None	0.0	0.004561848645838225
76	3828	-9.9963453170125e-09	None	0.544895164022653	-9.9963453170125e-09
76	3585	0.004743189483771065	None	0.0	0.004743189483771065
76	3900	0.0043828492964484616	None	0.0	0.0043828492964484616
76	3366	0.0023867602767648137	None	0.011633245366015035	0.0023867602767648137
76	3774	0.00451304362510327	None	0.0	0.00451304362510327
76	3857	None	None	0.32072370921337245	None
30	1212	0.41884247027931243	0.41884247027931243	0.44888118825138684	0.41884247027931243
30	1492	0.26862086121117096	0.26862086121117096	0.3361480141744099	0.26862086121117096
30	1599	0.5597777396310196	0.5597777396310196	0.6356118268653373	0.5597777396310196
30	1483	0.38813865573365036	0.38813865573365036	0.39086988647283216	0.38813865573365036
30	1521	0.3434144391845262	0.3434144391845262	0.3434144391845262	0.3434144391845262
30	1600	0.31203985984813426	0.31203985984813426	0.4249823106610381	0.31203985984813426
30	1407	0.38561527461823075	0.38561527461823075	0.43428029812840074	0.38561527461823075
30	1543	0.3198131516137021	0.3198131516137021	0.37235144553437577	0.3198131516137021
30	993	0.31733715343634356	0.31733715343634356	0.35491619797980384	0.31733715343634356
30	1397	0.44168085315060984	0.44168085315060984	0.47734966069184515	0.44168085315060984
30	1559	0.34579345242518217	0.34579345242518217	0.41856609011031853	0.34579345242518217
30	955	0.6277529173926372	0.6277529173926372	0.6277529173926372	0.6277529173926372
30	1548	0.2795781015200175	0.2795781015200175	0.3355613555698813	0.2795781015200175
30	1577	0.3467665012037344	0.3467665012037344	0.3697230826274262	0.3467665012037344
30	1463	0.34564770281909984	0.34564770281909984	0.36872776007895214	0.34564770281909984
30	1009	0.4381583218647401	0.4381583218647401	0.46584148936037495	0.4381583218647401
30	1307	0.49108512569188045	0.49108512569188045	0.49108512569188045	0.49108512569188045
30	1549	0.19122699867178358	0.19122699867178358	0.25273749145781665	0.19122699867178358
30	1359	0.5440869525788123	0.5440869525788123	0.5505290462777783	0.5440869525788123
30	1439	0.3469359134033005	0.3469359134033005	0.4887919701050456	0.3469359134033005
30	1266	0.26862086121117096	0.26862086121117096	0.3361480141744099	0.26862086121117096
30	1487	0.2959813775911292	0.2959813775911292	0.38012136197104873	0.2959813775911292
30	617	0.3957933358751283	0.3957933358751283	0.4651290894614525	0.3957933358751283
30	1551	0.22417042338211327	0.22417042338211327	0.2649737289010043	0.22417042338211327
30	1070	0.5127468350368699	0.5127468350368699	0.5543074960303269	0.5127468350368699
30	1435	0.38869913155506747	0.38869913155506747	0.4128529490737217	0.38869913155506747
30	1581	0.31203985984813426	0.31203985984813426	0.4249823106610381	0.31203985984813426
30	1051	0.3825824139547288	0.3825824139547288	0.3853495060283979	0.3825824139547288
30	1445	0.3072716555976764	0.3072716555976764	0.3753445757399302	0.3072716555976764
30	1278	0.20570996527972785	0.20570996527972785	0.39162889181907085	0.20570996527972785
30	1533	0.39953298725419417	0.39953298725419417	0.441407277714128	0.39953298725419417
30	1482	0.34155507461180906	0.34155507461180906	0.36315789964727635	0.34155507461180906
30	1556	0.31976512634444043	0.31976512634444043	0.356528761389082	0.31976512634444043
30	1540	0.38869913155506747	0.38869913155506747	0.4128529490737217	0.38869913155506747
30	1544	0.19122699867178358	0.19122699867178358	0.25273749145781665	0.19122699867178358
30	1527	0.44411713032284117	0.44411713032284117	0.4573941129590722	0.44411713032284117
30	1408	0.38165887051868574	0.38165887051868574	0.4549443042448031	0.38165887051868574
30	1468	0.3579939046339512	0.3579939046339512	0.39534954908424097	0.3579939046339512
30	1578	0.3181254896072653	0.3181254896072653	0.436062023211666	0.3181254896072653
30	652	0.5090948156564904	0.5090948156564904	0.5407028202053489	0.5090948156564904
30	1312	0.26862086121117096	0.26862086121117096	0.3361480141744099	0.26862086121117096
30	1389	0.3252456786503388	0.3252456786503388	0.36788359312211866	0.3252456786503388
30	1563	0.24223697845143763	0.24223697845143763	0.3229115383728933	0.24223697845143763
30	1124	0.43090431375045846	0.43090431375045846	0.4749798171452608	0.43090431375045846
30	1451	0.3682648306132877	0.3682648306132877	0.39803505907702597	0.3682648306132877
30	1459	0.3434144391845262	0.3434144391845262	0.3434144391845262	0.3434144391845262
30	1167	0.31203985984813426	0.31203985984813426	0.4249823106610381	0.31203985984813426
30	1342	0.34905051703560264	0.34905051703560264	0.43233330627971717	0.34905051703560264
30	920	0.3105807940855017	0.3105807940855017	0.3765061859267426	0.3105807940855017
30	1532	0.3434144391845262	0.3434144391845262	0.3434144391845262	0.3434144391845262
30	1447	0.23985894676848676	0.23985894676848676	0.26120260034637943	0.23985894676848676
30	1484	0.2898623732371372	0.2898623732371372	0.33277329546854195	0.2898623732371372
30	1260	0.49108512569188045	0.49108512569188045	0.49108512569188045	0.49108512569188045
30	1552	0.31371218413683916	0.31371218413683916	0.3296445704947719	0.31371218413683916
30	621	0.33541019662496846	0.33541019662496846	0.4615390541241017	0.33541019662496846
30	1309	0.4045240698881017	0.4045240698881017	0.41057131064812413	0.4045240698881017
30	1357	0.6277529173926372	0.6277529173926372	0.6277529173926372	0.6277529173926372
30	1121	0.32804722050249097	0.32804722050249097	0.3491196029549256	0.32804722050249097
30	1583	0.28083287421357195	0.28083287421357195	0.3118822791917505	0.28083287421357195
30	1464	0.28907846380127966	0.28907846380127966	0.3711869166890033	0.28907846380127966
30	1493	0.32804722050249097	0.32804722050249097	0.3491196029549256	0.32804722050249097
30	1193	0.2993224581829987	0.2993224581829987	0.346139042271408	0.2993224581829987
30	1480	0.3434144391845262	0.3434144391845262	0.3434144391845262	0.3434144391845262
30	1572	0.43038887985727053	0.43038887985727053	0.4467332426659302	0.43038887985727053
30	1580	0.6036539286011113	0.6036539286011113	0.6050105108094559	0.6036539286011113
30	1589	0.03786719041684341	0.03786719041684341	0.16806960248257155	0.03786719041684341
30	1526	0.4518593737534169	0.4518593737534169	0.4643179167565853	0.4518593737534169
30	1535	0.26490089661365757	0.26490089661365757	0.33890066965783827	0.26490089661365757
30	1585	0.38165887051868574	0.38165887051868574	0.4549443042448031	0.38165887051868574
30	1421	0.33541019662496846	0.33541019662496846	0.4615390541241017	0.33541019662496846
30	1566	0.18682189793999088	0.18682189793999088	0.24387102410928518	0.18682189793999088
30	1569	0.45829885710767504	0.45829885710767504	0.5495041931580326	0.45829885710767504
30	1590	0.2553109030504698	0.2553109030504698	0.28244013329669243	0.2553109030504698
30	1591	0.31203985984813426	0.31203985984813426	0.4249823106610381	0.31203985984813426
30	1514	0.33784931783059435	0.33784931783059435	0.3610062383203221	0.33784931783059435
30	1456	0.34660050887948185	0.34660050887948185	0.43034410866117634	0.34660050887948185
30	1560	0.2968118560403184	0.2968118560403184	0.3177761350918279	0.2968118560403184
30	850	0.38561527461823075	0.38561527461823075	0.43428029812840074	0.38561527461823075
30	1505	0.1857854652770795	0.1857854652770795	0.2575876438212072	0.1857854652770795
30	1515	0.3224298195153278	0.3224298195153278	0.37105477089393846	0.3224298195153278
30	1571	0.3637042329230457	0.3637042329230457	0.3841149650645905	0.3637042329230457
30	420	0.38561527461823075	0.38561527461823075	0.43428029812840074	0.38561527461823075
30	1530	0.3252456786503388	0.3252456786503388	0.36788359312211866	0.3252456786503388
30	1596	0.33541019662496846	0.33541019662496846	0.4615390541241017	0.33541019662496846
30	1511	0.2881153057477775	0.2881153057477775	0.3146579659004347	0.2881153057477775
30	1594	0.3434144391845262	0.3434144391845262	0.3434144391845262	0.3434144391845262
30	1561	0.18153864220953947	0.18153864220953947	0.23526653800283523	0.18153864220953947
30	1534	0.33541019662496846	0.33541019662496846	0.4615390541241017	0.33541019662496846
30	1462	0.3356221949685178	0.3356221949685178	0.43264845838197485	0.3356221949685178
30	981	0.5597777396310196	0.5597777396310196	0.6356118268653373	0.5597777396310196
30	1226	0.4139513347070046	0.4139513347070046	0.4939408538170425	0.4139513347070046
30	1555	0.23921472379991887	0.23921472379991887	0.4041277157941073	0.23921472379991887
30	1118	0.33541019662496846	0.33541019662496846	0.4615390541241017	0.33541019662496846
30	1269	0.45829885710767504	0.45829885710767504	0.5495041931580326	0.45829885710767504
30	1573	0.3030065464953263	0.3030065464953263	0.36445029766339243	0.3030065464953263
30	795	0.38869913155506747	0.38869913155506747	0.4128529490737217	0.38869913155506747
30	1427	0.30837553908674215	0.30837553908674215	0.36771572500711036	0.30837553908674215
30	1318	0.44134043332238493	0.44134043332238493	0.4813507204015881	0.44134043332238493
30	1436	0.3637042329230457	0.3637042329230457	0.3841149650645905	0.3637042329230457
30	1388	0.38165887051868574	0.38165887051868574	0.4549443042448031	0.38165887051868574
139	6871	0.008775945790680232	None	0.0	0.008775945790680232
139	7013	1.2107138549977442e-06	None	0.0	1.2107138549977442e-06
139	6992	0.009103785563779401	None	0.0	0.009103785563779401
139	6902	0.0033105181704909613	None	0.0	0.0033105181704909613
139	6899	0.014098484467963069	None	0.0	0.014098484467963069
139	5441	0.009113926465491123	None	0.0	0.009113926465491123
139	6939	0.012208399821210214	None	0.0	0.012208399821210214
139	6637	0.014318976947137234	None	0.0	0.014318976947137234
139	7028	0.014149607905851559	None	0.0	0.014149607905851559
139	6750	0.009121691446427466	None	0.0	0.009121691446427466
139	5855	0.008883841610108828	None	0.0	0.008883841610108828
139	6531	0.009240425097798054	None	0.0	0.009240425097798054
139	6967	-2.554554913945417e-06	None	0.317401134064962	-2.554554913945417e-06
139	6457	0.009354188240140972	None	0.0	0.009354188240140972
139	7023	6.797923049012706e-07	None	0.40360729823305597	6.797923049012706e-07
139	5453	0.009282438192050093	None	0.0	0.009282438192050093
139	6866	2.9024215193972737e-08	None	0.0	2.9024215193972737e-08
139	6352	0.011665979750734499	None	0.0	0.011665979750734499
139	5101	0.00897023477831548	None	0.0	0.00897023477831548
139	6577	0.013064321574737924	None	0.0	0.013064321574737924
139	7045	-0.00036013331821854776	None	0.0	-0.00036013331821854776
139	6886	0.009006562635014986	None	0.0	0.009006562635014986
139	6722	7.559057512927942e-05	None	0.5839050855257111	7.559057512927942e-05
139	7027	0.015083406406993967	None	0.0	0.015083406406993967
139	6974	-0.00016574936817031257	None	0.47748810319849283	-0.00016574936817031257
139	6925	0.001612612389081821	None	0.13382002561378065	0.001612612389081821
139	6663	0.014927253811493875	None	0.0	0.014927253811493875
139	7002	0.0008892211799074627	None	0.0	0.0008892211799074627
139	7029	0.01477833044683961	None	0.0	0.01477833044683961
139	6585	0.008841255338164449	None	0.0	0.008841255338164449
139	7020	0.01356461316360604	None	0.0	0.01356461316360604
139	6931	0.0002268615586662405	None	0.1686688130578438	0.0002268615586662405
139	6609	0.010929552237787136	None	0.0	0.010929552237787136
139	6979	0.003963702420478813	None	0.0	0.003963702420478813
139	6773	0.01197467741868321	None	0.0	0.01197467741868321
139	7037	0.011248429941331805	None	0.0	0.011248429941331805
139	7016	-0.1	None	0.8694937737616705	-0.1
139	7032	-8.642024022685172e-05	None	0.8490818493055274	-8.642024022685172e-05
139	6954	0.013015345690440983	None	0.0	0.013015345690440983
139	6857	0.008950264574641978	None	0.13382002561378065	0.008950264574641978
139	6729	0.014239230696860816	None	0.0	0.014239230696860816
139	6949	0.0029945938670856895	None	0.5977367633554842	0.0029945938670856895
139	7008	-8.74714884132721e-05	None	0.0	-8.74714884132721e-05
139	6657	0.009114661510862834	None	0.0	0.009114661510862834
139	6982	0.009192433757060043	None	0.0	0.009192433757060043
139	7050	1.8387144876866524e-08	None	0.05934560171545918	1.8387144876866524e-08
139	6528	0.015276104534395403	None	0.0	0.015276104534395403
139	7010	0.00039841281711986266	None	0.0	0.00039841281711986266
139	6669	0.01378602226565121	None	0.0	0.01378602226565121
139	6426	0.014207784968993062	None	0.0	0.014207784968993062
139	7024	1.6716203251864643e-05	None	0.5355041854516653	1.6716203251864643e-05
139	6969	1.4103493011551333e-05	None	0.28377719161107123	1.4103493011551333e-05
139	6990	0.0022314421111236677	None	0.0	0.0022314421111236677
139	6845	0.014377362893721253	None	0.0	0.014377362893721253
139	7046	0.015110330529315505	None	0.0	0.015110330529315505
139	7012	-0.1	None	0.5357897713836127	-0.1
139	6985	0.015281139347899703	None	0.0	0.015281139347899703
139	6923	0.014789624473574734	None	0.0	0.014789624473574734
139	6202	0.014189326421071919	None	0.0	0.014189326421071919
139	6372	0.009382035078262178	None	0.0	0.009382035078262178
139	6991	0.009179896464819794	None	0.0	0.009179896464819794
139	6755	0.014153994205386608	None	0.0	0.014153994205386608
139	6928	0.011425638793622834	None	0.0	0.011425638793622834
139	6851	0.008780491074843341	None	0.0	0.008780491074843341
139	6911	0.008911351158655238	None	0.0	0.008911351158655238
139	6798	0.0013721601534099092	None	0.1399172398143295	0.0013721601534099092
139	6847	0.009134161851356558	None	0.0	0.009134161851356558
139	6873	0.00047662849760349583	None	0.0	0.00047662849760349583
139	7044	0.015618560796778447	None	0.0	0.015618560796778447
139	7039	0.0050766518057861094	None	0.15646273220333887	0.0050766518057861094
139	6264	0.014683167578824536	None	0.0	0.014683167578824536
139	5749	0.014507544060248642	None	0.0	0.014507544060248642
139	7033	8.555733929525929e-07	None	0.5977367633554842	8.555733929525929e-07
139	7001	3.1079456038078774e-06	None	0.40360729823305597	3.1079456038078774e-06
139	6953	0.013546684446708143	None	0.0	0.013546684446708143
139	6885	0.013651543036524143	None	0.0	0.013651543036524143
139	6964	0.01449456502000503	None	0.0	0.01449456502000503
139	6906	4.652569460052755e-05	None	0.832576512540715	4.652569460052755e-05
139	6740	0.004700116387679955	None	0.0	0.004700116387679955
139	6940	0.00017903861625124856	None	0.0	0.00017903861625124856
139	6752	0.0014406013263758741	None	0.0	0.0014406013263758741
139	6769	0.014407695705202082	None	0.0	0.014407695705202082
139	6965	0.01451670977463842	None	0.0	0.01451670977463842
139	5741	0.014761256862941581	None	0.0	0.014761256862941581
139	6516	0.012208008260050519	None	0.0	0.012208008260050519
139	6344	0.008766015363564299	None	0.0	0.008766015363564299
139	6973	8.18612387167106e-07	None	0.1865193525893009	8.18612387167106e-07
139	6916	0.009182985301990083	None	0.0	0.009182985301990083
139	7003	0.000552981302341181	None	0.0	0.000552981302341181
139	6125	0.013724619980478386	None	0.0	0.013724619980478386
139	6929	0.011893327639522833	None	0.0	0.011893327639522833
139	6504	0.008581213175428457	None	0.0	0.008581213175428457
139	6933	1.8931181555912455e-06	None	0.1399172398143295	1.8931181555912455e-06
139	6955	2.7012657691259847e-12	None	0.0	2.7012657691259847e-12
139	6884	0.011901491640743667	None	0.0	0.011901491640743667
139	6641	0.00901075074561715	None	0.0	0.00901075074561715
139	6937	0.0023132139234546267	None	0.28377719161107123	0.0023132139234546267
139	6451	0.015519195871195933	None	0.0	0.015519195871195933
139	7035	0.008734470831735416	None	0.0	0.008734470831735416
139	7018	0.014492633102326877	None	0.0	0.014492633102326877
71	3488	0.00011011436351203006	None	0.0	0.00011011436351203006
71	3381	0.0033792988851837928	None	0.0	0.0033792988851837928
71	3058	0.002018206604606587	None	0.02503796622974542	0.002018206604606587
71	3582	0.00502718694699944	None	0.07648034493879075	0.00502718694699944
71	3483	0.0003330638905234135	None	0.5278704871312883	0.0003330638905234135
71	3559	1.4019391527896402e-05	None	0.4814567250780152	1.4019391527896402e-05
71	3532	0.00347706688626755	None	0.0	0.00347706688626755
71	3624	-2.7075416513752048e-09	None	0.8197673271189497	-2.7075416513752048e-09
71	3434	0.001052439098928655	None	0.10548545821772466	0.001052439098928655
71	3156	0.003351671227322405	None	0.0	0.003351671227322405
71	3607	0.0032379626298875844	None	0.3306472518969277	0.0032379626298875844
71	3618	0.0033665370463114024	None	0.0	0.0033665370463114024
71	3509	9.706642613728405e-05	None	0.06255773676325052	9.706642613728405e-05
71	3527	0.00034065289348616075	None	0.3330647938554143	0.00034065289348616075
71	2759	0.0006621250388122599	None	0.02503796622974542	0.0006621250388122599
71	3305	0.0025747196618953363	None	0.0	0.0025747196618953363
71	3608	-2.4507963671643355e-09	None	0.0	-2.4507963671643355e-09
71	3566	-1.2060402221561878e-06	None	0.0	-1.2060402221561878e-06
71	3542	0.004580149593959448	None	0.0	0.004580149593959448
71	3551	0.004369377196083664	None	0.0	0.004369377196083664
71	3626	1.3063197397701764e-06	None	0.0	1.3063197397701764e-06
71	3525	0.0047777992199691975	None	0.0	0.0047777992199691975
71	3533	3.343537278723042e-07	None	0.6351473271733759	3.343537278723042e-07
71	3411	0.004567363910118573	None	0.0	0.004567363910118573
71	3086	0.0034490554265340636	None	0.0	0.0034490554265340636
71	3649	-0.1	None	0.0	-0.1
71	3536	0.0033787680825224744	None	0.0	0.0033787680825224744
71	3330	0.0013515735763699123	None	0.02503796622974542	0.0013515735763699123
71	3440	6.268499549058823e-06	None	0.5470182888049115	6.268499549058823e-06
71	3510	0.000495486646012644	None	0.0	0.000495486646012644
71	3575	0.0033770661656517776	None	0.0	0.0033770661656517776
71	3596	-4.160629043868471e-09	None	0.0	-4.160629043868471e-09
71	3497	0.00020804142689023018	None	0.6621003193588314	0.00020804142689023018
71	3447	0.0011340046661170412	None	0.23636372965015623	0.0011340046661170412
71	3220	0.0013750095175656838	None	0.0	0.0013750095175656838
71	3428	0.0034421743279890457	None	0.0	0.0034421743279890457
71	3639	3.273712521880275e-05	None	0.24918520714601927	3.273712521880275e-05
71	3101	0.00021634392660955018	None	0.8197673271189497	0.00021634392660955018
71	3635	3.062267293945483e-09	None	0.28763839105047867	3.062267293945483e-09
71	3226	0.001100540472521451	None	0.06255773676325052	0.001100540472521451
71	3564	0.0005972544472006611	None	0.0	0.0005972544472006611
71	3590	0.0033544674623110834	None	0.0	0.0033544674623110834
71	3304	0.0034319553354067583	None	0.0	0.0034319553354067583
71	3633	2.8438799419719766e-06	None	0.0	2.8438799419719766e-06
71	3641	0.00028341156882558105	None	0.5278704871312883	0.00028341156882558105
71	3612	-0.1	None	0.0	-0.1
71	3554	0.0034727774769350572	None	0.0	0.0034727774769350572
71	3513	0.004939055967484598	None	0.07648034493879075	0.004939055967484598
71	3642	-5.768745680692038e-06	None	0.24850284907246728	-5.768745680692038e-06
71	3011	0.0008826766297372603	None	0.18803532910611814	0.0008826766297372603
71	3009	0.0021239137262504403	None	0.4640412489294266	0.0021239137262504403
71	3538	0.004299362352688242	None	0.0	0.004299362352688242
71	3348	-1.7733481476839023e-07	None	0.0	-1.7733481476839023e-07
71	3504	0.0033609116452926664	None	0.0	0.0033609116452926664
71	3648	-6.233775979379707e-08	None	0.07648034493879075	-6.233775979379707e-08
71	3622	0.005021830535568643	None	0.07648034493879075	0.005021830535568643
71	3623	0.004634800490850015	None	0.07648034493879075	0.004634800490850015
71	3163	0.0034813448036720897	None	0.0	0.0034813448036720897
71	3620	-1.54742129842366e-05	None	0.10071323515474628	-1.54742129842366e-05
71	3571	0.0014143218183471356	None	0.06255773676325052	0.0014143218183471356
71	3597	0.0013366658354409125	None	0.06255773676325052	0.0013366658354409125
71	3640	7.166007128007299e-05	None	0.43233452757802704	7.166007128007299e-05
71	2711	0.0003392847418087497	None	0.3330647938554143	0.0003392847418087497
71	3604	-2.9736503949282477e-08	None	0.42540985423206407	-2.9736503949282477e-08
71	3250	2.0152226406974148e-05	None	0.5011448016414135	2.0152226406974148e-05
71	3553	-2.3010558088827715e-06	None	1.0138788361254014	-2.3010558088827715e-06
71	3233	7.058295426447903e-07	None	0.43233452757802704	7.058295426447903e-07
71	3547	0.0048758463596706636	None	0.0	0.0048758463596706636
71	3615	8.540678420529376e-06	None	0.3252194079390049	8.540678420529376e-06
71	2769	0.00451518401481567	None	0.0	0.00451518401481567
71	3485	0.004640293500927102	None	0.0	0.004640293500927102
71	3288	0.003452099245526594	None	0.0	0.003452099245526594
71	3002	0.00335916489985387	None	0.0	0.00335916489985387
71	3638	-9.529369141336663e-09	None	0.4640412489294266	-9.529369141336663e-09
71	3386	0.003463621971662538	None	0.0	0.003463621971662538
71	3631	0.004745071526406776	None	0.07648034493879075	0.004745071526406776
71	3269	0.004512268904129667	None	0.0	0.004512268904129667
71	3037	0.001164308068133408	None	0.02503796622974542	0.001164308068133408
71	2604	0.004333505454494435	None	0.0	0.004333505454494435
71	3346	0.00018306482088066982	None	0.0	0.00018306482088066982
71	3557	-0.1	None	0.0	-0.1
71	3307	0.003423052972811931	None	0.0	0.003423052972811931
71	3565	0.0022675304585152278	None	0.02503796622974542	0.0022675304585152278
71	3168	0.004532674219282319	None	0.0	0.004532674219282319
71	3632	0.00016089633607027436	None	0.6621003193588314	0.00016089633607027436
71	3426	0.004748818540378902	None	0.49417307513306136	0.004748818540378902
71	3540	0.002308853896888381	None	0.02503796622974542	0.002308853896888381
71	3404	0.004701213489147987	None	0.0	0.004701213489147987
71	3511	0.000975406641163025	None	0.18803532910611814	0.000975406641163025
71	3431	0.0015801663330512106	None	0.02503796622974542	0.0015801663330512106
71	3598	-2.059729519790048e-07	None	0.0	-2.059729519790048e-07
71	3562	0.000920379947592377	None	0.10071323515474628	0.000920379947592377
71	3217	0.003263219774075143	None	0.0	0.003263219774075143
71	3501	0.0009648002927092643	None	0.18803532910611814	0.0009648002927092643
71	3354	0.0038669250803231208	None	0.0	0.0038669250803231208
71	2885	0.0017792568454909651	None	0.02503796622974542	0.0017792568454909651
71	3627	0.004561848645838225	None	0.0	0.004561848645838225
71	3585	0.004743189483771065	None	0.07648034493879075	0.004743189483771065
71	3366	0.0023867602767648137	None	0.06255773676325052	0.0023867602767648137
71	2928	5.9454337379889275e-05	None	0.0	5.9454337379889275e-05
54	2617	-0.1	None	0.0	-0.1
54	2579	1.9160891655938882e-12	None	0.3633855427773513	1.9160891655938882e-12
54	2800	1.3156231641787125e-08	None	0.14738396257324032	1.3156231641787125e-08
54	2675	-2.1058850164338513e-09	None	0.44891426413544905	-2.1058850164338513e-09
54	2776	-0.1	None	0.3405298217014635	-0.1
54	2677	-1.9400718549708383e-07	None	0.2959010305389938	-1.9400718549708383e-07
54	2672	-1.1104948306835462e-10	None	0.08361595324071218	-1.1104948306835462e-10
54	2771	0.0003007172316761408	None	0.25707547322013086	0.0003007172316761408
54	2728	1.2383246833759337e-05	None	0.46617944896102276	1.2383246833759337e-05
54	2759	0.0006621250388122599	None	0.2281372239104348	0.0006621250388122599
54	2701	-1.2165175250126922e-10	None	0.8093252052467184	-1.2165175250126922e-10
54	2707	-2.1815581500011158e-09	None	0.31706605834602	-2.1815581500011158e-09
54	2592	2.4286650403091636e-08	None	0.3229066168059978	2.4286650403091636e-08
54	2566	-0.1	None	0.0	-0.1
54	2724	4.589505710860154e-07	None	0.0	4.589505710860154e-07
54	2624	-0.1	None	0.4886987692247672	-0.1
54	2662	2.3011851601144166e-08	None	0.688504796555277	2.3011851601144166e-08
54	2622	-0.1	None	0.10750942674343675	-0.1
54	2577	-7.006740587081308e-09	None	0.44891426413544905	-7.006740587081308e-09
54	2790	-0.1	None	0.0	-0.1
54	2552	-1.8515360748342932e-10	None	0.9704873424548378	-1.8515360748342932e-10
54	2571	-1.124198594152409e-07	None	0.0	-1.124198594152409e-07
54	2768	-0.1	None	0.0	-0.1
54	2600	3.973196184941178e-10	None	0.14132473040157922	3.973196184941178e-10
54	2581	-2.4992057191648235e-07	None	0.39548911441309487	-2.4992057191648235e-07
54	2641	1.4263410109017134e-08	None	0.39586008514330995	1.4263410109017134e-08
54	2635	8.67949682388385e-06	None	0.6124483793616011	8.67949682388385e-06
54	2687	-2.684475944075278e-06	None	0.34625336248321054	-2.684475944075278e-06
54	2767	3.036225853764541e-08	None	0.2820412024206392	3.036225853764541e-08
54	2764	-0.1	None	0.6087390798150107	-0.1
54	2714	2.95996448401308e-10	None	0.14132473040157922	2.95996448401308e-10
54	2781	-0.1	None	0.0	-0.1
54	2727	7.54028695262103e-10	None	0.08361595324071218	7.54028695262103e-10
54	2752	1.2916197054203357e-09	None	0.2591872456784426	1.2916197054203357e-09
54	2775	7.442674599698139e-09	None	0.11621420755904525	7.442674599698139e-09
54	2765	-0.1	None	0.10750942674343675	-0.1
54	2605	1.4803245343740846e-09	None	0.0	1.4803245343740846e-09
54	2778	0.00038992275964784497	None	0.21346848672632363	0.00038992275964784497
54	2639	-3.811275320069961e-09	None	0.3504141975936933	-3.811275320069961e-09
54	2557	3.2742214360615895e-07	None	0.4435891723449565	3.2742214360615895e-07
54	2798	1.4693812169033482e-08	None	0.39586008514330995	1.4693812169033482e-08
54	2706	3.636924722704441e-07	None	0.0	3.636924722704441e-07
54	2594	-0.0005964779926949335	None	0.2591872456784426	-0.0005964779926949335
54	2619	-1.666261764230714e-05	None	0.48150608469200573	-1.666261764230714e-05
54	2686	0.00027157925479517415	None	0.0	0.00027157925479517415
54	2751	4.8761246374382084e-14	None	0.39571598447520606	4.8761246374382084e-14
54	2611	7.331559247730511e-07	None	0.2959010305389938	7.331559247730511e-07
54	2595	-0.0006023349048561383	None	0.2591872456784426	-0.0006023349048561383
54	2589	8.624894042696607e-09	None	0.5395191686406016	8.624894042696607e-09
54	2637	-2.276910675723566e-14	None	0.3633855427773513	-2.276910675723566e-14
54	2799	3.9255699126586043e-13	None	0.0	3.9255699126586043e-13
54	2749	0.00015930370374686516	None	0.25707547322013086	0.00015930370374686516
54	2794	7.989993211272156e-06	None	0.0	7.989993211272156e-06
54	2642	0.0003001161522840234	None	0.25707547322013086	0.0003001161522840234
54	2580	1.2381978227801725e-08	None	0.14738396257324032	1.2381978227801725e-08
54	2716	5.392309570340834e-05	None	0.45949739486145064	5.392309570340834e-05
54	2647	5.989624746058275e-09	None	0.45110648548118837	5.989624746058275e-09
54	2711	0.0003392847418087497	None	0.29645778375466797	0.0003392847418087497
54	2797	-0.1	None	0.0	-0.1
54	2780	-0.1	None	0.0	-0.1
54	2756	-6.47215139581094e-11	None	0.5394997919266771	-6.47215139581094e-11
54	2620	0.00028152018718989195	None	0.0	0.00028152018718989195
54	2770	2.4683361221750244e-08	None	0.4628715847622503	2.4683361221750244e-08
54	2746	5.714307995687104e-13	None	0.3633855427773513	5.714307995687104e-13
54	2674	1.6027162652700237e-08	None	0.4812491708709062	1.6027162652700237e-08
54	2632	-5.893354666484621e-12	None	0.0	-5.893354666484621e-12
54	2739	-2.7916259084471604e-07	None	0.39548911441309487	-2.7916259084471604e-07
54	2575	-1.471362488688418e-15	None	0.3503827328093273	-1.471362488688418e-15
54	2685	-8.042580061512498e-14	None	0.3633855427773513	-8.042580061512498e-14
54	2795	1.1596185166821947e-07	None	0.1946617559772022	1.1596185166821947e-07
54	2744	0.00027753085784277366	None	0.25707547322013086	0.00027753085784277366
54	2769	0.00451518401481567	None	0.12622623711015113	0.00451518401481567
54	2774	1.3694003156099597e-07	None	0.19824621022730468	1.3694003156099597e-07
54	2750	-1.3578106488506177e-09	None	0.4126111982467095	-1.3578106488506177e-09
54	2705	-4.701431828833991e-10	None	0.0	-4.701431828833991e-10
54	2721	9.836636565222386e-08	None	0.0	9.836636565222386e-08
54	2588	-0.1	None	0.0	-0.1
54	2779	0.000484817309670378	None	0.12622623711015113	0.000484817309670378
54	2793	-0.1	None	0.0	-0.1
54	2673	-0.1	None	0.0	-0.1
54	2669	-5.141051149226799e-06	None	0.0	-5.141051149226799e-06
54	2604	0.004333505454494435	None	0.12622623711015113	0.004333505454494435
54	2704	0.0003320390815746107	None	0.29645778375466797	0.0003320390815746107
54	2784	4.347921347797545e-05	None	0.2512243705490139	4.347921347797545e-05
54	2734	-0.1	None	0.0	-0.1
54	2729	0.00024308073002331172	None	0.21346848672632363	0.00024308073002331172
54	2788	9.232511438077367e-07	None	0.2959010305389938	9.232511438077367e-07
54	2643	-1.419376981754441e-07	None	0.14738396257324032	-1.419376981754441e-07
54	2679	-1.4871404362881506e-10	None	0.0	-1.4871404362881506e-10
54	2753	-8.532655988066941e-11	None	0.8093252052467184	-8.532655988066941e-11
54	2773	1.154788307756388e-06	None	0.5395191686406016	1.154788307756388e-06
54	2789	-0.1	None	0.10750942674343675	-0.1
54	2573	0.00035214043505661104	None	0.29645778375466797	0.00035214043505661104
54	2743	2.9270422461328692e-05	None	0.33012534063029664	2.9270422461328692e-05
54	2787	-0.1	None	0.0	-0.1
54	2757	-0.1	None	0.0	-0.1
54	2762	1.7593441499902916e-07	None	0.5727493654830066	1.7593441499902916e-07
54	2731	-7.5129044725453476e-06	None	0.0	-7.5129044725453476e-06
54	2738	2.8213439777062405e-08	None	0.44891426413544905	2.8213439777062405e-08
54	2667	-3.2330508421927874e-05	None	0.0	-3.2330508421927874e-05
108	5469	0.0033104120010705156	None	0.0	0.0033104120010705156
108	4985	0.008859813891903765	None	0.0	0.008859813891903765
108	5441	0.009113926465491123	None	0.0	0.009113926465491123
108	4983	0.004279639454504187	None	0.0	0.004279639454504187
108	5102	0.009217963409697053	None	0.0	0.009217963409697053
108	5343	0.008855283445010395	None	0.0	0.008855283445010395
108	5292	0.0028391137948995475	None	0.47575012067585887	0.0028391137948995475
108	5428	-0.1	None	0.6877993425518087	-0.1
108	5067	0.0045113615081422255	None	0.11150317378927672	0.0045113615081422255
108	5326	0.004759607417472039	None	0.11150317378927672	0.004759607417472039
108	5461	1.151435532952661e-13	None	0.0	1.151435532952661e-13
108	5219	0.005015429171871904	None	0.0	0.005015429171871904
108	5498	-2.2148394895307598e-05	None	0.33127855581582716	-2.2148394895307598e-05
108	5447	5.553744695475093e-08	None	0.37490686392659656	5.553744695475093e-08
108	5457	0.00637768103586341	None	0.02179864197423964	0.00637768103586341
108	5453	0.009282438192050093	None	0.0	0.009282438192050093
108	5101	0.00897023477831548	None	0.0	0.00897023477831548
108	5470	0.0007325524752371612	None	0.0	0.0007325524752371612
108	5418	0.0047512756997708004	None	0.0	0.0047512756997708004
108	4357	0.008750624986511675	None	0.0	0.008750624986511675
108	5398	-1.1724881845915592e-07	None	0.7463721119193444	-1.1724881845915592e-07
108	5352	0.008721815079731849	None	0.0	0.008721815079731849
108	5495	3.4676115226591654e-06	None	0.5771483672287324	3.4676115226591654e-06
108	5411	0.0080833703301177	None	0.02179864197423964	0.0080833703301177
108	5262	3.1011238507761627e-09	None	0.0	3.1011238507761627e-09
108	5431	0.00830035670492433	None	0.0	0.00830035670492433
108	5471	-5.187033527258102e-09	None	1.0908968460461967	-5.187033527258102e-09
108	5449	0.0015356713369020206	None	0.0	0.0015356713369020206
108	5303	0.008652341147883356	None	0.0	0.008652341147883356
108	5033	0.008706479936946097	None	0.0	0.008706479936946097
108	5466	-0.1	None	0.6877993425518087	-0.1
108	5341	0.008906811872678604	None	0.0	0.008906811872678604
108	4950	0.0064630439477769	None	0.0	0.0064630439477769
108	5329	5.156892133965584e-08	None	0.4327665279470799	5.156892133965584e-08
108	4674	0.009200570986577483	None	0.0	0.009200570986577483
108	4564	0.008053159553029344	None	0.0	0.008053159553029344
108	5353	2.44000118616296e-08	None	0.8571370875450471	2.44000118616296e-08
108	5370	0.008335398857014554	None	0.0	0.008335398857014554
108	5380	9.754760954655939e-05	None	0.08881421461568888	9.754760954655939e-05
108	5029	0.008768694387001244	None	0.0	0.008768694387001244
108	4377	0.008864490551935599	None	0.0	0.008864490551935599
108	4009	0.005037327111481269	None	0.0	0.005037327111481269
108	4778	0.008304138308841889	None	0.02179864197423964	0.008304138308841889
108	5379	-5.1340310777529355e-05	None	0.2725968963804064	-5.1340310777529355e-05
108	5152	0.008740468584494265	None	0.0	0.008740468584494265
108	5019	0.001109264968702999	None	0.3467964751140148	0.001109264968702999
108	5091	0.007748720083732756	None	0.0	0.007748720083732756
108	5346	0.00888496265061989	None	0.0	0.00888496265061989
108	5388	0.008971877481851269	None	0.0	0.008971877481851269
108	4884	0.003002551959731429	None	0.0	0.003002551959731429
108	5362	0.004144155479819583	None	0.0	0.004144155479819583
108	5274	0.0037383455489418253	None	0.0	0.0037383455489418253
108	5478	0.0032908346970286794	None	0.0	0.0032908346970286794
108	5425	0.0029075120370975626	None	0.37979753069741523	0.0029075120370975626
108	5427	0.000787377597014864	None	1.0164752879775167	0.000787377597014864
108	5464	0.00488667849381057	None	0.0	0.00488667849381057
108	5138	0.009065818266510827	None	0.0	0.009065818266510827
108	5410	0.008290398628685322	None	0.0	0.008290398628685322
108	5392	0.015517004577318595	None	0.0	0.015517004577318595
108	5462	0.00829738950151936	None	0.0	0.00829738950151936
108	5452	-0.00018442291127479993	None	0.0	-0.00018442291127479993
108	3811	0.005202788431429158	None	0.0	0.005202788431429158
108	4902	0.008856453000779961	None	0.0	0.008856453000779961
108	5421	0.009244327315632234	None	0.0	0.009244327315632234
108	4927	0.008856594499203108	None	0.0	0.008856594499203108
108	5367	5.912001628929068e-06	None	0.07911368070844353	5.912001628929068e-06
108	5443	-1.328582425642941e-07	None	0.0	-1.328582425642941e-07
108	4956	0.005095247993015568	None	0.0	0.005095247993015568
108	4882	0.005513770084637963	None	0.07911368070844353	0.005513770084637963
108	4805	0.005021717340102518	None	0.0	0.005021717340102518
108	5078	0.009113647247313332	None	0.0	0.009113647247313332
108	5413	0.008082307693908561	None	0.02179864197423964	0.008082307693908561
108	5467	0.0003498098935516272	None	0.23543291162654248	0.0003498098935516272
108	4322	0.004733218921700103	None	0.0	0.004733218921700103
108	5497	0.008884962651026302	None	0.0	0.008884962651026302
108	5439	0.007836768846590987	None	0.02179864197423964	0.007836768846590987
108	5360	0.008975437763709238	None	0.0	0.008975437763709238
108	5397	8.746775474188902e-08	None	0.0	8.746775474188902e-08
108	5480	-0.0008299277023813423	None	0.0	-0.0008299277023813423
108	5150	0.006548817236195757	None	0.0	0.006548817236195757
108	5456	-2.0550177567302562e-08	None	1.2046238058060499	-2.0550177567302562e-08
108	5494	0.008659834382862866	None	0.0	0.008659834382862866
108	5203	0.008626303128528237	None	0.0	0.008626303128528237
108	4838	0.005685874469374816	None	0.34831385554715855	0.005685874469374816
108	5385	0.008723412345860132	None	0.0	0.008723412345860132
108	5272	0.004876274256460186	None	0.0	0.004876274256460186
108	4856	0.005609268789912299	None	0.07911368070844353	0.005609268789912299
108	5235	0.008022431891733217	None	0.0	0.008022431891733217
108	5407	-1.360759044825969e-10	None	0.0	-1.360759044825969e-10
108	5055	-1.0528992676529183e-10	None	0.3443890667283024	-1.0528992676529183e-10
108	5107	0.009198249892611992	None	0.0	0.009198249892611992
108	5438	0.002939467103887177	None	0.0	0.002939467103887177
108	5406	0.00871067801437845	None	0.0	0.00871067801437845
108	5334	0.00033484201715240684	None	0.0	0.00033484201715240684
108	5430	4.933160205824136e-07	None	0.12388906157423737	4.933160205824136e-07
108	5492	-0.00016661310390123465	None	0.11150317378927672	-0.00016661310390123465
108	5446	0.001079765363206255	None	0.1770055888965774	0.001079765363206255
108	4771	0.008552221367173258	None	0.0	0.008552221367173258
108	5356	0.005095331230531188	None	0.0	0.005095331230531188
108	5473	0.009516574117226487	None	0.0	0.009516574117226487
34	1743	0.3077269628594326	0.3077269628594326	0.3663757726639515	0.3077269628594326
34	1751	0.31860330655276853	0.31860330655276853	0.40696196534595874	0.31860330655276853
34	1492	0.345048373323498	0.345048373323498	0.4160913782671993	0.345048373323498
34	1733	0.4070168363224657	0.4070168363224657	0.4070168363224657	0.4070168363224657
34	1599	0.3910896903370119	0.3910896903370119	0.47467144340555845	0.3910896903370119
34	1483	0.3647719184511554	0.3647719184511554	0.3830508675034302	0.3647719184511554
34	1760	0.5010431419338808	0.5010431419338808	0.5010431419338808	0.5010431419338808
34	1600	0.4361883767579716	0.4361883767579716	0.5907461969848112	0.4361883767579716
34	1543	0.36296389250420735	0.36296389250420735	0.41800902303842175	0.36296389250420735
34	1784	0.3527907677290923	0.3527907677290923	0.35678611392144316	0.3527907677290923
34	1397	0.3872440626209562	0.3872440626209562	0.4184249138194871	0.3872440626209562
34	1790	0.2846565446329796	0.2846565446329796	0.29048233450751076	0.2846565446329796
34	1610	0.3273798525752906	0.3273798525752906	0.39976891996415775	0.3273798525752906
34	1793	0.2478476935770856	0.2478476935770856	0.2721842690860497	0.2478476935770856
34	955	0.5010431419338808	0.5010431419338808	0.5010431419338808	0.5010431419338808
34	1009	0.42690346498423687	0.42690346498423687	0.4588671640789144	0.42690346498423687
34	1549	0.3588835868991652	0.3588835868991652	0.45330491708978915	0.3588835868991652
34	1759	0.249612600696585	0.249612600696585	0.2821772206093706	0.249612600696585
34	1767	0.3273798525752906	0.3273798525752906	0.39976891996415775	0.3273798525752906
34	1775	0.254258069817657	0.254258069817657	0.30716170853618424	0.254258069817657
34	1359	0.5194519629214003	0.5194519629214003	0.5258940566203663	0.5194519629214003
34	1605	0.3641633824582048	0.3641633824582048	0.3816013248904112	0.3641633824582048
34	617	0.46858374363259553	0.46858374363259553	0.6025430027183849	0.46858374363259553
34	1741	0.42105800305183794	0.42105800305183794	0.4348141965553986	0.42105800305183794
34	1070	0.42812014307681145	0.42812014307681145	0.4384144806037458	0.42812014307681145
34	1714	0.2900003420164051	0.2900003420164051	0.2981012291594129	0.2900003420164051
34	1708	0.2866160145124733	0.2866160145124733	0.32546863554822014	0.2866160145124733
34	1581	0.4361883767579716	0.4361883767579716	0.5907461969848112	0.4361883767579716
34	1445	0.35819768915461914	0.35819768915461914	0.45208547589574366	0.35819768915461914
34	1556	0.30063275418127033	0.30063275418127033	0.33480616163129684	0.30063275418127033
34	1540	0.3184304994250598	0.3184304994250598	0.3389672440014925	0.3184304994250598
34	1616	0.4405560755598974	0.4405560755598974	0.5332283597255033	0.4405560755598974
34	1717	0.47348281001654957	0.47348281001654957	0.48206363035246563	0.47348281001654957
34	1468	0.35871751253204953	0.35871751253204953	0.4160702621039441	0.35871751253204953
34	1672	0.21878737152401997	0.21878737152401997	0.28595388612483885	0.21878737152401997
34	1754	0.3273798525752906	0.3273798525752906	0.39976891996415775	0.3273798525752906
34	1770	0.30154328851625467	0.30154328851625467	0.33035561419630055	0.30154328851625467
34	1773	0.0	0.0	0.23116334877401515	0.0
34	1607	0.36564954498242125	0.36564954498242125	0.36634037410130366	0.36564954498242125
34	1778	0.3872440626209562	0.3872440626209562	0.4184249138194871	0.3872440626209562
34	1451	0.30154328851625467	0.30154328851625467	0.33035561419630055	0.30154328851625467
34	1624	0.2698057922816023	0.2698057922816023	0.35368331989580415	0.2698057922816023
34	1746	0.3273798525752906	0.3273798525752906	0.39976891996415775	0.3273798525752906
34	1763	0.30154328851625467	0.30154328851625467	0.33035561419630055	0.30154328851625467
34	1702	0.35779184189280333	0.35779184189280333	0.3796948060804042	0.35779184189280333
34	1689	0.5010431419338808	0.5010431419338808	0.5010431419338808	0.5010431419338808
34	1626	0.37792088027408577	0.37792088027408577	0.6268943113046238	0.37792088027408577
34	1738	0.4687926982987426	0.4687926982987426	0.4820575977297299	0.4687926982987426
34	1167	0.4361883767579716	0.4361883767579716	0.5907461969848112	0.4361883767579716
34	1484	0.3021253636057102	0.3021253636057102	0.35711779383519604	0.3021253636057102
34	1757	0.3431270753679808	0.3431270753679808	0.37892210127090975	0.3431270753679808
34	1260	0.4070168363224657	0.4070168363224657	0.4070168363224657	0.4070168363224657
34	1742	0.31210323068686896	0.31210323068686896	0.35131250442502365	0.31210323068686896
34	1736	0.2983078213858282	0.2983078213858282	0.3245335866550031	0.2983078213858282
34	1682	0.2103916258662722	0.2103916258662722	0.24932050108315806	0.2103916258662722
34	1552	0.3004917762341628	0.3004917762341628	0.34694179329538005	0.3004917762341628
34	1309	0.34754220557479537	0.34754220557479537	0.3545621582589516	0.34754220557479537
34	1357	0.5010431419338808	0.5010431419338808	0.5010431419338808	0.5010431419338808
34	1464	0.2388201439787602	0.2388201439787602	0.36443418423325724	0.2388201439787602
34	1750	0.4070168363224657	0.4070168363224657	0.4070168363224657	0.4070168363224657
34	1480	0.4433214009050917	0.4433214009050917	0.4433214009050917	0.4433214009050917
34	1797	0.34264727009931006	0.34264727009931006	0.3963628118204344	0.34264727009931006
34	1740	0.30753073331571285	0.30753073331571285	0.5219527464358146	0.30753073331571285
34	1572	0.29329845294965823	0.29329845294965823	0.33598092397353757	0.29329845294965823
34	1580	0.5768482162205325	0.5768482162205325	0.5784231681955188	0.5768482162205325
34	1677	0.34754220557479537	0.34754220557479537	0.3545621582589516	0.34754220557479537
34	1663	0.3028777995270082	0.3028777995270082	0.35640632677641615	0.3028777995270082
34	1526	0.4663910117843364	0.4663910117843364	0.47997681899252387	0.4663910117843364
34	1785	0.4433214009050917	0.4433214009050917	0.4433214009050917	0.4433214009050917
34	1636	0.4433214009050917	0.4433214009050917	0.4433214009050917	0.4433214009050917
34	1774	0.35179518308456614	0.35179518308456614	0.3646575971969205	0.35179518308456614
34	1585	0.2698057922816023	0.2698057922816023	0.35368331989580415	0.2698057922816023
34	1569	0.47616071483583244	0.47616071483583244	0.5526951839725223	0.47616071483583244
34	1670	0.42692774916461584	0.42692774916461584	0.4452461639294299	0.42692774916461584
34	1786	0.29584953944487424	0.29584953944487424	0.32539550581892074	0.29584953944487424
34	1794	0.4070168363224657	0.4070168363224657	0.4070168363224657	0.4070168363224657
34	1739	0.34621871418364203	0.34621871418364203	0.36702757457225976	0.34621871418364203
34	1655	0.3212971085595241	0.3212971085595241	0.3889597478218622	0.3212971085595241
34	1514	0.3229326359920055	0.3229326359920055	0.3388439925513094	0.3229326359920055
34	1643	0.4660500265751505	0.4660500265751505	0.4661371770329212	0.4660500265751505
34	850	0.4405560755598974	0.4405560755598974	0.5332283597255033	0.4405560755598974
34	1623	0.3922031802119687	0.3922031802119687	0.3992529786988167	0.3922031802119687
34	1515	0.2504012268414018	0.2504012268414018	0.2765094520230208	0.2504012268414018
34	1753	0.22887576365249446	0.22887576365249446	0.26366101841909606	0.22887576365249446
34	1780	0.21770509831248425	0.21770509831248425	0.663136840025725	0.21770509831248425
34	1530	0.3212971085595241	0.3212971085595241	0.3889597478218622	0.3212971085595241
34	1711	0.29188555033916763	0.29188555033916763	0.3112179378669778	0.29188555033916763
34	1768	0.3937011547549522	0.3937011547549522	0.39784973219258823	0.3937011547549522
34	1594	0.4433214009050917	0.4433214009050917	0.4433214009050917	0.4433214009050917
34	1534	0.3273798525752906	0.3273798525752906	0.39976891996415775	0.3273798525752906
34	981	0.3910896903370119	0.3910896903370119	0.47467144340555845	0.3910896903370119
34	1777	0.2388201439787602	0.2388201439787602	0.36443418423325724	0.2388201439787602
34	1226	0.42814894937627895	0.42814894937627895	0.5416464932416514	0.42814894937627895
34	1721	0.11424036299331222	0.11424036299331222	0.24994682174831245	0.11424036299331222
34	795	0.3184304994250598	0.3184304994250598	0.3389672440014925	0.3184304994250598
34	1654	0.3312580475805448	0.3312580475805448	0.3454033352884399	0.3312580475805448
34	1436	0.41065081749927507	0.41065081749927507	0.43139133902674864	0.41065081749927507
34	1749	0.36904037918473664	0.36904037918473664	0.4582391577730197	0.36904037918473664
34	1602	0.25164745753268547	0.25164745753268547	0.27472859718720566	0.25164745753268547
34	1700	0.48243293688348476	0.48243293688348476	0.5261420627204842	0.48243293688348476
0	67	0.25260597740904556	0.25260597740904556	0.25260597740904556	0.25260597740904556
0	78	0.0	0.0	0.0	0.0
0	27	0.0	0.0	0.0	0.0
0	40	0.2046701925527737	0.2046701925527737	0.2046701925527737	0.2046701925527737
0	44	0.56883245293068	0.56883245293068	0.56883245293068	0.56883245293068
0	66	0.3972767671461548	0.3972767671461548	0.3972767671461548	0.3972767671461548
0	95	0.19760766809699182	0.19760766809699182	0.19760766809699182	0.19760766809699182
0	21	0.0	0.0	0.0	0.0
0	37	0.3419820805665227	0.3419820805665227	0.3419820805665227	0.3419820805665227
0	58	0.0	0.0	0.0	0.0
0	52	0.0	0.0	0.0	0.0
0	15	0.0	0.0	0.0	0.0
0	92	0.7543445127928209	0.7543445127928209	0.7543445127928209	0.7543445127928209
0	84	0.9177839007571507	0.9177839007571507	0.9177839007571507	0.9177839007571507
0	53	0.4761183821636374	0.4761183821636374	0.4761183821636374	0.4761183821636374
0	12	0.28233831556763717	0.28233831556763717	0.28233831556763717	0.28233831556763717
0	41	0.28496589722616444	0.28496589722616444	0.28496589722616444	0.28496589722616444
0	91	0.0	0.0	0.0	0.0
0	77	0.0	0.0	0.0	0.0
0	38	0.18410983262471942	0.18410983262471942	0.18410983262471942	0.18410983262471942
0	64	0.27673096026080957	0.27673096026080957	0.27673096026080957	0.27673096026080957
0	19	0.9177839007571507	0.9177839007571507	0.9177839007571507	0.9177839007571507
0	85	0.0	0.0	0.0	0.0
0	49	0.34891197840575694	0.34891197840575694	0.34891197840575694	0.34891197840575694
0	45	0.10841907265170969	0.10841907265170969	0.10841907265170969	0.10841907265170969
0	86	0.0	0.0	0.0	0.0
0	35	0.403189266715042	0.403189266715042	0.403189266715042	0.403189266715042
0	88	0.5235815144606537	0.5235815144606537	0.5235815144606537	0.5235815144606537
0	70	0.20964519889571745	0.20964519889571745	0.20964519889571745	0.20964519889571745
0	80	0.20303179114665934	0.20303179114665934	0.20303179114665934	0.20303179114665934
0	17	0.4778997532816027	0.4778997532816027	0.4778997532816027	0.4778997532816027
0	23	0.2561844544484875	0.2561844544484875	0.2561844544484875	0.2561844544484875
0	57	0.0	0.0	0.0	0.0
0	39	0.0	0.0	0.0	0.0
0	62	0.22667682249808072	0.22667682249808072	0.22667682249808072	0.22667682249808072
0	22	0.6713091210994226	0.6713091210994226	0.6713091210994226	0.6713091210994226
0	29	0.0	0.0	0.0	0.0
0	4	0.3866710107177789	0.3866710107177789	0.3866710107177789	0.3866710107177789
0	76	0.5235815144606537	0.5235815144606537	0.5235815144606537	0.5235815144606537
0	25	0.0	0.0	0.0	0.0
0	61	0.41228059813693685	0.41228059813693685	0.41228059813693685	0.41228059813693685
0	60	0.605908920786856	0.605908920786856	0.605908920786856	0.605908920786856
0	81	0.7543445127928209	0.7543445127928209	0.7543445127928209	0.7543445127928209
0	73	0.0	0.0	0.0	0.0
0	72	0.0	0.0	0.0	0.0
0	89	0.40499915721080343	0.40499915721080343	0.40499915721080343	0.40499915721080343
0	51	0.3644459446720053	0.3644459446720053	0.3644459446720053	0.3644459446720053
0	3	0.2734859434254374	0.2734859434254374	0.2734859434254374	0.2734859434254374
0	11	0.0	0.0	0.0	0.0
0	24	0.2145671454596906	0.2145671454596906	0.2145671454596906	0.2145671454596906
0	10	0.23446894307919236	0.23446894307919236	0.23446894307919236	0.23446894307919236
0	33	0.22809578618650744	0.22809578618650744	0.22809578618650744	0.22809578618650744
0	56	0.709342288157201	0.709342288157201	0.709342288157201	0.709342288157201
0	75	0.0	0.0	0.0	0.0
0	59	0.5907307774742072	0.5907307774742072	0.5907307774742072	0.5907307774742072
0	43	0.0	0.0	0.0	0.0
0	47	0.29706313080580055	0.29706313080580055	0.29706313080580055	0.29706313080580055
0	32	0.5235815144606537	0.5235815144606537	0.5235815144606537	0.5235815144606537
0	74	0.18163499572025987	0.18163499572025987	0.18163499572025987	0.18163499572025987
0	90	0.0	0.0	0.0	0.0
0	99	0.0	0.0	0.0	0.0
0	7	0.0	0.0	0.0	0.0
0	1	0.0	0.0	0.0	0.0
0	5	0.0	0.0	0.0	0.0
0	26	0.0	0.0	0.0	0.0
0	13	0.3832447195668448	0.3832447195668448	0.3832447195668448	0.3832447195668448
0	71	0.0	0.0	0.0	0.0
0	31	1.1151532058344649	1.1151532058344649	1.1151532058344649	1.1151532058344649
0	63	0.21973357928769882	0.21973357928769882	0.21973357928769882	0.21973357928769882
0	54	0.5860373871748452	0.5860373871748452	0.5860373871748452	0.5860373871748452
0	100	0.40499915721080343	0.40499915721080343	0.40499915721080343	0.40499915721080343
0	6	0.0	0.0	0.0	0.0
0	96	0.2528996956893994	0.2528996956893994	0.2528996956893994	0.2528996956893994
0	82	0.0	0.0	0.0	0.0
0	48	0.5235815144606537	0.5235815144606537	0.5235815144606537	0.5235815144606537
0	83	0.2591937872040753	0.2591937872040753	0.2591937872040753	0.2591937872040753
0	79	0.0	0.0	0.0	0.0
0	69	0.3672921712246238	0.3672921712246238	0.3672921712246238	0.3672921712246238
0	87	0.10841907265170969	0.10841907265170969	0.10841907265170969	0.10841907265170969
0	46	0.3626240648450306	0.3626240648450306	0.3626240648450306	0.3626240648450306
0	18	0.0	0.0	0.0	0.0
0	20	0.0	0.0	0.0	0.0
0	94	0.0	0.0	0.0	0.0
0	16	0.19860441752712338	0.19860441752712338	0.19860441752712338	0.19860441752712338
0	36	0.0	0.0	0.0	0.0
0	14	0.14365003508528398	0.14365003508528398	0.14365003508528398	0.14365003508528398
0	34	0.0	0.0	0.0	0.0
0	9	0.0	0.0	0.0	0.0
0	28	0.2856876654769819	0.2856876654769819	0.2856876654769819	0.2856876654769819
0	68	0.41551755791480566	0.41551755791480566	0.41551755791480566	0.41551755791480566
0	98	0.0	0.0	0.0	0.0
0	93	0.3082189293608592	0.3082189293608592	0.3082189293608592	0.3082189293608592
0	30	0.9075168127973307	0.9075168127973307	0.9075168127973307	0.9075168127973307
0	97	0.17549370967384986	0.17549370967384986	0.17549370967384986	0.17549370967384986
0	55	0.0	0.0	0.0	0.0
0	65	0.0	0.0	0.0	0.0
0	50	0.19920590383535963	0.19920590383535963	0.19920590383535963	0.19920590383535963
0	8	0.23880904809793294	0.23880904809793294	0.23880904809793294	0.23880904809793294
0	42	0.0	0.0	0.0	0.0
0	2	0.42501350628028856	0.42501350628028856	0.42501350628028856	0.42501350628028856
87	4425	9.039943326254378e-07	None	0.5591231812420248	9.039943326254378e-07
87	4370	3.6857484604611457e-07	None	0.2820794110286461	3.6857484604611457e-07
87	3991	0.002013082075661299	None	0.40468529189745206	0.002013082075661299
87	4089	0.0011249402488713893	None	0.05816622683007518	0.0011249402488713893
87	4361	-0.00029929130726208435	None	0.0	-0.00029929130726208435
87	4245	0.00118951742023039	None	0.0	0.00118951742023039
87	4450	0.004828753274264256	None	0.0	0.004828753274264256
87	4125	0.003487439149139791	None	0.0	0.003487439149139791
87	4309	0.004615542233558735	None	0.0	0.004615542233558735
87	4441	4.4352417224445244e-06	None	0.18471384405593283	4.4352417224445244e-06
87	4433	5.982857417429414e-07	None	0.6692513962108659	5.982857417429414e-07
87	4327	0.0046242569362900466	None	0.0	0.0046242569362900466
87	4416	-9.370895871373602e-08	None	0.5955058911375188	-9.370895871373602e-08
87	4294	0.008770605145806154	None	0.1717800910218649	0.008770605145806154
87	4272	0.004839987302741625	None	0.0	0.004839987302741625
87	3551	0.004369377196083664	None	0.0	0.004369377196083664
87	4326	0.004966237140672698	None	0.0	0.004966237140672698
87	3525	0.0047777992199691975	None	0.0	0.0047777992199691975
87	4448	-0.1	None	0.3295836340758559	-0.1
87	3850	0.004921695041350355	None	0.0	0.004921695041350355
87	4003	0.005066034916770988	None	0.0	0.005066034916770988
87	4254	-0.0010689687534424911	None	0.3163028857334333	-0.0010689687534424911
87	4197	0.000545745275701278	None	0.0	0.000545745275701278
87	4313	0.0012209129711186642	None	0.05816622683007518	0.0012209129711186642
87	4357	0.008750624986511675	None	0.1717800910218649	0.008750624986511675
87	4203	0.0008446357078282444	None	0.567107937966921	0.0008446357078282444
87	4331	4.6844276091491846e-05	None	0.31749300946738135	4.6844276091491846e-05
87	3510	0.000495486646012644	None	0.0	0.000495486646012644
87	4277	0.004987493789632342	None	0.0	0.004987493789632342
87	4415	0.0011586581096321763	None	0.05816622683007518	0.0011586581096321763
87	4376	-8.121675366744729e-11	None	0.07290860072223634	-8.121675366744729e-11
87	4426	0.0007394216752550793	None	0.0697994721960902	0.0007394216752550793
87	3919	0.004835437202027015	None	0.0	0.004835437202027015
87	4250	0.0050863120815708585	None	0.0	0.0050863120815708585
87	3815	0.004886668434555645	None	0.0	0.004886668434555645
87	4403	-5.0836929182009197e-08	None	0.0	-5.0836929182009197e-08
87	4412	0.008784114976665423	None	0.1717800910218649	0.008784114976665423
87	4273	0.004951634203362657	None	0.0	0.004951634203362657
87	4225	0.0002564433668404845	None	0.05816622683007518	0.0002564433668404845
87	4306	2.804348026453028e-08	None	1.097054876091724	2.804348026453028e-08
87	4206	-3.5484844466592744e-08	None	1.002548060511105	-3.5484844466592744e-08
87	4287	0.0005921825486296736	None	0.0	0.0005921825486296736
87	4442	0.004592092735615378	None	0.0	0.004592092735615378
87	4436	0.00380060491521682	None	0.35200926400202187	0.00380060491521682
87	3684	0.0032644100185996038	None	0.0	0.0032644100185996038
87	4127	0.009101835590109648	None	0.1717800910218649	0.009101835590109648
87	4430	-0.00025459009744190845	None	0.0	-0.00025459009744190845
87	3538	0.004299362352688242	None	0.0	0.004299362352688242
87	3758	0.005006525286630055	None	0.0	0.005006525286630055
87	4075	0.0043568250118391815	None	0.0	0.0043568250118391815
87	3892	0.004954640868005512	None	0.0	0.004954640868005512
87	4379	0.0048907043708583476	None	0.0	0.0048907043708583476
87	4377	0.008864490551935599	None	0.1717800910218649	0.008864490551935599
87	4444	8.646102187019963e-06	None	0.36385858644173164	8.646102187019963e-06
87	4009	0.005037327111481269	None	0.0	0.005037327111481269
87	3622	0.005021830535568643	None	0.0	0.005021830535568643
87	4375	0.005102904889610962	None	0.0	0.005102904889610962
87	4323	0.004963874478143208	None	0.0	0.004963874478143208
87	4409	0.005205409095616299	None	0.0	0.005205409095616299
87	3597	0.0013366658354409125	None	0.05816622683007518	0.0013366658354409125
87	4387	1.1374229923846931e-09	None	0.40468529189745206	1.1374229923846931e-09
87	4380	0.004904604981488771	None	0.0	0.004904604981488771
87	4438	0.0046484237561740345	None	0.0	0.0046484237561740345
87	4297	0.008304111827476342	None	0.0	0.008304111827476342
87	4031	0.0046999610359454045	None	0.0	0.0046999610359454045
87	4046	0.0013755982818921017	None	0.05816622683007518	0.0013755982818921017
87	4364	0.00026231397798876286	None	0.25139139383559383	0.00026231397798876286
87	4248	0.004717792258009005	None	0.0	0.004717792258009005
87	4372	0.00507663234875734	None	0.0	0.00507663234875734
87	4420	3.67366494446338e-07	None	0.0	3.67366494446338e-07
87	3682	0.0033585082932828555	None	0.40278588253801384	0.0033585082932828555
87	4423	-2.512094844690577e-09	None	0.6122407404610906	-2.512094844690577e-09
87	3785	0.004897638474500904	None	0.35200926400202187	0.004897638474500904
87	3288	0.003452099245526594	None	0.40278588253801384	0.003452099245526594
87	4237	-6.910900129120019e-08	None	0.0	-6.910900129120019e-08
87	4424	-0.1	None	0.3295836340758559	-0.1
87	4351	0.0006028699204516013	None	0.21447455077200234	0.0006028699204516013
87	3811	0.005202788431429158	None	0.0	0.005202788431429158
87	4305	0.0047844503599770135	None	0.0	0.0047844503599770135
87	3897	0.004899373195981738	None	0.0	0.004899373195981738
87	3631	0.004745071526406776	None	0.0	0.004745071526406776
87	4318	0.004063940724030555	None	0.0	0.004063940724030555
87	4348	0.004945661385321955	None	0.0	0.004945661385321955
87	4422	-7.345561027644959e-07	None	0.0	-7.345561027644959e-07
87	4236	0.0006913548714165871	None	0.07290860072223634	0.0006913548714165871
87	4406	0.008289809590134308	None	0.0	0.008289809590134308
87	4401	0.0021944127815660217	None	0.4759014226912807	0.0021944127815660217
87	4322	0.004733218921700103	None	0.0	0.004733218921700103
87	4388	0.004747871875057945	None	0.0	0.004747871875057945
87	3404	0.004701213489147987	None	0.0	0.004701213489147987
87	4137	7.333524636319328e-05	None	0.3349898011163889	7.333524636319328e-05
87	4334	0.016609810929112595	None	0.0	0.016609810929112595
87	4410	0.004572711451352715	None	0.0	0.004572711451352715
87	4192	0.005029483290047785	None	0.0	0.005029483290047785
87	4417	1.8994659204105302e-07	None	0.5454056030968785	1.8994659204105302e-07
87	4121	0.004573500147118859	None	0.0	0.004573500147118859
87	4418	-0.1	None	0.3295836340758559	-0.1
87	4369	0.0030769940402817397	None	0.33307526442625895	0.0030769940402817397
87	4195	0.00518903511420156	None	0.0	0.00518903511420156
87	4253	-1.215418563480496e-08	None	1.0308136213392611	-1.215418563480496e-08
51	2617	-0.1	None	0.0	-0.1
51	2640	-2.997973900591518e-06	None	0.012776749083187813	-2.997973900591518e-06
51	2579	1.9160891655938882e-12	None	0.6736165543280838	1.9160891655938882e-12
51	2560	-0.00015378070120702903	None	0.012776749083187813	-0.00015378070120702903
51	2554	-0.1	None	0.0	-0.1
51	2419	None	None	0.26148426157322663	None
51	2602	-0.1	None	0.0	-0.1
51	2244	None	None	0.5362027959842206	None
51	2556	-0.1	None	0.0	-0.1
51	2559	-3.741622901233767e-09	None	0.42458856801972755	-3.741622901233767e-09
51	2568	None	None	0.3279891232816129	None
51	2388	None	None	0.3839849455809684	None
51	2592	2.4286650403091636e-08	None	0.3416941400687485	2.4286650403091636e-08
51	2502	None	None	0.44319314208594374	None
51	2566	-0.1	None	0.0	-0.1
51	2625	None	None	0.42633097448008594	None
51	2428	None	None	0.34306382625930854	None
51	2624	-0.1	None	0.4027725856969627	-0.1
51	2622	-0.1	None	0.25608387694075657	-0.1
51	2577	-7.006740587081308e-09	None	0.42458856801972755	-7.006740587081308e-09
51	2631	-0.1	None	0.0	-0.1
51	2645	-0.1	None	0.0	-0.1
51	2628	None	None	0.34306382625930854	None
51	2552	-1.8515360748342932e-10	None	0.6423839328185967	-1.8515360748342932e-10
51	2571	-1.124198594152409e-07	None	0.012776749083187813	-1.124198594152409e-07
51	2059	None	None	0.4527311984523176	None
51	2600	3.973196184941178e-10	None	0.15778537576458018	3.973196184941178e-10
51	2585	-0.1	None	0.0	-0.1
51	2581	-2.4992057191648235e-07	None	0.3801966275384919	-2.4992057191648235e-07
51	2431	None	None	0.25608387694075657	None
51	2641	1.4263410109017134e-08	None	0.4867207521916491	1.4263410109017134e-08
51	2607	None	None	0.3407001058938102	None
51	2646	-0.1	None	0.25608387694075657	-0.1
51	2635	8.67949682388385e-06	None	0.5854161680885315	8.67949682388385e-06
51	2608	-0.1	None	0.5484715709402912	-0.1
51	2378	None	None	0.5653820780215308	None
51	2613	-0.1	None	0.25608387694075657	-0.1
51	2518	None	None	0.26148426157322663	None
51	2605	1.4803245343740846e-09	None	0.012776749083187813	1.4803245343740846e-09
51	2478	None	None	0.6423839328185967	None
51	2587	-0.1	None	0.0	-0.1
51	2639	-3.811275320069961e-09	None	0.37966176393992657	-3.811275320069961e-09
51	2557	3.2742214360615895e-07	None	0.46604128893990443	3.2742214360615895e-07
51	2594	-0.0005964779926949335	None	0.26148426157322663	-0.0005964779926949335
51	2619	-1.666261764230714e-05	None	0.4111526530597702	-1.666261764230714e-05
51	2368	None	None	0.44319314208594374	None
51	2611	7.331559247730511e-07	None	0.41448874144110776	7.331559247730511e-07
51	2595	-0.0006023349048561383	None	0.26148426157322663	-0.0006023349048561383
51	2589	8.624894042696607e-09	None	0.3372283105405815	8.624894042696607e-09
51	2637	-2.276910675723566e-14	None	0.6736165543280838	-2.276910675723566e-14
51	2578	5.94785977670004e-09	None	0.7557128215849059	5.94785977670004e-09
51	2034	None	None	0.40194539521439887	None
51	2612	-3.7805530284943435e-08	None	0.44319314208594374	-3.7805530284943435e-08
51	2603	None	None	0.42150637432552546	None
51	2642	0.0003001161522840234	None	0.42438843748005234	0.0003001161522840234
51	2580	1.2381978227801725e-08	None	0.23853607307788932	1.2381978227801725e-08
51	2647	5.989624746058275e-09	None	0.4551945966098	5.989624746058275e-09
51	2649	-2.2500271897850616e-08	None	0.1022139926655025	-2.2500271897850616e-08
51	2633	-0.1	None	0.65142691268553	-0.1
51	2561	4.546990877402813e-14	None	0.38185031053146284	4.546990877402813e-14
51	2563	-0.1	None	0.0	-0.1
51	2627	-0.1	None	0.0	-0.1
51	2620	0.00028152018718989195	None	0.012776749083187813	0.00028152018718989195
51	2545	None	None	0.1022139926655025	None
51	2320	None	None	0.3119794686657341	None
51	2512	None	None	0.3279891232816129	None
51	2438	None	None	0.4527311984523176	None
51	2632	-5.893354666484621e-12	None	0.012776749083187813	-5.893354666484621e-12
51	2575	-1.471362488688418e-15	None	0.38185031053146284	-1.471362488688418e-15
51	2564	None	None	0.3412182914180911	None
51	2616	None	None	0.24698038063808797	None
51	2609	-0.1	None	0.0	-0.1
51	2555	2.71593850927277e-07	None	0.3372283105405815	2.71593850927277e-07
51	1979	None	None	0.4111526530597702	None
51	2588	-0.1	None	0.0	-0.1
51	2475	None	None	0.5653820780215308	None
51	1670	None	None	0.4027725856969627	None
51	2599	-0.1	None	0.0	-0.1
51	2337	None	None	0.5164300667529625	None
51	2648	-0.1	None	0.48234336917575343	-0.1
51	2604	0.004333505454494435	None	0.18978056948225083	0.004333505454494435
51	2626	-0.1	None	0.0	-0.1
51	2644	-0.1	None	0.0	-0.1
51	2033	None	None	0.5988466765815129	None
51	2420	None	None	0.3813377503296595	None
51	2574	-0.1	None	0.0	-0.1
51	2493	None	None	0.3637110328020877	None
51	2567	-0.1	None	0.0	-0.1
51	2643	-1.419376981754441e-07	None	0.23853607307788932	-1.419376981754441e-07
51	2535	None	None	0.5632602427248454	None
51	2586	-0.1	None	0.0	-0.1
51	2630	-0.0004999169180192936	None	0.26148426157322663	-0.0004999169180192936
51	2573	0.00035214043505661104	None	0.4110297090660048	0.00035214043505661104
51	2313	None	None	0.5756592217489438	None
51	2590	-0.1	None	0.0	-0.1
51	2452	None	None	0.3372283105405815	None
51	2562	0.0002727223774264266	None	0.1022139926655025	0.0002727223774264266
51	2572	-0.1	None	0.0	-0.1
51	2583	1.6318242500699062e-05	None	0.33290656957255843	1.6318242500699062e-05
[truncated: 13,001 more rows]
