# Supplementary material for: Constrained by Design: Influence of Genetic Encodings on Evolved Traits of Robots
Source: Front Robot AI. 2021 Jun 15;8:672379. doi: 10.3389/frobt.2021.672379 (PMC8239187; doi:10.3389/frobt.2021.672379)
Supplement: Supplementary file 2 [file DataSheet1.ZIP › hyperplasticoding_plane_12_all_measures.tsv]

robot_id	velocity	displacement_velocity	displacement_velocity_hill	head_balance	contacts	branching	branching_modules_count	limbs	extremities	length_of_limbs	extensiveness	coverage	joints	hinge_count	active_hinges_count	brick_count	touch_sensor_count	brick_sensor_count	proportion	width	height	size	absolute_size	sensors	symmetry	avg_period	dev_period	avg_phase_offset	dev_phase_offset	avg_amplitude	dev_amplitude	avg_intra_dev_params	avg_inter_dev_params	sensors_reach	recurrence	synaptic_reception
4373	0.0	0.0	0.0	0.9999999999999998	None	0	0	0	0	0	0	1.0	0	0	0	0	4	0	1.0	1	1	0.06666666666666667	1	1.0	0	0	0	0	0	0	0	0	0	0	0	0
2773	0.00031898255224086696	5.155735878970501e-07	-5.143686094163473e-07	0.9999999635327573	None	0.2	1	0.3333333333333333	4	0.8	12	0.20987654320987653	0.8	16	12	0	0	0	1.0	9	9	1.1333333333333333	17	0.0	1.0	1.1604004981001493e-05	0.5002556235829919	-0.09843504690184102	0.6087919452707375	-0.09021732268279126	0.5438125109899402	0.6032165449130267	0.5513978204890392	0	0.875	0.0
4104	0.0	0.0	0.0	0.9999999999999998	None	0	0	0	0	0	0	1.0	0	0	0	0	4	0	1.0	1	1	0.06666666666666667	1	1.0	0	0	0	0	0	0	0	0	0	0	0	0
4	None	None	None	None	None	0.25	1	0.36363636363636365	4	0.7857142857142857	11	0.2222222222222222	0.7857142857142857	15	11	0	0	0	0.8888888888888888	9	8	1.0666666666666667	16	0.0	1.0	6.983999465451184e-05	0.500152769734964	-0.5032804455625637	0.9998418375339787	0.15073991664928943	0.6496209374307239	0.944198159492035	0.9578411787638771	0	1.0	0.0
7051	0.000701653928628225	4.303796442648865e-06	-2.3779167689272736e-06	0.9999974609885721	None	0.25	1	0.4	4	0.7692307692307693	10	0.23809523809523808	0.7692307692307693	14	10	0	0	0	0.7777777777777778	7	9	1.0	15	0.0	1.0	0.09991124376466416	0.5030267888823131	0.16799162922497782	0.9778766644522029	0.2616823012767827	0.9318861788025928	0.6600418231964741	0.8946328799318327	0	1.0	0.0
1702	None	None	None	None	None	0	0	0.42857142857142855	3	0.75	6	0.5555555555555556	0.75	9	6	0	1	0	0.2222222222222222	2	9	0.6666666666666666	10	1.0	1.0	-0.11981368495819625	0.9999996583135442	0.013064292963582746	0.5664530001490646	0.049334418780278166	0.6336965679191299	0.6966978748300962	0.9947011789960883	1.0	1.0	0.0
131	None	None	None	None	None	0.2	1	0.3333333333333333	4	0.8	12	0.20987654320987653	0.8	16	12	0	0	0	1.0	9	9	1.1333333333333333	17	0.0	1.0	0.00019730420071766464	0.5025796454026192	0.0999726431969393	0.5018181918667184	0.09999906411011297	0.5001982668732865	0.6154800204677358	0.5015320402241338	0	1.0	0.0
4445	None	None	None	None	None	0	0	0.05555555555555555	3	0.9493670886075949	75	1.0	0.06329113924050633	6	5	74	0	0	1.0	9	9	5.4	81	0.0	1.0	-0.07935955008296175	0.5183614756645826	0.09614049094857151	0.5161696326015641	-0.08388293405588057	0.5839247450745281	0.7008739384680815	0.5396735898649576	0	1.0	0.0
1977	None	None	None	None	None	0	0	0.5	7	0.3888888888888889	7	0.37037037037037035	0.05555555555555555	4	1	15	0	0	0.6666666666666666	9	6	1.3333333333333333	20	0.0	0.2222222222222222	2.610003574851912e-07	0.5000003231532578	0.09680711808988626	0.5292214381840389	0.1	0.5	0.6139778921790191	0.5097504633863488	0	0	0.0
784	None	None	None	None	None	0.2	1	0.3333333333333333	4	0.8	12	0.20987654320987653	0.8	16	12	0	0	0	1.0	9	9	1.1333333333333333	17	0.0	1.0	0.001712290099598494	0.6550122702589123	-0.012776585726404856	0.6699116958618243	0.10686776235818418	1.0	0.7022010259894682	0.9999999999994329	0	0.0625	0.0
4512	0.0	0.0	0.0	1.0	None	0	0	0	0	0	0	1.0	0	0	0	0	0	0	1.0	1	1	0.06666666666666667	1	0.0	0	0	0	0	0	0	0	0	0	0	0	0
6386	0.0027102621377708283	0.002098782905364692	-0.0020980506475132446	0.996702137118421	None	0.25	1	0.4	4	0.75	9	0.25	0.75	13	9	0	0	0	0.875	7	8	0.9333333333333333	14	0.0	0.8571428571428571	0.09919566366483144	0.5248807538982528	0.07006194041119614	0.5816564020761106	-0.06005286852933277	0.5377174150077432	0.6732290646339479	0.5482113234030818	0	0.15384615384615385	0.0
3813	0.003218052161152154	0.0003331988848125124	-4.722011777652996e-06	0.995699125037954	None	0.2	1	0.3333333333333333	4	0.8	12	0.20987654320987653	0.8	16	12	0	0	0	1.0	9	9	1.1333333333333333	17	0.0	1.0	0.06884780526028592	0.5610113925776284	-0.11291252451506892	0.9191085905119646	0.09985752811074336	0.5715906501647764	0.7243802950725214	0.7286866623437668	0	0.125	0.0
3266	0.008015697139627912	0.0013634184742423463	-0.0011793531455395092	0.9951892245860068	None	0.2	1	0.3333333333333333	4	0.8	12	0.20987654320987653	0.8	16	12	0	0	0	1.0	9	9	1.1333333333333333	17	0.0	1.0	2.375663660186327e-20	0.5	0.03152649655903065	0.5535907004637687	0.09048664299606032	0.5436940360307608	0.5940160054542984	0.5324885330439525	0	1.0	0.0
5661	0.0006404848637953934	6.406432110987309e-06	-8.344545069002078e-07	0.9999999796025996	None	0.2	1	0.3333333333333333	4	0.8	12	0.20987654320987653	0.8	16	12	0	0	0	1.0	9	9	1.1333333333333333	17	0.0	1.0	0.09999998809484408	0.5000007652759977	-0.014151027336886102	0.999984101302419	-0.9562068534549757	0.9999987719760844	0.9902345975463535	0.9997308003032916	0	1.0	0.0
7224	0.0028710465069442187	0.002249232997629305	-0.002220814111738116	0.9980891945554476	None	0	0	0.16	8	0.8082191780821918	59	0.9259259259259259	0.1095890410958904	13	8	61	1	0	1.0	9	9	5.0	75	0.008264462809917356	0.9090909090909091	0.09999888758822119	0.5000452053319026	-0.07796986750855914	0.5568772818752065	-0.09982556012512593	0.565245851871361	0.70998675151545	0.5408387407490363	0.0	0	0.0
4161	None	None	None	None	None	0.21428571428571427	3	0.43333333333333335	13	0.5476190476190477	23	0.5432098765432098	0.47619047619047616	32	20	11	1	0	1.0	9	9	2.933333333333333	44	0.07142857142857142	0.8	0.09999995083551338	0.5000011951713242	0.13541085750497445	0.6120552889275089	0.04025852698877687	0.5835185816161864	0.5995201124733005	0.5657175195497173	1.0	1.0	0.0
5138	0.015683939528501254	0.007242191705204983	0.005008936035559355	0.969707923325528	None	0.25	1	0.36363636363636365	4	0.7857142857142857	11	0.2222222222222222	0.7857142857142857	15	11	0	0	0	0.8888888888888888	8	9	1.0666666666666667	16	0.0	1.0	0.33984021500302164	0.6153328833854814	2.2736111396675113e-08	0.5000015896490632	0.3348365098977892	0.7924668981298656	0.8365605570066434	0.6463919832176533	0	0	0.0
2140	None	None	None	None	None	0	0	0.5	2	0.6666666666666666	2	0.625	0.6666666666666666	4	2	0	2	0	0.5	2	4	0.3333333333333333	5	1.0	0	-0.09989401146354157	0.5000896854031386	-0.0013934715011109905	0.638731458730279	0.09998891909064682	0.5000039856364684	0.698496946283667	0.5473772102516187	0.0	0	0.0
4456	0.016128193159797587	0.006116179329037262	0.005353452183132097	0.9934134987202423	None	0.25	1	0.4	4	0.7692307692307693	10	0.23809523809523808	0.7692307692307693	14	10	0	0	0	0.7777777777777778	9	7	1.0	15	0.0	1.0	0.12951850419160005	0.938121927038176	0.01025810158153132	0.5247318058171	-0.2121616647923526	0.9999794275204694	0.8960308505412586	0.9894018307050457	0	1.0	0.0
7473	9.073228850755468e-08	7.43566669443502e-08	3.00251642199435e-08	0.9999817162521775	None	0	0	0.17142857142857143	6	0.8	40	0.7222222222222222	0	0	0	51	19	0	0.8888888888888888	9	8	3.466666666666667	52	0.1792452830188679	0.9545454545454546	0	0	0	0	0	0	0	0	0	0	0
6934	1.1496051110966046e-07	9.870574961024665e-08	2.3297126928069003e-08	0.9999623361369352	None	0	0	0.75	3	0.3333333333333333	1	0.5555555555555556	0.3333333333333333	4	1	0	1	0	1.0	3	3	0.3333333333333333	5	1.0	1.0	0.0998440911977848	0.5006067280363361	0.04339176698311449	0.546705537613327	0.007922705123466569	0.511852162377219	0.5932943354982797	0.5197574436547624	1.0	1.0	0.0
1051	None	None	None	None	None	0	0	0.07142857142857142	1	1.0	18	1.0	0.05555555555555555	1	1	18	0	0	0.8	5	4	1.3333333333333333	20	0.0	0	0.2666316582335671	0.5	-0.09996065305881792	0.5	0.08677230078281908	0.5	0.8170809598808575	0.5	0	1.0	0.0
5181	0.0053503171087293105	0.0008190940347113944	-0.0008184900904778396	0.9874530182174985	None	0.2	1	0.3333333333333333	4	0.8	12	0.20987654320987653	0.8	16	12	0	0	0	1.0	9	9	1.1333333333333333	17	0.0	1.0	0.3816350517606598	0.6403224605038002	-0.09999066698430517	0.5017248081568827	0.03738594633834861	0.6628264087892579	0.8858974449760647	0.6034496266809589	0	0.9375	0.0
3494	3.1993534984097844e-05	1.5602466882479612e-07	1.1576219553261855e-07	0.9999999867857291	None	0.2	1	0.3333333333333333	4	0.8	12	0.20987654320987653	0.8	16	12	0	0	0	1.0	9	9	1.1333333333333333	17	0.0	1.0	5.997354822575664e-26	0.5	0.09976558151344213	0.5582980268087487	0.002795829725494418	0.5335674847889637	0.6129285562449749	0.530688853861027	0	0.875	0.0
1106	None	None	None	None	None	0	0	0.37777777777777777	17	0.5230769230769231	34	0.8271604938271605	0.49230769230769234	49	32	17	1	0	1.0	9	9	4.466666666666667	67	0.047619047619047616	0.896551724137931	0.08993611220328587	0.6459924590261693	0.17786772703201736	0.6230085547653338	0.09951861028680549	0.6617402619383328	0.6425136258478306	0.6437372547872751	1.0	1.0	0.0
1741	None	None	None	None	None	0	0	0.35714285714285715	10	0.5897435897435898	23	0.7592592592592593	0.41025641025641024	24	16	16	0	0	0.6666666666666666	9	6	2.7333333333333334	41	0.0	0.6857142857142857	0.0007108106696908657	0.5213330398630256	0.04702558543708919	0.5907853635137935	-0.15731306265587292	0.7708606905186554	0.7270794376238839	0.6353546619547701	0	1.0	0.0
5350	None	None	None	None	None	0.08333333333333333	2	0.32	16	0.6301369863013698	46	0.9259259259259259	0.589041095890411	59	43	15	0	0	1.0	9	9	5.0	75	0.0	0.9090909090909091	0.0008128209587268994	0.5629742503862376	0.04598263310175132	0.590159938088638	-0.09999992556891284	0.5000078022022806	0.6514470610036709	0.5513103676487199	0	0.9661016949152542	0.0
3302	0.002941628270338926	0.0008014132578259857	0.00013543961815556165	0.9963631514223844	None	0.2	1	0.3333333333333333	4	0.8	12	0.20987654320987653	0.8	16	12	0	0	0	1.0	9	9	1.1333333333333333	17	0.0	1.0	-0.0069822039533547	0.6571149980677671	0.029393880171351416	0.6825449368532044	0.09999898854520818	0.5462917277223434	0.6753825461617587	0.6303887483532186	0	1.0	0.0
1780	None	None	None	None	None	0.23076923076923078	3	0.5	14	0.4358974358974359	17	0.7592592592592593	0.23076923076923078	19	9	21	16	0	0.6666666666666666	9	6	2.7333333333333334	41	0.4444444444444444	0.7428571428571429	0.09991690829141155	0.5006146360273361	0.05565090012169601	0.5575615633372133	-0.09315046398545576	0.9969211687743506	0.7437706231309926	0.8812810091830044	0.42105263157894735	1.0	0.0
6925	3.2871342790136497e-06	6.853860365182926e-08	-3.869353650711171e-08	0.9999994978905843	None	0	0	1.0	3	0.0	0	0.6666666666666666	0	3	0	0	0	0	0.6666666666666666	3	2	0.26666666666666666	4	0.0	1.0	0	0	0	0	0	0	0	0	0	0	0
4933	0.015928271664147873	0.007195076773991496	0.0050808407702076855	0.9695994386403707	None	0.25	1	0.36363636363636365	4	0.7857142857142857	11	0.2222222222222222	0.7857142857142857	15	11	0	0	0	0.8888888888888888	8	9	1.0666666666666667	16	0.0	1.0	0.33984021500302164	0.6153328833854814	2.2736111396675113e-08	0.5000015896490632	0.3348365098977892	0.7924668981298656	0.8365605570066434	0.6463919832176533	0	0	0.0
994	None	None	None	None	None	0	0	0	0	0	0	1.0	0	0	0	0	4	0	1.0	1	1	0.06666666666666667	1	1.0	0	0	0	0	0	0	0	0	0	0	0	0
3882	0.0020245854494194706	0.0001965763340351903	4.0480917930752966e-05	0.9977768946024272	None	0.25	1	0.36363636363636365	4	0.7857142857142857	11	0.2222222222222222	0.7857142857142857	15	11	0	0	0	0.8888888888888888	8	9	1.0666666666666667	16	0.0	1.0	0.0633300670600599	0.6343890798819911	0.11783066371130715	0.5945741683293021	0.09295811362886428	0.5267642360614297	0.5637943818229982	0.5859028084164104	0	0.9333333333333333	0.0
1542	None	None	None	None	None	0	0	0.6666666666666666	2	0.5	1	0.6666666666666666	0	0	0	3	2	0	0.6666666666666666	3	2	0.26666666666666666	4	0.2	0	0	0	0	0	0	0	0	0	0	0	0
6211	0.0007666301931303939	0.00013967241310247887	-6.783726444138435e-05	0.9988797476688063	None	0.3333333333333333	1	0.4444444444444444	4	0.7272727272727273	8	0.2653061224489796	0.7272727272727273	12	8	0	0	0	1.0	7	7	0.8666666666666667	13	0.0	0.6666666666666666	0.09574413172424341	0.5357838889481853	0.07682573977929116	0.6273487608360804	-0.04939022247382831	0.5238895089373067	0.6611526456880533	0.562986213577678	0	1.0	0.0
6782	0.00025538566694825423	8.733918312935701e-05	-7.499782477858033e-05	0.9999949558678878	None	0	0	0.5	2	0.75	3	0.6	0.75	5	3	0	0	0	0.4	2	5	0.4	6	0.0	0	0.09999719329131003	0.5000341861168658	0.13618311328910332	0.5356013068801876	0.4547101859191528	0.7286402196352825	0.8340732820679725	0.5931105552081514	0	1.0	0.0
6354	0.0	0.0	0.0	0.9999999999999998	None	0	0	0	0	0	0	1.0	0	0	0	0	4	0	1.0	1	1	0.06666666666666667	1	1.0	0	0	0	0	0	0	0	0	0	0	0	0
773	None	None	None	None	None	0.14285714285714285	2	0.2	6	0.813953488372093	35	0.7142857142857143	0.13953488372093023	11	6	33	6	0	0.7777777777777778	7	9	3.0	45	0.09230769230769231	0.6666666666666666	-0.10290830455723225	0.5976253982114733	0.08822159922113129	0.5403030211511407	0.0071310967541601085	0.5126763771726833	0.68014585951002	0.550482373675276	0.6818181818181818	0	0.0
1161	None	None	None	None	None	0.2	1	0.3333333333333333	4	0.8	12	0.20987654320987653	0.8	16	12	0	0	0	1.0	9	9	1.1333333333333333	17	0.0	1.0	0.02166255378515438	0.5536771361624281	0.005054958998577313	0.5530527388532991	0.09620539865721915	0.5181963972531893	0.5910384167640226	0.5416838287604002	0	0.9375	0.0
3923	0.010027377675949632	0.0017964693629258814	-9.379271685043891e-05	0.9972252496436024	None	0.2	1	0.3333333333333333	4	0.8	12	0.20987654320987653	0.8	16	12	0	0	0	1.0	9	9	1.1333333333333333	17	0.0	1.0	2.4223156593032856e-14	0.5000000000183726	0.05008162533053305	0.5809542977673262	0.0011537886115426167	0.6763674050513916	0.598754686672684	0.5877342057404691	0	1.0	0.0
4479	0.02665005931917806	0.0026722046653203306	0.0024386111699161253	0.9876983343220974	None	0.2	1	0.3333333333333333	4	0.8	12	0.20987654320987653	0.8	16	12	0	0	0	1.0	9	9	1.1333333333333333	17	0.0	1.0	1.0305328104178591e-23	0.5	0.04181595389329192	0.5460049873198581	-0.5462515434077966	0.9999995174915436	0.9439289661821705	0.9926785822337776	0	1.0	0.0
6722	0.0001063817317142254	1.252220687782179e-05	2.546597710516043e-08	0.9985320860987676	None	1.0	1	1.0	4	0.25	1	0.5	0.25	5	1	0	0	0	0.75	3	4	0.4	6	0.0	1.0	-0.1371350260135315	0.5480498053772852	0.05397650966954213	0.5161669879990086	0.24703590891365312	0.9999994259310814	0.8424158708452135	0.9924302760908339	0	1.0	0.0
6588	0.008113558354672205	0.0018009196873554395	0.001786143093521773	0.9948256566311448	None	0.08333333333333333	1	0.38461538461538464	10	0.5833333333333334	21	0.6031746031746031	0.3055555555555556	17	11	20	4	0	0.7777777777777778	9	7	2.533333333333333	38	0.10526315789473684	0.8387096774193549	0.09968217812820492	0.5017963196793941	7.732706504824975e-07	0.5000025091596166	-0.08616909307830081	0.5941186349386463	0.6814161264582256	0.5323060520374077	1.0	1.0	0.0
4918	0.002494253340795644	0.00033586511255078344	0.00033585979269687227	0.9950697355904361	None	0	0	0.5	3	0.7142857142857143	5	0.42857142857142855	0.7142857142857143	8	5	0	0	0	0.42857142857142855	3	7	0.6	9	0.0	0.6666666666666666	-0.09999999999892492	0.5000000000073125	7.902762784127648e-27	0.5	0.0999685200712204	0.6294902005136866	0.6934648390274796	0.544054662896695	0	1.0	0.0
7145	0.0	0.0	0.0	0.9999999999999998	None	0	0	0	0	0	0	1.0	0	0	0	0	4	0	1.0	1	1	0.06666666666666667	1	1.0	0	0	0	0	0	0	0	0	0	0	0	0
100	None	None	None	None	None	0.5	1	0.6666666666666666	4	0.5714285714285714	4	0.375	0.5714285714285714	8	4	0	0	0	0.6666666666666666	4	6	0.6	9	0.0	0.6666666666666666	0.09698426499403037	0.5114202300199504	-0.08721981041528579	0.5261528794121688	0.018063424680771635	0.545555374827693	0.6802646056915874	0.5277318597239246	0	1.0	0.0
5758	0.01426158860035192	0.007042343725258535	0.007036355304474064	0.9724660255336839	None	0.2857142857142857	2	0.375	6	0.7272727272727273	16	0.3333333333333333	0.7272727272727273	22	16	1	0	0	0.8888888888888888	8	9	1.6	24	0.0	1.0	0.28650970859961833	0.5841678556242713	-0.06785414276583342	0.562211422170474	0.15662418852731289	0.7675702072908481	0.8343365096231132	0.6444879012204161	0	0.9545454545454546	0.0
3090	0.006307150963929521	0.0023831087401754666	0.0011596039311243017	0.9900726084670952	None	0.2	1	0.3333333333333333	4	0.8	12	0.20987654320987653	0.8	16	12	0	0	0	1.0	9	9	1.1333333333333333	17	0.0	1.0	0.16032994890011587	0.647627816852587	0.09111549542698835	0.5249786603812155	-0.0997541262791067	0.5014528415731576	0.7478102245250703	0.5592566675980876	0	0.875	0.0
4098	0.0004601670291650744	3.489694381741054e-06	-2.652054898269383e-06	0.9998980513624889	None	0.2	1	0.3333333333333333	4	0.8	12	0.20987654320987653	0.8	16	12	0	0	0	1.0	9	9	1.1333333333333333	17	0.0	1.0	0.03145223246654061	0.5550558904706084	0.046118409073134456	0.5981216740445795	0.060214686066634694	0.6619681135525619	0.5754841626314654	0.6059406968634163	0	1.0	0.0
6638	0.002711055194372641	0.0016300500325165965	-0.0016300311053624368	0.9978597856218123	None	0.25	1	0.4	4	0.75	9	0.25	0.75	13	9	0	0	0	0.875	7	8	0.9333333333333333	14	0.0	0.8571428571428571	0.0999992344215838	0.5000045122571218	0.010433850689999084	0.5716772723780776	-0.09046122666301344	0.6657970074170169	0.6851617036450016	0.5807819012389935	0	1.0	0.0
2916	0.007821143725721852	0.0012099177738055889	-0.0011995865239039305	0.9592475991203808	None	0.2	1	0.3333333333333333	4	0.8	12	0.20987654320987653	0.8	16	12	0	0	0	1.0	9	9	1.1333333333333333	17	0.0	1.0	0.09899765090140514	0.9999937777405588	0.06865608837719446	0.5953245919863502	-0.09913292139756498	0.6309995952726224	0.8456741974819186	0.9866565986854147	0	1.0	0.0
3456	0.005523473458281014	0.0003077334948149958	-0.0002644366456515943	0.9858599047387832	None	0.2	1	0.3333333333333333	4	0.8	12	0.20987654320987653	0.8	16	12	0	0	0	1.0	9	9	1.1333333333333333	17	0.0	1.0	0.02456775802706702	0.5711939165453697	0.0024704244702518766	0.5216707401202416	0.2876972905128975	0.5304636594117522	0.788078586640063	0.5411953223704715	0	0.3125	0.0
5667	0.002405867317190261	0.0001596775070777536	0.0001481122955184911	0.9938483361609873	None	0.25	1	0.4	4	0.7692307692307693	10	0.234375	0.7692307692307693	14	10	0	0	0	1.0	8	8	1.0	15	0.0	0.8571428571428571	2.9870595134304958e-09	0.500023313347045	0.12041708929517606	0.9989984227209207	-0.02749029397435615	0.6607386213118834	0.6972762907769293	0.9258040225274968	0	1.0	0.0
6812	0.011410004066650811	0.008968945228593607	0.0083342845333574	0.9877631948292341	None	0.25	1	0.36363636363636365	4	0.7857142857142857	11	0.2222222222222222	0.7857142857142857	15	11	0	0	0	0.8888888888888888	8	9	1.0666666666666667	16	0.0	1.0	0.09995081686856243	0.5013891267451354	0.12389920350820846	1.0	0.21789653353193947	0.9999972400743038	0.6924427842916236	0.9999999453974143	0	1.0	0.0
572	None	None	None	None	None	0.5	1	0.6666666666666666	4	0.5	3	0.4444444444444444	0.5	7	3	0	0	0	0.5	6	3	0.5333333333333333	8	0.0	1.0	-0.06719227974779556	0.6589520650459295	0.011355713636932363	0.5266227266444595	0.09999886518492349	0.5000019511782018	0.6649537714763436	0.5634254210381304	0	1.0	0.0
3500	5.617743094024848e-06	4.471144998773878e-06	-4.138960079996884e-08	0.9991639382219407	None	0.2	1	0.3333333333333333	4	0.8	12	0.20987654320987653	0.8	16	12	0	0	0	1.0	9	9	1.1333333333333333	17	0.0	1.0	0.11994573360894248	0.531102455575432	-0.030456616927243673	0.641547688417645	0.0014308164249275607	0.5292776229133944	0.6541517688781546	0.5682302850066884	0	1.0	0.0
2294	None	None	None	None	None	0	0	0	0	0	0	1.0	0	0	0	0	0	0	1.0	1	1	0.06666666666666667	1	0.0	0	0	0	0	0	0	0	0	0	0	0	0
1045	None	None	None	None	None	0	0	0	0	0	0	1.0	0	0	0	0	0	0	1.0	1	1	0.06666666666666667	1	0.0	0	0	0	0	0	0	0	0	0	0	0	0
7183	0.0	0.0	0.0	1.0	None	0	0	0	0	0	0	1.0	0	0	0	0	0	0	1.0	1	1	0.06666666666666667	1	0.0	0	0	0	0	0	0	0	0	0	0	0	0
4950	0.008394449930909329	0.0006194335040946942	0.0005975497584497799	0.9849176400332113	None	0.25	1	0.4	4	0.7692307692307693	10	0.23809523809523808	0.7692307692307693	14	10	0	0	0	0.7777777777777778	7	9	1.0	15	0.0	1.0	0.22647040787350958	0.6202782135979176	1.0441428296504683e-11	0.5000000002026469	0.09999998160742149	0.5022246264634389	0.7165412215620637	0.5415396833450067	0	1.0	0.0
2464	None	None	None	None	None	0	0	0.3125	5	0.6363636363636364	14	0.2962962962962963	0	2	0	21	14	0	1.0	9	9	1.6	24	0.3181818181818182	0.09523809523809523	0	0	0	0	0	0	0	0	0	0	0
2842	4.951582682347613e-05	1.854491023252533e-05	-1.8230176876402634e-05	0.9992158599152045	None	0	0	0.42857142857142855	3	0.75	6	0.5555555555555556	0.75	9	6	0	0	0	0.2222222222222222	2	9	0.6666666666666666	10	0.0	1.0	-0.08346666590515187	0.5358108750560965	-0.09980574757060279	0.5002114933448174	0.027863489576251056	0.5083933654840924	0.6380763612523042	0.5148216377695849	0	0	0.0
5188	0.0014428191322251648	0.0013982033876433011	4.09566746933029e-07	0.9978617210249546	None	0	0	0.6	3	0.6	3	0.5833333333333334	0.6	6	3	0	0	0	0.3333333333333333	6	2	0.4666666666666667	7	0.0	0.4	0.09999999995274042	0.5000000001880758	0.07622001092007784	0.5987628266713516	0.12675817461351646	0.6016604871176284	0.5645764856483976	0.567313961947875	0	1.0	0.0
1615	None	None	None	None	None	0	0	0.25	4	0.7272727272727273	16	0.6666666666666666	0	0	0	23	18	0	0.4444444444444444	9	4	1.6	24	0.36	0.8571428571428571	0	0	0	0	0	0	0	0	0	0	0
7285	0.0003217898174673531	1.3273309543337403e-06	8.407960287236196e-07	0.9999849256111996	None	0	0	0.3333333333333333	2	0.8571428571428571	6	0.36	0.8571428571428571	8	6	0	0	0	1.0	5	5	0.6	9	0.0	0	0.0889117276966814	0.5283167512136782	0.040214536369921575	0.5663644193072216	0.09999414478764744	0.5000112204829333	0.5654439386479476	0.53166310862917	0	1.0	0.0
1459	None	None	None	None	None	0	0	1.0	1	0	0	1.0	0	1	0	0	0	0	0.5	1	2	0.13333333333333333	2	0.0	0	0	0	0	0	0	0	0	0	0	0	0
1175	None	None	None	None	None	0	0	0.35294117647058826	6	0.6086956521739131	14	0.6944444444444444	0	0	0	24	11	0	1.0	6	6	1.6666666666666667	25	0.21153846153846154	0.3	0	0	0	0	0	0	0	0	0	0	0
4485	0.00040103377152620986	4.541648511241735e-06	-2.365931125745464e-06	0.9999999566326435	None	0.2	1	0.3333333333333333	4	0.8	12	0.20987654320987653	0.8	16	12	0	0	0	1.0	9	9	1.1333333333333333	17	0.0	1.0	0.09999996265335598	0.5000004001004896	0.13414073515125524	0.5895797577837402	0.07023531840502026	0.6171219867823458	0.5825058858609109	0.5695119229349047	0	0.875	0.0
1212	None	None	None	None	None	0	0	0.3333333333333333	2	0.8333333333333334	5	0.4	0.8333333333333334	7	5	0	0	0	0.8	5	4	0.5333333333333333	8	0.0	0	4.5886280380170623e-07	0.5007190696268554	0.03617658437294095	0.6560715563445112	0.16357225699549827	0.5248559288057216	0.66576753085866	0.5620303130106808	0	1.0	0.0
2860	0.0021775072104237886	7.883599507059397e-05	-7.423240913207427e-05	0.9975399891534078	None	0.2	1	0.3333333333333333	4	0.8	12	0.20987654320987653	0.8	16	12	0	0	0	1.0	9	9	1.1333333333333333	17	0.0	1.0	0.0012752145290243423	0.5787622888262797	0.03292932212050925	0.586784241022724	-0.09999725276671623	0.5004243371261471	0.6569578756458315	0.5556089326364445	0	1.0	0.0
4345	0.005903252591776189	0.002966987224530026	0.002945385194293672	0.9934959779751928	None	0.25	1	0.36363636363636365	4	0.7857142857142857	11	0.2222222222222222	0.7857142857142857	15	11	0	0	0	0.8888888888888888	9	8	1.0666666666666667	16	0.0	1.0	0.08558832063124516	0.5186384515586181	-0.0001665127142338517	0.6475853409060262	0.09418858650484091	0.9999619257765728	0.8348709099016307	0.9739071628920974	0	1.0	0.0
7088	0.011260499151021286	0.0089688218636628	0.008332939358444775	0.9880038717588043	None	0.25	1	0.36363636363636365	4	0.7857142857142857	11	0.2222222222222222	0.7857142857142857	15	11	0	0	0	0.8888888888888888	8	9	1.0666666666666667	16	0.0	1.0	0.09995081686856243	0.5013891267451354	0.12389920350820846	1.0	0.21789653353193947	0.9999972400743038	0.6924427842916236	0.9999999453974143	0	1.0	0.0
4785	None	None	None	None	None	0.0625	1	0.3235294117647059	11	0.6530612244897959	32	0.6296296296296297	0.4897959183673469	34	24	16	0	0	1.0	9	9	3.4	51	0.0	0.6666666666666666	0.29717257929058916	0.6056617182596058	8.932370611159542e-21	0.500000000008703	0.38408887607544556	0.8376267446215474	0.8291036657738713	0.6659511577782579	0	0.8823529411764706	0.0
5925	0.019036353331891603	0.0016557595225067557	0.0016554744212557877	0.951339389666123	None	0.25	1	0.4	4	0.75	9	0.25	0.75	13	9	0	0	0	0.875	7	8	0.9333333333333333	14	0.0	0.8571428571428571	0.7905382835439367	0.8386143354059662	7.902762784127648e-27	0.5000000000011011	0.09921364146682018	0.6645132473982631	0.9711038059707124	0.6850638473270831	0	1.0	0.0
2424	None	None	None	None	None	0.25	1	0.36363636363636365	4	0.7857142857142857	11	0.2222222222222222	0.7857142857142857	15	11	0	0	0	0.8888888888888888	8	9	1.0666666666666667	16	0.0	1.0	-0.011268450300477734	0.7050687551419831	0.0998005040482236	0.5003255683076182	0.0999885559990252	0.5490384707234317	0.6279889881510227	0.5882043696011529	0	0.8	0.0
2581	2.3281268620093047e-05	6.597298641027715e-07	6.341467929423158e-07	0.9996748296646001	None	0	0	0.6	3	0.4	2	0.5833333333333334	0.4	5	2	1	0	0	0.75	4	3	0.4666666666666667	7	0.0	0	1.0169294850122615e-09	0.5000000557889989	0.11449813784297191	0.5750246360836995	-0.12482437778224194	0.5145164510724198	0.7265787432360022	0.5300025823497383	0	1.0	0.0
3820	0.0	0.0	0.0	1.0	None	0	0	0	0	0	0	1.0	0	0	0	0	0	0	1.0	1	1	0.06666666666666667	1	0.0	0	0	0	0	0	0	0	0	0	0	0	0
4208	0.0001258173744389756	7.799781040409293e-07	-7.320768024261951e-07	0.9999999949038111	None	0.2	1	0.3333333333333333	4	0.8	12	0.20987654320987653	0.8	16	12	0	0	0	1.0	9	9	1.1333333333333333	17	0.0	1.0	0.06510152445404437	0.668913842518109	0.035153002474252085	0.5304077797869305	0.03278771387676367	0.571076590334015	0.5857823105827356	0.5915639244235306	0	1.0	0.0
843	None	None	None	None	None	0.3333333333333333	1	0.5	4	0.7	7	0.3333333333333333	0.7	11	7	0	0	0	0.4444444444444444	4	9	0.8	12	0.0	1.0	0.09998301184012488	0.5011307861742966	0.08434922798677044	0.5201950033976008	-0.07976584663993655	0.5816003604374598	0.6947873537884631	0.534502880333904	0	1.0	0.0
4096	None	None	None	None	None	0	0	0.375	6	0.6190476190476191	13	0.5476190476190477	0.23809523809523808	8	5	14	12	0	0.8571428571428571	7	6	1.5333333333333334	23	0.41379310344827586	0.2222222222222222	0.05095982855222745	0.5012805644180345	-0.005412404743862073	0.6619569470611516	0.09122624831509206	0.5524346412127871	0.5992685554944023	0.5734368408856997	1.0	1.0	0.0
3377	0.0019298361673757616	0.00036347452466290115	0.0002941214610852082	0.9963698934311592	None	0.25	1	0.4	4	0.75	9	0.25	0.75	13	9	0	0	0	0.875	7	8	0.9333333333333333	14	0.0	0.8571428571428571	0.08022958082550724	0.5457456193219999	0.07649584462035922	0.5193571603521703	-0.08281127451007604	0.684671980403105	0.6741548930714077	0.58550888124	0	1.0	0.0
802	None	None	None	None	None	0.05555555555555555	1	0.3684210526315789	14	0.5636363636363636	31	0.7037037037037037	0.21818181818181817	23	12	33	5	0	1.0	9	9	3.8	57	0.0847457627118644	0.6530612244897959	-0.0999993513059321	0.5001418549344566	0.028681510503813366	0.6266391307414636	0.015044002775339993	0.6062488188780959	0.69019506260725	0.5785087628875688	0.9565217391304348	0.9565217391304348	0.31800003157378975
3726	0.00024161257040987574	6.584520863519704e-07	-2.7868673184569354e-07	0.9999999865475162	None	0.2	1	0.3333333333333333	4	0.8	12	0.20987654320987653	0.8	16	12	0	0	0	1.0	9	9	1.1333333333333333	17	0.0	1.0	0.05152545512165009	0.5245520916770064	0.18305448791247642	0.6114817481376691	-0.027315545964547973	0.6417915841951989	0.7134760535190722	0.5934695327750698	0	1.0	0.0
3775	0.004752156066523418	0.0015502760711276315	0.0007998647163723582	0.9942973531216166	None	0.2	1	0.3333333333333333	4	0.8	12	0.20987654320987653	0.8	16	12	0	0	0	1.0	9	9	1.1333333333333333	17	0.0	1.0	0.09900676254314712	0.5022762805669255	0.14185154492478166	0.6090717638378075	-0.06313595447616135	0.6435628571044056	0.7082452844860874	0.5860822912079909	0	1.0	0.0
6057	0.002823651771800831	0.000370551722738024	-7.414054448078787e-05	0.9969115934266157	None	0.25	1	0.4	4	0.7692307692307693	10	0.23809523809523808	0.7692307692307693	14	10	0	0	0	0.7777777777777778	9	7	1.0	15	0.0	1.0	0.007848701301071398	0.6479206571446211	-0.06530411660614518	0.5374125786388934	0.09631147342243032	0.5063034305186066	0.6708402259149191	0.5650506447063093	0	0.5	0.0
855	None	None	None	None	None	0	0	0	0	0	0	1.0	0	0	0	0	0	0	1.0	1	1	0.06666666666666667	1	0.0	0	0	0	0	0	0	0	0	0	0	0	0
6870	0.0001580352480469786	3.251557416501602e-07	-2.9329717517492504e-07	0.9999408583349286	None	0.3333333333333333	1	0.5	4	0.7	7	0.3	0.7	11	7	0	0	0	0.625	8	5	0.8	12	0.0	1.0	0.09997736575227038	0.5005736103897882	0.3022869187641526	0.999999489135205	0.0612246785009777	0.6698616978381449	0.8416717623123573	0.9937298896163804	0	0.9090909090909091	0.0
4543	0.008255467909337531	0.0008688574868644152	0.000477514918776958	0.9861163892822619	None	0.25	1	0.4	4	0.75	9	0.25	0.75	13	9	0	0	0	0.875	7	8	0.9333333333333333	14	0.0	0.8571428571428571	1.5152765829984237e-20	0.5000000000025004	0.05941859156846495	0.5923944312089695	-0.18876755495246628	0.9956794647472865	0.7589740640872794	0.8741292801580228	0	1.0	0.0
3344	8.80051705447511e-06	1.0503573489820491e-07	-7.481890562015046e-08	0.9999991970919395	None	0	0	1.0	2	0.0	0	0.75	0	2	0	0	2	0	1.0	2	2	0.2	3	1.0	0	0	0	0	0	0	0	0	0	0	0	0
2610	6.957727249956498e-06	3.885640821580099e-06	-1.5162850378550016e-08	0.9988843761133589	None	0.2	1	0.3333333333333333	4	0.8	12	0.20987654320987653	0.8	16	12	0	0	0	1.0	9	9	1.1333333333333333	17	0.0	1.0	-0.09999996895502798	0.5000058506636372	0.16445409889076268	0.5166527380926386	0.00038337756233058375	0.5100933125054797	0.7484317302270619	0.5089188652315365	0	1.0	0.0
7203	1.3754683573395641e-05	8.371324724350666e-08	-1.0773351058694246e-08	0.999999384786196	None	0	0	1.0	3	0.0	0	0.6666666666666666	0	3	0	0	0	0	0.6666666666666666	3	2	0.26666666666666666	4	0.0	1.0	0	0	0	0	0	0	0	0	0	0	0
4316	0.002405844166323203	0.00024797979520727677	0.0002472352233594719	0.9991516174329635	None	0.3333333333333333	1	0.5	4	0.6666666666666666	6	0.3142857142857143	0.6666666666666666	10	6	0	0	0	0.7142857142857143	5	7	0.7333333333333333	11	0.0	1.0	2.6733762630025594e-08	0.5000062095810662	-0.028225175458679263	0.6749831929556034	0.07498157151440547	0.55414985616268	0.6086372728431192	0.5783725229367168	0	1.0	0.0
4073	0.00651374258496406	0.0018193788234283856	0.0015368976230808063	0.990308756629254	None	0.3333333333333333	1	0.4444444444444444	4	0.7272727272727273	8	0.2708333333333333	0.7272727272727273	12	8	0	0	0	0.75	8	6	0.8666666666666667	13	0.0	0.8571428571428571	0.09935396426905985	0.5022257025950485	0.0409399140822337	0.5154450645719899	0.6181785978417434	0.9999999996715674	0.984279043159633	0.999326577542225	0	1.0	0.0
5457	0.015396060017408088	0.007005660281178942	0.004811027116465401	0.969675707314234	None	0.25	1	0.36363636363636365	4	0.7857142857142857	11	0.2222222222222222	0.7857142857142857	15	11	0	0	0	0.8888888888888888	8	9	1.0666666666666667	16	0.0	1.0	0.33984021500302164	0.6153328833854814	2.2736111396675113e-08	0.5000015896490632	0.3348365098977892	0.7924668981298656	0.8365605570066434	0.6463919832176533	0	0	0.0
795	None	None	None	None	None	0	0	0	0	0	0	1.0	0	0	0	0	0	0	1.0	1	1	0.06666666666666667	1	0.0	0	0	0	0	0	0	0	0	0	0	0	0
1534	None	None	None	None	None	0	0	0.08	4	0.9178082191780822	67	0.9259259259259259	0.0136986301369863	3	1	71	0	0	1.0	9	9	5.0	75	0.0	0.9850746268656716	0.09602077286602086	0.5257174210384741	0.03288864870461115	0.5169993009727716	0.15745772675337857	0.6101185736149649	0.6244704452975022	0.551384168957444	0	1.0	0.0
3695	None	None	None	None	None	0.13333333333333333	2	0.375	12	0.5555555555555556	25	0.5802469135802469	0.37777777777777777	26	17	20	4	0	1.0	9	9	3.1333333333333333	47	0.11428571428571428	0.75	0.06131766207827205	0.5886316617582389	0.011581466100386045	0.5439442452107223	0.23502246761132373	0.6920570644092288	0.7175619650674694	0.6101871763530231	0.75	0.6923076923076923	0.0
5418	0.0	0.0	0.0	0.9999999999999998	None	0	0	0	0	0	0	1.0	0	0	0	0	4	0	1.0	1	1	0.06666666666666667	1	1.0	0	0	0	0	0	0	0	0	0	0	0	0
1443	None	None	None	None	None	0	0	0	0	0	0	1.0	0	0	0	0	4	0	1.0	1	1	0.06666666666666667	1	1.0	0	0	0	0	0	0	0	0	0	0	0	0
7113	1.0558309618245851e-05	1.169188713581706e-07	1.2573821060016762e-08	0.9999999964740957	None	1.0	1	1.0	4	0.0	0	0.5555555555555556	0	4	0	0	0	0	1.0	3	3	0.3333333333333333	5	0.0	1.0	0	0	0	0	0	0	0	0	0	0	0
2069	None	None	None	None	None	0	0	0	0	0	0	1.0	0	0	0	0	4	0	1.0	1	1	0.06666666666666667	1	1.0	0	0	0	0	0	0	0	0	0	0	0	0
1010	None	None	None	None	None	0	0	0.1	3	0.9047619047619048	38	0.8148148148148148	0	0	0	43	0	0	0.6666666666666666	6	9	2.933333333333333	44	0.0	0.7368421052631579	0	0	0	0	0	0	0	0	0	0	0
4698	6.17756602138869e-05	2.893010967401241e-07	-2.593332669546568e-07	0.9999999930761745	None	0.2	1	0.3333333333333333	4	0.8	12	0.20987654320987653	0.8	16	12	0	0	0	1.0	9	9	1.1333333333333333	17	0.0	1.0	0.09998813987361432	0.5001044877450188	0.035887986217354687	0.5603911081468358	-0.03793200610381936	0.6563419487113498	0.6387183276526361	0.5736439420189434	0	1.0	0.0
5162	5.075286382948377e-07	2.7374163662211983e-08	-1.9477324785349954e-08	0.9999939658810584	None	0.3333333333333333	1	0.5	4	0.7	7	0.2857142857142857	0.7	11	7	0	0	0	0.8571428571428571	6	7	0.8	12	0.0	0.6666666666666666	0.3758784736392734	0.5870868207675033	-0.03260060902709418	0.5071025583634446	1.8306426093056684e-26	0.5225697803191143	0.8638513990970548	0.5391437367118029	0	0	0.0
7456	None	None	None	None	None	0.23076923076923078	3	0.39285714285714285	11	0.6153846153846154	24	0.5694444444444444	0.6153846153846154	35	24	5	0	0	0.8888888888888888	9	8	2.7333333333333334	41	0.0	0.6666666666666666	2.4167722024745885e-10	0.5000000075696549	0.0012692256211228434	0.5534739128420576	0.3536800318279587	0.8302153701864977	0.8401595777690046	0.6457989954759994	0	0.05714285714285714	0.0
5958	0.011908597809230273	0.009185641440302504	0.008607419959312095	0.9881981487350442	None	0.25	1	0.36363636363636365	4	0.7857142857142857	11	0.2222222222222222	0.7857142857142857	15	11	0	0	0	0.8888888888888888	8	9	1.0666666666666667	16	0.0	1.0	0.09995081686856243	0.5013891267451354	0.12389920350820846	1.0	0.21789653353193947	0.9999972400743038	0.6924427842916236	0.9999999453974143	0	1.0	0.0
4379	0.007943542804824354	0.0001929431972166895	7.462637049979222e-05	0.9936270023513476	None	0.25	1	0.4	4	0.75	9	0.25925925925925924	0.75	13	9	0	0	0	0.6666666666666666	6	9	0.9333333333333333	14	0.0	1.0	0.22025172632014037	0.6218077413717161	1.0976180431399388e-10	0.5000000268303352	0.02193566932741845	0.6264635041911428	0.736607437908728	0.5837291736117632	0	0.23076923076923078	0.0
15	None	None	None	None	None	0	0	0.10416666666666667	5	0.8840579710144928	61	0.8765432098765432	0.37681159420289856	30	26	40	3	0	1.0	9	9	4.733333333333333	71	0.0375	0.8571428571428571	-0.05051446361470289	0.5088076275912621	0.03964319956652577	0.572698701813834	0.06746292005684365	0.583053155630504	0.6339823005921987	0.5550611376828354	1.0	1.0	0.0
4029	0.0004315311713442447	1.694305622493076e-06	-1.6589173358740459e-06	0.9999997992968679	None	0.2	1	0.3333333333333333	4	0.8	12	0.20987654320987653	0.8	16	12	0	0	0	1.0	9	9	1.1333333333333333	17	0.0	1.0	5.270948015874087e-19	0.5	0.2724497754334705	0.5781244791746954	0.09999999998079168	0.5000384366663253	0.7549725056157381	0.5262452441480011	0	0.4375	0.0
6521	0.011734033381912982	0.009169969586866309	0.008588002709398032	0.9880045155398458	None	0.25	1	0.36363636363636365	4	0.7857142857142857	11	0.2222222222222222	0.7857142857142857	15	11	0	0	0	0.8888888888888888	8	9	1.0666666666666667	16	0.0	1.0	0.09995081686856243	0.5013891267451354	0.12389920350820846	1.0	0.21789653353193947	0.9999972400743038	0.6924427842916236	0.9999999453974143	0	1.0	0.0
6161	0.011722134607369122	0.008855576122374741	0.00831786598237158	0.9879099470958963	None	0.25	1	0.36363636363636365	4	0.7857142857142857	11	0.2222222222222222	0.7857142857142857	15	11	0	0	0	0.8888888888888888	8	9	1.0666666666666667	16	0.0	1.0	0.09995081686856243	0.5013891267451354	0.12389920350820846	1.0	0.21789653353193947	0.9999972400743038	0.6924427842916236	0.9999999453974143	0	1.0	0.0
3549	2.060166280502108e-05	2.0647178052842653e-05	-2.0647113147111015e-05	0.9996257223976118	None	0.2	1	0.3333333333333333	4	0.8	12	0.20987654320987653	0.8	16	12	0	0	0	1.0	9	9	1.1333333333333333	17	0.0	1.0	7.902762784127648e-27	0.5000000000000004	0.036444421490934735	0.6844695143912993	2.7200606699651486e-05	0.5334705171994721	0.6014917772864466	0.5751326719209918	0	0	0.0
4942	0.0002479996202424507	9.320964482770553e-07	-9.050248790563011e-07	0.999616146736258	None	0.3333333333333333	1	0.5	4	0.6666666666666666	6	0.3142857142857143	0.6666666666666666	10	6	0	0	0	0.7142857142857143	5	7	0.7333333333333333	11	0.0	1.0	0.06281889979274544	0.6462948616202295	0.015429497168341588	0.5448377220773089	0.09695495745466767	0.5123146113009382	0.6031028800033192	0.5688837183735005	0	1.0	0.0
3389	0.006778441045884702	0.004948306623248291	0.004870993689146649	0.9921819694659432	None	0.2	1	0.3333333333333333	4	0.8	12	0.20987654320987653	0.8	16	12	0	0	0	1.0	9	9	1.1333333333333333	17	0.0	1.0	0.09990939353475645	0.5082675437114148	-0.020947729509369184	0.6554626685369618	0.09999981170978674	0.5000127184155875	0.6354129506374998	0.5561178142670018	0	0.3125	0.0
238	None	None	None	None	None	0	0	0	0	0	0	1.0	0	0	0	0	2	0	1.0	1	1	0.06666666666666667	1	0.5	0	0	0	0	0	0	0	0	0	0	0	0
2855	3.266646843605345e-08	3.19383392540515e-08	2.2531581137553464e-08	0.9999948682435404	None	0.3333333333333333	1	0.4444444444444444	4	0.7272727272727273	8	0.2653061224489796	0.7272727272727273	12	8	0	0	0	1.0	7	7	0.8666666666666667	13	0.0	0.6666666666666666	-0.04526752748108246	0.6690249337226915	0.03399371781392833	0.671414682796369	4.2444819715830934e-19	0.5000000000001685	0.6122757071378002	0.6160437978754937	0	1.0	0.0
2929	0.0035529852560685594	0.0003105629202634677	-0.00019324061886642798	0.9938525469305189	None	0.2	1	0.3333333333333333	4	0.8	12	0.20987654320987653	0.8	16	12	0	0	0	1.0	9	9	1.1333333333333333	17	0.0	1.0	0.032731167520843235	0.6457441792248265	-0.015637694407371044	0.6671772712198313	-0.09422087722975901	0.5009328382111992	0.6550042383035126	0.6066344569689273	0	1.0	0.0
7185	None	None	None	None	None	0	0	0.25	5	0.75	21	0.5357142857142857	0.4642857142857143	17	13	12	6	0	0.875	7	8	2.0	30	0.25	0.46153846153846156	0.09999895594980214	0.5001111994727009	0.09475406950104506	0.5532964262767013	0.07615156986459022	0.5355700710673909	0.5321703722163363	0.5297119942005609	1.0	1.0	0.0
2775	5.946585396989036e-09	5.955860002216384e-09	-4.2984522959692135e-09	0.9999997089451612	None	0	0	0	0	0	0	1.0	0	0	0	0	2	0	1.0	1	1	0.06666666666666667	1	0.5	0	0	0	0	0	0	0	0	0	0	0	0
1338	None	None	None	None	None	0	0	0.2222222222222222	4	0.76	19	0.5510204081632653	0	0	0	26	0	0	1.0	7	7	1.8	27	0.0	1.0	0	0	0	0	0	0	0	0	0	0	0
1749	None	None	None	None	None	0.2	1	0.3333333333333333	4	0.8	12	0.20987654320987653	0.8	16	12	0	0	0	1.0	9	9	1.1333333333333333	17	0.0	1.0	0.4787384532659922	0.9955528756606373	0.12420485376510237	0.5337372228338729	-0.04614454990373071	0.6896688542327318	0.9090926584460992	0.8923450947609052	0	1.0	0.0
4350	0.004503111407805484	0.003527748852585572	0.003520642784723195	0.9907619956126164	None	0.2	1	0.3333333333333333	4	0.8	12	0.20987654320987653	0.8	16	12	0	0	0	1.0	9	9	1.1333333333333333	17	0.0	1.0	0.09999955258661367	0.5000015044803887	0.04663861136303256	0.5837832719235427	0.06764595994999241	0.5811631405534536	0.584260200733157	0.5552632800421348	0	1.0	0.0
1819	None	None	None	None	None	0	0	0	0	0	0	1.0	0	0	0	0	0	0	1.0	1	1	0.06666666666666667	1	0.0	0	0	0	0	0	0	0	0	0	0	0	0
1214	None	None	None	None	None	0	0	0.018518518518518517	1	1.0	79	1.0	0.012658227848101266	1	1	79	0	0	1.0	9	9	5.4	81	0.0	1.0	0.2597792298407496	0.5	0.07368504482477536	0.5	-0.048605529605880056	0.5	0.7803874460857322	0.5	0	1.0	0.0
2872	0.0006459662479577855	0.00011426413297795477	7.407556257080342e-05	0.9996662233539284	None	0	0	0.375	18	0.5072463768115942	35	0.8765432098765432	0.30434782608695654	38	21	32	0	0	1.0	9	9	4.733333333333333	71	0.0	0.9354838709677419	0.07311500167387337	0.6215347364404399	0.1314073624729392	0.5498670436944277	0.055179710400903595	0.5853979158793547	0.6031115562660787	0.5859039383777933	0	0.18421052631578946	0.0
6551	0.0	0.0	0.0	1.0	None	0	0	0	0	0	0	1.0	0	0	0	0	0	0	1.0	1	1	0.06666666666666667	1	0.0	0	0	0	0	0	0	0	0	0	0	0	0
5675	0.0035873542431515606	0.0006403072858746391	-0.00015526197280745806	0.9915746891699113	None	0.2	1	0.3333333333333333	4	0.8	12	0.20987654320987653	0.8	16	12	0	0	0	1.0	9	9	1.1333333333333333	17	0.0	1.0	1.6085003886750206e-11	0.5000000001097189	-0.08389085621936457	0.6644386477084078	0.09999909768091564	0.5527198116478214	0.6795314040564591	0.5740190379854947	0	1.0	0.0
14	None	None	None	None	None	0.14285714285714285	2	0.3225806451612903	10	0.6818181818181818	30	0.5679012345679012	0.36363636363636365	24	16	21	0	0	1.0	9	9	3.066666666666667	46	0.0	0.8421052631578947	0.00029390497090160466	0.5064514161312825	0.06831992192648666	0.54899058098033	-0.026362784064230517	0.6348973727018575	0.6032290322383841	0.5642826881318371	0	1.0	0.0
5110	0.003318865377128113	0.0017302905470434349	0.0017226508137148284	0.9982448010693202	None	0.2	1	0.3333333333333333	4	0.8	12	0.20987654320987653	0.8	16	12	0	0	0	1.0	9	9	1.1333333333333333	17	0.0	1.0	0.09999774137356499	0.5000256453711807	0.09695510008358292	0.523072069287795	0.11242292385209487	0.633424543697264	0.555523528972863	0.5530819607615924	0	1.0	0.0
3874	0.00019995959221247149	2.9765696962944913e-07	2.9631298617444936e-07	0.9999998256258865	None	0.2	1	0.3333333333333333	4	0.8	12	0.20987654320987653	0.8	16	12	0	0	0	1.0	9	9	1.1333333333333333	17	0.0	1.0	2.8757535749565503e-16	0.5000000000000568	0.042075062267065325	0.5845753287329192	0.04540378535933176	0.5999682214869329	0.580105179150665	0.5619235448865206	0	1.0	0.0
4804	0.004590333104330519	0.0036230011813714615	0.003618175986665673	0.9908789204427543	None	0.2	1	0.3333333333333333	4	0.8	12	0.20987654320987653	0.8	16	12	0	0	0	1.0	9	9	1.1333333333333333	17	0.0	1.0	0.09999955258661367	0.5000015044803887	0.04663861136303256	0.5837832719235427	0.06764595994999241	0.5811631405534536	0.584260200733157	0.5552632800421348	0	1.0	0.0
3548	0.007035739759891177	0.0010064406836932072	0.0009103469322756287	0.9951650283037591	None	0.2	1	0.3333333333333333	4	0.8	12	0.20987654320987653	0.8	16	12	0	0	0	1.0	9	9	1.1333333333333333	17	0.0	1.0	2.375663660186327e-20	0.5	0.03152649655903065	0.5535907004637687	0.09048664299606032	0.5436940360307608	0.5940160054542984	0.5324885330439525	0	1.0	0.0
3023	0.0001143062812477194	3.5102299425040044e-05	-3.440083123045658e-05	0.9999958561330707	None	0	0	0.25	1	1.0	3	1.0	1.0	4	3	0	0	0	0.2	1	5	0.3333333333333333	5	0.0	0	1.219745945380679e-07	0.5000145346146433	0.02695824822227988	0.545637925038703	-0.09923593290632401	0.5031245787122918	0.632604711532933	0.5162957122704916	0	1.0	0.0
70	None	None	None	None	None	0.25	1	0.4	4	0.7692307692307693	10	0.23809523809523808	0.7692307692307693	14	10	0	0	0	0.7777777777777778	7	9	1.0	15	0.0	1.0	0.025417403996347877	0.5850728177190063	0.09169830812027664	0.5911723508766903	0.08601168378652238	0.5226456243263538	0.5884565219663506	0.5665274931393405	0	0	0.0
4476	0.00658633251932792	0.004046925861802116	0.002160237926741439	0.9980002357498915	None	0.2	1	0.3333333333333333	4	0.8	12	0.20987654320987653	0.8	16	12	0	0	0	1.0	9	9	1.1333333333333333	17	0.0	1.0	0.10203878342488207	0.5966792219959598	-0.06166166191278168	0.6383467210370181	0.09983545141744729	0.5009581249815155	0.6913859400614427	0.5796228106527986	0	0.25	0.0
1809	None	None	None	None	None	0	0	0.25	1	1.0	3	1.0	0	0	0	4	11	0	0.2	5	1	0.3333333333333333	5	0.9166666666666666	0	0	0	0	0	0	0	0	0	0	0	0
522	None	None	None	None	None	0	0	0	0	0	0	1.0	0	0	0	0	4	0	1.0	1	1	0.06666666666666667	1	1.0	0	0	0	0	0	0	0	0	0	0	0	0
476	None	None	None	None	None	0.25	1	0.4	4	0.7692307692307693	10	0.23809523809523808	0.7692307692307693	14	10	0	0	0	0.7777777777777778	7	9	1.0	15	0.0	1.0	0.05159986102394518	0.5144647805359088	-0.04578862360656714	0.5970735830724043	0.09999995482858759	0.5000303560116143	0.6461335974280109	0.5375361693491219	0	1.0	0.0
5369	0.011556856223777653	0.008988086672212773	0.008419026963838472	0.9878871609266697	None	0.25	1	0.36363636363636365	4	0.7857142857142857	11	0.2222222222222222	0.7857142857142857	15	11	0	0	0	0.8888888888888888	8	9	1.0666666666666667	16	0.0	1.0	0.09995081686856243	0.5013891267451354	0.12389920350820846	1.0	0.21789653353193947	0.9999972400743038	0.6924427842916236	0.9999999453974143	0	1.0	0.0
1625	None	None	None	None	None	0	0	0.15217391304347827	7	0.8333333333333334	55	0.8395061728395061	0.2727272727272727	23	18	44	0	0	1.0	9	9	4.533333333333333	68	0.0	0.847457627118644	0.00011744603498795553	0.5070292822667678	0.07142179981797143	0.5847353233232558	0.09866921491959106	0.5240680230001789	0.6007344691150359	0.538814145894159	0	1.0	0.0
4803	0.006793862571464033	0.0036499508948660297	0.0016204917962426837	0.9916501870711808	None	0.2	1	0.3333333333333333	4	0.8	12	0.20987654320987653	0.8	16	12	0	0	0	1.0	9	9	1.1333333333333333	17	0.0	1.0	0.09960090026715414	0.5027025782025014	0.0006830820456841531	0.5055699697532544	-0.09999836798079349	0.5000109113700256	0.6931422668671271	0.5027612106199779	0	1.0	0.0
6160	0.020512315967579256	0.008662910956323395	-0.002959739755095843	0.9666663860630311	None	0.2	1	0.3333333333333333	4	0.8	12	0.20987654320987653	0.8	16	12	0	0	0	1.0	9	9	1.1333333333333333	17	0.0	1.0	0.34193270468179415	0.5563985671634473	0.08704397102575417	0.5162490365548631	-0.12005999404100598	0.6557932111792706	0.8717460332324966	0.577388032165845	0	1.0	0.0
6817	5.346045250584674e-05	5.471486571337588e-07	-4.988520295369589e-07	0.9999968854482598	None	0.5	1	0.6666666666666666	4	0.5	3	0.4	0.5	7	3	0	0	0	0.8	4	5	0.5333333333333333	8	0.0	0.6666666666666666	0.2291721750119855	0.5663841245421046	0.24005304698118043	0.8349867629673792	0.12366596048103409	0.5449129419264073	0.6741053519013831	0.6658661420873169	0	1.0	0.0
2704	0.00028655307679258617	0.0001517937351368533	0.0001473564039647345	0.9983004880534075	None	0	0	0.16666666666666666	9	0.7948717948717948	62	0.9876543209876543	0.07692307692307693	15	6	64	0	0	1.0	9	9	5.333333333333333	80	0.0	0.9859154929577465	0.09999945095938897	0.5002629859555088	0.04785357119345863	0.6543609134510778	-0.0012436866605566887	0.6441158864920921	0.6020364869387741	0.6012948219055657	0	1.0	0.0
3683	0.00026667988973664425	1.1660652445286647e-06	-7.563403772005926e-07	0.9999999762791641	None	0.2	1	0.3333333333333333	4	0.8	12	0.20987654320987653	0.8	16	12	0	0	0	1.0	9	9	1.1333333333333333	17	0.0	1.0	0.08013243952434429	0.5225220428605662	0.048961214664134924	0.5993536909510137	0.0106475421463435	0.6664731940737391	0.5844859463146304	0.59750169715289	0	0.9375	0.0
1762	None	None	None	None	None	0.3333333333333333	1	0.4444444444444444	4	0.7272727272727273	8	0.2653061224489796	0.7272727272727273	12	8	0	0	0	1.0	7	7	0.8666666666666667	13	0.0	0.6666666666666666	0.11368776843771722	0.6256081471336656	0.03209970073288826	0.670939430931539	0.011187428659119565	0.5195228691476366	0.627377940402886	0.6069866347466352	0	1.0	0.0
4072	None	None	None	None	None	0	0	0.018518518518518517	1	1.0	79	1.0	0.11392405063291139	9	9	71	0	0	1.0	9	9	5.4	81	0.0	1.0	0.1494384510369245	0.6407915175148722	5.714261505636225e-13	0.5000000000116578	0.09826602364552636	0.5236512432518493	0.6502403105274048	0.5558885496136592	0	0	0.0
7034	0.001571075355309461	0.0005680878185023253	2.46692215824798e-05	0.9977502439895407	None	0.3333333333333333	1	0.5	4	0.6666666666666666	6	0.3055555555555556	0.6666666666666666	10	6	0	0	0	1.0	6	6	0.7333333333333333	11	0.0	0.8	-0.09731579686599512	0.5103788613294679	0.14765775856140906	0.9316875139762636	0.08708859317380299	0.5722280427825376	0.7372452769083253	0.727463489324027	0	0.7	0.0
375	None	None	None	None	None	0.5	1	0.6666666666666666	4	0.5714285714285714	4	0.42857142857142855	0.5714285714285714	8	4	0	0	0	0.42857142857142855	7	3	0.6	9	0.0	1.0	2.8142139864317498e-08	0.5000000570274027	-0.017748510067220814	0.6800831397668978	0.011245962577469838	0.9998628316798993	0.8524431041292688	0.9614359051267336	0	1.0	0.0
3041	0.0	0.0	0.0	0.9999999999999998	None	0	0	0	0	0	0	1.0	0	0	0	0	4	0	1.0	1	1	0.06666666666666667	1	1.0	0	0	0	0	0	0	0	0	0	0	0	0
5010	None	None	None	None	None	0.1	1	0.30434782608695654	7	0.6875	22	0.6296296296296297	0.5	21	16	12	0	0	0.6666666666666666	9	6	2.2666666666666666	34	0.0	0.6451612903225806	0.5297360109241147	0.9984610611770752	-0.022557274031774318	0.5192887835610459	0.47097412366003183	0.79129828027192	0.9320526605288899	0.9326647210430693	0	0	0.0
7290	0.003986273791149532	0.00014008836768689736	-7.914367307523319e-06	0.9934150685351151	None	0	0	0.25	1	1.0	3	1.0	1.0	4	3	0	3	0	0.2	5	1	0.3333333333333333	5	1.0	0	0.09944521185651774	0.5037986925647596	0.09596956327480824	0.5021003883648041	-0.2902171184660228	1.0	0.9507223964519171	0.9999999999994689	1.0	1.0	0.0
2952	6.0252293413248124e-05	2.6541111880591018e-06	2.6497733562504002e-06	0.9999957308438002	None	0	0	0.25	1	1.0	3	1.0	1.0	4	3	0	0	0	0.2	1	5	0.3333333333333333	5	0.0	0	-0.07980056665580156	0.5070639130177307	-0.0999875056011144	0.5000374702188113	0.02770472890978028	0.5038221788847241	0.6365637732299536	0.5036413044928845	0	1.0	0.0
330	None	None	None	None	None	0.10526315789473684	2	0.275	11	0.6842105263157895	39	0.7283950617283951	0.2807017543859649	25	16	33	0	0	1.0	9	9	3.933333333333333	59	0.0	0.7924528301886793	-0.09678701240460953	0.9999375559740384	-0.09872275446657026	0.5100392025825972	0.268023198834047	0.7228948515197781	0.9037931551717313	0.9723494283513752	0	1.0	0.0
7255	0.0207423155861767	0.011853539481061074	0.01183882405198113	0.9595972935603496	None	0.2	1	0.3333333333333333	4	0.8	12	0.20987654320987653	0.8	16	12	0	0	0	1.0	9	9	1.1333333333333333	17	0.0	1.0	0.3457951071569695	0.6161616114738852	7.328549001255237e-05	0.5175843373923855	0.38078657434683605	0.8234102366022334	0.8540203129280053	0.666950882506806	0	0	0.0
5709	6.938633129967886e-05	7.471614684429863e-07	1.5980768991471557e-07	0.9999112162609637	None	0	0	0.19230769230769232	10	0.76	57	0.9506172839506173	0.04	11	3	65	1	0	1.0	9	9	5.133333333333334	77	0.007936507936507936	0.9705882352941176	0.09268425783964437	0.6487471053054995	0.036414879066181835	0.5445803160990573	0.08201597468831828	0.969458076244459	0.6960940235452482	0.8048137265789086	0.8181818181818182	1.0	0.0
7323	0.006298602440073484	0.003406962092916911	-0.0016391290076987653	0.9899282043963481	None	0.2	1	0.3333333333333333	4	0.8	12	0.20987654320987653	0.8	16	12	0	0	0	1.0	9	9	1.1333333333333333	17	0.0	1.0	0.21772451919951852	0.6123878976765296	0.06706926736308409	0.5701165112915937	0.07371043163319438	0.5853969892792016	0.6737035684057482	0.5894160854082802	0	1.0	0.0
5488	None	None	None	None	None	0	0	0.11538461538461539	6	0.868421052631579	66	0.9629629629629629	0.039473684210526314	9	3	68	0	0	1.0	9	9	5.2	78	0.0	1.0	0.37718805690596185	0.6554705534288569	8.131161365757011e-10	0.5000000049419042	0.1227284444365748	0.5826261047940309	0.8332461338411805	0.5806832951762446	0	0	0.0
6084	0.01132317516492646	0.008811318879461672	0.008185669150083025	0.9879812921849298	None	0.25	1	0.36363636363636365	4	0.7857142857142857	11	0.2222222222222222	0.7857142857142857	15	11	0	0	0	0.8888888888888888	8	9	1.0666666666666667	16	0.0	1.0	0.09995081686856243	0.5013891267451354	0.12389920350820846	1.0	0.21789653353193947	0.9999972400743038	0.6924427842916236	0.9999999453974143	0	1.0	0.0
3939	0.0014555423579952448	0.00024594192728971106	-3.477052104003771e-06	0.9952381082338235	None	0	0	0.3333333333333333	2	0.8571428571428571	6	0.36	0.8571428571428571	8	6	0	2	0	1.0	5	5	0.6	9	1.0	0	0.12114301666230802	0.9999998046221297	0.08426642085569824	0.9995089294574832	0.02658400693574726	0.5767818575082101	0.7761281504812569	0.9995871910247476	1.0	1.0	0.0
7114	0.006503939281476995	0.005124176924581631	0.005025295950553444	0.9865981647595466	None	0.1	1	0.3181818181818182	7	0.7	21	0.3950617283950617	0.5666666666666667	23	17	8	1	0	1.0	9	9	2.1333333333333333	32	0.07142857142857142	0.6086956521739131	0.09999987322080597	0.5014819377772648	-0.03645472181549724	0.7002291903610727	-0.12048065493121958	0.9999876539779021	0.7676985698366415	0.9829122919873402	1.0	1.0	0.0
7064	0.011780702422222365	0.00917196167256681	0.008601833992490742	0.9882025323376322	None	0.25	1	0.36363636363636365	4	0.7857142857142857	11	0.2222222222222222	0.7857142857142857	15	11	0	0	0	0.8888888888888888	8	9	1.0666666666666667	16	0.0	1.0	0.09995081686856243	0.5013891267451354	0.12389920350820846	1.0	0.21789653353193947	0.9999972400743038	0.6924427842916236	0.9999999453974143	0	1.0	0.0
5467	0.011310257330397512	0.008876203512002094	0.008302432049245651	0.9877333805076295	None	0.25	1	0.36363636363636365	4	0.7857142857142857	11	0.2222222222222222	0.7857142857142857	15	11	0	0	0	0.8888888888888888	8	9	1.0666666666666667	16	0.0	1.0	0.09995081686856243	0.5013891267451354	0.12389920350820846	1.0	0.21789653353193947	0.9999972400743038	0.6924427842916236	0.9999999453974143	0	1.0	0.0
2064	None	None	None	None	None	0	0	0.25	1	1.0	3	1.0	1.0	4	3	0	0	0	0.2	5	1	0.3333333333333333	5	0.0	0	0.14015999014244235	0.5565033097525395	-0.09999890427665584	0.5000152964145381	-0.08759644663297836	0.509338716248835	0.7510199428510325	0.5220193464658075	0	1.0	0.0
2306	None	None	None	None	None	0	0	0.11904761904761904	5	0.8833333333333333	53	0.8611111111111112	0.05	5	3	56	3	0	0.8888888888888888	8	9	4.133333333333334	62	0.02631578947368421	0.9629629629629629	5.040784214813865e-07	0.5000009286562845	0.09967386118692939	0.509634790249062	0.042327861315517704	0.5273984374537002	0.6005581138441722	0.5123517603781933	1.0	1.0	0.0
5492	0.009608782717055248	0.005764044045917365	0.005570617384293133	0.9826386224071255	None	0.2	1	0.3333333333333333	4	0.8	12	0.20987654320987653	0.8	16	12	0	0	0	1.0	9	9	1.1333333333333333	17	0.0	1.0	0.2332676561135572	0.5878661255830596	7.130094477001842e-21	0.5000000000000184	0.0999999998032044	0.500003069977713	0.7222453935043447	0.5295624208062812	0	1.0	0.0
7245	0.001690940874679259	0.001117423668173486	0.001014038888925832	0.999555210654405	None	0.2	1	0.3333333333333333	4	0.8	12	0.20987654320987653	0.8	16	12	0	0	0	1.0	9	9	1.1333333333333333	17	0.0	1.0	0.09999993730690475	0.5000020896026558	0.04301075434192066	0.6542221986230058	-0.03117392204170259	0.660309592744477	0.6373918498116247	0.6068549245753333	0	1.0	0.0
342	None	None	None	None	None	0	0	0.375	3	0.5555555555555556	5	0.55	0	0	0	10	8	0	0.8	5	4	0.7333333333333333	11	0.3333333333333333	0.25	0	0	0	0	0	0	0	0	0	0	0
7308	0.005975523946722827	0.002414789926340731	-0.002220747630517401	0.9893481185553941	None	0	0	0.3333333333333333	2	0.8571428571428571	6	0.36	0.8571428571428571	8	6	0	0	0	1.0	5	5	0.6	9	0.0	0	0.09999294548991618	0.5001295258622618	-0.06727490807796514	0.5348236457368596	0.19051445733377204	0.5469957413910619	0.738782877185029	0.5273541657311319	0	1.0	0.0
2223	None	None	None	None	None	0	0	0.2926829268292683	12	0.6271186440677966	37	0.7530864197530864	0.05084745762711865	9	3	51	0	0	1.0	9	9	4.066666666666666	61	0.0	0.9230769230769231	-0.021833905861888776	0.5203747379561807	0.2754709346247253	0.6224772320680245	-0.05252320296885719	0.5886234911777513	0.8227764171058031	0.5776903982606021	0	0.2222222222222222	0.0
2423	None	None	None	None	None	0.3333333333333333	1	0.5	4	0.7	7	0.2857142857142857	0.7	11	7	0	0	0	0.8571428571428571	7	6	0.8	12	0.0	0.6666666666666666	0.04858015942466049	0.5895507704285329	0.09377409623292317	0.5119107626468526	0.0704791470150893	0.5	0.5412975483248773	0.5340937341979768	0	0	0.0
7305	0.0014095948878898852	0.0001966386691367228	0.0001921911084329708	0.9994360952820723	None	0	0	0.25	1	1.0	3	1.0	1.0	4	3	0	3	0	0.2	1	5	0.3333333333333333	5	1.0	0	0.04878087271619928	0.5485248569413741	3.246102472313536e-07	0.5000655535653624	0.10133485140339368	0.5191330720660393	0.6026901477972434	0.522613243929417	1.0	1.0	0.0
6056	None	None	None	None	None	0	0	0.19230769230769232	10	0.7631578947368421	58	0.9629629629629629	0.19736842105263158	20	15	57	0	0	1.0	9	9	5.2	78	0.0	0.9565217391304348	0.09999902628719007	0.5000779218528387	-0.0917536226895024	0.6771610899513392	-0.04484629905635483	0.6696737339376682	0.6970408054472733	0.6183598442586504	0	0.75	0.0
5754	0.0	0.0	0.0	0.9999999999999998	None	0	0	0	0	0	0	1.0	0	0	0	0	4	0	1.0	1	1	0.06666666666666667	1	1.0	0	0	0	0	0	0	0	0	0	0	0	0
6022	None	None	None	None	None	0.07692307692307693	1	0.3448275862068966	10	0.6341463414634146	26	0.5308641975308642	0.3902439024390244	25	16	17	1	0	1.0	9	9	2.8666666666666667	43	0.034482758620689655	0.9411764705882353	0.0626578406804133	0.5879271160497521	0.09121367806181585	0.5699764065669689	0.13743896799054792	1.0	0.8626901263043693	0.9999999999999856	0.92	0.92	0.0
7369	0.002400258042493274	0.0012374737613773084	0.0012089007123989623	0.9946523243947314	None	0.25	1	0.4	4	0.7692307692307693	10	0.23809523809523808	0.7692307692307693	14	10	0	0	0	0.7777777777777778	7	9	1.0	15	0.0	1.0	0.09999590623355939	0.5000095220136729	0.05517686090414351	0.6441158001241332	0.07663113160380461	0.5422521878983431	0.5582113136633883	0.5632201604456601	0	1.0	0.0
4911	0.003471124452922801	0.00032813152358770483	-4.461404152615883e-05	0.9846821633062592	None	0	0	0.3333333333333333	2	0.8333333333333334	5	0.4	0.8333333333333334	7	5	0	0	0	0.8	4	5	0.5333333333333333	8	0.0	0	8.031432086443913e-18	0.5000000000028368	0.07282882972767565	0.51927563022505	-0.10432339239064617	0.9999999998164029	0.6771799610371128	0.9994463769411198	0	1.0	0.0
5774	0.01100289314786629	0.003375430206422206	0.0031364427420006195	0.9987813414088121	None	0.25	1	0.4	4	0.7692307692307693	10	0.234375	0.7692307692307693	14	10	0	0	0	1.0	8	8	1.0	15	0.0	0.8571428571428571	0.34084569340911586	0.6021215056002374	-0.033740314878074044	0.5273544299099758	0.5408105535482582	0.7952022744900958	0.9140966225368389	0.651764532259202	0	0.9285714285714286	0.0
6351	0.0	0.0	0.0	0.9999999999999998	None	0	0	0	0	0	0	1.0	0	0	0	0	4	0	1.0	1	1	0.06666666666666667	1	1.0	0	0	0	0	0	0	0	0	0	0	0	0
7526	0.004838468648653671	0.0002920481221632326	0.00016986172584717343	0.998286459619224	None	0.2	1	0.3333333333333333	4	0.8	12	0.20987654320987653	0.8	16	12	0	0	0	1.0	9	9	1.1333333333333333	17	0.0	1.0	0.08618330455397175	0.6777322408299867	0.10166882173042668	0.8124422754058251	0.05491970245569575	0.5793683559117182	0.6136908135087801	0.6991323439149364	0	1.0	0.0
5164	0.0009574610419373122	0.00018626667725346773	-6.695670248470699e-05	0.9993718745907071	None	0	0	0.16981132075471697	9	0.7922077922077922	61	0.9753086419753086	0.03896103896103896	9	3	69	0	0	1.0	9	9	5.266666666666667	79	0.0	0.9714285714285714	0.0038688098730315793	0.598031644243547	0.09830240687254835	0.9807429281867873	0.15385354080645075	1.0	0.9755570985172152	0.9999996798346168	0	0.5555555555555556	0.0
1674	None	None	None	None	None	0	0	0	0	0	0	1.0	0	0	0	0	4	0	1.0	1	1	0.06666666666666667	1	1.0	0	0	0	0	0	0	0	0	0	0	0	0
6042	0.0	0.0	0.0	0.9999999999999998	None	0	0	0	0	0	0	1.0	0	0	0	0	4	0	1.0	1	1	0.06666666666666667	1	1.0	0	0	0	0	0	0	0	0	0	0	0	0
3130	0.0019749290174430434	0.0005453296676103989	0.0004942495526871821	0.9984248657730883	None	0.3333333333333333	1	0.4444444444444444	4	0.7272727272727273	8	0.2653061224489796	0.7272727272727273	12	8	0	0	0	1.0	7	7	0.8666666666666667	13	0.0	0.6666666666666666	0.08456538391471233	0.5928467978514474	-0.011444931810788195	0.6704274500991965	-0.0979453324323418	0.5164349728844522	0.6818431873835561	0.5948076899565342	0	1.0	0.0
2324	None	None	None	None	None	0.2	1	0.3333333333333333	4	0.8	12	0.20987654320987653	0.8	16	12	0	0	0	1.0	9	9	1.1333333333333333	17	0.0	1.0	-0.09297153388072592	0.6247660577067757	0.08032685434405491	0.5506504131737465	0.07375502688640088	0.5726963337115496	0.6830968447770893	0.5830554582399167	0	0	0.0
1287	None	None	None	None	None	0	0	0	0	0	0	1.0	0	0	0	0	0	0	1.0	1	1	0.06666666666666667	1	0.0	0	0	0	0	0	0	0	0	0	0	0	0
3214	0.006431263016115798	0.001492276810869275	0.0008127737623664214	0.9992273490916875	None	0	0	0.25	10	0.7017543859649122	40	0.7283950617283951	0.07017543859649122	9	4	49	4	0	1.0	9	9	3.933333333333333	59	0.041237113402061855	0.7307692307692307	-0.047313117949961236	0.5272075074526035	0.1923828502755994	0.7165679597929939	0.0999993141212126	0.5012336573155891	0.7285107045047737	0.5859200632097991	1.0	1.0	0.0
1877	None	None	None	None	None	0	0	0.037037037037037035	2	0.9743589743589743	76	0.9876543209876543	0	0	0	79	1	0	1.0	9	9	5.333333333333333	80	0.006172839506172839	0.9859154929577465	0	0	0	0	0	0	0	0	0	0	0
4929	0.0	0.0	0.0	0.9999999999999998	None	0	0	0	0	0	0	1.0	0	0	0	0	4	0	1.0	1	1	0.06666666666666667	1	1.0	0	0	0	0	0	0	0	0	0	0	0	0
1999	None	None	None	None	None	0	0	0	0	0	0	1.0	0	0	0	0	0	0	1.0	1	1	0.06666666666666667	1	0.0	0	0	0	0	0	0	0	0	0	0	0	0
835	None	None	None	None	None	0.25	1	0.36363636363636365	4	0.7857142857142857	11	0.2222222222222222	0.7857142857142857	15	11	0	0	0	0.8888888888888888	9	8	1.0666666666666667	16	0.0	1.0	0.05190665965531192	0.6601644830828277	0.06440632056230301	0.6267754987235935	0.09954117797639737	0.5860227853998824	0.5853677220621301	0.6248051720266278	0	0.3333333333333333	0.0
736	None	None	None	None	None	0	0	0	0	0	0	1.0	0	0	0	0	4	0	1.0	1	1	0.06666666666666667	1	1.0	0	0	0	0	0	0	0	0	0	0	0	0
5119	0.0076505999534646745	0.0004903704007741549	0.00010956566240593699	0.983515605985553	None	0.25	1	0.4	4	0.7692307692307693	10	0.23809523809523808	0.7692307692307693	14	10	0	0	0	0.7777777777777778	7	9	1.0	15	0.0	1.0	0.2770084851722544	0.6204399682916552	3.2911497338436275e-07	0.5000358998767799	0.09999999930632404	0.5010168633908137	0.7586600717378401	0.5412085753285204	0	0.6428571428571429	0.0
7270	None	None	None	None	None	0.2	1	0.4166666666666667	5	0.6666666666666666	10	0.5666666666666667	0.26666666666666666	8	4	8	8	0	0.8333333333333334	5	6	1.1333333333333333	17	0.5	0.9090909090909091	0.04920769254434785	0.5170001619442229	0.09908716723636705	0.5020748575791175	0.09967933487456312	0.5005292067196575	0.5587948416992666	0.5065365588325188	1.0	0.875	0.4843549683279682
3418	1.3594033478816069e-05	9.067603871159258e-08	9.054317876817236e-08	0.9999999989500508	None	1.0	1	1.0	4	0.0	0	0.5555555555555556	0	4	0	0	0	0	1.0	3	3	0.3333333333333333	5	0.0	1.0	0	0	0	0	0	0	0	0	0	0	0
521	None	None	None	None	None	0.2	1	0.3333333333333333	4	0.8	12	0.20987654320987653	0.8	16	12	0	0	0	1.0	9	9	1.1333333333333333	17	0.0	1.0	0.11182241448311998	0.9895322172039084	0.039983945289903115	0.5619838466136551	0.05889392818550172	0.5551295049150408	0.6690692150679842	0.8420004733070376	0	1.0	0.0
1768	None	None	None	None	None	0	0	0.5	2	0.6666666666666666	2	0.5555555555555556	0.6666666666666666	4	2	0	0	0	1.0	3	3	0.3333333333333333	5	0.0	0	0.04999186859248308	0.6149895474136798	0.0001091273042597455	0.5002720568262288	0.08274499294553186	0.5698629997833261	0.5917529539671554	0.5622351810957257	0	0.25	0.0
2875	8.587740215093292e-06	4.003995829399337e-07	3.724124789892035e-07	0.9999878697219188	None	0	0	0.3333333333333333	2	0.7142857142857143	5	0.5	0	1	0	7	11	0	0.5	6	3	0.6	9	0.6470588235294118	0.2857142857142857	0	0	0	0	0	0	0	0	0	0	0
6146	0.011430888880866208	0.009122463635265221	0.008538357904070771	0.98814843163626	None	0.25	1	0.36363636363636365	4	0.7857142857142857	11	0.2222222222222222	0.7857142857142857	15	11	0	0	0	0.8888888888888888	8	9	1.0666666666666667	16	0.0	1.0	0.09995081686856243	0.5013891267451354	0.12389920350820846	1.0	0.21789653353193947	0.9999972400743038	0.6924427842916236	0.9999999453974143	0	1.0	0.0
1743	None	None	None	None	None	0.4	2	0.6666666666666666	8	0.3333333333333333	5	0.4722222222222222	0.3333333333333333	11	5	5	1	0	1.0	6	6	1.1333333333333333	17	0.125	0.18181818181818182	7.086965229249254e-05	0.5041326581737148	0.02452437553963437	0.5555465080147771	0.0935688720839145	0.5189978917323532	0.5967198929748987	0.5262812634875764	1.0	1.0	0.0
1252	None	None	None	None	None	0	0	0.6666666666666666	4	0.3333333333333333	2	0.5	0.16666666666666666	3	1	4	2	0	1.0	4	4	0.5333333333333333	8	0.2	0.5	0.14550651011964952	0.5345311250081783	0.09007877406643613	0.5191008405693975	3.7318629187007877e-07	0.5000051014220082	0.6455684496876082	0.5178928309691435	1.0	1.0	0.0
2284	None	None	None	None	None	0	0	0	0	0	0	1.0	0	0	0	0	4	0	1.0	1	1	0.06666666666666667	1	1.0	0	0	0	0	0	0	0	0	0	0	0	0
3830	0.0	0.0	0.0	0.9999999999999998	None	0	0	0	0	0	0	1.0	0	0	0	0	4	0	1.0	1	1	0.06666666666666667	1	1.0	0	0	0	0	0	0	0	0	0	0	0	0
7033	None	None	None	None	None	0	0	0.16666666666666666	7	0.8	48	0.7654320987654321	0.13333333333333333	8	8	53	10	0	1.0	9	9	4.133333333333334	62	0.09090909090909091	0.9811320754716981	0.09999760019166652	0.5000105273986604	0.011765965661519185	0.5272816150483932	-0.03737929571000202	0.6108776998800366	0.6369349415156592	0.5465547740144049	0.0	0	0.0
7435	None	None	None	None	None	0.047619047619047616	1	0.3181818181818182	14	0.6349206349206349	40	0.8024691358024691	0.20634920634920634	24	13	40	0	0	1.0	9	9	4.333333333333333	65	0.0	0.7142857142857143	0.09971343835115395	0.5067016448664424	-0.04211510269641326	0.6582617241062004	0.0999988209189768	0.500004840206951	0.6614777423436975	0.5566214983569233	0	1.0	0.0
4971	None	None	None	None	None	0.3333333333333333	7	0.4090909090909091	18	0.59375	38	0.8148148148148148	0.4375	46	28	19	9	0	1.0	9	9	4.4	66	0.375	0.8666666666666667	0.056671549364427753	0.6685195175007862	1.6195005391906227e-06	0.5000147834514798	0.37249030705893604	0.8602243109026249	0.8463506167316086	0.6983746494638864	1.0	1.0	0.0
3844	0.007758758745506746	0.0006944098635681552	1.549392267983959e-05	0.9822857797828372	None	0.3333333333333333	1	0.5	4	0.6666666666666666	6	0.3055555555555556	0.6666666666666666	10	6	0	0	0	1.0	6	6	0.7333333333333333	11	0.0	0.4	0.23061761676128162	0.7600166220722318	0.26656247560267565	0.632684550405295	-0.1303599319348744	0.8914979866188415	0.8689679508637175	0.7803234046481577	0	0.4	0.0
6290	0.003972030963911755	0.002987318829789266	0.0013646028084797208	0.998994732678574	None	0.25	1	0.4	4	0.75	9	0.25925925925925924	0.75	13	9	0	0	0	0.6666666666666666	9	6	0.9333333333333333	14	0.0	1.0	0.09999792474946859	0.5000277497239588	0.1663773059274125	0.8099373426124352	-0.06511511672204663	0.6328167667548676	0.7478159153405607	0.6603104528415293	0	1.0	0.0
3282	0.006350880804521545	0.0023313409917620894	0.001153198275812403	0.9901025517940291	None	0.2	1	0.3333333333333333	4	0.8	12	0.20987654320987653	0.8	16	12	0	0	0	1.0	9	9	1.1333333333333333	17	0.0	1.0	0.16032994890011587	0.647627816852587	0.09111549542698835	0.5249786603812155	-0.0997541262791067	0.5014528415731576	0.7478102245250703	0.5592566675980876	0	0.875	0.0
5715	0.0005309929504543532	6.994936718190682e-06	-4.939447168659678e-06	0.9999639583928855	None	0.2	1	0.3333333333333333	4	0.8	12	0.20987654320987653	0.8	16	12	0	0	0	1.0	9	9	1.1333333333333333	17	0.0	1.0	0.09999690817547949	0.5001985472738057	0.10900490737519627	0.7246963329064975	0.13529771169413302	0.7489214883060836	0.5415679718512995	0.6653393580986742	0	1.0	0.0
3618	0.002545818061047175	0.0021784783368645724	0.0017422931116048244	0.9979789453152335	None	0.2	1	0.3333333333333333	4	0.8	12	0.20987654320987653	0.8	16	12	0	0	0	1.0	9	9	1.1333333333333333	17	0.0	1.0	0.09999965184876837	0.5000282688777499	0.15335357084547735	0.999692179356047	0.061899973609495326	0.5713671160047424	0.6898446293267695	0.9421917078371429	0	1.0	0.0
6150	0.00013405694419451206	1.7124179385153717e-06	1.5108756244766187e-07	0.9999976715311271	None	0.25	1	0.4	4	0.75	9	0.25925925925925924	0.75	13	9	0	0	0	0.6666666666666666	9	6	0.9333333333333333	14	0.0	1.0	0.09996735061351296	0.500313890503819	2.4697375448877964e-16	0.5000000129065953	0.14332875268378628	0.695087060883899	0.6456919185309222	0.5683417712039514	0	1.0	0.0
344	None	None	None	None	None	0.5	1	0.6666666666666666	4	0.5714285714285714	4	0.42857142857142855	0.5714285714285714	8	4	0	0	0	0.42857142857142855	7	3	0.6	9	0.0	1.0	2.8142139864317498e-08	0.5000000570274027	-0.017748510067220814	0.6800831397668978	0.011245962577469838	0.9998628316798993	0.8524431041292688	0.9614359051267336	0	1.0	0.0
3134	0.00017773855678103988	1.2814798464290189e-06	1.280187462535803e-06	0.999856975236654	None	0.3333333333333333	1	0.4444444444444444	4	0.7272727272727273	8	0.28888888888888886	0.7272727272727273	12	8	0	0	0	0.5555555555555556	9	5	0.8666666666666667	13	0.0	1.0	0.09613790865304328	0.5065646457761321	-0.016686782023756903	0.6536545203060168	-0.028747382600223692	0.6414628819138773	0.6611509687193269	0.602136169160004	0	0.9166666666666666	0.0
828	None	None	None	None	None	0	0	0.5416666666666666	13	0.35294117647058826	12	0.5714285714285714	0.20588235294117646	20	7	15	8	0	0.7777777777777778	9	7	2.4	36	0.38095238095238093	0.5625	0.0524648346694096	0.5890540180188047	0.2264246477085412	0.5556928378685767	0.20483600278648603	0.6499912642676775	0.7021665079209802	0.5989083986515594	0.0	0.05	0.0
2254	None	None	None	None	None	0	0	0.15625	5	0.8260869565217391	38	0.7619047619047619	0	0	0	47	17	0	0.7777777777777778	9	7	3.2	48	0.17346938775510204	0.9545454545454546	0	0	0	0	0	0	0	0	0	0	0
5548	0.0028217770541053835	0.0004027483002157231	0.0002540825948778946	0.998008819224452	None	0.25	1	0.36363636363636365	4	0.7857142857142857	11	0.2222222222222222	0.7857142857142857	15	11	0	0	0	0.8888888888888888	8	9	1.0666666666666667	16	0.0	1.0	-0.09999831297573594	0.500005763819614	2.447441586544714e-20	0.500000000004687	0.39618935290876056	0.8095218301134748	0.8949761587098585	0.6182931362229614	0	0.4666666666666667	0.0
6433	6.588892570890547e-06	7.694966063174626e-08	7.537825867768053e-08	0.9999994118960484	None	0	0	1.0	3	0.0	0	0.6666666666666666	0	3	0	0	0	0	0.6666666666666666	3	2	0.26666666666666666	4	0.0	1.0	0	0	0	0	0	0	0	0	0	0	0
1159	None	None	None	None	None	0	0	0.6666666666666666	2	0.5	1	0.6666666666666666	0.5	2	1	1	2	0	0.6666666666666666	3	2	0.26666666666666666	4	0.4	0	0.07686266295591289	0.5294179733893504	0.09668104556458428	0.5013567744425789	-0.2100926879048625	0.6078523410890754	0.8026695691925848	0.5466579089558532	1.0	1.0	0.0
4521	None	None	None	None	None	0	0	0.20754716981132076	11	0.7402597402597403	57	0.9753086419753086	0.1038961038961039	19	8	59	0	0	1.0	9	9	5.266666666666667	79	0.0	0.9714285714285714	0.09976883859564348	0.5072982705377874	0.02195211041831941	0.5960809875287999	0.09132292791315522	0.5305419214761694	0.5838322084532132	0.5449348768868902	0	0.9473684210526315	0.0
1983	None	None	None	None	None	0.2	1	0.3333333333333333	4	0.8	12	0.20987654320987653	0.8	16	12	0	0	0	1.0	9	9	1.1333333333333333	17	0.0	1.0	0.09542425347913605	0.522168771228626	0.040123457176203726	0.5606548831790246	0.01069228491123832	0.5666454739697762	0.5878879204093524	0.5498943270346459	0	1.0	0.0
3805	0.0032564115218014196	0.0015457452446866894	-0.0012626990927989403	0.9969754707468718	None	0.2	1	0.3333333333333333	4	0.8	12	0.20987654320987653	0.8	16	12	0	0	0	1.0	9	9	1.1333333333333333	17	0.0	1.0	0.09998176410789376	0.5002809427723685	0.04667102877569638	0.5594674982118976	0.0293651241035911	0.5594161804007912	0.5834924437634063	0.5398252891242313	0	0.5625	0.0
1917	None	None	None	None	None	0	0	0.2727272727272727	6	0.7333333333333333	22	0.3950617283950617	0.7333333333333333	28	22	3	0	0	1.0	9	9	2.1333333333333333	32	0.0	0.6153846153846154	0.032932618221634215	0.6642983577723629	0.004427801755256225	0.5491224537116512	0.11901842492718115	0.9999999999999982	0.7561878926860388	0.9999909276761313	0	1.0	0.0
2686	0.003403138791679984	0.0002078674213342485	0.00020778234922058655	0.9982828157605848	None	0.3333333333333333	1	0.5	4	0.6666666666666666	6	0.3055555555555556	0.6666666666666666	10	6	0	0	0	1.0	6	6	0.7333333333333333	11	0.0	0.8	0.11933836995199884	0.5508312959485389	0.058218837604259235	0.5301788652296814	-0.09746233283344219	0.5085637268247484	0.7126164399523558	0.5298935274371269	0	1.0	0.0
4953	None	None	None	None	None	0	0	0.19444444444444445	7	0.7884615384615384	41	1.0	0.75	45	39	8	1	0	0.6666666666666666	9	6	3.6	54	0.07142857142857142	1.0	-0.09999998831261242	0.5000002101696671	1.0018971614592308e-08	0.5000010490662417	0.036412452759006245	0.6618595982109491	0.6403115424427448	0.5557338718507688	0.0	0.022222222222222223	0.0
6303	0.0	0.0	0.0	0.9999999999999998	None	0	0	0	0	0	0	1.0	0	0	0	0	4	0	1.0	1	1	0.06666666666666667	1	1.0	0	0	0	0	0	0	0	0	0	0	0	0
315	None	None	None	None	None	0	0	0.6666666666666666	2	0.5	1	0.6666666666666666	0	0	0	3	2	0	0.6666666666666666	3	2	0.26666666666666666	4	0.2	0	0	0	0	0	0	0	0	0	0	0	0
3696	0.013798495172450962	0.002624552320483988	0.0008314804808159043	0.9820349779816306	None	0.2	1	0.3333333333333333	4	0.8	12	0.20987654320987653	0.8	16	12	0	0	0	1.0	9	9	1.1333333333333333	17	0.0	1.0	0.2994674931374245	0.6212929489594186	0.001664897071071609	0.5037766433731917	0.4780370838299278	0.743159731886466	0.8854446502831141	0.6281295943865184	0	0.75	0.0
1411	None	None	None	None	None	0.05555555555555555	1	0.28205128205128205	11	0.6785714285714286	38	0.7160493827160493	0.39285714285714285	31	22	26	6	0	1.0	9	9	3.8666666666666667	58	0.1276595744680851	0.6938775510204082	0.028731288378150067	0.5804761387696724	0.3599763103521593	0.6832357672413915	0.04024732306592847	0.5551742397569055	0.8335717858198499	0.6078626114745569	0.0	0	0.0
2128	None	None	None	None	None	0	0	0.5	1	1.0	1	1.0	0	0	0	2	6	0	0.3333333333333333	1	3	0.2	3	0.75	0	0	0	0	0	0	0	0	0	0	0	0
3470	0.0001315034921747268	1.386582986619099e-06	-1.377045623444788e-06	0.9999987823547464	None	0	0	0.375	3	0.7777777777777778	7	0.4074074074074074	0.7777777777777778	10	7	0	1	0	0.3333333333333333	9	3	0.7333333333333333	11	1.0	1.0	0.04422420588961541	0.5031227456380671	0.03313854041380302	0.6692513672069093	-0.09748264765167555	0.6247519276733388	0.6551113173989748	0.600852831811966	1.0	1.0	0.0
6861	0.01328033011278041	0.0029567427863586176	-0.0029565213944100755	0.981761232566661	None	0.2	1	0.3333333333333333	4	0.8	12	0.20987654320987653	0.8	16	12	0	0	0	1.0	9	9	1.1333333333333333	17	0.0	1.0	0.20675652936872604	0.5777216344147674	4.2903882743668425e-07	0.5002735650672706	0.3420943771066686	0.8290287772221129	0.8041530327588774	0.6527374286458011	0	1.0	0.0
1800	None	None	None	None	None	0.2	2	0.36363636363636365	8	0.6666666666666666	20	0.5079365079365079	0.5333333333333333	24	16	7	1	0	0.7777777777777778	9	7	2.1333333333333333	32	0.1	0.6086956521739131	-0.029292183584041998	0.6700363128933424	0.09761112824337918	0.5634930236802373	0.09700028441891018	0.5149383128552502	0.6426208524467101	0.5844715394193378	0.0	0	0.0
6910	1.2354204513211444e-05	2.3708422019548652e-06	-2.367497777989047e-06	0.9993380649156948	None	0.25	1	0.4	4	0.75	9	0.25	0.75	13	9	0	0	0	0.875	8	7	0.9333333333333333	14	0.0	1.0	0	0.5	0.005617201310117816	0.5452694917776852	0.09473283612703073	0.5760025996034462	0.6035598527823596	0.5405739244541653	0	1.0	0.0
1616	None	None	None	None	None	0	0	1.0	2	0.0	0	0.75	0	2	0	0	0	0	1.0	2	2	0.2	3	0.0	0	0	0	0	0	0	0	0	0	0	0	0
7312	0.0	0.0	0.0	1.0	None	0	0	0	0	0	0	1.0	0	0	0	0	0	0	1.0	1	1	0.06666666666666667	1	0.0	0	0	0	0	0	0	0	0	0	0	0	0
1767	None	None	None	None	None	0	0	0.23529411764705882	4	0.7391304347826086	17	0.5208333333333334	0	1	0	23	14	0	0.75	6	8	1.6666666666666667	25	0.2857142857142857	0.3	0	0	0	0	0	0	0	0	0	0	0
7420	0.00018728037566377644	1.2504062567764886e-06	1.2101697236080964e-06	0.9999998337995966	None	0.2	1	0.3333333333333333	4	0.8	12	0.20987654320987653	0.8	16	12	0	0	0	1.0	9	9	1.1333333333333333	17	0.0	1.0	0.28507600423095053	0.6164296763365612	0.09722681642034559	0.5736233589015474	-0.1740851250557424	0.9985928534253312	0.8705255119023021	0.9202159525013782	0	1.0	0.0
5244	2.4318897113253468e-08	1.0814244035727843e-08	-5.348710439513429e-12	0.9999956088188904	None	0	0	1.0	1	0	0	1.0	0	1	0	0	3	0	0.5	2	1	0.13333333333333333	2	1.0	0	0	0	0	0	0	0	0	0	0	0	0
4988	0.012447192178090413	0.00024037308324789588	0.00014186410313327146	0.9775747636087658	None	0.25	1	0.4	4	0.75	9	0.25925925925925924	0.75	13	9	0	0	0	0.6666666666666666	6	9	0.9333333333333333	14	0.0	1.0	1.3902992049579784e-07	0.5000013356732468	4.74754824041124e-07	0.5003421920131226	0.1301922760203375	0.5796078901734163	0.6485170854602604	0.5268523115311384	0	0.07692307692307693	0.0
2835	4.743657085596823e-08	4.6363895042741025e-08	-2.5880339964752587e-08	0.9999913143622159	None	0.2857142857142857	2	0.4375	7	0.6190476190476191	13	0.4107142857142857	0.6190476190476191	20	13	2	0	0	0.875	7	8	1.5333333333333334	23	0.0	0.75	-0.0641797381012003	0.6429810989546965	-1.769499832990212e-05	0.6482422200406581	3.787956046771737e-09	0.503836168417736	0.5986667961663388	0.5998878238730943	0	0	0.0
5651	0.015622739244184709	0.0070677311918631676	0.005161517646275063	0.9692861578543085	None	0.25	1	0.36363636363636365	4	0.7857142857142857	11	0.2222222222222222	0.7857142857142857	15	11	0	0	0	0.8888888888888888	8	9	1.0666666666666667	16	0.0	1.0	0.33984021500302164	0.6153328833854814	2.2736111396675113e-08	0.5000015896490632	0.3348365098977892	0.7924668981298656	0.8365605570066434	0.6463919832176533	0	0	0.0
5037	6.918268547539184e-05	1.4155698690879937e-06	2.5860969421866405e-10	0.9999998663962147	None	0.2	1	0.3333333333333333	4	0.8	12	0.20987654320987653	0.8	16	12	0	0	0	1.0	9	9	1.1333333333333333	17	0.0	1.0	0.35361007478252693	0.6243738354488223	-0.032068198306506875	0.515970889159762	0.061366065957383566	0.5636663022561877	0.837851609306911	0.5685747247615628	0	0.875	0.0
2836	0.00039024206774494025	2.296767873036618e-06	1.8128294573684537e-06	0.9999999711632344	None	0.2	1	0.3333333333333333	4	0.8	12	0.20987654320987653	0.8	16	12	0	0	0	1.0	9	9	1.1333333333333333	17	0.0	1.0	0.0928015073020561	0.5080553814607884	-0.09999648616980907	0.5000283127315412	0.10410089857104714	0.5689617894383316	0.7180138342838028	0.5258065562588295	0	1.0	0.0
5433	0.015861683264237165	0.007227152182158709	0.004981860671623955	0.9695888478296649	None	0.25	1	0.36363636363636365	4	0.7857142857142857	11	0.2222222222222222	0.7857142857142857	15	11	0	0	0	0.8888888888888888	8	9	1.0666666666666667	16	0.0	1.0	0.33984021500302164	0.6153328833854814	2.2736111396675113e-08	0.5000015896490632	0.3348365098977892	0.7924668981298656	0.8365605570066434	0.6463919832176533	0	0	0.0
4294	None	None	None	None	None	0	0	0.29411764705882354	5	0.7391304347826086	17	0.3472222222222222	0.7391304347826086	22	17	2	0	0	0.8888888888888888	9	8	1.6666666666666667	25	0.0	0.8421052631578947	0.09990020951162966	0.5024954993041784	0.03255787806290443	0.5921624665335583	0.09944218817530948	0.5013238781781275	0.5783545093673171	0.5323040845460715	0	1.0	0.0
2251	None	None	None	None	None	0.06666666666666667	1	0.375	12	0.5869565217391305	27	0.6666666666666666	0.1956521739130435	19	9	28	0	0	0.8888888888888888	9	8	3.2	48	0.0	1.0	0.18076327195964187	0.627778792037441	0.0603289293763334	0.5738528252624671	0.03325792521976687	0.5393286479771615	0.6414196805911194	0.580779952252546	0	1.0	0.0
5324	0.009888838997565446	0.005941993529879409	0.005740040133309891	0.9826399312402155	None	0.2	1	0.3333333333333333	4	0.8	12	0.20987654320987653	0.8	16	12	0	0	0	1.0	9	9	1.1333333333333333	17	0.0	1.0	0.2332676561135572	0.5878661255830596	7.130094477001842e-21	0.5000000000000184	0.0999999998032044	0.500003069977713	0.7222453935043447	0.5295624208062812	0	1.0	0.0
4565	0.014083996712297207	0.002102657043476871	0.0019047259516328172	0.9908630063469503	None	0.25	1	0.36363636363636365	4	0.7857142857142857	11	0.2222222222222222	0.7857142857142857	15	11	0	0	0	0.8888888888888888	8	9	1.0666666666666667	16	0.0	1.0	0.09999837324433938	0.5000085197997245	0.06747680831024028	0.570987718760912	0.0905146559629397	0.5350619653357183	0.5514272516514894	0.5354731911112818	0	1.0	0.0
2559	1.4905311805411216e-10	1.9839032262746432e-12	-1.953613066005796e-12	0.9999999996035701	None	0.2	1	0.3333333333333333	4	0.8	12	0.20987654320987653	0.8	16	12	0	0	0	1.0	9	9	1.1333333333333333	17	0.0	1.0	0.06986206229324145	0.5519734729449814	1.8415064489133464e-09	0.5000003490320106	8.677500721513382e-07	0.5000020735378824	0.5815964957523522	0.5173810967805117	0	1.0	0.0
3997	4.807164974279601e-05	1.1062871317319716e-05	-1.1058336750418246e-05	0.9999682073502499	None	0.25	1	0.36363636363636365	4	0.7857142857142857	11	0.2222222222222222	0.7857142857142857	15	11	0	0	0	0.8888888888888888	8	9	1.0666666666666667	16	0.0	1.0	0.03742348994161722	0.5794689738280978	8.117876748550392e-08	0.5000051123899637	0.02612559630198108	0.5568836640524342	0.544628760308334	0.5456341801747573	0	1.0	0.0
4357	0.005024238489939204	0.0019331564259005213	0.0010840979979253413	0.9870200924760753	None	0.2	1	0.3333333333333333	4	0.8	12	0.20987654320987653	0.8	16	12	0	0	0	1.0	9	9	1.1333333333333333	17	0.0	1.0	0.32046387406052323	0.6018666143007981	-0.039250940047031745	0.5199149416881227	0.024528729495547616	0.6757932627097922	0.8470909482012324	0.6008845674470186	0	0	0.0
6498	0.00038116005771976014	0.00011388492649730533	0.00011385869593200894	0.9985146622801769	None	0	0	0.6	3	0.6	3	0.5833333333333334	0.6	6	3	0	1	0	0.3333333333333333	2	6	0.4666666666666667	7	1.0	0.8	0.09999677088056325	0.5000626061324673	0.10643243375987495	0.5763464928888195	0.0025304967790873364	0.6429347773725697	0.6179749727270375	0.5741302614465253	1.0	1.0	0.0
4454	0.015430257847779667	0.007415511049572501	0.0053257866831418555	0.96957240813925	None	0.25	1	0.36363636363636365	4	0.7857142857142857	11	0.2222222222222222	0.7857142857142857	15	11	0	0	0	0.8888888888888888	8	9	1.0666666666666667	16	0.0	1.0	0.33984021500302164	0.6153328833854814	2.2736111396675113e-08	0.5000015896490632	0.3348365098977892	0.7924668981298656	0.8365605570066434	0.6463919832176533	0	0	0.0
3059	7.89018594494386e-09	6.4955708285028e-09	5.62755674043583e-10	0.9999990855200166	None	0	0	1.0	1	0	0	1.0	0	1	0	0	0	0	0.5	2	1	0.13333333333333333	2	0.0	0	0	0	0	0	0	0	0	0	0	0	0
3649	5.140099418735239e-05	5.692105123290531e-07	1.2949946218815786e-07	0.9999981236719359	None	0	0	0.6666666666666666	2	0.5	1	0.6666666666666666	0.5	3	1	0	0	0	0.6666666666666666	2	3	0.26666666666666666	4	0.0	0	0.09993111302879686	0.5000679970075333	0.003977318139167155	0.5014894551475736	-0.33938921312611287	0.6462943219827205	0.8684387269851668	0.5505780590079882	0	1.0	0.0
6184	0.011510146952671777	0.008947973754697414	0.008365013758154174	0.9880673272384762	None	0.25	1	0.36363636363636365	4	0.7857142857142857	11	0.2222222222222222	0.7857142857142857	15	11	0	0	0	0.8888888888888888	8	9	1.0666666666666667	16	0.0	1.0	0.09995081686856243	0.5013891267451354	0.12389920350820846	1.0	0.21789653353193947	0.9999972400743038	0.6924427842916236	0.9999999453974143	0	1.0	0.0
4151	1.0652061117191556e-05	1.6005006518666778e-07	1.4437335003631044e-07	0.999964953007955	None	0	0	0.75	3	0.3333333333333333	1	0.5555555555555556	0.3333333333333333	4	1	0	0	0	1.0	3	3	0.3333333333333333	5	0.0	1.0	0.09999567617304092	0.5000046997367178	0.013547666213367459	0.5234958919099733	0.032448197862953325	0.559410388619278	0.594926744152868	0.5277083445323489	0	1.0	0.0
426	None	None	None	None	None	0	0	0	0	0	0	1.0	0	0	0	0	0	0	1.0	1	1	0.06666666666666667	1	0.0	0	0	0	0	0	0	0	0	0	0	0	0
777	None	None	None	None	None	0	0	0.25	1	1.0	4	0.6	0	0	0	5	12	0	0.4	2	5	0.4	6	0.8571428571428571	0	0	0	0	0	0	0	0	0	0	0	0
2506	None	None	None	None	None	0.5	1	0.5714285714285714	4	0.625	5	0.35714285714285715	0.625	9	5	0	0	0	0.5714285714285714	4	7	0.6666666666666666	10	0.0	0.6666666666666666	0.017370694513044863	0.5752788811814045	-0.08201208715830785	0.5585705788568932	0.021179302911984433	0.557653524951667	0.6192011971470779	0.5638519088784213	0	0	0.0
5842	None	None	None	None	None	0.058823529411764705	1	0.2777777777777778	10	0.7115384615384616	37	0.6666666666666666	0.15384615384615385	15	8	38	6	0	1.0	9	9	3.6	54	0.0821917808219178	0.6956521739130435	0.099766133569877	0.5008049630470862	0.05253158702536259	0.6471677705097886	0.09933882937108968	0.5028266560141148	0.5550097524958854	0.5515775027474817	0.9666666666666667	0.9333333333333333	0.3669059403380691
5179	0.01144579879207463	0.008874359353315934	0.008248467271777152	0.988104642713698	None	0.25	1	0.36363636363636365	4	0.7857142857142857	11	0.2222222222222222	0.7857142857142857	15	11	0	0	0	0.8888888888888888	8	9	1.0666666666666667	16	0.0	1.0	0.09995081686856243	0.5013891267451354	0.12389920350820846	1.0	0.21789653353193947	0.9999972400743038	0.6924427842916236	0.9999999453974143	0	1.0	0.0
3063	3.3207264530239025e-05	2.8849202728557203e-07	2.8336315402537485e-07	0.9999981432610894	None	0	0	0.6666666666666666	2	0.5	1	0.6666666666666666	0.5	3	1	0	2	0	0.6666666666666666	3	2	0.26666666666666666	4	1.0	0	0.0888120070054395	0.5225282656489396	0.07171950992082633	0.5638521019691439	-0.08626082692265757	0.5595154853851927	0.6714143177565937	0.5486935619439944	1.0	1.0	0.0
2197	None	None	None	None	None	0.07142857142857142	1	0.45161290322580644	14	0.4318181818181818	19	0.8518518518518519	0.06818181818181818	13	3	32	6	0	0.6666666666666666	6	9	3.066666666666667	46	0.10344827586206896	0.9523809523809523	0.09999969732029632	0.5000024153314454	-0.0020926741857334057	0.6502322079768673	0.00040070609620922415	0.50348405201984	0.6168011732433458	0.552638078873334	1.0	0.9230769230769231	0.0
4314	0.0038008368921155717	0.0003519324879642157	-0.0002730206781075412	0.9958987185354138	None	0.2	1	0.3333333333333333	4	0.8	12	0.20987654320987653	0.8	16	12	0	0	0	1.0	9	9	1.1333333333333333	17	0.0	1.0	0.09570153642941563	0.5763929523857297	0.0008587562430736426	0.5705747748564963	0.09999672726236611	0.500048027390154	0.6059177590883729	0.5492045737229804	0	0.75	0.0
3729	0.0025189983707468084	0.0008589101072397702	0.0005802122517412324	0.9963556242333024	None	0.13333333333333333	2	0.36363636363636365	12	0.6170212765957447	29	0.6049382716049383	0.5531914893617021	38	26	10	0	0	1.0	9	9	3.2666666666666666	49	0.0	0.85	4.0605448039283994e-08	0.5000846463248689	0.00453292908103658	0.6780081628379424	-0.039184653536699254	0.663138827504459	0.5988433684927151	0.6163525434364255	0	0.5263157894736842	0.0
6438	0.011503241119305898	0.008964925765657298	0.008391967266063092	0.9878285186173128	None	0.25	1	0.36363636363636365	4	0.7857142857142857	11	0.2222222222222222	0.7857142857142857	15	11	0	0	0	0.8888888888888888	8	9	1.0666666666666667	16	0.0	1.0	0.09995081686856243	0.5013891267451354	0.12389920350820846	1.0	0.21789653353193947	0.9999972400743038	0.6924427842916236	0.9999999453974143	0	1.0	0.0
3144	3.758863557172713e-08	3.599306983687154e-08	-1.6122975459591507e-09	0.9999914852164202	None	0	0	1.0	1	0	0	1.0	0	1	0	0	1	0	0.5	2	1	0.13333333333333333	2	0.3333333333333333	0	0	0	0	0	0	0	0	0	0	0	0
1078	None	None	None	None	None	0	0	0.1388888888888889	5	0.8431372549019608	43	0.654320987654321	0	0	0	52	0	0	1.0	9	9	3.533333333333333	53	0.0	0.6382978723404256	0	0	0	0	0	0	0	0	0	0	0
5961	0.006478733448536034	0.00044079986820982176	-0.0002200067600981947	0.9909562575692993	None	0.25	1	0.36363636363636365	4	0.7857142857142857	11	0.2222222222222222	0.7857142857142857	15	11	0	0	0	0.8888888888888888	9	8	1.0666666666666667	16	0.0	1.0	0.11898985409764928	0.607266072821207	0.09961157824100939	0.5010913086554253	-0.24690612244633375	0.9999990539336168	0.83811033131913	0.9915941334705362	0	0	0.0
3328	5.932448278556666e-09	6.117956039242383e-09	4.476811279645831e-09	0.9999997592194345	None	0	0	0	0	0	0	1.0	0	0	0	0	2	0	1.0	1	1	0.06666666666666667	1	0.5	0	0	0	0	0	0	0	0	0	0	0	0
2720	0.0059033165415602416	0.0035110943496310287	0.0018916452406016922	0.9947671936637845	None	0.2	1	0.3333333333333333	4	0.8	12	0.20987654320987653	0.8	16	12	0	0	0	1.0	9	9	1.1333333333333333	17	0.0	1.0	0.09999981413676566	0.5000139276679774	0.013945357936052071	0.6877315677832322	0.10131594859562501	0.5814694246217149	0.6226115744670485	0.5921353493118987	0	0.9375	0.0
2091	None	None	None	None	None	0	0	0	0	0	0	1.0	0	0	0	0	0	0	1.0	1	1	0.06666666666666667	1	0.0	0	0	0	0	0	0	0	0	0	0	0	0
6554	0.0013077908469997734	0.0005008598416259779	-0.0005008458091339624	0.9966331819907874	None	0.3333333333333333	1	0.5	4	0.6666666666666666	6	0.3055555555555556	0.6666666666666666	10	6	0	0	0	1.0	6	6	0.7333333333333333	11	0.0	0.4	0.09983312224107946	0.5176487076849839	-0.11216610533713225	0.6635265200351905	0.11887651499667196	0.7922968527686715	0.772527400069946	0.6673373190011879	0	1.0	0.0
2960	0.0006232610159003255	0.0001843090343222582	0.000176586586925301	0.9999186520606256	None	0.16666666666666666	2	0.5185185185185185	14	0.39473684210526316	15	0.49382716049382713	0.18421052631578946	17	7	22	0	0	1.0	9	9	2.6666666666666665	40	0.0	0.6666666666666666	0.24796648917703318	0.6007584663527433	0.06819869832301068	0.6512129673473611	0.08904472612201826	0.5206452223580569	0.7260695854422149	0.591912326448515	0	0.9411764705882353	0.0
3982	0.0029504989914952806	0.00035309277541251696	0.00035279420031352	0.9916195974082443	None	0.2	1	0.3333333333333333	4	0.8	12	0.20987654320987653	0.8	16	12	0	0	0	1.0	9	9	1.1333333333333333	17	0.0	1.0	2.807901616971183e-08	0.5000001655384412	-0.06554293930338569	0.6116218454667692	0.0999999814523385	0.5001195130675847	0.6641201667340316	0.5378121201706323	0	1.0	0.0
840	None	None	None	None	None	0	0	0	0	0	0	1.0	0	0	0	0	4	0	1.0	1	1	0.06666666666666667	1	1.0	0	0	0	0	0	0	0	0	0	0	0	0
5107	None	None	None	None	None	0	0	0.22727272727272727	5	0.7741935483870968	24	0.4074074074074074	0.7096774193548387	26	22	6	0	0	1.0	9	9	2.2	33	0.0	1.0	-0.09999999223821514	0.5000000570504161	-0.07780727077323144	0.6266033094284299	0.013619176533456184	0.6615299961919298	0.6427447272597354	0.597709597664028	0	0	0.0
7190	None	None	None	None	None	0	0	0.16666666666666666	9	0.7974683544303798	63	1.0	0.16455696202531644	18	13	62	0	0	1.0	9	9	5.4	81	0.0	1.0	0.09996997712461178	0.5030543349494409	0.09592136168840681	0.6370103038886382	-0.0857000211505994	0.9997213784411905	0.7965788622405028	0.9488264015488932	0	1.0	0.0
6148	0.0021389818323184553	0.00023715430236535113	-0.0001092550909475674	0.9978331550589628	None	0.3333333333333333	1	0.4444444444444444	4	0.7272727272727273	8	0.2653061224489796	0.7272727272727273	12	8	0	0	0	1.0	7	7	0.8666666666666667	13	0.0	0.6666666666666666	0.061891642803170166	0.5262618994320638	0.0994351096021984	0.5614457987005891	0.13138626104935852	0.6688218489953808	0.5881290173546925	0.5870247104575118	0	1.0	0.0
3910	None	None	None	None	None	0.047619047619047616	1	0.17777777777777778	8	0.8	52	0.8271604938271605	0.046153846153846156	7	3	59	1	0	1.0	9	9	4.466666666666667	67	0.00847457627118644	0.8813559322033898	-0.10208582169027913	0.5476593470329874	0.24569890169922895	0.6095701087589874	0.062265125191410586	0.6592552683056974	0.8182392317532298	0.6064068948145025	0.8571428571428571	1.0	0.0
780	None	None	None	None	None	0	0	0	0	0	0	1.0	0	0	0	0	4	0	1.0	1	1	0.06666666666666667	1	1.0	0	0	0	0	0	0	0	0	0	0	0	0
3980	6.573437749485228e-07	5.212596769151573e-07	4.808520239845495e-11	0.9998473793868559	None	0	0	0.5	1	1.0	1	1.0	1.0	2	1	0	3	0	0.3333333333333333	3	1	0.2	3	1.0	0	0.09962551674847697	0.5004753197708495	0.03382403020896784	0.5083322548819743	0.024629513326008236	0.5016652980582259	0.5827794658882416	0.5034911600790271	1.0	1.0	0.0
1753	None	None	None	None	None	0.25	1	0.4	4	0.7692307692307693	10	0.23809523809523808	0.7692307692307693	14	10	0	0	0	0.7777777777777778	7	9	1.0	15	0.0	1.0	0.09997853823007578	0.5000572256623422	0.012795748005308586	0.6395399263314759	0.06566899942998183	0.5452094228737866	0.5947099554517075	0.5625809150011012	0	1.0	0.0
1779	None	None	None	None	None	0	0	0.25	1	1.0	3	1.0	0	0	0	4	11	0	0.2	5	1	0.3333333333333333	5	0.9166666666666666	0	0	0	0	0	0	0	0	0	0	0	0
2063	None	None	None	None	None	0	0	0.4	6	0.5	10	0.6111111111111112	0.15	6	3	15	1	0	1.0	6	6	1.4666666666666666	22	0.03225806451612903	0.23529411764705882	4.450971749778355e-06	0.5000483492534337	0.03471455291927805	0.5237148722900191	-0.09992178441223339	0.5000298675620074	0.6389386531159458	0.5079362987392759	0.0	0.8333333333333334	0.0
3098	0.0	0.0	0.0	0.9999999999999998	None	0	0	0	0	0	0	1.0	0	0	0	0	4	0	1.0	1	1	0.06666666666666667	1	1.0	0	0	0	0	0	0	0	0	0	0	0	0
916	None	None	None	None	None	0	0	1.0	1	0	0	1.0	0	1	0	0	0	0	0.5	2	1	0.13333333333333333	2	0.0	0	0	0	0	0	0	0	0	0	0	0	0
3437	0.0016719207730070376	0.00023461385142087887	-0.00023436423697222522	0.9985905957472242	None	0.2	1	0.3333333333333333	4	0.8	12	0.20987654320987653	0.8	16	12	0	0	0	1.0	9	9	1.1333333333333333	17	0.0	1.0	-0.041770647703136196	0.5161526495370125	0.07189862410313855	0.578750518437767	-0.09846440296618413	0.602428124571316	0.666484427989235	0.5661001654583644	0	1.0	0.0
4634	0.016024555903855264	0.0072297503220812576	0.005313983304670285	0.969136045838232	None	0.25	1	0.36363636363636365	4	0.7857142857142857	11	0.2222222222222222	0.7857142857142857	15	11	0	0	0	0.8888888888888888	8	9	1.0666666666666667	16	0.0	1.0	0.33984021500302164	0.6153328833854814	2.2736111396675113e-08	0.5000015896490632	0.3348365098977892	0.7924668981298656	0.8365605570066434	0.6463919832176533	0	0	0.0
3760	0.0006078847253215339	2.4153208528173786e-06	-2.4145472650069518e-06	0.999999975509352	None	0.2	1	0.3333333333333333	4	0.8	12	0.20987654320987653	0.8	16	12	0	0	0	1.0	9	9	1.1333333333333333	17	0.0	1.0	1.1569463257658685e-11	0.500000001144406	0.09570941604976654	0.5223130093258984	0.2246328846588086	0.5923619019031132	0.7151689918080645	0.5385110205277006	0	1.0	0.0
3411	0.0004988050879960987	8.035457909682293e-06	-5.32756156835206e-06	0.9996463120933076	None	0.13333333333333333	2	0.3125	10	0.6956521739130435	32	0.6666666666666666	0.5869565217391305	37	27	10	0	0	0.8888888888888888	8	9	3.2	48	0.0	0.6	0.09481963053392628	0.5332496052221091	0.21412213608892577	0.71748606339598	-0.04453505093329028	0.7084329298139924	0.7419224344743018	0.6572362220777915	0	1.0	0.0
3022	0.002995993376013607	0.00030505807334787295	0.00025330885940657823	0.9965504306366617	None	0	0	0.3333333333333333	3	0.8181818181818182	9	0.28888888888888886	0.8181818181818182	12	9	0	1	0	0.5555555555555556	5	9	0.8666666666666667	13	1.0	1.0	-0.0602297039149531	0.6654813943651597	0.0037967971403678677	0.6501655129051584	0.09999915248487028	0.5208294602978418	0.6685750982130247	0.6138797854703018	0.0	0	0.0
2857	None	None	None	None	None	0.06666666666666667	1	0.28125	9	0.6739130434782609	31	0.7619047619047619	0.021739130434782608	5	1	42	6	0	0.7777777777777778	9	7	3.2	48	0.07142857142857142	0.7142857142857143	0.042759928132072335	0.5916258087708387	-0.05857695447171456	0.6447050683882567	-0.09999853214982272	0.5000119868128458	0.6494252294469823	0.5798589452001793	1.0	1.0	0.0
687	None	None	None	None	None	0	0	0	0	0	0	1.0	0	0	0	0	4	0	1.0	1	1	0.06666666666666667	1	1.0	0	0	0	0	0	0	0	0	0	0	0	0
472	None	None	None	None	None	0.16666666666666666	3	0.42105263157894735	16	0.5454545454545454	30	0.7037037037037037	0.18181818181818182	22	10	34	2	0	1.0	9	9	3.8	57	0.03333333333333333	0.6666666666666666	0.0530385874825644	0.6156884795447083	0.052053927642766964	0.5879606652928755	0.052613253436138506	0.6569209364877181	0.5858720585721982	0.6206113441282956	0.9318181818181819	1.0	0.0
452	None	None	None	None	None	0.043478260869565216	1	0.22916666666666666	11	0.7246376811594203	50	0.8765432098765432	0.08695652173913043	14	6	56	2	0	1.0	9	9	4.733333333333333	71	0.018518518518518517	0.8888888888888888	0.08719649447120373	0.5594259103544738	-0.09993368421679613	0.5002520207377988	0.09131961489863388	0.571710644563058	0.7094464535528626	0.5439425485483539	1.0	1.0	0.0
2126	None	None	None	None	None	0	0	0.5	5	0.4166666666666667	5	0.4666666666666667	0	0	0	13	15	0	0.8333333333333334	5	6	0.9333333333333333	14	0.5	1.0	0	0	0	0	0	0	0	0	0	0	0
2623	None	None	None	None	None	0.125	1	0.4444444444444444	8	0.5416666666666666	13	0.7222222222222222	0.2916666666666667	14	7	11	4	0	0.4444444444444444	9	4	1.7333333333333334	26	0.21052631578947367	0.9090909090909091	0.0999973950372889	0.5001354796575542	0.028729764794548633	0.6769241303065845	0.024002671471363635	0.6584537107188372	0.6045380292631427	0.6143279824555301	1.0	1.0	0.0
5821	0.012462656617565075	0.00024144550069534403	0.00018737906944381915	0.9959562482636745	None	0.2	1	0.3333333333333333	4	0.8	12	0.20987654320987653	0.8	16	12	0	0	0	1.0	9	9	1.1333333333333333	17	0.0	1.0	-0.07560219081578348	0.6535531595314515	-0.2202399132573091	0.9822230337115534	0.12916644374315028	0.5885852992810252	0.822903948400924	0.8413414469023982	0	1.0	0.0
3920	0.0	0.0	0.0	0.9999999999999998	None	0	0	0	0	0	0	1.0	0	0	0	0	4	0	1.0	1	1	0.06666666666666667	1	1.0	0	0	0	0	0	0	0	0	0	0	0	0
4892	0.00027649791277765745	1.0798239831018701e-05	1.0784128532940153e-05	0.9997286636561143	None	0.5	1	0.6666666666666666	4	0.5	3	0.4	0.5	7	3	0	0	0	0.8	5	4	0.5333333333333333	8	0.0	0.6666666666666666	0.071839249209066	0.5384453002415832	0.1444213198877982	0.5400054823765035	-0.14702011261359682	0.6202755808995909	0.7733419650545947	0.5666974582107788	0	0.8571428571428571	0.0
4501	0.01146716036112951	0.00202200785639878	-0.001933770010187507	0.9729325893954847	None	0	0	0.375	3	0.7777777777777778	7	0.3142857142857143	0.7777777777777778	10	7	0	0	0	0.7142857142857143	7	5	0.7333333333333333	11	0.0	0.6666666666666666	0.3603191086961115	0.6442833082913382	-0.04405210620617041	0.5057965229724478	0.4796279579183714	0.7601448903469894	0.9052795830947296	0.6434160127040341	0	0.1	0.0
1439	None	None	None	None	None	0	0	0	0	0	0	1.0	0	0	0	0	4	0	1.0	1	1	0.06666666666666667	1	1.0	0	0	0	0	0	0	0	0	0	0	0	0
4351	0.0004285902903274954	0.00011360965659787914	-9.52468631731348e-05	0.9985553846524176	None	0.5	1	0.6666666666666666	4	0.5	3	0.4444444444444444	0.5	7	3	0	0	0	0.5	6	3	0.5333333333333333	8	0.0	1.0	4.994428749451285e-10	0.5000001135695579	-0.02506914078858527	0.6694115930829244	0.049690558681677745	0.5693351953273935	0.6107067326718685	0.5813265960376691	0	1.0	0.0
2593	0.0	0.0	0.0	1.0	None	0	0	0	0	0	0	1.0	0	0	0	0	0	0	1.0	1	1	0.06666666666666667	1	0.0	0	0	0	0	0	0	0	0	0	0	0	0
3571	0.00027828022872147486	2.5273715200230725e-06	5.482231321015753e-07	0.9999985111320074	None	0.25	1	0.36363636363636365	4	0.7857142857142857	11	0.2222222222222222	0.7857142857142857	15	11	0	0	0	0.8888888888888888	8	9	1.0666666666666667	16	0.0	1.0	2.9165410126838047e-12	0.5000001726810394	0.07105039618218291	0.5415905731407269	0.007727772557463727	0.680072263924953	0.6023673073027733	0.576140795295671	0	1.0	0.0
3372	0.001957354130026449	0.00029044631963321224	0.00023769927727132053	0.9964935436582846	None	0.25	1	0.4	4	0.75	9	0.25	0.75	13	9	0	0	0	0.875	7	8	0.9333333333333333	14	0.0	0.8571428571428571	0.08022958082550724	0.5457456193219999	0.07649584462035922	0.5193571603521703	-0.08281127451007604	0.684671980403105	0.6741548930714077	0.58550888124	0	1.0	0.0
1577	None	None	None	None	None	0	0	0	0	0	0	1.0	0	0	0	0	0	0	1.0	1	1	0.06666666666666667	1	0.0	0	0	0	0	0	0	0	0	0	0	0	0
2241	None	None	None	None	None	0	0	0.5714285714285714	8	0.3333333333333333	6	0.8333333333333334	0.16666666666666666	11	3	8	3	0	0.6666666666666666	6	4	1.3333333333333333	20	0.25	0.5714285714285714	0.08297270403416532	0.571265153686682	0.01371692501501857	0.5218999446526014	0.09998434357403536	0.5005730388033865	0.5885873001382141	0.5313723021364797	0.7272727272727273	0.8181818181818182	0.0
5624	0.0	0.0	0.0	0.9999999999999998	None	0	0	0	0	0	0	1.0	0	0	0	0	4	0	1.0	1	1	0.06666666666666667	1	1.0	0	0	0	0	0	0	0	0	0	0	0	0
6133	0.005304714983533275	0.00021170547358899882	8.743067025508713e-05	0.9884503036780806	None	0.3333333333333333	1	0.4444444444444444	4	0.7272727272727273	8	0.2708333333333333	0.7272727272727273	12	8	0	0	0	0.75	6	8	0.8666666666666667	13	0.0	0.8571428571428571	2.2642250559888997e-15	0.5000000040991224	0.08825301752634873	0.568868910877126	-0.06790670593301631	0.5655102324039949	0.6493138484073668	0.5449445118961262	0	1.0	0.0
6609	None	None	None	None	None	0.16666666666666666	1	0.35714285714285715	5	0.6666666666666666	12	0.4444444444444444	0.3888888888888889	12	7	7	2	0	0.5555555555555556	5	9	1.3333333333333333	20	0.15384615384615385	0.5333333333333333	0.32246981914410366	0.6104286264150249	-0.008902342272304646	0.6534176440321808	0.09957349128664238	0.5035152839776716	0.79911090275667	0.5904333786934611	0.16666666666666666	0	0.0
350	None	None	None	None	None	0	0	0.6666666666666666	2	0.5	1	0.6666666666666666	0.5	3	1	0	0	0	0.6666666666666666	3	2	0.26666666666666666	4	0.0	0	0.03588258862206327	0.5698771321401693	-0.09782896576504992	0.5134316402652722	0.04258245162158722	0.5761697183201602	0.6574341172643272	0.5533098179357407	0	1.0	0.0
7049	0.008333012791410284	0.006716182728327804	0.006125685364891449	0.990741635991285	None	0.2	1	0.3333333333333333	4	0.8	12	0.20987654320987653	0.8	16	12	0	0	0	1.0	9	9	1.1333333333333333	17	0.0	1.0	0.09999924260160942	0.5000023495738566	0.15280516781716477	0.9997771518300866	0.09574663914206169	0.5298302995666148	0.6017024705035714	0.9449430464689872	0	1.0	0.0
5930	0.011491644586556457	0.008910919263685127	0.008355937321909862	0.9882033286344108	None	0.25	1	0.36363636363636365	4	0.7857142857142857	11	0.2222222222222222	0.7857142857142857	15	11	0	0	0	0.8888888888888888	8	9	1.0666666666666667	16	0.0	1.0	0.09995081686856243	0.5013891267451354	0.12389920350820846	1.0	0.21789653353193947	0.9999972400743038	0.6924427842916236	0.9999999453974143	0	1.0	0.0
6875	0.0007271354563537467	3.4878659778547226e-06	-3.391081328617106e-06	0.9999999305963264	None	0.2	1	0.3333333333333333	4	0.8	12	0.20987654320987653	0.8	16	12	0	0	0	1.0	9	9	1.1333333333333333	17	0.0	1.0	-0.0018433190082816427	0.6835568390114197	-0.25153333833846814	0.9995122826927093	0.22682036452473744	0.6135547051908806	0.8923132027453798	0.9503851600135226	0	1.0	0.0
1773	None	None	None	None	None	0	0	0	0	0	0	1.0	0	0	0	0	4	0	1.0	1	1	0.06666666666666667	1	1.0	0	0	0	0	0	0	0	0	0	0	0	0
1372	None	None	None	None	None	0	0	0.5	3	0.6666666666666666	4	0.4	0.6666666666666666	7	4	0	0	0	0.8	5	4	0.5333333333333333	8	0.0	0.6666666666666666	0.030831224671382655	0.5379853139584185	0.0999738430979291	0.5000330423179231	0.13492487712047774	1.0	0.7028489126323341	0.9999999890051215	0	0.7142857142857143	0.0
2431	None	None	None	None	None	0.08333333333333333	1	0.23076923076923078	6	0.75	27	0.6031746031746031	0	0	0	37	17	0	0.7777777777777778	9	7	2.533333333333333	38	0.21794871794871795	0.7428571428571429	0	0	0	0	0	0	0	0	0	0	0
1536	None	None	None	None	None	0	0	0	0	0	0	1.0	0	0	0	0	0	0	1.0	1	1	0.06666666666666667	1	0.0	0	0	0	0	0	0	0	0	0	0	0	0
5009	0.004649334458822537	0.0007250332412913664	0.0004488427322793692	0.9926210962251842	None	0.3333333333333333	1	0.5	4	0.6666666666666666	6	0.3055555555555556	0.6666666666666666	10	6	0	0	0	1.0	6	6	0.7333333333333333	11	0.0	0.8	0.09999699296575423	0.5000152086633212	-0.05461080380928488	0.5204823450466928	0.09594197265843339	0.6067498659160087	0.6748947716186873	0.5428700522565865	0	1.0	0.0
5862	0.003114722187352406	0.002476116835403919	0.001733829398808622	0.9995497181663953	None	0.2	1	0.3333333333333333	4	0.8	12	0.20987654320987653	0.8	16	12	0	0	0	1.0	9	9	1.1333333333333333	17	0.0	1.0	0.09999999136844832	0.5000004445852688	0.12528311401456288	0.7978232864132377	0.07367758891147519	0.5316301303350699	0.5567152801503202	0.6224151864002763	0	1.0	0.0
1964	None	None	None	None	None	0.4	2	0.6666666666666666	8	0.3333333333333333	5	0.4722222222222222	0.3333333333333333	11	5	5	1	0	1.0	6	6	1.1333333333333333	17	0.125	0.18181818181818182	7.086965229249254e-05	0.5041326581737148	0.02452437553963437	0.5555465080147771	0.0935688720839145	0.5189978917323532	0.5967198929748987	0.5262812634875764	1.0	1.0	0.0
6315	4.301930189612323e-09	4.29649805651483e-09	-6.722992122119319e-10	0.9999998982123846	None	0	0	0	0	0	0	1.0	0	0	0	0	3	0	1.0	1	1	0.06666666666666667	1	0.75	0	0	0	0	0	0	0	0	0	0	0	0
2112	None	None	None	None	None	1.0	1	1.0	4	0.0	0	0.5555555555555556	0	4	0	0	0	0	1.0	3	3	0.3333333333333333	5	0.0	1.0	0	0	0	0	0	0	0	0	0	0	0
5469	2.469210466207154e-09	7.311772711209136e-10	3.490195196960657e-10	0.999999852920671	None	0.2	1	0.3333333333333333	4	0.8	12	0.20987654320987653	0.8	16	12	0	0	0	1.0	9	9	1.1333333333333333	17	0.0	1.0	-0.06741157388113203	0.6723771161558272	4.1253737277907557e-13	0.5000000080587497	5.838043163788771e-25	0.5050781537865633	0.5940726389862466	0.5612959263146102	0	1.0	0.0
4868	0.0012759763856063035	0.00018410816872707001	0.000183035715262091	0.9990488523696881	None	0	0	0.3333333333333333	3	0.8181818181818182	9	0.28888888888888886	0.8181818181818182	12	9	0	1	0	0.5555555555555556	5	9	0.8666666666666667	13	1.0	1.0	0.09999999974676069	0.5000000021976581	0.00283988624209082	0.5466768413072787	0.0028343995977704746	0.5796056850478739	0.6059084780296782	0.5422661845386568	1.0	1.0	0.0
1646	None	None	None	None	None	0	0	0.2777777777777778	5	0.68	17	0.9	0	4	0	22	0	0	0.8333333333333334	5	6	1.8	27	0.0	0.18181818181818182	0	0	0	0	0	0	0	0	0	0	0
2469	None	None	None	None	None	0	0	0	0	0	0	1.0	0	0	0	0	4	0	1.0	1	1	0.06666666666666667	1	1.0	0	0	0	0	0	0	0	0	0	0	0	0
6086	0.011528222876941545	0.00911912442173784	0.008565547529512404	0.9878848979952549	None	0.25	1	0.36363636363636365	4	0.7857142857142857	11	0.2222222222222222	0.7857142857142857	15	11	0	0	0	0.8888888888888888	8	9	1.0666666666666667	16	0.0	1.0	0.09995081686856243	0.5013891267451354	0.12389920350820846	1.0	0.21789653353193947	0.9999972400743038	0.6924427842916236	0.9999999453974143	0	1.0	0.0
6167	0.019566053733046318	0.0008708793662556438	-0.0007402997642706167	0.9768329976153522	None	0.25	1	0.4	4	0.75	9	0.25925925925925924	0.75	13	9	0	0	0	0.6666666666666666	6	9	0.9333333333333333	14	0.0	1.0	0.1640065566128453	0.5819442783959099	0.17215344311743835	0.9876337559348563	0.11666312071278997	0.5569968817970713	0.5828568217809094	0.8384438352159903	0	0.9230769230769231	0.0
4317	1.2405763348763947e-07	1.008690896469841e-07	5.802862370589099e-11	0.9999791942543039	None	0	0	0.018518518518518517	1	1.0	79	1.0	0	0	0	80	0	0	1.0	9	9	5.4	81	0.0	1.0	0	0	0	0	0	0	0	0	0	0	0
2779	0.0	0.0	0.0	1.0	None	0	0	0	0	0	0	1.0	0	0	0	0	0	0	1.0	1	1	0.06666666666666667	1	0.0	0	0	0	0	0	0	0	0	0	0	0	0
4328	0.00851876939910357	0.0006970321107447414	0.000450839889398534	0.9866267026055612	None	0.2	1	0.3333333333333333	4	0.8	12	0.20987654320987653	0.8	16	12	0	0	0	1.0	9	9	1.1333333333333333	17	0.0	1.0	0.2163801163064452	0.6414865461968566	0.055119419384016245	0.6659337241353314	-0.04548606769348103	0.6699930887028629	0.7821525117761309	0.6592474022441938	0	1.0	0.0
4462	0.008614563009330983	0.001731077763807017	3.258963303297141e-05	0.9866414338322443	None	0.25	1	0.36363636363636365	4	0.7857142857142857	11	0.2222222222222222	0.7857142857142857	15	11	0	0	0	0.8888888888888888	8	9	1.0666666666666667	16	0.0	1.0	0.1777636625338951	0.5780193795959818	4.554490974653304e-07	0.5000695422793021	0.4065645588155524	0.8050459464880804	0.8408525698316834	0.6405350592161398	0	1.0	0.0
1347	None	None	None	None	None	0	0	0.25	1	1.0	4	0.5	0	0	0	5	10	0	0.75	3	4	0.4	6	0.7142857142857143	0	0	0	0	0	0	0	0	0	0	0	0
744	None	None	None	None	None	0.3076923076923077	4	0.5	14	0.5	20	0.65625	0.45	32	18	9	0	0	1.0	8	8	2.8	42	0.0	0.5	0.026899611674322966	0.5641046571546654	0.06035028811972929	0.6605877910950136	0.09992471558703046	0.5005276315278947	0.6015212390425456	0.576548615467937	0	1.0	0.0
761	None	None	None	None	None	0.2	1	0.3333333333333333	4	0.8	12	0.20987654320987653	0.8	16	12	0	0	0	1.0	9	9	1.1333333333333333	17	0.0	1.0	0.05976737186909327	0.666838372764376	0.018630190907796242	0.6728942100136872	0.09731684672418668	0.5126800100535369	0.5998539891668775	0.6197887767736892	0	0.25	0.0
6819	4.132644481664335e-07	1.971669792023505e-07	-1.0556943786675485e-07	0.9999153314412633	None	0.5	1	0.8333333333333334	5	0.14285714285714285	1	0.5625	0	3	0	5	3	0	1.0	4	4	0.6	9	0.2727272727272727	0.6666666666666666	0	0	0	0	0	0	0	0	0	0	0
1860	None	None	None	None	None	1.0	1	0.8	4	0.4	2	0.4375	0.4	6	2	0	0	0	1.0	4	4	0.4666666666666667	7	0.0	0.6666666666666666	0.11623355999353527	0.5556766372211528	0.32754960904445857	1.0	-0.08791117063598634	0.5426274905284744	0.9013470736396938	0.9999999999694931	0	1.0	0.0
1053	None	None	None	None	None	0.2	1	0.3333333333333333	4	0.8	12	0.20987654320987653	0.8	16	12	0	0	0	1.0	9	9	1.1333333333333333	17	0.0	1.0	0.16801783553754718	0.6050718338380399	0.005113776654739604	0.5720717580158653	-0.09999735009372783	0.5002172105578193	0.7509690095490624	0.5595346520487442	0	1.0	0.0
2790	None	None	None	None	None	0.07142857142857142	1	0.3225806451612903	10	0.6590909090909091	29	0.5679012345679012	0.5681818181818182	35	25	10	0	0	1.0	9	9	3.066666666666667	46	0.0	0.5405405405405406	-0.0999629768731437	0.5118995021329449	0.09985602363974586	0.5268491959299312	-0.08145719191675646	0.9986417383936524	0.7395409847210362	0.9048027471904415	0	1.0	0.0
7137	0.005154399157310454	0.0016242304027635106	-0.0009196066343511253	0.9946559906044072	None	0.2	1	0.3333333333333333	4	0.8	12	0.20987654320987653	0.8	16	12	0	0	0	1.0	9	9	1.1333333333333333	17	0.0	1.0	-0.08764214482037172	0.5187357467045216	-0.14463390260468265	0.6580548160312603	0.13934686461140805	0.9996853630727158	0.8240049866060832	0.9493640623406433	0	1.0	0.0
2466	None	None	None	None	None	0.2	1	0.3333333333333333	4	0.8	12	0.20987654320987653	0.8	16	12	0	0	0	1.0	9	9	1.1333333333333333	17	0.0	1.0	0.015245373773302118	0.5803590920486397	0.01190160672041971	0.5676434379163906	0.03847245313697527	0.5970893418855577	0.541596045991725	0.5817465969197126	0	0.25	0.0
3507	1.2168590555549296e-07	1.1273371389492173e-07	4.5204109017329586e-11	0.9999831592373997	None	0	0	0.018518518518518517	1	1.0	79	1.0	0	0	0	80	0	0	1.0	9	9	5.4	81	0.0	1.0	0	0	0	0	0	0	0	0	0	0	0
3028	0.0002043215321396204	1.985063356638478e-06	5.841866012848152e-07	0.9999999707082737	None	0.2	1	0.3333333333333333	4	0.8	12	0.20987654320987653	0.8	16	12	0	0	0	1.0	9	9	1.1333333333333333	17	0.0	1.0	0.12529442763130522	0.597888354505751	0.006968368733672681	0.5133698368563812	0.06449229294244814	0.5591320168011497	0.6144401766333999	0.5570674517084403	0	1.0	0.0
4223	0.007589932129670439	0.0038329535851541158	0.003439385015819277	0.9786917812418587	None	0.2	1	0.3333333333333333	4	0.8	12	0.20987654320987653	0.8	16	12	0	0	0	1.0	9	9	1.1333333333333333	17	0.0	1.0	0.3726291200918312	0.6459581768602282	1.3726166280368842e-06	0.5624808707498147	0.0738211704129601	0.6953713979979697	0.8594955438997662	0.6362912648362804	0	0.9375	0.0
3735	2.896407756776119e-07	2.5858815869562095e-09	-2.2021785682933564e-09	0.9999999999588441	None	1.0	1	1.0	4	0.0	0	0.5555555555555556	0	4	0	0	0	0	1.0	3	3	0.3333333333333333	5	0.0	1.0	0	0	0	0	0	0	0	0	0	0	0
4972	0.016334093902367067	0.006128083250086764	0.005383036227904804	0.9931099371308114	None	0.25	1	0.4	4	0.7692307692307693	10	0.23809523809523808	0.7692307692307693	14	10	0	0	0	0.7777777777777778	9	7	1.0	15	0.0	1.0	0.12951850419160005	0.938121927038176	0.01025810158153132	0.5247318058171	-0.2121616647923526	0.9999794275204694	0.8960308505412586	0.9894018307050457	0	1.0	0.0
7509	0.011747607111094556	0.008919030094202326	0.008402715873691052	0.9878711283916535	None	0.25	1	0.36363636363636365	4	0.7857142857142857	11	0.2222222222222222	0.7857142857142857	15	11	0	0	0	0.8888888888888888	8	9	1.0666666666666667	16	0.0	1.0	0.09995081686856243	0.5013891267451354	0.12389920350820846	1.0	0.21789653353193947	0.9999972400743038	0.6924427842916236	0.9999999453974143	0	1.0	0.0
2684	2.817198298713422e-05	4.7750811625048734e-06	7.297094856946573e-08	0.9986562083272399	None	0.2	1	0.3333333333333333	4	0.8	12	0.20987654320987653	0.8	16	12	0	0	0	1.0	9	9	1.1333333333333333	17	0.0	1.0	0.07663721846274527	0.5516379320786928	-0.0968022314520782	0.5059676385664843	0.003090196079314695	0.5376236433657575	0.6732979829068763	0.5317855849905783	0	0	0.0
3314	0.0015674152243355037	0.0008700274473012918	0.0006961441326297971	0.9989762489652371	None	0	0	0.3333333333333333	2	0.8571428571428571	6	0.36	0.8571428571428571	8	6	0	0	0	1.0	5	5	0.6	9	0.0	0	7.902762784127648e-27	0.5	0.08084073524504862	0.5840472071798721	0.0984327358966189	0.5369003493354886	0.6045053637641653	0.5405176502006414	0	1.0	0.0
7186	1.2186106751722586e-07	1.0963144810029582e-07	5.1526487573005895e-11	0.9999812854505448	None	0	0	0.018518518518518517	1	1.0	79	1.0	0	0	0	80	0	0	1.0	9	9	5.4	81	0.0	1.0	0	0	0	0	0	0	0	0	0	0	0
3109	None	None	None	None	None	0.15384615384615385	2	0.3448275862068966	10	0.6585365853658537	27	0.5308641975308642	0.6097560975609756	35	25	7	1	0	1.0	9	9	2.8666666666666667	43	0.125	0.7428571428571429	0.02799934055428388	0.5793596306060511	-0.01994705004502754	0.6583116009550397	0.09999753854208371	0.5000076774897785	0.6290220226283729	0.5806198250384081	0.9714285714285714	1.0	0.0
933	None	None	None	None	None	0.2	1	0.3333333333333333	4	0.8	12	0.20987654320987653	0.8	16	12	0	0	0	1.0	9	9	1.1333333333333333	17	0.0	1.0	0.07075141492352738	0.5779708120331045	0	0.5	0.03302567198312106	0.5752872411377951	0.5766419416870934	0.5513108380754077	0	1.0	0.0
2031	None	None	None	None	None	0.16666666666666666	1	0.4	6	0.65	13	0.6111111111111112	0.55	17	11	4	2	0	0.4444444444444444	9	4	1.4666666666666666	22	0.3333333333333333	0.7368421052631579	0.3902950449981531	0.5938594698250319	-0.09744490451619417	0.5071191034366822	0.07624501807362352	0.6109911975524068	0.8840078070931479	0.5711719136326117	0.6764705882352942	0.5882352941176471	0.0
2522	None	None	None	None	None	0.3333333333333333	5	0.5	16	0.4782608695652174	22	0.6666666666666666	0.41304347826086957	34	19	13	0	0	0.8888888888888888	9	8	3.2	48	0.0	0.9047619047619048	0.021805899584489696	0.6761439568378708	0.09562526192932473	0.5713202732702709	4.236385748443106e-05	0.5130197141707936	0.6074025058498452	0.5886722255417589	0	1.0	0.0
1423	None	None	None	None	None	0	0	0.5	3	0.7142857142857143	5	0.5625	0.7142857142857143	8	5	0	0	0	0.25	8	2	0.6	9	0.0	0.8571428571428571	0.0999999803780132	0.5000000211286039	0.09667217680711915	0.5091107534766819	0.15008700879373973	0.5216232145813953	0.5600817738049083	0.5102480623184632	0	0.875	0.0
1561	None	None	None	None	None	0.25	1	0.4	4	0.75	9	0.25	0.75	13	9	0	0	0	0.875	8	7	0.9333333333333333	14	0.0	0.8571428571428571	0.0999854394104525	0.5090009860369412	0	0.5	-0.0630699641865873	0.6015915268119949	0.6607108331690019	0.5372731189343956	0	1.0	0.0
5220	2.237555927717211e-05	2.301477367364279e-05	2.3014737035628587e-05	0.9984095901766444	None	0.3333333333333333	1	0.4444444444444444	4	0.7272727272727273	8	0.2708333333333333	0.7272727272727273	12	8	0	0	0	0.75	6	8	0.8666666666666667	13	0.0	0.8571428571428571	0.3755565454682498	0.6113988761878768	0.09871096168077408	0.5099257750316933	0.0024687150988435083	0.5079394081402853	0.8291582711452804	0.5436109633488206	0	0.9166666666666666	0.0
545	None	None	None	None	None	0	0	0.6	3	0.6	3	0.4666666666666667	0.6	6	3	0	0	0	0.6	3	5	0.4666666666666667	7	0.0	1.0	0.1960331278594117	0.5621071574548653	0.09961595415780772	0.5019638145977915	0.06163911447178634	0.5940670863809207	0.6584513886864657	0.5529983271051683	0	0.5	0.0
6324	0.0	0.0	0.0	0.9999999999999998	None	0	0	0	0	0	0	1.0	0	0	0	0	4	0	1.0	1	1	0.06666666666666667	1	1.0	0	0	0	0	0	0	0	0	0	0	0	0
2352	None	None	None	None	None	0.2222222222222222	2	0.4	8	0.5925925925925926	16	0.35802469135802467	0.48148148148148145	20	13	8	2	0	1.0	9	9	1.9333333333333333	29	0.15384615384615385	0.6153846153846154	7.63979680387602e-24	0.5000072011547695	0.0013520184773571802	0.5471060937739969	-0.005535571111836899	0.6727526677267961	0.589436135230789	0.5752307172306181	0.925	0.9	0.24827002082814786
6398	0.011768890348533073	0.008729923416959518	0.008228898810370491	0.9881011427202354	None	0.25	1	0.36363636363636365	4	0.7857142857142857	11	0.2222222222222222	0.7857142857142857	15	11	0	0	0	0.8888888888888888	8	9	1.0666666666666667	16	0.0	1.0	0.09995081686856243	0.5013891267451354	0.12389920350820846	1.0	0.21789653353193947	0.9999972400743038	0.6924427842916236	0.9999999453974143	0	1.0	0.0
2018	None	None	None	None	None	0.2	1	0.3333333333333333	4	0.8	12	0.20987654320987653	0.8	16	12	0	0	0	1.0	9	9	1.1333333333333333	17	0.0	1.0	2.5356812874683327e-06	0.5000116345554154	0.05528309985354431	0.572103496785656	-0.03219564716883279	0.6650728693493367	0.5999629306358749	0.5806615179761997	0	1.0	0.0
948	None	None	None	None	None	0	0	0.25	5	0.7037037037037037	19	0.5370370370370371	0.5185185185185185	18	14	10	9	0	0.6666666666666666	6	9	1.9333333333333333	29	0.45	0.2222222222222222	0.0005355473108104121	0.510442760265694	2.1672148397483557e-10	0.5000000085069112	0.19510777696355325	0.6214946917328105	0.7148759655541063	0.5446866489260884	1.0	1.0	0.0
5371	0.015388866192920878	0.006848117380199529	0.004758108558551553	0.9692455625595241	None	0.25	1	0.36363636363636365	4	0.7857142857142857	11	0.2222222222222222	0.7857142857142857	15	11	0	0	0	0.8888888888888888	8	9	1.0666666666666667	16	0.0	1.0	0.33984021500302164	0.6153328833854814	2.2736111396675113e-08	0.5000015896490632	0.3348365098977892	0.7924668981298656	0.8365605570066434	0.6463919832176533	0	0	0.0
6414	0.0002588055435006845	3.871289403076312e-06	-3.365010801451117e-06	0.9999960064522613	None	0.25	1	0.4	4	0.75	9	0.25	0.75	13	9	0	0	0	0.875	8	7	0.9333333333333333	14	0.0	0.8571428571428571	0.04961146638435156	0.535777304044675	-0.009955620163183177	0.6468420555996891	0.05521619720545742	0.5697627319772867	0.5862823884066121	0.5849533992256719	0	1.0	0.0
6936	0.002124076399067885	0.00026874435003045814	0.00022760786654101538	0.997292678689061	None	0.25	1	0.4	4	0.75	9	0.25925925925925924	0.75	13	9	0	0	0	0.6666666666666666	6	9	0.9333333333333333	14	0.0	1.0	-0.022563622218320565	0.5054332230393851	3.944674886007325e-06	0.5010228349294813	0.3774565888083382	0.85832790757339	0.8617847339385288	0.6477351772683946	0	0	0.0
7281	0.0	0.0	0.0	0.9999999999999998	None	0	0	0	0	0	0	1.0	0	0	0	0	4	0	1.0	1	1	0.06666666666666667	1	1.0	0	0	0	0	0	0	0	0	0	0	0	0
1220	None	None	None	None	None	0	0	0	0	0	0	1.0	0	0	0	0	4	0	1.0	1	1	0.06666666666666667	1	1.0	0	0	0	0	0	0	0	0	0	0	0	0
2619	0.00033216052676425555	4.537552450911687e-06	-1.3876575321570164e-06	0.9962364394547284	None	0	0	0.5833333333333334	7	0.3125	5	0.72	0	5	0	12	6	0	1.0	5	5	1.2	18	0.2608695652173913	0	0	0	0	0	0	0	0	0	0	0	0
2234	None	None	None	None	None	0.25	1	0.36363636363636365	4	0.7857142857142857	11	0.2222222222222222	0.7857142857142857	15	11	0	0	0	0.8888888888888888	9	8	1.0666666666666667	16	0.0	1.0	-0.09704251525358581	0.5675885306230891	-0.08290482513644276	0.5728445905672044	0.0833822198414364	0.5979682210783956	0.6930037785952737	0.5795266913579321	0	0.7333333333333333	0.0
6043	0.0011302537016839814	9.053268128978656e-05	-1.992517718513366e-05	0.9988282784988682	None	0.2	1	0.3333333333333333	4	0.8	12	0.20987654320987653	0.8	16	12	0	0	0	1.0	9	9	1.1333333333333333	17	0.0	1.0	-0.05461281466061855	0.6496136891358495	2.565800055530626e-10	0.5000000207796159	0.0432309742889189	0.7279376830622989	0.6168759952290033	0.6303787470597845	0	0	0.0
519	None	None	None	None	None	0.5	1	0.7142857142857143	5	0.375	3	0.5	0	3	0	6	0	0	0.8	4	5	0.6666666666666666	10	0.0	0.8	0	0	0	0	0	0	0	0	0	0	0
740	None	None	None	None	None	0	0	0.75	3	0.3333333333333333	1	0.5555555555555556	0.3333333333333333	4	1	0	0	0	1.0	3	3	0.3333333333333333	5	0.0	1.0	-0.7756830582133928	0.999999999995433	0.0036202134038045577	0.5061724217261073	0.08878838860883462	0.5105185790031043	0.9803161870019665	0.999837767397849	0	1.0	0.0
4092	0.006547533468434943	0.0019291066428176154	0.0015791394242278276	0.9904229055573328	None	0.3333333333333333	1	0.4444444444444444	4	0.7272727272727273	8	0.2708333333333333	0.7272727272727273	12	8	0	0	0	0.75	8	6	0.8666666666666667	13	0.0	0.8571428571428571	0.09935396426905985	0.5022257025950485	0.0409399140822337	0.5154450645719899	0.6181785978417434	0.9999999996715674	0.984279043159633	0.999326577542225	0	1.0	0.0
898	None	None	None	None	None	0.2	1	0.3333333333333333	4	0.8	12	0.20987654320987653	0.8	16	12	0	0	0	1.0	9	9	1.1333333333333333	17	0.0	1.0	0.1338260095745301	0.5124141956387617	0.02355756253902032	0.5578879582553528	0.0005504701299099614	0.5036730418141695	0.6404154355205812	0.5247260007254925	0	0.6875	0.0
5674	0.011392104513413263	0.008947973716173086	0.008365013717089797	0.988056862900617	None	0.25	1	0.36363636363636365	4	0.7857142857142857	11	0.2222222222222222	0.7857142857142857	15	11	0	0	0	0.8888888888888888	8	9	1.0666666666666667	16	0.0	1.0	0.09995081686856243	0.5013891267451354	0.12389920350820846	1.0	0.21789653353193947	0.9999972400743038	0.6924427842916236	0.9999999453974143	0	1.0	0.0
615	None	None	None	None	None	0	0	0.2	5	0.7714285714285715	27	0.4567901234567901	0.14285714285714285	8	5	28	0	0	1.0	9	9	2.466666666666667	37	0.0	0.8387096774193549	0.29543702797552307	0.680917356516186	1.3452684316629952e-07	0.5000135113975475	-0.009508361505148902	0.6384197231524814	0.8097126709062327	0.6087796846115904	0	1.0	0.0
4461	0.009798591080409818	0.005883237154991986	-0.0052700355099710265	0.9951325405939309	None	0.2	1	0.3333333333333333	4	0.8	12	0.20987654320987653	0.8	16	12	0	0	0	1.0	9	9	1.1333333333333333	17	0.0	1.0	0.09100857032680891	0.5709202878012898	0.08758896235129635	0.6275013051531979	0.08455260823498335	0.531365829418134	0.549124199504634	0.5771087808817339	0	0.9375	0.0
1996	None	None	None	None	None	0	0	0	0	0	0	1.0	0	0	0	0	4	0	1.0	1	1	0.06666666666666667	1	1.0	0	0	0	0	0	0	0	0	0	0	0	0
7198	0.009905547960148321	0.00010726703240605774	-8.950081249784664e-05	0.9892674538969821	None	0	0	0.375	3	0.7777777777777778	7	0.3142857142857143	0.7777777777777778	10	7	0	1	0	0.7142857142857143	7	5	0.7333333333333333	11	1.0	0.6666666666666666	0.09999636094531325	0.50009766238513	1.1027591802241474e-05	0.5060650460220332	0.21132632544227908	0.9601571416725532	0.7696261980398337	0.744394380807546	1.0	1.0	0.0
537	None	None	None	None	None	0	0	0.25	1	1.0	3	1.0	1.0	4	3	0	0	0	0.2	5	1	0.3333333333333333	5	0.0	0	-0.09999089849384594	0.5000162662206792	0.029212729403224207	0.6429775930934422	0.09999999998153437	0.5000000001663502	0.7041421393467178	0.5488748018881842	0	1.0	0.0
5473	0.0158263989394092	0.007260509984066395	0.005021881748187608	0.9694213761455179	None	0.25	1	0.36363636363636365	4	0.7857142857142857	11	0.2222222222222222	0.7857142857142857	15	11	0	0	0	0.8888888888888888	8	9	1.0666666666666667	16	0.0	1.0	0.33984021500302164	0.6153328833854814	2.2736111396675113e-08	0.5000015896490632	0.3348365098977892	0.7924668981298656	0.8365605570066434	0.6463919832176533	0	0	0.0
2995	0.0	0.0	0.0	0.9999999999999998	None	0	0	0	0	0	0	1.0	0	0	0	0	4	0	1.0	1	1	0.06666666666666667	1	1.0	0	0	0	0	0	0	0	0	0	0	0	0
3228	7.816208978658274e-05	1.0089191130067074e-06	-8.386783274286763e-07	0.9999986194006888	None	0.25	1	0.36363636363636365	4	0.7857142857142857	11	0.2222222222222222	0.7857142857142857	15	11	0	0	0	0.8888888888888888	8	9	1.0666666666666667	16	0.0	1.0	1.2310227968926352e-10	0.5000009331805552	-0.06546967492593703	0.5507475048674164	0.01803497525240977	0.5642343324446518	0.586854007372003	0.5384290713854042	0	0.9333333333333333	0.0
1469	None	None	None	None	None	0	0	0.3333333333333333	3	0.7272727272727273	8	0.28888888888888886	0.6363636363636364	10	7	2	0	0	0.5555555555555556	9	5	0.8666666666666667	13	0.0	0	0.09999986939766922	0.5273880553049307	0.01890719501293613	0.5079150935686814	-0.09029020087559889	0.5167964667078307	0.6849562434828051	0.5173710194868294	0	1.0	0.0
7044	9.861725273690048e-06	2.496599234912547e-06	-2.496570481505176e-06	0.9992883748410034	None	0.5	1	0.5714285714285714	4	0.625	5	0.35714285714285715	0.625	9	5	0	0	0	0.5714285714285714	4	7	0.6666666666666666	10	0.0	1.0	0.08156423893725293	0.6340488366250506	0.00023032507242974637	0.5006015433300947	0.01227774551488478	0.5345460088912944	0.5933124291038825	0.5572837783644232	0	1.0	0.0
7089	0.0002365376189594121	1.2822134503837219e-06	-2.2646383370412397e-07	0.9999956208879304	None	0.25	1	0.4	4	0.75	9	0.25	0.75	13	9	0	0	0	0.875	8	7	0.9333333333333333	14	0.0	0.8571428571428571	0.040748104799350635	0.5079421429378942	0.14318280166971425	0.9951591847929161	0.0785215525734313	0.546208096139556	0.6053766935056377	0.8638510328361485	0	1.0	0.0
1119	None	None	None	None	None	0	0	0	0	0	0	1.0	0	0	0	0	4	0	1.0	1	1	0.06666666666666667	1	1.0	0	0	0	0	0	0	0	0	0	0	0	0
1883	None	None	None	None	None	0	0	0.2222222222222222	8	0.7254901960784313	37	0.7361111111111112	0.13725490196078433	12	7	40	6	0	0.8888888888888888	9	8	3.533333333333333	53	0.0759493670886076	0.9777777777777777	0.09954169363985806	0.5201995481714407	0.06637335723838081	0.6915320157283246	-0.23109930365854964	0.9999900403399937	0.9142409202347831	0.9842498581648046	1.0	1.0	0.0
4214	2.3498643922663023e-08	1.9576523822736238e-08	1.694348701437015e-08	0.9999958482180871	None	0	0	0.5	2	0.6666666666666666	2	0.625	0	0	0	4	4	0	0.5	2	4	0.3333333333333333	5	0.3333333333333333	0.5	0	0	0	0	0	0	0	0	0	0	0
3056	None	None	None	None	None	0	0	0.2916666666666667	7	0.7058823529411765	24	0.5	0.6176470588235294	26	21	9	3	0	0.8888888888888888	9	8	2.4	36	0.17647058823529413	0.7586206896551724	0.09969003707365953	0.5024997307484523	0.007809213745084989	0.6717229146439601	5.599339616596554e-07	0.5002454996047869	0.6146031422652668	0.5602860287819789	1.0	1.0	0.0
1048	None	None	None	None	None	0.25	1	0.36363636363636365	4	0.7857142857142857	11	0.2222222222222222	0.7857142857142857	15	11	0	0	0	0.8888888888888888	8	9	1.0666666666666667	16	0.0	1.0	0.06484365641686404	0.6833381501770447	0.03831332680151707	0.5605495482536035	-0.04382994126260265	0.5391777871814355	0.6257103643264668	0.5962490820104693	0	1.0	0.0
5168	0.004482539970858264	0.0035147096624883905	0.003508432164574966	0.9907289907315067	None	0.2	1	0.3333333333333333	4	0.8	12	0.20987654320987653	0.8	16	12	0	0	0	1.0	9	9	1.1333333333333333	17	0.0	1.0	0.09999955258661367	0.5000015044803887	0.04663861136303256	0.5837832719235427	0.06764595994999241	0.5811631405534536	0.584260200733157	0.5552632800421348	0	1.0	0.0
2015	None	None	None	None	None	0	0	0	0	0	0	1.0	0	0	0	0	4	0	1.0	1	1	0.06666666666666667	1	1.0	0	0	0	0	0	0	0	0	0	0	0	0
623	None	None	None	None	None	0.13333333333333333	2	0.36363636363636365	12	0.6170212765957447	29	0.6049382716049383	0.6170212765957447	41	29	7	0	0	1.0	9	9	3.2666666666666666	49	0.0	0.8	-0.017587849065762873	0.6689514117520812	0.009022384541165546	0.5500827100208033	0.09030511883742265	0.5623744208914417	0.5993913830919563	0.5950989802232356	0	0.975609756097561	0.0
7336	0.00010224184760090743	4.591768326169048e-06	-4.522348125937023e-06	0.9988447868320766	None	0.3333333333333333	1	0.4444444444444444	4	0.7272727272727273	8	0.2708333333333333	0.7272727272727273	12	8	0	0	0	0.75	8	6	0.8666666666666667	13	0.0	0.8571428571428571	0.09994557091882846	0.5003342845966777	0.14302367633468344	0.9204569113285678	0.021085371958664206	0.5715098492667968	0.6277487342608027	0.7135402495209991	0	0.75	0.0
4762	0.016033581765220996	0.00694998030582209	0.0048435797713465055	0.969122409589671	None	0.25	1	0.36363636363636365	4	0.7857142857142857	11	0.2222222222222222	0.7857142857142857	15	11	0	0	0	0.8888888888888888	8	9	1.0666666666666667	16	0.0	1.0	0.33984021500302164	0.6153328833854814	2.2736111396675113e-08	0.5000015896490632	0.3348365098977892	0.7924668981298656	0.8365605570066434	0.6463919832176533	0	0	0.0
3032	0.00329915226720983	0.0009795126667350386	-7.991619369030294e-05	0.9928345528860106	None	0.25	1	0.36363636363636365	4	0.7857142857142857	11	0.2222222222222222	0.7857142857142857	15	11	0	0	0	0.8888888888888888	9	8	1.0666666666666667	16	0.0	1.0	0.2706161465701678	0.5864424929682864	0.06921057313057234	0.5712868889477323	-0.02816827889486691	0.6526388716463213	0.7707191802400746	0.6040446966508494	0	1.0	0.0
601	None	None	None	None	None	0	0	0	0	0	0	1.0	0	0	0	0	3	0	1.0	1	1	0.06666666666666667	1	0.75	0	0	0	0	0	0	0	0	0	0	0	0
4729	0.006714893991270969	0.004043148325450452	0.0021624297088243933	0.9979996035273877	None	0.2	1	0.3333333333333333	4	0.8	12	0.20987654320987653	0.8	16	12	0	0	0	1.0	9	9	1.1333333333333333	17	0.0	1.0	0.10203878342488207	0.5966792219959598	-0.06166166191278168	0.6383467210370181	0.09983545141744729	0.5009581249815155	0.6913859400614427	0.5796228106527986	0	0.25	0.0
6401	6.998949093129907e-06	3.6872363273689307e-07	3.4666641456587135e-07	0.999999002603595	None	0	0	1.0	2	0.0	0	0.75	0	2	0	0	0	0	1.0	2	2	0.2	3	0.0	0	0	0	0	0	0	0	0	0	0	0	0
3131	0.0	0.0	0.0	0.9999999999999998	None	0	0	0	0	0	0	1.0	0	0	0	0	4	0	1.0	1	1	0.06666666666666667	1	1.0	0	0	0	0	0	0	0	0	0	0	0	0
1310	None	None	None	None	None	0	0	0.3333333333333333	2	0.8571428571428571	6	0.36	0.8571428571428571	8	6	0	0	0	1.0	5	5	0.6	9	0.0	0	0.01894567437147738	0.5853730184646501	-0.09477697524893089	0.6178132880132586	-0.07593834809584694	0.6368292788837473	0.6433010671762787	0.6135498270777785	0	1.0	0.0
5986	0.004956102718900461	0.0014378008233766244	-0.0014371549455988988	0.9950015823319562	None	0.25	1	0.36363636363636365	4	0.7857142857142857	11	0.2222222222222222	0.7857142857142857	15	11	0	0	0	0.8888888888888888	8	9	1.0666666666666667	16	0.0	1.0	0.06998148503255039	0.6656684491487582	4.654527739075618e-07	0.5001008749697796	0.28559090823813116	0.7395874016529507	0.7922446155931939	0.6405216746367517	0	1.0	0.0
3160	2.5150635575914673e-07	2.1682875858956162e-07	-2.0577716468964662e-07	0.9999226048277572	None	0	0	1.0	3	0.0	0	0.6666666666666666	0	3	0	0	1	0	0.6666666666666666	3	2	0.26666666666666666	4	1.0	1.0	0	0	0	0	0	0	0	0	0	0	0
7046	0.0	0.0	0.0	1.0	None	0	0	0	0	0	0	1.0	0	0	0	0	0	0	1.0	1	1	0.06666666666666667	1	0.0	0	0	0	0	0	0	0	0	0	0	0	0
6579	0.011449943658882447	0.009171177342451651	0.008584481003631954	0.9879327975738758	None	0.25	1	0.36363636363636365	4	0.7857142857142857	11	0.2222222222222222	0.7857142857142857	15	11	0	0	0	0.8888888888888888	8	9	1.0666666666666667	16	0.0	1.0	0.09995081686856243	0.5013891267451354	0.12389920350820846	1.0	0.21789653353193947	0.9999972400743038	0.6924427842916236	0.9999999453974143	0	1.0	0.0
1493	None	None	None	None	None	0	0	0.018518518518518517	1	1.0	79	1.0	0	0	0	80	0	0	1.0	9	9	5.4	81	0.0	1.0	0	0	0	0	0	0	0	0	0	0	0
6194	0.010241374938206437	0.0028953190489804195	-0.0009097266506168839	0.9895519292199332	None	0.25	1	0.36363636363636365	4	0.7857142857142857	11	0.2222222222222222	0.7857142857142857	15	11	0	0	0	0.8888888888888888	8	9	1.0666666666666667	16	0.0	1.0	0.11055992111955441	0.6145681010801609	0.001429973467743678	0.5786575451406144	-0.15821778066587577	0.9913215295909812	0.7806945409189989	0.8630280765177858	0	0.7333333333333333	0.0
1097	None	None	None	None	None	0	0	0.6	3	0.6	3	0.4666666666666667	0.6	6	3	0	1	0	0.6	3	5	0.4666666666666667	7	1.0	1.0	0.06394979025422902	0.5918853315969692	0.026627865355835584	0.5112356463327674	6.544636710874344e-05	0.5001663658982851	0.5651876187059649	0.5347257006266469	1.0	1.0	0.0
5781	0.00297015036315053	0.0002932683222576048	0.00020025786593531596	0.9971064554312689	None	0.2	1	0.3333333333333333	4	0.8	12	0.20987654320987653	0.8	16	12	0	0	0	1.0	9	9	1.1333333333333333	17	0.0	1.0	-0.053578761637240346	0.5540681056036453	0.08337475487712545	0.5883027311297253	0.09999998713043613	0.5001640101825846	0.6691601183577842	0.5477482844345422	0	1.0	0.0
3821	0.009355018279909692	0.003075112321932214	0.0011419930389414384	0.9866870703020437	None	0.2	1	0.3333333333333333	4	0.8	12	0.20987654320987653	0.8	16	12	0	0	0	1.0	9	9	1.1333333333333333	17	0.0	1.0	0.1543665982953511	0.6704261841049215	1.312222372563569e-08	0.5001601666954555	0.3926843806039718	0.8118417248768303	0.8392044393897558	0.6735441012969416	0	1.0	0.0
1575	None	None	None	None	None	0	0	1.0	2	0.0	0	0.75	0	0	0	2	7	0	1.0	2	2	0.2	3	0.875	0	0	0	0	0	0	0	0	0	0	0	0
4439	0.01512767445846665	0.00703843460334023	0.00486012577041599	0.9695075666053908	None	0.25	1	0.36363636363636365	4	0.7857142857142857	11	0.2222222222222222	0.7857142857142857	15	11	0	0	0	0.8888888888888888	8	9	1.0666666666666667	16	0.0	1.0	0.33984021500302164	0.6153328833854814	2.2736111396675113e-08	0.5000015896490632	0.3348365098977892	0.7924668981298656	0.8365605570066434	0.6463919832176533	0	0	0.0
6253	0.0003195959724874022	6.215471755018513e-06	1.6640016320166864e-07	0.9999918872157164	None	0.3333333333333333	1	0.5	4	0.6666666666666666	6	0.3055555555555556	0.6666666666666666	10	6	0	0	0	1.0	6	6	0.7333333333333333	11	0.0	0.4	-0.09716096606097217	0.5075208439246872	0.03662616401944415	0.5087731247856118	0.237829076649167	0.9999994811421545	0.9564799880619269	0.9921984887083125	0	1.0	0.0
7388	0.026812815326573994	0.018097489330312234	0.017983250110963862	0.9963099275829452	None	0.2	1	0.3333333333333333	4	0.8	12	0.20987654320987653	0.8	16	12	0	0	0	1.0	9	9	1.1333333333333333	17	0.0	1.0	0.09973840029439254	0.5090595022658505	0.010959465149612357	0.5869973285724864	0.12038755126958622	0.9899114265763109	0.618932977990062	0.8399702498902902	0	1.0	0.0
448	None	None	None	None	None	0.043478260869565216	1	0.16326530612244897	8	0.8169014084507042	58	0.9012345679012346	0.11267605633802817	13	8	59	4	0	1.0	9	9	4.866666666666666	73	0.03418803418803419	0.9253731343283582	5.12007803963268e-07	0.5000023112785283	-0.08952946807980824	0.6594244774171085	0.06750993078220616	0.5620903300669274	0.6360472663937432	0.5752889144409936	1.0	1.0	0.0
6169	None	None	None	None	None	0.09090909090909091	1	0.28	7	0.7428571428571429	26	0.4567901234567901	0.5428571428571428	26	19	10	0	0	1.0	9	9	2.466666666666667	37	0.0	0.5	-0.09344311722163545	0.5514026190693361	-0.044381667110702544	0.528001424049841	-0.11095817422349423	0.6730209720408493	0.5693740472063603	0.585836757425799	0	0.9615384615384616	0.0
169	None	None	None	None	None	0.05263157894736842	1	0.2926829268292683	12	0.6779661016949152	40	0.7530864197530864	0.288135593220339	26	17	34	0	0	1.0	9	9	4.066666666666666	61	0.0	0.7307692307692307	0.025692911697547623	0.5853795596778331	0.06471674855271133	0.5879654282368648	-0.08857393103150726	0.5442722023834913	0.6677740250731549	0.5726498014737695	0	0.6923076923076923	0.0
2396	None	None	None	None	None	0	0	0	0	0	0	1.0	0	0	0	0	0	0	1.0	1	1	0.06666666666666667	1	0.0	0	0	0	0	0	0	0	0	0	0	0	0
2122	None	None	None	None	None	0	0	0	0	0	0	1.0	0	0	0	0	2	0	1.0	1	1	0.06666666666666667	1	0.5	0	0	0	0	0	0	0	0	0	0	0	0
866	None	None	None	None	None	0	0	0.5	3	0.7142857142857143	5	0.375	0.7142857142857143	8	5	0	1	0	0.6666666666666666	4	6	0.6	9	1.0	0.4	0.08950962656003575	0.5476470023292024	-0.09952851137353821	0.5005367975878586	-0.48687421314485757	0.954430379708708	0.9126856862051468	0.7461903653974356	1.0	1.0	0.0
434	None	None	None	None	None	0.1111111111111111	2	0.34210526315789475	13	0.6363636363636364	35	0.7037037037037037	0.38181818181818183	33	21	23	0	0	1.0	9	9	3.8	57	0.0	0.8	-0.3574957287415249	0.7955453497451898	-0.0744172698201997	0.618408302512556	0.02744658974697601	0.6229050416113867	0.840273990537282	0.6859226309642384	0	0.9696969696969697	0.0
2837	0.0035783405331568656	0.0002228699847844965	-0.00021312868788630609	0.9949319835358248	None	0.2	1	0.3333333333333333	4	0.8	12	0.20987654320987653	0.8	16	12	0	0	0	1.0	9	9	1.1333333333333333	17	0.0	1.0	0.09999999999819173	0.5000000649971474	0.017826924598744753	0.530905212778345	-0.07660850722067733	0.5023845270739279	0.6732891719740903	0.5111079291999867	0	1.0	0.0
1437	None	None	None	None	None	0	0	0.14285714285714285	3	0.896551724137931	26	0.8611111111111112	0	0	0	30	5	0	1.0	6	6	2.066666666666667	31	0.078125	0.4	0	0	0	0	0	0	0	0	0	0	0
174	None	None	None	None	None	0	0	0.2608695652173913	6	0.6875	22	0.41975308641975306	0	0	0	33	13	0	1.0	9	9	2.2666666666666666	34	0.18571428571428572	0.5	0	0	0	0	0	0	0	0	0	0	0
5619	0.0065964126867380755	0.0024372714574792693	-0.0023750156116086976	0.9912263379387536	None	0.2	1	0.3333333333333333	4	0.8	12	0.20987654320987653	0.8	16	12	0	0	0	1.0	9	9	1.1333333333333333	17	0.0	1.0	0.1245156149441419	0.5432682782728898	0.020907977837448185	0.6842055896748168	0.09999196108514127	0.5000116938811152	0.5974753938613134	0.5782451358985778	0	1.0	0.0
6820	0.02108984659219442	0.002144968622587578	-0.0017797286676719808	0.9439838115010194	None	0.3333333333333333	1	0.4444444444444444	4	0.7272727272727273	8	0.2653061224489796	0.7272727272727273	12	8	0	0	0	1.0	7	7	0.8666666666666667	13	0.0	0.6666666666666666	-0.13232655656844672	0.9999999986255639	0.2502362193227371	1.0	-0.43808194030298575	0.9999999999951259	0.9972897459886569	1.0	0	0.8333333333333334	0.0
7498	None	None	None	None	None	0.05555555555555555	1	0.47368421052631576	18	0.43636363636363634	24	0.7037037037037037	0.2545454545454545	31	14	25	2	0	1.0	9	9	3.8	57	0.05405405405405406	0.625	0.09708722085698442	0.5772243841608662	0.2443719795279004	0.6800061938929826	0.0006497365837587977	0.5171626300018259	0.7301703160246115	0.5933799610640788	1.0	1.0	0.0
6481	0.01416898277133837	0.007213328409591236	0.00038136642473581277	0.9860659386127174	None	0.2	1	0.3333333333333333	4	0.8	12	0.20987654320987653	0.8	16	12	0	0	0	1.0	9	9	1.1333333333333333	17	0.0	1.0	0.09998495141053651	0.5004079562114067	0.0992034020214354	0.513168248506339	0.26950222269302965	0.9999999998457487	0.8486088025674967	0.9994735978248289	0	1.0	0.0
5432	None	None	None	None	None	0	0	0.3235294117647059	11	0.6326530612244898	31	0.6296296296296297	0.3673469387755102	27	18	23	0	0	1.0	9	9	3.4	51	0.0	0.7555555555555555	0.0006128914252840984	0.5598347243341893	-0.07746284015281471	0.6240588277938643	0.0013850539837115144	0.5254340063874069	0.5938926506586778	0.5702919503363071	0	0.6296296296296297	0.0
1349	None	None	None	None	None	0	0	0.5	2	0.75	3	0.5	0.75	5	3	0	0	0	0.75	4	3	0.4	6	0.0	0	-0.11144647911600573	0.6909502656454122	0.05442164828990308	0.5480420289434826	0.002667170532478934	0.5104285953876435	0.6872196692299523	0.585732091490014	0	1.0	0.0
379	None	None	None	None	None	0	0	0	0	0	0	1.0	0	0	0	0	0	0	1.0	1	1	0.06666666666666667	1	0.0	0	0	0	0	0	0	0	0	0	0	0	0
6436	7.718629578495479e-08	1.4527769008335802e-08	-9.639175259820245e-09	0.9999970195864232	None	0.25	1	0.4	4	0.7692307692307693	10	0.234375	0.7692307692307693	14	10	0	0	0	1.0	8	8	1.0	15	0.0	0.8571428571428571	0.32695349534926155	0.6657850751912188	-0.04828739027189769	0.6648394848495238	7.95262977253998e-05	0.5000719403941029	0.8372819257064701	0.6125717690689554	0	1.0	0.0
5549	0.009561964689537832	0.00577384719544961	0.005649776712260846	0.9830582737210163	None	0.2	1	0.3333333333333333	4	0.8	12	0.20987654320987653	0.8	16	12	0	0	0	1.0	9	9	1.1333333333333333	17	0.0	1.0	0.2332676561135572	0.5878661255830596	7.130094477001842e-21	0.5000000000000184	0.0999999998032044	0.500003069977713	0.7222453935043447	0.5295624208062812	0	1.0	0.0
715	None	None	None	None	None	0	0	0.375	3	0.5555555555555556	5	0.55	0	0	0	10	8	0	0.8	5	4	0.7333333333333333	11	0.3333333333333333	0.25	0	0	0	0	0	0	0	0	0	0	0
4717	0.004609068396972969	0.0010032376034135493	-0.0009948812974402577	0.9868753534610477	None	0.2	1	0.3333333333333333	4	0.8	12	0.20987654320987653	0.8	16	12	0	0	0	1.0	9	9	1.1333333333333333	17	0.0	1.0	0.3682331323440181	0.6461331409633708	-0.15612232083909108	0.9821598180926538	0.037841810773120384	0.6356605291463989	0.9160385894685418	0.8484276048985364	0	0.9375	0.0
5016	0.00010156034116036486	1.4250082523599063e-05	3.2608795400394653e-06	0.999287035632693	None	0.25	1	0.36363636363636365	4	0.7857142857142857	11	0.2222222222222222	0.7857142857142857	15	11	0	0	0	0.8888888888888888	9	8	1.0666666666666667	16	0.0	1.0	0.0010127387115605286	0.5564391104698558	-0.09844493614266944	0.5178321499107823	0.004361709233429509	0.5797717271511597	0.6195909277065393	0.5514767853909271	0	1.0	0.0
6608	0.01157352348341049	0.00898106138483894	0.008336079704071945	0.9880161771303505	None	0.25	1	0.36363636363636365	4	0.7857142857142857	11	0.2222222222222222	0.7857142857142857	15	11	0	0	0	0.8888888888888888	8	9	1.0666666666666667	16	0.0	1.0	0.09995081686856243	0.5013891267451354	0.12389920350820846	1.0	0.21789653353193947	0.9999972400743038	0.6924427842916236	0.9999999453974143	0	1.0	0.0
3241	None	None	None	None	None	0	0	0.2631578947368421	10	0.6851851851851852	37	0.691358024691358	0.5185185185185185	36	28	19	2	0	1.0	9	9	3.7333333333333334	56	0.058823529411764705	0.92	0.09999891891926163	0.5000205646821696	0.09668018075229275	0.608318515101321	-0.10141148582451912	0.9986190873695828	0.7320518350945757	0.9122418364893954	1.0	1.0	0.0
4986	5.9732173542925686e-05	4.078201839131329e-05	4.0781597930503756e-05	0.9985601093218632	None	0	0	0.3333333333333333	1	1.0	2	1.0	1.0	3	2	0	3	0	0.25	1	4	0.26666666666666666	4	1.0	0	0.08681465269938263	0.5044646964197994	0.05652064010398047	0.5351647842247484	0.04470571088078847	0.5171613118782945	0.5442194041140996	0.5189428642656553	0.3333333333333333	0	0.0
2620	4.033918770162792e-08	3.347388451929619e-08	1.8159058657984685e-08	0.9999914757832221	None	0	0	0.3	3	0.6666666666666666	8	0.7777777777777778	0	0	0	13	0	0	0.2222222222222222	9	2	0.9333333333333333	14	0.0	0.6666666666666666	0	0	0	0	0	0	0	0	0	0	0
6328	0.004600857941296622	0.0004038027021210551	0.00018920206585143254	0.9949375476886703	None	0	0	0.3333333333333333	3	0.8181818181818182	9	0.28888888888888886	0.8181818181818182	12	9	0	1	0	0.5555555555555556	9	5	0.8666666666666667	13	1.0	1.0	0.09346208380820345	0.5265576690806516	0.13339606277540728	0.8462736533538932	0.09014370579850127	0.5658078919152241	0.5449868144898661	0.6664685226474316	1.0	1.0	0.0
4025	0.00034689019304064356	2.401358766058136e-06	2.0414578018787357e-06	0.9999999863512403	None	0.2	1	0.3333333333333333	4	0.8	12	0.20987654320987653	0.8	16	12	0	0	0	1.0	9	9	1.1333333333333333	17	0.0	1.0	0.05188296989348604	0.5841717113872582	-0.01610101439243675	0.6575770702906092	0.0877897541314803	0.5385916514338038	0.6223526751425531	0.5944447645705211	0	0.6875	0.0
5947	0.003050729324720463	0.0006725224326576214	0.00016907559408264837	0.9968081143632772	None	0.25	1	0.4	4	0.75	9	0.25925925925925924	0.75	13	9	0	0	0	0.6666666666666666	9	6	0.9333333333333333	14	0.0	1.0	0.055830669504282934	0.5792727586844518	1.449415983747494e-06	0.5006519371658295	-0.08212891107933402	0.9393212482411504	0.6607735526260909	0.7350998683738563	0	0	0.0
1848	None	None	None	None	None	0.16666666666666666	1	0.35714285714285715	5	0.6666666666666666	12	0.2777777777777778	0.6666666666666666	17	12	2	1	0	0.8888888888888888	8	9	1.3333333333333333	20	0.3333333333333333	0.5333333333333333	0.09948355117437095	0.5068325823750265	0.09526805019150798	0.514855739410827	0.2267421735510477	0.6364365946479831	0.663494940806223	0.5536842349436318	1.0	1.0	0.0
4937	None	None	None	None	None	0	0	0.3333333333333333	12	0.5686274509803921	29	0.654320987654321	0.17647058823529413	16	9	36	7	0	1.0	9	9	3.533333333333333	53	0.10144927536231885	0.6521739130434783	0.07525823432570695	0.5814703931687643	0.06333236369832733	0.5898700579096909	0.0999999228439941	0.5000001594987447	0.5496224439853798	0.5574321725594241	1.0	1.0	0.0
7532	0.002206893817844385	0.00015685093308492662	0.0001502123684649769	0.9961007603997425	None	0	0	0.42857142857142855	3	0.75	6	0.3333333333333333	0.75	9	6	0	1	0	0.8333333333333334	6	5	0.6666666666666666	10	1.0	0.4	0.05262894845189684	0.5897289658072635	0.04001722873875003	0.582098043404556	0.1849950616043778	0.622403395301882	0.6594923382773354	0.5982069700695313	1.0	1.0	0.0
6552	0.02713986084288813	0.018218866328248554	0.01809447697976833	0.9963380970406368	None	0.2	1	0.3333333333333333	4	0.8	12	0.20987654320987653	0.8	16	12	0	0	0	1.0	9	9	1.1333333333333333	17	0.0	1.0	0.09973840029439254	0.5090595022658505	0.010959465149612357	0.5869973285724864	0.12038755126958622	0.9899114265763109	0.618932977990062	0.8399702498902902	0	1.0	0.0
6027	0.004594655921105894	0.001738431046429772	0.0015768171092892507	0.9982475781083134	None	0.25	1	0.4	4	0.7692307692307693	10	0.234375	0.7692307692307693	14	10	0	0	0	1.0	8	8	1.0	15	0.0	0.8571428571428571	0.3419022803969406	0.6172368048223009	-0.042117869847012004	0.591970917505742	0.38967646121270777	0.8163038782797262	0.881717005962596	0.6857849278314218	0	0	0.0
7444	6.1809901527534214e-09	6.189596152803015e-09	4.529233896638687e-09	0.9999996234585298	None	0	0	0	0	0	0	1.0	0	0	0	0	2	0	1.0	1	1	0.06666666666666667	1	0.5	0	0	0	0	0	0	0	0	0	0	0	0
2236	None	None	None	None	None	0	0	0	0	0	0	1.0	0	0	0	0	0	0	1.0	1	1	0.06666666666666667	1	0.0	0	0	0	0	0	0	0	0	0	0	0	0
1647	None	None	None	None	None	0	0	0	0	0	0	1.0	0	0	0	0	4	0	1.0	1	1	0.06666666666666667	1	1.0	0	0	0	0	0	0	0	0	0	0	0	0
7367	1.3313977149486422e-06	3.8595630245808577e-07	3.522785975375585e-07	0.9998610867048568	None	0.2	1	0.3333333333333333	4	0.8	12	0.20987654320987653	0.8	16	12	0	0	0	1.0	9	9	1.1333333333333333	17	0.0	1.0	0.0999964617279353	0.5003958713112281	-0.07204991574387261	1.0	0.008434627842824638	0.512573936189892	0.94281383410255	1.0	0	1.0	0.0
5904	0.002611545147460816	0.001004234119574192	0.0001722403083787853	0.9939650081424442	None	0.2	1	0.3333333333333333	4	0.8	12	0.20987654320987653	0.8	16	12	0	0	0	1.0	9	9	1.1333333333333333	17	0.0	1.0	0.09999686051226475	0.5002143479070694	0.00047256721379323254	0.5186019841000702	-0.030354139465060704	0.637691396661961	0.6354611776017095	0.553186175508072	0	1.0	0.0
2632	None	None	None	None	None	0	0	0.13333333333333333	4	0.8837209302325582	38	0.8333333333333334	0.2558139534883721	14	11	30	5	0	0.6666666666666666	9	6	3.0	45	0.08196721311475409	0.9	2.218553977134995e-07	0.5002156446781839	-0.022069982310507847	0.5087520745368554	0.0999998937402274	0.5000042717723898	0.6297424638009627	0.5029909260015129	0.0	0	0.0
3520	0.0	0.0	0.0	0.9999999999999998	None	0	0	0	0	0	0	1.0	0	0	0	0	4	0	1.0	1	1	0.06666666666666667	1	1.0	0	0	0	0	0	0	0	0	0	0	0	0
3204	1.108507841505433e-08	9.398033019659596e-09	3.8583598469883004e-11	0.9999983131619054	None	0	0	0.75	3	0.3333333333333333	1	0.5555555555555556	0.3333333333333333	4	1	0	0	0	1.0	3	3	0.3333333333333333	5	0.0	1.0	7.902762784127648e-27	0.5	0.07706461493953351	0.525045873802031	3.4920668470347175e-06	0.5000046308045741	0.5898336764426904	0.508356383320617	0	0	0.0
1872	None	None	None	None	None	0	0	0	0	0	0	1.0	0	0	0	0	4	0	1.0	1	1	0.06666666666666667	1	1.0	0	0	0	0	0	0	0	0	0	0	0	0
2576	None	None	None	None	None	0	0	0.037037037037037035	2	0.9746835443037974	77	1.0	0.0379746835443038	4	3	76	0	0	1.0	9	9	5.4	81	0.0	1.0	4.530849987479344e-22	0.5000000000000001	0.09987785748763582	0.5015548838885068	8.426810471147282e-05	0.503509426531244	0.6155329394338809	0.501688117940203	0	1.0	0.0
5712	0.0	0.0	0.0	0.9999999999999998	None	0	0	0	0	0	0	1.0	0	0	0	0	4	0	1.0	1	1	0.06666666666666667	1	1.0	0	0	0	0	0	0	0	0	0	0	0	0
1076	None	None	None	None	None	0	0	0.5	2	0.6666666666666666	2	0.5555555555555556	0.6666666666666666	4	2	0	0	0	1.0	3	3	0.3333333333333333	5	0.0	0	0.04787923615594199	0.5676759556891632	0.1761385121347551	0.5102277790809788	0.09998910713812711	0.5000737261449345	0.6300021613088984	0.5261084880457376	0	1.0	0.0
3068	3.226927827134702e-08	3.046324937627465e-08	3.01125617625852e-08	0.999994697859002	None	0	0	0.3333333333333333	3	0.8181818181818182	9	0.28888888888888886	0.8181818181818182	12	9	0	1	0	0.5555555555555556	9	5	0.8666666666666667	13	1.0	1.0	0.003737875011662205	0.5633328449027886	0.03170260687615498	0.5070704412004601	1.412903857753191e-05	0.5002420123426973	0.5375949652421691	0.5236449424659988	0.0	0	0.0
1322	None	None	None	None	None	0	0	0.2727272727272727	12	0.671875	43	0.8148148148148148	0.40625	37	26	28	0	0	1.0	9	9	4.4	66	0.0	0.8421052631578947	0.004835093944860477	0.5825724145555754	-0.5361700338156222	0.9991263554812008	0.05203520644530134	0.6699788617150825	0.9418498859449403	0.93669924187944	0	0.918918918918919	0.0
3687	0.007758809331182006	0.0011633932515957058	0.0011136700057068026	0.9781433955022455	None	0.25	1	0.4	4	0.7692307692307693	10	0.23809523809523808	0.7692307692307693	14	10	0	0	0	0.7777777777777778	7	9	1.0	15	0.0	1.0	0.33724020465786764	0.9999112129614232	0.01964224925261009	0.5506291375590021	0.08542660898274716	0.5976024436333567	0.8215966563826093	0.9647462458713666	0	0	0.0
7283	0.001044399141890511	8.003103251987038e-05	6.024681374310884e-05	0.9986647590191596	None	0.3333333333333333	1	0.5	4	0.7	7	0.2857142857142857	0.7	11	7	0	0	0	0.8571428571428571	6	7	0.8	12	0.0	0.8	0.06287240052049495	0.5262780595057939	0.08805391849286975	0.6215052782340469	-0.09820249553439188	0.5175981778747704	0.6939328382955705	0.5557318941859372	0	0.6363636363636364	0.0
947	None	None	None	None	None	0.3333333333333333	1	0.5	4	0.7	7	0.2857142857142857	0.7	11	7	0	0	0	0.8571428571428571	7	6	0.8	12	0.0	0.6666666666666666	0.05752842817516281	0.5781577729081486	-0.07666244502680268	0.6990626403981479	0.13231088463397525	0.5355907699229184	0.703609404678792	0.606721684049523	0	1.0	0.0
892	None	None	None	None	None	0	0	0.13157894736842105	5	0.8545454545454545	47	0.7037037037037037	0.03636363636363636	4	2	52	5	0	1.0	9	9	3.8	57	0.04716981132075472	0.8461538461538461	0.06794207153011984	0.5422608336561368	0.0999999995390968	0.5000000012186533	0.10585598786658237	0.6616591707534815	0.552036260680429	0.5695580272845671	0.0	0	0.0
6219	0.00019162506594326973	9.402113191808368e-07	-4.177472347711919e-07	0.9999813246007607	None	0.25	1	0.4	4	0.7692307692307693	10	0.234375	0.7692307692307693	14	10	0	0	0	1.0	8	8	1.0	15	0.0	0.8571428571428571	0.06459896441886163	0.5660491787179924	0.11927103546271736	0.9442297958311737	0.048870640338855645	0.5446753196446585	0.6026610252085467	0.7486363951689413	0	1.0	0.0
4538	0.003751848998672838	0.0017314636395269255	1.0220657466042906e-05	0.980979983050594	None	0	0	0.25	1	1.0	3	1.0	1.0	4	3	0	3	0	0.2	5	1	0.3333333333333333	5	1.0	0	0.6199975034727088	0.6038302615944354	0.09781725873212174	0.5062984760106103	0.4442213527759141	0.5713488857578195	0.8971566492685514	0.5608635436196304	1.0	1.0	0.0
2883	0.0	0.0	0.0	0.9999999999999998	None	0	0	0	0	0	0	1.0	0	0	0	0	4	0	1.0	1	1	0.06666666666666667	1	1.0	0	0	0	0	0	0	0	0	0	0	0	0
1939	None	None	None	None	None	0	0	0.375	3	0.7777777777777778	7	0.3142857142857143	0.7777777777777778	10	7	0	1	0	0.7142857142857143	5	7	0.7333333333333333	11	1.0	0.6666666666666666	0.04877382958643014	0.6481579202496758	0.043866714417349316	0.619595236742054	0.09473781182137406	0.6431601059165444	0.610506775582265	0.6370607748662087	1.0	1.0	0.0
2801	0.0	0.0	0.0	0.9999999999999998	None	0	0	0	0	0	0	1.0	0	0	0	0	4	0	1.0	1	1	0.06666666666666667	1	1.0	0	0	0	0	0	0	0	0	0	0	0	0
2634	0.00020723875659002462	1.4738587735235344e-06	1.4683053674267908e-06	0.9999922049831727	None	0.3333333333333333	1	0.5	4	0.6666666666666666	6	0.3055555555555556	0.6666666666666666	10	6	0	0	0	1.0	6	6	0.7333333333333333	11	0.0	0.4	0.09919376776503266	0.5063091357668565	-0.09999838925226019	0.5000073938595051	-0.07370483445437843	0.5780122794457658	0.7078466703574143	0.5282936050602457	0	1.0	0.0
7053	6.298634441048075e-06	1.3196921601076323e-08	3.8877627738305675e-09	0.9999971602099981	None	0.3333333333333333	1	0.4444444444444444	4	0.7272727272727273	8	0.2653061224489796	0.7272727272727273	12	8	0	0	0	1.0	7	7	0.8666666666666667	13	0.0	1.0	0.09999818143568098	0.5000749255350206	0.0032288123209010242	0.5726022360944555	0.0020071212749997484	0.5228031051726587	0.6130098088582583	0.5319606654748106	0	1.0	0.0
1993	None	None	None	None	None	0	0	0	0	0	0	1.0	0	0	0	0	0	0	1.0	1	1	0.06666666666666667	1	0.0	0	0	0	0	0	0	0	0	0	0	0	0
5078	1.3976685282370774e-05	5.0656276047393675e-06	3.869588985650571e-10	0.9985876881042293	None	0	0	0.25	1	1.0	3	1.0	1.0	4	3	0	0	0	0.2	5	1	0.3333333333333333	5	0.0	0	4.243648625182403e-19	0.5000000000000024	0.06705042574973287	0.6170900209622876	7.902762784127648e-27	0.5	0.5783683144772611	0.5396842712535898	0	0	0.0
277	None	None	None	None	None	0	0	0.4	4	0.6666666666666666	8	0.4666666666666667	0.5833333333333334	10	7	3	0	0	0.8333333333333334	6	5	0.9333333333333333	14	0.0	0.2222222222222222	0.09509791627814676	0.5147781472529698	0.0031329795170287806	0.5156546643450272	0.003117182507928854	0.5126690935903135	0.6039367167353451	0.5143673908290907	0	1.0	0.0
331	None	None	None	None	None	0.25	1	0.36363636363636365	4	0.7857142857142857	11	0.2222222222222222	0.7857142857142857	15	11	0	0	0	0.8888888888888888	8	9	1.0666666666666667	16	0.0	1.0	0.29771175639581127	0.9999862774494701	-0.05039532585847598	0.6620251156842967	-0.0741011815855444	0.6266731605777327	0.8754106865873156	0.9841548484945764	0	0	0.0
640	None	None	None	None	None	0	0	0	0	0	0	1.0	0	0	0	0	0	0	1.0	1	1	0.06666666666666667	1	0.0	0	0	0	0	0	0	0	0	0	0	0	0
6231	0.010814070884622698	0.0019726276910743672	-0.001946730887000626	0.9893366992897007	None	0.3333333333333333	1	0.5	4	0.7	7	0.2857142857142857	0.7	11	7	0	0	0	0.8571428571428571	6	7	0.8	12	0.0	0.6666666666666666	0.09999599579296012	0.5000255141383936	-0.07456988338008645	0.5403258190171379	0.20220208032563755	0.6961209807202017	0.7581784377480556	0.5818121149427765	0	0.5454545454545454	0.0
2477	None	None	None	None	None	0	0	0	0	0	0	1.0	0	0	0	0	0	0	1.0	1	1	0.06666666666666667	1	0.0	0	0	0	0	0	0	0	0	0	0	0	0
3578	5.873687283853313e-05	3.5125362322480354e-07	-3.080705798215258e-07	0.9999492820698003	None	0	0	0.3333333333333333	1	1.0	2	1.0	1.0	3	2	0	0	0	0.25	4	1	0.26666666666666666	4	0.0	0	0.09971578835728852	0.5003000695316935	-0.03380503445473794	0.596242844294099	0.056070242431240015	0.6281353007141255	0.6468999354604309	0.5756855405684489	0	0	0.0
3501	0.008199323060131098	0.0021741537380418107	0.0015267515516488635	0.9864786762736917	None	0	0	0.3333333333333333	3	0.8181818181818182	9	0.28888888888888886	0.8181818181818182	12	9	0	0	0	0.5555555555555556	5	9	0.8666666666666667	13	0.0	1.0	0.09999818329483609	0.500383718880465	0.18545773627185874	0.6052516959489992	0.15228422479062945	0.5447495237107156	0.5877643937746163	0.5505277096587546	0	0.4166666666666667	0.0
6050	0.007572883156133144	0.004925011295450391	0.0048553434835628025	0.9859582066880679	None	0.25	1	0.4	4	0.7692307692307693	10	0.23809523809523808	0.7692307692307693	14	10	0	0	0	0.7777777777777778	7	9	1.0	15	0.0	1.0	0.2260755707517966	0.5734408043333399	5.3333012013853855e-08	0.5000002939432361	0.09999929454204096	0.5000009367015268	0.7160615408581372	0.5246390672758654	0	1.0	0.0
1759	None	None	None	None	None	0	0	0.08888888888888889	4	0.9076923076923077	59	0.8271604938271605	0.015384615384615385	1	1	65	2	0	1.0	9	9	4.466666666666667	67	0.014925373134328358	0.8275862068965517	0.0999761982799154	0.5	0.21351561328709873	0.5	0.02371407135806251	0.5	0.6856428619634085	0.5	0.0	0	0.0
2944	None	None	None	None	None	0	0	0.23529411764705882	12	0.7162162162162162	53	0.9382716049382716	0.28378378378378377	29	21	46	0	0	1.0	9	9	5.066666666666666	76	0.0	0.9714285714285714	-0.03275112973169429	0.5065579671181967	0.17701086770725746	0.6706369720570293	-0.09754720555512332	0.6769849301618701	0.7571521585911217	0.6206756347388515	0	0	0.0
7187	0.011657079249769357	0.00910805209845875	0.008456532738004514	0.9881153037541807	None	0.25	1	0.36363636363636365	4	0.7857142857142857	11	0.2222222222222222	0.7857142857142857	15	11	0	0	0	0.8888888888888888	8	9	1.0666666666666667	16	0.0	1.0	0.09995081686856243	0.5013891267451354	0.12389920350820846	1.0	0.21789653353193947	0.9999972400743038	0.6924427842916236	0.9999999453974143	0	1.0	0.0
2732	0.0	0.0	0.0	1.0	None	0	0	0	0	0	0	1.0	0	0	0	0	0	0	1.0	1	1	0.06666666666666667	1	0.0	0	0	0	0	0	0	0	0	0	0	0	0
2295	None	None	None	None	None	0	0	0.4375	7	0.47619047619047616	10	0.42592592592592593	0.19047619047619047	10	4	12	0	0	0.6666666666666666	6	9	1.5333333333333334	23	0.0	0.42105263157894735	-0.05896533175368816	0.6369171511745718	0.04351905313456442	0.6066701727185779	3.5514632722726415e-07	0.5000010129068161	0.6104127388630142	0.5821931733530226	0	1.0	0.0
153	None	None	None	None	None	0.05263157894736842	1	0.2	8	0.7931034482758621	46	0.7407407407407407	0.5689655172413793	41	33	18	0	0	1.0	9	9	4.0	60	0.0	0.8888888888888888	-0.06498456662155823	0.5165601706588012	0.000865589949741126	0.5334499557676861	0.02345719429232524	0.671873397248602	0.608346837811014	0.5758219250709327	0	1.0	0.0
3559	None	None	None	None	None	0.09090909090909091	1	0.4166666666666667	10	0.5294117647058824	18	0.5714285714285714	0.20588235294117646	14	7	21	4	0	0.7777777777777778	7	9	2.4	36	0.10256410256410256	0.5161290322580645	-0.09999868998875876	0.500010793010186	-0.056149973885436036	0.5099446739645148	0.48357598690075054	0.7810228115800248	0.9345629698865335	0.607580829176863	1.0	1.0	0.0
4577	1.4924268858887378e-06	9.958062789031118e-07	-9.484430914479787e-07	0.9996104154774937	None	0	0	0.3333333333333333	2	0.8571428571428571	6	0.36	0.8571428571428571	8	6	0	2	0	1.0	5	5	0.6	9	1.0	0	-0.03131568403049576	0.6735653182251711	-0.005546328026663569	0.6640217283464463	0.0031816542468107766	0.5150394779813612	0.6097309919612275	0.6197765372018	1.0	1.0	0.0
6664	0.008755525734306172	0.0016353656227756448	0.0014477865532914402	0.9842851377505478	None	0	0	0.28	7	0.6857142857142857	24	0.4567901234567901	0.05714285714285714	3	2	33	13	0	1.0	9	9	2.466666666666667	37	0.18840579710144928	0.1875	0.09996599697087136	0.5002909883328891	0.13868524081137928	0.6021495241068148	-0.2080372805849812	0.6253254671230966	0.8251026030539758	0.57670690576353	1.0	1.0	0.04117683802732579
2789	0.002852688890637795	0.0002911827649706091	0.0002506217859201039	0.9965998424035849	None	0	0	0.3333333333333333	3	0.8181818181818182	9	0.28888888888888886	0.8181818181818182	12	9	0	1	0	0.5555555555555556	5	9	0.8666666666666667	13	1.0	1.0	-0.0602297039149531	0.6654813943651597	0.0037967971403678677	0.6501655129051584	0.09999915248487028	0.5208294602978418	0.6685750982130247	0.6138797854703018	0.0	0	0.0
2361	None	None	None	None	None	0	0	0	0	0	0	1.0	0	0	0	0	2	0	1.0	1	1	0.06666666666666667	1	0.5	0	0	0	0	0	0	0	0	0	0	0	0
2959	None	None	None	None	None	0.23529411764705882	4	0.4864864864864865	18	0.4716981132075472	25	0.6790123456790124	0.4339622641509434	41	23	13	0	0	1.0	9	9	3.6666666666666665	55	0.0	0.8163265306122449	0.09996300807713673	0.5010547109961868	0.036564832709626904	0.6612868733940876	0.004847258544293259	0.5162672729767869	0.6045974317504942	0.5612200520473434	0	1.0	0.0
1884	None	None	None	None	None	0	0	0.21739130434782608	5	0.75	24	0.7555555555555555	0	0	0	33	8	0	0.5555555555555556	9	5	2.2666666666666666	34	0.11428571428571428	0.875	0	0	0	0	0	0	0	0	0	0	0
3804	0.0025059410566611482	0.002088989084298804	0.001663932111659814	0.9979566960946702	None	0.2	1	0.3333333333333333	4	0.8	12	0.20987654320987653	0.8	16	12	0	0	0	1.0	9	9	1.1333333333333333	17	0.0	1.0	0.09999965184876837	0.5000282688777499	0.15335357084547735	0.999692179356047	0.061899973609495326	0.5713671160047424	0.6898446293267695	0.9421917078371429	0	1.0	0.0
3262	0.0	0.0	0.0	1.0	None	0	0	0	0	0	0	1.0	0	0	0	0	0	0	1.0	1	1	0.06666666666666667	1	0.0	0	0	0	0	0	0	0	0	0	0	0	0
3472	0.006171925044372263	0.004701627052808825	0.0012920676188308711	0.9951579134576409	None	0.2	1	0.3333333333333333	4	0.8	12	0.20987654320987653	0.8	16	12	0	0	0	1.0	9	9	1.1333333333333333	17	0.0	1.0	0.09980071067555223	0.5058032156024739	0.06944144469309929	0.6594650522715036	0.09416729439116064	0.5101565130054044	0.531354576618698	0.5601043558081885	0	1.0	0.0
1270	None	None	None	None	None	0.5	1	0.6666666666666666	4	0.5714285714285714	4	0.36	0.5714285714285714	8	4	0	0	0	1.0	5	5	0.6	9	0.0	1.0	0.04949526833576721	0.5719274469554357	0.04778718950196412	0.547398599302726	0.08859201611755027	0.5067802037691452	0.5625318107293997	0.5421503345237895	0	0	0.0
5251	0.01603044296446972	0.007131783969444914	0.005258365750520785	0.9691445062955145	None	0.25	1	0.36363636363636365	4	0.7857142857142857	11	0.2222222222222222	0.7857142857142857	15	11	0	0	0	0.8888888888888888	8	9	1.0666666666666667	16	0.0	1.0	0.33984021500302164	0.6153328833854814	2.2736111396675113e-08	0.5000015896490632	0.3348365098977892	0.7924668981298656	0.8365605570066434	0.6463919832176533	0	0	0.0
5730	0.00019921465085448998	2.6316437052855386e-06	-8.781809800849463e-07	0.9999999806165036	None	0.2	1	0.3333333333333333	4	0.8	12	0.20987654320987653	0.8	16	12	0	0	0	1.0	9	9	1.1333333333333333	17	0.0	1.0	0.09997177000501159	0.5022139220491162	0.011852900818602487	0.5850314375239556	0.04764226057832781	0.6697578253960457	0.5993156179469888	0.587377884942434	0	1.0	0.0
6980	0.010105904230702473	0.009928197652824017	0.009847926512168445	0.9967945140081458	None	0.2	1	0.3333333333333333	4	0.8	12	0.20987654320987653	0.8	16	12	0	0	0	1.0	9	9	1.1333333333333333	17	0.0	1.0	0.09999973000340256	0.5000044128432813	0.13058857059511447	0.9998194034782718	0.06429197651885646	0.5950750799844386	0.6569506381198157	0.9526353507540469	0	0.875	0.0
4315	0.004490295786829339	0.0036320524422046975	0.0036268216806018836	0.9907296240942974	None	0.2	1	0.3333333333333333	4	0.8	12	0.20987654320987653	0.8	16	12	0	0	0	1.0	9	9	1.1333333333333333	17	0.0	1.0	0.09999955258661367	0.5000015044803887	0.04663861136303256	0.5837832719235427	0.06764595994999241	0.5811631405534536	0.584260200733157	0.5552632800421348	0	1.0	0.0
5495	1.218535882473215e-07	1.008690896469841e-07	5.802862370589099e-11	0.9999791955497547	None	0	0	0.018518518518518517	1	1.0	79	1.0	0	0	0	80	0	0	1.0	9	9	5.4	81	0.0	1.0	0	0	0	0	0	0	0	0	0	0	0
4002	0.006237782286415454	0.005501923110671512	0.000970162646124618	0.9950952608424232	None	0.2	1	0.3333333333333333	4	0.8	12	0.20987654320987653	0.8	15	12	1	2	0	1.0	9	9	1.1333333333333333	17	0.6666666666666666	1.0	0.09998327347182881	0.5005003679881009	0.06257929195580489	0.665752444929256	0.08276314865661505	0.5342304137687918	0.5469691746703974	0.5685794968444484	0.9666666666666667	1.0	0.0
1831	None	None	None	None	None	0	0	1.0	2	0.0	0	0.75	0	2	0	0	2	0	1.0	2	2	0.2	3	1.0	0	0	0	0	0	0	0	0	0	0	0	0
308	None	None	None	None	None	0	0	0.25	1	1.0	3	1.0	1.0	4	3	0	0	0	0.2	1	5	0.3333333333333333	5	0.0	0	0.2821777166722313	0.5812951227644846	0.09920036429146364	0.5006783973529791	0.06120970919697254	0.5558791342391811	0.7240950158992838	0.5461400228505362	0	1.0	0.0
3577	0.0003433509830433281	1.832822150307862e-06	6.97078534420724e-08	0.9999999834099933	None	0.2	1	0.3333333333333333	4	0.8	12	0.20987654320987653	0.8	16	12	0	0	0	1.0	9	9	1.1333333333333333	17	0.0	1.0	0.08967319838576535	0.5501882195871732	0.11188714307446641	0.6590638891947868	-0.07348393122516905	0.6981783717064428	0.7111750584193993	0.6379316942114198	0	0.9375	0.0
2192	None	None	None	None	None	0	0	0.5	2	0.75	3	0.6	0.75	5	3	0	0	0	0.4	2	5	0.4	6	0.0	0	7.902762784127648e-27	0.5	-0.012833513189445592	0.6669651347821255	1.2006531411215737e-05	0.5043278877376747	0.5783614739588462	0.5590401639841482	0	1.0	0.0
6526	0.0	0.0	0.0	1.0	None	0	0	0	0	0	0	1.0	0	0	0	0	0	0	1.0	1	1	0.06666666666666667	1	0.0	0	0	0	0	0	0	0	0	0	0	0	0
4047	0.001322491497115333	0.000798787542223358	0.0007548600657905875	0.9999477533915427	None	0.2	1	0.3333333333333333	4	0.8	12	0.20987654320987653	0.8	16	12	0	0	0	1.0	9	9	1.1333333333333333	17	0.0	1.0	-0.09999999632804624	0.5000000308604727	8.275773999534313e-12	0.5000003862746945	0.09999995958315491	0.5012215223546918	0.6934921034726205	0.5004073138832574	0	0.5625	0.0
6355	9.798186986726227e-05	4.464193595092221e-07	-1.2723641957945614e-08	0.9999987095113473	None	0.5	1	0.5714285714285714	4	0.625	5	0.3333333333333333	0.625	9	5	0	0	0	0.8333333333333334	6	5	0.6666666666666666	10	0.0	1.0	0.08894336898798907	0.6052844309995767	-0.8737056268280587	0.9999945962751347	-0.08251110847962956	0.6595258946158424	0.9971667724661595	0.987939795611572	0	1.0	0.0
2256	None	None	None	None	None	0	0	1.0	3	0.0	0	0.6666666666666666	0	3	0	0	1	0	0.6666666666666666	3	2	0.26666666666666666	4	1.0	1.0	0	0	0	0	0	0	0	0	0	0	0
3603	0.006202214793565738	0.0018043706343738829	-0.00011450434687945078	0.9970285926911358	None	0.2	1	0.3333333333333333	4	0.8	12	0.20987654320987653	0.8	16	12	0	0	0	1.0	9	9	1.1333333333333333	17	0.0	1.0	2.375663660186327e-20	0.5	0.03152649655903065	0.5535907004637687	0.09048664299606032	0.5436940360307608	0.5940160054542984	0.5324885330439525	0	1.0	0.0
915	None	None	None	None	None	0	0	0.3	3	0.6923076923076923	9	0.5	0	0	0	14	0	0	0.8333333333333334	5	6	1.0	15	0.0	0.6	0	0	0	0	0	0	0	0	0	0	0
3608	0.0	0.0	0.0	0.9999999999999998	None	0	0	0	0	0	0	1.0	0	0	0	0	4	0	1.0	1	1	0.06666666666666667	1	1.0	0	0	0	0	0	0	0	0	0	0	0	0
2010	None	None	None	None	None	0	0	0.5	2	0.6666666666666666	2	0.625	0.6666666666666666	4	2	0	0	0	0.5	2	4	0.3333333333333333	5	0.0	0	-0.03691339222097265	0.6718215779272115	0.0385345882180141	0.5412275141713222	0.09806366473436498	0.551775275939049	0.6369954264697208	0.5898121665905831	0	0	0.0
4697	0.016765697030723944	0.0061508810995405975	0.0049035958595101325	0.9933489385223322	None	0.25	1	0.4	4	0.7692307692307693	10	0.23809523809523808	0.7692307692307693	14	10	0	0	0	0.7777777777777778	9	7	1.0	15	0.0	1.0	0.12951850419160005	0.938121927038176	0.01025810158153132	0.5247318058171	-0.2121616647923526	0.9999794275204694	0.8960308505412586	0.9894018307050457	0	1.0	0.0
7359	0.0	0.0	0.0	1.0	None	0	0	0	0	0	0	1.0	0	0	0	0	0	0	1.0	1	1	0.06666666666666667	1	0.0	0	0	0	0	0	0	0	0	0	0	0	0
535	None	None	None	None	None	0	0	0.4	2	0.8	4	0.4666666666666667	0.8	6	4	0	1	0	0.6	5	3	0.4666666666666667	7	0.5	0	0.04009198355026916	0.6605247836396813	-0.14071893108336808	0.629644558323973	0.05026329028996238	0.597686684404339	0.715974708179845	0.6296511392682487	0.0	0	0.0
976	None	None	None	None	None	0.5	1	0.5714285714285714	4	0.625	5	0.3333333333333333	0.625	9	5	0	0	0	0.8333333333333334	5	6	0.6666666666666666	10	0.0	1.0	0.09999849979756362	0.5000971006140565	0.0999793358911069	0.5001140581070579	0.020242612500976885	0.5731728461233769	0.5928909037700314	0.5246178134406672	0	0	0.0
6569	0.0	0.0	0.0	0.9999999999999998	None	0	0	0	0	0	0	1.0	0	0	0	0	4	0	1.0	1	1	0.06666666666666667	1	1.0	0	0	0	0	0	0	0	0	0	0	0	0
2359	None	None	None	None	None	0	0	0	0	0	0	1.0	0	0	0	0	4	0	1.0	1	1	0.06666666666666667	1	1.0	0	0	0	0	0	0	0	0	0	0	0	0
207	None	None	None	None	None	0	0	0	0	0	0	1.0	0	0	0	0	0	0	1.0	1	1	0.06666666666666667	1	0.0	0	0	0	0	0	0	0	0	0	0	0	0
3766	4.384867468875333e-08	4.218064182287326e-08	-2.9814314824710855e-08	0.9999923500916539	None	0.3333333333333333	1	0.5	4	0.6666666666666666	6	0.3055555555555556	0.6666666666666666	10	6	0	0	0	1.0	6	6	0.7333333333333333	11	0.0	0.4	0.028085546218728108	0.5091057157984766	0.005801081485419428	0.5587128095149069	3.487093989677706e-06	0.5000220673600114	0.5331117625790275	0.5226889785375687	0	1.0	0.0
4851	0.01603696953327593	0.007131725647475901	0.005258333507953865	0.9691673371567728	None	0.25	1	0.36363636363636365	4	0.7857142857142857	11	0.2222222222222222	0.7857142857142857	15	11	0	0	0	0.8888888888888888	8	9	1.0666666666666667	16	0.0	1.0	0.33984021500302164	0.6153328833854814	2.2736111396675113e-08	0.5000015896490632	0.3348365098977892	0.7924668981298656	0.8365605570066434	0.6463919832176533	0	0	0.0
143	None	None	None	None	None	0.2	1	0.3333333333333333	4	0.8	12	0.20987654320987653	0.8	16	12	0	0	0	1.0	9	9	1.1333333333333333	17	0.0	1.0	7.388562572676545e-06	0.5024354557654478	0.00021195885681475857	0.5490340559577223	0.03679148276171361	0.5408642407513745	0.5425767513216917	0.5308219462424568	0	1.0	0.0
6257	0.008499771972380431	0.0016770769405622457	-0.0011566166297696896	0.9738474612792734	None	0.3333333333333333	1	0.5	4	0.7	7	0.2857142857142857	0.7	11	7	0	0	0	0.8571428571428571	7	6	0.8	12	0.0	0.8	0.47543762655400246	0.8661840980310447	0.1558699038169305	0.9952734334867311	0.11241530865521723	0.7040979523018875	0.8576354865675013	0.9367179190771998	0	1.0	0.0
6082	None	None	None	None	None	0.05	1	0.20930232558139536	9	0.7741935483870968	48	0.7901234567901234	0.3064516129032258	26	19	37	8	0	1.0	9	9	4.266666666666667	64	0.11267605633802817	0.7931034482758621	-0.0185891627784587	0.5064282109141974	3.468165407068821e-07	0.5000175771186683	1.2703547094334636e-17	0.5763268534361079	0.5226277004025137	0.5277628522988285	0.0	0	0.0
7513	0.0	0.0	0.0	0.9999999999999998	None	0	0	0	0	0	0	1.0	0	0	0	0	4	0	1.0	1	1	0.06666666666666667	1	1.0	0	0	0	0	0	0	0	0	0	0	0	0
4707	0.00033832408805708835	0.00014231878711766418	3.123082417435901e-05	0.9995768485156747	None	0.2	1	0.3333333333333333	4	0.8	12	0.20987654320987653	0.8	16	12	0	0	0	1.0	9	9	1.1333333333333333	17	0.0	1.0	-0.21932923156835243	0.9999999736132894	0.09807628687932027	0.5457880656915071	0.01862325094107936	0.5391796907705761	0.9572380599784241	0.9973495475733989	0	1.0	0.0
461	None	None	None	None	None	0.2857142857142857	2	0.375	6	0.6190476190476191	13	0.5111111111111111	0.6190476190476191	19	13	3	0	0	0.5555555555555556	5	9	1.5333333333333334	23	0.0	0.7777777777777778	0.09999998409413333	0.5000002162333983	1.9989775449266304e-06	0.5004712932724378	0.015859627556374236	0.5299510932131426	0.6079718205373704	0.5101514396262365	0	1.0	0.0
5858	0.0	0.0	0.0	0.9999999999999998	None	0	0	0	0	0	0	1.0	0	0	0	0	4	0	1.0	1	1	0.06666666666666667	1	1.0	0	0	0	0	0	0	0	0	0	0	0	0
659	None	None	None	None	None	0.047619047619047616	1	0.20454545454545456	9	0.765625	49	0.8148148148148148	0.09375	13	6	52	0	0	1.0	9	9	4.4	66	0.0	0.8135593220338984	0.09999997619623766	0.5000000985036523	0.2852721522558678	0.6526949998347632	0.055546713958679196	0.5838342251662646	0.7290398164945993	0.5800909582230778	0	1.0	0.0
2259	None	None	None	None	None	0	0	0	0	0	0	1.0	0	0	0	0	4	0	1.0	1	1	0.06666666666666667	1	1.0	0	0	0	0	0	0	0	0	0	0	0	0
6997	0.006809033199609331	0.00124426427725496	0.000615585822807867	0.982790841842214	None	0.25	1	0.4	4	0.7692307692307693	10	0.23809523809523808	0.7692307692307693	14	10	0	0	0	0.7777777777777778	7	9	1.0	15	0.0	1.0	0.3486544603630987	0.6412441664907859	1.9036586305794823e-05	0.516783742386218	0.05501816534587204	0.6885477289029159	0.8403843390985751	0.6178475983701565	0	0.8571428571428571	0.0
1116	None	None	None	None	None	0	0	0.11764705882352941	4	0.8775510204081632	43	0.796875	0	0	0	50	12	0	1.0	8	8	3.4	51	0.11538461538461539	0.6363636363636364	0	0	0	0	0	0	0	0	0	0	0
6421	6.142013376649623e-09	6.14971856685647e-09	4.500053493289541e-09	0.9999997427453318	None	0	0	0	0	0	0	1.0	0	0	0	0	2	0	1.0	1	1	0.06666666666666667	1	0.5	0	0	0	0	0	0	0	0	0	0	0	0
861	None	None	None	None	None	0	0	0	0	0	0	1.0	0	0	0	0	4	0	1.0	1	1	0.06666666666666667	1	1.0	0	0	0	0	0	0	0	0	0	0	0	0
932	None	None	None	None	None	1.0	1	1.0	4	0.25	1	0.5	0.25	5	1	0	0	0	0.75	3	4	0.4	6	0.0	1.0	0.12921759678460495	0.5681464264973958	0.010070122777509271	0.510626948874995	0.0828938288965525	0.5453649161715124	0.6202033522033432	0.541468429635754	0	1.0	0.0
6728	None	None	None	None	None	0.14285714285714285	2	0.36666666666666664	11	0.6046511627906976	26	0.5555555555555556	0.37209302325581395	27	16	17	4	0	1.0	9	9	3.0	45	0.14814814814814814	0.8333333333333334	0.09999959417064876	0.5000085957240076	0.03431503778507471	0.5792757549652994	0.2381988688058494	0.7867670107275694	0.7164306543118035	0.6322296592873091	0.8888888888888888	0.8518518518518519	0.0
963	None	None	None	None	None	0	0	0.08333333333333333	4	0.9130434782608695	63	0.8765432098765432	0.014492753623188406	3	1	67	3	0	1.0	9	9	4.733333333333333	71	0.022058823529411766	0.8571428571428571	-0.09992048728905502	0.5027633321173072	-0.05266083612598057	0.5191835552995566	-0.08868936999379361	0.5109292717340127	0.5492947677921766	0.5109606936890787	1.0	1.0	0.0
178	None	None	None	None	None	0.06666666666666667	1	0.3125	10	0.6222222222222222	28	0.6527777777777778	0.3111111111111111	21	14	25	3	0	0.8888888888888888	8	9	3.1333333333333333	47	0.06382978723404255	0.5853658536585366	0.053419759899086136	0.6015019445859313	-0.09661874850968692	0.511128167505481	0.09777824449679706	0.5616678843030131	0.6946270065190834	0.5584137963261957	0.9523809523809523	0.9047619047619048	0.0
4872	2.495865317152094e-07	5.908738985846496e-09	1.743438336016369e-09	0.999999351313849	None	0	0	1.0	1	0	0	1.0	0	1	0	0	1	0	0.5	2	1	0.13333333333333333	2	0.3333333333333333	0	0	0	0	0	0	0	0	0	0	0	0
351	None	None	None	None	None	0.2	1	0.3333333333333333	4	0.8	12	0.20987654320987653	0.8	16	12	0	0	0	1.0	9	9	1.1333333333333333	17	0.0	1.0	0.459723222249528	0.8868810810702681	-0.02598432027566113	0.6646389606610201	0.04023639634891883	0.5753092435437124	0.8879553472159225	0.7341181602117477	0	1.0	0.0
3099	0.0002217580097239913	2.562894687858189e-06	-4.0060067469986297e-07	0.9999988664541242	None	0.5	1	0.5714285714285714	4	0.625	5	0.3333333333333333	0.625	9	5	0	0	0	0.8333333333333334	5	6	0.6666666666666666	10	0.0	1.0	0.037628881844455966	0.553750807190535	-0.003438847100372615	0.67913964196961	-0.21295573999033784	0.7963072393892038	0.7422993686735253	0.6848915069988349	0	1.0	0.0
5099	0.00018222889049531623	1.1189211810088566e-06	3.1801202393260043e-07	0.9999978151587401	None	0.3333333333333333	1	0.5	4	0.6666666666666666	6	0.3055555555555556	0.6666666666666666	10	6	0	0	0	1.0	6	6	0.7333333333333333	11	0.0	0.8	0.08162332197318585	0.553157254077073	0.0023466201218461024	0.558319754763007	-0.32130865476406295	0.9980162556223675	0.8549532638489675	0.9022831946829809	0	1.0	0.0
7349	0.014328167510957886	0.0025160528534120025	-0.0008455537075748629	0.9948165054778526	None	0.16666666666666666	1	0.2857142857142857	4	0.8421052631578947	16	0.25925925925925924	0.7894736842105263	19	15	1	0	0	1.0	9	9	1.4	21	0.0	0.6666666666666666	0.06477488309022351	0.6594053480223195	0.025188036287917454	0.674033814073339	-0.07465111728859627	0.999993200463	0.7465275201865801	0.9882094201736819	0	0.21052631578947367	0.0
2697	0.004877272707388723	0.0004204717075282468	-0.0004190214568446466	0.9981238355194856	None	0	0	0.5	2	0.75	3	1.0	0.75	5	3	0	2	0	0.16666666666666666	1	6	0.4	6	1.0	0.4	-0.07983595039861828	0.6186390046538327	0.02412753275091685	0.529103765386984	-0.16443685543880038	0.7418779328810517	0.6858028585384498	0.6346052333920821	1.0	1.0	0.0
2166	None	None	None	None	None	0	0	0.018518518518518517	1	1.0	79	1.0	0	0	0	80	0	0	1.0	9	9	5.4	81	0.0	1.0	0	0	0	0	0	0	0	0	0	0	0
3019	1.364504444791027e-07	1.0872445844784082e-07	2.4702070952244624e-08	0.999971917532998	None	0	0	0.038461538461538464	2	0.9733333333333334	73	0.9506172839506173	0	0	0	76	4	0	1.0	9	9	5.133333333333334	77	0.02564102564102564	0.9411764705882353	0	0	0	0	0	0	0	0	0	0	0
1446	None	None	None	None	None	0.25	1	0.4	4	0.7692307692307693	10	0.23809523809523808	0.7692307692307693	14	10	0	0	0	0.7777777777777778	9	7	1.0	15	0.0	1.0	-0.05443707523126527	0.6683952322445672	-0.06233923068745197	0.676955350762104	0.0640799041921302	0.613882873362531	0.6482136937634082	0.6535781079257561	0	1.0	0.0
6956	None	None	None	None	None	0	0	0.22	11	0.7397260273972602	54	0.9259259259259259	0.273972602739726	26	20	48	5	0	1.0	9	9	5.0	75	0.05319148936170213	1.0	0.07687242168158703	0.6559560647116776	0.00014916805907769654	0.5699909081851972	0.08410227571495577	0.9210178999785124	0.5998300791948687	0.7554324669430997	1.0	1.0	0.0
5370	0.0	0.0	0.0	1.0	None	0	0	0	0	0	0	1.0	0	0	0	0	0	0	1.0	1	1	0.06666666666666667	1	0.0	0	0	0	0	0	0	0	0	0	0	0	0
1388	None	None	None	None	None	0	0	0.3333333333333333	2	0.8571428571428571	6	0.36	0.8571428571428571	8	6	0	2	0	1.0	5	5	0.6	9	1.0	0	0.0008875420290578147	0.5020301507099725	-0.10010641921928168	0.5163836386696666	0.053004458809356114	0.6097269154264873	0.6552058057504243	0.543212190340187	0.0	0	0.0
4777	0.00034049524574381377	4.41181218441854e-06	2.5130189347371992e-06	0.9999999829659869	None	0.2	1	0.3333333333333333	4	0.8	12	0.20987654320987653	0.8	16	12	0	0	0	1.0	9	9	1.1333333333333333	17	0.0	1.0	0.0999998744115937	0.5000005878380341	0.09305522645699524	0.5398959606802922	0.09144258178091769	0.5022281132307065	0.5120923060554105	0.514066177650901	0	1.0	0.0
6309	0.0	0.0	0.0	1.0	None	0	0	0	0	0	0	1.0	0	0	0	0	0	0	1.0	1	1	0.06666666666666667	1	0.0	0	0	0	0	0	0	0	0	0	0	0	0
904	None	None	None	None	None	0	0	0.15789473684210525	6	0.8181818181818182	45	0.9047619047619048	0	2	0	54	8	0	0.7777777777777778	9	7	3.8	57	0.07272727272727272	0.88	0	0	0	0	0	0	0	0	0	0	0
7320	0.0017658269852487923	0.0001772822348174912	0.00012261959429675173	0.9957819319199713	None	0	0	0.18518518518518517	10	0.7721518987341772	61	1.0	0.11392405063291139	18	9	62	0	0	1.0	9	9	5.4	81	0.0	1.0	-0.14593726082686187	0.9999695870708073	-0.15432486267689033	1.0	-0.047171270399250814	0.6432639478043713	0.8623218887739619	0.9999999999231706	0	0.1111111111111111	0.0
5393	0.009292814246832811	0.0005507861139458234	-0.00036560473159530084	0.9914996979805883	None	0.3333333333333333	1	0.5	4	0.6666666666666666	6	0.3142857142857143	0.6666666666666666	10	6	0	0	0	0.7142857142857143	7	5	0.7333333333333333	11	0.0	1.0	0.21110906511526578	0.9998408394055275	5.381956872293207e-11	0.5000000298830647	0.08427604552073953	0.5090525862535823	0.7598563980571925	0.94917560472018	0	1.0	0.0
5224	8.558249968526896e-05	8.272096009406462e-07	-6.844768510374099e-07	0.9999864692554701	None	0	0	0.3333333333333333	2	0.8571428571428571	6	0.36	0.8571428571428571	8	6	0	0	0	1.0	5	5	0.6	9	0.0	0	0.09999999211651063	0.5000000718279355	0.04342317614579659	0.5762032850124511	0.08513298710881226	0.6496726808212512	0.5917826177019079	0.5764627420294428	0	0.875	0.0
90	None	None	None	None	None	0.2	1	0.3333333333333333	4	0.8	12	0.20987654320987653	0.8	16	12	0	0	0	1.0	9	9	1.1333333333333333	17	0.0	1.0	0.1330231403674305	0.5608484956988019	0.08827377354880588	0.9999433647299355	0.08305935164826524	0.5452332367595044	0.8841744014936296	0.967755097946917	0	1.0	0.0
4371	0.0004807016348900306	1.3511582983492564e-05	-1.2906237535944747e-05	0.9991740645682828	None	0	0	0.6	3	0.6	3	0.4666666666666667	0.6	6	3	0	0	0	0.6	3	5	0.4666666666666667	7	0.0	1.0	0.06820643296285159	0.5685060131599845	0.03578030966294158	0.5032380767814447	-0.11718751518109491	0.5812939583040571	0.6917123607607556	0.551219558149504	0	1.0	0.0
5924	0.0008785609672604525	0.00041605288742986617	-5.545523354630689e-05	0.9981925278965659	None	0	0	0.375	3	0.8	8	0.3333333333333333	0.8	11	8	0	1	0	0.4444444444444444	4	9	0.8	12	1.0	1.0	0.0999987185526951	0.5000181940089141	-0.13771187091832904	1.0	0.05124688811024162	0.6322245343601541	0.8084756152954005	1.0	1.0	1.0	0.0
4593	0.0036896892724919135	0.0015577994225867994	-0.0009182009506979214	0.9984435848911487	None	0.2	1	0.3333333333333333	4	0.8	12	0.20987654320987653	0.8	16	12	0	0	0	1.0	9	9	1.1333333333333333	17	0.0	1.0	-0.09999999339412431	0.5000000672419272	2.188466269961808e-08	0.5000008610367024	0.08462995509783636	0.9999882259841881	0.682212990435717	0.9777563184129928	0	1.0	0.0
6537	9.427239699720302e-05	6.785904599195186e-08	1.8687597426337908e-09	0.9999930219689628	None	0	0	0.4	2	0.8	4	0.4666666666666667	0.8	6	4	0	0	0	0.6	5	3	0.4666666666666667	7	0.0	0	0.09999916324762947	0.5000010400262825	0.12258308510326935	0.6285810717937286	-0.07855377546957673	0.5478378661078259	0.7111075310149417	0.5595556886960737	0	1.0	0.0
5232	0.00039366457603489616	8.480264948470944e-05	-5.7649977323244316e-05	0.9985639655518431	None	0	0	0.3333333333333333	2	0.8571428571428571	6	0.36	0.8571428571428571	8	6	0	2	0	1.0	5	5	0.6	9	1.0	0	0.09999998351878407	0.5000000726876385	0.0968310496672011	0.5143442560147243	0.02922517549570073	0.5359581752858067	0.5843424875049906	0.5167832343694067	0.375	0	0.0
2826	1.2136978658645554e-07	1.0695590056632689e-07	5.389019209484233e-11	0.9999805512879649	None	0	0	0.018518518518518517	1	1.0	79	1.0	0	0	0	80	0	0	1.0	9	9	5.4	81	0.0	1.0	0	0	0	0	0	0	0	0	0	0	0
7160	5.7595197637390327e-05	6.832277368748378e-07	-3.808699653234441e-07	0.9999653497823012	None	0.2	1	0.3333333333333333	4	0.8	12	0.20987654320987653	0.8	16	12	0	0	0	1.0	9	9	1.1333333333333333	17	0.0	1.0	0.22075877062362953	0.6254905418349015	-0.06769884807098644	0.6797176206622303	0.026085925094932905	0.5808220938320358	0.7476187662368147	0.629603035539045	0	1.0	0.0
5870	0.0006752948667089827	0.0004193588423685329	8.34568882616121e-06	0.9991698993836371	None	0.3333333333333333	1	0.4444444444444444	4	0.7272727272727273	8	0.2708333333333333	0.7272727272727273	12	8	0	0	0	0.75	8	6	0.8666666666666667	13	0.0	0.8571428571428571	0.07927084523484343	0.6530030002616812	0.3212884948111325	1.0	0.08782207744483947	0.5506351090537801	0.9850899957768525	0.9999999999998468	0	1.0	0.0
5632	0.010505608431072195	0.0037670912605059412	0.0031490059823157538	0.9710256482403814	None	0.2	1	0.3333333333333333	4	0.8	12	0.20987654320987653	0.8	16	12	0	0	0	1.0	9	9	1.1333333333333333	17	0.0	1.0	0.4749892631268347	0.6419693589505464	-0.021305806409148552	0.6390272424554924	0.0999999613610573	0.5071939845681239	0.8954665232466089	0.5973931328515701	0	1.0	0.0
5404	0.006382528557985853	0.0005033777978014626	0.00026964888723373645	0.9894282401815163	None	0	0	0.3333333333333333	3	0.8181818181818182	9	0.28888888888888886	0.8181818181818182	12	9	0	1	0	0.5555555555555556	5	9	0.8666666666666667	13	1.0	1.0	1.741505369333064e-26	0.5	0.01938183233442795	0.6753311936279186	0.10650278460535834	0.5857859285828986	0.6292686508306785	0.5889572487598632	0.0	0	0.0
27	None	None	None	None	None	0.25	1	0.4	4	0.7692307692307693	10	0.23809523809523808	0.7692307692307693	14	10	0	0	0	0.7777777777777778	7	9	1.0	15	0.0	1.0	0.0999885610799631	0.5000840421394455	0.11189985250995456	0.9999992622044761	0.09798795899432496	0.5011490406031542	0.7032188855526054	0.9910594455055849	0	0.7857142857142857	0.0
7417	0.0003348588623569596	9.28316003348621e-05	-2.054168131783136e-05	0.9995753139941361	None	0.5	1	0.5714285714285714	4	0.625	5	0.3333333333333333	0.625	9	5	0	0	0	0.8333333333333334	6	5	0.6666666666666666	10	0.0	1.0	0.031859270899468675	0.5339845145710204	0.5907345225055259	0.9999922738532057	0.14886245245879276	0.5580206236159383	0.9699714079499632	0.9828207486684072	0	1.0	0.0
6996	0.01124883097991813	0.008714142688634064	0.008087761314502746	0.9881040520434345	None	0.25	1	0.36363636363636365	4	0.7857142857142857	11	0.2222222222222222	0.7857142857142857	15	11	0	0	0	0.8888888888888888	8	9	1.0666666666666667	16	0.0	1.0	0.09995081686856243	0.5013891267451354	0.12389920350820846	1.0	0.21789653353193947	0.9999972400743038	0.6924427842916236	0.9999999453974143	0	1.0	0.0
4531	0.0	0.0	0.0	1.0	None	0	0	0	0	0	0	1.0	0	0	0	0	0	0	1.0	1	1	0.06666666666666667	1	0.0	0	0	0	0	0	0	0	0	0	0	0	0
5937	0.0	0.0	0.0	0.9999999999999998	None	0	0	0	0	0	0	1.0	0	0	0	0	4	0	1.0	1	1	0.06666666666666667	1	1.0	0	0	0	0	0	0	0	0	0	0	0	0
5639	0.011795267662936142	0.009211871365211344	0.008539162621324488	0.9879297419589306	None	0.25	1	0.36363636363636365	4	0.7857142857142857	11	0.2222222222222222	0.7857142857142857	15	11	0	0	0	0.8888888888888888	8	9	1.0666666666666667	16	0.0	1.0	0.09995081686856243	0.5013891267451354	0.12389920350820846	1.0	0.21789653353193947	0.9999972400743038	0.6924427842916236	0.9999999453974143	0	1.0	0.0
4390	0.006474349823367714	0.0001638578687972516	2.4429455673182143e-05	0.9904610989137722	None	0.2	1	0.3333333333333333	4	0.8	12	0.20987654320987653	0.8	16	12	0	0	0	1.0	9	9	1.1333333333333333	17	0.0	1.0	0.2804582545905435	0.5806877577694072	1.132781369554906e-07	0.5027816906091356	0.09999957655394238	0.5398705012932654	0.7614360877137628	0.5412845883283048	0	1.0	0.0
954	None	None	None	None	None	0	0	0.15	3	0.8518518518518519	23	0.4027777777777778	0	0	0	28	20	0	0.8888888888888888	9	8	1.9333333333333333	29	0.3333333333333333	0.16	0	0	0	0	0	0	0	0	0	0	0
1596	None	None	None	None	None	0	0	0	0	0	0	1.0	0	0	0	0	4	0	1.0	1	1	0.06666666666666667	1	1.0	0	0	0	0	0	0	0	0	0	0	0	0
5636	0.0015868363467470461	0.00018048784923875788	6.233581728238718e-06	0.9978942593304263	None	0.25	1	0.4	4	0.75	9	0.25925925925925924	0.75	13	9	0	0	0	0.6666666666666666	6	9	0.9333333333333333	14	0.0	1.0	0.04844238088314464	0.6114971077212762	1.5771542231589966e-05	0.500150185127239	-0.04316886172928936	0.6413595842331226	0.6321766473146708	0.5854434311503126	0	0.46153846153846156	0.0
4398	0.006482565563899205	0.00025557404977432616	0.00022830316461745586	0.9930965252100142	None	0	0	0.3333333333333333	3	0.8181818181818182	9	0.28888888888888886	0.8181818181818182	12	9	0	1	0	0.5555555555555556	5	9	0.8666666666666667	13	1.0	1.0	0.09999839904425437	0.5000220705915948	0.07674721651069626	0.5942314390040169	-0.8931268055860739	0.9322785829886592	0.9906991631063993	0.7313077702569042	0.75	0.9166666666666666	0.0
6356	8.317933956176892e-07	4.863369456114237e-07	-4.854206873949319e-07	0.9998492438836994	None	0	0	1.0	2	0.0	0	0.75	0	1	0	1	5	0	1.0	2	2	0.2	3	1.0	0	0	0	0	0	0	0	0	0	0	0	0
6957	0.0013355795395128143	0.00030253273061275313	-2.124832475732496e-05	0.9970790857302761	None	0	0	0.4	2	0.6	3	0.5833333333333334	0.6	5	3	1	1	0	0.3333333333333333	6	2	0.4666666666666667	7	0.25	0.8	0.09971061801068591	0.5005991490136869	0.0722126898826484	0.525468406428149	0.05526908404897707	0.5933473842987816	0.5496940207738091	0.5400953224198675	0.6	0.6	0.0
940	None	None	None	None	None	0	0	0.375	3	0.7777777777777778	7	0.34375	0.7777777777777778	10	7	0	1	0	0.5	4	8	0.7333333333333333	11	1.0	0.8571428571428571	0.014697992285080619	0.560613447926892	0.19239409020124756	0.6787709851850826	0.01859613287301378	0.6627489656796792	0.7078483106305866	0.6354763457962302	1.0	1.0	0.0
6798	None	None	None	None	None	0.42857142857142855	3	0.6875	11	0.3181818181818182	7	0.4897959183673469	0.3181818181818182	18	7	5	1	0	1.0	7	7	1.6	24	0.3333333333333333	0.23529411764705882	0.09956692280013422	0.5049007526241751	0.14177939451772553	0.9914920606860312	-0.09762347141825167	0.6080850407466165	0.7478398512650976	0.8505635901544409	1.0	1.0	0.0
2776	1.6434981968119908e-06	2.8114741203029116e-08	3.3443289699059305e-09	0.9999951619353712	None	0	0	0.5	2	0.75	3	0.6	0.75	5	3	0	2	0	0.4	5	2	0.4	6	1.0	0	0.061529613813686546	0.6090389949084798	0.013443683975458426	0.6909351818097274	0.0010176159512287097	0.500909225527262	0.5966800227373631	0.6027975872154562	1.0	1.0	0.0
7504	0.027772641358764415	0.018540920760001144	0.0183802648269263	0.9963619112365893	None	0.2	1	0.3333333333333333	4	0.8	12	0.20987654320987653	0.8	16	12	0	0	0	1.0	9	9	1.1333333333333333	17	0.0	1.0	0.09973840029439254	0.5090595022658505	0.010959465149612357	0.5869973285724864	0.12038755126958622	0.9899114265763109	0.618932977990062	0.8399702498902902	0	1.0	0.0
1040	None	None	None	None	None	0.25	1	0.36363636363636365	4	0.7857142857142857	11	0.2222222222222222	0.7857142857142857	15	11	0	0	0	0.8888888888888888	9	8	1.0666666666666667	16	0.0	1.0	0.09997616817714469	0.5000732479519628	-0.01711274718320078	0.6303403209498989	8.187105028857672e-06	0.5000110006972146	0.6263032534011163	0.544384039020412	0	1.0	0.0
1030	None	None	None	None	None	0	0	0.20833333333333334	10	0.7536231884057971	52	0.8765432098765432	0.34782608695652173	32	24	38	1	0	1.0	9	9	4.733333333333333	71	0.013888888888888888	0.8888888888888888	0.22147411544776435	0.623543517004001	-0.09999883398387623	0.5000179439508287	-0.1861800280377458	0.9999178658973168	0.8992589987088692	0.9645630792449764	0.96875	1.0	0.0
2368	None	None	None	None	None	0.25	1	0.36363636363636365	4	0.7857142857142857	11	0.2222222222222222	0.7857142857142857	15	11	0	0	0	0.8888888888888888	9	8	1.0666666666666667	16	0.0	1.0	0.03518993831987037	0.5208275082727027	0.08204507879312466	0.5578969540722397	0.0008708703127478708	0.5244596376071857	0.5830120153716726	0.5344375780705143	0	0.4666666666666667	0.0
2385	None	None	None	None	None	0	0	0.5	4	0.5	5	0.4	0	0	0	11	13	0	0.8333333333333334	5	6	0.8	12	0.5	0	0	0	0	0	0	0	0	0	0	0	0
1766	None	None	None	None	None	0	0	0	0	0	0	1.0	0	0	0	0	4	0	1.0	1	1	0.06666666666666667	1	1.0	0	0	0	0	0	0	0	0	0	0	0	0
5590	0.00020174058843944653	3.680054312414174e-05	3.674919623626691e-05	0.9992264710398974	None	0.5	1	0.5714285714285714	4	0.625	5	0.3333333333333333	0.625	9	5	0	0	0	0.8333333333333334	6	5	0.6666666666666666	10	0.0	0.5	0.00043966152096016394	0.5473224691686871	0.24600369765417826	0.9999801261877301	0.04639871131515454	0.5759928514816992	0.8127996251090198	0.9775574192629289	0	1.0	0.0
3542	0.00047845630442249783	0.00041996739159920926	0.0004199663072153029	0.9993833105829707	None	0.3333333333333333	1	0.4444444444444444	4	0.7272727272727273	8	0.2653061224489796	0.7272727272727273	12	8	0	0	0	1.0	7	7	0.8666666666666667	13	0.0	0.6666666666666666	0.09994764040135998	0.5001755788269114	-0.05365204103162249	0.6623972404506897	0.0012516716210268508	0.657805586684814	0.670408618213988	0.6089123753377044	0	1.0	0.0
544	None	None	None	None	None	0	0	1.0	1	0	0	1.0	0	1	0	0	1	0	0.5	2	1	0.13333333333333333	2	0.3333333333333333	0	0	0	0	0	0	0	0	0	0	0	0
7497	0.003404202662438463	0.0003638688593081689	-0.0003523958945972015	0.9973384649718552	None	0.2	1	0.3333333333333333	4	0.8	12	0.20987654320987653	0.8	16	12	0	0	0	1.0	9	9	1.1333333333333333	17	0.0	1.0	-0.045330673100201516	0.6318283398304966	0.025220019311757193	0.5485897837231469	-0.09973284699074898	0.5062003558044638	0.6346578738747883	0.5629841145856953	0	1.0	0.0
5448	2.2036600540372057e-07	7.047657123197315e-08	-2.1890028079412886e-09	0.9999777315054976	None	0	0	1.0	1	0	0	1.0	0	1	0	0	1	0	0.5	2	1	0.13333333333333333	2	0.3333333333333333	0	0	0	0	0	0	0	0	0	0	0	0
3441	0.0046111014645452055	0.00357627067313683	0.003570992206962818	0.9909373015988636	None	0.2	1	0.3333333333333333	4	0.8	12	0.20987654320987653	0.8	16	12	0	0	0	1.0	9	9	1.1333333333333333	17	0.0	1.0	0.09999955258661367	0.5000015044803887	0.04663861136303256	0.5837832719235427	0.06764595994999241	0.5811631405534536	0.584260200733157	0.5552632800421348	0	1.0	0.0
2627	2.7823678944121625e-08	2.651492065191037e-08	1.9956259203126478e-08	0.9999941317947488	None	0.3333333333333333	1	0.4444444444444444	4	0.7272727272727273	8	0.2653061224489796	0.7272727272727273	12	8	0	0	0	1.0	7	7	0.8666666666666667	13	0.0	0.6666666666666666	0.20611561246061744	0.6489810882259673	-0.04703372718831602	0.6794893644750118	1.5999688761577227e-07	0.5021789402350041	0.757824951155381	0.6125954182696061	0	0.16666666666666666	0.0
1886	None	None	None	None	None	0	0	0.1111111111111111	3	0.8947368421052632	34	0.8163265306122449	0	0	0	39	0	0	1.0	7	7	2.6666666666666665	40	0.0	0.47058823529411764	0	0	0	0	0	0	0	0	0	0	0
3938	0.0017258831889706656	0.0010193552519258875	-0.0006210563089986741	0.9980789761254234	None	0.25	1	0.4	4	0.75	9	0.25	0.75	13	9	0	0	0	0.875	7	8	0.9333333333333333	14	0.0	0.8571428571428571	0.09523909696548385	0.5075438726588537	0.23816193762740637	0.6384687370067419	0.08305587251788538	0.5425840469825214	0.6595306123671291	0.5637881656683963	0	1.0	0.0
3333	4.525589716559494e-05	2.1798592295815e-07	2.171745229336754e-07	0.9999950179582573	None	0.3333333333333333	1	0.4444444444444444	4	0.7272727272727273	8	0.2708333333333333	0.7272727272727273	12	8	0	0	0	0.75	8	6	0.8666666666666667	13	0.0	0.8571428571428571	0.04593378347003724	0.5165408926511602	0.1086643203634748	0.5823186915520437	0.0017259821844874102	0.576044545608922	0.5905577547279401	0.55848468650076	0	1.0	0.0
2770	0.0	0.0	0.0	0.9999999999999998	None	0	0	0	0	0	0	1.0	0	0	0	0	4	0	1.0	1	1	0.06666666666666667	1	1.0	0	0	0	0	0	0	0	0	0	0	0	0
1635	None	None	None	None	None	0	0	0	0	0	0	1.0	0	0	0	0	4	0	1.0	1	1	0.06666666666666667	1	1.0	0	0	0	0	0	0	0	0	0	0	0	0
4156	0.006423329607778126	0.0022246801773191742	0.0010813039953314317	0.990110783775692	None	0.2	1	0.3333333333333333	4	0.8	12	0.20987654320987653	0.8	16	12	0	0	0	1.0	9	9	1.1333333333333333	17	0.0	1.0	0.16032994890011587	0.647627816852587	0.09111549542698835	0.5249786603812155	-0.0997541262791067	0.5014528415731576	0.7478102245250703	0.5592566675980876	0	0.875	0.0
4034	0.004675931732084297	0.004299490096324424	0.004269400678313675	0.9953791526960748	None	0.2	1	0.3333333333333333	4	0.8	12	0.20987654320987653	0.8	16	12	0	0	0	1.0	9	9	1.1333333333333333	17	0.0	1.0	0.09999842319394042	0.5001495934567777	0.01671812439015785	0.5295677755883023	0.06117428675578842	0.6033257473132783	0.593778416955251	0.5447424531033112	0	1.0	0.0
2366	None	None	None	None	None	0	0	1.0	2	0.0	0	0.75	0	2	0	0	0	0	1.0	2	2	0.2	3	0.0	0	0	0	0	0	0	0	0	0	0	0	0
173	None	None	None	None	None	0.2	1	0.3333333333333333	4	0.8	12	0.20987654320987653	0.8	16	12	0	0	0	1.0	9	9	1.1333333333333333	17	0.0	1.0	-0.22264694425528847	0.9999976733832486	0.01982189620769863	0.5817750404402078	0.0857056369206685	0.6190080576108197	0.8264789520797297	0.9900037545241855	0	0.1875	0.0
5028	0.006687660448189174	0.0012256801571164514	0.0008161221309229455	0.9894515050927382	None	0.2	1	0.3333333333333333	4	0.8	12	0.20987654320987653	0.8	16	12	0	0	0	1.0	9	9	1.1333333333333333	17	0.0	1.0	1.7969238211351075e-08	0.5000000375748234	1.8463125308177296e-09	0.5000000238971077	0.3439371861131808	0.8032768169837285	0.8349792212849625	0.6151393129373083	0	1.0	0.0
3769	0.0004169351876122219	3.229761252460377e-06	3.2197087409359625e-07	0.9999998475588231	None	0.2	1	0.3333333333333333	4	0.8	12	0.20987654320987653	0.8	16	12	0	0	0	1.0	9	9	1.1333333333333333	17	0.0	1.0	1.4525600252956434e-14	0.500000000021797	0.05061663765289333	0.5374855416235479	-0.17821061553241796	0.9352712650960712	0.7299375805019364	0.7191572510887017	0	1.0	0.0
7536	0.015441423314840066	0.001030869390694415	-0.0009064246665946112	0.9962295621320191	None	0.08333333333333333	1	0.4074074074074074	11	0.5526315789473685	21	0.49382716049382713	0.3684210526315789	25	14	14	2	0	1.0	9	9	2.6666666666666665	40	0.09523809523809523	0.9032258064516129	0.0992692736610851	0.5397656798245319	0.09993739419157031	0.5005891330176798	0.041036189215636655	0.5726283608295636	0.5704063598227416	0.5377893694354926	1.0	1.0	0.0
7317	0.0	0.0	0.0	1.0	None	0	0	0	0	0	0	1.0	0	0	0	0	0	0	1.0	1	1	0.06666666666666667	1	0.0	0	0	0	0	0	0	0	0	0	0	0	0
1353	None	None	None	None	None	0	0	0	0	0	0	1.0	0	0	0	0	4	0	1.0	1	1	0.06666666666666667	1	1.0	0	0	0	0	0	0	0	0	0	0	0	0
6884	0.011406605737867878	0.008854102055420997	0.008316613355913216	0.987889969618916	None	0.25	1	0.36363636363636365	4	0.7857142857142857	11	0.2222222222222222	0.7857142857142857	15	11	0	0	0	0.8888888888888888	8	9	1.0666666666666667	16	0.0	1.0	0.09995081686856243	0.5013891267451354	0.12389920350820846	1.0	0.21789653353193947	0.9999972400743038	0.6924427842916236	0.9999999453974143	0	1.0	0.0
76	None	None	None	None	None	0.3333333333333333	1	0.5	4	0.6666666666666666	6	0.3055555555555556	0.6666666666666666	10	6	0	0	0	1.0	6	6	0.7333333333333333	11	0.0	0.4	0.07867373352436187	0.5871134158601908	0.05590996632138003	0.6069937575413484	0.046469549089324456	0.5407706542221659	0.5682285314303773	0.5785266014216028	0	1.0	0.0
3069	0.0008718698646609826	3.814269033418867e-05	3.588368549736576e-05	0.9994222518557024	None	0.2	1	0.3333333333333333	4	0.8	12	0.20987654320987653	0.8	16	12	0	0	0	1.0	9	9	1.1333333333333333	17	0.0	1.0	-0.042053067622841514	0.5140518357493185	0.002769085306447086	0.6724777761367532	0.029840958831885173	0.6826881010638136	0.6363697560401267	0.6257271646019711	0	1.0	0.0
219	None	None	None	None	None	0.25	1	0.4	4	0.7692307692307693	10	0.23809523809523808	0.7692307692307693	14	10	0	0	0	0.7777777777777778	7	9	1.0	15	0.0	1.0	-0.1699707233593037	0.7897535010804373	0.09401323129233037	0.5127698613962818	0.16515589241323486	0.586279901868166	0.8138377648361613	0.6397731028750999	0	1.0	0.0
4691	0.015379543726066446	0.007053096274707595	0.004900528996410432	0.9692508931599049	None	0.25	1	0.36363636363636365	4	0.7857142857142857	11	0.2222222222222222	0.7857142857142857	15	11	0	0	0	0.8888888888888888	8	9	1.0666666666666667	16	0.0	1.0	0.33984021500302164	0.6153328833854814	2.2736111396675113e-08	0.5000015896490632	0.3348365098977892	0.7924668981298656	0.8365605570066434	0.6463919832176533	0	0	0.0
563	None	None	None	None	None	0.07692307692307693	1	0.2857142857142857	8	0.7	28	0.5833333333333334	0.525	28	21	13	0	0	0.8888888888888888	8	9	2.8	42	0.0	0.6111111111111112	0.08563171962766096	0.5600156944737854	-0.2200632027898867	1.0	-0.0721176215244583	0.6179891695034188	0.8136411578312905	0.9999999999597897	0	0.5357142857142857	0.0
5768	0.008766493754488616	0.0028914122455234973	0.0024718129176947586	0.98009018269685	None	0.25	1	0.4	4	0.7692307692307693	10	0.23809523809523808	0.7692307692307693	14	10	0	0	0	0.7777777777777778	7	9	1.0	15	0.0	1.0	0.44772627771204476	0.6113639745063274	3.246829129512243e-23	0.5000000113528951	0.09999173261242048	0.6133641773363991	0.8761110495855065	0.5756256670592761	0	0.7857142857142857	0.0
7508	0.011655600599620303	0.008841743703801103	0.008330279666353526	0.9878943790716551	None	0.25	1	0.36363636363636365	4	0.7857142857142857	11	0.2222222222222222	0.7857142857142857	15	11	0	0	0	0.8888888888888888	8	9	1.0666666666666667	16	0.0	1.0	0.09995081686856243	0.5013891267451354	0.12389920350820846	1.0	0.21789653353193947	0.9999972400743038	0.6924427842916236	0.9999999453974143	0	1.0	0.0
6336	0.0	0.0	0.0	0.9999999999999998	None	0	0	0	0	0	0	1.0	0	0	0	0	4	0	1.0	1	1	0.06666666666666667	1	1.0	0	0	0	0	0	0	0	0	0	0	0	0
5248	0.005560625546878005	0.0031479114629956754	0.002924542284310706	0.9868832734112677	None	0.25	1	0.36363636363636365	4	0.7857142857142857	11	0.2222222222222222	0.7857142857142857	15	11	0	0	0	0.8888888888888888	8	9	1.0666666666666667	16	0.0	1.0	0.25830232461003727	0.6101536426265554	7.345223859890962e-08	0.5000000690896882	0.09019784895758871	0.5435657619836036	0.7431471840315849	0.5517032255787618	0	0.9333333333333333	0.0
2558	5.650138138416142e-07	4.917172316327796e-07	-4.91717231622495e-07	0.9998686781254588	None	0	0	0.5	1	1.0	1	1.0	1.0	2	1	0	0	0	0.3333333333333333	1	3	0.2	3	0.0	0	0.03149109941937681	0.5013177418697223	0.03617922004920305	0.5099506671793134	-0.050619939000707895	0.5994893193497643	0.5983791404051102	0.537298634550235	0	1.0	0.0
2736	0.0008819778143423804	3.303594208182749e-05	-3.2925165636817387e-05	0.9991243781515415	None	0	0	0.25	1	1.0	3	1.0	1.0	4	3	0	0	0	0.2	1	5	0.3333333333333333	5	0.0	0	0.048190312753291144	0.5170843354193374	0.09121324304291235	0.5098098359917979	-0.0956221869815717	0.5044602150598179	0.6897436245305685	0.5104526159302758	0	1.0	0.0
6921	0.010439937469235057	0.00468838940878091	-0.0018905629613027656	0.9993215832101073	None	0.25	1	0.36363636363636365	4	0.7857142857142857	11	0.2222222222222222	0.7857142857142857	15	11	0	0	0	0.8888888888888888	9	8	1.0666666666666667	16	0.0	1.0	0.09999858123000907	0.5002134208162247	0.06870229378732765	0.6013464037920687	0.08714527062064276	0.6200180501726761	0.5491676690438703	0.574569370340019	0	1.0	0.0
5361	0.015595504175818665	0.007192147155174566	0.005086044445524832	0.9692596565060089	None	0.25	1	0.36363636363636365	4	0.7857142857142857	11	0.2222222222222222	0.7857142857142857	15	11	0	0	0	0.8888888888888888	8	9	1.0666666666666667	16	0.0	1.0	0.33984021500302164	0.6153328833854814	2.2736111396675113e-08	0.5000015896490632	0.3348365098977892	0.7924668981298656	0.8365605570066434	0.6463919832176533	0	0	0.0
2674	5.213050373645074e-05	2.447850632160399e-06	2.4361271659833807e-06	0.9999948037746397	None	0	0	0.25	1	1.0	3	1.0	1.0	4	3	0	0	0	0.2	1	5	0.3333333333333333	5	0.0	0	-0.07980056665580156	0.5070639130177307	-0.0999875056011144	0.5000374702188113	0.02770472890978028	0.5038221788847241	0.6365637732299536	0.5036413044928845	0	1.0	0.0
1600	None	None	None	None	None	0	0	0.09615384615384616	5	0.8933333333333333	67	0.9506172839506173	0.09333333333333334	10	7	66	4	0	1.0	9	9	5.133333333333334	77	0.03007518796992481	0.9565217391304348	0.09955608362083763	0.5059067081894585	0.06295622587706698	0.6600803187094043	0.05638361514720462	0.5938855070809984	0.5759884658264405	0.5880178243038597	1.0	1.0	0.0
1896	None	None	None	None	None	0	0	0.3333333333333333	3	0.8181818181818182	9	0.28888888888888886	0.8181818181818182	12	9	0	0	0	0.5555555555555556	5	9	0.8666666666666667	13	0.0	1.0	0.09999987817035247	0.5000024163020239	0.1789409421914692	0.6313127534622958	0.010988521085096046	0.5241297156926775	0.6696123340878997	0.5526751696744542	0	0.9166666666666666	0.0
874	None	None	None	None	None	0.3333333333333333	1	0.5	4	0.6666666666666666	6	0.3055555555555556	0.6666666666666666	10	6	0	0	0	1.0	6	6	0.7333333333333333	11	0.0	0.4	0.01464495698196403	0.5905951642294764	0.04359353014063046	0.6898034304393542	0.03777627265710232	0.6704624829175783	0.5795188368813193	0.6514233158570226	0	1.0	0.0
7117	1.4115891837588533e-05	4.3194922555435574e-08	-4.292499774411626e-08	0.9999994849191901	None	0	0	1.0	3	0.0	0	0.6666666666666666	0	3	0	0	1	0	0.6666666666666666	2	3	0.26666666666666666	4	1.0	1.0	0	0	0	0	0	0	0	0	0	0	0
1196	None	None	None	None	None	0	0	0	0	0	0	1.0	0	0	0	0	0	0	1.0	1	1	0.06666666666666667	1	0.0	0	0	0	0	0	0	0	0	0	0	0	0
292	None	None	None	None	None	0	0	0.018518518518518517	1	1.0	79	1.0	0	0	0	80	0	0	1.0	9	9	5.4	81	0.0	1.0	0	0	0	0	0	0	0	0	0	0	0
3420	0.0	0.0	0.0	0.9999999999999998	None	0	0	0	0	0	0	1.0	0	0	0	0	4	0	1.0	1	1	0.06666666666666667	1	1.0	0	0	0	0	0	0	0	0	0	0	0	0
1122	None	None	None	None	None	0	0	0	0	0	0	1.0	0	0	0	0	0	0	1.0	1	1	0.06666666666666667	1	0.0	0	0	0	0	0	0	0	0	0	0	0	0
565	None	None	None	None	None	0	0	0.6	3	0.6	3	0.5833333333333334	0.6	6	3	0	0	0	0.3333333333333333	6	2	0.4666666666666667	7	0.0	0.4	0.04551812602358053	0.5136530577370193	0.1988194544317868	0.6434196460278718	-0.09929074844938471	0.5468010904295789	0.773987382549104	0.5689428005217617	0	1.0	0.0
5036	0.004440977369209287	0.003132280589217156	-0.0019399688109942377	0.9979654469289592	None	0.2	1	0.3333333333333333	4	0.8	12	0.20987654320987653	0.8	16	12	0	0	0	1.0	9	9	1.1333333333333333	17	0.0	1.0	0.09999712337625892	0.5000253619164191	0.15863010196559837	0.5489946633575689	0.05438157704907032	0.5962504202021879	0.6138992278461443	0.5487262730285958	0	0.4375	0.0
5573	0.0	0.0	0.0	1.0	None	0	0	0	0	0	0	1.0	0	0	0	0	0	0	1.0	1	1	0.06666666666666667	1	0.0	0	0	0	0	0	0	0	0	0	0	0	0
6077	0.003490552926349748	0.0004017247746005765	0.0001812933277156564	0.9900980130675838	None	0.3333333333333333	1	0.5	4	0.6666666666666666	6	0.3142857142857143	0.6666666666666666	10	6	0	0	0	0.7142857142857143	5	7	0.7333333333333333	11	0.0	0.6666666666666666	0.22492726240663213	0.5822269542276515	-0.3100189205638075	0.9912335189313313	0.14952320089462845	0.7552542585210507	0.9176885898876734	0.8871802817580229	0	1.0	0.0
525	None	None	None	None	None	0.5	1	0.6666666666666666	4	0.5714285714285714	4	0.36	0.5714285714285714	7	4	1	0	0	1.0	5	5	0.6	9	0.0	1.0	0.09975953537355611	0.50053964608179	-0.04305258515884452	0.6589248653992974	-0.5850947382879884	0.9999999999996352	0.9738285009924098	0.9999426732725981	0	1.0	0.0
5167	0.009899338850292722	0.005934222194850906	0.005728127898873623	0.9827261059021078	None	0.2	1	0.3333333333333333	4	0.8	12	0.20987654320987653	0.8	16	12	0	0	0	1.0	9	9	1.1333333333333333	17	0.0	1.0	0.2332676561135572	0.5878661255830596	7.130094477001842e-21	0.5000000000000184	0.0999999998032044	0.500003069977713	0.7222453935043447	0.5295624208062812	0	1.0	0.0
5782	0.0041579313340666555	0.0015310041180944325	-0.0004996516351046979	0.9980997980058008	None	0.2	1	0.3333333333333333	4	0.8	12	0.20987654320987653	0.8	16	12	0	0	0	1.0	9	9	1.1333333333333333	17	0.0	1.0	0.09915116563813789	0.5092884591799807	0.09205965508754461	0.5807210479357938	0.07191849483252011	0.564473381927031	0.5299168675736421	0.5516673674863249	0	1.0	0.0
2792	0.0054961165964130115	0.0014900113187263327	-0.0014697269177058505	0.9849891664179785	None	0.14285714285714285	2	0.3333333333333333	10	0.6511627906976745	28	0.5555555555555556	0.627906976744186	37	27	7	2	0	1.0	9	9	3.0	45	0.25	0.6666666666666666	7.902762784127648e-27	0.5	0.22362903074700666	0.6476904926776892	-0.04479323089420098	0.6700330607914416	0.7589680028459126	0.6080395900731139	0.972972972972973	0.972972972972973	0.0
441	None	None	None	None	None	0.1111111111111111	1	0.5	10	0.37037037037037035	10	0.5370370370370371	0.25925925925925924	16	7	12	3	0	0.6666666666666666	6	9	1.9333333333333333	29	0.15789473684210525	0.5833333333333334	0.020546682847529717	0.5341949838078178	0.002237855272734393	0.5807837703186446	-0.18102807252080508	0.9997772635593822	0.7745126260780575	0.9506133855410958	1.0	1.0	0.0
5319	0.011593502294297913	0.0019406494219042362	0.00017427127149088968	0.9573242212985026	None	0.2857142857142857	2	0.35294117647058826	6	0.7391304347826086	17	0.30864197530864196	0.7391304347826086	23	17	1	0	0	1.0	9	9	1.6666666666666667	25	0.0	1.0	0.5112145675606148	0.7209383972145748	0.036432428817267375	0.6624197112317406	0.09999999995087629	0.5000000003036538	0.9104446591386521	0.6320618440861117	0	1.0	0.0
1299	None	None	None	None	None	0.25	1	0.36363636363636365	4	0.7857142857142857	11	0.25	0.7142857142857143	13	10	2	0	0	1.0	8	8	1.0666666666666667	16	0.0	0.75	0.07775630189177211	0.583217901708428	0.09021668376435259	0.5592113982072279	-0.0846026093784481	0.6644331875123287	0.6791239043192298	0.6032497386150312	0	1.0	0.0
3876	0.002960144806182014	0.0003513554054210031	9.353150885634787e-05	0.9964410015399384	None	0.2	1	0.3333333333333333	4	0.8	12	0.20987654320987653	0.8	16	12	0	0	0	1.0	9	9	1.1333333333333333	17	0.0	1.0	-0.03204584202260767	0.6558388075397157	0.10220448865910683	0.9869463577760426	0.14135093437091634	0.6107400579742365	0.6920244926754611	0.8589899221883083	0	1.0	0.0
2698	0.0	0.0	0.0	1.0	None	0	0	0	0	0	0	1.0	0	0	0	0	0	0	1.0	1	1	0.06666666666666667	1	0.0	0	0	0	0	0	0	0	0	0	0	0	0
1071	None	None	None	None	None	0	0	0	0	0	0	1.0	0	0	0	0	4	0	1.0	1	1	0.06666666666666667	1	1.0	0	0	0	0	0	0	0	0	0	0	0	0
6178	0.011569382846962746	0.008980581155620823	0.008335641641654686	0.9879509115587187	None	0.25	1	0.36363636363636365	4	0.7857142857142857	11	0.2222222222222222	0.7857142857142857	15	11	0	0	0	0.8888888888888888	8	9	1.0666666666666667	16	0.0	1.0	0.09995081686856243	0.5013891267451354	0.12389920350820846	1.0	0.21789653353193947	0.9999972400743038	0.6924427842916236	0.9999999453974143	0	1.0	0.0
366	None	None	None	None	None	0	0	0.6666666666666666	2	0.5	1	0.6666666666666666	0.5	3	1	0	2	0	0.6666666666666666	2	3	0.26666666666666666	4	1.0	0	0.2187854271485087	0.6897067818053897	0.07528485268385685	0.5435620825489899	-0.06580892358038597	0.5268235201051461	0.772125181382208	0.58910799144627	0.3333333333333333	0	0.0
2443	None	None	None	None	None	0	0	0.4	6	0.6	12	0.55	0.4	12	8	9	1	0	0.625	8	5	1.4666666666666666	22	0.05555555555555555	0.5882352941176471	2.4922329705002947e-07	0.508691573469767	0.033631222582752106	0.6264008540502446	0.09951277374589479	0.5008749394869213	0.6074188982782586	0.5461248738325153	1.0	1.0	0.0
1271	None	None	None	None	None	0.1	1	0.4090909090909091	9	0.5666666666666667	17	0.6530612244897959	0.36666666666666664	19	11	12	2	0	1.0	7	7	2.1333333333333333	32	0.1	0.72	0.09999422439903663	0.5135183118112857	0.07988995236284027	0.5410771915586217	-0.1933890750866626	1.0	0.8117084506033805	0.9999999999374836	0.8947368421052632	0.8947368421052632	0.0
6583	0.0012775583573504804	9.427621795938526e-05	-2.431781788984568e-05	0.9995956839340887	None	0	0	0.375	3	0.8	8	0.3	0.8	11	8	0	0	0	0.625	8	5	0.8	12	0.0	0.8571428571428571	0.05736259997759061	0.6384833964404163	0.09999999999972228	0.500000000027572	0.060941831843932856	0.5858889757750787	0.554172999237114	0.5757281787504419	0	1.0	0.0
7267	0.0	0.0	0.0	0.9999999999999998	None	0	0	0	0	0	0	1.0	0	0	0	0	4	0	1.0	1	1	0.06666666666666667	1	1.0	0	0	0	0	0	0	0	0	0	0	0	0
681	None	None	None	None	None	0	0	0	0	0	0	1.0	0	0	0	0	4	0	1.0	1	1	0.06666666666666667	1	1.0	0	0	0	0	0	0	0	0	0	0	0	0
3867	0.006728703735507943	0.0019067993853206715	0.0015864808920508402	0.990405446903953	None	0.3333333333333333	1	0.4444444444444444	4	0.7272727272727273	8	0.2708333333333333	0.7272727272727273	12	8	0	0	0	0.75	8	6	0.8666666666666667	13	0.0	0.8571428571428571	0.09935396426905985	0.5022257025950485	0.0409399140822337	0.5154450645719899	0.6181785978417434	0.9999999996715674	0.984279043159633	0.999326577542225	0	1.0	0.0
6144	0.015206729512191056	0.005137361188793407	0.004935352330233377	0.9632534651203962	None	0.2	1	0.3333333333333333	4	0.8	12	0.20987654320987653	0.8	16	12	0	0	0	1.0	9	9	1.1333333333333333	17	0.0	1.0	0.4010721153070976	0.6059190911467575	0.11006885141140126	0.6186477431009731	-0.30785235077216	0.9938550399729064	0.9535402125093291	0.8807957437224376	0	1.0	0.0
6783	0.0	0.0	0.0	0.9999999999999998	None	0	0	0	0	0	0	1.0	0	0	0	0	4	0	1.0	1	1	0.06666666666666667	1	1.0	0	0	0	0	0	0	0	0	0	0	0	0
6928	0.00028589247803408356	1.7470818665252757e-06	-1.0107726073917544e-06	0.9999953007334924	None	0.25	1	0.36363636363636365	4	0.7857142857142857	11	0.2222222222222222	0.7857142857142857	15	11	0	0	0	0.8888888888888888	8	9	1.0666666666666667	16	0.0	1.0	0.03604674773408216	0.545091775375025	-0.21349568000564495	0.7341765413180034	0.06503592134838372	0.5364200026781216	0.7692375752798397	0.6100616479791224	0	1.0	0.0
7012	0.005192103049493483	0.001982247643341885	0.0016801291927212186	0.9953054981651215	None	0.2	1	0.3333333333333333	4	0.8	12	0.20987654320987653	0.8	16	12	0	0	0	1.0	9	9	1.1333333333333333	17	0.0	1.0	0.09963399058336016	0.5200675057417845	4.1927996881338495e-06	0.5102658903395457	0.09996249964455013	0.5003929859998886	0.6154534012627223	0.5102447694937177	0	1.0	0.0
1219	None	None	None	None	None	0	0	0	0	0	0	1.0	0	0	0	0	0	0	1.0	1	1	0.06666666666666667	1	0.0	0	0	0	0	0	0	0	0	0	0	0	0
6596	None	None	None	None	None	0.05555555555555555	1	0.23684210526315788	9	0.7222222222222222	39	0.7777777777777778	0.05555555555555555	8	3	47	0	0	0.8888888888888888	9	8	3.7333333333333334	56	0.0	0.8	0.3296941719709161	0.6002893958015627	0.13789884303713498	0.5620970597232894	0.10120994458262159	0.5015338173326601	0.7343728916849727	0.5549837089910864	0	1.0	0.0
5733	0.006220227599402918	0.0009067028188007949	0.0008923638004524249	0.9918510595373794	None	0	0	0.375	3	0.7777777777777778	7	0.4074074074074074	0.7777777777777778	10	7	0	0	0	0.3333333333333333	3	9	0.7333333333333333	11	0.0	1.0	0.1423964307189783	0.5696108856336345	-0.06987392784027294	0.997960256589368	0.627972035038022	0.8994831794651243	0.9567546378511023	0.9472608356308604	0	1.0	0.0
2288	None	None	None	None	None	0	0	0.3333333333333333	2	0.8571428571428571	6	0.36	0.8571428571428571	8	6	0	0	0	1.0	5	5	0.6	9	0.0	0	0.024707709576729887	0.6085126830714643	0.07935628673137972	0.6151228361362225	0.09999997148040614	0.5000651038606851	0.598860923238417	0.575275321294673	0	0.875	0.0
4149	None	None	None	None	None	0	0	0.28205128205128205	11	0.6785714285714286	38	0.7160493827160493	0.4642857142857143	36	26	21	0	0	1.0	9	9	3.8666666666666667	58	0.0	0.8163265306122449	1.517440257785738e-06	0.5029242235096953	0.08061156367605242	0.6315269400424923	0.13713288950121924	0.5561457198770824	0.6503171302341826	0.5643088336698456	0	0.9444444444444444	0.0
756	None	None	None	None	None	0	0	0	0	0	0	1.0	0	0	0	0	0	0	1.0	1	1	0.06666666666666667	1	0.0	0	0	0	0	0	0	0	0	0	0	0	0
1611	None	None	None	None	None	0	0	0.175	7	0.7894736842105263	45	0.7283950617283951	0.3157894736842105	23	18	35	6	0	1.0	9	9	3.933333333333333	59	0.08695652173913043	0.7450980392156863	0.00025973215760113075	0.5812717972477408	0.030329166438910926	0.5464084860975257	0.09880986221160018	0.5085182002070162	0.600266242187521	0.5455601343818903	0.0	0	0.0
6937	0.02001658653649869	0.011029770502435468	0.011021290647474865	0.9599468277283264	None	0.2	1	0.3333333333333333	4	0.8	12	0.20987654320987653	0.8	16	12	0	0	0	1.0	9	9	1.1333333333333333	17	0.0	1.0	0.3457951071569695	0.6161616114738852	7.328549001255237e-05	0.5175843373923855	0.38078657434683605	0.8234102366022334	0.8540203129280053	0.666950882506806	0	0	0.0
7392	0.011623966714153246	0.008976143057571762	0.008331041292800842	0.9880987130598419	None	0.25	1	0.36363636363636365	4	0.7857142857142857	11	0.2222222222222222	0.7857142857142857	15	11	0	0	0	0.8888888888888888	8	9	1.0666666666666667	16	0.0	1.0	0.09995081686856243	0.5013891267451354	0.12389920350820846	1.0	0.21789653353193947	0.9999972400743038	0.6924427842916236	0.9999999453974143	0	1.0	0.0
1818	None	None	None	None	None	0	0	0	0	0	0	1.0	0	0	0	0	0	0	1.0	1	1	0.06666666666666667	1	0.0	0	0	0	0	0	0	0	0	0	0	0	0
5227	0.012755033085764379	0.000766049950381346	0.0007642647034068904	0.9825410663483096	None	0.3333333333333333	1	0.5	4	0.7	7	0.2857142857142857	0.7	11	7	0	0	0	0.8571428571428571	6	7	0.8	12	0.0	0.6666666666666666	0.21093296933926	0.6273733763024946	6.207768564825356e-06	0.5000069699340624	0.21651974916769498	0.7170502981843973	0.7383302254601496	0.6186030803661036	0	0	0.0
5004	0.01032765346843952	0.0009607286077735936	0.000628766991654456	0.9948965361316137	None	0.25	1	0.36363636363636365	4	0.7857142857142857	11	0.2222222222222222	0.7857142857142857	15	11	0	0	0	0.8888888888888888	9	8	1.0666666666666667	16	0.0	1.0	0.036753176090372465	0.5113359835089668	0.05741813437823862	0.5970133831690403	0.34116928379920086	0.9999999050124909	0.9176274500006637	0.9960730963647911	0	1.0	0.0
5536	0.011542984897133677	0.008970999529909287	0.008396738857862763	0.9880910277265368	None	0.25	1	0.36363636363636365	4	0.7857142857142857	11	0.2222222222222222	0.7857142857142857	15	11	0	0	0	0.8888888888888888	8	9	1.0666666666666667	16	0.0	1.0	0.09995081686856243	0.5013891267451354	0.12389920350820846	1.0	0.21789653353193947	0.9999972400743038	0.6924427842916236	0.9999999453974143	0	1.0	0.0
370	None	None	None	None	None	0.3076923076923077	4	0.5	14	0.5	20	0.65625	0.45	32	18	9	0	0	1.0	8	8	2.8	42	0.0	0.5	0.026899611674322966	0.5641046571546654	0.06035028811972929	0.6605877910950136	0.09992471558703046	0.5005276315278947	0.6015212390425456	0.576548615467937	0	1.0	0.0
6587	0.011556867611231326	0.009048139461527658	0.008499337808549532	0.987942079509627	None	0.25	1	0.36363636363636365	4	0.7857142857142857	11	0.2222222222222222	0.7857142857142857	15	11	0	0	0	0.8888888888888888	8	9	1.0666666666666667	16	0.0	1.0	0.09995081686856243	0.5013891267451354	0.12389920350820846	1.0	0.21789653353193947	0.9999972400743038	0.6924427842916236	0.9999999453974143	0	1.0	0.0
7258	6.2356863567177816e-09	6.134363253182071e-09	-4.42728133296759e-09	0.9999996203815461	None	0	0	0	0	0	0	1.0	0	0	0	0	2	0	1.0	1	1	0.06666666666666667	1	0.5	0	0	0	0	0	0	0	0	0	0	0	0
4055	0.0001811570664247807	1.847489024515808e-06	1.1484544573064332e-06	0.999999907991743	None	0.2	1	0.3333333333333333	4	0.8	12	0.20987654320987653	0.8	16	12	0	0	0	1.0	9	9	1.1333333333333333	17	0.0	1.0	0.19039541209843164	0.6212699333572382	0.04774163197407701	0.563539971559721	0.07659825753479965	0.6071257118549755	0.6526587557238572	0.5975442527004826	0	0.9375	0.0
4370	0.0	0.0	0.0	1.0	None	0	0	0	0	0	0	1.0	0	0	0	0	0	0	1.0	1	1	0.06666666666666667	1	0.0	0	0	0	0	0	0	0	0	0	0	0	0
3095	1.8061103461750403e-05	1.9718661023211947e-06	1.9402779649953255e-06	0.9993463683578463	None	0	0	0.3333333333333333	2	0.8571428571428571	6	0.36	0.8571428571428571	8	6	0	0	0	1.0	5	5	0.6	9	0.0	0	0.023403665083956703	0.581722670098132	0.0003367299905369851	0.5018653584567032	-0.017957748175419473	0.5346786753619838	0.5424965311069594	0.5396042265754561	0	1.0	0.0
2849	1.393701474130178e-05	6.025031108572135e-08	5.5022850558463845e-08	0.9999570422791961	None	0	0	0.6	3	0.6	3	0.5833333333333334	0.6	6	3	0	1	0	0.3333333333333333	6	2	0.4666666666666667	7	1.0	0.8	0.08056430720969898	0.5352091603832094	0.04198921653007649	0.5065232420128694	-0.0156786515844306	0.5540090850922168	0.597621080951129	0.5319602881065971	0.8333333333333334	1.0	0.0
1771	None	None	None	None	None	0	0	0.375	6	0.5909090909090909	13	0.96	0.13636363636363635	8	3	15	5	0	1.0	5	5	1.6	24	0.1724137931034483	0	-0.17612562223571068	1.0	0.08771989137069904	0.521849299834422	0.20334852515076446	0.6833267207830546	0.9982030062694001	0.9999999997770241	1.0	1.0	0.125
1413	None	None	None	None	None	0.14285714285714285	2	0.43333333333333335	13	0.5238095238095238	22	0.5432098765432098	0.42857142857142855	31	18	12	2	0	1.0	9	9	2.933333333333333	44	0.13333333333333333	0.5263157894736842	0.07713928493618936	0.6041824283822124	0.28515009614902487	0.9999143419612676	-0.0841316602492356	0.5760070166585727	0.9237331788330033	0.9665860173308095	0.04838709677419355	0	0.0
6952	0.0	0.0	0.0	1.0	None	0	0	0	0	0	0	1.0	0	0	0	0	0	0	1.0	1	1	0.06666666666666667	1	0.0	0	0	0	0	0	0	0	0	0	0	0	0
7124	0.01156020639438097	0.008980904410175178	0.008335936863848488	0.9880436058528025	None	0.25	1	0.36363636363636365	4	0.7857142857142857	11	0.2222222222222222	0.7857142857142857	15	11	0	0	0	0.8888888888888888	8	9	1.0666666666666667	16	0.0	1.0	0.09995081686856243	0.5013891267451354	0.12389920350820846	1.0	0.21789653353193947	0.9999972400743038	0.6924427842916236	0.9999999453974143	0	1.0	0.0
4205	0.002947307693544207	0.000979044115632816	0.000209910795358141	0.9981643808166851	None	0.25	1	0.36363636363636365	4	0.7857142857142857	11	0.2222222222222222	0.7857142857142857	15	11	0	0	0	0.8888888888888888	8	9	1.0666666666666667	16	0.0	1.0	-0.09999998816702846	0.5000001038155888	1.186419768017701e-07	0.5000023639680248	0.48634380453108206	0.7807231116660434	0.9283154367890868	0.604272255284339	0	0.4666666666666667	0.0
3434	0.00016826028146882326	9.58896815750593e-05	-1.7175997148560218e-06	0.9998693370485991	None	0.25	1	0.36363636363636365	4	0.7857142857142857	11	0.2222222222222222	0.7857142857142857	15	11	0	0	0	0.8888888888888888	8	9	1.0666666666666667	16	0.0	1.0	0.05372310095736592	0.5791308940413311	0.3686555679499516	0.9999999999820435	-0.028191318020140188	0.5217437979859065	0.9802960427805358	0.9997713526562585	0	1.0	0.0
3318	None	None	None	None	None	0.14285714285714285	1	0.4375	7	0.47619047619047616	10	0.575	0.19047619047619047	11	4	11	7	0	0.625	8	5	1.5333333333333334	23	0.3684210526315789	0.6666666666666666	0.07688224626181356	0.5951241536645074	-0.005716634938558914	0.666505783332729	-0.09999997874760007	0.5000153023541221	0.6878163277667976	0.5888527412165305	1.0	1.0	0.0
6651	0.0003766825318363605	4.262495605713921e-06	6.636633336789519e-07	0.9999986181168706	None	0.25	1	0.4	4	0.75	9	0.25	0.75	13	9	0	0	0	0.875	7	8	0.9333333333333333	14	0.0	1.0	0.09869015739809808	0.5339588414844914	0.1530811117696797	0.995454401731501	0.11100491380023592	0.5775814369474397	0.5984254629676964	0.8750075502293242	0	1.0	0.0
1226	None	None	None	None	None	0	0	0	0	0	0	1.0	0	0	0	0	0	0	1.0	1	1	0.06666666666666667	1	0.0	0	0	0	0	0	0	0	0	0	0	0	0
5600	0.009437917445973394	0.001408133584415943	0.0008016376014765548	0.9955337849353302	None	0.2	1	0.3333333333333333	4	0.8	12	0.20987654320987653	0.8	16	12	0	0	0	1.0	9	9	1.1333333333333333	17	0.0	1.0	0.2273910042290992	0.6393956975235601	1.3732877604582473e-07	0.500000226613754	0.06335914221560593	0.5519976260624055	0.7248444966925538	0.5647582473281855	0	1.0	0.0
468	None	None	None	None	None	0	0	0	0	0	0	1.0	0	0	0	0	0	0	1.0	1	1	0.06666666666666667	1	0.0	0	0	0	0	0	0	0	0	0	0	0	0
1707	None	None	None	None	None	1.0	1	1.0	4	0.0	0	0.5555555555555556	0	4	0	0	0	0	1.0	3	3	0.3333333333333333	5	0.0	1.0	0	0	0	0	0	0	0	0	0	0	0
3667	None	None	None	None	None	0.09090909090909091	1	0.375	9	0.5882352941176471	20	0.4444444444444444	0.29411764705882354	17	10	18	11	0	1.0	9	9	2.4	36	0.3333333333333333	0.375	0.09994911174600851	0.500227751603654	0.06641741638553725	0.6594045741780662	0.011379227382033907	0.6406827679661017	0.6188681113967544	0.6018774318824529	1.0	1.0	0.0
5629	0.0002409795768057696	2.055405409377383e-06	-2.0369873384712957e-06	0.9999954372607	None	0.3333333333333333	1	0.5	4	0.6666666666666666	6	0.3142857142857143	0.6666666666666666	10	6	0	0	0	0.7142857142857143	7	5	0.7333333333333333	11	0.0	0.6666666666666666	0.08042882517638048	0.6257796515647635	-0.3385098162309255	0.9999999969780426	0.09642966731541708	0.5202927475743364	0.9659108628661704	0.9988158872965416	0	1.0	0.0
3385	0.0006161022725783751	0.00018575110532753806	0.00017773730875901835	0.9999188202322162	None	0.16666666666666666	2	0.5185185185185185	14	0.39473684210526316	15	0.49382716049382713	0.18421052631578946	17	7	22	0	0	1.0	9	9	2.6666666666666665	40	0.0	0.6666666666666666	0.24796648917703318	0.6007584663527433	0.06819869832301068	0.6512129673473611	0.08904472612201826	0.5206452223580569	0.7260695854422149	0.591912326448515	0	0.9411764705882353	0.0
2892	0.005746182508214582	0.00013655852679885893	-0.0001355341683468037	0.9726971015726743	None	0.2	1	0.3333333333333333	4	0.8	12	0.20987654320987653	0.8	16	12	0	0	0	1.0	9	9	1.1333333333333333	17	0.0	1.0	0.09342316887260312	0.9999997049964997	0.07628803874325518	0.5910603671136065	-0.07542453205959812	0.6609824851441589	0.8623815123839084	0.9953091277893291	0	1.0	0.0
1284	None	None	None	None	None	0	0	0.2727272727272727	3	0.8571428571428571	12	0.5	0.7142857142857143	13	10	2	4	0	0.5	8	4	1.0666666666666667	16	0.8	0.8333333333333334	0.212633119284326	0.5387418290651991	0.09373262120685097	0.508207333423429	0.08164086634582124	0.5441184809460403	0.6392744236961356	0.5303829304963449	1.0	0.9230769230769231	0.0
2246	None	None	None	None	None	0.2	1	0.3333333333333333	4	0.8	12	0.20987654320987653	0.8	16	12	0	0	0	1.0	9	9	1.1333333333333333	17	0.0	1.0	-0.09984637061575008	0.5841061330297648	0.054225773332651064	0.6048298372751847	0.17780607515645663	0.5438392624008157	0.7539683384072376	0.577787463043357	0	1.0	0.0
2606	None	None	None	None	None	0	0	0.1388888888888889	5	0.8431372549019608	43	0.8412698412698413	0.09803921568627451	7	5	45	6	0	0.7777777777777778	7	9	3.533333333333333	53	0.06521739130434782	0.9361702127659575	-0.047634147557546545	0.6200106069717192	-0.09994609892625914	0.5014214341636896	0.051311065076038276	0.5386361098688645	0.6644899753623472	0.5539666380946633	0.8571428571428571	1.0	0.3991453851617392
2940	0.0	0.0	0.0	0.9999999999999998	None	0	0	0	0	0	0	1.0	0	0	0	0	4	0	1.0	1	1	0.06666666666666667	1	1.0	0	0	0	0	0	0	0	0	0	0	0	0
1875	None	None	None	None	None	0	0	0.3333333333333333	2	0.8571428571428571	6	0.36	0.8571428571428571	8	6	0	2	0	1.0	5	5	0.6	9	1.0	0	0.049456904423849445	0.5577547209314443	-0.027908991592853205	0.5199309359354363	0.006762018758907372	0.5102303756860618	0.5806765073771301	0.5293618342193686	1.0	1.0	0.0
2780	1.8815914224881817e-07	5.8926774726217074e-08	4.029459920135591e-09	0.9999818487282854	None	0.2	1	0.3333333333333333	4	0.8	12	0.20987654320987653	0.8	16	12	0	0	0	1.0	9	9	1.1333333333333333	17	0.0	1.0	0.09990762307494999	0.5029108905392138	-0.09673500829335235	0.9991473030726022	4.6287259339815504e-06	0.540549827339602	0.7510144696113636	0.9178497971430587	0	1.0	0.0
2239	None	None	None	None	None	0	0	0	0	0	0	1.0	0	0	0	0	4	0	1.0	1	1	0.06666666666666667	1	1.0	0	0	0	0	0	0	0	0	0	0	0	0
7252	0.0018967370709324011	0.00012235145073175973	-6.576837675341403e-06	0.9966389731682676	None	0	0	0.25	1	1.0	3	1.0	1.0	4	3	0	2	0	0.2	5	1	0.3333333333333333	5	0.6666666666666666	0	0.012013033637120802	0.5827562287866253	0.09468773742482663	0.5042712850408857	0.3445561759199583	0.8417804753659412	0.8044000279735536	0.6624518915558767	1.0	1.0	0.0
2185	None	None	None	None	None	0	0	1.0	1	0	0	1.0	0	1	0	0	3	0	0.5	2	1	0.13333333333333333	2	1.0	0	0	0	0	0	0	0	0	0	0	0	0
4136	0.00464074969262356	0.00353056492092564	0.0035255267929447027	0.9907205533833505	None	0.2	1	0.3333333333333333	4	0.8	12	0.20987654320987653	0.8	16	12	0	0	0	1.0	9	9	1.1333333333333333	17	0.0	1.0	0.09999955258661367	0.5000015044803887	0.04663861136303256	0.5837832719235427	0.06764595994999241	0.5811631405534536	0.584260200733157	0.5552632800421348	0	1.0	0.0
1942	None	None	None	None	None	0	0	0	0	0	0	1.0	0	0	0	0	4	0	1.0	1	1	0.06666666666666667	1	1.0	0	0	0	0	0	0	0	0	0	0	0	0
6955	0.003908036348651228	0.00045772177623497356	-0.00017988377653986473	0.9955272706584369	None	0.2	1	0.3333333333333333	4	0.8	12	0.20987654320987653	0.8	16	12	0	0	0	1.0	9	9	1.1333333333333333	17	0.0	1.0	8.409006446824294e-09	0.500005132398735	0.10865215880300827	0.9514721764069477	0.13118107126025072	0.9844083816042263	0.6854794466534244	0.9148023101085295	0	0.5	0.0
4902	0.0	0.0	0.0	1.0	None	0	0	0	0	0	0	1.0	0	0	0	0	0	0	1.0	1	1	0.06666666666666667	1	0.0	0	0	0	0	0	0	0	0	0	0	0	0
767	None	None	None	None	None	0	0	0.22727272727272727	5	0.8064516129032258	25	0.4074074074074074	0.6451612903225806	25	20	7	0	0	1.0	9	9	2.2	33	0.0	0.5925925925925926	0.008300980624131007	0.5484552778739972	0.0084142323828876	0.6702833403695717	0.0987298162976747	0.5182268389136101	0.6148014383672116	0.5806914765351766	0	0.96	0.0
788	None	None	None	None	None	0.5	1	0.6666666666666666	4	0.5	3	0.4444444444444444	0.5	7	3	0	0	0	0.5	6	3	0.5333333333333333	8	0.0	1.0	0.07572130392565918	0.5430656226487617	0.09938784659773944	0.5018263729115909	0.045352451877244196	0.509368965617576	0.5600872217324802	0.5181150803247998	0	1.0	0.0
1298	None	None	None	None	None	0.09090909090909091	1	0.4166666666666667	10	0.5454545454545454	18	0.8333333333333334	0.2727272727272727	14	9	20	9	0	0.8571428571428571	6	7	2.3333333333333335	35	0.23076923076923078	0.5517241379310345	0.027624412924491627	0.5419403040259023	0.09987111842529357	0.5159736796418931	-0.055997990398656286	0.5110959016505741	0.6542501154371843	0.5230223512082213	1.0	1.0	0.0
220	None	None	None	None	None	0	0	0	0	0	0	1.0	0	0	0	0	0	0	1.0	1	1	0.06666666666666667	1	0.0	0	0	0	0	0	0	0	0	0	0	0	0
1155	None	None	None	None	None	0	0	0.25	1	1.0	3	1.0	0	0	0	4	11	0	0.2	5	1	0.3333333333333333	5	0.9166666666666666	0	0	0	0	0	0	0	0	0	0	0	0
978	None	None	None	None	None	0	0	1.0	2	0.0	0	0.75	0	2	0	0	2	0	1.0	2	2	0.2	3	1.0	0	0	0	0	0	0	0	0	0	0	0	0
2206	None	None	None	None	None	0	0	0	0	0	0	1.0	0	0	0	0	4	0	1.0	1	1	0.06666666666666667	1	1.0	0	0	0	0	0	0	0	0	0	0	0	0
458	None	None	None	None	None	0.16666666666666666	3	0.42105263157894735	16	0.5454545454545454	30	0.7037037037037037	0.18181818181818182	22	10	34	2	0	1.0	9	9	3.8	57	0.03333333333333333	0.6666666666666666	0.0530385874825644	0.6156884795447083	0.052053927642766964	0.5879606652928755	0.052613253436138506	0.6569209364877181	0.5858720585721982	0.6206113441282956	0.9318181818181819	1.0	0.0
4130	0.006174180570107989	0.0046133106522704215	0.0013259043806645304	0.9952308364817897	None	0.2	1	0.3333333333333333	4	0.8	12	0.20987654320987653	0.8	16	12	0	0	0	1.0	9	9	1.1333333333333333	17	0.0	1.0	0.09980071067555223	0.5058032156024739	0.06944144469309929	0.6594650522715036	0.09416729439116064	0.5101565130054044	0.531354576618698	0.5601043558081885	0	1.0	0.0
4552	0.0	0.0	0.0	1.0	None	0	0	0	0	0	0	1.0	0	0	0	0	0	0	1.0	1	1	0.06666666666666667	1	0.0	0	0	0	0	0	0	0	0	0	0	0	0
2161	None	None	None	None	None	0.3333333333333333	1	0.4444444444444444	4	0.7272727272727273	8	0.2653061224489796	0.7272727272727273	12	8	0	0	0	1.0	7	7	0.8666666666666667	13	0.0	0.6666666666666666	0.08233814314374151	0.596796775303529	0.08183560608529865	0.5638272701935982	0.08446303049909544	0.5204222123345159	0.551033568920196	0.5605825457861277	0	1.0	0.0
1833	None	None	None	None	None	0	0	1.0	1	0	0	1.0	0	0	0	1	6	0	0.5	2	1	0.13333333333333333	2	1.0	0	0	0	0	0	0	0	0	0	0	0	0
6680	0.0	0.0	0.0	0.9999999999999998	None	0	0	0	0	0	0	1.0	0	0	0	0	4	0	1.0	1	1	0.06666666666666667	1	1.0	0	0	0	0	0	0	0	0	0	0	0	0
7413	0.009539127984433972	0.004404839733946252	0.004332897721098863	0.988071547673004	None	0.25	1	0.36363636363636365	4	0.7857142857142857	11	0.2222222222222222	0.7857142857142857	15	11	0	0	0	0.8888888888888888	8	9	1.0666666666666667	16	0.0	1.0	0.09991778060318236	0.5055119431476934	0.14926977824587423	0.9951235681413259	-0.1015271471375078	0.5835990067366162	0.773499499357343	0.8690618323396936	0	0.8	0.0
1620	None	None	None	None	None	0	0	0.3333333333333333	2	0.8333333333333334	5	0.5333333333333333	0	0	0	7	6	0	0.6	3	5	0.5333333333333333	8	0.3333333333333333	0	0	0	0	0	0	0	0	0	0	0	0
6858	0.003445310971092862	0.002690418199247302	0.0024089722955742392	0.9969602330154913	None	0.2	1	0.3333333333333333	4	0.8	12	0.20987654320987653	0.8	16	12	0	0	0	1.0	9	9	1.1333333333333333	17	0.0	1.0	0.09975854862281626	0.5045005209092038	0.11914304366640623	0.9892866879588057	0.04452065209966839	0.5901708894293415	0.623944085993835	0.8369977221142543	0	1.0	0.0
6559	0.0	0.0	0.0	1.0	None	0	0	0	0	0	0	1.0	0	0	0	0	0	0	1.0	1	1	0.06666666666666667	1	0.0	0	0	0	0	0	0	0	0	0	0	0	0
356	None	None	None	None	None	0.125	1	0.3333333333333333	6	0.64	16	0.6428571428571429	0.04	4	1	22	1	0	0.8571428571428571	7	6	1.8	27	0.022222222222222223	0.5	0.27993272082307197	0.9627267482496334	3.245127689405857e-06	0.5000097806309727	0.13063063068530173	0.5455700725687991	0.7824875133631288	0.758554969474054	1.0	1.0	0.0
4428	0.02193510013437247	0.005625658279832874	0.005596317860939396	0.9934687747758776	None	0.2	1	0.3333333333333333	4	0.8	12	0.20987654320987653	0.8	16	12	0	0	0	1.0	9	9	1.1333333333333333	17	0.0	1.0	1.0305328104178591e-23	0.5	0.04181595389329192	0.5460049873198581	-0.5462515434077966	0.9999995174915436	0.9439289661821705	0.9926785822337776	0	1.0	0.0
7199	0.0014370808328832592	0.0003565532134851886	-7.379515547100082e-06	0.9979283794917367	None	0.2	1	0.3333333333333333	4	0.8	12	0.20987654320987653	0.8	16	12	0	0	0	1.0	9	9	1.1333333333333333	17	0.0	1.0	-0.06373385825694439	0.672593825275077	0.013014852963928767	0.5520653036245214	-0.016248295589243508	0.6350944086094286	0.6061433238730503	0.6211340942521268	0	0.0625	0.0
4833	0.016647708928431374	0.005903473484189762	0.004565371147095369	0.993656693340054	None	0.25	1	0.4	4	0.7692307692307693	10	0.23809523809523808	0.7692307692307693	14	10	0	0	0	0.7777777777777778	9	7	1.0	15	0.0	1.0	0.12951850419160005	0.938121927038176	0.01025810158153132	0.5247318058171	-0.2121616647923526	0.9999794275204694	0.8960308505412586	0.9894018307050457	0	1.0	0.0
3161	0.0	0.0	0.0	0.9999999999999998	None	0	0	0	0	0	0	1.0	0	0	0	0	4	0	1.0	1	1	0.06666666666666667	1	1.0	0	0	0	0	0	0	0	0	0	0	0	0
7136	0.006335952100502579	0.0022262753996403575	0.0003944316442907299	0.9896078986773025	None	0.1111111111111111	1	0.35	7	0.6666666666666666	18	0.4027777777777778	0.37037037037037035	14	10	14	10	0	0.8888888888888888	9	8	1.9333333333333333	29	0.35714285714285715	0.47619047619047616	0.09999972133088572	0.5000063774384249	0.2246092505026725	0.5763496832583365	0.19957315513018692	1.0	0.8722355898182474	0.9999999593630603	1.0	0.9285714285714286	0.0
2809	5.925607622794965e-05	2.509744179316934e-06	2.4817763418579962e-06	0.9999947157423809	None	0	0	0.25	1	1.0	3	1.0	1.0	4	3	0	0	0	0.2	1	5	0.3333333333333333	5	0.0	0	-0.07980056665580156	0.5070639130177307	-0.0999875056011144	0.5000374702188113	0.02770472890978028	0.5038221788847241	0.6365637732299536	0.5036413044928845	0	1.0	0.0
5008	0.0005403823986785704	0.00018300254738498172	-1.909083275511247e-05	0.9989763148186954	None	0.2	1	0.3333333333333333	4	0.8	12	0.20987654320987653	0.8	16	12	0	0	0	1.0	9	9	1.1333333333333333	17	0.0	1.0	5.130558222618027e-12	0.5000000497223153	0.0768562445234658	0.5285247600302979	0.0381435935592178	0.5665568212098083	0.580985914620576	0.531793705525081	0	0.125	0.0
4665	0.0	0.0	0.0	0.9999999999999998	None	0	0	0	0	0	0	1.0	0	0	0	0	4	0	1.0	1	1	0.06666666666666667	1	1.0	0	0	0	0	0	0	0	0	0	0	0	0
2060	None	None	None	None	None	0.6	3	0.6923076923076923	9	0.35294117647058826	6	0.3958333333333333	0.35294117647058826	15	6	3	0	0	0.75	8	6	1.2666666666666666	19	0.0	0.6666666666666666	0.09972813073734534	0.5009300703329997	-0.08561213819907054	0.5492084772185996	-0.26497320025174254	0.999648309013779	0.8972530447669403	0.938072705966559	0	0.9333333333333333	0.0
5288	0.0019043652077307045	0.000535532201107195	0.00017344236120045298	0.9981443721583844	None	0.2	1	0.3333333333333333	4	0.8	12	0.20987654320987653	0.8	16	12	0	0	0	1.0	9	9	1.1333333333333333	17	0.0	1.0	-0.05277222773866467	0.5362696627642878	1.049970034228295e-06	0.5000015394723551	0.1088216434469752	0.5759787508584852	0.6589845060754395	0.5375646893627926	0	0.9375	0.0
154	None	None	None	None	None	0	0	0	0	0	0	1.0	0	0	0	0	0	0	1.0	1	1	0.06666666666666667	1	0.0	0	0	0	0	0	0	0	0	0	0	0	0
6535	None	None	None	None	None	0	0	0.26666666666666666	12	0.6615384615384615	43	0.9305555555555556	0.26153846153846155	23	17	43	3	0	0.8888888888888888	9	8	4.466666666666667	67	0.03571428571428571	0.9152542372881356	0.09989664784008113	0.5014908137136959	0.12188381710628778	0.8854463932632577	0.07436122593748605	0.5778536861869665	0.5858425657626214	0.6874719939533022	1.0	1.0	0.0
549	None	None	None	None	None	0	0	0.018518518518518517	1	1.0	79	1.0	0	0	0	80	0	0	1.0	9	9	5.4	81	0.0	1.0	0	0	0	0	0	0	0	0	0	0	0
3815	0.01841443893516516	0.000689791366319456	0.00023856969572557917	0.9924561593656422	None	0.2	1	0.3333333333333333	4	0.8	12	0.20987654320987653	0.8	16	12	0	0	0	1.0	9	9	1.1333333333333333	17	0.0	1.0	1.0305328104178591e-23	0.5	0.04181595389329192	0.5460049873198581	-0.5462515434077966	0.9999995174915436	0.9439289661821705	0.9926785822337776	0	1.0	0.0
2542	None	None	None	None	None	0	0	0	0	0	0	1.0	0	0	0	0	1	0	1.0	1	1	0.06666666666666667	1	0.25	0	0	0	0	0	0	0	0	0	0	0	0
6122	0.000361481431324342	6.063144345370213e-06	4.1928111185230985e-06	0.9999963836730367	None	0	0	0.3333333333333333	3	0.8181818181818182	9	0.28888888888888886	0.8181818181818182	12	9	0	1	0	0.5555555555555556	9	5	0.8666666666666667	13	1.0	1.0	0.0998199971126756	0.5115374281586625	0.09998298264911012	0.5002536256570291	-0.15664879176455931	0.9999999999974756	0.7907615580018328	0.9998659826291838	1.0	1.0	0.0
2548	None	None	None	None	None	0	0	0.3333333333333333	4	0.625	10	0.45	0.5	11	8	6	0	0	0.625	5	8	1.2	18	0.0	0.46153846153846156	0.05685289864137445	0.5963230126136907	5.092119822618532e-06	0.5037351754078783	0.09954469287399971	0.5011867566825458	0.6098597821805513	0.5341015988102394	0	1.0	0.0
670	None	None	None	None	None	0	0	1.0	2	0.0	0	0.75	0	2	0	0	2	0	1.0	2	2	0.2	3	1.0	0	0	0	0	0	0	0	0	0	0	0	0
1334	None	None	None	None	None	0	0	0.42857142857142855	6	0.5	9	0.5555555555555556	0	2	0	17	0	0	1.0	6	6	1.3333333333333333	20	0.0	0.8571428571428571	0	0	0	0	0	0	0	0	0	0	0
2682	None	None	None	None	None	0	0	0.22857142857142856	8	0.76	38	0.6419753086419753	0.48	31	24	20	0	0	1.0	9	9	3.466666666666667	52	0.0	0.7272727272727273	0.02566815491230944	0.6588316714351715	0.020333048691544144	0.5868927213713487	0.00011429732645126764	0.5155568529484655	0.5928877509735236	0.5883523181044219	0	1.0	0.0
2108	None	None	None	None	None	0	0	0	0	0	0	1.0	0	0	0	0	4	0	1.0	1	1	0.06666666666666667	1	1.0	0	0	0	0	0	0	0	0	0	0	0	0
6984	0.0015038408823285722	0.0011868008226372173	0.00048449478028134136	0.9994590831923538	None	0.25	1	0.4	4	0.75	9	0.25	0.75	13	9	0	0	0	0.875	8	7	0.9333333333333333	14	0.0	0.8571428571428571	0.09996984876077634	0.5004284376190635	0.1066567178104501	0.6040017315567932	-0.08177295483023131	0.62703868429066	0.6856225815039685	0.5779763274672268	0	1.0	0.0
4828	None	None	None	None	None	0.4444444444444444	4	0.47619047619047616	10	0.5862068965517241	17	0.38271604938271603	0.5862068965517241	27	17	3	0	0	1.0	9	9	2.066666666666667	31	0.0	1.0	2.2499312826018435e-05	0.5088901081614353	0.030524801950220903	0.5597545060711492	0.027674591377685482	0.5882055707535386	0.5661660362697405	0.552496004323376	0	0.4444444444444444	0.0
244	None	None	None	None	None	0.25	1	0.36363636363636365	4	0.7857142857142857	11	0.2222222222222222	0.7857142857142857	15	11	0	0	0	0.8888888888888888	8	9	1.0666666666666667	16	0.0	1.0	0.29771175639581127	0.9999862774494701	-0.05039532585847598	0.6620251156842967	-0.0741011815855444	0.6266731605777327	0.8754106865873156	0.9841548484945764	0	0	0.0
5088	0.00635495565343475	0.005712791550830853	-0.005118633960345882	0.9984193924001767	None	0.2	1	0.3333333333333333	4	0.8	12	0.20987654320987653	0.8	16	12	0	0	0	1.0	9	9	1.1333333333333333	17	0.0	1.0	0.0999999988296348	0.5000000072409592	0.20818546730236762	0.9999999999991553	0.07518393662947358	0.6566263121574694	0.7615782654175438	0.9999238481096623	0	0.625	0.0
7381	0.0010950619886645272	4.474577571297327e-05	-4.463106803055327e-05	0.9999926240948169	None	0.3076923076923077	4	0.39285714285714285	11	0.65	26	0.5185185185185185	0.65	37	26	4	0	0	1.0	9	9	2.8	42	0.0	0.9090909090909091	0.09997886898092731	0.5002781376449156	0.17893017318355536	0.6400241692943963	-0.004502054285308947	0.6734688431152718	0.6940710426946917	0.6067089635103959	0	0.35135135135135137	0.0
1257	None	None	None	None	None	0	0	0.018518518518518517	1	1.0	79	1.0	0	0	0	80	0	0	1.0	9	9	5.4	81	0.0	1.0	0	0	0	0	0	0	0	0	0	0	0
1653	None	None	None	None	None	0.2	1	0.3333333333333333	4	0.8	12	0.20987654320987653	0.8	16	12	0	0	0	1.0	9	9	1.1333333333333333	17	0.0	1.0	0.0021846034326474368	0.5081268952043887	-0.1929898426709388	0.999976690735213	2.1564153692969401e-13	0.5000000304702936	0.7171699825635232	0.9725186671285243	0	1.0	0.0
6860	0.011856761155868088	0.009156373448203295	0.008550930687219802	0.9878781941796744	None	0.25	1	0.36363636363636365	4	0.7857142857142857	11	0.2222222222222222	0.7857142857142857	15	11	0	0	0	0.8888888888888888	8	9	1.0666666666666667	16	0.0	1.0	0.09995081686856243	0.5013891267451354	0.12389920350820846	1.0	0.21789653353193947	0.9999972400743038	0.6924427842916236	0.9999999453974143	0	1.0	0.0
3708	0.00595162376343082	0.005154295437313265	0.0009423167909887828	0.9952227787900995	None	0.2	1	0.3333333333333333	4	0.8	12	0.20987654320987653	0.8	15	12	1	2	0	1.0	9	9	1.1333333333333333	17	0.6666666666666666	1.0	0.09998327347182881	0.5005003679881009	0.06257929195580489	0.665752444929256	0.08276314865661505	0.5342304137687918	0.5469691746703974	0.5685794968444484	0.9666666666666667	1.0	0.0
2907	3.870093566202418e-09	3.874143330828903e-09	3.71799539783223e-09	0.9999998063502742	None	0	0	0	0	0	0	1.0	0	0	0	0	1	0	1.0	1	1	0.06666666666666667	1	0.25	0	0	0	0	0	0	0	0	0	0	0	0
324	None	None	None	None	None	0	0	0.2894736842105263	11	0.6545454545454545	36	0.7037037037037037	0.509090909090909	38	28	18	3	0	1.0	9	9	3.8	57	0.1	0.88	0.0041010729312726864	0.5624763605384616	-0.05765417868625833	0.5467751941008658	0.22787561936325496	0.9999979643976505	0.8335866288336911	0.9891698077342918	1.0	0.9473684210526315	0.0
5946	0.006773953702785458	0.000577182857852517	0.0001273954903217927	0.996104761473015	None	0.2	1	0.3333333333333333	4	0.8	12	0.20987654320987653	0.8	16	12	0	0	0	1.0	9	9	1.1333333333333333	17	0.0	1.0	0.03120768818027067	0.6833989667096428	0.04069936500330684	0.6607159151154606	0.09722272547286726	0.5265333183225662	0.6303557847395344	0.6257558519768475	0	1.0	0.0
3247	None	None	None	None	None	0.05	1	0.23255813953488372	10	0.7419354838709677	46	0.7901234567901234	0.20967741935483872	20	13	43	0	0	1.0	9	9	4.266666666666667	64	0.0	0.8620689655172413	-0.13322224797309612	0.7530510598075911	-0.03476717216742807	0.6348807717856659	0.1089887825353391	0.5480504344613752	0.7371536125114684	0.6502914324405056	0	1.0	0.0
5173	0.012779238106093261	0.0006274372695809503	-0.00023831001439515064	0.964433414099471	None	0.3333333333333333	1	0.5	4	0.6666666666666666	6	0.3055555555555556	0.6666666666666666	10	6	0	0	0	1.0	6	6	0.7333333333333333	11	0.0	0.4	0.331463594741731	0.5921701333454623	7.378666011729821e-11	0.500000001580162	0.22815592466851498	0.5693738623248342	0.7990313957354309	0.5541403126723669	0	0.8	0.0
5314	0.0011839945691592242	0.00024093796480406592	-0.0002406362433009592	0.9987921519965092	None	0.2	1	0.3333333333333333	4	0.8	12	0.20987654320987653	0.8	16	12	0	0	0	1.0	9	9	1.1333333333333333	17	0.0	1.0	0.04984723548351757	0.6809483559666536	3.0181327723396384e-08	0.5000068061393882	0.04018950986463036	0.7258183020520991	0.602872386193006	0.6404281995280061	0	1.0	0.0
5816	1.2284298225744235e-07	1.2157942887796714e-07	4.308594771495509e-11	0.9999845789283459	None	0	0	0.018518518518518517	1	1.0	79	1.0	0	0	0	80	0	0	1.0	9	9	5.4	81	0.0	1.0	0	0	0	0	0	0	0	0	0	0	0
4671	0.01539319464216607	0.007005660281666374	0.004811027116884492	0.9696655064728796	None	0.25	1	0.36363636363636365	4	0.7857142857142857	11	0.2222222222222222	0.7857142857142857	15	11	0	0	0	0.8888888888888888	8	9	1.0666666666666667	16	0.0	1.0	0.33984021500302164	0.6153328833854814	2.2736111396675113e-08	0.5000015896490632	0.3348365098977892	0.7924668981298656	0.8365605570066434	0.6463919832176533	0	0	0.0
2727	0.0002917911687743007	1.0409666747169616e-05	-8.426682606997607e-06	0.9999999913571955	None	0.2	1	0.3333333333333333	4	0.8	12	0.20987654320987653	0.8	16	12	0	0	0	1.0	9	9	1.1333333333333333	17	0.0	1.0	0.02516238174275192	0.5113765165360519	-0.1822814199676508	0.6232227735273302	0.0647473805300582	0.6316894442803215	0.7362130478515964	0.5897047793872686	0	1.0	0.0
4935	0.006315053725582687	0.0024163041510239756	0.0017901319253786103	0.994089907639509	None	0.2	1	0.3333333333333333	4	0.8	12	0.20987654320987653	0.8	16	12	0	0	0	1.0	9	9	1.1333333333333333	17	0.0	1.0	0.09999999863141713	0.5000000130338982	-0.35887961847106176	0.9996066066392838	0.07975188765992056	0.5959354939720302	0.8932306201331351	0.9395142395321494	0	0.5625	0.0
3264	0.0027468721880715276	0.000545968076631565	0.0004111808860060196	0.9969306030758707	None	0.25	1	0.36363636363636365	4	0.7857142857142857	11	0.2222222222222222	0.7857142857142857	15	11	0	0	0	0.8888888888888888	8	9	1.0666666666666667	16	0.0	1.0	0.0668024957184729	0.5191391363470482	0.04862089270099624	0.6697853418116693	-0.09999999611031644	0.5000028563653973	0.6891696078108884	0.5649492588913341	0	1.0	0.0
4289	0.011076146314814447	0.00342908609097006	0.00165987096845524	0.9733380853809301	None	0.2	1	0.3333333333333333	4	0.8	12	0.20987654320987653	0.8	16	12	0	0	0	1.0	9	9	1.1333333333333333	17	0.0	1.0	0.374628369456368	0.6389377808405082	0.041605130711979584	0.5970019611113216	0.09999999935953882	0.5014410709472477	0.8034740974605427	0.580096593264378	0	1.0	0.0
2817	0.0	0.0	0.0	1.0	None	0	0	0	0	0	0	1.0	0	0	0	0	0	0	1.0	1	1	0.06666666666666667	1	0.0	0	0	0	0	0	0	0	0	0	0	0	0
1676	None	None	None	None	None	0	0	0	0	0	0	1.0	0	0	0	0	4	0	1.0	1	1	0.06666666666666667	1	1.0	0	0	0	0	0	0	0	0	0	0	0	0
854	None	None	None	None	None	0	0	0.21052631578947367	8	0.7636363636363637	42	0.7037037037037037	0.509090909090909	35	28	21	0	0	1.0	9	9	3.8	57	0.0	0.9411764705882353	0.004732705727050399	0.5899914607060012	0.05709220313956589	0.6278900058239344	0.0910527920014969	0.5628318658132345	0.5920486926196094	0.5938545039986812	0	0	0.0
1556	None	None	None	None	None	0.2727272727272727	3	0.4	10	0.6	21	0.5873015873015873	0.4857142857142857	26	17	10	2	0	0.7777777777777778	7	9	2.466666666666667	37	0.13333333333333333	0.45161290322580644	0.04387974699308572	0.657936892481258	0.029231608002998268	0.6809473793575636	0.004005563336799745	0.5259119219476803	0.6287343243667594	0.6237105638732908	0.3653846153846154	0.19230769230769232	0.0
7428	0.011690782727961683	0.008874736714880668	0.008242886672334238	0.9878313512957846	None	0.25	1	0.36363636363636365	4	0.7857142857142857	11	0.2222222222222222	0.7857142857142857	15	11	0	0	0	0.8888888888888888	8	9	1.0666666666666667	16	0.0	1.0	0.09995081686856243	0.5013891267451354	0.12389920350820846	1.0	0.21789653353193947	0.9999972400743038	0.6924427842916236	0.9999999453974143	0	1.0	0.0
4048	0.005122721930982544	0.0017039213661441922	0.0017005875044693612	0.9953315986962901	None	0.2	1	0.3333333333333333	4	0.8	12	0.20987654320987653	0.8	16	12	0	0	0	1.0	9	9	1.1333333333333333	17	0.0	1.0	-0.0784632050159273	0.6426131756961065	0.04283155190197495	0.5203420173682466	0.3987236400179516	0.9356288657981875	0.8847675002402816	0.7530409237006522	0	1.0	0.0
2838	0.005610638253097182	0.0007370204334854948	-0.0007220087150443627	0.9956257255131348	None	0.3333333333333333	1	0.4444444444444444	4	0.7272727272727273	8	0.2708333333333333	0.7272727272727273	11	8	1	2	0	0.75	6	8	0.8666666666666667	13	0.6666666666666666	0.8571428571428571	-0.08799083786883252	0.5730673821552865	0.06648100935199167	0.5296330805288915	-0.09999656986399823	0.5001274358590843	0.6769595150304871	0.5344087143885352	0.0	0	0.0
709	None	None	None	None	None	0.2	1	0.3333333333333333	4	0.8	12	0.20987654320987653	0.8	16	12	0	0	0	1.0	9	9	1.1333333333333333	17	0.0	1.0	0.09597749699126226	0.5134695148099226	0.042956224142953026	0.6493445040311113	0.09995483887398447	0.50143563786174	0.5644166859188732	0.556079128381637	0	1.0	0.0
2337	None	None	None	None	None	0	0	0	0	0	0	1.0	0	0	0	0	3	0	1.0	1	1	0.06666666666666667	1	0.75	0	0	0	0	0	0	0	0	0	0	0	0
4152	0.008938920559126607	0.005009257977355637	0.001757832674057353	0.9811512934613335	None	0.2	1	0.3333333333333333	4	0.8	12	0.20987654320987653	0.8	16	12	0	0	0	1.0	9	9	1.1333333333333333	17	0.0	1.0	0.30848707296670475	0.5936051825865089	1.3860267991462988e-11	0.5000038267092398	0.0999999660376086	0.502645684517993	0.7833279733985561	0.5324117713235904	0	1.0	0.0
5239	0.0003288139087592879	2.8901182283285964e-06	-1.6102349488129892e-06	0.9999999593593624	None	0.2	1	0.3333333333333333	4	0.8	12	0.20987654320987653	0.8	16	12	0	0	0	1.0	9	9	1.1333333333333333	17	0.0	1.0	0.09993244095514389	0.5018120127883404	0.03700760800593315	0.5573397032712744	0.05799365570613766	0.6075804045766602	0.573435441420142	0.5559952294440794	0	0	0.0
6659	0.006487597511884542	0.0006729092992459225	0.0006675684945074197	0.9941802019770752	None	0.2	1	0.3333333333333333	4	0.8	12	0.20987654320987653	0.8	16	12	0	0	0	1.0	9	9	1.1333333333333333	17	0.0	1.0	0.053237343076960354	0.6655959032993549	7.902762784127648e-27	0.5	0.426727957110047	0.8229950561108795	0.8728007052062959	0.677367861393438	0	1.0	0.0
2600	0.0	0.0	0.0	0.9999999999999998	None	0	0	0	0	0	0	1.0	0	0	0	0	4	0	1.0	1	1	0.06666666666666667	1	1.0	0	0	0	0	0	0	0	0	0	0	0	0
2519	None	None	None	None	None	0.2	1	0.3333333333333333	4	0.8	12	0.20987654320987653	0.8	16	12	0	0	0	1.0	9	9	1.1333333333333333	17	0.0	1.0	0.09961516032654325	0.5020566265795234	0.20304698684820952	0.5390236967391699	0.08534977762538787	0.5965495814822076	0.6337474089830959	0.5461803603158017	0	0.125	0.0
3759	0.003837905581390308	0.0004642463722178757	-2.5791575023678485e-05	0.9945971342051421	None	0.2	1	0.3333333333333333	4	0.8	12	0.20987654320987653	0.8	16	12	0	0	0	1.0	9	9	1.1333333333333333	17	0.0	1.0	4.747941690364111e-09	0.5000000790639597	0.04358043005199701	0.6703373465176454	0.09999995042045466	0.5015704475557121	0.6130453124269312	0.5593844974060873	0	0.9375	0.0
486	None	None	None	None	None	0	0	0.25	1	1.0	3	1.0	1.0	4	3	0	0	0	0.2	5	1	0.3333333333333333	5	0.0	0	0.09929251791095295	0.5032178261315108	-0.08769586059162451	0.5183370664171484	-0.09810836553168534	0.5004855134301275	0.7124057300341624	0.5073490301429283	0	1.0	0.0
1892	None	None	None	None	None	0.06666666666666667	1	0.25	8	0.7555555555555555	34	0.5802469135802469	0.6666666666666666	38	30	8	0	0	1.0	9	9	3.1333333333333333	47	0.0	0.8421052631578947	-0.04006402552910729	0.6614288714709563	-0.04451242194619157	0.6694042891430014	0.09873904529521987	0.6582575861632135	0.6658747765994701	0.663046405321502	0	1.0	0.0
852	None	None	None	None	None	0	0	0.3333333333333333	2	0.6666666666666666	4	0.5333333333333333	0	0	0	7	2	0	0.6	3	5	0.5333333333333333	8	0.1111111111111111	0	0	0	0	0	0	0	0	0	0	0	0
5506	None	None	None	None	None	0	0	0.17647058823529413	9	0.7972972972972973	59	0.9382716049382716	0.4189189189189189	39	31	36	1	0	1.0	9	9	5.066666666666666	76	0.014705882352941176	0.9411764705882353	-0.09999999980415185	0.5000000280293999	1.8352521275722412e-06	0.5000565683813568	0.1825288242361566	0.7813703573732264	0.7630916313531947	0.6045911507051808	0.9743589743589743	0.9743589743589743	0.0
7335	0.0	0.0	0.0	0.9999999999999998	None	0	0	0	0	0	0	1.0	0	0	0	0	4	0	1.0	1	1	0.06666666666666667	1	1.0	0	0	0	0	0	0	0	0	0	0	0	0
2983	3.0289888077070437e-06	1.4492042602841978e-08	-1.3680560419650682e-08	0.9999991984863131	None	0	0	1.0	2	0.0	0	0.75	0	2	0	0	2	0	1.0	2	2	0.2	3	1.0	0	0	0	0	0	0	0	0	0	0	0	0
6138	0.0	0.0	0.0	1.0	None	0	0	0	0	0	0	1.0	0	0	0	0	0	0	1.0	1	1	0.06666666666666667	1	0.0	0	0	0	0	0	0	0	0	0	0	0	0
4609	0.00908361439698934	0.0015860576097749377	0.0001316143768491125	0.9871872423253834	None	0.25	1	0.4	4	0.75	9	0.25925925925925924	0.75	13	9	0	0	0	0.6666666666666666	6	9	0.9333333333333333	14	0.0	1.0	0.15714096311490527	0.999995250940919	0.07168074897222523	0.5778183325787397	-0.050110719812078805	0.685821605952299	0.7377097871696311	0.9884640028871198	0	0.6153846153846154	0.0
5696	None	None	None	None	None	0	0	0.17142857142857143	6	0.8	40	0.7222222222222222	0.32	22	16	29	6	0	0.8888888888888888	8	9	3.466666666666667	52	0.10714285714285714	0.782608695652174	0.10039014888773415	0.6220855862875824	-0.0999999533300748	0.5000004286400971	0.3796494427486802	0.8315977498585545	0.879078664995971	0.6678480968583251	0.0	0.5454545454545454	0.0
6814	0.0006614944698440696	0.0006987094708699645	0.000698683181998873	0.9986736058860414	None	0	0	0.6666666666666666	2	0.5	1	0.6666666666666666	0.5	3	1	0	1	0	0.6666666666666666	2	3	0.26666666666666666	4	0.5	0	0.09996313995650295	0.5000436273817805	-0.07389991472666384	0.5262828881277585	0.1286776031771903	0.5295258204491159	0.7228349815168357	0.5186283656596604	1.0	1.0	0.0
7031	0.011588320213549287	0.009139171619938023	0.008551387727425128	0.9879505098062559	None	0.25	1	0.36363636363636365	4	0.7857142857142857	11	0.2222222222222222	0.7857142857142857	15	11	0	0	0	0.8888888888888888	8	9	1.0666666666666667	16	0.0	1.0	0.09995081686856243	0.5013891267451354	0.12389920350820846	1.0	0.21789653353193947	0.9999972400743038	0.6924427842916236	0.9999999453974143	0	1.0	0.0
1516	None	None	None	None	None	1.0	1	1.0	4	0.0	0	0.5555555555555556	0	4	0	0	0	0	1.0	3	3	0.3333333333333333	5	0.0	1.0	0	0	0	0	0	0	0	0	0	0	0
4120	0.004837746549429497	0.0008469182078065539	0.0004216081073798464	0.9839134208514665	None	0	0	0.42857142857142855	3	0.75	6	0.3333333333333333	0.75	9	6	0	1	0	0.8333333333333334	5	6	0.6666666666666666	10	1.0	0.4	0.3270330691724979	0.6499803455399553	-0.09999999591475542	0.5000002104060012	0.09999999999613778	0.5000001905464412	0.8512601801358961	0.5513973442466689	1.0	0.7777777777777778	0.0
4873	0.00028371130929879087	1.253457832699351e-06	-1.211481204685711e-06	0.9999944856095894	None	0.3333333333333333	1	0.4444444444444444	4	0.7272727272727273	8	0.2653061224489796	0.7272727272727273	12	8	0	0	0	1.0	7	7	0.8666666666666667	13	0.0	0.6666666666666666	0.05950007888745164	0.5163643212647864	0.06562541395432622	0.5668435914153068	0.0847810396719206	0.6734715436140715	0.5596133042916388	0.5872959091713258	0	1.0	0.0
6081	0.0	0.0	0.0	0.9999999999999998	None	0	0	0	0	0	0	1.0	0	0	0	0	4	0	1.0	1	1	0.06666666666666667	1	1.0	0	0	0	0	0	0	0	0	0	0	0	0
2700	None	None	None	None	None	0	0	0.3181818181818182	14	0.6190476190476191	39	0.8024691358024691	0.31746031746031744	32	20	32	0	0	1.0	9	9	4.333333333333333	65	0.0	0.7142857142857143	-0.0892360706626409	0.5202375392083056	0.0014791123445721376	0.529035270989842	-0.09999998298572982	0.5000058503584571	0.6150540919276468	0.5164348860734581	0	1.0	0.0
1305	None	None	None	None	None	0	0	0.018518518518518517	1	1.0	79	1.0	0	1	0	79	0	0	1.0	9	9	5.4	81	0.0	1.0	0	0	0	0	0	0	0	0	0	0	0
5325	0.0	0.0	0.0	1.0	None	0	0	0	0	0	0	1.0	0	0	0	0	0	0	1.0	1	1	0.06666666666666667	1	0.0	0	0	0	0	0	0	0	0	0	0	0	0
7488	0.011614026096051956	0.00887928280827342	0.00830498978682009	0.9877373195345026	None	0.25	1	0.36363636363636365	4	0.7857142857142857	11	0.2222222222222222	0.7857142857142857	15	11	0	0	0	0.8888888888888888	8	9	1.0666666666666667	16	0.0	1.0	0.09995081686856243	0.5013891267451354	0.12389920350820846	1.0	0.21789653353193947	0.9999972400743038	0.6924427842916236	0.9999999453974143	0	1.0	0.0
7483	0.011648335723350904	0.009064001871785757	0.008514881668958167	0.9877514441959789	None	0.25	1	0.36363636363636365	4	0.7857142857142857	11	0.2222222222222222	0.7857142857142857	15	11	0	0	0	0.8888888888888888	8	9	1.0666666666666667	16	0.0	1.0	0.09995081686856243	0.5013891267451354	0.12389920350820846	1.0	0.21789653353193947	0.9999972400743038	0.6924427842916236	0.9999999453974143	0	1.0	0.0
7326	None	None	None	None	None	0	0	0.24074074074074073	13	0.7088607594936709	56	1.0	0.10126582278481013	17	8	63	0	0	1.0	9	9	5.4	81	0.0	1.0	0.2325874918919384	0.9931446386230661	0.05385607838075621	0.5373431150607647	0.04281722747170661	0.556346684565963	0.7232672344342923	0.8561837046191263	0	1.0	0.0
7396	0.010329032625412795	0.0002951974328520994	-0.00014564442707913576	0.9863116812765146	None	0.2	1	0.3333333333333333	4	0.8	12	0.20987654320987653	0.8	16	12	0	0	0	1.0	9	9	1.1333333333333333	17	0.0	1.0	-0.0999999990151558	0.5000000028551315	0.09012064674561901	0.5572377168573058	0.5406860001437863	0.8220314704925508	0.9359380510195704	0.6426099777813618	0	0	0.0
7197	0.0	0.0	0.0	1.0	None	0	0	0	0	0	0	1.0	0	0	0	0	0	0	1.0	1	1	0.06666666666666667	1	0.0	0	0	0	0	0	0	0	0	0	0	0	0
103	None	None	None	None	None	0	0	0.3333333333333333	2	0.8571428571428571	6	0.36	0.8571428571428571	8	6	0	0	0	1.0	5	5	0.6	9	0.0	0	-0.09026405087714855	0.5832338617327723	0.15251081248742773	0.5558453011674311	0.04625827155243147	0.6927402900197247	0.7307114314468373	0.6124875495898328	0	1.0	0.0
91	None	None	None	None	None	0.25	1	0.4	4	0.7692307692307693	10	0.23809523809523808	0.7692307692307693	14	10	0	0	0	0.7777777777777778	9	7	1.0	15	0.0	1.0	-0.09406866312410914	0.5044875380319306	-0.12105409168783784	0.798101448630508	0.00017666850787399101	0.500283173036228	0.6273501707345526	0.61408539835596	0	0.5714285714285714	0.0
5276	0.0	0.0	0.0	1.0	None	0	0	0	0	0	0	1.0	0	0	0	0	0	0	1.0	1	1	0.06666666666666667	1	0.0	0	0	0	0	0	0	0	0	0	0	0	0
1801	None	None	None	None	None	0.3333333333333333	1	0.5	4	0.7	7	0.2857142857142857	0.7	11	7	0	0	0	0.8571428571428571	7	6	0.8	12	0.0	0.6666666666666666	0.10229418892336528	0.6102519679238896	-0.09994866753399853	0.5231219041403312	0.03665770663856914	0.5667269590837035	0.6999471130571004	0.5670466385347174	0	0.8181818181818182	0.0
6887	0.01140501091549597	0.008889624427070076	0.008301842764991133	0.987879926340978	None	0.25	1	0.36363636363636365	4	0.7857142857142857	11	0.2222222222222222	0.7857142857142857	15	11	0	0	0	0.8888888888888888	8	9	1.0666666666666667	16	0.0	1.0	0.09995081686856243	0.5013891267451354	0.12389920350820846	1.0	0.21789653353193947	0.9999972400743038	0.6924427842916236	0.9999999453974143	0	1.0	0.0
628	None	None	None	None	None	0	0	0.1111111111111111	4	0.8823529411764706	45	0.7361111111111112	0	1	0	51	0	0	0.8888888888888888	9	8	3.533333333333333	53	0.0	0.8333333333333334	0	0	0	0	0	0	0	0	0	0	0
2708	1.2052488486509132e-07	1.1270191071501833e-07	4.4170899897542266e-11	0.9999834421596003	None	0	0	0.018518518518518517	1	1.0	79	1.0	0	0	0	80	0	0	1.0	9	9	5.4	81	0.0	1.0	0	0	0	0	0	0	0	0	0	0	0
1383	None	None	None	None	None	0.3333333333333333	1	0.5	4	0.6666666666666666	6	0.3055555555555556	0.6666666666666666	10	6	0	0	0	1.0	6	6	0.7333333333333333	11	0.0	0.4	0.05659068703839394	0.5899865626868138	0.06049074731873903	0.5446362755988476	0.09998557072467365	0.5000930665564401	0.5739084162046506	0.5451519764805306	0	1.0	0.0
3206	0.005950549082125156	0.0010631870264522791	-0.00015708805133824694	0.9980016732660891	None	0.2	1	0.3333333333333333	4	0.8	12	0.20987654320987653	0.8	16	12	0	0	0	1.0	9	9	1.1333333333333333	17	0.0	1.0	-0.06866843899628068	0.5581686563754772	-0.027852513983598493	0.6589648519085525	-0.0955704621034717	0.6056141231052509	0.5962272470935364	0.6083647263723916	0	1.0	0.0
5669	7.816730314672524e-05	4.414885286126181e-07	4.41225224840469e-07	0.9999999719885513	None	0.2	1	0.3333333333333333	4	0.8	12	0.20987654320987653	0.8	16	12	0	0	0	1.0	9	9	1.1333333333333333	17	0.0	1.0	3.2367930872793954e-09	0.5000019777136203	5.479450162134211e-26	0.5	0.022741890602250757	0.5166295623457928	0.5267749690072241	0.505545664523954	0	0	0.0
1931	None	None	None	None	None	0	0	0.1	3	0.9069767441860465	39	0.8333333333333334	0	0	0	44	9	0	0.6666666666666666	6	9	3.0	45	0.09782608695652174	0.85	0	0	0	0	0	0	0	0	0	0	0
3366	0.0016830114443869774	0.00010795058500709222	-1.343208875652967e-05	0.9975609405389583	None	0	0	0.42857142857142855	3	0.75	6	0.3333333333333333	0.75	9	6	0	0	0	0.8333333333333334	5	6	0.6666666666666666	10	0.0	0.4	-0.07706697278806748	0.5601506489027497	-0.09992774292639775	0.5011189124094477	-0.09999999999723111	0.5000000000060274	0.5269925369987052	0.5205092473363049	0	1.0	0.0
3933	0.0002834704867617728	7.080993961521941e-06	-6.759801665326721e-06	0.9999926991123064	None	0.3333333333333333	1	0.5	4	0.6666666666666666	6	0.3055555555555556	0.6666666666666666	10	6	0	0	0	1.0	6	6	0.7333333333333333	11	0.0	0.4	0.04685379047616371	0.6578024435248708	0.08187966852168682	0.5414407821465381	0.09912076039350304	0.5005756303802362	0.5653159606098809	0.5680716255753603	0	1.0	0.0
3720	0.0025603332744060675	0.0003798557380646858	-0.00037747721818825975	0.9968883171737488	None	0.25	1	0.36363636363636365	4	0.7857142857142857	11	0.2222222222222222	0.7857142857142857	15	11	0	0	0	0.8888888888888888	8	9	1.0666666666666667	16	0.0	1.0	3.248070238314959e-08	0.50000154300799	-0.006249520481150986	0.674346070452884	0.09999999774176246	0.5015234582906742	0.6193531071899304	0.5608640273983235	0	1.0	0.0
4374	0.004495310463216953	0.003601760214709214	0.0035955287753190925	0.9906439782859183	None	0.2	1	0.3333333333333333	4	0.8	12	0.20987654320987653	0.8	16	12	0	0	0	1.0	9	9	1.1333333333333333	17	0.0	1.0	0.09999955258661367	0.5000015044803887	0.04663861136303256	0.5837832719235427	0.06764595994999241	0.5811631405534536	0.584260200733157	0.5552632800421348	0	1.0	0.0
2274	None	None	None	None	None	0	0	0.3125	5	0.6190476190476191	13	0.5111111111111111	0.19047619047619047	6	4	16	10	0	0.5555555555555556	9	5	1.5333333333333334	23	0.29411764705882354	0.3333333333333333	0.004520459799537121	0.6588238044205471	0.1964141908822593	0.5209410420319841	0.09999818500639238	0.5000081435176104	0.6885940903070684	0.5615120620155911	1.0	1.0	0.0
104	None	None	None	None	None	0	0	0	0	0	0	1.0	0	0	0	0	0	0	1.0	1	1	0.06666666666666667	1	0.0	0	0	0	0	0	0	0	0	0	0	0	0
6685	0.0	0.0	0.0	0.9999999999999998	None	0	0	0	0	0	0	1.0	0	0	0	0	4	0	1.0	1	1	0.06666666666666667	1	1.0	0	0	0	0	0	0	0	0	0	0	0	0
3525	None	None	None	None	None	0.08	2	0.3076923076923077	16	0.64	48	0.9506172839506173	0.25333333333333335	32	19	44	0	0	1.0	9	9	5.133333333333334	77	0.0	0.9565217391304348	1.0895254124663593e-11	0.5000000001146272	0.006941366476043193	0.6620309829943637	0.09999999992642757	0.5000103114302861	0.6156437250028718	0.5557998814917358	0	1.0	0.0
6964	None	None	None	None	None	0.16666666666666666	2	0.34615384615384615	9	0.6666666666666666	24	0.4691358024691358	0.6666666666666666	33	24	4	0	0	1.0	9	9	2.533333333333333	38	0.0	0.5517241379310345	0.09999934873158975	0.5046798785138521	-0.07049251572170699	0.7818439685465122	0.1077624378863928	0.9999999999999112	0.7713610015768886	0.9999710232240628	0	0.9696969696969697	0.0
1834	None	None	None	None	None	0	0	0	0	0	0	1.0	0	0	0	0	0	0	1.0	1	1	0.06666666666666667	1	0.0	0	0	0	0	0	0	0	0	0	0	0	0
1399	None	None	None	None	None	0.047619047619047616	1	0.25	11	0.7142857142857143	45	0.8024691358024691	0.5396825396825397	43	34	21	1	0	1.0	9	9	4.333333333333333	65	0.02702702702702703	0.9655172413793104	0.021477590117335542	0.5626595149224084	0.2793293556204968	0.733667123708448	0.056355838938481465	0.5999034053127181	0.7596233799886446	0.6357066861259704	0.0	0.023255813953488372	0.0
6871	0.0	0.0	0.0	0.9999999999999998	None	0	0	0	0	0	0	1.0	0	0	0	0	4	0	1.0	1	1	0.06666666666666667	1	1.0	0	0	0	0	0	0	0	0	0	0	0	0
4337	0.007282181496927211	0.003911249060080891	-0.0010539081509867523	0.9992668545499481	None	0.2	1	0.3333333333333333	4	0.8	12	0.20987654320987653	0.8	16	12	0	0	0	1.0	9	9	1.1333333333333333	17	0.0	1.0	0.12988832299462366	0.6102051951876103	-0.0961023942468664	0.5069520958268817	0.11256870965845889	0.5532756374936569	0.7418266867234778	0.5572395938532383	0	1.0	0.0
1900	None	None	None	None	None	0	0	0	0	0	0	1.0	0	0	0	0	0	0	1.0	1	1	0.06666666666666667	1	0.0	0	0	0	0	0	0	0	0	0	0	0	0
1313	None	None	None	None	None	0	0	0.037037037037037035	2	0.9746835443037974	77	1.0	0.012658227848101266	1	1	79	0	0	1.0	9	9	5.4	81	0.0	1.0	0.15725924256335935	0.5	-13.878428935990408	0.5	0.07786332078833849	0.5	1.0	0.5	0	1.0	0.0
599	None	None	None	None	None	0	0	0.10714285714285714	3	0.8974358974358975	35	0.9761904761904762	0	0	0	40	12	0	0.8571428571428571	7	6	2.7333333333333334	41	0.14285714285714285	0.6285714285714286	0	0	0	0	0	0	0	0	0	0	0
2475	None	None	None	None	None	0	0	0.5714285714285714	8	0.3333333333333333	6	0.8333333333333334	0.16666666666666666	11	3	8	3	0	0.6666666666666666	6	4	1.3333333333333333	20	0.25	0.5714285714285714	0.08297270403416532	0.571265153686682	0.01371692501501857	0.5218999446526014	0.09998434357403536	0.5005730388033865	0.5885873001382141	0.5313723021364797	0.7272727272727273	0.8181818181818182	0.0
6880	0.006721284177145096	0.003915147851110341	-0.0038947210390838545	0.9976469570065908	None	0.3333333333333333	1	0.4444444444444444	4	0.7272727272727273	8	0.28888888888888886	0.7272727272727273	12	8	0	0	0	0.5555555555555556	9	5	0.8666666666666667	13	0.0	1.0	0.09955154300335509	0.500857766369657	0.05536633339802503	0.5281182215908838	0.08643840579006548	0.5753733545022272	0.5575571889759264	0.5349289793323085	0	1.0	0.0
1085	None	None	None	None	None	0	0	0	0	0	0	1.0	0	0	0	0	3	0	1.0	1	1	0.06666666666666667	1	0.75	0	0	0	0	0	0	0	0	0	0	0	0
1696	None	None	None	None	None	0.4	2	0.6666666666666666	8	0.3333333333333333	5	0.4722222222222222	0.3333333333333333	11	5	5	1	0	1.0	6	6	1.1333333333333333	17	0.125	0.18181818181818182	7.086965229249254e-05	0.5041326581737148	0.02452437553963437	0.5555465080147771	0.0935688720839145	0.5189978917323532	0.5967198929748987	0.5262812634875764	1.0	1.0	0.0
2601	1.0749777257235534e-05	9.191825302493645e-06	3.5585677981898284e-07	0.9995418333143237	None	0	0	0.3333333333333333	2	0.8571428571428571	6	0.36	0.8571428571428571	8	6	0	2	0	1.0	5	5	0.6	9	1.0	0	0.9263408200396899	0.99999999999999	0.09221127059046949	0.5603503614181039	0.002398250402818339	0.5033412674397397	0.9970684145502164	0.9999801595153701	1.0	1.0	0.0
2084	None	None	None	None	None	0	0	1.0	1	0	0	1.0	0	0	0	1	1	0	0.5	1	2	0.13333333333333333	2	0.16666666666666666	0	0	0	0	0	0	0	0	0	0	0	0
1908	None	None	None	None	None	0	0	1.0	2	0.0	0	0.75	0	2	0	0	0	0	1.0	2	2	0.2	3	0.0	0	0	0	0	0	0	0	0	0	0	0	0
1178	None	None	None	None	None	0	0	0	0	0	0	1.0	0	0	0	0	0	0	1.0	1	1	0.06666666666666667	1	0.0	0	0	0	0	0	0	0	0	0	0	0	0
2003	None	None	None	None	None	0.4	2	0.6666666666666666	8	0.3333333333333333	5	0.4722222222222222	0.3333333333333333	11	5	5	1	0	1.0	6	6	1.1333333333333333	17	0.125	0.18181818181818182	7.086965229249254e-05	0.5041326581737148	0.02452437553963437	0.5555465080147771	0.0935688720839145	0.5189978917323532	0.5967198929748987	0.5262812634875764	1.0	1.0	0.0
4180	0.004437020429642936	0.004138769209024756	-0.0041173435722595434	0.9973177104145495	None	0.25	1	0.36363636363636365	4	0.7857142857142857	11	0.2222222222222222	0.7857142857142857	15	11	0	0	0	0.8888888888888888	9	8	1.0666666666666667	16	0.0	1.0	0.09999947982262532	0.5000594805114666	0.12935759254633114	0.5414984438651009	0.04778882815534216	0.6546086946405588	0.5885442056738932	0.5667634229098669	0	1.0	0.0
446	None	None	None	None	None	0	0	0.17857142857142858	5	0.7948717948717948	31	0.5061728395061729	0.05128205128205128	4	2	36	2	0	1.0	9	9	2.7333333333333334	41	0.02702702702702703	0.4444444444444444	0.09928603850465548	0.5003304154475907	0.021450345191374395	0.5066408002375854	-0.0014738134067483384	0.5736635298968275	0.6068017857878346	0.5270319991426426	1.0	1.0	0.9120658942420099
2375	None	None	None	None	None	0.2	1	0.3333333333333333	4	0.8	12	0.20987654320987653	0.8	16	12	0	0	0	1.0	9	9	1.1333333333333333	17	0.0	1.0	0.3475389791657069	0.653289220779066	0.04546477052895519	0.6594824022503954	1.187633108571203e-11	0.5000000002590106	0.8405343135754443	0.6062331887064539	0	0.5625	0.0
5515	None	None	None	None	None	0	0	0.16666666666666666	9	0.810126582278481	64	1.0	0.7848101265822784	71	62	9	0	0	1.0	9	9	5.4	81	0.0	1.0	0.4969323328142128	0.7119462760019611	0.17276851468155768	0.6854478964843153	0.2922645275243176	0.8196486382763097	0.804427713428756	0.7438194131973057	0	1.0	0.0
3786	7.8001517252319e-08	7.998293249715827e-08	-5.828788644779377e-08	0.9999859545092392	None	0	0	0.2708333333333333	13	0.6571428571428571	46	0.8888888888888888	0.18571428571428572	25	13	46	0	0	1.0	9	9	4.8	72	0.0	0.8571428571428571	5.073313349169153e-09	0.5000000598528346	0.09891570791131309	0.5144613036501277	0.0005333160261351065	0.5011919531474904	0.6141439531533315	0.5052189282255372	0	0.96	0.0
5132	1.1800788904150678e-06	4.193001584683312e-08	2.744924579275057e-08	0.9999900843925076	None	0.25	1	0.36363636363636365	4	0.7857142857142857	11	0.2222222222222222	0.7857142857142857	15	11	0	0	0	0.8888888888888888	9	8	1.0666666666666667	16	0.0	1.0	0.09988674145507717	0.5005904476151851	0.022273368034409203	0.5369665437415504	6.327555983393321e-06	0.5122141427202374	0.6052726821507746	0.5166076021227873	0	1.0	0.0
7373	0.026971909517688453	0.018541225192798924	0.018380568503443735	0.9963622892641955	None	0.2	1	0.3333333333333333	4	0.8	12	0.20987654320987653	0.8	16	12	0	0	0	1.0	9	9	1.1333333333333333	17	0.0	1.0	0.09973840029439254	0.5090595022658505	0.010959465149612357	0.5869973285724864	0.12038755126958622	0.9899114265763109	0.618932977990062	0.8399702498902902	0	1.0	0.0
6327	0.01070509691505898	0.0024202296489112397	0.0006239098750665317	0.9886213571656295	None	0.3333333333333333	1	0.4444444444444444	4	0.7272727272727273	8	0.2653061224489796	0.7272727272727273	12	8	0	0	0	1.0	7	7	0.8666666666666667	13	0.0	1.0	0.24704334156146804	0.5755936870043755	4.369786643518502e-11	0.5000000004002014	0.09869548552818533	0.5081351301799879	0.7341202383987329	0.5280749490320257	0	0.5	0.0
7115	0.0	0.0	0.0	0.9999999999999998	None	0	0	0	0	0	0	1.0	0	0	0	0	4	0	1.0	1	1	0.06666666666666667	1	1.0	0	0	0	0	0	0	0	0	0	0	0	0
897	None	None	None	None	None	0.3333333333333333	1	0.5	4	0.6666666666666666	6	0.3055555555555556	0.6666666666666666	10	6	0	0	0	1.0	6	6	0.7333333333333333	11	0.0	0.4	0.03695802684946658	0.5894619128682723	0.06881050104717357	0.5107231169611184	0.09996397402398367	0.5010375879980794	0.5645894150939434	0.5340132874906787	0	1.0	0.0
5874	0.00022505711873703154	4.6735893460592946e-06	4.63084369415965e-06	0.9999996426345102	None	0.2	1	0.3333333333333333	4	0.8	12	0.20987654320987653	0.8	16	12	0	0	0	1.0	9	9	1.1333333333333333	17	0.0	1.0	0.33674300526836165	0.6464447962152945	0.2264929207863721	0.6147405007131057	-0.2997743169807162	0.9999999999997828	0.9650188458643992	0.9999579393821764	0	0.6875	0.0
7418	0.004010934995121967	0.00028244694127437664	0.00016842462287645376	0.9928745945831663	None	0	0	0.375	3	0.7777777777777778	7	0.3142857142857143	0.7777777777777778	10	7	0	0	0	0.7142857142857143	5	7	0.7333333333333333	11	0.0	0.6666666666666666	7.942666841460747e-08	0.5012378776415526	-0.19200766616465526	0.6950227502889547	0.14981459672366007	0.523655715924729	0.8075838762674937	0.5763443074812905	0	0.3	0.0
3837	0.0	0.0	0.0	1.0	None	0	0	0	0	0	0	1.0	0	0	0	0	0	0	1.0	1	1	0.06666666666666667	1	0.0	0	0	0	0	0	0	0	0	0	0	0	0
1580	None	None	None	None	None	0.2	1	0.4166666666666667	5	0.6666666666666666	10	0.40476190476190477	0.6	14	9	2	0	0	0.8571428571428571	7	6	1.1333333333333333	17	0.0	0.5454545454545454	0.08872209880975729	0.5562951920229076	-0.09044247608112244	0.6932632922936655	0.2029656492955528	0.5320468569287365	0.7748934207460995	0.5962765270680798	0	1.0	0.0
158	None	None	None	None	None	0	0	0	0	0	0	1.0	0	0	0	0	3	0	1.0	1	1	0.06666666666666667	1	0.75	0	0	0	0	0	0	0	0	0	0	0	0
396	None	None	None	None	None	0.5	1	0.5714285714285714	4	0.625	5	0.3333333333333333	0.625	8	5	1	1	0	0.8333333333333334	5	6	0.6666666666666666	10	0.3333333333333333	1.0	0.09531152539079638	0.533086025845208	-0.0434209313356939	0.6683813230720747	0.06685505142646445	0.5472286208947599	0.6461972785903015	0.5844245285986013	1.0	1.0	0.0
7075	0.0	0.0	0.0	0.9999999999999998	None	0	0	0	0	0	0	1.0	0	0	0	0	4	0	1.0	1	1	0.06666666666666667	1	1.0	0	0	0	0	0	0	0	0	0	0	0	0
1361	None	None	None	None	None	0	0	0	0	0	0	1.0	0	0	0	0	0	0	1.0	1	1	0.06666666666666667	1	0.0	0	0	0	0	0	0	0	0	0	0	0	0
400	None	None	None	None	None	0	0	0.6666666666666666	2	0.5	1	0.6666666666666666	0	0	0	3	2	0	0.6666666666666666	3	2	0.26666666666666666	4	0.2	0	0	0	0	0	0	0	0	0	0	0	0
1828	None	None	None	None	None	0	0	0.6666666666666666	4	0.3333333333333333	2	0.5	0.16666666666666666	3	1	4	2	0	1.0	4	4	0.5333333333333333	8	0.2	0.5	0.14550651011964952	0.5345311250081783	0.09007877406643613	0.5191008405693975	3.7318629187007877e-07	0.5000051014220082	0.6455684496876082	0.5178928309691435	1.0	1.0	0.0
7334	6.253926955797036e-05	8.733352916726046e-07	8.259921204110296e-07	0.9953075572405409	None	0.3333333333333333	1	0.6666666666666666	6	0.18181818181818182	2	0.52	0.09090909090909091	6	1	6	5	0	1.0	5	5	0.8666666666666667	13	0.45454545454545453	0.25	0.09954579521001197	0.500585148529758	-0.0746476918998968	0.5588599954113784	0.09950043998949629	0.5144484575436212	0.6969218412066482	0.5247038031392032	1.0	1.0	0.0
7300	0.004458744005310227	0.0024240488303444246	0.002420458851432012	0.9980353420551902	None	0	0	0.3333333333333333	2	0.8333333333333334	5	0.4	0.8333333333333334	7	5	0	0	0	0.8	5	4	0.5333333333333333	8	0.0	0	0.09997304419410978	0.5019729568472788	0.09998206859130504	0.5003574990261423	0.0999971418652926	0.5000364968110591	0.500024851518627	0.5007889870069265	0	1.0	0.0
2005	None	None	None	None	None	0.25	1	0.36363636363636365	4	0.7857142857142857	11	0.2222222222222222	0.7857142857142857	15	11	0	0	0	0.8888888888888888	8	9	1.0666666666666667	16	0.0	1.0	0.09999869668911947	0.5000087105559406	0.07370771159135331	0.5863348117230243	-0.08866264464802893	0.5348792234232014	0.6934092645246684	0.5406279585252679	0	1.0	0.0
2264	None	None	None	None	None	0	0	0	0	0	0	1.0	0	0	0	0	4	0	1.0	1	1	0.06666666666666667	1	1.0	0	0	0	0	0	0	0	0	0	0	0	0
1953	None	None	None	None	None	0	0	0.3333333333333333	2	0.8333333333333334	5	0.4	0.8333333333333334	7	5	0	2	0	0.8	4	5	0.5333333333333333	8	1.0	0	-0.036798180328017314	0.6584555321795464	0.07003162323748287	0.5400884860814233	0.09776904702032778	0.5832522253172915	0.6504070027641942	0.594938430559383	0.9285714285714286	1.0	0.0
3173	0.0	0.0	0.0	0.9999999999999998	None	0	0	0	0	0	0	1.0	0	0	0	0	4	0	1.0	1	1	0.06666666666666667	1	1.0	0	0	0	0	0	0	0	0	0	0	0	0
5581	0.0003507634857961719	0.0002505047390761066	-4.274521868594934e-07	0.9990397961790931	None	0	0	0.1111111111111111	4	0.8846153846153846	46	0.6666666666666666	0.038461538461538464	4	2	49	7	0	1.0	9	9	3.6	54	0.07	0.7346938775510204	-0.09999998065686644	0.5000000133288389	-0.04390728602489822	0.5082191833946326	0.08487066620269634	0.6083832180673057	0.6844471175764039	0.5393684213602308	0.0	0	0.0
5773	0.0	0.0	0.0	1.0	None	0	0	0	0	0	0	1.0	0	0	0	0	0	0	1.0	1	1	0.06666666666666667	1	0.0	0	0	0	0	0	0	0	0	0	0	0	0
352	None	None	None	None	None	0.3333333333333333	1	0.4444444444444444	4	0.7272727272727273	8	0.2653061224489796	0.7272727272727273	12	8	0	0	0	1.0	7	7	0.8666666666666667	13	0.0	1.0	0.16101913865612083	0.9999995982361014	0.01815480624691527	0.5263182195930817	0.7435843858873149	1.0	0.9999997051139776	1.0	0	1.0	0.0
2529	None	None	None	None	None	0	0	0.018518518518518517	1	1.0	79	1.0	0	0	0	80	0	0	1.0	9	9	5.4	81	0.0	1.0	0	0	0	0	0	0	0	0	0	0	0
5866	0.0	0.0	0.0	0.9999999999999998	None	0	0	0	0	0	0	1.0	0	0	0	0	4	0	1.0	1	1	0.06666666666666667	1	1.0	0	0	0	0	0	0	0	0	0	0	0	0
3070	0.0005189686598208441	5.8498411036182815e-06	-3.6147994276376598e-06	0.999999955503375	None	0.2	1	0.3333333333333333	4	0.8	12	0.20987654320987653	0.8	16	12	0	0	0	1.0	9	9	1.1333333333333333	17	0.0	1.0	0.028376776380382256	0.5922932368914753	2.9551072488659367	1.0	0.3845247720642787	0.6416074071676097	0.9999976544566711	0.9999999999962121	0	1.0	0.0
1701	None	None	None	None	None	0.2727272727272727	6	0.40425531914893614	19	0.5735294117647058	39	0.8641975308641975	0.5588235294117647	57	38	12	1	0	1.0	9	9	4.666666666666667	70	0.1111111111111111	0.819672131147541	0.1920301543738474	0.5939556456924308	0.02759563992955625	0.6646972038708708	0.008667534100702447	0.5916142088517544	0.6992774936381221	0.6173764682349558	1.0	1.0	0.0
7157	0.0	0.0	0.0	0.9999999999999998	None	0	0	0	0	0	0	1.0	0	0	0	0	4	0	1.0	1	1	0.06666666666666667	1	1.0	0	0	0	0	0	0	0	0	0	0	0	0
4987	6.177366757774727e-09	6.148811582751362e-09	4.499389808040249e-09	0.999999728058858	None	0	0	0	0	0	0	1.0	0	0	0	0	2	0	1.0	1	1	0.06666666666666667	1	0.5	0	0	0	0	0	0	0	0	0	0	0	0
5672	0.00824241946252845	0.005307602258786241	0.0028783831365845995	0.9770168643163277	None	0.3333333333333333	1	0.5	4	0.6666666666666666	6	0.3055555555555556	0.6666666666666666	10	6	0	0	0	1.0	6	6	0.7333333333333333	11	0.0	0.4	0.5061000643127924	0.65272602787814	1.448103796570449e-06	0.5000050923274002	0.31151132234556506	0.731918080970194	0.8905018891498527	0.633008836316361	0	1.0	0.0
1857	None	None	None	None	None	0	0	0.35714285714285715	10	0.5897435897435898	23	0.7592592592592593	0.41025641025641024	24	16	16	0	0	0.6666666666666666	9	6	2.7333333333333334	41	0.0	0.6857142857142857	0.0007108106696908657	0.5213330398630256	0.04702558543708919	0.5907853635137935	-0.15731306265587292	0.7708606905186554	0.7270794376238839	0.6353546619547701	0	1.0	0.0
2521	None	None	None	None	None	0.4	2	0.46153846153846156	6	0.6470588235294118	11	0.2345679012345679	0.6470588235294118	17	11	1	0	0	1.0	9	9	1.2666666666666666	19	0.0	0.6153846153846154	0.08490310949725115	0.5295063571756073	-0.09665799338231078	0.5223791720323951	-0.13087961057214748	0.6422973903484405	0.7117109859592728	0.5657084884407414	0	0.9411764705882353	0.0
384	None	None	None	None	None	0	0	0.061224489795918366	3	0.9436619718309859	67	0.9012345679012346	0	0	0	72	8	0	1.0	9	9	4.866666666666666	73	0.05405405405405406	1.0	0	0	0	0	0	0	0	0	0	0	0
3369	0.0	0.0	0.0	0.9999999999999998	None	0	0	0	0	0	0	1.0	0	0	0	0	4	0	1.0	1	1	0.06666666666666667	1	1.0	0	0	0	0	0	0	0	0	0	0	0	0
5585	2.047518896987599e-05	2.9618914868168593e-06	-2.961117324364084e-06	0.9949562565554833	None	0	0	0.08333333333333333	3	0.9215686274509803	47	0.8412698412698413	0	0	0	52	4	0	0.7777777777777778	9	7	3.533333333333333	53	0.037037037037037035	0.8936170212765957	0	0	0	0	0	0	0	0	0	0	0
5980	0.005001523062221709	0.003488921868236939	-0.0030242204366479368	0.9962425151290933	None	0	0	0.25	1	1.0	3	1.0	1.0	4	3	0	3	0	0.2	1	5	0.3333333333333333	5	1.0	0	0.16894429957507082	0.5046278824039634	3.1547622344441166e-06	0.5000072561242679	0.08150038617985746	0.5096328920815235	0.6659477499377825	0.5047563081438443	1.0	1.0	0.0
5194	0.003020365676892773	0.00028978692034627314	0.0002579227731704805	0.9903595253183546	None	0.25	1	0.4	4	0.75	9	0.25925925925925924	0.75	13	9	0	0	0	0.6666666666666666	6	9	0.9333333333333333	14	0.0	1.0	4.045712289684454e-19	0.5000252336258595	0.0001290036717118582	0.5005226368409669	0.09547967126387844	0.5257377815634717	0.6105836403328844	0.5087685746328559	0	1.0	0.0
6719	3.9465038346280235e-05	5.328029478495918e-07	5.288038243738394e-07	0.9999986117550936	None	0.25	1	0.36363636363636365	4	0.7857142857142857	11	0.2222222222222222	0.7857142857142857	15	11	0	0	0	0.8888888888888888	9	8	1.0666666666666667	16	0.0	1.0	0.09999999480446811	0.50000060521051	0.17296015207445206	0.9995907061502257	0.0032421706300285987	0.545681434431193	0.6701741575079486	0.9347041950776601	0	1.0	0.0
2402	None	None	None	None	None	0	0	0	0	0	0	1.0	0	0	0	0	4	0	1.0	1	1	0.06666666666666667	1	1.0	0	0	0	0	0	0	0	0	0	0	0	0
3004	7.552502717157477e-05	7.22596173817143e-07	-9.095195384595026e-08	0.9999980025231633	None	0.5	1	0.6666666666666666	4	0.5714285714285714	4	0.36	0.5714285714285714	8	4	0	0	0	1.0	5	5	0.6	9	0.0	1.0	-0.0017351910657674705	0.639537327884571	0.07712382819407593	0.6743461367291824	0.09999493568450948	0.5112884607445508	0.631638229839761	0.610355993021413	0	0.125	0.0
5538	7.263060493480679e-08	6.97313878758285e-08	-6.55620510017849e-08	0.999988968135177	None	0	0	0.19230769230769232	5	0.7777777777777778	28	0.59375	0	0	0	37	16	0	1.0	8	8	2.533333333333333	38	0.20512820512820512	0.8	0	0	0	0	0	0	0	0	0	0	0
466	None	None	None	None	None	0	0	0.21428571428571427	6	0.75	30	0.6666666666666666	0	2	0	39	2	0	0.7777777777777778	9	7	2.8	42	0.025	0.8205128205128205	0	0	0	0	0	0	0	0	0	0	0
38	None	None	None	None	None	0	0	0	0	0	0	1.0	0	0	0	0	3	0	1.0	1	1	0.06666666666666667	1	0.75	0	0	0	0	0	0	0	0	0	0	0	0
7235	0.000668685445646751	0.00013881479380909798	-0.00010283664420653587	0.9993057035578046	None	0.2	1	0.3333333333333333	4	0.8	12	0.20987654320987653	0.8	16	12	0	0	0	1.0	9	9	1.1333333333333333	17	0.0	1.0	2.8419108809015544e-14	0.5000027824427915	0.11446166227492953	1.0	0.015471595434344407	0.5980550981350333	0.6321592773884219	0.9999999999974496	0	1.0	0.0
3678	8.527404529657419e-07	4.6089843781860334e-07	-4.4375991726099183e-07	0.999841515000449	None	0	0	1.0	2	0.0	0	0.75	0	2	0	0	2	0	1.0	2	2	0.2	3	1.0	0	0	0	0	0	0	0	0	0	0	0	0
1797	None	None	None	None	None	0	0	0.10714285714285714	3	0.9	36	0.6666666666666666	0.05	4	2	37	6	0	0.7777777777777778	7	9	2.8	42	0.07894736842105263	0.5945945945945946	-0.05604131364847924	0.5033188022700411	-0.23944119163853542	0.5901762676264197	0.09999999999994894	0.5000000000006862	0.8001622557629894	0.5314558606805334	0.0	0	0.0
3271	0.0	0.0	0.0	1.0	None	0	0	0	0	0	0	1.0	0	0	0	0	0	0	1.0	1	1	0.06666666666666667	1	0.0	0	0	0	0	0	0	0	0	0	0	0	0
5725	6.77993233905811e-06	1.8603085029659178e-06	1.3303094576887712e-07	0.9994408994282479	None	0	0	0.6	3	0.4	2	0.7777777777777778	0	2	0	4	5	0	1.0	3	3	0.4666666666666667	7	0.5	0.5	0	0	0	0	0	0	0	0	0	0	0
4931	None	None	None	None	None	0	0	0.38095238095238093	8	0.5862068965517241	17	0.5740740740740741	0.5172413793103449	21	15	9	0	0	0.6666666666666666	9	6	2.066666666666667	31	0.0	0.3076923076923077	0.010079677609696991	0.5514331498040914	0.02285228040382272	0.5235237436797343	0.09016320200594992	0.5693225451435402	0.5845060017840712	0.548159821327262	0	1.0	0.0
4591	0.0005561538950617323	4.18723353889992e-06	2.890268442656121e-06	0.9999999749743352	None	0.2	1	0.3333333333333333	4	0.8	12	0.20987654320987653	0.8	16	12	0	0	0	1.0	9	9	1.1333333333333333	17	0.0	1.0	0.09999835572707558	0.5000069301092566	0.08834728579326319	0.5814533995708582	0.08469279968859808	0.5653125472600934	0.5462944981959883	0.549134401068043	0	1.0	0.0
5962	0.0001700846902007737	1.9224393941507125e-06	1.750965199829788e-06	0.9999998857698638	None	0.2	1	0.3333333333333333	4	0.8	12	0.20987654320987653	0.8	16	12	0	0	0	1.0	9	9	1.1333333333333333	17	0.0	1.0	0.2414971049860779	0.6086251221009454	1.0117478059695306e-08	0.5000000729722239	0.09510673722620944	0.9840861442374533	0.749541359763308	0.8208357538808306	0	1.0	0.0
983	None	None	None	None	None	0	0	0.18181818181818182	4	0.8333333333333334	25	0.5925925925925926	0.13333333333333333	7	4	24	5	0	0.6666666666666666	6	9	2.1333333333333333	32	0.10204081632653061	0.5185185185185185	0.01529316028246459	0.5707679401549773	0.0991033783133992	0.5152262916319494	0.09961069963165738	0.5356829665657368	0.5911997982968937	0.5406504076173952	1.0	1.0	0.0
2002	None	None	None	None	None	0	0	0.3333333333333333	3	0.8181818181818182	9	0.28888888888888886	0.8181818181818182	12	9	0	1	0	0.5555555555555556	5	9	0.8666666666666667	13	1.0	1.0	0.0022890333925723633	0.5067928421486663	-0.06740903296944963	0.6338607374190637	-0.09162256603184163	0.6561811815907527	0.6095012486113376	0.6004731340589737	1.0	1.0	0.0
1426	None	None	None	None	None	0	0	0	0	0	0	1.0	0	0	0	0	4	0	1.0	1	1	0.06666666666666667	1	1.0	0	0	0	0	0	0	0	0	0	0	0	0
3431	0.0009791468546761373	0.000124840891830453	-0.0001248018384337211	0.9951546331974066	None	0	0	0.25	1	1.0	3	1.0	1.0	4	3	0	3	0	0.2	1	5	0.3333333333333333	5	1.0	0	0.0004967198648302565	0.5007442520603118	0.05385338028942462	0.6386583731971137	-0.0794813360088655	0.5004945628955976	0.6338449325641362	0.5477293185042524	1.0	1.0	0.0
4836	0.006011854386433954	0.002964506602272389	0.00291809017045678	0.9933826456070391	None	0.25	1	0.36363636363636365	4	0.7857142857142857	11	0.2222222222222222	0.7857142857142857	15	11	0	0	0	0.8888888888888888	9	8	1.0666666666666667	16	0.0	1.0	0.08558832063124516	0.5186384515586181	-0.0001665127142338517	0.6475853409060262	0.09418858650484091	0.9999619257765728	0.8348709099016307	0.9739071628920974	0	1.0	0.0
1618	None	None	None	None	None	0	0	0.3333333333333333	3	0.8181818181818182	9	0.28888888888888886	0.8181818181818182	12	9	0	1	0	0.5555555555555556	5	9	0.8666666666666667	13	1.0	1.0	0.0022890333925723633	0.5067928421486663	-0.06740903296944963	0.6338607374190637	-0.09162256603184163	0.6561811815907527	0.6095012486113376	0.6004731340589737	1.0	1.0	0.0
10	None	None	None	None	None	0	0	0.0625	3	0.9428571428571428	66	0.8888888888888888	0.014285714285714285	1	1	70	5	0	1.0	9	9	4.8	72	0.034722222222222224	0.875	-0.09640987018461102	0.5	0.07368839708040993	0.5	0.009971293324690683	0.5	0.6685571755764519	0.5	1.0	1.0	0.9381294588589615
6742	0.0007204780385229393	7.847480889203913e-06	-7.778369380273238e-06	0.999999959555932	None	0.2	1	0.3333333333333333	4	0.8	12	0.20987654320987653	0.8	16	12	0	0	0	1.0	9	9	1.1333333333333333	17	0.0	1.0	-0.0679487021304489	0.5903156582703007	0.10496039574689948	0.9630680925431936	-0.0004289418876831097	0.9819105198017931	0.8537875908242448	0.9269098544984918	0	0.9375	0.0
4985	1.9437116786431235e-07	7.19144023320659e-08	5.698782154083499e-10	0.9999811011186268	None	0	0	1.0	1	0	0	1.0	0	1	0	0	1	0	0.5	2	1	0.13333333333333333	2	0.3333333333333333	0	0	0	0	0	0	0	0	0	0	0	0
2081	None	None	None	None	None	0.25	1	0.36363636363636365	4	0.7857142857142857	11	0.2222222222222222	0.7857142857142857	15	11	0	0	0	0.8888888888888888	9	8	1.0666666666666667	16	0.0	1.0	0.02101749384843491	0.5836092434720697	0.006781843132004049	0.5655685254080809	0.0524377458330049	0.5237303291842115	0.5508457684037457	0.5577735928596343	0	1.0	0.0
973	None	None	None	None	None	0	0	0.25	1	1.0	4	0.5	0	0	0	5	10	0	0.75	3	4	0.4	6	0.7142857142857143	0	0	0	0	0	0	0	0	0	0	0	0
3251	0.002249032352565568	0.000596670406540336	0.0005403255193905914	0.9943500323387829	None	0.07142857142857142	1	0.36666666666666664	11	0.5952380952380952	25	0.5432098765432098	0.4523809523809524	28	19	15	3	0	1.0	9	9	2.933333333333333	44	0.12	0.6285714285714286	2.99659187046123e-10	0.5000002623747066	0.01889264377366809	0.663767743905108	0.09999999999655454	0.5001800635307017	0.6137868803636404	0.5564953388021057	0.9642857142857143	0.9642857142857143	0.0
5622	0.011458311965268043	0.008864155966160202	0.00833960552366469	0.9881612283960782	None	0.25	1	0.36363636363636365	4	0.7857142857142857	11	0.2222222222222222	0.7857142857142857	15	11	0	0	0	0.8888888888888888	8	9	1.0666666666666667	16	0.0	1.0	0.09995081686856243	0.5013891267451354	0.12389920350820846	1.0	0.21789653353193947	0.9999972400743038	0.6924427842916236	0.9999999453974143	0	1.0	0.0
980	None	None	None	None	None	0.125	1	0.4444444444444444	8	0.5416666666666666	13	0.40625	0.4166666666666667	17	10	8	3	0	1.0	8	8	1.7333333333333334	26	0.23076923076923078	0.4444444444444444	0.031424338625352426	0.6831329622859006	0.010825561826750547	0.5180166809320941	-0.18295191766554525	0.9988516914573063	0.762946057666313	0.9266414173815464	1.0	1.0	0.0
7159	0.0010456229718117942	0.000595053885785196	-0.0005932497318658548	0.9994166378181147	None	0.3333333333333333	1	0.5	4	0.7	7	0.3333333333333333	0.7	11	7	0	0	0	0.4444444444444444	4	9	0.8	12	0.0	1.0	0.02528103380300422	0.5112041628711257	0.06131485843987137	0.5681775972462294	-0.1451184532518141	0.5971041892048778	0.7123295787070983	0.5591104071014024	0	1.0	0.0
5502	0.0	0.0	0.0	1.0	None	0	0	0	0	0	0	1.0	0	0	0	0	0	0	1.0	1	1	0.06666666666666667	1	0.0	0	0	0	0	0	0	0	0	0	0	0	0
5121	0.015576317294154087	0.007270648924101094	0.0050310909657915286	0.9692356646268222	None	0.25	1	0.36363636363636365	4	0.7857142857142857	11	0.2222222222222222	0.7857142857142857	15	11	0	0	0	0.8888888888888888	8	9	1.0666666666666667	16	0.0	1.0	0.33984021500302164	0.6153328833854814	2.2736111396675113e-08	0.5000015896490632	0.3348365098977892	0.7924668981298656	0.8365605570066434	0.6463919832176533	0	0	0.0
1814	None	None	None	None	None	1.0	1	1.0	4	0.0	0	0.5555555555555556	0	4	0	0	0	0	1.0	3	3	0.3333333333333333	5	0.0	1.0	0	0	0	0	0	0	0	0	0	0	0
6036	None	None	None	None	None	0.1	1	0.4090909090909091	9	0.5333333333333333	16	0.7111111111111111	0.2	12	6	19	4	0	0.5555555555555556	9	5	2.1333333333333333	32	0.1111111111111111	0.7407407407407407	0.0998765459027576	0.5015687543793848	-0.04677279322117482	0.5182351282148201	0.06475168656566739	0.5680844513487198	0.6515471088164351	0.5294066838818595	0.7083333333333333	0.8333333333333334	0.0
6687	None	None	None	None	None	0.3333333333333333	3	0.4	8	0.6428571428571429	18	0.5555555555555556	0.5	22	14	7	3	0	0.6666666666666666	9	6	2.0	30	0.3	0.6153846153846154	0.09946912743874739	0.5736139731194803	0.05542987244999231	0.5771775806246807	0.005535157342725708	0.5284204737135995	0.5983110676343293	0.559846211626849	1.0	1.0	0.0
997	None	None	None	None	None	0.2	1	0.3333333333333333	4	0.8	12	0.20987654320987653	0.8	16	12	0	0	0	1.0	9	9	1.1333333333333333	17	0.0	1.0	0.007931366349620352	0.5202247920487615	-0.10866386339893556	0.5631932501469343	0.002556157113735328	0.5430635269571497	0.6358106413043436	0.5422123795104533	0	1.0	0.0
4393	0.015657739390796555	0.007096127765292375	0.004969997139231151	0.9692427663757378	None	0.25	1	0.36363636363636365	4	0.7857142857142857	11	0.2222222222222222	0.7857142857142857	15	11	0	0	0	0.8888888888888888	8	9	1.0666666666666667	16	0.0	1.0	0.33984021500302164	0.6153328833854814	2.2736111396675113e-08	0.5000015896490632	0.3348365098977892	0.7924668981298656	0.8365605570066434	0.6463919832176533	0	0	0.0
3783	0.000452115741641005	5.629066627765129e-05	3.0121509252980014e-05	0.9993930893271191	None	0	0	0.5	2	0.75	3	0.6	0.75	5	3	0	0	0	0.4	5	2	0.4	6	0.0	0	0.11343732914537397	0.56382285442999	1.908168989290783e-05	0.5012109514535241	-0.044064134100967524	0.5266241668359196	0.6600327178690134	0.5306393094105838	0	1.0	0.0
5785	0.0006128830370596864	6.70965461327309e-06	-2.637124875130935e-06	0.9999999210570198	None	0.2	1	0.3333333333333333	4	0.8	12	0.20987654320987653	0.8	16	12	0	0	0	1.0	9	9	1.1333333333333333	17	0.0	1.0	0.09999998594929313	0.5000002565919757	0.006897046671540298	0.6712111424397842	0.12404037003046234	0.7858202858770684	0.678558114772367	0.6617704404665358	0	1.0	0.0
11	None	None	None	None	None	0	0	0.4	2	0.8	4	0.4666666666666667	0.8	6	4	0	2	0	0.6	3	5	0.4666666666666667	7	1.0	0	-0.12079915501757084	0.5347784661749415	0.0005638278575054881	0.5012922955391219	0.014419373503695765	0.5251508602822681	0.6472914749164805	0.5204216733820655	1.0	1.0	0.0
136	None	None	None	None	None	0	0	0	0	0	0	1.0	0	0	0	0	0	0	1.0	1	1	0.06666666666666667	1	0.0	0	0	0	0	0	0	0	0	0	0	0	0
2626	2.1109327794767814e-05	3.5805815461198465e-06	-3.580567190028697e-06	0.9950831345827695	None	0	0	0.2	5	0.7714285714285715	27	0.5873015873015873	0	0	0	36	9	0	0.7777777777777778	9	7	2.466666666666667	37	0.11842105263157894	0.625	0	0	0	0	0	0	0	0	0	0	0
7460	0.00266818791597179	0.0003455340214941901	0.00019392872835632374	0.996193794604285	None	0.25	1	0.36363636363636365	4	0.7857142857142857	11	0.2222222222222222	0.7857142857142857	15	11	0	0	0	0.8888888888888888	9	8	1.0666666666666667	16	0.0	1.0	0.17049023561099794	0.5976639730964618	7.652759113264238e-05	0.587745782021518	0.03520471490442044	0.6450725001870198	0.6836920566664904	0.6104683937245051	0	0.8666666666666667	0.0
4821	0.0	0.0	0.0	0.9999999999999998	None	0	0	0	0	0	0	1.0	0	0	0	0	4	0	1.0	1	1	0.06666666666666667	1	1.0	0	0	0	0	0	0	0	0	0	0	0	0
197	None	None	None	None	None	0	0	0.3333333333333333	2	0.8571428571428571	6	0.36	0.8571428571428571	8	6	0	0	0	1.0	5	5	0.6	9	0.0	0	1.0731746835401679e-13	0.5000000000012593	0.15074311653066452	0.5621580127311979	0.03156533102961153	0.5931695066447323	0.6704259835003255	0.5520613309460277	0	1.0	0.0
5184	0.0	0.0	0.0	0.9999999999999998	None	0	0	0	0	0	0	1.0	0	0	0	0	4	0	1.0	1	1	0.06666666666666667	1	1.0	0	0	0	0	0	0	0	0	0	0	0	0
6919	0.0033342772154319276	0.00015495198870652904	-0.00013094691635574942	0.9970555496579735	None	0.25	1	0.36363636363636365	4	0.7857142857142857	11	0.2222222222222222	0.7857142857142857	15	11	0	0	0	0.8888888888888888	9	8	1.0666666666666667	16	0.0	1.0	0.09587260694998365	0.5391358323439012	0.39251293761667816	0.9999999999999636	0.007539351935261114	0.6807531551556532	0.9190018093027922	0.9999755664351545	0	1.0	0.0
7238	0.0004030252484610803	5.653153711646884e-05	-5.6517825041708225e-05	0.9990087990888511	None	0	0	0.75	3	0.3333333333333333	1	0.625	0.3333333333333333	4	1	0	0	0	0.5	2	4	0.3333333333333333	5	0.0	0.6666666666666666	0.08841087875844109	0.560485598833979	-0.07838660303149014	0.5307513240449145	0.19765481291919013	0.5503558954057243	0.7496592275677908	0.5472256895933479	0	1.0	0.0
2902	0.0	0.0	0.0	1.0	None	0	0	0	0	0	0	1.0	0	0	0	0	0	0	1.0	1	1	0.06666666666666667	1	0.0	0	0	0	0	0	0	0	0	0	0	0	0
3426	0.0003538908630714521	9.576341595054801e-05	8.736457255441366e-05	0.9996467817994019	None	0.2	1	0.3333333333333333	4	0.8	12	0.20987654320987653	0.8	16	12	0	0	0	1.0	9	9	1.1333333333333333	17	0.0	1.0	0.014311334799286115	0.5960745328902511	0.36271197387482657	0.7791597446707591	0.049783173591525856	0.6329502822116798	0.8141178704045785	0.6751567498965823	0	1.0	0.0
2453	None	None	None	None	None	0	0	1.0	1	0	0	1.0	0	1	0	0	3	0	0.5	1	2	0.13333333333333333	2	1.0	0	0	0	0	0	0	0	0	0	0	0	0
4457	1.1927030813840954e-07	1.0474483534921395e-07	5.5734151611750246e-11	0.999980017496668	None	0	0	0.018518518518518517	1	1.0	79	1.0	0	0	0	80	0	0	1.0	9	9	5.4	81	0.0	1.0	0	0	0	0	0	0	0	0	0	0	0
6669	1.7798584293080473e-05	1.1643915604575142e-07	9.841294612006454e-08	0.9999999971789837	None	1.0	1	1.0	4	0.0	0	0.5555555555555556	0	4	0	0	0	0	1.0	3	3	0.3333333333333333	5	0.0	1.0	0	0	0	0	0	0	0	0	0	0	0
4455	0.011501678201210081	0.009126683160295983	0.00852629269933531	0.9879899059343754	None	0.25	1	0.36363636363636365	4	0.7857142857142857	11	0.2222222222222222	0.7857142857142857	15	11	0	0	0	0.8888888888888888	8	9	1.0666666666666667	16	0.0	1.0	0.09995081686856243	0.5013891267451354	0.12389920350820846	1.0	0.21789653353193947	0.9999972400743038	0.6924427842916236	0.9999999453974143	0	1.0	0.0
2270	None	None	None	None	None	0.25	1	0.4	4	0.75	9	0.25	0.75	13	9	0	0	0	0.875	8	7	0.9333333333333333	14	0.0	0.8571428571428571	7.902762784127648e-27	0.5	0.07692567380126625	0.528464312098994	5.255840017683291e-06	0.5000337244968366	0.5896770887266166	0.5095084689322815	0	0.15384615384615385	0.0
3287	9.307571015363016e-08	3.446221957839066e-08	3.441734137995113e-08	0.9999864944960303	None	0.25	1	0.4	4	0.75	9	0.25	0.75	13	9	0	0	0	0.875	7	8	0.9333333333333333	14	0.0	1.0	0.06073415169560782	0.5456273943124808	0.14521594104000046	0.5003943819786467	1.8643456873504252e-09	0.5000355503099813	0.6447357449225003	0.5153900091430502	0	1.0	0.0
2016	None	None	None	None	None	0	0	0.10526315789473684	2	0.9230769230769231	24	0.9333333333333333	0	0	0	27	11	0	0.8333333333333334	6	5	1.8666666666666667	28	0.1896551724137931	0.43478260869565216	0	0	0	0	0	0	0	0	0	0	0
2511	None	None	None	None	None	0	0	0	0	0	0	1.0	0	0	0	0	0	0	1.0	1	1	0.06666666666666667	1	0.0	0	0	0	0	0	0	0	0	0	0	0	0
3376	1.218428425760415e-07	1.0232631971557716e-07	5.391223386454821e-11	0.9999801203729461	None	0	0	0.018518518518518517	1	1.0	79	1.0	0	0	0	80	0	0	1.0	9	9	5.4	81	0.0	1.0	0	0	0	0	0	0	0	0	0	0	0
5839	0.0030005944922498013	0.0019002432568029264	0.0018543178779432642	0.9939152348973765	None	0.25	1	0.4	4	0.7692307692307693	10	0.234375	0.7692307692307693	14	10	0	0	0	1.0	8	8	1.0	15	0.0	0.8571428571428571	0.09964874144504372	0.5060428816123578	-0.2473855134262716	0.9999868974515252	-0.05707956903862935	0.6478445170764967	0.9144059856817819	0.9812717026790589	0	0.8571428571428571	0.0
1199	None	None	None	None	None	0	0	0	0	0	0	1.0	0	0	0	0	2	0	1.0	1	1	0.06666666666666667	1	0.5	0	0	0	0	0	0	0	0	0	0	0	0
1422	None	None	None	None	None	0	0	0.22727272727272727	5	0.8064516129032258	25	0.4074074074074074	0.6451612903225806	25	20	7	0	0	1.0	9	9	2.2	33	0.0	0.5925925925925926	0.008300980624131007	0.5484552778739972	0.0084142323828876	0.6702833403695717	0.0987298162976747	0.5182268389136101	0.6148014383672116	0.5806914765351766	0	0.96	0.0
524	None	None	None	None	None	0	0	0	0	0	0	1.0	0	0	0	0	4	0	1.0	1	1	0.06666666666666667	1	1.0	0	0	0	0	0	0	0	0	0	0	0	0
4418	0.004591289759003474	0.0035054246615705115	0.0034994724417708677	0.9909296755905934	None	0.2	1	0.3333333333333333	4	0.8	12	0.20987654320987653	0.8	16	12	0	0	0	1.0	9	9	1.1333333333333333	17	0.0	1.0	0.09999955258661367	0.5000015044803887	0.04663861136303256	0.5837832719235427	0.06764595994999241	0.5811631405534536	0.584260200733157	0.5552632800421348	0	1.0	0.0
3165	1.6965962739610934e-05	4.00157201612729e-06	1.1560651183934844e-06	0.9985833560561984	None	0.25	1	0.36363636363636365	4	0.7857142857142857	11	0.2222222222222222	0.7857142857142857	15	11	0	0	0	0.8888888888888888	8	9	1.0666666666666667	16	0.0	1.0	0.04522039709494014	0.518734803745528	0.04274554199519515	0.6558907645619635	0.014911187762998207	0.5420069094309584	0.5683471199118639	0.5734997850604698	0	1.0	0.0
4401	0.027622100718147156	0.012936169265514795	-0.005289976921503332	0.9879933464885434	None	0.25	1	0.4	4	0.7692307692307693	10	0.23809523809523808	0.7692307692307693	14	10	0	0	0	0.7777777777777778	7	9	1.0	15	0.0	1.0	0.4519261742086794	0.6403280132497867	3.50753913295445e-08	0.5000032336877002	0.289593013893742	0.7490829157339103	0.8700548896777919	0.6357216930229381	0	1.0	0.0
2340	None	None	None	None	None	0	0	0	0	0	0	1.0	0	0	0	0	1	0	1.0	1	1	0.06666666666666667	1	0.25	0	0	0	0	0	0	0	0	0	0	0	0
6452	0.0019850090243324777	0.0018679319469300634	0.0018679239734153252	0.9972347718917648	None	0	0	0.25	1	1.0	3	1.0	1.0	4	3	0	0	0	0.2	1	5	0.3333333333333333	5	0.0	0	0.09992096562468641	0.5006128932353251	-0.1963776520618217	0.9953983641247762	-0.09800859341767955	0.5016752129688984	0.8741184919502587	0.8575751762303805	0	1.0	0.0
2517	None	None	None	None	None	0	0	1.0	1	0	0	1.0	0	1	0	0	3	0	0.5	1	2	0.13333333333333333	2	1.0	0	0	0	0	0	0	0	0	0	0	0	0
1526	None	None	None	None	None	0.038461538461538464	1	0.2037037037037037	11	0.759493670886076	60	1.0	0.17721518987341772	23	14	57	0	0	1.0	9	9	5.4	81	0.0	1.0	0.035022306913813375	0.5907087265194749	0.12142259031421727	0.6178447405136206	0.05839708637428641	0.6072084020896251	0.5815707759921689	0.6053083168048149	0	0.782608695652174	0.0
515	None	None	None	None	None	0	0	0.25	1	1.0	3	1.0	1.0	4	3	0	2	0	0.2	5	1	0.3333333333333333	5	0.6666666666666666	0	0.09994239936181515	0.5000035520914872	7.513027072780968e-15	0.5000000049386563	0.07771256435403287	0.5419483505200543	0.6058284016925813	0.5140132443122856	1.0	1.0	0.0
4580	0.01065703485911074	0.0017922102433304036	0.00011014942083842134	0.9681532026911702	None	0.25	1	0.4	4	0.75	9	0.25925925925925924	0.75	13	9	0	0	0	0.6666666666666666	6	9	0.9333333333333333	14	0.0	1.0	0.42253394944261025	0.6371250001080054	-0.023434364612845385	0.5067859586762078	0.0698702120714817	0.6865152513259918	0.8933811050616116	0.6125341293287112	0	0.8461538461538461	0.0
701	None	None	None	None	None	0.2	1	0.3333333333333333	4	0.8	12	0.20987654320987653	0.8	16	12	0	0	0	1.0	9	9	1.1333333333333333	17	0.0	1.0	0.000221387086327253	0.5022455482583988	0.023650491272363943	0.5368676619291143	6.0895632595002666e-05	0.5087315647162036	0.527622874701735	0.5159654745589005	0	0.375	0.0
6822	0.007246560432475684	0.002258009528908943	-0.0022519409054160182	0.9970987531084393	None	0.25	1	0.4	4	0.7692307692307693	10	0.234375	0.7692307692307693	14	10	0	0	0	1.0	8	8	1.0	15	0.0	0.8571428571428571	0.09996523918332759	0.5005713859938627	0.0003145332937423624	0.5257334441863056	0.11394771393449976	0.7284779194822739	0.6242516676816694	0.5900264532427049	0	1.0	0.0
2215	None	None	None	None	None	0.2	1	0.3333333333333333	4	0.8	12	0.20987654320987653	0.8	16	12	0	0	0	1.0	9	9	1.1333333333333333	17	0.0	1.0	0.019978230276645366	0.5501109241554885	0.02827883094340731	0.5716686152769507	-0.38271349541955496	1.0	0.9501849416207533	0.9999994022233091	0	1.0	0.0
7364	0.000315904407397712	2.6301940876308634e-06	1.8577620348634645e-06	0.9999878110205449	None	0	0	0.3333333333333333	2	0.8571428571428571	6	0.36	0.8571428571428571	8	6	0	0	0	1.0	5	5	0.6	9	0.0	0	0.0889117276966814	0.5283167512136782	0.040214536369921575	0.5663644193072216	0.09999414478764744	0.5000112204829333	0.5654439386479476	0.53166310862917	0	1.0	0.0
6284	0.00936256793174538	0.005853395908109536	0.001237764149539403	0.995170342406702	None	0.2	1	0.3333333333333333	4	0.8	12	0.20987654320987653	0.8	16	12	0	0	0	1.0	9	9	1.1333333333333333	17	0.0	1.0	0.09103296468657111	0.5714715997277944	0.03164225516161354	0.5722876961406058	0.09900633650733645	0.5100480267659238	0.5823223870093992	0.5514214137606048	0	1.0	0.0
3681	0.00016459049042517272	1.831507209603857e-06	2.6842760079123937e-07	0.9999909215411099	None	0.2	1	0.3333333333333333	4	0.8	12	0.20987654320987653	0.8	16	12	0	0	0	1.0	9	9	1.1333333333333333	17	0.0	1.0	0.09999994955061015	0.5000001194569759	0.011060976743949876	0.5485288263211467	0.024740200401532568	0.5263266981160499	0.5947093271641574	0.5249902479029679	0	1.0	0.0
5869	0.0	0.0	0.0	1.0	None	0	0	0	0	0	0	1.0	0	0	0	0	0	0	1.0	1	1	0.06666666666666667	1	0.0	0	0	0	0	0	0	0	0	0	0	0	0
4329	3.852305568820759e-09	3.858075809887542e-09	-3.7855157105659505e-09	0.9999998852600401	None	0	0	0	0	0	0	1.0	0	0	0	0	1	0	1.0	1	1	0.06666666666666667	1	0.25	0	0	0	0	0	0	0	0	0	0	0	0
1098	None	None	None	None	None	0.5	1	0.6666666666666666	4	0.5714285714285714	4	0.36	0.5714285714285714	8	4	0	0	0	1.0	5	5	0.6	9	0.0	1.0	4.164046423793175e-08	0.5000019515949016	0.08463098614321692	0.5493634359560526	0.023549054031731093	0.5219769085677602	0.5885336377872742	0.5238212160956077	0	1.0	0.0
6710	0.0005129064991487076	3.701143909544114e-06	1.3576836834166592e-07	0.9999998749503252	None	0.2	1	0.3333333333333333	4	0.8	12	0.20987654320987653	0.8	16	12	0	0	0	1.0	9	9	1.1333333333333333	17	0.0	1.0	0.07602620915372835	0.6848688491557587	-0.060167207198477304	0.5340634864358459	0.11398314116508508	0.7067426641392346	0.6931366240773287	0.6450703928727922	0	1.0	0.0
3269	5.171567866063347e-05	4.802063683240572e-07	3.748790794032075e-09	0.9999981052445288	None	0	0	0.5	1	1.0	1	1.0	1.0	2	1	0	1	0	0.3333333333333333	1	3	0.2	3	0.3333333333333333	0	6.913768533424714e-08	0.5000001295640296	0.01536433060069432	0.5014606557312203	0.15689577854984615	0.5221688790966776	0.6695591264642913	0.5078807514792141	1.0	1.0	0.0
3078	0.011046313758181122	0.0015932709265867257	-0.0014389219394783355	0.954827173840638	None	0.2	1	0.3333333333333333	4	0.8	12	0.20987654320987653	0.8	16	12	0	0	0	1.0	9	9	1.1333333333333333	17	0.0	1.0	-0.3081110953431668	1.0	-0.029433483991455345	0.6608316811156176	0.10864828123642707	0.7156822671104135	0.9517003643956816	0.9999999999968432	0	0	0.0
4236	0.00043214121547232323	9.441699472999063e-06	7.691219438098865e-06	0.9984406002294969	None	0.25	1	0.4	4	0.75	9	0.25	0.75	13	9	0	0	0	0.875	8	7	0.9333333333333333	14	0.0	0.8571428571428571	0.04375612446137407	0.538845811553722	0.08182215917222349	0.5730430248132886	0.06534078626131758	0.6440896116998626	0.5580009479185858	0.5860624290418761	0	1.0	0.0
6841	1.068538445764089e-05	2.276871897684334e-07	9.23188256865764e-08	0.9999448528698405	None	0	0	0.06818181818181818	3	0.9365079365079365	59	0.9027777777777778	0	1	0	63	0	0	0.8888888888888888	9	8	4.333333333333333	65	0.0	0.9824561403508771	0	0	0	0	0	0	0	0	0	0	0
6400	None	None	None	None	None	0	0	0.05555555555555555	3	0.9493670886075949	75	1.0	0.0759493670886076	7	6	73	0	0	1.0	9	9	5.4	81	0.0	1.0	0.030494428505300653	0.570401287316963	0.05439748904568302	0.5619756596822244	0.048708563696780366	0.5696102190193988	0.5566613052786383	0.567332960003895	0	0.5714285714285714	0.0
2828	0.0	0.0	0.0	1.0	None	0	0	0	0	0	0	1.0	0	0	0	0	0	0	1.0	1	1	0.06666666666666667	1	0.0	0	0	0	0	0	0	0	0	0	0	0	0
603	None	None	None	None	None	0.17647058823529413	3	0.3888888888888889	14	0.5686274509803921	29	0.654320987654321	0.5098039215686274	39	26	13	0	0	1.0	9	9	3.533333333333333	53	0.0	0.9090909090909091	0.0010384584098136718	0.5099585428116473	2.7632870099087706e-08	0.5006400485732266	0.05962663850776756	0.6138848161554115	0.5756590335975165	0.5420728786674401	0	1.0	0.0
4869	0.0	0.0	0.0	1.0	None	0	0	0	0	0	0	1.0	0	0	0	0	0	0	1.0	1	1	0.06666666666666667	1	0.0	0	0	0	0	0	0	0	0	0	0	0	0
5886	6.489642359764869e-07	6.358657750558089e-09	3.4469874787849985e-09	0.9999980610646616	None	1.0	1	0.8	4	0.4	2	0.4375	0.4	6	2	0	0	0	1.0	4	4	0.4666666666666667	7	0.0	0.6666666666666666	0.03883847305129504	0.5500950714974652	0.0046047342843460294	0.5090194450505385	0.0006159899981913051	0.5046162391793974	0.5418679321795938	0.5212872913902951	0	1.0	0.0
2612	0.0	0.0	0.0	0.9999999999999998	None	0	0	0	0	0	0	1.0	0	0	0	0	4	0	1.0	1	1	0.06666666666666667	1	1.0	0	0	0	0	0	0	0	0	0	0	0	0
4919	0.0	0.0	0.0	0.9999999999999998	None	0	0	0	0	0	0	1.0	0	0	0	0	4	0	1.0	1	1	0.06666666666666667	1	1.0	0	0	0	0	0	0	0	0	0	0	0	0
6944	None	None	None	None	None	0	0	0.32	8	0.6571428571428571	23	0.8809523809523809	0.17142857142857143	11	6	25	1	0	0.8571428571428571	6	7	2.466666666666667	37	0.02040816326530612	0.5161290322580645	0.09858412486217112	0.5151733296258313	0.08239906688657263	0.5545857692094098	-0.2871418432074643	0.9999981991526871	0.8562358614012355	0.9890390341950305	1.0	1.0	0.0
4333	0.0002024900074327019	3.365282400736097e-06	-1.3971134472684937e-06	0.9999993119940199	None	0.2	1	0.3333333333333333	4	0.8	12	0.20987654320987653	0.8	16	12	0	0	0	1.0	9	9	1.1333333333333333	17	0.0	1.0	-0.09999999198629635	0.5000006007173854	1.774841222128896e-07	0.5008236936581252	0.008314675420946391	0.5720828547616227	0.6206472584535032	0.5244514319813159	0	0.375	0.0
4594	0.011114677180627523	0.008894662277421982	0.00833067571466496	0.9878707666884772	None	0.25	1	0.36363636363636365	4	0.7857142857142857	11	0.2222222222222222	0.7857142857142857	15	11	0	0	0	0.8888888888888888	8	9	1.0666666666666667	16	0.0	1.0	0.09995081686856243	0.5013891267451354	0.12389920350820846	1.0	0.21789653353193947	0.9999972400743038	0.6924427842916236	0.9999999453974143	0	1.0	0.0
930	None	None	None	None	None	0.25	2	0.42105263157894735	8	0.6153846153846154	16	0.345679012345679	0.6153846153846154	24	16	3	1	0	1.0	9	9	1.8666666666666667	28	0.5	0.6363636363636364	0.09919534846147725	0.5238610283634669	-0.011031844934181616	0.6737920569331101	-0.06861225604135138	0.9948466329882315	0.689541814623695	0.8837002648268318	0.0	0	0.0
2543	None	None	None	None	None	0	0	0.5	1	1.0	1	1.0	0	0	0	2	6	0	0.3333333333333333	1	3	0.2	3	0.75	0	0	0	0	0	0	0	0	0	0	0	0
6850	1.0614440293823267e-07	9.415763351935581e-08	1.8700928465012793e-08	0.9999823858952396	None	0	0	0.03773584905660377	2	0.974025974025974	75	0.9753086419753086	0	0	0	78	0	0	1.0	9	9	5.266666666666667	79	0.0	0.9714285714285714	0	0	0	0	0	0	0	0	0	0	0
4614	0.001381728712896801	0.0005445429301313959	0.0004027281230948278	0.998322701604703	None	0	0	0.3333333333333333	2	0.8571428571428571	6	0.36	0.8571428571428571	8	6	0	0	0	1.0	5	5	0.6	9	0.0	0	0.09547243022519203	0.5272356042002865	0.07042357731963661	0.5427282975167087	0.026364391869405108	0.5716719090248791	0.5680310312465219	0.5472797552494029	0	1.0	0.0
3731	4.469660571971452e-08	4.109597180238701e-08	-3.12531328600395e-08	0.9999926651546738	None	0	0	0.06521739130434782	3	0.9402985074626866	63	0.8518518518518519	0	0	0	68	8	0	1.0	9	9	4.6	69	0.05714285714285714	0.9180327868852459	0	0	0	0	0	0	0	0	0	0	0
5266	0.0030718569932600592	0.0012609071833047268	0.0002686542799043223	0.9897162551691908	None	0	0	0.18518518518518517	10	0.7848101265822784	62	1.0	0.34177215189873417	36	27	44	0	0	1.0	9	9	5.4	81	0.0	1.0	0.45908151648160767	0.6187405267579048	0.0076250892845202535	0.5981345467643119	0.09999982899804387	0.501434632503618	0.8657293846246792	0.5734352658604563	0	1.0	0.0
6918	0.00046304535211826823	6.284336275144285e-05	6.272440994474933e-05	0.9965261261451194	None	0	0	0.25	1	1.0	3	1.0	1.0	4	3	0	1	0	0.2	1	5	0.3333333333333333	5	0.3333333333333333	0	-0.0047478526856059525	0.5497666167338253	0.06789182746582931	0.5000365647771384	0.04374857351299537	0.508423375396297	0.574965347994816	0.5194544009292055	1.0	1.0	0.0
168	None	None	None	None	None	0	0	0.3333333333333333	2	0.6666666666666666	4	0.5714285714285714	0	0	0	7	10	0	0.2857142857142857	2	7	0.5333333333333333	8	0.5555555555555556	0.6666666666666666	0	0	0	0	0	0	0	0	0	0	0
2689	0.0007548482729354538	1.89196166011151e-05	1.6322488215105578e-05	0.9987406905621109	None	0.5	1	0.6666666666666666	4	0.5714285714285714	4	0.375	0.5714285714285714	8	4	0	0	0	0.6666666666666666	6	4	0.6	9	0.0	0.6666666666666666	-0.0999854116327589	0.5001457369303146	0.09975470216830844	0.5001943029552628	0.06855237313298891	0.6762193228618844	0.7154745051377094	0.5611762282074535	0	1.0	0.0
7195	0.0002994285656734478	4.977841170702884e-07	-3.4056052371848984e-07	0.9999858376060996	None	0	0	0.3333333333333333	2	0.8571428571428571	6	0.36	0.8571428571428571	8	6	0	0	0	1.0	5	5	0.6	9	0.0	0	-0.07426542141207024	0.5300417906085915	-0.08884364893969218	0.5512067273005826	0.09567526124760446	0.5022923913568252	0.7010280911643058	0.5278901254815919	0	0.25	0.0
1083	None	None	None	None	None	0	0	0	0	0	0	1.0	0	0	0	0	4	0	1.0	1	1	0.06666666666666667	1	1.0	0	0	0	0	0	0	0	0	0	0	0	0
996	None	None	None	None	None	0.2	1	0.3333333333333333	4	0.8	12	0.20987654320987653	0.8	16	12	0	0	0	1.0	9	9	1.1333333333333333	17	0.0	1.0	2.7422750042830025e-06	0.5028377968460592	0.09979740431348147	0.5021590625289674	0.06678861742489492	0.5951389642457702	0.6027648509959806	0.5337186332106891	0	1.0	0.0
5766	0.0001031199762383656	1.0875716957940503e-06	-1.038306731894615e-06	0.9999999961257612	None	0.5	1	0.6666666666666666	4	0.5714285714285714	4	0.36	0.5714285714285714	8	4	0	0	0	1.0	5	5	0.6	9	0.0	1.0	0.0999710844721945	0.500003967560494	-0.004797621043719569	0.9978583474075619	1.3160111707098066	1.0	0.9992639402680242	1.0	0	1.0	0.0
3222	0.0026854019521882835	0.0005646160234858846	0.00044996596791316637	0.9969369830876923	None	0.25	1	0.36363636363636365	4	0.7857142857142857	11	0.2222222222222222	0.7857142857142857	15	11	0	0	0	0.8888888888888888	8	9	1.0666666666666667	16	0.0	1.0	0.0668024957184729	0.5191391363470482	0.04862089270099624	0.6697853418116693	-0.09999999611031644	0.5000028563653973	0.6891696078108884	0.5649492588913341	0	1.0	0.0
710	None	None	None	None	None	0	0	0	0	0	0	1.0	0	0	0	0	0	0	1.0	1	1	0.06666666666666667	1	0.0	0	0	0	0	0	0	0	0	0	0	0	0
4330	None	None	None	None	None	0	0	0.05555555555555555	3	0.9493670886075949	75	1.0	0.0759493670886076	7	6	73	0	0	1.0	9	9	5.4	81	0.0	1.0	-0.3545341556668339	0.7022852597791349	0.056547962983053514	0.5318829899948966	0.06505368643857339	0.5551332989364602	0.8763397288887875	0.5992755722859827	0	1.0	0.0
1553	None	None	None	None	None	0	0	0.6666666666666666	2	0.5	1	0.6666666666666666	0.5	3	1	0	0	0	0.6666666666666666	2	3	0.26666666666666666	4	0.0	0	3.304802045334055e-05	0.5018047967752322	0.048458316257918424	0.5640208274775069	0.4235731066733502	0.5576442169258128	0.8793012564679702	0.5412661345873822	0	1.0	0.0
3283	0.0007316882947120904	0.0002940954759873783	-4.5539299596922045e-05	0.9995529706604376	None	0.2	1	0.3333333333333333	4	0.8	12	0.20987654320987653	0.8	16	12	0	0	0	1.0	9	9	1.1333333333333333	17	0.0	1.0	0.03172723072275022	0.5105101529340454	0.14015928590517213	0.9451345518010997	0.08045966158062381	0.5576090344864458	0.620903106420863	0.7388470698331622	0	1.0	0.0
1235	None	None	None	None	None	0	0	0.25	4	0.7727272727272727	17	0.6857142857142857	0.045454545454545456	3	1	20	6	0	0.7142857142857143	5	7	1.6	24	0.14285714285714285	0.2857142857142857	-0.0933624783937625	0.5045191596692914	0.07537050324874767	0.5680369132863672	0.03481803239157903	0.5288978430735899	0.6759513007803347	0.533918139345706	1.0	1.0	0.0
6325	0.0008686695708617793	0.00038731014330852003	-0.00021607606849403208	0.9975360299518047	None	0.5	1	0.6666666666666666	4	0.5714285714285714	4	0.36	0.5714285714285714	8	4	0	0	0	1.0	5	5	0.6	9	0.0	1.0	0.09998948042108119	0.5000923651151817	0.16089948169114635	0.6471805346142809	0.2395200579091183	1.0	0.6487013490949245	0.999999999999706	0	1.0	0.0
959	None	None	None	None	None	0	0	0.375	6	0.5454545454545454	12	0.5333333333333333	0.18181818181818182	9	4	14	6	0	0.5555555555555556	9	5	1.6	24	0.2222222222222222	0.47619047619047616	-0.04648717878950719	0.6749557844211049	0.09122459513882437	0.5572374964947615	0.17103130191499327	0.9064453775609289	0.6853146386954261	0.7459655938508702	1.0	0.8888888888888888	0.545056547143739
870	None	None	None	None	None	0	0	0.018518518518518517	1	1.0	79	1.0	0	0	0	80	0	0	1.0	9	9	5.4	81	0.0	1.0	0	0	0	0	0	0	0	0	0	0	0
638	None	None	None	None	None	0.25	1	0.4	4	0.7692307692307693	10	0.234375	0.6923076923076923	13	9	1	1	0	1.0	8	8	1.0	15	0.5	0.8571428571428571	0.09999996187254355	0.500004314008735	6.935828057039493e-07	0.5000782812979357	0.033709146827216305	0.6361719414613454	0.6039139188949642	0.5464587555695187	0.3076923076923077	0.46153846153846156	0.0
4267	0.0065230809034767636	0.0018053917728506706	0.0015199238165308985	0.9903614388621658	None	0.3333333333333333	1	0.4444444444444444	4	0.7272727272727273	8	0.2708333333333333	0.7272727272727273	12	8	0	0	0	0.75	8	6	0.8666666666666667	13	0.0	0.8571428571428571	0.09935396426905985	0.5022257025950485	0.0409399140822337	0.5154450645719899	0.6181785978417434	0.9999999996715674	0.984279043159633	0.999326577542225	0	1.0	0.0
721	None	None	None	None	None	0	0	0.25	1	1.0	3	1.0	1.0	4	3	0	0	0	0.2	5	1	0.3333333333333333	5	0.0	0	0.20698959590390245	0.5390460703769694	0.003662938643290624	0.5329398823422933	0.1580938041704114	0.5368915822142242	0.7040451180811438	0.5362934371999605	0	1.0	0.0
6791	0.0	0.0	0.0	0.9999999999999998	None	0	0	0	0	0	0	1.0	0	0	0	0	4	0	1.0	1	1	0.06666666666666667	1	1.0	0	0	0	0	0	0	0	0	0	0	0	0
6970	0.0062562996591605325	0.00475978822724047	0.004753381537521507	0.9924307924303092	None	0	0	0.3333333333333333	3	0.8181818181818182	9	0.28888888888888886	0.8181818181818182	12	9	0	0	0	0.5555555555555556	9	5	0.8666666666666667	13	0.0	1.0	0.09999981071396133	0.5000030538617878	-0.015672169243641437	0.6243102463116671	0.0976748818999176	0.5383458847286173	0.6317942150930466	0.5549094238021562	0	1.0	0.0
3680	None	None	None	None	None	0.09090909090909091	1	0.36	9	0.6	21	0.5138888888888888	0.45714285714285713	24	16	12	5	0	0.8888888888888888	8	9	2.466666666666667	37	0.25	0.6666666666666666	0.06213651351842249	0.6753667832075735	0.05275174298538286	0.600513669943303	-0.09999999986480337	0.5000000003636846	0.6822900329281057	0.5938864328756004	1.0	1.0	0.0
2643	None	None	None	None	None	0	0	0.3	6	0.7142857142857143	20	0.47619047619047616	0.5714285714285714	22	16	7	0	0	0.7777777777777778	9	7	2.0	30	0.0	0.6666666666666666	-0.03546395521978611	0.5169454005311025	0.02608248615294383	0.5715612380209344	0.09508345406281349	0.5881943610518898	0.6299067153087196	0.5591005399118602	0	0.7727272727272727	0.0
262	None	None	None	None	None	0.10526315789473684	2	0.2926829268292683	12	0.6949152542372882	41	0.7530864197530864	0.22033898305084745	21	13	39	0	0	1.0	9	9	4.066666666666666	61	0.0	0.8148148148148148	0.07577187006922805	0.5478219127632243	0.0293072026936921	0.585751677027241	0.0034311327811059	0.5659188853550258	0.5790127414494906	0.5665628648447825	0	1.0	0.0
507	None	None	None	None	None	0.4444444444444444	4	0.5	10	0.5357142857142857	15	0.47619047619047616	0.5357142857142857	25	15	4	0	0	0.7777777777777778	9	7	2.0	30	0.0	0.4166666666666667	-0.07143981230430071	0.6539834961853905	0.0559374876124669	0.5694147264772652	2.3412604127067337e-05	0.5001950054284342	0.6200502212852319	0.5758141105098924	0	0.96	0.0
4736	0.01606100927711279	0.0067336986686952136	0.004755123331699649	0.9701495524311841	None	0.25	1	0.36363636363636365	4	0.7857142857142857	11	0.2222222222222222	0.7857142857142857	15	11	0	0	0	0.8888888888888888	8	9	1.0666666666666667	16	0.0	1.0	0.33984021500302164	0.6153328833854814	2.2736111396675113e-08	0.5000015896490632	0.3348365098977892	0.7924668981298656	0.8365605570066434	0.6463919832176533	0	0	0.0
4297	0.00014024831608271509	1.8961660952646195e-06	-3.323290634655473e-07	0.999999986721469	None	0.2	1	0.3333333333333333	4	0.8	12	0.20987654320987653	0.8	16	12	0	0	0	1.0	9	9	1.1333333333333333	17	0.0	1.0	0.17378283197124164	0.5656019779603244	0.022285154390549095	0.5462765296085963	0.008690721534726654	0.659442993612427	0.6810752616468719	0.591489568328348	0	0.9375	0.0
1303	None	None	None	None	None	0	0	0.1111111111111111	6	0.8734177215189873	69	1.0	0.21518987341772153	20	17	60	0	0	1.0	9	9	5.4	81	0.0	1.0	0.09918481201489113	0.5731605964182223	0.1652173334904973	0.6569800614460568	0.004228272537068303	0.5355370572267494	0.6557619893954629	0.5896060797728441	0	0.05	0.0
5051	0.005655213079766794	0.0007097966744423373	1.9779581067481164e-05	0.9785732956113148	None	0	0	0.42857142857142855	3	0.75	6	0.3333333333333333	0.75	9	6	0	0	0	0.8333333333333334	6	5	0.6666666666666666	10	0.0	0.4	0.3256451364698302	0.6162939987020465	-0.0290871580796337	0.509344678766434	0.4307502709601181	0.7423733803441807	0.8738380537704518	0.6278935125925968	0	0.4444444444444444	0.0
2806	0.0	0.0	0.0	0.9999999999999998	None	0	0	0	0	0	0	1.0	0	0	0	0	4	0	1.0	1	1	0.06666666666666667	1	1.0	0	0	0	0	0	0	0	0	0	0	0	0
3665	None	None	None	None	None	0	0	0.09259259259259259	5	0.9113924050632911	72	1.0	0.3924050632911392	35	31	45	0	0	1.0	9	9	5.4	81	0.0	1.0	0.023773664191998636	0.6489944406957081	-0.017624304948573526	0.6661532912697661	2.5998504708189557e-08	0.5000020729434411	0.602172178961739	0.6071042198474332	0	1.0	0.0
241	None	None	None	None	None	0	0	0.3333333333333333	2	0.6666666666666666	4	0.5333333333333333	0.3333333333333333	2	2	5	2	0	0.6	5	3	0.5333333333333333	8	0.14285714285714285	0	0.0008986571416543198	0.500292800433525	0.08356999218606648	0.5130650633131338	0.0999951768004175	0.5000074528209502	0.6068904348922166	0.5044559791441238	0.0	0	0.0
503	None	None	None	None	None	0	0	0.5	2	0.75	3	0.6	0.75	5	3	0	1	0	0.4	2	5	0.4	6	0.5	0	-0.039863533780177166	0.652836267959708	0.3134539990469053	0.570717648495962	0.09988694902742422	0.5528577387276465	0.8181156262479321	0.5929509122910671	1.0	1.0	0.0
6577	0.0014454234899855271	8.590925419658074e-05	-3.346712577499717e-06	0.9841608657903902	None	0	0	0.25	1	1.0	3	1.0	1.0	4	3	0	3	0	0.2	5	1	0.3333333333333333	5	1.0	0	-0.3799954088757956	0.7954287614154206	0.001176017829330581	0.5002970268928126	0.09999981141648051	0.5000000073274257	0.8879557546930041	0.6113644037873219	0.75	1.0	0.0
7056	0.0076020567530435765	0.0033459648165684993	0.0029626253912791974	0.995236125351488	None	0.25	1	0.4	4	0.7692307692307693	10	0.234375	0.7692307692307693	14	10	0	0	0	1.0	8	8	1.0	15	0.0	0.8571428571428571	0.09903312284648955	0.5048519233649021	0.06439853675261457	0.5549381164651437	0.09972472573991754	0.501396853229297	0.5411566408240557	0.5204584879217651	0	0.8571428571428571	0.0
4692	0.011951897738007805	0.0028809528506377586	0.0021088482304215924	0.9795679966359996	None	0.2	1	0.3333333333333333	4	0.8	12	0.20987654320987653	0.8	16	12	0	0	0	1.0	9	9	1.1333333333333333	17	0.0	1.0	0.2670077510405344	0.6257426944733391	2.33434327397972e-19	0.5000000000002695	0.09999999967462696	0.5000782505378625	0.7505579384890956	0.5427543967477242	0	1.0	0.0
3776	0.006128891436755143	0.00542804384651385	0.0009804121659567726	0.9950438819046911	None	0.2	1	0.3333333333333333	4	0.8	12	0.20987654320987653	0.8	15	12	1	2	0	1.0	9	9	1.1333333333333333	17	0.6666666666666666	1.0	0.09998327347182881	0.5005003679881009	0.06257929195580489	0.665752444929256	0.08276314865661505	0.5342304137687918	0.5469691746703974	0.5685794968444484	0.9666666666666667	1.0	0.0
3048	2.3070411500480627e-07	1.053252799219078e-07	-3.0335993602982475e-08	0.999959910630785	None	0.3333333333333333	1	0.5	4	0.7	7	0.2857142857142857	0.7	11	7	0	0	0	0.8571428571428571	6	7	0.8	12	0.0	0.6666666666666666	1.816877226880388e-24	0.5	1.4354968727590537e-12	0.5000000015017683	0.0007639467336406471	0.5156574300282296	0.5009003188727056	0.5052206611140402	0	0.5454545454545454	0.0
2997	0.004917187364205184	0.0011430211430427243	0.0011245882085898751	0.9959324666674494	None	0.25	1	0.4	4	0.7692307692307693	10	0.234375	0.7692307692307693	14	10	0	0	0	1.0	8	8	1.0	15	0.0	0.8571428571428571	0.0805752244999274	0.5204846774914256	0.02710724671032975	0.6791328195299197	-0.2952585244360928	0.9790928641180864	0.8557578830374017	0.8262725041083298	0	1.0	0.0
4177	0.0	0.0	0.0	1.0	None	0	0	0	0	0	0	1.0	0	0	0	0	0	0	1.0	1	1	0.06666666666666667	1	0.0	0	0	0	0	0	0	0	0	0	0	0	0
3033	1.1658866585419324e-07	8.350113594373824e-08	-1.2240829567968787e-10	0.9999764117163089	None	0	0	1.0	2	0.0	0	1.0	0	1	0	1	0	0	0.3333333333333333	3	1	0.2	3	0.0	1.0	0	0	0	0	0	0	0	0	0	0	0
1165	None	None	None	None	None	0.2	1	0.3333333333333333	4	0.8	12	0.20987654320987653	0.8	16	12	0	0	0	1.0	9	9	1.1333333333333333	17	0.0	1.0	-0.0049600090481214006	0.6853630970052743	0.002568583167362088	0.5804725756907642	-0.21783959108897283	0.9997723660143879	0.8071097233869298	0.9594410994822395	0	0.1875	0.0
737	None	None	None	None	None	0.6	3	0.6923076923076923	9	0.35294117647058826	6	0.3958333333333333	0.35294117647058826	15	6	3	0	0	0.75	8	6	1.2666666666666666	19	0.0	0.6666666666666666	0.09972813073734534	0.5009300703329997	-0.08561213819907054	0.5492084772185996	-0.26497320025174254	0.999648309013779	0.8972530447669403	0.938072705966559	0	0.9333333333333333	0.0
7517	0.027305485800051755	0.01825769862347811	0.01808488675676674	0.9963263432649538	None	0.2	1	0.3333333333333333	4	0.8	12	0.20987654320987653	0.8	16	12	0	0	0	1.0	9	9	1.1333333333333333	17	0.0	1.0	0.09973840029439254	0.5090595022658505	0.010959465149612357	0.5869973285724864	0.12038755126958622	0.9899114265763109	0.618932977990062	0.8399702498902902	0	1.0	0.0
7324	0.0057307863608153835	0.004783185009631055	0.0010134835787800598	0.9920554176879723	None	0.25	1	0.36363636363636365	4	0.7857142857142857	11	0.2222222222222222	0.7857142857142857	15	11	0	0	0	0.8888888888888888	9	8	1.0666666666666667	16	0.0	1.0	0.09997877101454483	0.5043113835730536	0.06617959738242973	0.8925758174131884	0.09489587491250243	0.5445280772359058	0.5496595734260721	0.6837485289868407	0	0.4	0.0
7434	0.0007959890883269707	9.011351650078566e-05	7.428796106886557e-05	0.9896832776826864	None	0	0	0.3333333333333333	2	0.8571428571428571	6	0.36	0.8571428571428571	8	6	0	0	0	1.0	5	5	0.6	9	0.0	0	-0.1684755080040348	0.8570715763915252	-0.1321814677581364	0.9999481337321218	0.02731933627530602	0.5438246759674211	0.8839511334809584	0.9810081793578598	0	0.75	0.0
1427	None	None	None	None	None	0	0	0	0	0	0	1.0	0	0	0	0	4	0	1.0	1	1	0.06666666666666667	1	1.0	0	0	0	0	0	0	0	0	0	0	0	0
3927	0.002572169318425529	0.002098945002063898	0.0016633558064687276	0.9979274187009992	None	0.2	1	0.3333333333333333	4	0.8	12	0.20987654320987653	0.8	16	12	0	0	0	1.0	9	9	1.1333333333333333	17	0.0	1.0	0.09999965184876837	0.5000282688777499	0.15335357084547735	0.999692179356047	0.061899973609495326	0.5713671160047424	0.6898446293267695	0.9421917078371429	0	1.0	0.0
4000	1.420833877846311e-06	4.2639504464473935e-08	-2.2373742379195557e-08	0.999995332605926	None	0.15789473684210525	3	0.375	15	0.5689655172413793	33	0.7407407407407407	0.4482758620689655	41	26	18	1	0	1.0	9	9	4.0	60	0.04	0.8235294117647058	-0.029725277196810646	0.6512705748996285	0.15061345859905706	0.5793244580289204	7.730711311486244e-05	0.5005937274121653	0.6928237260628085	0.5782681985378381	1.0	1.0	0.0
3207	None	None	None	None	None	0	0	0.3125	10	0.6444444444444445	29	0.5802469135802469	0.28888888888888886	21	13	25	2	0	1.0	9	9	3.1333333333333333	47	0.043478260869565216	0.7368421052631579	0.09583655121361732	0.5110560906704157	0.09359574133539991	0.5900517423594931	1.4078412731543e-19	0.5012759167141315	0.609692502893248	0.534405088648383	1.0	1.0	0.0
4090	0.006708817264636149	0.000862906279058192	0.0003771447582201351	0.9921426707975293	None	0.2	1	0.3333333333333333	4	0.8	12	0.20987654320987653	0.8	16	12	0	0	0	1.0	9	9	1.1333333333333333	17	0.0	1.0	0.1333416887377805	0.633207236493939	9.337893141044924e-08	0.501000370970819	0.09999998960967657	0.5002844868289961	0.6380028516634629	0.5457996071387218	0	1.0	0.0
4024	0.008646000083373566	0.004973183659192711	0.0017690498226667318	0.981263475727372	None	0.2	1	0.3333333333333333	4	0.8	12	0.20987654320987653	0.8	16	12	0	0	0	1.0	9	9	1.1333333333333333	17	0.0	1.0	0.30848707296670475	0.5936051825865089	1.3860267991462988e-11	0.5000038267092398	0.0999999660376086	0.502645684517993	0.7833279733985561	0.5324117713235904	0	1.0	0.0
2485	None	None	None	None	None	0.3333333333333333	1	0.5	4	0.6666666666666666	6	0.3055555555555556	0.6666666666666666	10	6	0	0	0	1.0	6	6	0.7333333333333333	11	0.0	0.4	0.09999999999996423	0.500000000000116	0.09999738125298449	0.5002233363688707	0.03206076410631776	0.6611822948142094	0.5793656589412283	0.5555580296198529	0	0.7	0.0
859	None	None	None	None	None	0.25	1	0.4	4	0.75	9	0.25	0.75	13	9	0	0	0	0.875	8	7	0.9333333333333333	14	0.0	0.8571428571428571	0.2583411039484263	0.5360357885860515	0.06277354617895975	0.5734553797259657	0.05559347988059271	0.5498784660120141	0.716243406802022	0.5531761663050965	0	0.23076923076923078	0.0
6299	0.015199035131125992	0.002871485293579873	0.0023722108004520684	0.9735947127219304	None	0.2	1	0.3333333333333333	4	0.8	12	0.20987654320987653	0.8	16	12	0	0	0	1.0	9	9	1.1333333333333333	17	0.0	1.0	0.35018008276510554	0.6346188016249541	0.04126358706774128	0.5938680121954721	0.2680116682444483	0.9999999998337117	0.8790462270562028	0.9995971137001695	0	1.0	0.0
2317	None	None	None	None	None	0	0	0.5714285714285714	8	0.3333333333333333	6	0.8333333333333334	0.16666666666666666	11	3	8	3	0	0.6666666666666666	6	4	1.3333333333333333	20	0.25	0.5714285714285714	0.08297270403416532	0.571265153686682	0.01371692501501857	0.5218999446526014	0.09998434357403536	0.5005730388033865	0.5885873001382141	0.5313723021364797	0.7272727272727273	0.8181818181818182	0.0
1174	None	None	None	None	None	0	0	0	0	0	0	1.0	0	0	0	0	2	0	1.0	1	1	0.06666666666666667	1	0.5	0	0	0	0	0	0	0	0	0	0	0	0
3806	0.00898478332963105	0.004807440581679217	0.0015634874170200757	0.9811765514479767	None	0.2	1	0.3333333333333333	4	0.8	12	0.20987654320987653	0.8	16	12	0	0	0	1.0	9	9	1.1333333333333333	17	0.0	1.0	0.30848707296670475	0.5936051825865089	1.3860267991462988e-11	0.5000038267092398	0.0999999660376086	0.502645684517993	0.7833279733985561	0.5324117713235904	0	1.0	0.0
3273	0.0	0.0	0.0	1.0	None	0	0	0	0	0	0	1.0	0	0	0	0	0	0	1.0	1	1	0.06666666666666667	1	0.0	0	0	0	0	0	0	0	0	0	0	0	0
7519	0.00895962512950625	0.0008567363812439407	0.00025213598992059044	0.9945278358974674	None	0	0	0.5	3	0.6666666666666666	4	0.4	0.6666666666666666	7	4	0	0	0	0.8	5	4	0.5333333333333333	8	0.0	0.6666666666666666	0.2635836059365412	0.6295789133981916	4.7242550812514255e-06	0.5001975415992853	0.12113204681757928	1.0	0.8877729996123088	0.9999994690846489	0	1.0	0.0
6163	0.0	0.0	0.0	0.9999999999999998	None	0	0	0	0	0	0	1.0	0	0	0	0	4	0	1.0	1	1	0.06666666666666667	1	1.0	0	0	0	0	0	0	0	0	0	0	0	0
6513	0.0010082281744294961	0.00016104323459279862	3.323492899354477e-05	0.998061356057421	None	0	0	0.3333333333333333	3	0.8181818181818182	9	0.28888888888888886	0.8181818181818182	12	9	0	1	0	0.5555555555555556	9	5	0.8666666666666667	13	1.0	1.0	9.768606093135136e-07	0.5058746499602409	0.044018299233900646	0.5149217790314451	0.06341624792830695	0.596292474740665	0.567315273879647	0.5393555163340519	1.0	1.0	0.0
3854	0.004618311852332532	0.0036108930997661875	0.003603971812983243	0.9907583318418209	None	0.2	1	0.3333333333333333	4	0.8	12	0.20987654320987653	0.8	16	12	0	0	0	1.0	9	9	1.1333333333333333	17	0.0	1.0	0.09999955258661367	0.5000015044803887	0.04663861136303256	0.5837832719235427	0.06764595994999241	0.5811631405534536	0.584260200733157	0.5552632800421348	0	1.0	0.0
3535	5.249152994939707e-05	3.051273800873782e-07	-1.7294018778689255e-07	0.9999681487790311	None	0	0	0.25	1	1.0	3	1.0	1.0	4	3	0	3	0	0.2	1	5	0.3333333333333333	5	1.0	0	0.09555326323922551	0.5104228495590603	0.24578976007275405	0.5268594443393692	0.06367577520237819	0.5821942077447727	0.68939315177789	0.5399998476358315	1.0	1.0	0.0
2613	0.0	0.0	0.0	1.0	None	0	0	0	0	0	0	1.0	0	0	0	0	0	0	1.0	1	1	0.06666666666666667	1	0.0	0	0	0	0	0	0	0	0	0	0	0	0
3042	0.0	0.0	0.0	1.0	None	0	0	0	0	0	0	1.0	0	0	0	0	0	0	1.0	1	1	0.06666666666666667	1	0.0	0	0	0	0	0	0	0	0	0	0	0	0
5171	None	None	None	None	None	0	0	0.3548387096774194	11	0.5909090909090909	26	0.5679012345679012	0.3181818181818182	23	14	22	10	0	1.0	9	9	3.066666666666667	46	0.2564102564102564	0.5405405405405406	-0.28390745071210033	0.9999999994428876	0.056151814106658614	0.5605678204603594	-0.0775134865473456	0.8467866010563223	0.8122095611873484	0.9995710663667008	0.9565217391304348	0.9130434782608695	0.2883978600477123
6254	0.0008579709707940326	0.00036778727921669675	0.00028234187848236034	0.9973344492426567	None	0.3333333333333333	1	0.5	4	0.6666666666666666	6	0.3055555555555556	0.6666666666666666	10	6	0	0	0	1.0	6	6	0.7333333333333333	11	0.0	0.8	0.09991438315979788	0.5030825995685133	0.0800801635659198	0.6454859588072658	-0.06908207613845127	0.6601649643888811	0.6800452738601657	0.6047281269979919	0	1.0	0.0
7206	None	None	None	None	None	0	0	0.30303030303030304	10	0.6595744680851063	31	0.6049382716049383	0.2127659574468085	15	10	33	0	0	1.0	9	9	3.2666666666666666	49	0.0	0.5909090909090909	-0.07160239279447915	0.5362452904892917	-0.13366147229302344	0.6208278094484583	-0.35829311782528317	1.0	0.9485294527749479	0.9999999610586643	0	0.2	0.0
4877	0.010838287261038079	0.0013358217123772289	-0.00025698044245541586	0.9964071945668627	None	0.2	1	0.3333333333333333	4	0.8	12	0.20987654320987653	0.8	16	12	0	0	0	1.0	9	9	1.1333333333333333	17	0.0	1.0	0.04331052298085628	0.6705255185184391	2.991194333042885e-06	0.5000084625918666	-0.141535368397261	0.9995259397262516	0.7171360980541335	0.942029347611028	0	1.0	0.0
6723	0.005246328484602941	0.001405783142814433	0.0003012023712328328	0.9920585004332733	None	0	0	0.3333333333333333	3	0.8181818181818182	9	0.28888888888888886	0.8181818181818182	12	9	0	1	0	0.5555555555555556	5	9	0.8666666666666667	13	1.0	1.0	0.09999985367720203	0.5000054685885744	0.37286587214188527	0.9999999999999991	-0.14279172506926674	0.987245998707921	0.996903310486509	0.999997698989457	1.0	1.0	0.0
4287	0.0045050063039506014	0.0035394228068395222	0.0035342127064547104	0.9908461758281255	None	0.2	1	0.3333333333333333	4	0.8	12	0.20987654320987653	0.8	16	12	0	0	0	1.0	9	9	1.1333333333333333	17	0.0	1.0	0.09999955258661367	0.5000015044803887	0.04663861136303256	0.5837832719235427	0.06764595994999241	0.5811631405534536	0.584260200733157	0.5552632800421348	0	1.0	0.0
3412	0.0020408806143648863	0.0003427046226687615	-3.2549874278210594e-05	0.9978225754477223	None	0.2	1	0.3333333333333333	4	0.8	12	0.20987654320987653	0.8	16	12	0	0	0	1.0	9	9	1.1333333333333333	17	0.0	1.0	0.02850133522812659	0.6786396766028119	-0.020787730662243598	0.6433152830759981	-0.0644103893386405	0.6806640376992971	0.6346447155985877	0.6677541912820567	0	0.9375	0.0
1114	None	None	None	None	None	0.2	1	0.3333333333333333	4	0.8	12	0.20987654320987653	0.8	16	12	0	0	0	1.0	9	9	1.1333333333333333	17	0.0	1.0	-0.1989783473882222	1.0	0.3232136413398186	0.6423216823525543	0.01148355333078568	0.5863808005976605	0.897373048735798	1.0	0	1.0	0.0
35	None	None	None	None	None	0	0	0.5	2	0.75	3	0.6	0.75	5	3	0	2	0	0.4	2	5	0.4	6	1.0	0	0.1561493012751009	0.5221417547009937	-0.4698662524597097	0.9999033763210564	-0.11187783322080476	0.6484001131186392	0.9290761830810172	0.9649424139161602	1.0	0.8	0.0
3941	0.0062198868139470825	0.004607114132615549	0.0012816544646164988	0.995309646309557	None	0.2	1	0.3333333333333333	4	0.8	12	0.20987654320987653	0.8	16	12	0	0	0	1.0	9	9	1.1333333333333333	17	0.0	1.0	0.09980071067555223	0.5058032156024739	0.06944144469309929	0.6594650522715036	0.09416729439116064	0.5101565130054044	0.531354576618698	0.5601043558081885	0	1.0	0.0
1570	None	None	None	None	None	0	0	0.5	2	0.6666666666666666	2	0.625	0.3333333333333333	2	1	2	2	0	0.5	2	4	0.3333333333333333	5	0.2857142857142857	0	0.06104941720448951	0.5420520911869832	-0.4095586450429046	0.763352228214017	0.09967844916768934	0.5003298004995659	0.9101237181881259	0.6099314772916694	1.0	1.0	0.0
3174	None	None	None	None	None	0	0	0.16666666666666666	9	0.810126582278481	64	1.0	0.7848101265822784	71	62	9	0	0	1.0	9	9	5.4	81	0.0	1.0	2.525840731790658e-06	0.5001279761885937	-0.003950101507938382	0.6481718346861172	0.07394221155930539	0.6416945653021359	0.6063835294087672	0.5982271932704014	0	0.5070422535211268	0.0
1899	None	None	None	None	None	0.4	2	0.6666666666666666	8	0.3333333333333333	5	0.4722222222222222	0.3333333333333333	11	5	5	1	0	1.0	6	6	1.1333333333333333	17	0.125	0.18181818181818182	7.086965229249254e-05	0.5041326581737148	0.02452437553963437	0.5555465080147771	0.0935688720839145	0.5189978917323532	0.5967198929748987	0.5262812634875764	1.0	1.0	0.0
5258	0.0	0.0	0.0	0.9999999999999998	None	0	0	0	0	0	0	1.0	0	0	0	0	4	0	1.0	1	1	0.06666666666666667	1	1.0	0	0	0	0	0	0	0	0	0	0	0	0
2961	0.0012080524958221514	0.00023035527283010707	0.00013023196808468923	0.9984625558395696	None	0.25	1	0.4	4	0.75	9	0.25	0.75	13	9	0	0	0	0.875	8	7	0.9333333333333333	14	0.0	0.8571428571428571	0.027675221080422925	0.5825052425251487	-0.006956724145378549	0.6757100682292867	-0.09999794054363095	0.5011368821862648	0.6460818257033167	0.5883737552871534	0	1.0	0.0
3750	0.0012545094828664617	0.0007329472977781616	0.0007183374198942921	0.9978789328873767	None	0	0	0.42857142857142855	3	0.75	6	0.3333333333333333	0.75	9	6	0	0	0	0.8333333333333334	6	5	0.6666666666666666	10	0.0	0.4	0.31801185920729164	0.6163146747103855	-0.06237525801805024	0.5542362120186659	0.03281236981662677	0.5469751084637953	0.8381872405527173	0.5728277275683388	0	1.0	0.0
2411	None	None	None	None	None	0	0	0.3333333333333333	2	0.8333333333333334	5	0.4	0.8333333333333334	7	5	0	2	0	0.8	4	5	0.5333333333333333	8	1.0	0	0.09990315736206572	0.5036088801392009	0.8141999352648176	0.9999999999995621	-0.353497800007121	0.998390500751103	0.9983281058115014	0.9999911395244221	0.9285714285714286	1.0	0.0
3512	0.006051980505943543	0.005274401462278967	0.0009223178202028212	0.9952074031273462	None	0.2	1	0.3333333333333333	4	0.8	12	0.20987654320987653	0.8	15	12	1	2	0	1.0	9	9	1.1333333333333333	17	0.6666666666666666	1.0	0.09998327347182881	0.5005003679881009	0.06257929195580489	0.665752444929256	0.08276314865661505	0.5342304137687918	0.5469691746703974	0.5685794968444484	0.9666666666666667	1.0	0.0
5567	0.0010695400033620068	0.00015514987632787028	0.00015167652820411896	0.9957937471680157	None	0	0	0.2857142857142857	2	0.875	7	0.5	0.625	7	5	2	0	0	0.8	4	5	0.6666666666666666	10	0.0	0	0.059113719755835216	0.6630512435103937	0.09371899929800942	0.6413494286780482	0.007603380845780841	0.5116020801644793	0.5993339901106535	0.6070323148496422	0	0.14285714285714285	0.0
3973	7.750914964086054e-05	6.86566593728872e-08	-4.7192618456519314e-08	0.9999604724469401	None	0.25	1	0.4	4	0.7692307692307693	10	0.23809523809523808	0.7692307692307693	14	10	0	0	0	0.7777777777777778	7	9	1.0	15	0.0	1.0	0.03814621934809245	0.5157833477070966	0.14162776354078294	0.5737058632555365	0.020576129098864127	0.5558326327331783	0.6278250713228366	0.548547192840111	0	0.7857142857142857	0.0
1017	None	None	None	None	None	0	0	0	0	0	0	1.0	0	0	0	0	4	0	1.0	1	1	0.06666666666666667	1	1.0	0	0	0	0	0	0	0	0	0	0	0	0
2356	None	None	None	None	None	0	0	1.0	2	0.0	0	0.75	0	2	0	0	1	0	1.0	2	2	0.2	3	0.5	0	0	0	0	0	0	0	0	0	0	0	0
6071	0.0	0.0	0.0	1.0	None	0	0	0	0	0	0	1.0	0	0	0	0	0	0	1.0	1	1	0.06666666666666667	1	0.0	0	0	0	0	0	0	0	0	0	0	0	0
3935	0.00015695942304918024	5.647111819029644e-07	5.47220222525341e-07	0.9999999809567897	None	0.2	1	0.3333333333333333	4	0.8	12	0.20987654320987653	0.8	16	12	0	0	0	1.0	9	9	1.1333333333333333	17	0.0	1.0	0.09998180668619569	0.5000532447610011	0.07660222110452282	0.6222617534606645	0.026336179697134254	0.5634883418062453	0.5877052388832635	0.5625623918761559	0	1.0	0.0
2651	None	None	None	None	None	0	0	0.21951219512195122	9	0.7457627118644068	44	0.7530864197530864	0.22033898305084745	20	13	40	5	0	1.0	9	9	4.066666666666666	61	0.06493506493506493	0.9056603773584906	5.763419428835632e-07	0.5000070886766784	0.22228726541708932	0.999897885210195	-0.02902529782034109	0.5070986102164293	0.8476791843707965	0.9557473576285702	1.0	1.0	0.0
5823	0.0006655478320252995	0.0003843447879046856	1.625270317557833e-05	0.9991961971446567	None	0.3333333333333333	1	0.4444444444444444	4	0.7272727272727273	8	0.2708333333333333	0.7272727272727273	12	8	0	0	0	0.75	8	6	0.8666666666666667	13	0.0	0.8571428571428571	0.07927084523484343	0.6530030002616812	0.3212884948111325	1.0	0.08782207744483947	0.5506351090537801	0.9850899957768525	0.9999999999998468	0	1.0	0.0
3326	0.003227578560508734	0.0008249557308872831	0.0008137711353835917	0.9968288907239826	None	0.2	1	0.3333333333333333	4	0.8	12	0.20987654320987653	0.8	16	12	0	0	0	1.0	9	9	1.1333333333333333	17	0.0	1.0	0.044802875316088384	0.5072534167550297	-0.029731996345484867	0.6560706452142733	0.14016844782282561	0.9999949912426248	0.7524214652981378	0.9865210466135893	0	1.0	0.0
2649	0.0003681638610525219	2.806936226351432e-06	1.6854366187132151e-06	0.9999999247825188	None	0.2	1	0.3333333333333333	4	0.8	12	0.20987654320987653	0.8	16	12	0	0	0	1.0	9	9	1.1333333333333333	17	0.0	1.0	0.01193389270078193	0.5612323596332197	0.09961137605524192	0.5545332190244895	-0.09114656498875753	0.7771266818082604	0.6887024034113883	0.6390837646341601	0	1.0	0.0
360	None	None	None	None	None	0	0	0	0	0	0	1.0	0	0	0	0	4	0	1.0	1	1	0.06666666666666667	1	1.0	0	0	0	0	0	0	0	0	0	0	0	0
7128	0.011075650914151145	0.008814253488395034	0.008273755373698424	0.9881259804106558	None	0.25	1	0.36363636363636365	4	0.7857142857142857	11	0.2222222222222222	0.7857142857142857	15	11	0	0	0	0.8888888888888888	8	9	1.0666666666666667	16	0.0	1.0	0.09995081686856243	0.5013891267451354	0.12389920350820846	1.0	0.21789653353193947	0.9999972400743038	0.6924427842916236	0.9999999453974143	0	1.0	0.0
3984	0.0011591070009674966	7.653994474592175e-05	-7.303401883573034e-05	0.9978094189803697	None	0	0	0.3333333333333333	2	0.8571428571428571	6	0.36	0.8571428571428571	8	6	0	0	0	1.0	5	5	0.6	9	0.0	0	0.2638656548663387	0.5995770967402505	-0.028631199581571565	0.6417085172744456	0.032588891654506534	0.5794608980342596	0.7914017918030576	0.6072300848691379	0	0.875	0.0
1958	None	None	None	None	None	0	0	0	0	0	0	1.0	0	0	0	0	0	0	1.0	1	1	0.06666666666666667	1	0.0	0	0	0	0	0	0	0	0	0	0	0	0
7329	0.0	0.0	0.0	0.9999999999999998	None	0	0	0	0	0	0	1.0	0	0	0	0	4	0	1.0	1	1	0.06666666666666667	1	1.0	0	0	0	0	0	0	0	0	0	0	0	0
5124	4.375835749098894e-05	3.1845185393785044e-07	2.981228459933687e-07	0.999997317459093	None	0.25	1	0.4	4	0.7692307692307693	10	0.23809523809523808	0.7692307692307693	14	10	0	0	0	0.7777777777777778	9	7	1.0	15	0.0	1.0	0.14745624750959618	0.5973977914044061	0.15827166944128465	0.5993423616384178	0.011480212351837922	0.5623505068609737	0.6430269717495577	0.586461312484148	0	1.0	0.0
4579	0.002469540494760165	0.00014013156686906318	-0.0001333555733132796	0.9992669993851068	None	0.25	1	0.4	4	0.75	9	0.25	0.75	13	9	0	0	0	0.875	8	7	0.9333333333333333	14	0.0	0.8571428571428571	0.07418470576853338	0.5761517307829521	-0.24573428302124173	0.9944834920970761	0.08428250870087087	0.5682765388307458	0.8152458302044815	0.8727429818453732	0	0	0.0
966	None	None	None	None	None	0.2	1	0.3333333333333333	4	0.8	12	0.20987654320987653	0.8	16	12	0	0	0	1.0	9	9	1.1333333333333333	17	0.0	1.0	-0.03284679734248263	0.6433977008246816	0.052077530516131086	0.5672608811179298	0.17774366241946912	0.9999999968790247	0.8797400199236618	0.9989043546542353	0	0.9375	0.0
4206	0.001226156127634209	0.00015043629788207016	7.919239537557147e-05	0.9982030918352894	None	0.25	1	0.4	4	0.7692307692307693	10	0.23809523809523808	0.7692307692307693	14	10	0	0	0	0.7777777777777778	7	9	1.0	15	0.0	1.0	0.09401217090557193	0.6055635503237384	0.09980088626162809	0.5362179017840001	-0.06150709411416032	0.5307094913782309	0.679099029907982	0.5578086673947095	0	0.9285714285714286	0.0
4263	0.0011756427147049631	0.00019625898997400633	8.072944377499777e-05	0.9969584039157633	None	0.2	1	0.3333333333333333	4	0.8	12	0.20987654320987653	0.8	16	12	0	0	0	1.0	9	9	1.1333333333333333	17	0.0	1.0	0.023213534997174164	0.5457638357249144	0.039176285165539504	0.531277755002972	0.046191617984251074	0.5661448021951848	0.5397001057536477	0.5477690893529671	0	1.0	0.0
6072	0.011895366966009771	0.00898808664215166	0.008419026932598205	0.9878913927459927	None	0.25	1	0.36363636363636365	4	0.7857142857142857	11	0.2222222222222222	0.7857142857142857	15	11	0	0	0	0.8888888888888888	8	9	1.0666666666666667	16	0.0	1.0	0.09995081686856243	0.5013891267451354	0.12389920350820846	1.0	0.21789653353193947	0.9999972400743038	0.6924427842916236	0.9999999453974143	0	1.0	0.0
6679	0.00024635078126125865	4.035904980416279e-06	-2.6173682564585482e-06	0.9999944879661945	None	0	0	0.42857142857142855	3	0.75	6	0.35714285714285715	0.75	9	6	0	1	0	0.5714285714285714	7	4	0.6666666666666666	10	1.0	0.6666666666666666	-0.07504565256099319	0.5833663943835076	0.04255733973099328	0.5855754450437397	0.08334294893241635	0.597328413468314	0.6709948437658401	0.5887707480912766	0.3333333333333333	0	0.0
2832	0.0034686704787409875	0.0003973678004539863	-0.000368452917405131	0.996911152732946	None	0.2	1	0.3333333333333333	4	0.8	12	0.20987654320987653	0.8	16	12	0	0	0	1.0	9	9	1.1333333333333333	17	0.0	1.0	0.025988016738754217	0.531826928523358	0.0358699946474181	0.6525033970355253	0.30263515968693105	0.6088372574099447	0.7833915093464289	0.5986851645758111	0	1.0	0.0
5703	0.00035885607196620584	9.612358931481019e-07	-1.257405452557417e-07	0.9999999918264505	None	0.2	1	0.3333333333333333	4	0.8	12	0.20987654320987653	0.8	16	12	0	0	0	1.0	9	9	1.1333333333333333	17	0.0	1.0	0.0412543600248791	0.513441214626978	0.03348335191044825	0.5959715776252401	0.04547539696966627	0.5893388800025677	0.5508927255380378	0.5665788066415269	0	0.375	0.0
77	None	None	None	None	None	0	0	0	0	0	0	1.0	0	0	0	0	0	0	1.0	1	1	0.06666666666666667	1	0.0	0	0	0	0	0	0	0	0	0	0	0	0
7499	3.7847777345608e-09	3.789261267640002e-09	-3.71799538601972e-09	0.9999998852661159	None	0	0	0	0	0	0	1.0	0	0	0	0	1	0	1.0	1	1	0.06666666666666667	1	0.25	0	0	0	0	0	0	0	0	0	0	0	0
6218	0.011401916004046237	0.009215029139132537	0.008573997670639858	0.98803410191665	None	0.25	1	0.36363636363636365	4	0.7857142857142857	11	0.2222222222222222	0.7857142857142857	15	11	0	0	0	0.8888888888888888	8	9	1.0666666666666667	16	0.0	1.0	0.09995081686856243	0.5013891267451354	0.12389920350820846	1.0	0.21789653353193947	0.9999972400743038	0.6924427842916236	0.9999999453974143	0	1.0	0.0
3751	0.006106548942241929	0.005371229424514102	0.0009875605091532545	0.995181765762469	None	0.2	1	0.3333333333333333	4	0.8	12	0.20987654320987653	0.8	15	12	1	2	0	1.0	9	9	1.1333333333333333	17	0.6666666666666666	1.0	0.09998327347182881	0.5005003679881009	0.06257929195580489	0.665752444929256	0.08276314865661505	0.5342304137687918	0.5469691746703974	0.5685794968444484	0.9666666666666667	1.0	0.0
4331	0.003035858679666027	0.0016061329170168255	0.0015770660269608873	0.9973623426141497	None	0.25	1	0.36363636363636365	4	0.7857142857142857	11	0.2222222222222222	0.7857142857142857	15	11	0	0	0	0.8888888888888888	9	8	1.0666666666666667	16	0.0	1.0	0.0999559051240908	0.5001428112541949	0.09544086390275654	0.5230543288087324	0.07587314944637809	0.5953730625876178	0.528284983007577	0.5398384322801127	0	0.06666666666666667	0.0
1	None	None	None	None	None	0	0	0	0	0	0	1.0	0	0	0	0	4	0	1.0	1	1	0.06666666666666667	1	1.0	0	0	0	0	0	0	0	0	0	0	0	0
172	None	None	None	None	None	0.047619047619047616	1	0.18181818181818182	8	0.7936507936507936	50	0.8024691358024691	0.07936507936507936	11	5	53	0	0	1.0	9	9	4.333333333333333	65	0.0	0.9310344827586207	0.24265232761292216	0.9999999408291433	0.0008201005232859977	0.5497561299000578	0.138243720454896	0.6172508624459477	0.77017661502366	0.9969006929315809	0	1.0	0.0
1136	None	None	None	None	None	0.375	3	0.5263157894736842	10	0.5	13	0.5185185185185185	0.3076923076923077	15	8	12	0	0	0.6666666666666666	9	6	1.8666666666666667	28	0.0	0.5454545454545454	0.13047870375703313	0.6022125914796419	-0.02339912205700282	0.65918366065959	0.0014895907412772497	0.5073776320942792	0.6831915096615792	0.590964656331808	0	0.9333333333333333	0.0
5000	0.0	0.0	0.0	1.0	None	0	0	0	0	0	0	1.0	0	0	0	0	0	0	1.0	1	1	0.06666666666666667	1	0.0	0	0	0	0	0	0	0	0	0	0	0	0
4367	0.005118088113846732	0.0002332272829723126	-7.151369617759771e-05	0.9970157935823339	None	0.2	1	0.3333333333333333	4	0.8	12	0.20987654320987653	0.8	16	12	0	0	0	1.0	9	9	1.1333333333333333	17	0.0	1.0	4.5197421377879926e-24	0.500000000000002	0.1243978842660779	0.5651882946579571	0.036298371664572254	0.5811451448939269	0.6308257767667069	0.5489858580209571	0	0.9375	0.0
7146	0.011642258726594737	0.00905983155327837	0.008511176289610694	0.987954972503134	None	0.25	1	0.36363636363636365	4	0.7857142857142857	11	0.2222222222222222	0.7857142857142857	15	11	0	0	0	0.8888888888888888	8	9	1.0666666666666667	16	0.0	1.0	0.09995081686856243	0.5013891267451354	0.12389920350820846	1.0	0.21789653353193947	0.9999972400743038	0.6924427842916236	0.9999999453974143	0	1.0	0.0
3291	0.00015551769189122358	6.571770241506905e-06	-1.3401005261882017e-07	0.9999953014616967	None	0	0	0.25	1	1.0	3	1.0	1.0	4	3	0	3	0	0.2	5	1	0.3333333333333333	5	1.0	0	9.814452564811553e-06	0.5002763403648555	0.02228963909256403	0.5984614548258399	-0.004025374720610793	0.6239645116183146	0.5560490479467943	0.574978112457054	1.0	1.0	0.0
2099	None	None	None	None	None	0	0	0.1875	3	0.8095238095238095	17	0.6571428571428571	0	0	0	22	9	0	0.7142857142857143	5	7	1.5333333333333334	23	0.1875	0.6666666666666666	0	0	0	0	0	0	0	0	0	0	0
4894	0.0003308108698264599	3.839450691934475e-06	2.987247016632994e-06	0.9999999562270708	None	0.2	1	0.3333333333333333	4	0.8	12	0.20987654320987653	0.8	16	12	0	0	0	1.0	9	9	1.1333333333333333	17	0.0	1.0	0.09999907176428682	0.5000045874331728	0.030532063898139495	0.5679391252052144	0.04643250161557409	0.5875039433189002	0.593011717452719	0.552070722871632	0	1.0	0.0
2323	None	None	None	None	None	0	0	0	0	0	0	1.0	0	0	0	0	4	0	1.0	1	1	0.06666666666666667	1	1.0	0	0	0	0	0	0	0	0	0	0	0	0
1195	None	None	None	None	None	0	0	0.038461538461538464	2	0.9736842105263158	74	0.9629629629629629	0	0	0	77	2	0	1.0	9	9	5.2	78	0.012658227848101266	0.9565217391304348	0	0	0	0	0	0	0	0	0	0	0
3568	0.0060147823259249535	0.002243554276392474	0.001084434633858102	0.9901910140091336	None	0.2	1	0.3333333333333333	4	0.8	12	0.20987654320987653	0.8	16	12	0	0	0	1.0	9	9	1.1333333333333333	17	0.0	1.0	0.16032994890011587	0.647627816852587	0.09111549542698835	0.5249786603812155	-0.0997541262791067	0.5014528415731576	0.7478102245250703	0.5592566675980876	0	0.875	0.0
2499	None	None	None	None	None	0	0	0	0	0	0	1.0	0	0	0	0	0	0	1.0	1	1	0.06666666666666667	1	0.0	0	0	0	0	0	0	0	0	0	0	0	0
2470	None	None	None	None	None	0	0	0	0	0	0	1.0	0	0	0	0	1	0	1.0	1	1	0.06666666666666667	1	0.25	0	0	0	0	0	0	0	0	0	0	0	0
4588	0.00653624806995013	0.001705405911840453	0.0014648989522212798	0.9904114361194121	None	0.3333333333333333	1	0.4444444444444444	4	0.7272727272727273	8	0.2708333333333333	0.7272727272727273	12	8	0	0	0	0.75	8	6	0.8666666666666667	13	0.0	0.8571428571428571	0.09935396426905985	0.5022257025950485	0.0409399140822337	0.5154450645719899	0.6181785978417434	0.9999999996715674	0.984279043159633	0.999326577542225	0	1.0	0.0
3856	0.0023330677994434063	0.0005906087627781537	-0.00010546247013966465	0.993490552090984	None	0.2	1	0.3333333333333333	4	0.8	12	0.20987654320987653	0.8	16	12	0	0	0	1.0	9	9	1.1333333333333333	17	0.0	1.0	8.094144283402524e-05	0.5512420828525214	-0.07220742418362655	0.5145979360716919	-0.0829616383237792	0.5594172312943612	0.595839637728593	0.5418101457119836	0	1.0	0.0
3635	2.246728492319747e-07	1.0950161134298045e-08	-2.935941902915773e-09	0.9999984304229045	None	0.25	1	0.36363636363636365	4	0.7857142857142857	11	0.2222222222222222	0.7857142857142857	15	11	0	0	0	0.8888888888888888	8	9	1.0666666666666667	16	0.0	1.0	0.0994646081216394	0.534770100546738	-0.009444328393150975	0.6745790732668009	1.5044325947770458e-06	0.5002816202964242	0.6155803944956246	0.5719472606497507	0	0.8666666666666667	0.0
3905	0.0045950016780115805	0.003581641564299183	0.003575970714002484	0.9908966991646977	None	0.2	1	0.3333333333333333	4	0.8	12	0.20987654320987653	0.8	16	12	0	0	0	1.0	9	9	1.1333333333333333	17	0.0	1.0	0.09999955258661367	0.5000015044803887	0.04663861136303256	0.5837832719235427	0.06764595994999241	0.5811631405534536	0.584260200733157	0.5552632800421348	0	1.0	0.0
59	None	None	None	None	None	0	0	0	0	0	0	1.0	0	0	0	0	1	0	1.0	1	1	0.06666666666666667	1	0.25	0	0	0	0	0	0	0	0	0	0	0	0
1841	None	None	None	None	None	0	0	0.2631578947368421	5	0.7692307692307693	20	0.345679012345679	0.7692307692307693	25	20	2	0	0	1.0	9	9	1.8666666666666667	28	0.0	0.7272727272727273	0.07985548252485851	0.9995066238851296	0.07900697082756829	0.5378231251513342	0.05889954722171471	0.6035983077485698	0.5940154952110587	0.9386934764428215	0	1.0	0.0
2399	None	None	None	None	None	0	0	0	0	0	0	1.0	0	0	0	0	4	0	1.0	1	1	0.06666666666666667	1	1.0	0	0	0	0	0	0	0	0	0	0	0	0
5847	None	None	None	None	None	0	0	0.21052631578947367	8	0.7636363636363637	42	0.7037037037037037	0.6727272727272727	44	37	12	0	0	1.0	9	9	3.8	57	0.0	0.9411764705882353	-0.02721597177696298	0.5122716991319659	0.0003525830434493834	0.5630642072932509	0.30999683706321024	0.7792743777774305	0.821762045232848	0.6274709347923155	0	0	0.0
3306	None	None	None	None	None	0.125	2	0.2857142857142857	10	0.68	34	0.6419753086419753	0.28	21	14	30	5	0	1.0	9	9	3.466666666666667	52	0.08771929824561403	0.6086956521739131	3.8307140341090194e-07	0.5010420275639975	0.07820659052728207	0.9953496382589992	0.09899808722652552	0.5480781424095152	0.6218359646140159	0.864643891345001	1.0	1.0	0.0
5517	0.0012142124647110367	8.398587668817555e-05	-2.954301361636558e-05	0.9990309819753865	None	0	0	0.3333333333333333	2	0.8571428571428571	6	0.36	0.8571428571428571	8	6	0	2	0	1.0	5	5	0.6	9	1.0	0	0.21577947314708074	0.6154782039879213	0.0012759584123697642	0.5167285038556069	0.04422950036588794	0.7716958208030733	0.7193247918988186	0.6422362143445467	1.0	1.0	0.05630534952970716
3936	0.0073881053826290325	0.003102525051508251	-0.0027110410390163773	0.9882998984274028	None	0.2	1	0.3333333333333333	4	0.8	12	0.20987654320987653	0.8	16	12	0	0	0	1.0	9	9	1.1333333333333333	17	0.0	1.0	0.17629481412295123	0.5873887355486744	5.1077823906210705e-05	0.5009006961407821	0.09999999998725552	0.5000096637358928	0.6729737802277593	0.5297001930647839	0	0.625	0.0
1641	None	None	None	None	None	0.08333333333333333	1	0.3076923076923077	8	0.6388888888888888	23	0.6031746031746031	0.16666666666666666	10	6	27	9	0	0.7777777777777778	9	7	2.533333333333333	38	0.16666666666666666	0.8	3.737346566367967e-05	0.5143586319429468	0.12422336783498897	0.5808327658050464	0.08399251515270853	0.526809588734828	0.6265574694067146	0.5408242951877109	1.0	0.9	0.7742257030049872
2954	0.00012153087343311359	6.477543962728281e-07	6.05146341247507e-07	0.999999874806272	None	0.2	1	0.3333333333333333	4	0.8	12	0.20987654320987653	0.8	16	12	0	0	0	1.0	9	9	1.1333333333333333	17	0.0	1.0	0.01751355948460387	0.5312749764603507	-0.006370435726665631	0.6828239171025954	0.011807688537342787	0.5575771230427196	0.5881845858362253	0.5925360730605476	0	1.0	0.0
5746	0.026811802611639294	0.007650876655877809	-0.006090763837265843	0.9955186346335735	None	0.2	1	0.3333333333333333	4	0.8	12	0.20987654320987653	0.8	16	12	0	0	0	1.0	9	9	1.1333333333333333	17	0.0	1.0	0.09503927157221945	0.5327338973153782	0.11047463662289736	0.6544990971565786	-0.18873912036352197	0.9926084397644837	0.8167201328622439	0.8687553599598284	0	1.0	0.0
3627	0.0001043248518676841	6.338321990111373e-05	-6.332925222446435e-05	0.9999949262381967	None	0	0	0.25	1	1.0	3	1.0	1.0	4	3	0	0	0	0.2	1	5	0.3333333333333333	5	0.0	0	0.17310590460984668	0.5440454395206026	0.028769590735714563	0.6218985859557861	-0.09652085128208095	0.5103543850654332	0.7520351819049476	0.5593585613190419	0	1.0	0.0
6834	0.0031275594732682803	0.00032176918663328886	-0.00019451678930287677	0.9935808587289743	None	0.5	1	0.6666666666666666	4	0.5714285714285714	4	0.375	0.5714285714285714	8	4	0	0	0	0.6666666666666666	6	4	0.6	9	0.0	0.6666666666666666	0.09997732267354313	0.5002258720169487	0.0840077471090663	0.5385873771040318	0.125749300606542	0.615446684599919	0.5493137614355637	0.5519638917556732	0	1.0	0.0
6838	0.0006148160301557729	5.772195486068069e-06	-3.034719363494237e-06	0.9999969978395945	None	0.25	1	0.4	4	0.7692307692307693	10	0.234375	0.7692307692307693	14	10	0	0	0	1.0	8	8	1.0	15	0.0	0.8571428571428571	0.09999922013000902	0.5000278468811926	0.08101991624323883	0.5772936193664583	-0.13113633785077042	1.0	0.9380120489202394	0.999999999999972	0	1.0	0.0
4349	1.2530492597751037e-07	1.110920207503643e-07	5.0062249901531444e-11	0.9999817725264454	None	0	0	0.018518518518518517	1	1.0	79	1.0	0	0	0	80	0	0	1.0	9	9	5.4	81	0.0	1.0	0	0	0	0	0	0	0	0	0	0	0
2913	None	None	None	None	None	0	0	0.3157894736842105	12	0.6296296296296297	34	0.7777777777777778	0.1111111111111111	15	6	40	6	0	0.8888888888888888	8	9	3.7333333333333334	56	0.08	0.6666666666666666	0.009249711476656658	0.5252048106663746	0.06203478973836176	0.5708646725764975	-0.09999999999880775	0.500000000002749	0.6616885120983039	0.5321459846838273	1.0	1.0	0.0
1189	None	None	None	None	None	0.2	1	0.3333333333333333	4	0.8	12	0.20987654320987653	0.8	16	12	0	0	0	1.0	9	9	1.1333333333333333	17	0.0	1.0	-0.05670875104415315	0.9556726620827861	0.09370348339577614	0.6916884966509921	0.0029496248559164927	0.514037096750328	0.7350640547469033	0.787792030620479	0	0.0625	0.0
3466	0.0	0.0	0.0	1.0	None	0	0	0	0	0	0	1.0	0	0	0	0	0	0	1.0	1	1	0.06666666666666667	1	0.0	0	0	0	0	0	0	0	0	0	0	0	0
6661	0.002034565358443884	0.0005181835037818017	-0.0002520395741859662	0.9970960508887604	None	0.2	1	0.3333333333333333	4	0.8	12	0.20987654320987653	0.8	16	12	0	0	0	1.0	9	9	1.1333333333333333	17	0.0	1.0	0.09652283564303199	0.5642546437990549	0.1571750011247272	0.9991289025552087	-0.061311703459154224	0.6626361975747582	0.7630106994429832	0.9345920122956657	0	1.0	0.0
2984	2.9811441556433784e-05	2.8187434508094073e-07	-2.6637800677556973e-07	0.9999999943423162	None	0.2	1	0.3333333333333333	4	0.8	12	0.20987654320987653	0.8	16	12	0	0	0	1.0	9	9	1.1333333333333333	17	0.0	1.0	0.0998663175325624	0.5002227362943303	0.04888344590190318	0.5189373718493964	-0.09869249510786839	0.522231919079943	0.6987863105082541	0.5138017458766807	0	1.0	0.0
2695	0.0004108258078956448	5.61997310853035e-06	3.968221913810532e-06	0.9999883597924856	None	0	0	0.3333333333333333	2	0.8571428571428571	6	0.36	0.8571428571428571	8	6	0	2	0	1.0	5	5	0.6	9	1.0	0	0.06046096156005979	0.510558954684807	-0.09999287285672427	0.5000357952628743	-0.2066440584024706	0.9728613619236747	0.7738821533030009	0.7698071863831492	1.0	0.875	0.20682728296197117
3021	0.0	0.0	0.0	1.0	None	0	0	0	0	0	0	1.0	0	0	0	0	0	0	1.0	1	1	0.06666666666666667	1	0.0	0	0	0	0	0	0	0	0	0	0	0	0
5682	0.0	0.0	0.0	1.0	None	0	0	0	0	0	0	1.0	0	0	0	0	0	0	1.0	1	1	0.06666666666666667	1	0.0	0	0	0	0	0	0	0	0	0	0	0	0
2693	1.2164731998504158e-07	1.0169982899195783e-07	5.411392045277951e-11	0.9999800196984772	None	0	0	0.018518518518518517	1	1.0	79	1.0	0	0	0	80	0	0	1.0	9	9	5.4	81	0.0	1.0	0	0	0	0	0	0	0	0	0	0	0
1770	None	None	None	None	None	0	0	1.0	2	0.0	0	0.75	0	2	0	0	1	0	1.0	2	2	0.2	3	0.5	0	0	0	0	0	0	0	0	0	0	0	0
1806	None	None	None	None	None	0	0	0.6	3	0.6	3	0.5833333333333334	0.6	4	3	2	6	0	0.3333333333333333	6	2	0.4666666666666667	7	0.8571428571428571	0.4	0.0013405733843687383	0.5079128385791081	0.06001417211303535	0.5055883680731894	0.09979651966342067	0.5013333913226073	0.5997553428208237	0.5049450036121417	1.0	1.0	0.0
4131	None	None	None	None	None	0.09090909090909091	1	0.375	9	0.6060606060606061	20	0.6481481481481481	0.5757575757575758	27	19	7	1	0	0.6666666666666666	9	6	2.3333333333333335	35	0.1	0.6206896551724138	0.09997653781590013	0.5003601092971101	-0.020615365725044292	0.6643427788201441	0.002178296152091067	0.5404727369799821	0.6284642466054736	0.570068683005338	0.5555555555555556	0.2962962962962963	0.0
1344	None	None	None	None	None	0	0	0	0	0	0	1.0	0	0	0	0	4	0	1.0	1	1	0.06666666666666667	1	1.0	0	0	0	0	0	0	0	0	0	0	0	0
7171	0.00015570835362919985	1.943278535540875e-06	3.402888095076886e-07	0.9999978721726005	None	1.0	1	0.8	4	0.4	2	0.4666666666666667	0.4	6	2	0	0	0	0.6	3	5	0.4666666666666667	7	0.0	1.0	0.09984521046788575	0.5001096703168127	0.06991416257078822	0.5290569957804884	0.4744975574445747	0.9999607201976357	0.9350575069188086	0.968339703295894	0	1.0	0.0
1718	None	None	None	None	None	0	0	0	0	0	0	1.0	0	0	0	0	0	0	1.0	1	1	0.06666666666666667	1	0.0	0	0	0	0	0	0	0	0	0	0	0	0
5430	0.002024369324536331	0.0011934334624118814	-0.0010679237028360477	0.9973047154153205	None	0.3	3	0.36363636363636365	8	0.7096774193548387	22	0.4074074074074074	0.6774193548387096	29	21	3	0	0	1.0	9	9	2.2	33	0.0	1.0	-0.09044670740476943	0.5485712423093813	0.09977553638308366	0.5228845456788984	0.06545913373477652	0.530966538727702	0.6952265451150652	0.5341572698109832	0	1.0	0.0
3319	0.0024460594310679452	0.0006475486624441629	0.0006346174608844326	0.998780495231945	None	0.25	1	0.4	4	0.75	9	0.25925925925925924	0.75	13	9	0	0	0	0.6666666666666666	6	9	0.9333333333333333	14	0.0	1.0	0.09642322352168817	0.5053688002876983	-0.007881024549542485	0.6900471837044212	-0.09772618633539007	0.5385918615540582	0.709373363002357	0.5806633266581132	0	1.0	0.0
4602	0.0	0.0	0.0	1.0	None	0	0	0	0	0	0	1.0	0	0	0	0	0	0	1.0	1	1	0.06666666666666667	1	0.0	0	0	0	0	0	0	0	0	0	0	0	0
3084	0.005557050119664399	0.0007228810170142333	0.0003323337566102475	0.9933668165191012	None	0.14285714285714285	1	0.29411764705882354	5	0.782608695652174	18	0.30864197530864196	0.782608695652174	23	18	1	0	0	1.0	9	9	1.6666666666666667	25	0.0	1.0	-0.03048106211022167	0.680539779967676	-0.06446252460716322	0.6053918725049373	-0.09921139112757263	0.5002900761722368	0.5754999005342988	0.5975175594084708	0	1.0	0.0
418	None	None	None	None	None	0	0	0.3333333333333333	1	1.0	2	1.0	1.0	3	2	0	0	0	0.25	4	1	0.26666666666666666	4	0.0	0	-0.06002896894128298	0.5208209732777318	0.09362768919763066	0.5446402808463591	0.05571933730623686	0.5108237720786981	0.6521289854367257	0.5254506337020457	0	1.0	0.0
410	None	None	None	None	None	0	0	0.3125	5	0.7142857142857143	15	0.3194444444444444	0.6666666666666666	18	14	4	0	0	0.8888888888888888	8	9	1.5333333333333334	23	0.0	0.4444444444444444	0.20168284958219287	0.7476476592622461	-0.09651160179272111	0.5609222721444573	0.18844073803411643	0.7743317667553281	0.8222880638615635	0.7015413906273497	0	1.0	0.0
4582	0.015565110795314774	0.006747939476319279	0.004702773484639685	0.9691267268956204	None	0.25	1	0.36363636363636365	4	0.7857142857142857	11	0.2222222222222222	0.7857142857142857	15	11	0	0	0	0.8888888888888888	8	9	1.0666666666666667	16	0.0	1.0	0.33984021500302164	0.6153328833854814	2.2736111396675113e-08	0.5000015896490632	0.3348365098977892	0.7924668981298656	0.8365605570066434	0.6463919832176533	0	0	0.0
1514	None	None	None	None	None	0.18181818181818182	2	0.4166666666666667	10	0.5454545454545454	18	0.43209876543209874	0.48484848484848486	25	16	9	0	0	1.0	9	9	2.3333333333333335	35	0.0	0.8461538461538461	0.0984704961955572	0.5617176685927457	0.01610491994907227	0.5307123340169463	0.04266839347525841	0.5841994412433749	0.5901718653238698	0.5589887562927378	0	0.96	0.0
3990	9.060347961275371e-11	4.832238050011838e-13	4.3161722358593227e-13	0.9999999999999997	None	0.2	1	0.3333333333333333	4	0.8	12	0.20987654320987653	0.8	16	12	0	0	0	1.0	9	9	1.1333333333333333	17	0.0	1.0	-0.043014967304388196	0.5124819765468653	5.671508609311655e-08	0.5000243804464206	7.902762784127648e-27	0.5000000001981517	0.5505324462806497	0.5041695537046135	0	1.0	0.0
3495	0.004825250190324613	0.0011913960803972036	0.0007138518656130422	0.9969276394535084	None	0.2	1	0.3333333333333333	4	0.8	12	0.20987654320987653	0.8	16	12	0	0	0	1.0	9	9	1.1333333333333333	17	0.0	1.0	-0.0153425596318715	0.6082676365938118	0.155421422810887	0.625777691135762	0.09399051487262473	0.5133319517413131	0.6745333274008157	0.5831797959507524	0	1.0	0.0
3107	0.0	0.0	0.0	1.0	None	0	0	0	0	0	0	1.0	0	0	0	0	0	0	1.0	1	1	0.06666666666666667	1	0.0	0	0	0	0	0	0	0	0	0	0	0	0
5046	0.022693985752009618	0.004522193943009679	0.004372021183655329	0.9926119743461225	None	0.2	1	0.3333333333333333	4	0.8	12	0.20987654320987653	0.8	16	12	0	0	0	1.0	9	9	1.1333333333333333	17	0.0	1.0	1.0305328104178591e-23	0.5	0.04181595389329192	0.5460049873198581	-0.5462515434077966	0.9999995174915436	0.9439289661821705	0.9926785822337776	0	1.0	0.0
3630	0.0	0.0	0.0	0.9999999999999998	None	0	0	0	0	0	0	1.0	0	0	0	0	4	0	1.0	1	1	0.06666666666666667	1	1.0	0	0	0	0	0	0	0	0	0	0	0	0
5060	0.00030843023448943986	2.3223977939491376e-06	-9.019820826392646e-09	0.9999999959304299	None	0.2	1	0.3333333333333333	4	0.8	12	0.20987654320987653	0.8	16	12	0	0	0	1.0	9	9	1.1333333333333333	17	0.0	1.0	-0.05291358654491566	0.5239196473462417	3.501504341385222e-09	0.5000004616835726	0.09999999934148263	0.5012322149388206	0.6534085390332229	0.5083894122620324	0	0.0625	0.0
2571	4.416602146414282e-07	3.102827044981386e-07	-3.1025619960933957e-07	0.9999116043421106	None	0	0	1.0	1	0	0	1.0	0	1	0	0	1	0	0.5	1	2	0.13333333333333333	2	0.3333333333333333	0	0	0	0	0	0	0	0	0	0	0	0
2996	0.006559296256502258	0.0010623019928608147	-0.0007415621875956229	0.9905213690511403	None	0.25	1	0.4	4	0.7692307692307693	10	0.23809523809523808	0.7692307692307693	14	10	0	0	0	0.7777777777777778	9	7	1.0	15	0.0	1.0	0.09840398363352257	0.5052325356197198	0.003932447323585475	0.5520770084943843	-0.07877478621228466	0.99828140966585	0.6869314225206551	0.9000855941443179	0	1.0	0.0
4258	0.003306610512911489	0.00047598703305087246	-0.0004759828649524878	0.9979557887022891	None	0	0	0.375	3	0.7777777777777778	7	0.4074074074074074	0.7777777777777778	10	7	0	1	0	0.3333333333333333	3	9	0.7333333333333333	11	1.0	1.0	0.09999998025165939	0.5000000704908844	0.09741475031476095	0.5026196094548002	-0.08363835896247022	0.5497883442994786	0.7025867300521265	0.5175173586888422	0.9	0.9	0.0
5875	0.0	0.0	0.0	0.9999999999999998	None	0	0	0	0	0	0	1.0	0	0	0	0	4	0	1.0	1	1	0.06666666666666667	1	1.0	0	0	0	0	0	0	0	0	0	0	0	0
3143	0.0024067212383652656	0.000212228798838542	-0.0001904849895843785	0.9929430436245668	None	0.2	1	0.3333333333333333	4	0.8	12	0.20987654320987653	0.8	16	12	0	0	0	1.0	9	9	1.1333333333333333	17	0.0	1.0	1.3771883453305113e-12	0.5000000020134355	-0.021184601354622096	0.6530180815454631	0.04365669171710619	0.6748333672655316	0.6060722596805672	0.611626285951075	0	0.75	0.0
3628	4.2596883344203994e-05	1.1171540191655336e-06	9.881137688738444e-07	0.9998471153265889	None	0.2	1	0.3333333333333333	4	0.8	12	0.20987654320987653	0.8	16	12	0	0	0	1.0	9	9	1.1333333333333333	17	0.0	1.0	0.02806982912347944	0.6396640931014881	1.0379317525071805e-07	0.5299641444953529	0.04399105756705797	0.5277853137347341	0.5574545760684513	0.5666970168932997	0	1.0	0.0
1678	None	None	None	None	None	0	0	1.0	2	0.0	0	0.75	0	2	0	0	2	0	1.0	2	2	0.2	3	1.0	0	0	0	0	0	0	0	0	0	0	0	0
5040	0.0	0.0	0.0	0.9999999999999998	None	0	0	0	0	0	0	1.0	0	0	0	0	4	0	1.0	1	1	0.06666666666666667	1	1.0	0	0	0	0	0	0	0	0	0	0	0	0
6147	0.0	0.0	0.0	0.9999999999999998	None	0	0	0	0	0	0	1.0	0	0	0	0	4	0	1.0	1	1	0.06666666666666667	1	1.0	0	0	0	0	0	0	0	0	0	0	0	0
6425	0.002062659346190312	0.0013239869375784679	-0.0004635439762923732	0.9968339694505332	None	0.25	1	0.4	4	0.75	9	0.25	0.75	13	9	0	0	0	0.875	7	8	0.9333333333333333	14	0.0	0.8571428571428571	0.09998780902623554	0.500271592299114	0.07658620368472958	0.6467441983449957	0.0887140606491075	0.5454275741336049	0.5276206469660549	0.5652964180448424	0	1.0	0.0
5161	0.003748522391286312	0.000778756444966642	0.0006186729087443548	0.994212127399684	None	0.2	1	0.3333333333333333	4	0.8	12	0.20987654320987653	0.8	16	12	0	0	0	1.0	9	9	1.1333333333333333	17	0.0	1.0	-0.04126424420009419	0.512159166048082	0.2336122981588855	0.5152853866606016	0.33985435460210606	0.7725237477992162	0.8310547105380388	0.6092453650943165	0	0	0.0
3841	0.0003998468999313702	2.4371537243841287e-05	2.0297672366767727e-06	0.999559290795193	None	0.3333333333333333	1	0.4444444444444444	4	0.7272727272727273	8	0.2653061224489796	0.7272727272727273	12	8	0	0	0	1.0	7	7	0.8666666666666667	13	0.0	0.6666666666666666	-0.023066468167338334	0.5035418187839642	0.3028802099883898	0.6376577487087833	0.09993378614356954	0.5006584008896747	0.7933156495211146	0.5483495810381018	0	1.0	0.0
1744	None	None	None	None	None	0	0	0.2692307692307692	7	0.7222222222222222	26	0.6785714285714286	0.1111111111111111	8	4	29	0	0	0.875	8	7	2.533333333333333	38	0.0	0.45161290322580644	-0.06187975998403324	0.5381244103677688	0.019753399678711352	0.5278348141728681	0.07980037837667979	0.5269128443504051	0.6435890214080031	0.53096069003444	0	1.0	0.0
3633	0.013723197698471055	0.0036693864656875534	0.0011254750219806156	0.9821413508219693	None	0.2	1	0.3333333333333333	4	0.8	12	0.20987654320987653	0.8	16	12	0	0	0	1.0	9	9	1.1333333333333333	17	0.0	1.0	0.2994674931374245	0.6212929489594186	0.001664897071071609	0.5037766433731917	0.4780370838299278	0.743159731886466	0.8854446502831141	0.6281295943865184	0	0.75	0.0
2165	None	None	None	None	None	0	0	0.2727272727272727	6	0.6666666666666666	20	0.6530612244897959	0	0	0	31	2	0	1.0	7	7	2.1333333333333333	32	0.030303030303030304	0.46153846153846156	0	0	0	0	0	0	0	0	0	0	0
2546	None	None	None	None	None	0	0	0.14285714285714285	1	1.0	8	1.0	0	0	0	9	2	0	0.4	5	2	0.6666666666666666	10	0.09090909090909091	0	0	0	0	0	0	0	0	0	0	0	0
1125	None	None	None	None	None	0	0	0.29411764705882354	10	0.6530612244897959	32	0.6296296296296297	0.32653061224489793	24	16	26	0	0	1.0	9	9	3.4	51	0.0	0.6666666666666666	0.13341912714090334	0.6284003674106503	4.989238113542352e-05	0.5369556112324415	0.00257949953751579	0.670352219503328	0.6710187129666039	0.6132696792098952	0	0.9583333333333334	0.0
1654	None	None	None	None	None	0	0	0	0	0	0	1.0	0	0	0	0	0	0	1.0	1	1	0.06666666666666667	1	0.0	0	0	0	0	0	0	0	0	0	0	0	0
1552	None	None	None	None	None	0	0	0.058823529411764705	1	1.0	23	1.0	0	0	0	24	0	0	1.0	5	5	1.6666666666666667	25	0.0	0	0	0	0	0	0	0	0	0	0	0	0
5806	None	None	None	None	None	0	0	0.13043478260869565	6	0.8636363636363636	57	0.8395061728395061	0.2727272727272727	19	18	48	5	0	1.0	9	9	4.533333333333333	68	0.050505050505050504	0.967741935483871	0.09999925439237203	0.5000116128286519	0.1780623647161031	0.9999750980532427	0.01957134465600624	0.5697943630824686	0.8119877603787475	0.9740981946709837	1.0	0.8947368421052632	0.0
6306	0.011546477807079342	0.008942792756403448	0.008289875331769544	0.9879436752235334	None	0.25	1	0.36363636363636365	4	0.7857142857142857	11	0.2222222222222222	0.7857142857142857	15	11	0	0	0	0.8888888888888888	8	9	1.0666666666666667	16	0.0	1.0	0.09995081686856243	0.5013891267451354	0.12389920350820846	1.0	0.21789653353193947	0.9999972400743038	0.6924427842916236	0.9999999453974143	0	1.0	0.0
2856	0.00011967832057085564	4.1978628488612717e-07	2.963775338821743e-07	0.999999877345404	None	0.2	1	0.3333333333333333	4	0.8	12	0.20987654320987653	0.8	16	12	0	0	0	1.0	9	9	1.1333333333333333	17	0.0	1.0	0.01751355948460387	0.5312749764603507	-0.006370435726665631	0.6828239171025954	0.011807688537342787	0.5575771230427196	0.5881845858362253	0.5925360730605476	0	1.0	0.0
6681	0.005551846214800009	0.0012976473491434005	-7.893850001607098e-05	0.9943263178728717	None	0.2	1	0.3333333333333333	4	0.8	12	0.20987654320987653	0.8	16	12	0	0	0	1.0	9	9	1.1333333333333333	17	0.0	1.0	0.09979524697041744	0.5072093625511972	0.054889327111896105	0.5467650876008935	0.09988632137092883	0.5151707972005517	0.54936945784009	0.5230794179368261	0	0.8125	0.0
4112	0.00115982149662337	0.0001982215623266418	-8.634799845468871e-05	0.9977015354718254	None	0.2857142857142857	2	0.35294117647058826	6	0.7391304347826086	17	0.30864197530864196	0.7391304347826086	23	17	1	0	0	1.0	9	9	1.6666666666666667	25	0.0	1.0	0.1494537646003763	1.0	-0.11226200752866869	0.9999999703687807	0.00920514495609793	0.5633196591023565	0.814325497618109	1.0	0	0.9565217391304348	0.0
4549	0.0003386590870740287	1.942316526294605e-06	-4.0365946022174656e-07	0.9999456306316656	None	0.25	1	0.4	4	0.7692307692307693	10	0.23809523809523808	0.7692307692307693	14	10	0	0	0	0.7777777777777778	7	9	1.0	15	0.0	1.0	8.605851228210115e-10	0.5000000069120378	0.017987625416834678	0.5548678376389267	0.09999999999999834	0.5000002894331774	0.6074228746461967	0.518355073701081	0	1.0	0.0
2947	9.932059192000775e-05	5.4327420784517354e-06	-3.978814533634708e-10	0.9984601171222575	None	0.25	1	0.36363636363636365	4	0.7857142857142857	11	0.2222222222222222	0.7857142857142857	15	11	0	0	0	0.8888888888888888	8	9	1.0666666666666667	16	0.0	1.0	0.13405330300512222	0.5725425779325861	0.09998963212574774	0.5853691491138203	4.069209721055909e-05	0.551006494940817	0.6385392264520545	0.5696953306131671	0	1.0	0.0
6747	0.011547951827613654	0.008977239293281486	0.008459783854208541	0.987949436589426	None	0.25	1	0.36363636363636365	4	0.7857142857142857	11	0.2222222222222222	0.7857142857142857	15	11	0	0	0	0.8888888888888888	8	9	1.0666666666666667	16	0.0	1.0	0.09995081686856243	0.5013891267451354	0.12389920350820846	1.0	0.21789653353193947	0.9999972400743038	0.6924427842916236	0.9999999453974143	0	1.0	0.0
887	None	None	None	None	None	0	0	0	0	0	0	1.0	0	0	0	0	0	0	1.0	1	1	0.06666666666666667	1	0.0	0	0	0	0	0	0	0	0	0	0	0	0
2228	None	None	None	None	None	0.05555555555555555	1	0.23684210526315788	9	0.7222222222222222	39	0.691358024691358	0.2222222222222222	19	12	36	0	0	1.0	9	9	3.7333333333333334	56	0.0	0.851063829787234	0.03717213820337712	0.5209521722125684	0.08283109580385198	0.5362225333828512	-0.10359600539894949	0.5936150241294776	0.6950694036681022	0.550488367678332	0	1.0	0.0
3579	1.1834147539235174e-07	1.1079701026745732e-07	-6.422280944508991e-08	0.9999760544134723	None	0	0	0.041666666666666664	2	0.9710144927536232	67	0.8765432098765432	0	0	0	70	7	0	1.0	9	9	4.733333333333333	71	0.04861111111111111	0.96875	0	0	0	0	0	0	0	0	0	0	0
499	None	None	None	None	None	0.2	1	0.3333333333333333	4	0.8	12	0.20987654320987653	0.8	16	12	0	0	0	1.0	9	9	1.1333333333333333	17	0.0	1.0	0.017647393187756037	0.5624395292497641	0.036869495529434554	0.654963511672368	0.09976269138801878	0.5173967400393105	0.6019558105499673	0.5794552899991452	0	1.0	0.0
6676	1.3116571277573049e-05	1.2139733227284437e-05	1.205944722628463e-05	0.9945303411018391	None	0.1111111111111111	1	0.19047619047619047	4	0.8275862068965517	24	0.8857142857142857	0	1	0	29	10	0	0.7142857142857143	7	5	2.066666666666667	31	0.16393442622950818	0.5384615384615384	0	0	0	0	0	0	0	0	0	0	0
2305	None	None	None	None	None	0.2	1	0.3333333333333333	4	0.8	12	0.20987654320987653	0.8	16	12	0	0	0	1.0	9	9	1.1333333333333333	17	0.0	1.0	1.073212968759568e-12	0.5000000001037551	0.023963876568130975	0.519620816632424	0.1286081517016883	0.5756097848290069	0.6360932826921315	0.5318983030119294	0	1.0	0.0
1638	None	None	None	None	None	0	0	0.5	2	0.75	3	0.6	0.75	5	3	0	2	0	0.4	2	5	0.4	6	1.0	0	0.07962474004559407	0.5774319849202952	-0.02342001348740962	0.511124704668941	0.01100558524318801	0.5036032091097699	0.608486054341956	0.5308905654126023	1.0	1.0	0.0
7333	0.0002975407442525362	1.7552862605438844e-05	-7.641997035563997e-06	0.9999943017337283	None	0.3333333333333333	1	0.5	4	0.7	7	0.2857142857142857	0.7	11	7	0	0	0	0.8571428571428571	7	6	0.8	12	0.0	0.6666666666666666	0.004450965708277709	0.6750875915520327	0.09964148203132456	0.5028311934813269	-0.2008701510193393	0.5905346983664636	0.7771552737663484	0.5913613491765706	0	1.0	0.0
4105	0.0	0.0	0.0	1.0	None	0	0	0	0	0	0	1.0	0	0	0	0	0	0	1.0	1	1	0.06666666666666667	1	0.0	0	0	0	0	0	0	0	0	0	0	0	0
6903	0.0003421114910802493	4.035001198926866e-06	-3.395239623374897e-06	0.9999971666206005	None	0.25	1	0.4	4	0.7692307692307693	10	0.234375	0.7692307692307693	14	10	0	0	0	1.0	8	8	1.0	15	0.0	0.8571428571428571	0.09999881101783384	0.5000472213292775	0.1138226437465463	0.5771302557616773	0.11410095809012213	0.641633214948714	0.5308857734857123	0.5739252022752535	0	1.0	0.0
2513	None	None	None	None	None	0	0	0.25	1	1.0	4	0.6	0.75	4	3	1	0	0	0.4	5	2	0.4	6	0.0	0	0.18184246319950886	0.5374928718146996	0.024599014929500746	0.5217608367226871	0.0005164874598982763	0.5005547849642125	0.6908992669703178	0.5199536502346764	0	1.0	0.0
5690	0.0158272568868209	0.007092207451362207	0.004964065536014807	0.9692255172786749	None	0.25	1	0.36363636363636365	4	0.7857142857142857	11	0.2222222222222222	0.7857142857142857	15	11	0	0	0	0.8888888888888888	8	9	1.0666666666666667	16	0.0	1.0	0.33984021500302164	0.6153328833854814	2.2736111396675113e-08	0.5000015896490632	0.3348365098977892	0.7924668981298656	0.8365605570066434	0.6463919832176533	0	0	0.0
2102	None	None	None	None	None	0.5	1	0.7142857142857143	5	0.375	3	0.5	0	3	0	6	0	0	0.8	4	5	0.6666666666666666	10	0.0	0.8	0	0	0	0	0	0	0	0	0	0	0
3946	0.0	0.0	0.0	1.0	None	0	0	0	0	0	0	1.0	0	0	0	0	0	0	1.0	1	1	0.06666666666666667	1	0.0	0	0	0	0	0	0	0	0	0	0	0	0
2550	None	None	None	None	None	0	0	0.4	2	0.6	3	0.5833333333333334	0	0	0	6	1	0	0.3333333333333333	6	2	0.4666666666666667	7	0.0625	0.4	0	0	0	0	0	0	0	0	0	0	0
3626	3.5595631740111544e-06	6.430534858753978e-08	6.42347354991449e-08	0.9999961629777581	None	0.3333333333333333	1	0.5	4	0.7	7	0.3	0.7	11	7	0	0	0	0.625	8	5	0.8	12	0.0	0.8571428571428571	-0.09991548286753604	0.5001144733327093	0.26202871069413075	0.7070375304198567	0.00043922645904905113	0.5127656585947634	0.821391116485367	0.5770944203312248	0	1.0	0.0
1937	None	None	None	None	None	0	0	0.2619047619047619	11	0.6666666666666666	40	0.8611111111111112	0.15	18	9	43	8	0	0.8888888888888888	9	8	4.133333333333334	62	0.09876543209876543	1.0	0.09987743454134158	0.500308171368228	0.07681270054631839	0.5358187822726532	-0.008646861062649034	0.5008106272903223	0.6141665052201554	0.5123305141975459	1.0	1.0	0.5999993152995968
2037	None	None	None	None	None	0	0	0	0	0	0	1.0	0	0	0	0	4	0	1.0	1	1	0.06666666666666667	1	1.0	0	0	0	0	0	0	0	0	0	0	0	0
4272	0.0	0.0	0.0	1.0	None	0	0	0	0	0	0	1.0	0	0	0	0	0	0	1.0	1	1	0.06666666666666667	1	0.0	0	0	0	0	0	0	0	0	0	0	0	0
7296	0.011388571115005661	0.009215748690946145	0.008615295296296682	0.9880758296508996	None	0.25	1	0.36363636363636365	4	0.7857142857142857	11	0.2222222222222222	0.7857142857142857	15	11	0	0	0	0.8888888888888888	8	9	1.0666666666666667	16	0.0	1.0	0.09995081686856243	0.5013891267451354	0.12389920350820846	1.0	0.21789653353193947	0.9999972400743038	0.6924427842916236	0.9999999453974143	0	1.0	0.0
459	None	None	None	None	None	0	0	0	0	0	0	1.0	0	0	0	0	0	0	1.0	1	1	0.06666666666666667	1	0.0	0	0	0	0	0	0	0	0	0	0	0	0
705	None	None	None	None	None	0	0	0.5	1	1.0	1	1.0	1.0	2	1	0	3	0	0.3333333333333333	1	3	0.2	3	1.0	0	-0.07147498684005482	0.5071519994150655	0.11586537066101807	0.5122619358891133	0.0015957509322232686	0.5021959310914609	0.6837903286940088	0.5072037773005603	0.0	0	0.0
6888	0.011437620524462297	0.008988086612252576	0.008419026899253607	0.9878621212412663	None	0.25	1	0.36363636363636365	4	0.7857142857142857	11	0.2222222222222222	0.7857142857142857	15	11	0	0	0	0.8888888888888888	8	9	1.0666666666666667	16	0.0	1.0	0.09995081686856243	0.5013891267451354	0.12389920350820846	1.0	0.21789653353193947	0.9999972400743038	0.6924427842916236	0.9999999453974143	0	1.0	0.0
4990	0.012649405489943082	0.00033351478824265526	-7.538234540882179e-05	0.9962176015969372	None	0.06666666666666667	1	0.40625	13	0.5333333333333333	24	0.5802469135802469	0.37777777777777777	28	17	18	0	0	1.0	9	9	3.1333333333333333	47	0.0	0.9473684210526315	3.730289040059903e-11	0.5000000121297545	0.03451362310001314	0.5713562073017421	-0.07081878384443699	0.6773073495795916	0.599938478307209	0.5849038168556344	0	0.35714285714285715	0.0
290	None	None	None	None	None	0.2	1	0.3333333333333333	4	0.8	12	0.20987654320987653	0.8	16	12	0	0	0	1.0	9	9	1.1333333333333333	17	0.0	1.0	0.21263481519506078	0.9986254741718444	5.1536497768458844e-08	0.5048772027935587	-0.08347584748553126	0.5415006643299822	0.7967840622213352	0.9053431065852067	0	0.9375	0.0
3483	0.00618289071187696	0.005501056330860589	0.0009935824641837043	0.9951672652179901	None	0.2	1	0.3333333333333333	4	0.8	12	0.20987654320987653	0.8	15	12	1	2	0	1.0	9	9	1.1333333333333333	17	0.6666666666666666	1.0	0.09998327347182881	0.5005003679881009	0.06257929195580489	0.665752444929256	0.08276314865661505	0.5342304137687918	0.5469691746703974	0.5685794968444484	0.9666666666666667	1.0	0.0
2520	None	None	None	None	None	0	0	0	0	0	0	1.0	0	0	0	0	4	0	1.0	1	1	0.06666666666666667	1	1.0	0	0	0	0	0	0	0	0	0	0	0	0
7514	0.02071966188686381	0.010853680088020182	0.010848138074513547	0.9602761291849409	None	0.2	1	0.3333333333333333	4	0.8	12	0.20987654320987653	0.8	16	12	0	0	0	1.0	9	9	1.1333333333333333	17	0.0	1.0	0.3457951071569695	0.6161616114738852	7.328549001255237e-05	0.5175843373923855	0.38078657434683605	0.8234102366022334	0.8540203129280053	0.666950882506806	0	0	0.0
651	None	None	None	None	None	0.2	1	0.3333333333333333	4	0.8	12	0.20987654320987653	0.8	16	12	0	0	0	1.0	9	9	1.1333333333333333	17	0.0	1.0	0.02592074966500866	0.6437386196765221	0.09592613492454359	0.5230374864072035	0.09999500841451289	0.5345518531931831	0.5804275909955275	0.5680968296320262	0	0.875	0.0
1376	None	None	None	None	None	0	0	0.6666666666666666	2	0.5	1	0.6666666666666666	0	0	0	3	2	0	0.6666666666666666	3	2	0.26666666666666666	4	0.2	0	0	0	0	0	0	0	0	0	0	0	0
386	None	None	None	None	None	0.125	1	0.4444444444444444	8	0.48	12	0.375	0.48	20	12	6	0	0	0.8888888888888888	9	8	1.8	27	0.0	0.36363636363636365	0.10308725935725764	0.7041942384963429	0.08119387109484415	0.5412698381994098	0.16713004600353937	0.6208287664276235	0.6060587271879954	0.6244840380756268	0	1.0	0.0
1451	None	None	None	None	None	0	0	0.20930232558139536	9	0.7580645161290323	47	0.7901234567901234	0.4838709677419355	37	30	26	3	0	1.0	9	9	4.266666666666667	64	0.061224489795918366	0.7636363636363637	0.0012929897891475407	0.510656024415461	-0.10785980136336963	0.5935293252265442	-0.0031470784571273553	0.6618612265998487	0.6463838425190842	0.5900732761311995	0.972972972972973	0.972972972972973	0.0
1295	None	None	None	None	None	0	0	0.2	4	0.7857142857142857	22	0.6666666666666666	0	1	0	28	10	0	0.5555555555555556	9	5	2.0	30	0.1694915254237288	0.8	0	0	0	0	0	0	0	0	0	0	0
1378	None	None	None	None	None	0.16666666666666666	1	0.42857142857142855	6	0.631578947368421	12	0.3333333333333333	0.42105263157894735	11	8	9	3	0	0.7777777777777778	9	7	1.4	21	0.15789473684210525	0.8333333333333334	0.07036926697321062	0.6518200867134735	0.09992199542942407	0.501073375259111	0.2161134223461488	0.5669754545494368	0.6522769180755624	0.5745129479676216	1.0	0.9090909090909091	0.8562166123124431
7035	0.0020621523462871004	7.985923955332775e-06	-6.914755985490794e-06	0.9927702553188555	None	0.3333333333333333	1	0.5	4	0.7	7	0.2857142857142857	0.7	11	7	0	0	0	0.8571428571428571	7	6	0.8	12	0.0	0.6666666666666666	6.9782540703189e-05	0.5389805939366905	0.04623479068206922	0.5267241865132006	0.0842501569814493	0.5635630204828188	0.5806630833349832	0.5431319745124936	0	1.0	0.0
992	None	None	None	None	None	0	0	0.16666666666666666	2	0.9333333333333333	14	0.2361111111111111	0	0	0	16	16	0	0.8888888888888888	8	9	1.1333333333333333	17	0.4444444444444444	0	0	0	0	0	0	0	0	0	0	0	0
5247	0.0002062657287770466	1.424779740981226e-06	1.1100590517933592e-06	0.9999999589171674	None	0.2	1	0.3333333333333333	4	0.8	12	0.20987654320987653	0.8	16	12	0	0	0	1.0	9	9	1.1333333333333333	17	0.0	1.0	0.220552718972599	0.7016400255318563	0.0995004497936359	0.5620743646672065	-0.1210559555158488	0.9747677375183587	0.8158129868369802	0.8300892888248178	0	1.0	0.0
3329	0.005835890191144976	0.0007882744751261809	0.0005106011706279004	0.990779959016256	None	0.2	1	0.3333333333333333	4	0.8	12	0.20987654320987653	0.8	16	12	0	0	0	1.0	9	9	1.1333333333333333	17	0.0	1.0	0.1902661271063014	0.6102745759761132	1.259686081771013e-05	0.5006481186643047	0.09795115530773804	0.5323119946814763	0.6850679711419366	0.548223580548103	0	1.0	0.0
813	None	None	None	None	None	0	0	0.5714285714285714	4	0.375	3	1.0	0.25	5	2	4	3	0	0.4	5	2	0.6666666666666666	10	0.3333333333333333	0.5	0.13351978147684124	0.5209441927076591	0.5401553291076892	0.9952820964948366	0.05668903166372744	0.5138134414303872	0.8919975610364711	0.861791718021099	1.0	0.8	0.0
4196	0.0100536330190157	0.0016814749265204015	0.0016370635305544712	0.9941279487513052	None	0.2	1	0.3333333333333333	4	0.8	12	0.20987654320987653	0.8	16	12	0	0	0	1.0	9	9	1.1333333333333333	17	0.0	1.0	0.13254144821573255	0.6339552408276851	0.13962816007022819	0.6283682372547622	0.09986875125181319	0.5002969836962198	0.5688306787541109	0.5886880570481284	0	1.0	0.0
6636	3.7853341545441046e-09	3.789261277004328e-09	-3.7179953955635557e-09	0.9999998351481227	None	0	0	0	0	0	0	1.0	0	0	0	0	1	0	1.0	1	1	0.06666666666666667	1	0.25	0	0	0	0	0	0	0	0	0	0	0	0
5116	0.022493742483684805	0.005851251465161243	-0.002608345072051354	0.952598423602341	None	0.25	1	0.36363636363636365	4	0.7857142857142857	11	0.2222222222222222	0.7857142857142857	15	11	0	0	0	0.8888888888888888	8	9	1.0666666666666667	16	0.0	1.0	0.49304099445730715	0.6810901887259581	4.618172252093842e-13	0.5000000000115985	0.49509949107304524	0.8446510131614301	0.9078232017574732	0.6936725248862001	0	0	0.0
4631	1.2534137281684484e-07	1.196004895288888e-07	4.420929753282867e-11	0.9999841208187527	None	0	0	0.018518518518518517	1	1.0	79	1.0	0	0	0	80	0	0	1.0	9	9	5.4	81	0.0	1.0	0	0	0	0	0	0	0	0	0	0	0
2604	0.0	0.0	0.0	1.0	None	0	0	0	0	0	0	1.0	0	0	0	0	0	0	1.0	1	1	0.06666666666666667	1	0.0	0	0	0	0	0	0	0	0	0	0	0	0
2845	0.0025254527942528728	0.0009892212259554527	0.0009827255558618193	0.9972485553811072	None	0.2	1	0.3333333333333333	4	0.8	12	0.20987654320987653	0.8	16	12	0	0	0	1.0	9	9	1.1333333333333333	17	0.0	1.0	0.01258017962855422	0.6596465216878294	0.09561685603217225	0.544495505973764	-0.09999999998682375	0.5000000000380269	0.6948838892276517	0.5695604028954122	0	0.9375	0.0
167	None	None	None	None	None	0.2	1	0.3333333333333333	4	0.8	12	0.20987654320987653	0.8	16	12	0	0	0	1.0	9	9	1.1333333333333333	17	0.0	1.0	0.000201991953430291	0.5002747623890722	0.021485264619617004	0.5699173161559833	0.0999999882455548	0.500000015684844	0.6071652269223482	0.5235336756284146	0	0.25	0.0
6126	0.004556548061745651	0.00045419384738918674	0.00011181679201593338	0.9941620377526258	None	0.2	1	0.3333333333333333	4	0.8	12	0.20987654320987653	0.8	16	12	0	0	0	1.0	9	9	1.1333333333333333	17	0.0	1.0	-0.001986201268452422	0.669827190809656	1.2869560012063277e-08	0.5000007282547655	0.25217468941762283	0.7797117635760701	0.7771742276609772	0.6586156843914962	0	0	0.0
4524	0.002553575483607514	0.00013721983399359681	-0.00012797918532729134	0.9955161114603617	None	0.2	1	0.3333333333333333	4	0.8	12	0.20987654320987653	0.8	16	12	0	0	0	1.0	9	9	1.1333333333333333	17	0.0	1.0	0.03287297624587872	0.6590920874740945	0.24662011141416523	0.6163595881472346	0.05436876317732704	0.6825371560458767	0.7435205097576966	0.6531566983776356	0	0	0.0
2021	None	None	None	None	None	0.16666666666666666	1	0.3333333333333333	5	0.75	15	0.3055555555555556	0.75	20	15	1	0	0	0.8888888888888888	9	8	1.4666666666666666	22	0.0	0.7692307692307693	0.09998051192473863	0.5000789061458024	0.052513767866941154	0.5349337647537283	0.08924956281712462	0.5489275611155207	0.5572775780559536	0.5280220447027761	0	0.95	0.0
3901	8.427275195130588e-06	7.682043419980819e-06	-7.652786655357723e-06	0.9994094867530857	None	0.25	1	0.4	4	0.75	9	0.25	0.75	13	9	0	0	0	0.875	7	8	0.9333333333333333	14	0.0	0.8571428571428571	-0.035040684870175046	0.5098858377180916	0.004163158972516788	0.5046126777901034	0.02511949552987643	0.5299657468643312	0.5611546988116431	0.5148295280818939	0	1.0	0.0
48	None	None	None	None	None	0.5	1	0.42857142857142855	3	0.625	5	0.3333333333333333	0.625	8	5	1	3	0	0.8333333333333334	6	5	0.6666666666666666	10	1.0	0.4	0.027960015818073967	0.6749576504928615	0.0033079377320210388	0.5712492219392877	0.0977847461358436	0.5092868483515229	0.609832325320543	0.5870051897329572	1.0	1.0	0.4906144145726239
4138	0.0022049401445009232	0.00026638495257920057	0.00026044954983688506	0.9987989048023674	None	0.2	1	0.3333333333333333	4	0.8	12	0.20987654320987653	0.8	16	12	0	0	0	1.0	9	9	1.1333333333333333	17	0.0	1.0	0.05547657467790559	0.6054811599328187	-0.052759677113988865	0.5327205759256816	0.09999988810523966	0.5183267797065316	0.6600562769042395	0.5525358880285351	0	0.1875	0.0
2652	0.00020991244558805236	6.698279141643987e-06	6.216105773410148e-06	0.999767324941874	None	0.3333333333333333	1	0.5	4	0.6666666666666666	6	0.3055555555555556	0.6666666666666666	10	6	0	0	0	1.0	6	6	0.7333333333333333	11	0.0	0.8	0.0042472668200635895	0.5330363143460841	-0.029397166470655895	0.5136661414747489	0.09642500177021802	0.5064581652870329	0.6272372743086594	0.5177300915050416	0	1.0	0.0
3422	0.0068567328952447324	0.0019894484861198696	0.0015391189305658836	0.9906393728762989	None	0.3333333333333333	1	0.4444444444444444	4	0.7272727272727273	8	0.2708333333333333	0.7272727272727273	12	8	0	0	0	0.75	8	6	0.8666666666666667	13	0.0	0.8571428571428571	0.09935396426905985	0.5022257025950485	0.0409399140822337	0.5154450645719899	0.6181785978417434	0.9999999996715674	0.984279043159633	0.999326577542225	0	1.0	0.0
3752	0.0004166810768846893	2.894910083769182e-05	1.1115618381574102e-05	0.9997679163741003	None	0.3333333333333333	1	0.4444444444444444	4	0.7272727272727273	8	0.2653061224489796	0.7272727272727273	12	8	0	0	0	1.0	7	7	0.8666666666666667	13	0.0	0.6666666666666666	0.09976257618447212	0.5006501367090936	-0.005674256141197988	0.6528567936167378	0.3389931548320237	0.9999999999977862	0.9576704803166926	0.9998945147235401	0	1.0	0.0
5265	0.030976206982362295	0.006413871576416325	-0.000898083000561755	0.9829910200876842	None	0.2	1	0.3333333333333333	4	0.8	12	0.20987654320987653	0.8	16	12	0	0	0	1.0	9	9	1.1333333333333333	17	0.0	1.0	0.32376256857826063	0.9999387674251256	0.06227180268113214	0.5527539151434381	-0.2362420432176699	0.9594774283608197	0.8952608199473782	0.9873708058570957	0	1.0	0.0
1837	None	None	None	None	None	0	0	0.25	1	1.0	3	1.0	0	0	0	4	11	0	0.2	5	1	0.3333333333333333	5	0.9166666666666666	0	0	0	0	0	0	0	0	0	0	0	0
5205	0.0038730298235045845	0.0009760172099117101	-0.00030999300747550134	0.9902763402770843	None	0.2	1	0.3333333333333333	4	0.8	12	0.20987654320987653	0.8	16	12	0	0	0	1.0	9	9	1.1333333333333333	17	0.0	1.0	0.3786445660111132	0.6072047444011529	0.00024798882517420114	0.5225635050974622	0.07928816974711395	0.5648508448162527	0.8302397964325773	0.5651906011572418	0	0.1875	0.0
1930	None	None	None	None	None	0	0	0.058823529411764705	1	1.0	23	1.0	0	0	0	24	0	0	1.0	5	5	1.6666666666666667	25	0.0	0	0	0	0	0	0	0	0	0	0	0	0
3374	3.403391170012615e-05	2.3206227170691917e-07	-2.1417229635795314e-07	0.9999918832611354	None	0	0	0.3333333333333333	2	0.8333333333333334	5	0.4	0.8333333333333334	7	5	0	0	0	0.8	4	5	0.5333333333333333	8	0.0	0	0.26025623625995103	0.522327220400685	0.05526872533820927	0.6253819513993627	-0.010263367411103176	0.6883771401048805	0.7865414405064962	0.6141496521600922	0	1.0	0.0
6196	0.002664599768886844	0.00012537780622130803	-4.889406864082929e-05	0.9971212094022441	None	0	0	0.5	2	0.5	2	0.5	0.5	4	2	1	3	0	0.75	3	4	0.4	6	0.75	0	0.15091748985375175	0.5284080592622513	0.20436739460083359	0.9975041971084215	0.12069106890492458	0.5678788391468402	0.8131860978463681	0.8933920634747923	1.0	1.0	0.0
2133	None	None	None	None	None	0	0	0	0	0	0	1.0	0	0	0	0	0	0	1.0	1	1	0.06666666666666667	1	0.0	0	0	0	0	0	0	0	0	0	0	0	0
195	None	None	None	None	None	0	0	0.5	9	0.36	9	0.5	0.12	9	3	17	6	0	0.6666666666666666	6	9	1.8	27	0.1875	0.6363636363636364	2.6626603362552822e-06	0.5462057075347672	-0.04131618347619491	0.655749498287328	0.1284500850966597	0.6484019172098621	0.6430012836939719	0.6178882046274752	1.0	1.0	0.5167724617159585
2566	0.0006130286420873878	3.949382491920919e-05	-1.5388904825824444e-05	0.9998225414035534	None	0	0	0.3055555555555556	11	0.6153846153846154	32	0.6666666666666666	0.057692307692307696	10	3	43	8	0	1.0	9	9	3.6	54	0.0963855421686747	0.782608695652174	-0.04962026676959558	0.6669592233420305	0.10025638201309575	0.605610149657895	0.05300563648895853	0.5791712638294223	0.653094790245133	0.6179629573895989	1.0	1.0	0.536847356746798
5888	0.011434305587548835	0.008957889359787993	0.008390293997277833	0.988014269159133	None	0.25	1	0.36363636363636365	4	0.7857142857142857	11	0.2222222222222222	0.7857142857142857	15	11	0	0	0	0.8888888888888888	8	9	1.0666666666666667	16	0.0	1.0	0.09995081686856243	0.5013891267451354	0.12389920350820846	1.0	0.21789653353193947	0.9999972400743038	0.6924427842916236	0.9999999453974143	0	1.0	0.0
1987	None	None	None	None	None	0	0	0	0	0	0	1.0	0	0	0	0	0	0	1.0	1	1	0.06666666666666667	1	0.0	0	0	0	0	0	0	0	0	0	0	0	0
2609	9.501128218088176e-11	5.142852863411321e-13	2.5464233117592497e-13	0.9999999999999997	None	0.2	1	0.3333333333333333	4	0.8	12	0.20987654320987653	0.8	16	12	0	0	0	1.0	9	9	1.1333333333333333	17	0.0	1.0	0.09997149356965648	0.5175683433564091	0.1769359527890458	0.5997496682124616	5.261878166213912e-23	0.5000000000007727	0.6735903823483625	0.5394780291597175	0	1.0	0.0
4865	0.004588214728172631	0.0035672553987535056	0.0035616858953663147	0.9908701681114293	None	0.2	1	0.3333333333333333	4	0.8	12	0.20987654320987653	0.8	16	12	0	0	0	1.0	9	9	1.1333333333333333	17	0.0	1.0	0.09999955258661367	0.5000015044803887	0.04663861136303256	0.5837832719235427	0.06764595994999241	0.5811631405534536	0.584260200733157	0.5552632800421348	0	1.0	0.0
576	None	None	None	None	None	0	0	0	0	0	0	1.0	0	0	0	0	0	0	1.0	1	1	0.06666666666666667	1	0.0	0	0	0	0	0	0	0	0	0	0	0	0
6455	9.539169902206057e-05	6.503136994193416e-07	-3.0905939757279044e-07	0.9999999874926876	None	0.5	1	0.6666666666666666	4	0.5714285714285714	4	0.36	0.5714285714285714	8	4	0	0	0	1.0	5	5	0.6	9	0.0	1.0	0.07441224374878279	0.6440581547066159	0.09995478975474228	0.5001665537861133	0.24164684979454648	0.9650540758793587	0.697172113668188	0.7865113344429221	0	1.0	0.0
1184	None	None	None	None	None	0	0	1.0	2	0.0	0	0.75	0	2	0	0	0	0	1.0	2	2	0.2	3	0.0	0	0	0	0	0	0	0	0	0	0	0	0
376	None	None	None	None	None	0	0	0.18181818181818182	4	0.8	24	0.7111111111111111	0.1	4	3	27	3	0	0.5555555555555556	5	9	2.1333333333333333	32	0.05263157894736842	0.8148148148148148	0.07927271647963915	0.5201751453010193	0.05051314834192052	0.5060413965800103	0.09999997017027741	0.5000002170747897	0.5512886768881979	0.5087417801400833	1.0	0	0.0
1152	None	None	None	None	None	0	0	0.5	1	1.0	1	1.0	1.0	2	1	0	3	0	0.3333333333333333	3	1	0.2	3	1.0	0	0.03493986976037281	0.5526307067178045	0.0015440499560599908	0.5015575226557041	0.09636753577749765	0.501678962518838	0.6000222303274475	0.5186789325267357	1.0	1.0	0.0
4669	3.7001734507822944e-09	3.789817630016854e-09	-3.718541284926507e-09	0.9999998591502416	None	0	0	0	0	0	0	1.0	0	0	0	0	1	0	1.0	1	1	0.06666666666666667	1	0.25	0	0	0	0	0	0	0	0	0	0	0	0
1166	None	None	None	None	None	0	0	0.2727272727272727	6	0.6666666666666666	20	0.3950617283950617	0.03333333333333333	4	1	27	12	0	1.0	9	9	2.1333333333333333	32	0.21818181818181817	0.07407407407407407	0.0446499521804154	0.516068694014636	0.08189409458697067	0.5012316379809273	-0.3741465100102452	0.9767057477694344	0.8878861675873715	0.780468860467152	1.0	1.0	0.0
2458	None	None	None	None	None	0	0	0.25	3	0.7333333333333333	11	0.5666666666666667	0	0	0	16	0	0	0.8333333333333334	6	5	1.1333333333333333	17	0.0	0.3333333333333333	0	0	0	0	0	0	0	0	0	0	0
7415	0.001908459142808668	0.00031657440568511416	-0.00031651762686214156	0.9961621337526946	None	0	0	0.25	1	1.0	3	1.0	1.0	4	3	0	3	0	0.2	1	5	0.3333333333333333	5	1.0	0	0.09448231789837336	0.5037397588182494	3.815026924247225e-15	0.5000000000019876	0.11616764094582836	0.5457307174500214	0.6236293387123766	0.51652687900475	1.0	1.0	0.0
1484	None	None	None	None	None	0.1	1	0.34782608695652173	8	0.625	20	0.5396825396825397	0.59375	27	19	6	3	0	0.7777777777777778	7	9	2.2666666666666666	34	0.375	0.8571428571428571	-0.0006711592888458542	0.6592588215286451	0.09499023001793003	0.5217797871447892	0.029445501787576822	0.5239875417306913	0.5966814275354831	0.5698069945767481	0.0	0	0.0
6065	0.0	0.0	0.0	0.9999999999999998	None	0	0	0	0	0	0	1.0	0	0	0	0	4	0	1.0	1	1	0.06666666666666667	1	1.0	0	0	0	0	0	0	0	0	0	0	0	0
1489	None	None	None	None	None	0	0	0	0	0	0	1.0	0	0	0	0	0	0	1.0	1	1	0.06666666666666667	1	0.0	0	0	0	0	0	0	0	0	0	0	0	0
1595	None	None	None	None	None	0	0	0.42857142857142855	3	0.75	6	0.5555555555555556	0.75	9	6	0	1	0	0.2222222222222222	2	9	0.6666666666666666	10	1.0	1.0	-0.11981368495819625	0.9999996583135442	0.013064292963582746	0.5664530001490646	0.049334418780278166	0.6336965679191299	0.6966978748300962	0.9947011789960883	1.0	1.0	0.0
2584	2.245944260795793e-07	7.396386198380666e-08	-4.253777688458166e-08	0.9999759308782457	None	0	0	0.5	4	0.4	4	0.6	0	1	0	10	0	0	0.8	4	5	0.8	12	0.0	1.0	0	0	0	0	0	0	0	0	0	0	0
6059	1.5791425048958587e-05	1.0328847092261865e-07	-7.806984433685865e-10	0.9999988590074692	None	1.0	1	1.0	4	0.25	1	0.5	0.25	5	1	0	0	0	0.75	4	3	0.4	6	0.0	1.0	0.2683907600231984	0.550322851672303	-0.7828479703367	0.974782981751646	-0.05576482523151571	0.6040508703670923	0.9873242697895634	0.8063316371466426	0	1.0	0.0
2676	0.003242023700296787	0.0006856626093712173	-0.00016720238279157906	0.9926237371290698	None	0.25	1	0.36363636363636365	4	0.7857142857142857	11	0.2222222222222222	0.7857142857142857	15	11	0	0	0	0.8888888888888888	8	9	1.0666666666666667	16	0.0	1.0	0.09999786532418764	0.5001669963847185	0.04604918594734729	0.6728189630501952	-0.09978175942005409	0.501657575550015	0.7069095340777277	0.5603921316933682	0	1.0	0.0
6305	0.0	0.0	0.0	0.9999999999999998	None	0	0	0	0	0	0	1.0	0	0	0	0	4	0	1.0	1	1	0.06666666666666667	1	1.0	0	0	0	0	0	0	0	0	0	0	0	0
1950	None	None	None	None	None	0.05263157894736842	1	0.2	8	0.7758620689655172	45	0.7407407407407407	0.05172413793103448	9	3	50	6	0	1.0	9	9	4.0	60	0.061224489795918366	0.7924528301886793	-0.05891839988494328	0.5352675602350854	0.07306486094704903	0.574473067502263	0.26222662569360317	0.71420480511633	0.7809749578168235	0.6112195398642684	1.0	1.0	0.6801283749805006
5634	0.011648102149682064	0.009148948906258416	0.008481792006438898	0.987731926035722	None	0.25	1	0.36363636363636365	4	0.7857142857142857	11	0.2222222222222222	0.7857142857142857	15	11	0	0	0	0.8888888888888888	8	9	1.0666666666666667	16	0.0	1.0	0.09995081686856243	0.5013891267451354	0.12389920350820846	1.0	0.21789653353193947	0.9999972400743038	0.6924427842916236	0.9999999453974143	0	1.0	0.0
1278	None	None	None	None	None	0	0	0	0	0	0	1.0	0	0	0	0	4	0	1.0	1	1	0.06666666666666667	1	1.0	0	0	0	0	0	0	0	0	0	0	0	0
2551	1.1021316823280868e-07	9.855775195391482e-08	6.252418023506525e-08	0.9999780484918673	None	0	0	0.375	3	0.8	8	0.6666666666666666	0.7	10	7	1	2	0	0.5	6	3	0.8	12	0.6666666666666666	0.2222222222222222	0.04362874399831465	0.6654794278192763	-0.09497339949067998	0.5122881878625498	3.1889582980573616e-07	0.5000141544937324	0.6422469589346654	0.5611119830525649	1.0	1.0	0.0
26	None	None	None	None	None	0	0	0.3333333333333333	2	0.6666666666666666	4	0.5714285714285714	0	0	0	7	10	0	0.2857142857142857	2	7	0.5333333333333333	8	0.5555555555555556	0.6666666666666666	0	0	0	0	0	0	0	0	0	0	0
747	None	None	None	None	None	0	0	0.75	3	0.3333333333333333	1	0.5555555555555556	0.3333333333333333	4	1	0	0	0	1.0	3	3	0.3333333333333333	5	0.0	1.0	-0.7756830582133928	0.999999999995433	0.0036202134038045577	0.5061724217261073	0.08878838860883462	0.5105185790031043	0.9803161870019665	0.999837767397849	0	1.0	0.0
3386	0.008040150906698209	0.001841781295189225	0.0004357219410371006	0.9872891650618755	None	0.2	1	0.3333333333333333	4	0.8	12	0.20987654320987653	0.8	16	12	0	0	0	1.0	9	9	1.1333333333333333	17	0.0	1.0	0.24782645743960563	0.5993031171086068	0.05369584512624814	0.6549672742222254	-0.09800713796018583	0.5044743758041116	0.8063640624877967	0.587539269794344	0	1.0	0.0
2666	0.0	0.0	0.0	1.0	None	0	0	0	0	0	0	1.0	0	0	0	0	0	0	1.0	1	1	0.06666666666666667	1	0.0	0	0	0	0	0	0	0	0	0	0	0	0
3177	0.0002929498755682713	4.235205833279009e-06	1.4978577540090494e-06	0.9999985849982069	None	0.25	1	0.36363636363636365	4	0.7857142857142857	11	0.2222222222222222	0.7857142857142857	15	11	0	0	0	0.8888888888888888	8	9	1.0666666666666667	16	0.0	1.0	0.099870675859105	0.5002962271481709	-0.07522400532538596	0.6759288391542407	-0.07388851084111507	0.6169892822136409	0.6978989913103693	0.5997362065434216	0	1.0	0.0
616	None	None	None	None	None	0.2	1	0.3333333333333333	4	0.8	12	0.20987654320987653	0.8	16	12	0	0	0	1.0	9	9	1.1333333333333333	17	0.0	1.0	-0.0998984738568873	0.5019534400056523	-0.09601938044549264	0.585646856154521	0.09999999924516331	0.5000001090897139	0.7169756571962913	0.5294502548720654	0	1.0	0.0
1583	None	None	None	None	None	0	0	0.2916666666666667	7	0.6666666666666666	22	0.7777777777777778	0.48484848484848486	23	16	11	2	0	0.5555555555555556	9	5	2.3333333333333335	35	0.10526315789473684	0.6666666666666666	1.2207731338154383e-06	0.5039984601438711	-0.08921203689046234	0.9447818136028289	0.07069840794341568	0.5246619037316856	0.7649340896826433	0.728058517615207	0.9565217391304348	1.0	0.0
3833	0.006605143581889161	0.0030260489382253775	0.0010417070686121	0.9921932373162637	None	0	0	0.42857142857142855	3	0.75	6	0.3333333333333333	0.75	9	6	0	0	0	0.8333333333333334	6	5	0.6666666666666666	10	0.0	0.4	0.09990289509965491	0.5044445180013835	0.09863587322019517	0.5013240457143133	-0.12431444097366078	0.6398737242261612	0.7405912906486406	0.5496599747386227	0	1.0	0.0
4772	0.0	0.0	0.0	1.0	None	0	0	0	0	0	0	1.0	0	0	0	0	0	0	1.0	1	1	0.06666666666666667	1	0.0	0	0	0	0	0	0	0	0	0	0	0	0
7038	0.002028685019645736	0.001300218261142125	-0.000742282386773528	0.9958684769389851	None	0	0	0.3333333333333333	2	0.8571428571428571	6	0.36	0.8571428571428571	8	6	0	0	0	1.0	5	5	0.6	9	0.0	0	0.09996293666560449	0.50006786006557	0.08827545259270217	0.5523049413564328	0.08269870132199553	0.5706294182118025	0.5281844329553398	0.5411301039987851	0	1.0	0.0
2990	1.231784080834601e-06	1.0372504095932808e-08	-2.9911320513642157e-09	0.9999999067965345	None	0.2	1	0.3333333333333333	4	0.8	12	0.20987654320987653	0.8	16	12	0	0	0	1.0	9	9	1.1333333333333333	17	0.0	1.0	5.8497466698784855e-05	0.5626410185038195	8.271037861245512e-09	0.5005735851020663	0.0003144485139862228	0.5004539703822314	0.5003529798129407	0.5213202060381972	0	1.0	0.0
121	None	None	None	None	None	0	0	0	0	0	0	1.0	0	0	0	0	4	0	1.0	1	1	0.06666666666666667	1	1.0	0	0	0	0	0	0	0	0	0	0	0	0
778	None	None	None	None	None	0	0	0.4444444444444444	4	0.6363636363636364	7	0.43333333333333335	0.2727272727272727	7	3	5	4	0	0.8333333333333334	5	6	0.8666666666666667	13	0.4	0.75	-0.0827584899219895	0.9764616943071068	0.04959339809964903	0.5238517462475285	0.06550833948006925	0.5987799762279529	0.6850845424933784	0.8033012928675404	1.0	1.0	0.0
7162	1.170379152629969e-05	8.237824324057118e-08	-1.2561563416787609e-08	0.999984045884883	None	0	0	0.3684210526315789	7	0.5384615384615384	14	0.5	0	2	0	25	7	0	0.875	8	7	1.8666666666666667	28	0.1346153846153846	0.7619047619047619	0	0	0	0	0	0	0	0	0	0	0
781	None	None	None	None	None	0.25	2	0.4444444444444444	8	0.56	14	0.3333333333333333	0.36	17	9	9	7	0	1.0	9	9	1.8	27	0.5	0.4444444444444444	0.0510151964181367	0.6641170297383304	-0.05726438328172625	0.5314610986986683	0.2529289527161874	1.0	0.7978613241093998	1.0	1.0	1.0	0.0
4975	1.4671218843514398e-05	1.5114405095466968e-06	-3.919364213771754e-09	0.9947021253294219	None	0	0	0.04	1	1.0	35	0.8222222222222222	0	0	0	36	0	0	0.5555555555555556	5	9	2.466666666666667	37	0.0	1.0	0	0	0	0	0	0	0	0	0	0	0
3698	0.0019754105816415	0.001251105472098265	7.78084449122983e-05	0.991581904496373	None	0	0	0.18518518518518517	10	0.7721518987341772	61	1.0	0.11392405063291139	18	9	62	0	0	1.0	9	9	5.4	81	0.0	1.0	0.4040731272102903	0.579545859427781	4.366467061426995e-08	0.5042483412521185	0.02975173880159639	0.702571279128709	0.8731662246010117	0.5984854570324611	0	0	0.0
4774	0.004490110776867719	0.0035365293534647436	0.0035312177853141684	0.9908579474416699	None	0.2	1	0.3333333333333333	4	0.8	12	0.20987654320987653	0.8	16	12	0	0	0	1.0	9	9	1.1333333333333333	17	0.0	1.0	0.09999955258661367	0.5000015044803887	0.04663861136303256	0.5837832719235427	0.06764595994999241	0.5811631405534536	0.584260200733157	0.5552632800421348	0	1.0	0.0
6118	0.0004244524095644169	3.6286470359644926e-06	-2.1268047955839867e-06	0.9999999858753694	None	0.2	1	0.3333333333333333	4	0.8	12	0.20987654320987653	0.8	16	12	0	0	0	1.0	9	9	1.1333333333333333	17	0.0	1.0	-0.08840635598026111	0.5348261844406351	0.11420929666243163	0.9999999889970156	0.09941481762525553	0.5157342627259114	0.7385351811112923	0.9979253015317822	0	1.0	0.0
4619	0.00020226211482222175	2.337414327544445e-06	9.921850834510838e-07	0.9999943637533122	None	0.3333333333333333	1	0.4444444444444444	4	0.7272727272727273	8	0.2653061224489796	0.7272727272727273	12	8	0	0	0	1.0	7	7	0.8666666666666667	13	0.0	0.6666666666666666	0.09997862137568529	0.5000887703831359	0.02011174971193342	0.5613310695243694	0.07830188840699899	0.6739067819865734	0.6003672066850703	0.5803661114296044	0	0.8333333333333334	0.0
7219	0.005824329848292017	0.0004935049985027242	-2.01788836415761e-05	0.9941139545494755	None	0.25	1	0.4	4	0.75	9	0.25	0.75	13	9	0	0	0	0.875	7	8	0.9333333333333333	14	0.0	0.8571428571428571	0.09999950349000344	0.5000352299156829	0.09869778882103496	0.5054078800265527	0.09830455128407001	0.5200341499117701	0.5018112718542234	0.5084952498906598	0	0	0.0
3859	0.0	0.0	0.0	1.0	None	0	0	0	0	0	0	1.0	0	0	0	0	0	0	1.0	1	1	0.06666666666666667	1	0.0	0	0	0	0	0	0	0	0	0	0	0	0
4662	0.0005383145967959515	1.293636522233793e-06	-2.970027511131774e-07	0.9999998883369265	None	0.2	1	0.3333333333333333	4	0.8	12	0.20987654320987653	0.8	16	12	0	0	0	1.0	9	9	1.1333333333333333	17	0.0	1.0	0.08945643052111085	0.6078518734716255	0.0026771889846961606	0.5074009779622698	-0.20067139069552536	0.9999999999999998	0.8233389201611608	0.9999952089783034	0	0.9375	0.0
7019	4.0136385000189887e-07	2.3808245065322238e-07	-2.3808244286470125e-07	0.9999334257020448	None	0	0	1.0	1	0	0	1.0	0	1	0	0	0	0	0.5	1	2	0.13333333333333333	2	0.0	0	0	0	0	0	0	0	0	0	0	0	0
2711	1.8605986570424336e-05	1.5215394848863958e-05	1.5209960460617356e-05	0.9992480291581283	None	0	0	0.3333333333333333	2	0.8571428571428571	6	0.36	0.8571428571428571	8	6	0	0	0	1.0	5	5	0.6	9	0.0	0	0.023403665083956703	0.581722670098132	0.0003367299905369851	0.5018653584567032	-0.017957748175419473	0.5346786753619838	0.5424965311069594	0.5396042265754561	0	1.0	0.0
5213	0.011226137970891193	0.008719223671352697	0.008093051268342472	0.9879482675355692	None	0.25	1	0.36363636363636365	4	0.7857142857142857	11	0.2222222222222222	0.7857142857142857	15	11	0	0	0	0.8888888888888888	8	9	1.0666666666666667	16	0.0	1.0	0.09995081686856243	0.5013891267451354	0.12389920350820846	1.0	0.21789653353193947	0.9999972400743038	0.6924427842916236	0.9999999453974143	0	1.0	0.0
5320	0.002397625477886354	0.0006198780495420825	-0.0006197898039885358	0.9992655640931933	None	0	0	0.25	1	1.0	3	1.0	1.0	4	3	0	2	0	0.2	1	5	0.3333333333333333	5	0.6666666666666666	0	0.009932406552296944	0.5026620618479174	-0.09404643697252438	0.5218488210309281	-0.27637930688463935	0.9999996730429394	0.8804366802289026	0.9933766722481745	1.0	1.0	0.0
2597	0.00039435978685237335	4.9535595161406926e-05	-4.718351365309145e-05	0.9997399951351473	None	0.25	1	0.4	4	0.7692307692307693	10	0.23809523809523808	0.7692307692307693	14	10	0	0	0	0.7777777777777778	7	9	1.0	15	0.0	1.0	-0.030571727947711923	0.5055360341100503	0.08027514310910144	0.5542540615325112	-0.034051268832626824	0.6740398740356561	0.6371213417914084	0.5798548971832	0	1.0	0.0
6683	0.001830725055532451	0.001306776189307593	0.0012775644158826282	0.9979397642999107	None	0.2	1	0.3333333333333333	4	0.8	12	0.20987654320987653	0.8	16	12	0	0	0	1.0	9	9	1.1333333333333333	17	0.0	1.0	0.09999403191639479	0.5032548047569236	-0.20185231942928117	0.7458863619100713	-0.029536169735400002	0.6517837405727415	0.7770080327787439	0.639278360619657	0	1.0	0.0
[truncated: 6,231 more rows]
