# Supplementary material for: Constrained by Design: Influence of Genetic Encodings on Evolved Traits of Robots
Source: Front Robot AI. 2021 Jun 15;8:672379. doi: 10.3389/frobt.2021.672379 (PMC8239187; doi:10.3389/frobt.2021.672379)
Supplement: Supplementary file 2 [file DataSheet1.ZIP › hyperplasticoding_plane_12_snapshots_ids.tsv]

generation	robot_id	fitness	novelty	novelty_pop	cons_fitness
145	6852	0.00843926481957521	None	0.0	0.00843926481957521
145	6810	0.008391660027664364	None	0.0	0.008391660027664364
145	7195	-3.4056052371848987e-08	None	0.39051372730747813	-3.4056052371848987e-08
145	7124	0.008335936863848488	None	0.0	0.008335936863848488
145	6939	0.008302421382434049	None	0.0	0.008302421382434049
145	7340	None	None	0.2958725248847506	None
145	7334	8.259921204110296e-07	None	0.8279474899630797	8.259921204110296e-07
145	7329	-0.1	None	0.0	-0.1
145	7220	0.00010166653726097372	None	0.46244232059314994	0.00010166653726097372
145	6904	0.00840966464740088	None	0.0	0.00840966464740088
145	7269	7.997295228045637e-06	None	0.3026634399718983	7.997295228045637e-06
145	6833	0.008561813200860123	None	0.0	0.008561813200860123
145	7319	-2.282222672592685e-05	None	0.0	-2.282222672592685e-05
145	6747	0.008459783854208541	None	0.0	0.008459783854208541
145	7304	-2.440847636354208e-09	None	0.37080832846768663	-2.440847636354208e-09
145	7088	0.008332939358444775	None	0.0	0.008332939358444775
145	7275	0.018112887333917155	None	0.0	0.018112887333917155
145	7026	0.008566296815884835	None	0.0	0.008566296815884835
145	7259	5.136810081361119e-06	None	0.0	5.136810081361119e-06
145	7031	0.008551387727425128	None	0.0	0.008551387727425128
145	7027	0.008394604760237949	None	0.0	0.008394604760237949
145	7281	-0.1	None	0.0	-0.1
145	5605	0.008371068138339616	None	0.0	0.008371068138339616
145	7041	0.008586602558295357	None	0.0	0.008586602558295357
145	7316	-9.436567331934638e-11	None	0.0954247126988883	-9.436567331934638e-11
145	6768	0.01741707554698131	None	0.0	0.01741707554698131
145	7302	-0.1	None	0.0	-0.1
145	7002	0.008558691817614178	None	0.0	0.008558691817614178
145	7254	0.018526802260018464	None	0.0	0.018526802260018464
145	7265	0.006433663903782928	None	0.0954247126988883	0.006433663903782928
145	6292	0.008642979498839552	None	0.0	0.008642979498839552
145	7339	-0.1	None	0.0	-0.1
145	6908	0.00820960819676221	None	0.0	0.00820960819676221
145	7348	5.0308706239194594e-05	None	0.4820990555326148	5.0308706239194594e-05
145	7342	-0.0011257202764118986	None	0.0	-0.0011257202764118986
145	7194	4.6460829788268254e-07	None	0.39051372730747813	4.6460829788268254e-07
145	7321	-3.0303359448003305e-05	None	0.0	-3.0303359448003305e-05
145	7273	0.008256881164425977	None	0.0	0.008256881164425977
145	7015	-1.011108276334681e-07	None	0.49258409704247585	-1.011108276334681e-07
145	7032	0.0083043899328666	None	0.0	0.0083043899328666
145	6954	0.008544092167391331	None	0.0	0.008544092167391331
145	7285	8.407960287236196e-07	None	0.39051372730747813	8.407960287236196e-07
145	6524	0.008618764119526917	None	0.0	0.008618764119526917
145	6949	0.00829201623276418	None	0.0	0.00829201623276418
145	7243	0.01761011179500365	None	0.0	0.01761011179500365
145	7208	3.5486049395605237e-06	None	0.4539100255005019	3.5486049395605237e-06
145	7299	0.008512235350953077	None	0.0	0.008512235350953077
145	6388	0.008560233777478186	None	0.0	0.008560233777478186
145	7290	-7.914367307523319e-07	None	0.4820990555326148	-7.914367307523319e-07
145	7349	-8.45553707574863e-05	None	0.3330380033565869	-8.45553707574863e-05
145	7313	0.008483556395430305	None	0.0	0.008483556395430305
145	7296	0.008615295296296682	None	0.0	0.008615295296296682
145	7295	0.008506138604431971	None	0.0	0.008506138604431971
145	6898	0.008352854513808844	None	0.0	0.008352854513808844
145	7244	0.0007609689204330848	None	0.0	0.0007609689204330848
145	6086	0.008565547529512404	None	0.0	0.008565547529512404
145	7324	0.0010134835787800598	None	0.0	0.0010134835787800598
145	7228	0.00017565952925563053	None	0.4820990555326148	0.00017565952925563053
145	7344	0.00833593690217453	None	0.0	0.00833593690217453
145	7255	0.01183882405198113	None	0.0	0.01183882405198113
145	7328	2.1735790066248062e-05	None	0.0954247126988883	2.1735790066248062e-05
145	6878	0.008334958464711894	None	0.0	0.008334958464711894
145	6922	0.008643156941116314	None	0.0	0.008643156941116314
145	7106	0.018547156532241874	None	0.0	0.018547156532241874
145	6790	0.00858349734490563	None	0.0	0.00858349734490563
145	7080	0.008329259712815895	None	0.0	0.008329259712815895
145	6814	0.000698683181998873	None	0.6918145602554624	0.000698683181998873
145	7200	0.018427953281702932	None	0.0	0.018427953281702932
145	7150	0.00859398889458118	None	0.0	0.00859398889458118
145	7229	0.008378725003681106	None	0.0	0.008378725003681106
145	7331	0.008502117896656515	None	0.0	0.008502117896656515
145	7164	0.009568409121558461	None	0.0	0.009568409121558461
145	6620	0.018412033568495023	None	0.0	0.018412033568495023
145	7346	0.0004902522546447204	None	0.0	0.0004902522546447204
145	7318	0.009358507712882455	None	0.0	0.009358507712882455
145	7059	0.011488153084272019	None	0.0	0.011488153084272019
145	7175	0.0023334739371866997	None	0.3977515541511979	0.0023334739371866997
145	6473	0.008554605222131308	None	0.0	0.008554605222131308
145	7314	0.008356102514012703	None	0.0	0.008356102514012703
145	7294	3.787308293475884e-07	None	0.0	3.787308293475884e-07
145	6977	0.018085176236128632	None	0.0	0.018085176236128632
145	7271	0.00021482783676713793	None	0.0	0.00021482783676713793
145	6363	0.00841852617169782	None	0.0	0.00841852617169782
145	7130	0.004713222145425478	None	0.0	0.004713222145425478
145	6980	0.009847926512168445	None	0.0	0.009847926512168445
145	7221	0.008575058663568658	None	0.0	0.008575058663568658
145	7187	0.008456532738004514	None	0.0	0.008456532738004514
145	7301	-1.1709110460402799e-07	None	0.4838097568071702	-1.1709110460402799e-07
145	7261	0.008433499634659877	None	0.0	0.008433499634659877
145	6973	0.018191232984354728	None	0.0	0.018191232984354728
145	7305	0.0001921911084329708	None	0.4820990555326148	0.0001921911084329708
145	7330	0.008519592680433768	None	0.0	0.008519592680433768
145	7017	0.008444738616978123	None	0.0	0.008444738616978123
145	7207	0.008209608191817055	None	0.0	0.008209608191817055
145	7300	0.002420458851432012	None	0.3977515541511979	0.002420458851432012
145	7345	9.467670142900174e-07	None	0.23207964109050322	9.467670142900174e-07
145	6937	0.011021290647474865	None	0.0	0.011021290647474865
145	7260	0.0010940619087644085	None	0.0	0.0010940619087644085
145	7332	-0.1	None	0.0	-0.1
145	7179	5.21811708735585e-09	None	0.48017862263971134	5.21811708735585e-09
143	7119	-1.973624583141521e-09	None	0.7540620868596642	-1.973624583141521e-09
143	7250	-8.131860997051428e-07	None	0.0	-8.131860997051428e-07
143	6900	0.008339605571888046	None	0.0	0.008339605571888046
143	6852	0.00843926481957521	None	0.0	0.00843926481957521
143	6810	0.008391660027664364	None	0.0	0.008391660027664364
143	7195	-3.4056052371848987e-08	None	0.5169079774067106	-3.4056052371848987e-08
143	7144	-1.637436525096155e-09	None	0.8541221125028813	-1.637436525096155e-09
143	7124	0.008335936863848488	None	0.0	0.008335936863848488
143	7040	0.008583474584176161	None	0.0	0.008583474584176161
143	6939	0.008302421382434049	None	0.0	0.008302421382434049
143	7028	0.008336079769635631	None	0.0	0.008336079769635631
143	6656	0.008136871396845661	None	0.0	0.008136871396845661
143	7127	4.561649989468131e-05	None	0.6280098845842008	4.561649989468131e-05
143	7128	0.008273755373698424	None	0.0	0.008273755373698424
143	7220	0.00010166653726097372	None	0.5043432862989659	0.00010166653726097372
143	6904	0.00840966464740088	None	0.0	0.00840966464740088
143	6833	0.008561813200860123	None	0.0	0.008561813200860123
143	6405	0.008368214635895271	None	0.0	0.008368214635895271
143	6747	0.008459783854208541	None	0.0	0.008459783854208541
143	6967	0.00839178646177408	None	0.0	0.00839178646177408
143	7217	4.1042390141987104e-08	None	0.4306746993922143	4.1042390141987104e-08
143	7088	0.008332939358444775	None	0.0	0.008332939358444775
143	7026	0.008566296815884835	None	0.0	0.008566296815884835
143	7031	0.008551387727425128	None	0.0	0.008551387727425128
143	7166	-4.347471056904646e-05	None	0.48024719818499156	-4.347471056904646e-05
143	7027	0.008394604760237949	None	0.0	0.008394604760237949
143	5605	0.008371068138339616	None	0.0	0.008371068138339616
143	7041	0.008586602558295357	None	0.0	0.008586602558295357
143	6768	0.01741707554698131	None	0.0	0.01741707554698131
143	7002	0.008558691817614178	None	0.0	0.008558691817614178
143	7222	-0.1	None	0.0	-0.1
143	6984	0.00048449478028134136	None	0.12110896224380492	0.00048449478028134136
143	7219	-2.0178883641576103e-06	None	0.12110896224380492	-2.0178883641576103e-06
143	6292	0.008642979498839552	None	0.0	0.008642979498839552
143	6772	0.008470110798498395	None	0.0	0.008470110798498395
143	7231	-0.00010608172654228616	None	0.0	-0.00010608172654228616
143	6048	0.008506138619415347	None	0.0	0.008506138619415347
143	6908	0.00820960819676221	None	0.0	0.00820960819676221
143	7194	4.6460829788268254e-07	None	0.5169079774067106	4.6460829788268254e-07
143	7241	-3.886749254400681e-05	None	0.693166531931536	-3.886749254400681e-05
143	6917	0.008571323739867477	None	0.0	0.008571323739867477
143	7015	-1.011108276334681e-07	None	0.45947929158932005	-1.011108276334681e-07
143	7032	0.0083043899328666	None	0.0	0.0083043899328666
143	6954	0.008544092167391331	None	0.0	0.008544092167391331
143	6857	0.00833067571479362	None	0.0	0.00833067571479362
143	6524	0.008618764119526917	None	0.0	0.008618764119526917
143	7178	-2.630282210837346e-09	None	0.21035330285471784	-2.630282210837346e-09
143	6949	0.00829201623276418	None	0.0	0.00829201623276418
143	7243	0.01761011179500365	None	0.0	0.01761011179500365
143	7208	3.5486049395605237e-06	None	0.41978165786771815	3.5486049395605237e-06
143	7202	3.917959499271532e-05	None	0.0	3.917959499271532e-05
143	6487	0.008583277973889006	None	0.0	0.008583277973889006
143	6388	0.008560233777478186	None	0.0	0.008560233777478186
143	6898	0.008352854513808844	None	0.0	0.008352854513808844
143	7009	0.005631225414513735	None	0.22541772667142995	0.005631225414513735
143	7215	-0.1	None	0.0	-0.1
143	6749	0.0082898752620226	None	0.0	0.0082898752620226
143	7244	0.0007609689204330848	None	0.0	0.0007609689204330848
143	7012	0.0016801291927212186	None	0.0	0.0016801291927212186
143	7154	-1.1226066146770382e-06	None	0.0	-1.1226066146770382e-06
143	6086	0.008565547529512404	None	0.0	0.008565547529512404
143	7188	-0.1	None	0.0	-0.1
143	7228	0.00017565952925563053	None	0.7226421831592914	0.00017565952925563053
143	7125	0.0051542394080853066	None	0.43431878342046204	0.0051542394080853066
143	7245	0.001014038888925832	None	0.0	0.001014038888925832
143	6878	0.008334958464711894	None	0.0	0.008334958464711894
143	6922	0.008643156941116314	None	0.0	0.008643156941116314
143	7106	0.018547156532241874	None	0.0	0.018547156532241874
143	6790	0.00858349734490563	None	0.0	0.00858349734490563
143	7117	-4.292499774411626e-09	None	0.7540620868596642	-4.292499774411626e-09
143	7080	0.008329259712815895	None	0.0	0.008329259712815895
143	6814	0.000698683181998873	None	0.6407018440193741	0.000698683181998873
143	7200	0.018427953281702932	None	0.0	0.018427953281702932
143	7150	0.00859398889458118	None	0.0	0.00859398889458118
143	7229	0.008378725003681106	None	0.0	0.008378725003681106
143	7164	0.009568409121558461	None	0.0	0.009568409121558461
143	6620	0.018412033568495023	None	0.0	0.018412033568495023
143	7226	-2.1548070606556737e-06	None	0.4794237856692142	-2.1548070606556737e-06
143	7059	0.011488153084272019	None	0.0	0.011488153084272019
143	7175	0.0023334739371866997	None	0.4794237856692142	0.0023334739371866997
143	7136	0.0003944316442907299	None	0.391891435604472	0.0003944316442907299
143	6473	0.008554605222131308	None	0.0	0.008554605222131308
143	6977	0.018085176236128632	None	0.0	0.018085176236128632
143	7094	0.010686653698517434	None	0.0	0.010686653698517434
143	6363	0.00841852617169782	None	0.0	0.00841852617169782
143	7130	0.004713222145425478	None	0.0	0.004713222145425478
143	6980	0.009847926512168445	None	0.0	0.009847926512168445
143	7054	0.009318990673243073	None	0.0	0.009318990673243073
143	7221	0.008575058663568658	None	0.0	0.008575058663568658
143	7191	1.770678470251913e-05	None	0.0	1.770678470251913e-05
143	7187	0.008456532738004514	None	0.0	0.008456532738004514
143	6831	0.008316613330724351	None	0.0	0.008316613330724351
143	7192	-0.00016188827604167664	None	0.0	-0.00016188827604167664
143	7239	-0.1	None	0.0	-0.1
143	7056	0.0029626253912791974	None	0.1423189671289035	0.0029626253912791974
143	6973	0.018191232984354728	None	0.0	0.018191232984354728
143	7017	0.008444738616978123	None	0.0	0.008444738616978123
143	7207	0.008209608191817055	None	0.0	0.008209608191817055
143	6937	0.011021290647474865	None	0.0	0.011021290647474865
143	7179	5.21811708735585e-09	None	0.6920966422842281	5.21811708735585e-09
106	5179	0.008248467271777152	None	0.0	0.008248467271777152
106	5310	0.004329341599367552	None	0.0	0.004329341599367552
106	4934	0.0052414678368863585	None	0.0	0.0052414678368863585
106	4519	0.003602115027284927	None	0.0	0.003602115027284927
106	4972	0.005383036227904804	None	0.0	0.005383036227904804
106	5264	0.0007582195902611957	None	0.0	0.0007582195902611957
106	5144	0.0002792670396843493	None	0.18107765820479332	0.0002792670396843493
106	5339	0.0020440626194501185	None	0.0	0.0020440626194501185
106	5371	0.004758108558551553	None	0.0	0.004758108558551553
106	5135	0.003026762133972467	None	0.0	0.003026762133972467
106	4594	0.00833067571466496	None	0.0	0.00833067571466496
106	5390	0.005649405200295019	None	0.0	0.005649405200295019
106	5326	0.001106171787487153	None	0.1399994367451132	0.001106171787487153
106	5382	0.0008212867351514733	None	0.44866470528070873	0.0008212867351514733
106	4769	0.008644555431797832	None	0.0	0.008644555431797832
106	5373	0.0047735755443820615	None	0.0	0.0047735755443820615
106	5297	0.004603805097376914	None	0.0	0.004603805097376914
106	5316	0.004971090541665016	None	0.0	0.004971090541665016
106	5176	0.008250914759356557	None	0.0	0.008250914759356557
106	5085	0.005284745690448739	None	0.0	0.005284745690448739
106	4352	0.0012523319871053653	None	0.0	0.0012523319871053653
106	5394	0.0011990719395555465	None	0.0	0.0011990719395555465
106	5143	0.00044996080407654315	None	0.7748151795642991	0.00044996080407654315
106	5167	0.005728127898873623	None	0.0	0.005728127898873623
106	5376	0.0016669621577328805	None	0.09306596292812028	0.0016669621577328805
106	5324	0.005740040133309891	None	0.0	0.005740040133309891
106	5231	0.00833150486800114	None	0.0	0.00833150486800114
106	5366	0.004860034501523549	None	0.0	0.004860034501523549
106	5327	0.00019508498430843109	None	0.0	0.00019508498430843109
106	5286	0.004223862561973442	None	0.0	0.004223862561973442
106	5227	0.0007642647034068904	None	0.24113043285496844	0.0007642647034068904
106	5320	-6.197898039885358e-05	None	1.1543481505603017	-6.197898039885358e-05
106	5387	0.004594793541777116	None	0.0	0.004594793541777116
106	5340	0.003461715542144549	None	0.0	0.003461715542144549
106	5225	0.005676625165905896	None	0.0	0.005676625165905896
106	4766	0.003626053004670583	None	0.0	0.003626053004670583
106	5190	0.004962190365316417	None	0.0	0.004962190365316417
106	5374	0.00824540104500964	None	0.0	0.00824540104500964
106	5318	0.0019281041909326945	None	0.0	0.0019281041909326945
106	5033	0.0007141464158674132	None	0.0	0.0007141464158674132
106	5216	0.004772507457396061	None	0.0	0.004772507457396061
106	5234	0.004894316884986149	None	0.0	0.004894316884986149
106	5139	0.004921634952878259	None	0.0	0.004921634952878259
106	4860	0.005681490309712745	None	0.0	0.005681490309712745
106	4710	0.005803735363805084	None	0.0	0.005803735363805084
106	5348	-1.9085370974557947e-07	None	0.0	-1.9085370974557947e-07
106	5354	0.005770119640583072	None	0.0	0.005770119640583072
106	5285	0.000688564026685415	None	0.0	0.000688564026685415
106	4711	0.004394083369091493	None	0.0	0.004394083369091493
106	5353	0.0058140368664447465	None	0.0	0.0058140368664447465
106	4683	0.008535046824416881	None	0.0	0.008535046824416881
106	5294	0.00496219036247495	None	0.0	0.00496219036247495
106	5379	0.008519218652934004	None	0.0	0.008519218652934004
106	4735	0.005002672979093434	None	0.0	0.005002672979093434
106	4675	0.003619956770927121	None	0.337084454675344	0.003619956770927121
106	5161	0.0006186729087443548	None	0.0	0.0006186729087443548
106	4774	0.0035312177853141684	None	0.0	0.0035312177853141684
106	5192	0.0012766680801889856	None	0.0	0.0012766680801889856
106	5111	0.004254817533724674	None	0.0	0.004254817533724674
106	5175	2.366941368157713e-06	None	0.0	2.366941368157713e-06
106	5066	0.004710412021403759	None	0.0	0.004710412021403759
106	5121	0.0050310909657915286	None	0.0	0.0050310909657915286
106	5281	-9.783689982410506e-07	None	0.7913049051132026	-9.783689982410506e-07
106	4885	0.008290141760041935	None	0.0	0.008290141760041935
106	4809	0.005406213251932986	None	0.0	0.005406213251932986
106	5346	0.00433700564788072	None	0.0	0.00433700564788072
106	5388	-1.4258715606508355e-09	None	1.20470762062609	-1.4258715606508355e-09
106	5255	5.348739541994092e-06	None	0.0	5.348739541994092e-06
106	5369	0.008419026963838472	None	0.0	0.008419026963838472
106	5393	-3.6560473159530087e-05	None	0.20666899998827226	-3.6560473159530087e-05
106	4393	0.004969997139231151	None	0.0	0.004969997139231151
106	5361	0.005086044445524832	None	0.0	0.005086044445524832
106	5362	0.0049635264548312606	None	0.0	0.0049635264548312606
106	5391	0.0021432311097990962	None	0.0	0.0021432311097990962
106	5138	0.005008936035559355	None	0.0	0.005008936035559355
106	5358	0.0010155430122110445	None	0.1399994367451132	0.0010155430122110445
106	5392	1.3590005283601244e-06	None	0.0	1.3590005283601244e-06
106	5321	0.004463361030056629	None	0.0	0.004463361030056629
106	4455	0.00852629269933531	None	0.0	0.00852629269933531
106	4858	0.007391871878317009	None	0.0	0.007391871878317009
106	5395	3.933989332808252e-06	None	0.0	3.933989332808252e-06
106	5342	0.0034237033840365566	None	0.0	0.0034237033840365566
106	5357	0.008311454078853394	None	0.0	0.008311454078853394
106	5389	0.006876099918071083	None	0.0	0.006876099918071083
106	5082	0.005057862087253867	None	0.0	0.005057862087253867
106	5360	-0.1	None	0.08535672776680635	-0.1
106	5134	-1.1044435117080894e-07	None	0.2568722335065706	-1.1044435117080894e-07
106	4634	0.005313983304670285	None	0.0	0.005313983304670285
106	5096	0.001831872745079375	None	0.0	0.001831872745079375
106	5306	0.004513852315523663	None	0.0	0.004513852315523663
106	5203	0.004668558265272357	None	0.0	0.004668558265272357
106	5229	0.004299310481438933	None	0.0	0.004299310481438933
106	5385	0.008559451212240263	None	0.0	0.008559451212240263
106	5291	0.008247102193673394	None	0.0	0.008247102193673394
106	5400	-1.057507759288512e-07	None	0.0	-1.057507759288512e-07
106	5248	0.002924542284310706	None	0.0	0.002924542284310706
106	4542	0.0050359816079244	None	0.0	0.0050359816079244
106	5334	-2.4732022611046363e-05	None	0.0	-2.4732022611046363e-05
106	5193	0.0005614328453766206	None	0.0	0.0005614328453766206
106	5254	0.004275668057784213	None	0.0	0.004275668057784213
141	7119	-1.973624583141521e-09	None	0.9206294728008781	-1.973624583141521e-09
141	6900	0.008339605571888046	None	0.0	0.008339605571888046
141	6852	0.00843926481957521	None	0.0	0.00843926481957521
141	7013	0.0034906966042679067	None	0.499358208369015	0.0034906966042679067
141	6810	0.008391660027664364	None	0.0	0.008391660027664364
141	7113	1.2573821060016762e-08	None	1.0349952712418404	1.2573821060016762e-08
141	7053	3.8877627738305675e-09	None	0.14577982220238012	3.8877627738305675e-09
141	7144	-1.637436525096155e-09	None	0.9659140809440236	-1.637436525096155e-09
141	7124	0.008335936863848488	None	0.0	0.008335936863848488
141	7040	0.008583474584176161	None	0.0	0.008583474584176161
141	6939	0.008302421382434049	None	0.0	0.008302421382434049
141	7028	0.008336079769635631	None	0.0	0.008336079769635631
141	6656	0.008136871396845661	None	0.0	0.008136871396845661
141	7127	4.561649989468131e-05	None	0.6355431306674383	4.561649989468131e-05
141	7128	0.008273755373698424	None	0.0	0.008273755373698424
141	6904	0.00840966464740088	None	0.0	0.00840966464740088
141	7108	3.4720562332873894e-07	None	0.14577982220238012	3.4720562332873894e-07
141	6833	0.008561813200860123	None	0.0	0.008561813200860123
141	6405	0.008368214635895271	None	0.0	0.008368214635895271
141	6747	0.008459783854208541	None	0.0	0.008459783854208541
141	7132	-8.600513505093219e-07	None	0.6238185755841658	-8.600513505093219e-07
141	6146	0.008538357904070771	None	0.0	0.008538357904070771
141	6967	0.00839178646177408	None	0.0	0.00839178646177408
141	6981	0.00029438169195544555	None	0.38295246579554654	0.00029438169195544555
141	7088	0.008332939358444775	None	0.0	0.008332939358444775
141	7026	0.008566296815884835	None	0.0	0.008566296815884835
141	7112	-6.437525774547949e-07	None	0.4760948047905881	-6.437525774547949e-07
141	7103	-2.864784300741413e-10	None	1.0267621076469706	-2.864784300741413e-10
141	7031	0.008551387727425128	None	0.0	0.008551387727425128
141	7027	0.008394604760237949	None	0.0	0.008394604760237949
141	6785	0.00821069538693757	None	0.0	0.00821069538693757
141	5605	0.008371068138339616	None	0.0	0.008371068138339616
141	7041	0.008586602558295357	None	0.0	0.008586602558295357
141	6768	0.01741707554698131	None	0.0	0.01741707554698131
141	7002	0.008558691817614178	None	0.0	0.008558691817614178
141	7146	0.008511176289610694	None	0.0	0.008511176289610694
141	6960	-3.325863366283634e-06	None	0.10784420798849267	-3.325863366283634e-06
141	6984	0.00048449478028134136	None	0.12411044562047105	0.00048449478028134136
141	6292	0.008642979498839552	None	0.0	0.008642979498839552
141	6772	0.008470110798498395	None	0.0	0.008470110798498395
141	6048	0.008506138619415347	None	0.0	0.008506138619415347
141	6908	0.00820960819676221	None	0.0	0.00820960819676221
141	7107	-0.00031940525043373786	None	0.0	-0.00031940525043373786
141	7142	-2.1135577364170515e-08	None	0.1884037078565564	-2.1135577364170515e-08
141	6917	0.008571323739867477	None	0.0	0.008571323739867477
141	7015	-1.011108276334681e-07	None	0.3643562682863758	-1.011108276334681e-07
141	7032	0.0083043899328666	None	0.0	0.0083043899328666
141	6954	0.008544092167391331	None	0.0	0.008544092167391331
141	6857	0.00833067571479362	None	0.0	0.00833067571479362
141	6524	0.008618764119526917	None	0.0	0.008618764119526917
141	6949	0.00829201623276418	None	0.0	0.00829201623276418
141	6592	0.00448418868724062	None	0.0	0.00448418868724062
141	6487	0.008583277973889006	None	0.0	0.008583277973889006
141	6510	0.008421143691699854	None	0.0	0.008421143691699854
141	6853	3.5365452066747756e-05	None	0.0	3.5365452066747756e-05
141	7050	0.008294302480204139	None	0.0	0.008294302480204139
141	6388	0.008560233777478186	None	0.0	0.008560233777478186
141	6898	0.008352854513808844	None	0.0	0.008352854513808844
141	7009	0.005631225414513735	None	0.14571388714994332	0.005631225414513735
141	6145	0.008511769555670701	None	0.0	0.008511769555670701
141	7067	-0.00013255119535512345	None	0.0	-0.00013255119535512345
141	7105	-2.9981008994591082e-05	None	0.0	-2.9981008994591082e-05
141	6749	0.0082898752620226	None	0.0	0.0082898752620226
141	7012	0.0016801291927212186	None	0.0	0.0016801291927212186
141	6086	0.008565547529512404	None	0.0	0.008565547529512404
141	6718	0.008481791962999431	None	0.0	0.008481791962999431
141	7125	0.0051542394080853066	None	0.42049588283875544	0.0051542394080853066
141	7064	0.008601833992490742	None	0.0	0.008601833992490742
141	6878	0.008334958464711894	None	0.0	0.008334958464711894
141	6922	0.008643156941116314	None	0.0	0.008643156941116314
141	6824	0.008538357951584417	None	0.0	0.008538357951584417
141	7106	0.018547156532241874	None	0.0	0.018547156532241874
141	7141	2.8653438000038557e-06	None	0.0	2.8653438000038557e-06
141	6790	0.00858349734490563	None	0.0	0.00858349734490563
141	7117	-4.292499774411626e-09	None	0.9206294728008781	-4.292499774411626e-09
141	7080	0.008329259712815895	None	0.0	0.008329259712815895
141	6814	0.000698683181998873	None	0.6792748292974842	0.000698683181998873
141	7055	0.008335936881944495	None	0.0	0.008335936881944495
141	7150	0.00859398889458118	None	0.0	0.00859398889458118
141	7074	3.41490153080286e-05	None	0.12411044562047105	3.41490153080286e-05
141	7143	0.00829690160988334	None	0.0	0.00829690160988334
141	6620	0.018412033568495023	None	0.0	0.018412033568495023
141	7059	0.011488153084272019	None	0.0	0.011488153084272019
141	7136	0.0003944316442907299	None	0.3890797685073177	0.0003944316442907299
141	6473	0.008554605222131308	None	0.0	0.008554605222131308
141	6977	0.018085176236128632	None	0.0	0.018085176236128632
141	7094	0.010686653698517434	None	0.0	0.010686653698517434
141	6363	0.00841852617169782	None	0.0	0.00841852617169782
141	7130	0.004713222145425478	None	0.0	0.004713222145425478
141	6980	0.009847926512168445	None	0.0	0.009847926512168445
141	7054	0.009318990673243073	None	0.0	0.009318990673243073
141	7134	-2.048051848733739e-08	None	0.17502091376150808	-2.048051848733739e-08
141	6831	0.008316613330724351	None	0.0	0.008316613330724351
141	6872	0.011475459592606199	None	0.0	0.011475459592606199
141	7056	0.0029626253912791974	None	0.15959504110973272	0.0029626253912791974
141	6973	0.018191232984354728	None	0.0	0.018191232984354728
141	7017	0.008444738616978123	None	0.0	0.008444738616978123
141	7096	-2.8545255019918016e-07	None	0.9585632856254348	-2.8545255019918016e-07
141	6937	0.011021290647474865	None	0.0	0.011021290647474865
141	6812	0.0083342845333574	None	0.0	0.0083342845333574
72	3654	-2.757620346273774e-08	None	0.26745322718592746	-2.757620346273774e-08
72	3678	-4.437599172609918e-08	None	0.906155231433851	-4.437599172609918e-08
72	3532	0.0014647160881844717	None	0.08436477998457939	0.0014647160881844717
72	3607	0.00148406859751912	None	0.0	0.00148406859751912
72	3618	0.0017422931116048244	None	0.0	0.0017422931116048244
72	3334	3.8220407398525315e-06	None	0.0	3.8220407398525315e-06
72	2703	0.00023840048933765803	None	0.0	0.00023840048933765803
72	3629	4.585295138555554e-05	None	0.4856885426156876	4.585295138555554e-05
72	3323	0.00032461359039980935	None	0.06947279269411097	0.00032461359039980935
72	3018	0.0009382811218883568	None	0.0	0.0009382811218883568
72	3626	6.42347354991449e-08	None	0.1685176016527472	6.42347354991449e-08
72	3561	4.91559364421559e-07	None	0.7453277685479927	4.91559364421559e-07
72	3472	0.0012920676188308711	None	0.0	0.0012920676188308711
72	3691	0.0011230580527869763	None	0.0	0.0011230580527869763
72	3644	0.0011063601490909152	None	0.09385221285170961	0.0011063601490909152
72	3692	-9.329384670603974e-07	None	0.5584019533344192	-9.329384670603974e-07
72	3074	0.0007008006544428438	None	0.4552538492405177	0.0007008006544428438
72	3563	0.0005693297202653862	None	0.06947279269411097	0.0005693297202653862
72	3666	1.036744269124501e-06	None	0.0	1.036744269124501e-06
72	3535	-1.7294018778689255e-08	None	0.7453277685479927	-1.7294018778689255e-08
72	3460	0.0011957893393444022	None	0.0	0.0011957893393444022
72	2927	0.0006343927532639022	None	0.06947279269411097	0.0006343927532639022
72	3220	0.0012590623348667195	None	0.0	0.0012590623348667195
72	2997	0.0011245882085898751	None	0.15548466582746315	0.0011245882085898751
72	3693	0.00075628990945112	None	0.0	0.00075628990945112
72	3613	0.0009443060264051297	None	0.0	0.0009443060264051297
72	3222	0.00044996596791316637	None	0.06163260914980474	0.00044996596791316637
72	3401	0.0009658451018644235	None	0.0	0.0009658451018644235
72	3361	0.0010005814168010955	None	0.0	0.0010005814168010955
72	3689	0.0010074411311341417	None	0.0	0.0010074411311341417
72	3427	0.0016256762631901604	None	0.0	0.0016256762631901604
72	3524	0.001564177273633684	None	0.08436477998457939	0.001564177273633684
72	3595	0.0005520316556281012	None	0.2851162080753013	0.0005520316556281012
72	3564	0.0016525493299415143	None	0.0	0.0016525493299415143
72	3581	0.003461694482477615	None	0.0	0.003461694482477615
72	3633	0.0011254750219806156	None	0.0	0.0011254750219806156
72	2818	0.0001714242916668143	None	0.21076602132322	0.0001714242916668143
72	3100	0.00025019739322807805	None	0.4655627744319478	0.00025019739322807805
72	3652	-1.854806489535098e-05	None	0.5340292304299739	-1.854806489535098e-05
72	3700	0.0009798664860140225	None	0.0	0.0009798664860140225
72	3687	0.0011136700057068026	None	0.09385221285170961	0.0011136700057068026
72	3623	2.0489538441834056e-06	None	0.3843881127325795	2.0489538441834056e-06
72	2989	0.001464716088608096	None	0.08436477998457939	0.001464716088608096
72	3145	0.00037556807782100887	None	0.0	0.00037556807782100887
72	3495	0.0007138518656130422	None	0.0	0.0007138518656130422
72	3614	0.000630042702419433	None	0.2851162080753013	0.000630042702419433
72	3655	2.2264793275238784e-05	None	0.0	2.2264793275238784e-05
72	3640	0.00022101717797105435	None	0.26745322718592746	0.00022101717797105435
72	3215	0.0007463126255663556	None	0.0	0.0007463126255663556
72	3384	9.106832051340811e-05	None	0.0	9.106832051340811e-05
72	3675	0.0017508892786958002	None	0.0	0.0017508892786958002
72	3450	6.244786949555808e-07	None	0.06163260914980474	6.244786949555808e-07
72	3539	4.6110991291696295e-05	None	0.4856885426156876	4.6110991291696295e-05
72	3677	0.0001188736837104759	None	0.26745322718592746	0.0001188736837104759
72	3435	1.0380599906846503e-05	None	0.30030810358935656	1.0380599906846503e-05
72	3663	-4.0738329935708443e-10	None	0.906155231433851	-4.0738329935708443e-10
72	3682	-0.1	None	0.6035277985973545	-0.1
72	3329	0.0005106011706279004	None	0.0	0.0005106011706279004
72	3638	0.001608086280229931	None	0.0	0.001608086280229931
72	3576	0.001258118140195705	None	0.0	0.001258118140195705
72	3697	-0.1	None	0.3899607428015105	-0.1
72	3673	7.06562344279471e-08	None	0.39808205699124954	7.06562344279471e-08
72	3152	8.385716190199361e-05	None	0.39808205699124954	8.385716190199361e-05
72	3481	0.006127093164363163	None	0.0	0.006127093164363163
72	3699	0.0034365598238216013	None	0.0	0.0034365598238216013
72	3467	0.00043399553506812556	None	0.16914219927526433	0.00043399553506812556
72	3662	0.0017715266743483405	None	0.0	0.0017715266743483405
72	3671	None	None	0.2756352511385181	None
72	3683	-7.563403772005927e-08	None	0.0	-7.563403772005927e-08
72	3568	0.001084434633858102	None	0.0	0.001084434633858102
72	3658	0.00047539693721163295	None	0.0	0.00047539693721163295
72	3696	0.0008314804808159043	None	0.0	0.0008314804808159043
72	3567	9.095782455717906e-05	None	0.29826914408110855	9.095782455717906e-05
72	3332	0.0004373571084269963	None	0.16914219927526433	0.0004373571084269963
72	3698	7.78084449122983e-05	None	0.4851271734760142	7.78084449122983e-05
72	3617	-0.1	None	1.0472792223874194	-0.1
72	3441	0.003570992206962818	None	0.0	0.003570992206962818
72	3598	0.005225335524249517	None	0.0	0.005225335524249517
72	3451	0.0009967687613689547	None	0.0	0.0009967687613689547
72	3586	0.0008766155186107975	None	0.0	0.0008766155186107975
72	3686	-0.1	None	0.3899607428015105	-0.1
72	3363	0.0010631650311879717	None	0.0	0.0010631650311879717
72	3443	0.00010570701800849268	None	0.0	0.00010570701800849268
72	3528	3.1696628952415906e-08	None	0.06163260914980474	3.1696628952415906e-08
72	3422	0.0015391189305658836	None	0.08436477998457939	0.0015391189305658836
72	3521	6.80789501160072e-05	None	0.0	6.80789501160072e-05
72	2777	0.00012185970158445221	None	0.0	0.00012185970158445221
72	3137	0.0009519987622641511	None	0.0	0.0009519987622641511
72	3501	0.0015267515516488635	None	0.32239227550882854	0.0015267515516488635
72	3468	0.0005767080568079228	None	0.0	0.0005767080568079228
72	2845	0.0009827255558618193	None	0.0	0.0009827255558618193
72	3574	0.0003294565417894264	None	0.09385221285170961	0.0003294565417894264
72	3585	0.0009553358064628866	None	0.0	0.0009553358064628866
72	3438	0.0011952432595452953	None	0.0	0.0011952432595452953
72	3289	0.00010606012976808926	None	0.0	0.00010606012976808926
72	3664	None	None	0.3225152180399884	None
72	2821	7.656349292223682e-05	None	0.4815434554168066	7.656349292223682e-05
72	3366	-1.343208875652967e-06	None	0.349663050171547	-1.343208875652967e-06
72	2823	0.0007085699077565894	None	0.0	0.0007085699077565894
72	3512	0.0009223178202028212	None	0.0	0.0009223178202028212
50	2598	3.7647691510656217e-06	None	0.16094413432203253	3.7647691510656217e-06
50	2579	-0.1	None	0.14449589199597782	-0.1
50	2584	-4.253777688458166e-09	None	0.4802411835044513	-4.253777688458166e-09
50	2213	None	None	0.38585130286871566	None
50	2560	-0.1	None	0.14449589199597782	-0.1
50	2554	-0.1	None	0.14449589199597782	-0.1
50	2501	None	None	0.27679338722662117	None
50	2372	None	None	0.5996205845859954	None
50	2473	None	None	0.4030727405522794	None
50	2558	-4.9171723162249505e-08	None	0.4780737719407111	-4.9171723162249505e-08
50	2556	1.0862495775908788e-05	None	0.41506318936031994	1.0862495775908788e-05
50	2559	-1.9536130660057962e-13	None	0.16094413432203253	-1.9536130660057962e-13
50	2568	-0.1	None	0.3830365899078564	-0.1
50	2592	1.7470744864693056e-07	None	0.2730142921063606	1.7470744864693056e-07
50	2502	None	None	0.36545631704429316	None
50	2464	None	None	0.4964477471016885	None
50	2208	None	None	0.4412727276418294	None
50	2540	None	None	0.38334548289821596	None
50	2577	-6.064727913384883e-08	None	0.36545631704429316	-6.064727913384883e-08
50	2597	-4.718351365309145e-06	None	0.1876172241281005	-4.718351365309145e-06
50	2312	None	None	0.9433533337857508	None
50	2552	2.0376300084763418e-07	None	0.30614882936111887	2.0376300084763418e-07
50	2571	-3.1025619960933954e-08	None	0.47067059718041354	-3.1025619960933954e-08
50	2089	None	None	0.4030727405522794	None
50	2508	None	None	0.4505848070816979	None
50	2106	None	None	0.2438102496123173	None
50	2392	None	None	0.420479624424567	None
50	2504	None	None	0.3586694399635929	None
50	2533	None	None	0.3485975345405729	None
50	2585	-0.1	None	0.14449589199597782	-0.1
50	2581	6.341467929423158e-07	None	0.44789192319041815	6.341467929423158e-07
50	2356	None	None	0.30614882936111887	None
50	2461	None	None	0.35445946709500603	None
50	2596	-4.2286152082771463e-10	None	0.30614882936111887	-4.2286152082771463e-10
50	2463	None	None	0.3245243196932731	None
50	2553	-0.1	None	0.2830983738051226	-0.1
50	2518	None	None	0.1476937435285939	None
50	2014	None	None	0.441023435440932	None
50	1115	None	None	0.48127873390118847	None
50	2065	None	None	0.30637302423617196	None
50	2526	None	None	0.2438102496123173	None
50	2486	None	None	0.3684972005736348	None
50	2587	-1.8995069153641326e-07	None	0.2418002871054789	-1.8995069153641326e-07
50	2474	None	None	0.40316521451322423	None
50	2557	-3.3017889742140625e-10	None	0.30614882936111887	-3.3017889742140625e-10
50	1930	None	None	0.7003834042988395	None
50	2548	None	None	0.31088224168467715	None
50	2595	8.674104437769789e-07	None	0.2736192037195696	8.674104437769789e-07
50	2589	-0.1	None	0.39406199042541634	-0.1
50	2370	None	None	0.481128556615917	None
50	2582	-0.1	None	0.14449589199597782	-0.1
50	2578	-7.45449199997788e-06	None	0.20087847864343716	-7.45449199997788e-06
50	2580	None	None	0.42095186857375244	None
50	2569	-0.1	None	0.34905236029871	-0.1
50	2561	6.191071106578169e-06	None	0.29064551047320186	6.191071106578169e-06
50	2563	5.118055659853482e-06	None	0.2596302460229489	5.118055659853482e-06
50	2320	None	None	0.49138408743281764	None
50	2512	None	None	0.4016234087967067	None
50	2432	None	None	0.4559643312500935	None
50	1637	None	None	0.49138408743281764	None
50	2575	-4.463522808737402e-07	None	0.16094413432203253	-4.463522808737402e-07
50	2564	0.00021179761342662414	None	0.29064551047320186	0.00021179761342662414
50	2538	None	None	0.2596302460229489	None
50	2495	None	None	0.2534936711406003	None
50	2555	-4.475921039917227e-10	None	0.2438102496123173	-4.475921039917227e-10
50	2248	None	None	0.3952183901056727	None
50	2506	None	None	0.3966556247702253	None
50	2588	-3.345002563034668e-07	None	0.2596302460229489	-3.345002563034668e-07
50	2475	None	None	0.3657977814227272	None
50	2421	None	None	0.4400265962968117	None
50	2522	None	None	0.43521736093469965	None
50	2460	None	None	0.4160171482791994	None
50	2335	None	None	0.42145665626105727	None
50	2599	-2.238750867259571e-06	None	0.44161722485482013	-2.238750867259571e-06
50	2411	None	None	0.3657570430914868	None
50	2044	None	None	0.5376274316657136	None
50	2300	None	None	0.3586694399635929	None
50	2430	None	None	0.4030727405522794	None
50	2551	6.252418023506525e-08	None	0.3684972005736348	6.252418023506525e-08
50	2574	-3.819594854573561e-05	None	0.16094413432203253	-3.819594854573561e-05
50	2310	None	None	0.356295362021011	None
50	2211	None	None	0.3527025193487013	None
50	2565	-4.5027065119734294e-10	None	0.2438102496123173	-4.5027065119734294e-10
50	1829	None	None	0.38334548289821596	None
50	2302	None	None	0.3283370465202734	None
50	2514	None	None	0.2322706188545136	None
50	2586	-1.75371467006816e-07	None	0.44161722485482013	-1.75371467006816e-07
50	2261	None	None	0.5068546213383174	None
50	2456	None	None	0.3397277315461507	None
50	2445	None	None	0.24915146238781585	None
50	2591	-1.5142595184709166e-05	None	0.4030727405522794	-1.5142595184709166e-05
50	1992	None	None	0.4989937457468641	None
50	2573	None	None	0.3657977814227272	None
50	2593	-0.1	None	0.14449589199597782	-0.1
50	2472	None	None	0.35734147848146947	None
50	2186	None	None	0.39406199042541634	None
50	2562	-0.1	None	0.14449589199597782	-0.1
50	2572	8.582573349104149e-05	None	0.36545631704429316	8.582573349104149e-05
50	2583	-3.334338302444004e-08	None	0.1529245506542049	-3.334338302444004e-08
50	2350	None	None	0.32060424271262633	None
74	3532	0.0014647160881844717	None	0.10763781092927267	0.0014647160881844717
74	3729	0.0005802122517412324	None	0.2848791877075366	0.0005802122517412324
74	3798	0.0010744441426683703	None	0.04653298146406014	0.0010744441426683703
74	3765	0.0011253182432479558	None	0.2171736898457211	0.0011253182432479558
74	3607	0.00148406859751912	None	0.0	0.00148406859751912
74	3618	0.0017422931116048244	None	0.0	0.0017422931116048244
74	3783	3.0121509252980014e-05	None	0.5364377298204757	3.0121509252980014e-05
74	3781	-3.066206644820455e-07	None	0.0	-3.066206644820455e-07
74	2703	0.00023840048933765803	None	0.0	0.00023840048933765803
74	3323	0.00032461359039980935	None	0.0697994721960902	0.00032461359039980935
74	3626	6.42347354991449e-08	None	0.17948713011438505	6.42347354991449e-08
74	3760	-2.414547265006952e-07	None	0.0	-2.414547265006952e-07
74	3767	4.548004187986108e-06	None	0.5364377298204757	4.548004187986108e-06
74	3743	-4.360419360988667e-13	None	0.9324383242117518	-4.360419360988667e-13
74	3691	0.0011230580527869763	None	0.0	0.0011230580527869763
74	3644	0.0011063601490909152	None	0.04653298146406014	0.0011063601490909152
74	3692	-9.329384670603974e-07	None	0.5696575699716122	-9.329384670603974e-07
74	3074	0.0007008006544428438	None	0.4645134634478566	0.0007008006544428438
74	3563	0.0005693297202653862	None	0.0697994721960902	0.0005693297202653862
74	3460	0.0011957893393444022	None	0.0	0.0011957893393444022
74	3746	4.461050728718174e-07	None	0.0	4.461050728718174e-07
74	3220	0.0012590623348667195	None	0.0	0.0012590623348667195
74	3693	0.00075628990945112	None	0.0	0.00075628990945112
74	3613	0.0009443060264051297	None	0.0	0.0009443060264051297
74	3787	0.0012893929370401155	None	0.22991210087546596	0.0012893929370401155
74	3222	0.00044996596791316637	None	0.012026370327809704	0.00044996596791316637
74	3361	0.0010005814168010955	None	0.0	0.0010005814168010955
74	3751	0.0009875605091532545	None	0.0	0.0009875605091532545
74	3689	0.0010074411311341417	None	0.0	0.0010074411311341417
74	3427	0.0016256762631901604	None	0.0	0.0016256762631901604
74	3524	0.001564177273633684	None	0.10763781092927267	0.001564177273633684
74	3595	0.0005520316556281012	None	0.2848791877075366	0.0005520316556281012
74	3564	0.0016525493299415143	None	0.0	0.0016525493299415143
74	3581	0.003461694482477615	None	0.0	0.003461694482477615
74	3633	0.0011254750219806156	None	0.0	0.0011254750219806156
74	3735	-2.2021785682933564e-10	None	1.3220971304512592	-2.2021785682933564e-10
74	3752	1.1115618381574102e-05	None	0.18055307069631477	1.1115618381574102e-05
74	3708	0.0009423167909887828	None	0.0	0.0009423167909887828
74	3728	1.1012381100445513e-06	None	0.18055307069631477	1.1012381100445513e-06
74	3763	-3.0585255577128933e-06	None	0.0	-3.0585255577128933e-06
74	3756	0.0010631650310770893	None	0.0	0.0010631650310770893
74	3100	0.00025019739322807805	None	0.4080823196801685	0.00025019739322807805
74	3755	0.00126265902124096	None	0.0	0.00126265902124096
74	3687	0.0011136700057068026	None	0.04653298146406014	0.0011136700057068026
74	3792	0.0016882044753020653	None	0.0	0.0016882044753020653
74	3788	-4.6031001725326865e-05	None	0.012026370327809704	-4.6031001725326865e-05
74	2989	0.001464716088608096	None	0.10763781092927267	0.001464716088608096
74	3614	0.000630042702419433	None	0.2848791877075366	0.000630042702419433
74	3750	0.0007183374198942921	None	0.35151122811651697	0.0007183374198942921
74	3655	2.2264793275238784e-05	None	0.0	2.2264793275238784e-05
74	3640	0.00022101717797105435	None	0.2171736898457211	0.00022101717797105435
74	3384	9.106832051340811e-05	None	0.0	9.106832051340811e-05
74	3795	0.0029721833488198955	None	0.012026370327809704	0.0029721833488198955
74	3747	0.003570095216861178	None	0.0	0.003570095216861178
74	3715	-0.1	None	0.5058277991699437	-0.1
74	3450	6.244786949555808e-07	None	0.012026370327809704	6.244786949555808e-07
74	3744	0.00015300498487600314	None	0.0	0.00015300498487600314
74	3435	1.0380599906846503e-05	None	0.3026724491705605	1.0380599906846503e-05
74	3776	0.0009804121659567726	None	0.0	0.0009804121659567726
74	3663	-4.0738329935708443e-10	None	0.9166312922580733	-4.0738329935708443e-10
74	3329	0.0005106011706279004	None	0.0	0.0005106011706279004
74	3638	0.001608086280229931	None	0.0	0.001608086280229931
74	3576	0.001258118140195705	None	0.0	0.001258118140195705
74	3716	0.0001598094845581094	None	0.34044976797828247	0.0001598094845581094
74	3723	0.0004159372843779861	None	0.0	0.0004159372843779861
74	3786	-5.828788644779377e-09	None	0.4445512565992703	-5.828788644779377e-09
74	3481	0.006127093164363163	None	0.0	0.006127093164363163
74	3699	0.0034365598238216013	None	0.0	0.0034365598238216013
74	3720	-3.774772181882597e-05	None	0.012026370327809704	-3.774772181882597e-05
74	3662	0.0017715266743483405	None	0.0	0.0017715266743483405
74	3707	0.0032356268117423484	None	0.012026370327809704	0.0032356268117423484
74	3683	-7.563403772005927e-08	None	0.0	-7.563403772005927e-08
74	3568	0.001084434633858102	None	0.0	0.001084434633858102
74	3658	0.00047539693721163295	None	0.0	0.00047539693721163295
74	3696	0.0008314804808159043	None	0.0	0.0008314804808159043
74	3791	1.5351636421493345e-07	None	0.0	1.5351636421493345e-07
74	3332	0.0004373571084269963	None	0.18055307069631477	0.0004373571084269963
74	3777	0.0015455542611953618	None	0.10763781092927267	0.0015455542611953618
74	3698	7.78084449122983e-05	None	0.5675216970007992	7.78084449122983e-05
74	3441	0.003570992206962818	None	0.0	0.003570992206962818
74	3775	0.0007998647163723582	None	0.0	0.0007998647163723582
74	3759	-2.5791575023678486e-06	None	0.0	-2.5791575023678486e-06
74	3598	0.005225335524249517	None	0.0	0.005225335524249517
74	3742	0.0012594966311448	None	0.22991210087546596	0.0012594966311448
74	3451	0.0009967687613689547	None	0.0	0.0009967687613689547
74	3586	0.0008766155186107975	None	0.0	0.0008766155186107975
74	3363	0.0010631650311879717	None	0.0	0.0010631650311879717
74	3703	0.0005390746226910265	None	0.0697994721960902	0.0005390746226910265
74	3422	0.0015391189305658836	None	0.10763781092927267	0.0015391189305658836
74	3722	0.0016097255098435732	None	0.0	0.0016097255098435732
74	3797	1.8841560426274906e-08	None	0.012026370327809704	1.8841560426274906e-08
74	3137	0.0009519987622641511	None	0.0	0.0009519987622641511
74	3501	0.0015267515516488635	None	0.32540871475912314	0.0015267515516488635
74	3737	-1.2403469644371496e-10	None	0.04653298146406014	-1.2403469644371496e-10
74	3468	0.0005767080568079228	None	0.0	0.0005767080568079228
74	3438	0.0011952432595452953	None	0.0	0.0011952432595452953
74	3719	0.0018523146098550307	None	0.04653298146406014	0.0018523146098550307
74	2821	7.656349292223682e-05	None	0.4237488823057693	7.656349292223682e-05
74	2823	0.0007085699077565894	None	0.0	0.0007085699077565894
74	3512	0.0009223178202028212	None	0.0	0.0009223178202028212
60	2908	0.0006631390291520154	None	0.011633245366015035	0.0006631390291520154
60	3040	0.00015552827365720762	None	0.0	0.00015552827365720762
60	3065	-0.1	None	0.614253876394036	-0.1
60	3067	-4.2685882909102984e-08	None	0.0	-4.2685882909102984e-08
60	2882	0.0004058723390801234	None	0.1022943652101046	0.0004058723390801234
60	3094	6.48373283031682e-05	None	0.4692808043638605	6.48373283031682e-05
60	2955	-2.1007003216735425e-05	None	0.011633245366015035	-2.1007003216735425e-05
60	2785	0.00035749022901166127	None	0.02480311941099752	0.00035749022901166127
60	2930	-0.00010960319069323147	None	0.02480311941099752	-0.00010960319069323147
60	2672	5.780756206040464e-05	None	0.11510599549047269	5.780756206040464e-05
60	2960	0.000176586586925301	None	0.4735328394381698	0.000176586586925301
60	2710	1.563466235037643e-05	None	0.33892680199407893	1.563466235037643e-05
60	3047	0.00014758043572812575	None	0.0	0.00014758043572812575
60	2703	0.00023840048933765803	None	0.0	0.00023840048933765803
60	2844	9.19829145352286e-06	None	0.011633245366015035	9.19829145352286e-06
60	3069	3.588368549736576e-05	None	0.0	3.588368549736576e-05
60	3018	0.0009382811218883568	None	0.0	0.0009382811218883568
60	3008	2.963255802597894e-05	None	0.26076118508441515	2.963255802597894e-05
60	2898	0.0001144884673183403	None	0.107766819167245	0.0001144884673183403
60	3053	0.0001856653564398305	None	0.0	0.0001856653564398305
60	3074	0.0007008006544428438	None	0.46238365439526063	0.0007008006544428438
60	3086	1.75584503213344e-05	None	0.26076118508441515	1.75584503213344e-05
60	2810	8.801967582560895e-05	None	0.0	8.801967582560895e-05
60	2869	0.0004622754804027356	None	0.02480311941099752	0.0004622754804027356
60	3064	-0.1	None	0.614253876394036	-0.1
60	2690	0.0002441485046117234	None	0.0	0.0002441485046117234
60	3087	8.927745487672254e-06	None	0.011633245366015035	8.927745487672254e-06
60	3017	0.0005973603170721536	None	0.0	0.0005973603170721536
60	2814	0.00010667050648242121	None	0.107766819167245	0.00010667050648242121
60	3054	-2.997262034715224e-09	None	0.22633062948620214	-2.997262034715224e-09
60	3060	0.0003866873805000657	None	0.1022943652101046	0.0003866873805000657
60	2927	0.0006343927532639022	None	0.011633245366015035	0.0006343927532639022
60	2997	0.0011245882085898751	None	0.107766819167245	0.0011245882085898751
60	3057	0.00019077904582367135	None	0.06908592164617733	0.00019077904582367135
60	2752	4.913710240586599e-06	None	0.0	4.913710240586599e-06
60	3092	-2.7858407154961596e-07	None	0.0	-2.7858407154961596e-07
60	2897	0.0003851190610285493	None	0.1022943652101046	0.0003851190610285493
60	2636	2.1086018028013647e-06	None	0.0	2.1086018028013647e-06
60	3050	0.0009352029582130698	None	0.0	0.0009352029582130698
60	2818	0.0001714242916668143	None	0.06908592164617733	0.0001714242916668143
60	2791	0.0006110636381386592	None	0.011633245366015035	0.0006110636381386592
60	3011	0.00014095192362588685	None	0.0	0.00014095192362588685
60	2656	0.0006315812944246681	None	0.011633245366015035	0.0006315812944246681
60	2864	0.0001441429174446595	None	0.4735328394381698	0.0001441429174446595
60	3100	0.00025019739322807805	None	0.39616900046081766	0.00025019739322807805
60	3076	-0.1	None	0.10433946604643482	-0.1
60	3014	2.765602534642609e-05	None	0.2958804177970936	2.765602534642609e-05
60	3010	0.0001216778507124809	None	0.0	0.0001216778507124809
60	2900	0.0002408668010045747	None	0.11082323025421001	0.0002408668010045747
60	3083	2.3828161372055847e-05	None	0.0	2.3828161372055847e-05
60	2973	-0.1	None	0.10433946604643482	-0.1
60	2948	2.1818678919473456e-05	None	0.6017856803779061	2.1818678919473456e-05
60	3071	-3.8462441547622886e-05	None	0.22633062948620214	-3.8462441547622886e-05
60	3028	5.841866012848152e-07	None	0.0	5.841866012848152e-07
60	2989	0.001464716088608096	None	0.18310596330742326	0.001464716088608096
60	3003	-2.2246755387500534e-09	None	0.17975095312865808	-2.2246755387500534e-09
60	2603	0.00011564793647652066	None	0.11510599549047269	0.00011564793647652066
60	2876	0.00033986241853606726	None	0.4598577745546365	0.00033986241853606726
60	3077	-0.1	None	0.10433946604643482	-0.1
60	3079	0.0024851225411783432	None	0.11633245366015035	0.0024851225411783432
60	2563	5.118055659853482e-06	None	0.11964317553120107	5.118055659853482e-06
60	2859	9.041997603672e-06	None	0.11964317553120107	9.041997603672e-06
60	2896	0.0009241966447907904	None	0.0	0.0009241966447907904
60	2725	0.000627938995168049	None	0.011633245366015035	0.000627938995168049
60	2685	2.862092578695933e-06	None	0.36485885603325985	2.862092578695933e-06
60	2936	0.00018549308729376714	None	0.02480311941099752	0.00018549308729376714
60	3055	7.960223298196863e-05	None	0.36485885603325985	7.960223298196863e-05
60	2967	0.000368430660311011	None	0.0	0.000368430660311011
60	2747	0.00016131612927087734	None	0.0	0.00016131612927087734
60	3035	0.0004569094359824547	None	0.02480311941099752	0.0004569094359824547
60	3016	0.0002619201972174035	None	0.0	0.0002619201972174035
60	2878	0.00019566183491573136	None	0.06908592164617733	0.00019566183491573136
60	3006	0.0004855074354146992	None	0.02480311941099752	0.0004855074354146992
60	3090	0.0011596039311243017	None	0.0	0.0011596039311243017
60	3000	3.360377839299829e-08	None	0.48504321581804993	3.360377839299829e-08
60	2921	4.9429950184388625e-06	None	0.06908592164617733	4.9429950184388625e-06
60	2652	6.216105773410148e-06	None	0.06908592164617733	6.216105773410148e-06
60	3052	-3.395180426280513e-09	None	0.3230652079518989	-3.395180426280513e-09
60	2941	2.4363304080260662e-06	None	0.36485885603325985	2.4363304080260662e-06
60	3013	0.0005982394437307462	None	0.38187546338439327	0.0005982394437307462
60	2862	0.0001855976528388205	None	0.0	0.0001855976528388205
60	2789	0.0002506217859201039	None	0.11964317553120107	0.0002506217859201039
60	3044	1.6362782805322447e-06	None	0.36485885603325985	1.6362782805322447e-06
60	2743	0.00030793888590171934	None	0.0	0.00030793888590171934
60	2777	0.00012185970158445221	None	0.0	0.00012185970158445221
60	3084	0.0003323337566102475	None	0.11082323025421001	0.0003323337566102475
60	3033	-1.2240829567968786e-11	None	1.0763316331330581	-1.2240829567968786e-11
60	2762	0.000478840741520583	None	0.02480311941099752	0.000478840741520583
60	2912	0.0006114182350182994	None	0.011633245366015035	0.0006114182350182994
60	2981	0.0006334281083692602	None	0.011633245366015035	0.0006334281083692602
60	2933	1.8687044785203167e-05	None	0.33892680199407893	1.8687044785203167e-05
60	2872	7.407556257080342e-05	None	0.5322004493896659	7.407556257080342e-05
60	3073	6.917545484255135e-05	None	0.02480311941099752	6.917545484255135e-05
60	2845	0.0009827255558618193	None	0.0	0.0009827255558618193
60	3082	5.4428982724939e-07	None	0.0	5.4428982724939e-07
60	2691	0.000521207274373619	None	0.0	0.000521207274373619
60	2821	7.656349292223682e-05	None	0.26076118508441515	7.656349292223682e-05
60	2823	0.0007085699077565894	None	0.0	0.0007085699077565894
60	2667	0.0001156819095325554	None	0.107766819167245	0.0001156819095325554
60	2974	2.1996838634750338e-06	None	0.26076118508441515	2.1996838634750338e-06
109	5179	0.008248467271777152	None	0.0	0.008248467271777152
109	5548	0.0002540825948778946	None	0.0	0.0002540825948778946
109	4934	0.0052414678368863585	None	0.0	0.0052414678368863585
109	4519	0.003602115027284927	None	0.0	0.003602115027284927
109	5485	0.004946152596837094	None	0.0	0.004946152596837094
109	5490	0.008506138634246891	None	0.0	0.008506138634246891
109	5371	0.004758108558551553	None	0.0	0.004758108558551553
109	5135	0.003026762133972467	None	0.0	0.003026762133972467
109	4594	0.00833067571466496	None	0.0	0.00833067571466496
109	5390	0.005649405200295019	None	0.0	0.005649405200295019
109	5326	0.001106171787487153	None	0.13699795336844706	0.001106171787487153
109	5457	0.004811027116465401	None	0.0	0.004811027116465401
109	5524	0.0010460642339166898	None	0.19472178605284357	0.0010460642339166898
109	5373	0.0047735755443820615	None	0.0	0.0047735755443820615
109	5539	0.00015486273578768756	None	0.0	0.00015486273578768756
109	5487	5.62795273349253e-08	None	0.19472178605284357	5.62795273349253e-08
109	5176	0.008250914759356557	None	0.0	0.008250914759356557
109	5085	0.005284745690448739	None	0.0	0.005284745690448739
109	5455	0.008493847251379166	None	0.0	0.008493847251379166
109	5394	0.0011990719395555465	None	0.0	0.0011990719395555465
109	5324	0.005740040133309891	None	0.0	0.005740040133309891
109	5529	0.0053142137163255925	None	0.0	0.0053142137163255925
109	5522	0.0003005841786554554	None	0.0	0.0003005841786554554
109	5227	0.0007642647034068904	None	0.19472178605284357	0.0007642647034068904
109	5474	0.00010964757407499741	None	0.0	0.00010964757407499741
109	5540	-2.901248239938297e-05	None	0.0	-2.901248239938297e-05
109	5340	0.003461715542144549	None	0.0	0.003461715542144549
109	5225	0.005676625165905896	None	0.0	0.005676625165905896
109	5525	0.018715627455704466	None	0.0	0.018715627455704466
109	5190	0.004962190365316417	None	0.0	0.004962190365316417
109	5535	0.0083650137303655	None	0.0	0.0083650137303655
109	5454	0.005761439276074278	None	0.0	0.005761439276074278
109	5374	0.00824540104500964	None	0.0	0.00824540104500964
109	5033	0.0007141464158674132	None	0.0	0.0007141464158674132
109	5530	0.0046772516711309905	None	0.0	0.0046772516711309905
109	5216	0.004772507457396061	None	0.0	0.004772507457396061
109	5234	0.004894316884986149	None	0.0	0.004894316884986149
109	5507	8.486355770931199e-09	None	1.0592197606454001	8.486355770931199e-09
109	5531	0.004963461501461182	None	0.0	0.004963461501461182
109	5139	0.004921634952878259	None	0.0	0.004921634952878259
109	4860	0.005681490309712745	None	0.0	0.005681490309712745
109	4710	0.005803735363805084	None	0.0	0.005803735363805084
109	5354	0.005770119640583072	None	0.0	0.005770119640583072
109	5353	0.0058140368664447465	None	0.0	0.0058140368664447465
109	4683	0.008535046824416881	None	0.0	0.008535046824416881
109	5534	7.634388360804466e-08	None	0.0	7.634388360804466e-08
109	5484	1.0769316871671248e-06	None	0.0	1.0769316871671248e-06
109	5294	0.00496219036247495	None	0.0	0.00496219036247495
109	5379	0.008519218652934004	None	0.0	0.008519218652934004
109	4735	0.005002672979093434	None	0.0	0.005002672979093434
109	4675	0.003619956770927121	None	0.3127074052730004	0.003619956770927121
109	5517	-2.954301361636558e-06	None	0.8139249969729712	-2.954301361636558e-06
109	5111	0.004254817533724674	None	0.0	0.004254817533724674
109	5504	-0.1	None	0.49217292857638945	-0.1
109	5175	2.366941368157713e-06	None	0.0	2.366941368157713e-06
109	4809	0.005406213251932986	None	0.0	0.005406213251932986
109	4393	0.004969997139231151	None	0.0	0.004969997139231151
109	5361	0.005086044445524832	None	0.0	0.005086044445524832
109	5483	0.008459919703351054	None	0.0	0.008459919703351054
109	5391	0.0021432311097990962	None	0.0	0.0021432311097990962
109	5514	-7.32442713673613e-06	None	0.0	-7.32442713673613e-06
109	5509	0.004965391394729993	None	0.0	0.004965391394729993
109	5544	5.5037853726187836e-05	None	0.0	5.5037853726187836e-05
109	5138	0.005008936035559355	None	0.0	0.005008936035559355
109	5405	0.00849150117674121	None	0.0	0.00849150117674121
109	5358	0.0010155430122110445	None	0.13699795336844706	0.0010155430122110445
109	5462	0.0020068058002757363	None	0.0	0.0020068058002757363
109	5511	0.008642840483651482	None	0.0	0.008642840483651482
109	4455	0.00852629269933531	None	0.0	0.00852629269933531
109	4858	0.007391871878317009	None	0.0	0.007391871878317009
109	5395	3.933989332808252e-06	None	0.0	3.933989332808252e-06
109	5342	0.0034237033840365566	None	0.0	0.0034237033840365566
109	5541	0.004837657180545207	None	0.0	0.004837657180545207
109	5357	0.008311454078853394	None	0.0	0.008311454078853394
109	5458	1.8150258075947816e-06	None	0.0	1.8150258075947816e-06
109	5467	0.008302432049245651	None	0.0	0.008302432049245651
109	5516	1.63742042555371e-05	None	0.1046992082941353	1.63742042555371e-05
109	5082	0.005057862087253867	None	0.0	0.005057862087253867
109	5499	0.00850211784396105	None	0.0	0.00850211784396105
109	5549	0.005649776712260846	None	0.0	0.005649776712260846
109	5468	0.00459316948942012	None	0.0	0.00459316948942012
109	5426	0.001599950702498052	None	0.1046992082941353	0.001599950702498052
109	5439	0.008498088570178008	None	0.0	0.008498088570178008
109	5423	0.008324745518540145	None	0.0	0.008324745518540145
109	5480	0.00845106947897086	None	0.0	0.00845106947897086
109	5542	-2.0968503648896558e-06	None	0.0	-2.0968503648896558e-06
109	5229	0.004299310481438933	None	0.0	0.004299310481438933
109	5385	0.008559451212240263	None	0.0	0.008559451212240263
109	5291	0.008247102193673394	None	0.0	0.008247102193673394
109	5536	0.008396738857862763	None	0.0	0.008396738857862763
109	5248	0.002924542284310706	None	0.0	0.002924542284310706
109	5489	0.005541850948467212	None	0.0	0.005541850948467212
109	5438	-2.2854105669644718e-05	None	0.0	-2.2854105669644718e-05
109	5492	0.005570617384293133	None	0.0	0.005570617384293133
109	5446	0.002417485478733943	None	0.0	0.002417485478733943
109	5532	4.1671040348829736e-08	None	0.7818598677385602	4.1671040348829736e-08
109	5193	0.0005614328453766206	None	0.0	0.0005614328453766206
109	5528	0.0047080797568374065	None	0.0	0.0047080797568374065
109	5254	0.004275668057784213	None	0.0	0.004275668057784213
109	5473	0.005021881748187608	None	0.0	0.005021881748187608
110	5548	0.0002540825948778946	None	0.0	0.0002540825948778946
110	4934	0.0052414678368863585	None	0.0	0.0052414678368863585
110	4519	0.003602115027284927	None	0.0	0.003602115027284927
110	5485	0.004946152596837094	None	0.0	0.004946152596837094
110	5490	0.008506138634246891	None	0.0	0.008506138634246891
110	5135	0.003026762133972467	None	0.0	0.003026762133972467
110	4594	0.00833067571466496	None	0.0	0.00833067571466496
110	5582	0.004258364957873648	None	0.035292861059839774	0.004258364957873648
110	5390	0.005649405200295019	None	0.0	0.005649405200295019
110	5326	0.001106171787487153	None	0.09533394674785287	0.001106171787487153
110	5586	0.0009457414848178773	None	0.09533394674785287	0.0009457414848178773
110	5373	0.0047735755443820615	None	0.0	0.0047735755443820615
110	5539	0.00015486273578768756	None	0.0	0.00015486273578768756
110	5487	5.62795273349253e-08	None	0.22610388620714464	5.62795273349253e-08
110	5176	0.008250914759356557	None	0.0	0.008250914759356557
110	5085	0.005284745690448739	None	0.0	0.005284745690448739
110	5455	0.008493847251379166	None	0.0	0.008493847251379166
110	5566	0.008302421370127065	None	0.0	0.008302421370127065
110	5324	0.005740040133309891	None	0.0	0.005740040133309891
110	5576	0.0010268348286368723	None	0.09533394674785287	0.0010268348286368723
110	5227	0.0007642647034068904	None	0.22610388620714464	0.0007642647034068904
110	5552	-0.1	None	0.10100783609493784	-0.1
110	5340	0.003461715542144549	None	0.0	0.003461715542144549
110	5600	0.0008016376014765548	None	0.0	0.0008016376014765548
110	5525	0.018715627455704466	None	0.0	0.018715627455704466
110	5190	0.004962190365316417	None	0.0	0.004962190365316417
110	5590	3.674919623626691e-05	None	0.44146092206846593	3.674919623626691e-05
110	5535	0.0083650137303655	None	0.0	0.0083650137303655
110	5454	0.005761439276074278	None	0.0	0.005761439276074278
110	5374	0.00824540104500964	None	0.0	0.00824540104500964
110	5033	0.0007141464158674132	None	0.0	0.0007141464158674132
110	5530	0.0046772516711309905	None	0.0	0.0046772516711309905
110	5551	0.008535159582093084	None	0.0	0.008535159582093084
110	5216	0.004772507457396061	None	0.0	0.004772507457396061
110	5234	0.004894316884986149	None	0.0	0.004894316884986149
110	5561	-0.1	None	0.3727676613808305	-0.1
110	5577	0.008112910514629089	None	0.0	0.008112910514629089
110	5531	0.004963461501461182	None	0.0	0.004963461501461182
110	5560	-0.1	None	0.10100783609493784	-0.1
110	4860	0.005681490309712745	None	0.0	0.005681490309712745
110	5354	0.005770119640583072	None	0.0	0.005770119640583072
110	5583	0.004772507457747217	None	0.0	0.004772507457747217
110	5353	0.0058140368664447465	None	0.0	0.0058140368664447465
110	4683	0.008535046824416881	None	0.0	0.008535046824416881
110	5534	7.634388360804466e-08	None	0.0	7.634388360804466e-08
110	5294	0.00496219036247495	None	0.0	0.00496219036247495
110	5379	0.008519218652934004	None	0.0	0.008519218652934004
110	4735	0.005002672979093434	None	0.0	0.005002672979093434
110	4675	0.003619956770927121	None	0.36185437750991223	0.003619956770927121
110	5564	0.008540284350344408	None	0.0	0.008540284350344408
110	5517	-2.954301361636558e-06	None	0.7300707698314817	-2.954301361636558e-06
110	5111	0.004254817533724674	None	0.0	0.004254817533724674
110	5175	2.366941368157713e-06	None	0.0	2.366941368157713e-06
110	4809	0.005406213251932986	None	0.035292861059839774	0.005406213251932986
110	4393	0.004969997139231151	None	0.0	0.004969997139231151
110	5361	0.005086044445524832	None	0.0	0.005086044445524832
110	5483	0.008459919703351054	None	0.0	0.008459919703351054
110	5599	-6.429624793781069e-09	None	0.9185512877340269	-6.429624793781069e-09
110	5391	0.0021432311097990962	None	0.0	0.0021432311097990962
110	5509	0.004965391394729993	None	0.0	0.004965391394729993
110	5544	5.5037853726187836e-05	None	0.0	5.5037853726187836e-05
110	5554	0.00038958626960944944	None	1.0122424712571774	0.00038958626960944944
110	5405	0.00849150117674121	None	0.0	0.00849150117674121
110	5358	0.0010155430122110445	None	0.09533394674785287	0.0010155430122110445
110	5462	0.0020068058002757363	None	0.0	0.0020068058002757363
110	5511	0.008642840483651482	None	0.0	0.008642840483651482
110	5595	-2.287052341411279e-08	None	0.5095401313592518	-2.287052341411279e-08
110	4455	0.00852629269933531	None	0.0	0.00852629269933531
110	4858	0.007391871878317009	None	0.0	0.007391871878317009
110	5395	3.933989332808252e-06	None	0.0	3.933989332808252e-06
110	5342	0.0034237033840365566	None	0.0	0.0034237033840365566
110	5541	0.004837657180545207	None	0.0	0.004837657180545207
110	5570	0.00019376749380455293	None	0.0	0.00019376749380455293
110	5575	0.004061603364119845	None	0.0	0.004061603364119845
110	5357	0.008311454078853394	None	0.0	0.008311454078853394
110	5458	1.8150258075947816e-06	None	0.0	1.8150258075947816e-06
110	5467	0.008302432049245651	None	0.0	0.008302432049245651
110	5516	1.63742042555371e-05	None	0.11643855213420003	1.63742042555371e-05
110	5082	0.005057862087253867	None	0.0	0.005057862087253867
110	5499	0.00850211784396105	None	0.0	0.00850211784396105
110	5549	0.005649776712260846	None	0.0	0.005649776712260846
110	5468	0.00459316948942012	None	0.035292861059839774	0.00459316948942012
110	5426	0.001599950702498052	None	0.11643855213420003	0.001599950702498052
110	5439	0.008498088570178008	None	0.0	0.008498088570178008
110	5423	0.008324745518540145	None	0.0	0.008324745518540145
110	5567	0.00015167652820411896	None	0.7277933823602564	0.00015167652820411896
110	5480	0.00845106947897086	None	0.0	0.00845106947897086
110	5574	0.008431207314336542	None	0.0	0.008431207314336542
110	5229	0.004299310481438933	None	0.035292861059839774	0.004299310481438933
110	5385	0.008559451212240263	None	0.0	0.008559451212240263
110	5291	0.008247102193673394	None	0.0	0.008247102193673394
110	5536	0.008396738857862763	None	0.0	0.008396738857862763
110	5248	0.002924542284310706	None	0.0	0.002924542284310706
110	5489	0.005541850948467212	None	0.0	0.005541850948467212
110	5569	2.3639294877697775e-06	None	0.5611187658016942	2.3639294877697775e-06
110	5492	0.005570617384293133	None	0.0	0.005570617384293133
110	5446	0.002417485478733943	None	0.0	0.002417485478733943
110	5254	0.004275668057784213	None	0.035292861059839774	0.004275668057784213
110	5473	0.005021881748187608	None	0.0	0.005021881748187608
110	5589	0.002101261481388035	None	0.035292861059839774	0.002101261481388035
76	3847	-1.3662934267121182e-05	None	0.9263766470241613	-1.3662934267121182e-05
76	3532	0.0014647160881844717	None	0.10763781092927267	0.0014647160881844717
76	3729	0.0005802122517412324	None	0.34137306415534546	0.0005802122517412324
76	3798	0.0010744441426683703	None	0.03489973609804511	0.0010744441426683703
76	3878	0.0016137863809898261	None	0.0	0.0016137863809898261
76	3765	0.0011253182432479558	None	0.3512271536123345	0.0011253182432479558
76	3806	0.0015634874170200757	None	0.0	0.0015634874170200757
76	3899	0.001743161869566473	None	0.0	0.001743161869566473
76	3607	0.00148406859751912	None	0.0	0.00148406859751912
76	3618	0.0017422931116048244	None	0.0	0.0017422931116048244
76	2703	0.00023840048933765803	None	0.0	0.00023840048933765803
76	3854	0.003603971812983243	None	0.0	0.003603971812983243
76	3626	6.42347354991449e-08	None	0.191156231540977	6.42347354991449e-08
76	3888	0.0017717774065298052	None	0.0	0.0017717774065298052
76	3889	0.0014617068835106983	None	0.0	0.0014617068835106983
76	3691	0.0011230580527869763	None	0.0	0.0011230580527869763
76	3802	0.0034957804678553885	None	0.0	0.0034957804678553885
76	3801	0.002437509194719296	None	0.0	0.002437509194719296
76	3644	0.0011063601490909152	None	0.03489973609804511	0.0011063601490909152
76	3852	-3.096087737948709e-09	None	0.0	-3.096087737948709e-09
76	3692	-9.329384670603974e-07	None	0.6315436655983306	-9.329384670603974e-07
76	3074	0.0007008006544428438	None	0.3897712174323398	0.0007008006544428438
76	3563	0.0005693297202653862	None	0.09306596292812028	0.0005693297202653862
76	3842	0.0035455677113151595	None	0.0	0.0035455677113151595
76	3865	0.00027299501238004816	None	0.03489973609804511	0.00027299501238004816
76	3856	-1.0546247013966465e-05	None	0.0	-1.0546247013966465e-05
76	3867	0.0015864808920508402	None	0.10763781092927267	0.0015864808920508402
76	3460	0.0011957893393444022	None	0.0	0.0011957893393444022
76	3220	0.0012590623348667195	None	0.0	0.0012590623348667195
76	3613	0.0009443060264051297	None	0.0	0.0009443060264051297
76	3787	0.0012893929370401155	None	0.26283496389303285	0.0012893929370401155
76	3222	0.00044996596791316637	None	0.02405274065561941	0.00044996596791316637
76	3868	0.0010566253947724025	None	0.0	0.0010566253947724025
76	3689	0.0010074411311341417	None	0.0	0.0010074411311341417
76	3427	0.0016256762631901604	None	0.0	0.0016256762631901604
76	3524	0.001564177273633684	None	0.10763781092927267	0.001564177273633684
76	3564	0.0016525493299415143	None	0.0	0.0016525493299415143
76	3581	0.003461694482477615	None	0.0	0.003461694482477615
76	3633	0.0011254750219806156	None	0.0	0.0011254750219806156
76	3844	1.549392267983959e-05	None	0.3512271536123345	1.549392267983959e-05
76	3894	-5.34765151521061e-06	None	0.0	-5.34765151521061e-06
76	3708	0.0009423167909887828	None	0.0	0.0009423167909887828
76	3851	1.3885766169785157e-07	None	0.0	1.3885766169785157e-07
76	3756	0.0010631650310770893	None	0.0	0.0010631650310770893
76	3100	0.00025019739322807805	None	0.4366240857044592	0.00025019739322807805
76	3755	0.00126265902124096	None	0.0	0.00126265902124096
76	3892	3.6455421530013004e-07	None	0.9810297313783598	3.6455421530013004e-07
76	3687	0.0011136700057068026	None	0.03489973609804511	0.0011136700057068026
76	3792	0.0016882044753020653	None	0.0	0.0016882044753020653
76	3896	0.00048821815985038966	None	0.0	0.00048821815985038966
76	3807	0.0030237213648807403	None	0.02405274065561941	0.0030237213648807403
76	3849	-0.00012694897440715456	None	0.03489973609804511	-0.00012694897440715456
76	3861	-5.014912312556837e-09	None	0.6272381554973563	-5.014912312556837e-09
76	3614	0.000630042702419433	None	0.34137306415534546	0.000630042702419433
76	3384	9.106832051340811e-05	None	0.0	9.106832051340811e-05
76	3795	0.0029721833488198955	None	0.02405274065561941	0.0029721833488198955
76	3747	0.003570095216861178	None	0.0	0.003570095216861178
76	3810	0.0009422947572039193	None	0.0	0.0009422947572039193
76	3881	0.0050218817485087296	None	0.02405274065561941	0.0050218817485087296
76	3884	0.0009401286346804364	None	0.0	0.0009401286346804364
76	3435	1.0380599906846503e-05	None	0.37862825981766973	1.0380599906846503e-05
76	3776	0.0009804121659567726	None	0.0	0.0009804121659567726
76	3833	0.0010417070686121	None	0.38268669742203987	0.0010417070686121
76	3880	-3.2545430896108487e-06	None	0.23385156596082363	-3.2545430896108487e-06
76	3638	0.001608086280229931	None	0.0	0.001608086280229931
76	3576	0.001258118140195705	None	0.0	0.001258118140195705
76	3872	0.0006099476369455522	None	0.03489973609804511	0.0006099476369455522
76	3804	0.001663932111659814	None	0.0	0.001663932111659814
76	3723	0.0004159372843779861	None	0.0	0.0004159372843779861
76	3481	0.006127093164363163	None	0.0	0.006127093164363163
76	3662	0.0017715266743483405	None	0.0	0.0017715266743483405
76	3658	0.00047539693721163295	None	0.0	0.00047539693721163295
76	3819	-0.00035587884228396914	None	0.0	-0.00035587884228396914
76	3887	0.0011695679233721696	None	0.0	0.0011695679233721696
76	3895	0.0014521718611180145	None	0.0	0.0014521718611180145
76	3791	1.5351636421493345e-07	None	0.0	1.5351636421493345e-07
76	3332	0.0004373571084269963	None	0.24861415568190096	0.0004373571084269963
76	3777	0.0015455542611953618	None	0.10763781092927267	0.0015455542611953618
76	3855	0.00021055272780588164	None	0.02405274065561941	0.00021055272780588164
76	3840	0.00032761860433652213	None	0.0	0.00032761860433652213
76	3441	0.003570992206962818	None	0.0	0.003570992206962818
76	3775	0.0007998647163723582	None	0.0	0.0007998647163723582
76	3821	0.0011419930389414384	None	0.0	0.0011419930389414384
76	3860	0.0016538683966528904	None	0.0	0.0016538683966528904
76	3759	-2.5791575023678486e-06	None	0.0	-2.5791575023678486e-06
76	3598	0.005225335524249517	None	0.0	0.005225335524249517
76	3742	0.0012594966311448	None	0.26283496389303285	0.0012594966311448
76	3586	0.0008766155186107975	None	0.0	0.0008766155186107975
76	3803	0.0006615521783022894	None	0.0	0.0006615521783022894
76	3703	0.0005390746226910265	None	0.09306596292812028	0.0005390746226910265
76	3422	0.0015391189305658836	None	0.10763781092927267	0.0015391189305658836
76	3722	0.0016097255098435732	None	0.0	0.0016097255098435732
76	3816	-0.1	None	0.20758615120598023	-0.1
76	3137	0.0009519987622641511	None	0.0	0.0009519987622641511
76	3501	0.0015267515516488635	None	0.3359290251315713	0.0015267515516488635
76	3737	-1.2403469644371496e-10	None	0.03489973609804511	-1.2403469644371496e-10
76	3828	0.0008713537250600688	None	0.3897712174323398	0.0008713537250600688
76	3719	0.0018523146098550307	None	0.03489973609804511	0.0018523146098550307
76	3900	-0.1	None	0.20758615120598023	-0.1
76	2823	0.0007085699077565894	None	0.0	0.0007085699077565894
30	1528	0.2949844306212162	0.2949844306212162	0.3135028503655247	0.2949844306212162
30	1483	0.24595885458931027	0.24595885458931027	0.2725253941230849	0.24595885458931027
30	1521	0.329471840106869	0.329471840106869	0.4035334192094805	0.329471840106869
30	1597	0.24982201750544095	0.24982201750544095	0.33684278902676873	0.24982201750544095
30	1094	0.3381049801037919	0.3381049801037919	0.36341184535105514	0.3381049801037919
30	1360	0.40056808400278976	0.40056808400278976	0.40709860486486676	0.40056808400278976
30	993	0.41890665354136747	0.41890665354136747	0.421094873450725	0.41890665354136747
30	1479	0.3569847097998161	0.3569847097998161	0.3811491559505614	0.3569847097998161
30	1151	0.35658104622094833	0.35658104622094833	0.440865597939728	0.35658104622094833
30	1113	0.37524295131989993	0.37524295131989993	0.3911093223105867	0.37524295131989993
30	1577	0.0	0.0	0.0	0.0
30	1463	0.3685258569762103	0.3685258569762103	0.3700861334746981	0.3685258569762103
30	1307	0.4243061217690315	0.4243061217690315	0.5518991696469844	0.4243061217690315
30	1420	0.22861888588114737	0.22861888588114737	0.276723472300188	0.22861888588114737
30	1575	0.46192696383680154	0.46192696383680154	0.48371385290496594	0.46192696383680154
30	1310	0.28715808235535667	0.28715808235535667	0.37857476024684045	0.28715808235535667
30	1442	0.3621151021113218	0.3621151021113218	0.4727210711183704	0.3621151021113218
30	1581	0.3252947640890589	0.3252947640890589	0.342377191392523	0.3252947640890589
30	1391	0.2830550518348381	0.2830550518348381	0.2922633052113055	0.2830550518348381
30	1525	0.3654941370241456	0.3654941370241456	0.37027458820849657	0.3654941370241456
30	1404	0.33689200830586113	0.33689200830586113	0.3494122876992906	0.33689200830586113
30	1576	0.4903892179278352	0.4903892179278352	0.4955761266713119	0.4903892179278352
30	1570	0.3733047994996245	0.3733047994996245	0.3820964653465689	0.3733047994996245
30	1556	0.29178483438873803	0.29178483438873803	0.29707401701781233	0.29178483438873803
30	848	0.4451054235606039	0.4451054235606039	0.4637402462407733	0.4451054235606039
30	1540	0.42914521395568794	0.42914521395568794	0.4865044009846516	0.42914521395568794
30	1498	0.4194518648811293	0.4194518648811293	0.470348850599769	0.4194518648811293
30	1390	0.353281734192507	0.353281734192507	0.37209775176955034	0.353281734192507
30	1468	0.5405852055297522	0.5405852055297522	0.5928012230367461	0.5405852055297522
30	1578	0.35213649900392385	0.35213649900392385	0.35213649900392385	0.35213649900392385
30	1346	0.41576874697725846	0.41576874697725846	0.4524069826376526	0.41576874697725846
30	1588	0.25408535556169787	0.25408535556169787	0.26257268623569663	0.25408535556169787
30	1190	0.4430718247458172	0.4430718247458172	0.4537039622122749	0.4430718247458172
30	1115	0.4450970699992677	0.4450970699992677	0.4632891453489328	0.4450970699992677
30	511	0.33537027434979355	0.33537027434979355	0.4150562422368533	0.33537027434979355
30	1455	0.4430718247458172	0.4430718247458172	0.4537039622122749	0.4430718247458172
30	1459	0.5541250970039653	0.5541250970039653	0.6407276373824091	0.5541250970039653
30	1352	0.34073848484229435	0.34073848484229435	0.4744969837604886	0.34073848484229435
30	1140	0.28889463093829504	0.28889463093829504	0.32279594874410783	0.28889463093829504
30	1477	0.3479606571627395	0.3479606571627395	0.4524647320986254	0.3479606571627395
30	1523	0.3310504801436724	0.3310504801436724	0.34303972384402515	0.3310504801436724
30	1117	0.26997933822981873	0.26997933822981873	0.29430156159475246	0.26997933822981873
30	1167	0.3907423928090094	0.3907423928090094	0.46632512707360146	0.3907423928090094
30	920	0.4478994918465693	0.4478994918465693	0.49404949914713325	0.4478994918465693
30	1469	0.439744763806852	0.439744763806852	0.4525712455809418	0.439744763806852
30	1385	0.3052711767653008	0.3052711767653008	0.31316437378413353	0.3052711767653008
30	1321	0.33537027434979355	0.33537027434979355	0.4150562422368533	0.33537027434979355
30	1568	0.0	0.0	0.0	0.0
30	1552	0.33537027434979355	0.33537027434979355	0.4150562422368533	0.33537027434979355
30	1491	0.5405852055297522	0.5405852055297522	0.5928012230367461	0.5405852055297522
30	885	0.41303511682131067	0.41303511682131067	0.4433542104521166	0.41303511682131067
30	1334	0.3973770654506863	0.3973770654506863	0.4242875427648195	0.3973770654506863
30	1205	0.4365973358415919	0.4365973358415919	0.5063305065498617	0.4365973358415919
30	1522	0.4430718247458172	0.4430718247458172	0.4537039622122749	0.4430718247458172
30	1481	0.26158674539453003	0.26158674539453003	0.3386660274669281	0.26158674539453003
30	1567	0.19140721117911047	0.19140721117911047	0.23737602687867168	0.19140721117911047
30	1410	0.28672834364272987	0.28672834364272987	0.2923953252129662	0.28672834364272987
30	1450	0.5541250970039653	0.5541250970039653	0.6407276373824091	0.5541250970039653
30	1405	0.3231892148072618	0.3231892148072618	0.34497255536490484	0.3231892148072618
30	1380	0.41303511682131067	0.41303511682131067	0.4433542104521166	0.41303511682131067
30	1526	0.195140916218773	0.195140916218773	0.2903699181756193	0.195140916218773
30	995	0.5256862848351453	0.5256862848351453	0.5256862848351453	0.5256862848351453
30	1265	0.35146940514391695	0.35146940514391695	0.35146940514391695	0.35146940514391695
30	1535	0.3231892148072618	0.3231892148072618	0.34497255536490484	0.3231892148072618
30	1585	0.23857676587886392	0.23857676587886392	0.31086931041742044	0.23857676587886392
30	1366	0.35213649900392385	0.35213649900392385	0.35213649900392385	0.35213649900392385
30	1566	0.21413541663060548	0.21413541663060548	0.25020490209972135	0.21413541663060548
30	1569	0.3172535093562585	0.3172535093562585	0.32373849412658595	0.3172535093562585
30	1590	0.2365404387349379	0.2365404387349379	0.27589099951265605	0.2365404387349379
30	1547	0.34468453937494753	0.34468453937494753	0.3845385725514217	0.34468453937494753
30	1558	0.3646434167945529	0.3646434167945529	0.3646434167945529	0.3646434167945529
30	1155	0.5405852055297522	0.5405852055297522	0.5928012230367461	0.5405852055297522
30	1514	0.288469929089177	0.288469929089177	0.314336529082399	0.288469929089177
30	1228	0.38679548131103203	0.38679548131103203	0.4482711977617317	0.38679548131103203
30	1264	0.46192696383680154	0.46192696383680154	0.48371385290496594	0.46192696383680154
30	1560	0.21413541663060548	0.21413541663060548	0.25020490209972135	0.21413541663060548
30	1290	0.25408535556169787	0.25408535556169787	0.26257268623569663	0.25408535556169787
30	1304	0.35213649900392385	0.35213649900392385	0.35213649900392385	0.35213649900392385
30	1515	0.3646434167945529	0.3646434167945529	0.3646434167945529	0.3646434167945529
30	1587	0.35213649900392385	0.35213649900392385	0.35213649900392385	0.35213649900392385
30	1440	0.35293158380126216	0.35293158380126216	0.35749181248670764	0.35293158380126216
30	1444	0.35213649900392385	0.35213649900392385	0.35213649900392385	0.35213649900392385
30	1520	0.4450970699992677	0.4450970699992677	0.4632891453489328	0.4450970699992677
30	1438	0.26158674539453003	0.26158674539453003	0.3386660274669281	0.26158674539453003
30	1201	0.3092781553264178	0.3092781553264178	0.3092781553264178	0.3092781553264178
30	1508	0.27996063009334804	0.27996063009334804	0.7238994413879889	0.27996063009334804
30	1530	0.2361601370738647	0.2361601370738647	0.26141707012212534	0.2361601370738647
30	1253	0.34820662719563467	0.34820662719563467	0.372465613172747	0.34820662719563467
30	1595	0.3639816384470091	0.3639816384470091	0.4900908687055677	0.3639816384470091
30	1594	0.37524295131989993	0.37524295131989993	0.3911093223105867	0.37524295131989993
30	1073	0.30092454216883585	0.30092454216883585	0.30192553878289563	0.30092454216883585
30	1516	0.5256862848351453	0.5256862848351453	0.5256862848351453	0.5256862848351453
30	865	0.42914521395568794	0.42914521395568794	0.4865044009846516	0.42914521395568794
30	1555	0.19577615264639656	0.19577615264639656	0.2918856807763419	0.19577615264639656
30	1269	0.46192696383680154	0.46192696383680154	0.48371385290496594	0.46192696383680154
30	1573	0.0	0.0	0.0	0.0
30	1584	0.19577615264639656	0.19577615264639656	0.2918856807763419	0.19577615264639656
30	1104	0.3315468828744887	0.3315468828744887	0.3556515525496601	0.3315468828744887
30	1474	0.37524295131989993	0.37524295131989993	0.3911093223105867	0.37524295131989993
30	1411	0.2750806576104915	0.2750806576104915	0.31906664121062284	0.2750806576104915
139	6900	0.008339605571888046	None	0.0	0.008339605571888046
139	6852	0.00843926481957521	None	0.0	0.00843926481957521
139	7013	0.0034906966042679067	None	0.5351698973055661	0.0034906966042679067
139	6810	0.008391660027664364	None	0.0	0.008391660027664364
139	7040	0.008583474584176161	None	0.0	0.008583474584176161
139	6939	0.008302421382434049	None	0.0	0.008302421382434049
139	6770	0.001754893725156754	None	0.4125785449106808	0.001754893725156754
139	7028	0.008336079769635631	None	0.0	0.008336079769635631
139	6656	0.008136871396845661	None	0.0	0.008136871396845661
139	6987	2.0212088368720065e-05	None	0.41365403729875927	2.0212088368720065e-05
139	6689	0.008544237427295282	None	0.0	0.008544237427295282
139	6904	0.00840966464740088	None	0.0	0.00840966464740088
139	6833	0.008561813200860123	None	0.0	0.008561813200860123
139	6405	0.008368214635895271	None	0.0	0.008368214635895271
139	6575	0.008504352442732961	None	0.0	0.008504352442732961
139	6747	0.008459783854208541	None	0.0	0.008459783854208541
139	6146	0.008538357904070771	None	0.0	0.008538357904070771
139	6967	0.00839178646177408	None	0.0	0.00839178646177408
139	6981	0.00029438169195544555	None	0.31054087713681156	0.00029438169195544555
139	7023	0.00824846719015287	None	0.0	0.00824846719015287
139	7026	0.008566296815884835	None	0.0	0.008566296815884835
139	7031	0.008551387727425128	None	0.0	0.008551387727425128
139	7027	0.008394604760237949	None	0.0	0.008394604760237949
139	6785	0.00821069538693757	None	0.0	0.00821069538693757
139	6974	0.0016714855181204774	None	0.0	0.0016714855181204774
139	7004	-0.1	None	0.6561150196055595	-0.1
139	5605	0.008371068138339616	None	0.0	0.008371068138339616
139	6970	0.004753381537521507	None	0.31118573077539685	0.004753381537521507
139	7041	0.008586602558295357	None	0.0	0.008586602558295357
139	6768	0.01741707554698131	None	0.0	0.01741707554698131
139	7002	0.008558691817614178	None	0.0	0.008558691817614178
139	5621	0.00845978373389511	None	0.0	0.00845978373389511
139	6960	-3.325863366283634e-06	None	0.08379146733287327	-3.325863366283634e-06
139	6984	0.00048449478028134136	None	0.11810747886713882	0.00048449478028134136
139	6600	0.008380660650077962	None	0.0	0.008380660650077962
139	6292	0.008642979498839552	None	0.0	0.008642979498839552
139	6772	0.008470110798498395	None	0.0	0.008470110798498395
139	6996	0.008087761314502746	None	0.0	0.008087761314502746
139	6048	0.008506138619415347	None	0.0	0.008506138619415347
139	6908	0.00820960819676221	None	0.0	0.00820960819676221
139	6979	0.0002780646373225693	None	0.08379146733287327	0.0002780646373225693
139	7037	0.0016144880020874037	None	0.08379146733287327	0.0016144880020874037
139	6917	0.008571323739867477	None	0.0	0.008571323739867477
139	7015	-1.011108276334681e-07	None	0.39986046422278665	-1.011108276334681e-07
139	7032	0.0083043899328666	None	0.0	0.0083043899328666
139	6954	0.008544092167391331	None	0.0	0.008544092167391331
139	7048	0.00019943206173075314	None	0.12504289314807424	0.00019943206173075314
139	6857	0.00833067571479362	None	0.0	0.00833067571479362
139	6524	0.008618764119526917	None	0.0	0.008618764119526917
139	6949	0.00829201623276418	None	0.0	0.00829201623276418
139	6592	0.00448418868724062	None	0.0	0.00448418868724062
139	6487	0.008583277973889006	None	0.0	0.008583277973889006
139	6510	0.008421143691699854	None	0.0	0.008421143691699854
139	6853	3.5365452066747756e-05	None	0.0	3.5365452066747756e-05
139	6983	0.0003575966634134298	None	0.5996721341450647	0.0003575966634134298
139	7050	0.008294302480204139	None	0.0	0.008294302480204139
139	6388	0.008560233777478186	None	0.0	0.008560233777478186
139	6898	0.008352854513808844	None	0.0	0.008352854513808844
139	7009	0.005631225414513735	None	0.17090860155048435	0.005631225414513735
139	5379	0.008519218652934004	None	0.0	0.008519218652934004
139	7025	0.0005531422239329854	None	0.0	0.0005531422239329854
139	6145	0.008511769555670701	None	0.0	0.008511769555670701
139	6990	1.622303150609438e-06	None	0.37627185872212043	1.622303150609438e-06
139	6749	0.0082898752620226	None	0.0	0.0082898752620226
139	6802	0.0011817934748322447	None	0.31118573077539685	0.0011817934748322447
139	7012	0.0016801291927212186	None	0.0	0.0016801291927212186
139	6086	0.008565547529512404	None	0.0	0.008565547529512404
139	6718	0.008481791962999431	None	0.0	0.008481791962999431
139	6878	0.008334958464711894	None	0.0	0.008334958464711894
139	6922	0.008643156941116314	None	0.0	0.008643156941116314
139	6911	1.8563875250144583e-05	None	0.16397633049367194	1.8563875250144583e-05
139	6824	0.008538357951584417	None	0.0	0.008538357951584417
139	6790	0.00858349734490563	None	0.0	0.00858349734490563
139	6686	0.008510110478230783	None	0.0	0.008510110478230783
139	6814	0.000698683181998873	None	0.7314505919655778	0.000698683181998873
139	6978	1.0829292371078191e-05	None	0.9506766979029327	1.0829292371078191e-05
139	6907	0.00012185715809104799	None	0.0	0.00012185715809104799
139	6620	0.018412033568495023	None	0.0	0.018412033568495023
139	6863	0.008322125537088181	None	0.0	0.008322125537088181
139	6775	0.0007072588464021821	None	0.7139079452792898	0.0007072588464021821
139	6473	0.008554605222131308	None	0.0	0.008554605222131308
139	7034	2.46692215824798e-05	None	0.2117264878850905	2.46692215824798e-05
139	7049	0.006125685364891449	None	0.0	0.006125685364891449
139	6977	0.018085176236128632	None	0.0	0.018085176236128632
139	7047	-9.821901938443362e-08	None	0.18789024926424092	-9.821901938443362e-08
139	6795	0.011259042004659497	None	0.0	0.011259042004659497
139	6993	0.008135150045529827	None	0.0	0.008135150045529827
139	6363	0.00841852617169782	None	0.0	0.00841852617169782
139	6740	0.0037435567240888612	None	0.11810747886713882	0.0037435567240888612
139	6972	-2.6649877206759117e-05	None	0.28305824920377576	-2.6649877206759117e-05
139	6980	0.009847926512168445	None	0.0	0.009847926512168445
139	6831	0.008316613330724351	None	0.0	0.008316613330724351
139	6936	0.00022760786654101538	None	0.1827451853195235	0.00022760786654101538
139	6872	0.011475459592606199	None	0.0	0.011475459592606199
139	6973	0.018191232984354728	None	0.0	0.018191232984354728
139	7017	0.008444738616978123	None	0.0	0.008444738616978123
139	6963	0.008348280661446073	None	0.0	0.008348280661446073
139	6937	0.011021290647474865	None	0.0	0.011021290647474865
139	6812	0.0083342845333574	None	0.0	0.0083342845333574
139	7018	2.2996859095265423e-07	None	0.11810747886713882	2.2996859095265423e-07
71	3569	2.372792606859838e-07	None	0.0	2.372792606859838e-07
71	3582	1.1130164466270162e-05	None	0.5577685855445849	1.1130164466270162e-05
71	2882	0.0004058723390801234	None	0.16914219927526433	0.0004058723390801234
71	3532	0.0014647160881844717	None	0.08436477998457939	0.0014647160881844717
71	3558	-1.343130827171705e-05	None	0.0	-1.343130827171705e-05
71	3607	0.00148406859751912	None	0.0	0.00148406859751912
71	3618	0.0017422931116048244	None	0.0	0.0017422931116048244
71	3334	3.8220407398525315e-06	None	0.0	3.8220407398525315e-06
71	3358	0.0009549078490439566	None	0.0	0.0009549078490439566
71	2703	0.00023840048933765803	None	0.0	0.00023840048933765803
71	3629	4.585295138555554e-05	None	0.28759394825415996	4.585295138555554e-05
71	3323	0.00032461359039980935	None	0.05816622683007518	0.00032461359039980935
71	3018	0.0009382811218883568	None	0.0	0.0009382811218883568
71	3637	-4.525085864235714e-08	None	0.630236979713361	-4.525085864235714e-08
71	3626	6.42347354991449e-08	None	0.17260674563837564	6.42347354991449e-08
71	3561	4.91559364421559e-07	None	0.5920908658870366	4.91559364421559e-07
71	3572	0.00045443971103744236	None	0.30052594776872127	0.00045443971103744236
71	3472	0.0012920676188308711	None	0.0	0.0012920676188308711
71	3644	0.0011063601490909152	None	0.05816622683007518	0.0011063601490909152
71	3074	0.0007008006544428438	None	0.49957953657600324	0.0007008006544428438
71	3563	0.0005693297202653862	None	0.05816622683007518	0.0005693297202653862
71	3577	6.97078534420724e-08	None	0.0	6.97078534420724e-08
71	3535	-1.7294018778689255e-08	None	0.5920908658870366	-1.7294018778689255e-08
71	3596	1.5037887606156674e-06	None	0.15548466582746315	1.5037887606156674e-06
71	3460	0.0011957893393444022	None	0.0	0.0011957893393444022
71	2927	0.0006343927532639022	None	0.05816622683007518	0.0006343927532639022
71	3220	0.0012590623348667195	None	0.0	0.0012590623348667195
71	2997	0.0011245882085898751	None	0.15548466582746315	0.0011245882085898751
71	3613	0.0009443060264051297	None	0.0	0.0009443060264051297
71	3222	0.00044996596791316637	None	0.04810548131123882	0.00044996596791316637
71	3401	0.0009658451018644235	None	0.0	0.0009658451018644235
71	3361	0.0010005814168010955	None	0.0	0.0010005814168010955
71	3635	-2.935941902915773e-10	None	0.04810548131123882	-2.935941902915773e-10
71	3427	0.0016256762631901604	None	0.0	0.0016256762631901604
71	3524	0.001564177273633684	None	0.08436477998457939	0.001564177273633684
71	3595	0.0005520316556281012	None	0.31556590298554144	0.0005520316556281012
71	3564	0.0016525493299415143	None	0.0	0.0016525493299415143
71	3609	0.0012572770087100377	None	0.0	0.0012572770087100377
71	3581	0.003461694482477615	None	0.0	0.003461694482477615
71	3633	0.0011254750219806156	None	0.0	0.0011254750219806156
71	3570	0.0004295818210243455	None	0.16914219927526433	0.0004295818210243455
71	3641	8.941304488436096e-11	None	0.04810548131123882	8.941304488436096e-11
71	2818	0.0001714242916668143	None	0.21076602132322	0.0001714242916668143
71	2656	0.0006315812944246681	None	0.05816622683007518	0.0006315812944246681
71	3100	0.00025019739322807805	None	0.2795662572657336	0.00025019739322807805
71	3240	-4.266213754011846e-07	None	0.0	-4.266213754011846e-07
71	3594	0.0016169410326550354	None	0.08436477998457939	0.0016169410326550354
71	3251	0.0005403255193905914	None	0.3167976307345317	0.0005403255193905914
71	3622	-0.1	None	0.21583937507204604	-0.1
71	3623	2.0489538441834056e-06	None	0.3655310617231914	2.0489538441834056e-06
71	2989	0.001464716088608096	None	0.08436477998457939	0.001464716088608096
71	3145	0.00037556807782100887	None	0.0	0.00037556807782100887
71	3603	-1.1450434687945079e-05	None	0.0	-1.1450434687945079e-05
71	3620	0.0004283501967410299	None	0.31556590298554144	0.0004283501967410299
71	3571	5.482231321015753e-07	None	0.04810548131123882	5.482231321015753e-07
71	3495	0.0007138518656130422	None	0.0	0.0007138518656130422
71	3614	0.000630042702419433	None	0.31556590298554144	0.000630042702419433
71	3640	0.00022101717797105435	None	0.261552075868566	0.00022101717797105435
71	3215	0.0007463126255663556	None	0.0	0.0007463126255663556
71	3384	9.106832051340811e-05	None	0.0	9.106832051340811e-05
71	3450	6.244786949555808e-07	None	0.04810548131123882	6.244786949555808e-07
71	3539	4.6110991291696295e-05	None	0.28759394825415996	4.6110991291696295e-05
71	3503	0.0009690050731346029	None	0.0	0.0009690050731346029
71	3435	1.0380599906846503e-05	None	0.36315320113398064	1.0380599906846503e-05
71	3462	0.0003789262029587027	None	0.0	0.0003789262029587027
71	3329	0.0005106011706279004	None	0.0	0.0005106011706279004
71	3647	-8.750921192345174e-09	None	0.1613826285803019	-8.750921192345174e-09
71	3638	0.001608086280229931	None	0.0	0.001608086280229931
71	3576	0.001258118140195705	None	0.0	0.001258118140195705
71	3152	8.385716190199361e-05	None	0.44781112502054776	8.385716190199361e-05
71	3481	0.006127093164363163	None	0.0	0.006127093164363163
71	3467	0.00043399553506812556	None	0.16914219927526433	0.00043399553506812556
71	3568	0.001084434633858102	None	0.0	0.001084434633858102
71	3567	9.095782455717906e-05	None	0.3297161449823539	9.095782455717906e-05
71	3332	0.0004373571084269963	None	0.16914219927526433	0.0004373571084269963
71	3617	-0.1	None	1.0263755252011806	-0.1
71	3441	0.003570992206962818	None	0.0	0.003570992206962818
71	3598	0.005225335524249517	None	0.0	0.005225335524249517
71	3451	0.0009967687613689547	None	0.0	0.0009967687613689547
71	3586	0.0008766155186107975	None	0.0	0.0008766155186107975
71	3363	0.0010631650311879717	None	0.0	0.0010631650311879717
71	3443	0.00010570701800849268	None	0.0	0.00010570701800849268
71	3528	3.1696628952415906e-08	None	0.04810548131123882	3.1696628952415906e-08
71	3422	0.0015391189305658836	None	0.08436477998457939	0.0015391189305658836
71	3521	6.80789501160072e-05	None	0.0	6.80789501160072e-05
71	2777	0.00012185970158445221	None	0.0	0.00012185970158445221
71	3137	0.0009519987622641511	None	0.0	0.0009519987622641511
71	3501	0.0015267515516488635	None	0.32014855957289906	0.0015267515516488635
71	3468	0.0005767080568079228	None	0.0	0.0005767080568079228
71	3627	-6.332925222446436e-06	None	0.5920908658870366	-6.332925222446436e-06
71	3636	-0.1	None	0.21583937507204604	-0.1
71	2845	0.0009827255558618193	None	0.0	0.0009827255558618193
71	3574	0.0003294565417894264	None	0.05816622683007518	0.0003294565417894264
71	3585	0.0009553358064628866	None	0.0	0.0009553358064628866
71	3438	0.0011952432595452953	None	0.0	0.0011952432595452953
71	3289	0.00010606012976808926	None	0.0	0.00010606012976808926
71	2821	7.656349292223682e-05	None	0.3155929015002113	7.656349292223682e-05
71	3366	-1.343208875652967e-06	None	0.3383777067542312	-1.343208875652967e-06
71	2823	0.0007085699077565894	None	0.0	0.0007085699077565894
71	3512	0.0009223178202028212	None	0.0	0.0009223178202028212
54	2689	1.6322488215105578e-05	None	0.38027582051517794	1.6322488215105578e-05
54	2675	3.4370636416401123e-06	None	0.18354229459294852	3.4370636416401123e-06
54	2785	0.00035749022901166127	None	0.07515973698837065	0.00035749022901166127
54	2776	3.3443289699059305e-09	None	0.4239665106717815	3.3443289699059305e-09
54	2723	-8.629989936470384e-09	None	0.0	-8.629989936470384e-09
54	2629	2.353306066758944e-06	None	0.18354229459294852	2.353306066758944e-06
54	2672	5.780756206040464e-05	None	0.10221848774249667	5.780756206040464e-05
54	2710	1.563466235037643e-05	None	0.38027582051517794	1.563466235037643e-05
54	2663	1.2393141839374613e-07	None	0.10221848774249667	1.2393141839374613e-07
54	2728	-3.252705879601226e-08	None	0.0	-3.252705879601226e-08
54	2701	-3.592526342239803e-05	None	0.315596930625783	-3.592526342239803e-05
54	2707	2.1642218745969412e-08	None	0.11956584562164893	2.1642218745969412e-08
54	2703	0.00023840048933765803	None	0.0	0.00023840048933765803
54	2625	-1.681072390519786e-05	None	0.07515973698837065	-1.681072390519786e-05
54	2748	-0.1	None	0.0	-0.1
54	2645	7.94970877954378e-06	None	0.18354229459294852	7.94970877954378e-06
54	2571	-3.1025619960933954e-08	None	0.8148662317505394	-3.1025619960933954e-08
54	2719	4.2115211510489505e-06	None	0.0427027908300055	4.2115211510489505e-06
54	2690	0.0002441485046117234	None	0.0	0.0002441485046117234
54	2581	6.341467929423158e-07	None	0.5287406964945752	6.341467929423158e-07
54	2646	-0.1	None	0.0	-0.1
54	2635	6.677322905832558e-07	None	0.5287406964945752	6.677322905832558e-07
54	2596	-4.2286152082771463e-10	None	0.6015593545312719	-4.2286152082771463e-10
54	2687	-0.1	None	0.0	-0.1
54	2755	2.7882020996585115e-07	None	0.0427027908300055	2.7882020996585115e-07
54	2764	-1.7300738046338447e-06	None	0.37173341135119753	-1.7300738046338447e-06
54	2714	3.190859368705306e-07	None	0.11956584562164893	3.190859368705306e-07
54	2752	4.913710240586599e-06	None	0.0	4.913710240586599e-06
54	2775	-0.1	None	0.0	-0.1
54	2766	-3.970243157789523e-06	None	0.0	-3.970243157789523e-06
54	2765	-0.0002283788790913267	None	0.0	-0.0002283788790913267
54	2713	-6.521309089187716e-09	None	0.3340444714635356	-6.521309089187716e-09
54	2778	-0.1	None	0.0	-0.1
54	2636	2.1086018028013647e-06	None	0.0	2.1086018028013647e-06
54	2791	0.0006110636381386592	None	0.15947869458749342	0.0006110636381386592
54	2656	0.0006315812944246681	None	0.15947869458749342	0.0006315812944246681
54	2798	2.1467788450928107e-08	None	0.11956584562164893	2.1467788450928107e-08
54	2720	0.0018916452406016922	None	0.0	0.0018916452406016922
54	2655	1.6108336550565277e-07	None	0.23041385900309314	1.6108336550565277e-07
54	2686	0.00020778234922058655	None	0.06908592164617733	0.00020778234922058655
54	2611	-2.5126420409859494e-07	None	0.0427027908300055	-2.5126420409859494e-07
54	2742	-3.3733369392740946e-10	None	0.6015593545312719	-3.3733369392740946e-10
54	2595	8.674104437769789e-07	None	0.33322641423583144	8.674104437769789e-07
54	2772	-9.483944521256143e-10	None	0.7805646535727063	-9.483944521256143e-10
54	2637	0.0007214794721492193	None	0.4624555402554903	0.0007214794721492193
54	2749	2.3664598292924927e-06	None	0.10221848774249667	2.3664598292924927e-06
54	2783	-1.7168434746443254e-05	None	0.07515973698837065	-1.7168434746443254e-05
54	2603	0.00011564793647652066	None	0.10221848774249667	0.00011564793647652066
54	2736	-3.2925165636817386e-06	None	0.18354229459294852	-3.2925165636817386e-06
54	2754	0.00021784111630981842	None	0.07515973698837065	0.00021784111630981842
54	2711	1.5209960460617356e-05	None	0.0427027908300055	1.5209960460617356e-05
54	2569	-0.1	None	0.8862213090735308	-0.1
54	2649	1.6854366187132151e-06	None	0.0	1.6854366187132151e-06
54	2561	6.191071106578169e-06	None	0.06908592164617733	6.191071106578169e-06
54	2563	5.118055659853482e-06	None	0.24053126911470626	5.118055659853482e-06
54	2725	0.000627938995168049	None	0.15947869458749342	0.000627938995168049
54	2770	-0.1	None	0.0	-0.1
54	2726	-4.465969781144674e-07	None	0.0	-4.465969781144674e-07
54	2746	6.4831343803273735e-09	None	0.6015593545312719	6.4831343803273735e-09
54	2564	0.00021179761342662414	None	0.06908592164617733	0.00021179761342662414
54	2685	2.862092578695933e-06	None	0.18354229459294852	2.862092578695933e-06
54	2795	3.699467025535293e-06	None	0.0	3.699467025535293e-06
54	2744	2.43555922170846e-06	None	0.18354229459294852	2.43555922170846e-06
54	2609	2.5464233117592497e-13	None	0.0	2.5464233117592497e-13
54	2769	2.5925569637661574e-07	None	0.0	2.5925569637661574e-07
54	2555	-4.475921039917227e-10	None	1.2473090337782704	-4.475921039917227e-10
54	2678	-1.3069392973380923e-08	None	0.0	-1.3069392973380923e-08
54	2588	-3.345002563034668e-07	None	0.24053126911470626	-3.345002563034668e-07
54	2793	5.002240498116688e-06	None	0.06908592164617733	5.002240498116688e-06
54	2673	-6.90023760504769e-09	None	0.0	-6.90023760504769e-09
54	2657	-0.1	None	0.0	-0.1
54	2747	0.00016131612927087734	None	0.0	0.00016131612927087734
54	2669	1.2610649900821597e-07	None	0.5737047891791001	1.2610649900821597e-07
54	2784	1.2603067941505383e-08	None	0.1827373810332044	1.2603067941505383e-08
54	2551	6.252418023506525e-08	None	0.43481399944948507	6.252418023506525e-08
54	2788	0.00042850609069071497	None	0.11956584562164893	0.00042850609069071497
54	2652	6.216105773410148e-06	None	0.06908592164617733	6.216105773410148e-06
54	2753	6.386556026231333e-09	None	0.48655043017879746	6.386556026231333e-09
54	2659	4.6480992572727295e-07	None	0.3943978305725063	4.6480992572727295e-07
54	2586	-1.75371467006816e-07	None	0.18354229459294852	-1.75371467006816e-07
54	2773	-5.1436860941634736e-08	None	0.0	-5.1436860941634736e-08
54	2634	1.4683053674267908e-06	None	0.3460339498671018	1.4683053674267908e-06
54	2789	0.0002506217859201039	None	0.24053126911470626	0.0002506217859201039
54	2638	-1.1227249078987814e-08	None	0.06908592164617733	-1.1227249078987814e-08
54	2699	-1.335946172395385e-07	None	0.0427027908300055	-1.335946172395385e-07
54	2792	-0.00014697269177058506	None	0.3604057958259689	-0.00014697269177058506
54	2743	0.00030793888590171934	None	0.0	0.00030793888590171934
54	2787	-3.658126674822917e-07	None	0.0	-3.658126674822917e-07
54	2722	6.284148218788688e-07	None	0.33322641423583144	6.284148218788688e-07
54	2777	0.00012185970158445221	None	0.0	0.00012185970158445221
54	2618	2.216127222149606e-07	None	0.6015593545312719	2.216127222149606e-07
54	2757	0.0001889367460974177	None	0.1849446435386618	0.0001889367460974177
54	2762	0.000478840741520583	None	0.07515973698837065	0.000478840741520583
54	2760	-2.011760360880997e-06	None	0.25355626815667165	-2.011760360880997e-06
54	2572	8.582573349104149e-05	None	0.0427027908300055	8.582573349104149e-05
54	2684	7.297094856946573e-08	None	0.0	7.297094856946573e-08
54	2691	0.000521207274373619	None	0.0	0.000521207274373619
54	2650	0.00013577949113531063	None	0.12065432691522104	0.00013577949113531063
54	2667	0.0001156819095325554	None	0.12065432691522104	0.0001156819095325554
54	2796	0.00013179985433073465	None	0.24053126911470626	0.00013179985433073465
108	5179	0.008248467271777152	None	0.0	0.008248467271777152
108	4934	0.0052414678368863585	None	0.0	0.0052414678368863585
108	4519	0.003602115027284927	None	0.0	0.003602115027284927
108	5469	3.490195196960657e-10	None	0.0	3.490195196960657e-10
108	5485	0.004946152596837094	None	0.0	0.004946152596837094
108	5339	0.0020440626194501185	None	0.0	0.0020440626194501185
108	5490	0.008506138634246891	None	0.0	0.008506138634246891
108	5371	0.004758108558551553	None	0.0	0.004758108558551553
108	5135	0.003026762133972467	None	0.0	0.003026762133972467
108	5463	-7.039268697952052e-07	None	0.2435999260696029	-7.039268697952052e-07
108	4594	0.00833067571466496	None	0.0	0.00833067571466496
108	5479	-0.1	None	0.35485815700539697	-0.1
108	5390	0.005649405200295019	None	0.0	0.005649405200295019
108	5326	0.001106171787487153	None	0.13699795336844706	0.001106171787487153
108	5457	0.004811027116465401	None	0.0	0.004811027116465401
108	5373	0.0047735755443820615	None	0.0	0.0047735755443820615
108	5297	0.004603805097376914	None	0.0	0.004603805097376914
108	5487	5.62795273349253e-08	None	0.2435999260696029	5.62795273349253e-08
108	5176	0.008250914759356557	None	0.0	0.008250914759356557
108	5085	0.005284745690448739	None	0.0	0.005284745690448739
108	5455	0.008493847251379166	None	0.0	0.008493847251379166
108	5394	0.0011990719395555465	None	0.0	0.0011990719395555465
108	5324	0.005740040133309891	None	0.0	0.005740040133309891
108	5411	3.5529805400418275e-12	None	0.0	3.5529805400418275e-12
108	5227	0.0007642647034068904	None	0.2435999260696029	0.0007642647034068904
108	5474	0.00010964757407499741	None	0.0	0.00010964757407499741
108	5471	-0.0006367442236162932	None	0.0	-0.0006367442236162932
108	5387	0.004594793541777116	None	0.0	0.004594793541777116
108	5340	0.003461715542144549	None	0.0	0.003461715542144549
108	5225	0.005676625165905896	None	0.0	0.005676625165905896
108	4766	0.003626053004670583	None	0.0	0.003626053004670583
108	5190	0.004962190365316417	None	0.0	0.004962190365316417
108	5493	0.0046387271842775295	None	0.0	0.0046387271842775295
108	5454	0.005761439276074278	None	0.0	0.005761439276074278
108	5374	0.00824540104500964	None	0.0	0.00824540104500964
108	5482	0.00025387520537401367	None	0.0	0.00025387520537401367
108	5033	0.0007141464158674132	None	0.0	0.0007141464158674132
108	5466	3.6737122878686025e-06	None	0.0	3.6737122878686025e-06
108	5216	0.004772507457396061	None	0.0	0.004772507457396061
108	5234	0.004894316884986149	None	0.0	0.004894316884986149
108	5465	-5.793401482077504e-09	None	1.2264105522952646	-5.793401482077504e-09
108	5139	0.004921634952878259	None	0.0	0.004921634952878259
108	4860	0.005681490309712745	None	0.0	0.005681490309712745
108	4710	0.005803735363805084	None	0.0	0.005803735363805084
108	5348	-1.9085370974557947e-07	None	0.0	-1.9085370974557947e-07
108	5354	0.005770119640583072	None	0.0	0.005770119640583072
108	5353	0.0058140368664447465	None	0.0	0.0058140368664447465
108	4683	0.008535046824416881	None	0.0	0.008535046824416881
108	5484	1.0769316871671248e-06	None	0.0	1.0769316871671248e-06
108	5294	0.00496219036247495	None	0.0	0.00496219036247495
108	5379	0.008519218652934004	None	0.0	0.008519218652934004
108	4735	0.005002672979093434	None	0.0	0.005002672979093434
108	4675	0.003619956770927121	None	0.3476720493946044	0.003619956770927121
108	4774	0.0035312177853141684	None	0.0	0.0035312177853141684
108	5111	0.004254817533724674	None	0.0	0.004254817533724674
108	5175	2.366941368157713e-06	None	0.0	2.366941368157713e-06
108	4885	0.008290141760041935	None	0.0	0.008290141760041935
108	4809	0.005406213251932986	None	0.0	0.005406213251932986
108	5346	0.00433700564788072	None	0.0	0.00433700564788072
108	5393	-3.6560473159530087e-05	None	0.20952908018700525	-3.6560473159530087e-05
108	4393	0.004969997139231151	None	0.0	0.004969997139231151
108	5361	0.005086044445524832	None	0.0	0.005086044445524832
108	5483	0.008459919703351054	None	0.0	0.008459919703351054
108	5391	0.0021432311097990962	None	0.0	0.0021432311097990962
108	5138	0.005008936035559355	None	0.0	0.005008936035559355
108	5405	0.00849150117674121	None	0.0	0.00849150117674121
108	5358	0.0010155430122110445	None	0.13699795336844706	0.0010155430122110445
108	5462	0.0020068058002757363	None	0.0	0.0020068058002757363
108	5452	0.0008419541126784224	None	0.0	0.0008419541126784224
108	4455	0.00852629269933531	None	0.0	0.00852629269933531
108	4858	0.007391871878317009	None	0.0	0.007391871878317009
108	5395	3.933989332808252e-06	None	0.0	3.933989332808252e-06
108	5342	0.0034237033840365566	None	0.0	0.0034237033840365566
108	5477	-0.00012006761241918347	None	0.0	-0.00012006761241918347
108	5357	0.008311454078853394	None	0.0	0.008311454078853394
108	5458	1.8150258075947816e-06	None	0.0	1.8150258075947816e-06
108	5467	0.008302432049245651	None	0.0	0.008302432049245651
108	5082	0.005057862087253867	None	0.0	0.005057862087253867
108	5499	0.00850211784396105	None	0.0	0.00850211784396105
108	5468	0.00459316948942012	None	0.0	0.00459316948942012
108	5426	0.001599950702498052	None	0.1046992082941353	0.001599950702498052
108	5486	-0.1	None	0.48651364167091166	-0.1
108	5439	0.008498088570178008	None	0.0	0.008498088570178008
108	5423	0.008324745518540145	None	0.0	0.008324745518540145
108	5360	-0.1	None	0.48651364167091166	-0.1
108	5480	0.00845106947897086	None	0.0	0.00845106947897086
108	5306	0.004513852315523663	None	0.0	0.004513852315523663
108	5203	0.004668558265272357	None	0.0	0.004668558265272357
108	5229	0.004299310481438933	None	0.0	0.004299310481438933
108	5385	0.008559451212240263	None	0.0	0.008559451212240263
108	5291	0.008247102193673394	None	0.0	0.008247102193673394
108	5248	0.002924542284310706	None	0.0	0.002924542284310706
108	5489	0.005541850948467212	None	0.0	0.005541850948467212
108	4542	0.0050359816079244	None	0.0	0.0050359816079244
108	5438	-2.2854105669644718e-05	None	0.0	-2.2854105669644718e-05
108	5492	0.005570617384293133	None	0.0	0.005570617384293133
108	5446	0.002417485478733943	None	0.0	0.002417485478733943
108	5193	0.0005614328453766206	None	0.0	0.0005614328453766206
108	5254	0.004275668057784213	None	0.0	0.004275668057784213
108	5473	0.005021881748187608	None	0.0	0.005021881748187608
34	1733	0.30679839690448996	0.30679839690448996	0.4157926794819109	0.30679839690448996
34	1521	0.3292558118829119	0.3292558118829119	0.40497258611540365	0.3292558118829119
34	1783	0.31656935512202333	0.31656935512202333	0.34182156985479206	0.31656935512202333
34	1629	0.3638461490194467	0.3638461490194467	0.3638461490194467	0.3638461490194467
34	1756	0.49180694204032027	0.49180694204032027	0.5798683918583634	0.49180694204032027
34	993	0.3412857818957046	0.3412857818957046	0.3412857818957046	0.3412857818957046
34	1772	0.39818905190154086	0.39818905190154086	0.39818905190154086	0.39818905190154086
34	1151	0.32682259591072615	0.32682259591072615	0.4431612406386563	0.32682259591072615
34	1723	0.40073383972554033	0.40073383972554033	0.4322125801784507	0.40073383972554033
34	1113	0.351565700338611	0.351565700338611	0.3643609220046249	0.351565700338611
34	1767	0.3403763523110169	0.3403763523110169	0.38795003476924256	0.3403763523110169
34	1696	0.42614278517845355	0.42614278517845355	0.4418592204340781	0.42614278517845355
34	1726	0.47559783295532637	0.47559783295532637	0.5113094265380196	0.47559783295532637
34	1741	0.32078882452200785	0.32078882452200785	0.34348927843554206	0.32078882452200785
34	1710	0.3055328350798888	0.3055328350798888	0.3160766957284369	0.3055328350798888
34	1525	0.37932548816743766	0.37932548816743766	0.3917588949589068	0.37932548816743766
34	1576	0.5038818475782386	0.5038818475782386	0.5087305172232218	0.5038818475782386
34	1761	0.2876895714287168	0.2876895714287168	0.34942887682979534	0.2876895714287168
34	1540	0.49180694204032027	0.49180694204032027	0.5798683918583634	0.49180694204032027
34	1498	0.3405161547511294	0.3405161547511294	0.37100704410081364	0.3405161547511294
34	1390	0.37456441647078514	0.37456441647078514	0.3954213154933621	0.37456441647078514
34	1468	0.4560313845197629	0.4560313845197629	0.5110124625024307	0.4560313845197629
34	1578	0.3638461490194467	0.3638461490194467	0.3638461490194467	0.3638461490194467
34	1727	0.223606797749979	0.223606797749979	0.2795084971874737	0.223606797749979
34	1754	0.21689192389535233	0.21689192389535233	0.2771322486430453	0.21689192389535233
34	1687	0.3459548111475521	0.3459548111475521	0.4152600084679511	0.3459548111475521
34	1770	0.2795084971874737	0.2795084971874737	0.2795084971874737	0.2795084971874737
34	1115	0.42614278517845355	0.42614278517845355	0.4418592204340781	0.42614278517845355
34	1619	0.4560313845197629	0.4560313845197629	0.5110124625024307	0.4560313845197629
34	1651	0.3861525338565429	0.3861525338565429	0.44435864554648274	0.3861525338565429
34	511	0.5507916559724484	0.5507916559724484	0.6397959934887638	0.5507916559724484
34	1455	0.3691020551933243	0.3691020551933243	0.3777753438067235	0.3691020551933243
34	1624	0.3950979319662543	0.3950979319662543	0.7009418550370131	0.3950979319662543
34	1459	0.223606797749979	0.223606797749979	0.2795084971874737	0.223606797749979
34	1722	0.3621553993442562	0.3621553993442562	0.44227439208430785	0.3621553993442562
34	1763	0.223606797749979	0.223606797749979	0.2795084971874737	0.223606797749979
34	1799	0.3551531558806501	0.3551531558806501	0.3567811364292651	0.3551531558806501
34	1167	0.37185237296176055	0.37185237296176055	0.43637283036845587	0.37185237296176055
34	920	0.46794004587971294	0.46794004587971294	0.5185949434126694	0.46794004587971294
34	1757	0.3412857818957046	0.3412857818957046	0.3412857818957046	0.3412857818957046
34	1682	0.4560313845197629	0.4560313845197629	0.5110124625024307	0.4560313845197629
34	1680	0.3621553993442562	0.3621553993442562	0.44227439208430785	0.3621553993442562
34	1638	0.4051976536924622	0.4051976536924622	0.4187242317539033	0.4051976536924622
34	1205	0.3861525338565429	0.3861525338565429	0.44435864554648274	0.3861525338565429
34	1671	0.223606797749979	0.223606797749979	0.2795084971874737	0.223606797749979
34	1633	0.3717922610504848	0.3717922610504848	0.401295155339092	0.3717922610504848
34	1683	0.3996582144104964	0.3996582144104964	0.43167376012405356	0.3996582144104964
34	1673	0.0	0.0	0.0	0.0
34	1522	0.3691020551933243	0.3691020551933243	0.3777753438067235	0.3691020551933243
34	1701	0.4045909778246469	0.4045909778246469	0.4403570268972848	0.4045909778246469
34	1769	0.32953641049415955	0.32953641049415955	0.3597884871347578	0.32953641049415955
34	1612	0.28926458630417784	0.28926458630417784	0.3821402792646472	0.28926458630417784
34	1750	0.3950979319662543	0.3950979319662543	0.7009418550370131	0.3950979319662543
34	1789	0.2839145942221909	0.2839145942221909	0.29740786285183585	0.2839145942221909
34	1797	0.274788759653965	0.274788759653965	0.2823987913658676	0.274788759653965
34	1410	0.2967678249679524	0.2967678249679524	0.3077957558903029	0.2967678249679524
34	1665	0.32682259591072615	0.32682259591072615	0.4431612406386563	0.32682259591072615
34	1779	0.4560313845197629	0.4560313845197629	0.5110124625024307	0.4560313845197629
34	1637	0.41272926420648864	0.41272926420648864	0.5274945463277158	0.41272926420648864
34	1796	0.4268837756870817	0.4268837756870817	0.42966155346485946	0.4268837756870817
34	1609	0.34175267183916797	0.34175267183916797	0.34863106104681857	0.34175267183916797
34	1785	0.37814393781366556	0.37814393781366556	0.42949032762521683	0.37814393781366556
34	1265	0.36605129563953354	0.36605129563953354	0.36605129563953354	0.36605129563953354
34	1618	0.35867687762048306	0.35867687762048306	0.36552365171439216	0.35867687762048306
34	1792	0.3608895180736848	0.3608895180736848	0.39000183252386406	0.3608895180736848
34	1782	0.26389097117556604	0.26389097117556604	0.34296863728822835	0.26389097117556604
34	1590	0.2295849212700733	0.2295849212700733	0.2527270652360307	0.2295849212700733
34	1704	0.33984399004979293	0.33984399004979293	0.37763654186611867	0.33984399004979293
34	1558	0.4051976536924622	0.4051976536924622	0.4187242317539033	0.4051976536924622
34	1794	0.5046755452491001	0.5046755452491001	0.5577856587556386	0.5046755452491001
34	1655	0.44006210073037144	0.44006210073037144	0.48126773384895605	0.44006210073037144
34	1514	0.32984230845466167	0.32984230845466167	0.3832817871294125	0.32984230845466167
34	1798	0.223606797749979	0.223606797749979	0.2795084971874737	0.223606797749979
34	1264	0.2795084971874737	0.2795084971874737	0.2795084971874737	0.2795084971874737
34	1621	0.30129912940896675	0.30129912940896675	0.35597769171582244	0.30129912940896675
34	1788	0.2456734147655549	0.2456734147655549	0.34386879556911015	0.2456734147655549
34	1771	0.49133156877510525	0.49133156877510525	0.5210747580265233	0.49133156877510525
34	1587	0.3638461490194467	0.3638461490194467	0.3638461490194467	0.3638461490194467
34	1617	0.39818905190154086	0.39818905190154086	0.39818905190154086	0.39818905190154086
34	1713	0.3691020551933243	0.3691020551933243	0.3777753438067235	0.3691020551933243
34	1444	0.3638461490194467	0.3638461490194467	0.3638461490194467	0.3638461490194467
34	1631	0.3861525338565429	0.3861525338565429	0.44435864554648274	0.3861525338565429
34	1438	0.3268391315338713	0.3268391315338713	0.4615507087882055	0.3268391315338713
34	1707	0.39818905190154086	0.39818905190154086	0.39818905190154086	0.39818905190154086
34	1753	0.15659112728741603	0.15659112728741603	0.2003129293346463	0.15659112728741603
34	1780	0.36944420758747243	0.36944420758747243	0.38259381678868554	0.36944420758747243
34	1711	0.17399973643762592	0.17399973643762592	0.1786922190017978	0.17399973643762592
34	1768	0.3706247971048942	0.3706247971048942	0.4317211942183691	0.3706247971048942
34	1594	0.351565700338611	0.351565700338611	0.3643609220046249	0.351565700338611
34	1073	0.4268837756870817	0.4268837756870817	0.42966155346485946	0.4268837756870817
34	1516	0.39818905190154086	0.39818905190154086	0.39818905190154086	0.39818905190154086
34	1712	0.3412857818957046	0.3412857818957046	0.3412857818957046	0.3412857818957046
34	1777	0.3405161547511294	0.3405161547511294	0.37100704410081364	0.3405161547511294
34	1269	0.2795084971874737	0.2795084971874737	0.2795084971874737	0.2795084971874737
34	1745	0.443171498125856	0.443171498125856	0.46039260184524017	0.443171498125856
34	1679	0.3773835146926664	0.3773835146926664	0.3883298831093798	0.3773835146926664
34	1104	0.36259920347942487	0.36259920347942487	0.39275362113610945	0.36259920347942487
34	1628	0.3255895536910379	0.3255895536910379	0.3450944329215769	0.3255895536910379
34	1474	0.351565700338611	0.351565700338611	0.3643609220046249	0.351565700338611
34	1762	0.27727964271461103	0.27727964271461103	0.34724020690425467	0.27727964271461103
0	67	0.32738597475307213	0.32738597475307213	0.32738597475307213	0.32738597475307213
0	78	0.4382272339406824	0.4382272339406824	0.4382272339406824	0.4382272339406824
0	27	0.1209856924272946	0.1209856924272946	0.1209856924272946	0.1209856924272946
0	40	0.0	0.0	0.0	0.0
0	44	0.0	0.0	0.0	0.0
0	66	0.2858423343881675	0.2858423343881675	0.2858423343881675	0.2858423343881675
0	95	0.0	0.0	0.0	0.0
0	21	0.0	0.0	0.0	0.0
0	37	0.3702634717492683	0.3702634717492683	0.3702634717492683	0.3702634717492683
0	58	0.24679192390443344	0.24679192390443344	0.24679192390443344	0.24679192390443344
0	52	0.3426891134093809	0.3426891134093809	0.3426891134093809	0.3426891134093809
0	15	0.3853873706646466	0.3853873706646466	0.3853873706646466	0.3853873706646466
0	92	0.0	0.0	0.0	0.0
0	84	0.0	0.0	0.0	0.0
0	53	0.0	0.0	0.0	0.0
0	12	0.0	0.0	0.0	0.0
0	41	0.0	0.0	0.0	0.0
0	91	0.1209856924272946	0.1209856924272946	0.1209856924272946	0.1209856924272946
0	77	0.0	0.0	0.0	0.0
0	38	0.0	0.0	0.0	0.0
0	64	0.0	0.0	0.0	0.0
0	19	0.4324076793238921	0.4324076793238921	0.4324076793238921	0.4324076793238921
0	85	0.0	0.0	0.0	0.0
0	49	0.0	0.0	0.0	0.0
0	45	0.47680824869221106	0.47680824869221106	0.47680824869221106	0.47680824869221106
0	86	0.36411310721298806	0.36411310721298806	0.36411310721298806	0.36411310721298806
0	35	0.5199523955259573	0.5199523955259573	0.5199523955259573	0.5199523955259573
0	88	0.2998831048205022	0.2998831048205022	0.2998831048205022	0.2998831048205022
0	70	0.1209856924272946	0.1209856924272946	0.1209856924272946	0.1209856924272946
0	80	0.0	0.0	0.0	0.0
0	17	0.25604539260319575	0.25604539260319575	0.25604539260319575	0.25604539260319575
0	23	0.22783313720479934	0.22783313720479934	0.22783313720479934	0.22783313720479934
0	57	0.39725197529685896	0.39725197529685896	0.39725197529685896	0.39725197529685896
0	39	0.6969187391808748	0.6969187391808748	0.6969187391808748	0.6969187391808748
0	62	0.35834288708690576	0.35834288708690576	0.35834288708690576	0.35834288708690576
0	22	0.3479635171478589	0.3479635171478589	0.3479635171478589	0.3479635171478589
0	29	0.0	0.0	0.0	0.0
0	4	0.08643572856080226	0.08643572856080226	0.08643572856080226	0.08643572856080226
0	76	0.4676524384844628	0.4676524384844628	0.4676524384844628	0.4676524384844628
0	25	0.0	0.0	0.0	0.0
0	61	0.31056369447260357	0.31056369447260357	0.31056369447260357	0.31056369447260357
0	60	0.4344001825970693	0.4344001825970693	0.4344001825970693	0.4344001825970693
0	81	0.5341773990173964	0.5341773990173964	0.5341773990173964	0.5341773990173964
0	73	0.3594112824348962	0.3594112824348962	0.3594112824348962	0.3594112824348962
0	72	0.2724617035823318	0.2724617035823318	0.2724617035823318	0.2724617035823318
0	89	0.39708311375495087	0.39708311375495087	0.39708311375495087	0.39708311375495087
0	51	1.0928331302533494	1.0928331302533494	1.0928331302533494	1.0928331302533494
0	3	0.7753919983275769	0.7753919983275769	0.7753919983275769	0.7753919983275769
0	11	0.4447982697624422	0.4447982697624422	0.4447982697624422	0.4447982697624422
0	24	0.2687792455355438	0.2687792455355438	0.2687792455355438	0.2687792455355438
0	10	0.22287954434491214	0.22287954434491214	0.22287954434491214	0.22287954434491214
0	33	0.0	0.0	0.0	0.0
0	56	0.08643572856080226	0.08643572856080226	0.08643572856080226	0.08643572856080226
0	75	0.5582685615813782	0.5582685615813782	0.5582685615813782	0.5582685615813782
0	59	0.0	0.0	0.0	0.0
0	43	0.4344001825970693	0.4344001825970693	0.4344001825970693	0.4344001825970693
0	47	0.4344001825970693	0.4344001825970693	0.4344001825970693	0.4344001825970693
0	32	0.42079116555233986	0.42079116555233986	0.42079116555233986	0.42079116555233986
0	74	0.08643572856080226	0.08643572856080226	0.08643572856080226	0.08643572856080226
0	90	0.0	0.0	0.0	0.0
0	99	0.35834288708690576	0.35834288708690576	0.35834288708690576	0.35834288708690576
0	7	0.40705315180418433	0.40705315180418433	0.40705315180418433	0.40705315180418433
0	1	0.0	0.0	0.0	0.0
0	5	0.0	0.0	0.0	0.0
0	26	0.6756796203479984	0.6756796203479984	0.6756796203479984	0.6756796203479984
0	13	0.0	0.0	0.0	0.0
0	71	0.08643572856080226	0.08643572856080226	0.08643572856080226	0.08643572856080226
0	31	1.0626861998406074	1.0626861998406074	1.0626861998406074	1.0626861998406074
0	63	0.0	0.0	0.0	0.0
0	54	0.35489390166279083	0.35489390166279083	0.35489390166279083	0.35489390166279083
0	100	0.5136490912183758	0.5136490912183758	0.5136490912183758	0.5136490912183758
0	6	0.0	0.0	0.0	0.0
0	96	0.0	0.0	0.0	0.0
0	82	0.0	0.0	0.0	0.0
0	48	0.5129255469892211	0.5129255469892211	0.5129255469892211	0.5129255469892211
0	83	0.1209856924272946	0.1209856924272946	0.1209856924272946	0.1209856924272946
0	79	0.0	0.0	0.0	0.0
0	69	0.0	0.0	0.0	0.0
0	87	0.0	0.0	0.0	0.0
0	46	0.5266666949025404	0.5266666949025404	0.5266666949025404	0.5266666949025404
0	18	0.34065326130268125	0.34065326130268125	0.34065326130268125	0.34065326130268125
0	20	0.36843448996303746	0.36843448996303746	0.36843448996303746	0.36843448996303746
0	94	0.6516671835023642	0.6516671835023642	0.6516671835023642	0.6516671835023642
0	16	0.0	0.0	0.0	0.0
0	36	0.7426539349903803	0.7426539349903803	0.7426539349903803	0.7426539349903803
0	14	0.29772139471776726	0.29772139471776726	0.29772139471776726	0.29772139471776726
0	34	0.0	0.0	0.0	0.0
0	9	0.0	0.0	0.0	0.0
0	28	0.0	0.0	0.0	0.0
0	68	0.0	0.0	0.0	0.0
0	98	0.0	0.0	0.0	0.0
0	93	0.3958516886343212	0.3958516886343212	0.3958516886343212	0.3958516886343212
0	30	0.0	0.0	0.0	0.0
0	97	0.24228676281737763	0.24228676281737763	0.24228676281737763	0.24228676281737763
0	55	0.0	0.0	0.0	0.0
0	65	0.5199523955259573	0.5199523955259573	0.5199523955259573	0.5199523955259573
0	50	0.34772152954542945	0.34772152954542945	0.34772152954542945	0.34772152954542945
0	8	0.3067239398743073	0.3067239398743073	0.3067239398743073	0.3067239398743073
0	42	0.0	0.0	0.0	0.0
0	2	0.5683350283414835	0.5683350283414835	0.5683350283414835	0.5683350283414835
87	4425	0.00164185359889443	None	0.0	0.00164185359889443
87	4345	0.002945385194293672	None	0.0	0.002945385194293672
87	3978	0.00010787369234184645	None	0.34709901243378083	0.00010787369234184645
87	4235	0.003531958359435834	None	0.011633245366015035	0.003531958359435834
87	4368	0.00605466450717337	None	0.011633245366015035	0.00605466450717337
87	3806	0.0015634874170200757	None	0.0	0.0015634874170200757
87	4346	0.003451830142829378	None	0.0	0.003451830142829378
87	4450	3.394179561355954e-06	None	0.4429342349730064	3.394179561355954e-06
87	4441	0.0023613450802563813	None	0.0	0.0023613450802563813
87	4433	0.0034270327544891036	None	0.0	0.0034270327544891036
87	3918	0.004210815166362402	None	0.011633245366015035	0.004210815166362402
87	4295	0.0001956456655853602	None	0.15588842786975535	0.0001956456655853602
87	3854	0.003603971812983243	None	0.0	0.003603971812983243
87	4242	0.0035260887678540353	None	0.0	0.0035260887678540353
87	3802	0.0034957804678553885	None	0.0	0.0034957804678553885
87	3955	0.004206166787308006	None	0.0	0.004206166787308006
87	4267	0.0015199238165308985	None	0.12751217777204057	0.0015199238165308985
87	4197	0.0013308159112379624	None	0.0	0.0013308159112379624
87	4352	0.0012523319871053653	None	0.0	0.0012523319871053653
87	4090	0.0003771447582201351	None	0.0	0.0003771447582201351
87	4020	0.0035198313095568473	None	0.0	0.0035198313095568473
87	4338	0.001582013072894362	None	0.12751217777204057	0.001582013072894362
87	4166	0.00520839922998369	None	0.0	0.00520839922998369
87	4428	0.005596317860939396	None	0.0	0.005596317860939396
87	4261	0.00299904655660828	None	0.0	0.00299904655660828
87	4212	0.0021081310177261505	None	0.0	0.0021081310177261505
87	4147	0.0032904286356176967	None	0.2869017937535417	0.0032904286356176967
87	3460	0.0011957893393444022	None	0.0	0.0011957893393444022
87	4415	0.004964065536014807	None	0.0	0.004964065536014807
87	4296	0.0036122848955225744	None	0.16837217357543915	0.0036122848955225744
87	4426	2.492945904543618e-07	None	0.0	2.492945904543618e-07
87	4328	0.000450839889398534	None	0.0	0.000450839889398534
87	4250	0.010139368583081598	None	0.0	0.010139368583081598
87	4300	0.0033749476021970944	None	0.0	0.0033749476021970944
87	3976	0.003357526978592283	None	0.0	0.003357526978592283
87	3927	0.0016633558064687276	None	0.0	0.0016633558064687276
87	4306	0.004881280544393706	None	0.0	0.004881280544393706
87	4353	0.0034929769074263793	None	0.0	0.0034929769074263793
87	4374	0.0035955287753190925	None	0.0	0.0035955287753190925
87	4287	0.0035342127064547104	None	0.0	0.0035342127064547104
87	4152	0.001757832674057353	None	0.0	0.001757832674057353
87	4130	0.0013259043806645304	None	0.0	0.0013259043806645304
87	4047	0.0007548600657905875	None	0.0	0.0007548600657905875
87	4431	-1.3661769447973044e-07	None	0.0	-1.3661769447973044e-07
87	4173	0.00365182797581751	None	0.0	0.00365182797581751
87	4144	0.003409879123397533	None	0.011633245366015035	0.003409879123397533
87	4075	0.0035206427847145113	None	0.0	0.0035206427847145113
87	4164	0.008493612292388958	None	0.0	0.008493612292388958
87	4379	7.462637049979222e-05	None	0.1046992082941353	7.462637049979222e-05
87	4377	0.00415158454119885	None	0.0	0.00415158454119885
87	4444	-0.1	None	0.7163988337881128	-0.1
87	4288	0.0021987556579392757	None	0.3601909328621726	0.0021987556579392757
87	3905	0.003575970714002484	None	0.0	0.003575970714002484
87	4440	1.2015393576691147e-06	None	0.0	1.2015393576691147e-06
87	4109	0.0001633864112790783	None	0.0	0.0001633864112790783
87	4399	0.0035373144471363962	None	0.0	0.0035373144471363962
87	4366	0.005262429488771805	None	0.011633245366015035	0.005262429488771805
87	4409	7.039966160751468e-06	None	0.5614782741510023	7.039966160751468e-06
87	4413	0.0004211753046456273	None	0.39725981776276725	0.0004211753046456273
87	4387	9.130913595489e-08	None	0.011633245366015035	9.130913595489e-08
87	4393	0.004969997139231151	None	0.0	0.004969997139231151
87	4332	0.005086620844459059	None	0.0	0.005086620844459059
87	4439	0.00486012577041599	None	0.0	0.00486012577041599
87	4315	0.0036268216806018836	None	0.0	0.0036268216806018836
87	4372	0.000489016186638777	None	0.0	0.000489016186638777
87	4423	-4.1190637837421576e-05	None	0.0	-4.1190637837421576e-05
87	4171	0.0035255267930247524	None	0.0	0.0035255267930247524
87	4071	0.0020209526932866853	None	0.0	0.0020209526932866853
87	4080	0.00021125316821205218	None	0.0	0.00021125316821205218
87	4350	0.003520642784723195	None	0.0	0.003520642784723195
87	4124	0.0019860368981964695	None	0.0	0.0019860368981964695
87	4311	0.0046967439211697375	None	0.0	0.0046967439211697375
87	4318	0.005377431566109767	None	0.011633245366015035	0.005377431566109767
87	4358	3.180057168946244e-08	None	0.6113899893945949	3.180057168946244e-08
87	4422	0.0012941627379782067	None	0.0	0.0012941627379782067
87	3481	0.006127093164363163	None	0.0	0.006127093164363163
87	4414	-7.883460710586744e-09	None	0.0	-7.883460710586744e-09
87	4182	0.0034843362132885437	None	0.0	0.0034843362132885437
87	4447	-1.4227058163239446e-05	None	0.0	-1.4227058163239446e-05
87	4443	0.003492975244426614	None	0.0	0.003492975244426614
87	4282	0.004784721441852299	None	0.0	0.004784721441852299
87	4400	0.0013097912055042322	None	0.1046992082941353	0.0013097912055042322
87	4390	2.4429455673182143e-05	None	0.0	2.4429455673182143e-05
87	4434	-2.1848293625435687e-08	None	0.0	-2.1848293625435687e-08
87	4270	0.0014398874067479014	None	0.0	0.0014398874067479014
87	4316	0.0002472352233594719	None	0.17455704595402516	0.0002472352233594719
87	4064	0.003469617058564551	None	0.0	0.003469617058564551
87	4404	-0.1	None	0.7163988337881128	-0.1
87	4394	0.0018526748884623199	None	0.011633245366015035	0.0018526748884623199
87	4281	0.003422746911207889	None	0.0	0.003422746911207889
87	4334	0.002268797283004417	None	0.3601909328621726	0.002268797283004417
87	4410	5.3863494881290595e-08	None	0.3997550507767857	5.3863494881290595e-08
87	4398	0.00022830316461745586	None	0.3411891803177954	0.00022830316461745586
87	4220	0.0004216254623887555	None	0.0	0.0004216254623887555
87	4239	0.0017889038861855834	None	0.0	0.0017889038861855834
87	4418	0.0034994724417708677	None	0.0	0.0034994724417708677
87	4183	0.0016458792272530487	None	0.12751217777204057	0.0016458792272530487
87	4369	0.0009114216167624302	None	0.602784232509123	0.0009114216167624302
87	3934	0.0021455511100840663	None	0.0	0.0021455511100840663
87	4243	0.001752627107586925	None	0.0	0.001752627107586925
51	2617	None	None	0.29045936783760606	None
51	2598	3.7647691510656217e-06	None	0.025553498166375626	3.7647691510656217e-06
51	2601	3.5585677981898284e-07	None	0.3190146909068467	3.5585677981898284e-07
51	2640	-4.766555312277184e-08	None	0.3948232768881573	-4.766555312277184e-08
51	2579	-0.1	None	0.0	-0.1
51	2584	-4.253777688458166e-09	None	0.5388497486287458	-4.253777688458166e-09
51	2560	-0.1	None	0.0	-0.1
51	2629	2.353306066758944e-06	None	0.3557778327386334	2.353306066758944e-06
51	2554	-0.1	None	0.0	-0.1
51	2501	None	None	0.19627730978005456	None
51	2602	1.6887037586738273e-06	None	0.2792174848286511	1.6887037586738273e-06
51	2558	-4.9171723162249505e-08	None	0.3948232768881573	-4.9171723162249505e-08
51	2556	1.0862495775908788e-05	None	0.4540476654391779	1.0862495775908788e-05
51	2559	-1.9536130660057962e-13	None	0.025553498166375626	-1.9536130660057962e-13
51	2592	1.7470744864693056e-07	None	0.33774905396242266	1.7470744864693056e-07
51	2208	None	None	0.4043321917418214	None
51	2621	-0.1	None	0.0	-0.1
51	2625	-1.681072390519786e-05	None	0.10841907265170969	-1.681072390519786e-05
51	2622	-7.390399987235723e-06	None	0.1510960995946099	-7.390399987235723e-06
51	2577	-6.064727913384883e-08	None	0.3190146909068467	-6.064727913384883e-08
51	2631	-0.1	None	0.0	-0.1
51	2645	7.94970877954378e-06	None	0.3557778327386334	7.94970877954378e-06
51	2597	-4.718351365309145e-06	None	0.18121042474596494	-4.718351365309145e-06
51	2628	-0.1	None	0.42618524439446687	-0.1
51	2571	-3.1025619960933954e-08	None	0.6468611136028977	-3.1025619960933954e-08
51	2089	None	None	0.3937593379173217	None
51	2504	None	None	0.42078227188591033	None
51	2585	-0.1	None	0.0	-0.1
51	2581	6.341467929423158e-07	None	0.42957672564301924	6.341467929423158e-07
51	2356	None	None	0.39125369619352734	None
51	2641	-0.1	None	0.0	-0.1
51	2607	None	None	0.4130722077604035	None
51	2646	-0.1	None	0.0	-0.1
51	2461	None	None	0.38233633903413705	None
51	2635	6.677322905832558e-07	None	0.42957672564301924	6.677322905832558e-07
51	2596	-4.2286152082771463e-10	None	0.39125369619352734	-4.2286152082771463e-10
51	2613	-0.1	None	0.0	-0.1
51	2553	-0.1	None	0.1921239389546403	-0.1
51	2518	None	None	0.10841907265170969	None
51	2065	None	None	0.3180157571836934	None
51	2526	None	None	0.631555482220458	None
51	2605	-0.1	None	0.20017690007088076	-0.1
51	2636	2.1086018028013647e-06	None	0.025553498166375626	2.1086018028013647e-06
51	2587	-1.8995069153641326e-07	None	0.2573928642107595	-1.8995069153641326e-07
51	2474	None	None	0.4454244630189158	None
51	2639	-0.1	None	0.20017690007088076	-0.1
51	2557	-3.3017889742140625e-10	None	0.39125369619352734	-3.3017889742140625e-10
51	1930	None	None	0.7918482704369899	None
51	2623	None	None	0.4584654796733048	None
51	2611	-2.5126420409859494e-07	None	0.3190146909068467	-2.5126420409859494e-07
51	2595	8.674104437769789e-07	None	0.31977416910223677	8.674104437769789e-07
51	2589	-0.1	None	0.393788659530787	-0.1
51	2637	0.0007214794721492193	None	0.3767051022439909	0.0007214794721492193
51	2582	-0.1	None	0.0	-0.1
51	2578	-7.45449199997788e-06	None	0.18140014889578118	-7.45449199997788e-06
51	2612	-0.1	None	0.0	-0.1
51	2603	0.00011564793647652066	None	0.1735663419255813	0.00011564793647652066
51	2642	-0.1	None	0.20017690007088076	-0.1
51	2647	-0.1	None	0.0	-0.1
51	2569	-0.1	None	0.7427322693951106	-0.1
51	2649	1.6854366187132151e-06	None	0.025553498166375626	1.6854366187132151e-06
51	2633	-0.1	None	0.0	-0.1
51	2561	6.191071106578169e-06	None	0.21512642580954186	6.191071106578169e-06
51	2563	5.118055659853482e-06	None	0.3199150972147188	5.118055659853482e-06
51	2620	-0.1	None	0.4821622622677892	-0.1
51	2320	None	None	0.518623092427428	None
51	2512	None	None	0.6155983335988247	None
51	2610	-1.5162850378550015e-09	None	0.025553498166375626	-1.5162850378550015e-09
51	2632	None	None	0.34573205626971665	None
51	2575	-4.463522808737402e-07	None	0.025553498166375626	-4.463522808737402e-07
51	2564	0.00021179761342662414	None	0.21512642580954186	0.00021179761342662414
51	2616	-3.4238328333850905e-05	None	0.36941339149354224	-3.4238328333850905e-05
51	2609	2.5464233117592497e-13	None	0.025553498166375626	2.5464233117592497e-13
51	2555	-4.475921039917227e-10	None	0.631555482220458	-4.475921039917227e-10
51	2248	None	None	0.3436353519223638	None
51	2588	-3.345002563034668e-07	None	0.3199150972147188	-3.345002563034668e-07
51	2475	None	None	0.4527151337259845	None
51	2522	None	None	0.45040189987326285	None
51	2599	-2.238750867259571e-06	None	0.3557778327386334	-2.238750867259571e-06
51	2411	None	None	0.3430109110174474	None
51	2604	-0.1	None	0.0	-0.1
51	2626	-0.1	None	0.3666148125458047	-0.1
51	2551	6.252418023506525e-08	None	0.3871955801535253	6.252418023506525e-08
51	2574	-3.819594854573561e-05	None	0.025553498166375626	-3.819594854573561e-05
51	2310	None	None	0.34820602301273856	None
51	1829	None	None	0.4157861845546833	None
51	2514	None	None	0.3203730655549637	None
51	2586	-1.75371467006816e-07	None	0.3557778327386334	-1.75371467006816e-07
51	2634	1.4683053674267908e-06	None	0.3436353519223638	1.4683053674267908e-06
51	2261	None	None	0.42618524439446687	None
51	2630	-0.1	None	0.0	-0.1
51	2638	-1.1227249078987814e-08	None	0.21512642580954186	-1.1227249078987814e-08
51	2591	-1.5142595184709166e-05	None	0.3937593379173217	-1.5142595184709166e-05
51	2593	-0.1	None	0.0	-0.1
51	2472	None	None	0.3806201095088459	None
51	2618	2.216127222149606e-07	None	0.39125369619352734	2.216127222149606e-07
51	2186	None	None	0.393788659530787	None
51	2562	-0.1	None	0.0	-0.1
51	2572	8.582573349104149e-05	None	0.3190146909068467	8.582573349104149e-05
[truncated: 13,001 more rows]
