# Supplementary material for: Constrained by Design: Influence of Genetic Encodings on Evolved Traits of Robots
Source: Front Robot AI. 2021 Jun 15;8:672379. doi: 10.3389/frobt.2021.672379 (PMC8239187; doi:10.3389/frobt.2021.672379)
Supplement: Supplementary file 2 [file DataSheet1.ZIP › hyperplasticoding_plane_13_all_measures.tsv]

robot_id	velocity	displacement_velocity	displacement_velocity_hill	head_balance	contacts	branching	branching_modules_count	limbs	extremities	length_of_limbs	extensiveness	coverage	joints	hinge_count	active_hinges_count	brick_count	touch_sensor_count	brick_sensor_count	proportion	width	height	size	absolute_size	sensors	symmetry	avg_period	dev_period	avg_phase_offset	dev_phase_offset	avg_amplitude	dev_amplitude	avg_intra_dev_params	avg_inter_dev_params	sensors_reach	recurrence	synaptic_reception
4373	4.0730092806029624e-05	5.328706154517991e-06	-5.596520990332136e-07	0.9993580935856188	None	0	0	0.4	2	0.8	4	1.0	0.8	6	4	0	0	0	0.14285714285714285	7	1	0.4666666666666667	7	0.0	0.6666666666666666	0.037568586066435414	0.5634924906425457	0.09996501176670199	0.5001211898960397	0.03995719179655423	0.5087852761065432	0.5723010454022095	0.5242291672928694	0	1.0	0.0
2773	0.00021433968135374515	1.2860372476760148e-05	7.301030755867241e-06	0.9999999899594707	None	0.2	1	0.3333333333333333	4	0.8	12	0.20987654320987653	0.8	16	12	0	0	0	1.0	9	9	1.1333333333333333	17	0.0	1.0	8.948688853081567e-05	0.5421775076682972	-0.04165423944102951	0.6852763009878051	0.047782173008922936	0.512712139159356	0.6205212171523447	0.5824160565896557	0	0.375	0.0
4104	0.00038195524894554437	3.0554389873250447e-06	-1.8177895526131038e-06	0.9999962068475816	None	0	0	0.3333333333333333	3	0.8181818181818182	9	0.28888888888888886	0.8181818181818182	12	9	0	1	0	0.5555555555555556	5	9	0.8666666666666667	13	1.0	1.0	0.09953132032092835	0.574830438115565	0.046638772848066515	0.5451064452279079	0.19177902819613418	0.5673561598512232	0.6428300017592242	0.5624699607965624	0.0	0	0.0
4	None	None	None	None	None	0	0	0	0	0	0	1.0	0	0	0	0	0	0	1.0	1	1	0.06666666666666667	1	0.0	0	0	0	0	0	0	0	0	0	0	0	0
7051	2.4473915031298156e-08	2.2068839955547902e-08	1.051306797533079e-09	0.9999938765481413	None	0.2	1	0.3333333333333333	4	0.8	12	0.20987654320987653	0.8	16	12	0	0	0	1.0	9	9	1.1333333333333333	17	0.0	1.0	0.09999168233141206	0.5000646515512547	0.033248218436583286	0.5626511589745469	1.3823614518635684e-08	0.5099183186109908	0.603696568375351	0.5243029814687632	0	0.9375	0.0
1702	None	None	None	None	None	0.5	1	0.6666666666666666	4	0.5714285714285714	4	0.375	0.5714285714285714	8	4	0	0	0	0.6666666666666666	4	6	0.6	9	0.0	0.6666666666666666	0.08174731321105448	0.5327972785735438	0.09998887545074295	0.500143617271948	0.04096410394309747	0.516918796454813	0.5613605853768469	0.5166316333140049	0	1.0	0.0
131	None	None	None	None	None	0	0	0.25	1	1.0	3	1.0	1.0	4	3	0	0	0	0.2	1	5	0.3333333333333333	5	0.0	0	0.027616826729401845	0.620356692854104	0.1329928563134926	0.9999999999999123	0.10097015132268225	0.5529402297007596	0.9721554552183251	0.9999648517168199	0	1.0	0.0
4445	4.296673243690193e-08	3.71000796864703e-08	-2.9473706188644907e-08	0.9999919746071826	None	0	0	0.5555555555555556	5	0.36363636363636365	4	0.52	0	0	0	12	14	0	1.0	5	5	0.8666666666666667	13	0.5	1.0	0	0	0	0	0	0	0	0	0	0	0
1977	None	None	None	None	None	0	0	0.35714285714285715	5	0.5789473684210527	11	0.3333333333333333	0	0	0	20	17	0	0.7777777777777778	7	9	1.4	21	0.38636363636363635	0.1111111111111111	0	0	0	0	0	0	0	0	0	0	0
784	None	None	None	None	None	0	0	0.25	1	1.0	4	0.6	0	0	0	5	0	0	0.4	5	2	0.4	6	0.0	0	0	0	0	0	0	0	0	0	0	0	0
4512	0.0	0.0	0.0	0.9999999999999998	None	0	0	0	0	0	0	1.0	0	0	0	0	4	0	1.0	1	1	0.06666666666666667	1	1.0	0	0	0	0	0	0	0	0	0	0	0	0
6386	0.023262971508358977	0.0010222885689825769	0.0007387658739740566	0.9899663915705417	None	0.2	1	0.3333333333333333	4	0.8	12	0.20987654320987653	0.8	16	12	0	0	0	1.0	9	9	1.1333333333333333	17	0.0	1.0	0.25326795908668753	0.5989193774897834	0.07820793429820735	0.6347308118670301	0.0999983289418415	0.5001368042185071	0.6755760238793558	0.5788431108126744	0	0	0.0
3813	0.01976778038922443	0.0011792262615659688	0.0011780312924155121	0.9736876958338013	None	0	0	0.375	3	0.8	8	0.3	0.8	11	8	0	1	0	0.625	8	5	0.8	12	1.0	0.8571428571428571	0.19844237181924257	0.5677442094590817	-0.00021700001480256674	0.6717564130409344	0.22330474900554687	0.5609612611407557	0.703650092294484	0.6013961555841297	0.0	0	0.0
3266	0.005587112056184535	0.0020566047495548414	-0.00016589371405289325	0.9908116364607981	None	0.25	1	0.4	4	0.75	9	0.25925925925925924	0.75	13	9	0	0	0	0.6666666666666666	9	6	0.9333333333333333	14	0.0	1.0	0.0999287532841765	0.5001750875759359	0.0001433960701990623	0.5022305681155943	0.08504331115610166	0.9429735888377416	0.6321174519320368	0.7187727429324569	0	1.0	0.0
5661	0.010719150400309947	0.0039029008762858468	-8.67073485787467e-05	0.9875456803843309	None	0.125	1	0.2631578947368421	5	0.8076923076923077	21	0.345679012345679	0.7692307692307693	25	20	2	0	0	1.0	9	9	1.8666666666666667	28	0.0	0.8421052631578947	0.09999921720351078	0.5000443533179629	0.23309197698552514	0.7333025510367996	0.08123584888587135	0.5808514825335419	0.6742235443482285	0.6096791088754632	0	0.76	0.0
7224	0.012433175477462467	0.006835711128919133	-0.002814041921560764	0.9888350608344996	None	0.2	1	0.3333333333333333	4	0.8	12	0.20987654320987653	0.8	16	12	0	0	0	1.0	9	9	1.1333333333333333	17	0.0	1.0	0.09999997975429833	0.5000003297154753	0.07920497129260917	0.5549308979504043	0.39372659343306504	0.523266279648012	0.8098821985132388	0.5261218401429588	0	1.0	0.0
4161	5.36000936430956e-05	2.5802146900726804e-05	-6.77800309995381e-06	0.9995195840490598	None	0	0	0.19607843137254902	10	0.7567567567567568	56	0.9382716049382716	0.10810810810810811	18	8	57	3	0	1.0	9	9	5.066666666666666	76	0.027777777777777776	0.9705882352941176	-0.016063633969765605	0.6688217521755588	0.06952468431248064	0.5550528461987904	-0.03743483229523459	0.5223952212533962	0.6394507646085903	0.583672988367368	1.0	1.0	0.0
5138	0.003145825002363641	0.002292659235536316	-0.0011700939804817983	0.9963630779259178	None	0.2	1	0.3333333333333333	4	0.8	12	0.20987654320987653	0.8	16	12	0	0	0	1.0	9	9	1.1333333333333333	17	0.0	1.0	0.09999998368224867	0.5000000844364578	-0.0458044208107085	0.5365223701452648	0.05928629881590821	0.5010310815423404	0.6490669282629895	0.5125369389449733	0	0.625	0.0
2140	None	None	None	None	None	0	0	0.3076923076923077	4	0.6470588235294118	11	0.5277777777777778	0	0	0	18	0	0	0.4444444444444444	9	4	1.2666666666666666	19	0.0	1.0	0	0	0	0	0	0	0	0	0	0	0
4456	0.0028092496260284615	0.0024310289257265974	0.0024305158527318954	0.9953345827318112	None	0	0	0.5	3	0.6666666666666666	4	0.4	0.6666666666666666	7	4	0	1	0	0.8	4	5	0.5333333333333333	8	1.0	0.6666666666666666	0.09998736076457057	0.5000918080244733	-0.04420846962811647	0.6386426754887375	0.3192513366274699	0.5332513951940925	0.8194553335391366	0.5583206016766846	0.0	0	0.0
7473	0.0	0.0	0.0	0.9999999999999998	None	0	0	0	0	0	0	1.0	0	0	0	0	4	0	1.0	1	1	0.06666666666666667	1	1.0	0	0	0	0	0	0	0	0	0	0	0	0
6934	0.0	0.0	0.0	1.0	None	0	0	0	0	0	0	1.0	0	0	0	0	0	0	1.0	1	1	0.06666666666666667	1	0.0	0	0	0	0	0	0	0	0	0	0	0	0
1051	None	None	None	None	None	0	0	0.3181818181818182	7	0.6	18	0.4444444444444444	0.03333333333333333	5	1	26	14	0	0.8888888888888888	8	9	2.1333333333333333	32	0.2692307692307692	0.20689655172413793	0.0988626236493634	0.5217553415349311	0.03408553847314807	0.5852702408459686	0.015353879966913921	0.595975919658696	0.5980787483025616	0.5679313915857208	1.0	1.0	0.6002520900562481
5181	0.00441639749009624	0.004069082616807494	0.003916760394122479	0.9919773709534224	None	0.2	1	0.3333333333333333	4	0.8	12	0.20987654320987653	0.8	16	12	0	0	0	1.0	9	9	1.1333333333333333	17	0.0	1.0	0.09999999922762522	0.5000000084720194	0.2152218539814092	0.6465300405737081	0.09999999976651877	0.5000000029952395	0.6325474490618483	0.5501492480411415	0	1.0	0.0
3494	0.0	0.0	0.0	0.9999999999999998	None	0	0	0	0	0	0	1.0	0	0	0	0	4	0	1.0	1	1	0.06666666666666667	1	1.0	0	0	0	0	0	0	0	0	0	0	0	0
1106	None	None	None	None	None	0	0	0.6	3	0.6	3	0.5833333333333334	0.6	5	3	1	0	0	0.3333333333333333	6	2	0.4666666666666667	7	0.0	0.4	-0.20281372863685848	0.9999999999905078	3.651946303401719e-13	0.5000000068866443	0.3144539271145742	0.6186582815294545	0.927378737054262	0.9998198369757084	0	0	0.0
1741	None	None	None	None	None	0	0	0.5	2	0.6666666666666666	2	0.5555555555555556	0.6666666666666666	4	2	0	0	0	1.0	3	3	0.3333333333333333	5	0.0	0	0.10942419015230423	0.6609421720187917	0.04881400514915171	0.561253165465881	0.031497563710711295	0.509149351889694	0.5989437018340582	0.5785398570626709	0	1.0	0.0
5350	0.0	0.0	0.0	1.0	None	0	0	0	0	0	0	1.0	0	0	0	0	0	0	1.0	1	1	0.06666666666666667	1	0.0	0	0	0	0	0	0	0	0	0	0	0	0
3302	0.0035208746681722083	0.0020268204763288747	-0.00011064792440726723	0.9922956280430283	None	0.2	1	0.3333333333333333	4	0.8	12	0.20987654320987653	0.8	16	12	0	0	0	1.0	9	9	1.1333333333333333	17	0.0	1.0	0.24950960194889582	0.6117168088652437	0.004423894389240943	0.5149864687685324	0.038715014960652674	0.5272927115744374	0.7427019249012817	0.551795012446671	0	0	0.0
1780	None	None	None	None	None	0.36363636363636365	4	0.5833333333333334	14	0.3333333333333333	11	0.546875	0.15151515151515152	18	5	16	7	0	1.0	8	8	2.3333333333333335	35	0.30434782608695654	0.7857142857142857	0.02978021303969176	0.5728519563836688	-0.004875205558078732	0.6869471264493054	1.3058335818488897e-14	0.5000000300320676	0.6039990355907577	0.5889905666021127	1.0	1.0	0.0
6925	0.0033525622666748605	0.0011028720196311428	1.4243698453631484e-08	0.9945419735679994	None	0	0	0.25	1	1.0	3	1.0	1.0	4	3	0	0	0	0.2	5	1	0.3333333333333333	5	0.0	0	0.09999999931531252	0.5000000039500313	0.08476113269975763	0.5278425271568995	0.0999999697173782	0.5000000176130518	0.5179514398883203	0.5092893911857401	0	1.0	0.0
4933	0.005737417362164201	0.0036338824724773972	-0.00357769684965842	0.9951746273367762	None	0.2	1	0.3333333333333333	4	0.8	12	0.20987654320987653	0.8	16	12	0	0	0	1.0	9	9	1.1333333333333333	17	0.0	1.0	0.09945988697635844	0.502148920118365	-0.0679098913260601	0.6169668645951876	0.09999701110692524	0.5000216065744708	0.6878455263991649	0.5403599957038941	0	1.0	0.0
994	None	None	None	None	None	0.25	1	0.4	4	0.7692307692307693	10	0.23809523809523808	0.7692307692307693	14	10	0	0	0	0.7777777777777778	9	7	1.0	15	0.0	1.0	0.09212061577681604	0.5250405062536281	0.09994763329431447	0.5338640549601856	-0.03610195938976675	0.5356155371439092	0.6524137859424527	0.5315093245040949	0	1.0	0.0
3882	0.0002080587478335972	4.552095039028164e-05	4.977409639816644e-07	0.9999954684956446	None	0	0	0.25	1	1.0	3	1.0	1.0	4	3	0	3	0	0.2	5	1	0.3333333333333333	5	1.0	0	0.0999998338059597	0.500000404681895	4.403651889216025e-06	0.5000188421222158	0.1136738295508827	0.5255633805866988	0.6241019327662239	0.5085341498303069	0.0	0	0.0
1542	None	None	None	None	None	0.5	1	0.5	3	0.5714285714285714	4	0.36	0.42857142857142855	6	3	2	1	0	1.0	5	5	0.6	9	0.2	1.0	0.05448044479076399	0.6348129712355698	0.06700084499393352	0.5103106258785451	0.0828613263121993	0.5391330940418402	0.5487154152896275	0.5622603748038605	0.6666666666666666	0.3333333333333333	0.0
6211	5.881389748387133e-05	6.0459200587487565e-06	6.044971304090585e-06	0.9999479765250594	None	0	0	0.25	1	1.0	3	1.0	1.0	4	3	0	3	0	0.2	1	5	0.3333333333333333	5	1.0	0	0.045628529180133826	0.505438654108273	0.08227088342241892	0.560915828462498	-0.045888527068784137	0.6049565666138145	0.6339003287734888	0.5574778000965136	1.0	1.0	0.0
6782	1.463482472827649e-10	4.1995332032356833e-13	-1.899810444387814e-13	0.9999999999999997	None	0.2	1	0.3333333333333333	4	0.8	12	0.20987654320987653	0.8	16	12	0	0	0	1.0	9	9	1.1333333333333333	17	0.0	1.0	0.09999999804642537	0.5000000088291798	0.05920059844156424	0.5141868620452094	7.902762784127648e-27	0.5	0.6012297431969342	0.5047300855013591	0	0	0.0
6354	0.016033209307440618	0.01526429740034693	0.015261228768029355	0.9835526794275373	None	0.2	1	0.3333333333333333	4	0.8	12	0.20987654320987653	0.8	16	12	0	0	0	1.0	9	9	1.1333333333333333	17	0.0	1.0	0.09998915507695542	0.5001912207294803	0.13999420021980463	0.5960491555109542	0.2946113174302562	0.5388004292139134	0.6984960945318038	0.5453177268876988	0	0.875	0.0
773	None	None	None	None	None	0.2	1	0.3333333333333333	4	0.8	12	0.20987654320987653	0.8	16	12	0	0	0	1.0	9	9	1.1333333333333333	17	0.0	1.0	0.14782746995492063	0.5897664658464361	0.09996747156223289	0.5007286715829433	0.006067643112918087	0.6746561803002995	0.6605297859434477	0.5902692295023928	0	1.0	0.0
1161	None	None	None	None	None	0	0	0	0	0	0	1.0	0	0	0	0	4	0	1.0	1	1	0.06666666666666667	1	1.0	0	0	0	0	0	0	0	0	0	0	0	0
3923	0.0028697142188727526	0.0007863513312755209	-0.0007471652662797128	0.9944466151046769	None	0	0	0.3333333333333333	2	0.7142857142857143	5	0.36	0.5714285714285714	6	4	2	1	0	1.0	5	5	0.6	9	0.16666666666666666	0	0.09985095625692024	0.5004601137367577	0.048324914028840295	0.684584244651299	0.03132300651542348	0.5782983899107356	0.5797460124812065	0.5900529275696792	1.0	1.0	0.0
4479	0.00040742688445984766	4.622331041549068e-06	-9.023818545548063e-07	0.9986786012418661	None	0.25	1	0.4	4	0.7692307692307693	10	0.23809523809523808	0.7692307692307693	14	10	0	0	0	0.7777777777777778	7	9	1.0	15	0.0	1.0	0.15692994338937266	0.5459764168041341	0.0011109676969760557	0.6732196236847371	0.3345420044424201	0.5691991424824268	0.7856802243728586	0.5975494446590306	0	1.0	0.0
6722	0.012119611555567353	0.011630062039807784	0.011471818840763821	0.9906079210844526	None	0.2	1	0.3333333333333333	4	0.8	12	0.20987654320987653	0.8	16	12	0	0	0	1.0	9	9	1.1333333333333333	17	0.0	1.0	0.0999999326644716	0.5000074487169525	0.18566278678670536	0.646145519841995	0.09999999112924092	0.5000000268892859	0.599604825964018	0.5500129361102689	0	1.0	0.0
6588	1.5060094424885134e-07	1.4473329398735537e-07	1.251208636137277e-07	0.9999739396645034	None	0	0	0.25	6	0.7058823529411765	24	0.6428571428571429	0	0	0	35	1	0	0.875	8	7	2.4	36	0.013513513513513514	0.9655172413793104	0	0	0	0	0	0	0	0	0	0	0
4918	0.0042378798204623525	0.0002329175541886574	-0.00014136461884869996	0.9918241154369748	None	0	0	0.42857142857142855	3	0.75	6	0.3333333333333333	0.75	9	6	0	1	0	0.8333333333333334	6	5	0.6666666666666666	10	1.0	0.4	0.09999994402042085	0.5000027042036951	-0.09993856438557522	0.5001116603164544	0.08551444038236952	0.5895554567112492	0.7131122391195817	0.5301787244004649	1.0	1.0	0.0
7145	0.00016328226824335784	0.0001358897580289758	-0.00013588669469984807	0.9993793526100735	None	0.25	1	0.36363636363636365	4	0.7857142857142857	11	0.2222222222222222	0.7857142857142857	15	11	0	0	0	0.8888888888888888	9	8	1.0666666666666667	16	0.0	1.0	0.099999999796716	0.5000000015220024	-3.702372026811178e-05	0.5871578310877781	0.01958559806522118	0.5030855764937516	0.6067234062435823	0.5303435637193696	0	0	0.0
100	None	None	None	None	None	0	0	0.0784313725490196	4	0.9324324324324325	69	0.9382716049382716	0	2	0	73	2	0	1.0	9	9	5.066666666666666	76	0.013513513513513514	0.9714285714285714	0	0	0	0	0	0	0	0	0	0	0
5758	0.007723250877746334	0.0066379807505409505	0.006323636591757102	0.9965361291624766	None	0.2	1	0.3333333333333333	4	0.8	12	0.20987654320987653	0.8	16	12	0	0	0	1.0	9	9	1.1333333333333333	17	0.0	1.0	0.09999987444984648	0.500000306391605	0.2294100498616592	0.6413222773631402	0.0999999291536969	0.5000024003404041	0.6479511920988792	0.5482756983154359	0	0.125	0.0
3090	0.0	0.0	0.0	1.0	None	0	0	0	0	0	0	1.0	0	0	0	0	0	0	1.0	1	1	0.06666666666666667	1	0.0	0	0	0	0	0	0	0	0	0	0	0	0
4098	0.031200301888165985	0.0042135351007201	0.002088635544640765	0.9860710229205799	None	0.2	1	0.3333333333333333	4	0.8	12	0.20987654320987653	0.8	16	12	0	0	0	1.0	9	9	1.1333333333333333	17	0.0	1.0	0.1750252214851759	0.6007463853291092	0.01740544714246789	0.6686837466755395	0.3414836079089961	0.9999999815217714	0.9667918856754346	0.998177694457387	0	1.0	0.0
6638	1.5590503473059767e-05	1.6386344143279428e-06	-9.672460538394705e-08	0.9955229812559107	None	0	0	0.22727272727272727	5	0.7333333333333333	22	0.5714285714285714	0	1	0	30	10	0	0.875	7	8	2.1333333333333333	32	0.15873015873015872	0.37037037037037035	0	0	0	0	0	0	0	0	0	0	0
2916	None	None	None	None	None	0	0	0.17391304347826086	4	0.8125	26	0.7555555555555555	0.0625	3	2	30	1	0	0.5555555555555556	5	9	2.2666666666666666	34	0.015873015873015872	0.7333333333333333	0.0016316762299495625	0.5033883081981172	0.07409144296738208	0.5165785642713105	0.0962290953244242	0.5308740407911813	0.6009495983137015	0.5169556205895605	0.6666666666666666	1.0	0.0
3456	0.012449731862647447	0.003764854535705946	-0.0026979060032434	0.9900186264893819	None	0.2	1	0.3333333333333333	4	0.8	12	0.20987654320987653	0.8	16	12	0	0	0	1.0	9	9	1.1333333333333333	17	0.0	1.0	0.09999741918069026	0.5001165007779543	0.03294976822923333	0.5514044592661874	0.09999999903141703	0.5000001862166634	0.5783494230289936	0.5172276487784905	0	0	0.0
5667	0.009978901091222113	0.004213348609111473	0.0041194622785932266	0.9932349804862013	None	0.25	1	0.36363636363636365	4	0.7857142857142857	11	0.2222222222222222	0.7857142857142857	15	11	0	0	0	0.8888888888888888	9	8	1.0666666666666667	16	0.0	1.0	0.09999981549464046	0.5000016034778189	-0.030410855447456187	0.5253719430778593	0.27082535645749334	0.5069297678083287	0.7742872921058083	0.5107735218831919	0	0.3333333333333333	0.0
6812	0.004383772722358374	0.002009346950779698	-0.00036723564344961145	0.9947757807093164	None	0.2	1	0.3333333333333333	4	0.8	12	0.20987654320987653	0.8	16	12	0	0	0	1.0	9	9	1.1333333333333333	17	0.0	1.0	0.09994950099523763	0.500365323272267	-0.0964227222389156	0.5410702782229824	0.06530466913172361	0.610047412138004	0.7006164418009858	0.5509578703796512	0	1.0	0.0
572	None	None	None	None	None	0	0	0.19230769230769232	10	0.7866666666666666	59	0.9506172839506173	0.09333333333333334	13	7	63	4	0	1.0	9	9	5.133333333333334	77	0.03225806451612903	1.0	0.00805111340807439	0.5885965496884745	-0.08085225053511544	0.6622359518140317	-0.058773868818228915	0.6885051160977602	0.6585850909351715	0.6475286270631208	0.9230769230769231	0.8461538461538461	0.0
3500	0.0022481128849145826	0.00011371768734649889	0.00011355569591989615	0.9974347669155835	None	0	0	0.25	1	1.0	3	1.0	1.0	4	3	0	0	0	0.2	1	5	0.3333333333333333	5	0.0	0	0.039483098474310245	0.5654975310028654	-0.09998373773279334	0.5000285882840625	-0.22007149448422236	0.5331000864277143	0.7429700854135307	0.5329698339535315	0	1.0	0.0
2294	None	None	None	None	None	0	0	0	0	0	0	1.0	0	0	0	0	0	0	1.0	1	1	0.06666666666666667	1	0.0	0	0	0	0	0	0	0	0	0	0	0	0
1045	None	None	None	None	None	0	0	0.4	8	0.48148148148148145	13	0.453125	0.18518518518518517	9	5	19	0	0	1.0	8	8	1.9333333333333333	29	0.0	0.6666666666666666	0.0749366231953808	0.5346971993967677	-0.009844258298391079	0.6937787725669636	-0.05222294013380725	0.522014294121619	0.6397437902783918	0.5862110702171941	0	1.0	0.0
7183	0.01927102057887832	0.014824189013066818	0.014821056415049676	0.9826404685883442	None	0.2	1	0.3333333333333333	4	0.8	12	0.20987654320987653	0.8	16	12	0	0	0	1.0	9	9	1.1333333333333333	17	0.0	1.0	0.0999765150164207	0.5009201169918145	0.09783367288750591	0.5651512713950616	0.34134524631283575	0.5268233500279317	0.7609114124117922	0.5310576465504107	0	1.0	0.0
4950	0.00021503006872092728	0.00015891992769962633	0.00015887869376044885	0.999133054695817	None	0	0	0.3333333333333333	2	0.8571428571428571	6	0.36	0.8571428571428571	8	6	0	0	0	1.0	5	5	0.6	9	0.0	0	0.09999999993717949	0.5000000003639137	0.22360962085552788	0.5991855394170916	0.027568207372447993	0.5078138927846415	0.6892826266357952	0.5360482450281319	0	1.0	0.0
2464	None	None	None	None	None	0.2	1	0.3333333333333333	4	0.8	12	0.20987654320987653	0.8	16	12	0	0	0	1.0	9	9	1.1333333333333333	17	0.0	1.0	3.57045530357483e-08	0.5035606583814173	0.05625286559984941	0.5231336185605899	0.07573279034496255	0.5713640668551554	0.5795193744490394	0.5328079723907349	0	1.0	0.0
2842	0.00016196284547565542	3.256908884009267e-06	3.2352458705902377e-06	0.9986460263248359	None	0.2	1	0.3333333333333333	4	0.8	12	0.20987654320987653	0.8	16	12	0	0	0	1.0	9	9	1.1333333333333333	17	0.0	1.0	0.01825404181542272	0.6412797473020058	8.969298688370279e-11	0.5000004884892341	0.008154862043841178	0.5891272817947467	0.5813930822870201	0.5778030669577174	0	0	0.0
5188	0.0	0.0	0.0	0.9999999999999998	None	0	0	0	0	0	0	1.0	0	0	0	0	4	0	1.0	1	1	0.06666666666666667	1	1.0	0	0	0	0	0	0	0	0	0	0	0	0
1615	None	None	None	None	None	0	0	0	0	0	0	1.0	0	0	0	0	0	0	1.0	1	1	0.06666666666666667	1	0.0	0	0	0	0	0	0	0	0	0	0	0	0
7285	0.021696169686593193	0.017292834442167265	0.017292593925578723	0.981460591742685	None	0.2	1	0.3333333333333333	4	0.8	12	0.20987654320987653	0.8	16	12	0	0	0	1.0	9	9	1.1333333333333333	17	0.0	1.0	0.0999999790477892	0.5000002108045148	0.07825835304829257	0.5601697892785187	0.4021898709221186	0.5286881820797498	0.8157500951193855	0.5296925971268086	0	0	0.0
1459	None	None	None	None	None	0	0	0.1	4	0.8947368421052632	51	0.7283950617283951	0	0	0	58	7	0	1.0	9	9	3.933333333333333	59	0.058333333333333334	0.7547169811320755	0	0	0	0	0	0	0	0	0	0	0
1175	None	None	None	None	None	0.2727272727272727	3	0.44	11	0.5714285714285714	20	0.4567901234567901	0.4857142857142857	28	17	8	0	0	1.0	9	9	2.466666666666667	37	0.0	0.7142857142857143	0.06884770663830182	1.0	6.654802982833988e-09	0.5000020991066426	0.03438228858688459	0.6681663172921531	0.6064725754284455	0.9999999999999991	0	0	0.0
4485	0.005716664634361684	0.003812447608895629	0.003043469012287643	0.9947302626461412	None	0.2	1	0.3333333333333333	4	0.8	12	0.20987654320987653	0.8	16	12	0	0	0	1.0	9	9	1.1333333333333333	17	0.0	1.0	0.09997759089067401	0.500187538818538	-0.2783073035396611	0.9999999998553393	0.1472029742232088	0.5869194675120729	0.9091763281432521	0.9995333861328352	0	1.0	0.0
1212	None	None	None	None	None	0.5	1	0.5	3	0.5	3	0.4444444444444444	0	0	0	7	13	0	0.5	6	3	0.5333333333333333	8	0.7222222222222222	0.4	0	0	0	0	0	0	0	0	0	0	0
2860	0.0	0.0	0.0	0.9999999999999998	None	0	0	0	0	0	0	1.0	0	0	0	0	4	0	1.0	1	1	0.06666666666666667	1	1.0	0	0	0	0	0	0	0	0	0	0	0	0
4345	0.00032296503961755726	1.1183181530819177e-06	1.0983120675271001e-06	0.9999962680584986	None	0.25	1	0.4	4	0.75	9	0.25925925925925924	0.75	13	9	0	0	0	0.6666666666666666	6	9	0.9333333333333333	14	0.0	1.0	0.09999951277922052	0.5000072368146724	0.1218843175633115	0.5871715223145423	0.27243612013739715	0.5420936508006601	0.6965076387500917	0.5433151369090399	0	0	0.0
7088	0.018251424077284466	0.014393240669687366	0.014390199143018438	0.9826146951405573	None	0.2	1	0.3333333333333333	4	0.8	12	0.20987654320987653	0.8	16	12	0	0	0	1.0	9	9	1.1333333333333333	17	0.0	1.0	0.0999765150164207	0.5009201169918145	0.09783367288750591	0.5651512713950616	0.34134524631283575	0.5268233500279317	0.7609114124117922	0.5310576465504107	0	1.0	0.0
4785	0.0	0.0	0.0	0.9999999999999998	None	0	0	0	0	0	0	1.0	0	0	0	0	4	0	1.0	1	1	0.06666666666666667	1	1.0	0	0	0	0	0	0	0	0	0	0	0	0
5925	0.006247231721269981	0.0014358090025099442	0.0007369291250387929	0.9858897001893421	None	0.25	1	0.4	4	0.7692307692307693	10	0.23809523809523808	0.7692307692307693	14	10	0	0	0	0.7777777777777778	9	7	1.0	15	0.0	1.0	-0.039559664535223915	0.6525652640118126	3.176532781001874e-24	0.5000001502137268	0.33331320649010704	0.5453062555103754	0.8435559355961431	0.5672613410807881	0	0.5714285714285714	0.0
2424	None	None	None	None	None	0.09090909090909091	1	0.4	10	0.5142857142857142	18	0.5873015873015873	0.34285714285714286	20	12	16	4	0	0.7777777777777778	9	7	2.466666666666667	37	0.14285714285714285	0.6060606060606061	-0.09960206105442648	0.5220678315536275	0.04441613267637397	0.6578136519952679	0.09990227534712212	0.5187706428678225	0.7009521617015386	0.5676666925182211	1.0	1.0	0.0
2581	0.0008042126563854646	3.9129903789557426e-05	5.990612297562225e-08	0.9988060674366814	None	0	0	0.25	1	1.0	3	1.0	1.0	4	3	0	0	0	0.2	5	1	0.3333333333333333	5	0.0	0	0.001739244160669689	0.5783867746330189	8.454793824573752e-15	0.5000000000002907	-0.039774220008331834	0.6754076552170024	0.5978237277833304	0.5865287258546994	0	1.0	0.0
3820	0.0028965428915871854	0.00025638254802308523	-1.1457689995055326e-05	0.9992610356058556	None	0.3333333333333333	1	0.5	4	0.6666666666666666	6	0.3055555555555556	0.6666666666666666	10	6	0	0	0	1.0	6	6	0.7333333333333333	11	0.0	0.4	0.06625650591178286	0.6331685447804929	0.07062914741174224	0.5531653897272699	-0.09645009497640959	0.5096308111423521	0.6889978949253794	0.5660967846980393	0	1.0	0.0
4208	0.00029617567523102575	4.239620747270511e-07	4.1399249364298214e-07	0.999996137938721	None	0	0	0.3333333333333333	3	0.8181818181818182	9	0.28888888888888886	0.8181818181818182	12	9	0	1	0	0.5555555555555556	5	9	0.8666666666666667	13	1.0	1.0	0.09998586926806632	0.5006084547057924	0.00035977209381549325	0.5084111952851998	0.09997782861502262	0.5002227190258551	0.6152676140554213	0.5030810153039714	0.0	0	0.0
843	None	None	None	None	None	0.25	1	0.4	4	0.75	9	0.25	0.75	13	9	0	0	0	0.875	7	8	0.9333333333333333	14	0.0	0.8571428571428571	0.015050195118804214	0.6474007195125514	0.10872111291897783	0.6398292602518086	-0.08701169292781251	0.9810816579890558	0.7390024666075797	0.8468700110765229	0	1.0	0.0
4096	0.0	0.0	0.0	1.0	None	0	0	0	0	0	0	1.0	0	0	0	0	0	0	1.0	1	1	0.06666666666666667	1	0.0	0	0	0	0	0	0	0	0	0	0	0	0
3377	0.0	0.0	0.0	1.0	None	0	0	0	0	0	0	1.0	0	0	0	0	0	0	1.0	1	1	0.06666666666666667	1	0.0	0	0	0	0	0	0	0	0	0	0	0	0
802	None	None	None	None	None	0	0	0.1875	3	0.8095238095238095	17	0.6388888888888888	0	0	0	22	0	0	1.0	6	6	1.5333333333333334	23	0.0	0.1111111111111111	0	0	0	0	0	0	0	0	0	0	0
3726	0.015282019341841705	0.006368746869423767	0.0029063411286669527	0.9964646533552756	None	0.25	1	0.36363636363636365	4	0.7857142857142857	11	0.2222222222222222	0.7857142857142857	15	11	0	0	0	0.8888888888888888	8	9	1.0666666666666667	16	0.0	1.0	0.0999719959879613	0.5028792102570948	0.09981926806492161	0.5009250959653702	0.4042840366553162	0.6116673157990667	0.8078721230586391	0.5390489417044286	0	1.0	0.0
3775	0.002910680672948037	0.0006663299897740828	0.0006661497583788486	0.9985064266909855	None	0.2	1	0.3333333333333333	4	0.8	12	0.20987654320987653	0.8	16	12	0	0	0	1.0	9	9	1.1333333333333333	17	0.0	1.0	0.09999441911450452	0.5000274744645129	2.923167439285516e-05	0.5006498455966133	0.13563359159015898	0.6035758698505022	0.6400950237260475	0.535199705391089	0	0.9375	0.0
6057	0.0	0.0	0.0	1.0	None	0	0	0	0	0	0	1.0	0	0	0	0	0	0	1.0	1	1	0.06666666666666667	1	0.0	0	0	0	0	0	0	0	0	0	0	0	0
855	None	None	None	None	None	0.047619047619047616	1	0.26666666666666666	12	0.7076923076923077	46	0.8271604938271605	0.5076923076923077	44	33	22	0	0	1.0	9	9	4.466666666666667	67	0.0	0.9333333333333333	0.02307589990231837	0.6539782158203163	0.10266748777291453	0.9519010745900818	0.06594768515339262	0.5876319324728319	0.6347843290758179	0.7900653467833079	0	0.9318181818181818	0.0
6870	0.018163127120775797	0.01468099584081028	0.014679103826964421	0.9825440069943137	None	0.2	1	0.3333333333333333	4	0.8	12	0.20987654320987653	0.8	16	12	0	0	0	1.0	9	9	1.1333333333333333	17	0.0	1.0	0.0999765150164207	0.5009201169918145	0.09783367288750591	0.5651512713950616	0.34134524631283575	0.5268233500279317	0.7609114124117922	0.5310576465504107	0	1.0	0.0
4543	0.0018358447006856132	0.0001248222494262059	8.80188845272761e-06	0.9977274105285995	None	0.25	1	0.4	4	0.75	9	0.25925925925925924	0.75	13	9	0	0	0	0.6666666666666666	9	6	0.9333333333333333	14	0.0	1.0	2.082700823186081e-10	0.5000000375228012	0.017245131739586674	0.5421394722652217	-0.006116122614128798	0.6458828253021713	0.5451307227819124	0.563812534289263	0	1.0	0.0
3344	8.68981289492506e-09	7.90556151690372e-09	-7.90508903732764e-09	0.9999991235119849	None	0	0	1.0	1	0	0	1.0	0	0	0	1	5	0	0.5	1	2	0.13333333333333333	2	0.8333333333333334	0	0	0	0	0	0	0	0	0	0	0	0
2610	0.0	0.0	0.0	0.9999999999999998	None	0	0	0	0	0	0	1.0	0	0	0	0	4	0	1.0	1	1	0.06666666666666667	1	1.0	0	0	0	0	0	0	0	0	0	0	0	0
7203	0.018945345562056855	0.014754497585168667	0.012836855673399867	0.9855022259052861	None	0.2	1	0.3333333333333333	4	0.8	12	0.20987654320987653	0.8	16	12	0	0	0	1.0	9	9	1.1333333333333333	17	0.0	1.0	0.09999995112908007	0.5000086413508512	0.06377026595258706	0.5699546754084311	0.5250876530287021	0.6200143334098004	0.8882600798529537	0.563924082714583	0	0.9375	0.0
4316	None	None	None	None	None	0	0	0.23529411764705882	4	0.8260869565217391	19	0.30864197530864196	0.782608695652174	22	18	2	1	0	1.0	9	9	1.6666666666666667	25	0.25	0.8421052631578947	0.2460313417822745	0.6221911626983182	-0.07469506659953495	0.6434576019218609	2.7533130475132356e-12	0.5010032578588153	0.7990558718065037	0.5901111820489082	0.0	0	0.0
4073	0.0027763059196260005	0.002370036279212126	0.002369768415566986	0.9956009318370997	None	0	0	0.5	3	0.6666666666666666	4	0.4	0.6666666666666666	7	4	0	1	0	0.8	4	5	0.5333333333333333	8	1.0	0.6666666666666666	0.09998736076457057	0.5000918080244733	-0.04420846962811647	0.6386426754887375	0.3192513366274699	0.5332513951940925	0.8194553335391366	0.5583206016766846	0.0	0	0.0
5457	0.026259837971242095	0.010315875238005265	0.008869445626583285	0.9898923989807823	None	0.2	1	0.3333333333333333	4	0.8	12	0.20987654320987653	0.8	16	12	0	0	0	1.0	9	9	1.1333333333333333	17	0.0	1.0	0.09999999870154383	0.5000000151920915	0.00012913833124272495	0.5051353100461021	0.24437070951490866	0.5835881744510405	0.7307027221094645	0.5298031984781953	0	1.0	0.0
795	None	None	None	None	None	0	0	0.42857142857142855	3	0.75	6	0.5555555555555556	0.75	9	6	0	0	0	0.2222222222222222	9	2	0.6666666666666666	10	0.0	1.0	0.07119142513416883	0.5057342768095463	0.04576206469452856	0.6400845308463513	0.09999884713332782	0.5000009268066329	0.5555458775338245	0.549724499449023	0	1.0	0.0
1534	None	None	None	None	None	0.11764705882352941	2	0.3611111111111111	13	0.5686274509803921	29	0.654320987654321	0.23529411764705882	23	12	29	2	0	1.0	9	9	3.533333333333333	53	0.0392156862745098	0.7727272727272727	0.025727991148159136	0.9998914250422217	0.07544361912626461	0.6031792073126258	0.09991053851229133	0.5014614832930114	0.6079352334032323	0.9602345412146136	1.0	1.0	0.0
3695	0.00016874850310181211	4.065862066022333e-06	3.898715793824445e-06	0.9997405093410646	None	0.2	1	0.3333333333333333	4	0.8	12	0.20987654320987653	0.8	16	12	0	0	0	1.0	9	9	1.1333333333333333	17	0.0	1.0	-0.028542072963263304	0.6763588248918737	-0.010020651779911145	0.6788613545176158	0.02931659968669062	0.5700433593999438	0.6074242771607505	0.643186184353344	0	1.0	0.0
5418	0.0010013712176791696	0.0006203481004309482	0.0006203344416754017	0.9995149369059921	None	0.2	1	0.3333333333333333	4	0.8	12	0.20987654320987653	0.8	16	12	0	0	0	1.0	9	9	1.1333333333333333	17	0.0	1.0	0.09999999908236423	0.5000000111255476	0.30856564972851047	0.73885697496545	0.03795261311695093	0.5216971570561754	0.7613564311814696	0.5928178225401483	0	0.8125	0.0
1443	None	None	None	None	None	0	0	0.3333333333333333	3	0.6363636363636364	7	0.5416666666666666	0	0	0	12	15	0	0.375	8	3	0.8666666666666667	13	0.5357142857142857	0.5454545454545454	0	0	0	0	0	0	0	0	0	0	0
7113	None	None	None	None	None	0.07142857142857142	1	0.36666666666666664	11	0.6046511627906976	26	0.5555555555555556	0.4883720930232558	31	21	13	0	0	1.0	9	9	3.0	45	0.0	0.8888888888888888	0.09235264799589854	0.525751111419396	0.15363746973085093	0.9999999999966376	0.09999999247606585	0.5000000368997027	0.7202268520397156	0.9998552683239418	0	1.0	0.0
2069	None	None	None	None	None	0	0	0.6	3	0.6	3	0.5833333333333334	0.6	6	3	0	0	0	0.3333333333333333	6	2	0.4666666666666667	7	0.0	0.4	0.06354305840244441	0.5857120426848802	0.06963494480392955	0.5323792459746087	0.09904234484896457	0.5010309039669565	0.5400325734780451	0.5399222626969757	0	0	0.0
1010	None	None	None	None	None	0	0	0.35714285714285715	5	0.631578947368421	12	0.525	0.05263157894736842	3	1	17	8	0	0.625	8	5	1.4	21	0.2222222222222222	0.9230769230769231	0.1752009305685208	0.9460567248322567	0.00011691286026380997	0.5828561999446381	0.3108071574070305	0.6417733271051631	0.8068904167978116	0.7791378785315927	0.0	0	0.0
4698	0.012037763662280612	0.009455705343086636	0.002323209474116269	0.9971809139953894	None	0.25	1	0.4	4	0.75	9	0.25925925925925924	0.75	13	9	0	0	0	0.6666666666666666	6	9	0.9333333333333333	14	0.0	1.0	0.09881025559365698	0.5092182213811871	-0.008482234328454009	0.6735348848439431	0.34855743155695934	0.5405456638968531	0.830043398879921	0.5763671649568133	0	0.9230769230769231	0.0
5162	0.0	0.0	0.0	0.9999999999999998	None	0	0	0	0	0	0	1.0	0	0	0	0	4	0	1.0	1	1	0.06666666666666667	1	1.0	0	0	0	0	0	0	0	0	0	0	0	0
7456	None	None	None	None	None	0.04	1	0.21153846153846154	11	0.76	57	0.9506172839506173	0.3333333333333333	34	25	42	0	0	1.0	9	9	5.133333333333334	77	0.0	0.9411764705882353	0.09999999409478806	0.5000001169076922	7.724522994112507e-05	0.5064871369577104	0.2937102751779115	0.6727550484594441	0.7719312738705981	0.5618993991638295	0	1.0	0.0
5958	0.014738864657629549	0.0020683864049047948	-0.0001326273225843124	0.9918012837423941	None	0.25	1	0.4	4	0.7692307692307693	10	0.23809523809523808	0.7692307692307693	14	10	0	0	0	0.7777777777777778	9	7	1.0	15	0.0	1.0	0.18975651322948864	0.5375302488614176	0.11529305970187353	0.5495742723868207	0.09989573569055321	0.5092757926493884	0.5947841993429943	0.5321607075784061	0	1.0	0.0
4379	0.014144151903313109	0.003317869102188664	0.001731955809205299	0.9861880613701159	None	0.2	1	0.3333333333333333	4	0.8	12	0.20987654320987653	0.8	16	12	0	0	0	1.0	9	9	1.1333333333333333	17	0.0	1.0	0.16775836624434876	0.9999999999999896	4.445153773693129e-16	0.500000000020154	-0.05733525987659569	0.6548607623121865	0.7730965892037541	0.9999823211816733	0	0	0.0
15	None	None	None	None	None	0	0	0	0	0	0	1.0	0	0	0	0	4	0	1.0	1	1	0.06666666666666667	1	1.0	0	0	0	0	0	0	0	0	0	0	0	0
4029	0.0021771312856884695	0.00030720158537112636	-6.670276229494734e-05	0.9974756319507116	None	0	0	0.3333333333333333	3	0.8181818181818182	9	0.28888888888888886	0.8181818181818182	12	9	0	1	0	0.5555555555555556	9	5	0.8666666666666667	13	1.0	1.0	0.046750452205850876	0.6482962618155134	0.009166223376773272	0.5093016539515106	-0.08893476559680283	0.961104709363172	0.6535583401690372	0.7833551121832742	1.0	1.0	0.0
6521	0.0	0.0	0.0	0.9999999999999998	None	0	0	0	0	0	0	1.0	0	0	0	0	4	0	1.0	1	1	0.06666666666666667	1	1.0	0	0	0	0	0	0	0	0	0	0	0	0
6161	0.007347280307512196	0.00030836585538537213	0.00030811855043461707	0.9896756350649327	None	0	0	0.25	1	1.0	3	1.0	1.0	4	3	0	0	0	0.2	1	5	0.3333333333333333	5	0.0	0	0.09999999769584958	0.5000000233817435	0.23728621342484524	0.5013062663236434	0.2670201532085579	0.5641874235656373	0.6745258437305609	0.5219358600321304	0	0	0.0
3549	0.005927508677813652	0.0034692336615822377	0.002682789519881455	0.999181294901144	None	0	0	0.25	1	1.0	3	1.0	1.0	4	3	0	0	0	0.2	5	1	0.3333333333333333	5	0.0	0	0.09929195545778505	0.5046652594069783	0.06412621267913285	0.520068255977599	-0.14341740392171695	0.6210979696557362	0.7448489834446264	0.5492719809112427	0	1.0	0.0
4942	0.005712153501838441	0.0014632222354344663	0.00017169332039117076	0.9931109705207906	None	0.2	1	0.3333333333333333	4	0.8	12	0.20987654320987653	0.8	16	12	0	0	0	1.0	9	9	1.1333333333333333	17	0.0	1.0	0.0999999560798691	0.5000965814846552	0.05619014981139079	0.6355498606967949	0.47455197409246785	0.6542620670582504	0.8867739508029638	0.5982322039785192	0	1.0	0.0
3389	0.0	0.0	0.0	1.0	None	0	0	0	0	0	0	1.0	0	0	0	0	0	0	1.0	1	1	0.06666666666666667	1	0.0	0	0	0	0	0	0	0	0	0	0	0	0
238	None	None	None	None	None	0	0	0.4	4	0.5833333333333334	7	0.4666666666666667	0.16666666666666666	2	2	11	8	0	0.8333333333333334	6	5	0.9333333333333333	14	0.3076923076923077	0.4444444444444444	0.060389965343213094	0.597387841791722	-0.17932791420405478	0.5114326880874018	0.007935096795104948	0.501733879269569	0.7387176709112253	0.5372033731562266	1.0	1.0	0.0
2855	0.0010867514856095339	0.00015960322428387738	5.260505626437705e-05	0.9985210531139095	None	0.3333333333333333	1	0.5	4	0.7	7	0.3333333333333333	0.7	11	7	0	0	0	0.4444444444444444	4	9	0.8	12	0.0	1.0	0.0775419782891144	0.5850085641500491	4.8921418134776296e-05	0.5001992897233036	0.0014190310928779747	0.6526705545404428	0.6044199677947453	0.5805394243312666	0	1.0	0.0
2929	None	None	None	None	None	0	0	0.1509433962264151	8	0.8181818181818182	63	0.9753086419753086	0.4675324675324675	43	36	35	1	0	1.0	9	9	5.266666666666667	79	0.014925373134328358	0.9714285714285714	0.08185324696531311	0.5792343738813951	0.09992193568649912	0.5127097007637641	0.001285753294025854	0.5038214111515381	0.6030205637278749	0.5321030194597957	1.0	0.9767441860465116	0.0
7185	1.2139080334485425e-07	1.0963144810029582e-07	5.1526487573005895e-11	0.9999812857638914	None	0	0	0.018518518518518517	1	1.0	79	1.0	0	0	0	80	0	0	1.0	9	9	5.4	81	0.0	1.0	0	0	0	0	0	0	0	0	0	0	0
2775	0.0002126165910393719	1.2836137562085232e-06	2.121660834440899e-07	0.9999974668979215	None	0.25	1	0.4	4	0.7692307692307693	10	0.23809523809523808	0.7692307692307693	14	10	0	0	0	0.7777777777777778	7	9	1.0	15	0.0	1.0	0.06451671662063997	0.548937515336916	0.16395497746616622	0.5585794755997938	-0.0528506629167355	0.5930212306110236	0.7072474032929646	0.5669494334230355	0	1.0	0.0
1338	None	None	None	None	None	0	0	0	0	0	0	1.0	0	0	0	0	0	0	1.0	1	1	0.06666666666666667	1	0.0	0	0	0	0	0	0	0	0	0	0	0	0
1749	None	None	None	None	None	0	0	0.3333333333333333	2	0.8571428571428571	6	0.36	0.8571428571428571	8	6	0	0	0	1.0	5	5	0.6	9	0.0	0	0.08896918998226433	0.5128264854921486	0.08090321993378932	0.5809932719297758	0.08401014428983447	0.6541614874064939	0.5428199478929648	0.5838302966302786	0	1.0	0.0
4350	0.005566088635899831	0.00015707155216128813	6.261925526762228e-05	0.98591089389769	None	0.2	1	0.3333333333333333	4	0.8	12	0.20987654320987653	0.8	16	12	0	0	0	1.0	9	9	1.1333333333333333	17	0.0	1.0	0.035481317474758314	0.6473546111867814	0.019168097532572016	0.5764787425873656	0.09990617446070325	0.5003945758597867	0.5934195733047839	0.5758552246304144	0	1.0	0.0
1819	None	None	None	None	None	0.15384615384615385	2	0.35714285714285715	10	0.65	26	0.5185185185185185	0.55	32	22	9	2	0	1.0	9	9	2.8	42	0.16666666666666666	0.7878787878787878	0.16630518797363528	0.6035990748298516	0.08390610887305955	0.6300878701888816	0.0791833770662437	0.56017839541378	0.6167683008240807	0.5982842716004938	0.515625	0.375	0.0
1214	None	None	None	None	None	0	0	0	0	0	0	1.0	0	0	0	0	0	0	1.0	1	1	0.06666666666666667	1	0.0	0	0	0	0	0	0	0	0	0	0	0	0
2872	0.004520727817664689	0.0017269937826970344	0.0011573740643109373	0.9848650579879048	None	0	0	0.46153846153846156	6	0.4117647058823529	7	0.3877551020408163	0.23529411764705882	7	4	11	5	0	1.0	7	7	1.2666666666666666	19	0.21739130434782608	0.5	0.34032267944524314	0.9993503857712132	0.2748981430837709	0.5319488509695952	-0.09999111308141372	0.5000895462737621	0.9601233483706375	0.9233625902543844	1.0	1.0	0.0
6551	None	None	None	None	None	0	0	0.14814814814814814	8	0.8227848101265823	65	1.0	0.06329113924050633	12	5	68	0	0	1.0	9	9	5.4	81	0.0	1.0	0.09999041066785719	0.5002295840459928	0.05908383335314005	0.5525374905418261	0.1799547897762667	0.5303456114562888	0.6232794470405261	0.5277530020942259	0	0	0.0
5675	0.010311977872586812	0.002442913129732019	-0.0024184223418559376	0.9721828333747715	None	0.2	1	0.3333333333333333	4	0.8	12	0.20987654320987653	0.8	16	12	0	0	0	1.0	9	9	1.1333333333333333	17	0.0	1.0	-0.5143957567319504	0.9970800916040969	0.014987175003663755	0.5375421592750819	0.09998493441744345	0.500370872678048	0.9378391594795151	0.8802786325562594	0	0.8125	0.0
14	None	None	None	None	None	0	0	0	0	0	0	1.0	0	0	0	0	4	0	1.0	1	1	0.06666666666666667	1	1.0	0	0	0	0	0	0	0	0	0	0	0	0
5110	6.619732897156646e-08	6.358009850941336e-08	4.5106101415858895e-08	0.9999883032021852	None	0	0	0.3333333333333333	2	0.8571428571428571	6	0.36	0.8571428571428571	8	6	0	2	0	1.0	5	5	0.6	9	1.0	0	0.005558670116000072	0.529581823473588	0.0029318428104927277	0.5852170046554493	1.4250889866346677e-24	0.5	0.5261930777604316	0.5384814907024672	0.9375	1.0	0.0
3874	0.001541814137520369	0.0002495285449241965	8.141871057804958e-05	0.9984190581338758	None	0.2	1	0.3333333333333333	4	0.8	12	0.20987654320987653	0.8	16	12	0	0	0	1.0	9	9	1.1333333333333333	17	0.0	1.0	-0.030504592131689368	0.6534317666274255	0.18458117285567083	0.5754327462666561	0.07383916667230861	0.5507945020393018	0.7117791239397174	0.5940412523871268	0	1.0	0.0
4804	3.844285537710804e-09	3.848911498549482e-09	-3.776523755638835e-09	0.9999998627443905	None	0	0	0	0	0	0	1.0	0	0	0	0	1	0	1.0	1	1	0.06666666666666667	1	0.25	0	0	0	0	0	0	0	0	0	0	0	0
3548	0.005168787716200987	0.001024694649081525	1.7336591250982294e-05	0.9923794010667013	None	0	0	0.6	3	0.6	3	0.5833333333333334	0.6	6	3	0	0	0	0.3333333333333333	6	2	0.4666666666666667	7	0.0	0.4	0.09999104712126725	0.500036529348479	2.478815209767521e-05	0.5044446508797464	0.21930261811922183	0.5143570077596833	0.7102009306415672	0.5062804205972186	0	0	0.0
3023	3.9406642348582204e-08	3.924523756216647e-08	-1.9776398646851336e-09	0.9999887687942216	None	0.2	1	0.3333333333333333	4	0.8	12	0.20987654320987653	0.8	16	12	0	0	0	1.0	9	9	1.1333333333333333	17	0.0	1.0	0.012233248044182337	0.5304227829823484	0.09999998392647017	0.5000000673920802	0.0006658836641442705	0.5013436887061025	0.6088518024883346	0.5105998014733171	0	0.9375	0.0
70	None	None	None	None	None	0	0	0	0	0	0	1.0	0	0	0	0	4	0	1.0	1	1	0.06666666666666667	1	1.0	0	0	0	0	0	0	0	0	0	0	0	0
4476	0.0	0.0	0.0	0.9999999999999998	None	0	0	0	0	0	0	1.0	0	0	0	0	4	0	1.0	1	1	0.06666666666666667	1	1.0	0	0	0	0	0	0	0	0	0	0	0	0
1809	None	None	None	None	None	0.2222222222222222	2	0.3	6	0.7407407407407407	20	0.35802469135802467	0.5555555555555556	21	15	7	0	0	1.0	9	9	1.9333333333333333	29	0.0	1.0	0.0001087427189316763	0.5020282236767601	7.889667643070866e-07	0.5559559163081934	-0.0999992374256775	0.5003693976383161	0.6161656846996288	0.51951971514012	0	1.0	0.0
522	None	None	None	None	None	0	0	0	0	0	0	1.0	0	0	0	0	0	0	1.0	1	1	0.06666666666666667	1	0.0	0	0	0	0	0	0	0	0	0	0	0	0
476	None	None	None	None	None	0.25	1	0.4	4	0.7692307692307693	10	0.23809523809523808	0.7692307692307693	14	10	0	0	0	0.7777777777777778	9	7	1.0	15	0.0	1.0	1.0963461924690665e-05	0.5002726216014747	0.09780452108085931	0.5027851424787748	0.09994482549346964	0.5003315814595837	0.6144731357347673	0.5011297895511605	0	1.0	0.0
5369	0.004078367619420731	0.00023431632365877094	-0.00022618065559615436	0.9911526560933394	None	0.2	1	0.3333333333333333	4	0.8	12	0.20987654320987653	0.8	16	12	0	0	0	1.0	9	9	1.1333333333333333	17	0.0	1.0	5.225089762766664e-06	0.5171995586476748	0.04421975436009899	0.5750636768167393	0.12285443874354267	0.5810948433461125	0.6288823628715702	0.5579579928332614	0	1.0	0.0
1625	None	None	None	None	None	0	0	0.6	3	0.6	3	0.4666666666666667	0.6	6	3	0	1	0	0.6	3	5	0.4666666666666667	7	1.0	1.0	0.09788892762244325	0.5317806541500765	0.09230756646684116	0.5330090323388471	0.0047597750975117235	0.5651615826460304	0.6010769117135566	0.5433624482445165	1.0	1.0	0.0
4803	0.003222690675766195	0.00023282530697361605	-5.79380709079393e-05	0.9959080438207636	None	0.2	1	0.3333333333333333	4	0.8	12	0.20987654320987653	0.8	16	12	0	0	0	1.0	9	9	1.1333333333333333	17	0.0	1.0	4.890837455888555e-07	0.5007237223237108	0.0012297811979431563	0.5611004123718509	0.07506380593996158	0.6736265503093867	0.5913160742814328	0.5803927571602409	0	1.0	0.0
6160	0.0003203476434858064	0.00012274117403788488	6.48308375511472e-05	0.99964512054908	None	0	0	0.3333333333333333	3	0.8181818181818182	9	0.28888888888888886	0.8181818181818182	12	9	0	1	0	0.5555555555555556	9	5	0.8666666666666667	13	1.0	1.0	0.02510530162607763	0.5123804326845086	-0.09330446348515098	0.5207961776332806	-0.03598566618196268	0.6643685234825472	0.637165078028074	0.5675501150805092	0.3333333333333333	0.25	0.0
6817	3.487247295042781e-07	2.9452888877330494e-07	2.3290745451744998e-07	0.9999246983353915	None	0	0	0.047619047619047616	2	0.9666666666666667	58	0.7654320987654321	0	0	0	61	0	0	1.0	9	9	4.133333333333334	62	0.0	0.7368421052631579	0	0	0	0	0	0	0	0	0	0	0
2704	3.895602717450677e-09	3.788000916763136e-09	-3.7358304072860625e-09	0.9999998521556378	None	0	0	0	0	0	0	1.0	0	0	0	0	3	0	1.0	1	1	0.06666666666666667	1	0.75	0	0	0	0	0	0	0	0	0	0	0	0
3683	6.053803092474812e-09	6.206195473273122e-09	-4.479123950430844e-09	0.9999997062085297	None	0	0	0	0	0	0	1.0	0	0	0	0	2	0	1.0	1	1	0.06666666666666667	1	0.5	0	0	0	0	0	0	0	0	0	0	0	0
1762	None	None	None	None	None	0	0	1.0	2	0.0	0	1.0	0	0	0	2	2	0	0.3333333333333333	1	3	0.2	3	0.25	1.0	0	0	0	0	0	0	0	0	0	0	0
4072	0.006217496527419429	0.0035487685911189974	0.003355699166393587	0.9941143490345226	None	0.2	1	0.3333333333333333	4	0.8	12	0.20987654320987653	0.8	16	12	0	0	0	1.0	9	9	1.1333333333333333	17	0.0	1.0	0.09999994803436074	0.5000012308650866	0.09898540280202905	0.5040510263702324	0.1372778993360457	0.5821886671595355	0.5454287052312528	0.5289653635849889	0	0	0.0
7034	0.0010223693505071114	0.00048451236720014506	0.0003031842781835828	0.9952703179914952	None	0	0	0.08823529411764706	3	0.9166666666666666	44	0.6172839506172839	0.0625	4	3	45	0	0	1.0	9	9	3.3333333333333335	50	0.0	0.8181818181818182	0.09996313777883362	0.5001853956668664	0.0035318882744947364	0.5051138363128876	0.3747257174664337	0.5039786145566598	0.8280129855767501	0.5030926635066761	0	0.5	0.0
375	None	None	None	None	None	0	0	0	0	0	0	1.0	0	0	0	0	4	0	1.0	1	1	0.06666666666666667	1	1.0	0	0	0	0	0	0	0	0	0	0	0	0
3041	0.004563994811166222	0.0019133231456848264	0.0015264508952776959	0.9859572173981886	None	0	0	0.46153846153846156	6	0.4117647058823529	7	0.3877551020408163	0.23529411764705882	7	4	11	5	0	1.0	7	7	1.2666666666666666	19	0.21739130434782608	0.5	0.34032267944524314	0.9993503857712132	0.2748981430837709	0.5319488509695952	-0.09999111308141372	0.5000895462737621	0.9601233483706375	0.9233625902543844	1.0	1.0	0.0
5010	0.0	0.0	0.0	0.9999999999999998	None	0	0	0	0	0	0	1.0	0	0	0	0	4	0	1.0	1	1	0.06666666666666667	1	1.0	0	0	0	0	0	0	0	0	0	0	0	0
7290	None	None	None	None	None	0.07142857142857142	1	0.4	12	0.5581395348837209	24	0.625	0.16279069767441862	17	7	27	1	0	0.8888888888888888	9	8	3.0	45	0.020833333333333332	0.918918918918919	0.0996978894637063	0.5015996323605431	0.16156739922185248	0.6049278012864269	1.2259322892696041e-20	0.500000011434788	0.6604070506862595	0.5359743299145757	1.0	0.9411764705882353	0.0
2952	1.8890506734043985e-05	1.8894971576172036e-05	-1.8894838731860693e-05	0.9991297514118044	None	0	0	0.5	1	1.0	1	1.0	1.0	2	1	0	0	0	0.3333333333333333	1	3	0.2	3	0.0	0	0.07044175565776449	0.5406904226720556	0.002172368431897436	0.5041203406354664	0.06073793425139638	0.5046392420587207	0.5767279620460923	0.5165074714924607	0	0.5	0.0
330	None	None	None	None	None	0.2	1	0.3333333333333333	4	0.8	12	0.20987654320987653	0.8	16	12	0	0	0	1.0	9	9	1.1333333333333333	17	0.0	1.0	0.08159157768431091	0.5791472790352071	0.02412967775039548	0.5312795814578272	0.046575736595328966	0.6256407728896717	0.5781906972125521	0.5791712229121081	0	0.75	0.0
7255	0.0	0.0	0.0	0.9999999999999998	None	0	0	0	0	0	0	1.0	0	0	0	0	4	0	1.0	1	1	0.06666666666666667	1	1.0	0	0	0	0	0	0	0	0	0	0	0	0
5709	0.001062269405351543	0.000899439915329468	-1.322120533901556e-05	0.9983653378433114	None	0	0	0.5	2	0.75	3	0.6	0.75	5	3	0	2	0	0.4	5	2	0.4	6	1.0	0	0.09999996046306475	0.5000001930936355	0.17661941842192047	0.6433864054052529	0.26908412251795577	0.9928706892406933	0.701287572489229	0.863203939099014	0.0	0	0.0
7323	0.014994527700464385	0.0034946304897694154	0.0028482152027513017	0.9804369146571233	None	0.2	1	0.3333333333333333	4	0.8	12	0.20987654320987653	0.8	16	12	0	0	0	1.0	9	9	1.1333333333333333	17	0.0	1.0	0.2749082105486722	0.5828565460151799	0.04641271185011982	0.6368826664419175	0.45427214596110643	0.5223828352129234	0.8441823830453427	0.5814318028320568	0	1.0	0.0
5488	0.0	0.0	0.0	0.9999999999999998	None	0	0	0	0	0	0	1.0	0	0	0	0	4	0	1.0	1	1	0.06666666666666667	1	1.0	0	0	0	0	0	0	0	0	0	0	0	0
6084	0.001066615185380831	8.382405404284284e-05	7.817062379225086e-05	0.9988312077959381	None	0	0	0.375	3	0.7777777777777778	7	0.3142857142857143	0.7777777777777778	10	7	0	0	0	0.7142857142857143	7	5	0.7333333333333333	11	0.0	0.6666666666666666	0.04782389198295841	0.5224297384253895	0.30632534526294075	0.6982119873724648	0.09999989720217614	0.5000005429729187	0.7631864052021332	0.5767696661837229	0	0.3	0.0
3939	None	None	None	None	None	0	0	0.07407407407407407	4	0.9240506329113924	73	1.0	0.11392405063291139	11	9	69	0	0	1.0	9	9	5.4	81	0.0	1.0	0.09996497490577633	0.5014108211095115	0.03921003954416756	0.569466580091125	0.33641146927644516	0.6258258900675648	0.7831578954152502	0.5662473300137788	0	0	0.0
7114	0.01915228000441611	0.014939068314019319	0.014933471128759195	0.9827718795200996	None	0.2	1	0.3333333333333333	4	0.8	12	0.20987654320987653	0.8	16	12	0	0	0	1.0	9	9	1.1333333333333333	17	0.0	1.0	0.0999765150164207	0.5009201169918145	0.09783367288750591	0.5651512713950616	0.34134524631283575	0.5268233500279317	0.7609114124117922	0.5310576465504107	0	1.0	0.0
7064	0.0	0.0	0.0	1.0	None	0	0	0	0	0	0	1.0	0	0	0	0	0	0	1.0	1	1	0.06666666666666667	1	0.0	0	0	0	0	0	0	0	0	0	0	0	0
5467	None	None	None	None	None	0.16666666666666666	2	0.4444444444444444	12	0.5263157894736842	20	0.49382716049382713	0.3684210526315789	24	14	15	3	0	1.0	9	9	2.6666666666666665	40	0.125	0.8387096774193549	0.09999997227824942	0.5006987085477569	-0.03248893993051043	0.621784277114644	0.17486610993941662	0.5806738426793304	0.7132907972771848	0.5683578877727209	1.0	1.0	0.0
2064	None	None	None	None	None	0	0	0.18181818181818182	4	0.8	24	0.3950617283950617	0	0	0	31	15	0	1.0	9	9	2.1333333333333333	32	0.22727272727272727	0.21428571428571427	0	0	0	0	0	0	0	0	0	0	0
2306	None	None	None	None	None	0	0	0	0	0	0	1.0	0	0	0	0	0	0	1.0	1	1	0.06666666666666667	1	0.0	0	0	0	0	0	0	0	0	0	0	0	0
5492	0.0016613148667720035	0.0004787308599979612	-2.851346559316997e-05	0.9997298727487826	None	0.2	1	0.3333333333333333	4	0.8	12	0.20987654320987653	0.8	16	12	0	0	0	1.0	9	9	1.1333333333333333	17	0.0	1.0	0.09999999687637372	0.5000000182198626	-0.09999946089512894	0.5002257882391302	0.31168561783360127	0.5362506177585015	0.843008829248044	0.5121776384931918	0	0.25	0.0
7245	0.00965636979431779	0.0018972712146197392	-0.0014206870547076565	0.9973763563639964	None	0.2	1	0.3333333333333333	4	0.8	12	0.20987654320987653	0.8	16	12	0	0	0	1.0	9	9	1.1333333333333333	17	0.0	1.0	-0.1	0.5000000000000141	0.035923729555765595	0.5524181572986618	0.09999998292885567	0.5000127923181226	0.6972886863155394	0.5175342277134818	0	1.0	0.0
342	None	None	None	None	None	0	0	0.42857142857142855	3	0.75	6	0.5555555555555556	0.75	9	6	0	0	0	0.2222222222222222	2	9	0.6666666666666666	10	0.0	1.0	0.0326927646701797	0.6886428801539523	0.08289141228064809	0.5220754454210504	0.09594490574343059	0.5767375845916619	0.5783867105812914	0.598009657186417	0	1.0	0.0
7308	0.0021982474564317457	0.0007865934138782705	0.0003327397570756189	0.9930110905496726	None	0.2	1	0.3333333333333333	4	0.8	12	0.20987654320987653	0.8	16	12	0	0	0	1.0	9	9	1.1333333333333333	17	0.0	1.0	0.2761562490289256	0.5760598880914005	-0.17799585881414393	0.8438542141975958	0.06994416489336897	0.5597639412439963	0.8716037807968539	0.6780164414723469	0	0.9375	0.0
2223	None	None	None	None	None	0.3333333333333333	1	0.5	4	0.7	7	0.3333333333333333	0.7	11	7	0	0	0	0.4444444444444444	4	9	0.8	12	0.0	1.0	0.02284125078481664	0.560149003126923	0.14962039270156569	0.5893992901862493	-0.03876427366004955	0.6431438757811299	0.6866215410416974	0.5980696491619042	0	0.8181818181818182	0.0
2423	None	None	None	None	None	0	0	0	0	0	0	1.0	0	0	0	0	0	0	1.0	1	1	0.06666666666666667	1	0.0	0	0	0	0	0	0	0	0	0	0	0	0
7305	0.006120183353725931	0.0001065723985773384	-7.98667337214045e-05	0.9909585272233142	None	0.2	1	0.3333333333333333	4	0.8	12	0.20987654320987653	0.8	16	12	0	0	0	1.0	9	9	1.1333333333333333	17	0.0	1.0	0.0020964598525210023	0.517727757615825	-0.010137832109597088	0.6122524614068411	0.20016960157402072	0.599548801505989	0.7191326248491766	0.5769923714301269	0	1.0	0.0
6056	0.0054335325754314824	0.0012872999784505708	0.0011599185888821967	0.9941172303298019	None	0.2	1	0.3333333333333333	4	0.8	12	0.20987654320987653	0.8	16	12	0	0	0	1.0	9	9	1.1333333333333333	17	0.0	1.0	0.09324614707718978	0.5616682222561674	0.055052236335680085	0.5568907037864829	0.09999997051895235	0.5000004960774977	0.548523072671466	0.5396242135838488	0	0.5	0.0
5754	0.0012206284733517932	0.0001695322790516567	-3.79828947557547e-05	0.9991228491687635	None	0	0	0.3333333333333333	3	0.8181818181818182	9	0.28888888888888886	0.8181818181818182	12	9	0	1	0	0.5555555555555556	9	5	0.8666666666666667	13	1.0	1.0	0.09999233939603511	0.5001302923517416	0.07012878543683904	0.5806442814812024	0.029396209238344007	0.5594031006769041	0.5885913016203588	0.5469182155166873	0.9166666666666666	1.0	0.0
6022	0.004689081673824972	0.0007674975187277002	-0.00033147435914758456	0.9975111350110838	None	0.2	1	0.3333333333333333	4	0.8	12	0.20987654320987653	0.8	16	12	0	0	0	1.0	9	9	1.1333333333333333	17	0.0	1.0	-0.0359032313531636	0.6774623130358122	0.048678543521497766	0.5710200224037476	0.09990013496226348	0.5020344793688424	0.6390848521958291	0.585508599479536	0	1.0	0.0
7369	0.0	0.0	0.0	0.9999999999999998	None	0	0	0	0	0	0	1.0	0	0	0	0	4	0	1.0	1	1	0.06666666666666667	1	1.0	0	0	0	0	0	0	0	0	0	0	0	0
4911	0.009117918434885493	0.006034366258997443	0.004458688493937327	0.9943629805613954	None	0.2	1	0.3333333333333333	4	0.8	12	0.20987654320987653	0.8	16	12	0	0	0	1.0	9	9	1.1333333333333333	17	0.0	1.0	0.0999997394265338	0.5000004975414938	0.07725772119933637	0.5342500542909273	0.18750854885786022	1.0	0.8031960148795644	0.9999999990883326	0	1.0	0.0
5774	0.011638734300575292	0.00846962788746885	0.008425441417186812	0.9897977341693317	None	0.2	1	0.3333333333333333	4	0.8	12	0.20987654320987653	0.8	16	12	0	0	0	1.0	9	9	1.1333333333333333	17	0.0	1.0	0.09999990355399518	0.5000005134821944	0.09146407640035263	0.5571229826264013	0.09999998227468057	0.5000042725797149	0.519866719116141	0.5191167631865979	0	0	0.0
6351	0.014293027009662219	0.013203325426020205	0.013074579666421492	0.9932935992674401	None	0.2	1	0.3333333333333333	4	0.8	12	0.20987654320987653	0.8	16	12	0	0	0	1.0	9	9	1.1333333333333333	17	0.0	1.0	0.09999998299999699	0.5000001939223891	0.2548533044926374	0.6728192558155378	0.3292444121450505	0.5601810050719456	0.7287412344426393	0.5795566861135268	0	0.4375	0.0
7526	None	None	None	None	None	0.36363636363636365	4	0.5	12	0.5294117647058824	18	0.4444444444444444	0.5294117647058824	30	18	5	0	0	1.0	9	9	2.4	36	0.0	0.8148148148148148	0.09999998608051505	0.5000001337720057	0.003898374441841386	0.6707547780986337	0.20173573243225276	0.6652777643364809	0.7003405723004891	0.614476446177816	0	1.0	0.0
5164	0.0	0.0	0.0	0.9999999999999998	None	0	0	0	0	0	0	1.0	0	0	0	0	4	0	1.0	1	1	0.06666666666666667	1	1.0	0	0	0	0	0	0	0	0	0	0	0	0
1674	None	None	None	None	None	0	0	0.15	3	0.8571428571428571	24	0.6122448979591837	0	0	0	29	0	0	1.0	7	7	2.0	30	0.0	0.4	0	0	0	0	0	0	0	0	0	0	0
6042	0.003058958600960089	0.00032352167324634095	0.00021962166026207576	0.9966876159492517	None	0.2	1	0.3333333333333333	4	0.8	12	0.20987654320987653	0.8	16	12	0	0	0	1.0	9	9	1.1333333333333333	17	0.0	1.0	0.07929175827702539	0.5390525380432972	1.4350091251692099e-05	0.5075012594142787	0.11350069927511204	0.6417147361753903	0.6169777381786372	0.56376347550069	0	1.0	0.0
3130	0.0029495003070979303	4.2713135486813835e-05	-3.4225903733358105e-05	0.9961001250988173	None	0.2	1	0.3333333333333333	4	0.8	12	0.20987654320987653	0.8	16	12	0	0	0	1.0	9	9	1.1333333333333333	17	0.0	1.0	0.02124648878406141	0.669782476836958	0.09924483116687832	0.5111070029198672	0.09286231007097698	0.5718209417567522	0.5917163483406074	0.5858835217623161	0	1.0	0.0
2324	None	None	None	None	None	1.0	1	1.0	4	0.0	0	0.5555555555555556	0	0	0	4	0	0	1.0	3	3	0.3333333333333333	5	0.0	1.0	0	0	0	0	0	0	0	0	0	0	0
1287	None	None	None	None	None	0	0	0.6	3	0.6	3	0.4666666666666667	0.6	6	3	0	1	0	0.6	3	5	0.4666666666666667	7	1.0	1.0	0.09788892762244325	0.5317806541500765	0.09230756646684116	0.5330090323388471	0.0047597750975117235	0.5651615826460304	0.6010769117135566	0.5433624482445165	1.0	1.0	0.0
3214	None	None	None	None	None	0.09090909090909091	1	0.3333333333333333	8	0.6470588235294118	22	0.5714285714285714	0.5588235294117647	27	19	8	3	0	0.7777777777777778	9	7	2.4	36	0.25	0.6206896551724138	0.09908871738162235	0.5571243857273306	0.28230297278292243	0.5388653810847303	0.1953546656925061	0.7307764468591234	0.7146386920948992	0.6133178512473604	1.0	1.0	0.0
1877	None	None	None	None	None	0.2	1	0.3333333333333333	4	0.8	12	0.20987654320987653	0.8	16	12	0	0	0	1.0	9	9	1.1333333333333333	17	0.0	1.0	0.1350180324115935	0.9568527408113845	-0.009765888734470308	0.6039801487876653	2.6988723757448967e-13	0.5000000518809226	0.6594576414323483	0.7638136262274074	0	0.9375	0.0
4929	0.0004279712514510831	2.506371809122749e-06	-8.089030529298314e-07	0.9999561893711951	None	0.25	1	0.36363636363636365	4	0.7857142857142857	11	0.2222222222222222	0.7857142857142857	15	11	0	0	0	0.8888888888888888	9	8	1.0666666666666667	16	0.0	1.0	0.0999407225444783	0.5178095643314014	0.09066170255921933	0.527282125352993	0.4308841211920729	0.551088909246373	0.8307629980747777	0.5320872342057184	0	0	0.0
1999	None	None	None	None	None	0.25	1	0.4	4	0.7692307692307693	10	0.23809523809523808	0.7692307692307693	14	10	0	0	0	0.7777777777777778	7	9	1.0	15	0.0	1.0	0.06318762362384579	0.5184611382084493	0.10170226518532968	0.6316541918704188	-0.09999999933666807	0.5000001554648555	0.7049811334127323	0.550922717996832	0	1.0	0.0
835	None	None	None	None	None	0	0	0.06	3	0.9452054794520548	69	0.9259259259259259	0	0	0	74	0	0	1.0	9	9	5.0	75	0.0	0.9090909090909091	0	0	0	0	0	0	0	0	0	0	0
736	None	None	None	None	None	0	0	0.23529411764705882	8	0.7291666666666666	35	0.6172839506172839	0.6666666666666666	38	32	11	0	0	1.0	9	9	3.3333333333333335	50	0.0	0.8888888888888888	0.29398004412768863	0.5906016512059772	0.09999340566177352	0.5000107387237795	0.006396169262819917	0.6633256419959901	0.7799135925844055	0.5861847308644156	0	0.9736842105263158	0.0
5119	0.009699058196240253	0.006132904296974274	0.006059136280221184	0.9903944107424715	None	0.2	1	0.3333333333333333	4	0.8	12	0.20987654320987653	0.8	16	12	0	0	0	1.0	9	9	1.1333333333333333	17	0.0	1.0	0.09732848364246932	0.5105556949721615	0.07043291350022512	0.5363681004218208	0.1628221211820962	0.6004178914269851	0.5958627975663209	0.5494350876844292	0	0.0625	0.0
7270	0.0006468687878718304	5.524113992029367e-05	-4.053138809750277e-05	0.9980381473703946	None	0.2	1	0.3333333333333333	4	0.8	12	0.20987654320987653	0.8	16	12	0	0	0	1.0	9	9	1.1333333333333333	17	0.0	1.0	0.0999895451061823	0.5000665006427643	4.037157430300799e-08	0.5000026527639176	0.02576430167145104	0.6538311889117907	0.6112046105414344	0.552818805320827	0	1.0	0.0
3418	0.006166774858749143	0.0007996823543169964	0.00045935010669187964	0.9823736489576456	None	0.07692307692307693	1	0.3793103448275862	11	0.5853658536585366	24	0.5308641975308642	0.43902439024390244	29	18	13	5	0	1.0	9	9	2.8666666666666667	43	0.2631578947368421	0.8235294117647058	-0.19591113776917385	0.9999999999885445	0.0999999706623221	0.5000001565259665	-0.09996206475799782	0.5031324851602409	0.9164685302597916	0.9997755630065054	0.0	0.06896551724137931	0.0
521	None	None	None	None	None	0	0	0.023809523809523808	1	1.0	61	1.0	0	0	0	62	9	0	0.7777777777777778	7	9	4.2	63	0.0703125	1.0	0	0	0	0	0	0	0	0	0	0	0
1768	None	None	None	None	None	0	0	0	0	0	0	1.0	0	0	0	0	0	0	1.0	1	1	0.06666666666666667	1	0.0	0	0	0	0	0	0	0	0	0	0	0	0
2875	1.8898327940431962e-06	2.1597134015985273e-08	1.6509435967223146e-08	0.9999961140886733	None	0.2	1	0.3333333333333333	4	0.8	12	0.20987654320987653	0.8	16	12	0	0	0	1.0	9	9	1.1333333333333333	17	0.0	1.0	0.06155877479274417	0.5600773491998319	0.24485842743080272	0.6543139683128486	0.00018372443145389558	0.5046999082378827	0.7387174448888777	0.5743066360897533	0	0.375	0.0
6146	0.0032423891630227394	0.002044773104908648	-0.0012173036973972067	0.9983436218616238	None	0.2	1	0.3333333333333333	4	0.8	12	0.20987654320987653	0.8	16	12	0	0	0	1.0	9	9	1.1333333333333333	17	0.0	1.0	0.09999978593907147	0.500000458252499	-0.09998378999892152	0.5138311410401091	0.09103004533564715	0.5537649718660419	0.7133844540130112	0.52258753996825	0	0.6875	0.0
1743	None	None	None	None	None	0	0	0.018518518518518517	1	1.0	79	1.0	0	0	0	80	0	0	1.0	9	9	5.4	81	0.0	1.0	0	0	0	0	0	0	0	0	0	0	0
1252	None	None	None	None	None	0.2	1	0.3333333333333333	4	0.8	12	0.20987654320987653	0.8	16	12	0	0	0	1.0	9	9	1.1333333333333333	17	0.0	1.0	0.03421246247378913	0.5758494195521041	0.03511149845666509	0.5429426666689574	0.19388256135879917	0.6886668540749475	0.6834296222087197	0.6044277951271271	0	1.0	0.0
2284	None	None	None	None	None	0	0	1.0	2	0.0	0	0.75	0	2	0	0	2	0	1.0	2	2	0.2	3	1.0	0	0	0	0	0	0	0	0	0	0	0	0
3830	0.006073355283072127	0.0007418126318843323	-0.00028504816616803494	0.9923527344023314	None	0.2	1	0.3333333333333333	4	0.8	12	0.20987654320987653	0.8	16	12	0	0	0	1.0	9	9	1.1333333333333333	17	0.0	1.0	0.050588106849106994	0.6661142850847934	0.0014833174108343952	0.543939009654886	0.170035666506171	0.6541517345655101	0.6764689445309992	0.6227892400866198	0	1.0	0.0
7033	0.004306031935308312	0.003131031528720819	0.0006565127730714607	0.9949806573605301	None	0.2	1	0.3333333333333333	4	0.8	12	0.20987654320987653	0.8	16	12	0	0	0	1.0	9	9	1.1333333333333333	17	0.0	1.0	0.09985948209632985	0.5042495661961788	0.026839581071468478	0.6740558836435048	0.09878525313034775	0.5097103636671936	0.5846522499566116	0.5648355685076725	0	0.625	0.0
7435	0.02329515854585819	0.009171054280944557	0.007810349685520582	0.9930400168402547	None	0.2	1	0.3333333333333333	4	0.8	12	0.20987654320987653	0.8	16	12	0	0	0	1.0	9	9	1.1333333333333333	17	0.0	1.0	0.09691690104266625	0.5659906393919962	0.08997175939246624	0.5496464911224697	0.36179836034388757	0.5441279786420586	0.7860169434896451	0.5532742055508323	0	1.0	0.0
4971	0.0035961552853703217	0.0002358830433936413	0.00022326679655866472	0.9954954715873926	None	0.2	1	0.3333333333333333	4	0.8	12	0.20987654320987653	0.8	16	12	0	0	0	1.0	9	9	1.1333333333333333	17	0.0	1.0	7.902762784127648e-27	0.5	-0.03641669041083849	0.5172833237817938	0.1218903767308666	0.5926928917517182	0.6622021375313686	0.5369549674388194	0	0.9375	0.0
3844	0.0	0.0	0.0	0.9999999999999998	None	0	0	0	0	0	0	1.0	0	0	0	0	4	0	1.0	1	1	0.06666666666666667	1	1.0	0	0	0	0	0	0	0	0	0	0	0	0
6290	0.011705739433398503	0.010118170100109217	0.00992161479639319	0.994774893767746	None	0.2	1	0.3333333333333333	4	0.8	12	0.20987654320987653	0.8	16	12	0	0	0	1.0	9	9	1.1333333333333333	17	0.0	1.0	0.09999955249528478	0.5000013629761568	0.22174583767185352	0.6702137640728492	0.2452002106641143	0.5639255500069859	0.6644892919365442	0.579833252070213	0	0.8125	0.0
3282	0.0015001044468045772	0.00023467519627425398	0.0002160675142263063	0.995964866896946	None	0.14285714285714285	2	0.4	12	0.5813953488372093	25	0.5555555555555556	0.4186046511627907	29	18	15	1	0	1.0	9	9	3.0	45	0.043478260869565216	0.8888888888888888	0.09329233442750491	0.5942711987550721	0.21354123315449072	0.6797720102437563	0.0013521594365467858	0.5055421820411469	0.7032287248950784	0.5952025388189293	1.0	0.9655172413793104	0.0
5715	0.0036182586358239547	0.0006984760304241025	-0.0005215721865603352	0.9965074601422579	None	0.2	1	0.3333333333333333	4	0.8	12	0.20987654320987653	0.8	16	12	0	0	0	1.0	9	9	1.1333333333333333	17	0.0	1.0	0.05376726090770541	0.5251883927918266	-0.03741557013400097	0.5333051009776126	0.26786768376207937	0.5832390854247106	0.783495621514819	0.5473858109897105	0	0.25	0.0
3618	None	None	None	None	None	0.21428571428571427	3	0.43333333333333335	13	0.5476190476190477	23	0.5432098765432098	0.3333333333333333	24	14	19	0	0	1.0	9	9	2.933333333333333	44	0.0	0.8571428571428571	0.055173530158422655	0.5992158903095377	0.04982707071717697	0.5213933598251845	-0.08044388422197749	0.6129597359938902	0.6581299483965879	0.5783162150316504	0	1.0	0.0
6150	0.008816315220871849	0.0013208064060465396	0.0013089648437453758	0.9961638295057934	None	0.25	1	0.4	4	0.7692307692307693	10	0.234375	0.7692307692307693	14	10	0	0	0	1.0	8	8	1.0	15	0.0	0.8571428571428571	0.05551031077691586	0.531338946054239	0.02274591811461685	0.5465501564443285	0.29304809322390635	0.5922861287387153	0.7694920117414352	0.5568930344259123	0	1.0	0.0
344	None	None	None	None	None	0	0	0.057692307692307696	3	0.9466666666666667	71	0.9506172839506173	0	0	0	76	2	0	1.0	9	9	5.133333333333334	77	0.01282051282051282	0.9705882352941176	0	0	0	0	0	0	0	0	0	0	0
3134	0.001063108280406413	0.0005780257548109187	0.0005779372600538846	0.999655064865612	None	0.13333333333333333	2	0.375	12	0.5555555555555556	25	0.746031746031746	0.37777777777777777	25	17	21	2	0	0.7777777777777778	9	7	3.1333333333333333	47	0.05263157894736842	1.0	0.0127954661928053	0.5333708456961004	0.04910840501779851	0.5067743834652039	-0.09928421415465342	0.6084785028241579	0.6492137076518241	0.5499744560867917	0.0	0	0.0
828	None	None	None	None	None	0	0	0.3333333333333333	2	0.8333333333333334	5	0.4	0.8333333333333334	7	5	0	0	0	0.8	5	4	0.5333333333333333	8	0.0	0	-0.07075089350777301	0.5265853219323895	0.056753916592494034	0.5752978955891656	-0.0932988594206792	0.5181922058894437	0.6601261923650152	0.5401419718125142	0	0.5714285714285714	0.0
2254	None	None	None	None	None	0.2	1	0.3333333333333333	4	0.8	12	0.20987654320987653	0.8	16	12	0	0	0	1.0	9	9	1.1333333333333333	17	0.0	1.0	0.007372019690484406	0.5787879385597123	0.2448850626024864	0.5902964882724623	0.18968245873620335	0.6152016371427075	0.7285659187043586	0.594855287631756	0	1.0	0.0
5548	0.00524287814001867	0.0029196773965996193	0.0011954070888236564	0.9988843496981179	None	0.2	1	0.3333333333333333	4	0.8	12	0.20987654320987653	0.8	16	12	0	0	0	1.0	9	9	1.1333333333333333	17	0.0	1.0	0.04936239216956752	0.6449520920132704	-0.026466934034647144	0.6319055939301137	0.09999934905446674	0.500024425027457	0.645983328390015	0.5936657907825695	0	1.0	0.0
6433	0.0	0.0	0.0	0.9999999999999998	None	0	0	0	0	0	0	1.0	0	0	0	0	4	0	1.0	1	1	0.06666666666666667	1	1.0	0	0	0	0	0	0	0	0	0	0	0	0
1159	None	None	None	None	None	0.2	1	0.5	6	0.5333333333333333	8	0.30357142857142855	0.26666666666666666	10	4	6	0	0	0.875	7	8	1.1333333333333333	17	0.0	0.4444444444444444	-0.09994290950818469	0.5004280300586025	0.04313634011032802	0.5880060196523971	0.004972225537409954	0.52139609173346	0.6455751277960128	0.5368561316158875	0	0.9	0.0
4521	0.0017852254605498373	8.80964643395889e-05	-4.5212738085028866e-05	0.9973819632409888	None	0.2	1	0.3333333333333333	4	0.8	12	0.20987654320987653	0.8	16	12	0	0	0	1.0	9	9	1.1333333333333333	17	0.0	1.0	2.4985999109736195e-06	0.5003175745744718	0.1853708623175787	0.6179674001648066	0.07152293903717855	0.6787317994625253	0.685482308648928	0.601099853884363	0	1.0	0.0
1983	None	None	None	None	None	0	0	0	0	0	0	1.0	0	0	0	0	0	0	1.0	1	1	0.06666666666666667	1	0.0	0	0	0	0	0	0	0	0	0	0	0	0
3805	None	None	None	None	None	0.10526315789473684	2	0.36585365853658536	15	0.576271186440678	34	0.7530864197530864	0.4406779661016949	40	26	20	0	0	1.0	9	9	4.066666666666666	61	0.0	0.9230769230769231	0.14056935470994825	0.9999988765097593	0.2998336248547227	0.5498397841508507	-0.09999916976514636	0.5050997987144439	0.8422832204660325	0.9904330788251089	0	1.0	0.0
1917	None	None	None	None	None	0.25	1	0.4	4	0.75	9	0.25925925925925924	0.75	13	9	0	0	0	0.6666666666666666	9	6	0.9333333333333333	14	0.0	1.0	0.07387838402493	0.56257704687405	0.0968538565811591	0.5745464018268351	0.03449999890801775	0.5179298575523084	0.5737541174160657	0.5517970636692948	0	0.9230769230769231	0.0
2686	3.1020743909875647e-07	2.9714575334059913e-07	2.6239804884285965e-07	0.9998771267091763	None	0.5	1	0.6666666666666666	4	0.42857142857142855	3	0.6	0.14285714285714285	4	1	4	1	0	0.6	3	5	0.6	9	0.1111111111111111	0.6666666666666666	0.006290930389395449	0.6663167294959069	0.008038622923363409	0.5584850825817469	0.012514646362709986	0.5202438731442953	0.5796088506573065	0.5831868485381374	1.0	1.0	0.0
4953	0.0	0.0	0.0	0.9999999999999998	None	0	0	0	0	0	0	1.0	0	0	0	0	4	0	1.0	1	1	0.06666666666666667	1	1.0	0	0	0	0	0	0	0	0	0	0	0	0
6303	None	None	None	None	None	0	0	0.28125	9	0.6521739130434783	30	0.5925925925925926	0.17391304347826086	12	8	35	0	0	1.0	9	9	3.2	48	0.0	0.7441860465116279	0.09206701168086479	0.5889455115761226	-0.07292444846091532	0.5461655504922697	0.5528052744367088	0.5249833829319394	0.9348948126427753	0.5535286109283616	0	0.3333333333333333	0.0
315	None	None	None	None	None	0	0	0.018518518518518517	1	1.0	79	1.0	0	0	0	80	0	0	1.0	9	9	5.4	81	0.0	1.0	0	0	0	0	0	0	0	0	0	0	0
3696	0.0029472787131727394	6.248426021741845e-05	-2.641752097264653e-05	0.9961068382258363	None	0	0	0.3333333333333333	3	0.7272727272727273	8	0.52	0.7272727272727273	11	8	1	3	0	1.0	5	5	0.8666666666666667	13	1.0	0	0.043643144630933814	0.6701596294398707	0.0481785247485213	0.6270222006866817	-0.03545668824009413	0.6698111906929444	0.6455943410057847	0.6559356081999812	1.0	1.0	0.0
1411	None	None	None	None	None	1.0	1	0.8	4	0.4	2	0.4375	0.4	6	2	0	0	0	1.0	4	4	0.4666666666666667	7	0.0	0.6666666666666666	0.08937185516962665	0.5565212227906432	-0.07459802798675834	0.5700135910449349	0.0002853537615118846	0.5009340811841526	0.6541987199301702	0.5426211730271726	0	1.0	0.0
2128	None	None	None	None	None	0	0	1.0	2	0.0	0	0.75	0	2	0	0	2	0	1.0	2	2	0.2	3	1.0	0	0	0	0	0	0	0	0	0	0	0	0
3470	0.0	0.0	0.0	1.0	None	0	0	0	0	0	0	1.0	0	0	0	0	0	0	1.0	1	1	0.06666666666666667	1	0.0	0	0	0	0	0	0	0	0	0	0	0	0
6861	0.006280412022025685	0.0003860569156166725	1.588235410948317e-05	0.9893162854711166	None	0.25	1	0.36363636363636365	4	0.7857142857142857	11	0.2222222222222222	0.7857142857142857	15	11	0	0	0	0.8888888888888888	9	8	1.0666666666666667	16	0.0	1.0	0.19469130602450296	0.6476135401051761	0.019962152698128677	0.6735751937127619	0.09998837823778449	0.5000140443437717	0.7178779822168835	0.609292825574396	0	1.0	0.0
1800	None	None	None	None	None	0	0	0.5	2	0.6666666666666666	2	0.625	0.6666666666666666	4	2	0	2	0	0.5	4	2	0.3333333333333333	5	1.0	0	0.0016331564629877338	0.6858152706984039	-0.015180630951129348	0.629128463843838	0.037125602809302105	0.5415596618754467	0.6098103292021256	0.6205562758893486	1.0	1.0	0.0
6910	0.0	0.0	0.0	1.0	None	0	0	0	0	0	0	1.0	0	0	0	0	0	0	1.0	1	1	0.06666666666666667	1	0.0	0	0	0	0	0	0	0	0	0	0	0	0
1616	None	None	None	None	None	0	0	0.25	2	0.7777777777777778	7	0.9166666666666666	0	0	0	10	10	0	0.75	4	3	0.7333333333333333	11	0.4166666666666667	0.8571428571428571	0	0	0	0	0	0	0	0	0	0	0
7312	0.0	0.0	0.0	1.0	None	0	0	0	0	0	0	1.0	0	0	0	0	0	0	1.0	1	1	0.06666666666666667	1	0.0	0	0	0	0	0	0	0	0	0	0	0	0
1767	None	None	None	None	None	0	0	0.12903225806451613	4	0.8636363636363636	38	0.7301587301587301	0	0	0	45	0	0	0.7777777777777778	7	9	3.066666666666667	46	0.0	0.65	0	0	0	0	0	0	0	0	0	0	0
7420	0.0	0.0	0.0	0.9999999999999998	None	0	0	0	0	0	0	1.0	0	0	0	0	4	0	1.0	1	1	0.06666666666666667	1	1.0	0	0	0	0	0	0	0	0	0	0	0	0
5244	6.879255228288305e-09	6.887911797553627e-09	4.870489140250549e-09	0.9999997659545328	None	0	0	0	0	0	0	1.0	0	0	0	0	2	0	1.0	1	1	0.06666666666666667	1	0.5	0	0	0	0	0	0	0	0	0	0	0	0
4988	0.0	0.0	0.0	1.0	None	0	0	0	0	0	0	1.0	0	0	0	0	0	0	1.0	1	1	0.06666666666666667	1	0.0	0	0	0	0	0	0	0	0	0	0	0	0
2835	0.006764472459135776	0.0028585859314996195	0.0011593791683609334	0.9929553465418757	None	0.2	1	0.3333333333333333	4	0.8	12	0.20987654320987653	0.8	16	12	0	0	0	1.0	9	9	1.1333333333333333	17	0.0	1.0	0.09957548763011012	0.5046240205147405	9.580154402287638e-05	0.5004152374861022	0.16367695959628076	0.640118962540735	0.662379654536649	0.5495070949340994	0	0.9375	0.0
5651	0.0031892210527641853	0.00015094888429965144	-0.0001233001745291367	0.9936734423081667	None	0	0	0.375	6	0.5238095238095238	11	0.5111111111111111	0.47619047619047616	16	10	6	2	0	0.5555555555555556	5	9	1.5333333333333334	23	0.2	0.6666666666666666	0.0999990648468729	0.5000013205341406	0.09958162171433546	0.5014400775197407	0.09856639196119887	0.5290417549040449	0.5015839874390381	0.5101705577722359	1.0	1.0	0.0
5037	0.00011840708999016703	9.859577297244559e-05	-9.85957645816439e-05	0.9992693912896825	None	0	0	0.42857142857142855	3	0.75	6	0.3333333333333333	0.75	9	6	0	0	0	0.8333333333333334	6	5	0.6666666666666666	10	0.0	0.4	0.09999998366379366	0.5000012553240832	-0.02978903913865723	0.6673798509356046	0.020969293830472475	0.5113202795492424	0.6308440235729992	0.5614914826379133	0	1.0	0.0
2836	0.003858488876950792	5.8304556127584484e-05	3.941449579935628e-05	0.9957667105533683	None	0	0	0.3333333333333333	4	0.75	12	0.6	0.625	14	10	3	4	0	0.8333333333333334	6	5	1.2	18	0.6666666666666666	0.3076923076923077	0.09068422743561007	0.5319836054276832	-0.08692605415205382	0.5474640951839009	-0.09893662313050125	0.5043709241480694	0.6992335182804363	0.5279726995905714	1.0	1.0	0.0
5433	0.0028346216043279274	6.339108718703505e-05	5.3318816058023484e-05	0.9957879793607597	None	0.25	1	0.4	4	0.7692307692307693	10	0.23809523809523808	0.7692307692307693	14	10	0	0	0	0.7777777777777778	7	9	1.0	15	0.0	1.0	0.004734865069615633	0.5690173251029961	0.018038642275015122	0.5987544807362404	0.08455622670384597	0.5877955313635694	0.5908161843409083	0.5852411989240733	0	1.0	0.0
4294	0.0	0.0	0.0	1.0	None	0	0	0	0	0	0	1.0	0	0	0	0	0	0	1.0	1	1	0.06666666666666667	1	0.0	0	0	0	0	0	0	0	0	0	0	0	0
2251	None	None	None	None	None	0	0	0.15	3	0.8571428571428571	24	0.47619047619047616	0	0	0	29	0	0	0.7777777777777778	9	7	2.0	30	0.0	0.3076923076923077	0	0	0	0	0	0	0	0	0	0	0
5324	0.006589482180768085	0.0010457899942848039	7.791997758669646e-06	0.9918729838646748	None	0.2	1	0.3333333333333333	4	0.8	12	0.20987654320987653	0.8	16	12	0	0	0	1.0	9	9	1.1333333333333333	17	0.0	1.0	0.09999999692162258	0.500000075123711	0.040693300379358865	0.6577212885911516	0.2807770461961879	0.5680675614955026	0.7251175451670511	0.5766515202645103	0	0.9375	0.0
4565	0.0007024370672759118	0.00029445025596441473	-0.0002514875337145433	0.9991917081506339	None	0	0	0.1956521739130435	9	0.7575757575757576	50	0.8395061728395061	0.19696969696969696	20	13	47	2	0	1.0	9	9	4.533333333333333	68	0.02197802197802198	0.7796610169491526	0.05013303018149855	0.5161671115510931	0.06423919619810414	0.6689906634488083	0.09796539523651958	0.5317540228733026	0.5561686276482632	0.5740759342510177	0.0	0	0.0
2559	None	None	None	None	None	0	0	0.15789473684210525	6	0.8181818181818182	45	0.7916666666666666	0.16363636363636364	13	9	43	7	0	0.8888888888888888	8	9	3.8	57	0.08139534883720931	0.72	-0.19827920533767662	0.6541524782624012	0.09999789037545527	0.5000286475311191	-0.12613936632642367	0.999045567372271	0.8441436753706746	0.9262387538838701	0.9230769230769231	0.9230769230769231	0.0
3997	0.0	0.0	0.0	1.0	None	0	0	0	0	0	0	1.0	0	0	0	0	0	0	1.0	1	1	0.06666666666666667	1	0.0	0	0	0	0	0	0	0	0	0	0	0	0
4357	0.0	0.0	0.0	1.0	None	0	0	0	0	0	0	1.0	0	0	0	0	0	0	1.0	1	1	0.06666666666666667	1	0.0	0	0	0	0	0	0	0	0	0	0	0	0
6498	0.0	0.0	0.0	1.0	None	0	0	0	0	0	0	1.0	0	0	0	0	0	0	1.0	1	1	0.06666666666666667	1	0.0	0	0	0	0	0	0	0	0	0	0	0	0
4454	1.3249710911767893e-05	7.639065184158104e-08	-1.21411728084295e-08	0.9999984777790137	None	0	0	0.5	1	1.0	1	1.0	1.0	2	1	0	0	0	0.3333333333333333	1	3	0.2	3	0.0	0	0.09999929526994823	0.5000000170148546	0.01091897432025787	0.5	0.03491830165717806	0.5045042679890287	0.5930114576866947	0.5015014644387333	0	1.0	0.0
3059	0.0009183242945066121	0.00013251776630109318	0.00011556172152773766	0.9990600558708405	None	0.047619047619047616	1	0.36363636363636365	16	0.546875	35	0.8148148148148148	0.078125	17	5	48	5	0	1.0	9	9	4.4	66	0.056818181818181816	0.8135593220338984	0.020853159463789593	0.6578887903731525	0.08769952977838402	0.539091902723947	0.3538034616573894	0.6861873301032835	0.8343768913644481	0.629711799483755	0.0	0	0.0
3649	0.004536502257653086	0.00041912169274209833	0.0003050029857087595	0.9964088954196639	None	0.25	1	0.36363636363636365	4	0.7857142857142857	11	0.2222222222222222	0.7857142857142857	15	11	0	0	0	0.8888888888888888	9	8	1.0666666666666667	16	0.0	1.0	0.029226406520507803	0.5444638790471439	0.09999899999573937	0.5001167064242948	-0.20691195678927174	0.7537821369529603	0.7906906268584633	0.6064848093643997	0	1.0	0.0
6184	1.6193159613799916e-08	1.441159519447771e-08	4.061132412079356e-10	0.9999957470851857	None	0.2	1	0.3333333333333333	4	0.8	12	0.20987654320987653	0.8	16	12	0	0	0	1.0	9	9	1.1333333333333333	17	0.0	1.0	0.05168734975626392	0.5932074340078585	0.17745649721607742	0.5936672746570972	3.5657298624093937e-07	0.5075060008723946	0.6779860691617801	0.5651617610172422	0	1.0	0.0
4151	0.008449599253052126	0.00024155784070016778	2.025910752245407e-05	0.9879657723868706	None	0.3333333333333333	1	0.5	4	0.7	7	0.2857142857142857	0.7	11	7	0	0	0	0.8571428571428571	7	6	0.8	12	0.0	0.6666666666666666	0.0643077650223581	0.6664952596150598	0.0613880840254538	0.6708437620125464	0.138146214271437	0.5373076723350729	0.6841783719899645	0.6266712659948589	0	1.0	0.0
426	None	None	None	None	None	0.17647058823529413	3	0.3611111111111111	13	0.6078431372549019	31	0.654320987654321	0.5686274509803921	42	29	10	0	0	1.0	9	9	3.533333333333333	53	0.0	0.6818181818181818	0.08657531998940851	0.5344479056852327	0.09113146695295138	0.5851805933295359	0.062005532589590476	0.6503965148195997	0.5833158763347083	0.5908845749108566	0	1.0	0.0
777	None	None	None	None	None	0.15384615384615385	2	0.41379310344827586	12	0.5121951219512195	21	0.5972222222222222	0.3902439024390244	26	16	16	0	0	0.8888888888888888	9	8	2.8666666666666667	43	0.0	0.6842105263157895	6.697113553018163e-07	0.5000132373017203	-0.08787688873748298	0.6405478522980468	8.656114096177083e-06	0.5001601529630055	0.6063586369151939	0.5480542455758426	0	0.15384615384615385	0.0
2506	None	None	None	None	None	0	0	0.3076923076923077	4	0.7058823529411765	12	0.4222222222222222	0	0	0	18	20	0	0.5555555555555556	9	5	1.2666666666666666	19	0.5	0.13333333333333333	0	0	0	0	0	0	0	0	0	0	0
5842	0.0	0.0	0.0	0.9999999999999998	None	0	0	0	0	0	0	1.0	0	0	0	0	4	0	1.0	1	1	0.06666666666666667	1	1.0	0	0	0	0	0	0	0	0	0	0	0	0
5179	0.0068458152553791465	0.006316749360966408	-0.0060847395080843745	0.9977062796465529	None	0	0	0.3333333333333333	2	0.8571428571428571	6	0.36	0.8571428571428571	8	6	0	0	0	1.0	5	5	0.6	9	0.0	0	0.09999934905856997	0.5000019685117104	0.10863186648653382	0.5561217619401577	0.09999999022582944	0.5000006563327474	0.5237127244092984	0.5187784533619202	0	1.0	0.0
3063	0.0	0.0	0.0	0.9999999999999998	None	0	0	0	0	0	0	1.0	0	0	0	0	4	0	1.0	1	1	0.06666666666666667	1	1.0	0	0	0	0	0	0	0	0	0	0	0	0
2197	None	None	None	None	None	0	0	0	0	0	0	1.0	0	0	0	0	0	0	1.0	1	1	0.06666666666666667	1	0.0	0	0	0	0	0	0	0	0	0	0	0	0
4314	0.007876554683240637	0.0034927771776256805	0.003057052509338872	0.991284759697308	None	0	0	0.4	2	0.8	4	0.4666666666666667	0.8	6	4	0	2	0	0.6	5	3	0.4666666666666667	7	1.0	0	0.09999954310923134	0.5000006330935934	0.06393773197243699	0.6380545377932682	0.26193958543237295	0.522620271606904	0.7029081529847703	0.5545713874290026	0.0	0	0.0
3729	0.0012143980119031774	0.0007831450677041335	0.0007671907915628925	0.9989174086513631	None	0	0	0.3333333333333333	3	0.8181818181818182	9	0.28888888888888886	0.8181818181818182	12	9	0	0	0	0.5555555555555556	9	5	0.8666666666666667	13	0.0	1.0	0.09583341207591187	0.5091377396174396	-0.05759028668213956	0.6415162429793632	0.0399404270424236	0.664193148460772	0.6786598070653307	0.6067125479475034	0	1.0	0.0
6438	0.010681833491205885	0.009495256259574663	0.009489316335969894	0.9941274300381134	None	0.2	1	0.3333333333333333	4	0.8	12	0.20987654320987653	0.8	16	12	0	0	0	1.0	9	9	1.1333333333333333	17	0.0	1.0	0.09999912579939553	0.500001521995995	0.03564291866562564	0.5989776517057561	0.2809203465732273	0.5538244865198346	0.7227601036425714	0.5512649397140641	0	1.0	0.0
3144	0.002801732339903998	0.00016224132411382007	0.00013609192118745777	0.9932211628776018	None	0	0	0.3684210526315789	7	0.6153846153846154	16	0.5185185185185185	0.4230769230769231	17	11	10	3	0	0.6666666666666666	9	6	1.8666666666666667	28	0.16666666666666666	0.19047619047619047	0.00807090838375927	0.5399401112167443	0.12376271946043256	0.5809875345231934	-0.007076017370454682	0.6724036613588049	0.6377414549521262	0.5991686355380781	1.0	1.0	0.0
1078	None	None	None	None	None	0.25	1	0.4	4	0.7692307692307693	10	0.23809523809523808	0.7692307692307693	14	10	0	0	0	0.7777777777777778	7	9	1.0	15	0.0	1.0	0.1131963911508758	0.5423559412770758	0.0002496880350826342	0.506207123245034	0.35162693558745867	0.6879123030537613	0.8105055843873411	0.5813568536860229	0	1.0	0.0
5961	0.01764911707629479	0.01527054976033428	0.01526463892050719	0.9858662198116999	None	0.2	1	0.3333333333333333	4	0.8	12	0.20987654320987653	0.8	16	12	0	0	0	1.0	9	9	1.1333333333333333	17	0.0	1.0	0.09997201274957047	0.5003218759768665	-0.06831357757553216	0.5919662399442787	0.2059459238238252	0.6282036124932417	0.7449308216334956	0.5742718086240518	0	0.5	0.0
3328	1.1581230872971901e-07	9.923525519026173e-08	-2.0604180804527093e-09	0.9999816557832379	None	0	0	0.0625	2	0.9565217391304348	44	0.8888888888888888	0	0	0	47	9	0	0.6666666666666666	6	9	3.2	48	0.09183673469387756	1.0	0	0	0	0	0	0	0	0	0	0	0
2720	0.0	0.0	0.0	0.9999999999999998	None	0	0	0	0	0	0	1.0	0	0	0	0	4	0	1.0	1	1	0.06666666666666667	1	1.0	0	0	0	0	0	0	0	0	0	0	0	0
2091	None	None	None	None	None	0	0	1.0	2	0.0	0	0.75	0	2	0	0	2	0	1.0	2	2	0.2	3	1.0	0	0	0	0	0	0	0	0	0	0	0	0
6554	0.0007449643433368259	0.0006132099490003584	0.0006103950104721593	0.9982087225422667	None	0.043478260869565216	1	0.1875	9	0.782608695652174	54	0.8765432098765432	0.13043478260869565	16	9	54	2	0	1.0	9	9	4.733333333333333	71	0.01904761904761905	0.875	0.09990628664132957	0.5009541730477575	0.04472021080346082	0.6802498999882777	0.09999999939732089	0.5000000007611028	0.5646165206915414	0.5628932096335798	0.96875	1.0	0.0
2960	5.7764456977899994e-08	4.504703263039952e-08	-4.1127445276217664e-08	0.9999865724041258	None	0	0	0.23809523809523808	5	0.7241379310344828	21	0.4305555555555556	0	0	0	30	10	0	0.8888888888888888	9	8	2.066666666666667	31	0.15625	0.2857142857142857	0	0	0	0	0	0	0	0	0	0	0
3982	0.0003581121494001816	1.587931283879353e-05	1.4085782942236768e-05	0.9999918261182291	None	0.3333333333333333	1	0.5	4	0.6666666666666666	6	0.3055555555555556	0.6666666666666666	10	6	0	0	0	1.0	6	6	0.7333333333333333	11	0.0	0.4	0.09944147707380362	0.5024548568388373	0.09990014727267191	0.5002579193526815	0.32838631709291055	0.6299592469738062	0.7471567939015742	0.5451180371802671	0	1.0	0.0
840	None	None	None	None	None	0	0	0.42857142857142855	3	0.75	6	0.3333333333333333	0.75	9	6	0	0	0	0.8333333333333334	5	6	0.6666666666666666	10	0.0	0.8	-0.0999997263724783	0.5000002514244746	0.5134294260269359	1.0	0.23222770451472247	0.5859928135323434	0.9826584782658907	1.0	0	1.0	0.0
5107	0.0	0.0	0.0	0.9999999999999998	None	0	0	0	0	0	0	1.0	0	0	0	0	4	0	1.0	1	1	0.06666666666666667	1	1.0	0	0	0	0	0	0	0	0	0	0	0	0
7190	0.01485720961309123	0.010927657476138861	0.010406339443955678	0.9977369078133106	None	0.25	1	0.4	4	0.7692307692307693	10	0.23809523809523808	0.7692307692307693	14	10	0	0	0	0.7777777777777778	7	9	1.0	15	0.0	1.0	0.1	0.5000000000000002	0.048097072171521704	0.5689463623637322	0.09999999427978587	0.5000006591717502	0.5608648474688381	0.5231132044913421	0	1.0	0.0
6148	0.008743686203240226	0.008316065824317176	0.008307415753056692	0.9891302549517927	None	0.2	1	0.3333333333333333	4	0.8	12	0.20987654320987653	0.8	16	12	0	0	0	1.0	9	9	1.1333333333333333	17	0.0	1.0	0.09999993961681433	0.5000031032776487	-0.06401785125400142	0.6043701517742824	0.10864387022527441	0.606591981916388	0.6864374387139134	0.5709128273123937	0	1.0	0.0
3910	1.118053276713634e-09	4.1466723468437527e-11	-3.877953778911428e-11	0.9999999998101937	None	0.2	1	0.3333333333333333	4	0.8	12	0.20987654320987653	0.8	16	12	0	0	0	1.0	9	9	1.1333333333333333	17	0.0	1.0	-0.09466875386845439	0.5320396966515631	-0.08343296188504452	0.6216675708171826	7.944924737362524e-09	0.5000010681105905	0.6054859780235083	0.5518933892254354	0	1.0	0.0
780	None	None	None	None	None	0	0	0.3888888888888889	7	0.5416666666666666	13	0.5416666666666666	0.20833333333333334	12	5	13	0	0	0.75	8	6	1.7333333333333334	26	0.0	0.45454545454545453	0.3304731268273905	0.572382016750271	-0.19859234815456234	0.5981086555600347	0.041122786839846805	0.5781969815834335	0.9005370614061591	0.5829384395957422	0	1.0	0.0
3980	0.0	0.0	0.0	1.0	None	0	0	0	0	0	0	1.0	0	0	0	0	0	0	1.0	1	1	0.06666666666666667	1	0.0	0	0	0	0	0	0	0	0	0	0	0	0
1753	None	None	None	None	None	0	0	0.3333333333333333	1	1.0	2	1.0	0	0	0	3	4	0	1.0	2	2	0.26666666666666666	4	0.4	0	0	0	0	0	0	0	0	0	0	0	0
1779	None	None	None	None	None	0	0	0	0	0	0	1.0	0	0	0	0	0	0	1.0	1	1	0.06666666666666667	1	0.0	0	0	0	0	0	0	0	0	0	0	0	0
2063	None	None	None	None	None	0	0	0	0	0	0	1.0	0	0	0	0	0	0	1.0	1	1	0.06666666666666667	1	0.0	0	0	0	0	0	0	0	0	0	0	0	0
3098	None	None	None	None	None	0	0	0.018518518518518517	1	1.0	79	1.0	0.08860759493670886	7	7	73	0	0	1.0	9	9	5.4	81	0.0	1.0	3.2991795995752544e-05	0.5009049106665773	0.0002521648122036823	0.5002570303347815	7.508959316411109e-05	0.5003225034801692	0.5002637128814937	0.5004948150174288	0	0	0.0
916	None	None	None	None	None	0.5	1	0.6666666666666666	4	0.5714285714285714	4	0.36	0.5714285714285714	8	4	0	0	0	1.0	5	5	0.6	9	0.0	1.0	-0.041125425627569774	0.6795219419675723	0.09991644629514829	0.5002242280254209	0.030558713392959992	0.5589762298198372	0.640357738170065	0.5817172663930094	0	1.0	0.0
3437	0.0006839576123127582	0.00011454205697925732	8.846985193942138e-05	0.998972683252727	None	0.14285714285714285	1	0.4375	7	0.5238095238095238	11	0.42592592592592593	0.19047619047619047	8	4	14	1	0	0.6666666666666666	9	6	1.5333333333333334	23	0.03571428571428571	0.5714285714285714	0.17526640022649315	0.6274618583326421	0.004237071618375025	0.5443533287031067	-0.031728507606074347	0.5798676682978212	0.7085410197251162	0.5843082910218426	1.0	1.0	0.0
4634	0.007695731401738397	0.0005141346284348996	0.0005141154732249207	0.9900663019918309	None	0	0	0.25	1	1.0	3	1.0	1.0	4	3	0	0	0	0.2	1	5	0.3333333333333333	5	0.0	0	0.09999397102657268	0.5000398935977943	-0.09658555692482364	0.510071261588921	0.2395721643366266	0.5109095445551401	0.798817558291166	0.5070074724314717	0	0.75	0.0
3760	1.3789941581709939e-08	1.26324803551776e-08	-1.6081700921226987e-11	0.9999984739742275	None	0	0	0.5	1	1.0	1	1.0	1.0	2	1	0	3	0	0.3333333333333333	3	1	0.2	3	1.0	0	0.17913177003573688	0.5210194552666234	0.030310320456887897	0.5085302964482625	7.902762784127648e-27	0.5	0.6863013265346676	0.5098530492824757	1.0	1.0	0.0
3411	0.0	0.0	0.0	0.9999999999999998	None	0	0	0	0	0	0	1.0	0	0	0	0	4	0	1.0	1	1	0.06666666666666667	1	1.0	0	0	0	0	0	0	0	0	0	0	0	0
3022	None	None	None	None	None	0.09090909090909091	1	0.375	9	0.5757575757575758	19	0.43209876543209874	0.3333333333333333	19	11	15	10	0	1.0	9	9	2.3333333333333335	35	0.38461538461538464	0.5714285714285714	0.20601071595152506	0.6027194481185516	0.06299501280484343	0.5720913094648965	0.07632267081594298	0.5792301199126446	0.6671048399353217	0.5847419615304801	0.0	0	0.0
2857	0.0009446011378969455	4.2260749456786634e-05	-4.091618440777645e-05	0.9785751698905922	None	0	0	0.37037037037037035	10	0.5263157894736842	20	0.7407407407407407	0.10526315789473684	11	4	28	2	0	0.6666666666666666	9	6	2.6666666666666665	40	0.03773584905660377	0.8571428571428571	-0.012958206347308229	0.5700574767435393	-0.07255264952696887	0.6343204938949963	0.09999924984980735	0.500060278939053	0.6715523426432327	0.568984206301323	1.0	1.0	0.0
687	None	None	None	None	None	0	0	0.42857142857142855	3	0.75	6	0.3333333333333333	0.75	9	6	0	1	0	0.8333333333333334	6	5	0.6666666666666666	10	1.0	0.4	3.5234499707796723e-15	0.5000000000068203	-0.08735634327830064	0.5403022664644921	0.05615977974271778	0.5419215570216861	0.6530749742282524	0.5274424266423839	1.0	1.0	0.0
472	None	None	None	None	None	0	0	0	0	0	0	1.0	0	0	0	0	0	0	1.0	1	1	0.06666666666666667	1	0.0	0	0	0	0	0	0	0	0	0	0	0	0
452	None	None	None	None	None	0.043478260869565216	1	0.1875	9	0.7857142857142857	55	0.8888888888888888	0.2714285714285714	27	19	44	0	0	1.0	9	9	4.8	72	0.0	0.875	0.09999999283841088	0.5000003809010586	0.003562966980369179	0.5743735264878623	0.009001647652743451	0.6724433983464105	0.6147632579717375	0.5841076377559259	0	0.8888888888888888	0.0
2126	None	None	None	None	None	0	0	0.375	9	0.5151515151515151	17	0.6481481481481481	0.06060606060606061	10	2	24	9	0	0.6666666666666666	9	6	2.3333333333333335	35	0.20454545454545456	0.7272727272727273	0.07012627128840102	0.7073600138773345	0.09999342358461756	0.5000153844405109	0.0708638298904219	0.5476090453138809	0.5812462808065015	0.5885298098705778	0.7	1.0	0.0
2623	6.403859927557475e-06	6.153470906001524e-06	-1.2168427590777883e-07	0.9996127303852166	None	1.0	1	0.8	4	0.4	2	0.4375	0.4	6	2	0	0	0	1.0	4	4	0.4666666666666667	7	0.0	0.6666666666666666	0.001340550908304934	0.5047810776315781	0.15391992203543506	0.5442544339146906	0.02188197741549571	0.5738436567443169	0.6589095010518612	0.5410869560609424	0	1.0	0.0
5821	0.0	0.0	0.0	1.0	None	0	0	0	0	0	0	1.0	0	0	0	0	0	0	1.0	1	1	0.06666666666666667	1	0.0	0	0	0	0	0	0	0	0	0	0	0	0
3920	0.0	0.0	0.0	1.0	None	0	0	0	0	0	0	1.0	0	0	0	0	0	0	1.0	1	1	0.06666666666666667	1	0.0	0	0	0	0	0	0	0	0	0	0	0	0
4892	None	None	None	None	None	0.18181818181818182	2	0.375	9	0.6363636363636364	21	0.43209876543209874	0.45454545454545453	24	15	10	1	0	1.0	9	9	2.3333333333333335	35	0.06666666666666667	0.7692307692307693	0.03582791215157533	0.5101202529695766	-0.07004480302432048	0.549572583905186	0.005629479837862339	0.5640615017201198	0.6076094149210239	0.5413298623627252	0.9583333333333334	1.0	0.0
4501	0.004611164940313427	0.00040175945604114204	-0.0002127069528751446	0.9889427618382827	None	0.2	1	0.3333333333333333	4	0.8	12	0.20987654320987653	0.8	16	12	0	0	0	1.0	9	9	1.1333333333333333	17	0.0	1.0	2.959196466596784e-12	0.5000002992858076	-0.06525462496762721	0.5388639942357271	0.09975173492312794	0.5260240400924909	0.6635654636804895	0.5216499290981685	0	0	0.0
1439	None	None	None	None	None	0.2	1	0.3333333333333333	4	0.8	12	0.20987654320987653	0.8	16	12	0	0	0	1.0	9	9	1.1333333333333333	17	0.0	1.0	1.9418011717213865e-05	0.5000894229063808	0.09983730776539035	0.5015722861369423	-0.03450816383219796	0.5078009658963295	0.6386109603789961	0.5031543958786578	0	1.0	0.0
4351	0.0005035356219270149	2.1545477807813393e-05	-9.291416118389263e-07	0.999460060277943	None	0.3333333333333333	1	0.4444444444444444	4	0.7272727272727273	8	0.2708333333333333	0.7272727272727273	12	8	0	0	0	0.75	6	8	0.8666666666666667	13	0.0	0.8571428571428571	0.04835972650730934	0.572761831048295	0.006048858275648017	0.6385733458094518	0.2369360549011997	0.5364290102066401	0.7373294844497306	0.5832412731211111	0	0	0.0
2593	0.0	0.0	0.0	1.0	None	0	0	0	0	0	0	1.0	0	0	0	0	0	0	1.0	1	1	0.06666666666666667	1	0.0	0	0	0	0	0	0	0	0	0	0	0	0
3571	0.0003833760485801425	2.6054181617014765e-06	-2.3121719697304e-06	0.9999975713816335	None	0.25	1	0.4	4	0.7692307692307693	10	0.23809523809523808	0.7692307692307693	14	10	0	0	0	0.7777777777777778	7	9	1.0	15	0.0	1.0	0.09973079801697451	0.5411604845119795	0.14351385793014218	0.6144993795045761	0.39441892422485453	0.6127479377156263	0.7807600144558537	0.5898598686309745	0	1.0	0.0
3372	5.754466435299506e-07	4.85817641553571e-07	-1.2148202891391027e-07	0.9998167685770023	None	0	0	0.3333333333333333	3	0.8181818181818182	9	0.28888888888888886	0.8181818181818182	12	9	0	1	0	0.5555555555555556	9	5	0.8666666666666667	13	1.0	1.0	0.09344768096935888	0.6689544192197953	0.03003631649598206	0.5803965623315123	0.0014024507808749597	0.5122290517707976	0.59952809985607	0.5887811784009981	0.9166666666666666	0.9166666666666666	0.0
1577	None	None	None	None	None	0	0	0	0	0	0	1.0	0	0	0	0	0	0	1.0	1	1	0.06666666666666667	1	0.0	0	0	0	0	0	0	0	0	0	0	0	0
2241	None	None	None	None	None	0	0	0	0	0	0	1.0	0	0	0	0	4	0	1.0	1	1	0.06666666666666667	1	1.0	0	0	0	0	0	0	0	0	0	0	0	0
5624	1.6942283226332894e-10	1.3668874219583494e-12	1.0737862740549333e-12	0.9999999998830146	None	0.2	1	0.3333333333333333	4	0.8	12	0.20987654320987653	0.8	16	12	0	0	0	1.0	9	9	1.1333333333333333	17	0.0	1.0	0.38026692867456463	0.6389115421691222	-0.09743781501242721	0.5340642089591296	7.077432908674082e-10	0.5000003214728191	0.8857875346832943	0.5586547445231853	0	1.0	0.0
6133	0.005292159988479683	0.0023634356874342186	-0.0010424063375586564	0.9933092700405094	None	0.25	1	0.36363636363636365	4	0.7857142857142857	11	0.2222222222222222	0.7857142857142857	15	11	0	0	0	0.8888888888888888	9	8	1.0666666666666667	16	0.0	1.0	0.09650898826187915	0.514101260669283	-0.09080946185087704	0.6598675264178123	0.09999945775587883	0.5000020897405337	0.7055128809735194	0.5596423702660255	0	0.9333333333333333	0.0
6609	1.3234495811640444e-05	3.0781975449027296e-06	-3.0780326552424644e-06	0.9949710880675194	None	0	0	0.0967741935483871	3	0.9090909090909091	40	0.8518518518518519	0	0	0	45	0	0	0.6666666666666666	9	6	3.066666666666667	46	0.0	1.0	0	0	0	0	0	0	0	0	0	0	0
350	None	None	None	None	None	0	0	0	0	0	0	1.0	0	0	0	0	0	0	1.0	1	1	0.06666666666666667	1	0.0	0	0	0	0	0	0	0	0	0	0	0	0
7049	0.0007229700052463598	0.00046954553347886577	-0.0003606671751379871	0.9993218708836135	None	0.2	1	0.3333333333333333	4	0.8	12	0.20987654320987653	0.8	16	12	0	0	0	1.0	9	9	1.1333333333333333	17	0.0	1.0	0.09999999801324005	0.5000000251014494	0.0641160692066869	0.5480379922979706	0.024386291745979623	0.50249802510367	0.5774989008407188	0.516888470931134	0	1.0	0.0
5930	0.004881602441903528	0.002021585499141733	0.0012036809152359618	0.9897559020611464	None	0.2	1	0.3333333333333333	4	0.8	12	0.20987654320987653	0.8	16	12	0	0	0	1.0	9	9	1.1333333333333333	17	0.0	1.0	0.09990433702345461	0.5003835397608595	0.15398397005867914	0.6136989127960164	0.09141536119797153	0.5925714724197992	0.5883968480748887	0.5694667469445074	0	1.0	0.0
6875	0.012157338468149263	0.007647676396115187	-0.002547613401101469	0.991550737428198	None	0.2	1	0.3333333333333333	4	0.8	12	0.20987654320987653	0.8	16	12	0	0	0	1.0	9	9	1.1333333333333333	17	0.0	1.0	0.09999957288066268	0.5000168240833329	0.008190839262159641	0.5288853510667284	0.3743696515212921	0.5270936213297535	0.8246586464269485	0.5186761605065233	0	1.0	0.0
1773	None	None	None	None	None	0.25	1	0.5454545454545454	6	0.35714285714285715	5	0.64	0	2	0	13	6	0	1.0	5	5	1.0666666666666667	16	0.21428571428571427	0.3333333333333333	0	0	0	0	0	0	0	0	0	0	0
1372	None	None	None	None	None	0.058823529411764705	1	0.19444444444444445	7	0.7843137254901961	40	0.8412698412698413	0.058823529411764705	6	3	46	3	0	0.7777777777777778	7	9	3.533333333333333	53	0.03225806451612903	0.8695652173913043	-0.0745349676134821	0.6785775133097082	0.06962007984103863	0.557540506430142	0.0007666855674641704	0.7302472847515217	0.6963431963617612	0.6588339070366379	1.0	1.0	0.0
2431	None	None	None	None	None	0.375	3	0.5	9	0.56	14	0.6	0.52	20	13	6	0	0	0.5555555555555556	5	9	1.8	27	0.0	0.7272727272727273	-0.0997041832133648	0.5002195428333602	2.9135151795652426e-10	0.5210646126647559	0.43086909278075236	0.7107433032125963	0.9090848741011796	0.5812875407785968	0	0.05	0.0
1536	None	None	None	None	None	0.2	1	0.3333333333333333	4	0.8	12	0.20987654320987653	0.8	16	12	0	0	0	1.0	9	9	1.1333333333333333	17	0.0	1.0	3.9468174159950685e-18	0.5000002887443733	0.05634412912464526	0.6937177844029164	0.17421238046502005	0.6930292925996818	0.6941880571460985	0.6327330842305177	0	1.0	0.0
5009	0.0	0.0	0.0	1.0	None	0	0	0	0	0	0	1.0	0	0	0	0	2	0	1.0	1	1	0.06666666666666667	1	0.5	0	0	0	0	0	0	0	0	0	0	0	0
5862	0.0	0.0	0.0	1.0	None	0	0	0	0	0	0	1.0	0	0	0	0	0	0	1.0	1	1	0.06666666666666667	1	0.0	0	0	0	0	0	0	0	0	0	0	0	0
1964	None	None	None	None	None	0.2	1	0.3333333333333333	4	0.8	12	0.20987654320987653	0.8	16	12	0	0	0	1.0	9	9	1.1333333333333333	17	0.0	1.0	-0.013020510802700377	0.6571714221883109	0.05978273352014383	0.6434543601665001	-0.0984427018917684	0.5056175385851402	0.6733965908880897	0.603768314081542	0	1.0	0.0
6315	0.0036462725631124424	0.002599819799997151	0.0020919192037454183	0.9980379724504931	None	0	0	0.3333333333333333	3	0.8181818181818182	9	0.28888888888888886	0.8181818181818182	12	9	0	0	0	0.5555555555555556	5	9	0.8666666666666667	13	0.0	1.0	0.09999990817981488	0.5000002667758415	0.3946843728977242	0.6757043685180586	0.1835683668787643	0.5762173288241416	0.7737152932637169	0.5859194429524336	0	0.5	0.0
2112	None	None	None	None	None	0.2222222222222222	2	0.4	8	0.6296296296296297	17	0.4027777777777778	0.6296296296296297	25	17	3	0	0	0.8888888888888888	8	9	1.9333333333333333	29	0.0	0.9523809523809523	0.09293532827477911	0.5118495038431007	0.07177879962989868	0.6020950716274491	0.11179792323918222	0.5443904158895659	0.5542732958855412	0.5531022792254733	0	0	0.0
5469	0.016475532634841212	0.0023488676783687767	0.0023218829063390086	0.9830627533987351	None	0.25	1	0.4	4	0.75	9	0.25925925925925924	0.75	13	9	0	0	0	0.6666666666666666	9	6	0.9333333333333333	14	0.0	1.0	0.09999987613574825	0.50000033545241	0.07624382385598052	0.6206760662679232	0.13849833416845264	0.5778727630126855	0.5653652317162906	0.5668037701396695	0	1.0	0.0
4868	None	None	None	None	None	0	0	0.1282051282051282	5	0.8571428571428571	48	0.8055555555555556	0.14285714285714285	9	8	48	6	0	0.8888888888888888	9	8	3.8666666666666667	58	0.06060606060606061	0.8235294117647058	0.09984632692589301	0.501669568111232	0.09926943322149381	0.5022499196014536	0.09999952961018968	0.5000017130383811	0.5012489175250027	0.5013070710700264	0.0	0	0.0
1646	None	None	None	None	None	0	0	0.5	3	0.42857142857142855	3	0.6	0.2857142857142857	4	2	4	7	0	0.6	3	5	0.6	9	0.7	0	-0.06891912361681765	0.5304321804672599	-0.09161714075258465	0.5188632144684406	-0.10842119394344521	0.565328744739441	0.5408068287525869	0.538273768738265	1.0	1.0	0.0
2469	None	None	None	None	None	0	0	0.3333333333333333	1	1.0	2	1.0	1.0	3	2	0	2	0	0.25	1	4	0.26666666666666666	4	0.6666666666666666	0	-0.015765882789501265	0.5343370471655936	1.5577917481972336e-14	0.5000000000004621	0.1469589462879906	0.5443221662117954	0.6754114997437892	0.5262524986900753	1.0	1.0	0.0
6086	None	None	None	None	None	0.1875	3	0.34285714285714286	12	0.64	32	0.6419753086419753	0.54	39	27	12	0	0	1.0	9	9	3.466666666666667	52	0.0	0.7441860465116279	0.09972529933425693	0.5097114791862518	0.19385888347366662	0.6351554010200582	0.09999999874148567	0.5000000117227763	0.6107198616217195	0.5492769434108078	0	1.0	0.0
6167	0.005362859565972119	0.005012111467802775	0.0011918236774022426	0.9947853558982078	None	0.2	1	0.3333333333333333	4	0.8	12	0.20987654320987653	0.8	16	12	0	0	0	1.0	9	9	1.1333333333333333	17	0.0	1.0	0.0999987007038009	0.5000032589435385	0.05668257461935074	0.5820392989555058	0.049266082448946064	0.5648704129762742	0.5751835956745136	0.5491834433153154	0	0.875	0.0
4317	1.1616967582654665e-07	1.0423145273255932e-07	5.6297190440141294e-11	0.9999798768334759	None	0	0	0.018518518518518517	1	1.0	79	1.0	0	0	0	80	0	0	1.0	9	9	5.4	81	0.0	1.0	0	0	0	0	0	0	0	0	0	0	0
2779	6.26740203736544e-06	9.24606292505458e-08	-9.20860361909999e-08	0.9999992635099847	None	0	0	1.0	1	0	0	1.0	0	1	0	0	0	0	0.5	2	1	0.13333333333333333	2	0.0	0	0	0	0	0	0	0	0	0	0	0	0
4328	0.0019021669210829498	0.0013713298305272595	0.0011451828189583315	0.9959261313720496	None	0.2	1	0.3333333333333333	4	0.8	12	0.20987654320987653	0.8	16	12	0	0	0	1.0	9	9	1.1333333333333333	17	0.0	1.0	0.09999999315679976	0.5000000289149289	0.08755437206374686	0.5357213031721441	0.056196958865453374	0.5279596982422955	0.549455575125682	0.5212442653690975	0	1.0	0.0
4462	0.0	0.0	0.0	0.9999999999999998	None	0	0	0	0	0	0	1.0	0	0	0	0	4	0	1.0	1	1	0.06666666666666667	1	1.0	0	0	0	0	0	0	0	0	0	0	0	0
1347	None	None	None	None	None	0	0	0	0	0	0	1.0	0	0	0	0	4	0	1.0	1	1	0.06666666666666667	1	1.0	0	0	0	0	0	0	0	0	0	0	0	0
744	None	None	None	None	None	0.2	1	0.3333333333333333	4	0.8	12	0.20987654320987653	0.8	16	12	0	0	0	1.0	9	9	1.1333333333333333	17	0.0	1.0	0.09974087713058533	0.5014770273291707	8.856233867567726e-08	0.500000176231837	0.03157023024025166	0.6176425273855434	0.6062926334739306	0.5403671774628392	0	1.0	0.0
761	None	None	None	None	None	0	0	0.3333333333333333	3	0.8181818181818182	9	0.28888888888888886	0.8181818181818182	12	9	0	0	0	0.5555555555555556	9	5	0.8666666666666667	13	0.0	1.0	0.02356255342741425	0.5642377082231212	0.09300793148062714	0.6205414573776461	0.06264515514259228	0.59188828677753	0.5872870305019485	0.5924253879539547	0	0.5	0.0
6819	0.0	0.0	0.0	1.0	None	0	0	0	0	0	0	1.0	0	0	0	0	0	0	1.0	1	1	0.06666666666666667	1	0.0	0	0	0	0	0	0	0	0	0	0	0	0
1860	None	None	None	None	None	0.5	1	0.6666666666666666	4	0.5	3	0.4444444444444444	0.5	7	3	0	0	0	0.5	6	3	0.5333333333333333	8	0.0	1.0	0.029263188462153485	0.5739737459916087	0.0077068162315200115	0.5122529923236419	-0.08342098496519171	0.6831257902883624	0.626678994281571	0.5918840754140892	0	1.0	0.0
1053	None	None	None	None	None	0	0	0.08823529411764706	3	0.9183673469387755	45	0.8095238095238095	0	0	0	50	9	0	0.7777777777777778	7	9	3.4	51	0.08653846153846154	1.0	0	0	0	0	0	0	0	0	0	0	0
2790	0.006438468818736614	0.0005320736671971787	0.00034629827765223886	0.9968265386620684	None	0.2	1	0.3333333333333333	4	0.8	12	0.20987654320987653	0.8	16	12	0	0	0	1.0	9	9	1.1333333333333333	17	0.0	1.0	0.09994498953035313	0.5011046970921359	0.09999706154824768	0.5000423921539578	0.22514360592591398	0.5604536874960634	0.6433823572055235	0.5206209541229886	0	1.0	0.0
7137	5.608263302980758e-06	5.02872761567664e-06	-5.028727333609993e-06	0.9958746845586164	None	0.2	2	0.3181818181818182	7	0.7419354838709677	23	0.4074074074074074	0.7419354838709677	30	23	2	0	0	1.0	9	9	2.2	33	0.0	1.0	-0.0042827095928241275	0.6623455390822175	0.3061545326278138	0.6853186286737427	7.902762784127648e-27	0.5000083674767856	0.8206139107623787	0.618701490289842	0	1.0	0.0
2466	None	None	None	None	None	0	0	0.2222222222222222	6	0.7368421052631579	28	0.49382716049382713	0	0	0	39	7	0	1.0	9	9	2.6666666666666665	40	0.08536585365853659	0.5625	0	0	0	0	0	0	0	0	0	0	0
3507	9.780315918154856e-08	1.1314327615984714e-08	1.1210184684278207e-08	0.9999985059522843	None	0.25	1	0.36363636363636365	4	0.7857142857142857	11	0.2222222222222222	0.7857142857142857	15	11	0	0	0	0.8888888888888888	9	8	1.0666666666666667	16	0.0	1.0	-0.09999891042063348	0.5000585123582919	0.16324700282140991	0.7073123884233501	3.1276200222530745e-05	0.5001197943905433	0.7474347542278571	0.5730631783552629	0	1.0	0.0
3028	0.006241724511506882	0.00033262737051365936	7.265064799539595e-05	0.9938329293498219	None	0.2	1	0.3333333333333333	4	0.8	12	0.20987654320987653	0.8	16	12	0	0	0	1.0	9	9	1.1333333333333333	17	0.0	1.0	0.19505377925138329	0.613578338963499	0.09600116665002575	0.596353994466219	-0.0002276612454419018	0.6450132665296775	0.6889936071051511	0.6185240990989547	0	0.625	0.0
4223	0.0	0.0	0.0	1.0	None	0	0	0	0	0	0	1.0	0	0	0	0	0	0	1.0	1	1	0.06666666666666667	1	0.0	0	0	0	0	0	0	0	0	0	0	0	0
3735	0.0	0.0	0.0	1.0	None	0	0	0	0	0	0	1.0	0	0	0	0	0	0	1.0	1	1	0.06666666666666667	1	0.0	0	0	0	0	0	0	0	0	0	0	0	0
4972	0.005163227851869494	0.0008154993659635748	-0.0001847239037543783	0.9936360294167221	None	0.25	1	0.36363636363636365	4	0.7857142857142857	11	0.2222222222222222	0.7857142857142857	15	11	0	0	0	0.8888888888888888	9	8	1.0666666666666667	16	0.0	1.0	8.138167747324324e-17	0.5000000000684783	-0.4104374124610447	0.9999999998139613	0.27285045414159276	0.629162261323965	0.9468521381646076	0.999521589819145	0	1.0	0.0
7509	0.009982536049701276	0.0075289755002375365	0.007435854164058822	0.9908774017858171	None	0.2	1	0.3333333333333333	4	0.8	12	0.20987654320987653	0.8	16	12	0	0	0	1.0	9	9	1.1333333333333333	17	0.0	1.0	0.09960512900264033	0.5117956043949521	2.6992567062101474e-08	0.5000234625853737	0.2384596347220745	0.5360904872515817	0.7266956958185038	0.5159860889421751	0	1.0	0.0
2684	0.0004044956371943056	2.3313622267995566e-06	-1.1913422041081226e-06	0.9999949132989687	None	0.3333333333333333	1	0.4444444444444444	4	0.7272727272727273	8	0.2708333333333333	0.7272727272727273	12	8	0	0	0	0.75	8	6	0.8666666666666667	13	0.0	0.8571428571428571	-0.03260599982653478	0.6595101226656224	0.04431667836091513	0.5854045318629391	-0.11428635290470257	0.6034765157470764	0.6858923854231935	0.6166518953403495	0	1.0	0.0
3314	0.006671715263256819	0.002674831805805999	-0.0019502388142061458	0.9903982505491207	None	0.25	1	0.4	4	0.75	9	0.25925925925925924	0.75	13	9	0	0	0	0.6666666666666666	9	6	0.9333333333333333	14	0.0	1.0	0.09999999921890926	0.5000000409581313	0.07219884146479327	0.6471367537665619	0.0992133247991466	0.5036691722182571	0.5326119116104694	0.5515787134419015	0	0	0.0
7186	0.010049899203704731	0.006642404871695792	0.0006715755466033467	0.9938363892610795	None	0	0	0.3333333333333333	3	0.8181818181818182	9	0.28888888888888886	0.8181818181818182	12	9	0	1	0	0.5555555555555556	9	5	0.8666666666666667	13	1.0	1.0	0.09991873694460716	0.5100903059619071	0.08077984357180124	0.5276403460831072	0.32454157230373754	0.5216263109802503	0.7540713420916622	0.5197896706147723	0.0	0	0.0
3109	5.679919828076234e-06	8.90167436460039e-08	-3.8274691175851864e-09	0.9999990640123326	None	0	0	1.0	1	0	0	1.0	0	1	0	0	0	0	0.5	1	2	0.13333333333333333	2	0.0	0	0	0	0	0	0	0	0	0	0	0	0
933	None	None	None	None	None	0	0	0.16666666666666666	2	0.9375	15	1.0	0.6875	13	11	4	5	0	0.2222222222222222	9	2	1.2	18	0.5	1.0	0.09430193978965104	0.5068319281227576	0.20787004198555198	0.5303802694748093	-0.042714789952437	0.5881826149784175	0.7347362429527534	0.5420221239961508	1.0	1.0	0.0
2031	None	None	None	None	None	0	0	1.0	2	0.0	0	1.0	0	0	0	2	2	0	0.3333333333333333	1	3	0.2	3	0.25	1.0	0	0	0	0	0	0	0	0	0	0	0
2522	None	None	None	None	None	0	0	0.14285714285714285	6	0.8360655737704918	51	0.7777777777777778	0.06557377049180328	4	4	58	16	0	1.0	9	9	4.2	63	0.13333333333333333	0.8727272727272727	6.463734675841752e-17	0.5000000000000021	0.024908590629605674	0.5638405347396841	0.0010356817950267299	0.5842374335057499	0.5416241341685728	0.5495828930970562	0.0	0.25	0.0
1423	None	None	None	None	None	0	0	0.2857142857142857	8	0.7	28	0.5185185185185185	0.375	22	15	19	0	0	1.0	9	9	2.8	42	0.0	0.6111111111111112	0.04955450649030678	0.5329008931604956	0.08808083724376461	0.5900164179296475	0.19960498943445765	0.6455671152910374	0.6754884196893113	0.5902855165760276	0	1.0	0.0
1561	None	None	None	None	None	0	0	0	0	0	0	1.0	0	0	0	0	4	0	1.0	1	1	0.06666666666666667	1	1.0	0	0	0	0	0	0	0	0	0	0	0	0
5220	0.010125429863471055	0.007006649626469295	0.006827209609195336	0.9904719640905493	None	0.2	1	0.3333333333333333	4	0.8	12	0.20987654320987653	0.8	16	12	0	0	0	1.0	9	9	1.1333333333333333	17	0.0	1.0	0.09999860331350383	0.5000105222069751	0.11006867146479152	0.5845212169336531	0.18957695033283814	0.5733822186998127	0.5985065954222922	0.5528903644543168	0	1.0	0.0
545	None	None	None	None	None	0	0	0.26666666666666666	4	0.7	14	0.5238095238095238	0	0	0	21	13	0	0.8571428571428571	6	7	1.4666666666666666	22	0.2826086956521739	0.42105263157894735	0	0	0	0	0	0	0	0	0	0	0
6324	2.3034447686597008e-07	6.57625662994918e-08	6.501848483387857e-08	0.9999805304729498	None	0.2	1	0.3333333333333333	4	0.8	12	0.20987654320987653	0.8	16	12	0	0	0	1.0	9	9	1.1333333333333333	17	0.0	1.0	0.0330864154350118	0.5091759001075898	7.902762784127648e-27	0.5000000000003717	0.0023922349129184783	0.5529553505016274	0.5386088101743198	0.5207652576729814	0	0.5	0.0
2352	None	None	None	None	None	0	0	0.5	2	0.75	3	1.0	0.75	5	3	0	2	0	0.16666666666666666	1	6	0.4	6	1.0	0.4	0.09913666626530468	0.501808627296443	0.04965364937958151	0.582861537680947	0.17006632343935957	0.5910187962798807	0.6339320773339373	0.5588874871992983	1.0	1.0	0.0
6398	0.008654367005094248	0.008308524105438015	0.008300154575271916	0.9891972274996037	None	0.2	1	0.3333333333333333	4	0.8	12	0.20987654320987653	0.8	16	12	0	0	0	1.0	9	9	1.1333333333333333	17	0.0	1.0	0.09999993961681433	0.5000031032776487	-0.06401785125400142	0.6043701517742824	0.10864387022527441	0.606591981916388	0.6864374387139134	0.5709128273123937	0	1.0	0.0
2018	None	None	None	None	None	0	0	0	0	0	0	1.0	0	0	0	0	4	0	1.0	1	1	0.06666666666666667	1	1.0	0	0	0	0	0	0	0	0	0	0	0	0
948	None	None	None	None	None	0.1875	3	0.4411764705882353	15	0.4897959183673469	24	0.7083333333333334	0.10204081632653061	16	5	34	3	0	0.8888888888888888	8	9	3.4	51	0.04918032786885246	0.7441860465116279	0.22127117364951293	0.7720498197181144	-0.06180800133580411	0.6192601498226682	-0.09997282298418934	0.5000502546093486	0.8043356239648475	0.6384964011819511	1.0	1.0	0.0
5371	None	None	None	None	None	0.13636363636363635	3	0.30434782608695654	14	0.6716417910447762	45	0.8518518518518519	0.31343283582089554	32	21	36	0	0	1.0	9	9	4.6	69	0.0	0.9180327868852459	0.09999994829245779	0.500031169290858	-0.033607148137113865	0.5670231601438394	0.2158753031467789	0.5466823206695017	0.7343438543230846	0.5380194112731447	0	0.75	0.0
6414	0.019500227615609912	0.015804947289357354	0.0003733519317719525	0.9831991247765065	None	0.2	1	0.3333333333333333	4	0.8	12	0.20987654320987653	0.8	16	12	0	0	0	1.0	9	9	1.1333333333333333	17	0.0	1.0	0.09999990077510645	0.5000003223426807	-0.081145789022427	0.5739750413983706	0.2510026490869877	0.5511820557853319	0.7941999156758734	0.5418631895382817	0	0	0.0
6936	4.1231741153438653e-07	3.2453189209779735e-07	-2.1930803732237044e-07	0.9998966575363414	None	0	0	0.08108108108108109	3	0.9245283018867925	49	0.6790123456790124	0	0	0	54	8	0	1.0	9	9	3.6666666666666665	55	0.07142857142857142	0.76	0	0	0	0	0	0	0	0	0	0	0
7281	1.4543222712826618e-10	1.4548057042038551e-12	1.4283014369603748e-12	0.9999999999999997	None	0.2	1	0.3333333333333333	4	0.8	12	0.20987654320987653	0.8	16	12	0	0	0	1.0	9	9	1.1333333333333333	17	0.0	1.0	7.812131656822392e-22	0.5000000000033128	0.07733032716049484	0.6115782171733084	6.243506286214234e-26	0.5	0.5901386695095201	0.5377572372784497	0	0.25	0.0
1220	None	None	None	None	None	0	0	0	0	0	0	1.0	0	0	0	0	3	0	1.0	1	1	0.06666666666666667	1	0.75	0	0	0	0	0	0	0	0	0	0	0	0
2619	0.00013820220767936093	1.513602436831718e-06	4.176177336963981e-07	0.9999986213465429	None	0.25	1	0.4	4	0.75	9	0.25	0.75	13	9	0	0	0	0.875	7	8	0.9333333333333333	14	0.0	1.0	0.09978629362457211	0.5005210945230892	8.648224439880347e-08	0.5000004173076746	0.09494724570480283	0.5876940491082431	0.6140708417043914	0.5296756531465088	0	0.9230769230769231	0.0
2234	None	None	None	None	None	0.25	1	0.4	4	0.7692307692307693	10	0.23809523809523808	0.7692307692307693	14	10	0	0	0	0.7777777777777778	9	7	1.0	15	0.0	1.0	0.09821514994177713	0.5099723332147962	-0.32830260165426994	1.0	0.07482702520570009	0.6011583026822651	0.998056555047395	1.0	0	1.0	0.0
6043	0.010158962588246405	0.007224119733032202	0.007027760275951943	0.9904704704034761	None	0.2	1	0.3333333333333333	4	0.8	12	0.20987654320987653	0.8	16	12	0	0	0	1.0	9	9	1.1333333333333333	17	0.0	1.0	0.09999860331350383	0.5000105222069751	0.11006867146479152	0.5845212169336531	0.18957695033283814	0.5733822186998127	0.5985065954222922	0.5528903644543168	0	1.0	0.0
519	None	None	None	None	None	0	0	0	0	0	0	1.0	0	0	0	0	0	0	1.0	1	1	0.06666666666666667	1	0.0	0	0	0	0	0	0	0	0	0	0	0	0
740	None	None	None	None	None	0	0	1.0	1	0	0	1.0	0	1	0	0	3	0	0.5	2	1	0.13333333333333333	2	1.0	0	0	0	0	0	0	0	0	0	0	0	0
4092	0.005317733912274586	0.00152143594146043	0.001519954786348556	0.9933742666138685	None	0.2	1	0.3333333333333333	4	0.8	12	0.20987654320987653	0.8	16	12	0	0	0	1.0	9	9	1.1333333333333333	17	0.0	1.0	0.019013953308236898	0.6573970054992083	0.09693815222874534	0.577807587056261	-0.2145730412781785	0.9998701168266192	0.8179931599867968	0.9645913001478484	0	1.0	0.0
898	None	None	None	None	None	0	0	0.058823529411764705	1	1.0	23	1.0	0	0	0	24	9	0	1.0	5	5	1.6666666666666667	25	0.17307692307692307	0	0	0	0	0	0	0	0	0	0	0	0
5674	0.014736399991799336	0.011805719976980338	0.005637049820453098	0.9974581182962412	None	0.25	1	0.4	4	0.7692307692307693	10	0.23809523809523808	0.7692307692307693	14	10	0	0	0	0.7777777777777778	9	7	1.0	15	0.0	1.0	0.09999510031896557	0.5000263766059212	0.040195770362233894	0.5870816898597578	0.24016666877676401	0.590358406570995	0.7045915000320158	0.5595055587711394	0	0	0.0
615	None	None	None	None	None	0	0	0.25	12	0.7142857142857143	50	0.8888888888888888	0.35714285714285715	34	25	37	1	0	1.0	9	9	4.8	72	0.014492753623188406	0.8571428571428571	0.18317020358065625	0.6015781914848611	0.03227058146751616	0.5233877867678814	0.11959733965775157	0.5271933159547341	0.651497456576964	0.5510337828676837	1.0	0.9411764705882353	0.0
4461	0.0	0.0	0.0	0.9999999999999998	None	0	0	0	0	0	0	1.0	0	0	0	0	4	0	1.0	1	1	0.06666666666666667	1	1.0	0	0	0	0	0	0	0	0	0	0	0	0
1996	None	None	None	None	None	0	0	0.5	2	0.75	3	1.0	0.75	5	3	0	2	0	0.16666666666666666	1	6	0.4	6	1.0	0.4	0.09913666626530468	0.501808627296443	0.04965364937958151	0.582861537680947	0.17006632343935957	0.5910187962798807	0.6339320773339373	0.5588874871992983	1.0	1.0	0.0
7198	0.011249375668188965	0.008500477485034892	-0.00671051156471745	0.9905294161745678	None	0.2	1	0.3333333333333333	4	0.8	12	0.20987654320987653	0.8	16	12	0	0	0	1.0	9	9	1.1333333333333333	17	0.0	1.0	0.09999999944383586	0.5000000378402183	0.06899875778630207	0.6099456462070003	0.5336795184799297	0.536641635918591	0.8928840132071143	0.5493317908426014	0	0.75	0.0
537	None	None	None	None	None	0	0	0.25	7	0.7	28	0.5833333333333334	0	1	0	40	5	0	0.8888888888888888	8	9	2.8	42	0.060240963855421686	0.5405405405405406	0	0	0	0	0	0	0	0	0	0	0
5473	0.009535253524864892	0.0069740011447761594	0.006767829528884608	0.9903773209928468	None	0.2	1	0.3333333333333333	4	0.8	12	0.20987654320987653	0.8	16	12	0	0	0	1.0	9	9	1.1333333333333333	17	0.0	1.0	0.09999860331350383	0.5000105222069751	0.11006867146479152	0.5845212169336531	0.18957695033283814	0.5733822186998127	0.5985065954222922	0.5528903644543168	0	1.0	0.0
2995	0.0	0.0	0.0	0.9999999999999998	None	0	0	0	0	0	0	1.0	0	0	0	0	4	0	1.0	1	1	0.06666666666666667	1	1.0	0	0	0	0	0	0	0	0	0	0	0	0
3228	0.00315643358476431	0.0005245291601432251	7.307235746481817e-05	0.9936331358809355	None	0.2	1	0.3333333333333333	4	0.8	12	0.20987654320987653	0.8	16	12	0	0	0	1.0	9	9	1.1333333333333333	17	0.0	1.0	0.023405789376026553	0.5873808644626646	0.0007672962124188144	0.5848938928178545	0.0988556550115172	0.5625003478877493	0.5967106332566994	0.5782971366668699	0	0.875	0.0
1469	None	None	None	None	None	0	0	0.75	3	0.3333333333333333	1	0.5555555555555556	0	1	0	3	2	0	1.0	3	3	0.3333333333333333	5	0.2222222222222222	1.0	0	0	0	0	0	0	0	0	0	0	0
7044	0.012353922618529582	0.00781792701122144	0.0077302648856981	0.9824280017288316	None	0.2	1	0.3333333333333333	4	0.8	12	0.20987654320987653	0.8	16	12	0	0	0	1.0	9	9	1.1333333333333333	17	0.0	1.0	0.09993631347216299	0.5033548538128155	0.057270125619114945	0.5860116172869885	0.30568242317324723	0.5234687485326869	0.7431818032398222	0.5378329939581211	0	0.9375	0.0
7089	0.001300063852635686	0.0006826064644560406	0.00039029341679310204	0.9981860776046039	None	0.13333333333333333	2	0.4375	14	0.4782608695652174	22	0.5925925925925926	0.1956521739130435	19	9	28	7	0	1.0	9	9	3.2	48	0.14	0.8372093023255814	0.09999999170975564	0.5000057448129636	0.2876218464475434	0.6486021962682192	0.08043894772870544	0.6357685949716236	0.7389764543410258	0.5962802031370621	1.0	1.0	0.0
1119	None	None	None	None	None	0.3333333333333333	1	0.5	4	0.6666666666666666	6	0.3055555555555556	0.6666666666666666	10	6	0	0	0	1.0	6	6	0.7333333333333333	11	0.0	0.8	0.019051168275171865	0.5263867986295481	0.0816446840573094	0.5704995479789132	0.3443795744561077	0.6805966815863737	0.8045940245533899	0.5943594212629955	0	1.0	0.0
1883	None	None	None	None	None	0.2	1	0.3333333333333333	4	0.8	12	0.20987654320987653	0.8	16	12	0	0	0	1.0	9	9	1.1333333333333333	17	0.0	1.0	0.20339617659188702	0.6463921694416765	-0.020267345318891017	0.6983710118774208	0.08237046888583176	0.5822388965884323	0.7319432600387835	0.6437277235119852	0	1.0	0.0
4214	0.005614482107089625	0.0033942340429178376	0.002613749797546827	0.9991974271291474	None	0	0	0.25	1	1.0	3	1.0	1.0	4	3	0	0	0	0.2	5	1	0.3333333333333333	5	0.0	0	0.09929195545778505	0.5046652594069783	0.06412621267913285	0.520068255977599	-0.14341740392171695	0.6210979696557362	0.7448489834446264	0.5492719809112427	0	1.0	0.0
3056	0.0056631717967671105	0.000978490926298064	0.000778521074673045	0.9917740890856657	None	0.2	1	0.3333333333333333	4	0.8	12	0.20987654320987653	0.8	16	12	0	0	0	1.0	9	9	1.1333333333333333	17	0.0	1.0	-0.008396899944057788	0.6578717728419665	0.0001453714431010375	0.5027393032700088	0.2354929401591001	0.6698321485459798	0.7651922754550693	0.6123978162412851	0	1.0	0.0
1048	None	None	None	None	None	0.25	1	0.4	4	0.7692307692307693	10	0.234375	0.7692307692307693	14	10	0	0	0	1.0	8	8	1.0	15	0.0	0.8571428571428571	-0.09967896254202001	0.50066711980367	0.2000939929290345	0.5719793764366071	0.38755296350555735	0.9999999999201699	0.9021787161036889	0.999609583676785	0	1.0	0.0
5168	0.012800848594319632	0.0018073160140372735	-0.0003620331752280945	0.9921921510007583	None	0.25	1	0.4	4	0.75	9	0.25	0.75	13	9	0	0	0	0.875	7	8	0.9333333333333333	14	0.0	0.8571428571428571	0.09999999999068368	0.5000000000576834	1.908475560843556e-18	0.5000000000018507	0.09999999425870636	0.5000002812341429	0.6157161305012975	0.500000093764559	0	1.0	0.0
2015	None	None	None	None	None	0	0	0.6666666666666666	2	0.5	1	1.0	0.5	3	1	0	1	0	0.25	4	1	0.26666666666666666	4	0.5	0.6666666666666666	0.05612478860160702	0.577092339551692	0.11038646786313373	0.5081282334573376	0.06066715933583029	0.5450713336859072	0.5611390460951513	0.5435675880710517	1.0	1.0	0.0
623	None	None	None	None	None	0.2	1	0.3333333333333333	4	0.8	12	0.20987654320987653	0.8	16	12	0	0	0	1.0	9	9	1.1333333333333333	17	0.0	1.0	0.0004804021763276326	0.5336724783541549	0.029385042430492725	0.6765647084112945	0.10100750609925262	0.56790760964129	0.6254042960995347	0.5943748709964543	0	0.375	0.0
7336	0.003845429850383688	0.00018291296541626443	0.00011074956597796275	0.994304624726641	None	0.2	1	0.3333333333333333	4	0.8	12	0.20987654320987653	0.8	16	12	0	0	0	1.0	9	9	1.1333333333333333	17	0.0	1.0	-0.04364057243554213	0.6484545061188185	1.6007065909123398e-07	0.5001630836981958	0.09999999741552719	0.5000000086494427	0.6459557309970785	0.5508985084829359	0	1.0	0.0
4762	1.2213388906850948e-07	1.0840578543282813e-07	4.825647497244032e-11	0.9999819231369906	None	0	0	0.018518518518518517	1	1.0	79	1.0	0	0	0	80	0	0	1.0	9	9	5.4	81	0.0	1.0	0	0	0	0	0	0	0	0	0	0	0
3032	0.0021110466151732315	0.00016046545074884593	1.5897175981157652e-05	0.9967140607857983	None	0	0	0.5	3	0.6666666666666666	4	0.5714285714285714	0.6666666666666666	7	4	0	0	0	0.2857142857142857	7	2	0.5333333333333333	8	0.0	0.6666666666666666	0.030956096790265387	0.666966448219576	0.008748896657814	0.5686342648063626	-0.303342743886674	0.9998462746078091	0.9151961630612591	0.9626846891413876	0	1.0	0.0
601	None	None	None	None	None	0.2	2	0.36363636363636365	8	0.6774193548387096	21	0.4074074074074074	0.6451612903225806	28	20	4	0	0	1.0	9	9	2.2	33	0.0	0.75	0.03577782017077895	0.5442761473340636	1.9782031626275247e-07	0.5846726057845478	0.19717905337391803	0.6436057160870092	0.7004997417835449	0.5915075682033025	0	0.9642857142857143	0.0
4729	0.009230118775350349	0.005841308696965285	0.004339237119271362	0.9944103259258902	None	0.2	1	0.3333333333333333	4	0.8	12	0.20987654320987653	0.8	16	12	0	0	0	1.0	9	9	1.1333333333333333	17	0.0	1.0	0.0999997394265338	0.5000004975414938	0.07725772119933637	0.5342500542909273	0.18750854885786022	1.0	0.8031960148795644	0.9999999990883326	0	1.0	0.0
6401	0.0	0.0	0.0	0.9999999999999998	None	0	0	0	0	0	0	1.0	0	0	0	0	4	0	1.0	1	1	0.06666666666666667	1	1.0	0	0	0	0	0	0	0	0	0	0	0	0
3131	0.0	0.0	0.0	0.9999999999999998	None	0	0	0	0	0	0	1.0	0	0	0	0	4	0	1.0	1	1	0.06666666666666667	1	1.0	0	0	0	0	0	0	0	0	0	0	0	0
1310	None	None	None	None	None	0	0	0.6	3	0.6	3	0.4666666666666667	0.6	6	3	0	0	0	0.6	3	5	0.4666666666666667	7	0.0	1.0	-0.017250891201206424	0.6778809047006153	0.05551850713791127	0.5829564263382131	6.033572525751256e-06	0.5000052607471609	0.6015005566052196	0.5889591805524961	0	0	0.0
5986	6.1900465383861645e-09	5.990299454783239e-09	4.383398637462104e-09	0.9999997235765905	None	0	0	0	0	0	0	1.0	0	0	0	0	2	0	1.0	1	1	0.06666666666666667	1	0.5	0	0	0	0	0	0	0	0	0	0	0	0
3160	1.211343096429341e-07	9.49935001010151e-08	6.044150876029757e-11	0.999978109648199	None	0	0	0.018518518518518517	1	1.0	79	1.0	0	0	0	80	0	0	1.0	9	9	5.4	81	0.0	1.0	0	0	0	0	0	0	0	0	0	0	0
7046	None	None	None	None	None	0.06666666666666667	1	0.34375	11	0.6222222222222222	28	0.746031746031746	0.5777777777777777	37	26	9	0	0	0.7777777777777778	9	7	3.1333333333333333	47	0.0	1.0	0.09725298274065201	0.5957557227046678	0.03359462153626476	0.5598245765987545	0.09999999187163791	0.5000000114505885	0.5796324696602582	0.5521646213527517	0	0.8648648648648649	0.0
6579	0.0	0.0	0.0	0.9999999999999998	None	0	0	0	0	0	0	1.0	0	0	0	0	4	0	1.0	1	1	0.06666666666666667	1	1.0	0	0	0	0	0	0	0	0	0	0	0	0
1493	None	None	None	None	None	0	0	0.5	1	1.0	1	0.75	0	0	0	2	3	0	1.0	2	2	0.2	3	0.375	0	0	0	0	0	0	0	0	0	0	0	0
6194	0.0	0.0	0.0	0.9999999999999998	None	0	0	0	0	0	0	1.0	0	0	0	0	4	0	1.0	1	1	0.06666666666666667	1	1.0	0	0	0	0	0	0	0	0	0	0	0	0
1097	None	None	None	None	None	0	0	0	0	0	0	1.0	0	0	0	0	0	0	1.0	1	1	0.06666666666666667	1	0.0	0	0	0	0	0	0	0	0	0	0	0	0
5781	0.017690954711242695	0.0029876337507359274	0.0025186696351424116	0.9948036740592943	None	0.25	1	0.36363636363636365	4	0.7857142857142857	11	0.2222222222222222	0.7857142857142857	15	11	0	0	0	0.8888888888888888	9	8	1.0666666666666667	16	0.0	1.0	0.09996673738527741	0.5364557931535973	9.87881939379404e-07	0.5000212202497353	0.09816835748497506	0.5177794926456086	0.6143666251747153	0.5181016896266	0	1.0	0.0
3821	0.0	0.0	0.0	0.9999999999999998	None	0	0	0	0	0	0	1.0	0	0	0	0	4	0	1.0	1	1	0.06666666666666667	1	1.0	0	0	0	0	0	0	0	0	0	0	0	0
1575	None	None	None	None	None	0.5	1	0.5714285714285714	4	0.625	5	0.3333333333333333	0.625	9	5	0	0	0	0.8333333333333334	6	5	0.6666666666666666	10	0.0	0.5	0.3484409092773964	0.695655983411383	-0.09562220218535365	0.651517948170764	0.007642001476014526	0.521263854854295	0.8709325330177285	0.6253940315311586	0	0.3333333333333333	0.0
4439	0.0	0.0	0.0	0.9999999999999998	None	0	0	0	0	0	0	1.0	0	0	0	0	4	0	1.0	1	1	0.06666666666666667	1	1.0	0	0	0	0	0	0	0	0	0	0	0	0
6253	0.0011347583096060793	0.00030995446451894526	0.00015383389962765826	0.9992751620562963	None	0.2	1	0.3333333333333333	4	0.8	12	0.20987654320987653	0.8	16	12	0	0	0	1.0	9	9	1.1333333333333333	17	0.0	1.0	0.09999999318702377	0.5000000929164388	-0.09990640458559208	0.6359777464701049	0.0347396427943598	0.5071946973143189	0.6967937445882193	0.5487388861625082	0	0	0.0
7388	0.021422918256878167	0.01729758876371489	0.017297352211276273	0.9813883915555139	None	0.2	1	0.3333333333333333	4	0.8	12	0.20987654320987653	0.8	16	12	0	0	0	1.0	9	9	1.1333333333333333	17	0.0	1.0	0.0999999790477892	0.5000002108045148	0.07825835304829257	0.5601697892785187	0.4021898709221186	0.5286881820797498	0.8157500951193855	0.5296925971268086	0	0	0.0
448	None	None	None	None	None	0	0	0.6666666666666666	2	0.5	1	0.6666666666666666	0.5	2	1	1	0	0	0.6666666666666666	3	2	0.26666666666666666	4	0.0	0	0.07121062246616636	0.5124793122095826	4.199819369647154e-13	0.5000000000001635	-0.09965512429280723	0.5003723331032831	0.668389509630337	0.5042846409876044	0	1.0	0.0
6169	0.0157562407966846	0.001574450149707934	0.0008986580100767576	0.9797260162120631	None	0	0	0.3333333333333333	3	0.8181818181818182	9	0.28888888888888886	0.8181818181818182	12	9	0	0	0	0.5555555555555556	9	5	0.8666666666666667	13	0.0	1.0	0.1881838634883907	0.6069819543635242	-0.08367002372797072	0.579233793713775	0.09998896684060289	0.5000616454805012	0.7676390461266601	0.5625472219480816	0	1.0	0.0
169	None	None	None	None	None	0	0	0.22	11	0.7222222222222222	52	0.9135802469135802	0.4027777777777778	36	29	37	0	0	1.0	9	9	4.933333333333334	74	0.0	1.0	0.16711154683951726	0.7719771818550579	-0.041041961213186005	0.6446358846727752	0.04570900154823811	0.5825260509129498	0.700877153503297	0.6717405583850946	0	1.0	0.0
2396	None	None	None	None	None	0	0	0	0	0	0	1.0	0	0	0	0	0	0	1.0	1	1	0.06666666666666667	1	0.0	0	0	0	0	0	0	0	0	0	0	0	0
2122	None	None	None	None	None	0	0	0.5	1	1.0	1	0.75	0	0	0	2	3	0	1.0	2	2	0.2	3	0.375	0	0	0	0	0	0	0	0	0	0	0	0
866	None	None	None	None	None	0.2	1	0.3333333333333333	4	0.7333333333333333	11	0.37777777777777777	0.7333333333333333	15	11	1	0	0	0.5555555555555556	5	9	1.1333333333333333	17	0.0	0.6666666666666666	9.865368694305686e-05	0.5008766622542602	0.1205500831360921	0.535699969977404	7.93157752299106e-10	0.5033245565554033	0.6383141187254447	0.5133175462086871	0	1.0	0.0
434	None	None	None	None	None	0.25	1	0.4	4	0.7692307692307693	10	0.23809523809523808	0.7692307692307693	14	10	0	0	0	0.7777777777777778	9	7	1.0	15	0.0	1.0	0.1604953886924811	0.792020342652773	0.06895124769157687	0.5386286934340515	0.05106328047772648	0.5191930503465568	0.6109643336823175	0.6278318671191457	0	1.0	0.0
2837	0.0002091197299031659	2.1690971272497684e-06	1.9675418897689237e-07	0.9999999816340153	None	0.2	1	0.3333333333333333	4	0.8	12	0.20987654320987653	0.8	16	12	0	0	0	1.0	9	9	1.1333333333333333	17	0.0	1.0	0.012436891183030069	0.6587505291564077	2.3144654109774262e-07	0.5002503154687988	-0.07412293484358065	0.6214707420485703	0.605075552878832	0.5950405488396332	0	0.9375	0.0
1437	None	None	None	None	None	0	0	1.0	1	0	0	1.0	0	1	0	0	3	0	0.5	2	1	0.13333333333333333	2	1.0	0	0	0	0	0	0	0	0	0	0	0	0
174	None	None	None	None	None	0	0	0.24390243902439024	10	0.711864406779661	42	0.7530864197530864	0.5254237288135594	40	31	20	1	0	1.0	9	9	4.066666666666666	61	0.02857142857142857	0.7142857142857143	0.03986499152222937	0.5947643828880702	0.07794312005760193	0.6113226015541444	0.09730551324154871	0.5099550032892536	0.5691856654740785	0.5725180879297793	0.75	0.275	0.0
5619	0.0	0.0	0.0	1.0	None	0	0	0	0	0	0	1.0	0	0	0	0	0	0	1.0	1	1	0.06666666666666667	1	0.0	0	0	0	0	0	0	0	0	0	0	0	0
6820	0.0	0.0	0.0	0.9999999999999998	None	0	0	0	0	0	0	1.0	0	0	0	0	4	0	1.0	1	1	0.06666666666666667	1	1.0	0	0	0	0	0	0	0	0	0	0	0	0
7498	0.0	0.0	0.0	1.0	None	0	0	0	0	0	0	1.0	0	0	0	0	0	0	1.0	1	1	0.06666666666666667	1	0.0	0	0	0	0	0	0	0	0	0	0	0	0
6481	2.272334098889468e-08	2.1306877092455903e-08	1.9136291728872325e-09	0.9999971793283284	None	0.25	1	0.4	4	0.7692307692307693	10	0.23809523809523808	0.7692307692307693	14	10	0	0	0	0.7777777777777778	7	9	1.0	15	0.0	1.0	0.09173801220707553	0.5155941662953962	-0.08826436550682411	0.5414327409085296	1.2393375217805933e-07	0.5000092783788611	0.67600175666827	0.5190362850405947	0	1.0	0.0
5432	0.008356589387715	0.0059249103363055305	0.005803045451979918	0.9939142728590119	None	0.2	1	0.3333333333333333	4	0.8	12	0.20987654320987653	0.8	16	12	0	0	0	1.0	9	9	1.1333333333333333	17	0.0	1.0	0.09989246022835899	0.5051345854498541	0.029306428469021255	0.5334139950130761	0.09657186405478739	0.5668200405411571	0.5794297776419369	0.5352151950601497	0	1.0	0.0
1349	None	None	None	None	None	0	0	0.75	3	0.3333333333333333	1	0.5555555555555556	0.3333333333333333	4	1	0	1	0	1.0	3	3	0.3333333333333333	5	1.0	1.0	0.09990111263485316	0.500334745651259	0.021263083253550353	0.6663245794826542	0.06354006340765048	0.5139836954686192	0.5905762660717947	0.5620859656060442	1.0	1.0	0.0
379	None	None	None	None	None	0.058823529411764705	1	0.2972972972972973	11	0.6415094339622641	34	0.7638888888888888	0.05660377358490566	11	3	43	0	0	0.8888888888888888	9	8	3.6666666666666665	55	0.0	0.875	0.09999999993014416	0.5000000002233443	-0.027579319107197936	0.6365915446397286	0.045738741281158055	0.6715392500118611	0.6553570461196966	0.6047393160276072	0	1.0	0.0
6436	0.0022004892880053725	8.633128395687078e-05	-6.59810262594856e-05	0.99548572968256	None	0.18181818181818182	2	0.4	10	0.6	21	0.4567901234567901	0.5428571428571428	29	19	7	0	0	1.0	9	9	2.466666666666667	37	0.0	0.7142857142857143	0.09891859766606487	0.558727908323969	-0.026680011484650566	0.6582840092560737	0.0233109443272626	0.5041482671982918	0.6250282919714159	0.5751147117614593	0	1.0	0.0
5549	0.0032368337033937735	0.0001287678397383806	0.00012811816801514158	0.9883651203957196	None	0.2	1	0.3333333333333333	4	0.8	12	0.20987654320987653	0.8	16	12	0	0	0	1.0	9	9	1.1333333333333333	17	0.0	1.0	0.007157807083080153	0.5804823600663468	-0.14112798452014524	0.984800300774372	0.09748767603385959	0.5329059862101826	0.7726365978432388	0.8238390595463713	0	0.375	0.0
715	None	None	None	None	None	0	0	0	0	0	0	1.0	0	0	0	0	0	0	1.0	1	1	0.06666666666666667	1	0.0	0	0	0	0	0	0	0	0	0	0	0	0
4717	0.0006763738769095075	7.420019584546048e-05	-7.192082390626413e-05	0.9977634901918323	None	0	0	0.3333333333333333	2	0.8333333333333334	5	0.4	0.8333333333333334	7	5	0	1	0	0.8	5	4	0.5333333333333333	8	0.5	0	0.06667000435642227	0.6819890248746787	-0.005438228471741385	0.6917841914686798	0.14813522369838722	0.617445411260554	0.7198120873514325	0.6644912338098918	1.0	1.0	0.0
5016	0.00858215583277901	0.006581959384451647	0.006455623549083453	0.9879481964745672	None	0.2	1	0.3333333333333333	4	0.8	12	0.20987654320987653	0.8	16	12	0	0	0	1.0	9	9	1.1333333333333333	17	0.0	1.0	0.09996546068871164	0.5001085681560214	-0.10271533907322232	0.6423336938617521	0.09973365958303924	0.5016555231000691	0.7220675783749767	0.5492204012084123	0	0	0.0
6608	0.011985062370619916	0.00981842375156014	-0.002049722022138633	0.9943100238799654	None	0.2	1	0.3333333333333333	4	0.8	12	0.20987654320987653	0.8	16	12	0	0	0	1.0	9	9	1.1333333333333333	17	0.0	1.0	0.09995016705676218	0.5006146212688345	0.08373800015937191	0.5736469140761926	0.4214681770972188	0.5356587285368833	0.8297988517408366	0.5367736614159324	0	0	0.0
3241	0.0113456673717253	0.007878866252277319	-0.004369430016578426	0.9939461312749679	None	0.2	1	0.3333333333333333	4	0.8	12	0.20987654320987653	0.8	16	12	0	0	0	1.0	9	9	1.1333333333333333	17	0.0	1.0	0.0996688242380265	0.512734110742374	0.09987113197956587	0.5064122968862005	0.1639760965580092	0.5852015548415991	0.5770923474382796	0.5350061056225037	0	1.0	0.0
4986	0.014288373459262845	0.006152973336965237	0.0030856143581119116	0.9963685658709679	None	0.25	1	0.36363636363636365	4	0.7857142857142857	11	0.2222222222222222	0.7857142857142857	15	11	0	0	0	0.8888888888888888	8	9	1.0666666666666667	16	0.0	1.0	0.0999719959879613	0.5028792102570948	0.09981926806492161	0.5009250959653702	0.4042840366553162	0.6116673157990667	0.8078721230586391	0.5390489417044286	0	1.0	0.0
2620	0.0	0.0	0.0	1.0	None	0	0	0	0	0	0	1.0	0	0	0	0	0	0	1.0	1	1	0.06666666666666667	1	0.0	0	0	0	0	0	0	0	0	0	0	0	0
6328	0.000492081907134238	8.41518388628491e-05	1.252589397701174e-05	0.9990800522289742	None	0	0	0.07407407407407407	4	0.9230769230769231	72	0.9876543209876543	0.01282051282051282	3	1	76	1	0	1.0	9	9	5.333333333333333	80	0.006493506493506494	0.9859154929577465	-0.027505338653871197	0.6783384803942626	0.09999287011350597	0.5000880809128976	0.0991954443413761	0.5149031882704205	0.6454644732351064	0.5667761292756845	1.0	1.0	0.0
4025	0.0072925134310268085	0.001306647146690304	0.001245216644798283	0.9846885478474554	None	0.2	1	0.3333333333333333	4	0.8	12	0.20987654320987653	0.8	16	12	0	0	0	1.0	9	9	1.1333333333333333	17	0.0	1.0	8.564674770505421e-17	0.5000000002682811	-0.050727346523164685	0.642050913874057	0.43167117008832434	0.6626471430396765	0.8912566591027813	0.6034345967881767	0	0	0.0
5947	0.01618686636811346	0.014697004827091702	-0.014672764147453082	0.988066489869271	None	0.2	1	0.3333333333333333	4	0.8	12	0.20987654320987653	0.8	16	12	0	0	0	1.0	9	9	1.1333333333333333	17	0.0	1.0	0.09999999836257152	0.5000000209108226	-0.02255096211823817	0.6339897429977562	0.3078818323894275	0.5815322647565856	0.7996593876464615	0.5726845940704602	0	1.0	0.0
1848	None	None	None	None	None	0	0	0	0	0	0	1.0	0	0	0	0	4	0	1.0	1	1	0.06666666666666667	1	1.0	0	0	0	0	0	0	0	0	0	0	0	0
4937	6.697562117785219e-05	5.514669329771938e-06	5.514208154335945e-06	0.9999882747748151	None	0	0	0.3333333333333333	2	0.8571428571428571	6	0.36	0.8571428571428571	8	6	0	0	0	1.0	5	5	0.6	9	0.0	0	0.2534517706624806	0.9509815099448841	0.16282172664846667	0.5334066506374964	0.09969215584106092	0.5033308166370272	0.6528184749842073	0.7383638952171406	0	0	0.0
7532	7.230962269405266e-10	6.145364719494705e-10	-6.127350474415287e-10	0.9999999748860012	None	0.2	1	0.3333333333333333	4	0.8	12	0.20987654320987653	0.8	16	12	0	0	0	1.0	9	9	1.1333333333333333	17	0.0	1.0	0.09999686682548178	0.5003523069868857	-0.03659128973387291	0.5229938270866306	1.0238957012825477e-16	0.5000429884920127	0.6404534393772578	0.5078011511686774	0	0.9375	0.0
6552	0.0038306408982386555	0.0031389620917967793	-0.0005699494954331729	0.9950667958757677	None	0.2	1	0.3333333333333333	4	0.8	12	0.20987654320987653	0.8	16	12	0	0	0	1.0	9	9	1.1333333333333333	17	0.0	1.0	0.09988996595960424	0.5013357798089796	-0.03410135105193131	0.6594753180585928	0.13669290317850175	0.5406503175262212	0.6753799371651643	0.5686684049278866	0	1.0	0.0
6027	0.0012538700690868955	0.00034782926506246397	0.00010429388350162411	0.9993365446169257	None	0.2	1	0.3333333333333333	4	0.8	12	0.20987654320987653	0.8	16	12	0	0	0	1.0	9	9	1.1333333333333333	17	0.0	1.0	0.03359083531924993	0.5120695384963434	-0.22306325371888755	0.9682316866010211	0.09999224678590624	0.5001175087954155	0.8044355064641922	0.7604691277911767	0	0.125	0.0
7444	0.005736272181245118	0.00025610309747645116	-0.00023029734410434907	0.9942289090671443	None	0.2	1	0.3333333333333333	4	0.8	12	0.20987654320987653	0.8	16	12	0	0	0	1.0	9	9	1.1333333333333333	17	0.0	1.0	0.08073014689462246	0.6958989854384533	-0.0954068994928169	0.5482380274195342	0.2351050995399846	0.5767990589657983	0.798202668450573	0.6091359914195443	0	1.0	0.0
2236	None	None	None	None	None	0	0	0	0	0	0	1.0	0	0	0	0	0	0	1.0	1	1	0.06666666666666667	1	0.0	0	0	0	0	0	0	0	0	0	0	0	0
1647	None	None	None	None	None	0	0	0	0	0	0	1.0	0	0	0	0	0	0	1.0	1	1	0.06666666666666667	1	0.0	0	0	0	0	0	0	0	0	0	0	0	0
7367	3.885903753274302e-09	3.867792037042961e-09	3.847651802763669e-09	0.9999998841462434	None	0	0	0	0	0	0	1.0	0	0	0	0	3	0	1.0	1	1	0.06666666666666667	1	0.75	0	0	0	0	0	0	0	0	0	0	0	0
5904	0.0071509723357199816	0.0032112142267200715	0.0008927126916630606	0.9963335794426624	None	0	0	0.25	1	1.0	3	1.0	1.0	4	3	0	0	0	0.2	5	1	0.3333333333333333	5	0.0	0	0.09998675163123079	0.5000864961517189	0.051960751513593306	0.5301178469394864	0.25641638083952395	0.5195435958032023	0.7053789837465684	0.5165920411498375	0	1.0	0.0
2632	None	None	None	None	None	0	0	0.3333333333333333	18	0.569620253164557	45	1.0	0.2911392405063291	39	23	41	0	0	1.0	9	9	5.4	81	0.0	1.0	-0.0553298532278651	0.5712516284278109	0	0.5	0.13102977575855024	1.0	0.7379187831238719	0.9999999999518236	0	1.0	0.0
3520	0.00551883028356982	0.0009139608735826536	0.0008025518612882105	0.9916530614808786	None	0.2	1	0.3333333333333333	4	0.8	12	0.20987654320987653	0.8	16	12	0	0	0	1.0	9	9	1.1333333333333333	17	0.0	1.0	-0.008396899944057788	0.6578717728419665	0.0001453714431010375	0.5027393032700088	0.2354929401591001	0.6698321485459798	0.7651922754550693	0.6123978162412851	0	1.0	0.0
3204	0.0002670168661247444	3.3356933315273218e-06	-2.0241461375410366e-06	0.9998380968555789	None	0	0	0.42857142857142855	3	0.75	6	0.3333333333333333	0.75	9	6	0	1	0	0.8333333333333334	6	5	0.6666666666666666	10	1.0	0.4	-0.0640927827402453	0.6202903360951763	-0.0959436221193852	0.5368282072764637	0.05076704150005923	0.5691908152448855	0.6526334978275351	0.5758199712541906	1.0	1.0	0.0
1872	None	None	None	None	None	0	0	0	0	0	0	1.0	0	0	0	0	4	0	1.0	1	1	0.06666666666666667	1	1.0	0	0	0	0	0	0	0	0	0	0	0	0
2576	7.2634792208812034e-09	6.590884052809451e-09	-6.589563645564829e-09	0.9999993204916555	None	0	0	1.0	1	0	0	1.0	0	0	0	1	0	0	0.5	1	2	0.13333333333333333	2	0.0	0	0	0	0	0	0	0	0	0	0	0	0
5712	0.0025117812671360228	0.0008915638319930607	0.00014413350261418927	0.9993826021516976	None	0.2	1	0.3333333333333333	4	0.8	12	0.20987654320987653	0.8	16	12	0	0	0	1.0	9	9	1.1333333333333333	17	0.0	1.0	0.09999994545016991	0.5000013993788444	-0.09997018067214292	0.5018066977246031	0.2008168081959824	0.5997585671268475	0.7773252214879393	0.5342538986697772	0	0.0625	0.0
1076	None	None	None	None	None	0	0	0.5	3	0.6666666666666666	4	0.4444444444444444	0.6666666666666666	7	4	0	0	0	0.5	6	3	0.5333333333333333	8	0.0	0.4	0.07018111937371244	0.5062252045299036	-0.07189299100141708	0.5284884043198446	-0.008260473371923753	0.5833641177575556	0.647317388465637	0.5395487253770228	0	0.7142857142857143	0.0
3068	0.0	0.0	0.0	1.0	None	0	0	0	0	0	0	1.0	0	0	0	0	0	0	1.0	1	1	0.06666666666666667	1	0.0	0	0	0	0	0	0	0	0	0	0	0	0
1322	None	None	None	None	None	0.25	2	0.3684210526315789	7	0.6923076923076923	18	0.4444444444444444	0.6538461538461539	24	17	3	2	0	0.7777777777777778	9	7	1.8666666666666667	28	0.6666666666666666	0.47619047619047616	9.249955782208095e-08	0.5443825015653754	-0.13149623180117817	0.9976114018607158	0.1747324166034941	0.6476609044840663	0.7758935096741908	0.9066846111162242	1.0	0.9166666666666666	0.0
3687	0.015304933076842534	0.0063089022969021035	0.0029206015352050917	0.9963957336020088	None	0.25	1	0.36363636363636365	4	0.7857142857142857	11	0.2222222222222222	0.7857142857142857	15	11	0	0	0	0.8888888888888888	8	9	1.0666666666666667	16	0.0	1.0	0.0999719959879613	0.5028792102570948	0.09981926806492161	0.5009250959653702	0.4042840366553162	0.6116673157990667	0.8078721230586391	0.5390489417044286	0	1.0	0.0
7283	0.0012942600230872944	0.0004441923028323977	4.920574009265644e-05	0.9986563454931643	None	0	0	0.42857142857142855	3	0.75	6	0.3333333333333333	0.75	9	6	0	0	0	0.8333333333333334	6	5	0.6666666666666666	10	0.0	0.4	0.028676332570291296	0.5046385332782294	0.18625130949883856	0.5602462968559895	0.3064624985959584	0.5325020583513198	0.7611158937106824	0.5325296685283708	0	1.0	0.0
947	None	None	None	None	None	1.0	1	0.8	4	0.4	2	0.5833333333333334	0	2	0	4	0	0	0.75	4	3	0.4666666666666667	7	0.0	0.6666666666666666	0	0	0	0	0	0	0	0	0	0	0
892	None	None	None	None	None	0	0	0	0	0	0	1.0	0	0	0	0	0	0	1.0	1	1	0.06666666666666667	1	0.0	0	0	0	0	0	0	0	0	0	0	0	0
6219	0.00020213505172275657	2.124522201536585e-06	1.2523710140418286e-06	0.9999777638413931	None	0.043478260869565216	1	0.22916666666666666	11	0.7246376811594203	50	0.8765432098765432	0.10144927536231885	15	7	55	0	0	1.0	9	9	4.733333333333333	71	0.0	0.967741935483871	0.09998731470844216	0.5000628569634438	-0.09992370630016739	0.5009680859222402	0.09986097073890295	0.5188178022981812	0.7192719938021551	0.5066188262440499	0	1.0	0.0
4538	0.019333126982084323	0.004323047326700338	0.004034451177349995	0.9953903749347837	None	0.2	1	0.3333333333333333	4	0.8	12	0.20987654320987653	0.8	16	12	0	0	0	1.0	9	9	1.1333333333333333	17	0.0	1.0	0.0006427883028311966	0.5023007634885174	0.028283996432301554	0.5707705836163098	0.26452341125880724	0.5851917152215508	0.7661147712560671	0.5529937183534164	0	0	0.0
2883	None	None	None	None	None	0	0	0.3170731707317073	13	0.5932203389830508	35	0.7530864197530864	0.1864406779661017	21	11	39	0	0	1.0	9	9	4.066666666666666	61	0.0	0.8148148148148148	0.07366252385223256	0.573499752805022	-0.09999698666085961	0.5041590190820717	0.04668061519763435	0.6717272280680799	0.6971095000223577	0.5849019560814497	0	1.0	0.0
1939	None	None	None	None	None	0	0	0	0	0	0	1.0	0	0	0	0	0	0	1.0	1	1	0.06666666666666667	1	0.0	0	0	0	0	0	0	0	0	0	0	0	0
2801	0.000136804233134589	1.2746998710264968e-06	-5.1652575802159e-08	0.9999984856180918	None	0.25	1	0.4	4	0.75	9	0.25	0.75	13	9	0	0	0	0.875	7	8	0.9333333333333333	14	0.0	1.0	0.09978629362457211	0.5005210945230892	8.648224439880347e-08	0.5000004173076746	0.09494724570480283	0.5876940491082431	0.6140708417043914	0.5296756531465088	0	0.9230769230769231	0.0
2634	0.0031523416081379392	0.00017680893702578203	-0.00017227537189768422	0.9887501442764043	None	0	0	0.4444444444444444	8	0.44	11	0.5510204081632653	0.36	14	9	12	0	0	1.0	7	7	1.8	27	0.0	0.5	1.2219187173766443e-26	0.5	1.9554815667090087e-05	0.5019143939133176	0.20845440611532923	0.8732679403211471	0.7275698734791651	0.6560953408683309	0	1.0	0.0
7053	1.3788589776176014e-10	2.2819408631183793e-12	-6.203525209281815e-13	0.9999999999999997	None	0.2	1	0.3333333333333333	4	0.8	12	0.20987654320987653	0.8	16	12	0	0	0	1.0	9	9	1.1333333333333333	17	0.0	1.0	0.09999999946586147	0.5000000074187719	0.012644223607083543	0.5583345846251457	7.902762784127648e-27	0.5	0.6095732102236225	0.5195238855169516	0	0	0.0
1993	None	None	None	None	None	0.5	1	0.5	3	0.5	3	0.4444444444444444	0	0	0	7	13	0	0.5	6	3	0.5333333333333333	8	0.7222222222222222	0.4	0	0	0	0	0	0	0	0	0	0	0
5078	0.0026041752177875708	0.00015845767041861372	-6.815042705322555e-05	0.9992160644842042	None	0.2	1	0.3333333333333333	4	0.8	12	0.20987654320987653	0.8	16	12	0	0	0	1.0	9	9	1.1333333333333333	17	0.0	1.0	0.09997873169159743	0.5000740054835062	1.6156509683672607e-07	0.5000359357186601	0.0999998664358102	0.500003789094984	0.6157000391972207	0.5000379100991783	0	0.9375	0.0
277	None	None	None	None	None	0.15	3	0.2619047619047619	11	0.7213114754098361	44	0.7777777777777778	0.3114754098360656	28	19	34	9	0	1.0	9	9	4.2	63	0.14285714285714285	0.8771929824561403	-0.09994296416410342	0.5841562904531239	-0.09999999211798198	0.5000003894211276	-0.0787435730041607	0.9686992439257348	0.5357870083896733	0.7785766311301775	1.0	1.0	0.0
331	None	None	None	None	None	0.25	1	0.7	7	0.3076923076923077	4	0.5	0.3076923076923077	10	4	4	1	0	0.8333333333333334	6	5	1.0	15	0.16666666666666666	0.5454545454545454	0.15027390935564236	0.5404803669723973	0.020499721244888875	0.6668663287320779	0.09997749509785644	0.5001554051330915	0.6237923320040523	0.570930363905854	1.0	1.0	0.0
640	None	None	None	None	None	0	0	0.15	6	0.8245614035087719	47	0.7283950617283951	0.08771929824561403	8	5	50	6	0	1.0	9	9	3.933333333333333	59	0.0594059405940594	0.6666666666666666	3.9021630326014885e-06	0.5002126685510382	0.0006374667990470654	0.50879360257979	0.0416317627301947	0.6587151100382177	0.5791077390910164	0.557544087570876	1.0	0.875	0.0
6231	0.004495896207745241	0.003000809490568372	0.0019888805387083264	0.9958647847856446	None	0.16666666666666666	1	0.3333333333333333	5	0.75	15	0.4074074074074074	0.75	20	15	1	0	0	0.6666666666666666	9	6	1.4666666666666666	22	0.0	1.0	0.09999999218125435	0.5000000263906224	-0.02216199160605973	0.519329333938204	0.09999999992828763	0.5000000001698596	0.6401181873446568	0.5064459756270119	0	0.95	0.0
2477	None	None	None	None	None	0.2	1	0.3333333333333333	4	0.8	12	0.20987654320987653	0.8	16	12	0	0	0	1.0	9	9	1.1333333333333333	17	0.0	1.0	0.08125790042433607	0.5694002239925361	4.655423454900872e-19	0.5	0.15603669705456713	0.5291313806420622	0.6545104969506765	0.5329573236610476	0	0.9375	0.0
3578	0.0	0.0	0.0	1.0	None	0	0	0	0	0	0	1.0	0	0	0	0	0	0	1.0	1	1	0.06666666666666667	1	0.0	0	0	0	0	0	0	0	0	0	0	0	0
3501	0.008713017386883404	0.0003991067225680182	0.0003785607136564071	0.9912801506055071	None	0.2	1	0.3333333333333333	4	0.8	12	0.20987654320987653	0.8	16	12	0	0	0	1.0	9	9	1.1333333333333333	17	0.0	1.0	0.0010071908487581298	0.5404811608090304	0.08028108220020555	0.6476521078124517	0.14805645969815537	0.5343136121238682	0.6494168062344222	0.5751337836573761	0	1.0	0.0
6050	1.1474813989866602e-05	1.5689584557233503e-07	1.213741196324699e-07	0.9999824319677464	None	0	0	0.07407407407407407	4	0.9230769230769231	72	0.9876543209876543	0	2	0	77	1	0	1.0	9	9	5.333333333333333	80	0.00641025641025641	0.9859154929577465	0	0	0	0	0	0	0	0	0	0	0
1759	None	None	None	None	None	0	0	0.09523809523809523	2	0.9310344827586207	27	0.38271604938271603	0	0	0	30	0	0	1.0	9	9	2.066666666666667	31	0.0	0.14814814814814814	0	0	0	0	0	0	0	0	0	0	0
2944	0.0010582226234690042	0.00010595364593538879	0.00010412629233569036	0.994592778571216	None	0	0	0.35714285714285715	10	0.5384615384615384	21	0.6507936507936508	0.05128205128205128	8	2	32	5	0	0.7777777777777778	9	7	2.7333333333333334	41	0.08064516129032258	0.7027027027027027	-0.023113590094755145	0.6905602276412637	0.052126317318130874	0.6375344341637648	0.09097326871369013	0.5428011463143525	0.6500565024420893	0.6255128493634046	0.0	0	0.0
7187	0.0033872831923877026	0.00043754273856135055	-0.000371216762253137	0.9916640770296855	None	0.2	1	0.3333333333333333	4	0.8	12	0.20987654320987653	0.8	16	12	0	0	0	1.0	9	9	1.1333333333333333	17	0.0	1.0	7.902762784127648e-27	0.5	0.0010215140502360207	0.5073347003476738	0.032049360507992404	0.6654326226307482	0.5779200691818261	0.5594622717706824	0	1.0	0.0
2732	0.0003313096987541934	1.1038645454551076e-06	-3.766805733183268e-07	0.9999943956605369	None	0.3333333333333333	1	0.4444444444444444	4	0.7272727272727273	8	0.2653061224489796	0.7272727272727273	12	8	0	0	0	1.0	7	7	0.8666666666666667	13	0.0	0.6666666666666666	0.00786897825266947	0.6566598473371806	0.01999703912349072	0.5045485211199928	0.09995857305101344	0.5000842989973651	0.599917980166265	0.5553535399822193	0	1.0	0.0
2295	None	None	None	None	None	0	0	0	0	0	0	1.0	0	0	0	0	4	0	1.0	1	1	0.06666666666666667	1	1.0	0	0	0	0	0	0	0	0	0	0	0	0
153	None	None	None	None	None	0	0	0.15	3	0.8518518518518519	23	0.725	0	0	0	28	10	0	0.625	5	8	1.9333333333333333	29	0.16666666666666666	0.5	0	0	0	0	0	0	0	0	0	0	0
3559	0.0005099480166819597	6.791677347318963e-06	-1.3746817828782206e-06	0.9988344390366565	None	0.5	1	0.6666666666666666	4	0.5	3	0.4444444444444444	0.5	7	3	0	0	0	0.5	6	3	0.5333333333333333	8	0.0	1.0	0.09385699102705176	0.5776354080246405	0.09998367229033966	0.500014849634779	0.04359245497556589	0.6953231084653545	0.601663757536933	0.5937330601896013	0	1.0	0.0
4577	0.01512226883617104	0.006280364720126102	0.0029076614383696533	0.9964674930123675	None	0.25	1	0.36363636363636365	4	0.7857142857142857	11	0.2222222222222222	0.7857142857142857	15	11	0	0	0	0.8888888888888888	8	9	1.0666666666666667	16	0.0	1.0	0.0999719959879613	0.5028792102570948	0.09981926806492161	0.5009250959653702	0.4042840366553162	0.6116673157990667	0.8078721230586391	0.5390489417044286	0	1.0	0.0
6664	None	None	None	None	None	0	0	0.018518518518518517	1	1.0	79	1.0	0.12658227848101267	10	10	70	0	0	1.0	9	9	5.4	81	0.0	1.0	0.09999701178527994	0.5000228848242382	0.03502936387799348	0.6539354728108431	0.09999999449412736	0.500000073770117	0.575973731392866	0.5528415486832726	0	0	0.0
2789	0.00032753265445136957	6.18609075347465e-07	-4.809997826317973e-07	0.9999999895170906	None	0.2	1	0.3333333333333333	4	0.8	12	0.20987654320987653	0.8	16	12	0	0	0	1.0	9	9	1.1333333333333333	17	0.0	1.0	0.05150987357704821	0.543423112161234	0.00032968821109260256	0.5015952595876486	-0.07765999828348716	0.5707271763032928	0.641959577156194	0.5387000068384379	0	0.625	0.0
2361	None	None	None	None	None	0	0	0.2619047619047619	11	0.6721311475409836	41	0.7777777777777778	0.11475409836065574	15	7	47	0	0	1.0	9	9	4.2	63	0.0	0.75	0.15631258259231695	0.5458227100653029	0.013048562299097746	0.5204481193803933	8.26910539058361e-06	0.5143904691087892	0.6639728339982941	0.5269091820747894	0	1.0	0.0
2959	0.001336422784584889	0.0005690463986832819	-0.00011880428407327797	0.9982407687383248	None	0	0	0.45454545454545453	10	0.4	12	0.5	0.13333333333333333	7	4	24	13	0	1.0	8	8	2.1333333333333333	32	0.2653061224489796	0.8333333333333334	0.09874336671936476	0.5157089805704896	0.08565728024171773	0.5098639193355372	-0.08590237189214803	0.5265640905580151	0.6987991160383047	0.5173824847072244	1.0	1.0	0.0
1884	None	None	None	None	None	0.2	1	0.5	6	0.5333333333333333	8	0.6071428571428571	0.4666666666666667	11	7	5	5	0	0.5714285714285714	7	4	1.1333333333333333	17	0.5	0.7692307692307693	0.09780650966331335	0.5097901061266535	-0.07105151463013148	0.5131539456272803	0.38730071663425186	0.5607616080863547	0.869393342720195	0.5279746659943843	1.0	1.0	0.25
3804	0.0051693496104408395	0.001442300504742215	-0.0014002732860160124	0.9939796205153617	None	0.2	1	0.3333333333333333	4	0.8	12	0.20987654320987653	0.8	16	12	0	0	0	1.0	9	9	1.1333333333333333	17	0.0	1.0	-0.048040242263975096	0.673622985728834	0.05203841558698613	0.6432030123578271	0.19306031176883484	0.9999758840981288	0.7604314994674605	0.9816962372012952	0	0.9375	0.0
3262	None	None	None	None	None	0.043478260869565216	1	0.10416666666666667	5	0.8985507246376812	62	0.8765432098765432	0.13043478260869565	12	9	58	0	0	1.0	9	9	4.733333333333333	71	0.0	0.875	1.2080626295594816e-05	0.5001001208425075	0.28549798298791573	0.6609525792433507	7.565794471474461e-10	0.5000002203484736	0.793445724320238	0.5554331509801312	0	1.0	0.0
3472	0.005284393622995498	0.0015987836189458034	0.0015984797124422646	0.9934794562261271	None	0.2	1	0.3333333333333333	4	0.8	12	0.20987654320987653	0.8	16	12	0	0	0	1.0	9	9	1.1333333333333333	17	0.0	1.0	0.019013953308236898	0.6573970054992083	0.09693815222874534	0.577807587056261	-0.2145730412781785	0.9998701168266192	0.8179931599867968	0.9645913001478484	0	1.0	0.0
1270	None	None	None	None	None	1.0	1	0.6	3	0.4	2	0.4666666666666667	0.4	5	2	1	3	0	0.6	5	3	0.4666666666666667	7	1.0	1.0	-0.003836629114708021	0.6699476673999866	0.09999986215914498	0.5000003101334709	3.224769689568963e-08	0.5000007638380295	0.6179137132383729	0.5587237883101711	1.0	1.0	0.0
5251	None	None	None	None	None	0	0	0.07692307692307693	4	0.92	69	0.9506172839506173	0.06666666666666667	8	5	68	0	0	1.0	9	9	5.133333333333334	77	0.0	0.9411764705882353	0.0999999990192072	0.5000000176928732	3.2232562264533324e-06	0.5000096102521185	0.14018928534152636	0.5221009264181076	0.6432335294743928	0.5073744535028426	0	1.0	0.0
5730	0.00333980228445733	0.00041519735370498887	-0.00036876816426252085	0.994382937888661	None	0.2	1	0.3333333333333333	4	0.8	12	0.20987654320987653	0.8	16	12	0	0	0	1.0	9	9	1.1333333333333333	17	0.0	1.0	1.696888219321648e-15	0.5000000000016611	0.0975971135054847	0.5108391502082612	0.09999999960149056	0.5000000079561226	0.6144034529967125	0.5036135559490351	0	0.5	0.0
6980	0.021059649737575983	0.016943175535352694	0.016940374182277545	0.9810186102036608	None	0.2	1	0.3333333333333333	4	0.8	12	0.20987654320987653	0.8	16	12	0	0	0	1.0	9	9	1.1333333333333333	17	0.0	1.0	0.0999999790477892	0.5000002108045148	0.07825835304829257	0.5601697892785187	0.4021898709221186	0.5286881820797498	0.8157500951193855	0.5296925971268086	0	0	0.0
4315	0.016720046798309348	0.0012254473719811552	-0.0012007373158315314	0.9757563312351213	None	0.25	1	0.4	4	0.75	9	0.25925925925925924	0.75	13	9	0	0	0	0.6666666666666666	9	6	0.9333333333333333	14	0.0	1.0	0.232519500397469	0.5844272674359521	-0.02478633717950762	0.6788812024425489	0.32411643833221426	0.5692834689118823	0.8225690110942021	0.6121074195389576	0	0	0.0
5495	0.012742619326213301	0.011657974930384776	0.0007913650698453458	0.9920188428478994	None	0.2	1	0.3333333333333333	4	0.8	12	0.20987654320987653	0.8	16	12	0	0	0	1.0	9	9	1.1333333333333333	17	0.0	1.0	0.09988704973768772	0.500274330756459	-0.1453488112396712	0.9999990425926235	0.0998702212118738	0.5017494219409213	0.7699545382634501	0.9902662727542046	0	0	0.0
4002	0.0044864488621394315	0.0019585477482512233	0.0012778275174198765	0.9844670186850251	None	0	0	0.46153846153846156	6	0.4117647058823529	7	0.3877551020408163	0.23529411764705882	7	4	11	5	0	1.0	7	7	1.2666666666666666	19	0.21739130434782608	0.5	0.34032267944524314	0.9993503857712132	0.2748981430837709	0.5319488509695952	-0.09999111308141372	0.5000895462737621	0.9601233483706375	0.9233625902543844	1.0	1.0	0.0
1831	None	None	None	None	None	0	0	0.3333333333333333	1	1.0	2	1.0	0	0	0	3	4	0	1.0	2	2	0.26666666666666666	4	0.4	0	0	0	0	0	0	0	0	0	0	0	0
308	None	None	None	None	None	0	0	0.125	4	0.8666666666666667	39	0.6527777777777778	0	0	0	46	0	0	0.8888888888888888	8	9	3.1333333333333333	47	0.0	0.7142857142857143	0	0	0	0	0	0	0	0	0	0	0
3577	0.0	0.0	0.0	0.9999999999999998	None	0	0	0	0	0	0	1.0	0	0	0	0	4	0	1.0	1	1	0.06666666666666667	1	1.0	0	0	0	0	0	0	0	0	0	0	0	0
2192	None	None	None	None	None	0	0	0.5	2	0.5	2	0.6	0.5	4	2	1	1	0	0.4	5	2	0.4	6	0.25	0	0.004378658582049497	0.6572292638797942	0.09992602500391448	0.500180746906198	-0.05107409773902112	0.6760839473208847	0.6761661410207997	0.6136092077145935	1.0	1.0	0.0
6526	0.021058171706941988	0.01701535042632138	-0.0170066475141517	0.9821014397417498	None	0.2	1	0.3333333333333333	4	0.8	12	0.20987654320987653	0.8	16	12	0	0	0	1.0	9	9	1.1333333333333333	17	0.0	1.0	0.09999999911696596	0.5000006424735044	0.08305653384572145	0.5588047555745398	0.39523637093234226	0.5188430730687336	0.812197914864002	0.5259535865300367	0	1.0	0.0
4047	0.0	0.0	0.0	0.9999999999999998	None	0	0	0	0	0	0	1.0	0	0	0	0	4	0	1.0	1	1	0.06666666666666667	1	1.0	0	0	0	0	0	0	0	0	0	0	0	0
6355	0.0	0.0	0.0	1.0	None	0	0	0	0	0	0	1.0	0	0	0	0	0	0	1.0	1	1	0.06666666666666667	1	0.0	0	0	0	0	0	0	0	0	0	0	0	0
2256	None	None	None	None	None	0.4166666666666667	5	0.48148148148148145	13	0.5526315789473685	21	0.49382716049382713	0.5263157894736842	32	20	7	0	0	1.0	9	9	2.6666666666666665	40	0.0	0.6060606060606061	-0.09999986970391683	0.5000070408430153	0.07760198616078103	0.638699825628788	8.835971829938501e-10	0.5000323603696045	0.674141598109176	0.5473479615081837	0	1.0	0.0
3603	0.0026989783759834053	0.00027666755291612404	0.00026768058218963137	0.9993160897118387	None	0.3333333333333333	1	0.5	4	0.7	7	0.2857142857142857	0.7	11	7	0	0	0	0.8571428571428571	7	6	0.8	12	0.0	0.6666666666666666	-0.06619019760975241	0.5461987453090157	1.362851762702956e-05	0.5097801910259621	-0.09667689486479962	0.5064102748248328	0.600336835926059	0.5208289248937387	0	0	0.0
915	None	None	None	None	None	0	0	0.5	1	1.0	1	1.0	1.0	2	1	0	1	0	0.3333333333333333	1	3	0.2	3	0.3333333333333333	0	0.027982612847643563	0.6292779936293624	-0.06326121773541855	0.5798188329660612	0.03690862702697943	0.5044660108200619	0.623341976313529	0.5719157410571204	1.0	1.0	0.0
3608	0.0	0.0	0.0	1.0	None	0	0	0	0	0	0	1.0	0	0	0	0	0	0	1.0	1	1	0.06666666666666667	1	0.0	0	0	0	0	0	0	0	0	0	0	0	0
2010	None	None	None	None	None	0	0	0.3333333333333333	2	0.8571428571428571	6	1.0	0.8571428571428571	8	6	0	2	0	0.1111111111111111	1	9	0.6	9	1.0	1.0	0.09999988521687866	0.50000491335617	0.05097511546879959	0.5421908035726808	0.09997764006865063	0.5001498282856615	0.5575070244829277	0.5141449285961779	1.0	1.0	0.0
4697	0.0	0.0	0.0	0.9999999999999998	None	0	0	0	0	0	0	1.0	0	0	0	0	4	0	1.0	1	1	0.06666666666666667	1	1.0	0	0	0	0	0	0	0	0	0	0	0	0
7359	0.0	0.0	0.0	1.0	None	0	0	0	0	0	0	1.0	0	0	0	0	0	0	1.0	1	1	0.06666666666666667	1	0.0	0	0	0	0	0	0	0	0	0	0	0	0
535	None	None	None	None	None	0	0	0.5	2	0.75	3	0.6	0.75	5	3	0	0	0	0.4	5	2	0.4	6	0.0	0	0.06493556536653336	0.6679846524133749	-0.09971558072394923	0.5005493246722026	0.07180472257499149	0.5969122419229312	0.6689252126952708	0.5901613355295645	0	1.0	0.0
976	None	None	None	None	None	0	0	0.16666666666666666	5	0.8095238095238095	34	0.5432098765432098	0.2857142857142857	14	12	29	0	0	1.0	9	9	2.933333333333333	44	0.0	0.6666666666666666	5.031433244965412e-10	0.5000000322221655	-0.0233894144884756	0.6538130831961184	0.009614887613830921	0.579711101273934	0.5824680100600519	0.5791154887231972	0	1.0	0.0
6569	2.214331704924939e-08	2.118379773318302e-08	2.1097334904437612e-08	0.9999974746864635	None	0.25	1	0.4	4	0.7692307692307693	10	0.23809523809523808	0.7692307692307693	14	10	0	0	0	0.7777777777777778	9	7	1.0	15	0.0	1.0	0.0999999999508705	0.5000000003096158	2.409563987706665e-11	0.5073436776920405	6.51221380601724e-21	0.5000000000725522	0.6157161335343576	0.5024480491710385	0	1.0	0.0
2359	None	None	None	None	None	0.3333333333333333	1	0.75	6	0.2222222222222222	2	0.55	0	4	0	6	0	0	0.8	5	4	0.7333333333333333	11	0.0	0.8571428571428571	0	0	0	0	0	0	0	0	0	0	0
207	None	None	None	None	None	0	0	0.25	5	0.7777777777777778	21	0.35802469135802467	0.5925925925925926	19	16	9	7	0	1.0	9	9	1.9333333333333333	29	0.3684210526315789	0.6956521739130435	-0.128113165419526	0.5886973443556193	0.04744219335966876	0.6594797905093329	0.0017204093300223708	0.5620668608587476	0.7002059643639386	0.6042100105734582	1.0	0.9473684210526315	0.0
3766	0.000359320039638022	0.0003237251745834464	0.00032372273971621176	0.9981189147070301	None	0	0	0.5	1	1.0	1	1.0	1.0	2	1	0	0	0	0.3333333333333333	1	3	0.2	3	0.0	0	0.09999973674547669	0.5000003937696408	0.1690056702434596	0.5120786541366897	0.08930118858299216	0.5044090977270095	0.5874299919390239	0.5054966486721236	0	1.0	0.0
4851	0.0	0.0	0.0	0.9999999999999998	None	0	0	0	0	0	0	1.0	0	0	0	0	4	0	1.0	1	1	0.06666666666666667	1	1.0	0	0	0	0	0	0	0	0	0	0	0	0
143	None	None	None	None	None	0	0	0.25	6	0.696969696969697	23	0.5555555555555556	0	1	0	33	0	0	0.7777777777777778	7	9	2.3333333333333335	35	0.0	0.6451612903225806	0	0	0	0	0	0	0	0	0	0	0
6257	0.0	0.0	0.0	0.9999999999999998	None	0	0	0	0	0	0	1.0	0	0	0	0	4	0	1.0	1	1	0.06666666666666667	1	1.0	0	0	0	0	0	0	0	0	0	0	0	0
6082	None	None	None	None	None	0	0	0.3235294117647059	11	0.5833333333333334	28	0.6172839506172839	0.16666666666666666	16	8	33	0	0	1.0	9	9	3.3333333333333335	50	0.0	0.7272727272727273	0.08379464569229791	0.7859057335147752	0.0003455347690078275	0.6334171700318503	0.1898590242151704	0.6423290726635535	0.7400741824237703	0.6923092482147976	0	1.0	0.0
7513	0.01748066346588175	0.01354068072350392	0.011411791069320576	0.9860418342444608	None	0.2	1	0.3333333333333333	4	0.8	12	0.20987654320987653	0.8	16	12	0	0	0	1.0	9	9	1.1333333333333333	17	0.0	1.0	0.09999996219324433	0.5000003768638924	0.0604090542976015	0.5703903810161934	0.5461152160761997	0.6206817567114423	0.8978843142346931	0.5642993640687674	0	0.875	0.0
4707	0.0049376533616081785	0.00036046050548673786	0.00035900578663091164	0.9857814210565867	None	0.25	1	0.4	4	0.7692307692307693	10	0.234375	0.7692307692307693	14	10	0	0	0	1.0	8	8	1.0	15	0.0	0.8571428571428571	3.133105572361765e-17	0.5000000000001384	0.00882188227458033	0.5564836768588752	0.1305350705405001	0.575828337255826	0.6400852338329929	0.5442650250916715	0	0.5	0.0
461	None	None	None	None	None	0	0	1.0	1	0	0	1.0	0	1	0	0	0	0	0.5	2	1	0.13333333333333333	2	0.0	0	0	0	0	0	0	0	0	0	0	0	0
5858	0.015733562338474987	0.015169878575439787	0.015160769051671734	0.9838923799528724	None	0.2	1	0.3333333333333333	4	0.8	12	0.20987654320987653	0.8	16	12	0	0	0	1.0	9	9	1.1333333333333333	17	0.0	1.0	0.09998915507695542	0.5001912207294803	0.13999420021980463	0.5960491555109542	0.2946113174302562	0.5388004292139134	0.6984960945318038	0.5453177268876988	0	0.875	0.0
659	None	None	None	None	None	0	0	0.5	2	0.6666666666666666	2	1.0	0.6666666666666666	4	2	0	2	0	0.2	1	5	0.3333333333333333	5	1.0	1.0	-0.09208109380248827	0.6973784302354261	1.3432430418142324e-09	0.5000000220504497	0.0002107605884517282	0.5002676015525959	0.6099442700489219	0.5692124122607162	1.0	1.0	0.0
2259	None	None	None	None	None	0.2	1	0.3333333333333333	4	0.8	12	0.20987654320987653	0.8	16	12	0	0	0	1.0	9	9	1.1333333333333333	17	0.0	1.0	0.1309840840109277	0.9993083853404333	0.0021664593531136576	0.5055723428114768	0.015341231959148563	0.655160732348488	0.686097467515248	0.9338028182071239	0	1.0	0.0
6997	0.03348713363245898	0.027422236371331208	0.0273791924335374	0.9815629133803534	None	0.14285714285714285	1	0.29411764705882354	5	0.782608695652174	18	0.30864197530864196	0.782608695652174	23	18	1	0	0	1.0	9	9	1.6666666666666667	25	0.0	1.0	0.09999950652586208	0.5000048909519672	0.20537581633113197	0.6520146107345233	0.27422547310198375	0.6517266739101321	0.6903748157364153	0.6030495499589065	0	0.9565217391304348	0.0
1116	None	None	None	None	None	0	0	0.5	2	0.75	3	1.0	0.75	5	3	0	2	0	0.16666666666666666	1	6	0.4	6	1.0	0.4	0.09913666626530468	0.501808627296443	0.04965364937958151	0.582861537680947	0.17006632343935957	0.5910187962798807	0.6339320773339373	0.5588874871992983	1.0	1.0	0.0
6421	0.0019423641133429995	0.0006927986849967898	-0.0006926429934979848	0.9978574784247802	None	0.2	1	0.3333333333333333	4	0.8	12	0.20987654320987653	0.8	16	12	0	0	0	1.0	9	9	1.1333333333333333	17	0.0	1.0	0.09999999706668775	0.5000000235300556	0.2505732656481634	0.688956001701542	0.035055054943266814	0.5772052803690337	0.7159004073533773	0.5911814182750464	0	1.0	0.0
861	None	None	None	None	None	0.07692307692307693	1	0.2413793103448276	7	0.7317073170731707	30	0.7962962962962963	0.17073170731707318	12	7	30	1	0	0.6666666666666666	6	9	2.8666666666666667	43	0.01694915254237288	0.7567567567567568	-4.387167125837997e-05	0.5974215435222509	-0.053022947867926926	0.5158514284845511	0.03166441302226217	0.6739971918228452	0.5900700296179637	0.5974440698193753	1.0	1.0	0.0
932	None	None	None	None	None	0	0	1.0	1	0	0	1.0	0	1	0	0	3	0	0.5	2	1	0.13333333333333333	2	1.0	0	0	0	0	0	0	0	0	0	0	0	0
6728	0.013483774221767723	0.01206065107797533	0.012054264762270398	0.9855212336879561	None	0.2	1	0.3333333333333333	4	0.8	12	0.20987654320987653	0.8	16	12	0	0	0	1.0	9	9	1.1333333333333333	17	0.0	1.0	0.09999997806873977	0.500000119212372	0.1355411207293253	0.7022044185341412	0.38542303968360925	0.5420056853240178	0.7869739691821904	0.5846954864019419	0	1.0	0.0
963	None	None	None	None	None	0	0	1.0	2	0.0	0	0.75	0	2	0	0	1	0	1.0	2	2	0.2	3	0.5	0	0	0	0	0	0	0	0	0	0	0	0
178	None	None	None	None	None	0	0	0.3157894736842105	6	0.6923076923076923	18	0.3888888888888889	0.6153846153846154	22	16	5	0	0	0.8888888888888888	8	9	1.8666666666666667	28	0.0	0.5454545454545454	-0.24482342537972693	0.999999998115396	0.09588141338764952	0.5154964762844554	0.10514524441729886	0.5774730448065473	0.8517477953740358	0.9989109074851426	0	1.0	0.0
4872	0.002176769818605037	9.137974143637433e-05	-3.80357620525475e-05	0.9973384007035052	None	0	0	0.5	3	0.6666666666666666	4	0.5714285714285714	0.6666666666666666	7	4	0	1	0	0.2857142857142857	2	7	0.5333333333333333	8	1.0	0.6666666666666666	0.057535243082160084	0.6270461992552796	0.08220315335095735	0.5005685831995454	0.1584193414097573	0.6076786222167176	0.6275192720291892	0.5792759011271694	0.0	0	0.0
351	None	None	None	None	None	0	0	0	0	0	0	1.0	0	0	0	0	4	0	1.0	1	1	0.06666666666666667	1	1.0	0	0	0	0	0	0	0	0	0	0	0	0
3099	0.0	0.0	0.0	1.0	None	0	0	0	0	0	0	1.0	0	0	0	0	0	0	1.0	1	1	0.06666666666666667	1	0.0	0	0	0	0	0	0	0	0	0	0	0	0
5099	0.0011757906218353021	0.0002508536826925697	0.00024994398598752294	0.9993419990633479	None	0.2	1	0.3333333333333333	4	0.8	12	0.20987654320987653	0.8	16	12	0	0	0	1.0	9	9	1.1333333333333333	17	0.0	1.0	0.09998316825495697	0.5005487145559867	1.2350532801452738e-25	0.5000000202737199	0.03386102993001131	0.5101675924818924	0.6021690130669457	0.5035725156640105	0	1.0	0.0
7349	0.019660636922482384	0.014612638471134153	0.0003219720358761438	0.9829346524467747	None	0.25	1	0.36363636363636365	4	0.7857142857142857	11	0.2222222222222222	0.7857142857142857	15	11	0	0	0	0.8888888888888888	9	8	1.0666666666666667	16	0.0	1.0	0.09999992759108892	0.500001083647623	0.04818400963575624	0.5664116326417735	0.344525784954936	0.573352930035308	0.788213723423677	0.5467607953169062	0	0	0.0
2697	1.8883912163226504e-06	1.0252609535798563e-07	-1.0119754671477112e-07	0.9999729121676987	None	0	0	0.42857142857142855	3	0.75	6	0.5555555555555556	0.75	9	6	0	1	0	0.2222222222222222	9	2	0.6666666666666666	10	1.0	1.0	0.1300447102866666	0.5553977311958216	0.13761317391515365	0.7193895207682448	0.007758493091940715	0.5023159516280192	0.6474385078552796	0.5965397488174032	1.0	1.0	0.0
2166	None	None	None	None	None	0	0	0.5	1	1.0	1	1.0	1.0	2	1	0	3	0	0.3333333333333333	1	3	0.2	3	1.0	0	0.0999999999300669	0.5000000001469909	0.07366447715737996	0.523127196779186	0.04497899935894367	0.5045863360805007	0.5571784169640228	0.5092423391838024	0.5	0.5	0.0
3019	None	None	None	None	None	0.058823529411764705	1	0.40540540540540543	15	0.49056603773584906	26	0.6790123456790124	0.24528301886792453	25	13	29	8	0	1.0	9	9	3.6666666666666665	55	0.16	0.8260869565217391	0.19626385003533825	0.6421870963315959	0.11566116364327308	0.609585034315826	-0.07765366324499251	0.9959534680528181	0.7763210263108609	0.8983258114903705	1.0	1.0	0.22085884617164567
1446	None	None	None	None	None	0	0	0.6	3	0.6	3	0.4666666666666667	0.6	6	3	0	1	0	0.6	3	5	0.4666666666666667	7	1.0	1.0	0.09788892762244325	0.5317806541500765	0.09230756646684116	0.5330090323388471	0.0047597750975117235	0.5651615826460304	0.6010769117135566	0.5433624482445165	1.0	1.0	0.0
6956	0.0017585754681532422	0.0001730662613836114	9.630847512714135e-05	0.9942467324632213	None	0.5	1	0.6666666666666666	4	0.5	3	0.4	0.5	7	3	0	0	0	0.8	4	5	0.5333333333333333	8	0.0	0.6666666666666666	0.03910681232255495	0.6040284773377377	0.13740622062915814	0.5136216363488835	0.36775387213941946	0.5354003200166345	0.8051203822570157	0.5513695786924969	0	1.0	0.0
5370	0.0	0.0	0.0	1.0	None	0	0	0	0	0	0	1.0	0	0	0	0	0	0	1.0	1	1	0.06666666666666667	1	0.0	0	0	0	0	0	0	0	0	0	0	0	0
1388	None	None	None	None	None	0	0	0	0	0	0	1.0	0	0	0	0	0	0	1.0	1	1	0.06666666666666667	1	0.0	0	0	0	0	0	0	0	0	0	0	0	0
4777	0.015159316635054857	0.006272685781836569	0.0022115157196698327	0.996554094122528	None	0.25	1	0.36363636363636365	4	0.7857142857142857	11	0.2222222222222222	0.7857142857142857	15	11	0	0	0	0.8888888888888888	8	9	1.0666666666666667	16	0.0	1.0	0.0999719959879613	0.5028792102570948	0.09981926806492161	0.5009250959653702	0.4042840366553162	0.6116673157990667	0.8078721230586391	0.5390489417044286	0	1.0	0.0
6309	0.007744580607472586	0.0030434917455313647	0.0027488606608224893	0.9921571958065658	None	0.2	1	0.3333333333333333	4	0.8	12	0.20987654320987653	0.8	16	12	0	0	0	1.0	9	9	1.1333333333333333	17	0.0	1.0	0.09935610751228068	0.5134594811441409	0.18944519395279633	0.6759065940357045	0.3169828092692312	0.5451801525386902	0.7151952438170038	0.5801436181283657	0	1.0	0.0
904	None	None	None	None	None	0.043478260869565216	1	0.16326530612244897	8	0.8169014084507042	58	0.9012345679012346	0.056338028169014086	11	4	61	0	0	1.0	9	9	4.866666666666666	73	0.0	0.8923076923076924	0.03213303985484402	0.5593320860952585	-0.0053795713414408995	0.6835284905620722	0.26078153381257774	0.6474567157206675	0.7697635870605526	0.6315305439656291	0	0.09090909090909091	0.0
7320	1.956677914149198e-09	1.8183997966242401e-09	-1.5656746210951217e-09	0.9999999999984546	None	0.2	1	0.3333333333333333	4	0.8	12	0.20987654320987653	0.8	16	12	0	0	0	1.0	9	9	1.1333333333333333	17	0.0	1.0	0.09998441867370662	0.5005088660240341	0.16741857393530082	0.6119196759418574	7.902762784127648e-27	0.5	0.6655151156870365	0.5380450002594899	0	0.9375	0.0
5393	0.003305606256743005	0.0013954917677746557	0.0011985348781925133	0.9985253865079704	None	0.25	1	0.4	4	0.7692307692307693	10	0.23809523809523808	0.7692307692307693	14	10	0	0	0	0.7777777777777778	7	9	1.0	15	0.0	1.0	0.0999996787775465	0.5000008774904332	0.0001538840894408589	0.5020019836270778	0.09829240402988818	0.5821118185268019	0.6144430234198535	0.5282582020215242	0	0.8571428571428571	0.0
5224	3.939149659112489e-09	3.944499357890887e-09	3.785515713902068e-09	0.9999998719542278	None	0	0	0	0	0	0	1.0	0	0	0	0	1	0	1.0	1	1	0.06666666666666667	1	0.25	0	0	0	0	0	0	0	0	0	0	0	0
90	None	None	None	None	None	0.2	3	0.5	16	0.41304347826086957	19	0.5925925925925926	0.30434782608695654	29	14	18	0	0	1.0	9	9	3.2	48	0.0	0.7142857142857143	-0.09855288510515904	0.5042613374440132	-0.018938069461124078	0.66795546701616	0.05489459571454697	0.5732780916923711	0.6692147795104989	0.5834807678095794	0	1.0	0.0
4371	0.008372380372210943	0.003422233399385695	0.0029587080659044846	0.9913032676634905	None	0	0	0.4	2	0.8	4	0.4666666666666667	0.8	6	4	0	2	0	0.6	5	3	0.4666666666666667	7	1.0	0	0.09999954310923134	0.5000006330935934	0.06393773197243699	0.6380545377932682	0.26193958543237295	0.522620271606904	0.7029081529847703	0.5545713874290026	0.0	0	0.0
5924	0.007531683136630072	0.00047750275009236125	4.0492507754730444e-05	0.9885476350833046	None	0	0	0.3333333333333333	2	0.8571428571428571	6	0.36	0.8571428571428571	8	6	0	2	0	1.0	5	5	0.6	9	1.0	0	0.09999931507428098	0.5000010811278163	0.1567291719483387	0.5195208361358493	0.1388597055348467	0.53503652898905	0.5619451885370511	0.5182005843872746	1.0	1.0	0.0
4593	0.0	0.0	0.0	0.9999999999999998	None	0	0	0	0	0	0	1.0	0	0	0	0	4	0	1.0	1	1	0.06666666666666667	1	1.0	0	0	0	0	0	0	0	0	0	0	0	0
6537	0.0	0.0	0.0	0.9999999999999998	None	0	0	0	0	0	0	1.0	0	0	0	0	4	0	1.0	1	1	0.06666666666666667	1	1.0	0	0	0	0	0	0	0	0	0	0	0	0
5232	0.012483970627341827	0.006908478458251966	0.005064507051707837	0.9922524758897803	None	0.2	1	0.3333333333333333	4	0.8	12	0.20987654320987653	0.8	16	12	0	0	0	1.0	9	9	1.1333333333333333	17	0.0	1.0	0.09999862180399266	0.5000010386152264	0.03137445139283971	0.590010578411435	0.08270144123192366	0.579732779153642	0.5771928906350341	0.556893349569185	0	1.0	0.0
2826	0.0	0.0	0.0	0.9999999999999998	None	0	0	0	0	0	0	1.0	0	0	0	0	4	0	1.0	1	1	0.06666666666666667	1	1.0	0	0	0	0	0	0	0	0	0	0	0	0
7160	0.017752377702908766	0.014831542179892743	0.014825207822211752	0.9826971313301002	None	0.2	1	0.3333333333333333	4	0.8	12	0.20987654320987653	0.8	16	12	0	0	0	1.0	9	9	1.1333333333333333	17	0.0	1.0	0.09999999691188877	0.5000000476195794	0.051042067231365486	0.5671881457892589	0.15877306763211202	0.5457882695793268	0.6088692630237257	0.5377659183329908	0	1.0	0.0
5870	0.0007720503106820344	0.0007180451319665789	5.924269375625034e-06	0.9994872688015333	None	0.2	1	0.3333333333333333	4	0.8	12	0.20987654320987653	0.8	16	12	0	0	0	1.0	9	9	1.1333333333333333	17	0.0	1.0	0.09999974374661552	0.5000021499307434	0.28963565828808296	0.9999985087014933	0.041550151565329076	0.550826980502031	0.8174019841311044	0.9894389045678882	0	1.0	0.0
5632	0.0	0.0	0.0	0.9999999999999998	None	0	0	0	0	0	0	1.0	0	0	0	0	4	0	1.0	1	1	0.06666666666666667	1	1.0	0	0	0	0	0	0	0	0	0	0	0	0
5404	0.0	0.0	0.0	1.0	None	0	0	0	0	0	0	1.0	0	0	0	0	0	0	1.0	1	1	0.06666666666666667	1	0.0	0	0	0	0	0	0	0	0	0	0	0	0
27	None	None	None	None	None	0	0	0	0	0	0	1.0	0	0	0	0	0	0	1.0	1	1	0.06666666666666667	1	0.0	0	0	0	0	0	0	0	0	0	0	0	0
7417	None	None	None	None	None	0.2857142857142857	2	0.4375	7	0.6363636363636364	14	0.2962962962962963	0.6363636363636364	21	14	2	0	0	1.0	9	9	1.6	24	0.0	0.5333333333333333	0.06741791381255036	0.6146805433027333	0.2151516502875702	0.6000971578244244	0.02329139917374909	0.5804071214023874	0.703788378573822	0.5984749930283386	0	0.9523809523809523	0.0
6996	2.4198236885307103e-05	3.4055722445045044e-07	-2.2387256399003743e-07	0.9999966029397034	None	0	0	0.5	2	0.6666666666666666	2	0.5555555555555556	0.6666666666666666	4	2	0	2	0	1.0	3	3	0.3333333333333333	5	1.0	0	0.09999997728681845	0.5000001403530487	0.28891536851818983	0.5832494119387146	0.0442408047442714	0.5040627238625971	0.7397703675649567	0.5293311835255006	1.0	1.0	0.0
4531	0.0010959136523638405	0.0005714127833071383	-0.000558931655930649	0.9992169172744071	None	0	0	0.2	10	0.7534246575342466	55	0.9259259259259259	0.0547945205479452	12	4	62	0	0	1.0	9	9	5.0	75	0.0	0.9696969696969697	-0.09006422625470434	0.601061170146522	0.19942810880666034	0.5342567426589951	-0.09992343026630242	0.5002902194945809	0.7910460012877827	0.5455641964485899	0	0	0.0
5937	0.00870430277141142	0.008585162081944648	0.008576555972764521	0.9890591296809556	None	0.2	1	0.3333333333333333	4	0.8	12	0.20987654320987653	0.8	16	12	0	0	0	1.0	9	9	1.1333333333333333	17	0.0	1.0	0.09999993961681433	0.5000031032776487	-0.06401785125400142	0.6043701517742824	0.10864387022527441	0.606591981916388	0.6864374387139134	0.5709128273123937	0	1.0	0.0
5639	None	None	None	None	None	0.05	1	0.21428571428571427	9	0.75	45	0.8611111111111112	0.31666666666666665	25	19	36	0	0	0.8888888888888888	9	8	4.133333333333334	62	0.0	1.0	0.18424991010690145	0.5893640953224214	-0.11785253311107194	0.6409584981876667	0.043141999807209244	0.582711745480261	0.7726347711010464	0.6046615006046335	0	0.88	0.0
4390	None	None	None	None	None	0.047619047619047616	1	0.25	11	0.7142857142857143	45	0.8024691358024691	0.3492063492063492	31	22	33	1	0	1.0	9	9	4.333333333333333	65	0.01639344262295082	0.8928571428571429	-0.07726242023480344	0.6069282918653974	0.09969239626588354	0.5017272084471162	0.5576843642480303	0.6688382826988203	0.9313971178930252	0.5942157790103387	1.0	1.0	0.0
954	None	None	None	None	None	0	0	0.42857142857142855	3	0.5	4	0.5555555555555556	0	0	0	9	0	0	0.5	3	6	0.6666666666666666	10	0.0	0.5	0	0	0	0	0	0	0	0	0	0	0
1596	None	None	None	None	None	0	0	0	0	0	0	1.0	0	0	0	0	4	0	1.0	1	1	0.06666666666666667	1	1.0	0	0	0	0	0	0	0	0	0	0	0	0
5636	0.009864489854415426	0.007010560034614544	0.006824665757485717	0.9905796364095638	None	0.2	1	0.3333333333333333	4	0.8	12	0.20987654320987653	0.8	16	12	0	0	0	1.0	9	9	1.1333333333333333	17	0.0	1.0	0.09999860331350383	0.5000105222069751	0.11006867146479152	0.5845212169336531	0.18957695033283814	0.5733822186998127	0.5985065954222922	0.5528903644543168	0	1.0	0.0
4398	0.0010498011115870778	5.0399784969931994e-05	-4.72916342761283e-05	0.998763283622929	None	0.2	1	0.3333333333333333	4	0.8	12	0.20987654320987653	0.8	16	12	0	0	0	1.0	9	9	1.1333333333333333	17	0.0	1.0	0.03127314218857509	0.5784260312187139	0.09983559531299677	0.5009150939220157	0.05575079158036298	0.574324433246453	0.570967612911749	0.5514417330495553	0	0	0.0
6356	0.0	0.0	0.0	1.0	None	0	0	0	0	0	0	1.0	0	0	0	0	0	0	1.0	1	1	0.06666666666666667	1	0.0	0	0	0	0	0	0	0	0	0	0	0	0
6957	0.015860734358201636	0.015267784407020351	0.015260088646084982	0.983829836987786	None	0.2	1	0.3333333333333333	4	0.8	12	0.20987654320987653	0.8	16	12	0	0	0	1.0	9	9	1.1333333333333333	17	0.0	1.0	0.09998915507695542	0.5001912207294803	0.13999420021980463	0.5960491555109542	0.2946113174302562	0.5388004292139134	0.6984960945318038	0.5453177268876988	0	0.875	0.0
940	None	None	None	None	None	0	0	0.09615384615384616	5	0.8947368421052632	68	0.9629629629629629	0.02631578947368421	3	2	74	0	0	1.0	9	9	5.2	78	0.0	0.9714285714285714	-0.11770906147209181	0.5274493977518766	-0.0005626094793774794	0.5910151281965309	0.2162970879664657	0.5625561336749952	0.8001678629010829	0.5605032433170749	0	1.0	0.0
6798	0.021110229986544847	0.017196775243445307	0.017196041098858427	0.9813859118408197	None	0.2	1	0.3333333333333333	4	0.8	12	0.20987654320987653	0.8	16	12	0	0	0	1.0	9	9	1.1333333333333333	17	0.0	1.0	0.0999999790477892	0.5000002108045148	0.07825835304829257	0.5601697892785187	0.4021898709221186	0.5286881820797498	0.8157500951193855	0.5296925971268086	0	0	0.0
2776	0.000426481518427817	4.4843330596009285e-06	-4.2828568301025075e-06	0.9999986547160356	None	0.25	1	0.36363636363636365	4	0.7857142857142857	11	0.2222222222222222	0.7857142857142857	15	11	0	0	0	0.8888888888888888	9	8	1.0666666666666667	16	0.0	1.0	-0.08722768803963375	0.5448468194206765	-0.07731843852440685	0.5581413787227405	-0.13929482778867058	0.6553608258564949	0.572501276703467	0.5871171118305207	0	1.0	0.0
7504	0.02129031936676108	0.01711193717774601	0.017110272547877572	0.9812378416175054	None	0.2	1	0.3333333333333333	4	0.8	12	0.20987654320987653	0.8	16	12	0	0	0	1.0	9	9	1.1333333333333333	17	0.0	1.0	0.0999999790477892	0.5000002108045148	0.07825835304829257	0.5601697892785187	0.4021898709221186	0.5286881820797498	0.8157500951193855	0.5296925971268086	0	0	0.0
1040	None	None	None	None	None	0	0	0.0625	2	0.9555555555555556	43	0.6527777777777778	0	0	0	46	6	0	0.8888888888888888	9	8	3.1333333333333333	47	0.0625	0.5714285714285714	0	0	0	0	0	0	0	0	0	0	0
1030	None	None	None	None	None	0	0	0.09433962264150944	5	0.8961038961038961	69	0.9753086419753086	0.025974025974025976	5	2	73	0	0	1.0	9	9	5.266666666666667	79	0.0	0.9714285714285714	-0.04826640343691803	0.6633536229379691	-0.2901548643224525	0.9999999999999993	-0.09999921646970193	0.5000022510773854	0.8730929388614496	0.9999932342344678	0	1.0	0.0
2368	None	None	None	None	None	0	0	0	0	0	0	1.0	0	0	0	0	4	0	1.0	1	1	0.06666666666666667	1	1.0	0	0	0	0	0	0	0	0	0	0	0	0
2385	None	None	None	None	None	0	0	0.3	3	0.75	9	0.875	0.08333333333333333	4	1	9	5	0	0.25	8	2	0.9333333333333333	14	0.2631578947368421	0.6666666666666666	0.2642164061019339	0.5562933036034625	0.052260586383295206	0.6282996507546039	0.15282696534336046	0.5466338822404303	0.6986074462375169	0.5775474464599826	1.0	1.0	0.0
1766	None	None	None	None	None	0	0	0	0	0	0	1.0	0	0	0	0	0	0	1.0	1	1	0.06666666666666667	1	0.0	0	0	0	0	0	0	0	0	0	0	0	0
5590	0.016695406702693476	0.008333556928631351	-0.0030505510214759533	0.9931991309754699	None	0.2	1	0.3333333333333333	4	0.8	12	0.20987654320987653	0.8	16	12	0	0	0	1.0	9	9	1.1333333333333333	17	0.0	1.0	0.09998105929616771	0.5001094023023072	-0.14375098998983651	0.985171018595355	0.09999951490369886	0.5000083460229137	0.7766889207402153	0.8020094239410472	0	1.0	0.0
3542	0.00028437870910647336	3.326736862152042e-06	2.4135927553264462e-06	0.9984405461146605	None	0.2	1	0.3333333333333333	4	0.8	12	0.20987654320987653	0.8	16	12	0	0	0	1.0	9	9	1.1333333333333333	17	0.0	1.0	0.05127380578850025	0.5145922205855521	0.09999003689951214	0.5001171009659166	0.05798365602579466	0.5588929445701397	0.5541746434808184	0.5246071218024275	0	0	0.0
544	None	None	None	None	None	0	0	0	0	0	0	1.0	0	0	0	0	3	0	1.0	1	1	0.06666666666666667	1	0.75	0	0	0	0	0	0	0	0	0	0	0	0
7497	0.010341606672139889	0.004554628806300397	0.00044686066176079833	0.9779493857890584	None	0.25	1	0.4	4	0.7692307692307693	10	0.23809523809523808	0.7692307692307693	14	10	0	0	0	0.7777777777777778	9	7	1.0	15	0.0	1.0	0.32069114158910556	0.6048879708090017	0.0018877401259409766	0.5144470640357242	0.5320045286204114	0.5418095036731765	0.8954867631558524	0.5540634593208392	0	1.0	0.0
5448	0.009959309888159622	0.007398154807295526	0.007207653969043854	0.9906166285158793	None	0.2	1	0.3333333333333333	4	0.8	12	0.20987654320987653	0.8	16	12	0	0	0	1.0	9	9	1.1333333333333333	17	0.0	1.0	0.09999860331350383	0.5000105222069751	0.11006867146479152	0.5845212169336531	0.18957695033283814	0.5733822186998127	0.5985065954222922	0.5528903644543168	0	1.0	0.0
3441	0.022210067177211315	0.005238433248667455	-0.004052886513918376	0.9870715188706433	None	0.2	1	0.3333333333333333	4	0.8	12	0.20987654320987653	0.8	16	12	0	0	0	1.0	9	9	1.1333333333333333	17	0.0	1.0	0.19995678263638916	0.5802311691240088	0.09999769275644076	0.5002643193629822	0.2857714891580364	0.5796365461986384	0.6824734538682996	0.5536313265769652	0	1.0	0.0
2627	0.000966521650806266	2.056013808005701e-05	2.3169983815008632e-06	0.9985276134462509	None	0	0	0.42857142857142855	3	0.75	6	0.3333333333333333	0.75	9	6	0	0	0	0.8333333333333334	6	5	0.6666666666666666	10	0.0	0.4	0.05807970210220018	0.5666266745001213	0.06557547396920893	0.5978092722805046	0.090079915948195	0.5663838607788482	0.5529673415595829	0.5770120876423819	0	0	0.0
1886	None	None	None	None	None	0.14285714285714285	1	0.29411764705882354	5	0.782608695652174	18	0.30864197530864196	0.782608695652174	23	18	1	0	0	1.0	9	9	1.6666666666666667	25	0.0	1.0	0.1014819171663484	0.7274460052427738	0.09999884765746873	0.5000327873368094	-0.031137828529624823	0.6604770408257856	0.6763026355499864	0.633923276240221	0	0.9565217391304348	0.0
3938	0.0	0.0	0.0	0.9999999999999998	None	0	0	0	0	0	0	1.0	0	0	0	0	4	0	1.0	1	1	0.06666666666666667	1	1.0	0	0	0	0	0	0	0	0	0	0	0	0
3333	0.00033357080198236533	1.6697335676487976e-06	-5.302562089259113e-07	0.9999999863133914	None	0.2	1	0.3333333333333333	4	0.8	12	0.20987654320987653	0.8	16	12	0	0	0	1.0	9	9	1.1333333333333333	17	0.0	1.0	0.00879069461160745	0.6646497517751732	0.02701061687726709	0.6334704970699784	-0.004851742902166972	0.6713685316855361	0.6195212008611215	0.6566799042921114	0	1.0	0.0
2770	None	None	None	None	None	0.06666666666666667	1	0.1875	6	0.8444444444444444	38	0.5802469135802469	0.4	24	18	22	9	0	1.0	9	9	3.1333333333333333	47	0.21428571428571427	0.7692307692307693	-0.009861093355153736	0.652203296547644	0.09818179144287034	0.5097827672405847	0.00013934377741806953	0.5271533920004159	0.6149307158345443	0.5643572460385351	1.0	1.0	0.0
1635	None	None	None	None	None	0.5	1	0.6666666666666666	4	0.5714285714285714	4	0.36	0.5714285714285714	8	4	0	0	0	1.0	5	5	0.6	9	0.0	1.0	0.09998085191381581	0.500096959895244	0.09982758480630605	0.500601066705764	0.0048383984217901	0.5275128544888494	0.6100891846295166	0.5094117881485909	0	1.0	0.0
4156	0.0	0.0	0.0	0.9999999999999998	None	0	0	0	0	0	0	1.0	0	0	0	0	4	0	1.0	1	1	0.06666666666666667	1	1.0	0	0	0	0	0	0	0	0	0	0	0	0
4034	0.0020788055725193145	8.999561678641038e-05	7.90541449429081e-05	0.9977119458657117	None	0	0	0.42857142857142855	3	0.75	6	0.5555555555555556	0.75	9	6	0	1	0	0.2222222222222222	2	9	0.6666666666666666	10	1.0	1.0	0.007875502740089092	0.5704526297986612	0.046610984541028834	0.5455840807468785	0.17693512129399241	0.544412975048148	0.6970963085486753	0.5535161817803831	1.0	1.0	0.0
2366	None	None	None	None	None	0.16666666666666666	1	0.5714285714285714	8	0.3684210526315789	7	0.5833333333333334	0.2631578947368421	12	5	8	2	0	1.0	6	6	1.4	21	0.15384615384615385	0.8	6.35131388972426e-05	0.504727096908654	-0.02927236314562246	0.65739587611746	0.4141107409697051	0.6191267659960853	0.8795758844383593	0.5951959893920068	0.9583333333333333	1.0	0.0
173	None	None	None	None	None	0	0	0.5	5	0.3333333333333333	4	0.4666666666666667	0	0	0	13	0	0	0.8333333333333334	5	6	0.9333333333333333	14	0.0	1.0	0	0	0	0	0	0	0	0	0	0	0
5028	6.96856145304157e-05	5.024096204353928e-07	-3.9114186216217834e-08	0.9999972964132892	None	0	0	0.5	2	0.6666666666666666	2	0.5555555555555556	0.6666666666666666	4	2	0	2	0	1.0	3	3	0.3333333333333333	5	1.0	0	0.031601455987038216	0.5080146975599023	0.04063266888824124	0.5546519244319021	0.12230843350994565	0.5244264352065888	0.6023768672462387	0.5290779601947925	0.0	0	0.0
3769	0.0018121639725956653	0.0010270310882620132	0.0009839048363335398	0.9976313125131949	None	0.2	1	0.3333333333333333	4	0.8	12	0.20987654320987653	0.8	16	12	0	0	0	1.0	9	9	1.1333333333333333	17	0.0	1.0	-0.09999999992652049	0.500000001991283	0.0943509824222235	0.6185448843838766	0.026954429188514022	0.5857886484715329	0.6898079424743644	0.5687254946942558	0	1.0	0.0
7536	0.00023996610806978675	0.00013086427498544765	-3.1629347798529887e-06	0.9999962330889666	None	0	0	0.25	1	1.0	3	1.0	1.0	4	3	0	0	0	0.2	5	1	0.3333333333333333	5	0.0	0	0.09998134585980438	0.5000002794312238	0.04165575225494482	0.5153300497762348	0.2402786097422811	0.5851669609023809	0.6972218056322218	0.5337288340963887	0	0	0.0
7317	0.0	0.0	0.0	0.9999999999999998	None	0	0	0	0	0	0	1.0	0	0	0	0	4	0	1.0	1	1	0.06666666666666667	1	1.0	0	0	0	0	0	0	0	0	0	0	0	0
1353	None	None	None	None	None	0	0	0.16666666666666666	2	0.9375	15	1.0	0.6875	13	11	4	5	0	0.2222222222222222	9	2	1.2	18	0.5	1.0	0.09430193978965104	0.5068319281227576	0.20787004198555198	0.5303802694748093	-0.042714789952437	0.5881826149784175	0.7347362429527534	0.5420221239961508	1.0	1.0	0.0
6884	1.2552818629617886e-07	1.1125184906321955e-07	4.657843999956127e-11	0.9999826546846378	None	0	0	0.018518518518518517	1	1.0	79	1.0	0	0	0	80	0	0	1.0	9	9	5.4	81	0.0	1.0	0	0	0	0	0	0	0	0	0	0	0
76	None	None	None	None	None	0	0	0.42857142857142855	3	0.75	6	0.3333333333333333	0.75	9	6	0	0	0	0.8333333333333334	5	6	0.6666666666666666	10	0.0	0.4	8.176700248403833e-11	0.500000142063593	0.008115966511526995	0.5749481568922755	-0.0999241028261371	0.5090974241193711	0.6204114055366335	0.5281753711938124	0	1.0	0.0
3069	1.3345850899262094e-07	1.0523925474624212e-07	1.1758008877651806e-08	0.9999763398146198	None	0	0	0.037037037037037035	2	0.9743589743589743	76	0.9876543209876543	0	0	0	79	0	0	1.0	9	9	5.333333333333333	80	0.0	0.9859154929577465	0	0	0	0	0	0	0	0	0	0	0
219	None	None	None	None	None	0	0	0.6666666666666666	2	0.5	1	0.6666666666666666	0	0	0	3	9	0	0.6666666666666666	3	2	0.26666666666666666	4	0.9	0	0	0	0	0	0	0	0	0	0	0	0
4691	0.001640673837827755	0.00023034467730380254	0.00021555375471955817	0.9946602298036147	None	0.25	1	0.4	4	0.7692307692307693	10	0.234375	0.7692307692307693	14	10	0	0	0	1.0	8	8	1.0	15	0.0	0.8571428571428571	0.09997207813827638	0.5006654767350951	0.0999989489807139	0.5000039379423526	-0.006464389717027769	0.6640254037591646	0.6226015426577748	0.5567512695540877	0	1.0	0.0
563	None	None	None	None	None	0	0	0.42105263157894735	8	0.46153846153846156	12	0.5	0.038461538461538464	7	1	20	7	0	0.875	8	7	1.8666666666666667	28	0.18421052631578946	0.6	-0.05077179309706901	0.6140530367473577	-0.05899525393844367	0.629307464218566	0.18897776594502946	0.6289394590439488	0.7671290595586124	0.6241262518668954	1.0	1.0	0.4
5768	0.015375015336254133	0.011604283925996633	0.011556101161381734	0.9886615570780759	None	0.2	1	0.3333333333333333	4	0.8	12	0.20987654320987653	0.8	16	12	0	0	0	1.0	9	9	1.1333333333333333	17	0.0	1.0	0.09999979782513077	0.5000009146864871	-0.048398797437097754	0.5549635691581314	0.24272460469475732	0.5575219665959179	0.7771975062493581	0.5375840615304883	0	0.25	0.0
7508	0.01330466522783511	0.00894044515280067	-0.00893344245592529	0.9889743264232069	None	0.2	1	0.3333333333333333	4	0.8	12	0.20987654320987653	0.8	16	12	0	0	0	1.0	9	9	1.1333333333333333	17	0.0	1.0	0.0999995723991344	0.5000027265345514	0.10451838713822532	0.6164138231764336	0.22017048373862186	0.6346877771765499	0.6570609339824094	0.5847366411479445	0	1.0	0.0
6336	0.0077978602872060335	0.0005637812668094083	0.0005374002193671941	0.991780835059577	None	0.25	1	0.4	4	0.75	9	0.25925925925925924	0.75	13	9	0	0	0	0.6666666666666666	9	6	0.9333333333333333	14	0.0	1.0	-0.0497973359303685	0.6690303168169514	0.1898615051622381	0.6899935801365027	0.4034052407488759	0.5440383902302631	0.8741638874762795	0.6364913404567515	0	0.6153846153846154	0.0
5248	0.008552928702236883	0.00022870057854331908	0.00010261067560220409	0.9947992671609657	None	0.2	1	0.3333333333333333	4	0.8	12	0.20987654320987653	0.8	16	12	0	0	0	1.0	9	9	1.1333333333333333	17	0.0	1.0	0.07257569667558407	0.5677945112099307	0.08350641343800244	0.6103023147883672	0.47358398604529556	0.6046486065348294	0.872720365043249	0.5943806300451999	0	0.9375	0.0
2558	3.933691288617011e-09	3.865608825904406e-09	3.7098048766054025e-09	0.9999998795448681	None	0	0	0	0	0	0	1.0	0	0	0	0	1	0	1.0	1	1	0.06666666666666667	1	0.25	0	0	0	0	0	0	0	0	0	0	0	0
2736	0.0005068940189278654	3.425705319403768e-05	-3.410605875763616e-05	0.9987362350633726	None	0.25	1	0.36363636363636365	4	0.7857142857142857	11	0.2222222222222222	0.7857142857142857	15	11	0	0	0	0.8888888888888888	8	9	1.0666666666666667	16	0.0	1.0	0.054637521101867724	0.6132411189444282	-0.014630905632835834	0.6404032478846421	0.09996954507589813	0.5001841260740214	0.621747139748453	0.5857126134222151	0	1.0	0.0
6921	0.02105381685556632	0.016890498038608565	0.01689038415563385	0.9812739626544817	None	0.2	1	0.3333333333333333	4	0.8	12	0.20987654320987653	0.8	16	12	0	0	0	1.0	9	9	1.1333333333333333	17	0.0	1.0	0.0999999790477892	0.5000002108045148	0.07825835304829257	0.5601697892785187	0.4021898709221186	0.5286881820797498	0.8157500951193855	0.5296925971268086	0	0	0.0
5361	9.317444551967925e-07	4.008076588465931e-09	-3.869048852666497e-09	0.9999987916790222	None	0	0	1.0	2	0.0	0	0.75	0	2	0	0	0	0	1.0	2	2	0.2	3	0.0	0	0	0	0	0	0	0	0	0	0	0	0
2674	None	None	None	None	None	0.09523809523809523	2	0.3181818181818182	14	0.625	40	0.8148148148148148	0.171875	21	11	44	0	0	1.0	9	9	4.4	66	0.0	0.7931034482758621	-0.09998637310521771	0.5002858268577214	0.11587505062344797	0.5720018780826619	0.0999854149352259	0.500080036216443	0.7275754748209643	0.5242714850321537	0	0.9047619047619048	0.0
1600	None	None	None	None	None	0	0	0.6666666666666666	2	0.5	1	0.6666666666666666	0	2	0	1	4	0	0.6666666666666666	2	3	0.26666666666666666	4	1.0	0.6666666666666666	0	0	0	0	0	0	0	0	0	0	0
1896	None	None	None	None	None	0	0	0.2	4	0.8214285714285714	23	0.47619047619047616	0.21428571428571427	7	6	22	0	0	0.7777777777777778	9	7	2.0	30	0.0	0.25	0.03854638285350865	0.5669026875184733	0.09999165728443014	0.5000728344249041	1.1320266907413482e-06	0.5000058607522131	0.6025998172064155	0.5224465688355676	0	0.5714285714285714	0.0
874	None	None	None	None	None	0	0	0	0	0	0	1.0	0	0	0	0	4	0	1.0	1	1	0.06666666666666667	1	1.0	0	0	0	0	0	0	0	0	0	0	0	0
7117	0.016779341152357522	0.015860047067801412	0.015791379645095215	0.9898693381343586	None	0.2	1	0.3333333333333333	4	0.8	12	0.20987654320987653	0.8	16	12	0	0	0	1.0	9	9	1.1333333333333333	17	0.0	1.0	0.09999999508261159	0.5000000547389379	0.29265409390076086	0.6649704396440901	0.41688496672345565	0.5565295559910218	0.7918419009568286	0.5754699911453393	0	0.9375	0.0
1196	None	None	None	None	None	0	0	0.24	6	0.7142857142857143	25	0.5138888888888888	0	0	0	36	0	0	0.8888888888888888	8	9	2.466666666666667	37	0.0	0.4375	0	0	0	0	0	0	0	0	0	0	0
292	None	None	None	None	None	0	0	1.0	1	0	0	1.0	0	1	0	0	2	0	0.5	1	2	0.13333333333333333	2	0.6666666666666666	0	0	0	0	0	0	0	0	0	0	0	0
3420	0.0022616588435867683	0.00011890743174315579	0.00010356710385744194	0.9966653976691924	None	0.2	1	0.3333333333333333	4	0.8	12	0.20987654320987653	0.8	16	12	0	0	0	1.0	9	9	1.1333333333333333	17	0.0	1.0	0.12247559099484207	0.6047312031967406	0.00014843677443052877	0.5625876227365328	-0.015101181988408407	0.6533484979850064	0.658027814358389	0.6075184655705149	0	0.9375	0.0
1122	None	None	None	None	None	0.5	1	0.6666666666666666	4	0.5714285714285714	4	0.5	0.42857142857142855	4	3	4	0	0	0.5	3	6	0.6	9	0.0	0.3333333333333333	0.009153565529261748	0.7131296534571497	1.4456305426721683e-13	0.5000000000263359	2.186677809053278e-05	0.50024934446011	0.6086261825902677	0.575389947149401	0	1.0	0.0
565	None	None	None	None	None	0	0	0	0	0	0	1.0	0	0	0	0	4	0	1.0	1	1	0.06666666666666667	1	1.0	0	0	0	0	0	0	0	0	0	0	0	0
5036	0.0017087867217982383	0.00010917906136165998	0.00010725185383929332	0.9992285501969792	None	0	0	0.25	1	1.0	3	1.0	1.0	4	3	0	0	0	0.2	1	5	0.3333333333333333	5	0.0	0	0.06098802634379891	0.5161343278823164	-0.007353291961646076	0.6111523365729462	0.045565193983921816	0.6117788117747236	0.6005181863882784	0.5802593057437226	0	1.0	0.0
5573	1.2549729196874854e-06	6.002144770672537e-07	-1.4645345087133182e-07	0.9997911466956314	None	0	0	1.0	2	0.0	0	0.75	0	2	0	0	2	0	1.0	2	2	0.2	3	1.0	0	0	0	0	0	0	0	0	0	0	0	0
6077	0.003585973441811226	0.0028316378102547853	0.002565730542132828	0.9954157351092288	None	0.2	1	0.3333333333333333	4	0.8	12	0.20987654320987653	0.8	16	12	0	0	0	1.0	9	9	1.1333333333333333	17	0.0	1.0	0.09999992132868543	0.5000003954583646	0.21567063644789974	0.6787706036613159	0.28926026899444013	0.5488948599874456	0.7034137516308727	0.5780512311414802	0	0.125	0.0
525	None	None	None	None	None	0	0	0.25	1	1.0	3	1.0	1.0	4	3	0	0	0	0.2	1	5	0.3333333333333333	5	0.0	0	0.24276464387420194	0.5700173691005241	0.09950343521877084	0.5007562847194549	0.04769384583289892	0.5657864462906319	0.695383449244476	0.5456745960643531	0	1.0	0.0
5167	0.013247542093816171	0.008592731824270696	-1.5782132296590104e-05	0.9870773134659075	None	0.2	1	0.3333333333333333	4	0.8	12	0.20987654320987653	0.8	16	12	0	0	0	1.0	9	9	1.1333333333333333	17	0.0	1.0	0.11743919305597869	0.5522272533987753	0.09998397489693832	0.5000018595017368	0.38130047175475	0.5641680113356214	0.787622509602965	0.5389025899975551	0	1.0	0.0
5782	0.0002236474154465496	3.8856831440735245e-07	3.834007924435188e-07	0.9999522504244386	None	0.0625	1	0.23529411764705882	8	0.7346938775510204	36	0.6296296296296297	0.14285714285714285	12	7	38	3	0	1.0	9	9	3.4	51	0.04	0.8260869565217391	0.09999993642223458	0.5000009779742148	-0.03149651067527836	0.6060890184086289	0.05405136544285871	0.507180051232	0.6325064457481695	0.5382275869735911	1.0	1.0	0.0
2792	0.0002558589115096582	8.720194057047522e-06	-2.4583597158392776e-06	0.999999981916416	None	0.2	1	0.3333333333333333	4	0.8	12	0.20987654320987653	0.8	16	12	0	0	0	1.0	9	9	1.1333333333333333	17	0.0	1.0	0.09547831952079393	0.5007327311942038	0.0073850344848838	0.679125527227546	0.04633083502977857	0.5321491056662851	0.5927737148192668	0.5729311548630923	0	0.9375	0.0
441	None	None	None	None	None	0	0	0.3333333333333333	3	0.8181818181818182	9	0.28888888888888886	0.8181818181818182	12	9	0	0	0	0.5555555555555556	9	5	0.8666666666666667	13	0.0	1.0	0.02356255342741425	0.5642377082231212	0.09300793148062714	0.6205414573776461	0.06264515514259228	0.59188828677753	0.5872870305019485	0.5924253879539547	0	0.5	0.0
5319	0.008046004271794121	0.0022015025741308806	0.00031957433093788304	0.9852704912497212	None	0.2	1	0.3333333333333333	4	0.8	12	0.20987654320987653	0.8	16	12	0	0	0	1.0	9	9	1.1333333333333333	17	0.0	1.0	0.23383657504188346	0.6269053449326668	-0.10009884536856468	0.6713894454490055	0.09593383673846174	0.6357260437602689	0.8044689733338999	0.6449162958433668	0	1.0	0.0
1299	None	None	None	None	None	0	0	0.5	5	0.46153846153846156	6	0.4166666666666667	0.23076923076923078	5	3	9	4	0	1.0	6	6	1.0	15	0.2	0.5454545454545454	0.07322931978581501	0.6355218842841629	0.086074273806257	0.5426097364244913	0.0032054735368153057	0.5033228923208696	0.6050528055776278	0.5613661550848037	1.0	1.0	0.0
3876	0.00493958233384266	0.0001866656518341396	0.0001838945553127835	0.9982126001869674	None	0	0	0.375	3	0.8	8	0.3333333333333333	0.8	11	8	0	1	0	0.4444444444444444	4	9	0.8	12	1.0	1.0	0.0999932105502219	0.5000331225958208	0.09999901457053001	0.5000047082290014	0.15509753066373116	0.5303036030650318	0.5645732217283735	0.5101248224211515	1.0	1.0	0.0
2698	None	None	None	None	None	0	0	0.1320754716981132	7	0.8441558441558441	65	0.9753086419753086	0.06493506493506493	9	5	69	0	0	1.0	9	9	5.266666666666667	79	0.0	0.9859154929577465	0.0013989026273931737	0.5404688955061416	0.02311945478641287	0.5622655376549358	0.011223102549951576	0.5689863954540532	0.5307334699773397	0.5572732730445281	0	0	0.0
1071	None	None	None	None	None	0	0	0.5	3	0.7142857142857143	5	0.375	0.7142857142857143	8	5	0	1	0	0.6666666666666666	4	6	0.6	9	1.0	0.4	-0.01038825027436941	0.643075524950454	0.08598917654755024	0.6131944069919067	0.0011557946802020858	0.5030137557336773	0.6145412058173438	0.5875511190913258	1.0	1.0	0.0
6178	0.008794044115739768	0.008594180772923754	0.008586160052048798	0.9891011551534479	None	0.2	1	0.3333333333333333	4	0.8	12	0.20987654320987653	0.8	16	12	0	0	0	1.0	9	9	1.1333333333333333	17	0.0	1.0	0.09999993961681433	0.5000031032776487	-0.06401785125400142	0.6043701517742824	0.10864387022527441	0.606591981916388	0.6864374387139134	0.5709128273123937	0	1.0	0.0
366	None	None	None	None	None	0.25	1	0.4	4	0.7692307692307693	10	0.234375	0.7692307692307693	14	10	0	0	0	1.0	8	8	1.0	15	0.0	0.8571428571428571	-0.0692129737781495	0.999999255923257	-0.050293696376513874	0.6309132076336177	0.05891043247657026	0.5705132880333283	0.6672987816705003	0.9931529561625245	0	0.8571428571428571	0.0
2443	None	None	None	None	None	0.5	1	0.6666666666666666	4	0.5714285714285714	4	0.375	0.5714285714285714	7	4	1	0	0	0.6666666666666666	4	6	0.6	9	0.0	0.6666666666666666	0.019745535487597058	0.5350328716459685	0.19336234832740468	0.5443105281171173	0.03525186621971601	0.5734533130146207	0.6831368268277461	0.5509908234963208	0	1.0	0.0
1271	None	None	None	None	None	0.3333333333333333	1	0.5	4	0.7	7	0.2857142857142857	0.7	11	7	0	0	0	0.8571428571428571	7	6	0.8	12	0.0	1.0	-0.0999947550548616	0.5010897783339705	1.7302805664877926e-05	0.5000938039785899	0.0005114163937918897	0.5022345136269802	0.6159397750618727	0.5011393688753912	0	1.0	0.0
6583	0.018218459099781134	0.01571658492598792	0.01571200368455901	0.9857046309916999	None	0.2	1	0.3333333333333333	4	0.8	12	0.20987654320987653	0.8	16	12	0	0	0	1.0	9	9	1.1333333333333333	17	0.0	1.0	0.09997201274957047	0.5003218759768665	-0.06831357757553216	0.5919662399442787	0.2059459238238252	0.6282036124932417	0.7449308216334956	0.5742718086240518	0	0.5	0.0
7267	1.4527221311457877e-10	2.3332432492545408e-12	-1.5418880795856764e-12	0.9999999999999997	None	0.2	1	0.3333333333333333	4	0.8	12	0.20987654320987653	0.8	16	12	0	0	0	1.0	9	9	1.1333333333333333	17	0.0	1.0	0.24425154793522985	0.6098629705821816	0.14888820104449035	0.548815890674187	1.1552295112115992e-21	0.5	0.7324801898816653	0.5533481497559679	0	1.0	0.0
681	None	None	None	None	None	0	0	0	0	0	0	1.0	0	0	0	0	4	0	1.0	1	1	0.06666666666666667	1	1.0	0	0	0	0	0	0	0	0	0	0	0	0
3867	0.015166337615177519	0.006308916084788314	0.0029193049427665456	0.9963778116028831	None	0.25	1	0.36363636363636365	4	0.7857142857142857	11	0.2222222222222222	0.7857142857142857	15	11	0	0	0	0.8888888888888888	8	9	1.0666666666666667	16	0.0	1.0	0.0999719959879613	0.5028792102570948	0.09981926806492161	0.5009250959653702	0.4042840366553162	0.6116673157990667	0.8078721230586391	0.5390489417044286	0	1.0	0.0
6144	0.0	0.0	0.0	1.0	None	0	0	0	0	0	0	1.0	0	0	0	0	0	0	1.0	1	1	0.06666666666666667	1	0.0	0	0	0	0	0	0	0	0	0	0	0	0
6783	0.0	0.0	0.0	1.0	None	0	0	0	0	0	0	1.0	0	0	0	0	0	0	1.0	1	1	0.06666666666666667	1	0.0	0	0	0	0	0	0	0	0	0	0	0	0
6928	0.006629011458563108	0.003950703118446146	0.003922461744293816	0.9922662113986184	None	0.2	1	0.3333333333333333	4	0.8	12	0.20987654320987653	0.8	16	12	0	0	0	1.0	9	9	1.1333333333333333	17	0.0	1.0	0.09979462189315522	0.5042442630663689	0.06988345447079508	0.5840890491776922	0.20774063012228527	0.575546740290539	0.649103748510906	0.5548680118487188	0	1.0	0.0
7012	0.006983804482289548	0.0013638415400213098	0.0003667533693354642	0.9922030782937007	None	0.25	1	0.36363636363636365	4	0.7857142857142857	11	0.2222222222222222	0.7857142857142857	15	11	0	0	0	0.8888888888888888	9	8	1.0666666666666667	16	0.0	1.0	0.0005439450189763213	0.6614443280263332	0.06727846064932441	0.5707197919410869	0.3872987292279174	0.5914004795020497	0.8361824244337535	0.6085992156548616	0	0.06666666666666667	0.0
1219	None	None	None	None	None	0	0	0.25	1	1.0	3	1.0	1.0	4	3	0	3	0	0.2	1	5	0.3333333333333333	5	1.0	0	0.0009936269683178292	0.5226112237744938	2.630795694705333e-08	0.5000003517645863	0.07311543968477811	0.5091739028558103	0.5824816110186081	0.5105990589159356	1.0	0.5	0.04671890927884739
6596	1.3981335889348536e-10	1.6074439113381347e-12	-1.1695414962838733e-12	0.9999999999999997	None	0.2	1	0.3333333333333333	4	0.8	12	0.20987654320987653	0.8	16	12	0	0	0	1.0	9	9	1.1333333333333333	17	0.0	1.0	0.3855445797798426	0.6270720763816228	0.007439164639105579	0.5773213293056252	7.902762784127648e-27	0.5	0.8566579468051505	0.5688484400117421	0	0	0.0
5733	0.014015768988095477	0.012482356428747971	0.012341734021078916	0.9932291992594139	None	0.2	1	0.3333333333333333	4	0.8	12	0.20987654320987653	0.8	16	12	0	0	0	1.0	9	9	1.1333333333333333	17	0.0	1.0	0.09999998299999699	0.5000001939223891	0.2548533044926374	0.6728192558155378	0.3292444121450505	0.5601810050719456	0.7287412344426393	0.5795566861135268	0	0.4375	0.0
2288	None	None	None	None	None	0	0	0.6666666666666666	2	0.5	1	0.6666666666666666	0.5	3	1	0	1	0	0.6666666666666666	3	2	0.26666666666666666	4	0.5	0	0.04881466975535982	0.5288092871144474	0.0947939113629919	0.5239310942868509	0.08985482862551745	0.5122357869116182	0.5358360431407135	0.5216627155766508	1.0	1.0	0.0
4149	4.339931425009187e-09	4.049029174394464e-09	-5.439868108866326e-10	0.9999998643436043	None	0	0	0	0	0	0	1.0	0	0	0	0	3	0	1.0	1	1	0.06666666666666667	1	0.75	0	0	0	0	0	0	0	0	0	0	0	0
756	None	None	None	None	None	0.2	1	0.3333333333333333	4	0.8	12	0.20987654320987653	0.8	16	12	0	0	0	1.0	9	9	1.1333333333333333	17	0.0	1.0	-0.09944543061667324	0.5015489879731718	-0.061905492942874195	0.5291845472495432	0.04555918606385042	0.5946357426977983	0.6482151803957736	0.5420860134702504	0	1.0	0.0
1611	None	None	None	None	None	1.0	1	1.0	4	0.0	0	0.5555555555555556	0	0	0	4	0	0	1.0	3	3	0.3333333333333333	5	0.0	1.0	0	0	0	0	0	0	0	0	0	0	0
6937	0.0	0.0	0.0	1.0	None	0	0	0	0	0	0	1.0	0	0	0	0	0	0	1.0	1	1	0.06666666666666667	1	0.0	0	0	0	0	0	0	0	0	0	0	0	0
7392	0.023180054482092104	0.009153933227362883	0.007843666957791253	0.993229918584027	None	0.2	1	0.3333333333333333	4	0.8	12	0.20987654320987653	0.8	16	12	0	0	0	1.0	9	9	1.1333333333333333	17	0.0	1.0	0.09691690104266625	0.5659906393919962	0.08997175939246624	0.5496464911224697	0.36179836034388757	0.5441279786420586	0.7860169434896451	0.5532742055508323	0	1.0	0.0
1818	None	None	None	None	None	0	0	0.018518518518518517	1	1.0	79	1.0	0	0	0	80	0	0	1.0	9	9	5.4	81	0.0	1.0	0	0	0	0	0	0	0	0	0	0	0
5227	0.003645177837614143	0.0008494735986426263	3.4379308738007454e-05	0.9929548694012649	None	0.3333333333333333	1	0.5	4	0.7	7	0.2857142857142857	0.7	11	7	0	0	0	0.8571428571428571	6	7	0.8	12	0.0	0.6666666666666666	0.0999828169993063	0.5001892770083967	0.06635385593478153	0.6575716972047029	0.09999390217440808	0.5017886503129927	0.5395558110514104	0.5548124350378657	0	1.0	0.0
5004	0.006438659363792981	0.003389463492358043	-0.003369560381691521	0.9946733326687885	None	0.25	1	0.36363636363636365	4	0.7857142857142857	11	0.2222222222222222	0.7857142857142857	15	11	0	0	0	0.8888888888888888	9	8	1.0666666666666667	16	0.0	1.0	0.06893606278873834	0.568744075904368	0.029424384328460545	0.5050681437842144	0.29553492592822317	0.5626746241398064	0.7692384199554724	0.5456249113345091	0	1.0	0.0
5536	0.00963272573480147	0.007007730424465168	0.006810621119544558	0.9903858856181912	None	0.2	1	0.3333333333333333	4	0.8	12	0.20987654320987653	0.8	16	12	0	0	0	1.0	9	9	1.1333333333333333	17	0.0	1.0	0.09999860331350383	0.5000105222069751	0.11006867146479152	0.5845212169336531	0.18957695033283814	0.5733822186998127	0.5985065954222922	0.5528903644543168	0	1.0	0.0
370	None	None	None	None	None	0	0	0	0	0	0	1.0	0	0	0	0	0	0	1.0	1	1	0.06666666666666667	1	0.0	0	0	0	0	0	0	0	0	0	0	0	0
6587	0.0	0.0	0.0	0.9999999999999998	None	0	0	0	0	0	0	1.0	0	0	0	0	4	0	1.0	1	1	0.06666666666666667	1	1.0	0	0	0	0	0	0	0	0	0	0	0	0
7258	0.003594413307949611	4.7206499089873455e-05	3.190944803931859e-05	0.9963310775301639	None	0.2	1	0.3333333333333333	4	0.8	12	0.20987654320987653	0.8	16	12	0	0	0	1.0	9	9	1.1333333333333333	17	0.0	1.0	0.032064771928959845	0.5053341581645936	0.14360331972874313	0.5241291506892911	0.2966825624254119	0.5602684266073418	0.7466835588519605	0.5299790473804524	0	0.0625	0.0
4055	0.0020002671634381606	6.281852560035586e-05	6.147732919408572e-05	0.9956500060463617	None	0	0	0.25	1	1.0	3	1.0	1.0	4	3	0	3	0	0.2	1	5	0.3333333333333333	5	1.0	0	2.7999573104851647e-09	0.5000000087234945	0.04767891555832056	0.6575226911747218	0.1360675699608007	0.5335916696891668	0.6434637878516032	0.5651969532227148	1.0	1.0	0.0
4370	None	None	None	None	None	0	0	0.18518518518518517	10	0.7848101265822784	62	1.0	0.27848101265822783	30	22	50	0	0	1.0	9	9	5.4	81	0.0	1.0	-0.056879980533189836	0.663547629184463	0.0002232877656982124	0.5528569224807091	0.1551674815750502	0.9999999972501727	0.7012885135248962	0.9989602113359906	0	1.0	0.0
3095	0.0	0.0	0.0	1.0	None	0	0	0	0	0	0	1.0	0	0	0	0	0	0	1.0	1	1	0.06666666666666667	1	0.0	0	0	0	0	0	0	0	0	0	0	0	0
2849	None	None	None	None	None	0	0	0.3611111111111111	13	0.5769230769230769	30	0.6666666666666666	0.3269230769230769	29	17	24	0	0	1.0	9	9	3.6	54	0.0	0.6666666666666666	-0.0715290508438795	0.6765525183499185	0.01717636119733123	0.5814076145012333	0.09997777888981102	0.5008941947864805	0.6858121085789136	0.5882417319273288	0	0	0.0
1771	None	None	None	None	None	0	0	0.16666666666666666	9	0.7974683544303798	63	1.0	0.06329113924050633	11	5	69	0	0	1.0	9	9	5.4	81	0.0	1.0	0.0016345031972471679	0.5189368734794032	-0.07991783271714023	0.5275387643173985	0.036136877137279005	0.6400433574846889	0.6155535870250035	0.5631282127212858	0	0	0.0
1413	None	None	None	None	None	0	0	0.25	1	1.0	3	1.0	1.0	4	3	0	0	0	0.2	1	5	0.3333333333333333	5	0.0	0	-0.09169414213035079	0.5	1.2857932403581311e-12	0.5000000000016165	-0.09999172587295171	0.5000341418286484	0.6113703407454338	0.500011380610104	0	0.25	0.0
6952	0.033527164402329765	0.026936963187625427	0.026906918923659387	0.9813723120664105	None	0.14285714285714285	1	0.29411764705882354	5	0.782608695652174	18	0.30864197530864196	0.782608695652174	23	18	1	0	0	1.0	9	9	1.6666666666666667	25	0.0	1.0	0.09999950652586208	0.5000048909519672	0.20537581633113197	0.6520146107345233	0.27422547310198375	0.6517266739101321	0.6903748157364153	0.6030495499589065	0	0.9565217391304348	0.0
7124	0.0031956024380749267	0.0017908183153700007	0.0016580593249384485	0.9974175889228654	None	0.11764705882352941	2	0.3611111111111111	13	0.6153846153846154	32	0.75	0.46153846153846156	34	24	19	5	0	0.8888888888888888	9	8	3.6	54	0.15625	0.8333333333333334	0.09998644326485658	0.6188153812214541	-0.012589441209852425	0.6502007841665115	0.09999991513889654	0.5000006596325935	0.6299281952506083	0.5910116911679913	1.0	1.0	0.0
4205	0.0	0.0	0.0	0.9999999999999998	None	0	0	0	0	0	0	1.0	0	0	0	0	4	0	1.0	1	1	0.06666666666666667	1	1.0	0	0	0	0	0	0	0	0	0	0	0	0
3434	0.008102980604922058	0.007169668136812128	-0.001954676578687341	0.9964218054946221	None	0.3333333333333333	1	0.5	4	0.6666666666666666	6	0.3055555555555556	0.6666666666666666	10	6	0	0	0	1.0	6	6	0.7333333333333333	11	0.0	0.4	0.09973719942835482	0.5005209883757704	0.009026018489094257	0.6256192538784213	0.20032997671456662	0.5598177606663413	0.6955145479180482	0.5626666639855299	0	1.0	0.0
3318	0.00028997448972819704	1.8747501614266755e-06	-3.1604403437312636e-07	0.9999869670084285	None	0	0	0.3333333333333333	2	0.8571428571428571	6	0.36	0.8571428571428571	8	6	0	2	0	1.0	5	5	0.6	9	1.0	0	-0.011882310012857429	0.6572126310903057	0.09995342295437673	0.5004634595528447	0.09999999988515915	0.500000046946027	0.6288551462515362	0.5541823480180549	1.0	1.0	0.0
6651	0.0	0.0	0.0	1.0	None	0	0	0	0	0	0	1.0	0	0	0	0	0	0	1.0	1	1	0.06666666666666667	1	0.0	0	0	0	0	0	0	0	0	0	0	0	0
1226	None	None	None	None	None	0	0	0	0	0	0	1.0	0	0	0	0	4	0	1.0	1	1	0.06666666666666667	1	1.0	0	0	0	0	0	0	0	0	0	0	0	0
5600	0.026269290162985286	0.00995489851509894	0.00839648017571801	0.9897039484121934	None	0.2	1	0.3333333333333333	4	0.8	12	0.20987654320987653	0.8	16	12	0	0	0	1.0	9	9	1.1333333333333333	17	0.0	1.0	0.09999999870154383	0.5000000151920915	0.00012913833124272495	0.5051353100461021	0.24437070951490866	0.5835881744510405	0.7307027221094645	0.5298031984781953	0	1.0	0.0
468	None	None	None	None	None	0	0	0.3	3	0.6923076923076923	9	0.6	0	1	0	13	13	0	1.0	5	5	1.0	15	0.4482758620689655	0	0	0	0	0	0	0	0	0	0	0	0
1707	None	None	None	None	None	0	0	0.6666666666666666	2	0.5	1	0.6666666666666666	0.5	3	1	0	2	0	0.6666666666666666	2	3	0.26666666666666666	4	1.0	0	0.0007612737583913873	0.5060495773655762	0.02793591510798012	0.5012722211007438	0.05783734918640347	0.5040703034747814	0.5549351325915446	0.5037974235924334	1.0	1.0	0.0
3667	0.00040329601926668366	0.00035457807084838226	0.0003545760066604791	0.9983178137447506	None	0.5	1	0.6666666666666666	4	0.5	3	0.4444444444444444	0.3333333333333333	3	2	4	7	0	0.5	3	6	0.5333333333333333	8	0.6363636363636364	1.0	0.008476658932302442	0.6930147037790158	0.014261001305417405	0.5	-0.08153403542183309	0.5364062016039451	0.628925575295014	0.5793351656393357	1.0	1.0	0.4
5629	0.008211401942024684	0.006005968201029866	0.005916365778778248	0.9925129760587067	None	0.2	1	0.3333333333333333	4	0.8	12	0.20987654320987653	0.8	16	12	0	0	0	1.0	9	9	1.1333333333333333	17	0.0	1.0	0.09999998938615196	0.5000000431492665	0.07293802681608366	0.5936281159816276	0.1420391906093759	0.6064280681786546	0.5740818676331589	0.5671998398829387	0	1.0	0.0
3385	0.0	0.0	0.0	0.9999999999999998	None	0	0	0	0	0	0	1.0	0	0	0	0	4	0	1.0	1	1	0.06666666666666667	1	1.0	0	0	0	0	0	0	0	0	0	0	0	0
2892	6.930247550722391e-09	6.759534534937523e-09	-1.691943064148801e-10	0.9999995524359567	None	0	0	1.0	1	0	0	1.0	0	1	0	0	3	0	0.5	2	1	0.13333333333333333	2	1.0	0	0	0	0	0	0	0	0	0	0	0	0
1284	None	None	None	None	None	0.25	1	0.4	4	0.7692307692307693	10	0.23809523809523808	0.7692307692307693	14	10	0	0	0	0.7777777777777778	7	9	1.0	15	0.0	1.0	-0.4360562954239736	1.0	0.23993128290790772	0.6399727504238485	0.022721418193266667	0.5603911740442078	0.988124056553358	0.9999988589607128	0	0.14285714285714285	0.0
2246	None	None	None	None	None	0	0	0	0	0	0	1.0	0	0	0	0	4	0	1.0	1	1	0.06666666666666667	1	1.0	0	0	0	0	0	0	0	0	0	0	0	0
2606	0.0010897176774565252	4.994151259141421e-05	4.519954925202143e-05	0.9945614498072891	None	0	0	0.35714285714285715	10	0.5384615384615384	21	0.6507936507936508	0.05128205128205128	8	2	32	5	0	0.7777777777777778	9	7	2.7333333333333334	41	0.08064516129032258	0.7027027027027027	-0.023113590094755145	0.6905602276412637	0.052126317318130874	0.6375344341637648	0.09097326871369013	0.5428011463143525	0.6500565024420893	0.6255128493634046	0.0	0	0.0
2940	0.012534361375950003	0.0011952148937035719	0.0006013054984526452	0.993566918030364	None	0.25	2	0.3157894736842105	6	0.6923076923076923	18	0.7777777777777778	0.6923076923076923	24	18	3	0	0	0.4444444444444444	4	9	1.8666666666666667	28	0.0	1.0	0.04321150297279044	0.6616120509560531	0.08536102347421233	0.5475128056278817	0.09745501969975767	0.5414079465260792	0.5690207887923581	0.584767302417178	0	0.9166666666666666	0.0
1875	None	None	None	None	None	0	0	0	0	0	0	1.0	0	0	0	0	4	0	1.0	1	1	0.06666666666666667	1	1.0	0	0	0	0	0	0	0	0	0	0	0	0
2780	0.0020806434584368016	0.0002159130616531359	0.00012381209292724798	0.9909063659216988	None	0.2	1	0.3333333333333333	4	0.8	12	0.20987654320987653	0.8	16	12	0	0	0	1.0	9	9	1.1333333333333333	17	0.0	1.0	0.01617258782509833	0.529269034477074	-0.09999805718184225	0.5855911893804241	-0.08488037554767618	0.5471389350754418	0.6217790647636703	0.5541284215444061	0	1.0	0.0
2239	None	None	None	None	None	0	0	0	0	0	0	1.0	0	0	0	0	2	0	1.0	1	1	0.06666666666666667	1	0.5	0	0	0	0	0	0	0	0	0	0	0	0
7252	0.002525591786910932	0.0004461662400964898	-5.552196319452659e-05	0.9968203742882464	None	0.2	1	0.3333333333333333	4	0.8	12	0.20987654320987653	0.8	16	12	0	0	0	1.0	9	9	1.1333333333333333	17	0.0	1.0	0.030415102866861866	0.5089909688946053	0.03809833408225595	0.5431747051789191	0.47229336658651666	0.5431416703533998	0.8862944113123135	0.5317982410067079	0	0.875	0.0
2185	None	None	None	None	None	0.2	1	0.3333333333333333	4	0.8	12	0.20987654320987653	0.8	16	12	0	0	0	1.0	9	9	1.1333333333333333	17	0.0	1.0	-0.08950839469576691	0.5649230642149308	0.10424750769708171	0.6507778230635743	-0.03502404265537472	0.6635646455239231	0.7120901018268678	0.6273696398710146	0	0	0.0
4136	0.0027345655815769728	0.0002713707743751059	0.00017113083542282122	0.9974704352039201	None	0.07692307692307693	1	0.3448275862068966	10	0.6097560975609756	25	0.6825396825396826	0.5609756097560976	33	23	9	2	0	0.7777777777777778	9	7	2.8666666666666667	43	0.16666666666666666	0.7058823529411765	-0.09557859987150175	0.5112937505335896	0.09015573698573606	0.5494336759470625	-0.09955485899499258	0.5298644617125808	0.7058340642314384	0.5302269021819596	1.0	1.0	0.0
1942	None	None	None	None	None	0	0	0.23684210526315788	9	0.7407407407407407	40	0.691358024691358	0.3888888888888889	29	21	26	1	0	1.0	9	9	3.7333333333333334	56	0.020833333333333332	0.8085106382978723	0.0048423349993431345	0.6689348433324901	9.941049998046653e-06	0.5037252389222637	0.1475707555348853	0.6431407488807745	0.6633004723200655	0.6072494404344215	0.20689655172413793	0.06896551724137931	0.0
6955	0.01134825821104168	0.0034337385207969676	0.001979374529805195	0.9930158366567661	None	0.2	1	0.3333333333333333	4	0.8	12	0.20987654320987653	0.8	16	12	0	0	0	1.0	9	9	1.1333333333333333	17	0.0	1.0	0.09999999922294775	0.5000001620049076	0.09267838811163802	0.6659837833436296	0.416605883726492	0.5864561801557825	0.8157277674042456	0.5857613744593502	0	0	0.0
4902	0.0	0.0	0.0	1.0	None	0	0	0	0	0	0	1.0	0	0	0	0	0	0	1.0	1	1	0.06666666666666667	1	0.0	0	0	0	0	0	0	0	0	0	0	0	0
767	None	None	None	None	None	0	0	0	0	0	0	1.0	0	0	0	0	0	0	1.0	1	1	0.06666666666666667	1	0.0	0	0	0	0	0	0	0	0	0	0	0	0
788	None	None	None	None	None	0	0	0.25	11	0.7142857142857143	45	0.8024691358024691	0.47619047619047616	40	30	24	0	0	1.0	9	9	4.333333333333333	65	0.0	0.7142857142857143	-0.053442614839922895	0.5119147773465215	0.04377010214189351	0.6450670689865184	-0.09999894571157561	0.5000040848690696	0.6454557339218338	0.5535529582848872	0	0.975	0.0
1298	None	None	None	None	None	0	0	0	0	0	0	1.0	0	0	0	0	0	0	1.0	1	1	0.06666666666666667	1	0.0	0	0	0	0	0	0	0	0	0	0	0	0
220	None	None	None	None	None	0.2	1	0.3333333333333333	4	0.8	12	0.20987654320987653	0.8	16	12	0	0	0	1.0	9	9	1.1333333333333333	17	0.0	1.0	0.03472663832436619	0.5409728817611044	-0.07676013848715511	0.6618724976897369	0.07378210358086293	0.5331872996481545	0.65307191125421	0.5800433790533357	0	0.9375	0.0
1155	None	None	None	None	None	0	0	0	0	0	0	1.0	0	0	0	0	0	0	1.0	1	1	0.06666666666666667	1	0.0	0	0	0	0	0	0	0	0	0	0	0	0
978	None	None	None	None	None	0	0	0.6666666666666666	2	0.5	1	0.6666666666666666	0.5	3	1	0	2	0	0.6666666666666666	2	3	0.26666666666666666	4	1.0	0	-0.0036419777682428177	0.5306253487874081	0.19771900754859886	0.5042679910379728	-0.065154627231267	0.5126370868471576	0.7538733759869799	0.5158518880975351	0.0	0	0.0
2206	None	None	None	None	None	0	0	0.19444444444444445	7	0.803921568627451	41	0.654320987654321	0.7843137254901961	47	40	5	0	0	1.0	9	9	3.533333333333333	53	0.0	0.9090909090909091	-0.012913744377827122	0.6701978864391281	0.09422220800186472	0.6876132283337016	7.472396246387124e-05	0.5002242502487095	0.6132191768596333	0.6223779884967664	0	1.0	0.0
458	None	None	None	None	None	0.25	1	0.4	4	0.75	9	0.25	0.75	13	9	0	0	0	0.875	7	8	0.9333333333333333	14	0.0	0.8571428571428571	-0.09278921654989869	0.6813604996122359	0.06183986677116924	0.6731109977285806	0.07339203039694198	0.5738258704378498	0.6775672794611046	0.6441142205759691	0	1.0	0.0
4130	0.008017429717716823	0.003389796440444184	0.002867847531700742	0.991286118022535	None	0	0	0.4	2	0.8	4	0.4666666666666667	0.8	6	4	0	2	0	0.6	5	3	0.4666666666666667	7	1.0	0	0.09999954310923134	0.5000006330935934	0.06393773197243699	0.6380545377932682	0.26193958543237295	0.522620271606904	0.7029081529847703	0.5545713874290026	0.0	0	0.0
4552	1.239798505657702e-07	1.2350967928656083e-07	4.064278381306364e-11	0.999985589888374	None	0	0	0.018518518518518517	1	1.0	79	1.0	0	0	0	80	0	0	1.0	9	9	5.4	81	0.0	1.0	0	0	0	0	0	0	0	0	0	0	0
2161	None	None	None	None	None	0	0	0	0	0	0	1.0	0	0	0	0	0	0	1.0	1	1	0.06666666666666667	1	0.0	0	0	0	0	0	0	0	0	0	0	0	0
1833	None	None	None	None	None	0	0	0	0	0	0	1.0	0	0	0	0	3	0	1.0	1	1	0.06666666666666667	1	0.75	0	0	0	0	0	0	0	0	0	0	0	0
6680	0.0023049792395980094	0.00011143268388234306	-0.00011142811552970025	0.996023026935025	None	0.25	1	0.36363636363636365	4	0.7857142857142857	11	0.2222222222222222	0.7857142857142857	15	11	0	0	0	0.8888888888888888	8	9	1.0666666666666667	16	0.0	1.0	0.09401816468553678	0.6185927215754367	-0.028568387315164784	0.51849333435263	0.06955573979845767	0.5769231327169749	0.6256774430022247	0.5718118227607276	0	1.0	0.0
7413	0.021418878905947247	0.017297588763723188	0.017297352211291223	0.9814138009188599	None	0.2	1	0.3333333333333333	4	0.8	12	0.20987654320987653	0.8	16	12	0	0	0	1.0	9	9	1.1333333333333333	17	0.0	1.0	0.0999999790477892	0.5000002108045148	0.07825835304829257	0.5601697892785187	0.4021898709221186	0.5286881820797498	0.8157500951193855	0.5296925971268086	0	0	0.0
1620	None	None	None	None	None	0	0	1.0	1	0	0	1.0	0	0	0	1	6	0	0.5	2	1	0.13333333333333333	2	1.0	0	0	0	0	0	0	0	0	0	0	0	0
6858	0.0	0.0	0.0	1.0	None	0	0	0	0	0	0	1.0	0	0	0	0	0	0	1.0	1	1	0.06666666666666667	1	0.0	0	0	0	0	0	0	0	0	0	0	0	0
6559	0.0021304374119232444	0.0017134998866205377	-0.001610807494847876	0.9975094587486194	None	0.2	1	0.3333333333333333	4	0.8	12	0.20987654320987653	0.8	16	12	0	0	0	1.0	9	9	1.1333333333333333	17	0.0	1.0	0.09999999999669318	0.500000000041109	0.0823897343972543	0.5635131791790945	-0.07684389789852766	0.6329480018739948	0.6782794256102637	0.5663003703369338	0	0	0.0
356	None	None	None	None	None	0	0	0	0	0	0	1.0	0	0	0	0	0	0	1.0	1	1	0.06666666666666667	1	0.0	0	0	0	0	0	0	0	0	0	0	0	0
4428	0.007093829878309766	0.0030510405666582183	0.002808334208560366	0.996940280944908	None	0	0	0.42857142857142855	3	0.75	6	0.3333333333333333	0.75	9	6	0	1	0	0.8333333333333334	5	6	0.6666666666666666	10	1.0	0.4	0.23310105622708158	0.5576382408880141	0.08548233793186849	0.5154525355723073	0.2586479947767692	0.5582329410057788	0.6805476579917275	0.5438376421347172	0.0	0	0.0
7199	1.2529754869166332e-07	1.0839551394878872e-07	4.8245663163213603e-11	0.9999819248833246	None	0	0	0.018518518518518517	1	1.0	79	1.0	0	0	0	80	0	0	1.0	9	9	5.4	81	0.0	1.0	0	0	0	0	0	0	0	0	0	0	0
4833	0.0	0.0	0.0	0.9999999999999998	None	0	0	0	0	0	0	1.0	0	0	0	0	4	0	1.0	1	1	0.06666666666666667	1	1.0	0	0	0	0	0	0	0	0	0	0	0	0
3161	1.2165615191281073e-07	1.068357779823191e-07	5.36244111305681e-11	0.9999805919869081	None	0	0	0.018518518518518517	1	1.0	79	1.0	0	0	0	80	0	0	1.0	9	9	5.4	81	0.0	1.0	0	0	0	0	0	0	0	0	0	0	0
7136	0.031918765411702764	0.02627180480953728	0.026241661935945692	0.9814639565351061	None	0.14285714285714285	1	0.29411764705882354	5	0.782608695652174	18	0.30864197530864196	0.782608695652174	23	18	1	0	0	1.0	9	9	1.6666666666666667	25	0.0	1.0	0.09999950652586208	0.5000048909519672	0.20537581633113197	0.6520146107345233	0.27422547310198375	0.6517266739101321	0.6903748157364153	0.6030495499589065	0	0.9565217391304348	0.0
2809	0.003342378794655426	0.0004431655664666859	-0.00038826918652493016	0.9958662164857257	None	0.2	1	0.5	6	0.4	6	0.68	0.2	7	3	9	10	0	1.0	5	5	1.1333333333333333	17	0.5555555555555556	0.6666666666666666	0.524817642509119	0.9607086102844359	-0.1999600465488065	0.580330348856139	-0.004528977030309064	0.6729311432615362	0.9551137794102724	0.8044101213316257	0.0	0	0.0
5008	0.03168639869444574	0.0043459071979485755	0.0013349754897908916	0.9855691149210875	None	0.2	1	0.3333333333333333	4	0.8	12	0.20987654320987653	0.8	16	12	0	0	0	1.0	9	9	1.1333333333333333	17	0.0	1.0	0.1750252214851759	0.6007463853291092	0.01740544714246789	0.6686837466755395	0.3414836079089961	0.9999999815217714	0.9667918856754346	0.998177694457387	0	1.0	0.0
4665	0.005930266579386572	0.0035659312273333315	-0.00352856273689405	0.9893927995336518	None	0.2	1	0.3333333333333333	4	0.8	12	0.20987654320987653	0.8	16	12	0	0	0	1.0	9	9	1.1333333333333333	17	0.0	1.0	0.20762137104608694	0.5702571864279858	0.016776675816115243	0.6794605679602964	0.0766568704125261	0.5903050484916068	0.7067961470462718	0.6145487827691781	0	1.0	0.0
2060	None	None	None	None	None	0	0	0	0	0	0	1.0	0	0	0	0	0	0	1.0	1	1	0.06666666666666667	1	0.0	0	0	0	0	0	0	0	0	0	0	0	0
5288	0.016666833691105967	0.008436813140318826	0.0025564197181858466	0.9961239746499562	None	0.2	1	0.3333333333333333	4	0.8	12	0.20987654320987653	0.8	16	12	0	0	0	1.0	9	9	1.1333333333333333	17	0.0	1.0	0.0996929310873345	0.5055022729335539	0.06652615060103836	0.6604135481545717	0.0999014810556236	0.5041915190538975	0.5389546366099061	0.5583918582151602	0	0.0625	0.0
154	None	None	None	None	None	0	0	0.2702702702702703	10	0.6792452830188679	36	0.6790123456790124	0.3584905660377358	27	19	27	5	0	1.0	9	9	3.6666666666666665	55	0.1	0.6	-0.0980556267179628	0.5305460851592468	0.09999979795015204	0.5107935755818348	0.012820572544751916	0.5792662663646456	0.6919548400956171	0.5403520309124997	1.0	1.0	0.33967619720763353
6535	0.0	0.0	0.0	1.0	None	0	0	0	0	0	0	1.0	0	0	0	0	0	0	1.0	1	1	0.06666666666666667	1	0.0	0	0	0	0	0	0	0	0	0	0	0	0
549	None	None	None	None	None	0.09090909090909091	1	0.3333333333333333	8	0.6764705882352942	23	0.6666666666666666	0.5588235294117647	26	19	9	0	0	0.6666666666666666	6	9	2.4	36	0.0	0.4	0.03033083814717512	0.6558060244372033	-0.09969538542926482	0.5069714604849607	0.15273734755416207	0.933209569957674	0.7489440424144294	0.7508602881021273	0	1.0	0.0
3815	0.03168124919824162	0.004121977516507848	0.0012454422156759463	0.9857708216061974	None	0.2	1	0.3333333333333333	4	0.8	12	0.20987654320987653	0.8	16	12	0	0	0	1.0	9	9	1.1333333333333333	17	0.0	1.0	0.1750252214851759	0.6007463853291092	0.01740544714246789	0.6686837466755395	0.3414836079089961	0.9999999815217714	0.9667918856754346	0.998177694457387	0	1.0	0.0
2542	None	None	None	None	None	0.18181818181818182	2	0.25	6	0.7647058823529411	26	0.6666666666666666	0.17647058823529413	11	6	24	4	0	0.6666666666666666	9	6	2.4	36	0.0851063829787234	0.5161290322580645	-0.048137744381018664	0.6396901054580725	2.501734321427124e-05	0.5085336421064399	0.007519216332297934	0.649978356425532	0.5854408344657305	0.6008561736926348	0.9545454545454546	1.0	0.0
6122	0.0040211118788555005	0.0005087106717642678	0.0004972438515845501	0.9961590996046548	None	0.2	1	0.3333333333333333	4	0.8	12	0.20987654320987653	0.8	16	12	0	0	0	1.0	9	9	1.1333333333333333	17	0.0	1.0	0.09573988097011202	0.5418226860201987	0.05951017168901627	0.5338105781161417	0.09990020517607782	0.5055612668195915	0.5481684600352497	0.5270882464395866	0	1.0	0.0
2548	None	None	None	None	None	0	0	0.2727272727272727	6	0.7333333333333333	22	0.3950617283950617	0.36666666666666664	16	11	15	6	0	1.0	9	9	2.1333333333333333	32	0.20689655172413793	0.6956521739130435	-0.012034512429797481	0.6615881259308141	-0.09999989484597371	0.5000202462197078	-0.010588322306543618	0.6910605367219178	0.6668696625775778	0.6205415630878154	1.0	1.0	0.0
670	None	None	None	None	None	1.0	1	0.8	4	0.4	2	0.5833333333333334	0	2	0	4	0	0	0.75	4	3	0.4666666666666667	7	0.0	0.6666666666666666	0	0	0	0	0	0	0	0	0	0	0
1334	None	None	None	None	None	0	0	0.25	7	0.7	28	0.6666666666666666	0.075	6	3	35	6	0	0.7777777777777778	7	9	2.8	42	0.08450704225352113	0.8108108108108109	-0.07174222378183609	0.6024971141061773	-0.06672535500449575	0.6581978976637335	0.0999969389536169	0.5000222047799112	0.693098694175904	0.5883336611478007	1.0	1.0	0.0
2682	0.0	0.0	0.0	1.0	None	0	0	0	0	0	0	1.0	0	0	0	0	0	0	1.0	1	1	0.06666666666666667	1	0.0	0	0	0	0	0	0	0	0	0	0	0	0
2108	None	None	None	None	None	0.045454545454545456	1	0.21739130434782608	10	0.7575757575757576	50	0.8395061728395061	0.3181818181818182	29	21	38	0	0	1.0	9	9	4.533333333333333	68	0.0	0.7796610169491526	0.059082858435794486	0.6680048453044387	0.0999595291443288	0.5059033847936659	0.03845950800138691	0.5343823533055985	0.5825703388813991	0.5712236836941903	0	0.9655172413793104	0.0
6984	0.0006058779785988934	3.873391533634451e-06	3.870078892798758e-06	0.9999999600633558	None	0.2	1	0.3333333333333333	4	0.8	12	0.20987654320987653	0.8	16	12	0	0	0	1.0	9	9	1.1333333333333333	17	0.0	1.0	0.09999999417277647	0.5000001028029997	-0.04490653357564102	0.5628393538212875	0.33535313973478464	0.5725206565863729	0.8268963422817117	0.5452786801379107	0	0.125	0.0
4828	0.008169860076730798	0.0009050710053160582	0.00048719080687822485	0.993390807084884	None	0.25	1	0.4	4	0.7692307692307693	10	0.23809523809523808	0.7692307692307693	14	10	0	0	0	0.7777777777777778	7	9	1.0	15	0.0	1.0	0.13125764173579	0.5485915878051658	0.0001494978769206977	0.5177435068823689	0.26313132848999043	0.527817953859189	0.7416565222610257	0.5314063003534365	0	0	0.0
244	None	None	None	None	None	0.25	1	0.4	4	0.75	9	0.25925925925925924	0.75	13	9	0	0	0	0.6666666666666666	9	6	0.9333333333333333	14	0.0	1.0	0.0005007368617861093	0.6082017115884039	-0.06818009941958716	0.6279719594938228	0.07325789847355393	0.6706145640516121	0.6617835743414042	0.6360090749113394	0	1.0	0.0
5088	5.119244175991394e-06	3.1635513925024943e-07	6.930368160551094e-09	0.9999844918011298	None	0	0	0.037037037037037035	2	0.9746835443037974	77	1.0	0.012658227848101266	3	1	77	0	0	1.0	9	9	5.4	81	0.0	1.0	0.23374032688068452	0.5424413029106072	0.16165459969885973	0.5140633217168998	0.03583545075294643	0.5410021424573814	0.7122898019341202	0.5325223952586084	0	1.0	0.0
7381	0.0051240645808067154	0.0025014843330382415	0.00242339887121394	0.9921654253847896	None	0.2857142857142857	2	0.35294117647058826	6	0.7391304347826086	17	0.30864197530864196	0.7391304347826086	23	17	1	0	0	1.0	9	9	1.6666666666666667	25	0.0	1.0	0.099096588254591	0.5381571776630815	0.06450730887093392	0.5293746089166487	0.06887426018920575	0.6009028266271836	0.5520654130443413	0.5564078683014585	0	0.9130434782608695	0.0
1257	None	None	None	None	None	0	0	0.35294117647058826	12	0.5416666666666666	26	0.7936507936507936	0.1875	15	9	34	10	0	0.7777777777777778	7	9	3.3333333333333335	50	0.15151515151515152	0.7804878048780488	7.902762784127648e-27	0.5173923320569588	0.0836617918862028	0.6799975523265179	2.227636166768213e-09	0.5000003676001558	0.600124011119895	0.5681858169781641	0.9666666666666667	1.0	0.0
1653	None	None	None	None	None	1.0	1	0.8	4	0.4	2	0.4375	0.4	6	2	0	0	0	1.0	4	4	0.4666666666666667	7	0.0	0.6666666666666666	0.08937185516962665	0.5565212227906432	-0.07459802798675834	0.5700135910449349	0.0002853537615118846	0.5009340811841526	0.6541987199301702	0.5426211730271726	0	1.0	0.0
6860	0.021358345679927213	0.016935243085534284	0.016930901103485562	0.9809925068239777	None	0.2	1	0.3333333333333333	4	0.8	12	0.20987654320987653	0.8	16	12	0	0	0	1.0	9	9	1.1333333333333333	17	0.0	1.0	0.0999999790477892	0.5000002108045148	0.07825835304829257	0.5601697892785187	0.4021898709221186	0.5286881820797498	0.8157500951193855	0.5296925971268086	0	0	0.0
3708	0.014696476303553998	0.006066990127771829	0.002797763400761196	0.9963688543144243	None	0.25	1	0.36363636363636365	4	0.7857142857142857	11	0.2222222222222222	0.7857142857142857	15	11	0	0	0	0.8888888888888888	8	9	1.0666666666666667	16	0.0	1.0	0.0999719959879613	0.5028792102570948	0.09981926806492161	0.5009250959653702	0.4042840366553162	0.6116673157990667	0.8078721230586391	0.5390489417044286	0	1.0	0.0
2907	0.006552906966023903	0.0006211004105618114	0.0003745152801175406	0.9967961511572276	None	0.2	1	0.3333333333333333	4	0.8	12	0.20987654320987653	0.8	16	12	0	0	0	1.0	9	9	1.1333333333333333	17	0.0	1.0	0.09994498953035313	0.5011046970921359	0.09999706154824768	0.5000423921539578	0.22514360592591398	0.5604536874960634	0.6433823572055235	0.5206209541229886	0	1.0	0.0
324	None	None	None	None	None	0.3333333333333333	1	0.5	4	0.7	7	0.2857142857142857	0.7	11	7	0	0	0	0.8571428571428571	7	6	0.8	12	0.0	1.0	-0.06039494820035315	0.5683107819931261	0.07325737696973585	0.541033519275474	0.03114904999899153	0.517721519738758	0.6439720294116376	0.5424295725197688	0	0.9090909090909091	0.0
5946	0.006458493724885305	0.0008581356273076035	-0.0006150484249642899	0.9853447684367372	None	0.2	1	0.3333333333333333	4	0.8	12	0.20987654320987653	0.8	16	12	0	0	0	1.0	9	9	1.1333333333333333	17	0.0	1.0	0.008669437494620694	0.5823228208139724	0.2594046384408849	0.6629476379929004	0.24560429036914994	0.6299692254142846	0.7626473718970829	0.6256545967029178	0	0	0.0
3247	0.0	0.0	0.0	1.0	None	0	0	0	0	0	0	1.0	0	0	0	0	0	0	1.0	1	1	0.06666666666666667	1	0.0	0	0	0	0	0	0	0	0	0	0	0	0
5173	7.47763619528418e-07	5.741207594987235e-07	5.741207593818935e-07	0.9998347598443912	None	0	0	1.0	1	0	0	1.0	0	1	0	0	3	0	0.5	1	2	0.13333333333333333	2	1.0	0	0	0	0	0	0	0	0	0	0	0	0
5314	0.00040218484327789644	1.2879672384362536e-05	-1.1321641917967963e-05	0.9999944944720109	None	0.3333333333333333	1	0.5	4	0.7	7	0.2857142857142857	0.7	11	7	0	0	0	0.8571428571428571	6	7	0.8	12	0.0	0.6666666666666666	1.8312830233070209e-10	0.5000000019276113	7.227961893500224e-05	0.5004253843639874	0.2694399988735342	0.5322750883005047	0.7807579214974506	0.5109134045012831	0	1.0	0.0
5816	0.0070174395806411995	0.0025373320239472186	-0.0015730904832035098	0.9926199332700967	None	0.2	1	0.3333333333333333	4	0.8	12	0.20987654320987653	0.8	16	12	0	0	0	1.0	9	9	1.1333333333333333	17	0.0	1.0	0.09999958436425635	0.5000014299097302	-0.04991110493448121	0.6052749560608407	0.3497295194648689	0.5579704593590589	0.8381393203410779	0.5548145082092535	0	0.9375	0.0
4671	1.2651783595416163e-07	1.1316226561019477e-07	-6.410328145500046e-09	0.999981377415464	None	0	0	0.038461538461538464	2	0.9736842105263158	74	0.9629629629629629	0	0	0	77	3	0	1.0	9	9	5.2	78	0.0189873417721519	0.9859154929577465	0	0	0	0	0	0	0	0	0	0	0
2727	4.535884958480801e-05	1.2998161229491792e-05	-1.3309574908993106e-07	0.9999431892239732	None	0	0	0.25	1	1.0	3	1.0	1.0	4	3	0	2	0	0.2	5	1	0.3333333333333333	5	0.6666666666666666	0	0.05107443685760436	0.5	-0.008228157997744252	0.6765216449035527	0.024498651135260226	0.5707407248137373	0.6008973148336049	0.5844096263306187	0.0	0	0.0
4935	0.0005999101293047816	0.0001485426647569089	-3.77296564821831e-05	0.9996430713787299	None	0.2	1	0.3333333333333333	4	0.8	12	0.20987654320987653	0.8	16	12	0	0	0	1.0	9	9	1.1333333333333333	17	0.0	1.0	0.035780083333925704	0.5049957359582916	4.276104638141688e-09	0.5000041926411825	0.053607718924239114	0.6613703336615389	0.5809437200349423	0.557199105306854	0	0	0.0
3264	None	None	None	None	None	0.25	3	0.34615384615384615	9	0.6666666666666666	24	0.4691358024691358	0.6666666666666666	33	24	4	0	0	1.0	9	9	2.533333333333333	38	0.0	0.5806451612903226	0.0771118471997417	0.6122035586424643	0.09999998863063794	0.500012420854616	-0.1433082575084602	0.6245208003662002	0.7445962317015624	0.5797641233624521	0	0.9393939393939394	0.0
4289	0.0038838993293281616	0.0017367563836881664	0.0007358686453672595	0.9914003105230804	None	0	0	0.3333333333333333	2	0.8571428571428571	6	0.36	0.8571428571428571	8	6	0	0	0	1.0	5	5	0.6	9	0.0	0	0.09992767671569995	0.5007907242099979	0.10486451642737253	0.5846521983046807	0.09961562843576674	0.5006247392321463	0.5137078338146617	0.5289312096546008	0	1.0	0.0
2817	0.00040615423484100953	8.684898517297996e-06	-7.432771227566167e-06	0.9999954382344388	None	0.3333333333333333	1	0.4444444444444444	4	0.7272727272727273	8	0.2708333333333333	0.7272727272727273	12	8	0	0	0	0.75	8	6	0.8666666666666667	13	0.0	0.8571428571428571	-0.03260599982653478	0.6595101226656224	0.04431667836091513	0.5854045318629391	-0.11428635290470257	0.6034765157470764	0.6858923854231935	0.6166518953403495	0	1.0	0.0
1676	None	None	None	None	None	0	0	0.5	3	0.6666666666666666	4	0.4	0.6666666666666666	7	4	0	0	0	0.8	5	4	0.5333333333333333	8	0.0	1.0	-0.05863771758299609	0.5764307459978234	-0.09043043760936607	0.6166375035580909	0.0039068875880574	0.5120202386601801	0.5931856008103246	0.5688538064869961	0	0	0.0
854	None	None	None	None	None	0	0	0	0	0	0	1.0	0	0	0	0	0	0	1.0	1	1	0.06666666666666667	1	0.0	0	0	0	0	0	0	0	0	0	0	0	0
1556	None	None	None	None	None	0	0	0	0	0	0	1.0	0	0	0	0	4	0	1.0	1	1	0.06666666666666667	1	1.0	0	0	0	0	0	0	0	0	0	0	0	0
7428	0.0	0.0	0.0	0.9999999999999998	None	0	0	0	0	0	0	1.0	0	0	0	0	4	0	1.0	1	1	0.06666666666666667	1	1.0	0	0	0	0	0	0	0	0	0	0	0	0
4048	0.0016906343365246373	0.00024849288232780495	2.802504996592839e-06	0.9947911267171201	None	0	0	0.5	2	0.75	3	0.6	0.75	5	3	0	1	0	0.4	5	2	0.4	6	0.5	0	0.16328807900345052	0.5625191878016308	-0.0023666904915183003	0.655533652900959	0.0999999922893388	0.5000000943269887	0.6610771651831592	0.5740224852144864	1.0	1.0	0.0
2838	0.0011232016840026044	5.456602518424247e-05	5.3229782859561075e-06	0.994539151372374	None	0	0	0.35714285714285715	10	0.5384615384615384	21	0.6507936507936508	0.05128205128205128	8	2	32	5	0	0.7777777777777778	9	7	2.7333333333333334	41	0.08064516129032258	0.7027027027027027	-0.023113590094755145	0.6905602276412637	0.052126317318130874	0.6375344341637648	0.09097326871369013	0.5428011463143525	0.6500565024420893	0.6255128493634046	0.0	0	0.0
709	None	None	None	None	None	0	0	0.3888888888888889	7	0.5416666666666666	13	0.7428571428571429	0.08333333333333333	6	2	19	3	0	0.7142857142857143	7	5	1.7333333333333334	26	0.07894736842105263	0.38095238095238093	0.0580259268729	0.5932879691250129	0.09998752150987036	0.5000687606725638	0.09820768743566859	0.9762172294058418	0.7326227193825814	0.7964400160431253	1.0	1.0	0.0
2337	None	None	None	None	None	0	0	0	0	0	0	1.0	0	0	0	0	0	0	1.0	1	1	0.06666666666666667	1	0.0	0	0	0	0	0	0	0	0	0	0	0	0
4152	0.008163111667164089	0.0033224057337619397	0.002737542337260997	0.9914298286323956	None	0	0	0.4	2	0.8	4	0.4666666666666667	0.8	6	4	0	2	0	0.6	5	3	0.4666666666666667	7	1.0	0	0.09999954310923134	0.5000006330935934	0.06393773197243699	0.6380545377932682	0.26193958543237295	0.522620271606904	0.7029081529847703	0.5545713874290026	0.0	0	0.0
5239	4.9941689191038943e-05	8.957391890379409e-07	-6.049200053842515e-08	0.9999993660022602	None	0	0	0.75	3	0.5	2	0.6	0.5	5	2	0	0	0	0.4	2	5	0.4	6	0.0	1.0	0.09996067079196638	0.5001627220921799	0.0996140361354633	0.5008148935065365	-0.05402506819993007	0.654054495072745	0.6738093336595229	0.553199528635627	0	1.0	0.0
6659	0.02135488908405368	0.017182112122879827	0.017182055305797087	0.9812604881652977	None	0.2	1	0.3333333333333333	4	0.8	12	0.20987654320987653	0.8	16	12	0	0	0	1.0	9	9	1.1333333333333333	17	0.0	1.0	0.0999999790477892	0.5000002108045148	0.07825835304829257	0.5601697892785187	0.4021898709221186	0.5286881820797498	0.8157500951193855	0.5296925971268086	0	0	0.0
2600	0.0034664611239732207	0.00017547702605091783	0.0001367621884334115	0.9947945649352129	None	0	0	0.5294117647058824	9	0.34782608695652173	8	0.3968253968253968	0.08695652173913043	8	2	16	0	0	0.7777777777777778	9	7	1.6666666666666667	25	0.0	0.5217391304347826	8.67877578352547e-07	0.5005591217732552	0	0.5	-0.04829481980728344	0.5316434289328557	0.5566744216417575	0.510746644402537	0	1.0	0.0
2519	None	None	None	None	None	0.125	1	0.2777777777777778	5	0.76	19	0.9	0.16	8	4	18	2	0	0.8333333333333334	5	6	1.8	27	0.05555555555555555	0.18181818181818182	-0.006272570288072735	0.6650111894434324	3.193364961878765e-12	0.5000014101164365	-0.02471118141118168	0.6094658680358739	0.5887686141514009	0.5931316352260946	1.0	1.0	0.0
3759	None	None	None	None	None	0	0	0.037037037037037035	2	0.9743589743589743	76	0.9876543209876543	0.038461538461538464	3	3	76	1	0	1.0	9	9	5.333333333333333	80	0.00641025641025641	1.0	-0.02422772613745708	0.5044431391629131	0.008749867855498916	0.5169905524730952	-0.1457232876816718	0.5444351669301315	0.6590775312114244	0.5219835045736082	1.0	1.0	0.0
486	None	None	None	None	None	0	0	0.5	2	0.75	3	0.6	0.75	5	3	0	2	0	0.4	2	5	0.4	6	1.0	0	0.03272682593350258	0.5011575956964281	0.0009305833127222142	0.5046273116464854	-0.051867662388534554	0.6294163880981153	0.5860076525484954	0.5459412312277295	1.0	1.0	0.0
1892	None	None	None	None	None	0.25	1	0.5454545454545454	6	0.35714285714285715	5	0.64	0	2	0	13	6	0	1.0	5	5	1.0666666666666667	16	0.21428571428571427	0.3333333333333333	0	0	0	0	0	0	0	0	0	0	0
852	None	None	None	None	None	0	0	0	0	0	0	1.0	0	0	0	0	4	0	1.0	1	1	0.06666666666666667	1	1.0	0	0	0	0	0	0	0	0	0	0	0	0
5506	6.7139201772922965e-09	6.724307076072844e-09	4.75480313225778e-09	0.9999996960395959	None	0	0	0	0	0	0	1.0	0	0	0	0	2	0	1.0	1	1	0.06666666666666667	1	0.5	0	0	0	0	0	0	0	0	0	0	0	0
7335	0.00413728163320838	0.00039245597638613714	0.00010681935549251563	0.9991259232508304	None	0.1875	3	0.45714285714285713	16	0.48	24	0.6419753086419753	0.44	38	22	13	0	0	1.0	9	9	3.466666666666667	52	0.0	0.7906976744186046	9.823190266776959e-12	0.5001501370101494	0.18690362950547298	0.6226290198066565	0.052626282667445824	0.5879809885497094	0.6827378116170671	0.570930669487938	0	0.9210526315789473	0.0
2983	0.0	0.0	0.0	0.9999999999999998	None	0	0	0	0	0	0	1.0	0	0	0	0	4	0	1.0	1	1	0.06666666666666667	1	1.0	0	0	0	0	0	0	0	0	0	0	0	0
6138	0.006302556012760908	0.004164226799636526	0.0034999725260831623	0.9927048771187998	None	0.2	1	0.3333333333333333	4	0.8	12	0.20987654320987653	0.8	16	12	0	0	0	1.0	9	9	1.1333333333333333	17	0.0	1.0	0.09929234322174135	0.505032012321545	-0.04895087873583409	0.6089289185006347	0.09952135079294222	0.5211921826290403	0.6678548439333284	0.545520314017844	0	0.0625	0.0
4609	0.008646085301905455	0.0045108816241601095	0.0027995469997948302	0.997334861139567	None	0	0	0.42857142857142855	3	0.75	6	0.35714285714285715	0.75	9	6	0	0	0	0.5714285714285714	7	4	0.6666666666666666	10	0.0	0.6666666666666666	0.09997972056587494	0.5004642260109106	-0.008776414922050361	0.6430980057643344	0.20381342617070022	0.5668064692792804	0.7043237458153982	0.5711411956515557	0	0	0.0
5696	0.020413871036806117	0.007117037838083614	0.006821779530209712	0.9933394196777287	None	0.2	1	0.3333333333333333	4	0.8	12	0.20987654320987653	0.8	16	12	0	0	0	1.0	9	9	1.1333333333333333	17	0.0	1.0	0.09999998368438509	0.5000006590293611	0.034657173689778366	0.5751395143239648	0.12996031447128806	0.5985021426910169	0.6112054616815044	0.5582412869422502	0	1.0	0.0
6814	0.0025637894154710464	0.001167283057328508	-0.00011513954379828475	0.9933317558791973	None	0.3	3	0.36363636363636365	8	0.7096774193548387	22	0.4074074074074074	0.7096774193548387	30	22	2	0	0	1.0	9	9	2.2	33	0.0	1.0	0.09996366248299855	0.5043784368389869	0.18591745978472762	0.602905298517155	0.05970842787968293	0.6214053682595408	0.6149775430075423	0.5769354702148013	0	1.0	0.0
7031	0.0082340311319843	0.005318227854063513	0.0052465991108990384	0.992445627330158	None	0	0	0.35714285714285715	15	0.55	33	0.7654320987654321	0.36666666666666664	35	22	26	0	0	1.0	9	9	4.133333333333334	62	0.0	0.7547169811320755	4.938602899738646e-19	0.5000019705596148	0.0001265497530865692	0.5397482204754807	0.31544591860730586	0.5609095872872515	0.8094224839010346	0.5336317537452511	0	0.9714285714285714	0.0
1516	None	None	None	None	None	0.09090909090909091	1	0.3333333333333333	8	0.6060606060606061	20	0.43209876543209874	0.3333333333333333	16	11	18	0	0	1.0	9	9	2.3333333333333335	35	0.0	0.4	-0.06291167845328707	0.988548218653627	0.09995773583942971	0.5000628748015519	0.18825388954872277	0.6178092191193437	0.7330474968990728	0.8383769623721169	0	1.0	0.0
4120	0.015001700488950083	0.006439606100954781	0.0033557688885790943	0.9963083538538368	None	0.25	1	0.36363636363636365	4	0.7857142857142857	11	0.2222222222222222	0.7857142857142857	15	11	0	0	0	0.8888888888888888	8	9	1.0666666666666667	16	0.0	1.0	0.0999719959879613	0.5028792102570948	0.09981926806492161	0.5009250959653702	0.4042840366553162	0.6116673157990667	0.8078721230586391	0.5390489417044286	0	1.0	0.0
4873	6.715910057709371e-09	6.9257207266867554e-09	4.897224090429995e-09	0.9999997648688875	None	0	0	0	0	0	0	1.0	0	0	0	0	2	0	1.0	1	1	0.06666666666666667	1	0.5	0	0	0	0	0	0	0	0	0	0	0	0
6081	0.0015180292512759807	0.001425382264790818	0.0014253810642455185	0.997762337544519	None	0.2	1	0.3333333333333333	4	0.8	12	0.20987654320987653	0.8	16	12	0	0	0	1.0	9	9	1.1333333333333333	17	0.0	1.0	0.09999998529762288	0.5000001419213824	0.2907150026688424	0.6776265661576736	0.039688981998695215	0.5170888588204018	0.7451935404455841	0.5671966971795304	0	0.375	0.0
2700	0.0	0.0	0.0	0.9999999999999998	None	0	0	0	0	0	0	1.0	0	0	0	0	4	0	1.0	1	1	0.06666666666666667	1	1.0	0	0	0	0	0	0	0	0	0	0	0	0
1305	None	None	None	None	None	0	0	0.4	4	0.6923076923076923	9	0.5	0.46153846153846156	9	6	5	8	0	0.8333333333333334	5	6	1.0	15	0.7272727272727273	0.18181818181818182	-0.09798394401900454	0.8877197418962722	0.0539007329324163	0.5426534868795271	-0.03375839465504242	0.6750315522407969	0.671333988237253	0.729069421660561	1.0	1.0	0.0
5325	0.025943897958029545	0.003603656306589868	0.0012954098724071612	0.9394016817868966	None	0.2	1	0.3333333333333333	4	0.8	12	0.20987654320987653	0.8	16	12	0	0	0	1.0	9	9	1.1333333333333333	17	0.0	1.0	0.00454501399087408	0.9972420881241164	0.03965637906384957	0.5126841502718027	0.11677958788429192	0.5861417031929235	0.8748615862997211	0.8905562016126358	0	0.0625	0.0
7488	None	None	None	None	None	0	0	0.07407407407407407	4	0.9240506329113924	73	1.0	0.16455696202531644	15	13	65	0	0	1.0	9	9	5.4	81	0.0	1.0	0.09964742143827468	0.5013908273202187	-0.02781099441205188	0.6577440792737304	0.03197919986437497	0.5131496904324683	0.6273698910771273	0.5590096617970046	0	0.9333333333333333	0.0
7483	0.0017267946445411948	0.00011075556402218858	7.655914156607403e-05	0.9990484363442222	None	0.2	1	0.3333333333333333	4	0.8	12	0.20987654320987653	0.8	16	12	0	0	0	1.0	9	9	1.1333333333333333	17	0.0	1.0	0.07766460977872572	0.5379665200392267	0.14920673924973293	0.57436909642512	0.05270469203090454	0.5976918772417006	0.6099060723638264	0.570176649296524	0	0.9375	0.0
7326	2.142085035093522e-09	1.8755495875438694e-09	1.0208484353021389e-09	0.9999999975297322	None	0.2	1	0.3333333333333333	4	0.8	12	0.20987654320987653	0.8	16	12	0	0	0	1.0	9	9	1.1333333333333333	17	0.0	1.0	0.09869645669332616	0.5073099503546212	0.023497698711756186	0.5610113320338977	0	0.5	0.6034460670712037	0.5228598346555818	0	0	0.0
7396	0.03355667054464813	0.02695029471015869	0.026910530403228834	0.9814381270619107	None	0.14285714285714285	1	0.29411764705882354	5	0.782608695652174	18	0.30864197530864196	0.782608695652174	23	18	1	0	0	1.0	9	9	1.6666666666666667	25	0.0	1.0	0.09999950652586208	0.5000048909519672	0.20537581633113197	0.6520146107345233	0.27422547310198375	0.6517266739101321	0.6903748157364153	0.6030495499589065	0	0.9565217391304348	0.0
7197	0.016570465016496144	0.013697876051090038	0.01367949564109212	0.9900276957971689	None	0.2	1	0.3333333333333333	4	0.8	12	0.20987654320987653	0.8	16	12	0	0	0	1.0	9	9	1.1333333333333333	17	0.0	1.0	0.09999999973923338	0.5000000028603092	0.0814428396147676	0.5580461614973374	0.4011886211910406	0.5200597769277084	0.8164644602231447	0.5261027856114446	0	1.0	0.0
103	None	None	None	None	None	0.2	1	0.3333333333333333	4	0.8	12	0.20987654320987653	0.8	16	12	0	0	0	1.0	9	9	1.1333333333333333	17	0.0	1.0	0.024687603013567243	0.6517709371845112	0.012022899055607722	0.6783286708591942	0.08807582982182338	0.6252649931512391	0.6381375274366381	0.652103191993504	0	1.0	0.0
91	None	None	None	None	None	0	0	0	0	0	0	1.0	0	0	0	0	0	0	1.0	1	1	0.06666666666666667	1	0.0	0	0	0	0	0	0	0	0	0	0	0	0
5276	3.971325440862695e-09	3.5538140082062527e-09	2.530311900870466e-10	0.9999998534357675	None	0	0	0	0	0	0	1.0	0	0	0	0	1	0	1.0	1	1	0.06666666666666667	1	0.25	0	0	0	0	0	0	0	0	0	0	0	0
1801	None	None	None	None	None	0	0	0.2	6	0.813953488372093	35	0.5555555555555556	0.27906976744186046	16	12	28	0	0	1.0	9	9	3.0	45	0.0	0.6666666666666666	5.206286124971643e-05	0.5004282942747995	0.08924033593742763	0.5569944621081144	-0.07383649829913133	0.5733372896717069	0.6510698142798729	0.5437351609358303	0	1.0	0.0
6887	0.005598968303658625	0.00030052131482126123	-0.0002345036983983026	0.9901106891377948	None	0.2	1	0.3333333333333333	4	0.8	12	0.20987654320987653	0.8	16	12	0	0	0	1.0	9	9	1.1333333333333333	17	0.0	1.0	0.2956340423619265	0.5993843247830046	-0.03529880150458643	0.5327497174745439	-0.015055394635105409	0.6669412465090936	0.8229069710606406	0.6009655989333932	0	1.0	0.0
628	None	None	None	None	None	0	0	0	0	0	0	1.0	0	0	0	0	4	0	1.0	1	1	0.06666666666666667	1	1.0	0	0	0	0	0	0	0	0	0	0	0	0
2708	8.584123526913976e-08	7.780629845924608e-08	4.670629756002683e-08	0.9999830773956345	None	0	0	0.1875	6	0.782608695652174	36	0.7619047619047619	0	2	0	45	9	0	0.7777777777777778	7	9	3.2	48	0.09782608695652174	0.8292682926829268	0	0	0	0	0	0	0	0	0	0	0
1383	None	None	None	None	None	0	0	0.36	9	0.5428571428571428	19	0.7551020408163265	0.2857142857142857	16	10	20	10	0	1.0	7	7	2.466666666666667	37	0.2631578947368421	0.6	0.08768168678600488	0.9650525594294682	-0.013555140048737618	0.6614309344741807	0.040616101460237246	0.5310463589234814	0.671081524114273	0.797507232488442	1.0	1.0	0.0
3206	1.2511709301881158e-07	1.1706428898402938e-07	4.568813252737526e-11	0.999983928900382	None	0	0	0.018518518518518517	1	1.0	79	1.0	0	0	0	80	0	0	1.0	9	9	5.4	81	0.0	1.0	0	0	0	0	0	0	0	0	0	0	0
5669	0.016107433808346457	0.014989469102581192	0.014984195328858647	0.983725500907713	None	0.2	1	0.3333333333333333	4	0.8	12	0.20987654320987653	0.8	16	12	0	0	0	1.0	9	9	1.1333333333333333	17	0.0	1.0	0.09998915507695542	0.5001912207294803	0.13999420021980463	0.5960491555109542	0.2946113174302562	0.5388004292139134	0.6984960945318038	0.5453177268876988	0	0.875	0.0
1931	None	None	None	None	None	0	0	0.5	2	0.75	3	0.6	0.75	5	3	0	0	0	0.4	5	2	0.4	6	0.0	0	0.009796981657755723	0.607283647168507	0.09996057013574103	0.5002675628280966	0.09999275755141164	0.5000567154401903	0.6045656296344544	0.5363694431736588	0	1.0	0.0
3366	0.0010287316064591838	0.00025833542408876237	0.00023461995414601725	0.9990984634401802	None	0.2	1	0.3333333333333333	4	0.8	12	0.20987654320987653	0.8	16	12	0	0	0	1.0	9	9	1.1333333333333333	17	0.0	1.0	-0.02679987613974224	0.6465701429071085	0.08258341532618907	0.5864491835047033	0.04147556213480271	0.6803482733896409	0.6316510809694522	0.6386612606543435	0	1.0	0.0
3933	0.0	0.0	0.0	1.0	None	0	0	0	0	0	0	1.0	0	0	0	0	0	0	1.0	1	1	0.06666666666666667	1	0.0	0	0	0	0	0	0	0	0	0	0	0	0
3720	0.008137764829322228	0.0033929671228124622	0.002933707409760059	0.9912213020082012	None	0	0	0.4	2	0.8	4	0.4666666666666667	0.8	6	4	0	2	0	0.6	5	3	0.4666666666666667	7	1.0	0	0.09999954310923134	0.5000006330935934	0.06393773197243699	0.6380545377932682	0.26193958543237295	0.522620271606904	0.7029081529847703	0.5545713874290026	0.0	0	0.0
4374	0.010799078566569678	0.002842582339292759	0.0028321445285050453	0.9886362210022451	None	0.2	1	0.3333333333333333	4	0.8	12	0.20987654320987653	0.8	16	12	0	0	0	1.0	9	9	1.1333333333333333	17	0.0	1.0	0.09999999992817035	0.5000000007264871	0.025365090055920518	0.542213404832671	0.27571391590396754	0.5850855208135228	0.7407121165464109	0.5426413458712732	0	1.0	0.0
2274	None	None	None	None	None	0.3333333333333333	1	0.5	4	0.7	7	0.2857142857142857	0.7	11	7	0	0	0	0.8571428571428571	6	7	0.8	12	0.0	0.8	0.09999999936901031	0.5000000490659644	0.077568150957873	0.5321194825138503	0.1741473592778887	0.9994863753846372	0.6218597175235852	0.928732905181256	0	0.6363636363636364	0.0
104	None	None	None	None	None	0	0	0.018518518518518517	1	1.0	79	1.0	0.0379746835443038	3	3	77	0	0	1.0	9	9	5.4	81	0.0	1.0	-0.09991305609879031	0.5000876348910176	-0.08217751508595181	0.5249102368128379	0.06568305480085437	0.5332089255653124	0.685068986567248	0.5194156987494747	0	1.0	0.0
6685	None	None	None	None	None	0	0	0.3333333333333333	6	0.68	17	0.3333333333333333	0.56	20	14	6	0	0	1.0	9	9	1.8	27	0.0	0.4444444444444444	0.007223072384502302	0.5794337439981252	-0.09815733057148039	0.5533037237682851	0.027275876129677117	0.5664381747712959	0.6355208233478052	0.566422654548065	0	0.9	0.0
3525	0.008645988699828367	0.00028441722878985395	0.0002486740436421043	0.991285284401024	None	0.2	1	0.3333333333333333	4	0.8	12	0.20987654320987653	0.8	16	12	0	0	0	1.0	9	9	1.1333333333333333	17	0.0	1.0	0.0010071908487581298	0.5404811608090304	0.08028108220020555	0.6476521078124517	0.14805645969815537	0.5343136121238682	0.6494168062344222	0.5751337836573761	0	1.0	0.0
6964	0.022115770856214082	0.017521926663710063	0.017521921908047994	0.9815566561374656	None	0.2	1	0.3333333333333333	4	0.8	12	0.20987654320987653	0.8	16	12	0	0	0	1.0	9	9	1.1333333333333333	17	0.0	1.0	0.0999999790477892	0.5000002108045148	0.07825835304829257	0.5601697892785187	0.4021898709221186	0.5286881820797498	0.8157500951193855	0.5296925971268086	0	0	0.0
1834	None	None	None	None	None	0	0	0.2647058823529412	9	0.673469387755102	33	0.9107142857142857	0.08163265306122448	8	4	42	0	0	0.875	7	8	3.4	51	0.0	0.7272727272727273	-0.09999983229368803	0.5000021225670397	0.04782029934454738	0.6525906318375034	-0.0456567162183325	0.9995162358947426	0.8160447753751315	0.9401741898825148	0	1.0	0.0
1399	None	None	None	None	None	0	0	1.0	1	0	0	1.0	0	1	0	0	0	0	0.5	1	2	0.13333333333333333	2	0.0	0	0	0	0	0	0	0	0	0	0	0	0
6871	0.004629834082885266	0.0009947706624348499	-5.6004591256355915e-05	0.9957336676698284	None	0.25	1	0.36363636363636365	4	0.7857142857142857	11	0.2222222222222222	0.7857142857142857	15	11	0	0	0	0.8888888888888888	9	8	1.0666666666666667	16	0.0	1.0	0.010598815647485032	0.6713549528331126	-0.022050592453350802	0.6681046050632292	0.3884094942473389	0.610018709442513	0.8726240588012675	0.6503197863677178	0	0.9333333333333333	0.0
4337	4.239236802792254e-09	3.919991524552164e-09	2.952899798850241e-11	0.9999998652203415	None	0	0	0	0	0	0	1.0	0	0	0	0	3	0	1.0	1	1	0.06666666666666667	1	0.75	0	0	0	0	0	0	0	0	0	0	0	0
1900	None	None	None	None	None	0.3333333333333333	1	0.4444444444444444	4	0.7272727272727273	8	0.2653061224489796	0.7272727272727273	12	8	0	0	0	1.0	7	7	0.8666666666666667	13	0.0	0.6666666666666666	0.08429075264181111	0.543720585836254	0.007210995257896787	0.5935947003552501	0.09419703491764042	0.6423497655211828	0.5955141575535937	0.5938532765123586	0	1.0	0.0
1313	None	None	None	None	None	0	0	0	0	0	0	1.0	0	0	0	0	0	0	1.0	1	1	0.06666666666666667	1	0.0	0	0	0	0	0	0	0	0	0	0	0	0
599	None	None	None	None	None	0	0	0.42857142857142855	3	0.75	6	0.35714285714285715	0.75	9	6	0	1	0	0.5714285714285714	7	4	0.6666666666666666	10	1.0	0.6666666666666666	0.06467382877855225	0.5588406138109632	-0.05422197606576157	0.655598542367009	0.09850454340911663	0.531723507807199	0.6548234722782704	0.5831588656569825	1.0	1.0	0.0
2475	None	None	None	None	None	0	0	0.375	3	0.6666666666666666	6	0.9166666666666666	0	2	0	8	9	0	0.3333333333333333	2	6	0.7333333333333333	11	0.5	0.2222222222222222	0	0	0	0	0	0	0	0	0	0	0
6880	0.016966538397250173	0.013410513709729156	0.013327391809007641	0.988389405369548	None	0.2	1	0.3333333333333333	4	0.8	12	0.20987654320987653	0.8	16	12	0	0	0	1.0	9	9	1.1333333333333333	17	0.0	1.0	0.09999989229717351	0.5000003372811178	-0.04804144752953484	0.5470611106772449	0.38301020531578855	0.6001775219289468	0.8592428613060211	0.549422218491042	0	0.4375	0.0
1085	None	None	None	None	None	0.2857142857142857	2	0.375	6	0.7272727272727273	16	0.38095238095238093	0.6818181818181818	21	15	2	2	0	0.7777777777777778	9	7	1.6	24	1.0	0.5882352941176471	0.05338133954883227	0.5952864094394809	0.25123570934068834	0.5827126742122346	0.09739884109391553	0.6019584728861662	0.7292761172496905	0.5933435343090937	1.0	1.0	0.0
1696	None	None	None	None	None	0.2	1	0.3333333333333333	4	0.8	12	0.20987654320987653	0.8	16	12	0	0	0	1.0	9	9	1.1333333333333333	17	0.0	1.0	1.2269661960859619e-12	0.5000000016472294	-0.09998788027079476	0.5003581488112199	-0.16664134169548678	1.0	0.8426626238036122	0.9999999987481551	0	1.0	0.0
2601	0.0	0.0	0.0	0.9999999999999998	None	0	0	0	0	0	0	1.0	0	0	0	0	4	0	1.0	1	1	0.06666666666666667	1	1.0	0	0	0	0	0	0	0	0	0	0	0	0
2084	None	None	None	None	None	0	0	0.3076923076923077	4	0.6470588235294118	11	0.5277777777777778	0	0	0	18	0	0	0.4444444444444444	9	4	1.2666666666666666	19	0.0	1.0	0	0	0	0	0	0	0	0	0	0	0
1908	None	None	None	None	None	0	0	0.5454545454545454	6	0.2857142857142857	4	0.5333333333333333	0	0	0	15	0	0	0.8333333333333334	6	5	1.0666666666666667	16	0.0	1.0	0	0	0	0	0	0	0	0	0	0	0
1178	None	None	None	None	None	0	0	0.3333333333333333	2	0.8571428571428571	6	0.36	0.8571428571428571	8	6	0	0	0	1.0	5	5	0.6	9	0.0	0	-0.08938512188814635	0.6516842331256641	0.09948354503937111	0.504847932308407	0.0002870752437371833	0.5032187695840973	0.6822765728441819	0.554673705368506	0	0	0.0
2003	None	None	None	None	None	0	0	1.0	1	0	0	1.0	0	0	0	1	3	0	0.5	2	1	0.13333333333333333	2	0.5	0	0	0	0	0	0	0	0	0	0	0	0
4180	0.004090485795590446	0.001093085772063207	0.000390509083401925	0.9937922796232652	None	0.2	1	0.3333333333333333	4	0.8	12	0.20987654320987653	0.8	16	12	0	0	0	1.0	9	9	1.1333333333333333	17	0.0	1.0	0.19613662495981235	0.6377905775603524	0.045159207079831405	0.5862174309561131	0.055725924927544676	0.6102675182158436	0.6725535198343396	0.611635329351241	0	1.0	0.0
446	None	None	None	None	None	0.25	1	0.4	4	0.75	9	0.25925925925925924	0.75	13	9	0	0	0	0.6666666666666666	6	9	0.9333333333333333	14	0.0	1.0	-0.2421691184967699	0.9999997519053416	0.0999940301421639	0.5000487819664869	0.10558288081370645	0.5503507843424769	0.9031249139070171	0.9941604574383734	0	0.38461538461538464	0.0
2375	None	None	None	None	None	0	0	0	0	0	0	1.0	0	0	0	0	2	0	1.0	1	1	0.06666666666666667	1	0.5	0	0	0	0	0	0	0	0	0	0	0	0
5515	0.004494629027075518	0.0040202664098047585	-0.0005576185097499263	0.9977657579476744	None	0.2	1	0.3333333333333333	4	0.8	12	0.20987654320987653	0.8	16	12	0	0	0	1.0	9	9	1.1333333333333333	17	0.0	1.0	0.09999998812143654	0.5000019740412457	-0.09798816821554349	0.5212688219549223	0.03835199904676413	0.6007081755772479	0.6962180694868495	0.5410367559024554	0	1.0	0.0
3786	0.003353006046952978	0.0022607134897056846	-0.0005405504559648246	0.9979427615258303	None	0.25	1	0.36363636363636365	4	0.7857142857142857	11	0.2222222222222222	0.7857142857142857	15	11	0	0	0	0.8888888888888888	8	9	1.0666666666666667	16	0.0	1.0	-0.0999297414773079	0.501035786534187	0.05092560096391065	0.5303295276699156	-0.15452401997893644	0.9968822934877996	0.7223362452374864	0.8770063837229036	0	1.0	0.0
5132	0.005008180859713777	0.0005894386556614809	0.00019498064859531944	0.9935885726046975	None	0.25	1	0.4	4	0.75	9	0.25925925925925924	0.75	13	9	0	0	0	0.6666666666666666	9	6	0.9333333333333333	14	0.0	1.0	0.06427703092839045	0.5792525496852146	0.16038021826392995	0.6346133022882251	0.11736012118800296	0.6217857196178721	0.6287035367227978	0.6121360679606657	0	0.6153846153846154	0.0
7373	0.005805452233828448	0.0018798934366200187	0.0018688181750813563	0.991676194832307	None	0.2	1	0.3333333333333333	4	0.8	12	0.20987654320987653	0.8	16	12	0	0	0	1.0	9	9	1.1333333333333333	17	0.0	1.0	0.09855358289334262	0.5266817753067543	0.053593323054072786	0.5649579399873276	0.09999741281940275	0.5000166560938727	0.5522077787180615	0.5306451883422627	0	0.9375	0.0
6327	1.3972104458349173e-07	1.324928176040219e-07	2.3359700046689196e-08	0.9999787783417697	None	0	0	0.038461538461538464	2	0.9736842105263158	74	0.9629629629629629	0	0	0	77	2	0	1.0	9	9	5.2	78	0.012658227848101266	0.9565217391304348	0	0	0	0	0	0	0	0	0	0	0
7115	0.007682202244850478	0.006598090036146114	0.002283922568359798	0.9884959608147915	None	0.2	1	0.3333333333333333	4	0.8	12	0.20987654320987653	0.8	16	12	0	0	0	1.0	9	9	1.1333333333333333	17	0.0	1.0	0.0999997724624675	0.5000059142735781	0.04747150477776743	0.6438012840992338	0.09999999990650257	0.500000000184206	0.561590648102848	0.5491676766744006	0	1.0	0.0
897	None	None	None	None	None	0.058823529411764705	1	0.25	9	0.7058823529411765	36	0.654320987654321	0.09803921568627451	11	5	41	6	0	1.0	9	9	3.533333333333333	53	0.075	0.8936170212765957	0.017420154261863073	0.6235547262948191	0.06658625567341639	0.9989580715062594	0.14971931944562977	0.9999881949275311	0.6922904638348115	0.9980521725501202	1.0	1.0	0.0
5874	0.0	0.0	0.0	1.0	None	0	0	0	0	0	0	1.0	0	0	0	0	0	0	1.0	1	1	0.06666666666666667	1	0.0	0	0	0	0	0	0	0	0	0	0	0	0
7418	0.010538869587964262	0.007563118099906187	-0.003245298149753022	0.9835907601916953	None	0.14285714285714285	1	0.29411764705882354	5	0.782608695652174	18	0.30864197530864196	0.782608695652174	23	18	1	0	0	1.0	9	9	1.6666666666666667	25	0.0	1.0	0.09999998430783502	0.5000011744489175	-0.12216444359907186	0.9999999988880046	0.14036074409135268	0.5280958267998364	0.7715503738742557	0.9990031093354926	0	1.0	0.0
3837	0.005122159406400404	0.0016357842479864338	0.0016354643404758089	0.9938054547272605	None	0.2	1	0.3333333333333333	4	0.8	12	0.20987654320987653	0.8	16	12	0	0	0	1.0	9	9	1.1333333333333333	17	0.0	1.0	0.019013953308236898	0.6573970054992083	0.09693815222874534	0.577807587056261	-0.2145730412781785	0.9998701168266192	0.8179931599867968	0.9645913001478484	0	1.0	0.0
1580	None	None	None	None	None	0.16666666666666666	1	0.4666666666666667	7	0.45	9	0.6285714285714286	0.2	10	4	11	3	0	0.7142857142857143	5	7	1.4666666666666666	22	0.15	0.23529411764705882	0.041050135502987	0.6765020841419674	0.16713559889885393	0.6058516032771634	0.2209182925834155	0.5814372019560218	0.7060963608856329	0.6221715255117617	1.0	1.0	0.0
158	None	None	None	None	None	0	0	0.14705882352941177	5	0.8367346938775511	41	0.6296296296296297	0.30612244897959184	20	15	30	0	0	1.0	9	9	3.4	51	0.0	0.8695652173913043	-0.09398959304273466	0.5488735021070569	0.24017238872355443	0.7778102515713529	0.09147935648606051	0.571173293873076	0.7999955076156371	0.6407383618996128	0	1.0	0.0
396	None	None	None	None	None	0	0	0	0	0	0	1.0	0	0	0	0	4	0	1.0	1	1	0.06666666666666667	1	1.0	0	0	0	0	0	0	0	0	0	0	0	0
7075	0.0003809831770004745	7.334917922053506e-06	2.335085709566668e-06	0.9999943270460545	None	0.18181818181818182	2	0.36	9	0.6571428571428571	23	0.4567901234567901	0.6571428571428571	32	23	4	0	0	1.0	9	9	2.466666666666667	37	0.0	0.7142857142857143	0.09999999958713153	0.5000027408873086	0.2605085687234661	0.6555887583892773	0.09999996277365648	0.5000150429954529	0.6806258784204391	0.5534424463821732	0	0.4375	0.0
1361	None	None	None	None	None	0	0	0	0	0	0	1.0	0	0	0	0	0	0	1.0	1	1	0.06666666666666667	1	0.0	0	0	0	0	0	0	0	0	0	0	0	0
400	None	None	None	None	None	0.07692307692307693	1	0.20689655172413793	6	0.7804878048780488	32	0.7962962962962963	0.14634146341463414	11	6	31	0	0	0.6666666666666666	9	6	2.8666666666666667	43	0.0	0.7567567567567568	0.000698816988504444	0.5100310533987245	0.04752653091482047	0.6673739251220947	0.0004707378650823378	0.5298318861592963	0.5924702530310679	0.5708476044297874	0	1.0	0.0
1828	None	None	None	None	None	0	0	0.13333333333333333	4	0.8571428571428571	36	0.6111111111111112	0.023809523809523808	1	1	42	0	0	0.8888888888888888	8	9	2.933333333333333	44	0.0	0.8205128205128205	0.05622837589746419	0.5	0.08883564920822129	0.5	0.022596471568141797	0.5	0.5671987349614592	0.5	0	1.0	0.0
7334	0.01026768919208378	0.0039033978819884812	0.0033920660229488702	0.9881557328687784	None	0.2	1	0.3333333333333333	4	0.8	12	0.20987654320987653	0.8	16	12	0	0	0	1.0	9	9	1.1333333333333333	17	0.0	1.0	0.09900682566825314	0.5124984588217447	0.0016006374722442364	0.5026425149792378	0.5468718107465493	0.59882800679545	0.9148633087254779	0.5383543867964864	0	0	0.0
7300	1.35811357207935e-08	1.2885002288623732e-08	-2.7456554620604006e-10	0.9999984869316477	None	0.25	1	0.36363636363636365	4	0.7857142857142857	11	0.2222222222222222	0.7857142857142857	15	11	0	0	0	0.8888888888888888	8	9	1.0666666666666667	16	0.0	1.0	-0.00499338752825582	0.6411426872868298	0.0037435707337040427	0.5461525174624776	5.338602506177318e-21	0.5	0.5652284661006809	0.5634448515613687	0	1.0	0.0
2005	None	None	None	None	None	0.2	1	0.3333333333333333	4	0.8	12	0.20987654320987653	0.8	16	12	0	0	0	1.0	9	9	1.1333333333333333	17	0.0	1.0	0.007242019412020688	0.6714911389060818	0.26781311571688543	0.5433200697052767	0.09993991039264408	0.5021427456566345	0.7401022008884632	0.574216284582491	0	1.0	0.0
2264	None	None	None	None	None	0	0	0.5	2	0.5	2	0.6	0.5	4	2	1	1	0	0.4	5	2	0.4	6	0.25	0	0.004378658582049497	0.6572292638797942	0.09992602500391448	0.500180746906198	-0.05107409773902112	0.6760839473208847	0.6761661410207997	0.6136092077145935	1.0	1.0	0.0
1953	None	None	None	None	None	0	0	0	0	0	0	1.0	0	0	0	0	4	0	1.0	1	1	0.06666666666666667	1	1.0	0	0	0	0	0	0	0	0	0	0	0	0
3173	3.8399062583806365e-09	3.832098243043482e-09	-5.089672410874517e-10	0.9999998976679233	None	0	0	0	0	0	0	1.0	0	0	0	0	1	0	1.0	1	1	0.06666666666666667	1	0.25	0	0	0	0	0	0	0	0	0	0	0	0
5581	0.0066616361137758345	0.0034758969078376037	0.003236443797248745	0.9914921318109815	None	0.2	1	0.3333333333333333	4	0.8	12	0.20987654320987653	0.8	16	12	0	0	0	1.0	9	9	1.1333333333333333	17	0.0	1.0	0.09981051918266895	0.513164901820448	-0.10306370388367099	0.9999986723384328	0.0997833634985944	0.5004870619924778	0.7225939745193157	0.9893227294379023	0	1.0	0.0
5773	0.003928844601142451	0.0008321721309099417	-0.000830275350191718	0.9959001662657291	None	0.25	1	0.36363636363636365	4	0.7857142857142857	11	0.2222222222222222	0.7857142857142857	15	11	0	0	0	0.8888888888888888	8	9	1.0666666666666667	16	0.0	1.0	0.09988407258791708	0.5003527157911918	-0.09984988513517033	0.5043241551615053	0.1380171270691653	0.6026005361614519	0.7393651232322518	0.5361883155370433	0	1.0	0.0
352	None	None	None	None	None	0	0	0	0	0	0	1.0	0	0	0	0	4	0	1.0	1	1	0.06666666666666667	1	1.0	0	0	0	0	0	0	0	0	0	0	0	0
2529	None	None	None	None	None	0	0	1.0	2	0.0	0	0.75	0	2	0	0	2	0	1.0	2	2	0.2	3	1.0	0	0	0	0	0	0	0	0	0	0	0	0
5866	0.0027646442552264863	0.0002925174206851049	-0.00018132451109918458	0.9997230806994737	None	0.2	1	0.3333333333333333	4	0.8	12	0.20987654320987653	0.8	16	12	0	0	0	1.0	9	9	1.1333333333333333	17	0.0	1.0	0.09999781555641829	0.50001263303783	1.6497715677471758e-07	0.5002422601230324	0.09941657719262258	0.5025907210541221	0.6153832116029413	0.5009485446684021	0	1.0	0.0
3070	0.0	0.0	0.0	1.0	None	0	0	0	0	0	0	1.0	0	0	0	0	0	0	1.0	1	1	0.06666666666666667	1	0.0	0	0	0	0	0	0	0	0	0	0	0	0
1701	None	None	None	None	None	0	0	0.20454545454545456	9	0.7619047619047619	48	0.8024691358024691	0.5396825396825397	42	34	22	0	0	1.0	9	9	4.333333333333333	65	0.0	0.9655172413793104	0.008209250879943869	0.6695104904443675	0.16304810409510653	0.9999999999997686	2.360531585628056e-17	0.5000000000028599	0.7278013451235597	0.9999514842741005	0	1.0	0.0
7157	0.018173660297885613	0.015495405842424663	0.015492310271101241	0.9859007147324351	None	0.2	1	0.3333333333333333	4	0.8	12	0.20987654320987653	0.8	16	12	0	0	0	1.0	9	9	1.1333333333333333	17	0.0	1.0	0.09997201274957047	0.5003218759768665	-0.06831357757553216	0.5919662399442787	0.2059459238238252	0.6282036124932417	0.7449308216334956	0.5742718086240518	0	0.5	0.0
4987	0.0	0.0	0.0	0.9999999999999998	None	0	0	0	0	0	0	1.0	0	0	0	0	4	0	1.0	1	1	0.06666666666666667	1	1.0	0	0	0	0	0	0	0	0	0	0	0	0
5672	0.01522183410112102	0.0025351294873205157	0.002513493703765842	0.9908030079995129	None	0.2222222222222222	2	0.35	7	0.7037037037037037	19	0.35802469135802467	0.7037037037037037	26	19	2	1	0	1.0	9	9	1.9333333333333333	29	1.0	0.8	0.09978930817068675	0.5285616616529376	5.8072301957227555e-05	0.5004255243460514	0.22015598782097495	0.5578931920534805	0.7109140199787303	0.5290247723110489	1.0	1.0	0.0
1857	None	None	None	None	None	0.2	1	0.3333333333333333	4	0.8	12	0.20987654320987653	0.8	16	12	0	0	0	1.0	9	9	1.1333333333333333	17	0.0	1.0	0.003507481173805514	0.6760780082936017	0.14834983764373616	0.6602846130000581	0.008914800624337598	0.5758351010010917	0.6589503973015839	0.6384606594516137	0	1.0	0.0
2521	None	None	None	None	None	0	0	0	0	0	0	1.0	0	0	0	0	0	0	1.0	1	1	0.06666666666666667	1	0.0	0	0	0	0	0	0	0	0	0	0	0	0
384	None	None	None	None	None	0.1	1	0.391304347826087	9	0.59375	19	0.5396825396825397	0.5	24	16	9	3	0	0.7777777777777778	7	9	2.2666666666666666	34	0.21428571428571427	0.5714285714285714	0.06769476758091728	0.626973741519751	-0.09996782125066977	0.5006636596860423	-0.04026598300640819	0.664270008236579	0.6739188836577393	0.5990313405692209	0.9583333333333334	0.9166666666666666	0.0
3369	0.00454766793473556	0.0004420628552128665	0.0003995207238820667	0.9963718467794573	None	0.25	1	0.36363636363636365	4	0.7857142857142857	11	0.2222222222222222	0.7857142857142857	15	11	0	0	0	0.8888888888888888	9	8	1.0666666666666667	16	0.0	1.0	0.029226406520507803	0.5444638790471439	0.09999899999573937	0.5001167064242948	-0.20691195678927174	0.7537821369529603	0.7906906268584633	0.6064848093643997	0	1.0	0.0
5585	0.00012618970682392786	1.5483420272952047e-06	-3.30223487493151e-07	0.9999957872051671	None	0	0	0.5	2	0.75	3	0.5	0.75	5	3	0	2	0	0.75	3	4	0.4	6	1.0	0	0.09999986272867951	0.5000005247225174	0.01914481390221563	0.5208949009171866	0.09924436842050728	0.5066301226012722	0.5938959119183503	0.5091783399152733	1.0	1.0	0.0
5980	0.01268813246429192	0.011853970864905684	0.011842247101296895	0.9931554907198602	None	0.2	1	0.3333333333333333	4	0.8	12	0.20987654320987653	0.8	16	12	0	0	0	1.0	9	9	1.1333333333333333	17	0.0	1.0	0.0999970888782422	0.5000476094765428	0.1922616275512284	0.6327978178069872	0.2483523675903101	0.5913898147111741	0.6568794150813192	0.5755945341316285	0	0.4375	0.0
5194	0.0	0.0	0.0	0.9999999999999998	None	0	0	0	0	0	0	1.0	0	0	0	0	4	0	1.0	1	1	0.06666666666666667	1	1.0	0	0	0	0	0	0	0	0	0	0	0	0
6719	0.0	0.0	0.0	0.9999999999999998	None	0	0	0	0	0	0	1.0	0	0	0	0	4	0	1.0	1	1	0.06666666666666667	1	1.0	0	0	0	0	0	0	0	0	0	0	0	0
2402	None	None	None	None	None	0.2	1	0.3333333333333333	4	0.8	12	0.20987654320987653	0.8	16	12	0	0	0	1.0	9	9	1.1333333333333333	17	0.0	1.0	-0.09229192228706225	0.7401864828493678	-0.08153555237695463	0.9999499438228727	2.4271459049217184e-08	0.500133672035859	0.67468956076348	0.9746655461069931	0	0	0.0
3004	0.000865847321826701	0.00010659523010990278	4.149876703717895e-05	0.9897369101129174	None	0	0	0.21428571428571427	6	0.7692307692307693	30	0.8367346938775511	0.1282051282051282	10	5	30	5	0	1.0	7	7	2.7333333333333334	41	0.0847457627118644	0.5555555555555556	0.014271772757184931	0.585687611857287	-0.12414049290831779	0.6069422047656029	-0.0024311331332201244	0.6695228032773775	0.6406802049735157	0.6214146261815939	1.0	1.0	0.0
5538	0.01430509218149383	0.013199770762367885	0.013057154800955881	0.9931347303133181	None	0.2	1	0.3333333333333333	4	0.8	12	0.20987654320987653	0.8	16	12	0	0	0	1.0	9	9	1.1333333333333333	17	0.0	1.0	0.09999998299999699	0.5000001939223891	0.2548533044926374	0.6728192558155378	0.3292444121450505	0.5601810050719456	0.7287412344426393	0.5795566861135268	0	0.4375	0.0
466	None	None	None	None	None	0	0	0	0	0	0	1.0	0	0	0	0	4	0	1.0	1	1	0.06666666666666667	1	1.0	0	0	0	0	0	0	0	0	0	0	0	0
38	None	None	None	None	None	0.25	1	0.4	4	0.7692307692307693	10	0.23809523809523808	0.7692307692307693	14	10	0	0	0	0.7777777777777778	7	9	1.0	15	0.0	1.0	0.15150646491725378	0.5943989429375454	0.06984956550079514	0.5804745381845757	0.03559721807029804	0.5528595849843376	0.6407593091424831	0.5760009069025671	0	1.0	0.0
7235	0.003337726219993288	0.00022708489704943472	-8.870034479639277e-06	0.9967857507201593	None	0.2	1	0.3333333333333333	4	0.8	12	0.20987654320987653	0.8	16	12	0	0	0	1.0	9	9	1.1333333333333333	17	0.0	1.0	0.04385284202897892	0.5238693605089546	0.03371001053715665	0.6576447580795451	0.2523045483572755	0.6180750413540357	0.7494919203802304	0.6010680399307754	0	0.5	0.0
3678	0.005278275434005582	0.0015240795873193418	0.0015228342422959863	0.9933750127967488	None	0.2	1	0.3333333333333333	4	0.8	12	0.20987654320987653	0.8	16	12	0	0	0	1.0	9	9	1.1333333333333333	17	0.0	1.0	0.019013953308236898	0.6573970054992083	0.09693815222874534	0.577807587056261	-0.2145730412781785	0.9998701168266192	0.8179931599867968	0.9645913001478484	0	1.0	0.0
1797	None	None	None	None	None	0.3333333333333333	1	0.5	4	0.6666666666666666	6	0.3055555555555556	0.6666666666666666	10	6	0	0	0	1.0	6	6	0.7333333333333333	11	0.0	0.4	-0.09999633077707862	0.5000899783511629	0.09991619620142371	0.5008155632558793	0.00048569025201262376	0.5030282110918446	0.6934177487104725	0.5013112604769197	0	1.0	0.0
3271	0.0020228647425849385	0.0010991109903817546	-0.0010279239926814898	0.9992216991271643	None	0.16666666666666666	1	0.3333333333333333	5	0.75	15	0.2716049382716049	0.75	20	15	1	0	0	1.0	9	9	1.4666666666666666	22	0.0	0.7692307692307693	0.03338304871243405	0.6523506659680456	0.1077182989125645	0.6164296113589578	0.04508374079884965	0.5819003975526866	0.6145054340515802	0.6173060893929913	0	0.05	0.0
5725	0.008919599340127744	0.008457920642864578	0.008447436434529894	0.9890978618179392	None	0.2	1	0.3333333333333333	4	0.8	12	0.20987654320987653	0.8	16	12	0	0	0	1.0	9	9	1.1333333333333333	17	0.0	1.0	0.09999993961681433	0.5000031032776487	-0.06401785125400142	0.6043701517742824	0.10864387022527441	0.606591981916388	0.6864374387139134	0.5709128273123937	0	1.0	0.0
4931	0.0054632134711600396	0.0011838381276692111	-0.0008399255415588161	0.9983112084346667	None	0.2	1	0.3333333333333333	4	0.8	12	0.20987654320987653	0.8	16	12	0	0	0	1.0	9	9	1.1333333333333333	17	0.0	1.0	0.0999998257666318	0.5000003962959875	2.2211111545665636e-05	0.500019165294048	0.1346315253171835	0.5443692976158679	0.6390021941202523	0.5148309398651156	0	0.25	0.0
4591	0.0	0.0	0.0	0.9999999999999998	None	0	0	0	0	0	0	1.0	0	0	0	0	4	0	1.0	1	1	0.06666666666666667	1	1.0	0	0	0	0	0	0	0	0	0	0	0	0
5962	0.015180437199660266	0.010689053356626416	0.003930242402559511	0.9906405716316983	None	0.2	1	0.3333333333333333	4	0.8	12	0.20987654320987653	0.8	16	12	0	0	0	1.0	9	9	1.1333333333333333	17	0.0	1.0	0.09998317889536618	0.5004043801293444	0.039774182690941594	0.5687184998555788	0.08310163669780816	0.539678801845711	0.5712930104845872	0.5363765932933016	0	1.0	0.0
983	None	None	None	None	None	0.14285714285714285	1	0.4375	7	0.5909090909090909	13	0.6666666666666666	0.36363636363636365	15	8	8	3	0	1.0	6	6	1.6	24	0.23076923076923078	0.2	-0.09997024497258598	0.5007324842114695	0.0999963461749222	0.500271728412953	0.02947833688736441	0.5619389365802293	0.6959793762109411	0.5210751496444989	1.0	1.0	0.0
2002	None	None	None	None	None	0	0	0.15	6	0.8245614035087719	47	0.7283950617283951	0	0	0	58	0	0	1.0	9	9	3.933333333333333	59	0.0	0.88	0	0	0	0	0	0	0	0	0	0	0
1426	None	None	None	None	None	0	0	0	0	0	0	1.0	0	0	0	0	0	0	1.0	1	1	0.06666666666666667	1	0.0	0	0	0	0	0	0	0	0	0	0	0	0
3431	0.003983257685236544	0.00014320234369468568	0.00013334333379728307	0.994717134152114	None	0	0	0.3333333333333333	3	0.8181818181818182	9	0.28888888888888886	0.8181818181818182	12	9	0	0	0	0.5555555555555556	9	5	0.8666666666666667	13	0.0	1.0	0.10545337457607143	0.5814417852410808	0.01957207507582665	0.5004794214120328	0.07977424914065992	0.517012854943779	0.5896566968333306	0.5331753751947971	0	1.0	0.0
4836	0.0	0.0	0.0	0.9999999999999998	None	0	0	0	0	0	0	1.0	0	0	0	0	4	0	1.0	1	1	0.06666666666666667	1	1.0	0	0	0	0	0	0	0	0	0	0	0	0
1618	None	None	None	None	None	0	0	1.0	2	0.0	0	0.75	0	0	0	2	0	0	1.0	2	2	0.2	3	0.0	0	0	0	0	0	0	0	0	0	0	0	0
10	None	None	None	None	None	0	0	0.6666666666666666	2	0.5	1	0.6666666666666666	0	0	0	3	9	0	0.6666666666666666	3	2	0.26666666666666666	4	0.9	0	0	0	0	0	0	0	0	0	0	0	0
6742	0.005177472840942362	0.0008592447466910294	0.0006753003445860722	0.9831216815671846	None	0.2	1	0.3333333333333333	4	0.8	12	0.20987654320987653	0.8	16	12	0	0	0	1.0	9	9	1.1333333333333333	17	0.0	1.0	7.902762784127648e-27	0.5	0.0012266992423233063	0.5261674302890743	-0.05936841928225771	0.6701562485489395	0.6049921723242281	0.5673921652598559	0	0	0.0
4985	0.009176644445352355	0.003333296413253903	0.003330030502382359	0.9910352140177311	None	0	0	0.375	3	0.8	8	0.3333333333333333	0.8	11	8	0	1	0	0.4444444444444444	4	9	0.8	12	1.0	1.0	0.0956698673812741	0.5122026594518178	8.816930562863427e-16	0.5000000000055247	0.2586519910824889	0.5573841700334832	0.7447817831620718	0.5232642610595444	0.0	0	0.0
2081	None	None	None	None	None	0.2	1	0.3333333333333333	4	0.8	12	0.20987654320987653	0.8	16	12	0	0	0	1.0	9	9	1.1333333333333333	17	0.0	1.0	0.09994391663738267	0.5742324281562105	0.0513849311674426	0.686836102590249	0.08315477837134048	0.515694840128718	0.5711441014985535	0.5944606343735067	0	1.0	0.0
973	None	None	None	None	None	0.2	1	0.3333333333333333	4	0.8	12	0.20987654320987653	0.8	16	12	0	0	0	1.0	9	9	1.1333333333333333	17	0.0	1.0	0.00012729632992020758	0.57333180723269	0.08699673248377751	0.5681036411999661	0.037199222341052794	0.5648995964146278	0.594877340299756	0.5687817528849319	0	1.0	0.0
3251	3.9297786300017275e-09	3.934543988793958e-09	3.775961597499685e-09	0.9999998700611403	None	0	0	0	0	0	0	1.0	0	0	0	0	1	0	1.0	1	1	0.06666666666666667	1	0.25	0	0	0	0	0	0	0	0	0	0	0	0
5622	0.0007962972871108454	4.27980035269844e-05	4.2754861326272056e-05	0.9990717108501848	None	0	0	0.25	1	1.0	3	1.0	1.0	4	3	0	1	0	0.2	1	5	0.3333333333333333	5	0.3333333333333333	0	0.09787421081815732	0.6109851062864657	-0.09999481563815019	0.5000130340195966	0.08487633734668307	0.5363571892259178	0.7120151426918396	0.5496023914154241	1.0	1.0	0.0
980	None	None	None	None	None	0.07142857142857142	1	0.2	6	0.7857142857142857	33	0.8148148148148148	0.19047619047619047	12	8	31	0	0	0.6666666666666666	6	9	2.933333333333333	44	0.0	0.7692307692307693	-0.028983190842786777	0.5098295841880361	0.06278223321798246	0.6201860670440749	-0.0998280371619795	0.5004045400083476	0.6609755152290968	0.5441579552858248	0	1.0	0.0
7159	0.007501732648255929	0.0006230822382529599	-0.00038323009379104554	0.9913619463483557	None	0.2	1	0.3333333333333333	4	0.8	12	0.20987654320987653	0.8	16	12	0	0	0	1.0	9	9	1.1333333333333333	17	0.0	1.0	0.09618074009269642	0.6259846159203636	-0.040190534334385394	0.6599742488494597	0.3645649279236737	0.5556315703338123	0.8458349499337922	0.6147255368778676	0	0	0.0
5502	0.0029881440932563335	0.0006699008238225752	0.00017159545468560115	0.9967365783794113	None	0.2	1	0.3333333333333333	4	0.8	12	0.20987654320987653	0.8	16	12	0	0	0	1.0	9	9	1.1333333333333333	17	0.0	1.0	0.09999999964509651	0.5000000178846211	0.012807490524181397	0.5846442072388639	0.2002911690399239	0.9989000351166047	0.7564756549609508	0.9156311102393723	0	0.9375	0.0
5121	0.009545246735788753	0.005710261738697259	-0.0026856291445861388	0.9986919119080037	None	0.25	1	0.4	4	0.75	9	0.25	0.75	13	9	0	0	0	0.875	7	8	0.9333333333333333	14	0.0	0.8571428571428571	0.09999997515987376	0.5000000682371513	0.05076522017621586	0.653136761147117	0.3100291246672327	0.5529683624951012	0.7607461558779113	0.5699978922025757	0	0	0.0
1814	None	None	None	None	None	0	0	0	0	0	0	1.0	0	0	0	0	0	0	1.0	1	1	0.06666666666666667	1	0.0	0	0	0	0	0	0	0	0	0	0	0	0
6036	0.0	0.0	0.0	1.0	None	0	0	0	0	0	0	1.0	0	0	0	0	0	0	1.0	1	1	0.06666666666666667	1	0.0	0	0	0	0	0	0	0	0	0	0	0	0
6687	0.0	0.0	0.0	0.9999999999999998	None	0	0	0	0	0	0	1.0	0	0	0	0	4	0	1.0	1	1	0.06666666666666667	1	1.0	0	0	0	0	0	0	0	0	0	0	0	0
997	None	None	None	None	None	0	0	0.6666666666666666	2	0.5	1	1.0	0.5	3	1	0	2	0	0.25	1	4	0.26666666666666666	4	1.0	0.6666666666666666	-0.08098331646865947	0.5482851886414037	0.05727705494837075	0.5269882937529119	0.00023046165869094066	0.5002268088944964	0.6381460657314952	0.5252044495972168	1.0	1.0	0.0
4393	1.214232578469488e-07	8.402732315721196e-08	8.313472494896602e-08	0.9999725468658377	None	0	0	0.038461538461538464	2	0.9736842105263158	74	0.9629629629629629	0	0	0	77	2	0	1.0	9	9	5.2	78	0.012658227848101266	0.9714285714285714	0	0	0	0	0	0	0	0	0	0	0
3783	0.0	0.0	0.0	0.9999999999999998	None	0	0	0	0	0	0	1.0	0	0	0	0	4	0	1.0	1	1	0.06666666666666667	1	1.0	0	0	0	0	0	0	0	0	0	0	0	0
5785	0.0	0.0	0.0	1.0	None	0	0	0	0	0	0	1.0	0	0	0	0	0	0	1.0	1	1	0.06666666666666667	1	0.0	0	0	0	0	0	0	0	0	0	0	0	0
11	None	None	None	None	None	0	0	0	0	0	0	1.0	0	0	0	0	0	0	1.0	1	1	0.06666666666666667	1	0.0	0	0	0	0	0	0	0	0	0	0	0	0
136	None	None	None	None	None	0.2	1	0.3333333333333333	4	0.8	12	0.20987654320987653	0.8	16	12	0	0	0	1.0	9	9	1.1333333333333333	17	0.0	1.0	0.07173785632989009	0.5783387386202578	-0.09793147806256987	0.5144205339939372	0.11358159298473605	0.5490864569309751	0.7122059580952497	0.5474101325012292	0	0.875	0.0
2626	1.9025923630326217e-06	8.773855037582885e-08	-8.635482349192639e-08	0.9999722475010343	None	0	0	0.42857142857142855	3	0.75	6	0.5555555555555556	0.75	9	6	0	1	0	0.2222222222222222	9	2	0.6666666666666666	10	1.0	1.0	0.1300447102866666	0.5553977311958216	0.13761317391515365	0.7193895207682448	0.007758493091940715	0.5023159516280192	0.6474385078552796	0.5965397488174032	1.0	1.0	0.0
7460	0.003113462053167157	0.0016666274469473322	-0.00012696497980613531	0.9945696915493465	None	0.2	1	0.3333333333333333	4	0.8	12	0.20987654320987653	0.8	16	12	0	0	0	1.0	9	9	1.1333333333333333	17	0.0	1.0	0.09999999999170166	0.5000000002514424	0.02661127821965297	0.5902376158454586	-0.05116352284965916	0.6414577320147887	0.6532946978209004	0.5782389241113368	0	0.25	0.0
4821	1.5304954068902545e-07	8.613058929317744e-08	1.1263460994354355e-10	0.9999737666274728	None	0	0	1.0	1	0	0	1.0	0	1	0	0	3	0	0.5	2	1	0.13333333333333333	2	1.0	0	0	0	0	0	0	0	0	0	0	0	0
197	None	None	None	None	None	0	0	0	0	0	0	1.0	0	0	0	0	4	0	1.0	1	1	0.06666666666666667	1	1.0	0	0	0	0	0	0	0	0	0	0	0	0
5184	0.0012062623058998359	0.00011719478773565641	1.6683917071906515e-05	0.9979086064764829	None	0	0	0.375	3	0.7777777777777778	7	0.3142857142857143	0.7777777777777778	10	7	0	1	0	0.7142857142857143	7	5	0.7333333333333333	11	1.0	0.6666666666666666	-0.09202104152238691	0.580206455225556	-0.07562250743573586	0.7524608162473834	0.03219101811584178	0.6058560719750401	0.6378707354561063	0.6506223122290337	1.0	1.0	0.0
6919	0.01840713334496063	0.015535199202978977	0.015528788201978557	0.9855801063740095	None	0.2	1	0.3333333333333333	4	0.8	12	0.20987654320987653	0.8	16	12	0	0	0	1.0	9	9	1.1333333333333333	17	0.0	1.0	0.09997201274957047	0.5003218759768665	-0.06831357757553216	0.5919662399442787	0.2059459238238252	0.6282036124932417	0.7449308216334956	0.5742718086240518	0	0.5	0.0
7238	0.03298399799814092	0.027058935685915754	0.027027889700110278	0.9815035642481147	None	0.14285714285714285	1	0.29411764705882354	5	0.782608695652174	18	0.30864197530864196	0.782608695652174	23	18	1	0	0	1.0	9	9	1.6666666666666667	25	0.0	1.0	0.09999950652586208	0.5000048909519672	0.20537581633113197	0.6520146107345233	0.27422547310198375	0.6517266739101321	0.6903748157364153	0.6030495499589065	0	0.9565217391304348	0.0
2902	6.753546944604548e-05	4.038545642400645e-07	-1.1189168329543531e-07	0.9999910687103268	None	0	0	0.4375	7	0.42857142857142855	9	0.71875	0.047619047619047616	5	1	17	4	0	0.5	8	4	1.5333333333333334	23	0.11764705882352941	0.8421052631578947	0.05149913928133594	0.5116451969443262	0.06428069152736426	0.5499168557633807	0.24639892588629855	0.5678327226464746	0.7048301050161455	0.5432200464614159	0.0	0	0.0
3426	0.03269630718640772	0.0036209880304180304	0.001117691936406444	0.9853998243118351	None	0.2	1	0.3333333333333333	4	0.8	12	0.20987654320987653	0.8	16	12	0	0	0	1.0	9	9	1.1333333333333333	17	0.0	1.0	0.1750252214851759	0.6007463853291092	0.01740544714246789	0.6686837466755395	0.3414836079089961	0.9999999815217714	0.9667918856754346	0.998177694457387	0	1.0	0.0
2453	None	None	None	None	None	0	0	0.3333333333333333	3	0.7272727272727273	8	0.65	0.2727272727272727	4	3	8	2	0	0.8	4	5	0.8666666666666667	13	0.10526315789473684	0.6666666666666666	2.475417302369457e-11	0.5000000000171931	-0.06564454360569032	0.5533630649807573	0.007144801346956437	0.5072945257670405	0.5812024420575326	0.5202762457234761	1.0	1.0	0.0
4457	0.008759943119562881	0.003830783531109583	0.0037498647097049353	0.9957681483697393	None	0.25	1	0.4	4	0.75	9	0.25925925925925924	0.75	13	9	0	0	0	0.6666666666666666	6	9	0.9333333333333333	14	0.0	1.0	0.09999999967873376	0.5000005484350695	0.0984805760332598	0.5109868321088887	0.4458519327911408	0.9996402453151445	0.9711553106289654	0.9344959297401888	0	0.8461538461538461	0.0
6669	0.021354497171266317	0.016930719582970297	0.016929746929439972	0.9811816029580995	None	0.2	1	0.3333333333333333	4	0.8	12	0.20987654320987653	0.8	16	12	0	0	0	1.0	9	9	1.1333333333333333	17	0.0	1.0	0.0999999790477892	0.5000002108045148	0.07825835304829257	0.5601697892785187	0.4021898709221186	0.5286881820797498	0.8157500951193855	0.5296925971268086	0	0	0.0
4455	0.0	0.0	0.0	0.9999999999999998	None	0	0	0	0	0	0	1.0	0	0	0	0	4	0	1.0	1	1	0.06666666666666667	1	1.0	0	0	0	0	0	0	0	0	0	0	0	0
2270	None	None	None	None	None	0.25	2	0.42105263157894735	8	0.5384615384615384	14	0.5	0.11538461538461539	8	3	19	3	0	0.875	7	8	1.8666666666666667	28	0.08108108108108109	0.6666666666666666	0.09908417156357574	0.6294137187397222	0.03608221474391298	0.53574662000321	-0.08065511477339896	0.5857794217794371	0.6706401897426093	0.5841482561115969	0.375	0.75	0.0
3287	0.0006265205116033915	0.00025191874915909615	0.0002499892286403959	0.9996764647644107	None	0.2857142857142857	2	0.375	6	0.7142857142857143	15	0.36507936507936506	0.7142857142857143	21	15	1	0	0	0.7777777777777778	7	9	1.5333333333333334	23	0.0	1.0	0.03627502696780744	0.5389998350273509	0.2362035977782364	0.9950767145915635	0.013843306538986416	0.6276902516709254	0.7573905943873371	0.8803582527012218	0	1.0	0.0
2016	None	None	None	None	None	0.375	3	0.5555555555555556	10	0.48	12	0.421875	0.44	21	11	5	0	0	1.0	8	8	1.8	27	0.0	0.3157894736842105	0.049199660670480115	0.5921535112074604	-0.02332412833444146	0.6724662552630343	0.15592099883782393	0.7919434739149731	0.6810851261126368	0.6920325095589767	0	0.09523809523809523	0.0
2511	None	None	None	None	None	0	0	0	0	0	0	1.0	0	0	0	0	0	0	1.0	1	1	0.06666666666666667	1	0.0	0	0	0	0	0	0	0	0	0	0	0	0
3376	0.0045500632292567456	0.0004278071109587552	0.00035086619517671336	0.9964044965831443	None	0.25	1	0.36363636363636365	4	0.7857142857142857	11	0.2222222222222222	0.7857142857142857	15	11	0	0	0	0.8888888888888888	9	8	1.0666666666666667	16	0.0	1.0	0.029226406520507803	0.5444638790471439	0.09999899999573937	0.5001167064242948	-0.20691195678927174	0.7537821369529603	0.7906906268584633	0.6064848093643997	0	1.0	0.0
5839	0.012502514377613745	0.009495207189343352	-0.003070023567946852	0.9851400401117073	None	0.2	1	0.3333333333333333	4	0.8	12	0.20987654320987653	0.8	16	12	0	0	0	1.0	9	9	1.1333333333333333	17	0.0	1.0	0.09977861746197923	0.5001780228996223	0.043619925810065616	0.5928054232175353	0.2071278974862553	0.556893438149353	0.654305086785326	0.5502341817750038	0	0.5	0.0
1199	None	None	None	None	None	0.07142857142857142	1	0.4	12	0.5476190476190477	23	0.5432098765432098	0.5	32	21	11	0	0	1.0	9	9	2.933333333333333	44	0.0	0.6486486486486487	0.08559970579055234	0.6032278262691306	0.1484228564707855	0.6003602632709497	-0.08879866171226794	0.5838810180991594	0.7256965307820046	0.5958513276386401	0	0.34375	0.0
1422	None	None	None	None	None	0	0	0.2413793103448276	7	0.7560975609756098	31	0.5308641975308642	0.12195121951219512	10	5	32	0	0	1.0	9	9	2.8666666666666667	43	0.0	0.8235294117647058	-0.06337667953685852	0.6605779904338507	0.08965121589999822	0.5798077571045258	0.28659756614223575	0.6538429330977987	0.8001470173220293	0.632109337414755	0	1.0	0.0
524	None	None	None	None	None	0	0	0.018518518518518517	1	1.0	79	1.0	0	0	0	80	0	0	1.0	9	9	5.4	81	0.0	1.0	0	0	0	0	0	0	0	0	0	0	0
4418	None	None	None	None	None	0.125	1	0.3888888888888889	7	0.625	15	0.4126984126984127	0.5833333333333334	21	14	4	0	0	0.7777777777777778	7	9	1.7333333333333334	26	0.0	0.5882352941176471	0.09997620552059669	0.5001441936896757	0.0007871020903347422	0.5145867774342109	-0.060296793262966476	0.656112743795107	0.6592046893012585	0.5584777610544708	0	0.8571428571428571	0.0
3165	0.0	0.0	0.0	0.9999999999999998	None	0	0	0	0	0	0	1.0	0	0	0	0	4	0	1.0	1	1	0.06666666666666667	1	1.0	0	0	0	0	0	0	0	0	0	0	0	0
4401	8.691438472443658e-06	2.640654386830556e-06	-1.017257077290896e-06	0.9954700504610118	None	0	0	0.058823529411764705	1	1.0	23	1.0	0	0	0	24	10	0	1.0	5	5	1.6666666666666667	25	0.19230769230769232	0	0	0	0	0	0	0	0	0	0	0	0
2340	None	None	None	None	None	0.1	1	0.21739130434782608	5	0.8125	26	0.7555555555555555	0.46875	20	15	13	5	0	0.5555555555555556	9	5	2.2666666666666666	34	0.2	0.6206896551724138	7.902762784127648e-27	0.5	0.04156715950032039	0.5281855210536269	0.00014538094885557318	0.5006321232661961	0.5487409237116414	0.5096146669068848	0.0	0	0.0
6452	0.0	0.0	0.0	0.9999999999999998	None	0	0	0	0	0	0	1.0	0	0	0	0	4	0	1.0	1	1	0.06666666666666667	1	1.0	0	0	0	0	0	0	0	0	0	0	0	0
2517	None	None	None	None	None	0	0	0	0	0	0	1.0	0	0	0	0	4	0	1.0	1	1	0.06666666666666667	1	1.0	0	0	0	0	0	0	0	0	0	0	0	0
1526	None	None	None	None	None	0	0	0	0	0	0	1.0	0	0	0	0	4	0	1.0	1	1	0.06666666666666667	1	1.0	0	0	0	0	0	0	0	0	0	0	0	0
515	None	None	None	None	None	0.2	1	0.3333333333333333	4	0.8	12	0.20987654320987653	0.8	16	12	0	0	0	1.0	9	9	1.1333333333333333	17	0.0	1.0	0.0021976450195228966	0.5554107242305744	0.07219726469716234	0.5966933045438871	0.06767843783783081	0.5613302520172218	0.5800459809981865	0.5712472806920093	0	1.0	0.0
4580	0.010097637328139272	0.007213919478619586	0.0070471332711856995	0.9903809397170027	None	0.2	1	0.3333333333333333	4	0.8	12	0.20987654320987653	0.8	16	12	0	0	0	1.0	9	9	1.1333333333333333	17	0.0	1.0	0.09999860331350383	0.5000105222069751	0.11006867146479152	0.5845212169336531	0.18957695033283814	0.5733822186998127	0.5985065954222922	0.5528903644543168	0	1.0	0.0
701	None	None	None	None	None	0.2222222222222222	2	0.35	7	0.7142857142857143	20	0.37037037037037035	0.6428571428571429	25	18	4	0	0	1.0	9	9	2.0	30	0.0	0.7619047619047619	-0.038272205001424545	0.6910239261564847	0.009165831311144377	0.6778109549974715	0.19123438048750535	0.5637959983873415	0.7477887809042825	0.6460545193618494	0	1.0	0.0
6822	3.818430269731101e-09	3.823017102210236e-09	3.803110018458517e-09	0.9999998741257851	None	0	0	0	0	0	0	1.0	0	0	0	0	3	0	1.0	1	1	0.06666666666666667	1	0.75	0	0	0	0	0	0	0	0	0	0	0	0
2215	None	None	None	None	None	0	0	0	0	0	0	1.0	0	0	0	0	0	0	1.0	1	1	0.06666666666666667	1	0.0	0	0	0	0	0	0	0	0	0	0	0	0
7364	0.009568370471334386	0.0013245743221361045	-0.0011566725457667452	0.9892332462677572	None	0.2	1	0.3333333333333333	4	0.8	12	0.20987654320987653	0.8	16	12	0	0	0	1.0	9	9	1.1333333333333333	17	0.0	1.0	0.09832394625505572	0.5663674349514466	0.07704916106512463	0.5497543773166185	0.616741258234023	0.6145927252980576	0.9285553352636253	0.5771604883786096	0	1.0	0.0
6284	0.014188501348102477	0.013140855882076785	0.00030292040504495903	0.9896860905717161	None	0.25	1	0.4	4	0.7692307692307693	10	0.23809523809523808	0.7692307692307693	14	10	0	0	0	0.7777777777777778	9	7	1.0	15	0.0	1.0	0.0999879757354271	0.5000879930536074	-0.037872098214758496	0.5383437748909838	0.431797869736557	0.5304844347078091	0.877856006151392	0.5229936009638713	0	0.14285714285714285	0.0
3681	1.2364635767595942e-07	1.1512276049760247e-07	1.0791649235523744e-08	0.9999827338814885	None	0	0	0.037037037037037035	2	0.9743589743589743	76	0.9876543209876543	0	0	0	79	1	0	1.0	9	9	5.333333333333333	80	0.006172839506172839	0.9859154929577465	0	0	0	0	0	0	0	0	0	0	0
5869	0.00058491666403949	0.0005532191853070752	0.00014847832052610204	0.9996587782858112	None	0.25	1	0.36363636363636365	4	0.7857142857142857	11	0.2222222222222222	0.7857142857142857	15	11	0	0	0	0.8888888888888888	9	8	1.0666666666666667	16	0.0	1.0	0.09999999638789983	0.5000003102059317	0.07600292294565729	0.5690404699963663	0.01760276113222021	0.5605752858930754	0.5857983082255306	0.543343914373032	0	1.0	0.0
4329	0.0030472519455895524	0.00027458668616616523	-0.00020903960259030836	0.9938500554775156	None	0.2	1	0.3333333333333333	4	0.8	12	0.20987654320987653	0.8	16	12	0	0	0	1.0	9	9	1.1333333333333333	17	0.0	1.0	2.957351540847608e-06	0.5001718839806054	0	0.5	-0.07231101898315893	0.561552159779208	0.5844061912178687	0.5206674959829262	0	1.0	0.0
1098	None	None	None	None	None	0	0	0.3125	5	0.7142857142857143	15	0.4791666666666667	0.2857142857142857	10	6	12	1	0	0.75	8	6	1.5333333333333334	23	0.041666666666666664	0.11764705882352941	5.136071712788267e-09	0.5000100016314812	-0.05277332749662098	0.6579166187761543	0.00019970488036060441	0.5034752105916447	0.5923170572519207	0.5554349029669962	1.0	1.0	0.0
6710	0.0	0.0	0.0	0.9999999999999998	None	0	0	0	0	0	0	1.0	0	0	0	0	4	0	1.0	1	1	0.06666666666666667	1	1.0	0	0	0	0	0	0	0	0	0	0	0	0
3269	1.3959494444964822e-07	1.7591922501140189e-09	-8.492038764780368e-10	0.9999995493669223	None	0.2	1	0.3333333333333333	4	0.8	12	0.20987654320987653	0.8	16	12	0	0	0	1.0	9	9	1.1333333333333333	17	0.0	1.0	-0.08662357484474917	0.5625770151479089	0.09990925471191653	0.5162153564556323	0.00022781589865337684	0.500024373959328	0.6804942059008653	0.526359626937212	0	1.0	0.0
3078	0.0007859846429449789	0.000543495709301363	0.00020773519221623868	0.9978043015265003	None	0.25	1	0.4	4	0.7692307692307693	10	0.23809523809523808	0.7692307692307693	14	10	0	0	0	0.7777777777777778	7	9	1.0	15	0.0	1.0	0.09867180180119209	0.5019675915224391	0.10496078769133468	0.5955591702130871	0.03284087483484749	0.5730927649200014	0.5818206704940982	0.5571941146313577	0	1.0	0.0
4236	0.004380638333466613	0.001974072334424819	0.0013035081446907879	0.9845180475211296	None	0	0	0.46153846153846156	6	0.4117647058823529	7	0.3877551020408163	0.23529411764705882	7	4	11	5	0	1.0	7	7	1.2666666666666666	19	0.21739130434782608	0.5	0.34032267944524314	0.9993503857712132	0.2748981430837709	0.5319488509695952	-0.09999111308141372	0.5000895462737621	0.9601233483706375	0.9233625902543844	1.0	1.0	0.0
6841	0.021364167531298252	0.017689738135107737	0.017689683209634807	0.9812986683056335	None	0.2	1	0.3333333333333333	4	0.8	12	0.20987654320987653	0.8	16	12	0	0	0	1.0	9	9	1.1333333333333333	17	0.0	1.0	0.0999999790477892	0.5000002108045148	0.07825835304829257	0.5601697892785187	0.4021898709221186	0.5286881820797498	0.8157500951193855	0.5296925971268086	0	0	0.0
6400	0.0005975413680334006	7.660906212135349e-06	-2.269323228098548e-07	0.9979564593792735	None	0.2	1	0.3333333333333333	4	0.8	12	0.20987654320987653	0.8	16	12	0	0	0	1.0	9	9	1.1333333333333333	17	0.0	1.0	1.74553732609405e-07	0.500324273356615	2.344667916991733e-06	0.5021755190300758	0.02714669681142512	0.5011876976354154	0.5317116445527557	0.5012291662006216	0	1.0	0.0
2828	2.5376697380095383e-07	2.4617540984595354e-08	1.4888135226427894e-08	0.9999956889299133	None	0.125	1	0.3333333333333333	6	0.7083333333333334	17	0.48148148148148145	0.6666666666666666	22	16	3	2	0	0.6666666666666666	6	9	1.7333333333333334	26	0.5	0.8	3.434653268684122e-08	0.5000978179872941	0.20305424509598433	0.6776650043646103	2.5418863086061458e-05	0.5001095299094971	0.7224956854329024	0.5616752347376668	0.8181818181818181	0.7272727272727273	0.0
603	None	None	None	None	None	0.3333333333333333	2	0.5	7	0.5555555555555556	10	0.31746031746031744	0.3333333333333333	11	6	8	0	0	0.7777777777777778	9	7	1.3333333333333333	20	0.0	0.47058823529411764	-0.08248618008173139	0.5184345927369762	0.08161986017324024	0.5403496004637017	0.1719067429018723	0.6072354382805153	0.759474746401394	0.5557034954763364	0	1.0	0.0
4869	0.0006343528115055674	1.1979237369778352e-05	-1.1778130663948514e-05	0.999168464107668	None	0	0	0.25	1	1.0	3	1.0	1.0	4	3	0	0	0	0.2	1	5	0.3333333333333333	5	0.0	0	0.04228711830727276	0.6482535150018888	0.21425971678298	0.5602385419776031	0.09530834507516375	0.5471428190383334	0.6637796206749613	0.5860220751511931	0	0.75	0.0
5886	0.014735720327506478	0.01351093233880349	0.013383114112549329	0.9931558568940204	None	0.2	1	0.3333333333333333	4	0.8	12	0.20987654320987653	0.8	16	12	0	0	0	1.0	9	9	1.1333333333333333	17	0.0	1.0	0.09999998299999699	0.5000001939223891	0.2548533044926374	0.6728192558155378	0.3292444121450505	0.5601810050719456	0.7287412344426393	0.5795566861135268	0	0.4375	0.0
2612	7.533045970630734e-09	7.017905897890372e-09	-6.920665684443634e-09	0.999999278341482	None	0	0	1.0	1	0	0	1.0	0	1	0	0	0	0	0.5	1	2	0.13333333333333333	2	0.0	0	0	0	0	0	0	0	0	0	0	0	0
4919	0.0	0.0	0.0	0.9999999999999998	None	0	0	0	0	0	0	1.0	0	0	0	0	4	0	1.0	1	1	0.06666666666666667	1	1.0	0	0	0	0	0	0	0	0	0	0	0	0
6944	0.0	0.0	0.0	0.9999999999999998	None	0	0	0	0	0	0	1.0	0	0	0	0	4	0	1.0	1	1	0.06666666666666667	1	1.0	0	0	0	0	0	0	0	0	0	0	0	0
4333	None	None	None	None	None	0	0	0.2	10	0.75	54	0.9135802469135802	0.05555555555555555	7	4	66	3	0	1.0	9	9	4.933333333333334	74	0.022556390977443608	0.9393939393939394	-0.00141062824424973	0.6749321551980915	0.11611150593668965	0.5000000000000001	6.109666860150608e-05	0.5062898376150102	0.6310004974565153	0.5626472942363787	1.0	1.0	0.0
4594	0.002183008590129127	8.971735314351548e-05	2.0102673761325528e-05	0.9958557114957194	None	0.25	1	0.36363636363636365	4	0.7857142857142857	11	0.2222222222222222	0.7857142857142857	15	11	0	0	0	0.8888888888888888	9	8	1.0666666666666667	16	0.0	1.0	1.132823081731849e-11	0.500000216815417	-0.0004182165745766976	0.6584001573022615	-0.06933392095333354	0.6691152691177353	0.5954268435325182	0.6114599828938783	0	0.2	0.0
930	None	None	None	None	None	0	0	0.08333333333333333	3	0.9215686274509803	47	0.7361111111111112	0.0784313725490196	4	4	48	7	0	0.8888888888888888	8	9	3.533333333333333	53	0.07	0.7916666666666666	0.10592375377445136	0.572759107192726	0.05193538554290637	0.564598598069861	0.18113678530407906	0.5563984702679183	0.6439945428671124	0.5645971144766017	1.0	1.0	0.12995575623789263
2543	None	None	None	None	None	0	0	0	0	0	0	1.0	0	0	0	0	4	0	1.0	1	1	0.06666666666666667	1	1.0	0	0	0	0	0	0	0	0	0	0	0	0
6850	0.003674541746988479	0.003180223621612894	0.0010822629471236803	0.9945544660458311	None	0.06666666666666667	1	0.30303030303030304	10	0.6808510638297872	32	0.6049382716049383	0.3829787234042553	27	18	21	0	0	1.0	9	9	3.2666666666666666	49	0.0	1.0	0.09999714344104846	0.5017920968020071	0.3541906507621414	0.6208640641968312	0.1902060152162561	0.6570438897909127	0.7433273913895768	0.5947197224559327	0	1.0	0.0
4614	0.019051159214167057	0.005755696737611026	0.005719654446998914	0.9890482643636009	None	0.2	1	0.3333333333333333	4	0.8	12	0.20987654320987653	0.8	16	12	0	0	0	1.0	9	9	1.1333333333333333	17	0.0	1.0	0.2323915074404197	0.5898064401225334	0.03802677025911992	0.5664212829072446	0.07667503146389068	0.6569699446850921	0.698856498322065	0.6050973499665543	0	0.9375	0.0
3731	0.0	0.0	0.0	0.9999999999999998	None	0	0	0	0	0	0	1.0	0	0	0	0	4	0	1.0	1	1	0.06666666666666667	1	1.0	0	0	0	0	0	0	0	0	0	0	0	0
5266	0.0	0.0	0.0	0.9999999999999998	None	0	0	0	0	0	0	1.0	0	0	0	0	4	0	1.0	1	1	0.06666666666666667	1	1.0	0	0	0	0	0	0	0	0	0	0	0	0
6918	0.01795588542154544	0.01415653383247987	-0.0013034492327801486	0.9845283507793005	None	0.2	1	0.3333333333333333	4	0.8	12	0.20987654320987653	0.8	16	12	0	0	0	1.0	9	9	1.1333333333333333	17	0.0	1.0	0.09996238623291466	0.5021073266711982	0.018653919005498516	0.5346451236698668	0.28580201149099743	0.5375806931886706	0.7525895165447216	0.5247995569771314	0	1.0	0.0
168	None	None	None	None	None	0	0	0	0	0	0	1.0	0	0	0	0	0	0	1.0	1	1	0.06666666666666667	1	0.0	0	0	0	0	0	0	0	0	0	0	0	0
2689	2.751741199974872e-08	2.5196863222804946e-08	9.126722958076491e-10	0.999996590969553	None	0	0	0.5555555555555556	5	0.2727272727272727	3	0.52	0	0	0	12	12	0	1.0	5	5	0.8666666666666667	13	0.42857142857142855	1.0	0	0	0	0	0	0	0	0	0	0	0
7195	0.00035523995475398646	2.6699804167879852e-05	-1.5438838972084717e-05	0.9999945588467074	None	0.3333333333333333	1	0.4444444444444444	4	0.7272727272727273	8	0.2653061224489796	0.7272727272727273	12	8	0	0	0	1.0	7	7	0.8666666666666667	13	0.0	0.6666666666666666	0.09999938384762563	0.5000013804561372	1.1734614729409768e-06	0.5000262771098458	0.4185705375642789	0.547101030855707	0.8562783220965388	0.5157510399769795	0	1.0	0.0
1083	None	None	None	None	None	0	0	0.3333333333333333	1	1.0	2	1.0	1.0	3	2	0	3	0	0.25	4	1	0.26666666666666666	4	1.0	0	0.06528578936683878	0.5208644973119889	-0.06214430179618356	0.5522782578456411	1.359319313076126e-05	0.5000183324748966	0.6282498560088917	0.5244355094471291	1.0	1.0	0.0
996	None	None	None	None	None	0.3333333333333333	1	0.5	4	0.7	7	0.2857142857142857	0.7	11	7	0	0	0	0.8571428571428571	7	6	0.8	12	0.0	0.6666666666666666	0.028769057551837524	0.6847110963096898	0.06101152883944363	0.5658899170555969	0.20624025118054873	0.6016645390571334	0.7200701550279303	0.6187717501676822	0	1.0	0.0
5766	0.002720740897577004	0.0007062114756841943	-0.00042437608553373316	0.9989964811018035	None	0.2	1	0.3333333333333333	4	0.8	12	0.20987654320987653	0.8	16	12	0	0	0	1.0	9	9	1.1333333333333333	17	0.0	1.0	7.902762784127648e-27	0.5	1.300104909697648e-05	0.5329119830853332	0.1719333528832092	0.6015072678612271	0.688233174320333	0.5451754609970623	0	1.0	0.0
3222	0.0010266175761967258	0.00010814099545601474	-2.9319696851048885e-05	0.9945332486082918	None	0	0	0.35714285714285715	10	0.5384615384615384	21	0.6507936507936508	0.05128205128205128	8	2	32	5	0	0.7777777777777778	9	7	2.7333333333333334	41	0.08064516129032258	0.7027027027027027	-0.023113590094755145	0.6905602276412637	0.052126317318130874	0.6375344341637648	0.09097326871369013	0.5428011463143525	0.6500565024420893	0.6255128493634046	0.0	0	0.0
710	None	None	None	None	None	0.14285714285714285	2	0.36666666666666664	11	0.627906976744186	27	0.5555555555555556	0.4418604651162791	28	19	16	0	0	1.0	9	9	3.0	45	0.0	0.8888888888888888	0.22581755028507491	0.6107301843666703	0.24203634993877127	0.7828776777286217	1.0633430894335332e-08	0.5239537559389332	0.7646982187476399	0.6478485280723758	0	1.0	0.0
4330	0.0062947763629400905	0.0007067968611379003	-0.0006913023302475673	0.9930339016850921	None	0.2	1	0.3333333333333333	4	0.8	12	0.20987654320987653	0.8	16	12	0	0	0	1.0	9	9	1.1333333333333333	17	0.0	1.0	0.014190970958204204	0.6714291783665867	0.06775811902769467	0.5561834898249901	-0.31014812666465547	1.0	0.9037696743869772	0.9999981533078567	0	1.0	0.0
1553	None	None	None	None	None	0	0	0.6	3	0.6	3	0.5833333333333334	0.6	5	3	1	0	0	0.3333333333333333	6	2	0.4666666666666667	7	0.0	0.4	-0.20281372863685848	0.9999999999905078	3.651946303401719e-13	0.5000000068866443	0.3144539271145742	0.6186582815294545	0.927378737054262	0.9998198369757084	0	0	0.0
3283	None	None	None	None	None	0	0	0.30434782608695654	7	0.65625	21	0.7083333333333334	0.375	18	12	15	1	0	0.75	8	6	2.2666666666666666	34	0.03571428571428571	0.5	0.002567627468108049	0.5101486066556618	0.18417017236375183	0.7410735090294525	0.09994428980789075	0.5006059865764901	0.6746646808517254	0.5902163571688953	1.0	1.0	0.0
1235	None	None	None	None	None	0.21428571428571427	3	0.5483870967741935	17	0.3409090909090909	15	0.7301587301587301	0.29545454545454547	29	13	16	0	0	0.7777777777777778	7	9	3.066666666666667	46	0.0	0.8717948717948718	0.011139051726072338	0.551406625603931	0.06739315043433458	0.5046383594361079	8.11171060054254e-07	0.5001007623882663	0.5752218564912288	0.518767236017322	0	1.0	0.0
6325	0.009554387061172743	0.002056751796760664	-0.00020208338946409434	0.9855156667592126	None	0.2	1	0.3333333333333333	4	0.8	12	0.20987654320987653	0.8	16	12	0	0	0	1.0	9	9	1.1333333333333333	17	0.0	1.0	0.1799470080662708	0.592381093523882	0.36865606723053623	0.6825695309422636	0.40005712945677957	0.5427633311652644	0.7377453478750428	0.6075356393060412	0	0	0.0
959	None	None	None	None	None	0	0	0.16666666666666666	4	0.8235294117647058	28	0.5	0.14705882352941177	7	5	28	0	0	0.8888888888888888	9	8	2.4	36	0.0	0.4375	-0.2406770588440482	0.5106592415183486	0.08802035172306145	0.5825648564758221	0.0306341219726091	0.5764732039109135	0.8117067091973245	0.5567763024068736	0	1.0	0.0
870	None	None	None	None	None	0	0	0.14814814814814814	4	0.8421052631578947	32	0.8163265306122449	0	0	0	39	0	0	1.0	7	7	2.6666666666666665	40	0.0	0.5454545454545454	0	0	0	0	0	0	0	0	0	0	0
638	None	None	None	None	None	0.047619047619047616	1	0.4090909090909091	18	0.484375	31	0.8148148148148148	0.375	40	24	25	0	0	1.0	9	9	4.4	66	0.0	0.9180327868852459	0.0014103593588763778	0.6622547837249618	0.11697476842301975	1.0	0.09333047057103094	0.743756962324621	0.8010537870218123	0.9999998472702565	0	1.0	0.0
4267	0.0	0.0	0.0	0.9999999999999998	None	0	0	0	0	0	0	1.0	0	0	0	0	4	0	1.0	1	1	0.06666666666666667	1	1.0	0	0	0	0	0	0	0	0	0	0	0	0
721	None	None	None	None	None	0	0	0.3333333333333333	2	0.8571428571428571	6	0.36	0.8571428571428571	8	6	0	1	0	1.0	5	5	0.6	9	0.5	0	-0.08982085066325388	0.563284260557549	0.045081695893114594	0.5294305695483856	0.26579291359876284	0.6209203224133901	0.7947474185346947	0.571654724309929	1.0	1.0	0.0
6791	0.0005871955306743693	6.609538139830545e-07	3.4684536021104304e-07	0.9999999602261596	None	0.2	1	0.3333333333333333	4	0.8	12	0.20987654320987653	0.8	16	12	0	0	0	1.0	9	9	1.1333333333333333	17	0.0	1.0	0.09999999417277647	0.5000001028029997	-0.04490653357564102	0.5628393538212875	0.33535313973478464	0.5725206565863729	0.8268963422817117	0.5452786801379107	0	0.125	0.0
6970	0.0	0.0	0.0	1.0	None	0	0	0	0	0	0	1.0	0	0	0	0	0	0	1.0	1	1	0.06666666666666667	1	0.0	0	0	0	0	0	0	0	0	0	0	0	0
3680	0.0061081726065918265	0.00019069687899664963	0.00018610577135616408	0.98953935382459	None	0.16666666666666666	1	0.2857142857142857	4	0.7368421052631579	14	0.4666666666666667	0.7368421052631579	18	14	2	3	0	0.5555555555555556	9	5	1.4	21	0.75	1.0	-0.0289732590940892	0.6566170776723703	0.09701587525927062	0.5231103081996216	-0.09931420465931397	0.5368204418746506	0.6972455679621363	0.5734897356334391	0.6666666666666666	0.6111111111111112	0.0
2643	0.0005479341137892521	5.034148937004789e-06	-4.507482691117088e-06	0.9999966097068178	None	0.25	1	0.4	4	0.75	9	0.25925925925925924	0.75	13	9	0	0	0	0.6666666666666666	6	9	0.9333333333333333	14	0.0	1.0	0.06283059395627047	0.5682480082261306	0.07891843335952695	0.5264197545291149	-0.8214878936712612	0.9945268861329764	0.9838194373520841	0.8654097200730638	0	0.15384615384615385	0.0
262	None	None	None	None	None	0	0	0.35294117647058826	12	0.5416666666666666	26	0.6944444444444444	0.3125	25	15	24	5	0	0.8888888888888888	8	9	3.3333333333333335	50	0.11904761904761904	0.7619047619047619	0.09999999993582108	0.5000000005628265	-0.036965043592443646	0.6632701161197188	0.09312542192498766	0.5553493595383334	0.6521313035063224	0.5744596078726903	1.0	1.0	0.0
507	None	None	None	None	None	0	0	0.38461538461538464	10	0.5277777777777778	19	0.6785714285714286	0.2222222222222222	15	8	22	8	0	0.875	8	7	2.533333333333333	38	0.1951219512195122	0.6451612903225806	0.098929497844846	0.5013463759561754	0.06480519233085877	0.5728938021167074	0.061777932560751384	0.6285075369642315	0.5502808424084031	0.5683095678116052	1.0	1.0	0.016059585665914033
4736	0.03045289545341714	0.0043245707185212	-0.00277016712563269	0.979259390140244	None	0.2	1	0.3333333333333333	4	0.8	12	0.20987654320987653	0.8	16	12	0	0	0	1.0	9	9	1.1333333333333333	17	0.0	1.0	0.3404970797478306	0.6477992951820486	0.0936567284553573	0.5635751344305001	0.33921571080448204	0.5963117828729039	0.7755013378966766	0.6030991210182006	0	1.0	0.0
4297	None	None	None	None	None	0.16666666666666666	2	0.38461538461538464	10	0.5945945945945946	22	0.5416666666666666	0.24324324324324326	18	9	20	8	0	0.8888888888888888	8	9	2.6	39	0.22857142857142856	0.5625	-0.05537879489499239	0.5374187135846437	0.09999997573143034	0.5000008676733299	-0.1284543432040463	0.5964444021295373	0.7249665153392124	0.5449310066055726	1.0	1.0	0.0
1303	None	None	None	None	None	0.2	1	0.3333333333333333	4	0.8	12	0.20987654320987653	0.8	16	12	0	0	0	1.0	9	9	1.1333333333333333	17	0.0	1.0	-0.0999991965977907	0.5000071764438112	0.3708849178873199	0.737502682248482	0.09964845928016583	0.5118862956329191	0.8732259254557508	0.5890897923376339	0	1.0	0.0
5051	0.010159273527609659	0.007174047677565543	0.00697274929818445	0.9905001759445115	None	0.2	1	0.3333333333333333	4	0.8	12	0.20987654320987653	0.8	16	12	0	0	0	1.0	9	9	1.1333333333333333	17	0.0	1.0	0.09999860331350383	0.5000105222069751	0.11006867146479152	0.5845212169336531	0.18957695033283814	0.5733822186998127	0.5985065954222922	0.5528903644543168	0	1.0	0.0
2806	0.007648168200724253	0.00020316911701338176	0.00019129582051774342	0.9844407621078111	None	0.14285714285714285	1	0.29411764705882354	5	0.782608695652174	18	0.30864197530864196	0.782608695652174	23	18	1	0	0	1.0	9	9	1.6666666666666667	25	0.0	1.0	0.06243716760769206	0.9333990362824218	0.09722982767360641	0.5264112930740726	0.07218788145400898	0.581081130211704	0.567421723313933	0.735820386034179	0	1.0	0.0
3665	0.002467412159712225	0.0012452556967572038	0.0012369718434716197	0.9977286572484424	None	0	0	0.41379310344827586	12	0.4634146341463415	19	0.5308641975308642	0.43902439024390244	30	18	12	0	0	1.0	9	9	2.8666666666666667	43	0.0	0.7647058823529411	0.0962427527938412	0.5246124202634063	0.04697216463002466	0.6507673777768566	-0.09999962776541804	0.5000165872296839	0.6987887002736771	0.5597965868106637	0	1.0	0.0
241	None	None	None	None	None	0	0	0	0	0	0	1.0	0	0	0	0	0	0	1.0	1	1	0.06666666666666667	1	0.0	0	0	0	0	0	0	0	0	0	0	0	0
503	None	None	None	None	None	0	0	0.16	8	0.8082191780821918	59	0.9259259259259259	0.0821917808219178	10	6	64	0	0	1.0	9	9	5.0	75	0.0	0.9393939393939394	0.0012225525114413047	0.5282699045638005	0.0008449659497549659	0.5058110637913328	0.021901611225300727	0.5465243667711193	0.5272320948450356	0.5268975919629099	0	1.0	0.0
6577	0.0	0.0	0.0	0.9999999999999998	None	0	0	0	0	0	0	1.0	0	0	0	0	4	0	1.0	1	1	0.06666666666666667	1	1.0	0	0	0	0	0	0	0	0	0	0	0	0
7056	0.014353481125367912	0.003349940289474791	0.00040898508625511677	0.995361773272214	None	0.2	1	0.3333333333333333	4	0.8	12	0.20987654320987653	0.8	16	12	0	0	0	1.0	9	9	1.1333333333333333	17	0.0	1.0	0.09999944082266694	0.5000065592402969	0.2200225972300014	0.6109176140159396	0.08050585144993902	0.5911689717321824	0.6354076001237049	0.5679108195841784	0	1.0	0.0
4692	0.004472587149530968	0.0024429029482755196	0.0006529351973961954	0.9960475755874788	None	0.2	1	0.3333333333333333	4	0.8	12	0.20987654320987653	0.8	16	12	0	0	0	1.0	9	9	1.1333333333333333	17	0.0	1.0	0.09997968038135974	0.5003860992744849	0.17269995105068875	0.6073323531591537	0.0998765512352773	0.5066109427296441	0.5849435922959136	0.5385982446103988	0	0.5625	0.0
3776	0.008740142674480025	0.0024571106675995743	-0.0010029573713452047	0.9900127891635179	None	0.2	1	0.3333333333333333	4	0.8	12	0.20987654320987653	0.8	16	12	0	0	0	1.0	9	9	1.1333333333333333	17	0.0	1.0	0.09459942059909972	0.608189679380821	0.07986599154893737	0.5673132727041271	0.20076722427738375	0.9998032703741524	0.7064232464843132	0.9561174232082819	0	1.0	0.0
3048	0.009995688165410792	0.007226046981593587	0.007059360104589972	0.9903084029549232	None	0.2	1	0.3333333333333333	4	0.8	12	0.20987654320987653	0.8	16	12	0	0	0	1.0	9	9	1.1333333333333333	17	0.0	1.0	0.09999860331350383	0.5000105222069751	0.11006867146479152	0.5845212169336531	0.18957695033283814	0.5733822186998127	0.5985065954222922	0.5528903644543168	0	1.0	0.0
2997	None	None	None	None	None	0	0	0.24390243902439024	10	0.7288135593220338	43	0.7530864197530864	0.2711864406779661	24	16	36	0	0	1.0	9	9	4.066666666666666	61	0.0	0.7692307692307693	0.11474713965040965	0.6129072056839152	0.3930144012404397	0.7790171452296442	1.8229787193759502e-06	0.5001029519494022	0.8390081774728416	0.6395249636805675	0	0.9166666666666666	0.0
4177	None	None	None	None	None	0	0	0.2037037037037037	11	0.759493670886076	60	1.0	0.5063291139240507	49	40	31	0	0	1.0	9	9	5.4	81	0.0	1.0	7.3502411250171545e-06	0.5006560912817378	3.585213178570954e-20	0.5000004429033146	-0.010105228633371124	0.658097018561566	0.5749811058471785	0.5545693983940629	0	0.9795918367346939	0.0
3033	5.58559173538449e-08	4.3304068678043505e-08	-2.123249795201049e-08	0.9999868006464727	None	0	0	0.5714285714285714	4	0.25	2	0.5	0	0	0	9	8	0	0.8	5	4	0.6666666666666666	10	0.36363636363636365	0.3333333333333333	0	0	0	0	0	0	0	0	0	0	0
1165	None	None	None	None	None	0	0	0.5	2	0.75	3	1.0	0.75	5	3	0	2	0	0.16666666666666666	1	6	0.4	6	1.0	0.4	0.09913666626530468	0.501808627296443	0.04965364937958151	0.582861537680947	0.17006632343935957	0.5910187962798807	0.6339320773339373	0.5588874871992983	1.0	1.0	0.0
737	None	None	None	None	None	0.2	1	0.3333333333333333	4	0.8	12	0.20987654320987653	0.8	16	12	0	0	0	1.0	9	9	1.1333333333333333	17	0.0	1.0	0.03390603466040652	0.5804896688630967	-0.09999948742047339	0.5001210116318046	0.1725811807940894	0.5862963792779124	0.7534441190600907	0.5559269521571584	0	1.0	0.0
7517	0.0	0.0	0.0	1.0	None	0	0	0	0	0	0	1.0	0	0	0	0	0	0	1.0	1	1	0.06666666666666667	1	0.0	0	0	0	0	0	0	0	0	0	0	0	0
7324	0.0	0.0	0.0	0.9999999999999998	None	0	0	0	0	0	0	1.0	0	0	0	0	4	0	1.0	1	1	0.06666666666666667	1	1.0	0	0	0	0	0	0	0	0	0	0	0	0
7434	0.017923055040885077	0.007255023629986063	0.004947064064865291	0.9706644366042985	None	0.2	1	0.3333333333333333	4	0.8	12	0.20987654320987653	0.8	16	12	0	0	0	1.0	9	9	1.1333333333333333	17	0.0	1.0	0.28317648324283784	0.572324592823101	0.13231882340332887	0.9979851028757978	0.36636721555759494	0.521179532090698	0.7297420492326672	0.8996877811966705	0	0.25	0.0
1427	None	None	None	None	None	0.25	1	0.4	4	0.75	9	0.25	0.6666666666666666	11	8	2	5	0	0.875	7	8	0.9333333333333333	14	1.0	0.8571428571428571	-0.00016875598021337337	0.6607764127886224	-0.03361146567841354	0.5550571176075054	-0.09998550280715268	0.5000880623893879	0.6086318448734999	0.5734834268969673	1.0	1.0	0.1340197203363108
3927	0.008139443304495385	0.0034079076259365478	0.002712631031783861	0.9913632629711857	None	0	0	0.4	2	0.8	4	0.4666666666666667	0.8	6	4	0	2	0	0.6	5	3	0.4666666666666667	7	1.0	0	0.09999954310923134	0.5000006330935934	0.06393773197243699	0.6380545377932682	0.26193958543237295	0.522620271606904	0.7029081529847703	0.5545713874290026	0.0	0	0.0
4000	0.00781480395528229	0.003364354203581749	0.002894561486173252	0.9913823888633175	None	0	0	0.4	2	0.8	4	0.4666666666666667	0.8	6	4	0	2	0	0.6	5	3	0.4666666666666667	7	1.0	0	0.09999954310923134	0.5000006330935934	0.06393773197243699	0.6380545377932682	0.26193958543237295	0.522620271606904	0.7029081529847703	0.5545713874290026	0.0	0	0.0
3207	0.0013065314508820007	0.0002561315448370358	-0.0002560788627343382	0.9985451342768672	None	0	0	0.4	2	0.8	4	1.0	0.8	6	4	0	2	0	0.14285714285714285	1	7	0.4666666666666667	7	1.0	0.6666666666666666	-0.010028329158568172	0.6780601913846305	0.08709031382548832	0.5	0.13011263044774143	0.6823835628865562	0.6963983059886071	0.6232125264446561	1.0	1.0	0.0
4090	None	None	None	None	None	0	0	0.25	11	0.703125	45	0.8148148148148148	0.296875	29	19	36	2	0	1.0	9	9	4.4	66	0.030303030303030304	0.847457627118644	0.0819109015240665	0.5639097294248007	-0.06916676220150972	0.6838271337232108	0.33090775420444085	0.6510306138107819	0.8446817835232536	0.6342928342108799	1.0	1.0	0.0
4024	0.002653586729616625	0.0006067681410572831	0.0006067302399181908	0.9952922636446742	None	0	0	0.3333333333333333	2	0.8333333333333334	5	0.4	0.8333333333333334	7	5	0	2	0	0.8	4	5	0.5333333333333333	8	1.0	0	0.09999985953165676	0.5000038854263742	0.0910777638382562	0.557066199805673	0.26007534224165296	0.5704485761069694	0.6824565562045477	0.5426428950840091	0.0	0	0.0
2485	None	None	None	None	None	0	0	0.25	1	1.0	3	1.0	1.0	4	3	0	0	0	0.2	1	5	0.3333333333333333	5	0.0	0	0.0003161988371223231	0.500072180532735	0.09319115733427656	0.5195124953398195	1.5037218871038804e-05	0.5000163725716217	0.6079083054412262	0.5065366152467414	0	0.75	0.0
859	None	None	None	None	None	0	0	0.17391304347826086	8	0.7910447761194029	53	0.8518518518518519	0.26865671641791045	24	18	44	0	0	1.0	9	9	4.6	69	0.0	0.8571428571428571	0.04240603065364924	0.6205540661162218	0.2518181719055562	0.5885361094413822	0.0026561462164239173	0.5400206381578176	0.7480828039893916	0.5834003062908811	0	0.2916666666666667	0.0
6299	None	None	None	None	None	0.16666666666666666	2	0.4230769230769231	11	0.5675675675675675	21	0.7222222222222222	0.21621621621621623	18	8	20	2	0	0.6666666666666666	9	6	2.6	39	0.058823529411764705	0.8484848484848485	0.014392379041914132	0.5598907430368664	0.11781727785238671	0.5562601487078462	-0.07270865594598741	0.5501573155069214	0.6767188131960977	0.5554396631151859	1.0	1.0	0.3307355354561323
2317	None	None	None	None	None	0.1111111111111111	1	0.35	7	0.6666666666666666	18	0.4603174603174603	0.37037037037037035	16	10	12	6	0	0.7777777777777778	9	7	1.9333333333333333	29	0.2727272727272727	0.6363636363636364	0.2238811000481295	0.5547077546446186	-0.01900506003307604	0.6592109788759842	0.059230451406952	0.5956101686051304	0.7423349860832846	0.6040173594109708	0.9375	0.6875	0.0
1174	None	None	None	None	None	0	0	0	0	0	0	1.0	0	0	0	0	4	0	1.0	1	1	0.06666666666666667	1	1.0	0	0	0	0	0	0	0	0	0	0	0	0
3806	0.005485165999847017	0.00023220320613658117	0.0002153056099198218	0.9926280185981016	None	0	0	0.3333333333333333	3	0.8181818181818182	9	0.28888888888888886	0.8181818181818182	12	9	0	1	0	0.5555555555555556	9	5	0.8666666666666667	13	1.0	1.0	0.03538225804737965	0.6406064018463598	0.09970987163517615	0.5012508908663029	0.08902263259231358	0.5841785446638101	0.5699380565933427	0.5763116578079918	0.8333333333333334	0.9166666666666666	0.0
3273	0.0	0.0	0.0	1.0	None	0	0	0	0	0	0	1.0	0	0	0	0	0	0	1.0	1	1	0.06666666666666667	1	0.0	0	0	0	0	0	0	0	0	0	0	0	0
7519	0.00018941415290394683	0.00010486011900649298	1.1863185326994062e-06	0.999291555551489	None	0	0	0.5	2	0.75	3	0.6	0.75	5	3	0	0	0	0.4	5	2	0.4	6	0.0	0	0.09999999689421453	0.5000000054239332	-0.0966684781960188	0.5109384124166492	0.027688414198820448	0.5044739705533475	0.6925808727439835	0.5051379035908645	0	1.0	0.0
6163	0.004305918169375014	0.00017738551687101038	-0.00017565681707470583	0.9960103474528796	None	0.2	1	0.3333333333333333	4	0.8	12	0.20987654320987653	0.8	16	12	0	0	0	1.0	9	9	1.1333333333333333	17	0.0	1.0	-0.02792237384704166	0.6521185570410937	0.08822386125923229	0.5752687882970949	0.2786065798845134	0.5717607215391014	0.7783586247792466	0.6003510416891799	0	1.0	0.0
6513	0.02174036667312637	0.01690942754736513	0.016908972049901657	0.9812911537497646	None	0.2	1	0.3333333333333333	4	0.8	12	0.20987654320987653	0.8	16	12	0	0	0	1.0	9	9	1.1333333333333333	17	0.0	1.0	0.0999999790477892	0.5000002108045148	0.07825835304829257	0.5601697892785187	0.4021898709221186	0.5286881820797498	0.8157500951193855	0.5296925971268086	0	0	0.0
3854	0.00560875133807911	0.0009061829311780396	0.0007960596843309965	0.9917791189421589	None	0.2	1	0.3333333333333333	4	0.8	12	0.20987654320987653	0.8	16	12	0	0	0	1.0	9	9	1.1333333333333333	17	0.0	1.0	-0.008396899944057788	0.6578717728419665	0.0001453714431010375	0.5027393032700088	0.2354929401591001	0.6698321485459798	0.7651922754550693	0.6123978162412851	0	1.0	0.0
3535	0.00012180037584661007	1.9176813042782095e-06	1.8314969083390035e-06	0.9999965530954347	None	0	0	0.3333333333333333	1	1.0	2	1.0	1.0	3	2	0	0	0	0.25	4	1	0.26666666666666666	4	0.0	0	0.030516499711091556	0.5814959601782487	0.024252513464694113	0.5129435207896388	-0.24711814189750164	0.9999999993151374	0.9314484688351284	0.9992241965902103	0	1.0	0.0
2613	0.0015230351437709546	0.000681486693466668	0.00010444205119004259	0.9988052419051899	None	0.2	1	0.3333333333333333	4	0.8	12	0.20987654320987653	0.8	16	12	0	0	0	1.0	9	9	1.1333333333333333	17	0.0	1.0	0.0931530570274057	0.5180830016114074	0.09999322036254736	0.5000052518935317	-0.0514029895526375	0.6078976100311961	0.6661586232673894	0.5424697559134734	0	0.9375	0.0
3042	0.002003257343920042	0.00026050100876013883	0.0002446947170836551	0.9977282265713077	None	0.2	1	0.3333333333333333	4	0.8	12	0.20987654320987653	0.8	16	12	0	0	0	1.0	9	9	1.1333333333333333	17	0.0	1.0	0.040369228029776924	0.5666833212678383	3.3189056558503527e-15	0.5000000000001332	-0.09918075020689907	0.5270594140500602	0.6280943903729065	0.5313484373345505	0	0	0.0
5171	0.002872929403618257	0.0003746799443977739	-0.0003743966030210279	0.9958784894464355	None	0.2	1	0.3333333333333333	4	0.8	12	0.20987654320987653	0.8	16	12	0	0	0	1.0	9	9	1.1333333333333333	17	0.0	1.0	0.07281783319576973	0.6532044244123234	-0.09947099547848368	0.5889187381095591	0.07426103888895993	0.6094144099372509	0.6917584292831467	0.617551338080923	0	1.0	0.0
6254	0.002366536288752745	0.0006243658695487586	0.0002317079118974658	0.9979199650496279	None	0.2	1	0.3333333333333333	4	0.8	12	0.20987654320987653	0.8	16	12	0	0	0	1.0	9	9	1.1333333333333333	17	0.0	1.0	0.0999999972405359	0.5000000439052081	0.09652710812428726	0.5637583074791618	0.43876666423454297	0.5325342694208652	0.8395468946543269	0.5321846528525839	0	0	0.0
7206	0.007112183229863767	0.0007952152086017854	0.0004947119969327399	0.9904940854574075	None	0.2	1	0.3333333333333333	4	0.8	12	0.20987654320987653	0.8	16	12	0	0	0	1.0	9	9	1.1333333333333333	17	0.0	1.0	-0.02939090167015712	0.6647805067486251	-0.05528818650133199	0.652850126913576	0.5811515888812764	0.5274418983332717	0.9472775314677306	0.6166563686239341	0	1.0	0.0
4877	0.0	0.0	0.0	0.9999999999999998	None	0	0	0	0	0	0	1.0	0	0	0	0	4	0	1.0	1	1	0.06666666666666667	1	1.0	0	0	0	0	0	0	0	0	0	0	0	0
6723	1.4369201435972566e-05	4.461364909166202e-06	-4.461364897634002e-06	0.9987435946921256	None	0	0	0.25	1	1.0	3	1.0	1.0	4	3	0	0	0	0.2	1	5	0.3333333333333333	5	0.0	0	7.902762784127648e-27	0.5	0.05349433529216731	0.5227546307395553	1.6241823246229636e-15	0.5000000000000029	0.5627116997729176	0.507589536790139	0	1.0	0.0
4287	0.0024144501299953746	0.00025067943715517053	0.00021638646480938044	0.9980366650735267	None	0.2	1	0.3333333333333333	4	0.8	12	0.20987654320987653	0.8	16	12	0	0	0	1.0	9	9	1.1333333333333333	17	0.0	1.0	0.04269897912034766	0.5246553549022439	0.0005316497609358393	0.5121276810032565	0.14914338647009023	0.6420625936192241	0.6521046834227291	0.5606621510552022	0	1.0	0.0
3412	0.0013768110202368156	0.00023755818294652833	0.00023452840844247032	0.9984865888569049	None	0	0	0.32432432432432434	12	0.5849056603773585	31	0.7638888888888888	0.18867924528301888	20	10	34	6	0	0.8888888888888888	8	9	3.6666666666666665	55	0.0967741935483871	0.6808510638297872	-0.031830387849317784	0.6565850275761305	0.16444785397399503	0.5270283247020086	-0.02169370279049191	0.7082102403839481	0.7476036695064009	0.6335970809998425	1.0	1.0	0.0
1114	None	None	None	None	None	0	0	0.22727272727272727	5	0.7419354838709677	23	0.4583333333333333	0	0	0	32	13	0	0.8888888888888888	8	9	2.2	33	0.19117647058823528	0.2857142857142857	0	0	0	0	0	0	0	0	0	0	0
35	None	None	None	None	None	0	0	0	0	0	0	1.0	0	0	0	0	4	0	1.0	1	1	0.06666666666666667	1	1.0	0	0	0	0	0	0	0	0	0	0	0	0
3941	None	None	None	None	None	0.10526315789473684	2	0.3170731707317073	13	0.6271186440677966	37	0.7530864197530864	0.288135593220339	28	17	32	2	0	1.0	9	9	4.066666666666666	61	0.03508771929824561	0.8461538461538461	0.09999740638261415	0.5013031251543563	-0.0441729356446074	0.666319884594575	0.21598069517309632	0.7196918423724585	0.7444286850982996	0.6333412306131753	0.0	0	0.0
1570	None	None	None	None	None	0.25	1	0.4	4	0.7692307692307693	10	0.23809523809523808	0.7692307692307693	14	10	0	0	0	0.7777777777777778	7	9	1.0	15	0.0	1.0	0.001108118061875568	0.5136988530233498	0.0016934102605764179	0.5023664856474173	-0.057994671773498666	0.6215159480356626	0.5739345612324424	0.5465533392571752	0	1.0	0.0
3174	0.008106092555458199	0.0034418542082372276	0.0027707398806131028	0.991238234940729	None	0	0	0.4	2	0.8	4	0.4666666666666667	0.8	6	4	0	2	0	0.6	5	3	0.4666666666666667	7	1.0	0	0.09999954310923134	0.5000006330935934	0.06393773197243699	0.6380545377932682	0.26193958543237295	0.522620271606904	0.7029081529847703	0.5545713874290026	0.0	0	0.0
1899	None	None	None	None	None	0	0	0.17647058823529413	3	0.8260869565217391	19	0.44642857142857145	0	0	0	24	0	0	0.875	8	7	1.6666666666666667	25	0.0	0.2	0	0	0	0	0	0	0	0	0	0	0
5258	0.0018920031744766408	0.0003509312457384438	-0.0003124365002548801	0.9997783105476126	None	0.2	1	0.3333333333333333	4	0.8	12	0.20987654320987653	0.8	16	12	0	0	0	1.0	9	9	1.1333333333333333	17	0.0	1.0	0.09999999905307548	0.5000000782464715	6.232514239405035e-08	0.5001851750444608	0.2070899540075808	0.5387726562123422	0.6996526183923192	0.5130090326998787	0	0.6875	0.0
2961	None	None	None	None	None	0.05	1	0.32558139534883723	14	0.5967741935483871	37	0.7901234567901234	0.20967741935483872	25	13	38	0	0	1.0	9	9	4.266666666666667	64	0.0	0.7586206896551724	-0.0692646551196077	0.6867927193407816	0.0994628383279983	0.5754292773321242	0.09866629179468275	0.5265836119350916	0.6894413305697384	0.5983384205117723	0	1.0	0.0
3750	0.03938504619891098	0.0060134789621911185	-0.0023941153107573574	0.9820400375444227	None	0.16666666666666666	1	0.3333333333333333	5	0.75	15	0.2716049382716049	0.75	20	15	1	0	0	1.0	9	9	1.4666666666666666	22	0.0	0.7692307692307693	0.23384911360244556	0.6901415078596176	0.08059063126867179	0.5858989905290618	0.17165435977057308	0.9999999420222776	0.7301816651882511	0.9973670355225276	0	1.0	0.0
2411	None	None	None	None	None	0	0	0.018518518518518517	1	1.0	79	1.0	0	0	0	80	0	0	1.0	9	9	5.4	81	0.0	1.0	0	0	0	0	0	0	0	0	0	0	0
3512	6.701936086649456e-08	6.051339656292547e-08	7.587355359629327e-09	0.9999900861873596	None	0	0	0.125	3	0.8787878787878788	29	0.43209876543209874	0	0	0	34	15	0	1.0	9	9	2.3333333333333335	35	0.20833333333333334	0.26666666666666666	0	0	0	0	0	0	0	0	0	0	0
5567	0.002994097060906055	0.00040324299169606744	0.00039054823792736943	0.9966008845820308	None	0.125	2	0.4117647058823529	14	0.5416666666666666	26	0.6172839506172839	0.4583333333333333	34	22	15	0	0	1.0	9	9	3.3333333333333335	50	0.0	0.8292682926829268	0.00612765683281729	0.6610578306774523	0.0019360904997163437	0.5745780573143876	0.11928748690321231	0.5259129136525169	0.6266673406886399	0.5884198550422387	0	0.9411764705882353	0.0
3973	0.0064664576856718866	0.0006575820155224997	0.00012729440669467955	0.9879483832100888	None	0.2	1	0.3333333333333333	4	0.8	12	0.20987654320987653	0.8	16	12	0	0	0	1.0	9	9	1.1333333333333333	17	0.0	1.0	2.6514220229751735e-13	0.5000000248669657	0.0066537268751038926	0.5705586183901955	-0.021633856556364718	0.9999110443637018	0.7873311872853728	0.9609772100551917	0	1.0	0.0
1017	None	None	None	None	None	0.14285714285714285	1	0.29411764705882354	5	0.782608695652174	18	0.30864197530864196	0.7391304347826086	22	17	2	1	0	1.0	9	9	1.6666666666666667	25	0.3333333333333333	0.625	0.0901673035094478	0.5185812080273252	-0.11331706322234276	0.9722420715039567	0.0021448994464724844	0.5772803231785402	0.7635549325965365	0.7881851312473505	0.9545454545454546	0.9090909090909091	0.0
2356	None	None	None	None	None	0	0	0	0	0	0	1.0	0	0	0	0	0	0	1.0	1	1	0.06666666666666667	1	0.0	0	0	0	0	0	0	0	0	0	0	0	0
6071	0.003928899351547911	0.00042353263825108	-0.0002721042801889086	0.9968737074737684	None	0.2	1	0.3333333333333333	4	0.8	12	0.20987654320987653	0.8	16	12	0	0	0	1.0	9	9	1.1333333333333333	17	0.0	1.0	0.09539662575378771	0.5086990121863295	0.0002360194768071684	0.5315268834259754	0.09999981863230094	0.5000024508815146	0.6109288579053063	0.513420477604309	0	1.0	0.0
3935	0.009782106900908723	0.0009330482706337494	0.0008379921588280629	0.9745771149143789	None	0.2	1	0.3333333333333333	4	0.8	12	0.20987654320987653	0.8	16	12	0	0	0	1.0	9	9	1.1333333333333333	17	0.0	1.0	0.0006417535645998672	0.5325095629191332	0.04869347672161919	0.6720107650700358	0.32399192295737106	0.9999999997094762	0.9681662997642878	0.9995009393452856	0	1.0	0.0
2651	1.325439242646797e-05	1.519272195889878e-08	1.3972941069796929e-08	0.999999998867489	None	0.2	1	0.3333333333333333	4	0.8	12	0.20987654320987653	0.8	16	12	0	0	0	1.0	9	9	1.1333333333333333	17	0.0	1.0	-0.06907970535174308	0.6697915433645308	0.09999965444575146	0.5000534494919064	0.0008696846133442102	0.5059340961360043	0.6669776949202356	0.5606329463490343	0	1.0	0.0
5823	0.004084553317730082	0.0016749284560501935	0.0004833176265096002	0.997201952002452	None	0.25	1	0.36363636363636365	4	0.7857142857142857	11	0.2222222222222222	0.7857142857142857	15	11	0	0	0	0.8888888888888888	9	8	1.0666666666666667	16	0.0	1.0	0.09999971950884276	0.500002760756701	3.01353880077727e-06	0.5417376856762864	0.19806472526909852	0.5031464306723528	0.6913048425047259	0.5149902632096744	0	0.3333333333333333	0.0
3326	None	None	None	None	None	0.06666666666666667	1	0.36363636363636365	12	0.5957446808510638	28	0.6049382716049383	0.3191489361702128	26	15	22	0	0	1.0	9	9	3.2666666666666666	49	0.0	1.0	0.03535184459671871	0.5732103938886332	0.011275724100146047	0.6652424480544731	-0.074108419273512	0.5189053487318548	0.6375794029362944	0.5872127136297199	0	0.5	0.0
2649	0.0005853698388424015	3.287721527462026e-05	-2.6921374021783426e-05	0.9986229794346148	None	0	0	0.42857142857142855	3	0.75	6	0.3333333333333333	0.75	9	6	0	1	0	0.8333333333333334	6	5	0.6666666666666666	10	1.0	0.4	0.08781615795074713	0.5302847536212264	0.25950445026482616	0.5613484081728809	0.029181663617073344	0.5837130142726589	0.7224840464463491	0.5585598801778981	1.0	1.0	0.0
360	None	None	None	None	None	0.5	1	0.5714285714285714	4	0.625	5	0.3333333333333333	0.625	9	5	0	0	0	0.8333333333333334	6	5	0.6666666666666666	10	0.0	0.5	0.08127414693791842	0.6701568746054641	0.09999156111016486	0.5000114206860793	0.09702583676491586	0.5482781824032659	0.5215312133503923	0.5746589779235772	0	1.0	0.0
7128	None	None	None	None	None	0.08333333333333333	1	0.38461538461538464	10	0.5675675675675675	21	0.6190476190476191	0.32432432432432434	20	12	18	3	0	0.7777777777777778	7	9	2.6	39	0.09375	0.6060606060606061	0.09788528367430359	0.5218859691467818	-0.012510431859514542	0.6705903072853657	4.7794575477035105e-26	0.5	0.6222516620236922	0.5661479829081837	1.0	0.95	0.0
3984	0.0	0.0	0.0	0.9999999999999998	None	0	0	0	0	0	0	1.0	0	0	0	0	4	0	1.0	1	1	0.06666666666666667	1	1.0	0	0	0	0	0	0	0	0	0	0	0	0
1958	None	None	None	None	None	0	0	0.5	2	0.75	3	0.6	0.75	5	3	0	0	0	0.4	2	5	0.4	6	0.0	0	-0.07539936487113834	0.6043523098144961	-0.1443982947264525	0.509847687063096	0.09520311720705761	0.5107527250786815	0.7332430589940423	0.5420708375819743	0	1.0	0.0
7329	0.000263878132926359	2.2309274495277524e-06	3.979026916431089e-07	0.9999998461700593	None	0.2	1	0.3333333333333333	4	0.8	12	0.20987654320987653	0.8	16	12	0	0	0	1.0	9	9	1.1333333333333333	17	0.0	1.0	7.902762784127648e-27	0.5	0.14300827057482982	0.5661005145265151	0.5317183069307728	0.5631369389950809	0.9064835955410162	0.5432137328692164	0	1.0	0.0
5124	0.0	0.0	0.0	0.9999999999999998	None	0	0	0	0	0	0	1.0	0	0	0	0	4	0	1.0	1	1	0.06666666666666667	1	1.0	0	0	0	0	0	0	0	0	0	0	0	0
4579	4.506344493411339e-08	2.868244923019655e-10	-2.793852476036322e-10	0.9999987567318367	None	0	0	1.0	1	0	0	1.0	0	1	0	0	3	0	0.5	1	2	0.13333333333333333	2	1.0	0	0	0	0	0	0	0	0	0	0	0	0
966	None	None	None	None	None	0	0	0	0	0	0	1.0	0	0	0	0	0	0	1.0	1	1	0.06666666666666667	1	0.0	0	0	0	0	0	0	0	0	0	0	0	0
4206	0.002681643760078202	0.00024245281176143242	-1.5299851683867407e-05	0.9942455224801744	None	0.25	1	0.4	4	0.7692307692307693	10	0.23809523809523808	0.7692307692307693	14	10	0	0	0	0.7777777777777778	7	9	1.0	15	0.0	1.0	0.13860378487121813	0.6589459359933713	0.08904622818258777	0.526087345781756	-0.06834557817835993	0.6759943122746312	0.6827817011651491	0.6223393384839565	0	1.0	0.0
4263	0.0004483369068034831	0.00012408464552127624	7.280981893857262e-05	0.9985949479933283	None	0	0	0.42857142857142855	3	0.75	6	0.3333333333333333	0.75	9	6	0	1	0	0.8333333333333334	6	5	0.6666666666666666	10	1.0	0.4	0.07921590295696954	0.5743409221045701	0.14796781503354767	0.5235977501097892	0.09999998592314283	0.500000498778125	0.591119032649072	0.5327901700214687	0.0	0	0.0
6072	0.014074675439953112	0.013189720561469852	0.013059514893642545	0.9932170656771421	None	0.2	1	0.3333333333333333	4	0.8	12	0.20987654320987653	0.8	16	12	0	0	0	1.0	9	9	1.1333333333333333	17	0.0	1.0	0.09999998299999699	0.5000001939223891	0.2548533044926374	0.6728192558155378	0.3292444121450505	0.5601810050719456	0.7287412344426393	0.5795566861135268	0	0.4375	0.0
6679	0.0	0.0	0.0	1.0	None	0	0	0	0	0	0	1.0	0	0	0	0	0	0	1.0	1	1	0.06666666666666667	1	0.0	0	0	0	0	0	0	0	0	0	0	0	0
2832	0.008411132422893477	0.00030708018259717495	0.00030021303367796533	0.9914609217052113	None	0.2	1	0.3333333333333333	4	0.8	12	0.20987654320987653	0.8	16	12	0	0	0	1.0	9	9	1.1333333333333333	17	0.0	1.0	0.0010071908487581298	0.5404811608090304	0.08028108220020555	0.6476521078124517	0.14805645969815537	0.5343136121238682	0.6494168062344222	0.5751337836573761	0	1.0	0.0
5703	0.0033730170288394797	0.0001299328970907883	8.200517447580854e-05	0.9933811447226099	None	0.2	1	0.3333333333333333	4	0.8	12	0.20987654320987653	0.8	16	12	0	0	0	1.0	9	9	1.1333333333333333	17	0.0	1.0	0.03931941120666142	0.575950879742116	-0.037307626143347324	0.6273478217720677	0.09998157777985245	0.5217965080453667	0.6380884233341421	0.5756049132919323	0	1.0	0.0
77	None	None	None	None	None	0.2	1	0.3333333333333333	4	0.8	12	0.20987654320987653	0.8	16	12	0	0	0	1.0	9	9	1.1333333333333333	17	0.0	1.0	0.011563023664393235	0.6602794053868101	-0.007931092572610316	0.5864299562656045	0.0914371974301282	0.6240779976565155	0.6378781408942747	0.6240763224640561	0	1.0	0.0
7499	None	None	None	None	None	0	0	0.018518518518518517	1	1.0	79	1.0	0.06329113924050633	5	5	75	0	0	1.0	9	9	5.4	81	0.0	1.0	0.28225185506829337	0.6244759181472376	-0.09974368536875738	0.5706763947944021	0.0999999230317833	0.5001139781520526	0.8219730771690199	0.5657550605547874	0	1.0	0.0
6218	0.015811225987144743	0.015410393277650892	0.01531293457260533	0.9907065920484868	None	0.2	1	0.3333333333333333	4	0.8	12	0.20987654320987653	0.8	16	12	0	0	0	1.0	9	9	1.1333333333333333	17	0.0	1.0	0.099999956157905	0.5000004197402319	0.25158107237942046	0.6515175794813439	0.3672758155134523	0.5609502518058619	0.7549060634003194	0.5720563378218354	0	1.0	0.0
3751	0.006504413273021094	0.004627442544072646	-0.004536774158872543	0.9954717245288043	None	0.2	1	0.3333333333333333	4	0.8	12	0.20987654320987653	0.8	16	12	0	0	0	1.0	9	9	1.1333333333333333	17	0.0	1.0	-0.09211853816267257	0.5937607954652894	2.1463104655808877e-12	0.500000000225237	0.09851062190690092	0.9371917438110937	0.6961768042509598	0.7364203040770906	0	1.0	0.0
4331	2.8767263041460618e-08	2.8413338973602877e-08	2.8368337030549273e-08	0.9999966179964558	None	0.25	1	0.4	4	0.75	9	0.25925925925925924	0.75	13	9	0	0	0	0.6666666666666666	9	6	0.9333333333333333	14	0.0	1.0	0.09999995511788642	0.5000002464724222	0.044246502085131055	0.5622102805992534	6.099296399725264e-14	0.5000015344462188	0.6024942571756314	0.5208332949944748	0	1.0	0.0
1	None	None	None	None	None	0	0	0	0	0	0	1.0	0	0	0	0	0	0	1.0	1	1	0.06666666666666667	1	0.0	0	0	0	0	0	0	0	0	0	0	0	0
172	None	None	None	None	None	0	0	0	0	0	0	1.0	0	0	0	0	4	0	1.0	1	1	0.06666666666666667	1	1.0	0	0	0	0	0	0	0	0	0	0	0	0
1136	None	None	None	None	None	0	0	0.25	1	1.0	3	1.0	1.0	4	3	0	3	0	0.2	5	1	0.3333333333333333	5	1.0	0	-0.036353623016953066	0.5030711926643132	0.09037086337449005	0.5380504565924618	-0.05436331836486039	0.5083506185100035	0.6556672843217115	0.5165095940281271	0.0	0	0.0
5000	1.24159866026251e-07	1.17772269076814e-07	4.087615874628123e-11	0.9999848914637165	None	0	0	0.018518518518518517	1	1.0	79	1.0	0	0	0	80	0	0	1.0	9	9	5.4	81	0.0	1.0	0	0	0	0	0	0	0	0	0	0	0
4367	0.004268295186014316	0.0002472068466820932	2.035896005743192e-06	0.994557319586453	None	0.2	1	0.3333333333333333	4	0.8	12	0.20987654320987653	0.8	16	12	0	0	0	1.0	9	9	1.1333333333333333	17	0.0	1.0	0.03765997733564427	0.5157402067195443	0.2791188724463713	0.5811191693605801	0.289038819248559	0.5601272725730811	0.7599644744666537	0.5524751875281747	0	0	0.0
7146	0.0	0.0	0.0	1.0	None	0	0	0	0	0	0	1.0	0	0	0	0	0	0	1.0	1	1	0.06666666666666667	1	0.0	0	0	0	0	0	0	0	0	0	0	0	0
3291	0.003102487348647116	0.0008610443054738076	0.0006030601026190383	0.9981023114963669	None	0.2	1	0.3333333333333333	4	0.8	12	0.20987654320987653	0.8	16	12	0	0	0	1.0	9	9	1.1333333333333333	17	0.0	1.0	0.08563185625022314	0.585357599890085	0.0499443630797601	0.521737922859289	0.1522855141512869	0.693308045532043	0.6141844382829638	0.6024812711319795	0	0.0625	0.0
2099	None	None	None	None	None	0	0	0.3333333333333333	3	0.8181818181818182	9	0.28888888888888886	0.8181818181818182	12	9	0	1	0	0.5555555555555556	9	5	0.8666666666666667	13	1.0	1.0	0.09998924644363016	0.500012745895847	-0.07906805880878662	0.5898980493471826	0.09992330704091061	0.5003234185978646	0.6993037987856292	0.5303699515812113	0.9166666666666666	0.9166666666666666	0.0
4894	0.006080796661789374	0.0035790789140652535	0.003098635155578486	0.9948481670203584	None	0.2	1	0.3333333333333333	4	0.8	12	0.20987654320987653	0.8	16	12	0	0	0	1.0	9	9	1.1333333333333333	17	0.0	1.0	-0.09999702005145852	0.5020175415705715	0.07980969592493381	0.5448791422192064	0.06277982766729065	0.5617567654412892	0.6922563870344398	0.5362998625639416	0	1.0	0.0
2323	None	None	None	None	None	0	0	0.3333333333333333	2	0.8333333333333334	5	0.4	0.8333333333333334	7	5	0	2	0	0.8	4	5	0.5333333333333333	8	1.0	0	-0.09960120035902278	0.500778947026865	0.09999999750737731	0.500001201225499	0.14517469352520013	0.5909080466892113	0.7430450774476178	0.530864130128412	1.0	1.0	0.0
1195	None	None	None	None	None	0	0	0.5	2	0.6666666666666666	2	1.0	0.6666666666666666	3	2	1	5	0	0.2	1	5	0.3333333333333333	5	1.0	0.5	0.20884779900588746	0.7091664734359866	0.08643689056409591	0.5078549534325253	-0.09999722775493522	0.5000129241875996	0.7807175557763377	0.5763004283489784	1.0	1.0	0.0
3568	0.0	0.0	0.0	1.0	None	0	0	0	0	0	0	1.0	0	0	0	0	0	0	1.0	1	1	0.06666666666666667	1	0.0	0	0	0	0	0	0	0	0	0	0	0	0
2499	None	None	None	None	None	0	0	0.3333333333333333	1	1.0	2	1.0	0	0	0	3	4	0	1.0	2	2	0.26666666666666666	4	0.4	0	0	0	0	0	0	0	0	0	0	0	0
2470	None	None	None	None	None	0.25	1	0.36363636363636365	4	0.7857142857142857	11	0.2222222222222222	0.7857142857142857	15	11	0	0	0	0.8888888888888888	8	9	1.0666666666666667	16	0.0	1.0	-0.03628747785525935	0.5701749633166737	0.05402641311971411	0.5914432844712444	0.04229653692682067	0.5364917529162891	0.6103053146431252	0.5661701795826283	0	0	0.0
4588	0.0	0.0	0.0	0.9999999999999998	None	0	0	0	0	0	0	1.0	0	0	0	0	4	0	1.0	1	1	0.06666666666666667	1	1.0	0	0	0	0	0	0	0	0	0	0	0	0
3856	0.003547198569716752	0.001120575508099639	0.0003275113916390106	0.9955333739512714	None	0.25	1	0.36363636363636365	4	0.7857142857142857	11	0.2222222222222222	0.7857142857142857	15	11	0	0	0	0.8888888888888888	9	8	1.0666666666666667	16	0.0	1.0	-0.09998909762054506	0.5002360908568909	0	0.5	-0.10329964247601205	0.6718308238169921	0.6174435035903656	0.5595018417490503	0	1.0	0.0
3635	0.00020073247402273408	7.388310358581451e-07	3.814597159922583e-07	0.9999986439491487	None	0.25	1	0.36363636363636365	4	0.7857142857142857	11	0.2222222222222222	0.7857142857142857	15	11	0	0	0	0.8888888888888888	8	9	1.0666666666666667	16	0.0	1.0	0.09999940786225735	0.5000066392702356	0.0228391608192696	0.5844943391819809	0.020089235104856093	0.639801136676363	0.5963016370231482	0.5757277425401811	0	1.0	0.0
3905	0.0007387386811602121	0.0001784193306669234	-4.9942916284918935e-06	0.9966738075971704	None	0	0	0.625	5	0.4	4	0.6666666666666666	0.4	9	4	2	3	0	0.2222222222222222	9	2	0.8	12	1.0	1.0	-0.09979614324465105	0.5030973736580889	0	0.5	0.060353008042451084	0.6764842313877447	0.6555070224116524	0.562180679812855	1.0	1.0	0.0
59	None	None	None	None	None	0.038461538461538464	1	0.3333333333333333	18	0.5949367088607594	47	1.0	0.5189873417721519	59	41	21	0	0	1.0	9	9	5.4	81	0.0	1.0	0.1194841532247299	0.5784515970563093	-0.11280835214167209	0.9999702088806784	0.08478092679480972	0.9999996149173858	0.9101569318501744	0.999797080732968	0	1.0	0.0
1841	None	None	None	None	None	0.16666666666666666	4	0.36	18	0.5972222222222222	43	0.9135802469135802	0.3888888888888889	45	28	28	0	0	1.0	9	9	4.933333333333334	74	0.0	0.9230769230769231	0.26345332598197546	0.7830080594249964	0.09294386823397931	0.5755146190766514	0.061216854822004986	0.5507011684958603	0.7152496799096839	0.6449829305299768	0	1.0	0.0
2399	None	None	None	None	None	0	0	0.23684210526315788	9	0.7454545454545455	41	0.7037037037037037	0.5818181818181818	40	32	16	3	0	1.0	9	9	3.8	57	0.10714285714285714	0.88	0.08294797421071114	0.6241525211121316	0.028677266028542057	0.5827449051189308	-0.008411737500800539	0.6701857022769743	0.6244285594922293	0.6263904728876468	1.0	1.0	0.0
5847	0.0	0.0	0.0	1.0	None	0	0	0	0	0	0	1.0	0	0	0	0	0	0	1.0	1	1	0.06666666666666667	1	0.0	0	0	0	0	0	0	0	0	0	0	0	0
3306	0.0	0.0	0.0	1.0	None	0	0	0	0	0	0	1.0	0	0	0	0	0	0	1.0	1	1	0.06666666666666667	1	0.0	0	0	0	0	0	0	0	0	0	0	0	0
5517	0.0	0.0	0.0	0.9999999999999998	None	0	0	0	0	0	0	1.0	0	0	0	0	4	0	1.0	1	1	0.06666666666666667	1	1.0	0	0	0	0	0	0	0	0	0	0	0	0
3936	0.0017164312954060456	0.0010594373507042325	0.0003065012631354215	0.9987812696961375	None	0.2857142857142857	2	0.35294117647058826	6	0.7391304347826086	17	0.30864197530864196	0.7391304347826086	23	17	1	0	0	1.0	9	9	1.6666666666666667	25	0.0	1.0	-0.0999997134714197	0.5000082942352585	0.07922026387798144	0.5663688972053387	0.05384909600081904	0.5460424132854288	0.6889983222900014	0.5375771374807633	0	1.0	0.0
1641	None	None	None	None	None	0.25	1	0.4	4	0.75	9	0.25925925925925924	0.75	13	9	0	0	0	0.6666666666666666	9	6	0.9333333333333333	14	0.0	1.0	0.20122311053713945	0.5671026525828242	0.09999987647510879	0.5000011750122052	0.09992361551091447	0.5018250919256154	0.6170903448362376	0.5230956202383327	0	1.0	0.0
2954	0.000671324428491251	1.5074175881971644e-05	-1.3639792705664088e-07	0.9988694543355892	None	0	0	0.25	1	1.0	3	1.0	1.0	4	3	0	0	0	0.2	5	1	0.3333333333333333	5	0.0	0	0.001739244160669689	0.5783867746330189	8.454793824573752e-15	0.5000000000002907	-0.039774220008331834	0.6754076552170024	0.5978237277833304	0.5865287258546994	0	1.0	0.0
5746	0.003238007225932181	0.0010875572202651718	0.00012372420444148116	0.9936210645723613	None	0.14285714285714285	1	0.29411764705882354	5	0.782608695652174	18	0.30864197530864196	0.782608695652174	23	18	1	0	0	1.0	9	9	1.6666666666666667	25	0.0	1.0	0.09999973517500624	0.5000016225798577	0.18472500447828213	0.5369552444171538	0.03138317277310131	0.6583963184303583	0.6538746426345122	0.5666225792969597	0	1.0	0.0
3627	0.0	0.0	0.0	1.0	None	0	0	0	0	0	0	1.0	0	0	0	0	0	0	1.0	1	1	0.06666666666666667	1	0.0	0	0	0	0	0	0	0	0	0	0	0	0
6834	0.008037912468386574	0.0031080796646828744	-0.000835341846726871	0.9965486980884974	None	0.3333333333333333	1	0.5	4	0.7	7	0.3333333333333333	0.7	11	7	0	0	0	0.4444444444444444	4	9	0.8	12	0.0	1.0	0.09999874565484934	0.5000056096113314	0.1807649284605139	0.6007122779930026	0.09822688736341037	0.5021423077102025	0.5948952873487784	0.5346962754180987	0	1.0	0.0
6838	0.0	0.0	0.0	0.9999999999999998	None	0	0	0	0	0	0	1.0	0	0	0	0	4	0	1.0	1	1	0.06666666666666667	1	1.0	0	0	0	0	0	0	0	0	0	0	0	0
4349	None	None	None	None	None	0.16666666666666666	2	0.38461538461538464	10	0.6111111111111112	22	0.7916666666666666	0.5	28	18	9	2	0	0.75	8	6	2.533333333333333	38	0.16666666666666666	0.75	1.0200601359829971e-07	0.5000035398945587	0.5515822078895395	0.7377344840721595	-0.03590472552954984	0.6700078026569831	0.9314090656741253	0.6412561492993987	0.9821428571428572	1.0	0.0
2913	7.4500537608182555e-09	7.070026888910035e-09	-7.069971927006493e-09	0.9999994003817255	None	0	0	1.0	3	0.0	0	0.6666666666666666	0	0	0	3	0	0	0.6666666666666666	3	2	0.26666666666666666	4	0.0	1.0	0	0	0	0	0	0	0	0	0	0	0
1189	None	None	None	None	None	0	0	0.375	3	0.6	6	0.48	0.2	4	2	7	0	0	1.0	5	5	0.8	12	0.0	0	0.027181826336238658	0.5155118897876061	0.04916608821179315	0.5057429094051163	0.09898381844509678	0.5004595174738894	0.574656469460064	0.5072393436813881	0	0.75	0.0
3466	0.0	0.0	0.0	0.9999999999999998	None	0	0	0	0	0	0	1.0	0	0	0	0	4	0	1.0	1	1	0.06666666666666667	1	1.0	0	0	0	0	0	0	0	0	0	0	0	0
6661	0.0011770130257478734	3.1238574191412294e-05	-2.6883110490500345e-05	0.9961176775200689	None	0.2	1	0.3333333333333333	4	0.8	12	0.20987654320987653	0.8	16	12	0	0	0	1.0	9	9	1.1333333333333333	17	0.0	1.0	2.0899101006632425e-13	0.5000000885063013	1.11749682003818e-05	0.5004509567919533	0.03233489158787672	0.5102504139352415	0.5380268787398048	0.5035675713715313	0	0.75	0.0
2984	0.000430938316024743	2.6242141180374566e-06	2.131936298602609e-06	0.999999979768871	None	0.2	1	0.3333333333333333	4	0.8	12	0.20987654320987653	0.8	16	12	0	0	0	1.0	9	9	1.1333333333333333	17	0.0	1.0	0.047520457954090024	0.5151424730922549	0.009256142522509397	0.6632237978642266	0.07544258546750966	0.5393641856898342	0.5793257234599251	0.574121883170786	0	0.4375	0.0
2695	0.0	0.0	0.0	0.9999999999999998	None	0	0	0	0	0	0	1.0	0	0	0	0	4	0	1.0	1	1	0.06666666666666667	1	1.0	0	0	0	0	0	0	0	0	0	0	0	0
3021	None	None	None	None	None	0.038461538461538464	1	0.2222222222222222	12	0.7341772151898734	58	1.0	0.2911392405063291	34	23	46	0	0	1.0	9	9	5.4	81	0.0	1.0	0.004157777709078018	0.543145190770096	6.362827519052871e-17	0.5000033996769158	7.902762784127648e-27	0.5000000000000004	0.5048998311631018	0.514414723878057	0	1.0	0.0
5682	1.6313911607677632e-10	2.8410441761428326e-12	-9.830034078520167e-13	0.9999999999999997	None	0.2	1	0.3333333333333333	4	0.8	12	0.20987654320987653	0.8	16	12	0	0	0	1.0	9	9	1.1333333333333333	17	0.0	1.0	0.09999999991888982	0.5000000016563101	3.9271407818489886e-05	0.5226698772978512	6.497402234790543e-19	0.5000000000000001	0.6156942386930471	0.5075612342796122	0	1.0	0.0
2693	6.499133341885724e-05	1.3532663740969885e-06	1.0515409607010739e-06	0.9994574607291166	None	0	0	0	0	0	0	1.0	0	0	0	0	4	0	1.0	1	1	0.06666666666666667	1	1.0	0	0	0	0	0	0	0	0	0	0	0	0
1770	None	None	None	None	None	0.5	1	0.5714285714285714	4	0.625	5	0.3333333333333333	0.625	9	5	0	0	0	0.8333333333333334	6	5	0.6666666666666666	10	0.0	0.8	0.09541591709557615	0.5398923822859436	-0.06747189643724531	0.5788461622210115	0.003001068297511479	0.6850354162364265	0.6667744626795263	0.6030810369783514	0	1.0	0.0
1806	None	None	None	None	None	0	0	0.6666666666666666	6	0.2727272727272727	3	0.43333333333333335	0.09090909090909091	4	1	8	11	0	0.8333333333333334	6	5	0.8666666666666667	13	0.6470588235294118	0.5	0.12761691105757028	0.6757998467312272	-0.07621803707915376	0.5608134797391598	-0.014451711450561478	0.6252360004570218	0.7073710983714736	0.6217409484028125	1.0	1.0	0.0
4131	0.0033135007134758383	8.955756199030935e-05	-8.902056125034485e-05	0.9988200348582024	None	0.2	1	0.3333333333333333	4	0.8	12	0.20987654320987653	0.8	16	12	0	0	0	1.0	9	9	1.1333333333333333	17	0.0	1.0	0.006411089808365504	0.563225992340687	0.007673973522273195	0.6526280635360403	0.05221222974198285	0.6657718525827356	0.5814408866807262	0.6282383063349409	0	1.0	0.0
1344	None	None	None	None	None	0	0	0.3333333333333333	2	0.8571428571428571	6	0.36	0.8571428571428571	8	6	0	0	0	1.0	5	5	0.6	9	0.0	0	0.010430528338949278	0.6523507024790107	-0.1699214396558711	0.9999999991323518	0.0014823639679534268	0.5062392984486936	0.8620132835684952	0.9992337180571712	0	1.0	0.0
7171	0.0	0.0	0.0	1.0	None	0	0	0	0	0	0	1.0	0	0	0	0	0	0	1.0	1	1	0.06666666666666667	1	0.0	0	0	0	0	0	0	0	0	0	0	0	0
1718	None	None	None	None	None	0	0	0.09523809523809523	2	0.9310344827586207	27	0.38271604938271603	0	0	0	30	0	0	1.0	9	9	2.066666666666667	31	0.0	0.14814814814814814	0	0	0	0	0	0	0	0	0	0	0
5430	0.0	0.0	0.0	1.0	None	0	0	0	0	0	0	1.0	0	0	0	0	0	0	1.0	1	1	0.06666666666666667	1	0.0	0	0	0	0	0	0	0	0	0	0	0	0
3319	0.0011409191701923004	0.000630337723900663	0.00044433927469163736	0.9977868004537052	None	0.2	1	0.3333333333333333	4	0.8	12	0.20987654320987653	0.8	16	12	0	0	0	1.0	9	9	1.1333333333333333	17	0.0	1.0	0.0999404494205838	0.5076638897712568	6.072399073228283e-05	0.502698203952089	0.0225723615923364	0.5534965961231265	0.6031215277312545	0.5213419796332811	0	1.0	0.0
4602	0.0	0.0	0.0	0.9999999999999998	None	0	0	0	0	0	0	1.0	0	0	0	0	4	0	1.0	1	1	0.06666666666666667	1	1.0	0	0	0	0	0	0	0	0	0	0	0	0
3084	0.00022279180021259913	1.679521680346839e-05	3.281144341768453e-06	0.9999962856871185	None	0.25	1	0.4	4	0.75	9	0.25925925925925924	0.75	13	9	0	0	0	0.6666666666666666	6	9	0.9333333333333333	14	0.0	1.0	0.09996817382690018	0.50083049882242	0.09999901347509199	0.5000025354907184	0.2785452053417305	0.5554970376940127	0.6988178232245744	0.518844294839035	0	1.0	0.0
418	None	None	None	None	None	0	0	0.42857142857142855	3	0.75	6	0.5555555555555556	0.75	9	6	0	0	0	0.2222222222222222	2	9	0.6666666666666666	10	0.0	1.0	0.0326927646701797	0.6886428801539523	0.08289141228064809	0.5220754454210504	0.09594490574343059	0.5767375845916619	0.5783867105812914	0.598009657186417	0	1.0	0.0
410	None	None	None	None	None	0	0	0.043478260869565216	2	0.9696969696969697	64	0.9444444444444444	0	0	0	67	0	0	0.8888888888888888	8	9	4.533333333333333	68	0.0	0.9333333333333333	0	0	0	0	0	0	0	0	0	0	0
4582	0.008815443865348847	0.004639506705339034	0.0028667592406670813	0.9973095460490541	None	0	0	0.42857142857142855	3	0.75	6	0.35714285714285715	0.75	9	6	0	0	0	0.5714285714285714	7	4	0.6666666666666666	10	0.0	0.6666666666666666	0.09997972056587494	0.5004642260109106	-0.008776414922050361	0.6430980057643344	0.20381342617070022	0.5668064692792804	0.7043237458153982	0.5711411956515557	0	0	0.0
1514	None	None	None	None	None	1.0	1	1.0	4	0.25	1	0.5	0.25	4	1	1	3	0	0.75	3	4	0.4	6	1.0	1.0	0.2032516256369087	0.5813238560640679	-0.03994638137411262	0.5394940866237434	-0.09973241854366607	0.5003834522283421	0.7876838684131391	0.5405813920772329	1.0	1.0	0.0
3990	0.007974456475929426	0.0033829665465347565	0.0026448984360237723	0.9913256091662359	None	0	0	0.4	2	0.8	4	0.4666666666666667	0.8	6	4	0	2	0	0.6	5	3	0.4666666666666667	7	1.0	0	0.09999954310923134	0.5000006330935934	0.06393773197243699	0.6380545377932682	0.26193958543237295	0.522620271606904	0.7029081529847703	0.5545713874290026	0.0	0	0.0
3495	0.00242311757572973	7.613831062207699e-05	-6.987527696307042e-05	0.9969878919643547	None	0.1111111111111111	1	0.42857142857142855	9	0.4827586206896552	14	0.8611111111111112	0.13793103448275862	9	4	21	10	0	1.0	6	6	2.066666666666667	31	0.24390243902439024	0.32	-0.0842267573110924	0.5638354185934068	0.05689432376039042	0.5069844976668648	0.1667192911812875	0.6238300051282355	0.7427566464829929	0.5654980547450854	1.0	1.0	0.0
3107	0.0	0.0	0.0	1.0	None	0	0	0	0	0	0	1.0	0	0	0	0	0	0	1.0	1	1	0.06666666666666667	1	0.0	0	0	0	0	0	0	0	0	0	0	0	0
5046	0.010158538806283977	0.007205681511026313	0.00701167543770173	0.9905211587424728	None	0.2	1	0.3333333333333333	4	0.8	12	0.20987654320987653	0.8	16	12	0	0	0	1.0	9	9	1.1333333333333333	17	0.0	1.0	0.09999860331350383	0.5000105222069751	0.11006867146479152	0.5845212169336531	0.18957695033283814	0.5733822186998127	0.5985065954222922	0.5528903644543168	0	1.0	0.0
3630	None	None	None	None	None	0.0625	1	0.34285714285714286	12	0.62	31	0.6419753086419753	0.44	32	22	19	0	0	1.0	9	9	3.466666666666667	52	0.0	0.8372093023255814	0.09999136024992261	0.5000482932337047	0.07485640483821335	0.5667679801737928	0.3727482153754059	0.5996928659711706	0.7922572307517468	0.5558538608003846	0	1.0	0.0
5060	0.0016877218001511334	0.0002442249916427362	0.00010891070244158683	0.9987115903428094	None	0.2	1	0.3333333333333333	4	0.8	12	0.20987654320987653	0.8	16	12	0	0	0	1.0	9	9	1.1333333333333333	17	0.0	1.0	0.02507286438840936	0.5077471855399946	-0.0625428309726291	0.8580139296973194	0.43935911497571434	0.5719561084232305	0.8989713119948426	0.6696434848210302	0	0.6875	0.0
2571	3.807709799342315e-08	3.586212208072185e-08	3.321782770818928e-08	0.9999941608476535	None	0	0	0.25	2	0.9	9	0.3333333333333333	0	0	0	11	18	0	0.4444444444444444	9	4	0.8	12	0.6923076923076923	0	0	0	0	0	0	0	0	0	0	0	0
2996	0.00043301131150613823	2.365859035758288e-05	-1.481123047294102e-05	0.9999924653699852	None	0	0	0.5454545454545454	6	0.42857142857142855	6	0.2962962962962963	0.42857142857142855	12	6	3	4	0	0.6666666666666666	9	6	1.0666666666666667	16	1.0	0.5714285714285714	-0.09993835199203464	0.505688529435825	0.020867567818271236	0.5843148767509362	-0.07664809586571995	0.6175592299397291	0.6534971530035361	0.5697479198809864	1.0	1.0	0.0
4258	0.01185523340947307	0.001860662822606728	-0.0010373565009098088	0.9965787530154436	None	0	0	0.42857142857142855	3	0.75	6	0.3333333333333333	0.75	9	6	0	1	0	0.8333333333333334	5	6	0.6666666666666666	10	1.0	0.4	0.09999845749129907	0.5000107185997884	-0.003668749263652097	0.6113603120976194	0.16927657669514157	0.5304796192315556	0.6825894631519771	0.547782614258988	0.0	0	0.0
5875	0.001576557102191505	0.0001701468847776045	-5.3399389249704024e-05	0.999373933286734	None	0.3	3	0.36363636363636365	8	0.7096774193548387	22	0.4074074074074074	0.7096774193548387	30	22	2	0	0	1.0	9	9	2.2	33	0.0	1.0	0.09999994117317876	0.5000012888053491	-0.09993695276226622	0.5033458554090269	0.05113629058074409	0.6547072053072477	0.7069208821096323	0.554217996422182	0	1.0	0.0
3143	0.00038331164414913453	7.406422793091803e-07	1.9215067759338653e-07	0.999997518895845	None	0.25	1	0.4	4	0.7692307692307693	10	0.23809523809523808	0.7692307692307693	14	10	0	0	0	0.7777777777777778	7	9	1.0	15	0.0	1.0	0.03324068241960363	0.5143145489006555	1.0577683101332222e-05	0.5000541624140825	-0.09999997161195306	0.5000018696864056	0.6379010948282332	0.5047913512585319	0	1.0	0.0
3628	0.0023809563650851852	0.0011380022664048317	0.0005636619810448879	0.9970206945296904	None	0.2	1	0.3333333333333333	4	0.8	12	0.20987654320987653	0.8	16	12	0	0	0	1.0	9	9	1.1333333333333333	17	0.0	1.0	0.09959330216317697	0.5012449587247649	0.04204741534341914	0.5339282001606764	0.09993009271534252	0.5010474600032253	0.5675329131736181	0.5120885908891605	0	0	0.0
1678	None	None	None	None	None	0.11764705882352941	2	0.32432432432432434	12	0.660377358490566	35	0.6790123456790124	0.4528301886792453	35	24	19	0	0	1.0	9	9	3.6666666666666665	55	0.0	0.782608695652174	0.007780127645718933	0.538499304775557	0.09445476545512911	0.5261494491314227	0.05719890367993864	0.6646153643491294	0.6012785411541525	0.5779366401980215	0	1.0	0.0
5040	None	None	None	None	None	0.3	3	0.45454545454545453	10	0.5666666666666667	17	0.5925925925925926	0.26666666666666666	16	8	15	0	0	0.6666666666666666	9	6	2.1333333333333333	32	0.0	0.7692307692307693	0.0997535341367846	0.5034595121465884	-0.013233488809279197	0.6736537457032334	0.33647502559790365	0.5567176014968016	0.821829321865475	0.5798478618143735	0	1.0	0.0
6147	0.0061783935538618166	0.00027535477212415157	0.00025866203036570105	0.9837264837682143	None	0.2	1	0.3333333333333333	4	0.8	12	0.20987654320987653	0.8	16	12	0	0	0	1.0	9	9	1.1333333333333333	17	0.0	1.0	1.1096285920568519e-06	0.5001049258292654	0.1146032799229004	0.6189196668946695	0.29905876134169307	0.5846160056581263	0.7768741450055081	0.5684947202275962	0	0.375	0.0
6425	0.01253424625781555	0.011587399081241451	0.0011941371156070925	0.9881437881836659	None	0.2	1	0.3333333333333333	4	0.8	12	0.20987654320987653	0.8	16	12	0	0	0	1.0	9	9	1.1333333333333333	17	0.0	1.0	0.09999989834535408	0.5000011561743282	0.15383130194938682	0.5986826903423664	0.09985405228337385	0.5015777712836619	0.5631873947107177	0.5338062641387062	0	1.0	0.0
5161	None	None	None	None	None	0.1111111111111111	1	0.4	8	0.6071428571428571	17	0.37037037037037035	0.6071428571428571	25	17	4	0	0	1.0	9	9	2.0	30	0.0	0.7619047619047619	0.05969371688844236	0.5380463139399659	0.29826768130222314	0.9998215433259806	-0.007489575810001462	0.6508055795213123	0.8167148647231333	0.9583275522514391	0	0	0.0
3841	0.002313932101790506	0.0010464900650389234	0.00044537740428414826	0.9971938014803103	None	0.2	1	0.3333333333333333	4	0.8	12	0.20987654320987653	0.8	16	12	0	0	0	1.0	9	9	1.1333333333333333	17	0.0	1.0	0.09959330216317697	0.5012449587247649	0.04204741534341914	0.5339282001606764	0.09993009271534252	0.5010474600032253	0.5675329131736181	0.5120885908891605	0	0	0.0
1744	None	None	None	None	None	0.07692307692307693	1	0.2857142857142857	8	0.7	28	0.5185185185185185	0.225	14	9	27	4	0	1.0	9	9	2.8	42	0.07547169811320754	0.5142857142857142	0.05404579915991783	0.6107212689939541	0.0030400831638155617	0.5122497509383408	-0.050902564812245865	0.6782534218916482	0.6082987994734109	0.6022950113178039	1.0	1.0	0.0
3633	2.3535411618386512e-08	2.1180317094836896e-08	1.847580647435874e-08	0.999995524574901	None	0.25	1	0.4	4	0.75	9	0.25	0.75	13	9	0	0	0	0.875	8	7	0.9333333333333333	14	0.0	0.8571428571428571	0.262186022288704	0.5826078195578214	0.0065728675923641495	0.5217692159835831	4.532721689077731e-08	0.500000807890836	0.7744425192480189	0.5349946232072033	0	1.0	0.0
2165	None	None	None	None	None	0	0	0.6	3	0.6	3	0.4666666666666667	0.6	6	3	0	1	0	0.6	5	3	0.4666666666666667	7	1.0	1.0	-0.09991917977381744	0.5012647390519874	6.152193261894543e-20	0.5000000000000238	0.28244518611939673	0.6492028375098283	0.834707178287819	0.5515326933818651	1.0	1.0	0.0
2546	None	None	None	None	None	0	0	0	0	0	0	1.0	0	0	0	0	2	0	1.0	1	1	0.06666666666666667	1	0.5	0	0	0	0	0	0	0	0	0	0	0	0
1125	None	None	None	None	None	0.04	1	0.21153846153846154	11	0.76	57	0.9506172839506173	0.37333333333333335	37	28	39	0	0	1.0	9	9	5.133333333333334	77	0.0	0.9411764705882353	-0.09264117816434733	0.5213207672950756	0.04991117650218917	0.5819285540082375	0.17387169559880916	0.6425068576496027	0.742189709216672	0.582755942585374	0	0.35135135135135137	0.0
1654	None	None	None	None	None	0	0	0	0	0	0	1.0	0	0	0	0	0	0	1.0	1	1	0.06666666666666667	1	0.0	0	0	0	0	0	0	0	0	0	0	0	0
1552	None	None	None	None	None	0	0	0.6666666666666666	2	0.5	1	0.6666666666666666	0.5	3	1	0	2	0	0.6666666666666666	2	3	0.26666666666666666	4	1.0	0	0.0007612737583913873	0.5060495773655762	0.02793591510798012	0.5012722211007438	0.05783734918640347	0.5040703034747814	0.5549351325915446	0.5037974235924334	1.0	1.0	0.0
5806	0.0	0.0	0.0	0.9999999999999998	None	0	0	0	0	0	0	1.0	0	0	0	0	4	0	1.0	1	1	0.06666666666666667	1	1.0	0	0	0	0	0	0	0	0	0	0	0	0
6306	0.00891959934005392	0.008212118341170927	0.008201938822682537	0.9890978618179143	None	0.2	1	0.3333333333333333	4	0.8	12	0.20987654320987653	0.8	16	12	0	0	0	1.0	9	9	1.1333333333333333	17	0.0	1.0	0.09999993961681433	0.5000031032776487	-0.06401785125400142	0.6043701517742824	0.10864387022527441	0.606591981916388	0.6864374387139134	0.5709128273123937	0	1.0	0.0
2856	None	None	None	None	None	0.04	1	0.34615384615384615	18	0.5866666666666667	44	0.9506172839506173	0.44	50	33	26	0	0	1.0	9	9	5.133333333333334	77	0.0	0.9411764705882353	0.001915766656106659	0.5656922951348461	-0.09573701156447771	0.6047230944611374	-0.01247956424488319	0.6761024305223021	0.6252961624118445	0.6165978980764721	0	1.0	0.0
6681	None	None	None	None	None	0.05263157894736842	1	0.25	10	0.7068965517241379	41	0.7407407407407407	0.3275862068965517	28	19	31	0	0	1.0	9	9	4.0	60	0.0	0.9411764705882353	0.0999999999858557	0.500000001618557	1.8663509514055554e-05	0.5043572883595971	0.2095929733483061	0.5735543447429905	0.7017684100810448	0.5261259635878919	0	0.5714285714285714	0.0
4112	0.0045122979956072565	0.0004348633775448112	0.00024815033397702034	0.9973315358722362	None	0	0	0.3333333333333333	3	0.8181818181818182	9	0.28888888888888886	0.8181818181818182	12	9	0	1	0	0.5555555555555556	5	9	0.8666666666666667	13	1.0	1.0	0.003024232177988918	0.5168413058677283	0.0999036157953718	0.5018632213135755	0.11649350427334575	0.5718142112746857	0.6230571698713904	0.5303045257242264	0.0	0	0.0
4549	0.00015005724638591372	4.3564676626802476e-07	1.0034708071858258e-07	0.9999970971720101	None	0	0	0.42857142857142855	3	0.75	6	0.35714285714285715	0.75	9	6	0	0	0	0.5714285714285714	4	7	0.6666666666666666	10	0.0	1.0	0.09999983286408279	0.5000002841663485	0.0006431664389403744	0.5016674826603378	0.24589849857001173	0.5395724652884003	0.7314832706547613	0.5137709085938816	0	1.0	0.0
2947	0.0001169421702424838	6.785687249196259e-07	3.5092349725037886e-07	0.9999999861591041	None	0.2	1	0.3333333333333333	4	0.8	12	0.20987654320987653	0.8	16	12	0	0	0	1.0	9	9	1.1333333333333333	17	0.0	1.0	-0.09995186740929593	0.5004112021662204	0.09999881379269634	0.5000066696810654	-0.002179880954777064	0.6714094192528677	0.7071110466246373	0.559404602596978	0	0.0625	0.0
6747	1.4975327742157888e-10	5.165605811491773e-12	-1.4441475083573121e-12	0.9999999999999997	None	0.2	1	0.3333333333333333	4	0.8	12	0.20987654320987653	0.8	16	12	0	0	0	1.0	9	9	1.1333333333333333	17	0.0	1.0	0.09240056445537623	0.5514502446317762	2.461832820915959e-05	0.5098170074309328	7.902762784127648e-27	0.5	0.6071915998721402	0.5204723048469354	0	1.0	0.0
887	None	None	None	None	None	0	0	0.5	1	1.0	1	1.0	1.0	2	1	0	3	0	0.3333333333333333	1	3	0.2	3	1.0	0	-0.2653864819684039	0.5188681831796012	0.05140280097834007	0.5045152423302154	0.09999983102555939	0.5000001479232925	0.8348090191348937	0.5077969213025504	1.0	1.0	0.2956989837848919
2228	None	None	None	None	None	0	0	0	0	0	0	1.0	0	0	0	0	4	0	1.0	1	1	0.06666666666666667	1	1.0	0	0	0	0	0	0	0	0	0	0	0	0
3579	0.0	0.0	0.0	0.9999999999999998	None	0	0	0	0	0	0	1.0	0	0	0	0	4	0	1.0	1	1	0.06666666666666667	1	1.0	0	0	0	0	0	0	0	0	0	0	0	0
499	None	None	None	None	None	0	0	0.5	1	1.0	1	1.0	1.0	2	1	0	2	0	0.3333333333333333	3	1	0.2	3	0.6666666666666666	0	0.05311628339118143	0.6001697619911652	0.03593778936073825	0.5012794748831461	0.0248242790404361	0.6520014564593045	0.605090876645987	0.5857393759457393	1.0	1.0	0.0
6676	0.00040523242978517197	7.610434222394504e-06	7.47878702406035e-06	0.9999984143009434	None	0.2	2	0.36363636363636365	8	0.6774193548387096	21	0.4074074074074074	0.6451612903225806	28	20	4	0	0	1.0	9	9	2.2	33	0.0	0.75	0.17091574101876789	0.9975563758164766	-0.029548288787705813	0.5199664630733126	0.21818108551562326	0.5503731410666592	0.7596583204975853	0.890705820809301	0	0.6071428571428571	0.0
2305	None	None	None	None	None	0	0	0	0	0	0	1.0	0	0	0	0	0	0	1.0	1	1	0.06666666666666667	1	0.0	0	0	0	0	0	0	0	0	0	0	0	0
1638	None	None	None	None	None	0.2	1	0.3333333333333333	4	0.8	12	0.20987654320987653	0.8	16	12	0	0	0	1.0	9	9	1.1333333333333333	17	0.0	1.0	0.022370785076685516	0.5590139389935371	-0.024095979683202214	0.6614267554487825	0.10270646785914476	0.6223179735121747	0.6483041100670839	0.6150853677451384	0	0.375	0.0
7333	0.021687666897941372	0.0173140118011095	0.017313515796204288	0.9811517319139749	None	0.2	1	0.3333333333333333	4	0.8	12	0.20987654320987653	0.8	16	12	0	0	0	1.0	9	9	1.1333333333333333	17	0.0	1.0	0.0999999790477892	0.5000002108045148	0.07825835304829257	0.5601697892785187	0.4021898709221186	0.5286881820797498	0.8157500951193855	0.5296925971268086	0	0	0.0
4105	0.004689868023663916	0.0004629479295680282	-0.0003164486415842172	0.9915249574430882	None	0.2	1	0.3333333333333333	4	0.8	12	0.20987654320987653	0.8	16	12	0	0	0	1.0	9	9	1.1333333333333333	17	0.0	1.0	3.1099912643533605e-17	0.5000000000035817	0.08404467865903378	0.5062889641777508	0.14147972850223017	0.9999999944505906	0.8119769001930455	0.9982474170781678	0	0.0625	0.0
6903	0.021605478284527392	0.01722488300280497	0.01722435755177506	0.9811173776719727	None	0.2	1	0.3333333333333333	4	0.8	12	0.20987654320987653	0.8	16	12	0	0	0	1.0	9	9	1.1333333333333333	17	0.0	1.0	0.0999999790477892	0.5000002108045148	0.07825835304829257	0.5601697892785187	0.4021898709221186	0.5286881820797498	0.8157500951193855	0.5296925971268086	0	0	0.0
2513	None	None	None	None	None	0	0	0.25	1	1.0	3	1.0	1.0	4	3	0	0	0	0.2	1	5	0.3333333333333333	5	0.0	0	0.019614920739432714	0.5099331642021193	0.04993325185768098	0.5233264033494779	-0.09358459088697042	0.5474871653369937	0.6497402820904975	0.5269433895570969	0	1.0	0.0
5690	0.0066247837095875905	0.00423609718191238	0.0022612482972225994	0.998004333843483	None	0.2	1	0.3333333333333333	4	0.8	12	0.20987654320987653	0.8	16	12	0	0	0	1.0	9	9	1.1333333333333333	17	0.0	1.0	0.09999997006498777	0.5000001669628378	0.066840092524348	0.5810429198421555	0.003063703728469782	0.6678363924431838	0.6206845412371907	0.5846335581093419	0	1.0	0.0
2102	None	None	None	None	None	0.2	1	0.3333333333333333	4	0.8	12	0.20987654320987653	0.8	16	12	0	0	0	1.0	9	9	1.1333333333333333	17	0.0	1.0	0.1637165799351798	0.999988012109809	0.0999999915181052	0.5000005993757725	8.659471128127364e-16	0.5000000000000885	0.6654951156176218	0.9776254249982675	0	0.875	0.0
3946	None	None	None	None	None	0.06666666666666667	1	0.42424242424242425	14	0.5106382978723404	24	0.6049382716049383	0.425531914893617	32	20	16	0	0	1.0	9	9	3.2666666666666666	49	0.0	1.0	0	0.5	0.3263383450346965	0.6277079015321905	-0.0742328755970498	0.6495961772249133	0.8235081357118781	0.5938458332634274	0	0	0.0
2550	None	None	None	None	None	0.4	2	0.5384615384615384	7	0.5294117647058824	9	0.3877551020408163	0.47058823529411764	15	8	3	1	0	1.0	7	7	1.2666666666666666	19	0.3333333333333333	0.46153846153846156	0.06456075135635611	0.6555147757026055	0.09999850730236592	0.5001251820435492	0.08227939287946967	0.531677474011851	0.5424723158092164	0.5638782069024759	1.0	1.0	0.0
3626	0.003949731289817088	0.0008221358591020465	0.0005531820782796534	0.9881263081351057	None	0	0	0.3333333333333333	2	0.8571428571428571	6	0.36	0.8571428571428571	8	6	0	2	0	1.0	5	5	0.6	9	1.0	0	0.09999996142133313	0.50000149835695	-0.07311897685411733	0.6862394661183958	0.2923106515840118	0.5936197831127102	0.7896201980652859	0.5956046513075314	1.0	1.0	0.0
1937	None	None	None	None	None	0.3333333333333333	1	0.5	4	0.7	7	0.2857142857142857	0.7	11	7	0	0	0	0.8571428571428571	7	6	0.8	12	0.0	0.6666666666666666	0.018081607883033823	0.5574871834106742	0.09942450847409846	0.5037083396980976	0.04075864796262703	0.5169997117826857	0.5856220382840274	0.526128575483235	0	0.9090909090909091	0.0
2037	None	None	None	None	None	0	0	0.28	7	0.7142857142857143	25	0.4567901234567901	0.5714285714285714	26	20	10	0	0	1.0	9	9	2.466666666666667	37	0.0	0.5161290322580645	0.0077889266506257545	0.5176856557541226	0.09247243452180517	0.5549365547777937	-0.09879053245602556	0.5343798636572751	0.6785130615530058	0.5357012990003344	0	0.9615384615384616	0.0
4272	0.0	0.0	0.0	1.0	None	0	0	0	0	0	0	1.0	0	0	0	0	0	0	1.0	1	1	0.06666666666666667	1	0.0	0	0	0	0	0	0	0	0	0	0	0	0
7296	1.4793568754841357e-05	3.181382531036614e-07	2.269079080552606e-07	0.9951219494078115	None	0.125	1	0.3888888888888889	7	0.625	15	0.7222222222222222	0.08333333333333333	3	2	22	6	0	1.0	6	6	1.7333333333333334	26	0.1276595744680851	0.5	0.05744091893869093	0.5011808091208306	-0.05791032791397127	0.5783831567110016	0.027461221887959658	0.5022979667214572	0.61979612425226	0.5274768555194415	1.0	1.0	0.4009156224919137
459	None	None	None	None	None	0	0	0	0	0	0	1.0	0	0	0	0	0	0	1.0	1	1	0.06666666666666667	1	0.0	0	0	0	0	0	0	0	0	0	0	0	0
705	None	None	None	None	None	0	0	0	0	0	0	1.0	0	0	0	0	4	0	1.0	1	1	0.06666666666666667	1	1.0	0	0	0	0	0	0	0	0	0	0	0	0
6888	None	None	None	None	None	0	0	0.2702702702702703	10	0.6792452830188679	36	0.6790123456790124	0.2830188679245283	24	15	30	0	0	1.0	9	9	3.6666666666666665	55	0.0	0.7755102040816326	0.09999860706976801	0.5039045126509126	-0.029694171939871415	0.5041506422793957	0.2985285908923836	0.5943519921711077	0.7940923012469313	0.5344625400744416	0	0.16666666666666666	0.0
4990	5.868170610208552e-05	3.279969086108349e-05	-9.182784121329882e-07	0.9999953043408566	None	0	0	0.25	1	1.0	3	1.0	1.0	4	3	0	0	0	0.2	5	1	0.3333333333333333	5	0.0	0	0.30617226773286854	0.5599806703231598	0.05890074627663953	0.5051631388405848	0.09999999970184945	0.5000000001975343	0.7468490052256969	0.5217975834404405	0	0	0.0
290	None	None	None	None	None	0	0	0.3333333333333333	2	0.8571428571428571	6	0.36	0.8571428571428571	8	6	0	0	0	1.0	5	5	0.6	9	0.0	0	-0.16199517479620695	0.8556923288038711	0.001927928508558214	0.5075261661907945	7.173578730029442e-05	0.5285997484306707	0.6861700537712239	0.655099553396096	0	1.0	0.0
3483	0.00036439494498590066	7.88291335227605e-05	4.174000908885173e-05	0.9995225830589596	None	0	0	0.42857142857142855	3	0.75	6	0.3333333333333333	0.75	9	6	0	0	0	0.8333333333333334	5	6	0.6666666666666666	10	0.0	0.4	0.026285865671539434	0.5359221395998558	0.00033796223326174144	0.5203262189697799	0.09411031911177618	0.6415214614015522	0.5911657737008471	0.5668686775546173	0	1.0	0.0
2520	None	None	None	None	None	0.2	1	0.3333333333333333	4	0.8	12	0.20987654320987653	0.8	16	12	0	0	0	1.0	9	9	1.1333333333333333	17	0.0	1.0	0.13337436718867943	0.5669166014272711	0.0011537877416189794	0.5743117559099054	0.03170691109839378	0.5803698661761645	0.6291490178647368	0.5738751878913826	0	1.0	0.0
7514	0.005484872418483348	0.00042403122898690225	-0.00042369530192383183	0.9920437574630514	None	0	0	0.25	1	1.0	3	1.0	1.0	4	3	0	0	0	0.2	1	5	0.3333333333333333	5	0.0	0	0.09988963173077536	0.5001243386850688	0.0922913444361261	0.5261645864475956	0.3520649375304036	0.5047811578615254	0.7699149661081228	0.5103632325092028	0	1.0	0.0
651	None	None	None	None	None	0	0	0.6	3	0.4	2	0.7	0	0	0	6	0	0	0.4	5	2	0.4666666666666667	7	0.0	0.4	0	0	0	0	0	0	0	0	0	0	0
1376	None	None	None	None	None	0	0	0.09523809523809523	2	0.9310344827586207	27	0.38271604938271603	0	0	0	30	0	0	1.0	9	9	2.066666666666667	31	0.0	0.14814814814814814	0	0	0	0	0	0	0	0	0	0	0
386	None	None	None	None	None	0	0	0.23333333333333334	7	0.7209302325581395	31	0.7142857142857143	0	0	0	44	6	0	0.7777777777777778	9	7	3.0	45	0.06521739130434782	0.5789473684210527	0	0	0	0	0	0	0	0	0	0	0
1451	None	None	None	None	None	0	0	0	0	0	0	1.0	0	0	0	0	0	0	1.0	1	1	0.06666666666666667	1	0.0	0	0	0	0	0	0	0	0	0	0	0	0
1295	None	None	None	None	None	0.13333333333333333	2	0.48484848484848486	16	0.44680851063829785	21	0.6049382716049383	0.2978723404255319	30	14	18	0	0	1.0	9	9	3.2666666666666666	49	0.0	1.0	1.105408264450021e-09	0.5078311541327217	-0.1729845785604222	0.8041883147443907	0.019431220770545134	0.5278639376072868	0.7019956885153505	0.6268030764346815	0	1.0	0.0
1378	None	None	None	None	None	0.14285714285714285	1	0.4117647058823529	7	0.6086956521739131	14	0.46296296296296297	0.13043478260869565	6	3	18	4	0	0.6666666666666666	6	9	1.6666666666666667	25	0.10810810810810811	0.42105263157894735	1.356511023465239e-05	0.5002088779818455	-0.02314446086348705	0.6552220664441574	0.09737785361791895	0.5066276336652068	0.6257125237735184	0.5555547833325652	1.0	1.0	0.3074154400432952
7035	0.014048300496114666	0.0030189858693016793	0.0010872971214148527	0.98811489792816	None	0.2	1	0.3333333333333333	4	0.8	12	0.20987654320987653	0.8	16	12	0	0	0	1.0	9	9	1.1333333333333333	17	0.0	1.0	0.20202484065017776	0.6271023916290088	0.13367677053324933	0.5618074881089052	0.09999997612278275	0.500000050676775	0.6061374033301355	0.5636779241149106	0	0.9375	0.0
992	None	None	None	None	None	0	0	0.42857142857142855	3	0.75	6	0.3333333333333333	0.75	9	6	0	0	0	0.8333333333333334	6	5	0.6666666666666666	10	0.0	0.4	-0.03880124877080024	0.6600621456679391	0.17540454563650465	0.6552744495247609	0.05248895201082669	0.6217873520441143	0.7400297329063639	0.6458864515217397	0	1.0	0.0
5247	None	None	None	None	None	0	0	0.15	6	0.8275862068965517	48	0.7407407407407407	0.1724137931034483	13	10	46	6	0	1.0	9	9	4.0	60	0.06451612903225806	0.8888888888888888	0.07267414077759578	0.5977545371933027	0.04540352409285005	0.6621053970420882	0.253007809306014	0.5650176609626683	0.7209610601122263	0.6090815811235999	1.0	1.0	0.4553509781134704
3329	0.0	0.0	0.0	0.9999999999999998	None	0	0	0	0	0	0	1.0	0	0	0	0	4	0	1.0	1	1	0.06666666666666667	1	1.0	0	0	0	0	0	0	0	0	0	0	0	0
813	None	None	None	None	None	0.25	1	0.4	4	0.75	9	0.25925925925925924	0.75	13	9	0	0	0	0.6666666666666666	9	6	0.9333333333333333	14	0.0	1.0	7.270681272652275e-08	0.500001976703293	-0.08939240813750444	0.517446801302293	-0.07567651742247583	0.5746798306557059	0.6012843407842188	0.5308602487004145	0	1.0	0.0
4196	4.366389059967185e-10	2.0955895797718492e-10	2.077804239741937e-11	0.9999999944426905	None	0.2	1	0.3333333333333333	4	0.8	12	0.20987654320987653	0.8	16	12	0	0	0	1.0	9	9	1.1333333333333333	17	0.0	1.0	0.08766980838295113	0.5292318704663087	0.09967583192760601	0.5024960385595314	1.3545359340182504e-07	0.5002349600154785	0.6082491530624989	0.5106638037532223	0	1.0	0.0
6636	3.753696568611918e-09	3.750422024637316e-09	3.730892955500715e-09	0.9999998652580162	None	0	0	0	0	0	0	1.0	0	0	0	0	3	0	1.0	1	1	0.06666666666666667	1	0.75	0	0	0	0	0	0	0	0	0	0	0	0
5116	0.0059411702669406544	0.001136447867408753	0.0009673570368317179	0.9880381369443001	None	0.2	1	0.3333333333333333	4	0.8	12	0.20987654320987653	0.8	16	12	0	0	0	1.0	9	9	1.1333333333333333	17	0.0	1.0	1.1236940135965393e-18	0.5000000000000848	0.17813995698247234	0.5633501870757988	0.09999997902939664	0.5000000616051791	0.6746168034589801	0.5212180955472936	0	1.0	0.0
4631	0.006178335661347734	0.0004321756331978133	-0.00017378103492445352	0.993906294944233	None	0.25	1	0.36363636363636365	4	0.7857142857142857	11	0.2222222222222222	0.7857142857142857	15	11	0	0	0	0.8888888888888888	9	8	1.0666666666666667	16	0.0	1.0	0.0920020155953405	0.5661402662495976	0.10451522143710679	0.5460136845231434	0.39548087210880956	0.9999999999999578	0.8964744838397971	0.9999700340969994	0	1.0	0.0
2604	None	None	None	None	None	0.08333333333333333	1	0.37037037037037035	10	0.6052631578947368	23	0.49382716049382713	0.2631578947368421	17	10	22	0	0	1.0	9	9	2.6666666666666665	40	0.0	0.9032258064516129	0.14713900622846793	0.5859940292055723	-0.06605868586072985	0.6660351688131309	0.014711251681438869	0.5398102173700947	0.6853684591405457	0.5984725790285299	0	1.0	0.0
2845	0.0	0.0	0.0	1.0	None	0	0	0	0	0	0	1.0	0	0	0	0	0	0	1.0	1	1	0.06666666666666667	1	0.0	0	0	0	0	0	0	0	0	0	0	0	0
167	None	None	None	None	None	0	0	0.25	1	1.0	3	1.0	1.0	4	3	0	0	0	0.2	1	5	0.3333333333333333	5	0.0	0	0.027616826729401845	0.620356692854104	0.1329928563134926	0.9999999999999123	0.10097015132268225	0.5529402297007596	0.9721554552183251	0.9999648517168199	0	1.0	0.0
6126	0.0	0.0	0.0	0.9999999999999998	None	0	0	0	0	0	0	1.0	0	0	0	0	4	0	1.0	1	1	0.06666666666666667	1	1.0	0	0	0	0	0	0	0	0	0	0	0	0
4524	6.870275700801821e-09	6.877898684482152e-09	-4.989217392086742e-09	0.9999997311696943	None	0	0	0	0	0	0	1.0	0	0	0	0	2	0	1.0	1	1	0.06666666666666667	1	0.5	0	0	0	0	0	0	0	0	0	0	0	0
2021	None	None	None	None	None	0	0	0.09523809523809523	2	0.9310344827586207	27	0.38271604938271603	0	0	0	30	0	0	1.0	9	9	2.066666666666667	31	0.0	0.14814814814814814	0	0	0	0	0	0	0	0	0	0	0
3901	None	None	None	None	None	0.14285714285714285	1	0.4375	7	0.5714285714285714	12	0.42592592592592593	0.38095238095238093	12	8	10	5	0	0.6666666666666666	6	9	1.5333333333333334	23	0.25	0.5714285714285714	-0.09999999949582235	0.5000000755429069	0.0999960355014466	0.5000040093640841	-0.20061143428025824	0.8711937427895821	0.7849814120378678	0.6541180810682077	1.0	1.0	0.0
48	None	None	None	None	None	0	0	0.14285714285714285	6	0.8360655737704918	51	0.7777777777777778	0.13114754098360656	11	8	51	11	0	1.0	9	9	4.2	63	0.10679611650485436	0.9655172413793104	0.001914526090356243	0.529163911146674	-0.06964132394897408	0.5776322770997724	0.09992220566377205	0.5000667017596846	0.6670770890075077	0.5357817421013726	1.0	1.0	0.0
4138	1.3392921424120031e-05	7.261235014902632e-06	1.8816744536474223e-08	0.998200343499781	None	0.25	1	0.4	4	0.75	9	0.25925925925925924	0.75	13	9	0	0	0	0.6666666666666666	9	6	0.9333333333333333	14	0.0	1.0	0.33535621072247646	1.0	0.22938782093951726	0.565553129162739	0.00015471836695951118	0.5162149649055533	0.8042581795199965	1.0	0	0	0.0
2652	0.0033747449547706834	0.0003695167437191995	-0.00021237026855593723	0.994886863110762	None	0.13333333333333333	2	0.4375	14	0.5	23	0.8888888888888888	0.43478260869565216	33	20	14	0	0	0.6666666666666666	9	6	3.2	48	0.0	1.0	-0.06784994144245134	0.6144971967617162	0.08891161699157599	0.5746662162454789	0.28983683359278656	0.7242910774027839	0.8171978719187035	0.6405317664631696	0	1.0	0.0
3422	0.0028477034436014174	0.00018083921236988022	3.577425230246084e-05	0.9908938365937143	None	0.2	1	0.3333333333333333	4	0.8	12	0.20987654320987653	0.8	16	12	0	0	0	1.0	9	9	1.1333333333333333	17	0.0	1.0	5.192336836013981e-09	0.5000013366513416	-0.07003786367936773	0.6549329783981984	0.08659295794082508	0.590190428690544	0.6407131847714818	0.5830202064649894	0	0.125	0.0
3752	0.00018528569726910122	1.3183597638696267e-05	-1.3068011694185533e-05	0.99860096929016	None	0	0	0.42857142857142855	3	0.75	6	0.3333333333333333	0.75	9	6	0	1	0	0.8333333333333334	6	5	0.6666666666666666	10	1.0	0.4	9.47835524697543e-13	0.5000000025125932	0.049799924950837605	0.5415108272849243	0.047173965373169244	0.5863115950965666	0.5716661696304823	0.5428252089393745	0.0	0	0.0
5265	0.00037675508123554763	0.00010457926566791645	0.00010454253264395966	0.997718783880258	None	0	0	0.5	1	1.0	1	1.0	1.0	2	1	0	3	0	0.3333333333333333	1	3	0.2	3	1.0	0	0.09999655461933535	0.5000035976366746	0.07947255230074456	0.5069251500325294	0.11297042166264401	0.5312138790170275	0.5359820657635755	0.5127251560952747	0.5	1.0	0.0
1837	None	None	None	None	None	0	0	0.05714285714285714	2	0.96	48	0.7222222222222222	0	0	0	51	9	0	0.8888888888888888	8	9	3.466666666666667	52	0.08490566037735849	0.782608695652174	0	0	0	0	0	0	0	0	0	0	0
5205	0.010129291065308887	0.007217513659348289	0.00701462690201068	0.990393756862907	None	0.2	1	0.3333333333333333	4	0.8	12	0.20987654320987653	0.8	16	12	0	0	0	1.0	9	9	1.1333333333333333	17	0.0	1.0	0.09999860331350383	0.5000105222069751	0.11006867146479152	0.5845212169336531	0.18957695033283814	0.5733822186998127	0.5985065954222922	0.5528903644543168	0	1.0	0.0
1930	None	None	None	None	None	0.25	1	0.4	4	0.7692307692307693	10	0.23809523809523808	0.7692307692307693	14	10	0	0	0	0.7777777777777778	9	7	1.0	15	0.0	1.0	-0.04000692933999531	0.5852845968850207	-0.04853140145531864	0.5094436567350603	-0.056201314841229054	0.688967610533136	0.5646491870876026	0.5968909579962256	0	1.0	0.0
3374	2.294636359935038e-09	2.266774782088277e-09	7.353760273950636e-10	0.9999999999984271	None	0.2	1	0.3333333333333333	4	0.8	12	0.20987654320987653	0.8	16	12	0	0	0	1.0	9	9	1.1333333333333333	17	0.0	1.0	0.09990244653101081	0.5083406127080716	0.0040191309108112295	0.5588994122044839	7.902762784127648e-27	0.5	0.6109856049382034	0.5224899910507333	0	1.0	0.0
6196	0.0023189495509388152	0.00037072448959376794	0.00036047649966375426	0.9974049659067583	None	0.2	1	0.3333333333333333	4	0.8	12	0.20987654320987653	0.8	16	12	0	0	0	1.0	9	9	1.1333333333333333	17	0.0	1.0	0.06309687370970489	0.5679736740283268	0.05595211765662278	0.5705147775759191	0.090550062567917	0.5705977792021922	0.5556446850601664	0.569695830125368	0	0.25	0.0
2133	None	None	None	None	None	1.0	1	0.6	3	0.4	2	0.4666666666666667	0.4	5	2	1	3	0	0.6	5	3	0.4666666666666667	7	1.0	1.0	-0.003836629114708021	0.6699476673999866	0.09999986215914498	0.5000003101334709	3.224769689568963e-08	0.5000007638380295	0.6179137132383729	0.5587237883101711	1.0	1.0	0.0
195	None	None	None	None	None	0.14285714285714285	2	0.45161290322580644	14	0.5	22	0.5679012345679012	0.4090909090909091	32	18	13	0	0	1.0	9	9	3.066666666666667	46	0.0	0.7027027027027027	0.06963151007618815	0.5909650766763921	0.01651123102877784	0.5528792715761933	-0.09998749903246813	0.5003316115766988	0.6706372174192785	0.5483149284768096	0	0.9375	0.0
2566	None	None	None	None	None	0.08333333333333333	1	0.3333333333333333	9	0.631578947368421	24	0.7407407407407407	0.5263157894736842	29	20	10	0	0	0.6666666666666666	9	6	2.6666666666666665	40	0.0	0.6857142857142857	0.0014655347104142818	0.67015651634797	0.03524836117219102	0.5517581073219098	-0.09999999999912632	0.5000000001501779	0.659546002855692	0.5758003050910214	0	0	0.0
5888	0.0021225825076916544	0.0017788062937480766	5.687476216584279e-06	0.9989992683482819	None	1.0	1	0.8	4	0.4	2	0.4666666666666667	0.4	6	2	0	0	0	0.6	5	3	0.4666666666666667	7	0.0	1.0	0.09999967696325153	0.5000008540682	0.00933946790591474	0.5264657408192487	0.09955597096060982	0.5008774133124976	0.6048382385765404	0.5091219102473075	0	1.0	0.0
1987	None	None	None	None	None	0	0	0.1724137931034483	5	0.8048780487804879	33	0.7962962962962963	0.024390243902439025	3	1	39	13	0	0.6666666666666666	9	6	2.8666666666666667	43	0.1625	0.7027027027027027	0.04148408921152689	0.5115427805166213	-0.12487511765985355	0.7250120061185273	0.12382522966843831	0.9513792542218077	0.8428714131085643	0.7908132067782958	1.0	1.0	0.0
2609	None	None	None	None	None	0	0	0.05555555555555555	3	0.9493670886075949	75	1.0	0.34177215189873417	28	27	52	0	0	1.0	9	9	5.4	81	0.0	1.0	0.028630407718611355	0.5717255218665982	-0.10158814771401396	0.6127527206654748	0.038953639975830956	0.5912723072129572	0.6704591836792108	0.5920243042647481	0	0.9642857142857143	0.0
4865	0.0	0.0	0.0	1.0	None	0	0	0	0	0	0	1.0	0	0	0	0	0	0	1.0	1	1	0.06666666666666667	1	0.0	0	0	0	0	0	0	0	0	0	0	0	0
576	None	None	None	None	None	0	0	0.022727272727272728	1	1.0	63	0.9027777777777778	0.015873015873015872	1	1	63	8	0	0.8888888888888888	9	8	4.333333333333333	65	0.06153846153846154	0.896551724137931	0.08992870586953498	0.5	0.19880385762551867	0.5	0.07200159785266079	0.5	0.6365213663405299	0.5	1.0	1.0	0.0
6455	0.0072960715185732454	0.0022502353663199897	0.0009709609512044193	0.9889232777854677	None	0	0	0.3333333333333333	2	0.8571428571428571	6	0.36	0.8571428571428571	8	6	0	0	0	1.0	5	5	0.6	9	0.0	0	0.09999973907815281	0.5000005420291415	0.01040146867995112	0.5516525910001152	0.31340590897477744	0.544823546131185	0.7688953382711605	0.5322160630478081	0	1.0	0.0
1184	None	None	None	None	None	0	0	0.16666666666666666	2	0.8666666666666667	13	0.4857142857142857	0.4666666666666667	8	7	8	4	0	0.7142857142857143	5	7	1.1333333333333333	17	0.21052631578947367	0.42857142857142855	-0.11519714603683114	0.6975469082403163	0.0819943648268999	0.5241613270048534	7.850767309206109e-09	0.5000010875573436	0.6945346605674849	0.577077961904815	1.0	1.0	0.0
376	None	None	None	None	None	0	0	0.25	1	1.0	3	1.0	1.0	4	3	0	3	0	0.2	1	5	0.3333333333333333	5	1.0	0	-0.059851127774869894	0.5139232643709677	0.025057362475309396	0.5321923281908207	0.09252455175663125	0.5523937844479266	0.6510631175249126	0.5328693988069281	1.0	1.0	0.0
1152	None	None	None	None	None	0.5	1	0.6666666666666666	4	0.5714285714285714	4	0.5	0.42857142857142855	4	3	4	0	0	0.5	3	6	0.6	9	0.0	0.3333333333333333	0.009153565529261748	0.7131296534571497	1.4456305426721683e-13	0.5000000000263359	2.186677809053278e-05	0.50024934446011	0.6086261825902677	0.575389947149401	0	1.0	0.0
4669	0.009592718229969746	0.001703967940837803	0.0011410753071348265	0.996909459530283	None	0.2857142857142857	2	0.35294117647058826	6	0.7391304347826086	17	0.30864197530864196	0.7391304347826086	23	17	1	0	0	1.0	9	9	1.6666666666666667	25	0.0	1.0	1.8777663022215326e-05	0.5001107764858109	4.25131449886323e-06	0.50505082304234	0.32130835656556256	0.5572464537178484	0.8197167861711374	0.5208746430636233	0	1.0	0.0
1166	None	None	None	None	None	0	0	0	0	0	0	1.0	0	0	0	0	4	0	1.0	1	1	0.06666666666666667	1	1.0	0	0	0	0	0	0	0	0	0	0	0	0
2458	None	None	None	None	None	0	0	0.5	1	1.0	1	1.0	0	0	0	2	8	0	0.3333333333333333	1	3	0.2	3	1.0	0	0	0	0	0	0	0	0	0	0	0	0
7415	0.004759602465502646	0.001103950730688615	0.0009621567387631804	0.9952342768113883	None	0.2	1	0.3333333333333333	4	0.8	12	0.20987654320987653	0.8	16	12	0	0	0	1.0	9	9	1.1333333333333333	17	0.0	1.0	0.09579564923315141	0.5263991944788793	0.025411446552641225	0.6707409679134291	0.09999999970566377	0.500000004853803	0.5845481794869872	0.5676847334019177	0	1.0	0.0
1484	None	None	None	None	None	0	0	0.25	1	1.0	3	1.0	1.0	4	3	0	0	0	0.2	5	1	0.3333333333333333	5	0.0	0	0.09960579294464735	0.5074763055731485	0.08420892362345736	0.6063467757123304	0.19184654824452457	0.5081899022682708	0.6178617569273476	0.5411278371768631	0	1.0	0.0
6065	0.0	0.0	0.0	0.9999999999999998	None	0	0	0	0	0	0	1.0	0	0	0	0	4	0	1.0	1	1	0.06666666666666667	1	1.0	0	0	0	0	0	0	0	0	0	0	0	0
1489	None	None	None	None	None	0	0	0	0	0	0	1.0	0	0	0	0	4	0	1.0	1	1	0.06666666666666667	1	1.0	0	0	0	0	0	0	0	0	0	0	0	0
1595	None	None	None	None	None	0	0	0.2692307692307692	7	0.7222222222222222	26	0.4691358024691358	0.3888888888888889	19	14	18	0	0	1.0	9	9	2.533333333333333	38	0.0	0.8275862068965517	-0.09997801087740524	0.5005475477342	-0.09911826709759294	0.5121218262118398	0.0005389211904005482	0.5407724833783623	0.6154340848296654	0.5178374166517483	0	0.9473684210526315	0.0
2584	0.002492698788937001	0.00021989112402362253	-5.805528951318779e-05	0.9967174699010173	None	0	0	0.3333333333333333	3	0.8181818181818182	9	0.28888888888888886	0.8181818181818182	12	9	0	1	0	0.5555555555555556	9	5	0.8666666666666667	13	1.0	1.0	-0.02885515806018075	0.6744600716673599	0.09221561531051817	0.566027814642949	0.09995850176433249	0.5000649740003766	0.6433281521661101	0.5821121445348231	1.0	1.0	0.0
6059	0.012559779558425254	0.00780260316260255	0.0012238698296434733	0.9808752309461719	None	0.2	1	0.3333333333333333	4	0.8	12	0.20987654320987653	0.8	16	12	0	0	0	1.0	9	9	1.1333333333333333	17	0.0	1.0	0.09999996402572786	0.5000018936132781	0.1318898202980665	0.5886219447069615	0.32259129379938994	0.60398665201883	0.7362607588835025	0.5646676944101783	0	1.0	0.0
2676	0.0	0.0	0.0	0.9999999999999998	None	0	0	0	0	0	0	1.0	0	0	0	0	4	0	1.0	1	1	0.06666666666666667	1	1.0	0	0	0	0	0	0	0	0	0	0	0	0
6305	0.013992919864625192	0.012755563833355212	0.012617533583823165	0.9931091817652135	None	0.2	1	0.3333333333333333	4	0.8	12	0.20987654320987653	0.8	16	12	0	0	0	1.0	9	9	1.1333333333333333	17	0.0	1.0	0.09999998299999699	0.5000001939223891	0.2548533044926374	0.6728192558155378	0.3292444121450505	0.5601810050719456	0.7287412344426393	0.5795566861135268	0	0.4375	0.0
1950	None	None	None	None	None	0.5	1	0.5	3	0.5	3	0.4444444444444444	0	0	0	7	13	0	0.5	6	3	0.5333333333333333	8	0.7222222222222222	0.4	0	0	0	0	0	0	0	0	0	0	0
5634	6.110246891610168e-09	6.117956037420854e-09	4.476811278360487e-09	0.9999997659375738	None	0	0	0	0	0	0	1.0	0	0	0	0	2	0	1.0	1	1	0.06666666666666667	1	0.5	0	0	0	0	0	0	0	0	0	0	0	0
1278	None	None	None	None	None	0	0	0	0	0	0	1.0	0	0	0	0	4	0	1.0	1	1	0.06666666666666667	1	1.0	0	0	0	0	0	0	0	0	0	0	0	0
2551	3.891550725001325e-05	3.689684108747911e-06	-3.6894506534829647e-06	0.9950903887353081	None	0	0	0.375	6	0.5454545454545454	12	0.42857142857142855	0.045454545454545456	3	1	20	9	0	0.875	8	7	1.6	24	0.21428571428571427	0.3	0.20585741448408004	0.5168305361313424	0.07340819175789069	0.6066408654625813	0.06576057916293651	0.5204116494476927	0.6673650852365327	0.5483693876712639	1.0	1.0	0.0
26	None	None	None	None	None	0.25	1	0.36363636363636365	4	0.7857142857142857	11	0.2222222222222222	0.7857142857142857	15	11	0	0	0	0.8888888888888888	8	9	1.0666666666666667	16	0.0	1.0	0.0216949077768242	0.5626060517986583	-0.04991261241579055	0.6550590135965285	-0.17888694250547937	0.9999473507942187	0.7493928925024371	0.97292337991529	0	1.0	0.0
747	None	None	None	None	None	0.25	1	0.36363636363636365	4	0.7857142857142857	11	0.2222222222222222	0.7857142857142857	15	11	0	0	0	0.8888888888888888	8	9	1.0666666666666667	16	0.0	1.0	0.05612655519336905	0.5744278468919266	-0.08266848025007274	0.5449975217353327	0.1384457098201352	0.5551212474126419	0.7186845963448374	0.558218336111287	0	0.9333333333333333	0.0
3386	0.0012196054817099893	0.00012476429982864767	0.00010391273658165007	0.9980798993583625	None	0.2	1	0.3333333333333333	4	0.8	12	0.20987654320987653	0.8	16	12	0	0	0	1.0	9	9	1.1333333333333333	17	0.0	1.0	0.05757427099100045	0.5907263280672088	0.0013795955956310015	0.5030202776869325	-0.06334964683309194	0.6645461828932577	0.6260409611560829	0.587641360564309	0	1.0	0.0
2666	1.8946007100150622e-06	1.0883128916793435e-07	-1.075435134737906e-07	0.9999719716014247	None	0	0	0.42857142857142855	3	0.75	6	0.5555555555555556	0.75	9	6	0	1	0	0.2222222222222222	9	2	0.6666666666666666	10	1.0	1.0	0.1300447102866666	0.5553977311958216	0.13761317391515365	0.7193895207682448	0.007758493091940715	0.5023159516280192	0.6474385078552796	0.5965397488174032	1.0	1.0	0.0
3177	0.0021562125723114077	7.574898824077202e-05	-1.434262411843427e-05	0.9936090474802945	None	0	0	0.45454545454545453	10	0.4	12	0.5	0.13333333333333333	7	4	24	12	0	1.0	8	8	2.1333333333333333	32	0.24489795918367346	0.8333333333333334	0.17487015719635898	0.7374575946881545	0.09999940080393509	0.5000006937091288	-0.09999999225351891	0.5000001379695965	0.7613804688997585	0.5852265170302013	0.0	0	0.0
616	None	None	None	None	None	0.2	1	0.3333333333333333	4	0.8	12	0.20987654320987653	0.8	16	12	0	0	0	1.0	9	9	1.1333333333333333	17	0.0	1.0	-0.09849933194272238	0.5017606866392156	-0.09865482660301476	0.5110462955730307	0.08983865981016899	0.9999183409152264	0.7261763908677017	0.9590936593848397	0	0.8125	0.0
1583	None	None	None	None	None	0	0	1.0	1	0	0	1.0	0	1	0	0	3	0	0.5	1	2	0.13333333333333333	2	1.0	0	0	0	0	0	0	0	0	0	0	0	0
3833	3.3246269854787055e-05	1.660356893684296e-07	-3.4406971384361885e-08	0.9999999988998611	None	0.2	1	0.3333333333333333	4	0.8	12	0.20987654320987653	0.8	16	12	0	0	0	1.0	9	9	1.1333333333333333	17	0.0	1.0	0.03638296218307935	0.5647687297543358	0.04925806897224154	0.5465058664772378	0.0020273479618504887	0.5199656393745444	0.5502994759984422	0.5438046193495584	0	1.0	0.0
4772	0.0014722298618537514	0.00014864567966513275	0.00014864303681610974	0.9989095947038333	None	0.25	1	0.36363636363636365	4	0.7857142857142857	11	0.2222222222222222	0.7857142857142857	15	11	0	0	0	0.8888888888888888	8	9	1.0666666666666667	16	0.0	1.0	0.04361121986275781	0.5179582625163959	-0.0993188655759438	0.6630354308267391	0.09994588100787452	0.5001576352228262	0.6983895894621476	0.562122772624269	0	0	0.0
7038	0.0018295575598677386	0.0002296398822067518	-1.8169683315532126e-05	0.9888995597863675	None	0	0	0.375	3	0.7777777777777778	7	0.3142857142857143	0.7777777777777778	10	7	0	0	0	0.7142857142857143	5	7	0.7333333333333333	11	0.0	0.6666666666666666	0.19006878315378237	0.9882494197899844	0.0616618665819129	0.5801062114596073	0.04170340937717243	0.5227593388838602	0.6808201715880653	0.8341663142052957	0	0.7	0.0
2990	0.0	0.0	0.0	0.9999999999999998	None	0	0	0	0	0	0	1.0	0	0	0	0	4	0	1.0	1	1	0.06666666666666667	1	1.0	0	0	0	0	0	0	0	0	0	0	0	0
121	None	None	None	None	None	0.25	1	0.4	4	0.75	9	0.25925925925925924	0.75	13	9	0	0	0	0.6666666666666666	6	9	0.9333333333333333	14	0.0	1.0	0.0025157946777803015	0.5084330988931897	0.15347109920371396	0.5755376280070283	-0.07899393402404004	0.638707326555892	0.7018332047913538	0.575092224444029	0	1.0	0.0
778	None	None	None	None	None	0	0	0	0	0	0	1.0	0	0	0	0	0	0	1.0	1	1	0.06666666666666667	1	0.0	0	0	0	0	0	0	0	0	0	0	0	0
7162	0.0006177592509603844	0.0005931457825026088	-8.787445681912131e-07	0.9970103317543483	None	0	0	0.75	3	0.3333333333333333	1	0.5555555555555556	0.3333333333333333	4	1	0	0	0	1.0	3	3	0.3333333333333333	5	0.0	1.0	0.09999998349286729	0.5000000824525559	0.09405598340582147	0.5270077108334507	0.39414600729508986	0.5236714563920937	0.8073984032452644	0.5169013154747809	0	0	0.0
781	None	None	None	None	None	0	0	0	0	0	0	1.0	0	0	0	0	4	0	1.0	1	1	0.06666666666666667	1	1.0	0	0	0	0	0	0	0	0	0	0	0	0
4975	7.500571827908259e-05	4.218632495215928e-05	-3.404800009291197e-05	0.9970597566686497	None	0	0	0.2641509433962264	14	0.6623376623376623	51	0.9753086419753086	0.07792207792207792	16	6	62	0	0	1.0	9	9	5.266666666666667	79	0.0	0.9714285714285714	1.1287714518928907e-17	0.5000000608413275	0.04841441564512631	0.5850841474871732	0.0025316560219344913	0.5679630136395974	0.5670168077944319	0.551254768135524	0	1.0	0.0
3698	0.00023958971074270486	2.772190255382205e-06	-4.385183394324576e-07	0.9999999816773867	None	0.2	1	0.3333333333333333	4	0.8	12	0.20987654320987653	0.8	16	12	0	0	0	1.0	9	9	1.1333333333333333	17	0.0	1.0	1.3433550078811168e-06	0.5001844391465082	0.0015193448853590475	0.5227195981916061	-0.04720253879380572	0.5234447998398715	0.561294364413669	0.5154556405204715	0	1.0	0.0
4774	0.0	0.0	0.0	0.9999999999999998	None	0	0	0	0	0	0	1.0	0	0	0	0	4	0	1.0	1	1	0.06666666666666667	1	1.0	0	0	0	0	0	0	0	0	0	0	0	0
6118	0.0	0.0	0.0	0.9999999999999998	None	0	0	0	0	0	0	1.0	0	0	0	0	4	0	1.0	1	1	0.06666666666666667	1	1.0	0	0	0	0	0	0	0	0	0	0	0	0
4619	0.0	0.0	0.0	1.0	None	0	0	0	0	0	0	1.0	0	0	0	0	0	0	1.0	1	1	0.06666666666666667	1	0.0	0	0	0	0	0	0	0	0	0	0	0	0
7219	0.0	0.0	0.0	1.0	None	0	0	0	0	0	0	1.0	0	0	0	0	0	0	1.0	1	1	0.06666666666666667	1	0.0	0	0	0	0	0	0	0	0	0	0	0	0
3859	0.0004503536566783265	2.398616789665617e-06	2.389185252091735e-06	0.9995045455882192	None	0.14285714285714285	2	0.3870967741935484	12	0.5454545454545454	24	0.6388888888888888	0.38636363636363635	26	17	19	0	0	0.8888888888888888	8	9	3.066666666666667	46	0.0	0.6842105263157895	0.09995786791728933	0.5002637392468221	-0.08679316505444026	0.6279645170353616	0.09997720355209151	0.5011972020375473	0.7068849854356688	0.5439974277124373	0	1.0	0.0
4662	0.0	0.0	0.0	0.9999999999999998	None	0	0	0	0	0	0	1.0	0	0	0	0	4	0	1.0	1	1	0.06666666666666667	1	1.0	0	0	0	0	0	0	0	0	0	0	0	0
7019	0.02128959349161721	0.017080172017259365	0.01708011388541246	0.9815837785350138	None	0.2	1	0.3333333333333333	4	0.8	12	0.20987654320987653	0.8	16	12	0	0	0	1.0	9	9	1.1333333333333333	17	0.0	1.0	0.0999999790477892	0.5000002108045148	0.07825835304829257	0.5601697892785187	0.4021898709221186	0.5286881820797498	0.8157500951193855	0.5296925971268086	0	0	0.0
2711	0.01142691389611089	0.0004458809263435188	0.0004297516593767863	0.9946908894337492	None	0.25	1	0.36363636363636365	4	0.7857142857142857	11	0.2222222222222222	0.7857142857142857	15	11	0	0	0	0.8888888888888888	8	9	1.0666666666666667	16	0.0	1.0	-0.007856997121530889	0.6667767604274698	0.0999295079906395	0.5012374474011175	0.2801282549400662	0.5851556966022857	0.7633644872230545	0.5860166327042501	0	1.0	0.0
5213	0.0	0.0	0.0	1.0	None	0	0	0	0	0	0	1.0	0	0	0	0	0	0	1.0	1	1	0.06666666666666667	1	0.0	0	0	0	0	0	0	0	0	0	0	0	0
5320	0.0006548204891637837	1.9673689062521966e-05	1.4960956347861414e-05	0.9999999229564437	None	0.2	1	0.3333333333333333	4	0.8	12	0.20987654320987653	0.8	16	12	0	0	0	1.0	9	9	1.1333333333333333	17	0.0	1.0	0.09999912205660924	0.5000390807146139	0.054100245331310505	0.5875470955637501	0.09999108145621025	0.5000659320433108	0.5538793774564902	0.5294869464329116	0	1.0	0.0
2597	2.199195135284732e-06	1.0992440225932148e-07	-1.902742287179266e-08	0.999982417260615	None	0	0	0.037037037037037035	2	0.9746835443037974	77	1.0	0	1	0	79	0	0	1.0	9	9	5.4	81	0.0	1.0	0	0	0	0	0	0	0	0	0	0	0
6683	0.0	0.0	0.0	0.9999999999999998	None	0	0	0	0	0	0	1.0	0	0	0	0	4	0	1.0	1	1	0.06666666666666667	1	1.0	0	0	0	0	0	0	0	0	0	0	0	0
1014	None	None	None	None	None	0.25	1	0.36363636363636365	4	0.7857142857142857	11	0.2222222222222222	0.7857142857142857	15	11	0	0	0	0.8888888888888888	8	9	1.0666666666666667	16	0.0	1.0	7.585117659368575e-15	0.5000061279729978	0.2048219940612893	0.6212398626119431	-0.06292685519599432	0.6307956430606724	0.7453432643330894	0.5850380595775583	0	1.0	0.0
6930	0.007408005975436621	0.0040260267747064425	0.0037151771837394864	0.9910079598473213	None	0.25	1	0.4	4	0.7692307692307693	10	0.23809523809523808	0.7692307692307693	14	10	0	0	0	0.7777777777777778	9	7	1.0	15	0.0	1.0	0.09999612790098633	0.5030090167509219	0.20366706462367282	0.5923087388454708	0.09999999605594469	0.5000000055025915	0.6198811721559165	0.5320853560204023	0	1.0	0.0
3286	0.005364384607634115	0.001426116111192438	0.0014243300277362772	0.9933699028165314	None	0.2	1	0.3333333333333333	4	0.8	12	0.20987654320987653	0.8	16	12	0	0	0	1.0	9	9	1.1333333333333333	17	0.0	1.0	0.019013953308236898	0.6573970054992083	0.09693815222874534	0.577807587056261	-0.2145730412781785	0.9998701168266192	0.8179931599867968	0.9645913001478484	0	1.0	0.0
5700	0.0	0.0	0.0	0.9999999999999998	None	0	0	0	0	0	0	1.0	0	0	0	0	4	0	1.0	1	1	0.06666666666666667	1	1.0	0	0	0	0	0	0	0	0	0	0	0	0
3956	0.0003503360565447019	4.097425567095158e-06	3.764732286407638e-07	0.9999998575062135	None	0.2	1	0.3333333333333333	4	0.8	12	0.20987654320987653	0.8	16	12	0	0	0	1.0	9	9	1.1333333333333333	17	0.0	1.0	1.2397179246012036e-17	0.5000000000043404	0.08987924641880042	0.5852494493329947	-0.09419903178804898	0.7315780294123273	0.6763977129547318	0.6104018081540572	0	1.0	0.0
1588	None	None	None	None	None	0.08333333333333333	1	0.4444444444444444	12	0.4473684210526316	17	0.5555555555555556	0.23684210526315788	19	9	20	6	0	0.8888888888888888	8	9	2.6666666666666665	40	0.17647058823529413	0.6857142857142857	0.024833432176980176	0.5665686026405866	0.0995504997754484	0.5024293123567575	-0.08526240136650566	0.6227422232097036	0.683532873254866	0.5645368067592057	0.7368421052631579	0.5263157894736842	0.0
2437	None	None	None	None	None	0	0	0	0	0	0	1.0	0	0	0	0	4	0	1.0	1	1	0.06666666666666667	1	1.0	0	0	0	0	0	0	0	0	0	0	0	0
1554	None	None	None	None	None	0.4	2	0.5384615384615384	7	0.4117647058823529	7	0.4523809523809524	0.29411764705882354	12	5	6	4	0	0.8571428571428571	6	7	1.2666666666666666	19	0.4444444444444444	0.5333333333333333	-0.09999212897687451	0.5000829231311789	0.1110063956912847	0.5661843032428475	0.07120008944764887	0.6297309688429096	0.7207495843138636	0.5660856270226169	1.0	1.0	0.0
2768	None	None	None	None	None	0.043478260869565216	1	0.30612244897959184	15	0.6197183098591549	44	0.9012345679012346	0.14084507042253522	24	10	48	0	0	1.0	9	9	4.866666666666666	73	0.0	0.875	0.0622659415882022	0.5863572680783284	-0.09748311341798074	0.5152482530302652	6.732740784708963e-14	0.50000006633994	0.6561660586182716	0.5341085129145574	0	0.7916666666666666	0.0
622	None	None	None	None	None	0.3333333333333333	1	0.4444444444444444	4	0.7272727272727273	8	0.2708333333333333	0.7272727272727273	12	8	0	0	0	0.75	8	6	0.8666666666666667	13	0.0	0.8571428571428571	-0.10278914628996823	0.6823629863710118	0.07148242908327454	0.5689567886588518	0.02432409323542541	0.660077384797562	0.6838755692365592	0.6384468196009183	0	1.0	0.0
3646	5.601140309257358e-07	2.79527029484849e-07	7.621279083462638e-11	0.9999181529493281	None	0	0	1.0	1	0	0	1.0	0	1	0	0	3	0	0.5	2	1	0.13333333333333333	2	1.0	0	0	0	0	0	0	0	0	0	0	0	0
3088	0.0004466832469724809	1.8747102812758904e-06	8.204740452531154e-07	0.9999999755738219	None	0.2	1	0.3333333333333333	4	0.8	12	0.20987654320987653	0.8	16	12	0	0	0	1.0	9	9	1.1333333333333333	17	0.0	1.0	0.030127689384085367	0.6500400878964413	2.8690639245604862e-08	0.5000020454598071	0.09159849626679076	0.6568523364495303	0.6060754793750478	0.6041627949473104	0	0.75	0.0
4429	0.0005264440717838982	2.722607560372517e-06	-2.1660186471250607e-06	0.9999997176039904	None	0.2	1	0.3333333333333333	4	0.8	12	0.20987654320987653	0.8	16	12	0	0	0	1.0	9	9	1.1333333333333333	17	0.0	1.0	9.337722344591177e-05	0.5043031386117535	-0.015469297857961667	0.6471920428543094	0.3919924657657673	0.9999999996140596	0.9447280582499268	0.9994089921670315	0	0	0.0
2073	None	None	None	None	None	0	0	0.75	3	0.0	0	0.5555555555555556	0	0	0	4	0	0	1.0	3	3	0.3333333333333333	5	0.0	0	0	0	0	0	0	0	0	0	0	0	0
749	None	None	None	None	None	0	0	0	0	0	0	1.0	0	0	0	0	4	0	1.0	1	1	0.06666666666666667	1	1.0	0	0	0	0	0	0	0	0	0	0	0	0
5336	0.0	0.0	0.0	1.0	None	0	0	0	0	0	0	1.0	0	0	0	0	0	0	1.0	1	1	0.06666666666666667	1	0.0	0	0	0	0	0	0	0	0	0	0	0	0
5461	0.0	0.0	0.0	0.9999999999999998	None	0	0	0	0	0	0	1.0	0	0	0	0	4	0	1.0	1	1	0.06666666666666667	1	1.0	0	0	0	0	0	0	0	0	0	0	0	0
3976	0.0028560284596595366	0.0003535958617624474	-0.0003124646435653269	0.9953649210729038	None	0.045454545454545456	1	0.3191489361702128	15	0.6029411764705882	41	0.8641975308641975	0.3382352941176471	35	23	34	2	0	1.0	9	9	4.666666666666667	70	0.03333333333333333	0.8387096774193549	-0.11551239441888886	0.608142854837572	0.2659901262736436	0.5561669393231966	0.2526492651992902	0.7124994947026114	0.8611318302663148	0.6281361187663353	1.0	1.0	0.0
6706	0.017685259156409817	0.013723963298828619	-0.0011033842415523792	0.9889609671761687	None	0.2	1	0.3333333333333333	4	0.8	12	0.20987654320987653	0.8	16	12	0	0	0	1.0	9	9	1.1333333333333333	17	0.0	1.0	0.09999999584893156	0.5000000123174266	0.08940954779121854	0.5504658283697906	0.41232717380875455	0.5255697214607115	0.8178155666311346	0.525388250791753	0	0	0.0
6877	0.003077140525881582	0.0001143859428047827	2.463096547754566e-06	0.9989858398005408	None	0.2	1	0.3333333333333333	4	0.8	12	0.20987654320987653	0.8	16	12	0	0	0	1.0	9	9	1.1333333333333333	17	0.0	1.0	7.902762784127648e-27	0.5	0.011045197924280327	0.6349720109814768	0.3176467421792034	0.5696424306275539	0.8107209343049578	0.5690557734423171	0	0	0.0
2252	None	None	None	None	None	0.25	2	0.4444444444444444	8	0.52	13	0.42857142857142855	0.12	6	3	20	0	0	0.7777777777777778	9	7	1.8	27	0.0	0.6363636363636364	7.922843541531268e-06	0.5001673881987551	-0.08288101966611733	0.5672837581123238	-0.06857277624854878	0.5160712884047031	0.5892867835244409	0.5279503571873637	0	1.0	0.0
6901	0.006310076732149583	0.004688044934485562	0.0021449930762938224	0.997105268649158	None	0.2	1	0.3333333333333333	4	0.8	12	0.20987654320987653	0.8	16	12	0	0	0	1.0	9	9	1.1333333333333333	17	0.0	1.0	0.09999982130822942	0.5000054217609913	-0.03203066892942732	0.6588836872369883	-0.05330200008251514	0.654875162751222	0.6909145281856011	0.6065805552956791	0	1.0	0.0
5518	0.0	0.0	0.0	0.9999999999999998	None	0	0	0	0	0	0	1.0	0	0	0	0	4	0	1.0	1	1	0.06666666666666667	1	1.0	0	0	0	0	0	0	0	0	0	0	0	0
5579	0.007247549475260477	0.0014862801555361991	0.0014627265240162567	0.9850017668335836	None	0.2	1	0.3333333333333333	4	0.8	12	0.20987654320987653	0.8	16	12	0	0	0	1.0	9	9	1.1333333333333333	17	0.0	1.0	0.2875117897759534	0.620887362700951	0.07384187491152547	0.5767217771613771	0.09660444724398513	0.5319140565164241	0.730876139192772	0.5769240381249707	0	0.75	0.0
6079	0.001292028238775123	0.0006002850766635192	0.0005906485339759969	0.9981077796753525	None	0	0	0.16216216216216217	6	0.8113207547169812	43	0.6790123456790124	0.09433962264150944	10	5	44	12	0	1.0	9	9	3.6666666666666665	55	0.13793103448275862	0.8163265306122449	0.09986678150768662	0.5015303196809016	0.05470186180040563	0.6105025159593297	0.2064989623802524	0.6013869396183701	0.6620345606656094	0.5717344600264641	1.0	1.0	0.5
2435	None	None	None	None	None	0.3333333333333333	1	0.5	4	0.7	7	0.2857142857142857	0.7	11	7	0	0	0	0.8571428571428571	7	6	0.8	12	0.0	0.6666666666666666	0.06346396004759192	0.5647324643028101	0.09999893502721602	0.5000181304022228	0.00014745619877416495	0.510890338843558	0.6025945066917696	0.5253143380138475	0	1.0	0.0
283	None	None	None	None	None	0	0	0.25	1	1.0	3	1.0	1.0	4	3	0	3	0	0.2	1	5	0.3333333333333333	5	1.0	0	0.17669076631295128	0.5020933714638832	-0.1531928783680483	0.5404720000077672	-0.09908098378386401	0.5034151569257557	0.8091987824800891	0.5153516175938236	1.0	1.0	0.0
529	None	None	None	None	None	0	0	0	0	0	0	1.0	0	0	0	0	0	0	1.0	1	1	0.06666666666666667	1	0.0	0	0	0	0	0	0	0	0	0	0	0	0
3823	0.005639849509302129	0.0009060038166963337	0.0008006327365009296	0.9918120124647016	None	0.2	1	0.3333333333333333	4	0.8	12	0.20987654320987653	0.8	16	12	0	0	0	1.0	9	9	1.1333333333333333	17	0.0	1.0	-0.008396899944057788	0.6578717728419665	0.0001453714431010375	0.5027393032700088	0.2354929401591001	0.6698321485459798	0.7651922754550693	0.6123978162412851	0	1.0	0.0
3625	1.3651343177296958e-07	1.1105332771593676e-07	-8.04277841060746e-08	0.9999679641010695	None	0	0	0.06666666666666667	3	0.9384615384615385	61	0.8271604938271605	0	0	0	66	8	0	1.0	9	9	4.466666666666667	67	0.058823529411764705	0.9655172413793104	0	0	0	0	0	0	0	0	0	0	0
7150	0.003344841287616236	0.001234930413844023	5.105451743575633e-05	0.9983069387097088	None	0.2	1	0.3333333333333333	4	0.8	12	0.20987654320987653	0.8	16	12	0	0	0	1.0	9	9	1.1333333333333333	17	0.0	1.0	0.09999850056011228	0.5001061357078919	0.0449713629877881	0.6462138139262137	0.08498875181617815	0.5488944947106802	0.56063914219431	0.566198027783659	0	0.9375	0.0
787	None	None	None	None	None	0	0	0	0	0	0	1.0	0	0	0	0	0	0	1.0	1	1	0.06666666666666667	1	0.0	0	0	0	0	0	0	0	0	0	0	0	0
4169	0.012502949064419944	0.006171723675566652	0.005597740422677958	0.9966882146482189	None	0.2	1	0.3333333333333333	4	0.8	12	0.20987654320987653	0.8	16	12	0	0	0	1.0	9	9	1.1333333333333333	17	0.0	1.0	0.31208679461138444	0.6486032567171799	0.09999966508048967	0.5000822925390145	0.05994472124085132	0.5726869242006105	0.7449649835762772	0.5749359811110523	0	1.0	0.0
5372	0.0026732072577893874	0.001104967117120674	0.0008473278275789851	0.9993458455731798	None	0	0	0.3333333333333333	2	0.8571428571428571	6	0.36	0.8571428571428571	8	6	0	1	0	1.0	5	5	0.6	9	0.5	0	0.044617893024755974	0.5067728440689638	0.2322466591433315	0.6450335887014198	0.2041774802451292	0.5627881251869558	0.7103984691728061	0.572555655668883	1.0	0.875	0.0
4426	0.00033165920642597586	1.5309145219361837e-06	1.5098192309468048e-06	0.9999999859852352	None	0.2	1	0.3333333333333333	4	0.8	12	0.20987654320987653	0.8	16	12	0	0	0	1.0	9	9	1.1333333333333333	17	0.0	1.0	0.056939604211084724	0.5643195593874938	-0.06673121620876192	0.6805621810338675	-0.0352541537172404	0.6585332261418388	0.6472327693097123	0.6358223958708917	0	1.0	0.0
808	None	None	None	None	None	0	0	0.058823529411764705	1	1.0	23	1.0	0	0	0	24	9	0	1.0	5	5	1.6666666666666667	25	0.17307692307692307	0	0	0	0	0	0	0	0	0	0	0	0
5584	0.007000322335283214	0.0005712580395819824	0.0002710674194558634	0.9925786053122017	None	0.2	1	0.3333333333333333	4	0.8	12	0.20987654320987653	0.8	16	12	0	0	0	1.0	9	9	1.1333333333333333	17	0.0	1.0	0.10835694292814149	0.5765435896984319	-0.05683493820443897	0.5616903558254829	0.3161229078582726	0.6201361440759549	0.8273479495303457	0.5863549790852177	0	1.0	0.0
6762	0.0	0.0	0.0	0.9999999999999998	None	0	0	0	0	0	0	1.0	0	0	0	0	4	0	1.0	1	1	0.06666666666666667	1	1.0	0	0	0	0	0	0	0	0	0	0	0	0
6031	0.00017466111750812614	0.00016108136269630253	0.00016107985507621576	0.9985079578464422	None	0.5	1	0.6666666666666666	4	0.5	3	0.4444444444444444	0.5	7	3	0	0	0	0.5	3	6	0.5333333333333333	8	0.0	1.0	0.09999999818700543	0.5000000018262389	0.3778454323436439	0.5579534424935247	0.023227599528005426	0.5015946470089684	0.8210271420005791	0.5199260186378548	0	0.5714285714285714	0.0
5153	0.001046787565842645	0.0005138916555032199	4.317379216420187e-06	0.9952231248577248	None	0	0	0.1	3	0.9069767441860465	39	0.8333333333333334	0	0	0	44	0	0	0.6666666666666666	6	9	3.0	45	0.0	0.85	0	0	0	0	0	0	0	0	0	0	0
695	None	None	None	None	None	0.3333333333333333	2	0.5	7	0.5555555555555556	10	0.31746031746031744	0.3333333333333333	11	6	8	0	0	0.7777777777777778	9	7	1.3333333333333333	20	0.0	0.47058823529411764	-0.08248618008173139	0.5184345927369762	0.08161986017324024	0.5403496004637017	0.1719067429018723	0.6072354382805153	0.759474746401394	0.5557034954763364	0	1.0	0.0
2452	None	None	None	None	None	0	0	0.3333333333333333	2	0.8571428571428571	6	0.36	0.8571428571428571	8	6	0	2	0	1.0	5	5	0.6	9	1.0	0	1.146004703671435e-08	0.5000008290346675	0.24191243530960377	0.7672459025999503	0.00015178227116936847	0.5013569769013294	0.7573408860280029	0.5985479861202904	1.0	1.0	0.0
6807	None	None	None	None	None	0	0	0.16326530612244897	8	0.8028169014084507	57	0.9012345679012346	0.09859154929577464	9	7	63	6	0	1.0	9	9	4.866666666666666	73	0.046875	0.9230769230769231	7.902762784127648e-27	0.5000000449741231	-0.07251200776507413	0.504555511572952	0.09999915295860659	0.5000008364783372	0.6697925771259884	0.5015188350229295	1.0	1.0	0.7521376425772248
[truncated: 6,188 more rows]
