# Supplementary material for: Constrained by Design: Influence of Genetic Encodings on Evolved Traits of Robots
Source: Front Robot AI. 2021 Jun 15;8:672379. doi: 10.3389/frobt.2021.672379 (PMC8239187; doi:10.3389/frobt.2021.672379)
Supplement: Supplementary file 2 [file DataSheet1.ZIP › hyperplasticoding_plane_13_snapshots_ids.tsv]

generation	robot_id	fitness	novelty	novelty_pop	cons_fitness
145	7250	0.01768335713302165	None	0.0	0.01768335713302165
145	7167	0.0006401342628189867	None	0.0	0.0006401342628189867
145	7266	0.010343007788858315	None	0.0	0.010343007788858315
145	7240	0.004714648617444883	None	0.1014636139101244	0.004714648617444883
145	7307	-3.6879586827700444e-06	None	0.8905634207035013	-3.6879586827700444e-06
145	7329	3.979026916431089e-07	None	0.0	3.979026916431089e-07
145	6998	0.010289759519312729	None	0.0	0.010289759519312729
145	7193	0.01682705001044232	None	0.0	0.01682705001044232
145	7282	0.0025031536024497023	None	0.28743146307101075	0.0025031536024497023
145	7311	0.00037703521897363855	None	0.0	0.00037703521897363855
145	7269	6.361537078254817e-07	None	1.0054820393885033	6.361537078254817e-07
145	7264	0.016940607524214977	None	0.0	0.016940607524214977
145	6271	0.015290765086440748	None	0.0	0.015290765086440748
145	7251	0.017672086345169022	None	0.0	0.017672086345169022
145	7275	0.02704641030806779	None	0.0	0.02704641030806779
145	7062	0.017193774166097093	None	0.0	0.017193774166097093
145	7259	-0.00010561507841990055	None	0.0	-0.00010561507841990055
145	7326	1.0208484353021389e-09	None	0.0	1.0208484353021389e-09
145	6841	0.017689683209634807	None	0.0	0.017689683209634807
145	7031	0.0052465991108990384	None	0.40310403329390654	0.0052465991108990384
145	7281	1.4283014369603748e-12	None	0.0	1.4283014369603748e-12
145	6903	0.01722435755177506	None	0.0	0.01722435755177506
145	7254	0.017391646382702085	None	0.0	0.017391646382702085
145	7336	0.00011074956597796275	None	0.0	0.00011074956597796275
145	7030	0.017283212277984655	None	0.0	0.017283212277984655
145	7265	0.01605722014303921	None	0.0	0.01605722014303921
145	6860	0.016930901103485562	None	0.0	0.016930901103485562
145	7238	0.027027889700110278	None	0.0	0.027027889700110278
145	7020	0.026281947530708682	None	0.0	0.026281947530708682
145	7197	0.01367949564109212	None	0.0	0.01367949564109212
145	6553	0.02633736289016934	None	0.0	0.02633736289016934
145	7348	9.744133254065403e-05	None	0.33871531642790587	9.744133254065403e-05
145	7338	-2.4340790805827346e-06	None	0.0	-2.4340790805827346e-06
145	6952	0.026906918923659387	None	0.0	0.026906918923659387
145	7037	0.007177980000042875	None	0.0	0.007177980000042875
145	7321	0.014546717890944702	None	0.0	0.014546717890944702
145	7190	0.010406339443955678	None	0.20046539124670848	0.010406339443955678
145	7285	0.017292593925578723	None	0.0	0.017292593925578723
145	7048	0.017201798254168836	None	0.0	0.017201798254168836
145	7060	0.026951355320864557	None	0.0	0.026951355320864557
145	6962	0.012792258594776906	None	0.0	0.012792258594776906
145	7202	0.014809112427655006	None	0.0	0.014809112427655006
145	6715	0.01734006952711617	None	0.0	0.01734006952711617
145	7284	0.0011281740272895842	None	0.0	0.0011281740272895842
145	7299	0.004987358331850237	None	0.0	0.004987358331850237
145	7225	0.014594818787000837	None	0.0	0.014594818787000837
145	6410	0.01188057466035554	None	0.0	0.01188057466035554
145	7325	0.017313482270573794	None	0.0	0.017313482270573794
145	7288	0.0011352310688867364	None	0.15778537576458018	0.0011352310688867364
145	7349	0.0003219720358761438	None	0.1014636139101244	0.0003219720358761438
145	7184	0.017729697418741357	None	0.0	0.017729697418741357
145	7212	0.02659523899715408	None	0.0	0.02659523899715408
145	7267	-1.5418880795856765e-13	None	0.0	-1.5418880795856765e-13
145	7350	0.017491141585878615	None	0.0	0.017491141585878615
145	7155	0.017442811695690782	None	0.0	0.017442811695690782
145	7204	0.014934242395325282	None	0.0	0.014934242395325282
145	7215	0.003433187699715072	None	0.0	0.003433187699715072
145	7244	0.01693721515864216	None	0.0	0.01693721515864216
145	7151	0.015794587032882862	None	0.0	0.015794587032882862
145	7289	9.237862654559237e-05	None	0.0	9.237862654559237e-05
145	6395	0.011430657130995312	None	0.0	0.011430657130995312
145	6489	0.01720798603977182	None	0.0	0.01720798603977182
145	6745	0.027029062452914136	None	0.0	0.027029062452914136
145	7252	-5.552196319452659e-06	None	0.0	-5.552196319452659e-06
145	7322	0.016970577107288106	None	0.0	0.016970577107288106
145	7065	0.015632310657886304	None	0.0	0.015632310657886304
145	7106	0.026291533913551622	None	0.0	0.026291533913551622
145	7276	-4.025075069594831e-08	None	1.0054820393885033	-4.025075069594831e-08
145	7333	0.017313515796204288	None	0.0	0.017313515796204288
145	7117	0.015791379645095215	None	0.0	0.015791379645095215
145	7101	0.010652704821187967	None	0.0	0.010652704821187967
145	6892	0.01719569609763922	None	0.0	0.01719569609763922
145	7083	0.013015590369932653	None	0.0	0.013015590369932653
145	6655	0.017787850330388693	None	0.0	0.017787850330388693
145	7118	0.017025109759382102	None	0.0	0.017025109759382102
145	7183	0.014821056415049676	None	0.0	0.014821056415049676
145	6659	0.017182055305797087	None	0.0	0.017182055305797087
145	7102	0.017341959727978185	None	0.0	0.017341959727978185
145	7136	0.026241661935945692	None	0.0	0.026241661935945692
145	7314	0.015859386611217736	None	0.0	0.015859386611217736
145	7130	0.017326699080302	None	0.0	0.017326699080302
145	7203	0.012836855673399867	None	0.0	0.012836855673399867
145	7262	3.290684941471758e-07	None	0.2948868293648523	3.290684941471758e-07
145	7343	0.01778871574601403	None	0.0	0.01778871574601403
145	7054	0.017368995205785664	None	0.0	0.017368995205785664
145	7134	0.017484551663283207	None	0.0	0.017484551663283207
145	7139	0.017433219893506557	None	0.0	0.017433219893506557
145	6467	0.01469377286229029	None	0.0	0.01469377286229029
145	7192	0.0008855211897403036	None	1.0054820393885033	0.0008855211897403036
145	7239	0.0076094409289356926	None	0.0	0.0076094409289356926
145	7165	0.027046667128745087	None	0.0	0.027046667128745087
145	6973	0.015612487068782415	None	0.0	0.015612487068782415
145	7305	-7.98667337214045e-06	None	0.0	-7.98667337214045e-06
145	6478	0.016976114420201367	None	0.0	0.016976114420201367
145	7330	0.017169612121161987	None	0.0	0.017169612121161987
145	6955	0.001979374529805195	None	0.0	0.001979374529805195
145	7345	-3.572819228712288e-05	None	0.0	-3.572819228712288e-05
145	7332	-1.7635147047583325e-05	None	0.40837141032198476	-1.7635147047583325e-05
145	6825	0.01740689078476904	None	0.0	0.01740689078476904
145	7247	0.00022308573325846874	None	0.0	0.00022308573325846874
143	7119	-0.1	None	0.6638102892042121	-0.1
143	7250	0.01768335713302165	None	0.0	0.01768335713302165
143	7167	0.0006401342628189867	None	0.0	0.0006401342628189867
143	7195	-1.5438838972084716e-06	None	0.3429964693695265	-1.5438838972084716e-06
143	7240	0.004714648617444883	None	0.11123884797179977	0.004714648617444883
143	7185	-0.1	None	0.6638102892042121	-0.1
143	6998	0.010289759519312729	None	0.0	0.010289759519312729
143	7193	0.01682705001044232	None	0.0	0.01682705001044232
143	5863	0.013236920904562686	None	0.0	0.013236920904562686
143	7213	-1.730206703765822e-13	None	0.0	-1.730206703765822e-13
143	6271	0.015290765086440748	None	0.0	0.015290765086440748
143	7019	0.01708011388541246	None	0.0	0.01708011388541246
143	7217	0.00023175477409079882	None	0.0	0.00023175477409079882
143	7235	-8.870034479639277e-07	None	0.0	-8.870034479639277e-07
143	7062	0.017193774166097093	None	0.0	0.017193774166097093
143	7177	0.01693497358878837	None	0.0	0.01693497358878837
143	6841	0.017689683209634807	None	0.0	0.017689683209634807
143	7031	0.0052465991108990384	None	0.38210093889574687	0.0052465991108990384
143	6793	0.014909046475121984	None	0.0	0.014909046475121984
143	7174	0.0005816901992158006	None	0.0	0.0005816901992158006
143	6903	0.01722435755177506	None	0.0	0.01722435755177506
143	7030	0.017283212277984655	None	0.0	0.017283212277984655
143	6860	0.016930901103485562	None	0.0	0.016930901103485562
143	7238	0.027027889700110278	None	0.0	0.027027889700110278
143	7020	0.026281947530708682	None	0.0	0.026281947530708682
143	7162	-8.78744568191213e-08	None	0.594857782266516	-8.78744568191213e-08
143	7197	0.01367949564109212	None	0.0	0.01367949564109212
143	6553	0.02633736289016934	None	0.0	0.02633736289016934
143	6952	0.026906918923659387	None	0.0	0.026906918923659387
143	7126	0.00039721101668019066	None	0.0	0.00039721101668019066
143	7037	0.007177980000042875	None	0.0	0.007177980000042875
143	7107	-5.758688552835299e-07	None	0.5481505790674301	-5.758688552835299e-07
143	7190	0.010406339443955678	None	0.09590603879835333	0.010406339443955678
143	7241	-1.5139416106162428e-13	None	0.0	-1.5139416106162428e-13
143	7048	0.017201798254168836	None	0.0	0.017201798254168836
143	7227	0.0008978483516867035	None	0.16473299300783523	0.0008978483516867035
143	6524	0.011848807120034027	None	0.0	0.011848807120034027
143	7060	0.026951355320864557	None	0.0	0.026951355320864557
143	6104	0.017505919988033893	None	0.0	0.017505919988033893
143	7243	3.472070628959905e-05	None	0.29856288507306594	3.472070628959905e-05
143	6962	0.012792258594776906	None	0.0	0.012792258594776906
143	7218	0.010607916562187835	None	0.09590603879835333	0.010607916562187835
143	7202	0.014809112427655006	None	0.0	0.014809112427655006
143	6715	0.01734006952711617	None	0.0	0.01734006952711617
143	7148	2.633044107355592e-11	None	1.1587789397965431	2.633044107355592e-11
143	7249	1.242332781443901e-06	None	0.5525636395918927	1.242332781443901e-06
143	6761	0.0004969389478844493	None	0.2782300768391138	0.0004969389478844493
143	7225	0.014594818787000837	None	0.0	0.014594818787000837
143	6410	0.01188057466035554	None	0.0	0.01188057466035554
143	7184	0.017729697418741357	None	0.0	0.017729697418741357
143	7212	0.02659523899715408	None	0.0	0.02659523899715408
143	7155	0.017442811695690782	None	0.0	0.017442811695690782
143	7105	-7.431357518038318e-07	None	0.9441927636884884	-7.431357518038318e-07
143	7204	0.014934242395325282	None	0.0	0.014934242395325282
143	7215	0.003433187699715072	None	0.0	0.003433187699715072
143	7244	0.01693721515864216	None	0.0	0.01693721515864216
143	7151	0.015794587032882862	None	0.0	0.015794587032882862
143	6395	0.011430657130995312	None	0.0	0.011430657130995312
143	6489	0.01720798603977182	None	0.0	0.01720798603977182
143	6334	0.014845788565632033	None	0.0	0.014845788565632033
143	6745	0.027029062452914136	None	0.0	0.027029062452914136
143	7228	0.017307355940470396	None	0.0	0.017307355940470396
143	7206	0.0004947119969327399	None	0.0	0.0004947119969327399
143	7065	0.015632310657886304	None	0.0	0.015632310657886304
143	7138	0.013678832487450936	None	0.0	0.013678832487450936
143	7106	0.026291533913551622	None	0.0	0.026291533913551622
143	7117	0.015791379645095215	None	0.0	0.015791379645095215
143	7101	0.010652704821187967	None	0.0	0.010652704821187967
143	7229	0.017180842297942114	None	0.0	0.017180842297942114
143	7232	0.017162198315206274	None	0.0	0.017162198315206274
143	7143	2.471544509650729e-09	None	0.36332086961915283	2.471544509650729e-09
143	6921	0.01689038415563385	None	0.0	0.01689038415563385
143	6892	0.01719569609763922	None	0.0	0.01719569609763922
143	7083	0.013015590369932653	None	0.0	0.013015590369932653
143	6655	0.017787850330388693	None	0.0	0.017787850330388693
143	7118	0.017025109759382102	None	0.0	0.017025109759382102
143	7248	0.00020007691526939965	None	0.9441927636884884	0.00020007691526939965
143	7183	0.014821056415049676	None	0.0	0.014821056415049676
143	7226	0.017624082848175238	None	0.0	0.017624082848175238
143	6659	0.017182055305797087	None	0.0	0.017182055305797087
143	7102	0.017341959727978185	None	0.0	0.017341959727978185
143	7136	0.026241661935945692	None	0.0	0.026241661935945692
143	7234	0.00020237465230805283	None	0.0	0.00020237465230805283
143	7130	0.017326699080302	None	0.0	0.017326699080302
143	7203	0.012836855673399867	None	0.0	0.012836855673399867
143	6997	0.0273791924335374	None	0.0	0.0273791924335374
143	7054	0.017368995205785664	None	0.0	0.017368995205785664
143	7134	0.017484551663283207	None	0.0	0.017484551663283207
143	7139	0.017433219893506557	None	0.0	0.017433219893506557
143	6467	0.01469377286229029	None	0.0	0.01469377286229029
143	7192	0.0008855211897403036	None	0.9441927636884884	0.0008855211897403036
143	7239	0.0076094409289356926	None	0.0	0.0076094409289356926
143	7165	0.027046667128745087	None	0.0	0.027046667128745087
143	6973	0.015612487068782415	None	0.0	0.015612487068782415
143	6743	0.0038191021304179507	None	0.0	0.0038191021304179507
143	6478	0.016976114420201367	None	0.0	0.016976114420201367
143	7236	0.0011155718422684571	None	0.0	0.0011155718422684571
143	6955	0.001979374529805195	None	0.0	0.001979374529805195
143	6825	0.01740689078476904	None	0.0	0.01740689078476904
143	7247	0.00022308573325846874	None	0.0	0.00022308573325846874
106	5310	0.012957470573449837	None	0.0	0.012957470573449837
106	4964	0.006142379963532223	None	0.0	0.006142379963532223
106	5128	0.0022978858363657483	None	0.1703161158285807	0.0022978858363657483
106	5312	0.0003350621038086802	None	0.09921247764399006	0.0003350621038086802
106	5140	-4.835988346778217e-06	None	0.0	-4.835988346778217e-06
106	4942	0.00017169332039117076	None	0.0	0.00017169332039117076
106	5339	0.0022439953106751674	None	0.0	0.0022439953106751674
106	5343	0.008318717847772505	None	0.0	0.008318717847772505
106	5292	3.373764840916599e-05	None	0.0	3.373764840916599e-05
106	5174	5.544378568494089e-07	None	1.0621322893124003	5.544378568494089e-07
106	5382	0.006896823934913152	None	0.0	0.006896823934913152
106	5363	0.008586704431841802	None	0.0	0.008586704431841802
106	5181	0.003916760394122479	None	0.0	0.003916760394122479
106	5373	0.005797053846736638	None	0.0	0.005797053846736638
106	5020	0.012695652413169542	None	0.0	0.012695652413169542
106	5228	0.0006206160395668774	None	0.0	0.0006206160395668774
106	5368	0.002612709389314077	None	0.0	0.002612709389314077
106	5215	0.0069045971237388475	None	0.0	0.0069045971237388475
106	5316	0.00124095872975503	None	0.3884414496330291	0.00124095872975503
106	4911	0.004458688493937327	None	0.0	0.004458688493937327
106	5021	0.006921349532601283	None	0.0	0.006921349532601283
106	5233	0.008477589069302073	None	0.0	0.008477589069302073
106	5398	0.0005660426178311648	None	0.2926711520307188	0.0005660426178311648
106	5376	1.875963857946634e-08	None	0.10793240912616305	1.875963857946634e-08
106	5226	0.0002904957607143068	None	0.0	0.0002904957607143068
106	5387	1.7592486179278068e-07	None	0.46364813433164115	1.7592486179278068e-07
106	5323	-1.2718742689633629e-06	None	0.0	-1.2718742689633629e-06
106	5315	-1.3304188069820353e-08	None	0.0	-1.3304188069820353e-08
106	4992	0.003075246482619301	None	0.0	0.003075246482619301
106	4713	0.012616731454719627	None	0.0	0.012616731454719627
106	5288	0.0025564197181858466	None	0.0	0.0025564197181858466
106	5399	0.0037117587915186114	None	0.0	0.0037117587915186114
106	4944	0.0024294215073591414	None	0.1703161158285807	0.0024294215073591414
106	5329	0.0019609696823307244	None	0.31048289766832554	0.0019609696823307244
106	4860	0.004260002654616457	None	0.19207584056048999	0.004260002654616457
106	5348	0.002405734800061146	None	0.1703161158285807	0.002405734800061146
106	5354	0.00445847399065987	None	0.19207584056048999	0.00445847399065987
106	5285	0.008450290280074541	None	0.0	0.008450290280074541
106	5381	1.2126681484761557e-12	None	0.0	1.2126681484761557e-12
106	5109	0.008978613936786624	None	0.0	0.008978613936786624
106	5089	0.004535697087979547	None	0.0	0.004535697087979547
106	5166	0.011811909363747335	None	0.0	0.011811909363747335
106	4967	0.00904894079800841	None	0.0	0.00904894079800841
106	5016	0.006455623549083453	None	0.0	0.006455623549083453
106	5308	0.00036329897308268953	None	0.30062924365498433	0.00036329897308268953
106	5108	0.008226002159124272	None	0.0	0.008226002159124272
106	4379	0.001731955809205299	None	0.0	0.001731955809205299
106	5304	0.002407547665037824	None	0.1703161158285807	0.002407547665037824
106	5383	0.002829564829937582	None	0.17647233684789995	0.002829564829937582
106	5330	0.0036998466591516375	None	0.0	0.0036998466591516375
106	5335	5.967537983476898e-06	None	0.24160630046354195	5.967537983476898e-06
106	5379	9.951406488395462e-05	None	0.8541553311218241	9.951406488395462e-05
106	5152	0.003151577165252892	None	0.0	0.003151577165252892
106	5253	0.006983543051295043	None	0.0	0.006983543051295043
106	5046	0.00701167543770173	None	0.0	0.00701167543770173
106	5197	0.00968828638255767	None	0.0	0.00968828638255767
106	5331	-0.1	None	0.0	-0.1
106	4690	0.006804740586493575	None	0.0	0.006804740586493575
106	5048	0.0027033183820503025	None	0.22480530750029168	0.0027033183820503025
106	4409	0.007138445552261961	None	0.0	0.007138445552261961
106	5388	0.004522978832757433	None	0.0	0.004522978832757433
106	3961	0.007058691733205266	None	0.0	0.007058691733205266
106	5255	0.001307755432667807	None	0.0	0.001307755432667807
106	5393	0.0011985348781925133	None	0.10793240912616305	0.0011985348781925133
106	5165	0.004342057522989456	None	0.19207584056048999	0.004342057522989456
106	5361	-3.8690488526664976e-10	None	0.9836004652014685	-3.8690488526664976e-10
106	5238	-5.503536161973078e-07	None	0.0	-5.503536161973078e-07
106	5163	0.005921805486282765	None	0.0	0.005921805486282765
106	4653	0.0010553389947113734	None	0.0	0.0010553389947113734
106	5031	0.006688816036789361	None	0.0	0.006688816036789361
106	5391	0.0030991544986830708	None	0.0	0.0030991544986830708
106	5205	0.00701462690201068	None	0.0	0.00701462690201068
106	5287	0.004538747257408708	None	0.0	0.004538747257408708
106	5392	0.003195310874354174	None	0.22480530750029168	0.003195310874354174
106	5364	8.480994568495836e-07	None	0.0	8.480994568495836e-07
106	5305	0.006824566138586423	None	0.0	0.006824566138586423
106	5246	0.004507924969439849	None	0.0	0.004507924969439849
106	5273	0.001038141849456092	None	0.4305517544185301	0.001038141849456092
106	5185	0.002941454617090471	None	0.0	0.002941454617090471
106	5357	0.005596758913953779	None	0.0	0.005596758913953779
106	5280	0.006900538725948834	None	0.0	0.006900538725948834
106	4570	0.013382698289718458	None	0.0	0.013382698289718458
106	3424	0.003311683149113364	None	0.22480530750029168	0.003311683149113364
106	5119	0.006059136280221184	None	0.0	0.006059136280221184
106	5103	0.0069810990931468125	None	0.0	0.0069810990931468125
106	5279	0.0031848744783697864	None	0.0	0.0031848744783697864
106	4899	0.013296882523552366	None	0.0	0.013296882523552366
106	4881	0.003416421973622674	None	0.09921247764399006	0.003416421973622674
106	5359	5.940534203043306e-10	None	0.8541553311218241	5.940534203043306e-10
106	5317	0.0001956779996628375	None	0.0	0.0001956779996628375
106	5325	0.0012954098724071612	None	0.0	0.0012954098724071612
106	5125	0.006938503758904407	None	0.0	0.006938503758904407
106	5243	4.424546957245925e-05	None	0.3884414496330291	4.424546957245925e-05
106	4475	0.007031831506398161	None	0.0	0.007031831506398161
106	5130	6.451430612910596e-05	None	0.09921247764399006	6.451430612910596e-05
106	5400	-0.1	None	0.0	-0.1
106	5375	3.3792537420365682e-06	None	0.0	3.3792537420365682e-06
106	4963	0.010580707338396878	None	0.0	0.010580707338396878
106	5356	0.011577199931656824	None	0.0	0.011577199931656824
106	4832	0.0024169505990344407	None	0.1703161158285807	0.0024169505990344407
141	7119	-0.1	None	0.5502351475205407	-0.1
141	7144	-0.1	None	0.0	-0.1
141	7124	0.0016580593249384485	None	0.3249145337626973	0.0016580593249384485
141	6976	0.001980185320121839	None	0.0	0.001980185320121839
141	7127	-0.0008432770198828265	None	0.0	-0.0008432770198828265
141	6998	0.010289759519312729	None	0.0	0.010289759519312729
141	5863	0.013236920904562686	None	0.0	0.013236920904562686
141	6271	0.015290765086440748	None	0.0	0.015290765086440748
141	7019	0.01708011388541246	None	0.0	0.01708011388541246
141	7137	-5.028727333609993e-07	None	0.13847188787654133	-5.028727333609993e-07
141	7011	0.01781509060828412	None	0.0	0.01781509060828412
141	7088	0.014390199143018438	None	0.0	0.014390199143018438
141	6866	0.02658264015048482	None	0.024627384500935563	0.02658264015048482
141	7062	0.017193774166097093	None	0.0	0.017193774166097093
141	7026	-3.266873777701161e-05	None	0.0	-3.266873777701161e-05
141	7103	3.8679156189600744e-08	None	0.2620916619761303	3.8679156189600744e-08
141	6841	0.017689683209634807	None	0.0	0.017689683209634807
141	7031	0.0052465991108990384	None	0.32806836343354184	0.0052465991108990384
141	6793	0.014909046475121984	None	0.0	0.014909046475121984
141	7123	0.0037792112904021713	None	0.34148319511748026	0.0037792112904021713
141	6903	0.01722435755177506	None	0.0	0.01722435755177506
141	7081	-8.870194850643255e-07	None	0.5740315827936262	-8.870194850643255e-07
141	7030	0.017283212277984655	None	0.0	0.017283212277984655
141	6984	3.870078892798758e-06	None	0.0	3.870078892798758e-06
141	6860	0.016930901103485562	None	0.0	0.016930901103485562
141	7020	0.026281947530708682	None	0.024627384500935563	0.026281947530708682
141	6553	0.02633736289016934	None	0.024627384500935563	0.02633736289016934
141	6952	0.026906918923659387	None	0.024627384500935563	0.026906918923659387
141	5961	0.01526463892050719	None	0.0	0.01526463892050719
141	7126	0.00039721101668019066	None	0.0	0.00039721101668019066
141	7037	0.007177980000042875	None	0.0	0.007177980000042875
141	7107	-5.758688552835299e-07	None	0.5420684149752002	-5.758688552835299e-07
141	7016	0.01781261497285924	None	0.0	0.01781261497285924
141	7048	0.017201798254168836	None	0.0	0.017201798254168836
141	6870	0.014679103826964421	None	0.0	0.014679103826964421
141	6524	0.011848807120034027	None	0.0	0.011848807120034027
141	7060	0.026951355320864557	None	0.024627384500935563	0.026951355320864557
141	6104	0.017505919988033893	None	0.0	0.017505919988033893
141	6962	0.012792258594776906	None	0.0	0.012792258594776906
141	6429	0.01059315238263267	None	0.0	0.01059315238263267
141	6715	0.01734006952711617	None	0.0	0.01734006952711617
141	7148	2.633044107355592e-11	None	1.0062305898749053	2.633044107355592e-11
141	6761	0.0004969389478844493	None	0.34148319511748026	0.0004969389478844493
141	7133	-0.1	None	0.0	-0.1
141	6410	0.01188057466035554	None	0.0	0.01188057466035554
141	7050	0.00031079178302996496	None	0.18843902091889878	0.00031079178302996496
141	6669	0.016929746929439972	None	0.0	0.016929746929439972
141	6619	0.017187777883443976	None	0.0	0.017187777883443976
141	7067	0.00021499368405461175	None	0.18843902091889878	0.00021499368405461175
141	7105	-7.431357518038318e-07	None	1.2267057155213053	-7.431357518038318e-07
141	6371	0.01526336629885291	None	0.0	0.01526336629885291
141	6395	0.011430657130995312	None	0.0	0.011430657130995312
141	6489	0.01720798603977182	None	0.0	0.01720798603977182
141	6334	0.014845788565632033	None	0.0	0.014845788565632033
141	6519	0.014749097158131922	None	0.0	0.014749097158131922
141	6745	0.027029062452914136	None	0.024627384500935563	0.027029062452914136
141	6985	-2.051022227376629e-06	None	0.3041675603416373	-2.051022227376629e-06
141	7140	-1.740352251949884e-05	None	0.1134899842379341	-1.740352251949884e-05
141	6938	0.01693730668124441	None	0.0	0.01693730668124441
141	7065	0.015632310657886304	None	0.0	0.015632310657886304
141	6708	0.002315097577997591	None	0.0	0.002315097577997591
141	7110	0.0011875302746235429	None	0.0	0.0011875302746235429
141	7138	0.013678832487450936	None	0.0	0.013678832487450936
141	7106	0.026291533913551622	None	0.024627384500935563	0.026291533913551622
141	7117	0.015791379645095215	None	0.0	0.015791379645095215
141	7080	9.395389547461901e-07	None	0.7500287610210055	9.395389547461901e-07
141	7044	0.0077302648856981	None	0.0	0.0077302648856981
141	7101	0.010652704821187967	None	0.0	0.010652704821187967
141	7055	0.0005236472227683572	None	0.0	0.0005236472227683572
141	7114	0.014933471128759195	None	0.0	0.014933471128759195
141	7143	2.471544509650729e-09	None	0.308216273472074	2.471544509650729e-09
141	6921	0.01689038415563385	None	0.0	0.01689038415563385
141	6892	0.01719569609763922	None	0.0	0.01719569609763922
141	7083	0.013015590369932653	None	0.0	0.013015590369932653
141	6655	0.017787850330388693	None	0.0	0.017787850330388693
141	7118	0.017025109759382102	None	0.0	0.017025109759382102
141	7006	0.011248241818957916	None	0.0	0.011248241818957916
141	7073	0.017150458728828085	None	0.0	0.017150458728828085
141	6659	0.017182055305797087	None	0.0	0.017182055305797087
141	7102	0.017341959727978185	None	0.0	0.017341959727978185
141	7136	0.026241661935945692	None	0.024627384500935563	0.026241661935945692
141	7098	-2.9906328280537958e-06	None	0.7500287610210055	-2.9906328280537958e-06
141	6964	0.017521921908047994	None	0.0	0.017521921908047994
141	7130	0.017326699080302	None	0.0	0.017326699080302
141	7147	0.016943411225612055	None	0.0	0.016943411225612055
141	6997	0.0273791924335374	None	0.024627384500935563	0.0273791924335374
141	6980	0.016940374182277545	None	0.0	0.016940374182277545
141	7054	0.017368995205785664	None	0.0	0.017368995205785664
141	7134	0.017484551663283207	None	0.0	0.017484551663283207
141	7139	0.017433219893506557	None	0.0	0.017433219893506557
141	6467	0.01469377286229029	None	0.0	0.01469377286229029
141	7129	0.0053807440122446626	None	0.0	0.0053807440122446626
141	6973	0.015612487068782415	None	0.0	0.015612487068782415
141	6743	0.0038191021304179507	None	0.0	0.0038191021304179507
141	6478	0.016976114420201367	None	0.0	0.016976114420201367
141	7089	0.00039029341679310204	None	0.3845048289796358	0.00039029341679310204
141	7100	0.01464577624563216	None	0.0	0.01464577624563216
141	6864	0.01717543162240332	None	0.0	0.01717543162240332
141	6955	0.001979374529805195	None	0.0	0.001979374529805195
141	6825	0.01740689078476904	None	0.0	0.01740689078476904
72	3216	3.252621591358393e-08	None	0.28567499730071666	3.252621591358393e-08
72	3232	0.0003310316103179066	None	0.0	0.0003310316103179066
72	3369	0.0003995207238820667	None	0.0	0.0003995207238820667
72	3049	0.0007530746464076684	None	0.0	0.0007530746464076684
72	3680	0.00018610577135616408	None	0.3415032073252346	0.00018610577135616408
72	3678	0.0015228342422959863	None	0.0	0.0015228342422959863
72	3582	0.0015879037144212252	None	0.0	0.0015879037144212252
72	3347	0.00012449178231044818	None	0.20957805154889192	0.00012449178231044818
72	2986	0.007131437996161515	None	0.0	0.007131437996161515
72	3334	0.0033171620706176634	None	0.0	0.0033171620706176634
72	3282	0.0002160675142263063	None	0.2527851258366409	0.0002160675142263063
72	3665	0.0012369718434716197	None	0.27511359302182864	0.0012369718434716197
72	3310	0.0015019574164030942	None	0.0	0.0015019574164030942
72	3667	0.0003545760066604791	None	0.6259662316974767	0.0003545760066604791
72	3611	7.261447849925809e-05	None	0.17524136980857336	7.261447849925809e-05
72	3670	0.0007842287718840357	None	0.0	0.0007842287718840357
72	3525	0.0002486740436421043	None	0.0	0.0002486740436421043
72	3380	0.00032091256360308783	None	0.0	0.00032091256360308783
72	3691	0.0006493109468242461	None	0.28483160112594674	0.0006493109468242461
72	3644	-2.800674870300073e-07	None	0.2463786555607969	-2.800674870300073e-07
72	3692	0.002812822004945325	None	0.0	0.002812822004945325
72	3676	0.0023216944561104728	None	0.29661084243955593	0.0023216944561104728
72	2600	0.0001367621884334115	None	0.3445082825878046	0.0001367621884334115
72	3649	0.0003050029857087595	None	0.0	0.0003050029857087595
72	3362	0.00040622791670220487	None	0.0	0.00040622791670220487
72	3563	0.0004885467378186168	None	0.2368019479078149	0.0004885467378186168
72	3661	-0.1	None	0.0	-0.1
72	3510	0.0007516377609498029	None	0.0	0.0007516377609498029
72	3575	0.0013405012456016955	None	0.24573593797830773	0.0013405012456016955
72	3621	0.0028558382874072008	None	0.0	0.0028558382874072008
72	2927	0.002990524087394724	None	0.0	0.002990524087394724
72	3048	0.007059360104589972	None	0.0	0.007059360104589972
72	3693	0.002028583089012244	None	0.0	0.002028583089012244
72	3419	0.003199596618966935	None	0.2617746865296847	0.003199596618966935
72	3639	0.002891507707798517	None	0.2617746865296847	0.002891507707798517
72	3522	0.00025282910843032845	None	0.17524136980857336	0.00025282910843032845
72	3651	-4.747960282426308e-06	None	0.0	-4.747960282426308e-06
72	3534	0.0008884121978000698	None	0.11908432839271306	0.0008884121978000698
72	3689	-4.9587257557526574e-08	None	0.28483160112594674	-4.9587257557526574e-08
72	3427	0.003202512182798407	None	0.0	0.003202512182798407
72	3609	-0.00017792496959567668	None	0.0	-0.00017792496959567668
72	3581	1.3718413708694262e-05	None	0.3416467698166138	1.3718413708694262e-05
72	3458	0.0034327867830539127	None	0.0	0.0034327867830539127
72	3554	0.0014394296689830065	None	0.0	0.0014394296689830065
72	3684	0.0008264320592672185	None	0.0	0.0008264320592672185
72	3113	0.000734915739554669	None	0.0	0.000734915739554669
72	3449	0.0007435623058104379	None	0.0	0.0007435623058104379
72	3505	0.0016969227678304251	None	0.0	0.0016969227678304251
72	3463	0.0008200926527157528	None	0.0	0.0008200926527157528
72	3653	2.3350055577175842e-07	None	0.3948577768544007	2.3350055577175842e-07
72	3259	0.0015671295273221213	None	0.0	0.0015671295273221213
72	3383	0.000508744144180218	None	0.0	0.000508744144180218
72	3452	-1.8740713217498533e-08	None	0.0	-1.8740713217498533e-08
72	3454	0.0012581310693095232	None	0.22193068340711725	0.0012581310693095232
72	3504	0.0028819206901821177	None	0.0	0.0028819206901821177
72	3418	0.00045935010669187964	None	0.2368019479078149	0.00045935010669187964
72	3594	0.002503537368395014	None	0.0	0.002503537368395014
72	3687	0.0029206015352050917	None	0.0	0.0029206015352050917
72	3648	0.00027132964170834543	None	0.0	0.00027132964170834543
72	3398	0.00046056722835859803	None	0.0	0.00046056722835859803
72	3339	8.580369285460543e-08	None	0.4219567745753606	8.580369285460543e-08
72	2972	0.0007591549572586331	None	0.0	0.0007591549572586331
72	3620	0.0014243300146424027	None	0.0	0.0014243300146424027
72	3674	-0.1	None	0.0	-0.1
72	3640	0.0030494828186859372	None	0.2617746865296847	0.0030494828186859372
72	3370	0.0004169573567204177	None	0.0	0.0004169573567204177
72	3218	0.0015708171929958588	None	0.0	0.0015708171929958588
72	3690	0.0018167220283100353	None	0.29661084243955593	0.0018167220283100353
72	3233	0.001575794369314075	None	0.0	0.001575794369314075
72	3547	0.0007213663347463503	None	0.0	0.0007213663347463503
72	3176	0.0012779430744611167	None	0.22193068340711725	0.0012779430744611167
72	3615	0.0002932084405635994	None	0.0	0.0002932084405635994
72	3319	0.00044433927469163736	None	0.0	0.00044433927469163736
72	3688	4.6314030908048254e-08	None	0.3316575639034017	4.6314030908048254e-08
72	3656	1.2557959579003023e-07	None	0.37558124512469415	1.2557959579003023e-07
72	3174	0.0027707398806131028	None	0.2617746865296847	0.0027707398806131028
72	3002	0.0011712537023986283	None	0.22193068340711725	0.0011712537023986283
72	3600	1.8687620840171755e-08	None	0.15888991124642146	1.8687620840171755e-08
72	3625	-0.1	None	0.3828568150269769	-0.1
72	3576	0.0012599905963565211	None	0.22193068340711725	0.0012599905963565211
72	3631	-1.7348487020366786e-09	None	0.625782957421076	-1.7348487020366786e-09
72	3699	-0.1	None	0.0	-0.1
72	3410	0.0016340270595040691	None	0.0	0.0016340270595040691
72	3659	-0.1	None	0.0	-0.1
72	3671	0.00156838818807342	None	0.0	0.00156838818807342
72	3683	-0.1	None	0.0	-0.1
72	3426	0.001117691936406444	None	0.0	0.001117691936406444
72	3424	0.003311683149113364	None	0.29661084243955593	0.003311683149113364
72	3643	1.114183198975591e-05	None	0.27603661673113356	1.114183198975591e-05
72	2907	0.0003745152801175406	None	0.0	0.0003745152801175406
72	3698	-4.3851833943245756e-08	None	0.0	-4.3851833943245756e-08
72	3660	0.00011353616211441428	None	0.0	0.00011353616211441428
72	3598	0.0029335053335508656	None	0.0	0.0029335053335508656
72	3562	0.0009418840196729949	None	0.0	0.0009418840196729949
72	3286	0.0014243300277362772	None	0.0	0.0014243300277362772
72	3363	0.000126815255603338	None	0.20957805154889192	0.000126815255603338
72	3316	0.002680706523594355	None	0.20957805154889192	0.002680706523594355
72	3501	0.0003785607136564071	None	0.0	0.0003785607136564071
72	3552	0.0004009113638648026	None	0.37353640210719247	0.0004009113638648026
72	3574	0.0018792904459043632	None	0.17524136980857336	0.0018792904459043632
50	2598	None	None	0.40647861686971637	None
50	2507	None	None	0.5161428530509948	None
50	2202	None	None	0.33714265454511994	None
50	2485	None	None	0.7142402544874084	None
50	2584	-5.8055289513187786e-06	None	0.4137937556357425	-5.8055289513187786e-06
50	2288	None	None	0.4968458849596267	None
50	2560	0.0011459011931365321	None	0.38449649235585526	0.0011459011931365321
50	1869	None	None	0.508829973688607	None
50	1864	None	None	0.4470285330006128	None
50	1756	None	None	0.4029242963226398	None
50	2576	-0.1	None	0.5211900258087152	-0.1
50	2232	None	None	0.44215879049130324	None
50	2127	None	None	0.429993347415652	None
50	2212	None	None	0.6712735290966956	None
50	2558	-0.1	None	0.0	-0.1
50	2556	-0.1	None	0.5370772389441271	-0.1
50	2559	None	None	0.35832014340865165	None
50	2436	None	None	0.35151626491377513	None
50	2568	-0.1	None	0.0	-0.1
50	2592	-0.1	None	0.0	-0.1
50	2168	None	None	0.5161428530509948	None
50	2447	None	None	0.41963340159266427	None
50	2566	None	None	0.3811538390835344	None
50	2359	None	None	0.508829973688607	None
50	2405	None	None	0.4806509670020712	None
50	2577	-2.6417813788360844e-05	None	0.23745676644978805	-2.6417813788360844e-05
50	2597	-1.902742287179266e-09	None	0.49002245778503883	-1.902742287179266e-09
50	2176	None	None	0.6125672450486549	None
50	2552	-7.472972444521155e-09	None	0.591794518403845	-7.472972444521155e-09
50	2272	None	None	0.5161428530509948	None
50	1710	None	None	0.513767184093391	None
50	2600	0.0001367621884334115	None	0.36760618478167484	0.0001367621884334115
50	2581	5.990612297562225e-08	None	0.7142402544874084	5.990612297562225e-08
50	2340	None	None	0.4168144862186086	None
50	2431	None	None	0.35773081406409873	None
50	2285	None	None	0.39252541701976107	None
50	1852	None	None	0.3953108189604718	None
50	2596	-2.6669209932567893e-07	None	0.3741088718946607	-2.6669209932567893e-07
50	2345	None	None	0.56403884453455	None
50	2553	-0.1	None	0.0	-0.1
50	2276	None	None	0.42068197434767673	None
50	2016	None	None	0.4577590894166523	None
50	2385	None	None	0.38438721220566074	None
50	2587	-0.1	None	0.0	-0.1
50	2557	-0.1	None	0.0	-0.1
50	2199	None	None	0.4262661088563619	None
50	2594	-0.1	None	0.0	-0.1
50	2570	4.087745297266179e-05	None	0.19696936586648361	4.087745297266179e-05
50	2503	None	None	0.3641082307948022	None
50	2595	-0.1	None	0.0	-0.1
50	2589	-5.466086658390939e-05	None	0.44183707433072456	-5.466086658390939e-05
50	2454	None	None	0.4968458849596267	None
50	2238	None	None	0.47289140958336207	None
50	2457	None	None	0.33714265454511994	None
50	2510	None	None	0.44215879049130324	None
50	2582	7.304545299521002e-05	None	0.4356848874531747	7.304545299521002e-05
50	2578	-5.882425307884066e-05	None	0.3009957966687019	-5.882425307884066e-05
50	2481	None	None	0.5161428530509948	None
50	2001	None	None	0.43324082873065156	None
50	2465	None	None	0.5314621810015865	None
50	2129	None	None	0.5233393503027469	None
50	2242	None	None	0.43324082873065156	None
50	2490	None	None	0.5872074731310354	None
50	2580	0.00012014114279124995	None	0.4425960983875803	0.00012014114279124995
50	1522	None	None	0.5930292312295273	None
50	2133	None	None	0.3953108189604718	None
50	2561	-0.1	None	0.38792039977004555	-0.1
50	2563	6.687624224266292e-07	None	0.19696936586648361	6.687624224266292e-07
50	2545	None	None	0.40219049419919184	None
50	1324	None	None	0.4093470166056414	None
50	2327	None	None	0.4829632846933808	None
50	2225	None	None	0.4424120456819495	None
50	2575	-1.2522611346252258e-08	None	0.425961133092904	-1.2522611346252258e-08
50	2538	None	None	0.0	None
50	2195	None	None	0.425961133092904	None
50	2555	-0.1	None	0.5211900258087152	-0.1
50	2588	-0.1	None	0.4583169332211209	-0.1
50	2475	None	None	0.4093470166056414	None
50	2599	-8.945395185109662e-09	None	0.19696936586648361	-8.945395185109662e-09
50	2381	None	None	0.4193945878170237	None
50	2044	None	None	0.4085547027488383	None
50	2120	None	None	0.416965404714397	None
50	1844	None	None	0.4584091608148027	None
50	2551	-3.689450653482965e-07	None	0.3768367729296304	-3.689450653482965e-07
50	2574	-0.1	None	0.0	-0.1
50	2547	None	None	0.4060932764391527	None
50	2565	-0.1	None	0.5117687333448401	-0.1
50	2530	None	None	0.3184144174828516	None
50	2567	-0.1	None	0.564339932462725	-0.1
50	2363	None	None	0.4093470166056414	None
50	2586	-0.1	None	0.0	-0.1
50	2397	None	None	0.4262661088563619	None
50	2591	1.6498863706744644e-05	None	0.38926648908752665	1.6498863706744644e-05
50	2573	-0.1	None	0.0	-0.1
50	2593	-0.1	None	0.0	-0.1
50	2590	-4.027640141417448e-08	None	0.21590690139097454	-4.027640141417448e-08
50	2562	-0.1	None	0.41963340159266427	-0.1
50	2572	2.1041564789150224e-08	None	0.3953108189604718	2.1041564789150224e-08
50	2583	0.0002343435946102427	None	0.19696936586648361	0.0002343435946102427
50	2489	None	None	0.4584091608148027	None
74	3232	0.0003310316103179066	None	0.0	0.0003310316103179066
74	3757	-9.020055129561966e-10	None	0.8902377400797408	-9.020055129561966e-10
74	3709	0.00032772966050839317	None	0.0	0.00032772966050839317
74	3680	0.00018610577135616408	None	0.31579585601397664	0.00018610577135616408
74	3678	0.0015228342422959863	None	0.0	0.0015228342422959863
74	3762	-0.1	None	0.0	-0.1
74	3717	4.247517590660805e-05	None	0.1528733185172797	4.247517590660805e-05
74	3769	0.0009839048363335398	None	0.0	0.0009839048363335398
74	3729	0.0007671907915628925	None	0.2796997732787707	0.0007671907915628925
74	2986	0.007131437996161515	None	0.0	0.007131437996161515
74	3765	3.0101703207164793e-07	None	0.0	3.0101703207164793e-07
74	3334	0.0033171620706176634	None	0.0	0.0033171620706176634
74	3761	-1.1956883646612623e-05	None	0.0	-1.1956883646612623e-05
74	3783	-0.1	None	0.0	-0.1
74	3665	0.0012369718434716197	None	0.24780150470830992	0.0012369718434716197
74	3310	0.0015019574164030942	None	0.0	0.0015019574164030942
74	3670	0.0007842287718840357	None	0.0	0.0007842287718840357
74	3726	0.0029063411286669527	None	0.0	0.0029063411286669527
74	3766	0.00032372273971621176	None	0.5866655927947793	0.00032372273971621176
74	3691	0.0006493109468242461	None	0.47400352915643856	0.0006493109468242461
74	3644	-2.800674870300073e-07	None	0.23260727033387477	-2.800674870300073e-07
74	3692	0.002812822004945325	None	0.0	0.002812822004945325
74	3676	0.0023216944561104728	None	0.19641370470026084	0.0023216944561104728
74	2600	0.0001367621884334115	None	0.4031701798583339	0.0001367621884334115
74	3799	0.0006918641899677813	None	0.0	0.0006918641899677813
74	3661	-0.1	None	0.0	-0.1
74	3575	0.0013405012456016955	None	0.24435442421425288	0.0013405012456016955
74	3621	0.0028558382874072008	None	0.0	0.0028558382874072008
74	3772	-0.1	None	0.47247563010482374	-0.1
74	2927	0.002990524087394724	None	0.0	0.002990524087394724
74	3419	0.003199596618966935	None	0.3652730607411804	0.003199596618966935
74	3639	0.002891507707798517	None	0.3652730607411804	0.002891507707798517
74	3534	0.0008884121978000698	None	0.05934560171545918	0.0008884121978000698
74	3689	-4.9587257557526574e-08	None	0.47400352915643856	-4.9587257557526574e-08
74	3739	0.0029045976763426434	None	0.0	0.0029045976763426434
74	3609	-0.00017792496959567668	None	0.0	-0.00017792496959567668
74	3581	1.3718413708694262e-05	None	0.29026562840920767	1.3718413708694262e-05
74	3754	0.0027274986300745087	None	0.19641370470026084	0.0027274986300745087
74	3790	0.0008143123243310307	None	0.0	0.0008143123243310307
74	3684	0.0008264320592672185	None	0.0	0.0008264320592672185
74	3113	0.000734915739554669	None	0.0	0.000734915739554669
74	3449	0.0007435623058104379	None	0.0	0.0007435623058104379
74	3708	0.002797763400761196	None	0.0	0.002797763400761196
74	3763	0.0029526217847363747	None	0.19641370470026084	0.0029526217847363747
74	3463	0.0008200926527157528	None	0.0	0.0008200926527157528
74	3756	0.00036502178531683276	None	0.05934560171545918	0.00036502178531683276
74	3653	2.3350055577175842e-07	None	0.3188704471619023	2.3350055577175842e-07
74	3259	0.0015671295273221213	None	0.0	0.0015671295273221213
74	3768	0.0002846412711152086	None	0.05934560171545918	0.0002846412711152086
74	3383	0.000508744144180218	None	0.0	0.000508744144180218
74	3452	-1.8740713217498533e-08	None	0.0	-1.8740713217498533e-08
74	3504	0.0028819206901821177	None	0.0	0.0028819206901821177
74	3594	0.002503537368395014	None	0.0	0.002503537368395014
74	3648	0.00027132964170834543	None	0.0	0.00027132964170834543
74	3792	0.002610105351470781	None	0.0	0.002610105351470781
74	3706	0.0028256868808212003	None	0.3652730607411804	0.0028256868808212003
74	3398	0.00046056722835859803	None	0.0	0.00046056722835859803
74	3748	-3.488778823702481e-06	None	0.2621758855378306	-3.488778823702481e-06
74	3771	-7.194413345473315e-05	None	0.0	-7.194413345473315e-05
74	3725	0.00045370806635503875	None	0.21461645458546288	0.00045370806635503875
74	3793	0.00031751672871205115	None	0.2796997732787707	0.00031751672871205115
74	3690	0.0018167220283100353	None	0.19641370470026084	0.0018167220283100353
74	3715	8.204628855697108e-06	None	0.0	8.204628855697108e-06
74	3233	0.001575794369314075	None	0.0	0.001575794369314075
74	3547	0.0007213663347463503	None	0.0	0.0007213663347463503
74	3176	0.0012779430744611167	None	0.2338552906827648	0.0012779430744611167
74	3615	0.0002932084405635994	None	0.0	0.0002932084405635994
74	3319	0.00044433927469163736	None	0.0	0.00044433927469163736
74	3784	0.009172105277841364	None	0.0	0.009172105277841364
74	3785	0.00044088056036828356	None	0.2621758855378306	0.00044088056036828356
74	3688	4.6314030908048254e-08	None	0.34138064945341684	4.6314030908048254e-08
74	3740	-5.17549384204347e-06	None	0.2621758855378306	-5.17549384204347e-06
74	3656	1.2557959579003023e-07	None	0.5866655927947793	1.2557959579003023e-07
74	3738	0.0033649574591766095	None	0.0	0.0033649574591766095
74	3002	0.0011712537023986283	None	0.2338552906827648	0.0011712537023986283
74	3576	0.0012599905963565211	None	0.2338552906827648	0.0012599905963565211
74	3716	-4.693031019906033e-09	None	0.5011018769575062	-4.693031019906033e-09
74	3723	0.0013993474902108767	None	0.0	0.0013993474902108767
74	3745	-6.341226126114152e-08	None	0.43554593311720674	-6.341226126114152e-08
74	3410	0.0016340270595040691	None	0.0	0.0016340270595040691
74	3671	0.00156838818807342	None	0.0	0.00156838818807342
74	3426	0.001117691936406444	None	0.0	0.001117691936406444
74	3764	-9.21118171250538e-09	None	0.3555746537038743	-9.21118171250538e-09
74	3424	0.003311683149113364	None	0.19641370470026084	0.003311683149113364
74	3791	-1.582805949252472e-06	None	0.364835855645327	-1.582805949252472e-06
74	3643	1.114183198975591e-05	None	0.23157571411136849	1.114183198975591e-05
74	2907	0.0003745152801175406	None	0.0	0.0003745152801175406
74	3777	5.6094202623578494e-06	None	0.4746659057271227	5.6094202623578494e-06
74	3698	-4.3851833943245756e-08	None	0.0	-4.3851833943245756e-08
74	3660	0.00011353616211441428	None	0.0	0.00011353616211441428
74	3598	0.0029335053335508656	None	0.0	0.0029335053335508656
74	3562	0.0009418840196729949	None	0.0	0.0009418840196729949
74	3286	0.0014243300277362772	None	0.0	0.0014243300277362772
74	3703	0.0008058981816794433	None	0.0	0.0008058981816794433
74	3316	0.002680706523594355	None	0.6976899406842374	0.002680706523594355
74	3701	0.0004913352335899145	None	0.21461645458546288	0.0004913352335899145
74	3800	0.0018027450917873027	None	0.3188704471619023	0.0018027450917873027
74	3574	0.0018792904459043632	None	0.1399172398143295	0.0018792904459043632
74	3774	-1.565826741415579e-06	None	0.0	-1.565826741415579e-06
74	3718	0.0013071103193042996	None	0.2338552906827648	0.0013071103193042996
60	3040	-0.1	None	0.0	-0.1
60	3049	0.0007530746464076684	None	0.0	0.0007530746464076684
60	3065	0.00026321627469519566	None	0.1752602319946301	0.00026321627469519566
60	3070	-0.1	None	0.0	-0.1
60	2671	0.0006860967075565916	None	0.0	0.0006860967075565916
60	3058	0.00011815583902266571	None	0.7831324130340221	0.00011815583902266571
60	2882	6.509262472822102e-08	None	0.0	6.509262472822102e-08
60	3094	2.451282622677705e-05	None	0.16077342400213102	2.451282622677705e-05
60	2560	0.0011459011931365321	None	0.2156132696033506	0.0011459011931365321
60	2986	0.007131437996161515	None	0.0	0.007131437996161515
60	2672	0.00011311749677244013	None	0.0	0.00011311749677244013
60	2771	0.00048706428709032585	None	0.0	0.00048706428709032585
60	3047	-3.7433614319667156e-05	None	0.0	-3.7433614319667156e-05
60	2701	0.0002200739391898576	None	0.09503158773709364	0.0002200739391898576
60	2917	-3.917218770172635e-08	None	0.0	-3.917218770172635e-08
60	3026	0.0001947284135034729	None	0.0	0.0001947284135034729
60	2991	0.0027438905550619458	None	0.7883208395130037	0.0027438905550619458
60	3080	5.175489926067477e-05	None	0.29447588434886934	5.175489926067477e-05
60	3008	-3.2583127264394187e-10	None	0.9911536831426202	-3.2583127264394187e-10
60	2890	9.369935238173771e-06	None	0.1513901564661998	9.369935238173771e-06
60	2964	9.547710923663308e-05	None	0.3345997575452885	9.547710923663308e-05
60	2879	0.0010601257980059936	None	0.0	0.0010601257980059936
60	3074	0.00010099518366013142	None	0.16317829428540906	0.00010099518366013142
60	2600	0.0001367621884334115	None	0.33263298781835704	0.0001367621884334115
60	2869	6.854225031585861e-05	None	0.4333487216991105	6.854225031585861e-05
60	3064	0.0001320403761030071	None	0.0	0.0001320403761030071
60	2953	0.0004045213671281427	None	0.036079110983429113	0.0004045213671281427
60	3078	0.00020773519221623868	None	0.09503158773709364	0.00020773519221623868
60	2835	0.0011593791683609334	None	0.0	0.0011593791683609334
60	2867	3.215690215574613e-06	None	0.0	3.215690215574613e-06
60	2830	0.00021450637117473325	None	0.4015207100092704	0.00021450637117473325
60	3054	-0.00027192591330629703	None	0.0	-0.00027192591330629703
60	3060	0.0010925940445952749	None	0.29447588434886934	0.0010925940445952749
60	2946	-5.660230936686065e-07	None	0.26083843968906073	-5.660230936686065e-07
60	2932	2.8834384723132867e-05	None	0.43986912411638335	2.8834384723132867e-05
60	2920	4.049765791391063e-06	None	0.0	4.049765791391063e-06
60	2927	0.002990524087394724	None	0.036079110983429113	0.002990524087394724
60	2687	0.00010435950727067922	None	0.1513901564661998	0.00010435950727067922
60	3048	0.007059360104589972	None	0.0	0.007059360104589972
60	2836	3.941449579935628e-05	None	0.525175340367732	3.941449579935628e-05
60	3015	0.00013978147629327425	None	0.0	0.00013978147629327425
60	3057	1.9246174449534163e-07	None	0.0	1.9246174449534163e-07
60	3032	1.5897175981157652e-05	None	0.42895012530449905	1.5897175981157652e-05
60	2988	7.441447982125255e-05	None	0.036079110983429113	7.441447982125255e-05
60	3092	4.1939837848426414e-05	None	0.036079110983429113	4.1939837848426414e-05
60	3081	0.00014702753437149095	None	0.5239941213741555	0.00014702753437149095
60	2778	0.0003511348268779243	None	0.036079110983429113	0.0003511348268779243
60	2914	0.0001468933327923485	None	0.0	0.0001468933327923485
60	3050	0.00048589052175476526	None	0.0	0.00048589052175476526
60	2818	0.0011539126612252928	None	0.2156132696033506	0.0011539126612252928
60	3025	-9.15690626177694e-06	None	0.0	-9.15690626177694e-06
60	3011	0.0004166489443262719	None	0.0	0.0004166489443262719
60	3009	5.078344156018783e-09	None	0.5485020117956158	5.078344156018783e-09
60	2833	0.00012193384756661426	None	0.4788168079016993	0.00012193384756661426
60	2998	1.546660965916475e-06	None	0.2561833265100915	1.546660965916475e-06
60	2686	2.6239804884285965e-07	None	0.5431387717418791	2.6239804884285965e-07
60	3010	6.831499118115394e-05	None	0.036079110983429113	6.831499118115394e-05
60	3056	0.000778521074673045	None	0.0	0.000778521074673045
60	2973	0.00011748910320575401	None	0.16317829428540906	0.00011748910320575401
60	2924	6.3598448690616e-05	None	0.22715910204187847	6.3598448690616e-05
60	3059	0.00011556172152773766	None	0.16317829428540906	0.00011556172152773766
60	3028	7.265064799539595e-05	None	0.0	7.265064799539595e-05
60	2808	0.00014156878746516348	None	0.19045341318625075	0.00014156878746516348
60	2838	5.3229782859561075e-06	None	0.1513901564661998	5.3229782859561075e-06
60	3012	0.0011953929142078116	None	0.2156132696033506	0.0011953929142078116
60	2972	0.0007591549572586331	None	0.0	0.0007591549572586331
60	2797	5.192997233584666e-07	None	0.0	5.192997233584666e-07
60	2940	0.0006013054984526452	None	0.5454140973627019	0.0006013054984526452
60	2985	0.0004819542588375827	None	0.0	0.0004819542588375827
60	2977	0.0015985424512696218	None	0.0	0.0015985424512696218
60	2854	0.00021628091287370966	None	0.4015207100092704	0.00021628091287370966
60	3042	0.0002446947170836551	None	0.0	0.0002446947170836551
60	2832	0.00030021303367796533	None	0.0	0.00030021303367796533
60	3002	0.0011712537023986283	None	0.2156132696033506	0.0011712537023986283
60	2865	0.00030185701654368986	None	0.0	0.00030185701654368986
60	3093	0.0005723150297194526	None	0.0	0.0005723150297194526
60	3037	1.4191443404385186e-05	None	0.42895012530449905	1.4191443404385186e-05
60	2763	3.4511545304510614e-05	None	0.29811109000026226	3.4511545304510614e-05
60	2965	0.00042946197469812794	None	0.0	0.00042946197469812794
60	2819	0.00017081730062523087	None	0.0	0.00017081730062523087
60	3000	0.00023315893582178207	None	0.0	0.00023315893582178207
60	2850	0.0014417229791265237	None	0.0	0.0014417229791265237
60	3001	0.006164710511299622	None	0.0	0.006164710511299622
60	3023	-1.9776398646851335e-10	None	0.0	-1.9776398646851335e-10
60	2907	0.0003745152801175406	None	0.0	0.0003745152801175406
60	3051	6.045692034495939e-07	None	0.0	6.045692034495939e-07
60	3052	0.00011570963572612174	None	0.16317829428540906	0.00011570963572612174
60	2941	0.00013689290335981046	None	0.0	0.00013689290335981046
60	2862	0.00036741314903448633	None	0.0	0.00036741314903448633
60	2963	0.001537778221781478	None	0.0	0.001537778221781478
60	2665	2.545139110472638e-06	None	0.0	2.545139110472638e-06
60	3084	3.281144341768453e-06	None	0.13673349208185095	3.281144341768453e-06
60	2956	4.1019832359875924e-05	None	0.29811109000026226	4.1019832359875924e-05
60	2892	-1.691943064148801e-11	None	0.9911536831426202	-1.691943064148801e-11
60	2872	0.0011573740643109373	None	0.2156132696033506	0.0011573740643109373
60	3073	0.001291667914320396	None	0.0	0.001291667914320396
60	2934	0.0012413755693599347	None	0.2156132696033506	0.0012413755693599347
60	2583	0.0002343435946102427	None	0.0	0.0002343435946102427
60	3082	-6.098034305056218e-05	None	0.0	-6.098034305056218e-05
60	2691	2.6880040186275323e-06	None	0.0	2.6880040186275323e-06
109	5310	0.012957470573449837	None	0.0	0.012957470573449837
109	5548	0.0011954070888236564	None	0.0	0.0011954070888236564
109	4964	0.006142379963532223	None	0.0	0.006142379963532223
109	5128	0.0022978858363657483	None	0.22554175677006566	0.0022978858363657483
109	5485	0.0068697330775210706	None	0.0	0.0068697330775210706
109	5433	5.3318816058023484e-05	None	0.11374564690593177	5.3318816058023484e-05
109	5435	0.004198318034836057	None	0.2094153109075128	0.004198318034836057
109	5343	0.008318717847772505	None	0.0	0.008318717847772505
109	5479	0.00713224955945486	None	0.0	0.00713224955945486
109	5453	0.0006929470269399327	None	0.0	0.0006929470269399327
109	5181	0.003916760394122479	None	0.0	0.003916760394122479
109	5373	0.005797053846736638	None	0.0	0.005797053846736638
109	5539	0.009906724138987676	None	0.0	0.009906724138987676
109	5368	0.002612709389314077	None	0.0	0.002612709389314077
109	5215	0.0069045971237388475	None	0.0	0.0069045971237388475
109	5316	0.00124095872975503	None	0.46984420344733574	0.00124095872975503
109	5455	1.7979228959029877e-09	None	0.0	1.7979228959029877e-09
109	5526	0.003674794807176803	None	0.0	0.003674794807176803
109	5408	0.0065819554991529364	None	0.0	0.0065819554991529364
109	4911	0.004458688493937327	None	0.0	0.004458688493937327
109	5021	0.006921349532601283	None	0.0	0.006921349532601283
109	5233	0.008477589069302073	None	0.0	0.008477589069302073
109	5527	-0.1	None	0.0	-0.1
109	5522	0.00841217072822074	None	0.0	0.00841217072822074
109	5474	0.010508750167278794	None	0.0	0.010508750167278794
109	5540	-3.67949524479735e-05	None	0.5774301558724753	-3.67949524479735e-05
109	5503	0.005840923954603467	None	0.0	0.005840923954603467
109	5471	0.014521472869412485	None	0.0	0.014521472869412485
109	5535	0.013315474586249107	None	0.0	0.013315474586249107
109	5493	0.002378444887017317	None	0.22554175677006566	0.002378444887017317
109	5454	-5.832355859311441e-07	None	0.0	-5.832355859311441e-07
109	5530	5.870936391947824e-05	None	0.0	5.870936391947824e-05
109	4992	0.003075246482619301	None	0.0	0.003075246482619301
109	4713	0.012616731454719627	None	0.0	0.012616731454719627
109	5288	0.0025564197181858466	None	0.0	0.0025564197181858466
109	5533	0.00021950796379669092	None	0.7523484804702927	0.00021950796379669092
109	5507	1.4629211627083522e-06	None	0.150480796363807	1.4629211627083522e-06
109	5465	0.003947186376796449	None	0.23288204055937264	0.003947186376796449
109	5354	0.00445847399065987	None	0.2094153109075128	0.00445847399065987
109	5285	0.008450290280074541	None	0.0	0.008450290280074541
109	5109	0.008978613936786624	None	0.0	0.008978613936786624
109	5089	0.004535697087979547	None	0.0	0.004535697087979547
109	4967	0.00904894079800841	None	0.0	0.00904894079800841
109	5016	0.006455623549083453	None	0.0	0.006455623549083453
109	5108	0.008226002159124272	None	0.0	0.008226002159124272
109	4379	0.001731955809205299	None	0.0	0.001731955809205299
109	5383	0.002829564829937582	None	0.13592832902044916	0.002829564829937582
109	5330	0.0036998466591516375	None	0.0	0.0036998466591516375
109	5519	-1.5315794434052545e-13	None	0.9444661327741072	-1.5315794434052545e-13
109	5403	-2.0628467916506784e-06	None	0.5774301558724753	-2.0628467916506784e-06
109	5197	0.00968828638255767	None	0.0	0.00968828638255767
109	5512	0.0010327422710409906	None	0.0	0.0010327422710409906
109	5491	-1.299629680003297e-07	None	0.5649184294252234	-1.299629680003297e-07
109	5388	0.004522978832757433	None	0.0	0.004522978832757433
109	3961	0.007058691733205266	None	0.0	0.007058691733205266
109	5255	0.001307755432667807	None	0.0	0.001307755432667807
109	5402	0.00019178749451775892	None	0.11374564690593177	0.00019178749451775892
109	5483	0.0006437960363057917	None	0.0	0.0006437960363057917
109	5163	0.005921805486282765	None	0.0	0.005921805486282765
109	4653	0.0010553389947113734	None	0.0	0.0010553389947113734
109	5391	0.0030991544986830708	None	0.0	0.0030991544986830708
109	5514	0.00035123239703000305	None	0.47301590158316753	0.00035123239703000305
109	5205	0.00701462690201068	None	0.0	0.00701462690201068
109	5392	0.003195310874354174	None	0.23288204055937264	0.003195310874354174
109	5511	-5.396127308724557e-05	None	0.0	-5.396127308724557e-05
109	5305	0.006824566138586423	None	0.0	0.006824566138586423
109	5452	0.0007463224249220551	None	0.0	0.0007463224249220551
109	5510	0.0008451513941180056	None	0.7826405064745683	0.0008451513941180056
109	5246	0.004507924969439849	None	0.0	0.004507924969439849
109	5273	0.001038141849456092	None	0.495793926104542	0.001038141849456092
109	5185	0.002941454617090471	None	0.0	0.002941454617090471
109	5443	0.00040474809749783914	None	0.3452068484738896	0.00040474809749783914
109	5357	0.005596758913953779	None	0.0	0.005596758913953779
109	5458	-0.1	None	0.0	-0.1
109	5280	0.006900538725948834	None	0.0	0.006900538725948834
109	5499	0.00041000505865340463	None	0.5543816451943206	0.00041000505865340463
109	5549	0.00012811816801514158	None	0.0	0.00012811816801514158
109	4570	0.013382698289718458	None	0.0	0.013382698289718458
109	3424	0.003311683149113364	None	0.23288204055937264	0.003311683149113364
109	5468	0.009428017304469419	None	0.0	0.009428017304469419
109	5119	0.006059136280221184	None	0.0	0.006059136280221184
109	5103	0.0069810990931468125	None	0.0	0.0069810990931468125
109	5486	0.01060905818724595	None	0.0	0.01060905818724595
109	5279	0.0031848744783697864	None	0.0	0.0031848744783697864
109	4899	0.013296882523552366	None	0.0	0.013296882523552366
109	5423	0.0004993484243851899	None	0.20709345016313532	0.0004993484243851899
109	5325	0.0012954098724071612	None	0.0	0.0012954098724071612
109	5537	0.0058658926574419925	None	0.0	0.0058658926574419925
109	5459	1.3868890029362745e-07	None	0.6096604284487295	1.3868890029362745e-07
109	5442	0.01291765832879792	None	0.0	0.01291765832879792
109	4475	0.007031831506398161	None	0.0	0.007031831506398161
109	5536	0.006810621119544558	None	0.0	0.006810621119544558
109	5538	0.013057154800955881	None	0.0	0.013057154800955881
109	5438	0.008064145276274895	None	0.0	0.008064145276274895
109	5492	-2.851346559316997e-06	None	0.0	-2.851346559316997e-06
109	4963	0.010580707338396878	None	0.0	0.010580707338396878
109	5481	0.001894241974264332	None	0.23288204055937264	0.001894241974264332
109	5532	0.006187995285080364	None	0.0	0.006187995285080364
109	5356	0.011577199931656824	None	0.0	0.011577199931656824
109	5473	0.006767829528884608	None	0.0	0.006767829528884608
110	5310	0.012957470573449837	None	0.0	0.012957470573449837
110	5128	0.0022978858363657483	None	0.2919996524392972	0.0022978858363657483
110	5485	0.0068697330775210706	None	0.0	0.0068697330775210706
110	5433	5.3318816058023484e-05	None	0.18237835028291993	5.3318816058023484e-05
110	5435	0.004198318034836057	None	0.21608532063055122	0.004198318034836057
110	5343	0.008318717847772505	None	0.0	0.008318717847772505
110	5479	0.00713224955945486	None	0.0	0.00713224955945486
110	5453	0.0006929470269399327	None	0.0	0.0006929470269399327
110	5558	2.3226204475605218e-05	None	0.0	2.3226204475605218e-05
110	5586	0.0002581797286681348	None	0.24490304832251314	0.0002581797286681348
110	5181	0.003916760394122479	None	0.0	0.003916760394122479
110	5373	0.005797053846736638	None	0.0	0.005797053846736638
110	5579	0.0014627265240162567	None	0.0	0.0014627265240162567
110	5539	0.009906724138987676	None	0.0	0.009906724138987676
110	5368	0.002612709389314077	None	0.0	0.002612709389314077
110	5571	0.014790844114281405	None	0.0	0.014790844114281405
110	5215	0.0069045971237388475	None	0.0	0.0069045971237388475
110	5316	0.00124095872975503	None	0.5071279326762388	0.00124095872975503
110	5455	1.7979228959029877e-09	None	0.0	1.7979228959029877e-09
110	5566	-5.613047665110804e-05	None	0.5771974272438369	-5.613047665110804e-05
110	5408	0.0065819554991529364	None	0.0	0.0065819554991529364
110	4911	0.004458688493937327	None	0.0	0.004458688493937327
110	5021	0.006921349532601283	None	0.0	0.006921349532601283
110	5233	0.008477589069302073	None	0.0	0.008477589069302073
110	5584	0.0002710674194558634	None	0.0	0.0002710674194558634
110	5522	0.00841217072822074	None	0.0	0.00841217072822074
110	5578	0.0024703820840978317	None	0.22217879246996614	0.0024703820840978317
110	5474	0.010508750167278794	None	0.0	0.010508750167278794
110	5540	-3.67949524479735e-05	None	0.4499123142963367	-3.67949524479735e-05
110	5503	0.005840923954603467	None	0.0	0.005840923954603467
110	5471	0.014521472869412485	None	0.0	0.014521472869412485
110	5600	0.00839648017571801	None	0.0	0.00839648017571801
110	5535	0.013315474586249107	None	0.0	0.013315474586249107
110	5493	0.002378444887017317	None	0.2919996524392972	0.002378444887017317
110	4992	0.003075246482619301	None	0.0	0.003075246482619301
110	5591	-2.652470435894176e-05	None	0.12626673332112193	-2.652470435894176e-05
110	5573	-1.4645345087133181e-08	None	0.9262171599915028	-1.4645345087133181e-08
110	4713	0.012616731454719627	None	0.0	0.012616731454719627
110	5577	-0.1	None	0.0936385757704723	-0.1
110	5465	0.003947186376796449	None	0.22217879246996614	0.003947186376796449
110	5555	5.649720137937623e-05	None	0.5964227321521969	5.649720137937623e-05
110	5572	0.00021634446491182433	None	0.2937682275348033	0.00021634446491182433
110	5354	0.00445847399065987	None	0.21608532063055122	0.00445847399065987
110	5285	0.008450290280074541	None	0.0	0.008450290280074541
110	5583	0.0006147138068024199	None	0.0	0.0006147138068024199
110	5109	0.008978613936786624	None	0.0	0.008978613936786624
110	5016	0.006455623549083453	None	0.0	0.006455623549083453
110	5108	0.008226002159124272	None	0.0	0.008226002159124272
110	4379	0.001731955809205299	None	0.0	0.001731955809205299
110	5588	0.0006399895015897787	None	0.0	0.0006399895015897787
110	5383	0.002829564829937582	None	0.2624634041255393	0.002829564829937582
110	5330	0.0036998466591516375	None	0.0	0.0036998466591516375
110	5519	-1.5315794434052545e-13	None	0.9281383326606145	-1.5315794434052545e-13
110	5403	-2.0628467916506784e-06	None	0.4499123142963367	-2.0628467916506784e-06
110	5592	1.661367320470138e-06	None	0.24490304832251314	1.661367320470138e-06
110	5197	0.00968828638255767	None	0.0	0.00968828638255767
110	5512	0.0010327422710409906	None	0.0	0.0010327422710409906
110	5598	-9.980951062230409e-05	None	0.0	-9.980951062230409e-05
110	5593	0.0016094190649107423	None	0.0	0.0016094190649107423
110	5388	0.004522978832757433	None	0.0	0.004522978832757433
110	3961	0.007058691733205266	None	0.0	0.007058691733205266
110	5255	0.001307755432667807	None	0.0	0.001307755432667807
110	5402	0.00019178749451775892	None	0.18237835028291993	0.00019178749451775892
110	5599	0.008484747031282554	None	0.0	0.008484747031282554
110	5163	0.005921805486282765	None	0.0	0.005921805486282765
110	4653	0.0010553389947113734	None	0.0	0.0010553389947113734
110	5514	0.00035123239703000305	None	0.44688794518861075	0.00035123239703000305
110	5205	0.00701462690201068	None	0.0	0.00701462690201068
110	5581	0.003236443797248745	None	0.0	0.003236443797248745
110	5511	-5.396127308724557e-05	None	0.0	-5.396127308724557e-05
110	5580	0.0006575187268872076	None	0.4490654134731993	0.0006575187268872076
110	5452	0.0007463224249220551	None	0.0	0.0007463224249220551
110	5246	0.004507924969439849	None	0.0	0.004507924969439849
110	5273	0.001038141849456092	None	0.5012868441792513	0.001038141849456092
110	5570	-8.719850930316831e-05	None	0.24490304832251314	-8.719850930316831e-05
110	5185	0.002941454617090471	None	0.0	0.002941454617090471
110	5575	0.009268766476097992	None	0.0	0.009268766476097992
110	5357	0.005596758913953779	None	0.0	0.005596758913953779
110	5553	0.011887873445700218	None	0.0	0.011887873445700218
110	5280	0.006900538725948834	None	0.0	0.006900538725948834
110	4570	0.013382698289718458	None	0.0	0.013382698289718458
110	3424	0.003311683149113364	None	0.22217879246996614	0.003311683149113364
110	5468	0.009428017304469419	None	0.0	0.009428017304469419
110	5119	0.006059136280221184	None	0.0	0.006059136280221184
110	5103	0.0069810990931468125	None	0.0	0.0069810990931468125
110	5279	0.0031848744783697864	None	0.0	0.0031848744783697864
110	4899	0.013296882523552366	None	0.0	0.013296882523552366
110	5423	0.0004993484243851899	None	0.2519222770640691	0.0004993484243851899
110	5567	0.00039054823792736943	None	0.45173465275102737	0.00039054823792736943
110	5459	1.3868890029362745e-07	None	0.6541209074629005	1.3868890029362745e-07
110	5442	0.01291765832879792	None	0.0	0.01291765832879792
110	5536	0.006810621119544558	None	0.0	0.006810621119544558
110	5538	0.013057154800955881	None	0.0	0.013057154800955881
110	5438	0.008064145276274895	None	0.0	0.008064145276274895
110	5587	0.002863138448181112	None	0.0	0.002863138448181112
110	4963	0.010580707338396878	None	0.0	0.010580707338396878
110	5481	0.001894241974264332	None	0.22217879246996614	0.001894241974264332
110	5532	0.006187995285080364	None	0.0	0.006187995285080364
110	5565	7.89501642009501e-05	None	0.24490304832251314	7.89501642009501e-05
110	5356	0.011577199931656824	None	0.0	0.011577199931656824
76	3876	0.0001838945553127835	None	0.25321031264231164	0.0001838945553127835
76	3709	0.00032772966050839317	None	0.0	0.00032772966050839317
76	3678	0.0015228342422959863	None	0.0	0.0015228342422959863
76	3769	0.0009839048363335398	None	0.0	0.0009839048363335398
76	3729	0.0007671907915628925	None	0.20315970104311543	0.0007671907915628925
76	2986	0.007131437996161515	None	0.0	0.007131437996161515
76	3806	0.0002153056099198218	None	0.20315970104311543	0.0002153056099198218
76	3334	0.0033171620706176634	None	0.0	0.0033171620706176634
76	3823	0.0008006327365009296	None	0.0	0.0008006327365009296
76	3665	0.0012369718434716197	None	0.31141411448801926	0.0012369718434716197
76	3310	0.0015019574164030942	None	0.0	0.0015019574164030942
76	3854	0.0007960596843309965	None	0.0	0.0007960596843309965
76	3888	2.717115335721718e-07	None	0.36278017430234794	2.717115335721718e-07
76	3889	0.0013207163118121696	None	0.28618588787530197	0.0013207163118121696
76	3850	0.0006788714723149979	None	0.20315970104311543	0.0006788714723149979
76	3644	-2.800674870300073e-07	None	0.20796940477779507	-2.800674870300073e-07
76	3852	0.0028594719661952654	None	0.0	0.0028594719661952654
76	3692	0.002812822004945325	None	0.0	0.002812822004945325
76	3676	0.0023216944561104728	None	0.1487293960137554	0.0023216944561104728
76	2600	0.0001367621884334115	None	0.4461381330472733	0.0001367621884334115
76	3886	0.0018317769578931869	None	0.1487293960137554	0.0018317769578931869
76	3799	0.0006918641899677813	None	0.0	0.0006918641899677813
76	3842	0.002751042783688418	None	0.33592145711069665	0.002751042783688418
76	3661	-0.1	None	0.0	-0.1
76	3575	0.0013405012456016955	None	0.3182378972054713	0.0013405012456016955
76	3856	0.0003275113916390106	None	0.0	0.0003275113916390106
76	3822	1.2740981070786717e-08	None	0.5998034753522641	1.2740981070786717e-08
76	3867	0.0029193049427665456	None	0.0	0.0029193049427665456
76	2927	0.002990524087394724	None	0.0	0.002990524087394724
76	3419	0.003199596618966935	None	0.33592145711069665	0.003199596618966935
76	3639	0.002891507707798517	None	0.33592145711069665	0.002891507707798517
76	3739	0.0029045976763426434	None	0.0	0.0029045976763426434
76	3581	1.3718413708694262e-05	None	0.32970649909949235	1.3718413708694262e-05
76	3754	0.0027274986300745087	None	0.1487293960137554	0.0027274986300745087
76	3894	-0.00014972968328359537	None	0.0	-0.00014972968328359537
76	3790	0.0008143123243310307	None	0.0	0.0008143123243310307
76	3684	0.0008264320592672185	None	0.0	0.0008264320592672185
76	3113	0.000734915739554669	None	0.0	0.000734915739554669
76	3449	0.0007435623058104379	None	0.0	0.0007435623058104379
76	3898	0.000441277133242433	None	0.38398238352882624	0.000441277133242433
76	3708	0.002797763400761196	None	0.0	0.002797763400761196
76	3890	-0.1	None	0.0	-0.1
76	3763	0.0029526217847363747	None	0.1487293960137554	0.0029526217847363747
76	3463	0.0008200926527157528	None	0.0	0.0008200926527157528
76	3756	0.00036502178531683276	None	0.10784420798849267	0.00036502178531683276
76	3653	2.3350055577175842e-07	None	0.25472740249857984	2.3350055577175842e-07
76	3259	0.0015671295273221213	None	0.0	0.0015671295273221213
76	3383	0.000508744144180218	None	0.0	0.000508744144180218
76	3504	0.0028819206901821177	None	0.0	0.0028819206901821177
76	3871	0.0015626788151300167	None	0.0	0.0015626788151300167
76	3594	0.002503537368395014	None	0.0	0.002503537368395014
76	3648	0.00027132964170834543	None	0.0	0.00027132964170834543
76	3792	0.002610105351470781	None	0.0	0.002610105351470781
76	3882	4.977409639816644e-07	None	0.5693475763537752	4.977409639816644e-07
76	3706	0.0028256868808212003	None	0.33592145711069665	0.0028256868808212003
76	3839	1.1923119567031927e-05	None	0.0	1.1923119567031927e-05
76	3398	0.00046056722835859803	None	0.0	0.00046056722835859803
76	3873	-0.1	None	0.5081724944298601	-0.1
76	3848	None	None	0.3005519967796477	None
76	3861	-0.1	None	0.0	-0.1
76	3725	0.00045370806635503875	None	0.30987203441245215	0.00045370806635503875
76	3810	0.0001187111599083605	None	0.0	0.0001187111599083605
76	3690	0.0018167220283100353	None	0.1487293960137554	0.0018167220283100353
76	3715	8.204628855697108e-06	None	0.0	8.204628855697108e-06
76	3233	0.001575794369314075	None	0.0	0.001575794369314075
76	3547	0.0007213663347463503	None	0.0	0.0007213663347463503
76	3841	0.00044537740428414826	None	0.0	0.00044537740428414826
76	3176	0.0012779430744611167	None	0.28618588787530197	0.0012779430744611167
76	3859	2.389185252091735e-06	None	0.330977467743944	2.389185252091735e-06
76	3833	-3.4406971384361886e-09	None	0.0	-3.4406971384361886e-09
76	3319	0.00044433927469163736	None	0.0	0.00044433927469163736
76	3656	1.2557959579003023e-07	None	0.5685971582346261	1.2557959579003023e-07
76	3738	0.0033649574591766095	None	0.0	0.0033649574591766095
76	3811	0.0033261884972564416	None	0.0	0.0033261884972564416
76	3897	-0.1	None	0.3782452585079078	-0.1
76	3576	0.0012599905963565211	None	0.28618588787530197	0.0012599905963565211
76	3872	-0.1	None	0.4340914883655816	-0.1
76	3723	0.0013993474902108767	None	0.0	0.0013993474902108767
76	3410	0.0016340270595040691	None	0.0	0.0016340270595040691
76	3671	0.00156838818807342	None	0.0	0.00156838818807342
76	3809	0.0007588461857198247	None	0.0	0.0007588461857198247
76	3834	-8.403931389353644e-10	None	0.9607481140649717	-8.403931389353644e-10
76	3426	0.001117691936406444	None	0.0	0.001117691936406444
76	3764	-9.21118171250538e-09	None	0.31082271719435306	-9.21118171250538e-09
76	3424	0.003311683149113364	None	0.1487293960137554	0.003311683149113364
76	2907	0.0003745152801175406	None	0.0	0.0003745152801175406
76	3855	0.00021659007096003322	None	0.0	0.00021659007096003322
76	3598	0.0029335053335508656	None	0.0	0.0029335053335508656
76	3824	0.0007836998985141861	None	0.0	0.0007836998985141861
76	3286	0.0014243300277362772	None	0.0	0.0014243300277362772
76	3863	-0.0003164508757542825	None	0.0	-0.0003164508757542825
76	3316	0.002680706523594355	None	0.5693475763537752	0.002680706523594355
76	3864	-6.238482500454751e-05	None	0.0	-6.238482500454751e-05
76	3800	0.0018027450917873027	None	0.25472740249857984	0.0018027450917873027
76	3853	4.133984360316897e-08	None	0.25472740249857984	4.133984360316897e-08
76	3574	0.0018792904459043632	None	0.2082635204240316	0.0018792904459043632
76	3900	0.0016956249593115015	None	0.4309986647632978	0.0016956249593115015
76	3774	-1.565826741415579e-06	None	0.0	-1.565826741415579e-06
76	3857	-0.1	None	0.0	-0.1
76	3718	0.0013071103193042996	None	0.28618588787530197	0.0013071103193042996
30	1212	0.553491246157492	0.553491246157492	0.5636325799527974	0.553491246157492
30	1433	0.3938709874253714	0.3938709874253714	0.4007008503073851	0.3938709874253714
30	1564	0.3509948134680093	0.3509948134680093	0.395322417705687	0.3509948134680093
30	1517	0.2356911619578131	0.2356911619578131	0.27271785587404085	0.2356911619578131
30	1600	0.37592924587723336	0.37592924587723336	0.41661945449264637	0.37592924587723336
30	1543	0.3477815719038494	0.3477815719038494	0.3695651883191486	0.3477815719038494
30	1597	0.29822458497347426	0.29822458497347426	0.31764599188104936	0.29822458497347426
30	1173	0.6827210528646821	0.6827210528646821	0.7438420347305214	0.6827210528646821
30	1062	0.3479048019761371	0.3479048019761371	0.3846253301416619	0.3479048019761371
30	1499	0.30477213335445535	0.30477213335445535	0.3797281138541254	0.30477213335445535
30	1559	0.2795084971874737	0.2795084971874737	0.34720881722610675	0.2795084971874737
30	1550	0.39366337098105325	0.39366337098105325	0.4099431872587972	0.39366337098105325
30	1510	0.31789342311561175	0.31789342311561175	0.3304669099361973	0.31789342311561175
30	1487	0.4846941037306302	0.4846941037306302	0.49460887576808216	0.4846941037306302
30	1270	0.43751033538831063	0.43751033538831063	0.4437222056667041	0.43751033538831063
30	1292	0.6061565180317301	0.6061565180317301	0.6447674991340987	0.6061565180317301
30	1442	0.3746055414646367	0.3746055414646367	0.46357107774512035	0.3746055414646367
30	1432	0.3502370205431788	0.3502370205431788	0.3844567177734611	0.3502370205431788
30	1581	0.35835797420351045	0.35835797420351045	0.35835797420351045	0.35835797420351045
30	983	0.3666822836528436	0.3666822836528436	0.3694173833413313	0.3666822836528436
30	1553	0.413836266993437	0.413836266993437	0.484164595105521	0.413836266993437
30	1404	0.3873467329102122	0.3873467329102122	0.41259111347309724	0.3873467329102122
30	632	0.3502370205431788	0.3502370205431788	0.3844567177734611	0.3502370205431788
30	1540	0.43751033538831063	0.43751033538831063	0.4437222056667041	0.43751033538831063
30	1593	0.2507388444091478	0.2507388444091478	0.27237748812934226	0.2507388444091478
30	1345	0.45896345002014083	0.45896345002014083	0.5369361765140246	0.45896345002014083
30	1527	0.20024706876377704	0.20024706876377704	0.41799999615884964	0.20024706876377704
30	1578	0.31753833785637153	0.31753833785637153	0.33556858642839543	0.31753833785637153
30	1542	0.36752929373232335	0.36752929373232335	0.4004884495897632	0.36752929373232335
30	1346	0.45025859526710316	0.45025859526710316	0.5383325879760857	0.45025859526710316
30	1449	0.24456043893103993	0.24456043893103993	0.46383962184530925	0.24456043893103993
30	1588	0.2739259326391312	0.2739259326391312	0.34757007785163413	0.2739259326391312
30	1389	0.6061565180317301	0.6061565180317301	0.6447674991340987	0.6061565180317301
30	1283	0.39624811282790623	0.39624811282790623	0.4835904686264623	0.39624811282790623
30	1501	0.26772040645468204	0.26772040645468204	0.30497945094177675	0.26772040645468204
30	946	0.6395263491451594	0.6395263491451594	0.6907723542728625	0.6395263491451594
30	1016	0.4621911568697231	0.4621911568697231	0.5377362112135641	0.4621911568697231
30	1574	0.38004717072055494	0.38004717072055494	0.3891157299352032	0.38004717072055494
30	1486	0.40643412866095446	0.40643412866095446	0.5664370516711845	0.40643412866095446
30	1523	0.42016291616766743	0.42016291616766743	0.48048534185357844	0.42016291616766743
30	1342	0.3328900821884203	0.3328900821884203	0.35547036336252513	0.3328900821884203
30	1077	0.4811271827424675	0.4811271827424675	0.5242219284030225	0.4811271827424675
30	1518	0.2795084971874737	0.2795084971874737	0.34720881722610675	0.2795084971874737
30	1233	0.38309254040087776	0.38309254040087776	0.40628157573201584	0.38309254040087776
30	1337	0.42864602774420846	0.42864602774420846	0.434924534895747	0.42864602774420846
30	1552	0.42864602774420846	0.42864602774420846	0.434924534895747	0.42864602774420846
30	1334	0.2577754176916701	0.2577754176916701	0.29049088830439784	0.2577754176916701
30	1522	0.3829436061305072	0.3829436061305072	0.48283801239806373	0.3829436061305072
30	1019	0.3768912960126919	0.3768912960126919	0.4992649395883218	0.3768912960126919
30	1567	0.3502370205431788	0.3502370205431788	0.3844567177734611	0.3502370205431788
30	1582	0.28919443449465393	0.28919443449465393	0.32487041822428364	0.28919443449465393
30	1493	0.5407698523943671	0.5407698523943671	0.5451021750179843	0.5407698523943671
30	1480	0.3807431154143762	0.3807431154143762	0.4173561206102644	0.3807431154143762
30	1215	0.35835797420351045	0.35835797420351045	0.35835797420351045	0.35835797420351045
30	1331	0.2541404938893165	0.2541404938893165	0.2896917363163741	0.2541404938893165
30	1572	0.21921421949338052	0.21921421949338052	0.2637528856598922	0.21921421949338052
30	1129	0.544410043878669	0.544410043878669	0.5555878059732644	0.544410043878669
30	1324	0.3938709874253714	0.3938709874253714	0.4007008503073851	0.3938709874253714
30	1450	0.4785479359032022	0.4785479359032022	0.5036276749320046	0.4785479359032022
30	1460	0.3938709874253714	0.3938709874253714	0.4007008503073851	0.3938709874253714
30	1507	0.3584930213415921	0.3584930213415921	0.38836696583811503	0.3584930213415921
30	1229	0.43751033538831063	0.43751033538831063	0.4437222056667041	0.43751033538831063
30	1506	0.3379659072187833	0.3379659072187833	0.3679309565400611	0.3379659072187833
30	1392	0.2795084971874737	0.2795084971874737	0.34720881722610675	0.2795084971874737
30	1106	0.413836266993437	0.413836266993437	0.484164595105521	0.413836266993437
30	1184	0.3974385249582103	0.3974385249582103	0.4488464669388533	0.3974385249582103
30	1547	0.30993715366171976	0.30993715366171976	0.43525573794694533	0.30993715366171976
30	1349	0.47300903634368757	0.47300903634368757	0.4926744853307592	0.47300903634368757
30	1207	0.34394971392362284	0.34394971392362284	0.36224957766678517	0.34394971392362284
30	1377	0.2623732399340135	0.2623732399340135	0.29755293499076496	0.2623732399340135
30	1456	0.3807431154143762	0.3807431154143762	0.4173561206102644	0.3807431154143762
30	1490	0.45025859526710316	0.45025859526710316	0.5383325879760857	0.45025859526710316
30	1443	0.4243510794062715	0.4243510794062715	0.4730905387470843	0.4243510794062715
30	1293	0.3584930213415921	0.3584930213415921	0.38836696583811503	0.3584930213415921
30	1587	0.30328455675062826	0.30328455675062826	0.3374832409604529	0.30328455675062826
30	1355	0.33143860313556406	0.33143860313556406	0.3374316766779383	0.33143860313556406
30	1438	0.3810823041027317	0.3810823041027317	0.447071330630576	0.3810823041027317
30	1571	0.21915739297090958	0.21915739297090958	0.24967776473720096	0.21915739297090958
30	1227	0.31038593591649183	0.31038593591649183	0.3308610938305064	0.31038593591649183
30	1446	0.3477815719038494	0.3477815719038494	0.3695651883191486	0.3477815719038494
30	1530	0.4785479359032022	0.4785479359032022	0.5036276749320046	0.4785479359032022
30	1165	0.3829436061305072	0.3829436061305072	0.48283801239806373	0.3829436061305072
30	1341	0.6827210528646821	0.6827210528646821	0.7438420347305214	0.6827210528646821
30	1594	0.2795084971874737	0.2795084971874737	0.34720881722610675	0.2795084971874737
30	1541	0.2895081632479604	0.2895081632479604	0.32793043874171496	0.2895081632479604
30	1478	0.2975932363028639	0.2975932363028639	0.4052357666635665	0.2975932363028639
30	1534	0.2473494782847065	0.2473494782847065	0.3035509400156966	0.2473494782847065
30	1256	0.34572600710689333	0.34572600710689333	0.35613714135587904	0.34572600710689333
30	1287	0.3477815719038494	0.3477815719038494	0.3695651883191486	0.3477815719038494
30	1573	0.15376155177113665	0.15376155177113665	0.39222874757148646	0.15376155177113665
30	1128	0.4562863259258048	0.4562863259258048	0.5338631711128898	0.4562863259258048
30	629	0.5304514778641556	0.5304514778641556	0.5459068843768557	0.5304514778641556
30	1584	0.030052823064017048	0.030052823064017048	0.4214388504651442	0.030052823064017048
30	1546	0.34394971392362284	0.34394971392362284	0.36224957766678517	0.34394971392362284
30	1406	0.3635188001436049	0.3635188001436049	0.4174577183506739	0.3635188001436049
30	755	0.362814271914903	0.362814271914903	0.3956248889160685	0.362814271914903
30	1224	0.45896345002014083	0.45896345002014083	0.5369361765140246	0.45896345002014083
30	1474	0.48391227997775255	0.48391227997775255	0.48391227997775255	0.48391227997775255
30	1557	0.36752929373232335	0.36752929373232335	0.4004884495897632	0.36752929373232335
30	1494	0.5761306329421172	0.5761306329421172	0.5761306329421172	0.5761306329421172
139	7028	-0.0006169490874749487	None	0.0	-0.0006169490874749487
139	6678	0.012562634094077102	None	0.0	0.012562634094077102
139	6976	0.001980185320121839	None	0.0	0.001980185320121839
139	6781	0.014528040566377987	None	0.0	0.014528040566377987
139	6225	0.016978126898800152	None	0.0	0.016978126898800152
139	6948	0.00024054755421208844	None	0.3601987124919158	0.00024054755421208844
139	6998	0.010289759519312729	None	0.0	0.010289759519312729
139	6987	0.017012703517842533	None	0.0	0.017012703517842533
139	5863	0.013236920904562686	None	0.0	0.013236920904562686
139	7043	2.8859291990963526e-08	None	0.3015040388200588	2.8859291990963526e-08
139	6271	0.015290765086440748	None	0.0	0.015290765086440748
139	7019	0.01708011388541246	None	0.0	0.01708011388541246
139	7011	0.01781509060828412	None	0.0	0.01781509060828412
139	6866	0.02658264015048482	None	0.061568461252338905	0.02658264015048482
139	7026	-3.266873777701161e-05	None	0.0	-3.266873777701161e-05
139	6841	0.017689683209634807	None	0.0	0.017689683209634807
139	7031	0.0052465991108990384	None	0.3979280003803051	0.0052465991108990384
139	6793	0.014909046475121984	None	0.0	0.014909046475121984
139	6663	0.013226021938339579	None	0.0	0.013226021938339579
139	6903	0.01722435755177506	None	0.0	0.01722435755177506
139	6779	0.017440364916220776	None	0.0	0.017440364916220776
139	7030	0.017283212277984655	None	0.0	0.017283212277984655
139	6984	3.870078892798758e-06	None	0.0	3.870078892798758e-06
139	6369	0.015071876423845968	None	0.0	0.015071876423845968
139	6860	0.016930901103485562	None	0.0	0.016930901103485562
139	7020	0.026281947530708682	None	0.061568461252338905	0.026281947530708682
139	6553	0.02633736289016934	None	0.061568461252338905	0.02633736289016934
139	6952	0.026906918923659387	None	0.061568461252338905	0.026906918923659387
139	5961	0.01526463892050719	None	0.0	0.01526463892050719
139	6773	0.00015875130996395272	None	0.0	0.00015875130996395272
139	7037	0.007177980000042875	None	0.0	0.007177980000042875
139	6913	-1.7497401140281008e-05	None	0.07176509700506355	-1.7497401140281008e-05
139	6917	4.301882523362378e-06	None	0.21237172990642944	4.301882523362378e-06
139	7015	0.002551406184939082	None	0.0	0.002551406184939082
139	7016	0.01781261497285924	None	0.0	0.01781261497285924
139	7048	0.017201798254168836	None	0.0	0.017201798254168836
139	6197	0.014485901975232536	None	0.07290860072223634	0.014485901975232536
139	6870	0.014679103826964421	None	0.0	0.014679103826964421
139	6350	0.012711899674277874	None	0.0	0.012711899674277874
139	6857	0.013363326485435758	None	0.0	0.013363326485435758
139	6880	0.013327391809007641	None	0.0	0.013327391809007641
139	6524	0.011848807120034027	None	0.0	0.011848807120034027
139	6104	0.017505919988033893	None	0.0	0.017505919988033893
139	6962	0.012792258594776906	None	0.0	0.012792258594776906
139	6429	0.01059315238263267	None	0.0	0.01059315238263267
139	6715	0.01734006952711617	None	0.0	0.01734006952711617
139	6761	0.0004969389478844493	None	0.3015040388200588	0.0004969389478844493
139	6982	1.0978705157950843e-07	None	1.0374115458262823	1.0978705157950843e-07
139	6853	5.540014361332228e-07	None	0.07290860072223634	5.540014361332228e-07
139	6410	0.01188057466035554	None	0.0	0.01188057466035554
139	7050	0.00031079178302996496	None	0.07176509700506355	0.00031079178302996496
139	6669	0.016929746929439972	None	0.0	0.016929746929439972
139	6619	0.017187777883443976	None	0.0	0.017187777883443976
139	7025	5.367271227952796e-05	None	0.4542053464670374	5.367271227952796e-05
139	7024	0.0065509157854908235	None	0.5392573171079953	0.0065509157854908235
139	6990	-0.00013512681977461585	None	0.0	-0.00013512681977461585
139	6882	7.833477582692302e-05	None	0.0	7.833477582692302e-05
139	6371	0.01526336629885291	None	0.0	0.01526336629885291
139	6395	0.011430657130995312	None	0.0	0.011430657130995312
139	6489	0.01720798603977182	None	0.0	0.01720798603977182
139	6334	0.014845788565632033	None	0.0	0.014845788565632033
139	6519	0.014749097158131922	None	0.0	0.014749097158131922
139	6745	0.027029062452914136	None	0.061568461252338905	0.027029062452914136
139	6522	0.0010694483148471605	None	1.1944896923954569	0.0010694483148471605
139	6985	-2.051022227376629e-06	None	0.3403977151738252	-2.051022227376629e-06
139	7000	0.003061910949028713	None	0.3602340454721772	0.003061910949028713
139	6938	0.01693730668124441	None	0.0	0.01693730668124441
139	6708	0.002315097577997591	None	0.0	0.002315097577997591
139	6873	0.014824320193479543	None	0.0	0.014824320193479543
139	7044	0.0077302648856981	None	0.0	0.0077302648856981
139	6766	0.011700968876463857	None	0.0	0.011700968876463857
139	6956	9.630847512714135e-05	None	0.5624464915112447	9.630847512714135e-05
139	6921	0.01689038415563385	None	0.0	0.01689038415563385
139	6815	0.01697611441991623	None	0.0	0.01697611441991623
139	7039	-1.055910778124931e-06	None	0.37256556998894297	-1.055910778124931e-06
139	6892	0.01719569609763922	None	0.0	0.01719569609763922
139	6655	0.017787850330388693	None	0.0	0.017787850330388693
139	7006	0.011248241818957916	None	0.0	0.011248241818957916
139	6659	0.017182055305797087	None	0.0	0.017182055305797087
139	7033	0.0006565127730714607	None	0.0	0.0006565127730714607
139	7001	-0.1	None	0.46525929147617706	-0.1
139	6628	0.01488917204820373	None	0.0	0.01488917204820373
139	6964	0.017521921908047994	None	0.0	0.017521921908047994
139	6509	0.016951931784756163	None	0.0	0.016951931784756163
139	7047	0.00023601946460477012	None	0.07176509700506355	0.00023601946460477012
139	6993	0.014649859231082347	None	0.0	0.014649859231082347
139	6997	0.0273791924335374	None	0.061568461252338905	0.0273791924335374
139	6980	0.016940374182277545	None	0.0	0.016940374182277545
139	6467	0.01469377286229029	None	0.0	0.01469377286229029
139	6966	0.0013778179545166512	None	0.0	0.0013778179545166512
139	6924	-6.97993337001567e-05	None	0.699454073739475	-6.97993337001567e-05
139	6973	0.015612487068782415	None	0.0	0.015612487068782415
139	6743	0.0038191021304179507	None	0.0	0.0038191021304179507
139	6478	0.016976114420201367	None	0.0	0.016976114420201367
139	6916	0.01484578856558023	None	0.0	0.01484578856558023
139	6864	0.01717543162240332	None	0.0	0.01717543162240332
139	6955	0.001979374529805195	None	0.0	0.001979374529805195
139	7035	0.0010872971214148527	None	0.0	0.0010872971214148527
139	7018	-0.1	None	0.5257844189012728	-0.1
139	6825	0.01740689078476904	None	0.0	0.01740689078476904
71	3216	3.252621591358393e-08	None	0.2661055212446524	3.252621591358393e-08
71	3232	0.0003310316103179066	None	0.0	0.0003310316103179066
71	3369	0.0003995207238820667	None	0.0	0.0003995207238820667
71	3049	0.0007530746464076684	None	0.0	0.0007530746464076684
71	3479	3.599272052201896e-06	None	0.517195095507861	3.599272052201896e-06
71	3582	0.0015879037144212252	None	0.0	0.0015879037144212252
71	3347	0.00012449178231044818	None	0.2532124693635777	0.00012449178231044818
71	3532	0.0016360001288151771	None	0.0	0.0016360001288151771
71	2986	0.007131437996161515	None	0.0	0.007131437996161515
71	3607	3.085179425629962e-08	None	0.3210276948487318	3.085179425629962e-08
71	3334	0.0033171620706176634	None	0.0	0.0033171620706176634
71	3282	0.0002160675142263063	None	0.19633954730058273	0.0002160675142263063
71	3310	0.0015019574164030942	None	0.0	0.0015019574164030942
71	3629	-0.1	None	0.6276113312241769	-0.1
71	3611	7.261447849925809e-05	None	0.12839009292236417	7.261447849925809e-05
71	3626	0.0005531820782796534	None	0.3758678695824945	0.0005531820782796534
71	3545	0.00011176644896106101	None	0.32584984488747015	0.00011176644896106101
71	3525	0.0002486740436421043	None	0.0	0.0002486740436421043
71	3380	0.00032091256360308783	None	0.0	0.00032091256360308783
71	3644	-2.800674870300073e-07	None	0.2463786555607969	-2.800674870300073e-07
71	2600	0.0001367621884334115	None	0.32584984488747015	0.0001367621884334115
71	3649	0.0003050029857087595	None	0.0	0.0003050029857087595
71	3362	0.00040622791670220487	None	0.0	0.00040622791670220487
71	3563	0.0004885467378186168	None	0.205164943509687	0.0004885467378186168
71	3510	0.0007516377609498029	None	0.0	0.0007516377609498029
71	3575	0.0013405012456016955	None	0.218888813000011	0.0013405012456016955
71	3621	0.0028558382874072008	None	0.0	0.0028558382874072008
71	2927	0.002990524087394724	None	0.0	0.002990524087394724
71	3048	0.007059360104589972	None	0.0	0.007059360104589972
71	3419	0.003199596618966935	None	0.2526641179956348	0.003199596618966935
71	3639	0.002891507707798517	None	0.2526641179956348	0.002891507707798517
71	3522	0.00025282910843032845	None	0.12839009292236417	0.00025282910843032845
71	3421	0.0016374249289479244	None	0.0	0.0016374249289479244
71	3534	0.0008884121978000698	None	0.09463846277529897	0.0008884121978000698
71	3635	3.814597159922583e-07	None	0.0	3.814597159922583e-07
71	3427	0.003202512182798407	None	0.0	0.003202512182798407
71	3595	0.00012799768586586532	None	0.414747719115344	0.00012799768586586532
71	3590	-4.9985447284546055e-08	None	0.5725378177359977	-4.9985447284546055e-08
71	3609	-0.00017792496959567668	None	0.0	-0.00017792496959567668
71	3581	1.3718413708694262e-05	None	0.31540070510280627	1.3718413708694262e-05
71	3612	0.0004425161757003224	None	0.0	0.0004425161757003224
71	3458	0.0034327867830539127	None	0.0	0.0034327867830539127
71	3554	0.0014394296689830065	None	0.0	0.0014394296689830065
71	3113	0.000734915739554669	None	0.0	0.000734915739554669
71	2818	0.0011539126612252928	None	0.21481057691641686	0.0011539126612252928
71	3449	0.0007435623058104379	None	0.0	0.0007435623058104379
71	3505	0.0016969227678304251	None	0.0	0.0016969227678304251
71	3463	0.0008200926527157528	None	0.0	0.0008200926527157528
71	3500	0.00011355569591989615	None	0.2532124693635777	0.00011355569591989615
71	3549	0.002682789519881455	None	0.2532124693635777	0.002682789519881455
71	3259	0.0015671295273221213	None	0.0	0.0015671295273221213
71	3295	9.801302582314332e-05	None	0.0	9.801302582314332e-05
71	3383	0.000508744144180218	None	0.0	0.000508744144180218
71	3452	-1.8740713217498533e-08	None	0.0	-1.8740713217498533e-08
71	3606	1.4615088297496312e-08	None	0.8011230957458851	1.4615088297496312e-08
71	3454	0.0012581310693095232	None	0.21481057691641686	0.0012581310693095232
71	3504	0.0028819206901821177	None	0.0	0.0028819206901821177
71	3418	0.00045935010669187964	None	0.205164943509687	0.00045935010669187964
71	3594	0.002503537368395014	None	0.0	0.002503537368395014
71	3352	0.002600941222122408	None	0.2526641179956348	0.002600941222122408
71	3648	0.00027132964170834543	None	0.0	0.00027132964170834543
71	3623	-1.136223611699234e-07	None	0.3758678695824945	-1.136223611699234e-07
71	3398	0.00046056722835859803	None	0.0	0.00046056722835859803
71	3339	8.580369285460543e-08	None	0.437211156565483	8.580369285460543e-08
71	2972	0.0007591549572586331	None	0.0	0.0007591549572586331
71	3620	0.0014243300146424027	None	0.0	0.0014243300146424027
71	3640	0.0030494828186859372	None	0.2526641179956348	0.0030494828186859372
71	3370	0.0004169573567204177	None	0.0	0.0004169573567204177
71	3218	0.0015708171929958588	None	0.0	0.0015708171929958588
71	3233	0.001575794369314075	None	0.0	0.001575794369314075
71	3547	0.0007213663347463503	None	0.0	0.0007213663347463503
71	3176	0.0012779430744611167	None	0.21481057691641686	0.0012779430744611167
71	3615	0.0002932084405635994	None	0.0	0.0002932084405635994
71	3319	0.00044433927469163736	None	0.0	0.00044433927469163736
71	3174	0.0027707398806131028	None	0.2526641179956348	0.0027707398806131028
71	3647	-0.1	None	0.0	-0.1
71	3002	0.0011712537023986283	None	0.21481057691641686	0.0011712537023986283
71	3600	1.8687620840171755e-08	None	0.1430009201217793	1.8687620840171755e-08
71	3625	-0.1	None	0.5272042816604772	-0.1
71	3576	0.0012599905963565211	None	0.21481057691641686	0.0012599905963565211
71	3631	-1.7348487020366786e-09	None	0.6656824556415155	-1.7348487020366786e-09
71	3351	0.00017832718628151668	None	0.2532124693635777	0.00017832718628151668
71	3410	0.0016340270595040691	None	0.0	0.0016340270595040691
71	3426	0.001117691936406444	None	0.0	0.001117691936406444
71	3424	0.003311683149113364	None	0.38697337869918125	0.003311683149113364
71	3643	1.114183198975591e-05	None	0.29751662235510123	1.114183198975591e-05
71	2907	0.0003745152801175406	None	0.0	0.0003745152801175406
71	3610	-0.1	None	0.0	-0.1
71	3555	0.0014243300277362772	None	0.0	0.0014243300277362772
71	3598	0.0029335053335508656	None	0.0	0.0029335053335508656
71	3562	0.0009418840196729949	None	0.0	0.0009418840196729949
71	3286	0.0014243300277362772	None	0.0	0.0014243300277362772
71	3363	0.000126815255603338	None	0.2532124693635777	0.000126815255603338
71	3628	0.0005636619810448879	None	0.0	0.0005636619810448879
71	3316	0.002680706523594355	None	0.2532124693635777	0.002680706523594355
71	3501	0.0003785607136564071	None	0.0	0.0003785607136564071
71	3627	-0.1	None	0.0	-0.1
71	3636	-0.1	None	0.0	-0.1
71	3552	0.0004009113638648026	None	0.3696910106866333	0.0004009113638648026
71	3574	0.0018792904459043632	None	0.12839009292236417	0.0018792904459043632
54	2671	0.0006860967075565916	None	0.0	0.0006860967075565916
54	2717	None	None	0.3270552990929858	None
54	2800	-1.961678274628435e-09	None	0.5170003787926678	-1.961678274628435e-09
54	2584	-5.8055289513187786e-06	None	0.2914846828462231	-5.8055289513187786e-06
54	2776	-4.2828568301025073e-07	None	0.05581131880820224	-4.2828568301025073e-07
54	2560	0.0011459011931365321	None	0.3514991419429284	0.0011459011931365321
54	2672	0.00011311749677244013	None	0.0	0.00011311749677244013
54	2771	0.00048706428709032585	None	0.0	0.00048706428709032585
54	2615	3.966706117371429e-05	None	0.33173177996966297	3.966706117371429e-05
54	2728	3.230325236864222e-09	None	0.0	3.230325236864222e-09
54	2701	0.0002200739391898576	None	0.09985692747145393	0.0002200739391898576
54	2681	1.4477536622689121e-08	None	0.32166546525371886	1.4477536622689121e-08
54	2625	-0.1	None	0.0	-0.1
54	2624	9.285848881863834e-05	None	0.5186467093775302	9.285848881863834e-05
54	2645	0.001251540860707122	None	0.3514991419429284	0.001251540860707122
54	2790	0.00034629827765223886	None	0.0	0.00034629827765223886
54	2552	-7.472972444521155e-09	None	0.465167929216172	-7.472972444521155e-09
54	2600	0.0001367621884334115	None	0.358605411467234	0.0001367621884334115
54	2581	5.990612297562225e-08	None	0.44049526708756803	5.990612297562225e-08
54	2646	-0.1	None	0.0	-0.1
54	2670	-0.1	None	0.0	-0.1
54	2715	-0.1	None	0.32941452113172964	-0.1
54	2687	0.00010435950727067922	None	0.20974747746823338	0.00010435950727067922
54	2730	-2.416684759085078e-07	None	0.5242620821172974	-2.416684759085078e-07
54	2755	-1.6028191608286512e-06	None	0.3649728227170145	-1.6028191608286512e-06
54	2767	-2.745015532633763e-07	None	0.3958868956223264	-2.745015532633763e-07
54	2714	-3.316402381370667e-07	None	0.0	-3.316402381370667e-07
54	2653	-5.883474942130824e-05	None	0.14349765273640191	-5.883474942130824e-05
54	2781	-2.212236314741193e-08	None	0.2914846828462231	-2.212236314741193e-08
54	2727	-1.3309574908993106e-08	None	0.44049526708756803	-1.3309574908993106e-08
54	2606	4.519954925202143e-05	None	0.20974747746823338	4.519954925202143e-05
54	2752	0.0005351446493403114	None	0.44049526708756803	0.0005351446493403114
54	2775	2.121660834440899e-07	None	0.09985692747145393	2.121660834440899e-07
54	2766	-1.8665801126294428e-08	None	0.0	-1.8665801126294428e-08
54	2605	-1.40423259483517e-10	None	0.0	-1.40423259483517e-10
54	2778	0.0003511348268779243	None	0.05581131880820224	0.0003511348268779243
54	2791	-0.1	None	0.0	-0.1
54	2656	1.558988802239003e-06	None	0.1580042193594354	1.558988802239003e-06
54	2712	-0.1	None	0.40197222953675354	-0.1
54	2706	-6.095252799255844e-08	None	0.0	-6.095252799255844e-08
54	2619	4.176177336963981e-07	None	0.08651465655989996	4.176177336963981e-07
54	2655	9.406380358366143e-05	None	0.20974747746823338	9.406380358366143e-05
54	2686	2.6239804884285965e-07	None	0.5926959068657796	2.6239804884285965e-07
54	2782	-7.059295516775581e-05	None	0.0	-7.059295516775581e-05
54	2772	1.40343417666067e-08	None	0.32166546525371886	1.40343417666067e-08
54	2637	2.0261066902212098e-07	None	0.14349765273640191	2.0261066902212098e-07
54	2749	-2.5203223410942835e-06	None	0.4602993398162967	-2.5203223410942835e-06
54	2580	0.00012014114279124995	None	0.443586470433902	0.00012014114279124995
54	2736	-3.410605875763616e-06	None	0.05581131880820224	-3.410605875763616e-06
54	2716	0.00012791976077790134	None	0.12313692250467781	0.00012791976077790134
54	2754	0.0010124339495978906	None	0.0	0.0010124339495978906
54	2647	2.623888810609282e-05	None	0.2666206626920309	2.623888810609282e-05
54	2711	0.0004297516593767863	None	0.05581131880820224	0.0004297516593767863
54	2797	5.192997233584666e-07	None	0.0	5.192997233584666e-07
54	2780	0.00012381209292724798	None	0.0	0.00012381209292724798
54	2563	6.687624224266292e-07	None	0.0	6.687624224266292e-07
54	2627	2.3169983815008632e-06	None	0.3649728227170145	2.3169983815008632e-06
54	2737	-3.885990326002251e-05	None	0.3440578211823678	-3.885990326002251e-05
54	2740	1.404159576167195e-06	None	0.0	1.404159576167195e-06
54	2739	1.1100544844861315e-07	None	0.44049526708756803	1.1100544844861315e-07
54	2616	2.753965077403706e-07	None	0.05581131880820224	2.753965077403706e-07
54	2795	2.9452464194295383e-05	None	0.5170003787926678	2.9452464194295383e-05
54	2744	-0.1	None	0.0	-0.1
54	2769	0.0002196888103291328	None	0.37385226839470465	0.0002196888103291328
54	2774	5.986353377507486e-05	None	0.20974747746823338	5.986353377507486e-05
54	2750	4.277119191590905e-07	None	0.0	4.277119191590905e-07
54	2705	-2.093229910737467e-07	None	0.0	-2.093229910737467e-07
54	2779	-9.20860361909999e-09	None	0.5170003787926678	-9.20860361909999e-09
54	2654	7.366460344749198e-06	None	0.05581131880820224	7.366460344749198e-06
54	2793	-1.0143259648062116e-06	None	0.5733906457533543	-1.0143259648062116e-06
54	2657	0.000221214836222081	None	0.37385226839470465	0.000221214836222081
54	2763	3.4511545304510614e-05	None	0.33173177996966297	3.4511545304510614e-05
54	2669	-2.1731563851156144e-07	None	0.31864307216211196	-2.1731563851156144e-07
54	2648	-1.692836307928574e-11	None	0.5170003787926678	-1.692836307928574e-11
54	2784	-0.1	None	0.3767115365097359	-0.1
54	2626	-8.635482349192639e-09	None	0.3980103972267438	-8.635482349192639e-09
54	2551	-3.689450653482965e-07	None	0.4316163572272128	-3.689450653482965e-07
54	2574	-0.1	None	0.0	-0.1
54	2788	-0.1	None	0.47873038545297125	-0.1
54	2708	4.670629756002683e-08	None	0.31696634936623425	4.670629756002683e-08
54	2753	-4.097499160115273e-05	None	0.2914846828462231	-4.097499160115273e-05
54	2773	7.301030755867241e-06	None	0.0	7.301030755867241e-06
54	2694	-0.1	None	0.0	-0.1
54	2634	-1.7227537189768423e-05	None	0.38477289400713965	-1.7227537189768423e-05
54	2761	0.00014787518970413316	None	0.4602993398162967	0.00014787518970413316
54	2638	0.00010517748525678637	None	0.20974747746823338	0.00010517748525678637
54	2792	-2.4583597158392776e-07	None	0.0	-2.4583597158392776e-07
54	2591	1.6498863706744644e-05	None	0.4385253213620685	1.6498863706744644e-05
54	2787	-0.1	None	0.0	-0.1
54	2665	2.545139110472638e-06	None	0.0	2.545139110472638e-06
54	2618	1.562332135227895e-05	None	0.4385253213620685	1.562332135227895e-05
54	2757	-9.030271457190571e-08	None	0.5133224423479226	-9.030271457190571e-08
54	2762	8.324182752547298e-07	None	0.14349765273640191	8.324182752547298e-07
54	2760	-0.1	None	0.0	-0.1
54	2572	2.1041564789150224e-08	None	0.7686794043076515	2.1041564789150224e-08
54	2583	0.0002343435946102427	None	0.0	0.0002343435946102427
54	2691	2.6880040186275323e-06	None	0.0	2.6880040186275323e-06
54	2702	-0.1	None	0.0	-0.1
54	2738	-1.8431705112889253e-05	None	0.3649728227170145	-1.8431705112889253e-05
54	2796	9.006456868032291e-08	None	0.09985692747145393	9.006456868032291e-08
108	5310	0.012957470573449837	None	0.0	0.012957470573449837
108	4964	0.006142379963532223	None	0.0	0.006142379963532223
108	5469	0.0023218829063390086	None	0.14253821158408447	0.0023218829063390086
108	5128	0.0022978858363657483	None	0.10812774841512363	0.0022978858363657483
108	5485	0.0068697330775210706	None	0.0	0.0068697330775210706
108	5433	5.3318816058023484e-05	None	0.1018717384901842	5.3318816058023484e-05
108	5435	0.004198318034836057	None	0.18540583083745157	0.004198318034836057
108	4942	0.00017169332039117076	None	0.0	0.00017169332039117076
108	5451	-0.0005326753856386202	None	0.0	-0.0005326753856386202
108	5343	0.008318717847772505	None	0.0	0.008318717847772505
108	5292	3.373764840916599e-05	None	0.0	3.373764840916599e-05
108	5479	0.00713224955945486	None	0.0	0.00713224955945486
108	5453	0.0006929470269399327	None	0.0	0.0006929470269399327
108	5181	0.003916760394122479	None	0.0	0.003916760394122479
108	5373	0.005797053846736638	None	0.0	0.005797053846736638
108	5020	0.012695652413169542	None	0.0	0.012695652413169542
108	5368	0.002612709389314077	None	0.0	0.002612709389314077
108	5215	0.0069045971237388475	None	0.0	0.0069045971237388475
108	5316	0.00124095872975503	None	0.4484629046813132	0.00124095872975503
108	5455	1.7979228959029877e-09	None	0.0	1.7979228959029877e-09
108	5408	0.0065819554991529364	None	0.0	0.0065819554991529364
108	4911	0.004458688493937327	None	0.0	0.004458688493937327
108	5021	0.006921349532601283	None	0.0	0.006921349532601283
108	5233	0.008477589069302073	None	0.0	0.008477589069302073
108	5474	0.010508750167278794	None	0.0	0.010508750167278794
108	5417	4.5953005738521373e-07	None	1.0547848142291212	4.5953005738521373e-07
108	5471	0.014521472869412485	None	0.0	0.014521472869412485
108	5493	0.002378444887017317	None	0.10812774841512363	0.002378444887017317
108	5454	-5.832355859311441e-07	None	0.0	-5.832355859311441e-07
108	5424	0.0005125330591150039	None	0.16775687034463627	0.0005125330591150039
108	4992	0.003075246482619301	None	0.0	0.003075246482619301
108	4713	0.012616731454719627	None	0.0	0.012616731454719627
108	5288	0.0025564197181858466	None	0.0	0.0025564197181858466
108	5399	0.0037117587915186114	None	0.0	0.0037117587915186114
108	5465	0.003947186376796449	None	0.18922355972646637	0.003947186376796449
108	5354	0.00445847399065987	None	0.18540583083745157	0.00445847399065987
108	5285	0.008450290280074541	None	0.0	0.008450290280074541
108	5109	0.008978613936786624	None	0.0	0.008978613936786624
108	5089	0.004535697087979547	None	0.0	0.004535697087979547
108	4967	0.00904894079800841	None	0.0	0.00904894079800841
108	5016	0.006455623549083453	None	0.0	0.006455623549083453
108	5108	0.008226002159124272	None	0.0	0.008226002159124272
108	4379	0.001731955809205299	None	0.0	0.001731955809205299
108	5304	0.002407547665037824	None	0.10812774841512363	0.002407547665037824
108	5383	0.002829564829937582	None	0.14253821158408447	0.002829564829937582
108	5330	0.0036998466591516375	None	0.0	0.0036998466591516375
108	5403	-2.0628467916506784e-06	None	0.6800691956146003	-2.0628467916506784e-06
108	5253	0.006983543051295043	None	0.0	0.006983543051295043
108	5197	0.00968828638255767	None	0.0	0.00968828638255767
108	4690	0.006804740586493575	None	0.0	0.006804740586493575
108	5491	-1.299629680003297e-07	None	0.4549409143742242	-1.299629680003297e-07
108	5388	0.004522978832757433	None	0.0	0.004522978832757433
108	5472	0.0024444851089619767	None	0.10812774841512363	0.0024444851089619767
108	3961	0.007058691733205266	None	0.0	0.007058691733205266
108	5255	0.001307755432667807	None	0.0	0.001307755432667807
108	5402	0.00019178749451775892	None	0.1018717384901842	0.00019178749451775892
108	5393	0.0011985348781925133	None	0.1018717384901842	0.0011985348781925133
108	5238	-5.503536161973078e-07	None	0.0	-5.503536161973078e-07
108	5483	0.0006437960363057917	None	0.0	0.0006437960363057917
108	5163	0.005921805486282765	None	0.0	0.005921805486282765
108	4653	0.0010553389947113734	None	0.0	0.0010553389947113734
108	5031	0.006688816036789361	None	0.0	0.006688816036789361
108	5391	0.0030991544986830708	None	0.0	0.0030991544986830708
108	5205	0.00701462690201068	None	0.0	0.00701462690201068
108	5287	0.004538747257408708	None	0.0	0.004538747257408708
108	5392	0.003195310874354174	None	0.18922355972646637	0.003195310874354174
108	5305	0.006824566138586423	None	0.0	0.006824566138586423
108	5452	0.0007463224249220551	None	0.0	0.0007463224249220551
108	5246	0.004507924969439849	None	0.0	0.004507924969439849
108	5273	0.001038141849456092	None	0.4777415991252377	0.001038141849456092
108	5477	-2.106899177994899e-10	None	0.5500805205566814	-2.106899177994899e-10
108	5185	0.002941454617090471	None	0.0	0.002941454617090471
108	5443	0.00040474809749783914	None	0.3161914400708153	0.00040474809749783914
108	5357	0.005596758913953779	None	0.0	0.005596758913953779
108	5458	-0.1	None	0.0	-0.1
108	5280	0.006900538725948834	None	0.0	0.006900538725948834
108	5499	0.00041000505865340463	None	0.3401646996989853	0.00041000505865340463
108	4570	0.013382698289718458	None	0.0	0.013382698289718458
108	5496	-1.652124264605785e-05	None	0.5223687743321357	-1.652124264605785e-05
108	3424	0.003311683149113364	None	0.18922355972646637	0.003311683149113364
108	5468	0.009428017304469419	None	0.0	0.009428017304469419
108	5119	0.006059136280221184	None	0.0	0.006059136280221184
108	5103	0.0069810990931468125	None	0.0	0.0069810990931468125
108	5486	0.01060905818724595	None	0.0	0.01060905818724595
108	5439	-0.1	None	0.0	-0.1
108	5279	0.0031848744783697864	None	0.0	0.0031848744783697864
108	4899	0.013296882523552366	None	0.0	0.013296882523552366
108	5423	0.0004993484243851899	None	0.20542294362381197	0.0004993484243851899
108	5325	0.0012954098724071612	None	0.0	0.0012954098724071612
108	5459	1.3868890029362745e-07	None	0.6479374383456348	1.3868890029362745e-07
108	5442	0.01291765832879792	None	0.0	0.01291765832879792
108	4475	0.007031831506398161	None	0.0	0.007031831506398161
108	5489	1.2958054022327834e-05	None	0.17030303364386895	1.2958054022327834e-05
108	5407	-4.638219941083022e-06	None	0.3401646996989853	-4.638219941083022e-06
108	5438	0.008064145276274895	None	0.0	0.008064145276274895
108	5492	-2.851346559316997e-06	None	0.0	-2.851346559316997e-06
108	4963	0.010580707338396878	None	0.0	0.010580707338396878
108	5481	0.001894241974264332	None	0.18922355972646637	0.001894241974264332
108	5356	0.011577199931656824	None	0.0	0.011577199931656824
108	5473	0.006767829528884608	None	0.0	0.006767829528884608
34	1212	0.5738255916532372	0.5738255916532372	0.5839669254485426	0.5738255916532372
34	1642	0.4509465467448984	0.4509465467448984	0.5608970680765417	0.4509465467448984
34	1787	0.2963692435519581	0.2963692435519581	0.3542361830970199	0.2963692435519581
34	1694	0.41458399089486164	0.41458399089486164	0.46727313369288426	0.41458399089486164
34	1760	0.35208915974880217	0.35208915974880217	0.4174721955642192	0.35208915974880217
34	1783	0.35867845473280147	0.35867845473280147	0.3625500211599648	0.35867845473280147
34	1600	0.39546085158888633	0.39546085158888633	0.45278651949499016	0.39546085158888633
34	1756	0.4395168177107764	0.4395168177107764	0.44119198395100334	0.4395168177107764
34	1772	0.3889680685908487	0.3889680685908487	0.42500909887280125	0.3889680685908487
34	1790	0.34016824796603584	0.34016824796603584	0.3834057399698276	0.34016824796603584
34	1610	0.3146966578978563	0.3146966578978563	0.35434849209950325	0.3146966578978563
34	1718	0.32170923726039913	0.32170923726039913	0.33538711304906155	0.32170923726039913
34	1775	0.47583992933438957	0.47583992933438957	0.5325057472517057	0.47583992933438957
34	1681	0.4132491087056425	0.4132491087056425	0.4961187911100674	0.4132491087056425
34	1741	0.3860009050283356	0.3860009050283356	0.42472001408742327	0.3860009050283356
34	1710	0.32170923726039913	0.32170923726039913	0.33538711304906155	0.32170923726039913
34	1755	0.0	0.0	0.0	0.0
34	1292	0.5251599571054881	0.5251599571054881	0.5619430419378362	0.5251599571054881
34	1708	0.35208915974880217	0.35208915974880217	0.4174721955642192	0.35208915974880217
34	1581	0.4395168177107764	0.4395168177107764	0.44119198395100334	0.4395168177107764
34	1645	0.34070805287962347	0.34070805287962347	0.489472364797466	0.34070805287962347
34	1553	0.2935520798065613	0.2935520798065613	0.3604923345054639	0.2935520798065613
34	1672	0.43374885031724536	0.43374885031724536	0.46433316379751827	0.43374885031724536
34	1727	0.3878589445572332	0.3878589445572332	0.45580519985848217	0.3878589445572332
34	1684	0.3331304229884822	0.3331304229884822	0.3753401166172062	0.3331304229884822
34	1622	0.3941005607286866	0.3941005607286866	0.41084683698834523	0.3941005607286866
34	1770	0.2781755634651894	0.2781755634651894	0.36501015054064545	0.2781755634651894
34	1728	0.0	0.0	0.0	0.0
34	1773	0.41599184346455403	0.41599184346455403	0.42770523358889934	0.41599184346455403
34	1389	0.5251599571054881	0.5251599571054881	0.5619430419378362	0.5251599571054881
34	946	0.5161989001804526	0.5161989001804526	0.5627440347794308	0.5161989001804526
34	1016	0.4863547893759713	0.4863547893759713	0.5626693609298072	0.4863547893759713
34	1574	0.3960575778528452	0.3960575778528452	0.41860468171330883	0.3960575778528452
34	1746	0.35867845473280147	0.35867845473280147	0.3625500211599648	0.35867845473280147
34	1702	0.3568402393681235	0.3568402393681235	0.3960493108684232	0.3568402393681235
34	1603	0.39782605108585345	0.39782605108585345	0.39782605108585345	0.39782605108585345
34	1757	0.2839180579410431	0.2839180579410431	0.3307947293371211	0.2839180579410431
34	1233	0.3552838152134049	0.3552838152134049	0.39534584247901056	0.3552838152134049
34	1791	0.31480827403195083	0.31480827403195083	0.3800503495349295	0.31480827403195083
34	1337	0.34220486179873655	0.34220486179873655	0.3444206245092984	0.34220486179873655
34	1659	0.27430173918377354	0.27430173918377354	0.39330319538990066	0.27430173918377354
34	1671	0.3118831904274929	0.3118831904274929	0.3730300093415555	0.3118831904274929
34	1764	0.3987532757971428	0.3987532757971428	0.5468448222808171	0.3987532757971428
34	1685	0.3621646837207441	0.3621646837207441	0.43767387835723215	0.3621646837207441
34	1664	0.4868383403116045	0.4868383403116045	0.5423720512352443	0.4868383403116045
34	1522	0.34935828275653474	0.34935828275653474	0.498250730105128	0.34935828275653474
34	1701	0.3825418847858437	0.3825418847858437	0.43557349527619643	0.3825418847858437
34	1567	0.4069954312655787	0.4069954312655787	0.4395981153969163	0.4069954312655787
34	1493	0.5116057692981435	0.5116057692981435	0.5120095432800307	0.5116057692981435
34	1758	0.4868383403116045	0.4868383403116045	0.5423720512352443	0.4868383403116045
34	1789	0.47094943479455154	0.47094943479455154	0.5814199257425143	0.47094943479455154
34	1331	0.2893264324403523	0.2893264324403523	0.35901868994355135	0.2893264324403523
34	1797	0.2839180579410431	0.2839180579410431	0.3307947293371211	0.2839180579410431
34	1740	0.11273960548255599	0.11273960548255599	0.3181982944112825	0.11273960548255599
34	1781	0.2839180579410431	0.2839180579410431	0.3307947293371211	0.2839180579410431
34	1731	0.41599184346455403	0.41599184346455403	0.42770523358889934	0.41599184346455403
34	1779	0.0	0.0	0.0	0.0
34	1324	0.4594845434588528	0.4594845434588528	0.4796358967487593	0.4594845434588528
34	1460	0.4594845434588528	0.4594845434588528	0.4796358967487593	0.4594845434588528
34	1776	0.39782605108585345	0.39782605108585345	0.39782605108585345	0.39782605108585345
34	1706	0.4300832470000101	0.4300832470000101	0.7643721510249399	0.4300832470000101
34	1229	0.39782605108585345	0.39782605108585345	0.39782605108585345	0.39782605108585345
34	1774	0.41990363507223927	0.41990363507223927	0.43286511262648375	0.41990363507223927
34	1792	0.3941005607286866	0.3941005607286866	0.41084683698834523	0.3941005607286866
34	1686	0.31304417305813653	0.31304417305813653	0.40762182721261475	0.31304417305813653
34	1506	0.3325296702500657	0.3325296702500657	0.3723090852185863	0.3325296702500657
34	1782	0.3358149602566528	0.3358149602566528	0.38470994165869055	0.3358149602566528
34	1392	0.3987532757971428	0.3987532757971428	0.5468448222808171	0.3987532757971428
34	1106	0.2935520798065613	0.2935520798065613	0.3604923345054639	0.2935520798065613
34	1734	0.3264598446943784	0.3264598446943784	0.3848197731499471	0.3264598446943784
34	1547	0.32638832174737425	0.32638832174737425	0.4457069947441844	0.32638832174737425
34	1794	0.35253086989050053	0.35253086989050053	0.3793968372211212	0.35253086989050053
34	1456	0.3860009050283356	0.3860009050283356	0.42472001408742327	0.3860009050283356
34	1691	0.38174734794340365	0.38174734794340365	0.43894223938907	0.38174734794340365
34	1653	0.41990363507223927	0.41990363507223927	0.43286511262648375	0.41990363507223927
34	1788	0.4786698769590164	0.4786698769590164	0.5425587658479053	0.4786698769590164
34	1771	0.22659325660375318	0.22659325660375318	0.3356811332149555	0.22659325660375318
34	1587	0.36867912804481767	0.36867912804481767	0.4052032594112373	0.36867912804481767
34	1355	0.3734481748637094	0.3734481748637094	0.373836706442667	0.3734481748637094
34	1438	0.35894172226030785	0.35894172226030785	0.4271967272692601	0.35894172226030785
34	1707	0.34220486179873655	0.34220486179873655	0.3444206245092984	0.34220486179873655
34	1571	0.2513835108556045	0.2513835108556045	0.3232440695859034	0.2513835108556045
34	1753	0.5227334932392005	0.5227334932392005	0.5227334932392005	0.5227334932392005
34	1780	0.3331304229884822	0.3331304229884822	0.3753401166172062	0.3331304229884822
34	1530	0.41990363507223927	0.41990363507223927	0.43286511262648375	0.41990363507223927
34	1644	0.42574839843214607	0.42574839843214607	0.43433156074806706	0.42574839843214607
34	1165	0.34935828275653474	0.34935828275653474	0.498250730105128	0.34935828275653474
34	1341	0.4868383403116045	0.4868383403116045	0.5423720512352443	0.4868383403116045
34	1658	0.3086683636437155	0.3086683636437155	0.39348255649805897	0.3086683636437155
34	1800	0.3146966578978563	0.3146966578978563	0.35434849209950325	0.3146966578978563
34	1256	0.3704527812297123	0.3704527812297123	0.3949803505938266	0.3704527812297123
34	1287	0.353903007349095	0.353903007349095	0.3960625854465576	0.353903007349095
34	629	0.32170923726039913	0.32170923726039913	0.33538711304906155	0.32170923726039913
34	1546	0.45552017385856214	0.45552017385856214	0.4833163124759521	0.45552017385856214
34	1628	0.5440476338224758	0.5440476338224758	0.6229779604231841	0.5440476338224758
34	1406	0.3583466865620136	0.3583466865620136	0.41595791579469366	0.3583466865620136
34	755	0.4141428101266923	0.4141428101266923	0.46554991676852236	0.4141428101266923
34	1474	0.42829148628584157	0.42829148628584157	0.4298305265636412	0.42829148628584157
34	1762	0.4868383403116045	0.4868383403116045	0.5423720512352443	0.4868383403116045
34	1494	0.5227334932392005	0.5227334932392005	0.5227334932392005	0.5227334932392005
0	67	0.2967881898491795	0.2967881898491795	0.2967881898491795	0.2967881898491795
0	78	0.49172798155643793	0.49172798155643793	0.49172798155643793	0.49172798155643793
0	27	0.0	0.0	0.0	0.0
0	40	0.0	0.0	0.0	0.0
0	44	0.0	0.0	0.0	0.0
0	66	0.31194803292207796	0.31194803292207796	0.31194803292207796	0.31194803292207796
0	95	0.14999978477761858	0.14999978477761858	0.14999978477761858	0.14999978477761858
0	21	0.35243096289042786	0.35243096289042786	0.35243096289042786	0.35243096289042786
0	37	0.32927292928951496	0.32927292928951496	0.32927292928951496	0.32927292928951496
0	58	0.0	0.0	0.0	0.0
0	52	0.0	0.0	0.0	0.0
0	15	0.0	0.0	0.0	0.0
0	92	0.3608070948462579	0.3608070948462579	0.3608070948462579	0.3608070948462579
0	84	0.0	0.0	0.0	0.0
0	53	0.32005458264565756	0.32005458264565756	0.32005458264565756	0.32005458264565756
0	12	0.21463104331434418	0.21463104331434418	0.21463104331434418	0.21463104331434418
0	41	0.31194803292207796	0.31194803292207796	0.31194803292207796	0.31194803292207796
0	91	0.0	0.0	0.0	0.0
0	77	0.035044999911337624	0.035044999911337624	0.035044999911337624	0.035044999911337624
0	38	0.14999978477761858	0.14999978477761858	0.14999978477761858	0.14999978477761858
0	64	0.035044999911337624	0.035044999911337624	0.035044999911337624	0.035044999911337624
0	19	0.21481640937286098	0.21481640937286098	0.21481640937286098	0.21481640937286098
0	85	0.313095914154675	0.313095914154675	0.313095914154675	0.313095914154675
0	49	0.33389511611850514	0.33389511611850514	0.33389511611850514	0.33389511611850514
0	45	0.0	0.0	0.0	0.0
0	86	0.0	0.0	0.0	0.0
0	35	0.0	0.0	0.0	0.0
0	88	0.035044999911337624	0.035044999911337624	0.035044999911337624	0.035044999911337624
0	70	0.0	0.0	0.0	0.0
0	80	0.0	0.0	0.0	0.0
0	17	0.31194803292207796	0.31194803292207796	0.31194803292207796	0.31194803292207796
0	23	0.21463104331434418	0.21463104331434418	0.21463104331434418	0.21463104331434418
0	57	0.035044999911337624	0.035044999911337624	0.035044999911337624	0.035044999911337624
0	39	0.49447112543845284	0.49447112543845284	0.49447112543845284	0.49447112543845284
0	62	0.0	0.0	0.0	0.0
0	22	0.39372077411990325	0.39372077411990325	0.39372077411990325	0.39372077411990325
0	29	0.0	0.0	0.0	0.0
0	4	0.0	0.0	0.0	0.0
0	76	0.4764086471058452	0.4764086471058452	0.4764086471058452	0.4764086471058452
0	25	0.19440040703366712	0.19440040703366712	0.19440040703366712	0.19440040703366712
0	61	0.0	0.0	0.0	0.0
0	60	0.3001111655132319	0.3001111655132319	0.3001111655132319	0.3001111655132319
0	81	0.793006105400329	0.793006105400329	0.793006105400329	0.793006105400329
0	73	0.0	0.0	0.0	0.0
0	72	0.0	0.0	0.0	0.0
0	89	0.9223005751509697	0.9223005751509697	0.9223005751509697	0.9223005751509697
0	51	0.982172535531908	0.982172535531908	0.982172535531908	0.982172535531908
0	3	0.0	0.0	0.0	0.0
0	11	0.0	0.0	0.0	0.0
0	24	0.6486211082993584	0.6486211082993584	0.6486211082993584	0.6486211082993584
0	10	0.6869499623623656	0.6869499623623656	0.6869499623623656	0.6869499623623656
0	33	0.3635191025968777	0.3635191025968777	0.3635191025968777	0.3635191025968777
0	56	0.0	0.0	0.0	0.0
0	75	0.5304829998651156	0.5304829998651156	0.5304829998651156	0.5304829998651156
0	59	0.4411465376365407	0.4411465376365407	0.4411465376365407	0.4411465376365407
0	43	0.035044999911337624	0.035044999911337624	0.035044999911337624	0.035044999911337624
0	47	0.0	0.0	0.0	0.0
0	32	0.0	0.0	0.0	0.0
0	74	0.0	0.0	0.0	0.0
0	90	0.508413745369259	0.508413745369259	0.508413745369259	0.508413745369259
0	99	0.31194803292207796	0.31194803292207796	0.31194803292207796	0.31194803292207796
0	7	0.8727818153475682	0.8727818153475682	0.8727818153475682	0.8727818153475682
0	1	0.0	0.0	0.0	0.0
0	5	0.0	0.0	0.0	0.0
0	26	0.1255163545657438	0.1255163545657438	0.1255163545657438	0.1255163545657438
0	13	0.3511176968497434	0.3511176968497434	0.3511176968497434	0.3511176968497434
0	71	0.035044999911337624	0.035044999911337624	0.035044999911337624	0.035044999911337624
0	31	0.37791300119068244	0.37791300119068244	0.37791300119068244	0.37791300119068244
0	63	0.2404804680255718	0.2404804680255718	0.2404804680255718	0.2404804680255718
0	54	0.0	0.0	0.0	0.0
0	100	0.26367971856091044	0.26367971856091044	0.26367971856091044	0.26367971856091044
0	6	0.0	0.0	0.0	0.0
0	96	0.14999978477761858	0.14999978477761858	0.14999978477761858	0.14999978477761858
0	82	0.2634604178609424	0.2634604178609424	0.2634604178609424	0.2634604178609424
0	48	0.26471227170557643	0.26471227170557643	0.26471227170557643	0.26471227170557643
0	83	0.34478465482205545	0.34478465482205545	0.34478465482205545	0.34478465482205545
0	79	0.31194803292207796	0.31194803292207796	0.31194803292207796	0.31194803292207796
0	69	0.4894831919340361	0.4894831919340361	0.4894831919340361	0.4894831919340361
0	87	0.3436749216677553	0.3436749216677553	0.3436749216677553	0.3436749216677553
0	46	0.035044999911337624	0.035044999911337624	0.035044999911337624	0.035044999911337624
0	18	0.035044999911337624	0.035044999911337624	0.035044999911337624	0.035044999911337624
0	20	0.0	0.0	0.0	0.0
0	94	0.6838798377812972	0.6838798377812972	0.6838798377812972	0.6838798377812972
0	16	0.0	0.0	0.0	0.0
0	36	0.3370680037101061	0.3370680037101061	0.3370680037101061	0.3370680037101061
0	14	0.0	0.0	0.0	0.0
0	34	0.0	0.0	0.0	0.0
0	9	0.5482899997279393	0.5482899997279393	0.5482899997279393	0.5482899997279393
0	28	0.31194803292207796	0.31194803292207796	0.31194803292207796	0.31194803292207796
0	68	0.3461896289491273	0.3461896289491273	0.3461896289491273	0.3461896289491273
0	98	0.0	0.0	0.0	0.0
0	93	0.0	0.0	0.0	0.0
0	30	0.0	0.0	0.0	0.0
0	97	0.34772377507828683	0.34772377507828683	0.34772377507828683	0.34772377507828683
0	55	0.9070217618838775	0.9070217618838775	0.9070217618838775	0.9070217618838775
0	65	0.0	0.0	0.0	0.0
0	50	0.0	0.0	0.0	0.0
0	8	0.0	0.0	0.0	0.0
0	42	0.035044999911337624	0.035044999911337624	0.035044999911337624	0.035044999911337624
0	2	0.0	0.0	0.0	0.0
87	4425	0.0002458679174997374	None	0.0	0.0002458679174997374
87	4179	0.006940717896124458	None	0.0	0.006940717896124458
87	4343	0.002877865246502417	None	0.0	0.002877865246502417
87	2986	0.007131437996161515	None	0.0	0.007131437996161515
87	4342	0.0030093751084535685	None	0.012026370327809704	0.0030093751084535685
87	3928	0.0008655511931921437	None	0.0	0.0008655511931921437
87	4450	0.002863683408594462	None	0.0	0.002863683408594462
87	4433	0.0003046093202522198	None	0.0	0.0003046093202522198
87	4005	0.0016582216449119907	None	0.0	0.0016582216449119907
87	4279	1.4434161587440445e-06	None	0.0	1.4434161587440445e-06
87	4408	-1.6163567726396258e-08	None	0.0	-1.6163567726396258e-08
87	4214	0.002613749797546827	None	0.5176898470877884	0.002613749797546827
87	4389	0.0023975527249971724	None	0.0	0.0023975527249971724
87	4321	0.002456695397968205	None	0.0	0.002456695397968205
87	4448	-0.0005304751276753193	None	0.0697994721960902	-0.0005304751276753193
87	4313	-1.8707809466194182e-07	None	0.0	-1.8707809466194182e-07
87	4026	0.0008728718514172664	None	0.0	0.0008728718514172664
87	4338	0.0027209714990848993	None	0.0	0.0027209714990848993
87	4428	0.002808334208560366	None	0.33034450859419046	0.002808334208560366
87	4098	0.002088635544640765	None	0.0	0.002088635544640765
87	4105	-3.1644864158421725e-05	None	0.0	-3.1644864158421725e-05
87	4363	0.00020435862570777463	None	0.012026370327809704	0.00020435862570777463
87	4415	0.0031721015304981446	None	0.0	0.0031721015304981446
87	4296	0.0027384847434200987	None	0.0697994721960902	0.0027384847434200987
87	4328	0.0011451828189583315	None	0.0	0.0011451828189583315
87	4250	0.0035883252648797265	None	0.05816622683007518	0.0035883252648797265
87	4365	-0.1	None	0.0	-0.1
87	4429	-2.1660186471250607e-07	None	0.0	-2.1660186471250607e-07
87	4022	0.0026666755955298805	None	0.012026370327809704	0.0026666755955298805
87	3927	0.002712631031783861	None	0.0	0.002712631031783861
87	3739	0.0029045976763426434	None	0.012026370327809704	0.0029045976763426434
87	4340	1.1700090497032482e-06	None	0.0	1.1700090497032482e-06
87	4273	0.00011543011200112986	None	0.0	0.00011543011200112986
87	4353	0.0028904029736185988	None	0.0	0.0028904029736185988
87	4224	0.006902769196109422	None	0.0	0.006902769196109422
87	4073	0.002369768415566986	None	0.303383505362586	0.002369768415566986
87	4442	0.0007612594671481601	None	0.23687011455963597	0.0007612594671481601
87	4199	0.0014096831364983724	None	0.0	0.0014096831364983724
87	4392	0.002889481667432622	None	0.012026370327809704	0.002889481667432622
87	3708	0.002797763400761196	None	0.012026370327809704	0.002797763400761196
87	4431	9.725607048725272e-05	None	0.0	9.725607048725272e-05
87	4362	-0.0001470384114304528	None	0.05816622683007518	-0.0001470384114304528
87	4266	0.006891773703134992	None	0.0	0.006891773703134992
87	3594	0.002503537368395014	None	0.0	0.002503537368395014
87	4379	0.001731955809205299	None	0.0	0.001731955809205299
87	4377	0.0011269991874600926	None	0.0	0.0011269991874600926
87	3792	0.002610105351470781	None	0.012026370327809704	0.002610105351470781
87	4304	3.5467432802225656e-05	None	0.0697994721960902	3.5467432802225656e-05
87	4437	-4.471550477149192e-05	None	0.0	-4.471550477149192e-05
87	4360	-3.00742651884604e-05	None	0.0	-3.00742651884604e-05
87	4378	0.0022264923673466436	None	0.05816622683007518	0.0022264923673466436
87	4407	0.00014438594838911395	None	0.0	0.00014438594838911395
87	4211	0.003027292790652113	None	0.0	0.003027292790652113
87	4290	0.00010789718352742834	None	0.0	0.00010789718352742834
87	4409	0.007138445552261961	None	0.0	0.007138445552261961
87	4371	0.0029587080659044846	None	0.0	0.0029587080659044846
87	4217	0.00023892085639918816	None	0.0	0.00023892085639918816
87	3961	0.007058691733205266	None	0.0	0.007058691733205266
87	4129	0.003979184381617561	None	0.0	0.003979184381617561
87	4292	0.0032582160849088846	None	0.012026370327809704	0.0032582160849088846
87	4387	0.003166617624432322	None	0.012026370327809704	0.003166617624432322
87	4122	2.0087440020854012e-07	None	0.5176898470877884	2.0087440020854012e-07
87	3233	0.001575794369314075	None	0.0	0.001575794369314075
87	4435	-9.465208652305273e-08	None	0.5176898470877884	-9.465208652305273e-08
87	4046	0.003005497384461925	None	0.2565598625131457	0.003005497384461925
87	4364	0.003129109205672209	None	0.0	0.003129109205672209
87	4372	0.0021213199749884324	None	0.4633702113587005	0.0021213199749884324
87	4420	0.0031995426352019116	None	0.0	0.0031995426352019116
87	4171	0.0017061409313632017	None	0.05816622683007518	0.0017061409313632017
87	4071	0.0015377782149212519	None	0.0	0.0015377782149212519
87	3975	0.0033159835946629077	None	0.2565598625131457	0.0033159835946629077
87	4325	0.000502646488721804	None	0.05816622683007518	0.000502646488721804
87	4351	-9.291416118389264e-08	None	0.1479559919145907	-9.291416118389264e-08
87	4145	0.0036270625296303486	None	0.3099510038884031	0.0036270625296303486
87	4236	0.0013035081446907879	None	0.59818468121932	0.0013035081446907879
87	4182	0.0030677517832773302	None	0.0	0.0030677517832773302
87	4231	-5.774101493610871e-08	None	1.0223600402805106	-5.774101493610871e-08
87	3671	0.00156838818807342	None	0.0	0.00156838818807342
87	4406	-3.5594202717649455e-05	None	0.0	-3.5594202717649455e-05
87	4443	0.0014312104744677908	None	0.0	0.0014312104744677908
87	4282	0.002774393695358445	None	0.0	0.002774393695358445
87	4165	1.4459163324462846e-05	None	0.27510906721925554	1.4459163324462846e-05
87	4024	0.0006067302399181908	None	0.19572744106849846	0.0006067302399181908
87	3424	0.003311683149113364	None	0.2565598625131457	0.003311683149113364
87	4402	0.0015722809656990278	None	0.0	0.0015722809656990278
87	4064	0.0013912771092392938	None	0.0	0.0013912771092392938
87	4095	0.0029933765574574646	None	0.0	0.0029933765574574646
87	4388	0.0006261541964757938	None	0.0697994721960902	0.0006261541964757938
87	4394	0.006896205062708644	None	0.0	0.006896205062708644
87	4289	0.0007358686453672595	None	0.23687011455963597	0.0007358686453672595
87	4043	0.006875898782064408	None	0.0	0.006875898782064408
87	3286	0.0014243300277362772	None	0.0	0.0014243300277362772
87	3988	0.0012229016312000926	None	0.45890209346096367	0.0012229016312000926
87	4314	0.003057052509338872	None	0.0	0.003057052509338872
87	4116	0.007014535335125388	None	0.0	0.007014535335125388
87	4382	-1.562319917197445e-09	None	0.012026370327809704	-1.562319917197445e-09
87	3316	0.002680706523594355	None	0.5176898470877884	0.002680706523594355
87	4284	0.0014322452297840919	None	0.0	0.0014322452297840919
87	3574	0.0018792904459043632	None	0.05816622683007518	0.0018792904459043632
87	4113	0.0015164833719836584	None	0.0	0.0015164833719836584
51	2617	-4.890026353978801e-05	None	0.22126973325665675	-4.890026353978801e-05
51	2601	-0.1	None	0.0	-0.1
51	2507	None	None	0.5269897617147592	None
51	2202	None	None	0.41037778344239156	None
51	2584	-5.8055289513187786e-06	None	0.3848395922649039	-5.8055289513187786e-06
51	2560	0.0011459011931365321	None	0.35226375180161285	0.0011459011931365321
51	2629	-0.1	None	0.0	-0.1
51	1756	None	None	0.4829352168038913	None
51	2576	-0.1	None	0.5132434154046835	-0.1
51	2127	None	None	0.5279548232908227	None
51	2615	3.966706117371429e-05	None	0.3420689399272173	3.966706117371429e-05
51	2556	-0.1	None	0.4712504454046438	-0.1
51	2559	None	None	0.3175276100537419	None
51	2436	None	None	0.3137711389810692	None
51	2568	-0.1	None	0.0	-0.1
51	2592	-0.1	None	0.0	-0.1
51	2359	None	None	0.520954206507084	None
51	2625	-0.1	None	0.0	-0.1
51	2624	9.285848881863834e-05	None	0.42778114549121804	9.285848881863834e-05
51	2622	-1.9374150654459463e-09	None	0.3573369630080731	-1.9374150654459463e-09
51	2577	-2.6417813788360844e-05	None	0.15642116019149432	-2.6417813788360844e-05
51	2631	-0.1	None	0.0	-0.1
51	2645	0.001251540860707122	None	0.35226375180161285	0.001251540860707122
51	2597	-1.902742287179266e-09	None	0.49889961270521377	-1.902742287179266e-09
51	2628	-1.0758097509596413e-05	None	0.045637246801629935	-1.0758097509596413e-05
51	2552	-7.472972444521155e-09	None	0.6011036524075187	-7.472972444521155e-09
51	2272	None	None	0.5269897617147592	None
51	2600	0.0001367621884334115	None	0.37634233226093317	0.0001367621884334115
51	2581	5.990612297562225e-08	None	0.8058188312413769	5.990612297562225e-08
51	2340	None	None	0.4499001595767803	None
51	2285	None	None	0.3894362642335347	None
51	2641	3.87351753368992e-08	None	0.045637246801629935	3.87351753368992e-08
51	2607	-6.68538954030726e-08	None	0.32318949467440283	-6.68538954030726e-08
51	2646	-0.1	None	0.0	-0.1
51	2635	-0.1	None	0.0	-0.1
51	2596	-2.6669209932567893e-07	None	0.43287624171885	-2.6669209932567893e-07
51	2613	0.00010444205119004259	None	0.045637246801629935	0.00010444205119004259
51	2553	-0.1	None	0.0	-0.1
51	2606	4.519954925202143e-05	None	0.302678148041254	4.519954925202143e-05
51	2016	None	None	0.4962073285507704	None
51	2385	None	None	0.4746984036586027	None
51	2605	-1.40423259483517e-10	None	0.045637246801629935	-1.40423259483517e-10
51	2636	-0.1	None	0.0	-0.1
51	2587	-0.1	None	0.0	-0.1
51	2639	-0.1	None	0.4667973907587194	-0.1
51	2623	-1.2168427590777883e-08	None	0.49560653676813893	-1.2168427590777883e-08
51	2570	4.087745297266179e-05	None	0.045637246801629935	4.087745297266179e-05
51	2619	4.176177336963981e-07	None	0.13988601953913604	4.176177336963981e-07
51	2611	-0.1	None	0.0	-0.1
51	2595	-0.1	None	0.0	-0.1
51	2637	2.0261066902212098e-07	None	0.22504618015299593	2.0261066902212098e-07
51	2238	None	None	0.4752176708353404	None
51	2457	None	None	0.41037778344239156	None
51	2614	-0.1	None	0.0	-0.1
51	2582	7.304545299521002e-05	None	0.3966707835857985	7.304545299521002e-05
51	2578	-5.882425307884066e-05	None	0.22504618015299593	-5.882425307884066e-05
51	2612	-6.920665684443634e-10	None	0.5132434154046835	-6.920665684443634e-10
51	2465	None	None	0.4510178808838621	None
51	2129	None	None	0.6646323061232383	None
51	2603	-0.1	None	0.0	-0.1
51	2642	2.53639465762615e-08	None	0.4263063179853739	2.53639465762615e-08
51	2580	0.00012014114279124995	None	0.4348801134559855	0.00012014114279124995
51	2647	2.623888810609282e-05	None	0.359570507292704	2.623888810609282e-05
51	2649	-2.6921374021783428e-06	None	0.44024835377445115	-2.6921374021783428e-06
51	2633	-0.1	None	0.0	-0.1
51	2561	-0.1	None	0.3757039936818827	-0.1
51	2563	6.687624224266292e-07	None	0.045637246801629935	6.687624224266292e-07
51	2627	2.3169983815008632e-06	None	0.44024835377445115	2.3169983815008632e-06
51	2620	-0.1	None	0.0	-0.1
51	2610	-0.1	None	0.0	-0.1
51	2225	None	None	0.43482801037608815	None
51	2575	-1.2522611346252258e-08	None	0.49560653676813893	-1.2522611346252258e-08
51	2616	2.753965077403706e-07	None	0.11612491014867313	2.753965077403706e-07
51	2538	None	None	0.0	None
51	2609	None	None	0.4510178808838621	None
51	2555	-0.1	None	0.5132434154046835	-0.1
51	2599	-8.945395185109662e-09	None	0.045637246801629935	-8.945395185109662e-09
51	2648	-1.692836307928574e-11	None	0.5132434154046835	-1.692836307928574e-11
51	2626	-8.635482349192639e-09	None	0.38921162181832214	-8.635482349192639e-09
51	2644	-0.1	None	0.4105910290817215	-0.1
51	2551	-3.689450653482965e-07	None	0.4053649952679791	-3.689450653482965e-07
51	2574	-0.1	None	0.0	-0.1
51	2565	-0.1	None	0.5787228170575129	-0.1
51	2530	None	None	0.22763503111422384	None
51	2567	-0.1	None	0.6299012796999681	-0.1
51	2363	None	None	0.47740509140419335	None
51	2586	-0.1	None	0.0	-0.1
51	2634	-1.7227537189768423e-05	None	0.39347227548462316	-1.7227537189768423e-05
51	2630	-0.1	None	0.5132434154046835	-0.1
51	2638	0.00010517748525678637	None	0.302678148041254	0.00010517748525678637
51	2591	1.6498863706744644e-05	None	0.39363129129710994	1.6498863706744644e-05
51	2573	-0.1	None	0.0	-0.1
51	2593	-0.1	None	0.0	-0.1
51	2618	1.562332135227895e-05	None	0.39363129129710994	1.562332135227895e-05
51	2590	-4.027640141417448e-08	None	0.13988601953913604	-4.027640141417448e-08
51	2562	-0.1	None	0.4862505067130858	-0.1
51	2572	2.1041564789150224e-08	None	0.4263063179853739	2.1041564789150224e-08
51	2583	0.0002343435946102427	None	0.045637246801629935	0.0002343435946102427
51	2489	None	None	0.4800157346376916	None
[truncated: 13,001 more rows]
