# Supplementary material for: Constrained by Design: Influence of Genetic Encodings on Evolved Traits of Robots
Source: Front Robot AI. 2021 Jun 15;8:672379. doi: 10.3389/frobt.2021.672379 (PMC8239187; doi:10.3389/frobt.2021.672379)
Supplement: Supplementary file 2 [file DataSheet1.ZIP › hyperplasticoding_plane_14_all_measures.tsv]

robot_id	velocity	displacement_velocity	displacement_velocity_hill	head_balance	contacts	branching	branching_modules_count	limbs	extremities	length_of_limbs	extensiveness	coverage	joints	hinge_count	active_hinges_count	brick_count	touch_sensor_count	brick_sensor_count	proportion	width	height	size	absolute_size	sensors	symmetry	avg_period	dev_period	avg_phase_offset	dev_phase_offset	avg_amplitude	dev_amplitude	avg_intra_dev_params	avg_inter_dev_params	sensors_reach	recurrence	synaptic_reception
4373	0.0	0.0	0.0	0.9999999999999998	None	0	0	0	0	0	0	1.0	0	0	0	0	4	0	1.0	1	1	0.06666666666666667	1	1.0	0	0	0	0	0	0	0	0	0	0	0	0
2773	0.0	0.0	0.0	0.9999999999999998	None	0	0	0	0	0	0	1.0	0	0	0	0	4	0	1.0	1	1	0.06666666666666667	1	1.0	0	0	0	0	0	0	0	0	0	0	0	0
4104	8.64434843874481e-07	6.448780955398874e-07	-3.369163199965172e-07	0.9997441166211822	None	0	0	1.0	2	0.0	0	0.75	0	2	0	0	1	0	1.0	2	2	0.2	3	0.5	0	0	0	0	0	0	0	0	0	0	0	0
4	None	None	None	None	None	0.1111111111111111	1	0.45	9	0.5185185185185185	14	0.6904761904761905	0.4444444444444444	21	12	7	1	0	0.8571428571428571	7	6	1.9333333333333333	29	0.1111111111111111	0.34782608695652173	0.17071245756581407	0.5336597248988532	-0.028574958804692317	0.6568845990762164	0.0002720647048577519	0.5582174494910898	0.7128076216393656	0.584045995250258	1.0	1.0	0.0
7051	0.018083020219122985	0.006945734011648037	0.0018891456384939546	0.9708165677085413	None	0.2	1	0.3333333333333333	4	0.8	12	0.20987654320987653	0.8	16	12	0	0	0	1.0	9	9	1.1333333333333333	17	0.0	1.0	0.3734579495680033	0.5373644137323873	-0.09405150481322166	0.5278749227934079	0.09999999999732326	0.5000000001300563	0.8717699231695066	0.521765588027567	0	1.0	0.0
1702	None	None	None	None	None	0	0	0.42857142857142855	6	0.5263157894736842	10	0.6	0.3684210526315789	12	7	8	10	0	0.7142857142857143	7	5	1.4	21	0.6666666666666666	0.375	-0.035592764650554116	0.6536098369843206	0.10178385074475091	0.5457694229644935	0.03189404319408557	0.658119176606447	0.6619631983523526	0.6203781124661225	0.9166666666666666	0.9166666666666666	0.17838490416061753
131	None	None	None	None	None	0.2	1	0.3333333333333333	4	0.8	12	0.20987654320987653	0.8	16	12	0	0	0	1.0	9	9	1.1333333333333333	17	0.0	1.0	0.057673229660846294	0.5323482336684364	0.027416285892873333	0.5564959627980814	0.0006959747538222677	0.5575460113611161	0.5609879695684958	0.5488219022150506	0	1.0	0.0
4445	5.95475736056861e-06	8.932978634217951e-08	8.913466195139556e-08	0.999999462851168	None	0	0	1.0	1	0	0	1.0	0	1	0	0	3	0	0.5	2	1	0.13333333333333333	2	1.0	0	0	0	0	0	0	0	0	0	0	0	0
1977	None	None	None	None	None	0	0	0.21428571428571427	9	0.7377049180327869	45	0.7777777777777778	0.11475409836065574	13	7	49	2	0	1.0	9	9	4.2	63	0.020833333333333332	0.8727272727272727	0.05356982247866898	0.6187004302764407	0.1142881776870801	0.6020085231432625	-0.018236405866811446	0.6487037127742006	0.6444994867187046	0.6233380738142329	0.9615384615384616	1.0	0.0
784	None	None	None	None	None	0.2	1	0.38461538461538464	5	0.5882352941176471	10	0.4222222222222222	0.5882352941176471	15	10	3	3	0	0.5555555555555556	5	9	1.2666666666666666	19	0.6	1.0	0.0009851667072528778	0.5498271859859686	0.0242683931709185	0.5417302027171966	0.08697906516054313	0.5493151381958162	0.5888934397052618	0.5469600572313309	0.0	0.13333333333333333	0.0
4512	0.0004915889175570294	3.9609185976999364e-06	-3.951765333505081e-06	0.9999961323407267	None	0.25	1	0.4	4	0.75	9	0.25925925925925924	0.75	13	9	0	0	0	0.6666666666666666	9	6	0.9333333333333333	14	0.0	1.0	8.707319959601453e-07	0.5000061583115746	0.13834496646547695	0.7225585605565078	0.23238440165899538	0.5471975665079224	0.7291473030478303	0.59440097361926	0	1.0	0.0
6386	0.0002228211985708687	1.4346914306001718e-05	5.57584921103922e-06	0.9995192769390226	None	0	0	0.375	3	0.7777777777777778	7	0.3142857142857143	0.7777777777777778	10	7	0	1	0	0.7142857142857143	5	7	0.7333333333333333	11	1.0	0.6666666666666666	-0.040701832256893986	0.6592810515826408	0.00017738055256560055	0.5132471622645811	0.027736036866715885	0.639311560718314	0.6080820974735682	0.605513069703087	0.0	0	0.0
3813	0.004777015398114911	0.00048833822766571	0.00036657326827246645	0.992171280015879	None	0.1	1	0.36363636363636365	8	0.6451612903225806	20	0.4074074074074074	0.45161290322580644	20	14	12	1	0	1.0	9	9	2.2	33	0.045454545454545456	0.3333333333333333	-0.0804940300665302	0.5546044850824962	-0.004490210695388928	0.6590630611914245	0.10596360290361392	1.0	0.7366564691209199	0.9999999898980415	0.95	1.0	0.0
3266	0.004442350061727821	0.00038136755651720176	0.0003801460346369113	0.9948343682351674	None	0.25	1	0.4	4	0.75	9	0.25925925925925924	0.75	13	9	0	0	0	0.6666666666666666	6	9	0.9333333333333333	14	0.0	1.0	0.017063137234892185	0.6653082392727468	0.058018572697852065	0.671973425229239	0.3027178987340969	0.9900226169146796	0.7611917974183425	0.8808520688186225	0	1.0	0.0
5661	None	None	None	None	None	0.3	6	0.5116279069767442	22	0.41935483870967744	26	0.7901234567901234	0.3548387096774194	41	22	22	0	0	1.0	9	9	4.266666666666667	64	0.0	0.8928571428571429	-0.0995017577385791	0.6530279653227153	0.05956072536768127	0.5713619023108545	-0.09999993623831677	0.5000014372612658	0.6787735999020916	0.5760544404698661	0	1.0	0.0
7224	None	None	None	None	None	0	0	0.14	7	0.8333333333333334	60	0.9135802469135802	0.125	15	9	58	2	0	1.0	9	9	4.933333333333334	74	0.017543859649122806	0.9230769230769231	0.4138734248715985	0.5375779794576467	0.10692893245047201	0.9998915870360806	0.03178534754681799	0.619247021568999	0.8884961038523276	0.9628690987956015	1.0	1.0	0.0
4161	None	None	None	None	None	0.1111111111111111	2	0.34210526315789475	13	0.6363636363636364	35	0.7037037037037037	0.6	46	33	10	0	0	1.0	9	9	3.8	57	0.0	1.0	0.00041120225465316807	0.6666525043789331	0.3460741918844298	0.7901037685869494	-0.2825387754179599	0.7443119964573738	0.9351895847159093	0.7367308236471942	0	0.9130434782608695	0.0
5138	0.008897108418254146	0.000856510862332069	-0.0004708676922383897	0.9942436843156119	None	0	0	0.3333333333333333	3	0.8181818181818182	9	0.28888888888888886	0.8181818181818182	12	9	0	0	0	0.5555555555555556	9	5	0.8666666666666667	13	0.0	1.0	7.902762784127648e-27	0.5000004203986135	0.00882011194096468	0.55861840004333	0.21836318302387864	0.5823757733367461	0.7304899858779225	0.5472000658806513	0	1.0	0.0
2140	None	None	None	None	None	0	0	1.0	2	0.0	0	0.75	0	2	0	0	2	0	1.0	2	2	0.2	3	1.0	0	0	0	0	0	0	0	0	0	0	0	0
4456	3.940320627630196e-09	3.944499362908214e-09	3.785515719130097e-09	0.9999998438853925	None	0	0	0	0	0	0	1.0	0	0	0	0	1	0	1.0	1	1	0.06666666666666667	1	0.25	0	0	0	0	0	0	0	0	0	0	0	0
7473	0.0016388633440665029	0.0006556223113420493	8.086004082913494e-05	0.9989540504817185	None	0.2	1	0.3333333333333333	4	0.8	12	0.20987654320987653	0.8	16	12	0	0	0	1.0	9	9	1.1333333333333333	17	0.0	1.0	0.02357314546231466	0.502068428259549	-0.1506595375743962	0.6978373463758109	0.24229809686845685	0.5564319590569995	0.8363996602399466	0.5883937905252923	0	1.0	0.0
6934	0.00040890497806717773	2.5766766417657586e-06	5.294163777408113e-07	0.9999999727899528	None	0.2	1	0.3333333333333333	4	0.8	12	0.20987654320987653	0.8	16	12	0	0	0	1.0	9	9	1.1333333333333333	17	0.0	1.0	0.05699199125049091	0.5554332850206563	2.4523026187838025e-06	0.5040055445472402	0.1765308487612503	0.5726173428029484	0.6782471232336695	0.544152099938778	0	1.0	0.0
1051	None	None	None	None	None	0	0	0	0	0	0	1.0	0	0	0	0	4	0	1.0	1	1	0.06666666666666667	1	1.0	0	0	0	0	0	0	0	0	0	0	0	0
5181	0.003037362477658803	0.00026142484629891995	0.00025963167050888547	0.9962567639290956	None	0.2	1	0.3333333333333333	4	0.8	12	0.20987654320987653	0.8	16	12	0	0	0	1.0	9	9	1.1333333333333333	17	0.0	1.0	0.15702829757192888	0.9648199858503393	4.0214483670705095e-05	0.501359203943758	0.03984487483901354	0.6252538211604566	0.6661936290739175	0.7818141204013029	0	1.0	0.0
3494	0.0	0.0	0.0	0.9999999999999998	None	0	0	0	0	0	0	1.0	0	0	0	0	4	0	1.0	1	1	0.06666666666666667	1	1.0	0	0	0	0	0	0	0	0	0	0	0	0
1106	None	None	None	None	None	0.2	1	0.3333333333333333	4	0.8	12	0.20987654320987653	0.8	16	12	0	0	0	1.0	9	9	1.1333333333333333	17	0.0	1.0	1.2722176128714935e-13	0.5000000001539218	0.08736064821044191	0.5505021756579916	-0.09999118632178275	0.5056214162135354	0.6809771972601919	0.5187567363182964	0	0.9375	0.0
1741	None	None	None	None	None	0	0	0.3333333333333333	2	0.6666666666666666	4	0.4	0.6666666666666666	5	4	2	1	0	0.8	5	4	0.5333333333333333	8	0.14285714285714285	0.6666666666666666	0.3194911582273826	0.5849858958806133	0.09999999227934131	0.5000000538333649	0.0969603449901135	0.502948970172315	0.7388295947608973	0.5295547954508922	1.0	1.0	0.0
5350	0.0	0.0	0.0	1.0	None	0	0	0	0	0	0	1.0	0	0	0	0	0	0	1.0	1	1	0.06666666666666667	1	0.0	0	0	0	0	0	0	0	0	0	0	0	0
3302	5.236312351494766e-07	4.5567141968640285e-08	-2.8051114529544108e-08	0.999988703964408	None	0	0	0.0625	3	0.9420289855072463	65	0.8765432098765432	0	1	0	69	7	0	1.0	9	9	4.733333333333333	71	0.04964539007092199	0.9354838709677419	0	0	0	0	0	0	0	0	0	0	0
1780	None	None	None	None	None	0	0	0.5	1	1.0	1	1.0	1.0	2	1	0	0	0	0.3333333333333333	1	3	0.2	3	0.0	0	3.705480497912106e-06	0.5000058821957709	0.9284278136995165	0.9492428309524151	0.09999456119675657	0.5000070111903484	0.9846851209029338	0.7263577601506753	0	0	0.0
6925	0.0	0.0	0.0	0.9999999999999998	None	0	0	0	0	0	0	1.0	0	0	0	0	4	0	1.0	1	1	0.06666666666666667	1	1.0	0	0	0	0	0	0	0	0	0	0	0	0
4933	None	None	None	None	None	0.043478260869565216	1	0.32653061224489793	16	0.6056338028169014	43	0.9012345679012346	0.49295774647887325	49	35	23	0	0	1.0	9	9	4.866666666666666	73	0.0	0.875	8.297285977438868e-17	0.5520491276627645	0.09999918739579208	0.5000115835539217	8.114121951976963e-06	0.5883224344996121	0.6156427468232271	0.5470301063782972	0	1.0	0.0
994	None	None	None	None	None	0.2	1	0.3333333333333333	4	0.8	12	0.20987654320987653	0.8	16	12	0	0	0	1.0	9	9	1.1333333333333333	17	0.0	1.0	-0.09997057564748099	0.505564519641544	0.08196568102666288	0.5982099568519194	0.049428415835329864	0.6425243205126858	0.6938829670868868	0.5831057949863545	0	1.0	0.0
3882	0.009864864642157228	0.002361838998341012	0.0020267937679361164	0.9752908132800265	None	0.25	1	0.4	4	0.75	9	0.25	0.75	13	9	0	0	0	0.875	7	8	0.9333333333333333	14	0.0	0.8571428571428571	-0.30986268303696723	0.9998454549963436	0.023340534085886988	0.6647771302613268	0.09370762864820538	0.5158205636619588	0.8562897463828004	0.9598547084368422	0	1.0	0.0
1542	None	None	None	None	None	0	0	0.04	1	1.0	35	0.8222222222222222	0	0	0	36	9	0	0.5555555555555556	5	9	2.466666666666667	37	0.11842105263157894	1.0	0	0	0	0	0	0	0	0	0	0	0
6211	0.0009872809423058146	0.0003203903109513395	-2.851261464386286e-05	0.9984658921608307	None	0.3333333333333333	1	0.4444444444444444	4	0.7272727272727273	8	0.2653061224489796	0.7272727272727273	12	8	0	0	0	1.0	7	7	0.8666666666666667	13	0.0	0.6666666666666666	7.902762784127648e-27	0.5	0.0923185598125746	0.5696403693916859	0.03753126456825331	0.6711990533275914	0.6065060535079615	0.5820835368563065	0	1.0	0.0
6782	9.224779667707678e-07	2.479886353880336e-08	1.0881768379619168e-08	0.9999934948211961	None	0.1111111111111111	1	0.35	7	0.6666666666666666	18	0.35802469135802467	0.6666666666666666	25	18	3	0	0	1.0	9	9	1.9333333333333333	29	0.0	0.6666666666666666	-0.09221385260435541	0.6825299740566025	0.09930342801843468	0.5493664235902305	9.699508973921198e-05	0.5003465833746193	0.6730836746431771	0.5797239202255049	0	1.0	0.0
6354	0.011455006798337846	0.010693756298380135	0.010389539213223775	0.9981982350356929	None	0.2	1	0.3333333333333333	4	0.8	12	0.20987654320987653	0.8	16	12	0	0	0	1.0	9	9	1.1333333333333333	17	0.0	1.0	-0.09929038335584608	0.5946231957349662	0.06927817722935899	0.6505315164635462	-0.09999986490852857	0.5000003363871363	0.6872255942080501	0.5829340118277647	0	1.0	0.0
773	None	None	None	None	None	0.3333333333333333	1	0.5	4	0.7	7	0.2857142857142857	0.7	11	7	0	0	0	0.8571428571428571	7	6	0.8	12	0.0	0.6666666666666666	0.03048106211022167	0.5950241731480398	0.004470846934447602	0.5113574973522542	-0.07001181199809836	0.6118236453743008	0.600383150218157	0.5732358192740278	0	0.2727272727272727	0.0
1161	None	None	None	None	None	0	0	0.25	1	1.0	3	0.625	0	1	0	3	4	0	0.5	2	4	0.3333333333333333	5	0.4444444444444444	0	0	0	0	0	0	0	0	0	0	0	0
3923	0.00352699802023862	0.000776854334302656	0.0007604659551302471	0.9935075602569209	None	0.16666666666666666	1	0.4666666666666667	7	0.45	9	0.4074074074074074	0.3	10	6	11	7	0	0.6666666666666666	6	9	1.4666666666666666	22	0.3181818181818182	0.4	0.09999533066721247	0.5018422693795686	0.059738108550855575	0.6444264305131275	0.01687066222808285	0.642052142492425	0.6317514494954238	0.5975883570180731	0.0	0	0.0
4479	0.00019810803312084548	3.158972031090639e-06	3.4498883885707663e-07	0.9999797840377243	None	0.2	1	0.3333333333333333	4	0.8	12	0.20987654320987653	0.8	16	12	0	0	0	1.0	9	9	1.1333333333333333	17	0.0	1.0	0.024699243649082263	0.5035466571583793	0.041933138744778144	0.5027111180704096	-0.09891715022674086	0.5366354387707065	0.6517697340659757	0.514315777096641	0	1.0	0.0
6722	0.002564198978629309	0.0015418189708341244	-0.0014711637210619263	0.998524738690604	None	0.2	1	0.3333333333333333	4	0.8	12	0.20987654320987653	0.8	16	12	0	0	0	1.0	9	9	1.1333333333333333	17	0.0	1.0	-0.09983827139294894	0.5166055214011754	0.08225377374191756	0.6253998148897159	-0.09396309684445318	0.5137770726130508	0.6972465671302442	0.5526458646474451	0	1.0	0.0
6588	0.00025332806910389365	1.7375125228003491e-06	-1.228192547650792e-06	0.9999985202847309	None	0.25	1	0.36363636363636365	4	0.7857142857142857	11	0.2222222222222222	0.7857142857142857	15	11	0	0	0	0.8888888888888888	9	8	1.0666666666666667	16	0.0	1.0	0.3300180263225886	0.5418329448718492	-0.09716397238788463	0.5239013737749916	0.5131358868323476	0.6696942179616847	0.9278510326087852	0.5801530127227462	0	1.0	0.0
4918	6.164732527132305e-09	6.578112747150337e-09	4.6559729629438555e-09	0.9999996877950781	None	0	0	0	0	0	0	1.0	0	0	0	0	2	0	1.0	1	1	0.06666666666666667	1	0.5	0	0	0	0	0	0	0	0	0	0	0	0
7145	0.029487430132308094	0.01784750275233148	0.011403032995954356	0.9692358264644518	None	0.2	1	0.3333333333333333	4	0.8	12	0.20987654320987653	0.8	16	12	0	0	0	1.0	9	9	1.1333333333333333	17	0.0	1.0	0.3240588239487878	0.5266907821519037	-0.0811616533975015	0.6067246090676315	0.4246819699253363	0.640261197382012	0.8950806912806596	0.5920168442146738	0	1.0	0.0
100	None	None	None	None	None	0	0	0	0	0	0	1.0	0	0	0	0	4	0	1.0	1	1	0.06666666666666667	1	1.0	0	0	0	0	0	0	0	0	0	0	0	0
5758	0.0013563209089681443	0.0008851100172616665	-0.0008844707152761485	0.995586345777516	None	0	0	0.36363636363636365	8	0.5333333333333333	16	0.7111111111111111	0.4	19	12	12	0	0	0.5555555555555556	9	5	2.1333333333333333	32	0.0	0.7407407407407407	-0.09993727866855959	0.5006916626539016	-0.0457751068767687	0.6733094796203108	-0.09964694597771405	0.5140370014313327	0.5633446670449791	0.5648100955982802	0	0	0.0
3090	0.0	0.0	0.0	0.9999999999999998	None	0	0	0	0	0	0	1.0	0	0	0	0	4	0	1.0	1	1	0.06666666666666667	1	1.0	0	0	0	0	0	0	0	0	0	0	0	0
4098	0.0020562504938433273	3.437973311149962e-05	3.3997108968320403e-05	0.9999540604461131	None	0.05555555555555555	1	0.15789473684210525	6	0.8333333333333334	45	0.7777777777777778	0.018518518518518517	5	1	50	5	0	0.8888888888888888	9	8	3.7333333333333334	56	0.05	0.8	-0.09999938882858497	0.5000007252994809	0.3297739407420459	0.500140716157484	-0.15317020979207036	0.5475015960625859	0.8968051101963962	0.5159235222268134	0.8	1.0	0.0
6638	0.0	0.0	0.0	0.9999999999999998	None	0	0	0	0	0	0	1.0	0	0	0	0	4	0	1.0	1	1	0.06666666666666667	1	1.0	0	0	0	0	0	0	0	0	0	0	0	0
2916	0.0006517800498163854	0.00030253701779891894	0.00022987665439182144	0.997816372070007	None	0.25	1	0.4	4	0.75	9	0.25	0.75	13	9	0	0	0	0.875	7	8	0.9333333333333333	14	0.0	0.8571428571428571	0.09999999999747555	0.5000005830857358	-0.19678148836128959	0.8566476355770828	0.020620839636776713	0.6568000367620527	0.7708351372960577	0.6925915739134237	0	1.0	0.0
3456	0.003671348066521999	0.0008161499964300951	0.0007946755432122677	0.993466778659452	None	0.16666666666666666	1	0.4666666666666667	7	0.45	9	0.4074074074074074	0.3	10	6	11	7	0	0.6666666666666666	6	9	1.4666666666666666	22	0.3181818181818182	0.4	0.09999533066721247	0.5018422693795686	0.059738108550855575	0.6444264305131275	0.01687066222808285	0.642052142492425	0.6317514494954238	0.5975883570180731	0.0	0	0.0
5667	0.0	0.0	0.0	0.9999999999999998	None	0	0	0	0	0	0	1.0	0	0	0	0	4	0	1.0	1	1	0.06666666666666667	1	1.0	0	0	0	0	0	0	0	0	0	0	0	0
6812	0.0	0.0	0.0	0.9999999999999998	None	0	0	0	0	0	0	1.0	0	0	0	0	4	0	1.0	1	1	0.06666666666666667	1	1.0	0	0	0	0	0	0	0	0	0	0	0	0
572	None	None	None	None	None	0.2	1	0.3333333333333333	4	0.8	12	0.20987654320987653	0.8	16	12	0	0	0	1.0	9	9	1.1333333333333333	17	0.0	1.0	-0.024855602692936202	0.6395703009560249	0.125199900593979	0.9999982603298245	-0.020447558496305723	0.6841338604616976	0.7149774241444746	0.9923804002559121	0	1.0	0.0
3500	5.843090572816982e-05	7.819276961336811e-05	5.642400912374173e-05	0.9984779604701556	None	0	0	0.5	1	1.0	1	1.0	1.0	2	1	0	3	0	0.3333333333333333	3	1	0.2	3	1.0	0	0.09999982026330476	0.5000000585005112	-0.00222675504241831	0.5794481090433969	0.0997299199201205	0.5000109786689668	0.6180467658986749	0.5266873128949769	0.0	0	0.0
2294	None	None	None	None	None	0.25	1	0.4	4	0.7692307692307693	10	0.234375	0.7692307692307693	14	10	0	0	0	1.0	8	8	1.0	15	0.0	0.8571428571428571	0.09999914258203571	0.5001047935472434	0.0999269566032172	0.5217870048422418	0.01900433978541949	0.5802018736751317	0.5916688108580308	0.5342151570174567	0	0.07142857142857142	0.0
1045	None	None	None	None	None	0.2	2	0.5	11	0.4666666666666667	14	0.5925925925925926	0.4666666666666667	25	14	6	0	0	0.6666666666666666	6	9	2.1333333333333333	32	0.0	0.5384615384615384	5.142366097935238e-12	0.500120916853546	0.08008236181105892	0.5759707427857116	5.034729404476144e-21	0.5000013513901227	0.5932728571689697	0.5255397101244187	0	1.0	0.0
7183	None	None	None	None	None	0.5	2	0.7272727272727273	8	0.2857142857142857	4	0.5714285714285714	0.14285714285714285	8	2	7	7	0	0.5714285714285714	7	4	1.0666666666666667	16	0.5833333333333334	0.8333333333333334	0.45899973020014545	0.5139315572847211	-0.038722672259848157	0.6319252381595112	0.12168786326529661	0.5884302553342302	0.8879612985006545	0.5788128350560361	1.0	1.0	0.7187115999439131
4950	0.027336112216322667	0.0012959469480029078	0.0012868121851677503	0.9954607648355496	None	0.07692307692307693	1	0.32142857142857145	9	0.65	26	0.6666666666666666	0.125	10	5	31	8	0	0.7777777777777778	9	7	2.8	42	0.13114754098360656	0.9714285714285714	1.1603814466370803e-26	0.5000000000000451	0.051489524133458885	0.6951757957533488	0.09986423027730446	0.5721268181855683	0.6021152153128403	0.5918586917590942	1.0	1.0	0.0
2464	None	None	None	None	None	0	0	0	0	0	0	1.0	0	0	0	0	4	0	1.0	1	1	0.06666666666666667	1	1.0	0	0	0	0	0	0	0	0	0	0	0	0
2842	0.0003248623277761664	3.579157652040166e-05	2.9725419295168838e-05	0.9992720243252927	None	0.25	1	0.36363636363636365	4	0.7857142857142857	11	0.2222222222222222	0.7857142857142857	15	11	0	0	0	0.8888888888888888	8	9	1.0666666666666667	16	0.0	1.0	-0.017230696651495722	0.6729654328685378	-0.054460678723148526	0.6681970435586372	0.03614107912300333	0.5451444227763643	0.6346262898423456	0.6304730886636287	0	1.0	0.0
5188	6.876247555245209e-05	9.455413958073964e-06	9.45097612257798e-06	0.9999945794196292	None	0	0	0.25	1	1.0	3	1.0	1.0	4	3	0	3	0	0.2	1	5	0.3333333333333333	5	1.0	0	0.024695647778981	0.5021222603047082	0.0600412326026404	0.5029971066655374	0.05070697885155141	0.552979588574888	0.5416779207053605	0.5194230958402071	1.0	1.0	0.0
1615	None	None	None	None	None	0.25	1	0.4	4	0.7692307692307693	10	0.23809523809523808	0.7692307692307693	14	10	0	0	0	0.7777777777777778	9	7	1.0	15	0.0	1.0	0.013451661561978167	0.5595695138691859	-0.09981078741220498	0.5016274265316191	9.150317392563622e-06	0.5034035065940332	0.623590660031162	0.5216147788927828	0	1.0	0.0
7285	0.017190208553433107	0.01603135685309334	0.015939317062881337	0.9858915982506534	None	0.2	1	0.3333333333333333	4	0.8	12	0.20987654320987653	0.8	16	12	0	0	0	1.0	9	9	1.1333333333333333	17	0.0	1.0	0.09999999995105387	0.5000000001337239	-0.1858258285645297	0.7687022563207118	0.24444525148233254	0.5491653048236317	0.853071319953605	0.614459999996179	0	1.0	0.0
1459	None	None	None	None	None	0.5	1	0.5714285714285714	4	0.375	3	0.6666666666666666	0	3	0	6	4	0	0.6	5	3	0.6666666666666666	10	0.3076923076923077	0.4	0	0	0	0	0	0	0	0	0	0	0
1175	None	None	None	None	None	0	0	0.5	2	0.75	3	1.0	0.75	4	3	1	5	0	0.16666666666666666	6	1	0.4	6	1.0	0.4	0.07051248047822158	0.6048147039186552	7.797364041810551e-14	0.500000000000063	1.4489478659314816e-08	0.5000006060421245	0.5823429724765723	0.5354047982912516	1.0	1.0	0.0
4485	0.0008538328359502949	0.00010339402402168845	-0.00010164953218551892	0.9985115462164647	None	0	0	0.1590909090909091	7	0.8125	52	0.8148148148148148	0.03125	6	2	59	0	0	1.0	9	9	4.4	66	0.0	0.8135593220338984	0.014068563117253644	0.5303691731909785	0.07720943334845683	0.5136725276018855	0.09999556597228948	0.5001101511575243	0.5897097973876347	0.5147266359187428	0	1.0	0.0
1212	None	None	None	None	None	0	0	1.0	3	0.0	0	0.6666666666666666	0	3	0	0	0	0	0.6666666666666666	3	2	0.26666666666666666	4	0.0	1.0	0	0	0	0	0	0	0	0	0	0	0
2860	0.0037154169033808654	0.0003980470729085088	0.00013508060829424168	0.9970887661947078	None	0.2	1	0.3333333333333333	4	0.8	12	0.20987654320987653	0.8	16	12	0	0	0	1.0	9	9	1.1333333333333333	17	0.0	1.0	-0.023998407563194053	0.671897168559421	0.0490060958541942	0.6569778539695272	0.08093567040283463	0.5894801611943369	0.6495849616759263	0.6401810675858058	0	1.0	0.0
4345	0.005241160882857489	0.0003666593683887584	-0.00021752635339858416	0.9971346680621049	None	0.2	1	0.3333333333333333	4	0.8	12	0.20987654320987653	0.8	16	12	0	0	0	1.0	9	9	1.1333333333333333	17	0.0	1.0	0.05328080956019462	0.6670244268336091	0.05029582828426761	0.6293202555442382	0.17191617453910438	0.5678143736764502	0.6434308607090898	0.622224198101012	0	1.0	0.0
7088	None	None	None	None	None	0.2	2	0.391304347826087	9	0.5625	18	0.41975308641975306	0.28125	15	9	18	16	0	1.0	9	9	2.2666666666666666	34	0.47058823529411764	0.6206896551724138	7.902762784127648e-27	0.5	-0.08075373664134575	0.5851515542223824	0.06977204506892905	0.5613867401076518	0.6667328316687737	0.5490706710739719	1.0	1.0	0.0
4785	0.0001384411960010302	1.7317153892463573e-07	5.680995739834903e-08	0.9999938465189465	None	0	0	0.4	4	0.6923076923076923	9	0.4166666666666667	0.38461538461538464	7	5	7	5	0	0.4444444444444444	9	4	1.0	15	0.3125	0.7272727272727273	-0.08298695807209353	0.6109691012436165	0.0955365122763426	0.5541841500316323	0.036462319080237594	0.5384018513763947	0.687243160495459	0.5681473581757904	1.0	1.0	0.0
5925	3.898633590477781e-09	3.902682022454671e-09	-3.82928299957937e-09	0.9999998696265462	None	0	0	0	0	0	0	1.0	0	0	0	0	1	0	1.0	1	1	0.06666666666666667	1	0.25	0	0	0	0	0	0	0	0	0	0	0	0
2424	None	None	None	None	None	0	0	0.375	6	0.5454545454545454	12	0.6666666666666666	0.45454545454545453	15	10	8	6	0	1.0	6	6	1.6	24	0.4	0.5555555555555556	0.09999961961012517	0.500013396722597	0.09973912153817398	0.500864836998037	0.04196762392112654	0.6596116183935591	0.5679074371608595	0.5551971913092225	1.0	1.0	0.0
2581	0.0	0.0	0.0	0.9999999999999998	None	0	0	0	0	0	0	1.0	0	0	0	0	4	0	1.0	1	1	0.06666666666666667	1	1.0	0	0	0	0	0	0	0	0	0	0	0	0
3820	0.0	0.0	0.0	0.9999999999999998	None	0	0	0	0	0	0	1.0	0	0	0	0	4	0	1.0	1	1	0.06666666666666667	1	1.0	0	0	0	0	0	0	0	0	0	0	0	0
4208	0.0014836883826154774	1.5032903762076567e-05	1.4714805843806403e-05	0.9965039998944777	None	0	0	0.25	1	1.0	3	1.0	1.0	4	3	0	2	0	0.2	1	5	0.3333333333333333	5	0.6666666666666666	0	-0.1608374551750198	0.5585901869563122	0.316684251614193	0.7442219544049868	-0.09963138035998083	0.5001017472842241	0.8929844401650512	0.606977820074609	1.0	1.0	0.0
843	None	None	None	None	None	0	0	0.6666666666666666	2	0.5	1	0.6666666666666666	0.5	3	1	0	0	0	0.6666666666666666	2	3	0.26666666666666666	4	0.0	0	-0.0990915872690941	0.5010222357504219	0.09995177357297788	0.5000360750532465	0.09532916698048863	0.5147797337280712	0.716717589145539	0.5052805879478097	0	1.0	0.0
4096	0.0	0.0	0.0	0.9999999999999998	None	0	0	0	0	0	0	1.0	0	0	0	0	4	0	1.0	1	1	0.06666666666666667	1	1.0	0	0	0	0	0	0	0	0	0	0	0	0
3377	1.621066487744182e-07	1.3139086127687494e-07	9.096473945886467e-08	0.9999630378831772	None	0	0	0.25	2	0.7777777777777778	7	0.6875	0	0	0	10	13	0	1.0	4	4	0.7333333333333333	11	0.5416666666666666	0	0	0	0	0	0	0	0	0	0	0	0
802	None	None	None	None	None	0	0	1.0	3	0.0	0	0.6666666666666666	0	3	0	0	1	0	0.6666666666666666	3	2	0.26666666666666666	4	1.0	1.0	0	0	0	0	0	0	0	0	0	0	0
3726	None	None	None	None	None	0	0	0.25	8	0.7333333333333333	33	0.746031746031746	0.1111111111111111	10	5	36	4	0	0.7777777777777778	9	7	3.1333333333333333	47	0.056338028169014086	0.9523809523809523	-0.09999999997117962	0.5000000025525407	0.06456840594055123	0.6119019825091134	-0.19143318218594801	0.9688880384407079	0.7162321011049635	0.7854909425828117	1.0	1.0	0.0
3775	0.00022048148886546972	2.964419419802506e-06	2.9648135850730347e-08	0.9999668395467146	None	0	0	0.19230769230769232	10	0.76	57	0.9506172839506173	0.13333333333333333	18	10	58	1	0	1.0	9	9	5.133333333333334	77	0.008928571428571428	0.9411764705882353	0.05267151252996573	0.5665804496871437	-0.15679950514634533	0.6597128186029784	0.19471839252440953	0.9945030508258937	0.8644806118238455	0.8852037646663985	1.0	0.9444444444444444	0.0
6057	0.007689181021008737	0.0031258896063644146	0.003086103882805739	0.9959742583443144	None	0.2	1	0.3333333333333333	4	0.8	12	0.20987654320987653	0.8	16	12	0	0	0	1.0	9	9	1.1333333333333333	17	0.0	1.0	-0.09031117224909539	0.6516197081659175	1.368726021700903e-13	0.5000000000001497	-0.09973326551914644	0.5011542026053313	0.6145572044951016	0.5523724664039402	0	0.9375	0.0
855	None	None	None	None	None	0	0	0.07407407407407407	4	0.9240506329113924	73	1.0	0.0759493670886076	10	6	70	0	0	1.0	9	9	5.4	81	0.0	1.0	0.09999999819676911	0.5000000053868049	0.09712023454675277	0.6256734734244097	0.06717699586347603	0.5378949595356058	0.540800917268013	0.555237885611014	0	1.0	0.0
6870	7.597631771210408e-05	4.2771167751190733e-07	-4.0974251774531375e-07	0.999999992735146	None	0.2	1	0.3333333333333333	4	0.8	12	0.20987654320987653	0.8	16	12	0	0	0	1.0	9	9	1.1333333333333333	17	0.0	1.0	-0.09998425555775196	0.53868738259332	0.03496350584451808	0.6816951863651648	-0.030090623998829884	0.5073221817433167	0.6318472348875449	0.5781803071388565	0	1.0	0.0
4543	0.00041076648160502454	0.00010390471593003474	-8.993234672503476e-06	0.9995370530454021	None	0	0	0.42857142857142855	3	0.75	6	0.3333333333333333	0.75	9	6	0	0	0	0.8333333333333334	6	5	0.6666666666666666	10	0.0	0.4	-0.04017862389936054	0.5104448002838734	0.09996504073441495	0.5118428444236965	0.07486926861348972	0.5741601905266844	0.6479839091383192	0.5322892273247576	0	0.3333333333333333	0.0
3344	0.00473156640637971	0.002724915505230083	-0.001567164206539708	0.9966021520161382	None	0.2	1	0.3333333333333333	4	0.8	12	0.20987654320987653	0.8	16	12	0	0	0	1.0	9	9	1.1333333333333333	17	0.0	1.0	-0.09999526684490878	0.5000142169505868	-0.004231006014341133	0.6805763151982187	0.04059891953950234	0.6914340211805498	0.6890194718966118	0.6274057640922714	0	1.0	0.0
2610	0.0	0.0	0.0	0.9999999999999998	None	0	0	0	0	0	0	1.0	0	0	0	0	4	0	1.0	1	1	0.06666666666666667	1	1.0	0	0	0	0	0	0	0	0	0	0	0	0
7203	0.01724363528647677	0.01592807975656987	0.015824062336707946	0.9857816259901722	None	0.2	1	0.3333333333333333	4	0.8	12	0.20987654320987653	0.8	16	12	0	0	0	1.0	9	9	1.1333333333333333	17	0.0	1.0	0.09999999995105387	0.5000000001337239	-0.1858258285645297	0.7687022563207118	0.24444525148233254	0.5491653048236317	0.853071319953605	0.614459999996179	0	1.0	0.0
4316	None	None	None	None	None	0.4444444444444444	4	0.6190476190476191	13	0.3448275862068966	10	0.6888888888888889	0.1724137931034483	18	5	12	1	0	0.5555555555555556	9	5	2.066666666666667	31	0.06666666666666667	0.8461538461538461	0.09999999345593405	0.5000014281528269	0.015576751691102597	0.5897241764463216	-0.09999242258713437	0.5001736331772478	0.6941945802433517	0.5302567780978794	0.2777777777777778	0.7777777777777778	0.0
4073	0.0	0.0	0.0	0.9999999999999998	None	0	0	0	0	0	0	1.0	0	0	0	0	4	0	1.0	1	1	0.06666666666666667	1	1.0	0	0	0	0	0	0	0	0	0	0	0	0
5457	0.006932775625257316	0.00030815630917868664	0.0002786431391929663	0.9881650806790564	None	0.2	1	0.3333333333333333	4	0.8	12	0.20987654320987653	0.8	16	12	0	0	0	1.0	9	9	1.1333333333333333	17	0.0	1.0	0.5523134023302386	0.660798272564882	0.05537832650339625	0.5343683158970425	0.20165088545353632	0.5179929507058596	0.8900602752917316	0.5725303114016737	0	0.1875	0.0
795	None	None	None	None	None	0	0	0.28125	9	0.6444444444444445	29	0.9591836734693877	0.13333333333333333	12	6	34	6	0	1.0	7	7	3.1333333333333333	47	0.09090909090909091	0.6	0.004297044965443926	0.5450102999635978	0.12351456306480868	0.5685112808779974	-0.03459010813650573	0.6335049958871509	0.6785278814115846	0.5828614042836368	1.0	1.0	0.0
1534	None	None	None	None	None	0	0	0.018518518518518517	1	1.0	79	1.0	0	0	0	80	0	0	1.0	9	9	5.4	81	0.0	1.0	0	0	0	0	0	0	0	0	0	0	0
3695	0.0009471767642605219	0.0002417907511007535	-6.014070648394019e-05	0.9981400277426753	None	0	0	0.3333333333333333	2	0.8571428571428571	6	0.36	0.8571428571428571	8	6	0	0	0	1.0	5	5	0.6	9	0.0	0	0.09999995208842058	0.500000546549979	0.0006647453186263081	0.5587625859261226	-0.0608465908172144	0.6243451939214599	0.6625868010773966	0.5616986585933251	0	1.0	0.0
5418	0.0	0.0	0.0	0.9999999999999998	None	0	0	0	0	0	0	1.0	0	0	0	0	4	0	1.0	1	1	0.06666666666666667	1	1.0	0	0	0	0	0	0	0	0	0	0	0	0
1443	None	None	None	None	None	0	0	0.06	3	0.9444444444444444	68	0.9135802469135802	0	0	0	73	0	0	1.0	9	9	4.933333333333334	74	0.0	0.9538461538461539	0	0	0	0	0	0	0	0	0	0	0
7113	0.0013234699382740065	0.00034628271772316844	0.00026126250332886335	0.9991243561522309	None	0.2	1	0.3333333333333333	4	0.8	12	0.20987654320987653	0.8	16	12	0	0	0	1.0	9	9	1.1333333333333333	17	0.0	1.0	0.027166635610508822	0.5027517715398501	-0.2266352764296024	0.9658302072068372	0.20685453545719637	0.5316514692236647	0.8565360262714341	0.7612981069988269	0	1.0	0.0
2069	None	None	None	None	None	0	0	0	0	0	0	1.0	0	0	0	0	4	0	1.0	1	1	0.06666666666666667	1	1.0	0	0	0	0	0	0	0	0	0	0	0	0
1010	None	None	None	None	None	0.058823529411764705	1	0.3333333333333333	12	0.6346153846153846	33	0.6666666666666666	0.38461538461538464	29	20	24	0	0	1.0	9	9	3.6	54	0.0	0.6222222222222222	-0.08589295570735686	0.6406051462822243	0.04738911116248223	0.5277645382466989	0.019217591339696558	0.5930973520585134	0.6375865793986205	0.5879061568941144	0	1.0	0.0
4698	None	None	None	None	None	0.1111111111111111	1	0.4	8	0.5185185185185185	14	0.6041666666666666	0.2962962962962963	15	8	13	6	0	0.75	8	6	1.9333333333333333	29	0.2608695652173913	0.9166666666666666	0.09994985734852128	0.5000243514007047	0.2292452658093731	0.5554018675787195	0.09999564097539057	0.5000174758269058	0.6478058685007245	0.5185488541936006	1.0	1.0	0.0
5162	0.011065794066138614	0.010433211765278292	0.010150777253942148	0.9982244367232108	None	0.2	1	0.3333333333333333	4	0.8	12	0.20987654320987653	0.8	16	12	0	0	0	1.0	9	9	1.1333333333333333	17	0.0	1.0	-0.09929038335584608	0.5946231957349662	0.06927817722935899	0.6505315164635462	-0.09999986490852857	0.5000003363871363	0.6872255942080501	0.5829340118277647	0	1.0	0.0
7456	0.0003734962410732344	0.00011913689576988514	7.997315058365147e-05	0.9999257217368547	None	0.2	1	0.3333333333333333	4	0.8	12	0.20987654320987653	0.8	16	12	0	0	0	1.0	9	9	1.1333333333333333	17	0.0	1.0	0.06724387633213619	0.5771474404579602	-0.0006425668561249171	0.6348974085680762	0.03623462690360928	0.5044637428765106	0.5746131369761834	0.5729926253890132	0	1.0	0.0
5958	0.011367534755966966	0.010815852559354458	0.010542474916844591	0.9982299307092916	None	0.2	1	0.3333333333333333	4	0.8	12	0.20987654320987653	0.8	16	12	0	0	0	1.0	9	9	1.1333333333333333	17	0.0	1.0	-0.09929038335584608	0.5946231957349662	0.06927817722935899	0.6505315164635462	-0.09999986490852857	0.5000003363871363	0.6872255942080501	0.5829340118277647	0	1.0	0.0
4379	0.0	0.0	0.0	0.9999999999999998	None	0	0	0	0	0	0	1.0	0	0	0	0	4	0	1.0	1	1	0.06666666666666667	1	1.0	0	0	0	0	0	0	0	0	0	0	0	0
15	None	None	None	None	None	0.06666666666666667	1	0.30303030303030304	10	0.6808510638297872	32	0.6049382716049383	0.425531914893617	29	20	19	0	0	1.0	9	9	3.2666666666666666	49	0.0	1.0	5.947084473648193e-10	0.5028061895466767	0.14239518964449493	1.0	0.04329528503438261	0.5452063789549615	0.7249681972053968	1.0	0	0.9310344827586207	0.0
4029	0.0061461042786928625	0.0014778745896891373	0.0014778653623840137	0.9930018963504602	None	0.2	1	0.3333333333333333	4	0.8	12	0.20987654320987653	0.8	16	12	0	0	0	1.0	9	9	1.1333333333333333	17	0.0	1.0	-0.04552949132877663	0.6739747409204525	0.3799907914281973	0.6838039439594116	0.06164149274940669	0.9999410590221195	0.98042902204087	0.9769209517974392	0	0.9375	0.0
6521	0.000263493507050463	4.848990449215899e-06	-4.535676023446633e-06	0.9999999122150816	None	0.2	1	0.3333333333333333	4	0.8	12	0.20987654320987653	0.8	16	12	0	0	0	1.0	9	9	1.1333333333333333	17	0.0	1.0	0.2952298655113439	0.5396838849410116	-0.0341391641643216	0.6581631851641571	0.4278890045989332	0.6658582526842809	0.8796348696603676	0.6227492080442003	0	1.0	0.0
6161	0.0	0.0	0.0	0.9999999999999998	None	0	0	0	0	0	0	1.0	0	0	0	0	4	0	1.0	1	1	0.06666666666666667	1	1.0	0	0	0	0	0	0	0	0	0	0	0	0
3549	None	None	None	None	None	0	0	0.3	3	0.7692307692307693	10	0.5	0.6923076923076923	12	9	2	4	0	0.8333333333333334	6	5	1.0	15	0.8	0.3076923076923077	0.43824798284451666	0.6055751003739194	0.007434264933645199	0.5293962631311073	0	0.5	0.8846349063009329	0.5454137167006641	0.9166666666666666	1.0	0.0
4942	0.0	0.0	0.0	1.0	None	0	0	0	0	0	0	1.0	0	0	0	0	0	0	1.0	1	1	0.06666666666666667	1	0.0	0	0	0	0	0	0	0	0	0	0	0	0
3389	0.006864351666163393	0.0003409553184668501	0.0002509776831536138	0.9833962833230269	None	0	0	0.3333333333333333	3	0.8181818181818182	9	0.28888888888888886	0.8181818181818182	12	9	0	0	0	0.5555555555555556	9	5	0.8666666666666667	13	0.0	1.0	0.00657508744477938	0.5142863011086424	0.0020671875605384094	0.506115936565948	0.07327540727646939	0.5301158077514548	0.5805328543764743	0.5168465335064119	0	1.0	0.0
238	None	None	None	None	None	0	0	0.42857142857142855	3	0.75	6	0.3333333333333333	0.75	9	6	0	1	0	0.8333333333333334	5	6	0.6666666666666666	10	1.0	0.4	0.12120568992335601	0.6277934727565699	0.05738134639190886	0.6772672059631013	-0.05104286245557371	0.6498444219265023	0.6784793184186574	0.6519117100926244	0.8888888888888888	1.0	0.0
2855	3.431444284285193e-05	1.1464702555541064e-05	1.1464608442511884e-05	0.9991146254124925	None	0	0	0.75	3	0.3333333333333333	1	0.5555555555555556	0.3333333333333333	3	1	1	4	0	1.0	3	3	0.3333333333333333	5	1.0	1.0	6.65925042916732e-12	0.500000000006054	0.06318178803281688	0.5689897106843106	-0.0922661880449318	0.5067591979408617	0.6516391852527749	0.5253755820369129	1.0	1.0	0.0
2929	0.00016966463254543103	1.4877127006716578e-06	1.4546644821780016e-06	0.9999999948163568	None	0.2	1	0.3333333333333333	4	0.8	12	0.20987654320987653	0.8	16	12	0	0	0	1.0	9	9	1.1333333333333333	17	0.0	1.0	-0.10182014827146794	0.545091938125371	0.09863849924740474	0.5060782787728785	0.09658313838519494	0.5052987148177174	0.7181117756358375	0.5188551465405554	0	0.3125	0.0
7185	0.030468059409545736	0.01991153576284302	0.012361171176600742	0.9684863985803878	None	0.2	1	0.3333333333333333	4	0.8	12	0.20987654320987653	0.8	16	12	0	0	0	1.0	9	9	1.1333333333333333	17	0.0	1.0	0.3240588239487878	0.5266907821519037	-0.0811616533975015	0.6067246090676315	0.4246819699253363	0.640261197382012	0.8950806912806596	0.5920168442146738	0	1.0	0.0
2775	3.847386053263415e-09	3.9439139066501875e-09	3.784953859585903e-09	0.9999998584294518	None	0	0	0	0	0	0	1.0	0	0	0	0	1	0	1.0	1	1	0.06666666666666667	1	0.25	0	0	0	0	0	0	0	0	0	0	0	0
1338	None	None	None	None	None	0.3333333333333333	1	0.5555555555555556	5	0.45454545454545453	5	0.8666666666666667	0.18181818181818182	7	2	5	3	0	0.6	5	3	0.8666666666666667	13	0.3333333333333333	1.0	-0.09973858814053574	0.5006544906490409	-0.052492709666972524	0.5873500376560169	0.10789897771471516	0.5389499375701882	0.7093192244805512	0.5425431597128015	1.0	1.0	0.0
1749	None	None	None	None	None	0	0	0.018518518518518517	1	1.0	79	1.0	0.0379746835443038	3	3	77	0	0	1.0	9	9	5.4	81	0.0	1.0	0.00042801548986190876	0.5019812709450089	0.022461352424831518	0.6447482634814907	0.076061794983983	0.5366603215712034	0.6059383901523301	0.5622473317429681	0	0	0.0
4350	1.311205004464163e-05	1.1572445212819687e-07	1.1545440955925173e-07	0.999997355561788	None	0	0	0.75	3	0.5	2	0.5	0.5	5	2	0	1	0	0.75	4	3	0.4	6	1.0	1.0	8.192877211047384e-20	0.5000000000000012	0.039271690916380074	0.5464110834712992	0.014415255548577598	0.5332676421834028	0.5445736276987794	0.526595519570868	1.0	1.0	0.0
1819	None	None	None	None	None	0.5	1	0.6666666666666666	4	0.5714285714285714	4	0.42857142857142855	0.5714285714285714	8	4	0	0	0	0.42857142857142855	3	7	0.6	9	0.0	1.0	-0.021712025685895853	0.6347277647620414	-0.09813913199569226	0.5801350627702357	7.902762784127648e-27	0.500000000000909	0.6020045811290068	0.5724759974104607	0	1.0	0.0
1214	None	None	None	None	None	0.045454545454545456	1	0.2608695652173913	12	0.6865671641791045	46	0.8518518518518519	0.2537313432835821	26	17	42	0	0	1.0	9	9	4.6	69	0.0	0.8	-0.004629234394932569	0.5080029729574717	0.09711402321143918	0.5616966080439892	0.04994702301769934	0.5773603179167532	0.6034640203100511	0.5491748296394767	0	1.0	0.0
2872	None	None	None	None	None	0	0	0.16666666666666666	7	0.819672131147541	50	1.0	0.7213114754098361	51	44	11	1	0	0.7777777777777778	9	7	4.2	63	0.05263157894736842	1.0	-0.09869459288013413	0.6776855223613857	0.05041836860081178	0.5275965457462363	-0.036384894562671785	0.6535367827699117	0.6558246668355936	0.6215405199493305	0.8431372549019608	1.0	0.0
6551	0.002555534630417986	2.672525892620291e-05	-6.983131201504151e-06	0.9984321282047497	None	0.2	1	0.3333333333333333	4	0.8	12	0.20987654320987653	0.8	16	12	0	0	0	1.0	9	9	1.1333333333333333	17	0.0	1.0	-0.07339810877625694	0.8381800566238491	0.07863209040023382	0.5868933964518142	-0.09999949406767802	0.5000011695132003	0.6919288219744943	0.660449271323218	0	1.0	0.0
5675	0.0	0.0	0.0	0.9999999999999998	None	0	0	0	0	0	0	1.0	0	0	0	0	4	0	1.0	1	1	0.06666666666666667	1	1.0	0	0	0	0	0	0	0	0	0	0	0	0
14	None	None	None	None	None	0	0	0.14814814814814814	4	0.8421052631578947	32	0.7407407407407407	0	0	0	39	9	0	0.6666666666666666	6	9	2.6666666666666665	40	0.10975609756097561	0.8	0	0	0	0	0	0	0	0	0	0	0
5110	8.021532234771791e-05	7.054623572771243e-07	-5.297563762567119e-07	0.9999983187334289	None	1.0	1	0.8	4	0.4	2	0.4375	0.4	6	2	0	0	0	1.0	4	4	0.4666666666666667	7	0.0	0.6666666666666666	-0.03048106211022167	0.5	0.011083458552721937	0.5201718460756024	0.2857539896823779	0.5739945755735462	0.8022742110180364	0.5315330167310147	0	1.0	0.0
3874	0.0	0.0	0.0	0.9999999999999998	None	0	0	0	0	0	0	1.0	0	0	0	0	4	0	1.0	1	1	0.06666666666666667	1	1.0	0	0	0	0	0	0	0	0	0	0	0	0
4804	0.003213792786828667	0.0013403986555183846	0.001337957546804571	0.9952040607504847	None	0.2	1	0.3333333333333333	4	0.8	12	0.20987654320987653	0.8	16	12	0	0	0	1.0	9	9	1.1333333333333333	17	0.0	1.0	-0.09999999999810591	0.5000000000063385	0.10287644244838719	0.5867809331636551	-0.11335928077765892	0.5065985368251927	0.7289617363761275	0.5313811438110878	0	1.0	0.0
3548	None	None	None	None	None	0	0	0.3103448275862069	9	0.6097560975609756	25	0.6825396825396826	0.4878048780487805	27	20	15	0	0	0.7777777777777778	7	9	2.8666666666666667	43	0.0	0.6111111111111112	0.05751569688474728	0.5821830635449916	0.056269346780408604	0.6105931630593862	-0.05750534365394132	0.5396115374650817	0.6472438358315497	0.5777252461847738	0	1.0	0.0
3023	0.0011684706028605477	0.0003836318949222925	-0.00013139330011536707	0.9939011670329699	None	0	0	0.42857142857142855	6	0.5263157894736842	10	0.5	0.05263157894736842	3	1	17	7	0	0.8571428571428571	7	6	1.4	21	0.19444444444444445	0.5333333333333333	0.3962117596880641	0.5122718606658675	0.1574335624656066	0.5546451421215511	0.06283701943341728	0.544123684023378	0.8026252864604895	0.5370577113185991	1.0	1.0	0.0
70	None	None	None	None	None	0	0	0.25	3	0.75	12	0.9	0.3125	8	5	9	8	0	0.8	4	5	1.2	18	0.42105263157894735	0	0.21060933614330116	0.6694425717133357	0.09331405979701543	0.5221372171737261	-0.01681131972061831	0.6293805103970217	0.7445596251085421	0.6085633428491876	1.0	0.875	0.0
4476	0.015675813438477296	0.004896373032269636	-0.004870126425887852	0.9641218220864033	None	0.2	1	0.3333333333333333	4	0.8	12	0.20987654320987653	0.8	16	12	0	0	0	1.0	9	9	1.1333333333333333	17	0.0	1.0	0.5092521701574864	0.8078930317687463	0.010545659439943737	0.5303892955890056	0.17862273349104535	0.6336819777340185	0.8845563512078032	0.6686406394051634	0	1.0	0.0
1809	None	None	None	None	None	0.2	1	0.3333333333333333	4	0.8	12	0.20987654320987653	0.8	16	12	0	0	0	1.0	9	9	1.1333333333333333	17	0.0	1.0	1.1655786484861679e-06	0.5488788888892352	0.019059849528308994	0.5866933703006503	-0.09999791945158394	0.5081438233370992	0.6297913539069055	0.548103483514534	0	1.0	0.0
522	None	None	None	None	None	0	0	0	0	0	0	1.0	0	0	0	0	4	0	1.0	1	1	0.06666666666666667	1	1.0	0	0	0	0	0	0	0	0	0	0	0	0
476	None	None	None	None	None	0.25	1	0.4	4	0.7692307692307693	10	0.23809523809523808	0.7692307692307693	14	10	0	0	0	0.7777777777777778	7	9	1.0	15	0.0	1.0	-0.09998501311201884	0.5019084018005202	0.14501451756415676	0.598477198916397	3.2404856593238917e-06	0.553504052809255	0.7322178526032765	0.5516151812473933	0	1.0	0.0
5369	0.00016895963128479865	1.7549182713609945e-06	1.2733404500195099e-06	0.9999985468520889	None	0.25	1	0.36363636363636365	4	0.7857142857142857	11	0.2222222222222222	0.7857142857142857	15	11	0	0	0	0.8888888888888888	9	8	1.0666666666666667	16	0.0	1.0	-0.0999816694344322	0.5136084815711224	-0.09586908252931395	0.5108180505258051	-0.09999998676055089	0.5000000556259491	0.5048664877647431	0.5081431592313685	0	1.0	0.0
1625	None	None	None	None	None	0.09090909090909091	1	0.4166666666666667	10	0.5	17	0.4444444444444444	0.35294117647058826	21	12	14	0	0	1.0	9	9	2.4	36	0.0	0.6060606060606061	0.033210201660634237	0.6290413857701054	0.0018914455397018976	0.5870986682632262	8.937231349878188e-06	0.5000745791391216	0.5732918503087279	0.5728437285984687	0	0.047619047619047616	0.0
4803	0.0007657653261107241	2.223633225811654e-05	2.112686344325803e-06	0.9979182051079976	None	0.25	1	0.4	4	0.7692307692307693	10	0.23809523809523808	0.7692307692307693	14	10	0	0	0	0.7777777777777778	9	7	1.0	15	0.0	1.0	7.902762784127648e-27	0.5	0.08452792766549758	0.5495548955987485	0.07264570323541822	0.6058228046694355	0.608794196936456	0.5521974174812859	0	1.0	0.0
6160	2.2740756605085377e-08	2.140292739814532e-08	1.617221126114229e-08	0.9999961267018321	None	0	0	0.75	3	0.25	1	0.6666666666666666	0.25	3	1	2	3	0	1.0	3	3	0.4	6	0.5	0	-0.09860114003149564	0.5014852176243829	2.263191351055247e-05	0.5000069999194884	2.2018848515760444e-08	0.500000129551619	0.6141673298279583	0.5004974503237963	1.0	1.0	0.0
6817	0.017451957782725173	0.016110964114950856	0.016002151964329383	0.9861961777115076	None	0.2	1	0.3333333333333333	4	0.8	12	0.20987654320987653	0.8	16	12	0	0	0	1.0	9	9	1.1333333333333333	17	0.0	1.0	0.09999999995105387	0.5000000001337239	-0.1858258285645297	0.7687022563207118	0.24444525148233254	0.5491653048236317	0.853071319953605	0.614459999996179	0	1.0	0.0
2704	0.00035353808317375204	1.3613477130230384e-06	-9.219407240960148e-08	0.9999956876944064	None	0	0	0.3333333333333333	3	0.8181818181818182	9	0.28888888888888886	0.8181818181818182	12	9	0	0	0	0.5555555555555556	5	9	0.8666666666666667	13	0.0	1.0	0.09140349817617424	0.6249650597783933	1.3514520728326799e-06	0.5003121687424991	0.09988503095634751	0.5169476645951923	0.6119986469146588	0.5481620326552072	0	1.0	0.0
3683	3.760277495652903e-09	3.878677687344339e-09	-3.8057301220392814e-09	0.9999998480312572	None	0	0	0	0	0	0	1.0	0	0	0	0	1	0	1.0	1	1	0.06666666666666667	1	0.25	0	0	0	0	0	0	0	0	0	0	0	0
1762	None	None	None	None	None	0	0	0.047619047619047616	2	0.9666666666666667	58	0.8611111111111112	0	0	0	61	9	0	0.8888888888888888	9	8	4.133333333333334	62	0.07142857142857142	0.9629629629629629	0	0	0	0	0	0	0	0	0	0	0
4072	5.997791214848099e-09	5.992947890861517e-09	4.385336629410299e-09	0.999999755150221	None	0	0	0	0	0	0	1.0	0	0	0	0	2	0	1.0	1	1	0.06666666666666667	1	0.5	0	0	0	0	0	0	0	0	0	0	0	0
7034	None	None	None	None	None	0.125	1	0.3333333333333333	6	0.6666666666666666	16	0.32098765432098764	0.5833333333333334	19	14	6	6	0	1.0	9	9	1.7333333333333334	26	0.5454545454545454	0.5	0.09999997109669147	0.5000000402538776	0.2991456841399917	0.7712210137579487	0.026400798524219855	0.507888236824339	0.7605525215609195	0.6024278392487715	1.0	1.0	0.0
375	None	None	None	None	None	0	0	0.0784313725490196	4	0.918918918918919	68	0.9382716049382716	0.04054054054054054	6	3	69	3	0	1.0	9	9	5.066666666666666	76	0.02158273381294964	0.9565217391304348	0.09996186847761354	0.5004115451514012	0.00010426445265886871	0.5006838625282516	-0.07148452952659005	0.5925650505130557	0.6688454377527452	0.5315381573140112	1.0	1.0	0.0
3041	None	None	None	None	None	0.08695652173913043	2	0.32653061224489793	16	0.6056338028169014	43	0.9012345679012346	0.323943661971831	38	23	34	0	0	1.0	9	9	4.866666666666666	73	0.0	0.9230769230769231	-0.08145107667833154	0.6679399273846827	-0.09967038969198874	0.5531574143492419	0.0567535626063415	0.9897907262364422	0.68109170811824	0.8616233057783113	0	1.0	0.0
5010	1.0696766293758069e-10	4.017882082849008e-13	3.7708618770665145e-13	0.9999999999999997	None	0.2	1	0.3333333333333333	4	0.8	12	0.20987654320987653	0.8	16	12	0	0	0	1.0	9	9	1.1333333333333333	17	0.0	1.0	1.6238989839892786e-07	0.5380869121307064	0.09997214376274513	0.5004416728708488	5.579563717523521e-19	0.5000000001831831	0.6155093801281368	0.5128646629615954	0	1.0	0.0
7290	0.017244467964805478	0.015896252670026857	0.015810220558855462	0.9861313241642542	None	0.2	1	0.3333333333333333	4	0.8	12	0.20987654320987653	0.8	16	12	0	0	0	1.0	9	9	1.1333333333333333	17	0.0	1.0	0.09999999995105387	0.5000000001337239	-0.1858258285645297	0.7687022563207118	0.24444525148233254	0.5491653048236317	0.853071319953605	0.614459999996179	0	1.0	0.0
2952	0.0	0.0	0.0	0.9999999999999998	None	0	0	0	0	0	0	1.0	0	0	0	0	4	0	1.0	1	1	0.06666666666666667	1	1.0	0	0	0	0	0	0	0	0	0	0	0	0
330	None	None	None	None	None	0	0	0	0	0	0	1.0	0	0	0	0	4	0	1.0	1	1	0.06666666666666667	1	1.0	0	0	0	0	0	0	0	0	0	0	0	0
7255	0.0	0.0	0.0	0.9999999999999998	None	0	0	0	0	0	0	1.0	0	0	0	0	4	0	1.0	1	1	0.06666666666666667	1	1.0	0	0	0	0	0	0	0	0	0	0	0	0
5709	0.0001929463715373929	1.7805655977422638e-06	2.140229979398127e-07	0.9999999931824997	None	0.2	1	0.3333333333333333	4	0.8	12	0.20987654320987653	0.8	16	12	0	0	0	1.0	9	9	1.1333333333333333	17	0.0	1.0	-0.09989877233192415	0.6019542870200322	0.006380104965416311	0.5873220932180302	-0.09999996776913485	0.5000000873912968	0.6223384012628458	0.5635314922186434	0	1.0	0.0
7323	0.0017320026986773266	0.0010551944583952018	0.00012580190757285572	0.9991156698763041	None	0.2	1	0.3333333333333333	4	0.8	12	0.20987654320987653	0.8	16	12	0	0	0	1.0	9	9	1.1333333333333333	17	0.0	1.0	0.02439605382461213	0.5023662948540824	-0.25710496198602595	0.9999996354099366	0.09999943260596732	0.5000026127465209	0.8560056769124726	0.9929289902173308	0	1.0	0.0
5488	0.0016882924420441822	0.0008079901826944047	9.759420546251242e-05	0.9982965893731705	None	0.25	1	0.4	4	0.7692307692307693	10	0.23809523809523808	0.7692307692307693	14	10	0	0	0	0.7777777777777778	7	9	1.0	15	0.0	1.0	7.902762784127648e-27	0.5	0.002027169793405281	0.5398318718570556	0.09675890214450136	0.5109343048828785	0.6095618286852138	0.5169443438023025	0	1.0	0.0
6084	0.026826897361916603	0.010413237607384239	-0.009698304708072042	0.9505698695862863	None	0.2	1	0.3333333333333333	4	0.8	12	0.20987654320987653	0.8	16	12	0	0	0	1.0	9	9	1.1333333333333333	17	0.0	1.0	0.36485857110422665	0.5518383310289683	0.03707156263120227	0.5967337888158146	0.14425490547188272	0.6468607237773356	0.8002271209192213	0.5991075431907061	0	1.0	0.0
3939	3.568183059190672e-06	5.4713109358138375e-08	-2.590373410232292e-08	0.9999948302259293	None	0	0	0.25	1	1.0	3	1.0	1.0	4	3	0	0	0	0.2	1	5	0.3333333333333333	5	0.0	0	-0.021941237518598233	0.5007411042351337	7.132061524769448e-11	0.5000000001062822	0.0059841683308683976	0.528077548558616	0.5301303457861009	0.5096148887947535	0	1.0	0.0
7114	1.1825373630795803e-07	1.161126782937961e-07	4.2917550623374715e-11	0.9999841214457307	None	0	0	0.018518518518518517	1	1.0	79	1.0	0	0	0	80	0	0	1.0	9	9	5.4	81	0.0	1.0	0	0	0	0	0	0	0	0	0	0	0
7064	4.750110285572774e-08	4.711306361308114e-08	1.5501805662405762e-09	0.9999948166352086	None	0	0	0.47058823529411764	8	0.391304347826087	9	0.5102040816326531	0	0	0	24	16	0	1.0	7	7	1.6666666666666667	25	0.3076923076923077	1.0	0	0	0	0	0	0	0	0	0	0	0
5467	None	None	None	None	None	0	0	0.018518518518518517	1	1.0	79	1.0	0.02531645569620253	2	2	78	0	0	1.0	9	9	5.4	81	0.0	1.0	0.4501273161081428	0.5138659174334453	0.0011383322962436673	0.500859097722108	0.09991907744561208	0.5001136125826813	0.8728518644589337	0.5049472334704064	0	1.0	0.0
2064	None	None	None	None	None	0	0	0.3333333333333333	4	0.6	9	0.4857142857142857	0	0	0	16	11	0	0.7142857142857143	7	5	1.1333333333333333	17	0.3055555555555556	1.0	0	0	0	0	0	0	0	0	0	0	0
2306	None	None	None	None	None	1.0	1	1.0	5	0.0	0	0.7777777777777778	0	2	0	4	4	0	1.0	3	3	0.4666666666666667	7	0.4	1.0	0	0	0	0	0	0	0	0	0	0	0
5492	9.35911258705114e-06	5.2260234943603856e-08	-4.014606670440285e-08	0.9999804107719102	None	0	0	1.0	3	0.0	0	0.6666666666666666	0	3	0	0	0	0	0.6666666666666666	2	3	0.26666666666666666	4	0.0	1.0	0	0	0	0	0	0	0	0	0	0	0
7245	0.0	0.0	0.0	0.9999999999999998	None	0	0	0	0	0	0	1.0	0	0	0	0	4	0	1.0	1	1	0.06666666666666667	1	1.0	0	0	0	0	0	0	0	0	0	0	0	0
342	None	None	None	None	None	0	0	0	0	0	0	1.0	0	0	0	0	2	0	1.0	1	1	0.06666666666666667	1	0.5	0	0	0	0	0	0	0	0	0	0	0	0
7308	0.0024331503785765688	6.791319473614938e-05	2.5200166023100608e-05	0.9957402406355009	None	0	0	0.3181818181818182	7	0.6	18	0.7619047619047619	0.16666666666666666	10	5	21	2	0	0.8571428571428571	7	6	2.1333333333333333	32	0.04878048780487805	0.7692307692307693	0.049798002467455874	0.6840987445785695	0.09999920601301375	0.5000586188349436	-0.09999783724316524	0.5000032818259269	0.7134734332686017	0.564056078974466	1.0	1.0	0.0
2223	None	None	None	None	None	0.3333333333333333	1	0.625	5	0.2222222222222222	2	0.55	0	0	0	10	0	0	0.8	4	5	0.7333333333333333	11	0.0	1.0	0	0	0	0	0	0	0	0	0	0	0
2423	None	None	None	None	None	0	0	0.25	1	1.0	3	1.0	1.0	4	3	0	3	0	0.2	5	1	0.3333333333333333	5	1.0	0	0.046561853520443855	0.6583986309020191	0.00010107996712164075	0.5001444549357094	0.2369431232227004	0.5061142701648232	0.7352538444635445	0.5565241963083156	1.0	1.0	0.0
7305	0.0	0.0	0.0	0.9999999999999998	None	0	0	0	0	0	0	1.0	0	0	0	0	4	0	1.0	1	1	0.06666666666666667	1	1.0	0	0	0	0	0	0	0	0	0	0	0	0
6056	0.011403618366788205	0.010953200726034711	0.01066666941161119	0.9982122159830409	None	0.2	1	0.3333333333333333	4	0.8	12	0.20987654320987653	0.8	16	12	0	0	0	1.0	9	9	1.1333333333333333	17	0.0	1.0	-0.09929038335584608	0.5946231957349662	0.06927817722935899	0.6505315164635462	-0.09999986490852857	0.5000003363871363	0.6872255942080501	0.5829340118277647	0	1.0	0.0
5754	0.010643476469576993	0.0009261792579136215	-0.0007863145959205038	0.9724210528383468	None	0.2	1	0.3333333333333333	4	0.8	12	0.20987654320987653	0.8	16	12	0	0	0	1.0	9	9	1.1333333333333333	17	0.0	1.0	1.8394940644939077	0.983162471455379	-0.09854045853780243	0.5683243724666867	0.11844134034824767	0.6108039045239027	0.9998429352208671	0.8316861697895526	0	0.9375	0.0
6022	0.0	0.0	0.0	0.9999999999999998	None	0	0	0	0	0	0	1.0	0	0	0	0	4	0	1.0	1	1	0.06666666666666667	1	1.0	0	0	0	0	0	0	0	0	0	0	0	0
7369	1.2322531238119078e-08	1.0963714887454143e-08	-1.0963679558936536e-08	0.999998403137297	None	0	0	0.375	3	0.7777777777777778	7	0.4074074074074074	0.7777777777777778	10	7	0	0	0	0.3333333333333333	9	3	0.7333333333333333	11	0.0	1.0	0.3448655267639993	0.5027409451537206	-0.01807139779193334	0.6491619447013814	7.902762784127648e-27	0.5	0.8417628499158767	0.5520046926790478	0	1.0	0.0
4911	0.011368451023685309	0.002987018714412337	0.0027077814943422	0.982890861915603	None	0.3333333333333333	1	0.5	4	0.7	7	0.2857142857142857	0.7	11	7	0	0	0	0.8571428571428571	7	6	0.8	12	0.0	0.6666666666666666	0.3655587406960944	0.545415327824741	0.11047994371756689	0.5201140549913127	0.15562563632823692	0.593622737631293	0.75699057566527	0.5532658694167879	0	0.9090909090909091	0.0
5774	0.011073315244248476	0.01061873926999867	0.010323004634576105	0.9982587723040343	None	0.2	1	0.3333333333333333	4	0.8	12	0.20987654320987653	0.8	16	12	0	0	0	1.0	9	9	1.1333333333333333	17	0.0	1.0	-0.09929038335584608	0.5946231957349662	0.06927817722935899	0.6505315164635462	-0.09999986490852857	0.5000003363871363	0.6872255942080501	0.5829340118277647	0	1.0	0.0
6351	1.4984615614570136e-08	1.4079649606045825e-08	-3.690304326492373e-09	0.9999983416550802	None	0	0	0.5	1	1.0	1	1.0	1.0	2	1	0	1	0	0.3333333333333333	3	1	0.2	3	0.3333333333333333	0	0.08169289259754357	0.5246314167357884	-0.07321354932804659	0.51569483157276	2.8394850669782643e-08	0.5000000371719501	0.6531129550084063	0.5134472223337989	0.0	0	0.0
7526	0.0142827840836627	0.00246739613005564	-6.02319995745706e-05	0.9674003556559119	None	0.2222222222222222	2	0.35	7	0.7037037037037037	19	0.35802469135802467	0.7037037037037037	26	19	2	0	0	1.0	9	9	1.9333333333333333	29	0.0	1.0	0.3631700609294656	0.5811894772688863	0.025964425344460362	0.5574928829629964	0.13376538986749256	0.5962236993319266	0.7948121468202339	0.5783821423363787	0	1.0	0.0
5164	2.6458866895740256e-07	2.3966728541802534e-07	1.9526586967898894e-07	0.9999417662219079	None	0	0	0.10256410256410256	4	0.8928571428571429	50	0.8055555555555556	0	0	0	57	3	0	0.8888888888888888	9	8	3.8666666666666667	58	0.025423728813559324	1.0	0	0	0	0	0	0	0	0	0	0	0
1674	None	None	None	None	None	0.3	3	0.5	11	0.4838709677419355	15	0.5238095238095238	0.41935483870967744	24	13	8	0	0	0.7777777777777778	9	7	2.2	33	0.0	0.6666666666666666	-0.09997857458212382	0.5001353212080925	0.0565424452123088	0.5598051073728532	0.011788691746912236	0.548761322638253	0.6611381477746499	0.5363175614949688	0	0.9166666666666666	0.0
6042	0.007108841584640896	0.001299469295312649	-0.0010935615084977487	0.9879017054936131	None	0.25	1	0.36363636363636365	4	0.7857142857142857	11	0.2222222222222222	0.7857142857142857	15	11	0	0	0	0.8888888888888888	8	9	1.0666666666666667	16	0.0	1.0	0.09999999999988034	0.5000000034340446	0.05901464126722411	0.5804242633998435	0.09971583518812328	0.5047789991152921	0.5478830508972994	0.5286047205281915	0	0.8666666666666667	0.0
3130	0.004726484776657528	0.00015318179225123072	0.000152469589940532	0.9910303105390439	None	0.5	1	0.5714285714285714	4	0.625	5	0.3333333333333333	0.625	9	5	0	0	0	0.8333333333333334	5	6	0.6666666666666666	10	0.0	1.0	0.00010411899849470118	0.5003539773070368	0.09876647410602493	0.5078292550517354	0.5485622647093883	0.9995454522773058	0.915863839653975	0.9293116143343951	0	1.0	0.0
2324	None	None	None	None	None	0	0	0.44	11	0.42857142857142855	15	0.5138888888888888	0.14285714285714285	12	5	24	6	0	0.8888888888888888	9	8	2.466666666666667	37	0.13333333333333333	0.7586206896551724	0.3401216020931009	0.6689528986055283	0.05404987523438791	0.6533447119155197	0.036355970446176625	0.5326479348784112	0.8174102017487228	0.6199497468485768	0.0	0	0.0
1287	None	None	None	None	None	0.16666666666666666	2	0.34615384615384615	9	0.6388888888888888	23	0.4691358024691358	0.3333333333333333	19	12	18	8	0	1.0	9	9	2.533333333333333	38	0.24242424242424243	0.6486486486486487	0.09999999758419556	0.5000002880954283	0.09999999999999923	0.5000000000012221	1.8119323545210277e-05	0.5004637572080988	0.6156959233984513	0.5001546818076443	1.0	1.0	0.0
3214	9.710220095058212e-07	5.290024631438069e-09	-4.007785872045391e-09	0.9999995678863631	None	0	0	1.0	1	0	0	1.0	0	1	0	0	3	0	0.5	2	1	0.13333333333333333	2	1.0	0	0	0	0	0	0	0	0	0	0	0	0
1877	None	None	None	None	None	0	0	0.75	3	0.25	1	0.6666666666666666	0	1	0	4	9	0	1.0	3	3	0.4	6	0.8181818181818182	0.6666666666666666	0	0	0	0	0	0	0	0	0	0	0
4929	0.0	0.0	0.0	0.9999999999999998	None	0	0	0	0	0	0	1.0	0	0	0	0	4	0	1.0	1	1	0.06666666666666667	1	1.0	0	0	0	0	0	0	0	0	0	0	0	0
1999	None	None	None	None	None	0	0	0	0	0	0	1.0	0	0	0	0	0	0	1.0	1	1	0.06666666666666667	1	0.0	0	0	0	0	0	0	0	0	0	0	0	0
835	None	None	None	None	None	0	0	0.6666666666666666	2	0.5	1	0.6666666666666666	0	1	0	2	7	0	0.6666666666666666	2	3	0.26666666666666666	4	1.0	0	0	0	0	0	0	0	0	0	0	0	0
736	None	None	None	None	None	0	0	0.42857142857142855	3	0.75	6	0.3333333333333333	0.75	9	6	0	0	0	0.8333333333333334	6	5	0.6666666666666666	10	0.0	0.4	0.01919721117016828	0.542710348400499	0.16375867120503051	0.5878801409550727	0.010095613047691477	0.5400965446201553	0.6743396381199225	0.5570174796685022	0	1.0	0.0
5119	None	None	None	None	None	0.07692307692307693	2	0.35185185185185186	19	0.5822784810126582	46	1.0	0.5063291139240507	58	40	22	0	0	1.0	9	9	5.4	81	0.0	1.0	0.3867886124643936	0.5297512132237207	0.15556778173672167	0.9987255683010304	0.09999425726072791	0.5000102705920499	0.7826923641600273	0.9055998991272926	0	0.9827586206896551	0.0
7270	4.4226983580512127e-07	1.3098684920622374e-07	8.742996011663741e-11	0.9999602401595888	None	0	0	1.0	1	0	0	1.0	0	1	0	0	0	0	0.5	2	1	0.13333333333333333	2	0.0	0	0	0	0	0	0	0	0	0	0	0	0
3418	None	None	None	None	None	0.15384615384615385	2	0.39285714285714285	11	0.5384615384615384	21	0.5694444444444444	0.38461538461538464	25	15	15	9	0	0.8888888888888888	9	8	2.7333333333333334	41	0.375	0.7567567567567568	0.09787046902908456	0.532468646873642	-0.23891259193206893	0.9999999950288181	0.05492775951826247	0.6698354068036217	0.9059482253871367	0.9987107040412793	1.0	1.0	0.0
521	None	None	None	None	None	0	0	0.25	1	1.0	3	0.625	0	1	0	3	4	0	0.5	2	4	0.3333333333333333	5	0.4444444444444444	0	0	0	0	0	0	0	0	0	0	0	0
1768	None	None	None	None	None	0.07692307692307693	1	0.35714285714285715	10	0.6153846153846154	24	0.7592592592592593	0.3333333333333333	23	13	17	0	0	0.6666666666666666	9	6	2.7333333333333334	41	0.0	0.8571428571428571	0.09999999961788886	0.5000000132891832	0.060371090606823274	0.5471246419022308	-0.007251931644573677	0.6700568711229103	0.6121856071226547	0.574238955373719	0	0.9565217391304348	0.0
2875	0.005363170234185477	0.0010767320985073314	-0.00017409895983118561	0.9867281791577273	None	0.2	1	0.3333333333333333	4	0.8	12	0.20987654320987653	0.8	16	12	0	0	0	1.0	9	9	1.1333333333333333	17	0.0	1.0	-0.21901889343378386	1.0	0.051450019903377206	0.5706564844025898	-0.09636251360446195	0.6036285229446844	0.7511756780329489	0.9999999957615002	0	1.0	0.0
6146	0.00018292413685931349	1.8764662225797022e-06	-1.6855028652469123e-06	0.9999999839110194	None	0.2	1	0.3333333333333333	4	0.8	12	0.20987654320987653	0.8	16	12	0	0	0	1.0	9	9	1.1333333333333333	17	0.0	1.0	-0.099746879892079	0.5919402462578047	0.09834299910262917	0.5351175693222964	-0.09999971801044247	0.5000023861389462	0.7147816888319971	0.5426216090992825	0	0.9375	0.0
1743	None	None	None	None	None	0	0	1.0	2	0.0	0	1.0	0	2	0	0	2	0	0.3333333333333333	3	1	0.2	3	1.0	1.0	0	0	0	0	0	0	0	0	0	0	0
1252	None	None	None	None	None	0	0	1.0	1	0	0	1.0	0	0	0	1	6	0	0.5	1	2	0.13333333333333333	2	1.0	0	0	0	0	0	0	0	0	0	0	0	0
2284	None	None	None	None	None	0.2	1	0.3333333333333333	4	0.8	12	0.20987654320987653	0.8	16	12	0	0	0	1.0	9	9	1.1333333333333333	17	0.0	1.0	0.04452763933356652	0.5566049133900387	0.06084975294464597	0.6586044277727375	0.09998593532364346	0.5016387123950706	0.5761969526618097	0.5737114720283741	0	1.0	0.0
3830	0.0	0.0	0.0	0.9999999999999998	None	0	0	0	0	0	0	1.0	0	0	0	0	4	0	1.0	1	1	0.06666666666666667	1	1.0	0	0	0	0	0	0	0	0	0	0	0	0
7033	0.0	0.0	0.0	0.9999999999999998	None	0	0	0	0	0	0	1.0	0	0	0	0	4	0	1.0	1	1	0.06666666666666667	1	1.0	0	0	0	0	0	0	0	0	0	0	0	0
7435	0.0034666623233981014	0.000730670938391154	-0.0007303763164721721	0.998683098450341	None	0.2	1	0.3333333333333333	4	0.8	12	0.20987654320987653	0.8	16	12	0	0	0	1.0	9	9	1.1333333333333333	17	0.0	1.0	0.09999999998705546	0.5000000002420506	-0.09946373563390368	0.5023165394949713	0.22379635269326065	0.5603569116437332	0.7910955929397747	0.5209774215425758	0	1.0	0.0
4971	0.000263431045129605	2.4892708067637626e-06	-2.266726836919039e-06	0.9999999908081284	None	0.2	1	0.3333333333333333	4	0.8	12	0.20987654320987653	0.8	16	12	0	0	0	1.0	9	9	1.1333333333333333	17	0.0	1.0	-0.09999545119439539	0.5096202454594829	0.05406491139125504	0.66942659963381	-0.09999998773185696	0.5000001031969812	0.6739837590429885	0.5616906502924527	0	0	0.0
3844	1.1589556616192809e-06	1.013134696440532e-08	4.183692095236306e-11	0.9999999993543418	None	0	0	0.3333333333333333	2	0.8571428571428571	6	1.0	0.8571428571428571	8	6	0	2	0	0.1111111111111111	1	9	0.6	9	1.0	1.0	7.617913957702996e-21	0.5000000010188511	0.1825518882419215	0.6718310796667354	0.00019954104769591354	0.5011839259127845	0.7025557743315299	0.5598133853083369	1.0	1.0	0.0
6290	0.003216166950141914	0.001788771503597194	0.0017845051523875711	0.9965010567418413	None	0.1111111111111111	1	0.45	9	0.4444444444444444	12	0.4027777777777778	0.3333333333333333	18	9	10	4	0	0.8888888888888888	9	8	1.9333333333333333	29	0.26666666666666666	0.8148148148148148	-0.0906678067883016	0.6184454661989819	5.012898284937275e-10	0.500005960315249	-0.09999975935842285	0.5000130909263668	0.6148099799059178	0.5401658841514838	0.0	0.2222222222222222	0.0
3282	0.0006483528515360684	5.42296734301326e-05	-2.391126238356821e-06	0.997839808412272	None	0.25	1	0.4	4	0.75	9	0.25	0.75	13	9	0	0	0	0.875	7	8	0.9333333333333333	14	0.0	0.8571428571428571	-0.09984219216852662	0.6273979883918314	0.00012947538889610492	0.5001429331614485	0.00671299191551082	0.5810863396310212	0.617146596915844	0.5702714698407582	0	0.8461538461538461	0.0
5715	None	None	None	None	None	0.13636363636363635	3	0.34782608695652173	16	0.6119402985074627	41	0.8518518518518519	0.5373134328358209	52	36	16	0	0	1.0	9	9	4.6	69	0.0	0.8666666666666667	0.5424727141270356	0.8140541099363597	1.931333107251081e-14	0.5000018660075108	0.04752013300769044	0.9999963562759663	0.9248162857978808	0.9906812076525119	0	0.9807692307692307	0.0
3618	0.0	0.0	0.0	0.9999999999999998	None	0	0	0	0	0	0	1.0	0	0	0	0	4	0	1.0	1	1	0.06666666666666667	1	1.0	0	0	0	0	0	0	0	0	0	0	0	0
6150	0.027718330465129053	0.011541558934404122	0.011168863257361807	0.9711635960937778	None	0.2	1	0.3333333333333333	4	0.8	12	0.20987654320987653	0.8	16	12	0	0	0	1.0	9	9	1.1333333333333333	17	0.0	1.0	0.38776322559576387	0.5046717215388666	0.07809104509451346	0.5740263426155318	0.3749149762423949	0.6690811579608122	0.807469817295436	0.5842729018310209	0	1.0	0.0
344	None	None	None	None	None	0.25	1	0.36363636363636365	4	0.7857142857142857	11	0.2222222222222222	0.7857142857142857	15	11	0	0	0	0.8888888888888888	9	8	1.0666666666666667	16	0.0	1.0	-0.12526288840554983	0.5796636470097611	0.42043443255069335	0.995563337651066	-0.009395420349831329	0.6693588914179998	0.9160659235495179	0.8953595646452969	0	0.9333333333333333	0.0
3134	8.070931664161436e-08	7.005576695349942e-08	6.996524368523093e-08	0.9999868321115903	None	0	0	0.09090909090909091	4	0.90625	58	0.8148148148148148	0	0	0	65	0	0	1.0	9	9	4.4	66	0.0	0.7931034482758621	0	0	0	0	0	0	0	0	0	0	0
828	None	None	None	None	None	0	0	0.42857142857142855	3	0.75	6	0.3333333333333333	0.75	9	6	0	0	0	0.8333333333333334	5	6	0.6666666666666666	10	0.0	0.4	0.09517251720682282	0.5806974938652596	0.020080672641126205	0.5959724502746944	0.07449753823166533	0.6010082665568866	0.5993507257346213	0.5925874696262526	0	1.0	0.0
2254	None	None	None	None	None	0	0	0	0	0	0	1.0	0	0	0	0	0	0	1.0	1	1	0.06666666666666667	1	0.0	0	0	0	0	0	0	0	0	0	0	0	0
5548	0.0002935438538949482	9.96221033084346e-08	9.895168195322085e-08	0.9999983528825137	None	0	0	0.375	3	0.7777777777777778	7	0.4074074074074074	0.7777777777777778	10	7	0	1	0	0.3333333333333333	9	3	0.7333333333333333	11	1.0	1.0	7.902762784127648e-27	0.5	-0.03853552915603211	0.5936078507064398	-0.04197468752178256	0.6540986609079006	0.5886048593765082	0.5838670048626093	0.8	1.0	0.0
6433	0.003969944974578731	0.00021383268530531324	0.0001738178555940852	0.9926456040463618	None	0	0	0.38095238095238093	8	0.5517241379310345	16	0.6888888888888889	0.06896551724137931	8	2	22	0	0	0.5555555555555556	9	5	2.066666666666667	31	0.0	0.8888888888888888	0.0003632412846880426	0.585436045908092	0.09466664234207692	0.6935123041360473	-0.09997100280988425	0.5000940290497782	0.6888592718027243	0.5956483910807452	0	0	0.0
1159	None	None	None	None	None	0	0	0.25	3	0.75	12	0.9	0.3125	8	5	9	8	0	0.8	4	5	1.2	18	0.42105263157894735	0	0.21060933614330116	0.6694425717133357	0.09331405979701543	0.5221372171737261	-0.01681131972061831	0.6293805103970217	0.7445596251085421	0.6085633428491876	1.0	0.875	0.0
4521	0.0001430705150156536	3.578283558021022e-07	-3.4197473255208427e-07	0.9999964328936557	None	0	0	0.3333333333333333	1	1.0	2	1.0	1.0	3	2	0	0	0	0.25	4	1	0.26666666666666666	4	0.0	0	7.902762784127648e-27	0.5	-0.09999990670049883	0.500008421416514	-0.1421487205470588	0.5137672222627454	0.644769078186519	0.5045929122941875	0	1.0	0.0
1983	None	None	None	None	None	0	0	0.11428571428571428	4	0.88	44	0.6419753086419753	0.24	15	12	36	6	0	1.0	9	9	3.466666666666667	52	0.0821917808219178	0.6808510638297872	-0.032852255293722446	0.6741009697621325	0.045629286181698966	0.5837426151431631	-0.09999999999063838	0.5000000126937918	0.6723619624311283	0.5878253972186689	1.0	1.0	0.0
3805	None	None	None	None	None	0.25	1	0.36363636363636365	4	0.7857142857142857	11	0.32653061224489793	0.6428571428571429	13	9	2	4	0	1.0	7	7	1.0666666666666667	16	1.0	0.6666666666666666	0.1	0.5	-0.09986565835859226	0.5002479705333508	-0.0911256375339622	0.6815636007555189	0.7162984998511127	0.5631574032877474	1.0	1.0	0.0
1917	None	None	None	None	None	0	0	0.08	2	0.9428571428571428	33	0.8222222222222222	0	0	0	36	9	0	0.5555555555555556	9	5	2.466666666666667	37	0.11842105263157894	0.75	0	0	0	0	0	0	0	0	0	0	0
2686	6.907013243979367e-09	6.914632882851627e-09	-5.015864324523612e-09	0.9999997342205883	None	0	0	0	0	0	0	1.0	0	0	0	0	2	0	1.0	1	1	0.06666666666666667	1	0.5	0	0	0	0	0	0	0	0	0	0	0	0
4953	0.015566552194313237	0.0022817834838629995	0.002222085414247571	0.9623526763417375	None	0.3333333333333333	1	0.5	4	0.7	7	0.2857142857142857	0.7	11	7	0	0	0	0.8571428571428571	7	6	0.8	12	0.0	0.6666666666666666	0.8327583856088197	0.8751966076579761	0.10578574417154996	0.5661950259381975	-0.12267423731657212	0.9561812065592961	0.9857817043536311	0.8539153344719524	0	1.0	0.0
6303	0.01146751729624718	0.010704103134148987	0.010398840348993993	0.9981968093969857	None	0.2	1	0.3333333333333333	4	0.8	12	0.20987654320987653	0.8	16	12	0	0	0	1.0	9	9	1.1333333333333333	17	0.0	1.0	-0.09929038335584608	0.5946231957349662	0.06927817722935899	0.6505315164635462	-0.09999986490852857	0.5000003363871363	0.6872255942080501	0.5829340118277647	0	1.0	0.0
315	None	None	None	None	None	0	0	1.0	2	0.0	0	0.75	0	2	0	0	2	0	1.0	2	2	0.2	3	1.0	0	0	0	0	0	0	0	0	0	0	0	0
3696	3.356160108902593e-05	2.710870793023501e-05	-1.7894389372048604e-07	0.9985814927171629	None	0	0	0.5	1	1.0	1	1.0	1.0	2	1	0	3	0	0.3333333333333333	3	1	0.2	3	1.0	0	-0.09999999990825864	0.5000000001374375	3.528467962501439e-06	0.5000033827160396	0.06303934474422754	0.5244973218055428	0.6619228704570168	0.5081727169318446	1.0	1.0	0.0
1411	None	None	None	None	None	0.375	6	0.5	17	0.5	24	0.6172839506172839	0.4583333333333333	38	22	11	0	0	1.0	9	9	3.3333333333333335	50	0.0	0.6829268292682927	0.0003872642676498436	0.5605596441160605	0.04682252450712906	0.5358212857753224	0.0637824021936261	0.5919944257756518	0.562912933024136	0.5629296157281243	0	1.0	0.0
2128	None	None	None	None	None	0	0	0	0	0	0	1.0	0	0	0	0	4	0	1.0	1	1	0.06666666666666667	1	1.0	0	0	0	0	0	0	0	0	0	0	0	0
3470	0.000329577393832008	0.00011993100735710917	-8.565166529192841e-05	0.9958365744743348	None	0.07142857142857142	1	0.3225806451612903	10	0.6136363636363636	27	0.6388888888888888	0.22727272727272727	18	10	27	9	0	0.8888888888888888	9	8	3.066666666666667	46	0.18	0.717948717948718	0.02940619737104856	0.5927880627996196	0.09541971393362272	0.5792464672936424	0.09987928164766435	0.5118316835043704	0.5941398632704015	0.5615626758360123	1.0	1.0	0.0
6861	0.030383833125537222	0.01788710577724225	0.011395984337212487	0.9689625245618271	None	0.2	1	0.3333333333333333	4	0.8	12	0.20987654320987653	0.8	16	12	0	0	0	1.0	9	9	1.1333333333333333	17	0.0	1.0	0.3240588239487878	0.5266907821519037	-0.0811616533975015	0.6067246090676315	0.4246819699253363	0.640261197382012	0.8950806912806596	0.5920168442146738	0	1.0	0.0
1800	None	None	None	None	None	0.2	1	0.3333333333333333	4	0.8	12	0.20987654320987653	0.8	16	12	0	0	0	1.0	9	9	1.1333333333333333	17	0.0	1.0	0.0889619851331663	0.5149276823555851	0.03592293180433741	0.6611210257442817	0.06455751217982518	0.6595030050980915	0.6257563399817022	0.6137337247213652	0	0.25	0.0
6910	0.0	0.0	0.0	1.0	None	0	0	0	0	0	0	1.0	0	0	0	0	0	0	1.0	1	1	0.06666666666666667	1	0.0	0	0	0	0	0	0	0	0	0	0	0	0
1616	None	None	None	None	None	0.09523809523809523	2	0.25	11	0.7142857142857143	45	0.8024691358024691	0.06349206349206349	10	4	54	1	0	1.0	9	9	4.333333333333333	65	0.009433962264150943	0.7586206896551724	0.3288566090450518	0.7161637413860952	4.8426808371523935e-05	0.5392958608384518	-0.036312294370596535	0.6491471916501155	0.837875592207633	0.6378637303347257	1.0	0.9	0.0
7312	1.2099097207125228e-07	1.1328464385832388e-07	4.382478875521284e-11	0.9999836046571733	None	0	0	0.018518518518518517	1	1.0	79	1.0	0	0	0	80	0	0	1.0	9	9	5.4	81	0.0	1.0	0	0	0	0	0	0	0	0	0	0	0
1767	None	None	None	None	None	0	0	0.11764705882352941	4	0.8775510204081632	43	0.796875	0	0	0	50	0	0	1.0	8	8	3.4	51	0.0	0.6976744186046512	0	0	0	0	0	0	0	0	0	0	0
7420	None	None	None	None	None	0	0	0.2857142857142857	4	0.7777777777777778	14	0.47619047619047616	0.6666666666666666	16	12	3	5	0	0.8571428571428571	6	7	1.3333333333333333	20	0.8333333333333334	0.5714285714285714	0.04336308230147789	0.6555666917513142	0.0005211436944526275	0.5337100412228744	0.1520499730638792	0.6044612197804736	0.6537179325013422	0.5989065392004201	0.0	0	0.0
5244	1.2185418305069373e-07	1.0488455438334522e-07	5.137093848261538e-11	0.9999808419983535	None	0	0	0.018518518518518517	1	1.0	79	1.0	0	0	0	80	0	0	1.0	9	9	5.4	81	0.0	1.0	0	0	0	0	0	0	0	0	0	0	0
4988	0.0	0.0	0.0	1.0	None	0	0	0	0	0	0	1.0	0	0	0	0	0	0	1.0	1	1	0.06666666666666667	1	0.0	0	0	0	0	0	0	0	0	0	0	0	0
2835	0.00011516064322970056	2.880690719445369e-05	2.3143156421488516e-05	0.9954259934793056	None	0	0	0.3125	10	0.6	27	0.5802469135802469	0.15555555555555556	14	7	32	6	0	1.0	9	9	3.1333333333333333	47	0.09836065573770492	0.7441860465116279	0.435145888695274	0.5503604173830577	-0.06650985384631394	0.6475964037946831	-0.09695812769755116	0.9741676760772585	0.9253183220950579	0.8146015024607652	0.9285714285714286	1.0	0.09010820449725186
5651	0.016383023558851743	0.005165791488941283	-0.005002115614137139	0.97416230271807	None	0.2	1	0.3333333333333333	4	0.8	12	0.20987654320987653	0.8	16	12	0	0	0	1.0	9	9	1.1333333333333333	17	0.0	1.0	0.33846710292174426	0.5035678740272337	0.2426630526236689	0.5571130051061128	0.06837654644325422	0.6400036218348074	0.7551061267610547	0.5678378454531317	0	0.125	0.0
5037	2.781274846844816e-08	2.758914149639754e-08	9.786686115408829e-09	0.9999967279062943	None	0	0	0.5	4	0.4	4	0.6	0	0	0	11	12	0	0.8	5	4	0.8	12	0.46153846153846156	1.0	0	0	0	0	0	0	0	0	0	0	0
2836	1.8711591049117263e-05	4.618343920917085e-06	4.6182692926997546e-06	0.995747144060813	None	0	0	0.07692307692307693	2	0.9722222222222222	35	0.7037037037037037	0	1	0	36	10	0	0.6666666666666666	9	6	2.533333333333333	38	0.13333333333333333	1.0	0	0	0	0	0	0	0	0	0	0	0
5433	0.0024440761490291583	0.0006174026205535368	0.0004955808325336129	0.9986303112872594	None	0.2	1	0.3333333333333333	4	0.8	12	0.20987654320987653	0.8	16	12	0	0	0	1.0	9	9	1.1333333333333333	17	0.0	1.0	-0.0424291197281568	0.6660174283415482	0.08506684817722268	0.5980054114879592	0.06616318195938498	0.6547725672870344	0.6520730678984189	0.6401059997534225	0	1.0	0.0
4294	0.006798142681174495	0.004384708467946397	0.0009724804644138472	0.9758341433077828	None	0.2	1	0.3333333333333333	4	0.8	12	0.20987654320987653	0.8	16	12	0	0	0	1.0	9	9	1.1333333333333333	17	0.0	1.0	0.35879441252926303	0.6019522161694562	0.04840342243008734	0.5459888785744214	-0.02768629807201639	0.6748667197938952	0.843835519234768	0.6089230710647063	0	0.0625	0.0
2251	None	None	None	None	None	0	0	0.36363636363636365	8	0.5666666666666667	17	0.5079365079365079	0.5666666666666667	24	17	7	0	0	0.7777777777777778	7	9	2.1333333333333333	32	0.0	0.3076923076923077	0.02988869910465557	0.5888668029175396	-0.031259338535459015	0.6326573709444567	6.105311697810446e-08	0.5120971886394274	0.594082745813588	0.5786185540492114	0	1.0	0.0
5324	5.69524810473865e-06	2.1220586700481286e-06	-8.224505715642381e-10	0.9993817565195804	None	0	0	0.6	3	0.6	3	0.4666666666666667	0.6	6	3	0	1	0	0.6	5	3	0.4666666666666667	7	1.0	1.0	-0.1049348329577493	0.5380289712109902	0.010214485908649075	0.6076389352935753	1.8103161074657e-23	0.5	0.6381421901737752	0.5489930070938345	1.0	1.0	0.0
4565	0.010761902475524148	0.010634782702322864	0.010356583109350394	0.9982117240984176	None	0.2	1	0.3333333333333333	4	0.8	12	0.20987654320987653	0.8	16	12	0	0	0	1.0	9	9	1.1333333333333333	17	0.0	1.0	-0.09929038335584608	0.5946231957349662	0.06927817722935899	0.6505315164635462	-0.09999986490852857	0.5000003363871363	0.6872255942080501	0.5829340118277647	0	1.0	0.0
2559	7.200397355876947e-08	6.410395412572225e-08	4.545126124048915e-08	0.9999860565380243	None	0	0	0.3333333333333333	2	0.8571428571428571	6	0.36	0.8571428571428571	8	6	0	0	0	1.0	5	5	0.6	9	0.0	0	0.0055641076281398695	0.529884802769191	0.0058359543762496234	0.5913177257176038	7.902762784127648e-27	0.5	0.5335226556987414	0.5406680720118904	0	1.0	0.0
3997	0.004243787126277693	0.0004869820034438126	-0.00037850908219392936	0.9955827021394944	None	0.2	1	0.3333333333333333	4	0.8	12	0.20987654320987653	0.8	16	12	0	0	0	1.0	9	9	1.1333333333333333	17	0.0	1.0	0.04815076138789316	0.6456041119809529	0.01953898857448442	0.6469313600711066	0.17150078962987425	1.0	0.8589321116750225	1.0	0	0.1875	0.0
4357	2.2940789451655282e-07	9.659207071386318e-08	-6.396472987230412e-10	0.9999798126260557	None	0	0	0.037037037037037035	2	0.9746835443037974	77	1.0	0	1	0	79	0	0	1.0	9	9	5.4	81	0.0	1.0	0	0	0	0	0	0	0	0	0	0	0
6498	9.462734977603396e-06	3.5681441101877905e-08	3.536017406712689e-08	0.9999993348789425	None	0	0	1.0	1	0	0	1.0	0	1	0	0	0	0	0.5	2	1	0.13333333333333333	2	0.0	0	0	0	0	0	0	0	0	0	0	0	0
4454	0.00027115643329470013	4.947667274118893e-05	-4.156517961302542e-05	0.9999950288013201	None	0	0	0.5	2	0.75	3	0.6	0.75	5	3	0	0	0	0.4	2	5	0.4	6	0.0	0	7.902762784127648e-27	0.5	0.039125941470805926	0.5684225886164427	0.0927215262888954	0.5338501968805452	0.5967274580141937	0.5341987253580109	0	1.0	0.0
3059	0.0005972967754158013	5.371735928239389e-05	4.830005231198676e-05	0.9992552317364295	None	0	0	0.42857142857142855	3	0.75	6	0.3333333333333333	0.75	9	6	0	0	0	0.8333333333333334	6	5	0.6666666666666666	10	0.0	0.4	-0.057302872634535276	0.5402007065094565	0.13030616881515106	0.5136083968732078	0.07460304128538955	0.5105018823559995	0.6857025482951739	0.5214544363318261	0	1.0	0.0
3649	5.985472338296259e-09	6.173289637473579e-09	4.517301612597589e-09	0.9999997664546812	None	0	0	0	0	0	0	1.0	0	0	0	0	2	0	1.0	1	1	0.06666666666666667	1	0.5	0	0	0	0	0	0	0	0	0	0	0	0
6184	0.0	0.0	0.0	1.0	None	0	0	0	0	0	0	1.0	0	0	0	0	0	0	1.0	1	1	0.06666666666666667	1	0.0	0	0	0	0	0	0	0	0	0	0	0	0
4151	0.00037287172871024713	1.745737938847813e-05	-1.2214955373601006e-05	0.9999962574375012	None	0.25	1	0.4	4	0.75	9	0.25925925925925924	0.75	13	9	0	0	0	0.6666666666666666	9	6	0.9333333333333333	14	0.0	1.0	-0.09999999647416516	0.5000002664586116	8.670515193524684e-09	0.5000000554645626	0.1403846996118075	0.9992026149035516	0.7282915769971351	0.9151180909306849	0	0.9230769230769231	0.0
426	None	None	None	None	None	0	0	0	0	0	0	1.0	0	0	0	0	4	0	1.0	1	1	0.06666666666666667	1	1.0	0	0	0	0	0	0	0	0	0	0	0	0
777	None	None	None	None	None	0.08333333333333333	2	0.2549019607843137	13	0.7162162162162162	53	0.9382716049382716	0.28378378378378377	32	21	43	0	0	1.0	9	9	5.066666666666666	76	0.0	0.9253731343283582	-0.09960295086514666	0.5141478078288492	0.0006928478840121696	0.5250435999409921	0.04016822330264769	0.6782267596831043	0.6400070026352559	0.5746461582216466	0	1.0	0.0
2506	None	None	None	None	None	1.0	1	1.0	4	0.25	1	0.5	0.25	5	1	0	0	0	0.75	3	4	0.4	6	0.0	1.0	0.0010002974194042319	0.5707679459984857	0.202875040836884	0.5466110484152276	2.1959119494447018e-07	0.5000106552649859	0.7223926271403237	0.5392536198833883	0	1.0	0.0
5842	0.09309785904756723	0.025459534479958607	-0.007775970850214943	0.8654650329498927	None	0.045454545454545456	1	0.21739130434782608	10	0.7611940298507462	51	0.8518518518518519	0.43283582089552236	38	29	30	3	0	1.0	9	9	4.6	69	0.05454545454545454	0.9180327868852459	0.47229747300302255	0.5479986025172382	0.04743371601756531	0.5173504299528929	-0.007919153650293841	0.6551608284241516	0.8952079278179413	0.574753737127766	1.0	0.9473684210526315	0.0
5179	0.0	0.0	0.0	0.9999999999999998	None	0	0	0	0	0	0	1.0	0	0	0	0	4	0	1.0	1	1	0.06666666666666667	1	1.0	0	0	0	0	0	0	0	0	0	0	0	0
3063	0.0	0.0	0.0	0.9999999999999998	None	0	0	0	0	0	0	1.0	0	0	0	0	4	0	1.0	1	1	0.06666666666666667	1	1.0	0	0	0	0	0	0	0	0	0	0	0	0
2197	None	None	None	None	None	0.2	1	0.3333333333333333	4	0.8	12	0.20987654320987653	0.8	16	12	0	0	0	1.0	9	9	1.1333333333333333	17	0.0	1.0	0.0613029091827183	0.6501274609837568	0.1	0.5963578948319687	0.07649437138426188	0.5928399305415855	0.5874855687803736	0.6134592735554755	0	1.0	0.0
4314	0.0	0.0	0.0	0.9999999999999998	None	0	0	0	0	0	0	1.0	0	0	0	0	4	0	1.0	1	1	0.06666666666666667	1	1.0	0	0	0	0	0	0	0	0	0	0	0	0
3729	0.0	0.0	0.0	1.0	None	0	0	0	0	0	0	1.0	0	0	0	0	0	0	1.0	1	1	0.06666666666666667	1	0.0	0	0	0	0	0	0	0	0	0	0	0	0
6438	3.785026787808189e-05	4.534449883880242e-07	4.534410312108884e-07	0.9999958594958944	None	0	0	0.3333333333333333	2	0.8571428571428571	6	0.6428571428571429	0.14285714285714285	2	1	6	0	0	0.2857142857142857	7	2	0.6	9	0.0	0.75	-0.09993886075862694	0.5000293305172717	0.09998620499888411	0.5000292733931747	-0.09999976811295005	0.5000001825571669	0.7196244233675976	0.5000195954892168	0	1.0	0.0
3144	0.0009208761814657976	0.0001912808937968729	-0.0001883804799677405	0.9987821000770755	None	0.3333333333333333	1	0.5	4	0.7	7	0.2857142857142857	0.7	11	7	0	0	0	0.8571428571428571	6	7	0.8	12	0.0	0.6666666666666666	0.0017582467526314964	0.5037371570028845	-0.09812905206651779	0.5084742317978397	0.09997732022420783	0.5001700946876874	0.6917646640830991	0.5041273611289698	0	0.9090909090909091	0.0
1078	None	None	None	None	None	0	0	1.0	3	0.0	0	0.6666666666666666	0	3	0	0	0	0	0.6666666666666666	3	2	0.26666666666666666	4	0.0	1.0	0	0	0	0	0	0	0	0	0	0	0
5961	0.0031130952061394104	0.0005799783421251616	-8.769802094235928e-05	0.9949011098964547	None	0.3333333333333333	1	0.4444444444444444	4	0.7272727272727273	8	0.2653061224489796	0.7272727272727273	12	8	0	0	0	1.0	7	7	0.8666666666666667	13	0.0	0.6666666666666666	0.008432295689721281	0.549824301169012	5.659194349827651e-07	0.500006248057236	0.09999961200003674	0.5004283500169157	0.6109089005239573	0.5168019396021006	0	1.0	0.0
3328	9.544190957611321e-08	7.25676675577729e-08	-2.431624628874084e-08	0.9999786310257228	None	0	0	0.17391304347826086	4	0.8125	26	0.7555555555555555	0	0	0	33	10	0	0.5555555555555556	9	5	2.2666666666666666	34	0.14285714285714285	0.8666666666666667	0	0	0	0	0	0	0	0	0	0	0
2720	0.0007887844998311605	0.00013701531992153692	-0.00013677332447899128	0.9977563207570534	None	0.2	1	0.3333333333333333	4	0.8	12	0.20987654320987653	0.8	16	12	0	0	0	1.0	9	9	1.1333333333333333	17	0.0	1.0	-0.015382720234335881	0.9847979822979643	-0.19392536681678002	0.6637120792384614	0.0011134411096338874	0.5687409812916681	0.7523076253491799	0.8467327225621911	0	0.5	0.0
2091	None	None	None	None	None	1.0	1	0.8	4	0.4	2	0.4375	0.4	6	2	0	0	0	1.0	4	4	0.4666666666666667	7	0.0	0.6666666666666666	0.02637979190596449	0.5562800354516634	-0.02587982917862517	1.0	2.6032288069448212e-08	0.5000022624855582	0.9580849964436207	0.999999999985568	0	1.0	0.0
6554	0.0026779680814640076	0.0016351246130683044	-9.904736580745718e-05	0.9982582334938063	None	0.2	1	0.3333333333333333	4	0.8	12	0.20987654320987653	0.8	16	12	0	0	0	1.0	9	9	1.1333333333333333	17	0.0	1.0	0.0243092067381191	0.5015305614323747	0.24815884549361006	0.9999990172390271	0.3043023660535658	0.5722955689614473	0.7782580581654214	0.9910763053194593	0	0.875	0.0
2960	2.102299544349323e-08	1.8464231528464915e-08	1.4427740723502053e-08	0.9999964730350642	None	0	0	0.5	3	0.5	3	0.6666666666666666	0	0	0	7	10	0	0.75	4	3	0.5333333333333333	8	0.5555555555555556	1.0	0	0	0	0	0	0	0	0	0	0	0
3982	0.007029184832994201	0.0009521469813165121	0.0007303309802530091	0.9917627357409964	None	0	0	0.25	3	0.8	12	0.20987654320987653	0.8	15	12	1	0	0	1.0	9	9	1.1333333333333333	17	0.0	1.0	-0.09969441574307605	0.6622327326673579	0.08708727481263787	0.7044886986992965	0.03513331563184091	0.6675163900468112	0.6932501980993766	0.6783791204526614	0	0.2	0.0
840	None	None	None	None	None	0.2727272727272727	3	0.48	12	0.4857142857142857	17	0.7708333333333334	0.37142857142857144	24	13	12	0	0	0.75	8	6	2.466666666666667	37	0.0	0.5806451612903226	0.015581920857525267	0.6477329210584558	-0.09169032776710546	0.5125639630559357	-0.09996188136272557	0.5003196638932291	0.6281056790066573	0.5548314260190647	0	1.0	0.0
5107	None	None	None	None	None	0	0	0.23684210526315788	9	0.7407407407407407	40	0.691358024691358	0.14814814814814814	13	8	42	0	0	1.0	9	9	3.7333333333333334	56	0.0	0.46808510638297873	2.3387478600678843e-06	0.5001048980882021	4.5394873892924345e-08	0.5000293775563398	-0.24448895116406272	1.0	0.8577122491660495	0.9999998298981642	0	1.0	0.0
7190	None	None	None	None	None	0	0	0.3103448275862069	9	0.6585365853658537	27	0.6825396825396826	0.5121951219512195	28	21	14	0	0	0.7777777777777778	9	7	2.8666666666666667	43	0.0	0.6486486486486487	0.40314155492177983	0.5	-0.09881523815538658	0.5574006125438039	-0.1	0.5	0.914436130149151	0.5192088056422395	0	1.0	0.0
6148	0.0037483195304006045	0.0037252279144327455	0.00372518887586691	0.9954527879238985	None	0	0	0.06666666666666667	2	0.9523809523809523	40	0.8148148148148148	0	1	0	42	8	0	0.6666666666666666	9	6	2.933333333333333	44	0.09195402298850575	0.8205128205128205	0	0	0	0	0	0	0	0	0	0	0
3910	0.00019098634820113855	7.245767885366003e-07	2.450351777160105e-07	0.9999874958675857	None	0.08333333333333333	2	0.27450980392156865	14	0.6756756756756757	50	0.9382716049382716	0.04054054054054054	16	3	59	0	0	1.0	9	9	5.066666666666666	76	0.0	0.9253731343283582	-0.09999999999998285	0.5000000000097167	0.13307191889173184	0.5268405823100184	0.0008368206341544499	0.5832397515268558	0.7217760818095106	0.5368955518826398	0	0.3125	0.0
780	None	None	None	None	None	0.3333333333333333	1	0.5	4	0.7	7	0.2857142857142857	0.7	11	7	0	0	0	0.8571428571428571	6	7	0.8	12	0.0	1.0	0.07995021829857821	0.5353053142087523	8.6431287269871e-13	0.5000000000035543	2.072286906804412e-14	0.5000009870108706	0.593121753971349	0.5117862006309186	0	0.36363636363636365	0.0
3980	0.020311790334043105	0.0017290031757502156	0.001697317242711592	0.9954277883490208	None	0.07692307692307693	1	0.32142857142857145	9	0.65	26	0.6666666666666666	0.125	10	5	31	8	0	0.7777777777777778	9	7	2.8	42	0.13114754098360656	0.9714285714285714	1.1603814466370803e-26	0.5000000000000451	0.051489524133458885	0.6951757957533488	0.09986423027730446	0.5721268181855683	0.6021152153128403	0.5918586917590942	1.0	1.0	0.0
1753	None	None	None	None	None	0	0	0.25	1	1.0	3	1.0	0.6666666666666666	2	2	2	0	0	0.2	5	1	0.3333333333333333	5	0.0	0	5.630238667667392e-17	0.5000000000000001	0.04737385878006452	0.5054035994452687	4.070392009081446e-05	0.5000577366163892	0.5555760753992094	0.5018205074380458	0	0.5	0.0
1779	None	None	None	None	None	0	0	0.125	5	0.8620689655172413	50	0.7407407407407407	0	0	0	59	9	0	1.0	9	9	4.0	60	0.07377049180327869	0.7636363636363637	0	0	0	0	0	0	0	0	0	0	0
2063	None	None	None	None	None	0.3333333333333333	1	0.5555555555555556	5	0.45454545454545453	5	0.8666666666666667	0.18181818181818182	7	2	5	3	0	0.6	5	3	0.8666666666666667	13	0.3333333333333333	1.0	-0.09973858814053574	0.5006544906490409	-0.052492709666972524	0.5873500376560169	0.10789897771471516	0.5389499375701882	0.7093192244805512	0.5425431597128015	1.0	1.0	0.0
3098	0.0025687941268940293	0.00022275647552622233	0.00021282856778786209	0.9867535983946636	None	0.25	1	0.4	4	0.7692307692307693	10	0.23809523809523808	0.7692307692307693	14	10	0	0	0	0.7777777777777778	9	7	1.0	15	0.0	1.0	0.00330929309310764	0.5343498619258903	0.09999902712601913	0.5084656683336104	0.041404797114619335	0.6721788367096632	0.6005135562268612	0.5735898160885211	0	1.0	0.0
916	None	None	None	None	None	0	0	0	0	0	0	1.0	0	0	0	0	3	0	1.0	1	1	0.06666666666666667	1	0.75	0	0	0	0	0	0	0	0	0	0	0	0
3437	0.0032070822747837036	0.0006164710570399191	0.0005978102858745553	0.995752344748341	None	0.2	2	0.34782608695652173	8	0.65625	21	0.41975308641975306	0.59375	27	19	6	0	0	1.0	9	9	2.2666666666666666	34	0.0	0.6666666666666666	-0.012458725912431622	0.6499092286982263	0.4494478530299185	0.770825164517354	-0.014008454376844132	0.6745449052209225	0.8887461912878631	0.7012959709078975	0	0	0.0
4634	4.5380940258095494e-08	3.8445940476523855e-08	-3.805718610323065e-08	0.9999916676503026	None	0	0	0.5	3	0.42857142857142855	3	0.45	0.14285714285714285	3	1	5	0	0	0.8	5	4	0.6	9	0.0	0.5714285714285714	0.08729404056788212	0.540210059983011	-0.09900550748586992	0.501723784721827	2.7749637279340815e-07	0.5000003407745037	0.680581287515298	0.5140034086146144	0	1.0	0.0
3760	0.0	0.0	0.0	0.9999999999999998	None	0	0	0	0	0	0	1.0	0	0	0	0	4	0	1.0	1	1	0.06666666666666667	1	1.0	0	0	0	0	0	0	0	0	0	0	0	0
3411	None	None	None	None	None	0	0	0.3783783783783784	14	0.5283018867924528	28	0.6790123456790124	0.3018867924528302	27	16	27	4	0	1.0	9	9	3.6666666666666665	55	0.0851063829787234	0.8260869565217391	-0.13256238124464914	0.992267396479741	0.0999983230127136	0.5365581677766835	0.03051027698277332	0.6553261710132068	0.7670150322787509	0.8677479684104279	1.0	1.0	0.0
3022	0.0	0.0	0.0	1.0	None	0	0	0	0	0	0	1.0	0	0	0	0	0	0	1.0	1	1	0.06666666666666667	1	0.0	0	0	0	0	0	0	0	0	0	0	0	0
2857	3.1177574754249446e-06	1.9662595035429888e-08	1.4892938829612805e-08	0.999998960097405	None	0	0	0.6666666666666666	2	0.5	1	1.0	0.5	3	1	0	2	0	0.25	4	1	0.26666666666666666	4	1.0	0.6666666666666666	0	0.5	0.06115056593693954	0.50377526784984	0.01074283131324578	0.5110831787889267	0.5662892900031775	0.5049532826687968	1.0	1.0	0.0
687	None	None	None	None	None	0	0	0.16666666666666666	5	0.813953488372093	35	0.7142857142857143	0.11627906976744186	7	5	37	11	0	0.7777777777777778	7	9	3.0	45	0.14473684210526316	0.6842105263157895	-0.1547517944497185	0.8490716962827846	0.09954244883540762	0.501129543321642	-0.07432626860213128	0.6563634445844393	0.7683512773353917	0.6884741954112891	1.0	0.42857142857142855	0.0
472	None	None	None	None	None	0	0	0.75	3	0.5	2	0.6	0.5	5	2	0	0	0	0.4	5	2	0.4	6	0.0	0.5	0.09999999999892614	0.5000000000056313	0	0.5	-0.014544614916932114	0.6535379319185278	0.6246096997226631	0.5526892613989616	0	1.0	0.0
452	None	None	None	None	None	0.25	1	0.4	4	0.7692307692307693	10	0.23809523809523808	0.7692307692307693	14	10	0	0	0	0.7777777777777778	7	9	1.0	15	0.0	1.0	5.818832035801777e-21	0.5000000000000034	-0.09739329638763887	0.5058401428687305	0.05363650411686782	0.588775231115288	0.6513888281036487	0.5318124838223425	0	1.0	0.0
2126	None	None	None	None	None	0	0	0.26666666666666666	8	0.6666666666666666	28	0.5432098765432098	0.023809523809523808	5	1	38	15	0	1.0	9	9	2.933333333333333	44	0.19736842105263158	0.5945945945945946	0.07419513151954127	0.5697837386994331	0.08815911352642948	0.687377574007441	0.3127498337431854	0.5579531303701051	0.7449893268387008	0.6068057994487028	0.6	1.0	0.0
2623	0.005039708724061292	0.0015019752774634578	0.00019745763164181118	0.9897232253190344	None	0.25	1	0.4	4	0.75	9	0.25	0.75	13	9	0	0	0	0.875	8	7	0.9333333333333333	14	0.0	0.8571428571428571	-0.13638586163059133	0.9888853187214324	-0.053260172825281026	0.6640156548095301	-0.06394386317492622	0.6455981893739633	0.7163635709382679	0.8724836748573858	0	1.0	0.0
5821	0.0	0.0	0.0	0.9999999999999998	None	0	0	0	0	0	0	1.0	0	0	0	0	4	0	1.0	1	1	0.06666666666666667	1	1.0	0	0	0	0	0	0	0	0	0	0	0	0
3920	0.0	0.0	0.0	0.9999999999999998	None	0	0	0	0	0	0	1.0	0	0	0	0	4	0	1.0	1	1	0.06666666666666667	1	1.0	0	0	0	0	0	0	0	0	0	0	0	0
4892	0.023986388490256205	0.01672483731221241	-0.008095812494403906	0.9787409162586456	None	0.25	1	0.4	4	0.7692307692307693	10	0.23809523809523808	0.7692307692307693	14	10	0	0	0	0.7777777777777778	7	9	1.0	15	0.0	1.0	0.3377144066401855	0.5639635568012771	0.08361871061204879	0.517217233736146	0.09999974005498469	0.5000050357376726	0.7613497574968653	0.5271549314369194	0	0.5714285714285714	0.0
4501	0.0	0.0	0.0	0.9999999999999998	None	0	0	0	0	0	0	1.0	0	0	0	0	4	0	1.0	1	1	0.06666666666666667	1	1.0	0	0	0	0	0	0	0	0	0	0	0	0
1439	None	None	None	None	None	0.25	1	0.4	4	0.7692307692307693	10	0.23809523809523808	0.7692307692307693	14	10	0	0	0	0.7777777777777778	7	9	1.0	15	0.0	1.0	0.05194436476295343	0.6413840586949726	0.0468334062572752	0.5204684635396535	-0.06336190478518751	0.6798088719681583	0.6537126508312814	0.6158719756911157	0	0	0.0
4351	0.1116604067377438	0.06729065086857283	0.04536186498741398	0.9691142859175843	None	0.07692307692307693	1	0.32142857142857145	9	0.65	26	0.6666666666666666	0.125	10	5	31	8	0	0.7777777777777778	9	7	2.8	42	0.13114754098360656	0.9714285714285714	1.1603814466370803e-26	0.5000000000000451	0.051489524133458885	0.6951757957533488	0.09986423027730446	0.5721268181855683	0.6021152153128403	0.5918586917590942	1.0	1.0	0.0
2593	0.00882266040278827	0.0032136979114289655	6.285672193497802e-05	0.9864175105673971	None	0	0	0.375	3	0.7777777777777778	7	0.3142857142857143	0.7777777777777778	10	7	0	1	0	0.7142857142857143	7	5	0.7333333333333333	11	1.0	0.6666666666666666	0.0999999967558528	0.5000002207548286	0.06702304440292109	0.6506713515100359	0.21622789918779084	0.5993274924484829	0.6574169977567259	0.5845674869250104	1.0	1.0	0.0
3571	0.0	0.0	0.0	1.0	None	0	0	0	0	0	0	1.0	0	0	0	0	0	0	1.0	1	1	0.06666666666666667	1	0.0	0	0	0	0	0	0	0	0	0	0	0	0
3372	0.004437953317724152	0.0004887602605061423	0.00042680888699792616	0.9920641895669369	None	0.1	1	0.36363636363636365	8	0.6451612903225806	20	0.4074074074074074	0.45161290322580644	20	14	12	1	0	1.0	9	9	2.2	33	0.045454545454545456	0.3333333333333333	-0.0804940300665302	0.5546044850824962	-0.004490210695388928	0.6590630611914245	0.10596360290361392	1.0	0.7366564691209199	0.9999999898980415	0.95	1.0	0.0
1577	None	None	None	None	None	0.08333333333333333	1	0.4444444444444444	12	0.47368421052631576	18	0.7142857142857143	0.13157894736842105	11	5	28	5	0	0.875	7	8	2.6666666666666665	40	0.09259259259259259	0.5294117647058824	0.006044632563441536	0.5354834535419388	0.09999999965909198	0.5000000803214707	0.004479326834965409	0.5423784225346058	0.6042284376273168	0.5259844438733299	1.0	1.0	0.0
2241	None	None	None	None	None	0.2	1	0.3333333333333333	4	0.8	12	0.20987654320987653	0.8	16	12	0	0	0	1.0	9	9	1.1333333333333333	17	0.0	1.0	0.09077928374712482	0.6324173548668496	0.09482685520323338	0.5704614436424401	3.641324434702035e-06	0.5074322440977921	0.6296975233419427	0.5708587132695142	0	0.5	0.0
5624	0.002842741481302901	0.0005015367891740923	4.262443502420046e-05	0.9976960654629553	None	0	0	0.2777777777777778	10	0.6470588235294118	33	0.7361111111111112	0.17647058823529413	17	9	35	2	0	0.8888888888888888	9	8	3.533333333333333	53	0.030303030303030304	0.8	0.008718625796623358	0.5839612048281067	0.10305937205581403	0.6105736901791564	0.3712679755917496	0.552485265146476	0.8172545323373633	0.5825294867985391	1.0	1.0	0.0
6133	0.00019528795711953458	6.507562305456645e-07	-6.133115507326429e-07	0.9999999946730661	None	0.2	1	0.3333333333333333	4	0.8	12	0.20987654320987653	0.8	16	12	0	0	0	1.0	9	9	1.1333333333333333	17	0.0	1.0	0.00031726089197152955	0.6241770690623012	0.08566133670870457	0.6084503067164536	-0.045679860830761906	0.5154855878288128	0.6317175006732633	0.5833871491117035	0	0	0.0
6609	0.00013990821223832476	5.011180427045653e-07	-4.989156865149912e-07	0.9999873589979653	None	0	0	0.3333333333333333	2	0.8571428571428571	6	0.36	0.8571428571428571	8	6	0	2	0	1.0	5	5	0.6	9	1.0	0	0.0928996531771449	0.5064673686091158	0.07117389515395642	0.6675084881802926	0.016965982390355454	0.6324313996968793	0.6117944196659022	0.6039195133177826	1.0	1.0	0.0
350	None	None	None	None	None	0	0	0.25	1	1.0	3	1.0	1.0	4	3	0	3	0	0.2	1	5	0.3333333333333333	5	1.0	0	-0.22337531644741362	0.6605230903000419	8.112507830661151e-05	0.5002406330126058	2.673346063834314e-05	0.5005573060712688	0.7413995716937589	0.5555051231761291	0.0	0	0.0
7049	0.010573567499913837	0.003762955893448353	0.0031493574674743775	0.9925503147773023	None	0.2	1	0.3333333333333333	4	0.8	12	0.20987654320987653	0.8	16	12	0	0	0	1.0	9	9	1.1333333333333333	17	0.0	1.0	0.09999999995682374	0.5	-0.07252451054510436	0.5288243068235527	0.2789862756605886	0.5520313592200835	0.8099866837010634	0.5269992813026012	0	1.0	0.0
5930	0.0	0.0	0.0	0.9999999999999998	None	0	0	0	0	0	0	1.0	0	0	0	0	4	0	1.0	1	1	0.06666666666666667	1	1.0	0	0	0	0	0	0	0	0	0	0	0	0
6875	1.785586070822607e-05	4.021103063880197e-06	-4.02096461845016e-06	0.9945579774002087	None	0.125	1	0.21052631578947367	4	0.8846153846153846	23	0.5185185185185185	0.038461538461538464	4	1	23	2	0	0.6666666666666666	9	6	1.8666666666666667	28	0.0425531914893617	1.0	-0.09992211572862211	0.5001729310166593	0.02071921570719315	0.5360319871046959	-0.09999998735587776	0.5000000173749338	0.6384893374856934	0.5120868129900942	1.0	1.0	0.0
1773	None	None	None	None	None	0	0	1.0	1	0	0	1.0	0	0	0	1	4	0	0.5	1	2	0.13333333333333333	2	0.6666666666666666	0	0	0	0	0	0	0	0	0	0	0	0
1372	None	None	None	None	None	0	0	0.6	3	0.6	3	0.5833333333333334	0.6	6	3	0	1	0	0.3333333333333333	6	2	0.4666666666666667	7	1.0	0.4	0.06024017106135943	0.6098122310182386	6.456070926151068e-05	0.5230283039188653	-0.060562224811549735	0.5120103428284829	0.6197694347292289	0.548740729700313	1.0	0.6666666666666666	0.0
2431	None	None	None	None	None	0	0	0.4444444444444444	4	0.45454545454545453	5	0.65	0	0	0	12	7	0	0.8	4	5	0.8666666666666667	13	0.25	0.8888888888888888	0	0	0	0	0	0	0	0	0	0	0
1536	None	None	None	None	None	0	0	0	0	0	0	1.0	0	0	0	0	0	0	1.0	1	1	0.06666666666666667	1	0.0	0	0	0	0	0	0	0	0	0	0	0	0
5009	0.0013496343130470507	0.000277746585149253	7.482903435401083e-05	0.9940451412972602	None	0.3333333333333333	1	0.5	4	0.6666666666666666	6	0.3055555555555556	0.6666666666666666	10	6	0	0	0	1.0	6	6	0.7333333333333333	11	0.0	0.8	1.183183241466736	0.7436486044723237	-0.08367380117596043	0.5562604200776415	0.027826352128563464	0.5597252892146699	0.9966398836319728	0.6248897236012385	0	1.0	0.0
5862	2.6119063286692577e-07	2.2924236958529826e-07	-1.8674250035772838e-07	0.9999438493494961	None	0	0	0.075	3	0.9310344827586207	54	0.8333333333333334	0	0	0	59	0	0	0.8888888888888888	9	8	4.0	60	0.0	1.0	0	0	0	0	0	0	0	0	0	0	0
1964	None	None	None	None	None	0	0	0.25	1	1.0	3	0.625	0.6666666666666666	3	2	1	3	0	0.5	4	2	0.3333333333333333	5	0.6	0	0.07885933054019115	0.5428222190572154	0.045830206097726464	0.5540741525718144	0.0433651570484315	0.5642461189242314	0.5786665039945702	0.5537307549681262	1.0	1.0	0.0
6315	0.0	0.0	0.0	0.9999999999999998	None	0	0	0	0	0	0	1.0	0	0	0	0	4	0	1.0	1	1	0.06666666666666667	1	1.0	0	0	0	0	0	0	0	0	0	0	0	0
2112	None	None	None	None	None	0	0	0	0	0	0	1.0	0	0	0	0	4	0	1.0	1	1	0.06666666666666667	1	1.0	0	0	0	0	0	0	0	0	0	0	0	0
5469	0.012980820086701119	0.007436538325244007	0.006836894301933791	0.9727325813539868	None	0.2	1	0.3333333333333333	4	0.8	12	0.20987654320987653	0.8	16	12	0	0	0	1.0	9	9	1.1333333333333333	17	0.0	1.0	0.6149984972409211	0.7396842797439223	3.2671416982388694e-05	0.5005368261811004	0.11895727147437878	0.6362462485124601	0.9388635582113337	0.6306938752625838	0	1.0	0.0
4868	0.006187405667786069	0.004640752971107247	0.0046363742681147	0.9943931536153426	None	0.2	1	0.3333333333333333	4	0.8	12	0.20987654320987653	0.8	16	12	0	0	0	1.0	9	9	1.1333333333333333	17	0.0	1.0	-0.09999999999881878	0.5000000000155442	0.0599901768527938	0.5742847734382277	-0.1994863712754849	0.9960650314871327	0.906104373080785	0.8748370852455737	0	0.9375	0.0
1646	None	None	None	None	None	0	0	0.25	1	1.0	3	1.0	1.0	4	3	0	0	0	0.2	1	5	0.3333333333333333	5	0.0	0	3.196957961801298e-10	0.5000094695117825	0.02976502480649281	0.5584280727665455	4.277589943614533e-05	0.5056537568554063	0.5349959364051388	0.5214400757079644	0	1.0	0.0
2469	None	None	None	None	None	0	0	0	0	0	0	1.0	0	0	0	0	0	0	1.0	1	1	0.06666666666666667	1	0.0	0	0	0	0	0	0	0	0	0	0	0	0
6086	1.9200595203554088e-07	1.134292521257711e-07	-1.0703673665129224e-07	0.9999614986995884	None	0.14285714285714285	1	0.375	6	0.6666666666666666	14	0.36507936507936506	0.6190476190476191	19	13	3	0	0	0.7777777777777778	7	9	1.5333333333333334	23	0.0	0.6666666666666666	-0.08635548713263005	0.6635306515173732	0.09946416230378113	0.5221736405531688	2.0230916690554563e-10	0.5000000471336755	0.66623625468572	0.5636380717919556	0	1.0	0.0
6167	0.011395768548308092	0.010433211765232079	0.010150777253889753	0.9982216729654138	None	0.2	1	0.3333333333333333	4	0.8	12	0.20987654320987653	0.8	16	12	0	0	0	1.0	9	9	1.1333333333333333	17	0.0	1.0	-0.09929038335584608	0.5946231957349662	0.06927817722935899	0.6505315164635462	-0.09999986490852857	0.5000003363871363	0.6872255942080501	0.5829340118277647	0	1.0	0.0
4317	1.7832537395874712e-05	2.4689947202513294e-06	2.2497491494161238e-07	0.9957931707397061	None	0	0	0.16666666666666666	5	0.813953488372093	35	0.625	0	0	0	44	6	0	0.8888888888888888	9	8	3.0	45	0.06521739130434782	0.55	0	0	0	0	0	0	0	0	0	0	0
2779	0.004021644617625376	0.0004552195917559768	-0.0003232656047827537	0.995935031257801	None	0.25	1	0.4	4	0.7692307692307693	10	0.23809523809523808	0.7692307692307693	14	10	0	0	0	0.7777777777777778	9	7	1.0	15	0.0	1.0	0.03667487191369712	0.588554003123556	0.20509798140881336	0.5796795687902903	0.1684681270590121	0.5672469618991052	0.6846946806795355	0.5785179046573411	0	1.0	0.0
4328	3.7862891067592267e-06	1.4619894253647099e-08	1.4609383879380422e-08	0.9999999995112947	None	0	0	1.0	2	0.0	0	1.0	0	2	0	0	2	0	0.3333333333333333	3	1	0.2	3	1.0	1.0	0	0	0	0	0	0	0	0	0	0	0
4462	3.896413552053814e-09	3.765320937258067e-09	-3.6945053096758067e-09	0.9999998289364551	None	0	0	0	0	0	0	1.0	0	0	0	0	1	0	1.0	1	1	0.06666666666666667	1	0.25	0	0	0	0	0	0	0	0	0	0	0	0
1347	None	None	None	None	None	0	0	0.75	3	0.3333333333333333	1	0.5555555555555556	0.3333333333333333	4	1	0	0	0	1.0	3	3	0.3333333333333333	5	0.0	1.0	0.28509222022128305	0.5570557526715955	-0.004048437445038425	0.6275349584937049	0.11128086792310021	0.5132552400437536	0.7751719818274853	0.5665945571914943	0	0	0.0
744	None	None	None	None	None	0.3333333333333333	1	0.5	4	0.7	7	0.2857142857142857	0.7	11	7	0	0	0	0.8571428571428571	6	7	0.8	12	0.0	0.6666666666666666	0.07905997437285714	0.5607184375207944	0.10332060156731877	0.5295833541436792	2.4777344224733082e-08	0.5000013910335541	0.6081262797630723	0.5301762531785703	0	1.0	0.0
761	None	None	None	None	None	0	0	0.16666666666666666	4	0.8529411764705882	29	1.0	0.6470588235294118	26	22	9	4	0	0.4444444444444444	9	4	2.4	36	0.2222222222222222	1.0	0.02452638712788574	0.67798892793716	-0.008947072436406063	0.6683791808640995	0.03151515751291813	0.5627196989278748	0.601970423087271	0.6378100925131455	1.0	1.0	0.017633796948372072
6819	0.012428889284806217	0.0013487437755500277	-0.0010710417997642032	0.958945064955769	None	0.2	1	0.3333333333333333	4	0.8	12	0.20987654320987653	0.8	16	12	0	0	0	1.0	9	9	1.1333333333333333	17	0.0	1.0	0.5600175515989684	0.7724250049801814	0.0825616856938801	0.5737513801366922	0.0996664008786333	0.5450162079790846	0.9030435884431367	0.6379769032663236	0	1.0	0.0
1860	None	None	None	None	None	0	0	0.25	3	0.75	12	0.9	0.3125	8	5	9	8	0	0.8	4	5	1.2	18	0.42105263157894735	0	0.21060933614330116	0.6694425717133357	0.09331405979701543	0.5221372171737261	-0.01681131972061831	0.6293805103970217	0.7445596251085421	0.6085633428491876	1.0	0.875	0.0
1053	None	None	None	None	None	0.25	1	0.4	4	0.7692307692307693	10	0.23809523809523808	0.7692307692307693	14	10	0	0	0	0.7777777777777778	9	7	1.0	15	0.0	1.0	0.022706297888265455	0.5012392659528998	-0.03298522378294223	0.6708129409711354	0.28719450059233287	0.5373402193387109	0.7880952176780819	0.5717072835170443	0	0	0.0
2790	0.005300700966005059	0.0014398495079235817	0.00017874612117215822	0.9895618815457469	None	0.25	1	0.4	4	0.75	9	0.25	0.75	13	9	0	0	0	0.875	8	7	0.9333333333333333	14	0.0	0.8571428571428571	-0.13638586163059133	0.9888853187214324	-0.053260172825281026	0.6640156548095301	-0.06394386317492622	0.6455981893739633	0.7163635709382679	0.8724836748573858	0	1.0	0.0
7137	0.021969385228383678	0.011550940016821195	0.01088852924728541	0.9433874053371404	None	0.2	1	0.3333333333333333	4	0.8	12	0.20987654320987653	0.8	16	12	0	0	0	1.0	9	9	1.1333333333333333	17	0.0	1.0	0.39918230890623063	0.5457472580499894	-0.16102968029137088	0.6702144520641616	0.19651883750019075	0.5069786762027394	0.9101649188531805	0.5761181414125445	0	1.0	0.0
2466	None	None	None	None	None	0.2	1	0.3333333333333333	4	0.8	12	0.20987654320987653	0.8	16	12	0	0	0	1.0	9	9	1.1333333333333333	17	0.0	1.0	0.09996367980412374	0.6261778062113871	-0.006635663403730632	0.6449236480441298	-0.046842376507622054	0.511463431242189	0.6481345125821814	0.5953607635621186	0	1.0	0.0
3507	0.0001964175762968027	9.710781460481449e-06	-1.4382537515745177e-07	0.9999986446409841	None	0	0	0.3333333333333333	2	0.8333333333333334	5	1.0	0.8333333333333334	7	5	0	2	0	0.125	1	8	0.5333333333333333	8	1.0	0.8571428571428571	6.03347050768934e-11	0.5000052561532773	0.10087029803597991	1.0	0.08764613352757536	0.5964444764491555	0.718483086625519	1.0	1.0	1.0	0.0
3028	0.0026329014925526284	0.0005053740948571228	0.00023759608256613543	0.9959370901437169	None	0.25	1	0.4	4	0.75	9	0.25	0.75	13	9	0	0	0	0.875	8	7	0.9333333333333333	14	0.0	0.8571428571428571	0.09996061572351733	0.5015527066765857	0.124153625220175	0.5551821078203167	-0.09999997063402964	0.5000011241099606	0.7319585398914576	0.518978091537018	0	0.9230769230769231	0.0
4223	0.003440299207963714	0.00010250489415616734	8.042094752906657e-05	0.9959073722533786	None	0.08333333333333333	1	0.34615384615384615	9	0.6388888888888888	23	0.4691358024691358	0.2222222222222222	15	8	22	4	0	1.0	9	9	2.533333333333333	38	0.0975609756097561	0.6206896551724138	0.2311451446398177	0.6821594835079007	6.773955758626056e-16	0.500010009465456	0.061230015847406394	0.5489216036674623	0.7354535923360608	0.579329797247612	0.0	0	0.0
3735	0.00036351616542176746	1.720625695583669e-06	-7.265251673533844e-07	0.9999812938332958	None	0	0	0.2619047619047619	11	0.6721311475409836	41	0.7777777777777778	0.2459016393442623	23	15	39	4	0	1.0	9	9	4.2	63	0.05405405405405406	0.896551724137931	6.498299111141496e-23	0.500000000000529	-0.02085041465609519	0.5307264929453948	-0.09999890857112011	0.5000231760137296	0.6060534844849261	0.5102613710177575	1.0	1.0	0.0
4972	0.00011281923466308537	2.971847342052512e-06	1.1603312559393489e-06	0.9999998276812108	None	0.2	1	0.3333333333333333	4	0.8	12	0.20987654320987653	0.8	16	12	0	0	0	1.0	9	9	1.1333333333333333	17	0.0	1.0	0.47812172770397376	0.5047472567592021	-0.2053568179730553	0.9999999967265225	0.2372350321444027	0.5863507324240226	0.9576689573849235	0.9986882764810686	0	1.0	0.0
7509	0.00011574178589346077	6.94560539699641e-07	-4.981128301547601e-07	0.9999956426063631	None	0.25	1	0.4	4	0.75	9	0.25	0.75	13	9	0	0	0	0.875	7	8	0.9333333333333333	14	0.0	0.8571428571428571	0.059816123718643865	0.57574560516602	0.03342467404917075	0.5491794615898722	0.0410209081964433	0.5653716738346342	0.5500823396190128	0.5634625964969037	0	1.0	0.0
2684	6.439142385068484e-05	2.033475312766163e-05	-2.0330370060756666e-05	0.9986212636224336	None	0	0	0.75	3	0.3333333333333333	1	0.625	0.3333333333333333	4	1	0	0	0	0.5	2	4	0.3333333333333333	5	0.0	0.6666666666666666	0.05433002417673135	0.5879576995046522	0.09414877573023114	0.5500163546778567	0.0998604174679584	0.5020838880713849	0.550464061676821	0.5469117300354711	0	1.0	0.0
3314	6.671345407749668e-07	4.069857642147277e-08	-2.4490606522031144e-08	0.9999908762480568	None	0	0	0.3333333333333333	2	0.8333333333333334	5	0.4	0.8333333333333334	7	5	0	0	0	0.8	5	4	0.5333333333333333	8	0.0	0	0.0163305487135703	0.6625043635000021	0.00023582543070661157	0.5058660563168303	0.00030254775177935694	0.5039553683921378	0.5833891657309732	0.5592011395642339	0	0.8571428571428571	0.0
7186	0.03037514548947972	0.018492706599021868	0.01197036704999187	0.9695822309262522	None	0.2	1	0.3333333333333333	4	0.8	12	0.20987654320987653	0.8	16	12	0	0	0	1.0	9	9	1.1333333333333333	17	0.0	1.0	0.3240588239487878	0.5266907821519037	-0.0811616533975015	0.6067246090676315	0.4246819699253363	0.640261197382012	0.8950806912806596	0.5920168442146738	0	1.0	0.0
3109	None	None	None	None	None	0.3125	5	0.4411764705882353	15	0.5625	27	0.6172839506172839	0.5416666666666666	41	26	8	0	0	1.0	9	9	3.3333333333333335	50	0.0	0.6829268292682927	0.09999999999999702	0.500000000000445	-0.09999908333224398	0.50000391669424	0.03997700143219246	0.6645697906346867	0.7065600611278054	0.5567331011497952	0	0.9512195121951219	0.0
933	None	None	None	None	None	1.0	1	1.0	4	0.25	1	0.5	0.25	5	1	0	0	0	0.75	3	4	0.4	6	0.0	1.0	-0.06695655333534258	0.6444217685625068	0.03529800994302492	0.6118869570016093	0.23399210392794947	0.7072527754843069	0.7578200485013059	0.6556524146331284	0	1.0	0.0
2031	None	None	None	None	None	0.2	1	0.3333333333333333	4	0.8	12	0.20987654320987653	0.8	16	12	0	0	0	1.0	9	9	1.1333333333333333	17	0.0	1.0	0.34428124173557206	0.7279316856120499	0.018812230022028278	0.6683284887535244	0.029434775446552826	0.5392920935524871	0.8111422104222927	0.6488741223572267	0	1.0	0.0
2522	None	None	None	None	None	0.3333333333333333	1	0.5	4	0.6666666666666666	6	0.3055555555555556	0.6666666666666666	10	6	0	0	0	1.0	6	6	0.7333333333333333	11	0.0	0.4	-0.026215074050426133	0.6264262422435538	0.06552329107294148	0.5770367103412878	0.05120719002835898	0.5433866831525481	0.6142092243578607	0.5826934431136881	0	0	0.0
1423	None	None	None	None	None	0	0	0	0	0	0	1.0	0	0	0	0	4	0	1.0	1	1	0.06666666666666667	1	1.0	0	0	0	0	0	0	0	0	0	0	0	0
1561	None	None	None	None	None	0.2	1	0.3333333333333333	4	0.8	12	0.20987654320987653	0.8	16	12	0	0	0	1.0	9	9	1.1333333333333333	17	0.0	1.0	1.311823298853438e-09	0.5000000327362077	-0.05378328995593436	0.6623797470825065	-0.022351050038193026	0.6641484082606558	0.5900536471763391	0.6110951323235343	0	1.0	0.0
5220	3.897491232596092e-09	3.9026820305779306e-09	-3.8292830078583655e-09	0.9999998041444681	None	0	0	0	0	0	0	1.0	0	0	0	0	1	0	1.0	1	1	0.06666666666666667	1	0.25	0	0	0	0	0	0	0	0	0	0	0	0
545	None	None	None	None	None	0.3333333333333333	2	0.5	7	0.5555555555555556	10	0.35714285714285715	0.5555555555555556	15	10	4	5	0	0.875	8	7	1.3333333333333333	20	0.7142857142857143	0.6153846153846154	-0.007926648141173148	0.6355414118492021	0.09254507206257985	0.6081467183636143	0.09999842400924949	0.5021812910550584	0.61836102891726	0.5829202026498811	1.0	1.0	0.0
6324	0.0003074740802816813	2.384221611420128e-06	-1.1233632305844774e-06	0.9999956485251177	None	0	0	0.3333333333333333	3	0.8181818181818182	9	0.28888888888888886	0.8181818181818182	12	9	0	0	0	0.5555555555555556	5	9	0.8666666666666667	13	0.0	1.0	-0.11033786337142107	0.9092245514740375	0.00809093798706534	0.5954998096243436	-0.09999638945909185	0.500006460966216	0.6691712174709056	0.7103310989102801	0	1.0	0.0
2352	None	None	None	None	None	0	0	0	0	0	0	1.0	0	0	0	0	0	0	1.0	1	1	0.06666666666666667	1	0.0	0	0	0	0	0	0	0	0	0	0	0	0
6398	0.0	0.0	0.0	0.9999999999999998	None	0	0	0	0	0	0	1.0	0	0	0	0	4	0	1.0	1	1	0.06666666666666667	1	1.0	0	0	0	0	0	0	0	0	0	0	0	0
2018	None	None	None	None	None	0	0	0.75	3	0.3333333333333333	1	0.625	0	0	0	4	0	0	0.5	4	2	0.3333333333333333	5	0.0	0.6666666666666666	0	0	0	0	0	0	0	0	0	0	0
948	None	None	None	None	None	0	0	0	0	0	0	1.0	0	0	0	0	0	0	1.0	1	1	0.06666666666666667	1	0.0	0	0	0	0	0	0	0	0	0	0	0	0
5371	0.012196395920005142	0.004785205018787434	0.002796641722815385	0.9570133880740712	None	0.2	1	0.3333333333333333	4	0.8	12	0.20987654320987653	0.8	16	12	0	0	0	1.0	9	9	1.1333333333333333	17	0.0	1.0	0.3272730683456135	0.514287604121459	-0.006626294021407281	0.649254577863025	0.32095953798944865	0.5492071407589251	0.820693260682976	0.572028607349517	0	0.625	0.0
6414	1.7796415000850783e-09	3.337015150431292e-11	9.994301807241576e-12	0.9999999868514846	None	0.2	1	0.3333333333333333	4	0.8	12	0.20987654320987653	0.8	16	12	0	0	0	1.0	9	9	1.1333333333333333	17	0.0	1.0	-0.09989915275701296	0.5355350573078218	0.09766275101412034	0.5411669493346408	7.710067717689084e-07	0.5000012860452432	0.6876353261461691	0.5255965061082662	0	0	0.0
6936	0.0	0.0	0.0	1.0	None	0	0	0	0	0	0	1.0	0	0	0	0	0	0	1.0	1	1	0.06666666666666667	1	0.0	0	0	0	0	0	0	0	0	0	0	0	0
7281	1.3364745720541806e-07	9.900215234508777e-08	9.727948196250534e-08	0.9999846111759748	None	0.05	1	0.14285714285714285	6	0.85	51	0.7654320987654321	0	4	0	57	7	0	1.0	9	9	4.133333333333334	62	0.06140350877192982	0.75	0	0	0	0	0	0	0	0	0	0	0
1220	None	None	None	None	None	0	0	0	0	0	0	1.0	0	0	0	0	4	0	1.0	1	1	0.06666666666666667	1	1.0	0	0	0	0	0	0	0	0	0	0	0	0
2619	0.00013745734746375068	6.133234357445705e-07	-1.975877940260363e-08	0.9999966445803748	None	0	0	0.75	3	0.5	2	0.6	0.5	3	2	2	7	0	0.4	2	5	0.4	6	1.0	0.5	1.1267702610543424e-11	0.5000000000288101	-0.1535396124942729	0.7271581073964509	0.09624962499521593	0.5087309013475408	0.7320932492744859	0.5838000790500633	1.0	1.0	0.0
2234	None	None	None	None	None	0.14285714285714285	1	0.29411764705882354	5	0.782608695652174	18	0.30864197530864196	0.782608695652174	23	18	1	0	0	1.0	9	9	1.6666666666666667	25	0.0	1.0	0.12980306719210333	0.61584599673442	-0.0753464435606928	0.6894889498248158	0.09999973903814412	0.5000807261046393	0.6969310186987191	0.6042812085449432	0	0	0.0
6043	0.023034549044329715	0.006489463630820126	0.006477856454937628	0.9486575988178648	None	0.2	1	0.3333333333333333	4	0.8	12	0.20987654320987653	0.8	16	12	0	0	0	1.0	9	9	1.1333333333333333	17	0.0	1.0	0.389610063173847	0.553314231750601	0.07795831948131762	0.6127690525658553	0.2746352222055444	0.6158718510004981	0.7822615834376258	0.5942830751966011	0	1.0	0.0
519	None	None	None	None	None	0.13333333333333333	2	0.30303030303030304	10	0.6808510638297872	32	0.7777777777777778	0.1276595744680851	13	6	35	0	0	0.7777777777777778	9	7	3.2666666666666666	49	0.0	0.8837209302325582	0.09795929084115274	0.5134982310705812	0.09972630252587576	0.5008033377682648	0.09999965566250366	0.5000303557191645	0.502260939901974	0.5047782564957175	0	1.0	0.0
740	None	None	None	None	None	0.14285714285714285	1	0.375	6	0.6190476190476191	13	0.6571428571428571	0.23809523809523808	10	5	12	5	0	0.7142857142857143	5	7	1.5333333333333334	23	0.21739130434782608	0.6666666666666666	0.07841826427172345	0.5895727232522846	0.054757247004931967	0.6245081212849534	0.021693842970513393	0.5337870909496714	0.5815898989895496	0.5830792970669985	1.0	1.0	0.0
4092	0.025335118721584806	0.002453475524626312	0.00243693224723024	0.9956988762439377	None	0.14285714285714285	1	0.25	4	0.7727272727272727	17	0.5333333333333333	0.36363636363636365	12	8	11	4	0	0.5555555555555556	9	5	1.6	24	0.18181818181818182	0.42105263157894735	0.1990430353921136	0.5956463045833962	-0.09994147560192108	0.5194927744535698	0.08874096787446406	0.5536776173220528	0.7736345241477433	0.5565000551003702	0.0	0	0.0
898	None	None	None	None	None	0	0	0	0	0	0	1.0	0	0	0	0	0	0	1.0	1	1	0.06666666666666667	1	0.0	0	0	0	0	0	0	0	0	0	0	0	0
5674	7.291851722870052e-09	6.481369115545686e-09	-6.4800539331064976e-09	0.9999992849837644	None	0	0	1.0	1	0	0	1.0	0	0	0	1	0	0	0.5	1	2	0.13333333333333333	2	0.0	0	0	0	0	0	0	0	0	0	0	0	0
615	None	None	None	None	None	0	0	0.23076923076923078	3	0.7647058823529411	13	0.5428571428571428	0.17647058823529413	4	3	14	10	0	0.7142857142857143	5	7	1.2666666666666666	19	0.3225806451612903	0.42857142857142855	0.07510399002114021	0.5197293922284391	0.04107996268528581	0.5227462437057467	0.15134126302211745	0.568954849600126	0.6159053321620507	0.5372305146193648	1.0	1.0	0.0
4461	8.360460744652691e-09	7.916763457674212e-09	7.900114149169374e-09	0.9999991232847633	None	0	0	1.0	1	0	0	1.0	0	0	0	1	5	0	0.5	1	2	0.13333333333333333	2	0.8333333333333334	0	0	0	0	0	0	0	0	0	0	0	0
1996	None	None	None	None	None	0	0	0.5	1	1.0	1	1.0	1.0	2	1	0	0	0	0.3333333333333333	3	1	0.2	3	0.0	0	-0.024432758964825448	0.5412213390024858	-0.09122954609950731	0.5005853132155487	-0.003138038036049925	0.5356364112568459	0.5929506430713064	0.5258427391017597	0	1.0	0.0
7198	1.2140659372619735e-07	1.1235559210624836e-07	4.58074688519681e-11	0.9999829670755455	None	0	0	0.018518518518518517	1	1.0	79	1.0	0	0	0	80	0	0	1.0	9	9	5.4	81	0.0	1.0	0	0	0	0	0	0	0	0	0	0	0
537	None	None	None	None	None	0	0	0.3333333333333333	5	0.65	13	0.6111111111111112	0.2	7	4	14	7	0	1.0	6	6	1.4666666666666666	22	0.2413793103448276	0.625	0.0012058638664972881	0.5361192294317968	0.15204488484049086	0.5955189685611184	0.1897573131431715	0.565560727533003	0.7039751016225259	0.5658911187185851	0.7142857142857143	0.2857142857142857	0.0
5473	9.787713879969065e-05	9.992086525886703e-07	-4.451105922172297e-08	0.9999976228533937	None	0.5	1	0.6666666666666666	4	0.5714285714285714	4	0.36	0.5714285714285714	8	4	0	0	0	1.0	5	5	0.6	9	0.0	1.0	-0.09991008966579994	0.5000817043516048	0.0999932908922817	0.5000189346512248	0.08345173978101564	0.5276771112256579	0.7121813313726519	0.5092676286985524	0	0	0.0
2995	None	None	None	None	None	0	0	0.25	7	0.75	30	0.5185185185185185	0.6	30	24	11	0	0	1.0	9	9	2.8	42	0.0	0.6666666666666666	0.00958642714132217	0.5917601520439572	-0.09573631323197765	0.5014899247023832	-0.015015153860200076	0.6575062534486975	0.622486170293074	0.584952022889484	0	0.9666666666666667	0.0
3228	0.0016816723246933396	0.00015793372124877654	0.0001579317375172896	0.9982046971613036	None	0.2	1	0.3333333333333333	4	0.8	12	0.20987654320987653	0.8	16	12	0	0	0	1.0	9	9	1.1333333333333333	17	0.0	1.0	3.061871038601462e-13	0.5001270398554727	0.0999972715022069	0.5038502059858718	-0.017061233718094426	0.6691765647095917	0.6263239677919283	0.5597442423367766	0	1.0	0.0
1469	None	None	None	None	None	0	0	0.2571428571428571	9	0.68	34	0.6419753086419753	0.16	14	8	37	7	0	1.0	9	9	3.466666666666667	52	0.09722222222222222	0.6382978723404256	0.01858652315828841	0.5711004141818172	0.03810929727065929	0.5309843151217862	0.17359656418739436	0.9998271716886067	0.7733555155002977	0.953668431877228	0.0	0	0.0
7044	7.505405351878601e-09	7.146548017340574e-09	7.14650571207861e-09	0.9999994698098075	None	0	0	1.0	3	0.0	0	0.6666666666666666	0	0	0	3	0	0	0.6666666666666666	3	2	0.26666666666666666	4	0.0	1.0	0	0	0	0	0	0	0	0	0	0	0
7089	None	None	None	None	None	0.2857142857142857	2	0.5	8	0.5	11	0.5	0.36363636363636365	13	8	10	9	0	0.75	6	8	1.6	24	0.47368421052631576	0.8888888888888888	0.0999999997693917	0.5000000002058301	-0.46432139823569524	0.8803620905490809	0.09999964995411234	0.5000008173301036	0.9346391038967176	0.6604474712604351	1.0	1.0	0.8999609977434286
1119	None	None	None	None	None	0	0	0	0	0	0	1.0	0	0	0	0	4	0	1.0	1	1	0.06666666666666667	1	1.0	0	0	0	0	0	0	0	0	0	0	0	0
1883	None	None	None	None	None	0	0	0.07894736842105263	3	0.9272727272727272	51	0.9047619047619048	0	0	0	56	9	0	0.7777777777777778	9	7	3.8	57	0.07758620689655173	0.9803921568627451	0	0	0	0	0	0	0	0	0	0	0
4214	0.0	0.0	0.0	1.0	None	0	0	0	0	0	0	1.0	0	0	0	0	0	0	1.0	1	1	0.06666666666666667	1	0.0	0	0	0	0	0	0	0	0	0	0	0	0
3056	6.820472926288996e-05	1.1654047262030275e-06	7.619577576634588e-07	0.9999999156928651	None	0.2	1	0.3333333333333333	4	0.8	12	0.20987654320987653	0.8	16	12	0	0	0	1.0	9	9	1.1333333333333333	17	0.0	1.0	0.4570907753536101	0.6552008288255982	-0.0037354063466550486	0.6799010337403568	0.010830329781031992	0.6563763246543917	0.8979405595192183	0.6639234653690883	0	1.0	0.0
1048	None	None	None	None	None	0	0	0.4375	7	0.5238095238095238	11	0.6388888888888888	0.14285714285714285	8	3	14	0	0	1.0	6	6	1.5333333333333334	23	0.0	0.11764705882352941	0.16159992006362572	0.5767009211593604	0.15222405809205403	0.5806093540306584	-0.08671477788275413	0.5753325795995574	0.7618924096163957	0.5775492158487155	0	1.0	0.0
5168	0.004687834173224169	0.0014853767058593571	0.0013008246159503852	0.9746269878857982	None	0.14285714285714285	1	0.29411764705882354	5	0.782608695652174	18	0.5952380952380952	0.6521739130434783	20	15	4	0	0	0.8571428571428571	7	6	1.6666666666666667	25	0.0	0.3157894736842105	0.40752112657701717	0.5787785481905057	0.023040019954251145	0.5263850672255413	0.06071286095759232	0.5632738332242052	0.8544188240897972	0.5562491489789777	0	0	0.0
2015	None	None	None	None	None	0.25	1	0.4	4	0.7692307692307693	10	0.23809523809523808	0.7692307692307693	14	10	0	0	0	0.7777777777777778	9	7	1.0	15	0.0	1.0	0.04468586545044444	0.5583510480523288	3.584813834946462e-05	0.5041645918920149	1.4838197158204846e-05	0.5003224747194122	0.5520930127518014	0.5210226983153212	0	0.07142857142857142	0.0
623	None	None	None	None	None	0	0	1.0	1	0	0	1.0	0	1	0	0	0	0	0.5	2	1	0.13333333333333333	2	0.0	0	0	0	0	0	0	0	0	0	0	0	0
7336	3.4272800936769015e-08	3.299460283265381e-08	1.1360200837596542e-08	0.9999946610346124	None	0.3333333333333333	2	0.4666666666666667	7	0.6	12	0.2716049382716049	0.55	16	11	5	4	0	1.0	9	9	1.4666666666666666	22	0.4444444444444444	0.7692307692307693	0.09999999999640642	0.500000000011813	-0.2275991688170317	0.7953484814439433	4.2122890130640555e-15	0.5000000000000558	0.7975122443100042	0.6112312279826863	0.0	0	0.0
4762	0.010807546412887347	0.004337387582195359	0.0015328971233639164	0.9944858542760245	None	0	0	0.3333333333333333	4	0.75	12	0.4	0.75	16	12	1	1	0	0.5555555555555556	9	5	1.2	18	0.5	0.7692307692307693	1.4493357900083467e-10	0.5000000003192134	0.1832021802893406	0.5828279195505442	0.09998969893067904	0.5000961754976248	0.6790026707192738	0.5278692417858305	1.0	0.9375	0.0
3032	0.00447785336779635	0.0004904734361221565	0.0004759843481337246	0.9948513940198548	None	0.25	1	0.4	4	0.75	9	0.25925925925925924	0.75	13	9	0	0	0	0.6666666666666666	6	9	0.9333333333333333	14	0.0	1.0	0.017063137234892185	0.6653082392727468	0.058018572697852065	0.671973425229239	0.3027178987340969	0.9900226169146796	0.7611917974183425	0.8808520688186225	0	1.0	0.0
601	None	None	None	None	None	0	0	1.0	1	0	0	1.0	0	1	0	0	0	0	0.5	2	1	0.13333333333333333	2	0.0	0	0	0	0	0	0	0	0	0	0	0	0
4729	None	None	None	None	None	0	0	0.25	10	0.7192982456140351	41	0.7283950617283951	0.21052631578947367	20	12	38	2	0	1.0	9	9	3.933333333333333	59	0.027777777777777776	0.76	7.902762784127648e-27	0.5	5.517564458792592e-10	0.5608717956989546	0.015000733532886057	0.5253873498778592	0.5244750385540561	0.5288294665587209	1.0	1.0	0.0
6401	0.011404572942825469	0.010309920329431907	0.01002278638139739	0.998259319004934	None	0.2	1	0.3333333333333333	4	0.8	12	0.20987654320987653	0.8	16	12	0	0	0	1.0	9	9	1.1333333333333333	17	0.0	1.0	-0.09929038335584608	0.5946231957349662	0.06927817722935899	0.6505315164635462	-0.09999986490852857	0.5000003363871363	0.6872255942080501	0.5829340118277647	0	1.0	0.0
3131	5.291930942230717e-06	1.4408068080712583e-06	-1.4407756566458053e-06	0.999592586083773	None	0	0	0.5	1	1.0	1	1.0	1.0	2	1	0	0	0	0.3333333333333333	1	3	0.2	3	0.0	0	0.018131131251602726	0.5360247065209757	-0.09994176717486553	0.5000572613623533	0.07998493464882876	0.5203555480283718	0.6796192735091082	0.5188281942285919	0	1.0	0.0
1310	None	None	None	None	None	0	0	0.5	1	1.0	1	1.0	1.0	2	1	0	0	0	0.3333333333333333	3	1	0.2	3	0.0	0	-0.024432758964825448	0.5412213390024858	-0.09122954609950731	0.5005853132155487	-0.003138038036049925	0.5356364112568459	0.5929506430713064	0.5258427391017597	0	1.0	0.0
5986	0.00012819703607949636	2.556864592069893e-05	-2.5564420998171615e-05	0.9983266254952428	None	0	0	0.5	1	1.0	1	1.0	1.0	2	1	0	0	0	0.3333333333333333	1	3	0.2	3	0.0	0	-0.07092016063537154	0.5456213732632809	-0.009433988520779197	0.6383738242192595	-0.0999985723082136	0.5000015392586332	0.5932788452674336	0.5622842747363885	0	1.0	0.0
3160	0.0006462894354152981	0.0001175969000966657	-3.225345369323201e-05	0.9994960120020023	None	0.3333333333333333	1	0.5	4	0.7	7	0.2857142857142857	0.7	11	7	0	0	0	0.8571428571428571	7	6	0.8	12	0.0	1.0	0.08382303362709911	0.5442895511128168	0.5407711251831512	1.0	-0.057395439696021996	0.5303266312447074	0.9296451729388179	1.0	0	0.09090909090909091	0.0
7046	0.00018225018927295808	2.990379210176397e-06	2.821436059759776e-06	0.9991883153479153	None	0.3333333333333333	1	0.5	4	0.6666666666666666	6	0.4074074074074074	0.6666666666666666	10	6	0	0	0	0.3333333333333333	3	9	0.7333333333333333	11	0.0	1.0	0.09999999518230471	0.5000000075476674	-1.8005571543487693	0.9999991858268767	0.31438445305898505	0.5225239046458459	0.9999613714630824	0.9910201310089869	0	1.0	0.0
6579	0.00023554869152826282	5.5705020897117264e-05	-5.1131053083503924e-05	0.9996728494885949	None	0	0	0.6	3	0.6	3	0.4666666666666667	0.6	6	3	0	0	0	0.6	3	5	0.4666666666666667	7	0.0	0.5	-0.057283359348647166	0.558065282479533	0.0634943574474705	0.5727868811413601	-0.09999971886268628	0.5000003876192242	0.6702923138985561	0.5437665398553536	0	1.0	0.0
1493	None	None	None	None	None	0	0	0.25	1	1.0	3	1.0	0.6666666666666666	2	2	2	0	0	0.2	5	1	0.3333333333333333	5	0.0	0	5.630238667667392e-17	0.5000000000000001	0.04737385878006452	0.5054035994452687	4.070392009081446e-05	0.5000577366163892	0.5555760753992094	0.5018205074380458	0	0.5	0.0
6194	None	None	None	None	None	0	0	0.18	9	0.7808219178082192	57	0.9259259259259259	0.0410958904109589	7	3	67	2	0	1.0	9	9	5.0	75	0.014925373134328358	0.9696969696969697	-0.076410376317738	0.5535584600162748	0.09999981529711387	0.5000027652666728	-0.09998679967147749	0.5000603264129755	0.7093810453451528	0.5179349079321952	1.0	1.0	0.0
1097	None	None	None	None	None	0	0	0	0	0	0	1.0	0	0	0	0	0	0	1.0	1	1	0.06666666666666667	1	0.0	0	0	0	0	0	0	0	0	0	0	0	0
5781	0.0018551610149024611	0.0004704721202499119	-0.0003652962247485083	0.9948319706042985	None	0	0	0.2777777777777778	5	0.6666666666666666	16	0.7222222222222222	0.25	10	6	15	3	0	1.0	6	6	1.7333333333333334	26	0.1	0.18181818181818182	0.0038599579633331604	0.5152884295460264	1.9071630187622114e-08	0.5000000294427583	0.09999999829748825	0.5000000055371369	0.613624835076782	0.5050975673108195	1.0	1.0	0.0
3821	1.826380915797128e-08	1.6481826006371014e-08	-2.0168529444001703e-09	0.9999973937137697	None	0	0	1.0	1	0	0	1.0	0	1	0	0	2	0	0.5	2	1	0.13333333333333333	2	0.6666666666666666	0	0	0	0	0	0	0	0	0	0	0	0
1575	None	None	None	None	None	0	0	0.037037037037037035	2	0.9746835443037974	77	1.0	0.05063291139240506	5	4	75	0	0	1.0	9	9	5.4	81	0.0	1.0	0.0162669711980982	0.673690678213794	-0.09389774137892545	0.5038602948447362	0.0030163872730305814	0.5110504042887323	0.6204861748809767	0.5650111828779609	0	1.0	0.0
4439	0.021075780400797717	0.002213539329527675	0.002195797673756044	0.9954857611325225	None	0.07692307692307693	1	0.32142857142857145	9	0.65	26	0.6666666666666666	0.125	10	5	31	8	0	0.7777777777777778	9	7	2.8	42	0.13114754098360656	0.9714285714285714	1.1603814466370803e-26	0.5000000000000451	0.051489524133458885	0.6951757957533488	0.09986423027730446	0.5721268181855683	0.6021152153128403	0.5918586917590942	1.0	1.0	0.0
6253	1.1781805658238586e-07	1.0645511153736963e-07	5.0432583344748496e-11	0.999981160471359	None	0	0	0.018518518518518517	1	1.0	79	1.0	0	0	0	80	0	0	1.0	9	9	5.4	81	0.0	1.0	0	0	0	0	0	0	0	0	0	0	0
7388	0.0007571069814936159	8.484686795820079e-06	-6.6873218692679165e-06	0.9999999430106098	None	0.2	1	0.3333333333333333	4	0.8	12	0.20987654320987653	0.8	16	12	0	0	0	1.0	9	9	1.1333333333333333	17	0.0	1.0	0.09999999957306425	0.5000000030288446	0.13622381007612772	0.6088614307001255	0.2743204121683321	0.5871611628879568	0.6817698077177025	0.5658462397648044	0	1.0	0.0
448	None	None	None	None	None	0	0	0	0	0	0	1.0	0	0	0	0	4	0	1.0	1	1	0.06666666666666667	1	1.0	0	0	0	0	0	0	0	0	0	0	0	0
6169	0.0	0.0	0.0	1.0	None	0	0	0	0	0	0	1.0	0	0	0	0	0	0	1.0	1	1	0.06666666666666667	1	0.0	0	0	0	0	0	0	0	0	0	0	0	0
169	None	None	None	None	None	0	0	0.1	5	0.8904109589041096	65	0.9259259259259259	0.0136986301369863	2	1	72	6	0	1.0	9	9	5.0	75	0.04081632653061224	0.9696969696969697	0.00033513630026130636	0.5008378399655076	0.0061622764837922	0.515392822642368	-0.09112836953173371	0.5187885015623488	0.609741382900128	0.5116755043454801	0.5	0.5	0.0
2396	None	None	None	None	None	0	0	0.3333333333333333	2	0.8571428571428571	6	1.0	0.8571428571428571	8	6	0	0	0	0.1111111111111111	1	9	0.6	9	0.0	1.0	-0.07428426727459372	0.8989086430535633	0.09999552463513481	0.5001527723818877	0.2269973644410844	0.63223954718298	0.7893761753723215	0.7128367327936048	0	1.0	0.0
2122	None	None	None	None	None	0	0	0	0	0	0	1.0	0	0	0	0	4	0	1.0	1	1	0.06666666666666667	1	1.0	0	0	0	0	0	0	0	0	0	0	0	0
866	None	None	None	None	None	0	0	0.5	3	0.7142857142857143	5	0.375	0.7142857142857143	8	5	0	1	0	0.6666666666666666	6	4	0.6	9	1.0	0.4	0.18388735249371826	0.9999999999260141	0.009465521023710058	0.6665779238510879	0.09994892695557253	0.5000913429258312	0.9727154610774627	0.9996669062281431	0.125	0.25	0.0
434	None	None	None	None	None	0	0	0.23255813953488372	10	0.7258064516129032	45	0.8888888888888888	0.5645161290322581	44	35	19	3	0	0.8888888888888888	9	8	4.266666666666667	64	0.09090909090909091	0.9824561403508771	8.259840497030487e-15	0.5000198085353422	0.030112122916233962	0.5911910379996159	0.09484279381092833	0.65324359032777	0.6045872220207997	0.582756474774245	0.5681818181818182	0.7954545454545454	0.0
2837	0.0	0.0	0.0	1.0	None	0	0	0	0	0	0	1.0	0	0	0	0	0	0	1.0	1	1	0.06666666666666667	1	0.0	0	0	0	0	0	0	0	0	0	0	0	0
1437	None	None	None	None	None	0	0	1.0	2	0.0	0	0.75	0	0	0	2	0	0	1.0	2	2	0.2	3	0.0	0	0	0	0	0	0	0	0	0	0	0	0
174	None	None	None	None	None	0.1	2	0.23809523809523808	10	0.7333333333333333	44	0.7654320987654321	0.13333333333333333	15	8	46	0	0	1.0	9	9	4.133333333333334	62	0.0	0.8421052631578947	0.08684204883367992	0.5724781072089822	0.0003493391948596763	0.5787552928801644	-0.09244280170426351	0.668341850912359	0.657346136060987	0.6074906962103351	0	0	0.0
5619	0.00015915568103479121	5.8310532321580617e-05	-2.1472922862381848e-05	0.9998011506540506	None	0.2	1	0.3333333333333333	4	0.8	12	0.20987654320987653	0.8	16	12	0	0	0	1.0	9	9	1.1333333333333333	17	0.0	1.0	0.023642823631225763	0.5161852853054455	-0.09999968987549328	0.5000108669169977	0.05207306598471728	0.5277250188466551	0.6605134342138597	0.5146475729206857	0	0.875	0.0
6820	0.0	0.0	0.0	0.9999999999999998	None	0	0	0	0	0	0	1.0	0	0	0	0	4	0	1.0	1	1	0.06666666666666667	1	1.0	0	0	0	0	0	0	0	0	0	0	0	0
7498	1.4979525607297125e-09	1.4953250634401492e-09	-1.494789632711377e-09	0.9999999999999946	None	0.2	1	0.3333333333333333	4	0.8	12	0.20987654320987653	0.8	16	12	0	0	0	1.0	9	9	1.1333333333333333	17	0.0	1.0	0.32196994143640423	0.52921106584153	-0.09968199832193587	0.5055748275937599	7.902762784127648e-27	0.5	0.8580655507888579	0.5116043912877904	0	1.0	0.0
6481	0.029726122333748523	0.017873133647398676	0.011465398160769712	0.9694060774939975	None	0.2	1	0.3333333333333333	4	0.8	12	0.20987654320987653	0.8	16	12	0	0	0	1.0	9	9	1.1333333333333333	17	0.0	1.0	0.3240588239487878	0.5266907821519037	-0.0811616533975015	0.6067246090676315	0.4246819699253363	0.640261197382012	0.8950806912806596	0.5920168442146738	0	1.0	0.0
5432	1.473806904897474e-05	3.2737874868917694e-07	1.5207151453709454e-07	0.9999351755638224	None	0	0	0.1	4	0.896551724137931	52	0.9523809523809523	0	1	0	58	0	0	0.7777777777777778	9	7	4.0	60	0.0	0.9811320754716981	0	0	0	0	0	0	0	0	0	0	0
1349	None	None	None	None	None	0	0	0.36363636363636365	12	0.574468085106383	27	0.6049382716049383	0.44680851063829785	28	21	20	1	0	1.0	9	9	3.2666666666666666	49	0.02702702702702703	0.6190476190476191	0.02580726370872386	0.675603910386551	0.09999554049473207	0.5001718415363723	-0.02067039453879066	0.6592921122735264	0.6748867346020286	0.6141578027723127	1.0	1.0	0.0
379	None	None	None	None	None	0.25	1	0.4	4	0.7692307692307693	10	0.23809523809523808	0.7692307692307693	14	10	0	0	0	0.7777777777777778	7	9	1.0	15	0.0	1.0	0.09999975902061795	0.50008472635071	-0.010923885205948523	0.6627958492937976	-0.09951209005075579	0.501404073170801	0.707395498722643	0.5565679199199518	0	1.0	0.0
6436	0.0	0.0	0.0	0.9999999999999998	None	0	0	0	0	0	0	1.0	0	0	0	0	4	0	1.0	1	1	0.06666666666666667	1	1.0	0	0	0	0	0	0	0	0	0	0	0	0
5549	1.2111592310179237e-07	8.829803091133936e-08	6.549368878281165e-11	0.9999762033859506	None	0	0	0.018518518518518517	1	1.0	79	1.0	0	0	0	80	0	0	1.0	9	9	5.4	81	0.0	1.0	0	0	0	0	0	0	0	0	0	0	0
715	None	None	None	None	None	0.15384615384615385	2	0.32142857142857145	9	0.6666666666666666	26	0.5694444444444444	0.46153846153846156	26	18	14	0	0	0.8888888888888888	8	9	2.7333333333333334	41	0.0	0.6857142857142857	0.09999956372959067	0.5000052115780157	0.06755506159860099	0.5514964628390993	6.907188651309661e-17	0.5003988910155823	0.603107494763445	0.5173542984245388	0	1.0	0.0
4717	0.026049572774520934	0.00107627465892746	0.0006941559582134994	0.9955020235624701	None	0.07692307692307693	1	0.32142857142857145	9	0.65	26	0.6666666666666666	0.125	10	5	31	8	0	0.7777777777777778	9	7	2.8	42	0.13114754098360656	0.9714285714285714	1.1603814466370803e-26	0.5000000000000451	0.051489524133458885	0.6951757957533488	0.09986423027730446	0.5721268181855683	0.6021152153128403	0.5918586917590942	1.0	1.0	0.0
5016	None	None	None	None	None	0.25	1	0.5	5	0.6153846153846154	8	0.5357142857142857	0.5384615384615384	12	7	2	2	0	0.5714285714285714	7	4	1.0	15	0.6666666666666666	0.6666666666666666	0.03876399893655184	0.502896803454308	-0.0966110087058798	0.5108591839798545	0.1418067039171465	0.5461057726933887	0.7229104179668508	0.5199876261748299	1.0	0.9166666666666666	0.0
6608	0.0	0.0	0.0	0.9999999999999998	None	0	0	0	0	0	0	1.0	0	0	0	0	4	0	1.0	1	1	0.06666666666666667	1	1.0	0	0	0	0	0	0	0	0	0	0	0	0
3241	0.00045888109827863443	3.9056378921238665e-05	-2.43573189107458e-06	0.9989440460673387	None	0	0	0.5	2	0.75	3	0.6	0.75	5	3	0	0	0	0.4	5	2	0.4	6	0.0	0	0.08581514247532912	0.5516901414621748	0.09999924273828228	0.5000178984337363	0.059271341337887695	0.5766521340489525	0.5470639004421778	0.5429454636469596	0	1.0	0.0
4986	1.0015549671092187e-07	9.860953798806315e-08	1.2853257561747916e-08	0.9999891098324761	None	0.14285714285714285	1	0.5	8	0.5	11	0.42857142857142855	0.2727272727272727	11	6	12	8	0	0.875	7	8	1.6	24	0.34782608695652173	0.7058823529411765	0.2092904070210162	0.7901692261627218	-0.09727306543108506	0.5105409424619908	0.0006960687762111831	0.5114282643720894	0.7822708851672047	0.6156864183983609	1.0	1.0	0.0
2620	0.0002789491823725893	2.138834836405816e-06	1.9121755970597882e-06	0.9999999071311725	None	0.2	1	0.3333333333333333	4	0.8	12	0.20987654320987653	0.8	16	12	0	0	0	1.0	9	9	1.1333333333333333	17	0.0	1.0	0.1324102933126221	0.6787885814112664	0.00013964564627385052	0.5008885974989744	0.14508220381849588	0.5923429468447458	0.673155028810431	0.5927007254994522	0	1.0	0.0
6328	0.01138627719722986	0.011014157160110413	0.010761272857585616	0.9982196215770271	None	0.2	1	0.3333333333333333	4	0.8	12	0.20987654320987653	0.8	16	12	0	0	0	1.0	9	9	1.1333333333333333	17	0.0	1.0	-0.09929038335584608	0.5946231957349662	0.06927817722935899	0.6505315164635462	-0.09999986490852857	0.5000003363871363	0.6872255942080501	0.5829340118277647	0	1.0	0.0
4025	0.011825926832921323	0.0008037962035656709	0.0004484826348855253	0.9872564412016397	None	0	0	0.3333333333333333	3	0.8181818181818182	9	0.28888888888888886	0.8181818181818182	12	9	0	1	0	0.5555555555555556	9	5	0.8666666666666667	13	1.0	1.0	0.09629314384578273	0.5418594552459461	0.1841357042411312	0.6451580304660401	-0.2956339200424947	0.7696430466657218	0.880804330695286	0.6586573704392102	1.0	0.9166666666666666	0.0
5947	None	None	None	None	None	0.2	2	0.43478260869565216	10	0.5625	18	0.41975308641975306	0.46875	24	15	9	5	0	1.0	9	9	2.2666666666666666	34	0.38461538461538464	0.6153846153846154	0.3699232938137106	0.5333625589365346	9.501338298762648e-05	0.5015753349666833	0.30444030210140716	0.668662669507979	0.8364276186689328	0.5697172496062692	0.9166666666666666	0.9166666666666666	0.3154953104434527
1848	None	None	None	None	None	0.1111111111111111	1	0.42857142857142855	9	0.5517241379310345	16	0.5740740740740741	0.2413793103448276	14	7	16	0	0	0.6666666666666666	6	9	2.066666666666667	31	0.0	0.32	9.344022079181924e-07	0.5000025873331638	0.09699109671469186	0.5140565996967882	0.1729934438586888	0.5588082537322422	0.6700197310403606	0.5243622254328516	0	1.0	0.0
4937	3.983083236714892e-05	8.987074507379473e-08	2.1442811132586638e-08	0.999996175181454	None	0	0	0.6666666666666666	4	0.3333333333333333	2	0.6666666666666666	0.16666666666666666	4	1	3	5	0	0.75	3	4	0.5333333333333333	8	0.7142857142857143	1.0	3.660114946907404e-08	0.5000002279349162	-0.09820961681349641	0.5071638958402362	0.08753835734259115	0.5647640353659484	0.678882142662486	0.5240795358714456	1.0	1.0	0.0
7532	0.0005099053882242979	1.4615057289175865e-06	8.504303746648475e-07	0.9999959757814351	None	0.25	1	0.4	4	0.75	9	0.25	0.75	13	9	0	0	0	0.875	7	8	0.9333333333333333	14	0.0	0.8571428571428571	0.09999999998694098	0.5000000000160462	-0.17321306545507284	0.5653293834836445	0.26628712442198743	0.5552382727462083	0.8627519468227798	0.5403022629918222	0	0.9230769230769231	0.0
6552	None	None	None	None	None	0.21052631578947367	4	0.375	15	0.5964912280701754	34	0.7283950617283951	0.5789473684210527	48	33	10	0	0	1.0	9	9	3.933333333333333	59	0.0	0.96	1.7178964566630443e-05	0.573519647253766	0.09977627253457015	0.5279679359133714	0.2325467992704367	0.5674866565556771	0.7164899126594326	0.5564103646076743	0	1.0	0.0
6027	0.024858341979976686	0.0058314298916301785	0.005824715582439114	0.9619669128787889	None	0.2	1	0.3333333333333333	4	0.8	12	0.20987654320987653	0.8	16	12	0	0	0	1.0	9	9	1.1333333333333333	17	0.0	1.0	0.4093521571371451	0.519949852489312	0.08919041728103207	0.5409000039695216	0.2639669388250375	0.574971087143975	0.7870479218545071	0.5453724012140846	0	0.875	0.0
7444	0.002558839252311465	0.0005025556595056849	-0.000243062478629547	0.9971322390291155	None	0.2	1	0.3333333333333333	4	0.8	12	0.20987654320987653	0.8	16	12	0	0	0	1.0	9	9	1.1333333333333333	17	0.0	1.0	7.902762784127648e-27	0.5	0.00011815815401413652	0.5348948629102236	0.09999654540455127	0.5000504866307243	0.6156429711575839	0.5116652723572429	0	0.9375	0.0
2236	None	None	None	None	None	0.25	1	0.4	4	0.75	9	0.25925925925925924	0.75	13	9	0	0	0	0.6666666666666666	9	6	0.9333333333333333	14	0.0	1.0	-0.09785783363580967	0.6785746364987433	0.09999999499401163	0.5000012053620985	0.1688012779083904	0.6265840299693342	0.7311960268713815	0.6038679519260559	0	1.0	0.0
1647	None	None	None	None	None	0	0	0.3225806451612903	10	0.6136363636363636	27	0.5679012345679012	0.09090909090909091	9	4	36	0	0	1.0	9	9	3.066666666666667	46	0.0	0.7317073170731707	0.02262757413383536	0.5180437003013412	-0.0955305125270067	0.6287496449100066	-0.06707729247454006	0.6634079996307063	0.6329601408272413	0.6048847490277031	0	1.0	0.0
7367	3.550390366433775e-08	3.46287280152334e-08	1.1963327531040473e-08	0.9999948661398445	None	0.3333333333333333	2	0.4666666666666667	7	0.6	12	0.2716049382716049	0.55	16	11	5	4	0	1.0	9	9	1.4666666666666666	22	0.4444444444444444	0.7692307692307693	0.09999999999640642	0.500000000011813	-0.2275991688170317	0.7953484814439433	4.2122890130640555e-15	0.5000000000000558	0.7975122443100042	0.6112312279826863	0.0	0	0.0
5904	0.00014357703362000485	0.00013977443735327174	0.00013977050764544196	0.9999955282017503	None	0	0	0.25	1	1.0	3	1.0	1.0	4	3	0	0	0	0.2	1	5	0.3333333333333333	5	0.0	0	-0.09999287202223388	0.5000349024895283	-0.09176061937367265	0.570105340600878	-0.09999999918737612	0.5000000070543867	0.5097047957999203	0.5235176831401253	0	1.0	0.0
2632	5.6239234587201696e-05	8.707385765821602e-07	6.264417074601906e-07	0.9999980612786569	None	1.0	1	0.8	4	0.4	2	0.4375	0.4	6	2	0	0	0	1.0	4	4	0.4666666666666667	7	0.0	0.6666666666666666	0.0999997717580507	0.5000003073639864	-0.04130192207538784	0.5887519954385776	0.09999999643458897	0.5000000080035203	0.6606300290438293	0.529865227293552	0	0	0.0
3520	6.390445093719181e-09	6.390369315862435e-09	-4.267241463562989e-11	0.9999997526818997	None	0	0	0.46153846153846156	6	0.4117647058823529	7	0.5428571428571428	0	0	0	18	0	0	0.7142857142857143	7	5	1.2666666666666666	19	0.0	1.0	0	0	0	0	0	0	0	0	0	0	0
3204	0.004401507128910717	0.0003006345250491454	0.00027758755880888543	0.9946494961694189	None	0.3333333333333333	1	0.5	4	0.7	7	0.2857142857142857	0.7	11	7	0	0	0	0.8571428571428571	6	7	0.8	12	0.0	0.6666666666666666	-0.13832947269306267	0.8938509092421965	-0.1319140218577675	0.5439847169548814	0.0918472692186702	0.5773704727538654	0.7378403631397815	0.7053749105114595	0	0.9090909090909091	0.0
1872	None	None	None	None	None	0.25	1	0.4	4	0.75	9	0.25925925925925924	0.75	13	9	0	0	0	0.6666666666666666	9	6	0.9333333333333333	14	0.0	1.0	0.09271627188512703	0.6671839768469964	0.026794823003108363	0.5502417842863941	0.0007366461023777861	0.5304665207520908	0.5987511928240831	0.5841209572034411	0	1.0	0.0
2576	0.000164870581455895	1.5928138888211977e-05	1.7083537772344898e-06	0.9999960058949866	None	0	0	0.25	1	1.0	3	1.0	1.0	4	3	0	3	0	0.2	5	1	0.3333333333333333	5	1.0	0	-0.07958785217588539	0.5201984243878318	0.09924755700337949	0.5036158987534545	0.09999954129177761	0.5000083019077781	0.6994789085285408	0.5079438935493246	1.0	1.0	0.0
5712	0.00041913450652128275	4.930390785402438e-06	2.982275282654683e-06	0.9999999598278937	None	0.2	1	0.3333333333333333	4	0.8	12	0.20987654320987653	0.8	16	12	0	0	0	1.0	9	9	1.1333333333333333	17	0.0	1.0	0.037836989132128115	0.5863985236179404	-0.09844907594062768	0.5025470279412405	-0.0999979185993338	0.5000054442400471	0.6548393059028739	0.5299064852645812	0	1.0	0.0
1076	None	None	None	None	None	0.3333333333333333	1	0.5	4	0.6666666666666666	6	0.4074074074074074	0.6666666666666666	10	6	0	0	0	0.3333333333333333	3	9	0.7333333333333333	11	0.0	1.0	0.09302433194413355	0.6135815327640143	-0.09866466953174884	0.5495967799863088	0.00026363297469021447	0.5038545052229958	0.6833832053200983	0.5561663015294246	0	1.0	0.0
3068	0.0015233915483018967	0.0003419530509891708	0.00022149798438811922	0.9976312508798975	None	0.07692307692307693	1	0.2857142857142857	8	0.725	29	0.6666666666666666	0.6	32	24	9	5	0	0.7777777777777778	9	7	2.8	42	0.35714285714285715	0.4	0.055831011026116116	0.5889389285246066	0.09999947267362339	0.5027068173448648	0.012791261229008916	0.6748385266836678	0.6061356362388446	0.5906983834226632	1.0	1.0	0.0
1322	None	None	None	None	None	0	0	0.5	2	0.75	3	1.0	0.75	5	3	0	2	0	0.16666666666666666	6	1	0.4	6	1.0	0.4	-0.09999954029759253	0.5000027319782964	-0.008836189363160456	0.6637351564777553	0.10304978285759529	0.5215148101690417	0.7090618841653383	0.5634975897022719	1.0	1.0	0.0
3687	0.005505045091536352	0.0008583323067456087	0.0008582977030200202	0.9977207831762271	None	0	0	0.25	1	1.0	3	1.0	1.0	4	3	0	0	0	0.2	1	5	0.3333333333333333	5	0.0	0	-0.09999999996519407	0.5000000000158996	5.957581961056449e-05	0.5003779310870358	-0.16315361867646627	0.9862028894686363	0.8555841948183744	0.8059081399487394	0	1.0	0.0
7283	0.0	0.0	0.0	1.0	None	0	0	0	0	0	0	1.0	0	0	0	0	0	0	1.0	1	1	0.06666666666666667	1	0.0	0	0	0	0	0	0	0	0	0	0	0	0
947	None	None	None	None	None	0.06666666666666667	1	0.3125	10	0.6739130434782609	31	0.5925925925925926	0.2391304347826087	19	11	28	1	0	1.0	9	9	3.2	48	0.019230769230769232	0.9743589743589743	0.03527871075811705	0.6694548052888435	0.10009856307289185	0.5363902085987622	0.02561668060801295	0.6541484088940775	0.650001023212836	0.6215865563902951	1.0	1.0	0.0
892	None	None	None	None	None	0	0	0	0	0	0	1.0	0	0	0	0	0	0	1.0	1	1	0.06666666666666667	1	0.0	0	0	0	0	0	0	0	0	0	0	0	0
6219	0.025348247086073902	0.00575867539297658	0.005755493381992701	0.9592660430196067	None	0.2	1	0.3333333333333333	4	0.8	12	0.20987654320987653	0.8	16	12	0	0	0	1.0	9	9	1.1333333333333333	17	0.0	1.0	0.4093521571371451	0.519949852489312	0.08919041728103207	0.5409000039695216	0.2639669388250375	0.574971087143975	0.7870479218545071	0.5453724012140846	0	0.875	0.0
4538	0.0	0.0	0.0	1.0	None	0	0	0	0	0	0	1.0	0	0	0	0	0	0	1.0	1	1	0.06666666666666667	1	0.0	0	0	0	0	0	0	0	0	0	0	0	0
2883	5.857889097330791e-08	5.086634155147048e-08	-2.1921706620487383e-08	0.9999895441473027	None	0	0	0.025	1	1.0	58	0.9523809523809523	0	0	0	59	9	0	0.7777777777777778	7	9	4.0	60	0.07377049180327869	0.9433962264150944	0	0	0	0	0	0	0	0	0	0	0
1939	None	None	None	None	None	0	0	0.25	1	1.0	3	1.0	1.0	4	3	0	3	0	0.2	1	5	0.3333333333333333	5	1.0	0	-0.09724871035789939	0.5090596400800148	0.09266666354026236	0.5153207006256629	0.3116680009439728	0.8723914541766852	0.8424472241918375	0.662235383581141	1.0	1.0	0.0
2801	0.006040792154653414	0.0001349899344859577	4.145443019923929e-05	0.9914217282156395	None	0.2	1	0.3333333333333333	4	0.8	12	0.20987654320987653	0.8	16	12	0	0	0	1.0	9	9	1.1333333333333333	17	0.0	1.0	0.006524335939284681	0.5647551203328558	0.09999953588763742	0.5022109886780262	-0.06322682924645372	0.6529793547127993	0.6610653721239103	0.5745638172514409	0	1.0	0.0
2634	0.0030855533641212405	0.0003411620381320962	-0.000324400621868192	0.9936650688639133	None	0.3333333333333333	2	0.42857142857142855	6	0.6842105263157895	13	0.375	0.631578947368421	18	12	2	2	0	0.875	7	8	1.4	21	1.0	0.46153846153846156	0.09999962345621129	0.5000006420621942	0.18948162558374163	0.6244082857506179	-0.0821058299998932	0.5690310482536913	0.7351128841835466	0.5651445256313997	0.3055555555555556	0.5	0.0
7053	0.0018173870945055604	0.0010154379778565424	0.00011610588648363257	0.9988975725767402	None	0.2	1	0.3333333333333333	4	0.8	12	0.20987654320987653	0.8	16	12	0	0	0	1.0	9	9	1.1333333333333333	17	0.0	1.0	0.036050754918588356	0.5092238741131261	0.13010211116591647	0.5577941747223336	0.0999976038210509	0.5000140176474511	0.5969160567213988	0.5224158261296261	0	1.0	0.0
1993	None	None	None	None	None	0.04	1	0.23076923076923078	12	0.72	54	0.9506172839506173	0.12	19	9	57	0	0	1.0	9	9	5.133333333333334	77	0.0	0.9855072463768116	0.09999999999966566	0.5000000000228491	0.03555008446713825	0.5979924582391741	0.05710623911649406	0.6718696869530373	0.6019546052396267	0.5917618633740185	0	0	0.0
5078	0.009963892215515517	8.51037502641179e-05	-3.681520407954808e-06	0.9962570859325477	None	0.2	1	0.4166666666666667	5	0.6666666666666666	10	0.30357142857142855	0.4666666666666667	10	7	6	2	0	0.875	7	8	1.1333333333333333	17	0.15384615384615385	0.6666666666666666	7.902762784127648e-27	0.5	1.5932436909704693e-09	0.5001957289243139	0.04882817042339685	0.5694714806033774	0.5572917275809547	0.5233561605739783	1.0	1.0	0.0
277	None	None	None	None	None	0	0	0.018518518518518517	1	1.0	79	1.0	0.05063291139240506	4	4	76	0	0	1.0	9	9	5.4	81	0.0	1.0	-0.09675246496609617	0.5195893865723417	0.08007205625942637	0.5459972266811989	0.05661966401594402	0.5306226498225978	0.6820981573279763	0.5320852138809665	0	1.0	0.0
331	None	None	None	None	None	0	0	0.19047619047619047	8	0.7868852459016393	48	0.7777777777777778	0.5901639344262295	44	36	18	0	0	1.0	9	9	4.2	63	0.0	0.8421052631578947	0.09994590421501925	0.5032341730422237	0.029970587441269105	0.5365596413127688	0.04578478119148992	0.5324633972492372	0.5743713252182242	0.5241040854379075	0	1.0	0.0
640	None	None	None	None	None	0.2	1	0.3333333333333333	4	0.8	12	0.20987654320987653	0.8	16	12	0	0	0	1.0	9	9	1.1333333333333333	17	0.0	1.0	-0.019051069090951216	0.6757550672905502	0.013996193982327538	0.5532301020507647	3.626736267465834e-14	0.5000000000383426	0.5979153895023398	0.5783541376595525	0	1.0	0.0
6231	1.2628909002376466e-05	3.0520661547732676e-06	-3.0279737561994e-06	0.9991696582698928	None	0	0	0.09090909090909091	4	0.90625	58	0.8148148148148148	0.015625	3	1	62	7	0	1.0	9	9	4.4	66	0.05555555555555555	0.9655172413793104	0.007592256388665608	0.6607892521748145	0.09989570176328828	0.5001876816527061	-0.09999999773059882	0.5000000022176271	0.7103506916145772	0.5554019246994207	1.0	1.0	0.0
2477	None	None	None	None	None	0	0	0.6	3	0.6	3	0.4666666666666667	0.6	6	3	0	0	0	0.6	3	5	0.4666666666666667	7	0.0	1.0	0.08482584537943991	0.6084308126472545	0.014294147655172377	0.6776908486092151	0.05414079176090325	0.6469501579531575	0.5921959698837203	0.6448598119887312	0	0	0.0
3578	3.37028843140008e-05	1.0883859140517974e-05	-1.024379421442296e-05	0.9950187812055262	None	0	0	0.2857142857142857	4	0.6842105263157895	13	0.7	0	3	0	17	8	0	0.8333333333333334	5	6	1.4	21	0.22857142857142856	0.75	0	0	0	0	0	0	0	0	0	0	0
3501	6.040595347862218e-05	4.083714348294047e-07	-1.25975233733245e-07	0.9999972907849873	None	0.25	1	0.4	4	0.75	9	0.25925925925925924	0.75	13	9	0	0	0	0.6666666666666666	6	9	0.9333333333333333	14	0.0	1.0	0.03112759489932636	0.5475418864652372	3.6682676409322135e-11	0.5000088053174803	0.01382316921737364	0.5386203279598432	0.537373654055772	0.5287655859668251	0	0	0.0
6050	0.001578616402822387	0.00042872228620253274	-0.00029189361116017	0.9983081835623069	None	0.2	1	0.3333333333333333	4	0.8	12	0.20987654320987653	0.8	16	12	0	0	0	1.0	9	9	1.1333333333333333	17	0.0	1.0	0.0999999999996703	0.5000000000762905	0.09061713707423025	0.5465951848940572	0.04385654429722878	0.5231575946634346	0.5611075860683564	0.5232847956332828	0	1.0	0.0
1759	None	None	None	None	None	0	0	0.16666666666666666	4	0.8235294117647058	28	0.8571428571428571	0.17647058823529413	7	6	28	2	0	0.8571428571428571	7	6	2.4	36	0.03389830508474576	0.45161290322580644	-0.09478843675280657	0.5728342592287806	0.06580202754937672	0.5844283184618793	0.0822694760385603	0.536449439734073	0.7007898426665975	0.5646740010565071	1.0	1.0	0.0
2944	0.00037923235581314047	4.183049804320621e-06	-5.687131194345856e-07	0.9999957847143451	None	0.25	1	0.4	4	0.75	9	0.25	0.75	13	9	0	0	0	0.875	7	8	0.9333333333333333	14	0.0	0.8571428571428571	3.9372229396922636e-05	0.50185369459692	-0.04333598742116561	0.9999999999887219	0.09985140333804472	0.5064494900100779	0.7230337719067502	0.9997782624694392	0	1.0	0.0
7187	0.0001908086370793241	3.827881011963498e-06	-1.5152736588034627e-06	0.9999944230448037	None	0.3333333333333333	1	0.4444444444444444	4	0.7272727272727273	8	0.2653061224489796	0.7272727272727273	12	8	0	0	0	1.0	7	7	0.8666666666666667	13	0.0	0.6666666666666666	0.22225348010672746	0.5069108796290485	0.08437549782695504	0.591356220934097	0.15107812399465068	0.6488507533652366	0.6713980559503591	0.583478731319949	0	0.4166666666666667	0.0
2732	0.00015800948534415985	1.4478493198016362e-06	3.354503110861926e-07	0.9999985260353893	None	0.25	1	0.36363636363636365	4	0.7857142857142857	11	0.2222222222222222	0.7857142857142857	15	11	0	0	0	0.8888888888888888	8	9	1.0666666666666667	16	0.0	1.0	0.09782148662170183	0.572509431953502	0.006238745154434752	0.5414379483435177	0.03173355182370219	0.5854812848061325	0.5842360334326663	0.566564673789487	0	1.0	0.0
2295	None	None	None	None	None	0	0	1.0	2	0.0	0	1.0	0	1	0	1	4	0	0.3333333333333333	3	1	0.2	3	0.8	1.0	0	0	0	0	0	0	0	0	0	0	0
153	None	None	None	None	None	0.25	1	0.4	4	0.7692307692307693	10	0.23809523809523808	0.7692307692307693	14	10	0	0	0	0.7777777777777778	9	7	1.0	15	0.0	1.0	0.05106027608585242	0.5412924494280559	-0.11020459083194209	0.7084932517337544	0.0656413440268873	0.54183709782417	0.7009275589522304	0.6003974935130052	0	1.0	0.0
3559	0.002168351060649043	0.001557081449816381	0.0013621315096987187	0.9965261901604758	None	0	0	0.42857142857142855	3	0.625	5	0.3333333333333333	0.625	7	5	2	0	0	0.8333333333333334	6	5	0.6666666666666666	10	0.0	0.2222222222222222	0.09994020530403833	0.5003675685832086	0.07346894079625368	0.5772840565013633	0.019815893130209598	0.6695921934574904	0.588586208000248	0.5841456228365742	0	0	0.0
4577	None	None	None	None	None	0	0	0.3125	10	0.6086956521739131	28	0.5925925925925926	0.17391304347826086	15	8	32	8	0	1.0	9	9	3.2	48	0.13114754098360656	0.6976744186046512	1.5194663225913594e-19	0.5000000112797818	-0.0999999273252958	0.5008050208978626	0.05032410819459483	0.5475133554342396	0.6512214710293505	0.5161484432662281	1.0	1.0	0.0
6664	None	None	None	None	None	0.043478260869565216	1	0.1836734693877551	9	0.8028169014084507	57	0.9012345679012346	0.38028169014084506	34	27	38	0	0	1.0	9	9	4.866666666666666	73	0.0	0.9696969696969697	-0.09258801770461919	0.6195717215831443	0.0017668011346007619	0.6669476680709955	2.1745167027417124e-08	0.5000002775900391	0.6109062899547604	0.5972567810873465	0	1.0	0.0
2789	0.0	0.0	0.0	0.9999999999999998	None	0	0	0	0	0	0	1.0	0	0	0	0	4	0	1.0	1	1	0.06666666666666667	1	1.0	0	0	0	0	0	0	0	0	0	0	0	0
2361	None	None	None	None	None	0.0625	1	0.29411764705882354	10	0.6875	33	0.6172839506172839	0.6458333333333334	41	31	8	0	0	1.0	9	9	3.3333333333333335	50	0.0	0.6666666666666666	0.09580056429541542	0.5991279777386516	-0.09999052497023257	0.5896436096372335	-0.09998221710622829	0.525643760385814	0.7022634872524527	0.5717505148851093	0	1.0	0.0
2959	6.480783120037129e-09	6.678750646153898e-09	-4.8447557037988845e-09	0.9999997525779766	None	0	0	0	0	0	0	1.0	0	0	0	0	2	0	1.0	1	1	0.06666666666666667	1	0.5	0	0	0	0	0	0	0	0	0	0	0	0
1884	None	None	None	None	None	0	0	0.47058823529411764	8	0.391304347826087	9	0.5102040816326531	0	0	0	24	16	0	1.0	7	7	1.6666666666666667	25	0.3076923076923077	1.0	0	0	0	0	0	0	0	0	0	0	0
3804	0.008264802068393973	0.0021369895281052567	-0.0003818652137245056	0.9892605409223324	None	0.2	1	0.3333333333333333	4	0.8	12	0.20987654320987653	0.8	16	12	0	0	0	1.0	9	9	1.1333333333333333	17	0.0	1.0	-0.10483860281931476	0.8814556689971482	-0.07146485234820657	0.5173360965008661	-0.14032375104062522	1.0	0.6435620973555887	0.9999996414445573	0	1.0	0.0
3262	None	None	None	None	None	0.125	2	0.2857142857142857	10	0.68	34	0.6419753086419753	0.3	22	15	29	4	0	1.0	9	9	3.466666666666667	52	0.07272727272727272	0.6956521739130435	0.08259854791760576	0.6818208214256011	0	0.5	0.2884625716727183	0.6835301942442571	0.8005604426354729	0.6249779952608476	0.045454545454545456	0.2727272727272727	0.0
3472	None	None	None	None	None	0	0	0.2692307692307692	7	0.7222222222222222	26	0.5277777777777778	0.16666666666666666	9	6	28	10	0	0.8888888888888888	9	8	2.533333333333333	38	0.17543859649122806	1.0	0.324026329342611	0.9921641743911191	0.03107704581792874	0.5694506043391921	-0.03464598375057361	0.6460519544667411	0.8509433128647735	0.8707388551878371	1.0	0.8888888888888888	0.0
1270	None	None	None	None	None	0.3333333333333333	1	0.5555555555555556	5	0.45454545454545453	5	0.8666666666666667	0.18181818181818182	7	2	5	3	0	0.6	5	3	0.8666666666666667	13	0.3333333333333333	1.0	-0.09973858814053574	0.5006544906490409	-0.052492709666972524	0.5873500376560169	0.10789897771471516	0.5389499375701882	0.7093192244805512	0.5425431597128015	1.0	1.0	0.0
5251	None	None	None	None	None	0	0	0.10526315789473684	4	0.9074074074074074	49	0.691358024691358	0.2037037037037037	12	11	43	0	0	1.0	9	9	3.7333333333333334	56	0.0	0.8888888888888888	0.020446020471548653	0.5253237071343465	5.307749233988024e-06	0.5018716616901756	-0.09999999516825461	0.5000000117401933	0.6286199249656031	0.5090713631044007	0	1.0	0.0
5730	0.00025603181682708274	5.248240461514036e-07	2.8476754136556668e-08	0.9999971577290743	None	0.25	1	0.4	4	0.7692307692307693	10	0.23809523809523808	0.7692307692307693	14	10	0	0	0	0.7777777777777778	9	7	1.0	15	0.0	1.0	7.902762784127648e-27	0.5	0.0723160316351417	0.5854534028589456	0.023064628967081877	0.5759613744098421	0.5828459885854901	0.5540724813931204	0	1.0	0.0
6980	0.011381750026798792	0.010447590049683304	0.010165980703483391	0.9982139297325062	None	0.2	1	0.3333333333333333	4	0.8	12	0.20987654320987653	0.8	16	12	0	0	0	1.0	9	9	1.1333333333333333	17	0.0	1.0	-0.09929038335584608	0.5946231957349662	0.06927817722935899	0.6505315164635462	-0.09999986490852857	0.5000003363871363	0.6872255942080501	0.5829340118277647	0	1.0	0.0
4315	7.445151461597307e-05	1.2058870295529411e-05	1.5856914060710996e-06	0.9945379488500603	None	0	0	0.21428571428571427	6	0.75	30	0.9333333333333333	0.1	8	4	33	5	0	0.5555555555555556	9	5	2.8	42	0.07575757575757576	0.918918918918919	-0.09999999999853279	0.5000000000127889	-0.0044846012346923345	0.6690900548917683	0.12959996122671513	0.999955609421183	0.7674071432371224	0.9727614005548048	1.0	1.0	0.0
5495	0.0023391456016438545	0.00013301285163809054	7.259115047675665e-05	0.9957509775428843	None	0.18181818181818182	2	0.36	9	0.6571428571428571	23	0.4567901234567901	0.6285714285714286	31	22	5	0	0	1.0	9	9	2.466666666666667	37	0.0	0.5714285714285714	-0.0797221147191854	0.694300028156669	0.09135425645247833	0.9740242801641976	-0.02263160192754315	0.6741958020374504	0.6990801311528518	0.848634696494977	0	0.06451612903225806	0.0
4002	1.2074392660119448e-07	1.0174419635957414e-07	5.688070075377857e-11	0.9999795058239972	None	0	0	0.018518518518518517	1	1.0	79	1.0	0	0	0	80	0	0	1.0	9	9	5.4	81	0.0	1.0	0	0	0	0	0	0	0	0	0	0	0
1831	None	None	None	None	None	0	0	0	0	0	0	1.0	0	0	0	0	0	0	1.0	1	1	0.06666666666666667	1	0.0	0	0	0	0	0	0	0	0	0	0	0	0
308	None	None	None	None	None	0	0	0.25925925925925924	14	0.6923076923076923	54	0.9876543209876543	0.2948717948717949	34	23	45	0	0	1.0	9	9	5.333333333333333	80	0.0	0.9859154929577465	-0.014768248555860123	0.6689144482370508	0.03731040268672256	0.6677116693065408	0.0166836015965309	0.6644445511675593	0.6298468813689676	0.6670262309711867	0	0.9705882352941176	0.0
3577	3.985929949513811e-09	3.874143323806628e-09	3.7179953905150557e-09	0.9999998664148803	None	0	0	0	0	0	0	1.0	0	0	0	0	1	0	1.0	1	1	0.06666666666666667	1	0.25	0	0	0	0	0	0	0	0	0	0	0	0
2192	None	None	None	None	None	0	0	0.16666666666666666	4	0.8529411764705882	29	1.0	0.6470588235294118	26	22	9	4	0	0.4444444444444444	9	4	2.4	36	0.2222222222222222	1.0	0.02452638712788574	0.67798892793716	-0.008947072436406063	0.6683791808640995	0.03151515751291813	0.5627196989278748	0.601970423087271	0.6378100925131455	1.0	1.0	0.017633796948372072
6526	None	None	None	None	None	0.14285714285714285	1	0.375	6	0.5909090909090909	13	0.6666666666666666	0.13636363636363635	6	3	17	0	0	0.4444444444444444	9	4	1.6	24	0.0	0.8181818181818182	-0.09660623168102382	0.591579075507721	0.09703197110383288	0.5288905798574642	-0.05546780396093909	0.5175655336597643	0.6893340293941114	0.5462407634770302	0	1.0	0.0
4047	8.690956197893798e-06	1.0913852061256005e-07	8.555744501178144e-08	0.9999963187626655	None	0	0	0.75	3	0.5	2	0.5	0	2	0	3	7	0	0.75	3	4	0.4	6	0.875	1.0	0	0	0	0	0	0	0	0	0	0	0
6355	None	None	None	None	None	0	0	0.1320754716981132	7	0.8441558441558441	65	0.9753086419753086	0.2077922077922078	21	16	57	0	0	1.0	9	9	5.266666666666667	79	0.0	0.9714285714285714	0.09999996194179522	0.500000903979533	-0.036692266559889546	0.5265677827375905	0.0752825288415483	0.5745443041415921	0.6515565173959719	0.5338474313171152	0	0.9523809523809523	0.0
2256	None	None	None	None	None	0.16666666666666666	3	0.42105263157894735	16	0.5272727272727272	29	0.7037037037037037	0.38181818181818183	36	21	20	0	0	1.0	9	9	3.8	57	0.0	0.8	-0.06013440722756186	0.8769952531338091	0.04091618319308933	0.6691984099590965	-0.03191701766828033	0.5458224305577289	0.6726833584447373	0.721292515147371	0	0.9722222222222222	0.0
3603	0.005798669469376955	0.0007638899420779634	0.0005254429170003548	0.9965010326128669	None	0.25	1	0.4	4	0.75	9	0.25925925925925924	0.75	13	9	0	0	0	0.6666666666666666	9	6	0.9333333333333333	14	0.0	1.0	-0.051322746786364004	0.5194610381788717	0.11819438065092391	0.5185616629331871	0.32656718985567385	0.7448961760194789	0.8192747448092478	0.6005873114266554	0	0.3076923076923077	0.0
915	None	None	None	None	None	0	0	0.018518518518518517	1	1.0	79	1.0	0.06329113924050633	5	5	75	0	0	1.0	9	9	5.4	81	0.0	1.0	0.018282122896282754	0.6713398793326543	0.09982588646004151	0.5005951827165803	-0.099745190569168	0.5016968732828362	0.7038749617136048	0.5599945354266758	0	0.2	0.0
3608	0.000520111595284552	1.0680810012170272e-06	8.10819839689979e-07	0.9999999833925683	None	0.2	1	0.3333333333333333	4	0.8	12	0.20987654320987653	0.8	16	12	0	0	0	1.0	9	9	1.1333333333333333	17	0.0	1.0	-0.054427565365276286	0.5314895347723493	0.05603613413422	0.5655839140481466	0.11108798760065708	0.5635068657818929	0.6733037385514024	0.5535758502717119	0	0.6875	0.0
2010	None	None	None	None	None	0.375	3	0.5	9	0.56	14	0.5	0.52	20	13	6	4	0	0.6666666666666666	6	9	1.8	27	0.4444444444444444	0.47619047619047616	0.04274848027199371	0.5543988746898361	0.0003281780031855746	0.5578074560557186	-0.02350227417178929	0.6771840285860766	0.6005331090360567	0.5980138864513946	0.0	0	0.0
4697	0.0	0.0	0.0	1.0	None	0	0	0	0	0	0	1.0	0	0	0	0	0	0	1.0	1	1	0.06666666666666667	1	0.0	0	0	0	0	0	0	0	0	0	0	0	0
7359	0.01700972203772488	0.01562179010545867	0.015527444490087822	0.9860030101897358	None	0.2	1	0.3333333333333333	4	0.8	12	0.20987654320987653	0.8	16	12	0	0	0	1.0	9	9	1.1333333333333333	17	0.0	1.0	0.09999999995105387	0.5000000001337239	-0.1858258285645297	0.7687022563207118	0.24444525148233254	0.5491653048236317	0.853071319953605	0.614459999996179	0	1.0	0.0
535	None	None	None	None	None	0	0	0.6666666666666666	2	0.5	1	0.6666666666666666	0	1	0	2	7	0	0.6666666666666666	2	3	0.26666666666666666	4	1.0	0	0	0	0	0	0	0	0	0	0	0	0
976	None	None	None	None	None	0	0	0	0	0	0	1.0	0	0	0	0	0	0	1.0	1	1	0.06666666666666667	1	0.0	0	0	0	0	0	0	0	0	0	0	0	0
6569	1.6380949334102414e-07	8.945282875906731e-09	8.15977827947883e-09	0.9999999999859387	None	0.2	1	0.3333333333333333	4	0.8	12	0.20987654320987653	0.8	16	12	0	0	0	1.0	9	9	1.1333333333333333	17	0.0	1.0	-0.09978755402731262	0.5693892465109722	0.013528569951341454	0.5240003606521818	1.9190836909688633e-05	0.5000555661489149	0.6224490323729438	0.5312639322471219	0	1.0	0.0
2359	None	None	None	None	None	0.2	1	0.3333333333333333	4	0.8	12	0.20987654320987653	0.8	16	12	0	0	0	1.0	9	9	1.1333333333333333	17	0.0	1.0	0.020343989957133855	0.5819752989289116	2.8096680531257953e-05	0.5153360947475625	0.2557079938983898	0.7703332191248372	0.763319275653022	0.6304501086511912	0	1.0	0.0
207	None	None	None	None	None	0	0	0.21428571428571427	3	0.8333333333333334	15	0.6666666666666666	0	0	0	19	15	0	0.8333333333333334	6	5	1.3333333333333333	20	0.35714285714285715	0.42857142857142855	0	0	0	0	0	0	0	0	0	0	0
3766	0.01371675371712289	0.004118966243741242	0.001520097646450196	0.9764055142081198	None	0.2	1	0.3333333333333333	4	0.8	12	0.20987654320987653	0.8	16	12	0	0	0	1.0	9	9	1.1333333333333333	17	0.0	1.0	0.3058112359381378	0.6500587570753271	0.3200765718023069	0.6070228455408205	0.2362606008169515	0.7095063475774673	0.6246794681493198	0.6567926052940166	0	0	0.0
4851	6.98569090153618e-05	1.0720758110929103e-05	8.573463994595698e-06	0.996709768722211	None	0	0	0.05660377358490566	3	0.948051948051948	73	0.9753086419753086	0.025974025974025976	3	2	75	2	0	1.0	9	9	5.266666666666667	79	0.013071895424836602	1.0	0.03847655449848965	0.9998053731034842	0.023272909037077842	0.534995891098636	0.22545520544940872	0.5643906347650335	0.716427067074291	0.9517151699981551	1.0	0.6666666666666666	0.0
143	None	None	None	None	None	0.2222222222222222	2	0.35	7	0.7037037037037037	19	0.35802469135802467	0.7037037037037037	26	19	2	0	0	1.0	9	9	1.9333333333333333	29	0.0	0.8	0.004171359091955979	0.5723994893836057	0.04291751405539977	0.5691225676154196	-0.08942206409863249	0.5213460333590553	0.6426629666905416	0.5543968476390961	0	1.0	0.0
6257	0.0	0.0	0.0	0.9999999999999998	None	0	0	0	0	0	0	1.0	0	0	0	0	4	0	1.0	1	1	0.06666666666666667	1	1.0	0	0	0	0	0	0	0	0	0	0	0	0
6082	None	None	None	None	None	0.14285714285714285	1	0.35294117647058826	6	0.6956521739130435	16	0.3968253968253968	0.5217391304347826	17	12	7	2	0	0.7777777777777778	9	7	1.6666666666666667	25	0.15384615384615385	0.36363636363636365	0.08148279697502181	0.5216570014956389	0.09999360395220476	0.5004876864050989	-0.04431558654369551	0.6639559203359947	0.6505186099560363	0.563784443605491	1.0	1.0	0.0
7513	0.00031917757856418405	4.693729298799137e-06	-4.0887928998949855e-06	0.9999973388244854	None	0.25	1	0.4	4	0.7692307692307693	10	0.23809523809523808	0.7692307692307693	14	10	0	0	0	0.7777777777777778	7	9	1.0	15	0.0	1.0	0.09999999340380576	0.5000000000000001	-0.0996462469447585	0.5153325015641745	0.20409192871641307	0.5618508000741969	0.7751751798038168	0.5258125388202415	0	1.0	0.0
4707	1.3571599350145587e-05	4.575035146805671e-08	-4.076208575222887e-08	0.9999967159629451	None	0	0	0.4	2	0.8	4	0.5833333333333334	0.6	4	3	2	4	0	0.3333333333333333	6	2	0.4666666666666667	7	0.5714285714285714	0.3333333333333333	-0.033094352846229996	0.5017382347886361	0.28507533448186273	0.7109291134519837	0.023078518733117954	0.5439028351945652	0.8000477549743157	0.5892759094506591	1.0	1.0	0.0
461	None	None	None	None	None	0	0	0	0	0	0	1.0	0	0	0	0	4	0	1.0	1	1	0.06666666666666667	1	1.0	0	0	0	0	0	0	0	0	0	0	0	0
5858	None	None	None	None	None	0.25	3	0.5185185185185185	14	0.42105263157894735	16	0.49382716049382713	0.34210526315789475	26	13	13	4	0	1.0	9	9	2.6666666666666665	40	0.23529411764705882	0.7272727272727273	3.5012337028009365e-05	0.5216853055119783	0.09548110886908959	0.5102031933332041	-0.09999999288544659	0.5000009012515699	0.6897055543058875	0.5106332061886277	1.0	1.0	0.0
659	None	None	None	None	None	0	0	0.375	3	0.7777777777777778	7	0.4074074074074074	0.7777777777777778	10	7	0	1	0	0.3333333333333333	3	9	0.7333333333333333	11	1.0	1.0	0.0019514403512045572	0.5155829897722821	-0.009256103414062	0.6584424215144927	0.00041220950291076124	0.5022128534049962	0.5702967176790565	0.5603349339042625	0.5	0.7	0.0
2259	None	None	None	None	None	0	0	0	0	0	0	1.0	0	0	0	0	4	0	1.0	1	1	0.06666666666666667	1	1.0	0	0	0	0	0	0	0	0	0	0	0	0
6997	0.016715519902049045	0.01553391642676698	0.015441440807858543	0.985932297037947	None	0.2	1	0.3333333333333333	4	0.8	12	0.20987654320987653	0.8	16	12	0	0	0	1.0	9	9	1.1333333333333333	17	0.0	1.0	0.09999999995105387	0.5000000001337239	-0.1858258285645297	0.7687022563207118	0.24444525148233254	0.5491653048236317	0.853071319953605	0.614459999996179	0	1.0	0.0
1116	None	None	None	None	None	0.2	1	0.3333333333333333	4	0.8	12	0.20987654320987653	0.8	16	12	0	0	0	1.0	9	9	1.1333333333333333	17	0.0	1.0	-0.00843806886344218	0.6711561726411022	0.06630420048098111	0.5694771431092535	-0.0999750337500328	0.5449165383709474	0.6899702184719321	0.5965465869850837	0	0.6875	0.0
6421	0.0	0.0	0.0	0.9999999999999998	None	0	0	0	0	0	0	1.0	0	0	0	0	4	0	1.0	1	1	0.06666666666666667	1	1.0	0	0	0	0	0	0	0	0	0	0	0	0
861	None	None	None	None	None	0	0	0	0	0	0	1.0	0	0	0	0	4	0	1.0	1	1	0.06666666666666667	1	1.0	0	0	0	0	0	0	0	0	0	0	0	0
932	None	None	None	None	None	0	0	0	0	0	0	1.0	0	0	0	0	0	0	1.0	1	1	0.06666666666666667	1	0.0	0	0	0	0	0	0	0	0	0	0	0	0
6728	1.8811761221437155e-05	2.8849560049341287e-06	2.883259518321578e-06	0.99497603187568	None	0	0	0.19444444444444445	7	0.7647058823529411	39	0.8412698412698413	0.0392156862745098	5	2	47	5	0	0.7777777777777778	9	7	3.533333333333333	53	0.05263157894736842	1.0	0.006504287868482771	0.6304057565341225	0.031521539660257634	0.5694602052903619	0.00025524651043156766	0.5016428416877661	0.5986818393701021	0.5679256454790558	1.0	1.0	0.0
963	None	None	None	None	None	0	0	0.3157894736842105	6	0.6923076923076923	18	0.6222222222222222	0.4230769230769231	15	11	12	1	0	0.5555555555555556	5	9	1.8666666666666667	28	0.041666666666666664	0.5217391304347826	-0.0789399250267672	0.6336818146410523	0.25181627289880043	0.6661970927841345	-0.05956955587875877	0.6797752958083654	0.8096682606719027	0.6601448112624329	1.0	0.13333333333333333	0.0
178	None	None	None	None	None	0	0	0	0	0	0	1.0	0	0	0	0	4	0	1.0	1	1	0.06666666666666667	1	1.0	0	0	0	0	0	0	0	0	0	0	0	0
4872	0.011404240199382009	0.010829069056710041	0.010573907602278845	0.9981897188322275	None	0.2	1	0.3333333333333333	4	0.8	12	0.20987654320987653	0.8	16	12	0	0	0	1.0	9	9	1.1333333333333333	17	0.0	1.0	-0.09929038335584608	0.5946231957349662	0.06927817722935899	0.6505315164635462	-0.09999986490852857	0.5000003363871363	0.6872255942080501	0.5829340118277647	0	1.0	0.0
351	None	None	None	None	None	0.3333333333333333	1	0.5	4	0.7	7	0.2857142857142857	0.7	11	7	0	0	0	0.8571428571428571	7	6	0.8	12	0.0	0.6666666666666666	0.09745028896906945	0.5171362043354457	0.051498665079214544	0.6565854749121299	-0.09995145700038324	0.5001182034807787	0.7015233131228836	0.5594802731303397	0	1.0	0.0
3099	None	None	None	None	None	0	0	0.3333333333333333	6	0.6666666666666666	16	0.6190476190476191	0.625	20	15	5	4	0	0.8571428571428571	7	6	1.7333333333333334	26	0.4444444444444444	0.4	-0.052695488606720756	0.896940695160053	-0.04807436063485993	0.6194588312063013	0.02710920910584998	0.5659140436379684	0.6429893464645546	0.7255270316982398	1.0	1.0	0.0
5099	None	None	None	None	None	0.3	3	0.43478260869565216	10	0.59375	19	0.41975308641975306	0.46875	24	15	9	0	0	1.0	9	9	2.2666666666666666	34	0.0	0.96	0.024524180611973024	0.5	0.07005215783022403	0.5206762167461104	0.22622642986365768	0.5765390710578681	0.7029504142522522	0.5325649961084172	0	0.9583333333333334	0.0
7349	0.02499427657938014	0.01537998065793927	0.008273698590153755	0.9883003187616403	None	0.25	1	0.4	4	0.7692307692307693	10	0.23809523809523808	0.7692307692307693	14	10	0	0	0	0.7777777777777778	9	7	1.0	15	0.0	1.0	0.09999999962781764	0.5000000010485117	0.0002760382078920316	0.5152597178739953	0.2697103701793338	0.557599383986397	0.7522143000756126	0.5243542746455363	0	1.0	0.0
2697	0.00017050165296949226	3.558229295733762e-05	-3.5467765848907035e-05	0.9999954004191008	None	0	0	0.25	1	1.0	3	1.0	1.0	4	3	0	0	0	0.2	1	5	0.3333333333333333	5	0.0	0	-0.06443151087482642	0.6324223739167526	0.17774479926518622	0.5283159065091049	0.09900777058302086	0.5007961516175674	0.7329841976622037	0.5547127513173352	0	0	0.0
2166	None	None	None	None	None	0	0	0.34615384615384615	9	0.5555555555555556	20	0.7037037037037037	0.08333333333333333	8	3	29	8	0	0.6666666666666666	9	6	2.533333333333333	38	0.14035087719298245	0.7272727272727273	-0.0402626374572986	0.6654684890323053	0.022765647848041033	0.5668163558652587	0.15490427714502925	0.5304588463016394	0.6924688607638412	0.5889290962509872	0.0	0	0.0
3019	0.0	0.0	0.0	0.9999999999999998	None	0	0	0	0	0	0	1.0	0	0	0	0	4	0	1.0	1	1	0.06666666666666667	1	1.0	0	0	0	0	0	0	0	0	0	0	0	0
1446	None	None	None	None	None	0.5	1	0.5714285714285714	4	0.625	5	0.3333333333333333	0.625	9	5	0	0	0	0.8333333333333334	5	6	0.6666666666666666	10	0.0	1.0	0.004010837286557028	0.6813234071874111	0.20159711011528442	0.9999999993555391	4.83261075446165e-13	0.5000000000833711	0.8721403798262419	0.9993299507217327	0	1.0	0.0
6956	0.000726586397814394	0.0003488968061577536	-7.310294548807327e-05	0.9995550260176455	None	0.2	1	0.3333333333333333	4	0.8	12	0.20987654320987653	0.8	16	12	0	0	0	1.0	9	9	1.1333333333333333	17	0.0	1.0	0.024273268606481317	0.5020164912280103	-0.004415529493343612	0.6773260970516471	0.09297096203964268	0.5397243884241373	0.5969982172753489	0.5751602334005694	0	1.0	0.0
5370	0.0022757240765427177	0.0002529996992834805	3.191220785492643e-05	0.9942823951060761	None	0	0	0.2857142857142857	2	0.75	6	0.4	0.375	4	3	5	9	0	1.0	5	5	0.6666666666666666	10	0.6923076923076923	0	0.06812863351489509	0.6365824049976962	0.09990781524136857	0.5026045820253686	-0.09999244395001287	0.5000739611633209	0.7067907041880563	0.5474629599212806	0.0	0	0.0
1388	None	None	None	None	None	0	0	0	0	0	0	1.0	0	0	0	0	4	0	1.0	1	1	0.06666666666666667	1	1.0	0	0	0	0	0	0	0	0	0	0	0	0
4777	0.0	0.0	0.0	1.0	None	0	0	0	0	0	0	1.0	0	0	0	0	0	0	1.0	1	1	0.06666666666666667	1	0.0	0	0	0	0	0	0	0	0	0	0	0	0
6309	0.026976076257101685	0.006079824955601402	0.006057626925286038	0.9805202152121597	None	0.25	1	0.36363636363636365	4	0.7857142857142857	11	0.2222222222222222	0.7857142857142857	15	11	0	0	0	0.8888888888888888	9	8	1.0666666666666667	16	0.0	1.0	0.32605449979503753	0.5233235725185896	0.09462819836994417	0.544951320790031	0.09999999947190233	0.5000001484018918	0.742264104107467	0.5227887597596792	0	0.9333333333333333	0.0
904	None	None	None	None	None	0	0	0.06896551724137931	2	0.9512195121951219	39	0.9555555555555556	0	0	0	42	9	0	0.5555555555555556	5	9	2.8666666666666667	43	0.10227272727272728	1.0	0	0	0	0	0	0	0	0	0	0	0
7320	0.01699576497963973	0.016199090911351143	0.016087483014759603	0.9858557810269045	None	0.2	1	0.3333333333333333	4	0.8	12	0.20987654320987653	0.8	16	12	0	0	0	1.0	9	9	1.1333333333333333	17	0.0	1.0	0.09999999995105387	0.5000000001337239	-0.1858258285645297	0.7687022563207118	0.24444525148233254	0.5491653048236317	0.853071319953605	0.614459999996179	0	1.0	0.0
5393	None	None	None	None	None	0.13333333333333333	2	0.4375	14	0.5	23	0.6666666666666666	0.43478260869565216	33	20	14	0	0	0.8888888888888888	9	8	3.2	48	0.0	1.0	-0.03048106211022167	0.6732568131180635	-0.013774527694400818	0.669053630968568	0.3327904089332097	0.606049681448885	0.8453000703105269	0.6500363818126214	0	1.0	0.0
5224	0.00366300326439805	0.0012440253885525848	0.0011835143553424756	0.9887649814046094	None	0.18181818181818182	2	0.4166666666666667	10	0.5882352941176471	20	0.5	0.5882352941176471	30	20	5	0	0	0.8888888888888888	9	8	2.4	36	0.0	0.5714285714285714	0.2481850821116617	0.8110315997018546	-0.007986724259969097	0.6443597520619622	-0.053669200147725936	0.5478948967711054	0.7980104366163792	0.6786870395114427	0	1.0	0.0
90	None	None	None	None	None	0.2	1	0.3333333333333333	4	0.8	12	0.20987654320987653	0.8	16	12	0	0	0	1.0	9	9	1.1333333333333333	17	0.0	1.0	0.0965353015198068	0.5876237840522793	-0.13466649209125175	0.6256265389795261	0.05525835754046164	0.5826074298448256	0.7331688471122194	0.5987787152857158	0	0.8125	0.0
4371	7.075884650118276e-09	7.007385130059593e-09	6.137861238269083e-09	0.999999610169657	None	1.0	1	1.0	4	0.0	0	0.5555555555555556	0	0	0	4	7	0	1.0	3	3	0.3333333333333333	5	0.5833333333333334	1.0	0	0	0	0	0	0	0	0	0	0	0
5924	0.0	0.0	0.0	0.9999999999999998	None	0	0	0	0	0	0	1.0	0	0	0	0	4	0	1.0	1	1	0.06666666666666667	1	1.0	0	0	0	0	0	0	0	0	0	0	0	0
4593	0.010698983433616749	0.0006868567003866286	0.00034504172203028797	0.981110863821948	None	0.2	1	0.3333333333333333	4	0.8	12	0.20987654320987653	0.8	16	12	0	0	0	1.0	9	9	1.1333333333333333	17	0.0	1.0	0.24771213862312216	0.6322893628880334	0.22476942463597244	0.7724384813643913	0.12690659851544886	0.543721464580333	0.6703068414225883	0.6562225338455304	0	1.0	0.0
6537	0.00030641148095705373	4.931640251550864e-06	3.6050252451596176e-06	0.9999999668720428	None	0.2	1	0.3333333333333333	4	0.8	12	0.20987654320987653	0.8	16	12	0	0	0	1.0	9	9	1.1333333333333333	17	0.0	1.0	0.13303986078865154	0.6440322993664631	-0.03596890117516428	0.6818023685919079	-0.09999993060437043	0.5000001526631457	0.741253255398521	0.6110335761106159	0	1.0	0.0
5232	0.0005072144186304783	3.5214665209455325e-06	2.649110063035347e-07	0.9999641167042345	None	0.2	1	0.3333333333333333	4	0.8	12	0.20987654320987653	0.8	16	12	0	0	0	1.0	9	9	1.1333333333333333	17	0.0	1.0	-0.08414850174196595	0.9752577455016245	-0.09867884170526574	0.9988456428344414	0.29157311388781626	0.6820878938093061	0.8818911645340884	0.9766502692240818	0	0.375	0.0
2826	0.0015216554675730064	2.115766139846782e-05	-1.9320490465496014e-05	0.9999925819599065	None	0.06666666666666667	1	0.3125	10	0.6739130434782609	31	0.5925925925925926	0.391304347826087	27	18	20	0	0	1.0	9	9	3.2	48	0.0	0.8205128205128205	-0.09997928926481735	0.5002132511509176	7.902762784127648e-27	0.500000000000006	0.09619957126768995	0.5357127739720251	0.6901811394631323	0.5119933465623941	0	1.0	0.0
7160	0.017410300260142213	0.01581015582633285	0.01570584319356284	0.9859428692432027	None	0.2	1	0.3333333333333333	4	0.8	12	0.20987654320987653	0.8	16	12	0	0	0	1.0	9	9	1.1333333333333333	17	0.0	1.0	0.09999999995105387	0.5000000001337239	-0.1858258285645297	0.7687022563207118	0.24444525148233254	0.5491653048236317	0.853071319953605	0.614459999996179	0	1.0	0.0
5870	1.3983887335016346e-05	5.0103189679885256e-06	5.000363636675083e-06	0.9984303179299326	None	0	0	0.3	6	0.6666666666666666	18	0.4027777777777778	0.48148148148148145	18	13	10	6	0	0.8888888888888888	9	8	1.9333333333333333	29	0.3157894736842105	0.6666666666666666	-0.05870422557421262	0.5753853664024694	0.09999976101665925	0.5093534090310388	1.593907279342567e-06	0.5000145629259332	0.6581754625433593	0.5284138756230768	0.1111111111111111	0.2222222222222222	0.0
5632	0.0	0.0	0.0	1.0	None	0	0	0	0	0	0	1.0	0	0	0	0	0	0	1.0	1	1	0.06666666666666667	1	0.0	0	0	0	0	0	0	0	0	0	0	0	0
5404	0.001770840536017758	0.0003804074148679652	0.0002185361201512444	0.9976432557809485	None	0.2	1	0.3333333333333333	4	0.8	12	0.20987654320987653	0.8	16	12	0	0	0	1.0	9	9	1.1333333333333333	17	0.0	1.0	0.014686944139476844	0.6574989264712525	5.06933128475533e-07	0.5000166916460665	0.057709704306245876	0.6674189781052694	0.6085678777414191	0.6105417168340301	0	1.0	0.0
27	None	None	None	None	None	0	0	0.21428571428571427	3	0.8333333333333334	15	0.6666666666666666	0	0	0	19	15	0	0.8333333333333334	6	5	1.3333333333333333	20	0.35714285714285715	0.42857142857142855	0	0	0	0	0	0	0	0	0	0	0
7417	0.00026368869853313166	0.00014418826284671047	0.000142127662514146	0.9998239885463723	None	0.2	1	0.3333333333333333	4	0.8	12	0.20987654320987653	0.8	16	12	0	0	0	1.0	9	9	1.1333333333333333	17	0.0	1.0	0.03165448751517634	0.5441942163269127	0.00012141234524036562	0.5004809559909021	0.05256926903899926	0.5544897177256274	0.5610925195276811	0.5331173724911233	0	0.125	0.0
6996	0.011409392822746868	0.010627604099727872	0.010331186884129727	0.9982683842271303	None	0.2	1	0.3333333333333333	4	0.8	12	0.20987654320987653	0.8	16	12	0	0	0	1.0	9	9	1.1333333333333333	17	0.0	1.0	-0.09929038335584608	0.5946231957349662	0.06927817722935899	0.6505315164635462	-0.09999986490852857	0.5000003363871363	0.6872255942080501	0.5829340118277647	0	1.0	0.0
4531	0.01880019101868328	0.0014488195273876252	0.0014406078967297694	0.9953466205952844	None	0.07692307692307693	1	0.32142857142857145	9	0.65	26	0.6666666666666666	0.125	10	5	31	8	0	0.7777777777777778	9	7	2.8	42	0.13114754098360656	0.9714285714285714	1.1603814466370803e-26	0.5000000000000451	0.051489524133458885	0.6951757957533488	0.09986423027730446	0.5721268181855683	0.6021152153128403	0.5918586917590942	1.0	1.0	0.0
5937	0.004901473696025445	0.00033639346132124465	0.00013634889321104685	0.9965461691954312	None	0.25	1	0.36363636363636365	4	0.7857142857142857	11	0.2222222222222222	0.7857142857142857	15	11	0	0	0	0.8888888888888888	9	8	1.0666666666666667	16	0.0	1.0	0.5969653920028642	0.5067596066388538	1.2882713601889165e-10	0.5000010438374439	0.0999998962993667	0.5000004427928058	0.9315368244870436	0.5022538197781895	0	1.0	0.0
5639	4.751318746370405e-06	4.76711501656705e-06	4.76709033747211e-06	0.9999109688624681	None	0.2	1	0.3333333333333333	4	0.8	12	0.20987654320987653	0.8	16	12	0	0	0	1.0	9	9	1.1333333333333333	17	0.0	1.0	0.4237187113789358	0.8645348510325663	0.0009180299646061804	0.506169567711683	3.1398592271574003e-07	0.5119372381245599	0.8793470389650822	0.6551990047551159	0	0.125	0.0
4390	0.02054164905108999	0.0033045566259517684	-0.0024544020213952003	0.9652912453495803	None	0.2	1	0.3333333333333333	4	0.8	12	0.20987654320987653	0.8	16	12	0	0	0	1.0	9	9	1.1333333333333333	17	0.0	1.0	0.38943267238314766	0.6520067146877547	0.0017625297107991638	0.5284430298999437	0.26132118975689345	0.6250962070499233	0.8389802361965284	0.6029249993822929	0	0.375	0.0
954	None	None	None	None	None	0	0	0.09090909090909091	2	0.9354838709677419	29	0.9166666666666666	0	1	0	31	10	0	1.0	6	6	2.2	33	0.15384615384615385	0.35714285714285715	0	0	0	0	0	0	0	0	0	0	0
1596	None	None	None	None	None	0.3333333333333333	1	0.5	4	0.6666666666666666	6	0.3055555555555556	0.6666666666666666	10	6	0	0	0	1.0	6	6	0.7333333333333333	11	0.0	0.8	0.018186369096435596	0.5727282307361685	0.09951370906798507	0.5062570704480056	0.17055285918790009	0.5972651833893585	0.6545597455324104	0.5590648927220808	0	1.0	0.0
5636	0.011065504282578065	0.010513907787106327	0.010265784243267254	0.9982031865703245	None	0.2	1	0.3333333333333333	4	0.8	12	0.20987654320987653	0.8	16	12	0	0	0	1.0	9	9	1.1333333333333333	17	0.0	1.0	-0.09929038335584608	0.5946231957349662	0.06927817722935899	0.6505315164635462	-0.09999986490852857	0.5000003363871363	0.6872255942080501	0.5829340118277647	0	1.0	0.0
4398	0.004377191174819759	0.0033690091916681337	0.0033392422906208946	0.9956414177399874	None	0.2	1	0.3333333333333333	4	0.8	12	0.20987654320987653	0.8	16	12	0	0	0	1.0	9	9	1.1333333333333333	17	0.0	1.0	7.902762784127648e-27	0.5	-0.010805989842348911	0.6380946826879381	0.06134445905541865	0.5923333558339334	0.5973727032968695	0.5777575430539472	0	1.0	0.0
6356	0.0	0.0	0.0	1.0	None	0	0	0	0	0	0	1.0	0	0	0	0	0	0	1.0	1	1	0.06666666666666667	1	0.0	0	0	0	0	0	0	0	0	0	0	0	0
6957	0.00034862576767393834	2.708417193706483e-05	-1.780694728684798e-05	0.9999935549690826	None	0.3333333333333333	1	0.5	4	0.7	7	0.2857142857142857	0.7	11	7	0	0	0	0.8571428571428571	6	7	0.8	12	0.0	0.6666666666666666	0.09999999996291639	0.5000000000288746	-0.04805607969465296	0.5310728533908131	0.35066425650325816	0.558033318431844	0.84009521617501	0.5297677518616816	0	1.0	0.0
940	None	None	None	None	None	1.0	1	0.8	4	0.4	2	0.4375	0.4	6	2	0	0	0	1.0	4	4	0.4666666666666667	7	0.0	0.6666666666666666	0.09507074284759669	0.5118007670447899	3.98107320218931e-07	0.5000459581403897	1.0637526458796194e-05	0.5001451253935326	0.6101824010078637	0.5039979289465781	0	1.0	0.0
6798	0.0003184608155978119	2.19032721393818e-06	5.487466404929861e-07	0.9999999711472971	None	0.2	1	0.3333333333333333	4	0.8	12	0.20987654320987653	0.8	16	12	0	0	0	1.0	9	9	1.1333333333333333	17	0.0	1.0	0.09999999984392048	0.5000000000052008	-0.008053086687461398	0.6651667717619693	0.06450204140095188	0.6621650115408444	0.6433385386528101	0.6113809771964075	0	0.9375	0.0
2776	1.035439628402268e-08	2.800569889389235e-11	-1.6520778727126427e-11	0.9999999999990625	None	0.2	1	0.3333333333333333	4	0.8	12	0.20987654320987653	0.8	16	12	0	0	0	1.0	9	9	1.1333333333333333	17	0.0	1.0	0.09999977678741859	0.500007391033521	0.09999998822599997	0.5000000286146262	6.886652840630816e-08	0.5000100351389457	0.6157152887419123	0.5000058182623648	0	0.9375	0.0
7504	5.550061291667282e-09	5.55834084975437e-09	3.959053613777517e-09	0.9999998063625446	None	1.0	1	1.0	4	0.0	0	0.5555555555555556	0	0	0	4	8	0	1.0	3	3	0.3333333333333333	5	0.6666666666666666	1.0	0	0	0	0	0	0	0	0	0	0	0
1040	None	None	None	None	None	0.1	1	0.36363636363636365	8	0.6	18	0.7619047619047619	0.5333333333333333	24	16	7	1	0	0.8571428571428571	7	6	2.1333333333333333	32	0.1	0.4444444444444444	0.02250382599664878	0.6681070387618893	3.7297771156424454e-07	0.5000033090690226	-0.0999999999999973	0.5000000000937495	0.6305943282649532	0.5580412604116927	1.0	1.0	0.0
1030	None	None	None	None	None	0	0	0.375	3	0.7777777777777778	7	0.4074074074074074	0.3333333333333333	5	3	5	9	0	0.3333333333333333	3	9	0.7333333333333333	11	0.75	0.8888888888888888	0.0816185760147382	0.5728516362026971	0.002603220531823428	0.5117749975634914	-0.0876741942283049	0.5844986157483223	0.6499689459310382	0.5565793398320887	0.0	0.6	0.0
2368	None	None	None	None	None	0.2857142857142857	2	0.35294117647058826	6	0.7391304347826086	17	0.30864197530864196	0.7391304347826086	23	17	1	0	0	1.0	9	9	1.6666666666666667	25	0.0	1.0	0.04125711629300706	0.9069044309131862	0.09999978294683884	0.5000824545752253	0.09999577684067537	0.5035003918526314	0.7102985302829875	0.6821306372258498	0	1.0	0.0
2385	None	None	None	None	None	0	0	0.46153846153846156	6	0.5294117647058824	9	0.4222222222222222	0.29411764705882354	10	5	8	0	0	0.5555555555555556	9	5	1.2666666666666666	19	0.0	0.42857142857142855	0.09578467344744641	0.5784741899839176	0.09680118184746095	0.508444028091271	0.08373702756837631	0.5344184298877896	0.5376447075518297	0.5405924675095585	0	0.8	0.0
1766	None	None	None	None	None	0	0	0.5	4	0.6	6	0.3333333333333333	0.6	10	6	1	1	0	1.0	6	6	0.8	12	0.5	0.5714285714285714	-0.12909653904921767	0.6031566767525282	0.03361228300448553	0.6334456567433409	0.09999314976714514	0.5000751900493029	0.7302262073745757	0.5798086362088767	1.0	1.0	0.0
5590	9.73700182332552e-07	1.1565012047347968e-07	1.9792835583743563e-08	0.9999737791081326	None	0	0	0.20754716981132076	11	0.7402597402597403	57	0.9753086419753086	0.14285714285714285	20	11	58	2	0	1.0	9	9	5.266666666666667	79	0.018018018018018018	0.9714285714285714	0.07743675762036023	0.544652042490091	0.09999835175805576	0.5002675770355942	-0.026982790665550278	0.5053084521982971	0.6345994134116891	0.5167762156369302	1.0	1.0	0.0
3542	0.0009586586424469084	6.063306516092883e-05	-3.3829002345095456e-05	0.9957753220298663	None	0.14285714285714285	1	0.375	6	0.5909090909090909	13	0.5333333333333333	0.36363636363636365	13	8	10	3	0	0.5555555555555556	9	5	1.6	24	0.15789473684210525	0.3157894736842105	0.15220903446486506	0.65422023854866	0.5161575584591367	0.6841894661597548	0.008487193098549402	0.5171257613341643	0.8944412942733586	0.6208336377713962	0.0	0	0.0
544	None	None	None	None	None	0	0	0.1509433962264151	8	0.8181818181818182	63	0.9753086419753086	0.1038961038961039	13	8	65	0	0	1.0	9	9	5.266666666666667	79	0.0	0.9714285714285714	0.09998967074257632	0.5193734394202705	1.066635219836779e-08	0.5413966879533092	0.05631384490491796	0.550910861827044	0.6013068308152685	0.5372517498433438	0	1.0	0.0
7497	0.017265730734753626	0.01571107844325777	0.015608274724659773	0.9860027838959368	None	0.2	1	0.3333333333333333	4	0.8	12	0.20987654320987653	0.8	16	12	0	0	0	1.0	9	9	1.1333333333333333	17	0.0	1.0	0.09999999995105387	0.5000000001337239	-0.1858258285645297	0.7687022563207118	0.24444525148233254	0.5491653048236317	0.853071319953605	0.614459999996179	0	1.0	0.0
5448	0.004375026995131193	0.002532334792373686	-0.0023610240159580445	0.9984146943662141	None	0.2	1	0.3333333333333333	4	0.8	12	0.20987654320987653	0.8	16	12	0	0	0	1.0	9	9	1.1333333333333333	17	0.0	1.0	-0.09643251981204634	0.6304558746965344	0.09759102386121575	0.5413728313428169	-0.01935433000030299	0.6599057677538779	0.6881398954678153	0.6116625281559493	0	1.0	0.0
3441	1.322997515084678e-07	1.1023709163088901e-07	8.572409122135612e-08	0.9999692614432363	None	0	0	0.08888888888888889	4	0.9076923076923077	59	0.8271604938271605	0	0	0	66	4	0	1.0	9	9	4.466666666666667	67	0.029411764705882353	0.9655172413793104	0	0	0	0	0	0	0	0	0	0	0
2627	1.0070791147847658e-05	4.65678499433956e-09	2.9585897902796643e-09	0.999996857292571	None	1.0	1	1.0	5	0.0	0	0.7777777777777778	0	2	0	4	4	0	1.0	3	3	0.4666666666666667	7	0.4	1.0	0	0	0	0	0	0	0	0	0	0	0
1886	None	None	None	None	None	0	0	0.5	2	0.75	3	0.6	0.75	5	3	0	2	0	0.4	5	2	0.4	6	1.0	0	0.09982001643793434	0.5256496925002373	-0.09469655665844788	0.5695616812520515	-0.0032932067069887314	0.6315472352674812	0.688816060253546	0.5762026575120566	0.0	0	0.0
3938	None	None	None	None	None	0	0	0.1590909090909091	7	0.8412698412698413	53	0.8024691358024691	0.3492063492063492	28	22	36	0	0	1.0	9	9	4.333333333333333	65	0.0	0.7142857142857143	1.8559543293851202e-22	0.5000000000236986	0.20930519823113136	0.8099691091618472	-0.013483961688634074	0.6442950489910533	0.7444120712007299	0.6640261527319755	0	1.0	0.0
3333	0.003545776104683548	0.0007876191724814414	0.0007642265443651456	0.9934549343143811	None	0.16666666666666666	1	0.4666666666666667	7	0.45	9	0.4074074074074074	0.3	10	6	11	7	0	0.6666666666666666	6	9	1.4666666666666666	22	0.3181818181818182	0.4	0.09999533066721247	0.5018422693795686	0.059738108550855575	0.6444264305131275	0.01687066222808285	0.642052142492425	0.6317514494954238	0.5975883570180731	0.0	0	0.0
2770	0.0001161155111365171	3.445741398175311e-05	2.0595119429050324e-05	0.9995794258453723	None	0.4	2	0.5	6	0.6	9	0.40476190476190477	0.6	15	9	1	0	0	0.8571428571428571	6	7	1.1333333333333333	17	0.0	0.5454545454545454	0.0805128481612178	0.5292162795284591	-0.08314738510050176	0.5488173737298179	-0.029375894949657026	0.5207273861393483	0.6637126155006994	0.5329396406810913	0	1.0	0.0
1635	None	None	None	None	None	0	0	0	0	0	0	1.0	0	0	0	0	4	0	1.0	1	1	0.06666666666666667	1	1.0	0	0	0	0	0	0	0	0	0	0	0	0
4156	0.0003369771234881038	2.9581351111544112e-06	2.937509093809581e-06	0.9999788185732559	None	0.045454545454545456	1	0.2391304347826087	11	0.7121212121212122	47	0.8395061728395061	0.06060606060606061	11	4	56	6	0	1.0	9	9	4.533333333333333	68	0.05504587155963303	0.9354838709677419	0.003837024119552989	0.6616663842287372	0.14999192973974868	0.5485235979116972	0.1616234990887779	0.5741106095078553	0.6632113103494898	0.5958074607349954	1.0	1.0	0.11274267270225435
4034	0.0016123185228100068	0.0001633739508393431	-0.00016320828719692136	0.9962958753404075	None	0	0	0.25	1	1.0	3	1.0	1.0	4	3	0	2	0	0.2	1	5	0.3333333333333333	5	0.6666666666666666	0	-0.1608374551750198	0.5585901869563122	0.316684251614193	0.7442219544049868	-0.09963138035998083	0.5001017472842241	0.8929844401650512	0.606977820074609	1.0	1.0	0.0
2366	None	None	None	None	None	0	0	0.3333333333333333	4	0.625	10	0.8571428571428571	0.375	9	6	8	3	0	0.42857142857142855	7	3	1.2	18	0.17647058823529413	0.4	7.902762784127648e-27	0.5	0.15098995050667735	0.5523978727812415	-0.09999906651708282	0.5001272271631156	0.7372420315876954	0.5175654974755336	0.6666666666666666	0.4444444444444444	0.0
173	None	None	None	None	None	0	0	0.3333333333333333	3	0.8181818181818182	9	0.28888888888888886	0.8181818181818182	12	9	0	0	0	0.5555555555555556	5	9	0.8666666666666667	13	0.0	1.0	-0.03863815092829208	0.6532177796416906	0.03276491205834571	0.6525227284279845	0.143517697309563	0.9954223962133029	0.7049562589179525	0.9015988566508122	0	0.9166666666666666	0.0
5028	2.4905446370477483e-06	3.623554457522856e-08	-3.606053565458223e-08	0.999999469454523	None	0	0	1.0	1	0	0	1.0	0	1	0	0	3	0	0.5	2	1	0.13333333333333333	2	1.0	0	0	0	0	0	0	0	0	0	0	0	0
3769	None	None	None	None	None	0	0	0.2222222222222222	12	0.7215189873417721	57	1.0	0.22784810126582278	27	18	53	0	0	1.0	9	9	5.4	81	0.0	1.0	-0.02217765560731346	0.5129660378734003	0.29914540619040425	0.7158235927128157	0.05070319479080474	0.5992247901344365	0.8074698031370569	0.612852093481201	0	1.0	0.0
7536	0.0012275469700133508	0.0010614651462885678	5.113365839710272e-06	0.9985107870108403	None	0.2	1	0.3333333333333333	4	0.8	12	0.20987654320987653	0.8	16	12	0	0	0	1.0	9	9	1.1333333333333333	17	0.0	1.0	0.07238384748280997	0.6427517562927106	0.09220800101322923	0.5732560164413462	0.04272735131176894	0.5084315142308687	0.5583984943291151	0.5757624721431425	0	1.0	0.0
7317	None	None	None	None	None	0	0	0.3333333333333333	8	0.6363636363636364	21	0.7777777777777778	0.3333333333333333	18	11	16	0	0	0.5555555555555556	9	5	2.3333333333333335	35	0.0	0.7333333333333333	0.04133375034724175	0.5031588117130722	0.03182300424985633	0.5682154107847056	0.3403950240255727	0.579401697654026	0.8096749007668231	0.5504549356802709	0	1.0	0.0
1353	None	None	None	None	None	0	0	0.2	3	0.9	18	0.4074074074074074	0.65	16	13	5	2	0	0.6666666666666666	9	6	1.4666666666666666	22	0.18181818181818182	1.0	-0.09999928321822271	0.5000946923903812	1.2102494485813096	1.0	-0.04033747597829483	0.6666790578725414	0.9975134347941127	1.0	1.0	1.0	0.0
6884	0.029849586799216895	0.02052101443969657	0.012575478827533827	0.9681984891239322	None	0.2	1	0.3333333333333333	4	0.8	12	0.20987654320987653	0.8	16	12	0	0	0	1.0	9	9	1.1333333333333333	17	0.0	1.0	0.3240588239487878	0.5266907821519037	-0.0811616533975015	0.6067246090676315	0.4246819699253363	0.640261197382012	0.8950806912806596	0.5920168442146738	0	1.0	0.0
76	None	None	None	None	None	0	0	0	0	0	0	1.0	0	0	0	0	0	0	1.0	1	1	0.06666666666666667	1	0.0	0	0	0	0	0	0	0	0	0	0	0	0
3069	1.0638506234600286e-07	8.836490781902929e-08	5.776354849905807e-08	0.9999753458683629	None	0	0	0.11764705882352941	4	0.8775510204081632	43	0.7083333333333334	0	0	0	50	1	0	0.8888888888888888	9	8	3.4	51	0.009615384615384616	0.723404255319149	0	0	0	0	0	0	0	0	0	0	0
219	None	None	None	None	None	0.2857142857142857	2	0.4375	7	0.5909090909090909	13	0.4897959183673469	0.18181818181818182	10	4	13	5	0	1.0	7	7	1.6	24	0.20833333333333334	0.42105263157894735	0.06841396559932905	0.5398270613959646	-0.019032063399365935	0.6729348256746984	0.0038319689982815293	0.536330461328212	0.6035192012731895	0.5847340481807857	0.4	0.8	0.0
4691	0.019482913159682876	0.0009908127604052526	0.0007216139389540104	0.9499543502112088	None	0.2	1	0.3333333333333333	4	0.8	12	0.20987654320987653	0.8	16	12	0	0	0	1.0	9	9	1.1333333333333333	17	0.0	1.0	0.3990101472179933	0.5711040407422369	0.02401983455709967	0.5802507330499406	0.09835459394294721	0.5207721618424906	0.8347856696584838	0.5575189272202579	0	1.0	0.0
563	None	None	None	None	None	0	0	0.42857142857142855	3	0.5	4	0.625	0	0	0	9	12	0	1.0	4	4	0.6666666666666666	10	0.5454545454545454	0	0	0	0	0	0	0	0	0	0	0	0
5768	None	None	None	None	None	0.16666666666666666	1	0.4666666666666667	7	0.55	11	0.4489795918367347	0.25	8	5	13	14	0	1.0	7	7	1.4666666666666666	22	0.5185185185185185	0.8421052631578947	-0.0999089857660786	0.5122578551240985	-0.04095354481135613	0.6719871225290672	0.23412328645524125	0.586226959628912	0.8140461375159697	0.5918307996302941	1.0	1.0	0.0
7508	0.00754235769718301	0.004888074041658744	-0.00410309526331067	0.9966537816354071	None	0.2	1	0.3333333333333333	4	0.8	12	0.20987654320987653	0.8	16	12	0	0	0	1.0	9	9	1.1333333333333333	17	0.0	1.0	0.0999999999794397	0.5000000001717264	0.09567755662949125	0.5154610670023476	-0.0008800794856374455	0.636505503027841	0.6143127627542087	0.5516561064479779	0	1.0	0.0
6336	0.0	0.0	0.0	0.9999999999999998	None	0	0	0	0	0	0	1.0	0	0	0	0	4	0	1.0	1	1	0.06666666666666667	1	1.0	0	0	0	0	0	0	0	0	0	0	0	0
5248	0.013397620378737016	0.007819415175747786	0.006833361123769569	0.9707287838743764	None	0.2	1	0.3333333333333333	4	0.8	12	0.20987654320987653	0.8	16	12	0	0	0	1.0	9	9	1.1333333333333333	17	0.0	1.0	0.6149984972409211	0.7396842797439223	3.2671416982388694e-05	0.5005368261811004	0.11895727147437878	0.6362462485124601	0.9388635582113337	0.6306938752625838	0	1.0	0.0
2558	0.00013627999358068463	3.2652606073808884e-07	1.0904148742168876e-08	0.9999965259205977	None	0	0	0.75	3	0.5	2	0.6	0.5	3	2	2	7	0	0.4	2	5	0.4	6	1.0	0.5	1.1267702610543424e-11	0.5000000000288101	-0.1535396124942729	0.7271581073964509	0.09624962499521593	0.5087309013475408	0.7320932492744859	0.5838000790500633	1.0	1.0	0.0
2736	9.736866109840906e-15	1.1021123472209102e-14	-7.286399604344878e-15	0.9999999999999998	None	0	0	0	0	0	0	1.0	0	0	0	0	0	0	1.0	1	1	0.06666666666666667	1	0.0	0	0	0	0	0	0	0	0	0	0	0	0
6921	0.011199859038780563	0.010680339337487552	0.010338812158244193	0.9982682805922584	None	0.2	1	0.3333333333333333	4	0.8	12	0.20987654320987653	0.8	16	12	0	0	0	1.0	9	9	1.1333333333333333	17	0.0	1.0	-0.09929038335584608	0.5946231957349662	0.06927817722935899	0.6505315164635462	-0.09999986490852857	0.5000003363871363	0.6872255942080501	0.5829340118277647	0	1.0	0.0
5361	0.004737485957248455	0.0030825339145173127	0.0030748173722293837	0.9966644898315632	None	0.2	1	0.3333333333333333	4	0.8	12	0.20987654320987653	0.8	16	12	0	0	0	1.0	9	9	1.1333333333333333	17	0.0	1.0	0.4056192753325368	0.5535105304250596	0.22615379772773236	0.987626430593596	0.04411369919186438	0.6329002841522633	0.831098904132783	0.8472373386518205	0	1.0	0.0
2674	2.3798317147641157e-06	4.641645681739463e-08	-3.100675706043346e-08	0.9999878155371834	None	0.6666666666666666	2	0.875	7	0.2	2	0.48	0.1	8	1	3	1	0	1.0	5	5	0.8	12	0.3333333333333333	0.8571428571428571	0.09999865315038238	0.5004823203121942	4.0402193577977476e-22	0.5	-0.04031732448768007	0.5053736767214695	0.643257228000454	0.5019520581134737	1.0	1.0	0.0
1600	None	None	None	None	None	0.2	1	0.3333333333333333	4	0.8	12	0.20987654320987653	0.8	16	12	0	0	0	1.0	9	9	1.1333333333333333	17	0.0	1.0	-0.05109354598710973	0.6664450343329797	0.003236302900134204	0.5290257710224924	0.2016327590704574	0.6686885582522815	0.757374259347802	0.6232927101029813	0	0	0.0
1896	None	None	None	None	None	0	0	0	0	0	0	1.0	0	0	0	0	2	0	1.0	1	1	0.06666666666666667	1	0.5	0	0	0	0	0	0	0	0	0	0	0	0
874	None	None	None	None	None	0.13333333333333333	2	0.34375	11	0.6304347826086957	29	0.5925925925925926	0.5869565217391305	38	27	9	0	0	1.0	9	9	3.2	48	0.0	0.7692307692307693	0.010584960647796487	0.6709233335757279	0.05638013761789634	0.5358766493176	0.014260916690784659	0.6530333151955466	0.6269806035559966	0.6215594060081322	0	1.0	0.0
7117	0.0022233420278310514	0.0015450158339648692	-0.0013207655709845279	0.9984351745670139	None	0.16666666666666666	1	0.35714285714285715	5	0.7222222222222222	13	0.5555555555555556	0.7222222222222222	18	13	1	0	0	0.4444444444444444	9	4	1.3333333333333333	20	0.0	1.0	0.0999999999972394	0.5000000000019692	-0.023349080513608466	0.6314385134789501	0.26552951742207564	0.6053448135350411	0.7832729663559429	0.5798261114752262	0	1.0	0.0
1196	None	None	None	None	None	0	0	0.25	1	1.0	3	1.0	1.0	4	3	0	1	0	0.2	5	1	0.3333333333333333	5	0.3333333333333333	0	-0.048689476975968225	0.5206074272710186	0.08498234010190178	0.5271423645664555	0.07116934633029195	0.6112139777758334	0.6463073494372801	0.5534261584540853	1.0	1.0	0.0
292	None	None	None	None	None	0.2	1	0.3333333333333333	4	0.8	12	0.20987654320987653	0.8	16	12	0	0	0	1.0	9	9	1.1333333333333333	17	0.0	1.0	-0.09997653850545767	0.5436756146980538	0.11325325498736467	0.9131787884528844	0.09998596859234314	0.5293587673425909	0.7231461636530393	0.7072226866009015	0	0.3125	0.0
3420	0.0058108230768884475	0.0008428618733932522	0.0008353997675616191	0.9976843429060451	None	0	0	0.25	1	1.0	3	1.0	1.0	4	3	0	0	0	0.2	1	5	0.3333333333333333	5	0.0	0	-0.09999999996519407	0.5000000000158996	5.957581961056449e-05	0.5003779310870358	-0.16315361867646627	0.9862028894686363	0.8555841948183744	0.8059081399487394	0	1.0	0.0
1122	None	None	None	None	None	1.0	1	0.8	4	0.4	2	0.4375	0.4	6	2	0	0	0	1.0	4	4	0.4666666666666667	7	0.0	0.6666666666666666	0.09507074284759669	0.5118007670447899	3.98107320218931e-07	0.5000459581403897	1.0637526458796194e-05	0.5001451253935326	0.6101824010078637	0.5039979289465781	0	1.0	0.0
565	None	None	None	None	None	0.14285714285714285	2	0.4	12	0.5813953488372093	25	0.625	0.5813953488372093	36	25	8	0	0	0.8888888888888888	9	8	3.0	45	0.0	0.717948717948718	-0.0009767118368067633	0.6736608039497264	-0.0062264549013948374	0.6682727947227944	0.011219270167418822	0.6746684895845697	0.6378115132320186	0.6722068244325528	0	0.19444444444444445	0.0
5036	0.0022630931836605706	0.001639604492798448	0.001439903293468796	0.9965057215711677	None	0	0	0.42857142857142855	3	0.625	5	0.3333333333333333	0.625	7	5	2	0	0	0.8333333333333334	6	5	0.6666666666666666	10	0.0	0.2222222222222222	0.09994020530403833	0.5003675685832086	0.07346894079625368	0.5772840565013633	0.019815893130209598	0.6695921934574904	0.588586208000248	0.5841456228365742	0	0	0.0
5573	0.011150973426816603	0.010772655678009056	0.010539758304470506	0.998196385517252	None	0.2	1	0.3333333333333333	4	0.8	12	0.20987654320987653	0.8	16	12	0	0	0	1.0	9	9	1.1333333333333333	17	0.0	1.0	-0.09929038335584608	0.5946231957349662	0.06927817722935899	0.6505315164635462	-0.09999986490852857	0.5000003363871363	0.6872255942080501	0.5829340118277647	0	1.0	0.0
6077	0.0001298918835446269	1.660533767479491e-06	9.691451859590305e-07	0.9999999893886042	None	0.3	3	0.36363636363636365	8	0.7096774193548387	22	0.4074074074074074	0.7096774193548387	30	22	2	0	0	1.0	9	9	2.2	33	0.0	1.0	-0.09992663272550631	0.5008106162768496	0.09770925106695293	0.5704718664588945	-0.09999997893595165	0.5000001305088252	0.717467653578392	0.5239000724433931	0	0.9666666666666667	0.0
525	None	None	None	None	None	0	0	0.018518518518518517	1	1.0	79	1.0	0	0	0	80	0	0	1.0	9	9	5.4	81	0.0	1.0	0	0	0	0	0	0	0	0	0	0	0
5167	0.0	0.0	0.0	1.0	None	0	0	0	0	0	0	1.0	0	0	0	0	0	0	1.0	1	1	0.06666666666666667	1	0.0	0	0	0	0	0	0	0	0	0	0	0	0
5782	0.0002735336205903574	0.00022044146450149113	2.571788562298716e-06	0.9994395070194585	None	0.5	1	0.5714285714285714	4	0.625	5	0.3333333333333333	0.625	9	5	0	0	0	0.8333333333333334	5	6	0.6666666666666666	10	0.0	1.0	0.08936585869435629	0.6344930432220185	0.11731342263555107	0.5389351356561397	0.058940185879912996	0.5476024425268284	0.5441936472361485	0.5743272672932285	0	1.0	0.0
2792	0.00037378986886989224	3.494184153521579e-06	-3.4847139562022326e-06	0.9999999675156486	None	0.2	1	0.3333333333333333	4	0.8	12	0.20987654320987653	0.8	16	12	0	0	0	1.0	9	9	1.1333333333333333	17	0.0	1.0	0.09064733620251574	0.5215072804770857	0.09999995297729007	0.5000396542621014	0.0859606192162367	0.600690872912606	0.531915964489323	0.5411223547461348	0	0.8125	0.0
441	None	None	None	None	None	0	0	0.38095238095238093	8	0.5172413793103449	15	0.6458333333333334	0.1724137931034483	9	5	21	7	0	0.75	8	6	2.066666666666667	31	0.16666666666666666	0.5384615384615384	-0.03199343359316194	0.6478136692670061	-0.07705848726849684	0.6368712205849096	0.07552837143149291	0.6321066705403626	0.6460552068473019	0.6389568081661419	1.0	0.7777777777777778	0.0
5319	2.3723280087655523e-07	2.3085776499911404e-07	1.8406005098813277e-07	0.9999592730228112	None	0	0	0.05	2	0.9655172413793104	56	0.8333333333333334	0	0	0	59	9	0	0.8888888888888888	9	8	4.0	60	0.07377049180327869	1.0	0	0	0	0	0	0	0	0	0	0	0
1299	None	None	None	None	None	0	0	0.018518518518518517	1	1.0	79	1.0	0.012658227848101266	1	1	79	0	0	1.0	9	9	5.4	81	0.0	1.0	0.09955895494293507	0.5	0.044327693746865286	0.5	0.09997272231562689	0.5	0.5649664957291808	0.5	0	1.0	0.0
3876	0.0050334516164034036	0.0006068427071833808	0.0005656079220301301	0.9922065729263976	None	0.1	1	0.36363636363636365	8	0.6451612903225806	20	0.4074074074074074	0.45161290322580644	20	14	12	1	0	1.0	9	9	2.2	33	0.045454545454545456	0.3333333333333333	-0.0804940300665302	0.5546044850824962	-0.004490210695388928	0.6590630611914245	0.10596360290361392	1.0	0.7366564691209199	0.9999999898980415	0.95	1.0	0.0
2698	0.00014903576112352228	8.706453419841124e-07	8.697991409445643e-07	0.9999864009714712	None	0.2	1	0.3333333333333333	4	0.8	12	0.20987654320987653	0.8	16	12	0	0	0	1.0	9	9	1.1333333333333333	17	0.0	1.0	-0.08876058106149647	0.9550034951831717	-0.013538640402882584	0.6714862605378518	0.0015580660341460266	0.6640336435755754	0.7074168669370366	0.8151441981435021	0	0	0.0
1071	None	None	None	None	None	0	0	0	0	0	0	1.0	0	0	0	0	0	0	1.0	1	1	0.06666666666666667	1	0.0	0	0	0	0	0	0	0	0	0	0	0	0
6178	0.01747556602027951	0.015732496153141044	0.01564736289800074	0.9858724341102464	None	0.2	1	0.3333333333333333	4	0.8	12	0.20987654320987653	0.8	16	12	0	0	0	1.0	9	9	1.1333333333333333	17	0.0	1.0	0.09999999995105387	0.5000000001337239	-0.1858258285645297	0.7687022563207118	0.24444525148233254	0.5491653048236317	0.853071319953605	0.614459999996179	0	1.0	0.0
366	None	None	None	None	None	0.09523809523809523	2	0.3409090909090909	15	0.59375	38	0.8148148148148148	0.234375	28	15	37	0	0	1.0	9	9	4.4	66	0.0	0.7931034482758621	0.016149296860827545	0.6513036315984773	7.677549167217749e-07	0.5002106182950614	7.902762784127648e-27	0.5000032275557152	0.5616096512023401	0.5519476834924049	0	1.0	0.0
2443	None	None	None	None	None	1.0	1	0.8	4	0.2	1	0.5833333333333334	0.2	2	1	4	0	0	0.75	3	4	0.4666666666666667	7	0.0	0.6666666666666666	1.0451657898876472e-05	0.5000170113455717	4.309466938466027e-17	0.5000000000000001	1.8799726120890884e-09	0.5000000001048315	0.5000123162894233	0.5000056704834697	0	1.0	0.0
1271	None	None	None	None	None	0	0	0	0	0	0	1.0	0	0	0	0	4	0	1.0	1	1	0.06666666666666667	1	1.0	0	0	0	0	0	0	0	0	0	0	0	0
6583	0.0	0.0	0.0	0.9999999999999998	None	0	0	0	0	0	0	1.0	0	0	0	0	4	0	1.0	1	1	0.06666666666666667	1	1.0	0	0	0	0	0	0	0	0	0	0	0	0
7267	0.006915694404103621	0.0036116140484059468	-0.0010518932508239807	0.9954717212117771	None	0.2	1	0.3333333333333333	4	0.8	12	0.20987654320987653	0.8	15	12	1	2	0	1.0	9	9	1.1333333333333333	17	0.6666666666666666	1.0	0.09999999999971061	0.5000000000006817	0.012114806967750438	0.5128667231218923	0.1910287360906335	0.7228721902767454	0.6728371009032931	0.5833993757567176	1.0	1.0	0.0
681	None	None	None	None	None	0	0	1.0	3	0.0	0	0.6666666666666666	0	3	0	0	1	0	0.6666666666666666	3	2	0.26666666666666666	4	1.0	1.0	0	0	0	0	0	0	0	0	0	0	0
3867	0.015402580517346947	0.0016281552420160357	0.0015632412876421238	0.995657630123529	None	0.07692307692307693	1	0.32142857142857145	9	0.65	26	0.6666666666666666	0.125	10	5	31	8	0	0.7777777777777778	9	7	2.8	42	0.13114754098360656	0.9714285714285714	1.1603814466370803e-26	0.5000000000000451	0.051489524133458885	0.6951757957533488	0.09986423027730446	0.5721268181855683	0.6021152153128403	0.5918586917590942	1.0	1.0	0.0
6144	None	None	None	None	None	0	0	0.24074074074074073	13	0.7088607594936709	56	1.0	0.3924050632911392	43	31	37	0	0	1.0	9	9	5.4	81	0.0	1.0	-0.09997558545517866	0.5799325201480058	0.06760873645359208	0.6624560112320922	-0.031866704183946964	0.5139833238738875	0.6430875507462498	0.5868360189414653	0	1.0	0.0
6783	9.071626031020672e-05	1.0933946706234166e-06	8.670261067581042e-07	0.9999946589614995	None	0	0	0.375	3	0.6666666666666666	6	0.3055555555555556	0.5555555555555556	7	5	3	2	0	1.0	6	6	0.7333333333333333	11	0.25	0.4	-0.007779807618658792	0.6195744171543155	0.08924842709465579	0.5090937100812057	0.051522724311086045	0.511901386841649	0.6050821989727291	0.5475009525555025	1.0	1.0	0.0
6928	8.62435641647947e-09	7.852113630177221e-09	7.836405416672279e-09	0.9999991916945765	None	0	0	1.0	1	0	0	1.0	0	0	0	1	5	0	0.5	1	2	0.13333333333333333	2	0.8333333333333334	0	0	0	0	0	0	0	0	0	0	0	0
7012	6.027620542607758e-06	1.2762987893785973e-07	-8.140083378337303e-08	0.9999817694521171	None	0	0	0.037037037037037035	2	0.9746835443037974	77	1.0	0	1	0	79	0	0	1.0	9	9	5.4	81	0.0	1.0	0	0	0	0	0	0	0	0	0	0	0
1219	None	None	None	None	None	0.18181818181818182	2	0.36	9	0.6571428571428571	23	0.4567901234567901	0.4857142857142857	25	17	11	0	0	1.0	9	9	2.466666666666667	37	0.0	0.7333333333333333	9.376131649306048e-07	0.5000729393129725	-0.12922179887599133	0.6935044671518146	0.057098101363756947	0.6557177182586346	0.6585143929930182	0.6194084711233672	0	1.0	0.0
6596	0.004419082140286749	0.0013481001378610055	-0.0010293680515534366	0.9901853102937538	None	0.25	1	0.5454545454545454	6	0.5	7	0.5333333333333333	0.35714285714285715	9	5	6	0	0	0.8333333333333334	5	6	1.0666666666666667	16	0.0	0.6	0.09989215588714509	0.5002116186916503	-0.08322574920906123	0.5128950026713514	0.09228293743812865	0.5080316800788718	0.6976455919145941	0.5070468175195565	0	1.0	0.0
5733	0.003262812974960782	0.0006697204834230803	-0.0006616077614774546	0.9947070933232554	None	0.25	1	0.36363636363636365	4	0.7857142857142857	11	0.2222222222222222	0.7857142857142857	15	11	0	0	0	0.8888888888888888	8	9	1.0666666666666667	16	0.0	1.0	0.09288184620404508	0.5741911529626045	-0.05964778911794747	0.6938324242833164	-0.09999990750723803	0.5000016383503927	0.7038197853588241	0.5920288137139231	0	1.0	0.0
2288	None	None	None	None	None	0	0	0	0	0	0	1.0	0	0	0	0	4	0	1.0	1	1	0.06666666666666667	1	1.0	0	0	0	0	0	0	0	0	0	0	0	0
4149	0.0018599687406339232	0.0005749274258416439	-5.952063395877777e-05	0.9935025713661033	None	0	0	0.6	3	0.6	3	0.5833333333333334	0.6	6	3	0	1	0	0.3333333333333333	6	2	0.4666666666666667	7	1.0	0.4	0.3199879808839549	0.5186648904586209	-0.06436611119340907	0.5602530892025721	-0.06822641091674868	0.6902137070474977	0.8627924011914054	0.5921033527965129	1.0	1.0	0.0
756	None	None	None	None	None	0	0	0.018518518518518517	1	1.0	79	1.0	0	0	0	80	0	0	1.0	9	9	5.4	81	0.0	1.0	0	0	0	0	0	0	0	0	0	0	0
1611	None	None	None	None	None	0	0	0	0	0	0	1.0	0	0	0	0	0	0	1.0	1	1	0.06666666666666667	1	0.0	0	0	0	0	0	0	0	0	0	0	0	0
6937	4.486205253038547e-05	1.2164853274142471e-06	-1.2051238286753903e-06	0.9999825847968277	None	0.1	1	0.5217391304347826	12	0.34375	11	0.6071428571428571	0.03125	8	1	25	11	0	0.875	7	8	2.2666666666666666	34	0.23404255319148937	0.9230769230769231	0.016177173566504312	0.5039171676398668	-0.058279754448444944	0.9999911796414075	-0.07502214182889924	0.5870808987589003	0.8322042837399992	0.982049193872082	1.0	1.0	0.0
7392	0.0	0.0	0.0	0.9999999999999998	None	0	0	0	0	0	0	1.0	0	0	0	0	4	0	1.0	1	1	0.06666666666666667	1	1.0	0	0	0	0	0	0	0	0	0	0	0	0
1818	None	None	None	None	None	0	0	0	0	0	0	1.0	0	0	0	0	4	0	1.0	1	1	0.06666666666666667	1	1.0	0	0	0	0	0	0	0	0	0	0	0	0
5227	0.0020823374980182435	0.0007191901972817106	-0.0006281082955817025	0.9986077356351408	None	0.058823529411764705	1	0.3888888888888889	14	0.5098039215686274	26	0.654320987654321	0.39215686274509803	34	20	18	0	0	1.0	9	9	3.533333333333333	53	0.0	0.782608695652174	0.09999999991017991	0.5000000166824006	3.999365985276673e-07	0.5000090498272376	0.06688219284719286	0.5882140866584441	0.6061621756379489	0.5296836906625777	0	0.9117647058823529	0.0
5004	None	None	None	None	None	0	0	0.3076923076923077	8	0.6388888888888888	23	0.5277777777777778	0.19444444444444445	11	7	26	4	0	0.8888888888888888	9	8	2.533333333333333	38	0.07692307692307693	0.5454545454545454	-0.09999999842663199	0.500001839040096	0.03257315363578364	0.5476508895073129	-0.061591821427738856	0.5905226556585718	0.6360573124616337	0.5463100204915289	1.0	1.0	0.0
5536	0.00020409266689443305	1.8815134503044512e-06	4.6018951338838893e-07	0.9999999938511924	None	0.2	1	0.3333333333333333	4	0.8	12	0.20987654320987653	0.8	16	12	0	0	0	1.0	9	9	1.1333333333333333	17	0.0	1.0	-0.09936011481980052	0.6091552526917198	0.07211011975386324	0.5880260098476932	-0.09999979843973762	0.5000009014638777	0.6839527247843021	0.5662397894558018	0	1.0	0.0
370	None	None	None	None	None	0.2	1	0.3333333333333333	4	0.8	12	0.20987654320987653	0.8	16	12	0	0	0	1.0	9	9	1.1333333333333333	17	0.0	1.0	4.569381330329036e-06	0.5000359189187126	-0.07549687428241089	0.66606437743662	0.019574823813166015	0.5553455955986787	0.6067461884017681	0.5754913161917723	0	1.0	0.0
6587	0.0007103913371325883	4.79260901594299e-06	1.6498904428237877e-06	0.9999999628366082	None	0.2	1	0.3333333333333333	4	0.8	12	0.20987654320987653	0.8	16	12	0	0	0	1.0	9	9	1.1333333333333333	17	0.0	1.0	0.06065267052182148	0.5946193297369579	0.0668604579813381	0.5663337935439794	0.09999999995562874	0.5000000004709891	0.5455789690618785	0.5539560335577812	0	0.125	0.0
7258	1.2480537272240993e-07	1.0421937983456172e-07	5.157403569552623e-11	0.9999807353851382	None	0	0	0.018518518518518517	1	1.0	79	1.0	0	0	0	80	0	0	1.0	9	9	5.4	81	0.0	1.0	0	0	0	0	0	0	0	0	0	0	0
4055	0.013601393158171585	0.0012696619579490446	-0.00040922182662875376	0.9700277341151134	None	0.2	1	0.3333333333333333	4	0.8	12	0.20987654320987653	0.8	16	12	0	0	0	1.0	9	9	1.1333333333333333	17	0.0	1.0	0.0976775637114385	1.0	-0.2167451403545079	0.912503536293208	0.10496147429899012	0.999995103082773	0.9071588501101973	1.0	0	0.9375	0.0
4370	0.0	0.0	0.0	0.9999999999999998	None	0	0	0	0	0	0	1.0	0	0	0	0	4	0	1.0	1	1	0.06666666666666667	1	1.0	0	0	0	0	0	0	0	0	0	0	0	0
3095	8.580513317368985e-05	2.7408992170608525e-05	-7.256134758777387e-07	0.9983169935411054	None	0	0	0.5	1	1.0	1	1.0	1.0	2	1	0	0	0	0.3333333333333333	3	1	0.2	3	0.0	0	-0.08543421184920513	0.5	0.03252753015323251	0.5004485195736874	-0.08824637881203527	0.5119124448673151	0.6371811217963957	0.5041209797718077	0	1.0	0.0
2849	None	None	None	None	None	0.13333333333333333	2	0.375	12	0.6086956521739131	28	0.6666666666666666	0.41304347826086957	31	19	16	4	0	0.8888888888888888	8	9	3.2	48	0.16666666666666666	0.717948717948718	0.025773926301035983	0.6603518504295602	0.025279848595070355	0.5245942250102908	0.0613895696991373	0.7040308036043871	0.6135402960877046	0.6325786361008383	0.7741935483870968	0.8064516129032258	0.0
1771	None	None	None	None	None	0	0	0.11764705882352941	2	0.9130434782608695	21	1.0	0	1	0	23	10	0	1.0	5	5	1.6666666666666667	25	0.20408163265306123	0	0	0	0	0	0	0	0	0	0	0	0
1413	None	None	None	None	None	0.1	1	0.5	11	0.4	12	0.5925925925925926	0.16666666666666666	13	5	18	0	0	0.6666666666666666	9	6	2.1333333333333333	32	0.0	0.4444444444444444	-0.04119158033206884	0.648995570500573	-0.09030486994302382	0.9999903472132623	0.06674297874210597	0.5765688283922122	0.7472523383989046	0.9845897929382965	0	1.0	0.0
6952	0.0	0.0	0.0	0.9999999999999998	None	0	0	0	0	0	0	1.0	0	0	0	0	4	0	1.0	1	1	0.06666666666666667	1	1.0	0	0	0	0	0	0	0	0	0	0	0	0
7124	0.0003087577969348791	2.867023578132368e-06	-5.48199515816305e-07	0.999999981592626	None	0.2	1	0.3333333333333333	4	0.8	12	0.20987654320987653	0.8	16	12	0	0	0	1.0	9	9	1.1333333333333333	17	0.0	1.0	0.09967408965544475	0.5434272757200439	-0.09980267491343686	0.5095901958407171	-0.09999999964328439	0.5000000017769406	0.7190727525386246	0.5177020474065248	0	1.0	0.0
4205	None	None	None	None	None	0	0	0.1724137931034483	5	0.8048780487804879	33	0.7962962962962963	0.04878048780487805	5	2	37	0	0	0.6666666666666666	9	6	2.8666666666666667	43	0.0	0.918918918918919	7.902762784127648e-27	0.5	4.385670587582462e-06	0.5322448283232578	0.033147431533894524	0.5309773104573046	0.5389853304778438	0.5210897055620276	0	1.0	0.0
3434	0.0004899213377104725	6.0739608038939174e-05	6.0617126041200825e-05	0.9998619719032782	None	0.25	1	0.36363636363636365	4	0.7857142857142857	11	0.2222222222222222	0.7857142857142857	15	11	0	0	0	0.8888888888888888	9	8	1.0666666666666667	16	0.0	1.0	-0.0750223675885279	0.5846153528256869	0.0032284167417337686	0.5678802424195615	-0.06974649837109893	0.9561834143610716	0.6056296308102002	0.7742788041558798	0	1.0	0.0
3318	7.55548357546619e-09	7.438727338824184e-09	-7.907448818334447e-10	0.9999976387784776	None	0.2	1	0.3333333333333333	4	0.8	12	0.20987654320987653	0.8	16	12	0	0	0	1.0	9	9	1.1333333333333333	17	0.0	1.0	0.018779609094510062	0.6634679037692526	0.0831137742285768	1.0	4.3120714081082485e-06	0.5002684413343004	0.6136214658447956	0.9999998373922734	0	0.1875	0.0
6651	3.125293144062012e-08	2.8496137868764686e-08	-2.8496107095196534e-08	0.9999955018535203	None	0	0	0.25	1	1.0	3	1.0	1.0	4	3	0	0	0	0.2	1	5	0.3333333333333333	5	0.0	0	-0.09059953072227804	0.561444220582869	0.08953022630857982	0.5952355040262224	7.707007431228844e-10	0.5000000554733788	0.6580666809698392	0.5525285714037752	0	1.0	0.0
1226	None	None	None	None	None	0.25	1	0.36363636363636365	4	0.7857142857142857	11	0.2222222222222222	0.7857142857142857	15	11	0	0	0	0.8888888888888888	9	8	1.0666666666666667	16	0.0	1.0	-0.026356962177114918	0.6550469178210594	0.24991570961643586	0.9948174754335732	0.07692329697084646	0.5900588942524072	0.8166594187982159	0.8896912679726628	0	1.0	0.0
5600	0.011554943125134129	0.010633349439357613	0.010355081680038894	0.998225670823228	None	0.2	1	0.3333333333333333	4	0.8	12	0.20987654320987653	0.8	16	12	0	0	0	1.0	9	9	1.1333333333333333	17	0.0	1.0	-0.09929038335584608	0.5946231957349662	0.06927817722935899	0.6505315164635462	-0.09999986490852857	0.5000003363871363	0.6872255942080501	0.5829340118277647	0	1.0	0.0
468	None	None	None	None	None	0	0	0.5	3	0.5714285714285714	4	0.45	0.42857142857142855	6	3	2	3	0	0.8	5	4	0.6	9	0.6	0	0.06853075580911323	0.5714155354653803	-0.12203723717402681	0.795718211171249	-0.09999698397197634	0.50001513211643	0.7044819799253952	0.63393713440299	1.0	1.0	0.0
1707	None	None	None	None	None	0.043478260869565216	1	0.1836734693877551	9	0.7887323943661971	56	0.9012345679012346	0.14084507042253522	17	10	55	0	0	1.0	9	9	4.866666666666666	73	0.0	0.875	0.0001612914735547804	0.5004754869674896	-0.04063878098624052	0.6678586906725911	0.04334423230145502	0.9976496874228191	0.5999600052981294	0.9046870998677398	0	1.0	0.0
3667	0.002177195510259404	7.175514897392943e-05	-6.447513229274689e-05	0.9953871218062176	None	0.2	1	0.3333333333333333	4	0.8	12	0.20987654320987653	0.8	16	12	0	0	0	1.0	9	9	1.1333333333333333	17	0.0	1.0	0.0014578253332552702	0.541709011252046	0.00671668020098459	0.6456834730576118	0.07257677767548298	0.5882408612762842	0.6026985406266041	0.5925894520422667	0	0	0.0
5629	1.4996978065469252e-05	1.9686015733068828e-06	1.9630804287854096e-06	0.9947154216145645	None	0	0	0.09090909090909091	3	0.9148936170212766	43	0.7777777777777778	0	0	0	48	0	0	0.7777777777777778	9	7	3.2666666666666666	49	0.0	0.7906976744186046	0	0	0	0	0	0	0	0	0	0	0
3385	0.0006158422736413206	0.00032886467950855365	0.00025522490656979685	0.9978554427766506	None	0.25	1	0.4	4	0.75	9	0.25	0.75	13	9	0	0	0	0.875	7	8	0.9333333333333333	14	0.0	0.8571428571428571	0.09999999999747555	0.5000005830857358	-0.19678148836128959	0.8566476355770828	0.020620839636776713	0.6568000367620527	0.7708351372960577	0.6925915739134237	0	1.0	0.0
2892	0.0009826767382430572	0.00012412357567605342	-0.00012401581014401868	0.9982930235831703	None	0	0	0.4444444444444444	4	0.6363636363636364	7	0.6190476190476191	0.18181818181818182	6	2	6	4	0	0.42857142857142855	3	7	0.8666666666666667	13	0.3333333333333333	0.6666666666666666	-0.09270099298995357	0.5073037826441426	0.03502557015764703	0.5793907075734713	-0.09904029843938249	0.5009182950134262	0.650697118323439	0.5293963163962577	1.0	1.0	0.0
1284	None	None	None	None	None	0	0	1.0	1	0	0	1.0	0	0	0	1	3	0	0.5	1	2	0.13333333333333333	2	0.5	0	0	0	0	0	0	0	0	0	0	0	0
2246	None	None	None	None	None	0.2222222222222222	2	0.35	7	0.7037037037037037	19	0.35802469135802467	0.7037037037037037	26	19	2	1	0	1.0	9	9	1.9333333333333333	29	1.0	1.0	0.08037876504325833	0.9999102624935641	0.09996361311389708	0.5029896721544703	0.3243557425231004	0.6406238807045642	0.7734771720920834	0.9645266108283818	0.0	0	0.0
2606	0.0028636986692417953	5.628534112145525e-05	-4.2529266565732424e-05	0.9958971666403957	None	0.6666666666666666	2	0.75	6	0.4	4	0.4	0.1	4	1	7	0	0	0.8333333333333334	5	6	0.8	12	0.0	1.0	0.09997301509304143	0.5000530065248898	0.09581362289645624	0.5153438364518608	0.09757114962207372	0.5104699966124323	0.5044385039478126	0.5086235413298821	0	0	0.0
2940	0.003912257497373316	0.0010188465482023753	5.291073066355414e-05	0.9950792130589868	None	0.2	1	0.3333333333333333	4	0.8	12	0.20987654320987653	0.8	16	12	0	0	0	1.0	9	9	1.1333333333333333	17	0.0	1.0	-0.08963260921949275	0.5676435099981227	-0.09996682561205852	0.5006582595388128	0.1086728912747396	0.6332371361576455	0.73123803317995	0.5679933072288578	0	1.0	0.0
1875	None	None	None	None	None	0.2	1	0.3333333333333333	4	0.8	12	0.20987654320987653	0.8	16	12	0	0	0	1.0	9	9	1.1333333333333333	17	0.0	1.0	-0.03486311440203672	0.6676852626847938	0.3305975100421671	0.5233687869634207	-0.04654775927154561	0.6687756367214762	0.8450204291299288	0.6219837483017254	0	1.0	0.0
2780	None	None	None	None	None	0.058823529411764705	1	0.4166666666666667	15	0.49019607843137253	25	0.654320987654321	0.27450980392156865	25	14	27	6	0	1.0	9	9	3.533333333333333	53	0.1276595744680851	0.782608695652174	0.10313188268098772	0.5880000285215067	0.019767304386364114	0.6548488780945213	0.016843321364561424	0.659894968610219	0.660625139674369	0.634827627968333	1.0	1.0	0.0
2239	None	None	None	None	None	0	0	0	0	0	0	1.0	0	0	0	0	0	0	1.0	1	1	0.06666666666666667	1	0.0	0	0	0	0	0	0	0	0	0	0	0	0
7252	0.0173700737706304	0.01604540940382683	0.015938708164388027	0.9858488478998321	None	0.2	1	0.3333333333333333	4	0.8	12	0.20987654320987653	0.8	16	12	0	0	0	1.0	9	9	1.1333333333333333	17	0.0	1.0	0.09999999995105387	0.5000000001337239	-0.1858258285645297	0.7687022563207118	0.24444525148233254	0.5491653048236317	0.853071319953605	0.614459999996179	0	1.0	0.0
2185	None	None	None	None	None	0.2	1	0.3333333333333333	4	0.8	12	0.20987654320987653	0.8	16	12	0	0	0	1.0	9	9	1.1333333333333333	17	0.0	1.0	0.09999998180092204	0.5000658254985058	8.75651076269652e-28	0.5544239097749672	6.669434635760021e-09	0.5000001541846276	0.6157160599747664	0.5182273744145299	0	1.0	0.0
4136	0.002220830204035817	0.001508735432939933	0.0013177122458281783	0.9964720411374641	None	0	0	0.42857142857142855	3	0.625	5	0.3333333333333333	0.625	7	5	2	0	0	0.8333333333333334	6	5	0.6666666666666666	10	0.0	0.2222222222222222	0.09994020530403833	0.5003675685832086	0.07346894079625368	0.5772840565013633	0.019815893130209598	0.6695921934574904	0.588586208000248	0.5841456228365742	0	0	0.0
1942	None	None	None	None	None	0.2222222222222222	2	0.42857142857142855	9	0.5862068965517241	17	0.38271604938271603	0.4482758620689655	22	13	8	0	0	1.0	9	9	2.066666666666667	31	0.0	0.7272727272727273	3.8816319509584604e-06	0.507228206234101	-0.06788034454429612	0.5496173128867926	-0.041787506209003844	0.6067931364838177	0.5760568855227846	0.554934965722477	0	1.0	0.0
6955	0.003739210481210094	0.002612318019463904	-0.0006474934545731641	0.9982937974225892	None	0.25	1	0.36363636363636365	4	0.7857142857142857	11	0.2222222222222222	0.7857142857142857	15	11	0	0	0	0.8888888888888888	9	8	1.0666666666666667	16	0.0	1.0	0.33048270135820146	0.5124826288003251	-0.013092748097601132	0.6574866351900532	0.3816805218122206	0.6569881625811665	0.853702298903595	0.6107942173703436	0	0.9333333333333333	0.0
4902	0.007361602034137309	0.0033669834492713975	0.0032560167004210072	0.9608580322203101	None	0.058823529411764705	1	0.32432432432432434	12	0.6037735849056604	32	0.7638888888888888	0.37735849056603776	30	20	24	1	0	0.8888888888888888	9	8	3.6666666666666665	55	0.023809523809523808	0.6382978723404256	0.8282725469646621	0.8373381919075731	-0.0685529917081191	0.5645243366995374	0.10875961258490471	0.616429593734236	0.9806057854036875	0.6880116875305302	1.0	1.0	0.0
767	None	None	None	None	None	0.05555555555555555	1	0.2564102564102564	10	0.6964285714285714	39	0.9206349206349206	0.21428571428571427	18	12	39	4	0	0.7777777777777778	9	7	3.8666666666666667	58	0.05263157894736842	0.9019607843137255	0.09961329486576644	0.5066964110693115	1.4176954876242442e-05	0.500469871095034	-0.007528935726855779	0.6748168118416006	0.6194829586890164	0.5628917447150722	1.0	1.0	0.0
788	None	None	None	None	None	0.25	1	0.36363636363636365	4	0.7857142857142857	11	0.2222222222222222	0.7857142857142857	15	11	0	0	0	0.8888888888888888	9	8	1.0666666666666667	16	0.0	1.0	8.557419827256373e-24	0.5000000000027849	-0.0029605831718725038	0.6368882929529395	0.08787286213976783	0.5843253297358703	0.6043365102321889	0.5746412284901489	0	1.0	0.0
1298	None	None	None	None	None	0.04	1	0.22641509433962265	12	0.7272727272727273	56	0.9753086419753086	0.12987012987012986	18	10	60	0	0	1.0	9	9	5.266666666666667	79	0.0	0.9714285714285714	0.008740047999999508	0.5684847536991842	-0.06390484376559939	0.6325667200197042	-0.07582084207428626	1.0	0.6143781670838273	0.9999999732062619	0	0.8333333333333334	0.0
220	None	None	None	None	None	0.25	3	0.38461538461538464	10	0.6486486486486487	24	0.48148148148148145	0.6216216216216216	33	23	5	0	0	1.0	9	9	2.6	39	0.0	0.75	-0.06182289725117136	0.5581338392000244	0.05014426270698517	0.591487903607455	4.260388095689316e-06	0.5003022363653323	0.6143646915914464	0.5502399249730133	0	0.3333333333333333	0.0
1155	None	None	None	None	None	0.3333333333333333	1	0.5555555555555556	5	0.45454545454545453	5	0.8666666666666667	0.18181818181818182	7	2	5	3	0	0.6	5	3	0.8666666666666667	13	0.3333333333333333	1.0	-0.09973858814053574	0.5006544906490409	-0.052492709666972524	0.5873500376560169	0.10789897771471516	0.5389499375701882	0.7093192244805512	0.5425431597128015	1.0	1.0	0.0
978	None	None	None	None	None	0	0	0	0	0	0	1.0	0	0	0	0	0	0	1.0	1	1	0.06666666666666667	1	0.0	0	0	0	0	0	0	0	0	0	0	0	0
2206	None	None	None	None	None	0.5	1	0.5714285714285714	4	0.375	3	0.6666666666666666	0	3	0	6	4	0	0.6	5	3	0.6666666666666666	10	0.3076923076923077	0.4	0	0	0	0	0	0	0	0	0	0	0
458	None	None	None	None	None	0.3333333333333333	1	0.5	4	0.6	6	0.4	0.5	9	5	2	0	0	0.8333333333333334	5	6	0.8	12	0.0	0.2857142857142857	-0.08904396933399632	0.7369234539891989	-0.16157563162792138	0.9999990280606564	0.02711632106990915	0.5257918667281516	0.8027265196915465	0.9932565892802037	0	1.0	0.0
4130	0.0038157729417716097	0.00011004604787221694	6.520133802923081e-05	0.991469477979634	None	0.5	1	0.6666666666666666	4	0.5	3	0.4444444444444444	0.5	7	3	0	0	0	0.5	3	6	0.5333333333333333	8	0.0	1.0	-0.05033786767140898	0.6055259904838536	0.08904604320133705	0.5603662333574436	0.07913271042876276	0.5316667703565188	0.6837960781293178	0.5661130725512208	0	0.42857142857142855	0.0
4552	0.0031588443842373525	0.0010823332546327563	0.001066512352807288	0.9934210373483575	None	0.2	1	0.3333333333333333	4	0.8	12	0.20987654320987653	0.8	16	12	0	0	0	1.0	9	9	1.1333333333333333	17	0.0	1.0	7.902762784127648e-27	0.5	0.09994747324174234	0.5020578221550205	0.04503496255915229	0.6528319816415338	0.6151908128639209	0.5531107424618623	0	1.0	0.0
2161	None	None	None	None	None	0	0	0	0	0	0	1.0	0	0	0	0	0	0	1.0	1	1	0.06666666666666667	1	0.0	0	0	0	0	0	0	0	0	0	0	0	0
1833	None	None	None	None	None	0	0	0.36363636363636365	8	0.5806451612903226	18	0.4583333333333333	0.12903225806451613	11	4	21	13	0	0.8888888888888888	8	9	2.2	33	0.3333333333333333	0.9166666666666666	1.0025273259239004e-08	0.5000001863782654	0.04654444970562972	0.6832840384504305	4.855201294973725e-06	0.5190657755614406	0.5801713104237333	0.56997162342639	1.0	1.0	0.12582068063437754
6680	0.0005177276845078607	7.200786434332513e-07	-5.95548907886246e-07	0.9999999807672273	None	0.2	1	0.3333333333333333	4	0.8	12	0.20987654320987653	0.8	16	12	0	0	0	1.0	9	9	1.1333333333333333	17	0.0	1.0	-0.0503063905539626	0.812273434862207	0.040118883476789116	0.5952406329704211	-0.09906218402392741	0.5034258544073364	0.6446785559403465	0.6505389515643043	0	0	0.0
7413	None	None	None	None	None	0.15384615384615385	2	0.25	7	0.7948717948717948	31	0.5061728395061729	0.717948717948718	35	28	5	0	0	1.0	9	9	2.7333333333333334	41	0.0	1.0	7.902762784127648e-27	0.5	-0.08961897282013183	0.5745161205861056	0.2743229587909708	0.5861944127345374	0.8367336108500095	0.5538368463683319	0	1.0	0.0
1620	None	None	None	None	None	0	0	0.42857142857142855	3	0.75	6	0.3333333333333333	0.75	9	6	0	0	0	0.8333333333333334	5	6	0.6666666666666666	10	0.0	0.8	0.09871031912295135	0.5848529205685121	0.1045333960447707	0.558946178895715	-0.0999901199448552	0.5002932349987573	0.7177210245438159	0.5482482972453261	0	1.0	0.0
6858	None	None	None	None	None	0.13043478260869565	3	0.25	12	0.7246376811594203	50	0.8765432098765432	0.2753623188405797	27	19	43	0	0	1.0	9	9	4.733333333333333	71	0.0	0.875	0.0258618704036093	0.5617240608066532	0.07612468694311543	0.630875970459773	0.17344839964680306	0.5798919446925681	0.6565808768537501	0.5911744970132116	0	0.9259259259259259	0.0
6559	1.661599166812577e-10	1.160124275766989e-12	1.7528507707085894e-13	0.999999999999999	None	0.2	1	0.3333333333333333	4	0.8	12	0.20987654320987653	0.8	16	12	0	0	0	1.0	9	9	1.1333333333333333	17	0.0	1.0	0.26559935369124554	0.6183846026898828	-0.12094924070262207	0.9986182403515965	7.902762784127648e-27	0.5	0.8313244334001685	0.9133496214885032	0	1.0	0.0
356	None	None	None	None	None	0.2	1	0.3333333333333333	4	0.8	12	0.20987654320987653	0.8	16	12	0	0	0	1.0	9	9	1.1333333333333333	17	0.0	1.0	0.02915113689158553	0.5845790919666571	0.00851058724686678	0.5864655468028126	0.13342021134672036	0.9962811954046285	0.645973010888445	0.8903056272157778	0	0.1875	0.0
4428	None	None	None	None	None	0	0	0.32608695652173914	15	0.582089552238806	39	0.8518518518518519	0.26865671641791045	30	18	38	0	0	1.0	9	9	4.6	69	0.0	0.8	0.03599536489417199	0.6701664899762844	-0.022810383909615806	0.5134634202596613	-0.11966427316962096	1.0	0.7112247429211714	1.0	0	0	0.0
7199	0.0	0.0	0.0	1.0	None	0	0	0	0	0	0	1.0	0	0	0	0	0	0	1.0	1	1	0.06666666666666667	1	0.0	0	0	0	0	0	0	0	0	0	0	0	0
4833	0.00041856143734554874	8.844527484423099e-05	-8.766397052867895e-05	0.9994723685566242	None	0.2	1	0.3333333333333333	4	0.8	12	0.20987654320987653	0.8	16	12	0	0	0	1.0	9	9	1.1333333333333333	17	0.0	1.0	0.06777740468683904	0.5901196657645531	-0.03818685167170961	0.5296996726868393	-0.03386469327645601	0.5108937598053311	0.6186488221281157	0.5438024861981857	0	1.0	0.0
3161	0.0008056076654786721	5.350545550918257e-05	3.5976082779958556e-05	0.9991902243529722	None	0	0	0.375	3	0.7777777777777778	7	0.3142857142857143	0.7777777777777778	10	7	0	1	0	0.7142857142857143	7	5	0.7333333333333333	11	1.0	0.6666666666666666	0.00967129899501343	0.5828962993239974	0.09999997683632578	0.5000094128782281	-0.09605861544827761	0.5461859282368708	0.69014889291891	0.5432238360958767	1.0	1.0	0.0
7136	0.02978955454365242	0.017173247494765318	0.00784646366571058	0.9824683385239337	None	0.25	1	0.4	4	0.75	9	0.25925925925925924	0.75	13	9	0	0	0	0.6666666666666666	9	6	0.9333333333333333	14	0.0	1.0	0.29485644355801865	0.5019629214081786	0.04890055430989611	0.6495692158438202	0.09999998821364454	0.5000025549676425	0.7420560926238916	0.5518964378515122	0	0.15384615384615385	0.0
2809	0.00012845733059206	1.4649499794224016e-06	-1.3566893613294597e-06	0.999989425517773	None	0	0	0.3333333333333333	2	0.8571428571428571	6	0.36	0.8571428571428571	8	6	0	2	0	1.0	5	5	0.6	9	1.0	0	0.0002751778885104925	0.5012159729916635	-0.03308811832499446	0.5182655628081921	-0.04737052088820913	0.5841880735040058	0.5549203296115991	0.5347728257207439	1.0	1.0	0.0
5008	1.3804317095124874e-05	2.029041430652696e-07	1.1781716978245177e-07	0.999996384330599	None	0	0	0.5	2	0.6666666666666666	2	0.5555555555555556	0.6666666666666666	3	2	1	5	0	1.0	3	3	0.3333333333333333	5	1.0	0	0.3763639448316757	0.5015547077565821	-1.0292673810746282	0.5	-0.03425342978916203	0.6230423746829183	0.9972720348715528	0.5422904343314362	0.6666666666666666	0	0.0
4665	0.0	0.0	0.0	0.9999999999999998	None	0	0	0	0	0	0	1.0	0	0	0	0	4	0	1.0	1	1	0.06666666666666667	1	1.0	0	0	0	0	0	0	0	0	0	0	0	0
2060	None	None	None	None	None	1.0	1	1.0	5	0.0	0	0.7777777777777778	0	2	0	4	4	0	1.0	3	3	0.4666666666666667	7	0.4	1.0	0	0	0	0	0	0	0	0	0	0	0
5288	0.0	0.0	0.0	0.9999999999999998	None	0	0	0	0	0	0	1.0	0	0	0	0	4	0	1.0	1	1	0.06666666666666667	1	1.0	0	0	0	0	0	0	0	0	0	0	0	0
154	None	None	None	None	None	0	0	0.018518518518518517	1	1.0	79	1.0	0	0	0	80	0	0	1.0	9	9	5.4	81	0.0	1.0	0	0	0	0	0	0	0	0	0	0	0
6535	1.1201528165291113e-08	1.0481470510121388e-08	-1.0481374673753511e-08	0.999998459678865	None	0.25	1	0.36363636363636365	4	0.7857142857142857	11	0.2222222222222222	0.7857142857142857	15	11	0	0	0	0.8888888888888888	9	8	1.0666666666666667	16	0.0	1.0	-0.03081731705302232	0.6568742730637522	0.055592275119110836	0.6174288655776107	1.969743956796016e-07	0.5000005443150353	0.6007655995390204	0.592911782956739	0	1.0	0.0
549	None	None	None	None	None	0.08333333333333333	1	0.38461538461538464	10	0.5833333333333334	21	0.4691358024691358	0.5277777777777778	27	19	10	0	0	1.0	9	9	2.533333333333333	38	0.0	0.6206896551724138	0.09980066616813346	0.5111445409901363	0.08828032075769042	0.6032776967831861	-0.007440441352271512	0.6721934310285365	0.6218529418989422	0.5972331427812365	0	1.0	0.0
3815	0.00223060002313447	0.001653247012410341	0.0014459448796818669	0.9964741498180846	None	0	0	0.42857142857142855	3	0.625	5	0.3333333333333333	0.625	7	5	2	0	0	0.8333333333333334	6	5	0.6666666666666666	10	0.0	0.2222222222222222	0.09994020530403833	0.5003675685832086	0.07346894079625368	0.5772840565013633	0.019815893130209598	0.6695921934574904	0.588586208000248	0.5841456228365742	0	0	0.0
2542	None	None	None	None	None	0	0	0	0	0	0	1.0	0	0	0	0	0	0	1.0	1	1	0.06666666666666667	1	0.0	0	0	0	0	0	0	0	0	0	0	0	0
6122	9.089128567209756e-09	9.269294152449666e-09	-4.615827421640956e-09	0.9999993810955515	None	0	0	1.0	1	0	0	1.0	0	1	0	0	1	0	0.5	2	1	0.13333333333333333	2	0.3333333333333333	0	0	0	0	0	0	0	0	0	0	0	0
2548	None	None	None	None	None	0.3333333333333333	1	0.5	4	0.7	7	0.2857142857142857	0.7	11	7	0	0	0	0.8571428571428571	7	6	0.8	12	0.0	1.0	0.09999999594844992	0.5000000083515057	0.020070047894960412	0.6537372508308927	0.2151120373451537	0.5356410763605689	0.6851019266499465	0.564498149249052	0	0	0.0
670	None	None	None	None	None	0.25	1	0.4	4	0.75	9	0.25	0.75	13	9	0	0	0	0.875	8	7	0.9333333333333333	14	0.0	0.8571428571428571	0.16029100429436632	0.5335951222035695	0.050553469369420054	0.5723728953947754	0.06791919675752003	0.5761088465441367	0.6232358020861077	0.5607765153491493	0	1.0	0.0
1334	None	None	None	None	None	0	0	0.08108108108108109	3	0.9245283018867925	49	0.6790123456790124	0	1	0	53	0	0	1.0	9	9	3.6666666666666665	55	0.0	0.64	0	0	0	0	0	0	0	0	0	0	0
2682	1.4423695385106207e-06	3.9321450779234256e-08	-3.1246990613808748e-09	0.9999995066757086	None	0	0	1.0	1	0	0	1.0	0	1	0	0	3	0	0.5	1	2	0.13333333333333333	2	1.0	0	0	0	0	0	0	0	0	0	0	0	0
2108	None	None	None	None	None	0	0	0.3333333333333333	2	0.8571428571428571	6	0.36	0.8571428571428571	8	6	0	2	0	1.0	5	5	0.6	9	1.0	0	0.24158473942241615	0.6433351510860932	0.022580846942236825	0.5297986834892563	6.448055235903876e-08	0.5000016786170504	0.751518232541482	0.5588272942904594	1.0	1.0	0.0
6984	None	None	None	None	None	0	0	0.037037037037037035	2	0.9746835443037974	77	1.0	0.02531645569620253	4	2	76	0	0	1.0	9	9	5.4	81	0.0	1.0	0.09565885213500865	0.5188862202456714	0.28792594443055197	0.5211051087681986	0.5100878261116875	0.5861827686940637	0.8444236604839049	0.5422538716815435	0	1.0	0.0
4828	2.5833349167874415e-05	1.3291610843186049e-06	8.329429681550267e-07	0.9999967689547975	None	0.3333333333333333	1	0.5	4	0.7	7	0.2857142857142857	0.7	11	7	0	0	0	0.8571428571428571	6	7	0.8	12	0.0	1.0	0.5898821244079046	0.7065108246962698	0.16720110462227816	0.5267350358969797	0.0380470591362789	0.6581963395722205	0.9134534571171691	0.6334243346940572	0	0	0.0
244	None	None	None	None	None	0	0	0	0	0	0	1.0	0	0	0	0	4	0	1.0	1	1	0.06666666666666667	1	1.0	0	0	0	0	0	0	0	0	0	0	0	0
5088	None	None	None	None	None	0.5	3	0.6428571428571429	9	0.3888888888888889	7	0.5	0.2222222222222222	12	4	7	5	0	0.625	8	5	1.3333333333333333	20	0.5	0.75	-0.09989927106269307	0.526389282968226	0.09916852591381349	0.5751335833945898	-0.09999978556610703	0.5000009440267307	0.7113881907435071	0.5339880552393598	1.0	1.0	0.0
7381	0.0	0.0	0.0	0.9999999999999998	None	0	0	0	0	0	0	1.0	0	0	0	0	4	0	1.0	1	1	0.06666666666666667	1	1.0	0	0	0	0	0	0	0	0	0	0	0	0
1257	None	None	None	None	None	0.25	1	0.4	4	0.75	9	0.25	0.75	13	9	0	0	0	0.875	7	8	0.9333333333333333	14	0.0	0.8571428571428571	-0.01609043697551023	0.645663815192204	0.018852596484854166	0.5888166966012894	-0.0537518672250169	0.6348229145950832	0.6335708379456261	0.6234045441813126	0	1.0	0.0
1653	None	None	None	None	None	0	0	0.4166666666666667	5	0.5333333333333333	8	0.6071428571428571	0.2	5	3	11	7	0	0.5714285714285714	4	7	1.1333333333333333	17	0.2916666666666667	0.8	-0.11007375156770753	0.5903478342387138	0.026616793597294734	0.5766710130355563	0.030191687422389292	0.5086269366892816	0.6639781810718385	0.5588128984979248	1.0	0.8	0.0
6860	0.001984118872985226	0.0003986287242969591	7.318436229851489e-05	0.9958243086228603	None	0.2222222222222222	2	0.42857142857142855	9	0.5517241379310345	16	0.6888888888888889	0.5172413793103449	23	15	7	3	0	0.5555555555555556	9	5	2.066666666666667	31	0.3	0.6923076923076923	-0.09866765066471968	0.5144687179205873	-0.055706545809193285	0.6947326730838672	-0.03716924671511446	0.6330270140573544	0.6359894788044511	0.6166023714199012	1.0	0.9130434782608695	0.0
3708	0.0023928467966335743	0.0001904479335820138	-0.00018354981843214183	0.9907696618683088	None	0.3333333333333333	1	0.5	4	0.7	7	0.2857142857142857	0.7	11	7	0	0	0	0.8571428571428571	6	7	0.8	12	0.0	0.6666666666666666	0.23752727955812358	0.6900050296605067	0.04381449466123903	0.5683907657196318	0.06589622415777893	0.5488107658990555	0.7141067469292903	0.6043840835812685	0	0	0.0
2907	None	None	None	None	None	0	0	0.2727272727272727	6	0.6774193548387096	21	0.5238095238095238	0.5483870967741935	23	17	9	3	0	0.7777777777777778	9	7	2.2	33	0.1875	0.7142857142857143	0.09999999999266314	0.5000000001644271	-0.4708595973949815	0.9999966439981274	0.004194040309114047	0.58977857650422	0.9252440851386724	0.986908346944083	1.0	0.8260869565217391	0.0
324	None	None	None	None	None	0	0	1.0	1	0	0	1.0	0	1	0	0	3	0	0.5	2	1	0.13333333333333333	2	1.0	0	0	0	0	0	0	0	0	0	0	0	0
5946	None	None	None	None	None	0	0	0.24242424242424243	8	0.7021276595744681	33	0.6049382716049383	0.1702127659574468	14	8	34	4	0	1.0	9	9	3.2666666666666666	49	0.06060606060606061	0.6666666666666666	4.65760175393827e-06	0.5229133764960856	0.09998907579213656	0.5460942892200483	0.5431834619732696	0.6584174469719378	0.9137763252695793	0.5771187285484142	1.0	1.0	0.0
3247	None	None	None	None	None	0	0	0.11764705882352941	6	0.8783783783783784	65	0.9382716049382716	0.17567567567567569	16	13	59	0	0	1.0	9	9	5.066666666666666	76	0.0	0.9855072463768116	-0.07515508551630128	0.6393299065125699	0.005502018997786008	0.5588805779824123	0.09811665653468397	0.5035782336783494	0.675464580922655	0.5681883408254422	0	0.0625	0.0
5173	0.0019469252941562835	0.0007654984917221609	-0.0004877990289595379	0.9941235983934336	None	0.2	1	0.3333333333333333	4	0.8	12	0.20987654320987653	0.8	16	12	0	0	0	1.0	9	9	1.1333333333333333	17	0.0	1.0	0.429242089104518	0.554237583387685	0.002995294517847315	0.5102771979962858	0.02557830130728218	0.5081627880014975	0.8761242999286399	0.5242788883832384	0	0.75	0.0
5314	0.0004402705054451744	2.5582805534733692e-06	2.519222414266691e-06	0.9999997826946482	None	0.2	1	0.3333333333333333	4	0.8	12	0.20987654320987653	0.7333333333333333	14	11	2	0	0	1.0	9	9	1.1333333333333333	17	0.0	1.0	0.02133356376120874	0.6736051465212065	0.062901115241855	0.5777986854015512	-0.09999838972807791	0.5000016697612437	0.6887894559818277	0.5856704036894009	0	1.0	0.0
5816	0.011208685587297457	0.010831554425399424	0.010593257517213312	0.9982292418641061	None	0.2	1	0.3333333333333333	4	0.8	12	0.20987654320987653	0.8	16	12	0	0	0	1.0	9	9	1.1333333333333333	17	0.0	1.0	-0.09929038335584608	0.5946231957349662	0.06927817722935899	0.6505315164635462	-0.09999986490852857	0.5000003363871363	0.6872255942080501	0.5829340118277647	0	1.0	0.0
4671	None	None	None	None	None	0	0	0.20408163265306123	10	0.7605633802816901	54	0.9012345679012346	0.43661971830985913	39	31	33	0	0	1.0	9	9	4.866666666666666	73	0.0	0.875	-0.0999999998859579	0.5000000002015185	-0.04862405316724438	0.5587946877149558	0.002689389868870908	0.563306252999992	0.6113748340017827	0.5408142427773469	0	0	0.0
2727	2.0533675705209075e-08	1.773089905241158e-08	1.3849214665264995e-11	0.9999969486836198	None	0	0	0.4	2	0.8	4	1.0	0.8	6	4	0	2	0	0.14285714285714285	7	1	0.4666666666666667	7	1.0	0.6666666666666666	3.252665317254565e-08	0.5000312139468592	0.008802904847509741	0.675083319644596	9.401350601120968e-08	0.5000034184704458	0.5898881896409239	0.5606503677757401	1.0	0.8333333333333334	0.0
4935	0.0020920348718581547	0.0005074142330406669	-0.00018426012551687817	0.9841412715182796	None	0	0	0.3333333333333333	2	0.8571428571428571	6	0.36	0.8571428571428571	8	6	0	0	0	1.0	5	5	0.6	9	0.0	0	0.6211012984500076	0.7658217029518998	-0.08406682688225729	0.5721506842938959	0.057050263852579344	0.5573490623497735	0.9565358222792874	0.6384483906537575	0	1.0	0.0
3264	0.0005559605736193464	0.00014730466282939067	5.059491399380241e-05	0.9993657266399109	None	0.3333333333333333	1	0.5	4	0.7	7	0.3333333333333333	0.7	11	7	0	0	0	0.4444444444444444	4	9	0.8	12	0.0	1.0	0.05370520047785893	0.6335335873751166	0.09999986527587952	0.5000014284424882	0.006455437910955997	0.6625280524591639	0.6199266717665619	0.6004476799349674	0	1.0	0.0
4289	None	None	None	None	None	0	0	0.16666666666666666	8	0.8	56	0.8888888888888888	0.02857142857142857	6	2	65	5	0	1.0	9	9	4.8	72	0.038461538461538464	0.9375	0.007745777287335854	0.6626588036337158	0.004589298152718377	0.5893847073506586	0.09999999926235684	0.5000000023661099	0.6128968317101703	0.5855330152769348	1.0	1.0	0.0
2817	0.0	0.0	0.0	1.0	None	0	0	0	0	0	0	1.0	0	0	0	0	0	0	1.0	1	1	0.06666666666666667	1	0.0	0	0	0	0	0	0	0	0	0	0	0	0
1676	None	None	None	None	None	0	0	0	0	0	0	1.0	0	0	0	0	0	0	1.0	1	1	0.06666666666666667	1	0.0	0	0	0	0	0	0	0	0	0	0	0	0
854	None	None	None	None	None	0	0	0	0	0	0	1.0	0	0	0	0	4	0	1.0	1	1	0.06666666666666667	1	1.0	0	0	0	0	0	0	0	0	0	0	0	0
1556	None	None	None	None	None	0	0	0.16666666666666666	8	0.8	56	0.8888888888888888	0.21428571428571427	22	15	49	0	0	1.0	9	9	4.8	72	0.0	0.8571428571428571	-0.10182703804858387	0.9996953595439152	0.008996031902448822	0.5634782150122851	-0.13450260292000388	0.5437653665754755	0.721009479071983	0.944918852351191	0	1.0	0.0
7428	0.009937893273804179	0.0002817032217344872	-0.00023587295930294349	0.9918770779372936	None	0.3	3	0.36363636363636365	8	0.7096774193548387	22	0.4074074074074074	0.7096774193548387	30	22	2	0	0	1.0	9	9	2.2	33	0.0	1.0	0.09999999933308441	0.5000000011332014	-0.06965077056242386	0.5218162512186671	0.11621564735219433	0.5655638891436309	0.7003060417802222	0.5292245537719211	0	1.0	0.0
4048	0.0	0.0	0.0	1.0	None	0	0	0	0	0	0	1.0	0	0	0	0	0	0	1.0	1	1	0.06666666666666667	1	0.0	0	0	0	0	0	0	0	0	0	0	0	0
2838	0.00010050046815697372	4.180256898437303e-05	2.4666541841513855e-07	0.9984910505960212	None	0.2	1	0.3333333333333333	4	0.8	12	0.20987654320987653	0.8	16	12	0	0	0	1.0	9	9	1.1333333333333333	17	0.0	1.0	-0.023986452865559255	0.6428457111851769	0.03303845284185295	0.5727896789201816	0.0015962249026324816	0.5666686147033403	0.5899866807763622	0.5946166254708348	0	0.9375	0.0
709	None	None	None	None	None	0	0	0	0	0	0	1.0	0	0	0	0	4	0	1.0	1	1	0.06666666666666667	1	1.0	0	0	0	0	0	0	0	0	0	0	0	0
2337	None	None	None	None	None	0.05263157894736842	1	0.4	16	0.5172413793103449	30	0.7407407407407407	0.15517241379310345	21	9	38	0	0	1.0	9	9	4.0	60	0.0	0.9230769230769231	0.00020735677744938356	0.548930783063102	-0.22950594790397028	1.0	0.04390302643762181	0.6819562947938441	0.9388934377672827	0.9999999999554248	0	1.0	0.0
4152	None	None	None	None	None	0.058823529411764705	1	0.25	9	0.7307692307692307	38	0.75	0.3076923076923077	23	16	30	4	0	0.8888888888888888	8	9	3.6	54	0.07017543859649122	0.9565217391304348	1.2052502308203678e-25	0.5000002967413448	-0.09999999988865843	0.5000028498389901	0.14547225844243647	1.0	0.8080114386093629	1.0	0.6739130434782609	0.8260869565217391	0.0
5239	0.005173662170641155	0.0024489916162650388	-0.0022877962874750606	0.9941677258708318	None	0.1111111111111111	1	0.55	11	0.37037037037037035	10	0.4603174603174603	0.3333333333333333	18	9	10	0	0	0.7777777777777778	9	7	1.9333333333333333	29	0.0	0.48	-0.09996788093268326	0.5008604946749753	0.05918327666620567	0.9684046020435487	-0.09999610995657127	0.5000345623489348	0.678989127279231	0.7580600246441304	0	1.0	0.0
6659	0.005079964264530812	0.0028398458873097757	-0.0008762368463670335	0.9938563157459724	None	0.25	1	0.36363636363636365	4	0.7857142857142857	11	0.2222222222222222	0.7857142857142857	15	11	0	0	0	0.8888888888888888	9	8	1.0666666666666667	16	0.0	1.0	-0.09655100093265388	0.6511240157668736	-0.09769491471424299	0.6177075715978438	-0.09998261980854636	0.5004871191060613	0.5188111078867118	0.5911175370772229	0	1.0	0.0
2600	4.916425088555357e-06	9.979659525034641e-08	-4.615721881458138e-09	0.9999829279738497	None	0	0	0.16666666666666666	9	0.7974683544303798	63	1.0	0	9	0	71	0	0	1.0	9	9	5.4	81	0.0	1.0	0	0	0	0	0	0	0	0	0	0	0
2519	None	None	None	None	None	0	0	0	0	0	0	1.0	0	0	0	0	3	0	1.0	1	1	0.06666666666666667	1	0.75	0	0	0	0	0	0	0	0	0	0	0	0
3759	0.0	0.0	0.0	1.0	None	0	0	0	0	0	0	1.0	0	0	0	0	0	0	1.0	1	1	0.06666666666666667	1	0.0	0	0	0	0	0	0	0	0	0	0	0	0
486	None	None	None	None	None	0.3333333333333333	1	0.5	4	0.6666666666666666	6	0.3055555555555556	0.6666666666666666	10	6	0	0	0	1.0	6	6	0.7333333333333333	11	0.0	0.4	1.7040741527439543e-06	0.5000153536574654	0.021300086017409216	0.5404481071405587	0.018087799143798787	0.5225782204046406	0.5314338638204108	0.5210361176464355	0	0.1	0.0
1892	None	None	None	None	None	0	0	1.0	1	0	0	1.0	0	1	0	0	3	0	0.5	2	1	0.13333333333333333	2	1.0	0	0	0	0	0	0	0	0	0	0	0	0
852	None	None	None	None	None	1.0	1	0.8	4	0.4	2	0.4375	0.4	6	2	0	0	0	1.0	4	4	0.4666666666666667	7	0.0	0.6666666666666666	-0.07135799723461576	0.5852214374703858	0.09942350550388106	0.5024088240567659	1.427229700912521e-08	0.5000001784650925	0.6686392037840543	0.5294559847078675	0	1.0	0.0
5506	0.0010483945160758784	4.964475415907094e-05	3.981641907418138e-05	0.9994132757910322	None	0	0	0.3488372093023256	15	0.5483870967741935	34	0.7901234567901234	0.3548387096774194	35	22	28	0	0	1.0	9	9	4.266666666666667	64	0.0	0.9090909090909091	0.02327783217895605	0.5071687831667052	0.09772724168810745	0.5129515882404508	0.3007191798524072	0.5972283549130587	0.7636923835544711	0.539453213128322	0	0.9714285714285714	0.0
7335	0.013793484261641223	0.006136746103349588	-0.001229863769693223	0.9724530501131201	None	0.25	1	0.4	4	0.7692307692307693	10	0.234375	0.7692307692307693	14	10	0	0	0	1.0	8	8	1.0	15	0.0	0.8571428571428571	0.5101828761767967	0.5913856514492601	-0.025882804210424194	0.9999997517766605	0.09998017994397959	0.5000510330151782	0.9868075500450343	0.99447507733748	0	1.0	0.0
2983	0.004606766956778389	0.0003002175138653092	0.0002455760989920989	0.994586955747236	None	0.3333333333333333	1	0.5	4	0.7	7	0.2857142857142857	0.7	11	7	0	0	0	0.8571428571428571	6	7	0.8	12	0.0	0.6666666666666666	-0.13832947269306267	0.8938509092421965	-0.1319140218577675	0.5439847169548814	0.0918472692186702	0.5773704727538654	0.7378403631397815	0.7053749105114595	0	0.9090909090909091	0.0
6138	0.000406471052944409	1.3949464649717073e-06	-1.3584922473758983e-06	0.9998757717591747	None	0.2857142857142857	4	0.36666666666666664	11	0.6744186046511628	29	0.5555555555555556	0.6744186046511628	40	29	4	0	0	1.0	9	9	3.0	45	0.0	1.0	-0.09592381145197579	0.669128158095283	0.08398811798656103	0.589965132270427	-0.09999999933534119	0.5000000481873441	0.6909821961868866	0.5880771263106013	0	1.0	0.0
4609	4.318439560076873e-06	1.0840802827675389e-07	-2.434198127080121e-09	0.999981687812379	None	0	0	0.2	8	0.7543859649122807	43	0.7283950617283951	0	1	0	57	4	0	1.0	9	9	3.933333333333333	59	0.03418803418803419	0.92	0	0	0	0	0	0	0	0	0	0	0
5696	7.013841850962584e-08	6.076951882377903e-08	-4.326073824550446e-08	0.9999846670162893	None	0	0	0.3333333333333333	2	0.8571428571428571	6	0.36	0.8571428571428571	8	6	0	0	0	1.0	5	5	0.6	9	0.0	0	-0.09775758848949205	0.649550137066257	0.016392040678244374	0.6588793915644185	7.902762784127648e-27	0.5	0.6032117151806473	0.6047083088415603	0	1.0	0.0
6814	1.4353406627075554e-06	7.682844425013545e-09	2.8017813322380213e-09	0.9999910263853395	None	0.4	2	0.6666666666666666	8	0.3125	5	0.5	0	3	0	14	15	0	0.4444444444444444	9	4	1.2	18	0.5172413793103449	1.0	0	0	0	0	0	0	0	0	0	0	0
7031	2.2765051295978268e-08	2.0399905707056438e-08	1.1005117410533787e-08	0.9999965390385773	None	0	0	0.5	2	0.6666666666666666	2	0.625	0	0	0	4	6	0	0.5	2	4	0.3333333333333333	5	0.5	0	0	0	0	0	0	0	0	0	0	0	0
1516	None	None	None	None	None	0	0	0	0	0	0	1.0	0	0	0	0	0	0	1.0	1	1	0.06666666666666667	1	0.0	0	0	0	0	0	0	0	0	0	0	0	0
4120	0.003968721456276247	0.0005644079534953791	0.0005642807574522956	0.9996139784549586	None	0	0	0.13043478260869565	6	0.8507462686567164	57	0.8518518518518519	0.014925373134328358	1	1	67	6	0	1.0	9	9	4.6	69	0.043478260869565216	1.0	7.902762784127648e-27	0.5	0.04116007306577671	0.5	0.21560427233879906	0.5	0.718004208865042	0.5	1.0	1.0	0.0
4873	0.017632104586684468	0.005480326776946926	0.005323780328946674	0.9361137992743639	None	0.2	1	0.3333333333333333	4	0.8	12	0.20987654320987653	0.8	16	12	0	0	0	1.0	9	9	1.1333333333333333	17	0.0	1.0	0.8850138552249994	0.8440907668240337	0.09240677488598052	0.5484846937933693	0.14665303525488632	0.6193153607072683	0.972526389305911	0.6878441728634896	0	1.0	0.0
6081	1.2483260957423916e-07	1.1385207323702177e-07	4.817261438861906e-11	0.9999825364333216	None	0	0	0.018518518518518517	1	1.0	79	1.0	0	0	0	80	0	0	1.0	9	9	5.4	81	0.0	1.0	0	0	0	0	0	0	0	0	0	0	0
2700	0.0	0.0	0.0	1.0	None	0	0	0	0	0	0	1.0	0	0	0	0	0	0	1.0	1	1	0.06666666666666667	1	0.0	0	0	0	0	0	0	0	0	0	0	0	0
1305	None	None	None	None	None	0	0	0	0	0	0	1.0	0	0	0	0	4	0	1.0	1	1	0.06666666666666667	1	1.0	0	0	0	0	0	0	0	0	0	0	0	0
5325	0.007970806844875349	0.0027687709265997577	0.0011076933278184444	0.9835561787006464	None	0.26666666666666666	4	0.3333333333333333	11	0.7021276595744681	33	0.6049382716049383	0.7021276595744681	44	33	4	0	0	1.0	9	9	3.2666666666666666	49	0.0	1.0	0.09999999742417702	0.5000000017206131	0.06630357304257725	0.5791261962575783	0.260322801602879	0.6567803598959571	0.7113312088231739	0.5799875168194008	0	0.9318181818181818	0.0
7488	0.014262691972501853	0.0020426732695594876	0.00196815575899153	0.9711924619335438	None	0.2	1	0.3333333333333333	4	0.8	12	0.20987654320987653	0.8	16	12	0	0	0	1.0	9	9	1.1333333333333333	17	0.0	1.0	0.4020753373028586	0.5031212457375505	0.08927508021555625	0.5542377376228728	0.09973521345974594	0.5056355210045966	0.8109043259655988	0.5210572160183732	0	1.0	0.0
7483	0.0	0.0	0.0	0.9999999999999998	None	0	0	0	0	0	0	1.0	0	0	0	0	4	0	1.0	1	1	0.06666666666666667	1	1.0	0	0	0	0	0	0	0	0	0	0	0	0
7326	0.004202398266733536	0.000863144457600981	0.00046076636785654214	0.995220720224047	None	0.2	1	0.3333333333333333	4	0.8	12	0.20987654320987653	0.8	16	12	0	0	0	1.0	9	9	1.1333333333333333	17	0.0	1.0	0.04738533053631478	0.6413216901552246	-0.1408639183515048	0.6692220504231798	0.2396656064173735	0.5208988365234312	0.8371718346496319	0.6121770593018028	0	1.0	0.0
7396	0.005803362722101926	0.0009708326377303233	0.0006020001095554872	0.9948115910895293	None	0.2	1	0.3333333333333333	4	0.8	12	0.20987654320987653	0.8	16	12	0	0	0	1.0	9	9	1.1333333333333333	17	0.0	1.0	-0.07029372127639076	0.5947447147257305	-0.11932814033362313	0.5900523766352125	0.28302639580500893	0.5953305238301688	0.8598314787885089	0.5933780172129703	0	1.0	0.0
7197	0.0010912605071604	0.0001222781826055725	0.00012211552688660456	0.9988639527172306	None	0.5	1	0.6666666666666666	4	0.5	3	0.4444444444444444	0.5	7	3	0	0	0	0.5	3	6	0.5333333333333333	8	0.0	1.0	0.334201364478205	0.5530397478532283	0.003966060434028207	0.5148705172046413	0.09999999927055034	0.500000003482345	0.7995058475690613	0.5226893928342052	0	1.0	0.0
103	None	None	None	None	None	0.058823529411764705	1	0.2777777777777778	10	0.7058823529411765	36	0.654320987654321	0.6078431372549019	41	31	11	0	0	1.0	9	9	3.533333333333333	53	0.0	0.7272727272727273	0.06330982756069664	0.6779103344961344	-0.08241714732826619	0.6805797664963995	-0.08385057209759864	0.595089157417028	0.6827587444583799	0.6521618802743717	0	1.0	0.0
91	None	None	None	None	None	0	0	0	0	0	0	1.0	0	0	0	0	0	0	1.0	1	1	0.06666666666666667	1	0.0	0	0	0	0	0	0	0	0	0	0	0	0
5276	0.01096771842341333	0.00289857793493489	0.0026237914780986686	0.9830956629686102	None	0.3333333333333333	1	0.5	4	0.7	7	0.2857142857142857	0.7	11	7	0	0	0	0.8571428571428571	7	6	0.8	12	0.0	0.6666666666666666	0.3655587406960944	0.545415327824741	0.11047994371756689	0.5201140549913127	0.15562563632823692	0.593622737631293	0.75699057566527	0.5532658694167879	0	0.9090909090909091	0.0
1801	None	None	None	None	None	0.25	1	0.36363636363636365	4	0.7857142857142857	11	0.2222222222222222	0.7857142857142857	15	11	0	0	0	0.8888888888888888	8	9	1.0666666666666667	16	0.0	1.0	0.07818374155157544	0.6534056778861475	1.3513976060969485e-05	0.5000606200064217	0.033953352493182584	0.53854398782987	0.5964596559183691	0.565354621466103	0	1.0	0.0
6887	6.179600605087317e-08	6.143813722160217e-08	4.339055748986508e-08	0.9999885214585902	None	0	0	0.3333333333333333	2	0.8571428571428571	6	0.36	0.8571428571428571	8	6	0	2	0	1.0	5	5	0.6	9	1.0	0	0.0009525395234474014	0.5066661880860676	0.061541731618572196	0.5857515547417682	5.043497939398157e-09	0.5000000329559725	0.5703816180836647	0.5310513460648716	1.0	1.0	0.0
628	None	None	None	None	None	0.23529411764705882	4	0.4166666666666667	15	0.5686274509803921	29	0.654320987654321	0.5686274509803921	44	29	8	0	0	1.0	9	9	3.533333333333333	53	0.0	0.7272727272727273	0.08010175334541211	0.5976951282587493	0.09992759992745748	0.5021648450534323	-0.09999996739962932	0.5464055337551531	0.7063922070484704	0.5490655821686684	0	1.0	0.0
2708	None	None	None	None	None	0	0	0.05555555555555555	3	0.9620253164556962	76	1.0	0.189873417721519	16	15	64	0	0	1.0	9	9	5.4	81	0.0	1.0	0.022919608989852628	0.5862056891782698	0.08383248112856831	0.5209091606561931	-0.05508168810568588	0.5350230764841354	0.6490719592503833	0.5475483236952884	0	0.6875	0.0
1383	None	None	None	None	None	0.05263157894736842	1	0.2926829268292683	12	0.6440677966101694	38	0.7530864197530864	0.3050847457627119	29	18	31	0	0	1.0	9	9	4.066666666666666	61	0.0	0.7857142857142857	0.4257997960498335	0.5442104343172811	0.0014227843200804173	0.6393176015848906	0.24848641171591307	0.608900547562819	0.8604540772259971	0.5980789610901122	0	0.896551724137931	0.0
3206	0.0	0.0	0.0	1.0	None	0	0	0	0	0	0	1.0	0	0	0	0	0	0	1.0	1	1	0.06666666666666667	1	0.0	0	0	0	0	0	0	0	0	0	0	0	0
5669	5.6632667501237245e-09	5.4721979833111336e-09	3.8976964144883195e-09	0.999999720055829	None	1.0	1	1.0	4	0.0	0	0.5555555555555556	0	0	0	4	8	0	1.0	3	3	0.3333333333333333	5	0.6666666666666666	1.0	0	0	0	0	0	0	0	0	0	0	0
1931	None	None	None	None	None	0.08333333333333333	1	0.34615384615384615	9	0.5833333333333334	21	0.6031746031746031	0.4444444444444444	24	16	13	4	0	0.7777777777777778	9	7	2.533333333333333	38	0.18181818181818182	0.75	0.08983062153852862	0.605132864938229	0.044108416153578536	0.5391758726400321	0.09999999811463023	0.5000001487476295	0.5706422122581959	0.5485073404912438	1.0	1.0	0.0
3366	2.0517058541283616e-08	1.9618470010997063e-08	-1.9618167815793467e-08	0.9999977765530974	None	0	0	0.6666666666666666	2	0.0	0	0.6666666666666666	0	0	0	3	4	0	0.6666666666666666	3	2	0.26666666666666666	4	0.4	1.0	0	0	0	0	0	0	0	0	0	0	0
3933	0.0	0.0	0.0	0.9999999999999998	None	0	0	0	0	0	0	1.0	0	0	0	0	4	0	1.0	1	1	0.06666666666666667	1	1.0	0	0	0	0	0	0	0	0	0	0	0	0
3720	0.00900885545781679	0.000491463588647009	0.0004776598376660251	0.9768474729312966	None	0	0	0.3333333333333333	2	0.8571428571428571	6	0.36	0.8571428571428571	8	6	0	0	0	1.0	5	5	0.6	9	0.0	0	0.19273927869088778	0.6544852525912964	1.9337298686999573e-11	0.500000004140719	0.2455230532953238	0.9995243015238952	0.7422522121233961	0.9406445523960988	0	0	0.0
4374	1.4092278589438714e-05	2.3554396388166405e-07	-6.132183714771532e-08	0.999998585288185	None	0	0	0.5	1	1.0	1	1.0	1.0	2	1	0	3	0	0.3333333333333333	1	3	0.2	3	1.0	0	0.2978053797902577	0.5038512122163491	5.699842935794682e-05	0.5	0.09999781007963643	0.5000007145183992	0.7750847660717247	0.5012839981435646	1.0	1.0	0.0
2274	None	None	None	None	None	0.25	1	0.4	4	0.75	9	0.25925925925925924	0.75	13	9	0	0	0	0.6666666666666666	6	9	0.9333333333333333	14	0.0	1.0	3.739074879672873e-12	0.500668888236441	0.06166687485769364	0.5767446650264205	1.3216206452957112e-10	0.5000000483933784	0.5721676025089715	0.5259848823169186	0	1.0	0.0
104	None	None	None	None	None	0.25	1	0.4	4	0.75	9	0.25925925925925924	0.75	13	9	0	0	0	0.6666666666666666	6	9	0.9333333333333333	14	0.0	1.0	-0.09757471987228106	0.5871914978721142	0.10096114221386118	0.6636638101677266	0.06584310981922883	0.5774380632569837	0.7206674076458384	0.610187145696728	0	1.0	0.0
6685	0.0	0.0	0.0	1.0	None	0	0	0	0	0	0	1.0	0	0	0	0	0	0	1.0	1	1	0.06666666666666667	1	0.0	0	0	0	0	0	0	0	0	0	0	0	0
3525	6.625104036945089e-05	8.252051568836488e-06	-8.210815497749701e-06	0.9999012507679899	None	0	0	0.6	3	0.6	3	0.4666666666666667	0.6	6	3	0	0	0	0.6	3	5	0.4666666666666667	7	0.0	1.0	1.1801898918524418e-05	0.5001772617378138	1.0269055207162536e-06	0.5003192205677188	0.02662228412059637	0.6145701228714305	0.5542886191673911	0.5389666296359489	0	0	0.0
6964	0.0	0.0	0.0	0.9999999999999998	None	0	0	0	0	0	0	1.0	0	0	0	0	4	0	1.0	1	1	0.06666666666666667	1	1.0	0	0	0	0	0	0	0	0	0	0	0	0
1834	None	None	None	None	None	0	0	0.018518518518518517	1	1.0	79	1.0	0	0	0	80	0	0	1.0	9	9	5.4	81	0.0	1.0	0	0	0	0	0	0	0	0	0	0	0
1399	None	None	None	None	None	0	0	1.0	1	0	0	1.0	0	1	0	0	3	0	0.5	2	1	0.13333333333333333	2	1.0	0	0	0	0	0	0	0	0	0	0	0	0
6871	4.660573680864117e-05	4.1211930139639884e-07	-4.119989441786822e-07	0.9999990356586997	None	1.0	1	1.0	4	0.25	1	0.5	0.25	5	1	0	0	0	0.75	4	3	0.4	6	0.0	1.0	-0.09961467381704645	0.5027311156298584	0.7627203019760336	0.9999999973864826	-0.09996282525596653	0.500028551026456	0.9966271167826519	0.9986294922692455	0	1.0	0.0
4337	None	None	None	None	None	0	0	0.1509433962264151	8	0.8181818181818182	63	0.9753086419753086	0.22077922077922077	22	17	56	0	0	1.0	9	9	5.266666666666667	79	0.0	0.9714285714285714	7.152957047577508e-15	0.5000000001498874	0.3462347038052373	0.7747816427229182	0.01541343187624089	0.5355114975180518	0.833273710914835	0.6128399087974756	0	1.0	0.0
1900	None	None	None	None	None	0	0	0.38461538461538464	10	0.5405405405405406	20	0.6190476190476191	0.2972972972972973	19	11	19	0	0	0.7777777777777778	9	7	2.6	39	0.0	0.6875	0.09999999999339575	0.5000000004037188	0.01893859550620332	0.6580626791027359	0.024144468374229865	0.5760417031797801	0.612233749929103	0.5794231701427498	0	0.631578947368421	0.0
1313	None	None	None	None	None	1.0	1	1.0	4	0.25	1	0.5	0.25	5	1	0	0	0	0.75	4	3	0.4	6	0.0	1.0	0.08929374101920137	0.5048118338704407	0.060701631462200936	0.5863676144149147	-0.07261973804759908	0.5069154087316885	0.6713712243210203	0.5329422628738618	0	0.4	0.0
599	None	None	None	None	None	0	0	0	0	0	0	1.0	0	0	0	0	0	0	1.0	1	1	0.06666666666666667	1	0.0	0	0	0	0	0	0	0	0	0	0	0	0
2475	None	None	None	None	None	0	0	0.15	3	0.8518518518518519	23	0.8285714285714286	0	0	0	28	0	0	0.7142857142857143	7	5	1.9333333333333333	29	0.0	0.3333333333333333	0	0	0	0	0	0	0	0	0	0	0
6880	2.6251945838085896e-05	3.853285823306944e-06	3.8521766283095665e-06	0.9988690374844538	None	0	0	1.0	3	0.0	0	0.6666666666666666	0	3	0	0	1	0	0.6666666666666666	3	2	0.26666666666666666	4	1.0	1.0	0	0	0	0	0	0	0	0	0	0	0
1085	None	None	None	None	None	0.3333333333333333	1	0.4444444444444444	4	0.7272727272727273	8	0.2653061224489796	0.7272727272727273	12	8	0	0	0	1.0	7	7	0.8666666666666667	13	0.0	0.6666666666666666	0.08764142654328914	0.5823674779250865	0.026000011830634252	0.5326567995799334	-0.09999747120875195	0.5000071314679797	0.6860745295843517	0.5385352363886196	0	1.0	0.0
1696	None	None	None	None	None	0	0	0	0	0	0	1.0	0	0	0	0	0	0	1.0	1	1	0.06666666666666667	1	0.0	0	0	0	0	0	0	0	0	0	0	0	0
2601	0.007990373272137728	0.0020396560688210725	-0.0005609885053716082	0.9942751542583802	None	0.25	1	0.36363636363636365	4	0.7857142857142857	11	0.2222222222222222	0.7857142857142857	15	11	0	0	0	0.8888888888888888	8	9	1.0666666666666667	16	0.0	1.0	0.08076268628999658	0.6035552334712526	0.09917396063268347	0.5035610935124256	-0.13583986510076168	0.9967443571920633	0.7624939715530769	0.8862386404639611	0	0.9333333333333333	0.0
2084	None	None	None	None	None	0.5	1	0.5714285714285714	4	0.625	5	0.3333333333333333	0.625	9	5	0	0	0	0.8333333333333334	6	5	0.6666666666666666	10	0.0	1.0	0.022115822358294214	0.5053472137593309	-0.07242750812804427	0.5388841515008509	0.0027118583662067344	0.5058204827103068	0.6003578125081083	0.5167041112085012	0	1.0	0.0
1908	None	None	None	None	None	0	0	0	0	0	0	1.0	0	0	0	0	0	0	1.0	1	1	0.06666666666666667	1	0.0	0	0	0	0	0	0	0	0	0	0	0	0
1178	None	None	None	None	None	0.14285714285714285	1	0.29411764705882354	5	0.782608695652174	18	0.30864197530864196	0.782608695652174	23	18	1	0	0	1.0	9	9	1.6666666666666667	25	0.0	1.0	-0.09999982863366756	0.5000054434322019	-0.09998242621179083	0.5001172531148408	0.2283576053988634	0.9156034959850693	0.824604834169975	0.6888716421299431	0	0.9565217391304348	0.0
2003	None	None	None	None	None	0	0	1.0	1	0	0	1.0	0	0	0	1	6	0	0.5	1	2	0.13333333333333333	2	1.0	0	0	0	0	0	0	0	0	0	0	0	0
4180	0.003094175490742037	0.0002691248058585022	-0.00022231142020293846	0.9878362899970516	None	0.25	1	0.4	4	0.7692307692307693	10	0.23809523809523808	0.7692307692307693	14	10	0	0	0	0.7777777777777778	9	7	1.0	15	0.0	1.0	1.7878124262462247e-09	0.5000000056981729	0.26224114506552165	0.6362265786728607	0.08419099996719957	0.5865288640700996	0.7501020409446392	0.5751478508437712	0	1.0	0.0
446	None	None	None	None	None	0.3333333333333333	1	0.5	4	0.6666666666666666	6	0.3055555555555556	0.6666666666666666	10	6	0	0	0	1.0	6	6	0.7333333333333333	11	0.0	0.4	5.892664821349733e-12	0.5000056205864494	-0.10145025372492196	0.9999999989534885	0.03495676913133991	0.6675099448605092	0.7526092346381787	0.9991958525353457	0	1.0	0.0
2375	None	None	None	None	None	0.2	1	0.3333333333333333	4	0.8	12	0.20987654320987653	0.8	16	12	0	0	0	1.0	9	9	1.1333333333333333	17	0.0	1.0	-0.10044033114672997	0.9833361279374447	0.09996738656074021	0.5031002924419947	0.12954005170959987	0.6242661524075769	0.7446887563685524	0.8223866535634892	0	0.8125	0.0
5515	0.00014327781904329174	1.1825893090542726e-06	-9.144767137638209e-07	0.9999984997878093	None	0.25	1	0.36363636363636365	4	0.7857142857142857	11	0.2222222222222222	0.7857142857142857	15	11	0	0	0	0.8888888888888888	9	8	1.0666666666666667	16	0.0	1.0	7.902762784127648e-27	0.5	0.0038823502423209664	0.5519689437772825	0.22815466430343362	0.6021009048157601	0.7441129146433699	0.5517190051922057	0	0	0.0
3786	3.708423808288734e-09	3.712322489034702e-09	3.692991810489228e-09	0.9999998698102673	None	0	0	0	0	0	0	1.0	0	0	0	0	3	0	1.0	1	1	0.06666666666666667	1	0.75	0	0	0	0	0	0	0	0	0	0	0	0
5132	0.010370597216209351	0.003119827527219125	0.002115845980808813	0.9813833605970879	None	0.2	1	0.3333333333333333	4	0.8	12	0.20987654320987653	0.8	16	12	0	0	0	1.0	9	9	1.1333333333333333	17	0.0	1.0	0.3039032183554822	0.5281177579879811	0.09998878505796378	0.5001289341593165	0.09658087676641502	0.565708343365156	0.7258072087909553	0.531414223301379	0	1.0	0.0
7373	0.02181504384772916	0.01148211384938991	-0.010335195023173427	0.9529031429565619	None	0.2	1	0.3333333333333333	4	0.8	12	0.20987654320987653	0.8	16	12	0	0	0	1.0	9	9	1.1333333333333333	17	0.0	1.0	0.38918676444532474	0.5171602818591191	0.09120761421236498	0.6077876454622516	0.36313780942137697	0.6381257667419932	0.7949095114014174	0.5885504650745045	0	1.0	0.0
6327	None	None	None	None	None	0.1111111111111111	1	0.35	7	0.6428571428571429	18	0.37037037037037035	0.6428571428571429	25	18	4	0	0	1.0	9	9	2.0	30	0.0	0.6666666666666666	-0.09983748742697587	0.5760143540772351	0.09996374761303065	0.5160108398822796	-0.09999995804147903	0.5000046401200138	0.7194740631971805	0.5308372119346778	0	1.0	0.0
7115	0.0004061823523225083	9.981056758661991e-07	-5.37195971994762e-07	0.9999957554223717	None	0.25	1	0.4	4	0.75	9	0.25	0.75	13	9	0	0	0	0.875	8	7	0.9333333333333333	14	0.0	0.8571428571428571	0.028001849562718416	0.5017416308561631	0.03650166615321295	0.6059173199304366	0.4551573806865217	0.6687863096716525	0.8819675487778036	0.5938610589064652	0	1.0	0.0
897	None	None	None	None	None	0	0	0	0	0	0	1.0	0	0	0	0	0	0	1.0	1	1	0.06666666666666667	1	0.0	0	0	0	0	0	0	0	0	0	0	0	0
5874	0.00981905613644664	0.0027486756102522063	0.002740038000288005	0.9990065475168648	None	0	0	0.375	3	0.7777777777777778	7	0.3142857142857143	0.7777777777777778	10	7	0	0	0	0.7142857142857143	7	5	0.7333333333333333	11	0.0	0.6666666666666666	0.36552031037947674	0.5020037747075367	0.03144900323556105	0.5071250982703702	0.2050332673958271	0.5217664233325123	0.796585789628092	0.5103017269125295	0	1.0	0.0
7418	3.4579310240632473e-07	3.5030039924617287e-08	1.603214291497712e-08	0.999993216179349	None	0	0	0.5	3	0.7142857142857143	5	0.36	0.7142857142857143	8	5	0	1	0	1.0	5	5	0.6	9	1.0	0.5	7.902762784127648e-27	0.5	0.05311131475043	0.5213767167948364	3.921185368617562e-05	0.5002386301688307	0.5621742180205107	0.507208962348022	1.0	1.0	0.0
3837	1.4647739392290529e-09	1.4187179892017666e-09	9.807186408661615e-10	0.9999998325324388	None	0.2	1	0.3333333333333333	4	0.8	12	0.20987654320987653	0.8	16	12	0	0	0	1.0	9	9	1.1333333333333333	17	0.0	1.0	0.061625178077899544	0.5641692528457946	0.08500981381665548	0.563512861256877	2.445711640758223e-06	0.5000146012127182	0.5959769770687257	0.5426949394401135	0	0.8125	0.0
1580	None	None	None	None	None	0.5	1	0.6666666666666666	4	0.5	3	0.4444444444444444	0.5	7	3	0	0	0	0.5	6	3	0.5333333333333333	8	0.0	1.0	0.0580725026045541	0.5459741629398139	1.7371871697981446e-08	0.5000000313266127	0.20417562017008034	0.9442541531664325	0.706108088456011	0.7319757729669168	0	0	0.0
158	None	None	None	None	None	0	0	0.4	2	0.8	4	0.4666666666666667	0.8	5	4	1	3	0	0.6	3	5	0.4666666666666667	7	0.6	0	0.09396013797413497	0.5138132411684879	2.6473581302457193e-07	0.5000012188205354	2.5685198558397347e-05	0.5001104014194986	0.6089429637731155	0.5046426589717659	1.0	1.0	0.0
396	None	None	None	None	None	0.13333333333333333	2	0.34375	11	0.6521739130434783	30	0.5925925925925926	0.3695652173913043	27	17	20	3	0	1.0	9	9	3.2	48	0.08823529411764706	0.7619047619047619	0.07549146228381168	0.5877978564332167	0.07300826121081089	0.5791744660735897	0.03484695947544898	0.5098209189509275	0.5651136139716331	0.5591832040931453	1.0	1.0	0.0
7075	0.0	0.0	0.0	1.0	None	0	0	0	0	0	0	1.0	0	0	0	0	0	0	1.0	1	1	0.06666666666666667	1	0.0	0	0	0	0	0	0	0	0	0	0	0	0
1361	None	None	None	None	None	0.5	1	0.6666666666666666	4	0.5714285714285714	4	0.36	0.5714285714285714	8	4	0	0	0	1.0	5	5	0.6	9	0.0	0.5	0.029966412956532983	0.5769664588648027	0.09920289947284183	0.5018782104265963	-0.09995519675887428	0.5006912289513917	0.696054606534497	0.5266921384014867	0	1.0	0.0
400	None	None	None	None	None	0	0	0.25	1	1.0	3	1.0	1.0	4	3	0	3	0	0.2	1	5	0.3333333333333333	5	1.0	0	-0.0017582232046970778	0.6302573965853396	0.10093621567405031	0.5698507096516103	1.3938518585554633	0.9173454276691247	0.9982577063308968	0.7453174583113735	1.0	1.0	0.0
1828	None	None	None	None	None	0.2	1	0.3333333333333333	4	0.8	12	0.20987654320987653	0.8	16	12	0	0	0	1.0	9	9	1.1333333333333333	17	0.0	1.0	-0.09304445669785717	0.6319811473922874	-0.028687238207771727	0.6614114747082913	0.08447935558997385	0.6034648132192529	0.6935531244970649	0.6326060045083304	0	1.0	0.0
7334	None	None	None	None	None	0	0	0.3125	5	0.7142857142857143	15	0.42592592592592593	0.6190476190476191	17	13	5	3	0	0.6666666666666666	9	6	1.5333333333333334	23	0.3	0.8235294117647058	7.902762784127648e-27	0.5	-0.24998144050820525	0.9999997410193731	6.547786039250454e-08	0.5000066224575878	0.7871632134170514	0.9936662753528336	1.0	0.9411764705882353	0.6262876256732809
7300	1.9992744230557442e-06	4.407718071520643e-09	3.3421586974927543e-09	0.9999998488688994	None	0	0	0	0	0	0	1.0	0	0	0	0	4	0	1.0	1	1	0.06666666666666667	1	1.0	0	0	0	0	0	0	0	0	0	0	0	0
2005	None	None	None	None	None	0	0	0	0	0	0	1.0	0	0	0	0	1	0	1.0	1	1	0.06666666666666667	1	0.25	0	0	0	0	0	0	0	0	0	0	0	0
2264	None	None	None	None	None	0	0	0.018518518518518517	1	1.0	79	1.0	0	0	0	80	0	0	1.0	9	9	5.4	81	0.0	1.0	0	0	0	0	0	0	0	0	0	0	0
1953	None	None	None	None	None	0	0	0.2	7	0.76	38	0.7222222222222222	0.08	7	4	44	5	0	0.8888888888888888	9	8	3.466666666666667	52	0.056179775280898875	0.8260869565217391	0.05068495506539448	0.6367263745375077	-0.06968052170588424	0.6814217232135616	-0.09999999962609482	0.5000008068658682	0.6738255654245658	0.6083781699372612	1.0	1.0	0.1616992323626861
3173	0.0046871993548821995	0.0003034711115026376	0.00024325900003007643	0.9946493982371553	None	0.3333333333333333	1	0.5	4	0.7	7	0.2857142857142857	0.7	11	7	0	0	0	0.8571428571428571	6	7	0.8	12	0.0	0.6666666666666666	-0.13832947269306267	0.8938509092421965	-0.1319140218577675	0.5439847169548814	0.0918472692186702	0.5773704727538654	0.7378403631397815	0.7053749105114595	0	0.9090909090909091	0.0
5581	0.011329155907968264	0.010872781408533778	0.010547215296796184	0.9982195989146323	None	0.2	1	0.3333333333333333	4	0.8	12	0.20987654320987653	0.8	16	12	0	0	0	1.0	9	9	1.1333333333333333	17	0.0	1.0	-0.09929038335584608	0.5946231957349662	0.06927817722935899	0.6505315164635462	-0.09999986490852857	0.5000003363871363	0.6872255942080501	0.5829340118277647	0	1.0	0.0
5773	0.0002717077036657779	1.0781463173167544e-06	8.143180387146073e-07	0.9999999829348745	None	0.2	1	0.3333333333333333	4	0.8	12	0.20987654320987653	0.8	16	12	0	0	0	1.0	9	9	1.1333333333333333	17	0.0	1.0	-0.09973852290812366	0.5514179127758637	-0.09792849176206442	0.5425791747799951	-0.09999989879895047	0.5000005717164769	0.5048363560500922	0.5313864923947798	0	1.0	0.0
352	None	None	None	None	None	0	0	0.5	3	0.6666666666666666	4	0.5714285714285714	0.6666666666666666	7	4	0	1	0	0.2857142857142857	2	7	0.5333333333333333	8	1.0	0.6666666666666666	-0.2934348340722095	0.9989281826203796	0.09983902534889919	0.5476009495694149	0.03109122295468651	0.5490700381357447	0.9098415984008781	0.9174661962141979	1.0	1.0	0.0
2529	None	None	None	None	None	0	0	0	0	0	0	1.0	0	0	0	0	3	0	1.0	1	1	0.06666666666666667	1	0.75	0	0	0	0	0	0	0	0	0	0	0	0
5866	1.2080577034800486e-06	1.7730926908048887e-07	-1.7438112031112414e-07	0.9999513142018961	None	0.25	1	0.4	4	0.75	9	0.25925925925925924	0.75	13	9	0	0	0	0.6666666666666666	9	6	0.9333333333333333	14	0.0	1.0	0.014729538689796772	0.5883561197724798	-0.023980080176848755	0.6529580789418168	0.002035537751250688	0.5034944389890278	0.5742414229041312	0.5828311286202102	0	0	0.0
3070	0.0005988933344679414	7.866110076993279e-05	7.726607599108878e-05	0.9993137642399312	None	0.3333333333333333	1	0.4444444444444444	4	0.7272727272727273	8	0.2653061224489796	0.7272727272727273	12	8	0	0	0	1.0	7	7	0.8666666666666667	13	0.0	0.6666666666666666	-0.009558859328464566	0.6662375676324498	-0.05191376981263749	0.6161515047521524	-0.04414145700759731	0.6641774397456204	0.6415900924906064	0.6491889544001506	0	0.8333333333333334	0.0
1701	None	None	None	None	None	0	0	0	0	0	0	1.0	0	0	0	0	4	0	1.0	1	1	0.06666666666666667	1	1.0	0	0	0	0	0	0	0	0	0	0	0	0
7157	7.9969514398764e-05	8.982346165722541e-07	4.487644054214174e-08	0.9999973147938943	None	0.3333333333333333	1	0.5	4	0.6666666666666666	6	0.3142857142857143	0.6666666666666666	10	6	0	0	0	0.7142857142857143	5	7	0.7333333333333333	11	0.0	1.0	0.09999994867402051	0.5000000443671858	-0.24196616960217115	0.9999845377391503	0.03609663874306736	0.5057952990817947	0.8931146536931772	0.9758751386267034	0	1.0	0.0
4987	1.862926537679822e-05	3.0546984744329727e-06	-3.0546905496221983e-06	0.9991270041621659	None	0.2	1	0.3333333333333333	4	0.8	12	0.20987654320987653	0.8	16	12	0	0	0	1.0	9	9	1.1333333333333333	17	0.0	1.0	0.09999999911175315	0.5000000016157483	0.09809001338019518	0.505806047801645	0.001287201268581488	0.5301418581035179	0.612595885114317	0.5119926199331714	0	1.0	0.0
5672	0.005029089136620768	0.0013964953088881273	-0.0006442233913711092	0.9934861726519097	None	0.2	1	0.3333333333333333	4	0.8	12	0.20987654320987653	0.8	16	12	0	0	0	1.0	9	9	1.1333333333333333	17	0.0	1.0	-0.09025029304585253	0.6572489991757442	0.02258136978315799	0.6731572852266686	-0.0999999798427115	0.5000000987052737	0.6713390575085211	0.6125047283309121	0	1.0	0.0
1857	None	None	None	None	None	0	0	0	0	0	0	1.0	0	0	0	0	2	0	1.0	1	1	0.06666666666666667	1	0.5	0	0	0	0	0	0	0	0	0	0	0	0
2521	None	None	None	None	None	0.2	1	0.3333333333333333	4	0.8	12	0.20987654320987653	0.8	16	12	0	0	0	1.0	9	9	1.1333333333333333	17	0.0	1.0	-0.054038114173773286	0.6683937997271753	-0.0205603196735211	0.666379672793012	0.09999964815184095	0.5000328647373864	0.6792296349783847	0.614035089274143	0	1.0	0.0
384	None	None	None	None	None	0	0	0.2	4	0.8214285714285714	23	0.5555555555555556	0.7857142857142857	26	22	3	1	0	0.6666666666666666	9	6	2.0	30	0.16666666666666666	0.8888888888888888	-0.06895885781223461	0.6687343862919014	0.04059281803107566	0.6668545432371976	0.04919639746547165	0.6468916084492761	0.6196824096166165	0.6608955465765161	1.0	0.9615384615384616	0.0
3369	0.00017778173807775192	2.62941630655951e-05	-1.8296842733540334e-06	0.9984451059272247	None	0.25	1	0.4	4	0.75	9	0.25925925925925924	0.75	13	9	0	0	0	0.6666666666666666	6	9	0.9333333333333333	14	0.0	1.0	0.0008496460041734745	0.5694755746515524	0.09999948587382616	0.5047634310111004	0.004991239686883104	0.6402143626465009	0.6053408538807125	0.57240907136622	0	1.0	0.0
5585	0.0	0.0	0.0	0.9999999999999998	None	0	0	0	0	0	0	1.0	0	0	0	0	4	0	1.0	1	1	0.06666666666666667	1	1.0	0	0	0	0	0	0	0	0	0	0	0	0
5980	0.01122005998628961	0.01079148532062185	0.010519372154038451	0.9982254390363032	None	0.2	1	0.3333333333333333	4	0.8	12	0.20987654320987653	0.8	16	12	0	0	0	1.0	9	9	1.1333333333333333	17	0.0	1.0	-0.09929038335584608	0.5946231957349662	0.06927817722935899	0.6505315164635462	-0.09999986490852857	0.5000003363871363	0.6872255942080501	0.5829340118277647	0	1.0	0.0
5194	0.0	0.0	0.0	1.0	None	0	0	0	0	0	0	1.0	0	0	0	0	0	0	1.0	1	1	0.06666666666666667	1	0.0	0	0	0	0	0	0	0	0	0	0	0	0
6719	0.004731257346233099	0.0003985169877584619	0.00020476598895471536	0.9934847496920727	None	0.18181818181818182	2	0.4	10	0.6	21	0.4567901234567901	0.45714285714285713	26	16	10	0	0	1.0	9	9	2.466666666666667	37	0.0	0.7142857142857143	-0.099682334098291	0.6222440494387365	-0.09709318336131738	0.509386496548582	-0.030681177458134517	0.514581773715047	0.5803847983067992	0.5494196251878902	0	1.0	0.0
2402	None	None	None	None	None	0	0	0.3333333333333333	2	0.6666666666666666	4	0.5333333333333333	0.16666666666666666	3	1	4	6	0	0.6	3	5	0.5333333333333333	8	0.6	0.6666666666666666	0.008267081251622054	0.6048263044888533	0.06971376544853344	0.5583253807789583	-0.09999999999877503	0.5000000013844412	0.6855683824884826	0.5547779486810711	1.0	1.0	0.0
3004	None	None	None	None	None	0	0	0.18421052631578946	7	0.8	44	0.7037037037037037	0.45454545454545453	31	25	25	0	0	1.0	9	9	3.8	57	0.0	0.9411764705882353	0.05973047935163722	0.5953629327223645	9.288124687116643e-06	0.5003999757988751	0.04847387336750758	0.5305706597669971	0.5718061458793385	0.5424158043012309	0	0.9032258064516129	0.0
5538	None	None	None	None	None	0	0	0.26	13	0.6712328767123288	49	0.9259259259259259	0.0958904109589041	15	7	59	2	0	1.0	9	9	5.0	75	0.017543859649122806	0.9411764705882353	0.09999999119953407	0.5000000013255101	0.09975976493125935	0.5557883340246538	0.3112359676476753	0.6411852629612315	0.7303388911316118	0.5666508391969064	1.0	0.9333333333333333	0.0
466	None	None	None	None	None	0.2857142857142857	2	0.4375	7	0.5909090909090909	13	0.4897959183673469	0.18181818181818182	10	4	13	5	0	1.0	7	7	1.6	24	0.20833333333333334	0.42105263157894735	0.06841396559932905	0.5398270613959646	-0.019032063399365935	0.6729348256746984	0.0038319689982815293	0.536330461328212	0.6035192012731895	0.5847340481807857	0.4	0.8	0.0
38	None	None	None	None	None	0	0	0.5	1	1.0	1	1.0	1.0	2	1	0	1	0	0.3333333333333333	1	3	0.2	3	0.3333333333333333	0	0.0007684527497599389	0.5001471754501977	0.04876091190123371	0.5555448445365475	0.08324654922726793	0.5360933176107733	0.5909936455576648	0.5306543144585654	1.0	1.0	0.0
7235	0.017232062347716532	0.016204312910724033	0.016111014783542352	0.9859578048367802	None	0.2	1	0.3333333333333333	4	0.8	12	0.20987654320987653	0.8	16	12	0	0	0	1.0	9	9	1.1333333333333333	17	0.0	1.0	0.09999999995105387	0.5000000001337239	-0.1858258285645297	0.7687022563207118	0.24444525148233254	0.5491653048236317	0.853071319953605	0.614459999996179	0	1.0	0.0
3678	0.0	0.0	0.0	1.0	None	0	0	0	0	0	0	1.0	0	0	0	0	0	0	1.0	1	1	0.06666666666666667	1	0.0	0	0	0	0	0	0	0	0	0	0	0	0
1797	None	None	None	None	None	0	0	0.2727272727272727	3	0.7142857142857143	10	0.5333333333333333	0.5714285714285714	10	8	5	0	0	0.8333333333333334	5	6	1.0666666666666667	16	0.0	0.5454545454545454	0.04574882524139594	0.6604328281430499	0.06008835842270989	0.5639505147283563	2.5024463224947142e-05	0.5001425587073681	0.5961525777620618	0.5763159970666174	0	1.0	0.0
3271	None	None	None	None	None	0.05263157894736842	1	0.2926829268292683	12	0.6610169491525424	39	0.7530864197530864	0.5423728813559322	43	32	17	0	0	1.0	9	9	4.066666666666666	61	0.0	0.8888888888888888	1.4624244164589381e-18	0.5358142733981833	0.14004075625116802	0.5537167607676431	0.1976641501269257	0.7043098832104068	0.7001323522064705	0.6008567679926108	0	0	0.0
5725	0.0012221618730807562	0.0004121408132382133	-8.13546820913543e-06	0.9961006099694864	None	0	0	0.2	10	0.7534246575342466	55	0.9259259259259259	0.1506849315068493	19	11	55	0	0	1.0	9	9	5.0	75	0.0	0.9090909090909091	0.099999998734724	0.5000000001154333	0.0920031180785221	0.550426176319981	0.09999708565097257	0.5000958815191716	0.5245428277131107	0.5168915940507472	0	0	0.0
4931	4.6999738697510924e-05	2.9959915201277146e-07	2.9953968320721995e-07	0.9999984308885312	None	0	0	0.5	1	1.0	1	1.0	1.0	2	1	0	0	0	0.3333333333333333	3	1	0.2	3	0.0	0	-0.0827465675146323	0.5337073517400671	1.6050842289802885e-07	0.5000004012708646	0.1193676305490324	0.5303442100964022	0.6963023352192691	0.5213671461996509	0	1.0	0.0
4591	2.13220907424257e-05	8.361645446234601e-07	8.361638737931206e-07	0.9997479136086425	None	0	0	0.11538461538461539	6	0.868421052631579	66	0.9629629629629629	0	5	0	72	0	0	1.0	9	9	5.2	78	0.0	1.0	0	0	0	0	0	0	0	0	0	0	0
5962	0.005982382535462521	0.0017019413759585664	-0.0015876955331305376	0.993598563533142	None	0.2	1	0.3333333333333333	4	0.8	12	0.20987654320987653	0.8	16	12	0	0	0	1.0	9	9	1.1333333333333333	17	0.0	1.0	-0.09766676792658513	0.6285004690536475	0.0033914379403467225	0.5914285596435808	0.308197075922672	0.5560814302151251	0.8438072099716126	0.5923395960516716	0	0.9375	0.0
983	None	None	None	None	None	0	0	0.4375	7	0.5454545454545454	12	0.5333333333333333	0.2727272727272727	11	6	12	8	0	0.5555555555555556	9	5	1.6	24	0.34782608695652173	0.9473684210526315	-0.10206907447532146	0.5519459405930321	0.09009474969394252	0.5412287770039405	0.048669324705840504	0.5444537805611313	0.6959900394624675	0.5458799521530152	1.0	1.0	0.0
2002	None	None	None	None	None	0.6666666666666666	2	0.6666666666666666	6	0.45454545454545453	5	0.40625	0.45454545454545453	10	5	2	2	0	0.5	4	8	0.8666666666666667	13	0.6666666666666666	0.4444444444444444	0.09999985830795197	0.5000010915708863	0.027960553808534738	0.6652906626657087	0.23048839054059114	0.641151609517177	0.723354956759821	0.6040679177406414	1.0	1.0	0.0
1426	None	None	None	None	None	0.08695652173913043	2	0.3125	15	0.6376811594202898	44	0.8765432098765432	0.463768115942029	47	32	23	0	0	1.0	9	9	4.733333333333333	71	0.0	0.9523809523809523	-0.009106770361448985	0.6586927206996844	-0.04380578145557191	0.648290264905107	0.02402371238777776	0.6646038804514897	0.6323844499749064	0.6572271537612911	0	0	0.0
3431	5.531450793101586e-05	8.197550874736546e-06	-4.962490173858597e-06	0.9946185387278622	None	0	0	0.2	4	0.7777777777777778	21	0.8285714285714286	0.18518518518518517	8	5	20	4	0	0.7142857142857143	5	7	1.9333333333333333	29	0.0975609756097561	0.4	0.038086572969034165	0.5119704818128653	0.0002038876300442389	0.5005139366125437	0.05287985619247102	0.5610238216389356	0.5558498325022503	0.5245855772645215	1.0	1.0	0.852856750001556
4836	0.00010097381660983937	3.987029954871872e-05	3.986421327417759e-05	0.999994920739409	None	0	0	0.25	1	1.0	3	1.0	1.0	4	3	0	0	0	0.2	1	5	0.3333333333333333	5	0.0	0	0.16595968310810633	0.6590140788968991	-0.06667683403850024	0.5638236954324943	-0.056784123713743063	0.5737426693164336	0.7453782878947767	0.5997072618218358	0	1.0	0.0
1618	None	None	None	None	None	0	0	0	0	0	0	1.0	0	0	0	0	4	0	1.0	1	1	0.06666666666666667	1	1.0	0	0	0	0	0	0	0	0	0	0	0	0
10	None	None	None	None	None	0	0	0.04081632653061224	2	0.971830985915493	69	0.9012345679012346	0	0	0	72	0	0	1.0	9	9	4.866666666666666	73	0.0	0.8923076923076924	0	0	0	0	0	0	0	0	0	0	0
6742	5.550800391841298e-06	8.721479702831484e-09	-7.943070483977063e-09	0.9999999990166603	None	1.0	1	1.0	4	0.0	0	0.5555555555555556	0	4	0	0	0	0	1.0	3	3	0.3333333333333333	5	0.0	1.0	0	0	0	0	0	0	0	0	0	0	0
4985	1.4711150324222122e-07	1.2806712967704722e-07	9.729653604003873e-08	0.9999677755235673	None	0	0	0.14705882352941177	5	0.8333333333333334	40	0.6944444444444444	0	0	0	49	15	0	0.8888888888888888	9	8	3.3333333333333335	50	0.14705882352941177	1.0	0	0	0	0	0	0	0	0	0	0	0
2081	None	None	None	None	None	0.25	1	0.36363636363636365	4	0.7857142857142857	11	0.2222222222222222	0.7857142857142857	15	11	0	0	0	0.8888888888888888	9	8	1.0666666666666667	16	0.0	1.0	0.023301412501980787	0.6003368890330458	0.06596029036469155	0.5492941176380338	0.07139318478219478	0.6047135975264566	0.5528094854300479	0.5849864418136006	0	1.0	0.0
973	None	None	None	None	None	0	0	0.3333333333333333	9	0.6052631578947368	23	0.7142857142857143	0.34210526315789475	20	13	19	1	0	0.875	8	7	2.6666666666666665	40	0.02857142857142857	0.6470588235294118	0.09999839498160375	0.5000048358972413	0.09743370255706887	0.6583462064139232	2.9771507460095554e-05	0.5098362934486446	0.6139741885589206	0.5576839019048778	1.0	1.0	0.0
3251	0.009327929341074596	0.0006056598750652494	6.326308850448084e-05	0.9840580122771939	None	0.25	1	0.4	4	0.7692307692307693	10	0.23809523809523808	0.7692307692307693	14	10	0	0	0	0.7777777777777778	9	7	1.0	15	0.0	1.0	1.0184798671957718e-05	0.5006347179623604	2.8691737944066994e-12	0.5000000181158706	0.15781578382878586	0.5540050246558119	0.6776017986020235	0.5182756061412169	0	1.0	0.0
5622	0.0	0.0	0.0	0.9999999999999998	None	0	0	0	0	0	0	1.0	0	0	0	0	4	0	1.0	1	1	0.06666666666666667	1	1.0	0	0	0	0	0	0	0	0	0	0	0	0
980	None	None	None	None	None	0.3333333333333333	1	0.5	4	0.7	7	0.2857142857142857	0.7	11	7	0	0	0	0.8571428571428571	7	6	0.8	12	0.0	0.6666666666666666	0.18227913302379745	0.9997915462609988	0.07937450732887755	0.5985117593335132	0.04418388363187309	0.5121099302972021	0.7602684056713923	0.9514056855204247	0	1.0	0.0
7159	0.00037711856690003534	3.6672281390039505e-07	3.2073809084723846e-07	0.9999893008180618	None	0	0	0.42857142857142855	3	0.75	6	0.3333333333333333	0.75	9	6	0	0	0	0.8333333333333334	6	5	0.6666666666666666	10	0.0	0.4	0.041621389040451914	0.5849985826068325	-0.2734534554043108	0.6644993098747425	0.210372505118069	0.5492518224050592	0.8724340165224944	0.6006390454810483	0	1.0	0.0
5502	0.02444762143379716	0.0057906839455129835	0.00576845026688626	0.961949958328914	None	0.2	1	0.3333333333333333	4	0.8	12	0.20987654320987653	0.8	16	12	0	0	0	1.0	9	9	1.1333333333333333	17	0.0	1.0	0.4093521571371451	0.519949852489312	0.08919041728103207	0.5409000039695216	0.2639669388250375	0.574971087143975	0.7870479218545071	0.5453724012140846	0	0.875	0.0
5121	0.01586386446760322	0.007672861550605011	0.0018998938904200794	0.9648377063317606	None	0.25	1	0.36363636363636365	4	0.7857142857142857	11	0.2222222222222222	0.7857142857142857	15	11	0	0	0	0.8888888888888888	8	9	1.0666666666666667	16	0.0	1.0	0.3440282184347955	0.6264566726641563	0.05980666620717488	0.5657529671497419	0.1635222390699326	0.6077218380404709	0.7628329371382716	0.600235203677596	0	0.9333333333333333	0.0
1814	None	None	None	None	None	0	0	1.0	1	0	0	1.0	0	1	0	0	0	0	0.5	1	2	0.13333333333333333	2	0.0	0	0	0	0	0	0	0	0	0	0	0	0
6036	0.013435730879661477	0.007791083691686024	0.007084681037691649	0.972554698429331	None	0.2	1	0.3333333333333333	4	0.8	12	0.20987654320987653	0.8	16	12	0	0	0	1.0	9	9	1.1333333333333333	17	0.0	1.0	0.6149984972409211	0.7396842797439223	3.2671416982388694e-05	0.5005368261811004	0.11895727147437878	0.6362462485124601	0.9388635582113337	0.6306938752625838	0	1.0	0.0
6687	0.0	0.0	0.0	0.9999999999999998	None	0	0	0	0	0	0	1.0	0	0	0	0	4	0	1.0	1	1	0.06666666666666667	1	1.0	0	0	0	0	0	0	0	0	0	0	0	0
997	None	None	None	None	None	0	0	0.5	3	0.42857142857142855	3	0.5	0.42857142857142855	5	3	3	0	0	0.5	3	6	0.6	9	0.0	0.2857142857142857	0.06110274398937399	0.5913596364379201	0.32049423755557294	0.6357657567298447	0.13565832605261985	0.5581468262978109	0.7484563667418724	0.5955013933904523	0	1.0	0.0
4393	0.02661380280331237	0.0014706659999105857	0.001458282132437014	0.9956467119562341	None	0.07692307692307693	1	0.32142857142857145	9	0.65	26	0.6666666666666666	0.125	10	5	31	8	0	0.7777777777777778	9	7	2.8	42	0.13114754098360656	0.9714285714285714	1.1603814466370803e-26	0.5000000000000451	0.051489524133458885	0.6951757957533488	0.09986423027730446	0.5721268181855683	0.6021152153128403	0.5918586917590942	1.0	1.0	0.0
3783	0.0	0.0	0.0	1.0	None	0	0	0	0	0	0	1.0	0	0	0	0	0	0	1.0	1	1	0.06666666666666667	1	0.0	0	0	0	0	0	0	0	0	0	0	0	0
5785	0.010496817959872118	0.0011317896665659708	-0.0004416413068220866	0.9515869373150228	None	0	0	0.3333333333333333	2	0.8571428571428571	6	0.36	0.8571428571428571	8	6	0	0	0	1.0	5	5	0.6	9	0.0	0	0.55471733517011	0.6867737738488898	7.805891379572707e-06	0.5000104880899349	0.0969890676914498	0.5088390259342166	0.9185033093494485	0.5679503919796314	0	0.125	0.0
11	None	None	None	None	None	0	0	0.22448979591836735	11	0.7183098591549296	51	0.9012345679012346	0.30985915492957744	30	22	42	0	0	1.0	9	9	4.866666666666666	73	0.0	0.9090909090909091	-0.12002606654321639	0.9905811341285484	0.07617342737652316	0.5621901287769492	-0.08966435609326204	0.5446941496646402	0.706413170199588	0.8448756630813702	0	0.9333333333333333	0.0
136	None	None	None	None	None	0	0	0.2	4	0.8214285714285714	23	0.5555555555555556	0.7857142857142857	26	22	3	1	0	0.6666666666666666	9	6	2.0	30	0.16666666666666666	0.8888888888888888	-0.06895885781223461	0.6687343862919014	0.04059281803107566	0.6668545432371976	0.04919639746547165	0.6468916084492761	0.6196824096166165	0.6608955465765161	1.0	0.9615384615384616	0.0
2626	4.714183419834282e-06	4.038175042914697e-08	-4.020116021173429e-08	0.9999993142027913	None	0	0	1.0	1	0	0	1.0	0	1	0	0	1	0	0.5	2	1	0.13333333333333333	2	0.3333333333333333	0	0	0	0	0	0	0	0	0	0	0	0
7460	4.742969854660147e-06	2.729026506135986e-07	2.46396961164983e-07	0.9998635738475881	None	0	0	0.09615384615384616	5	0.8947368421052632	68	0.9629629629629629	0.02631578947368421	6	2	71	0	0	1.0	9	9	5.2	78	0.0	0.9565217391304348	0.09999999999456788	0.5000000000026567	0.31594619906913535	0.6219396182317088	0.09999916161746691	0.500001283361798	0.734579442782713	0.5413879333923153	0	1.0	0.0
4821	None	None	None	None	None	0.5833333333333334	7	0.5925925925925926	16	0.4473684210526316	17	0.49382716049382713	0.4473684210526316	33	17	6	0	0	1.0	9	9	2.6666666666666665	40	0.0	0.9032258064516129	9.403992225994959e-13	0.5000000000334253	7.207334252910815e-13	0.500000749353989	0.0999922868113566	0.5004199055014626	0.615706828360067	0.5001402183255222	0	0.9393939393939394	0.0
197	None	None	None	None	None	0	0	0.5	1	1.0	1	1.0	1.0	2	1	0	1	0	0.3333333333333333	1	3	0.2	3	0.3333333333333333	0	-0.20722121688283995	0.6084927670269579	0.11512709542445876	0.5069868879241676	-0.09901312056320692	0.5010531283077405	0.7934411423361559	0.5393470517190817	1.0	1.0	0.0
5184	0.0	0.0	0.0	0.9999999999999998	None	0	0	0	0	0	0	1.0	0	0	0	0	4	0	1.0	1	1	0.06666666666666667	1	1.0	0	0	0	0	0	0	0	0	0	0	0	0
6919	0.01086649306287771	0.010645486880332412	0.010387610146631787	0.9982710691283446	None	0.2	1	0.3333333333333333	4	0.8	12	0.20987654320987653	0.8	16	12	0	0	0	1.0	9	9	1.1333333333333333	17	0.0	1.0	-0.09929038335584608	0.5946231957349662	0.06927817722935899	0.6505315164635462	-0.09999986490852857	0.5000003363871363	0.6872255942080501	0.5829340118277647	0	1.0	0.0
7238	0.0017896448751604133	0.0002806341334442214	0.00017777844407019247	0.9977174590057251	None	0.16666666666666666	1	0.4666666666666667	7	0.55	11	0.3055555555555556	0.3	12	6	9	0	0	0.8888888888888888	9	8	1.4666666666666666	22	0.0	0.9333333333333333	0.08710242353933147	0.6462319281509287	-0.08112969784129982	0.9567951756279747	-0.09999999988991788	0.5000000003365503	0.7183399449017481	0.7744104271414579	0	1.0	0.0
2902	0.010093677692043989	0.0005254471531789346	0.0001393326348359424	0.9833198901483112	None	0.25	1	0.4	4	0.7692307692307693	10	0.23809523809523808	0.7692307692307693	14	10	0	0	0	0.7777777777777778	9	7	1.0	15	0.0	1.0	1.0184798671957718e-05	0.5006347179623604	2.8691737944066994e-12	0.5000000181158706	0.15781578382878586	0.5540050246558119	0.6776017986020235	0.5182756061412169	0	1.0	0.0
3426	1.3320328797459883e-05	2.953397923568516e-06	-2.9530749320156263e-06	0.995926398280471	None	0	0	0.17142857142857143	6	0.8	40	0.6419753086419753	0.02	2	1	49	1	0	1.0	9	9	3.466666666666667	52	0.009900990099009901	0.9787234042553191	-0.09999999999998913	0.5000000000000113	1.2125732580525767e-11	0.5000000000253412	-0.010587472885119197	0.5712268737186112	0.6142841698052138	0.5238866797648871	1.0	1.0	0.0
2453	None	None	None	None	None	0	0	1.0	2	0.0	0	1.0	0	2	0	0	1	0	0.3333333333333333	3	1	0.2	3	0.5	1.0	0	0	0	0	0	0	0	0	0	0	0
4457	0.002761566879642206	0.0004134971302383048	-0.00040353803676906197	0.99640054401954	None	0.2	1	0.3333333333333333	4	0.8	12	0.20987654320987653	0.8	16	12	0	0	0	1.0	9	9	1.1333333333333333	17	0.0	1.0	0.09999999987043603	0.5000000430924126	-0.06774487744736961	0.6592574362238472	0.034069462497078325	0.5870889063634549	0.6652076388239754	0.5835370229330931	0	1.0	0.0
6669	0.000385148062082312	1.1129358785821633e-06	-9.376447896933438e-07	0.9999964608817947	None	0.25	1	0.4	4	0.75	9	0.25925925925925924	0.75	13	9	0	0	0	0.6666666666666666	9	6	0.9333333333333333	14	0.0	1.0	-0.0844253519243745	0.6470966450185823	-0.008329764535641916	0.6800451430803036	-0.09999997211073955	0.5000002292583319	0.60056588738543	0.6114537722796708	0	1.0	0.0
4455	1.1792793200096006e-07	9.839587620152036e-08	5.7679798420515535e-11	0.9999790041339242	None	0	0	0.018518518518518517	1	1.0	79	1.0	0	0	0	80	0	0	1.0	9	9	5.4	81	0.0	1.0	0	0	0	0	0	0	0	0	0	0	0
2270	None	None	None	None	None	0.5	1	0.6666666666666666	4	0.5714285714285714	4	0.42857142857142855	0.5714285714285714	8	4	0	0	0	0.42857142857142855	3	7	0.6	9	0.0	1.0	-0.021712025685895853	0.6347277647620414	-0.09813913199569226	0.5801350627702357	7.902762784127648e-27	0.500000000000909	0.6020045811290068	0.5724759974104607	0	1.0	0.0
3287	0.005251608005430642	0.0016014058428258646	0.00019452345540377268	0.9898723654483554	None	0.25	1	0.4	4	0.75	9	0.25	0.75	13	9	0	0	0	0.875	8	7	0.9333333333333333	14	0.0	0.8571428571428571	-0.13638586163059133	0.9888853187214324	-0.053260172825281026	0.6640156548095301	-0.06394386317492622	0.6455981893739633	0.7163635709382679	0.8724836748573858	0	1.0	0.0
2016	None	None	None	None	None	0	0	0	0	0	0	1.0	0	0	0	0	4	0	1.0	1	1	0.06666666666666667	1	1.0	0	0	0	0	0	0	0	0	0	0	0	0
2511	None	None	None	None	None	0	0	0.25	11	0.7142857142857143	45	0.8024691358024691	0.6190476190476191	49	39	15	0	0	1.0	9	9	4.333333333333333	65	0.0	0.7142857142857143	0.008002979628934408	0.6102189330876521	0.007562730235178732	0.56752215983158	-0.042357805966103654	0.7177370487560973	0.5754577486404511	0.6343865466317791	0	1.0	0.0
3376	0.0	0.0	0.0	1.0	None	0	0	0	0	0	0	1.0	0	0	0	0	0	0	1.0	1	1	0.06666666666666667	1	0.0	0	0	0	0	0	0	0	0	0	0	0	0
5839	0.017476258603201494	0.005048241138162055	0.005011883296630198	0.9402643691522763	None	0.2	1	0.3333333333333333	4	0.8	12	0.20987654320987653	0.8	16	12	0	0	0	1.0	9	9	1.1333333333333333	17	0.0	1.0	0.8850138552249994	0.8440907668240337	0.09240677488598052	0.5484846937933693	0.14665303525488632	0.6193153607072683	0.972526389305911	0.6878441728634896	0	1.0	0.0
1199	None	None	None	None	None	0	0	0.2222222222222222	8	0.7307692307692307	38	0.8571428571428571	0.07692307692307693	9	4	44	4	0	0.7777777777777778	9	7	3.6	54	0.04597701149425287	0.8085106382978723	0.04961997459167293	0.7113959175522826	5.195692862753337e-05	0.5007060503048872	-0.031242213695341876	0.5155768592656883	0.6040695546508063	0.5799192007427568	1.0	0.8888888888888888	0.6674816986876103
1422	None	None	None	None	None	0.5	1	0.6666666666666666	4	0.5714285714285714	4	0.375	0.5714285714285714	8	4	0	0	0	0.6666666666666666	4	6	0.6	9	0.0	0.6666666666666666	0.0005916671926629926	0.5743660413878394	0.08739242995852255	0.5269521786671912	0.21743276407221002	0.6048870961170996	0.7094700779574384	0.5690125661001154	0	1.0	0.0
524	None	None	None	None	None	0.25	1	0.4	4	0.7692307692307693	10	0.23809523809523808	0.7692307692307693	14	10	0	0	0	0.7777777777777778	9	7	1.0	15	0.0	1.0	0.09999949974178157	0.5000270901547346	0.19749653533927125	0.5374249173517213	0.07499919891855171	0.6493765244741073	0.615145615326295	0.563520615598425	0	1.0	0.0
4418	4.861279382190913e-05	8.327909901614296e-08	-8.264104540761693e-08	0.9999963123439631	None	0	0	0.25	1	1.0	3	1.0	1.0	4	3	0	3	0	0.2	1	5	0.3333333333333333	5	1.0	0	1.6529672765847807e-21	0.5	0.06834194286174756	0.516339561304322	0.06045113280856233	0.5941706513160885	0.5846943699073498	0.5371493598301664	1.0	1.0	0.0
3165	0.000366408171584013	1.7061636845301908e-06	-1.4847313185234507e-06	0.9999939513358455	None	0.2857142857142857	2	0.35294117647058826	6	0.7391304347826086	17	0.30864197530864196	0.7391304347826086	23	17	1	0	0	1.0	9	9	1.6666666666666667	25	0.0	1.0	0.09999999999999565	0.5000000681890345	-0.09793216100922769	0.5541015428398758	0.06185212237110266	0.6547083713902228	0.7037957811514318	0.5709396288771681	0	0.9565217391304348	0.0
4401	0.0006086175514013833	1.6677088024082634e-06	-7.053482971721012e-07	0.999569254313754	None	1.0	1	1.0	4	0.0	0	0.5555555555555556	0	4	0	0	0	0	1.0	3	3	0.3333333333333333	5	0.0	1.0	0	0	0	0	0	0	0	0	0	0	0
2340	None	None	None	None	None	0.18181818181818182	2	0.4166666666666667	10	0.5757575757575758	19	0.5555555555555556	0.15151515151515152	12	5	22	7	0	0.7777777777777778	9	7	2.3333333333333335	35	0.17073170731707318	0.6428571428571429	1.1870649372274719e-08	0.500005777549041	-0.021830501821481427	0.6598288389512423	0.09999950942435112	0.5000011167774744	0.62957398913066	0.5549899269572806	0.0	0	0.0
6452	0.0003273042827838349	2.9457254201402703e-06	2.743662805836052e-06	0.9999999896152667	None	0.2	1	0.3333333333333333	4	0.8	12	0.20987654320987653	0.8	16	12	0	0	0	1.0	9	9	1.1333333333333333	17	0.0	1.0	-0.09427766123446216	0.6385293188009921	0.13960072335457946	0.6409299846692634	-0.09986932085730398	0.5003513149009017	0.7444797988999738	0.5946603185038309	0	1.0	0.0
2517	None	None	None	None	None	0.25	1	0.4	4	0.7692307692307693	10	0.23809523809523808	0.7692307692307693	14	10	0	0	0	0.7777777777777778	9	7	1.0	15	0.0	1.0	0.08839771257756737	0.5238064401529918	0.09994291807204148	0.5243574242761606	0.033618641334948005	0.5996081834968965	0.5774136287375556	0.5495565570997112	0	1.0	0.0
1526	None	None	None	None	None	0	0	0.5	4	0.3333333333333333	3	0.7333333333333333	0.2222222222222222	6	2	4	4	0	0.6	5	3	0.7333333333333333	11	0.5	0	0.08289038713335065	0.5601661612920225	0.08742547893619665	0.6250355798395603	1.1393126354760482e-05	0.500344311180053	0.6139800649630982	0.5625203300343558	1.0	1.0	0.0
515	None	None	None	None	None	0	0	0.25	1	1.0	3	0.625	0	1	0	3	4	0	0.5	2	4	0.3333333333333333	5	0.4444444444444444	0	0	0	0	0	0	0	0	0	0	0	0
4580	0.0002621159198155957	5.340113087412863e-07	-4.3343300997416163e-07	0.9999971236265922	None	0.25	1	0.4	4	0.7692307692307693	10	0.234375	0.7692307692307693	14	10	0	0	0	1.0	8	8	1.0	15	0.0	0.8571428571428571	2.8287193759039184e-07	0.5000007997216442	0.04581486721373655	0.5126343285516615	0.16636865203462925	0.6549159657330244	0.6674550546773184	0.557352317671331	0	1.0	0.0
701	None	None	None	None	None	0	0	0.3	9	0.6190476190476191	26	0.5432098765432098	0.4523809523809524	26	19	17	2	0	1.0	9	9	2.933333333333333	44	0.06451612903225806	0.5641025641025641	0.04005360723845424	0.6554920361763373	-0.09904995157415578	0.6601922491143831	-0.2865494413033768	0.9994573697972751	0.8962166696368575	0.9498833821715519	1.0	1.0	0.0
6822	0.03069301757844789	0.020693437456640276	0.012379697882778536	0.9682353331259219	None	0.2	1	0.3333333333333333	4	0.8	12	0.20987654320987653	0.8	16	12	0	0	0	1.0	9	9	1.1333333333333333	17	0.0	1.0	0.3240588239487878	0.5266907821519037	-0.0811616533975015	0.6067246090676315	0.4246819699253363	0.640261197382012	0.8950806912806596	0.5920168442146738	0	1.0	0.0
2215	None	None	None	None	None	0.047619047619047616	1	0.28888888888888886	13	0.6461538461538462	42	0.8271604938271605	0.24615384615384617	27	16	39	0	0	1.0	9	9	4.466666666666667	67	0.0	0.896551724137931	0.09999999999990139	0.5000000000208082	0.09481980668683007	0.5672805514142555	0.09580099397090015	0.5983139290081606	0.5616065668107147	0.5555373208627915	0	1.0	0.0
7364	0.017191621113866483	0.015692298407754362	0.01558908276270017	0.9859188232007023	None	0.2	1	0.3333333333333333	4	0.8	12	0.20987654320987653	0.8	16	12	0	0	0	1.0	9	9	1.1333333333333333	17	0.0	1.0	0.09999999995105387	0.5000000001337239	-0.1858258285645297	0.7687022563207118	0.24444525148233254	0.5491653048236317	0.853071319953605	0.614459999996179	0	1.0	0.0
6284	0.017280665586290486	0.01541540363294964	0.015313458913061396	0.9862837254251313	None	0.2	1	0.3333333333333333	4	0.8	12	0.20987654320987653	0.8	16	12	0	0	0	1.0	9	9	1.1333333333333333	17	0.0	1.0	0.09999999995105387	0.5000000001337239	-0.1858258285645297	0.7687022563207118	0.24444525148233254	0.5491653048236317	0.853071319953605	0.614459999996179	0	1.0	0.0
3681	0.0001521839985105784	6.930720333854312e-07	2.1214688505515265e-07	0.9999984879312644	None	0.25	1	0.36363636363636365	4	0.7857142857142857	11	0.2222222222222222	0.7857142857142857	15	11	0	0	0	0.8888888888888888	9	8	1.0666666666666667	16	0.0	1.0	0.1312636118631144	0.6496766467667486	0.004514215780171975	0.5541927273671274	-0.059015436810496945	0.6437552001287871	0.6874866498289308	0.6167197155444347	0	0	0.0
5869	0.023567004709966796	0.003886219385926243	0.003578866458684962	0.9599449531659602	None	0.2	1	0.3333333333333333	4	0.8	12	0.20987654320987653	0.8	16	12	0	0	0	1.0	9	9	1.1333333333333333	17	0.0	1.0	0.3783976108715723	0.5327110240059294	0.010806598278196699	0.5738628473508821	0.31885283742698733	0.6421722226812843	0.8260503455995374	0.583661295202279	0	1.0	0.0
4329	0.007616074110507448	0.0007668953625652316	0.0007188936276793671	0.9965553078074361	None	0.2	1	0.3333333333333333	4	0.8	12	0.20987654320987653	0.8	16	12	0	0	0	1.0	9	9	1.1333333333333333	17	0.0	1.0	7.902762784127648e-27	0.5000000000000245	0.09496098350141242	0.6977422218850903	-0.10517501596771806	0.6069101751973742	0.7113222210066837	0.6043533155043195	0	1.0	0.0
1098	None	None	None	None	None	1.0	1	1.0	4	0.25	1	0.5	0	0	0	5	10	0	0.75	4	3	0.4	6	0.7142857142857143	1.0	0	0	0	0	0	0	0	0	0	0	0
6710	0.030342445687112005	0.018457762206485498	0.011853657176101257	0.9690008283549688	None	0.2	1	0.3333333333333333	4	0.8	12	0.20987654320987653	0.8	16	12	0	0	0	1.0	9	9	1.1333333333333333	17	0.0	1.0	0.3240588239487878	0.5266907821519037	-0.0811616533975015	0.6067246090676315	0.4246819699253363	0.640261197382012	0.8950806912806596	0.5920168442146738	0	1.0	0.0
3269	9.851868977931266e-06	4.5647102479784045e-06	1.8954210600803991e-06	0.9989915993115364	None	0.2	1	0.3333333333333333	4	0.8	12	0.20987654320987653	0.8	16	12	0	0	0	1.0	9	9	1.1333333333333333	17	0.0	1.0	-0.07325265901593311	0.9324283935643615	-0.09004991435066038	0.798446380812712	0.017883358821866868	0.569081984807965	0.6349049205999381	0.8063462033266311	0	1.0	0.0
3078	0.004893712695428439	0.00016558505701944976	-5.800892955334149e-05	0.9901216390940906	None	0.5	1	0.5714285714285714	4	0.625	5	0.3333333333333333	0.625	9	5	0	0	0	0.8333333333333334	5	6	0.6666666666666666	10	0.0	0.8	0.15006942373915294	0.6646340410974895	0.0999971732627642	0.5000042662798617	0.2931568546591953	0.5605658631368208	0.6966500614825545	0.5766810423583574	0	1.0	0.0
4236	None	None	None	None	None	0.05263157894736842	1	0.3170731707317073	13	0.6440677966101694	38	0.7530864197530864	0.2711864406779661	27	16	33	0	0	1.0	9	9	4.066666666666666	61	0.0	0.7692307692307693	-0.028986809325786334	0.6710187989897857	0.09999994840113183	0.5000000009230074	0.04608422316114631	0.5591501980511988	0.6290117651977972	0.5785531667015447	0	1.0	0.0
6841	0.00021770256790608905	8.719576772322157e-08	-3.025868974700191e-08	0.9999999889114477	None	0.2	1	0.3333333333333333	4	0.8	12	0.20987654320987653	0.8	16	12	0	0	0	1.0	9	9	1.1333333333333333	17	0.0	1.0	0.031398072700364134	0.5166723785550149	0.056708572474451824	0.5568358456863215	0.03264119112646698	0.5150778251715958	0.5345332873241999	0.5295799245337705	0	1.0	0.0
6400	0.0001675869694626021	3.921940291470661e-05	3.373958011107418e-05	0.9990821592268059	None	0	0	0.5	1	1.0	1	1.0	1.0	2	1	0	0	0	0.3333333333333333	1	3	0.2	3	0.0	0	0.06670893877342246	0.5083754007830541	0.04023149363330429	0.5023618024826803	0.23473133299408908	0.5079859122926746	0.7029387475042164	0.5062412077461707	0	1.0	0.0
2828	0.00041565161548380515	5.596206261612849e-06	1.9889355785747684e-06	0.9999979061223485	None	0.16666666666666666	1	0.35714285714285715	5	0.7222222222222222	13	0.24691358024691357	0.5	12	9	7	0	0	1.0	9	9	1.3333333333333333	20	0.0	0.9090909090909091	3.4189993923134257e-08	0.5000062403252704	-0.09999999966560971	0.5000000506481708	0.08333924406422212	0.522520302760072	0.6790718490236086	0.5075133813894597	0	1.0	0.0
603	None	None	None	None	None	1.0	1	1.0	4	0.25	1	0.5	0.25	5	1	0	0	0	0.75	3	4	0.4	6	0.0	1.0	-0.06695655333534258	0.6444217685625068	0.03529800994302492	0.6118869570016093	0.23399210392794947	0.7072527754843069	0.7578200485013059	0.6556524146331284	0	1.0	0.0
4869	0.0006113268391263899	1.17942765099952e-06	1.1770730001749327e-06	0.9999569771637005	None	0.25	1	0.4	4	0.7692307692307693	10	0.23809523809523808	0.7692307692307693	14	10	0	0	0	0.7777777777777778	9	7	1.0	15	0.0	1.0	-0.03581576755119492	0.5830837935243637	0.33488463797791457	0.5734958213158216	0.09999769642554512	0.5001782940142843	0.8074458697205336	0.5524964249436537	0	1.0	0.0
5886	0.0001676386017868088	1.5823776199535172e-06	4.862891795772558e-07	0.9999999902074822	None	0.2	1	0.3333333333333333	4	0.8	12	0.20987654320987653	0.8	16	12	0	0	0	1.0	9	9	1.1333333333333333	17	0.0	1.0	-0.058143368382575375	0.6889722417123519	-0.06886641392798322	0.6468271577894297	-0.03568823513165082	0.5093451404796211	0.6099463512975566	0.6175766835730377	0	1.0	0.0
2612	3.785727916919238e-09	3.89224642520397e-09	-3.8386401870530095e-09	0.9999998661950557	None	0	0	0	0	0	0	1.0	0	0	0	0	3	0	1.0	1	1	0.06666666666666667	1	0.75	0	0	0	0	0	0	0	0	0	0	0	0
4919	0.01564295805155287	0.0018365040992526825	0.0017874316005094108	0.9955332536011291	None	0.07692307692307693	1	0.32142857142857145	9	0.65	26	0.6666666666666666	0.125	10	5	31	8	0	0.7777777777777778	9	7	2.8	42	0.13114754098360656	0.9714285714285714	1.1603814466370803e-26	0.5000000000000451	0.051489524133458885	0.6951757957533488	0.09986423027730446	0.5721268181855683	0.6021152153128403	0.5918586917590942	1.0	1.0	0.0
6944	0.008785724214784373	0.008467503776954708	0.0003810181841805831	0.9955251587748799	None	0.2	1	0.3333333333333333	4	0.8	12	0.20987654320987653	0.8	16	12	0	0	0	1.0	9	9	1.1333333333333333	17	0.0	1.0	0.09999999826566777	0.5000000045477805	0.006687857446764675	0.5229811813161169	0.09999999408441747	0.5000000218654531	0.6082298725772639	0.5076652031369727	0	1.0	0.0
4333	0.014373339659193308	0.0032492912137401767	0.0017127040180423979	0.9861800321786302	None	0.09523809523809523	2	0.37777777777777777	17	0.5384615384615384	35	0.8271604938271605	0.38461538461538464	42	25	24	0	0	1.0	9	9	4.466666666666667	67	0.0	0.8620689655172413	0.42025444346302976	0.5954813772351577	0.09999937835791639	0.5000005603042877	0.1968441238007692	0.681848574357319	0.8041288454802477	0.5945928249999997	0	0.16666666666666666	0.0
4594	0.0039024592332068766	0.0003716957978091022	0.00033963290915193486	0.994342931522704	None	0.2	1	0.3333333333333333	4	0.8	12	0.20987654320987653	0.8	16	12	0	0	0	1.0	9	9	1.1333333333333333	17	0.0	1.0	-0.010754140444654642	0.6501815840118718	2.0837827460194486e-20	0.500000000000206	0.09994210551374047	0.5002527582535695	0.6221634218032763	0.5515535120190569	0	1.0	0.0
930	None	None	None	None	None	0.2857142857142857	2	0.5294117647058824	9	0.4782608695652174	11	0.5102040816326531	0.43478260869565216	19	10	5	0	0	1.0	7	7	1.6666666666666667	25	0.0	0.5555555555555556	-0.11441761553958288	0.8510878615588314	5.226012460227881e-07	0.5000066848744175	1.9372044780344333e-07	0.5000022818663249	0.6316663155073816	0.6413124089762833	0	1.0	0.0
2543	None	None	None	None	None	0	0	0	0	0	0	1.0	0	0	0	0	4	0	1.0	1	1	0.06666666666666667	1	1.0	0	0	0	0	0	0	0	0	0	0	0	0
6850	0.0008957440470489306	0.00024316270157838688	5.597771755430173e-05	0.9986850087545811	None	0.2	1	0.3333333333333333	4	0.8	12	0.20987654320987653	0.8	16	12	0	0	0	1.0	9	9	1.1333333333333333	17	0.0	1.0	0.09999999988914647	0.5000000003821274	-0.10997409263613349	0.5500098366973746	0.030760217033732475	0.5070282506002197	0.7062828960660527	0.5190595349961091	0	1.0	0.0
4614	None	None	None	None	None	0.23076923076923078	3	0.35714285714285715	10	0.6666666666666666	26	0.5061728395061729	0.6666666666666666	36	26	4	0	0	1.0	9	9	2.7333333333333334	41	0.0	0.9411764705882353	7.902762784127648e-27	0.5	3.2348018002780325e-11	0.5000000171204132	0.18765132880544416	0.9999999920752877	0.7097811794547686	0.9980102607398567	0	0.9722222222222222	0.0
3731	None	None	None	None	None	0.09090909090909091	2	0.2553191489361702	12	0.7352941176470589	50	0.8641975308641975	0.5294117647058824	46	36	23	0	0	1.0	9	9	4.666666666666667	70	0.0	0.9032258064516129	0.0023867231083895884	0.5913973558847844	0.09871892200495824	0.5775777386571364	-0.05381426590016767	0.5266733856563152	0.6482003737478815	0.5654045369707974	0	0.9782608695652174	0.0
5266	0.0060060118020332336	0.0021890974987445193	0.002045468028997365	0.9910119814824707	None	0.09523809523809523	2	0.36363636363636365	16	0.5555555555555556	35	0.8024691358024691	0.4126984126984127	41	26	23	0	0	1.0	9	9	4.333333333333333	65	0.0	0.8571428571428571	0.5686663329894072	0.7581060824060111	0.03980316866390331	0.5446834680440558	-0.057060285354887594	0.6039032506316981	0.9364794109866994	0.6413198284156032	0	0.975609756097561	0.0
6918	0.000339374695837522	3.333604595385475e-06	2.1899385120961153e-06	0.9999999684060344	None	0.2	1	0.3333333333333333	4	0.8	12	0.20987654320987653	0.8	16	12	0	0	0	1.0	9	9	1.1333333333333333	17	0.0	1.0	0.09999999149618953	0.5000000037924444	-0.08894355574060525	0.5421326861240828	0.09999999908779181	0.500000215517861	0.7090322216343472	0.5140739664871145	0	1.0	0.0
168	None	None	None	None	None	0	0	0.35714285714285715	10	0.575	23	0.5833333333333334	0.425	24	17	17	7	0	0.8888888888888888	8	9	2.8	42	0.22580645161290322	0.7222222222222222	0.2844472050370468	0.9996058729950028	9.094904346426224e-06	0.500167070925665	0.005618298937035929	0.5756536992254653	0.7903371570697947	0.9378878802004056	0.0	0.08333333333333333	0.0
2689	0.0049456921161043265	0.0002548580955627977	0.0002185652112326964	0.9867566039754146	None	0.2	1	0.3333333333333333	4	0.8	12	0.20987654320987653	0.8	16	12	0	0	0	1.0	9	9	1.1333333333333333	17	0.0	1.0	-0.07157719206345228	1.0	0.06674264382433755	0.5990932170225699	-0.099999999968633	0.5000028269824087	0.693874236057064	0.9999999999855127	0	0.9375	0.0
7195	None	None	None	None	None	0.3333333333333333	2	0.4666666666666667	7	0.5	10	0.6875	0.15	8	3	13	2	0	0.5	8	4	1.4666666666666666	22	0.08	0.8888888888888888	0.09999999999105322	0.5000000000084268	0.1219409348341284	0.5361849603206125	0.2651676142595843	0.5414393870007198	0.6727929317712389	0.5259044494227578	1.0	1.0	0.0
1083	None	None	None	None	None	0	0	0.14814814814814814	8	0.8227848101265823	65	1.0	0.20253164556962025	22	16	58	0	0	1.0	9	9	5.4	81	0.0	1.0	0.03172491251805441	0.6699431954136168	-0.08406119165203738	0.5604882214590726	-0.08954986338910524	0.5366657122764337	0.6381349855177091	0.5904919605272111	0	0	0.0
996	None	None	None	None	None	0.2	1	0.3333333333333333	4	0.8	12	0.20987654320987653	0.8	16	12	0	0	0	1.0	9	9	1.1333333333333333	17	0.0	1.0	-0.029837321088447406	0.6392858720804739	0.061046917304029794	0.6476632797409195	0.039965615471306205	0.5088040593454354	0.6166866898984883	0.5999899317842711	0	1.0	0.0
5766	1.3129369718697693e-06	1.0201174641259593e-06	-1.0201174641094824e-06	0.9997142933500344	None	0	0	0.5	1	1.0	1	1.0	1.0	2	1	0	0	0	0.3333333333333333	1	3	0.2	3	0.0	0	-0.0340682625187277	0.6048844368877012	0.011161321449885847	0.6898525291678448	0.05568614606585428	0.5346808693078464	0.6095164800200219	0.611766860119505	0	1.0	0.0
3222	1.0055068653221255e-06	4.0882976703168474e-07	-1.0198051367262455e-07	0.9998502690515263	None	0.3333333333333333	1	0.5	4	0.7	7	0.2857142857142857	0.7	11	7	0	0	0	0.8571428571428571	6	7	0.8	12	0.0	1.0	0.16748626766407196	0.6815254253265336	0.00794506129750584	0.5165473651191755	0.0005086877305635628	0.5132730045649674	0.685239923023267	0.5728208864001898	0	0.2727272727272727	0.0
710	None	None	None	None	None	0	0	0	0	0	0	1.0	0	0	0	0	4	0	1.0	1	1	0.06666666666666667	1	1.0	0	0	0	0	0	0	0	0	0	0	0	0
4330	0.0005332575166955983	0.00013493212352212156	-2.8149397120741305e-05	0.9991203682523395	None	0.2	1	0.3333333333333333	4	0.8	12	0.20987654320987653	0.8	16	12	0	0	0	1.0	9	9	1.1333333333333333	17	0.0	1.0	7.902762784127648e-27	0.5	-0.00669489030062029	0.6714927697078854	-0.06776293178412728	0.6027446837958049	0.600407330758766	0.5932184259297961	0	1.0	0.0
1553	None	None	None	None	None	0	0	0.5	3	0.6666666666666666	4	0.5714285714285714	0.6666666666666666	7	4	0	1	0	0.2857142857142857	7	2	0.5333333333333333	8	1.0	0.6666666666666666	0.036189381182706294	0.6859638575632244	0.002049692847436771	0.5691039866277517	2.0268898255731125e-05	0.50028188123194	0.588463701753533	0.5874774327914524	0.8571428571428571	1.0	0.0
3283	0.0007545001383573623	6.18325465164912e-05	6.157155342155244e-05	0.9990537924338707	None	0	0	0.5	2	0.75	3	0.6	0.75	5	3	0	0	0	0.4	2	5	0.4	6	0.0	0	-0.04282953463821065	0.671512429563649	0.09988552823381301	0.5006454547643272	0.09190040410757505	0.5624536207731459	0.6580948653628019	0.5800341960738512	0	1.0	0.0
1235	None	None	None	None	None	0	0	0	0	0	0	1.0	0	0	0	0	0	0	1.0	1	1	0.06666666666666667	1	0.0	0	0	0	0	0	0	0	0	0	0	0	0
6325	0.0003112642633473468	1.400088770605727e-06	-8.672690321045271e-07	0.9999999752227418	None	0.2	1	0.3333333333333333	4	0.8	12	0.20987654320987653	0.8	16	12	0	0	0	1.0	9	9	1.1333333333333333	17	0.0	1.0	-0.09990730849043798	0.5082579330343968	0.06747011555366986	0.6674006956087621	-0.09999970293287383	0.5000017955413616	0.687631674721732	0.5604933878432319	0	1.0	0.0
959	None	None	None	None	None	0	0	0	0	0	0	1.0	0	0	0	0	4	0	1.0	1	1	0.06666666666666667	1	1.0	0	0	0	0	0	0	0	0	0	0	0	0
870	None	None	None	None	None	0	0	0.018518518518518517	1	1.0	79	1.0	0	0	0	80	0	0	1.0	9	9	5.4	81	0.0	1.0	0	0	0	0	0	0	0	0	0	0	0
638	None	None	None	None	None	0.25	2	0.3333333333333333	6	0.75	18	0.4126984126984127	0.6666666666666666	22	16	3	0	0	0.7777777777777778	9	7	1.7333333333333334	26	0.0	0.5	-0.23409250097311007	0.9985016183010099	-0.022582779019328814	0.6680350054822388	0.21631176723973872	1.0	0.9055592487777047	1.0	0	1.0	0.0
4267	0.0	0.0	0.0	0.9999999999999998	None	0	0	0	0	0	0	1.0	0	0	0	0	4	0	1.0	1	1	0.06666666666666667	1	1.0	0	0	0	0	0	0	0	0	0	0	0	0
721	None	None	None	None	None	0	0	0	0	0	0	1.0	0	0	0	0	0	0	1.0	1	1	0.06666666666666667	1	0.0	0	0	0	0	0	0	0	0	0	0	0	0
6791	0.0009340950716952576	0.0004025264398288165	-0.00012058637606725587	0.9956289315497069	None	0.10526315789473684	2	0.375	15	0.5517241379310345	32	0.7407407407407407	0.3793103448275862	36	22	23	2	0	1.0	9	9	4.0	60	0.05555555555555555	0.8571428571428571	0.2709080511726141	0.6490633789869269	0.06574457555203735	0.9999960661846021	0.017122647479721864	0.5388220171592423	0.7172236705830358	0.9879369792433902	1.0	1.0	0.0
6970	None	None	None	None	None	0	0	0.25	8	0.717391304347826	33	0.8571428571428571	0.4782608695652174	29	22	18	0	0	0.875	7	8	3.2	48	0.0	0.9	-0.09999899731293779	0.5033452522918898	0.09946954286334596	0.530165452136885	-0.03159517616131194	0.5082197907006476	0.6951942591905972	0.5139190576576267	0	1.0	0.0
3680	0.001535126769793512	0.0005062601489532763	0.0002073119565170468	0.9981525167724731	None	0.2	1	0.3333333333333333	4	0.8	12	0.20987654320987653	0.8	16	12	0	0	0	1.0	9	9	1.1333333333333333	17	0.0	1.0	-0.05235173082588438	0.5346989262697042	0.09999690292658939	0.5000348982886778	0.0998941007531396	0.5029563928824863	0.6710112144547553	0.5125793840521787	0	1.0	0.0
2643	None	None	None	None	None	0.3333333333333333	3	0.4	8	0.6785714285714286	19	0.47619047619047616	0.6071428571428571	25	17	4	1	0	0.7777777777777778	7	9	2.0	30	0.25	0.9565217391304348	0.03689948479869255	0.6656086694789883	-0.0991258338381795	0.5036965155898465	-0.09999009669348001	0.5003163633893694	0.6557290650937183	0.5584352270712775	1.0	0.92	0.0
262	None	None	None	None	None	0	0	0.25	4	0.7142857142857143	15	0.6388888888888888	0	0	0	22	16	0	1.0	6	6	1.5333333333333334	23	0.3333333333333333	0.47058823529411764	0	0	0	0	0	0	0	0	0	0	0
507	None	None	None	None	None	0	0	0	0	0	0	1.0	0	0	0	0	4	0	1.0	1	1	0.06666666666666667	1	1.0	0	0	0	0	0	0	0	0	0	0	0	0
4736	0.0	0.0	0.0	1.0	None	0	0	0	0	0	0	1.0	0	0	0	0	0	0	1.0	1	1	0.06666666666666667	1	0.0	0	0	0	0	0	0	0	0	0	0	0	0
4297	0.011698601837318084	0.002964791922382145	0.002712411058587859	0.9806287880238737	None	0.2	1	0.3333333333333333	4	0.8	12	0.20987654320987653	0.8	16	12	0	0	0	1.0	9	9	1.1333333333333333	17	0.0	1.0	0.5830648980098923	0.6164222944030961	0.00011512323846933936	0.5003956231971995	0.19718493798232606	0.6530571684588812	0.9171038548752224	0.591336318627557	0	1.0	0.0
1303	None	None	None	None	None	0	0	0.75	3	0.3333333333333333	1	0.5555555555555556	0.3333333333333333	4	1	0	0	0	1.0	3	3	0.3333333333333333	5	0.0	1.0	0.28509222022128305	0.5570557526715955	-0.004048437445038425	0.6275349584937049	0.11128086792310021	0.5132552400437536	0.7751719818274853	0.5665945571914943	0	0	0.0
5051	3.8102958248061733e-07	3.1909308310137867e-07	2.1303941195253986e-07	0.999906551516102	None	0	0	0.1388888888888889	5	0.8461538461538461	44	0.84375	0	0	0	53	0	0	1.0	8	8	3.6	54	0.0	0.782608695652174	0	0	0	0	0	0	0	0	0	0	0
2806	0.0	0.0	0.0	0.9999999999999998	None	0	0	0	0	0	0	1.0	0	0	0	0	4	0	1.0	1	1	0.06666666666666667	1	1.0	0	0	0	0	0	0	0	0	0	0	0	0
3665	None	None	None	None	None	0.14285714285714285	2	0.41935483870967744	13	0.5227272727272727	23	0.5679012345679012	0.20454545454545456	19	9	26	3	0	1.0	9	9	3.066666666666667	46	0.06521739130434782	0.8	0.09976285501630133	0.5498215013356814	-0.07766467466144103	0.5492779672577588	0.06767857969823152	0.6717376368503387	0.6809137870783183	0.5917616318432743	1.0	1.0	0.0
241	None	None	None	None	None	0	0	0.375	3	0.7777777777777778	7	0.4074074074074074	0.7777777777777778	10	7	0	1	0	0.3333333333333333	3	9	0.7333333333333333	11	1.0	1.0	0.0019514403512045572	0.5155829897722821	-0.009256103414062	0.6584424215144927	0.00041220950291076124	0.5022128534049962	0.5702967176790565	0.5603349339042625	0.5	0.7	0.0
503	None	None	None	None	None	0	0	0.018518518518518517	1	1.0	79	1.0	0	0	0	80	0	0	1.0	9	9	5.4	81	0.0	1.0	0	0	0	0	0	0	0	0	0	0	0
6577	0.0005233601535834188	0.00029759298730895216	5.5683593633848365e-05	0.9986005425589922	None	0.5	1	0.6666666666666666	4	0.5	3	0.4	0.5	5	3	2	6	0	0.8	4	5	0.5333333333333333	8	1.0	1.0	0.09999999998814853	0.5000000000090647	-0.43211688031883383	0.9851097436575712	0.09999998491966305	0.5000000395942991	0.9247301976893851	0.8017628326282906	0.0	0	0.0
7056	0.0003370572905120657	0.00014955978962334022	-0.00014935354051012742	0.997913319612838	None	0.05555555555555555	1	0.13157894736842105	5	0.8727272727272727	48	0.7037037037037037	0.03636363636363636	5	2	51	5	0	1.0	9	9	3.8	57	0.04854368932038835	0.9019607843137255	-0.09140292141791324	0.5618557371084226	0.09996324883786484	0.5004250888715344	-0.09888336047241753	0.549440337804921	0.7149903798418966	0.537330979575453	1.0	1.0	0.0
4692	0.0	0.0	0.0	1.0	None	0	0	0	0	0	0	1.0	0	0	0	0	0	0	1.0	1	1	0.06666666666666667	1	0.0	0	0	0	0	0	0	0	0	0	0	0	0
3776	0.0027976017393820133	0.00029098461977178613	0.00018148652708186848	0.9926838274490056	None	0	0	0.3181818181818182	7	0.6774193548387096	21	0.6875	0.6129032258064516	26	19	6	5	0	0.75	6	8	2.2	33	0.5555555555555556	0.4444444444444444	0.061328021287163324	0.6521441623787856	0.010164586768611792	0.5858357683468455	-0.09999997446105294	0.5000004993574843	0.6762095871570392	0.5805631177402012	1.0	1.0	0.1618218854777789
3048	0.0	0.0	0.0	0.9999999999999998	None	0	0	0	0	0	0	1.0	0	0	0	0	4	0	1.0	1	1	0.06666666666666667	1	1.0	0	0	0	0	0	0	0	0	0	0	0	0
2997	6.119677907549627e-08	4.727278305252789e-08	4.215313130188014e-08	0.999986417520899	None	0	0	0.25	2	0.7777777777777778	7	0.7333333333333333	0	0	0	10	0	0	0.6	3	5	0.7333333333333333	11	0.0	0.6666666666666666	0	0	0	0	0	0	0	0	0	0	0
4177	0.0	0.0	0.0	0.9999999999999998	None	0	0	0	0	0	0	1.0	0	0	0	0	4	0	1.0	1	1	0.06666666666666667	1	1.0	0	0	0	0	0	0	0	0	0	0	0	0
3033	1.1389428200370519e-05	7.299363938433848e-09	4.855278148820024e-09	0.9999964548139273	None	0	0	0.4	2	0.8	4	0.4666666666666667	0.8	6	4	0	0	0	0.6	5	3	0.4666666666666667	7	0.0	0	0	0.5	3.373257240822572e-08	0.5000046509505225	0.08842880413132559	0.6622115392464042	0.602730738529296	0.5558644358288478	0	1.0	0.0
1165	None	None	None	None	None	0	0	0	0	0	0	1.0	0	0	0	0	4	0	1.0	1	1	0.06666666666666667	1	1.0	0	0	0	0	0	0	0	0	0	0	0	0
737	None	None	None	None	None	0.2	1	0.3333333333333333	4	0.8	12	0.20987654320987653	0.8	16	12	0	0	0	1.0	9	9	1.1333333333333333	17	0.0	1.0	0.004976231598105825	0.5572596673088576	0.18384996077509347	0.6132761943946142	0.02462220116444553	0.6761903979121194	0.713178602805836	0.6167612510613142	0	1.0	0.0
7517	0.03415488918799022	0.010541001326332303	-0.004123019431623187	0.9955921798377915	None	0.2	1	0.3333333333333333	4	0.8	12	0.20987654320987653	0.8	16	12	0	0	0	1.0	9	9	1.1333333333333333	17	0.0	1.0	0.09999999993404837	0.5000000000708205	-0.20725503921300575	0.8926625697779226	0.2889542864151319	0.5917538346715446	0.8839234660792182	0.6963162771963523	0	1.0	0.0
7324	0.01209626677257899	0.001652320972823918	-0.0016104234216700471	0.9784533245811295	None	0	0	0.42857142857142855	3	0.75	6	0.3333333333333333	0.75	9	6	0	1	0	0.8333333333333334	5	6	0.6666666666666666	10	1.0	0.4	0.3177574210447109	0.5356413163546323	0.08891917714529682	0.5624329401862731	0.2781473658250596	0.5855560959346959	0.7344358193885819	0.5613126915059173	1.0	1.0	0.0
7434	None	None	None	None	None	0	0	0.2	6	0.813953488372093	35	0.7142857142857143	0.18604651162790697	13	8	31	0	0	0.7777777777777778	9	7	3.0	45	0.0	0.5405405405405406	-0.09902984446433032	0.5000000000000001	-0.09946375374572655	0.5163641567150964	0.09999205386813013	0.5000444213852183	0.7189409159864566	0.5054712564906709	0	1.0	0.0
1427	None	None	None	None	None	0	0	0	0	0	0	1.0	0	0	0	0	4	0	1.0	1	1	0.06666666666666667	1	1.0	0	0	0	0	0	0	0	0	0	0	0	0
3927	0.0	0.0	0.0	0.9999999999999998	None	0	0	0	0	0	0	1.0	0	0	0	0	4	0	1.0	1	1	0.06666666666666667	1	1.0	0	0	0	0	0	0	0	0	0	0	0	0
4000	7.558541520946128e-05	7.076753334044414e-06	6.87137766083828e-06	0.9984363033230998	None	0	0	0.21951219512195122	9	0.7288135593220338	43	0.7530864197530864	0.05084745762711865	7	3	53	13	0	1.0	9	9	4.066666666666666	61	0.12264150943396226	0.8214285714285714	5.279736470807556e-21	0.5000000000001407	-0.07716929201058527	0.5488946938331368	-0.046297804102153006	0.5334151445223667	0.5809995749401358	0.5274777797136899	1.0	1.0	0.0
3207	0.00042410040940492463	0.00016848246295799417	-0.00016828075589844178	0.99948301121426	None	0.25	1	0.36363636363636365	4	0.7857142857142857	11	0.2222222222222222	0.7857142857142857	15	11	0	0	0	0.8888888888888888	9	8	1.0666666666666667	16	0.0	1.0	7.902762784127648e-27	0.5000000000000013	-0.01647653878715152	0.6699209421169597	0.01821504168695574	0.5823084602112701	0.6099474888554388	0.5858158642416695	0	1.0	0.0
4090	None	None	None	None	None	0.04	1	0.17307692307692307	9	0.8026315789473685	61	0.9629629629629629	0.039473684210526314	11	3	66	0	0	1.0	9	9	5.2	78	0.0	0.9565217391304348	0.6280625866029614	0.8083064664137929	-0.0974657268324036	0.5214642677696079	0.31947938284913846	0.6504047819569714	0.9514860355077891	0.6715618087014128	0	0.2727272727272727	0.0
4024	0.0	0.0	0.0	1.0	None	0	0	0	0	0	0	1.0	0	0	0	0	0	0	1.0	1	1	0.06666666666666667	1	0.0	0	0	0	0	0	0	0	0	0	0	0	0
2485	None	None	None	None	None	0	0	0	0	0	0	1.0	0	0	0	0	0	0	1.0	1	1	0.06666666666666667	1	0.0	0	0	0	0	0	0	0	0	0	0	0	0
859	None	None	None	None	None	0	0	0.3333333333333333	1	1.0	2	1.0	1.0	3	2	0	3	0	0.25	4	1	0.26666666666666666	4	1.0	0	8.955407153199237e-16	0.5000000000000012	0.019138788940298898	0.5879990758170808	0.026777483164798572	0.5045948236099224	0.5518590031471537	0.5311329710992108	1.0	1.0	0.0
6299	0.00018588009281315563	3.265142566754085e-05	6.587683398101832e-08	0.9984886395207075	None	0	0	0.75	3	0.3333333333333333	1	0.5555555555555556	0.3333333333333333	4	1	0	0	0	1.0	3	3	0.3333333333333333	5	0.0	1.0	-0.08016729456871391	0.5506196397170319	-0.09530545136039177	0.5455200507074386	-0.0998143144104543	0.500133411023617	0.5302937980316971	0.5321467630478008	0	1.0	0.0
2317	None	None	None	None	None	0	0	1.0	1	0	0	1.0	0	1	0	0	0	0	0.5	2	1	0.13333333333333333	2	0.0	0	0	0	0	0	0	0	0	0	0	0	0
1174	None	None	None	None	None	0.3333333333333333	1	0.4444444444444444	4	0.7272727272727273	8	0.2653061224489796	0.7272727272727273	12	8	0	0	0	1.0	7	7	0.8666666666666667	13	0.0	1.0	-0.08999926336198368	0.6033616310932286	0.09999855072352563	0.5000167979421775	0.03568322149382182	0.6613072808658625	0.696440126324495	0.5897409955156715	0	1.0	0.0
3806	0.0030803518044817202	0.0003259131796450853	0.00016521944047722322	0.9953457665228298	None	0	0	0.375	6	0.6363636363636364	14	0.5714285714285714	0.4090909090909091	15	9	8	6	0	0.8571428571428571	6	7	1.6	24	0.42857142857142855	0.47058823529411764	0.01913812828173718	0.6866469039784955	0.0998286410946414	0.5313671232625102	-0.02248688331936436	0.6822298952059738	0.6576891308647751	0.6360021173690532	0.9333333333333333	1.0	0.0
3273	None	None	None	None	None	0.13333333333333333	2	0.40625	13	0.5555555555555556	25	0.5802469135802469	0.4	27	18	19	5	0	1.0	9	9	3.1333333333333333	47	0.15151515151515152	0.6842105263157895	0.1	0.5	0.14163461083510873	0.5131068048456932	0.025414763654512534	0.5783239287617539	0.6153960824582037	0.5306561621750547	0.8518518518518519	0.25925925925925924	0.0
7519	1.3348969567093445e-07	5.13984334691399e-08	4.643769529314134e-08	0.9999876903400627	None	0	0	0.5	4	0.5	5	0.42857142857142855	0	2	0	9	14	0	0.5714285714285714	7	4	0.8	12	0.7	1.0	0	0	0	0	0	0	0	0	0	0	0
6163	0.0006110053164853319	8.933611565614837e-05	-7.34060722620998e-05	0.9968369405003912	None	0.5	1	0.5714285714285714	4	0.625	5	0.3333333333333333	0.625	9	5	0	0	0	0.8333333333333334	5	6	0.6666666666666666	10	0.0	1.0	0.09999999913549393	0.5000000007510036	0.09975332262807839	0.5005655223341844	0.1336116306990662	0.589702484718468	0.548997551162722	0.5303790099256322	0	0	0.0
6513	0.01106634571723437	0.010454765165858797	0.01012627253540661	0.998209382909898	None	0.2	1	0.3333333333333333	4	0.8	12	0.20987654320987653	0.8	16	12	0	0	0	1.0	9	9	1.1333333333333333	17	0.0	1.0	-0.09929038335584608	0.5946231957349662	0.06927817722935899	0.6505315164635462	-0.09999986490852857	0.5000003363871363	0.6872255942080501	0.5829340118277647	0	1.0	0.0
3854	0.0	0.0	0.0	0.9999999999999998	None	0	0	0	0	0	0	1.0	0	0	0	0	4	0	1.0	1	1	0.06666666666666667	1	1.0	0	0	0	0	0	0	0	0	0	0	0	0
3535	0.00030975786564831407	4.0640150923890305e-05	2.015371061482068e-05	0.9992324224973992	None	0.25	1	0.4	4	0.75	9	0.25925925925925924	0.75	13	9	0	0	0	0.6666666666666666	9	6	0.9333333333333333	14	0.0	1.0	-0.009767630686647244	0.6102431857968705	0.06441028859664824	0.5521369741396579	0.0999874066024569	0.5000185611977506	0.6123518033098019	0.5545913031584248	0	1.0	0.0
2613	0.0	0.0	0.0	1.0	None	0	0	0	0	0	0	1.0	0	0	0	0	0	0	1.0	1	1	0.06666666666666667	1	0.0	0	0	0	0	0	0	0	0	0	0	0	0
3042	0.0	0.0	0.0	1.0	None	0	0	0	0	0	0	1.0	0	0	0	0	0	0	1.0	1	1	0.06666666666666667	1	0.0	0	0	0	0	0	0	0	0	0	0	0	0
5171	0.026345504233228054	0.005991904654235804	0.0057819079852333526	0.960015112202475	None	0.2	1	0.3333333333333333	4	0.8	12	0.20987654320987653	0.8	16	12	0	0	0	1.0	9	9	1.1333333333333333	17	0.0	1.0	0.4093521571371451	0.519949852489312	0.08919041728103207	0.5409000039695216	0.2639669388250375	0.574971087143975	0.7870479218545071	0.5453724012140846	0	0.875	0.0
6254	0.011080239686872736	0.010833125371659704	0.010577906852667454	0.9982053518488994	None	0.2	1	0.3333333333333333	4	0.8	12	0.20987654320987653	0.8	16	12	0	0	0	1.0	9	9	1.1333333333333333	17	0.0	1.0	-0.09929038335584608	0.5946231957349662	0.06927817722935899	0.6505315164635462	-0.09999986490852857	0.5000003363871363	0.6872255942080501	0.5829340118277647	0	1.0	0.0
7206	0.011150973426816603	0.010772655678009056	0.010539758304470506	0.998196385517252	None	0.2	1	0.3333333333333333	4	0.8	12	0.20987654320987653	0.8	16	12	0	0	0	1.0	9	9	1.1333333333333333	17	0.0	1.0	-0.09929038335584608	0.5946231957349662	0.06927817722935899	0.6505315164635462	-0.09999986490852857	0.5000003363871363	0.6872255942080501	0.5829340118277647	0	1.0	0.0
4877	4.944453890910751e-06	1.8598078814489305e-06	-1.8598039861971361e-06	0.9993151962074024	None	0.05555555555555555	1	0.2631578947368421	10	0.6909090909090909	38	0.7037037037037037	0.14545454545454545	15	8	41	8	0	1.0	9	9	3.8	57	0.10126582278481013	0.8571428571428571	0.024321211634811435	0.5039504259630457	0.06226230633866745	0.5159107751627396	0.0006213476119963938	0.5624155626628528	0.5599885395058286	0.5275086901421004	1.0	1.0	0.0
6723	0.011064601000569644	0.010445413407667204	0.010163249926823178	0.9982255197756282	None	0.2	1	0.3333333333333333	4	0.8	12	0.20987654320987653	0.8	16	12	0	0	0	1.0	9	9	1.1333333333333333	17	0.0	1.0	-0.09929038335584608	0.5946231957349662	0.06927817722935899	0.6505315164635462	-0.09999986490852857	0.5000003363871363	0.6872255942080501	0.5829340118277647	0	1.0	0.0
4287	0.025233206944590608	0.0006073809037115651	0.0006073796274123953	0.9955755038547861	None	0.07692307692307693	1	0.32142857142857145	9	0.65	26	0.6666666666666666	0.125	10	5	31	8	0	0.7777777777777778	9	7	2.8	42	0.13114754098360656	0.9714285714285714	1.1603814466370803e-26	0.5000000000000451	0.051489524133458885	0.6951757957533488	0.09986423027730446	0.5721268181855683	0.6021152153128403	0.5918586917590942	1.0	1.0	0.0
3412	7.0484838128707e-06	2.0679742975978572e-06	-5.015948824843397e-07	0.9999963615286678	None	0	0	0.25	1	1.0	3	1.0	1.0	4	3	0	3	0	0.2	1	5	0.3333333333333333	5	1.0	0	0	0.5	0.2001059788402285	0.505353614595101	0.07820003153410322	0.5672859687067026	0.6960507264321006	0.52433091213101	1.0	1.0	0.0
1114	None	None	None	None	None	0	0	0.6666666666666666	4	0.42857142857142855	3	0.5625	0.14285714285714285	3	1	5	8	0	1.0	4	4	0.6	9	0.6666666666666666	0.8	6.2523871935308595	1.0	-0.07075610929530327	0.5297506031009261	3.177344105718759e-10	0.5000000018409332	0.9999999999998734	0.9999999999988989	1.0	1.0	0.0
35	None	None	None	None	None	0	0	0.3333333333333333	2	0.8571428571428571	6	0.36	0.8571428571428571	8	6	0	1	0	1.0	5	5	0.6	9	0.5	0	0.04278789273882736	0.5362324383419927	-0.15972085383169282	0.554093259609949	0.02852236074842991	0.542762698873432	0.7140343002044223	0.5443727163494763	1.0	1.0	0.0
3941	0.0	0.0	0.0	0.9999999999999998	None	0	0	0	0	0	0	1.0	0	0	0	0	4	0	1.0	1	1	0.06666666666666667	1	1.0	0	0	0	0	0	0	0	0	0	0	0	0
1570	None	None	None	None	None	0.5	1	0.5714285714285714	4	0.625	5	0.3333333333333333	0.625	9	5	0	0	0	0.8333333333333334	6	5	0.6666666666666666	10	0.0	1.0	0.0970007230480306	0.5123871272679018	0.025421213602600346	0.5642223594723291	1.5218487521565348e-05	0.500138976583031	0.6006894161284196	0.5256799568079482	0	1.0	0.0
3174	0.0	0.0	0.0	1.0	None	0	0	0	0	0	0	1.0	0	0	0	0	0	0	1.0	1	1	0.06666666666666667	1	0.0	0	0	0	0	0	0	0	0	0	0	0	0
1899	None	None	None	None	None	0	0	0	0	0	0	1.0	0	0	0	0	1	0	1.0	1	1	0.06666666666666667	1	0.25	0	0	0	0	0	0	0	0	0	0	0	0
5258	2.8597074929379705e-08	2.6467254560257813e-08	-8.985035547281118e-10	0.9999961979381378	None	0.25	1	0.4	4	0.75	9	0.25925925925925924	0.75	13	9	0	0	0	0.6666666666666666	6	9	0.9333333333333333	14	0.0	1.0	-0.09976185773822253	0.6091091171011932	0.03764897156451644	0.5839135618870861	3.3891506527570013e-07	0.5000019137925534	0.6408362806011179	0.5648359356596175	0	1.0	0.0
2961	0.0001725274493075734	2.7910241977998554e-06	2.591729054495729e-06	0.9999973796461423	None	0.25	1	0.4	4	0.7692307692307693	10	0.23809523809523808	0.7692307692307693	14	10	0	0	0	0.7777777777777778	7	9	1.0	15	0.0	1.0	0.20559997018245432	0.536017939426931	2.7198313400798537e-07	0.500006886552561	-0.09972596725890619	0.5022827157152021	0.7805531002204059	0.5127872288291977	0	1.0	0.0
3750	0.0024789861975185686	0.0005019812302348106	0.0003115453186183208	0.9888176818168278	None	0.14285714285714285	1	0.5	8	0.45454545454545453	10	0.4444444444444444	0.3181818181818182	14	7	9	0	0	0.6666666666666666	9	6	1.6	24	0.0	0.6666666666666666	0.028489552950304576	0.9575029556977468	0.4076686003793438	0.7162744750632312	-0.02676544302436277	0.6641403205493072	0.8671601136772562	0.8283886550667593	0	0	0.0
2411	None	None	None	None	None	0	0	0	0	0	0	1.0	0	0	0	0	0	0	1.0	1	1	0.06666666666666667	1	0.0	0	0	0	0	0	0	0	0	0	0	0	0
3512	None	None	None	None	None	0.125	2	0.3235294117647059	11	0.6530612244897959	32	0.6296296296296297	0.5306122448979592	36	26	14	0	0	1.0	9	9	3.4	51	0.0	0.9090909090909091	-0.0999897875639232	0.500038134677622	0.014683298113653421	0.6670532855387088	-0.0858961349358619	0.9802566595856881	0.6892033334215772	0.8224953565103469	0	1.0	0.0
5567	0.0003562542571294022	3.445069914616458e-06	-2.210836010102664e-06	0.9999974010804498	None	0.25	1	0.4	4	0.7692307692307693	10	0.23809523809523808	0.7692307692307693	14	10	0	0	0	0.7777777777777778	9	7	1.0	15	0.0	1.0	0.03456273625311832	0.6026258709137697	-0.09297344112782552	0.593110852271489	-0.09999999292874803	0.5000000098106483	0.6527861337725472	0.5657224236744858	0	1.0	0.0
3973	0.015896883477115296	0.011420899095910597	0.008719578771718896	0.9982813983269059	None	0.2	1	0.3333333333333333	4	0.8	12	0.20987654320987653	0.8	16	12	0	0	0	1.0	9	9	1.1333333333333333	17	0.0	1.0	-0.09999999997045468	0.5000000003850512	0.039880260427357886	0.5829088809139138	-0.28617570419204486	0.9576616394082117	0.7945203974994182	0.759725600825512	0	1.0	0.0
1017	None	None	None	None	None	0	0	0	0	0	0	1.0	0	0	0	0	4	0	1.0	1	1	0.06666666666666667	1	1.0	0	0	0	0	0	0	0	0	0	0	0	0
2356	None	None	None	None	None	0	0	1.0	3	0.0	0	0.6666666666666666	0	0	0	3	8	0	0.6666666666666666	2	3	0.26666666666666666	4	0.8	1.0	0	0	0	0	0	0	0	0	0	0	0
6071	4.131740113485986e-09	4.13676641425393e-09	4.107674233401163e-09	0.9999998676737754	None	0	0	1.0	2	0.0	0	1.0	0	0	0	2	2	0	0.3333333333333333	3	1	0.2	3	0.25	1.0	0	0	0	0	0	0	0	0	0	0	0
3935	0.007053726711601221	0.0008833827708416165	0.0007519346144644547	0.9916399473895458	None	0.2	1	0.3333333333333333	4	0.8	12	0.20987654320987653	0.8	16	12	0	0	0	1.0	9	9	1.1333333333333333	17	0.0	1.0	-0.0711169403525431	0.8566985267957248	-0.14149749301958106	0.5922549762703927	0.03969999434530218	0.9997004858229712	0.8684032879963626	0.9684714842096769	0	1.0	0.0
2651	0.00023036305339894784	3.091111798804906e-07	-1.0361533542802709e-07	0.999997507342338	None	0.25	1	0.4	4	0.7692307692307693	10	0.23809523809523808	0.7692307692307693	14	10	0	0	0	0.7777777777777778	7	9	1.0	15	0.0	1.0	0.10970051063465411	0.6739902516615031	-0.029732944523308234	0.6722860073977084	0.0586060888841029	0.5757715476821165	0.6665049631546445	0.641854720224103	0	1.0	0.0
5823	0.0198132496999219	0.006875657425124532	0.004801758468389435	0.985121769490255	None	0.3076923076923077	4	0.42857142857142855	12	0.55	22	0.5185185185185185	0.475	30	19	11	2	0	1.0	9	9	2.8	42	0.13333333333333333	0.7222222222222222	0.5495337457000293	0.574191727576594	-0.044618575584306736	0.6575260208526015	0.3852641932798133	0.6216326618983198	0.9285186251298208	0.618357442944215	1.0	1.0	0.0
3326	1.393827836419189e-07	7.640195640121395e-09	-7.577823321853702e-09	0.9999991415758014	None	1.0	1	1.0	4	0.25	1	0.5	0.25	5	1	0	0	0	0.75	3	4	0.4	6	0.0	1.0	-0.09998828357019685	0.5000192929588334	-0.07960530937408968	0.5169207273180303	9.952841010245559e-05	0.5022373646605868	0.6062125152135883	0.5063942726336679	0	1.0	0.0
2649	0.0	0.0	0.0	1.0	None	0	0	0	0	0	0	1.0	0	0	0	0	0	0	1.0	1	1	0.06666666666666667	1	0.0	0	0	0	0	0	0	0	0	0	0	0	0
360	None	None	None	None	None	0	0	0.6666666666666666	2	0.5	1	0.6666666666666666	0	1	0	2	7	0	0.6666666666666666	2	3	0.26666666666666666	4	1.0	0	0	0	0	0	0	0	0	0	0	0	0
7128	0.006420083356910611	0.0008377646888852785	-0.0007941290754882636	0.9989549472340464	None	0.2	1	0.3333333333333333	4	0.8	12	0.20987654320987653	0.8	16	12	0	0	0	1.0	9	9	1.1333333333333333	17	0.0	1.0	0.09809553456551073	0.5102354648296443	0.004238006306947249	0.5116360023078996	0.2989551890855949	0.58023096044017	0.7737672527794923	0.5342149084173774	0	1.0	0.0
3984	0.0	0.0	0.0	1.0	None	0	0	0	0	0	0	1.0	0	0	0	0	0	0	1.0	1	1	0.06666666666666667	1	0.0	0	0	0	0	0	0	0	0	0	0	0	0
1958	None	None	None	None	None	0	0	0	0	0	0	1.0	0	0	0	0	0	0	1.0	1	1	0.06666666666666667	1	0.0	0	0	0	0	0	0	0	0	0	0	0	0
7329	0.0008878249157216391	0.0002968412318191343	-0.00029332747320516724	0.9989318421198322	None	0	0	0.1590909090909091	7	0.8095238095238095	51	0.8024691358024691	0.19047619047619047	17	12	47	0	0	1.0	9	9	4.333333333333333	65	0.0	0.8571428571428571	0.05796384503297012	0.6355452162235018	0.06000595515519399	0.6752062517020831	-0.09999997926416151	0.5000000711350018	0.6838242803820808	0.6057072087643022	0	1.0	0.0
5124	4.0726861462147215e-06	2.1760794898182947e-08	2.1759557570406825e-08	0.9999995969073341	None	0	0	1.0	3	0.0	0	0.6666666666666666	0	3	0	0	1	0	0.6666666666666666	3	2	0.26666666666666666	4	1.0	1.0	0	0	0	0	0	0	0	0	0	0	0
4579	None	None	None	None	None	0	0	0.3333333333333333	7	0.6206896551724138	18	0.775	0.20689655172413793	12	6	18	0	0	0.625	8	5	2.066666666666667	31	0.0	0.7407407407407407	0.10174636589461712	0.5835275580843529	0.09988501220658176	0.5001522934837028	0.0007976874177871816	0.5431236686570482	0.6173462829167582	0.542464529430273	0	1.0	0.0
966	None	None	None	None	None	0	0	0.6	3	0.6	3	0.5833333333333334	0.6	6	3	0	1	0	0.3333333333333333	2	6	0.4666666666666667	7	1.0	0.4	0.006924965257582257	0.5077130103824183	-0.04361755401107688	0.6582317497207545	-0.08545999739933133	0.5350360172166433	0.6114711093573234	0.5684551406102127	1.0	1.0	0.0
4206	1.936675484112534e-08	8.508958573614257e-09	8.451250282462566e-09	0.9999971448769122	None	0.2	1	0.3333333333333333	4	0.8	12	0.20987654320987653	0.8	16	12	0	0	0	1.0	9	9	1.1333333333333333	17	0.0	1.0	0.0024482978203591932	0.5150073584156529	0.12937842037491018	0.6130835520196845	0.000518015000085952	0.5022509007090029	0.6415432114310744	0.5439978728806194	0	1.0	0.0
4263	0.0016939871078095593	0.0002711912747598609	-0.00012888727286829938	0.9968911914310512	None	0	0	0.25	1	1.0	3	1.0	1.0	4	3	0	1	0	0.2	5	1	0.3333333333333333	5	0.3333333333333333	0	0.43400338989999465	0.8228004269312279	0.0007376996111788297	0.6319563017981894	-0.04651272153190096	0.6400608588198338	0.8974739721137477	0.7076286355665989	1.0	0.75	0.0
6072	5.59061942423084e-07	8.707901286801387e-08	-3.61121381501749e-08	0.9999373820514745	None	0	0	0.3333333333333333	6	0.625	15	0.6190476190476191	0	3	0	22	4	0	0.8571428571428571	7	6	1.7333333333333334	26	0.08888888888888889	0.8695652173913043	0	0	0	0	0	0	0	0	0	0	0
6679	0.0	0.0	0.0	1.0	None	0	0	0	0	0	0	1.0	0	0	0	0	0	0	1.0	1	1	0.06666666666666667	1	0.0	0	0	0	0	0	0	0	0	0	0	0	0
2832	0.00483358961029178	0.0004350293790111365	0.00038202821895270413	0.9944041652098214	None	0.3333333333333333	1	0.5	4	0.7	7	0.2857142857142857	0.7	11	7	0	0	0	0.8571428571428571	6	7	0.8	12	0.0	0.6666666666666666	-0.13832947269306267	0.8938509092421965	-0.1319140218577675	0.5439847169548814	0.0918472692186702	0.5773704727538654	0.7378403631397815	0.7053749105114595	0	0.9090909090909091	0.0
5703	0.00818213494029823	0.0001663832331168589	6.641248938652097e-05	0.98473021691733	None	0.2	1	0.3333333333333333	4	0.8	12	0.20987654320987653	0.8	16	12	0	0	0	1.0	9	9	1.1333333333333333	17	0.0	1.0	0.349196072532492	0.7840544389279352	0.13504806503638753	0.9861118005724244	-0.07692711903096275	0.6305963732069554	0.8959089659413281	0.8838070036294561	0	0.3125	0.0
77	None	None	None	None	None	0	0	0	0	0	0	1.0	0	0	0	0	4	0	1.0	1	1	0.06666666666666667	1	1.0	0	0	0	0	0	0	0	0	0	0	0	0
7499	0.016865766117385942	0.015618436221447695	0.015524093326086934	0.986009226473799	None	0.2	1	0.3333333333333333	4	0.8	12	0.20987654320987653	0.8	16	12	0	0	0	1.0	9	9	1.1333333333333333	17	0.0	1.0	0.09999999995105387	0.5000000001337239	-0.1858258285645297	0.7687022563207118	0.24444525148233254	0.5491653048236317	0.853071319953605	0.614459999996179	0	1.0	0.0
6218	0.0007720415235173361	1.2978383762245486e-05	7.13797642180334e-06	0.9999971882667946	None	0.25	2	0.3684210526315789	7	0.6923076923076923	18	0.345679012345679	0.6923076923076923	25	18	2	0	0	1.0	9	9	1.8666666666666667	28	0.0	0.8421052631578947	-0.09977066741780388	0.5810273494367186	0.09822179870022968	0.5842227245986017	0.4087006934991857	0.6247532704057567	0.8929070562453574	0.5968360781869748	0	1.0	0.0
3751	0.004776550735409814	0.0008567800643438166	-0.00032939502693041044	0.9978000738633247	None	0.14285714285714285	3	0.4090909090909091	18	0.5079365079365079	32	0.8024691358024691	0.4126984126984127	42	26	22	0	0	1.0	9	9	4.333333333333333	65	0.0	0.8571428571428571	0.09408303003334703	0.5272427611170035	-0.04849487097295072	0.5335948408245389	0.2642943886495547	0.634005751898735	0.7871261801485262	0.5657095423208718	0	1.0	0.0
4331	0.009718688613810483	0.003300756743433288	0.00014122563612423836	0.985395416553402	None	0.2	1	0.3333333333333333	4	0.8	12	0.20987654320987653	0.8	16	12	0	0	0	1.0	9	9	1.1333333333333333	17	0.0	1.0	0.213376594428962	0.6099744328276631	0.03496437815772653	0.5595781037734271	0.1081453128846043	0.6335863708639239	0.6744593432150707	0.6014305757963544	0	1.0	0.0
1	None	None	None	None	None	0.04	1	0.36538461538461536	19	0.5526315789473685	42	0.9629629629629629	0.34210526315789475	43	26	34	0	0	1.0	9	9	5.2	78	0.0	0.9565217391304348	-0.05340162713305652	0.5930434993924131	-0.027346469094662162	0.6664485318186616	-0.0481552901248959	0.6473169230342385	0.6142721870104126	0.6361434625957492	0	1.0	0.0
172	None	None	None	None	None	0	0	0.23076923076923078	12	0.7066666666666667	53	0.9506172839506173	0.28	31	21	45	0	0	1.0	9	9	5.133333333333334	77	0.0	0.9411764705882353	1.3780343826196963e-06	0.5383288063994526	0.06681794600370901	0.6494321255887147	0.00020748462733711647	0.5026844586900248	0.5732183190174629	0.5647099165941999	0	1.0	0.0
1136	None	None	None	None	None	0	0	0.3333333333333333	2	0.8571428571428571	6	0.36	0.8571428571428571	8	6	0	2	0	1.0	5	5	0.6	9	1.0	0	0.0006339249439481348	0.5376220061942257	0.015649341527043323	0.5486736660790923	0.15692958143323207	0.5308694130938559	0.657081423437644	0.5390636518203268	1.0	1.0	0.0
5000	0.0	0.0	0.0	0.9999999999999998	None	0	0	0	0	0	0	1.0	0	0	0	0	4	0	1.0	1	1	0.06666666666666667	1	1.0	0	0	0	0	0	0	0	0	0	0	0	0
4367	5.3360382907783005e-06	4.796372368379214e-09	4.586399491496821e-09	0.9999995217733105	None	0	0	1.0	1	0	0	1.0	0	1	0	0	3	0	0.5	2	1	0.13333333333333333	2	1.0	0	0	0	0	0	0	0	0	0	0	0	0
7146	0.005237394173924068	0.005084017561493751	-0.00034479926226394344	0.9958365407113182	None	0.2	1	0.3333333333333333	4	0.8	12	0.20987654320987653	0.8	16	12	0	0	0	1.0	9	9	1.1333333333333333	17	0.0	1.0	0.09999999998683584	0.5000000000359653	0.0013692343400205356	0.561137243004445	0.09998918205682131	0.5000689586379368	0.6141777434275105	0.5204930642812083	0	1.0	0.0
3291	0.0	0.0	0.0	0.9999999999999998	None	0	0	0	0	0	0	1.0	0	0	0	0	4	0	1.0	1	1	0.06666666666666667	1	1.0	0	0	0	0	0	0	0	0	0	0	0	0
2099	None	None	None	None	None	0	0	0.45454545454545453	5	0.5714285714285714	8	0.8	0.35714285714285715	9	5	6	0	0	0.8	4	5	1.0666666666666667	16	0.0	0.18181818181818182	0.09923915420416128	0.502566360602423	0.09845512096191882	0.5121206043431583	0.13406401933132608	0.5894203062070238	0.5410931799465277	0.5349700556294162	0	0.7777777777777778	0.0
4894	0.0	0.0	0.0	0.9999999999999998	None	0	0	0	0	0	0	1.0	0	0	0	0	4	0	1.0	1	1	0.06666666666666667	1	1.0	0	0	0	0	0	0	0	0	0	0	0	0
2323	None	None	None	None	None	0.25	1	0.4	4	0.7692307692307693	10	0.23809523809523808	0.7692307692307693	14	10	0	0	0	0.7777777777777778	7	9	1.0	15	0.0	1.0	0.03614865998770546	0.6728175820194108	0.010080735755322843	0.5058231922440519	0.1467358202209514	0.6487919308670903	0.6940330034767345	0.6112717574555091	0	1.0	0.0
1195	None	None	None	None	None	0	0	0.1	2	0.9285714285714286	26	0.8333333333333334	0	0	0	29	0	0	1.0	6	6	2.0	30	0.0	0.24	0	0	0	0	0	0	0	0	0	0	0
3568	0.0	0.0	0.0	1.0	None	0	0	0	0	0	0	1.0	0	0	0	0	0	0	1.0	1	1	0.06666666666666667	1	0.0	0	0	0	0	0	0	0	0	0	0	0	0
2499	None	None	None	None	None	0	0	0.4117647058823529	7	0.5217391304347826	12	0.5208333333333334	0.43478260869565216	15	10	9	8	0	0.75	6	8	1.6666666666666667	25	0.47058823529411764	0.5263157894736842	0.3352414726986245	1.0	0.014289079335531593	0.5836553644067631	5.441608230710943e-22	0.5000000001197776	0.8765801458171748	0.9999970049625037	1.0	1.0	0.0
2470	None	None	None	None	None	0	0	0	0	0	0	1.0	0	0	0	0	2	0	1.0	1	1	0.06666666666666667	1	0.5	0	0	0	0	0	0	0	0	0	0	0	0
4588	None	None	None	None	None	0	0	0.12244897959183673	6	0.8591549295774648	61	0.9012345679012346	0.11267605633802817	11	8	61	4	0	1.0	9	9	4.866666666666666	73	0.032520325203252036	0.9090909090909091	5.798846643686275e-06	0.5765460819999961	0.1534211934741045	0.6840393658674994	-0.05098452509575879	0.6693124822132148	0.6759958121262932	0.6445944572779109	1.0	1.0	0.0
3856	0.002568023918644347	0.0003413691085949886	-0.0002425727794693319	0.998276058716032	None	0	0	0.375	3	0.7777777777777778	7	0.4074074074074074	0.7777777777777778	10	7	0	0	0	0.3333333333333333	3	9	0.7333333333333333	11	0.0	1.0	0.060874958894406264	0.6435479361211981	0.2355474179420022	0.6823085509471003	-0.06288019596605923	0.6199744214975398	0.7881108168683632	0.6490530206162147	0	0	0.0
3635	0.0	0.0	0.0	0.9999999999999998	None	0	0	0	0	0	0	1.0	0	0	0	0	4	0	1.0	1	1	0.06666666666666667	1	1.0	0	0	0	0	0	0	0	0	0	0	0	0
3905	None	None	None	None	None	0	0	0.175	7	0.7931034482758621	46	0.7407407407407407	0.13793103448275862	13	8	46	0	0	1.0	9	9	4.0	60	0.0	0.7037037037037037	-0.07324334302872178	0.5687419120389887	0.09994965138136802	0.5270349641386236	0.06505454247163231	0.6745914943703528	0.6751588844985659	0.59178042962591	0	1.0	0.0
59	None	None	None	None	None	0.3333333333333333	2	0.5	7	0.5789473684210527	11	0.5	0.5789473684210527	18	11	2	0	0	0.8571428571428571	6	7	1.4	21	0.0	0.4	0.03714101875514122	0.6429444109186582	0.09998754180461186	0.502785906537366	0.09776361247334583	0.603388492262947	0.5825346098423174	0.5841026307715496	0	1.0	0.0
1841	None	None	None	None	None	0.25	1	0.36363636363636365	4	0.7857142857142857	11	0.2222222222222222	0.7857142857142857	15	11	0	0	0	0.8888888888888888	8	9	1.0666666666666667	16	0.0	1.0	0.06229401099726337	0.5798547713148998	0.025167375847297856	0.6593729210410173	2.3845554696632144e-12	0.5594653153323477	0.5821314251577558	0.6004219470103954	0	1.0	0.0
2399	None	None	None	None	None	0	0	0.14	7	0.8333333333333334	60	0.9135802469135802	0	0	0	73	0	0	1.0	9	9	4.933333333333334	74	0.0	1.0	0	0	0	0	0	0	0	0	0	0	0
5847	0.03826393163109048	0.010756080749833464	0.0037905722005301262	0.9764602910029395	None	0.2	1	0.3333333333333333	4	0.8	12	0.20987654320987653	0.8	16	12	0	0	0	1.0	9	9	1.1333333333333333	17	0.0	1.0	0.49441239139311594	0.5771357032211506	0.10237760398813489	0.5448676600858146	0.37174245325200794	0.579919369886306	0.8352141335571355	0.5673730156078064	0	0.9375	0.0
3306	0.003862664578616262	0.0003872864834018543	-2.7490041247495056e-05	0.9988702475478087	None	0.2	1	0.3333333333333333	4	0.8	12	0.20987654320987653	0.8	16	12	0	0	0	1.0	9	9	1.1333333333333333	17	0.0	1.0	-0.01807245404775585	0.502099730759532	-0.4328840060238828	1.0	-0.11297773777727153	0.5789289102627736	0.9516671951742026	0.9999999999989329	0	1.0	0.0
5517	6.170241650829536e-05	4.820636591141878e-07	-3.3525797368488845e-07	0.9999999988274637	None	0.2	1	0.3333333333333333	4	0.8	12	0.20987654320987653	0.8	16	12	0	0	0	1.0	9	9	1.1333333333333333	17	0.0	1.0	0.09999999861483562	0.5000000001842584	0.4030682535948601	1.0	0.028637686489770543	0.512408829193013	0.924261969327192	0.9999999999999987	0	0.5625	0.0
3936	7.456309468458282e-05	1.0490857626021484e-06	-1.0455744869898848e-06	0.9999968116808684	None	0	0	0.3333333333333333	1	1.0	2	1.0	1.0	3	2	0	0	0	0.25	4	1	0.26666666666666666	4	0.0	0	7.902762784127648e-27	0.5	0.11199375703629741	0.5772582031338942	0.051700149687995946	0.5097402737585446	0.6124591624980636	0.5291746640914997	0	1.0	0.0
1641	None	None	None	None	None	0	0	0.5	2	0.75	3	1.0	0.75	4	3	1	5	0	0.16666666666666666	6	1	0.4	6	1.0	0.4	0.07051248047822158	0.6048147039186552	7.797364041810551e-14	0.500000000000063	1.4489478659314816e-08	0.5000006060421245	0.5823429724765723	0.5354047982912516	1.0	1.0	0.0
2954	0.00046142117044241273	0.00018695407621043954	-1.8495575948272e-06	0.9995924461913871	None	0	0	0.25	1	1.0	3	1.0	1.0	4	3	0	3	0	0.2	5	1	0.3333333333333333	5	1.0	0	2.092163116233146e-05	0.5005119980263952	0.050959067600727916	0.5550937487502617	0.08538124394341673	0.5071500240232282	0.5875582358044144	0.5209812941212355	1.0	1.0	0.25
5746	0.020733309181837432	0.009765310668549063	-0.0012413059240531607	0.987230436985113	None	0.3333333333333333	1	0.5	4	0.7	7	0.3	0.7	11	7	0	0	0	0.625	8	5	0.8	12	0.0	1.0	0.46748547553612063	0.5098265803778311	0.06494000032005838	0.5193864258492158	0.24682420995189083	0.5449505662585691	0.8400491109594979	0.524745184879296	0	1.0	0.0
3627	0.0021572042771826304	0.0015092211946069036	0.0013352527900934302	0.996474662214004	None	0	0	0.42857142857142855	3	0.625	5	0.3333333333333333	0.625	7	5	2	0	0	0.8333333333333334	6	5	0.6666666666666666	10	0.0	0.2222222222222222	0.09994020530403833	0.5003675685832086	0.07346894079625368	0.5772840565013633	0.019815893130209598	0.6695921934574904	0.588586208000248	0.5841456228365742	0	0	0.0
6834	0.01137522390498864	0.01076040255327506	0.010470361509031125	0.998223928006827	None	0.2	1	0.3333333333333333	4	0.8	12	0.20987654320987653	0.8	16	12	0	0	0	1.0	9	9	1.1333333333333333	17	0.0	1.0	-0.09929038335584608	0.5946231957349662	0.06927817722935899	0.6505315164635462	-0.09999986490852857	0.5000003363871363	0.6872255942080501	0.5829340118277647	0	1.0	0.0
6838	1.1799531527281705e-07	1.1401940357338435e-07	4.4550015357768526e-11	0.9999834405154465	None	0	0	0.018518518518518517	1	1.0	79	1.0	0	0	0	80	0	0	1.0	9	9	5.4	81	0.0	1.0	0	0	0	0	0	0	0	0	0	0	0
4349	0.010976686693419386	0.0014686429741150473	0.0010838686599367285	0.9800534014896057	None	0.2	1	0.3333333333333333	4	0.8	12	0.20987654320987653	0.8	16	12	0	0	0	1.0	9	9	1.1333333333333333	17	0.0	1.0	0.24771213862312216	0.6322893628880334	0.22476942463597244	0.7724384813643913	0.12690659851544886	0.543721464580333	0.6703068414225883	0.6562225338455304	0	1.0	0.0
2913	0.003033465097184716	0.00018901403023913204	0.00017202534695928934	0.9965249831745222	None	0.3333333333333333	1	0.4444444444444444	4	0.7272727272727273	8	0.2708333333333333	0.7272727272727273	12	8	0	0	0	0.75	8	6	0.8666666666666667	13	0.0	0.8571428571428571	0.03258041192744558	0.5782560258628666	0.051782924004375695	0.5361226445071927	-0.11920502600860436	0.727840839490927	0.7007447093583027	0.6180671099825492	0	1.0	0.0
1189	None	None	None	None	None	0	0	0.16666666666666666	4	0.8529411764705882	29	1.0	0.6470588235294118	26	22	9	4	0	0.4444444444444444	9	4	2.4	36	0.2222222222222222	1.0	0.02452638712788574	0.67798892793716	-0.008947072436406063	0.6683791808640995	0.03151515751291813	0.5627196989278748	0.601970423087271	0.6378100925131455	1.0	1.0	0.017633796948372072
3466	0.006155314357872946	0.002471692792932318	-0.0024167471985966182	0.9969128134681844	None	0.2	1	0.3333333333333333	4	0.8	12	0.20987654320987653	0.8	16	12	0	0	0	1.0	9	9	1.1333333333333333	17	0.0	1.0	-0.0962871149925504	0.5361327852651889	9.63970032639408e-07	0.5634683352506523	-0.08978947417813246	0.5582616593168983	0.6093816928178364	0.5526494230650815	0	1.0	0.0
6661	0.00034260214212341943	3.967747842632157e-06	-3.1226158110457845e-06	0.9999999725926104	None	0.2	1	0.3333333333333333	4	0.8	12	0.20987654320987653	0.8	16	12	0	0	0	1.0	9	9	1.1333333333333333	17	0.0	1.0	0.019732506257885724	0.5659811524369773	0.09933654432820242	0.5164182862156623	0.06662610064183762	0.5359700166716278	0.5741738202056861	0.5395255763853297	0	1.0	0.0
2984	3.19538562352031e-07	1.3384945656675828e-07	1.3264988427557342e-07	0.9999820279507659	None	0.07142857142857142	1	0.4	12	0.5476190476190477	23	0.6111111111111112	0.5238095238095238	34	22	9	0	0	0.8888888888888888	8	9	2.933333333333333	44	0.0	0.7428571428571429	0.18016776909750828	0.5242308937163381	-0.09999978280227854	0.5000580239960101	1.113423459283359e-06	0.501130581768292	0.7611698333357336	0.508478686269336	0	1.0	0.0
2695	None	None	None	None	None	0.08333333333333333	1	0.2962962962962963	8	0.7105263157894737	27	0.49382716049382713	0.5	27	19	12	0	0	1.0	9	9	2.6666666666666665	40	0.0	0.7096774193548387	0.015275422017838663	0.6711648321080316	2.346810837662799e-16	0.5000076895908487	0.09458784669164719	0.5535297299500019	0.6120000038937944	0.5767576424289093	0	1.0	0.0
3021	0.012946060755846056	0.00017575889589367113	-0.00017151635470511177	0.989914659074656	None	0.25	1	0.4	4	0.7692307692307693	10	0.23809523809523808	0.7692307692307693	14	10	0	0	0	0.7777777777777778	7	9	1.0	15	0.0	1.0	0.003279991714029747	0.5596567326980307	0.00022541081065685043	0.5075916142083311	0.20524332435004888	0.6571903838635187	0.722817011276471	0.5761476455861035	0	0	0.0
5682	0.025157334386205175	0.005981982543708725	0.005580092079947063	0.9602958321015675	None	0.2	1	0.3333333333333333	4	0.8	12	0.20987654320987653	0.8	16	12	0	0	0	1.0	9	9	1.1333333333333333	17	0.0	1.0	0.4093521571371451	0.519949852489312	0.08919041728103207	0.5409000039695216	0.2639669388250375	0.574971087143975	0.7870479218545071	0.5453724012140846	0	0.875	0.0
2693	None	None	None	None	None	0.06666666666666667	1	0.4375	14	0.45652173913043476	21	0.6666666666666666	0.2826086956521739	22	13	25	0	0	0.8888888888888888	9	8	3.2	48	0.0	0.6666666666666666	0.08153866086106817	0.6537910859463186	0.08950653771810169	0.5710152373940074	-0.09999999996919133	0.5000064328411593	0.7045649928195461	0.5762151533646931	0	0.8181818181818182	0.0
1770	None	None	None	None	None	0	0	0.4	4	0.5384615384615384	7	0.5	0	0	0	14	15	0	0.8333333333333334	5	6	1.0	15	0.46875	0.8333333333333334	0	0	0	0	0	0	0	0	0	0	0
1806	None	None	None	None	None	0	0	0.42857142857142855	3	0.75	6	0.3333333333333333	0.75	9	6	0	1	0	0.8333333333333334	5	6	0.6666666666666666	10	1.0	0.4	0.04195810748451395	0.5794738477766699	0.04276219543259001	0.6643756801223414	3.5389586580224947e-13	0.572555594393772	0.5945074353816019	0.6063316396810772	1.0	0.8888888888888888	0.0
4131	None	None	None	None	None	0.16666666666666666	2	0.38461538461538464	10	0.5945945945945946	22	0.609375	0.40540540540540543	24	15	14	0	0	1.0	8	8	2.6	39	0.0	0.6875	-0.09999999999960729	0.5000000001137267	0.09997045352634648	0.5001633350535459	-0.05677952500079595	0.5119043185818194	0.7024752818636727	0.5040232144509307	0	1.0	0.0
1344	None	None	None	None	None	0	0	0	0	0	0	1.0	0	0	0	0	4	0	1.0	1	1	0.06666666666666667	1	1.0	0	0	0	0	0	0	0	0	0	0	0	0
7171	0.0035194182291488738	0.0032202563147621568	0.0031577028163940236	0.9972217502077244	None	0.25	1	0.4	4	0.7692307692307693	10	0.23809523809523808	0.7692307692307693	14	10	0	0	0	0.7777777777777778	7	9	1.0	15	0.0	1.0	0.09999999831322112	0.5000000048969717	-0.15565389169199423	0.99690338678867	0.05148642117316482	0.5131491552120279	0.7577099639602929	0.8746065656458977	0	1.0	0.0
1718	None	None	None	None	None	0	0	0.2	6	0.7619047619047619	32	0.6111111111111112	0.11904761904761904	8	5	35	9	0	0.8888888888888888	9	8	2.933333333333333	44	0.1267605633802817	0.6486486486486487	-0.003120219653275388	0.6228014914273409	0.1253394494537734	0.9998288355200103	1.1628900186655103e-06	0.5000067712619465	0.8553680051593342	0.9551294803685568	1.0	1.0	0.0
5430	0.0	0.0	0.0	1.0	None	0	0	0	0	0	0	1.0	0	0	0	0	0	0	1.0	1	1	0.06666666666666667	1	0.0	0	0	0	0	0	0	0	0	0	0	0	0
3319	0.00022252733285194065	4.476520465486938e-05	3.333305517614622e-05	0.9994076786241082	None	0.2	1	0.3333333333333333	4	0.8	12	0.20987654320987653	0.8	16	12	0	0	0	1.0	9	9	1.1333333333333333	17	0.0	1.0	0.0001590780614305031	0.5645103747222626	0.09999999999916616	0.5000000009553544	-0.012138197936173756	0.6660596589451416	0.6230556254349173	0.5785039316279682	0	1.0	0.0
4602	0.0	0.0	0.0	0.9999999999999998	None	0	0	0	0	0	0	1.0	0	0	0	0	4	0	1.0	1	1	0.06666666666666667	1	1.0	0	0	0	0	0	0	0	0	0	0	0	0
3084	0.005884715009324665	0.0002093222425405976	0.00019877368072251315	0.991738593926706	None	0.2	1	0.3333333333333333	4	0.8	12	0.20987654320987653	0.8	16	12	0	0	0	1.0	9	9	1.1333333333333333	17	0.0	1.0	0.006524335939284681	0.5647551203328558	0.09999953588763742	0.5022109886780262	-0.06322682924645372	0.6529793547127993	0.6610653721239103	0.5745638172514409	0	1.0	0.0
418	None	None	None	None	None	0.2	1	0.3333333333333333	4	0.8	12	0.20987654320987653	0.8	16	12	0	0	0	1.0	9	9	1.1333333333333333	17	0.0	1.0	-0.0999945241680614	0.5000184555432079	-0.034799977017271874	0.6635683578320919	-0.07623522025615741	0.5350564274578128	0.5687279000163614	0.5678919810162979	0	1.0	0.0
410	None	None	None	None	None	0.3333333333333333	1	0.5	4	0.7	7	0.3333333333333333	0.7	11	7	0	0	0	0.4444444444444444	4	9	0.8	12	0.0	1.0	5.52365938374844e-06	0.5026451808189148	-0.08652036523267215	0.5757139266157124	0.06123546222568127	0.6377354276658949	0.6532269662608746	0.5729206728530833	0	1.0	0.0
4582	5.837186530639948e-06	2.039948793130714e-08	2.0297773020000712e-08	0.9999994783231977	None	0	0	1.0	1	0	0	1.0	0	1	0	0	3	0	0.5	2	1	0.13333333333333333	2	1.0	0	0	0	0	0	0	0	0	0	0	0	0
1514	None	None	None	None	None	0	0	1.0	3	0.0	0	0.6666666666666666	0	0	0	3	8	0	0.6666666666666666	2	3	0.26666666666666666	4	0.8	1.0	0	0	0	0	0	0	0	0	0	0	0
3990	0.002266182306784213	0.00157284861757789	0.0013744624643726845	0.9965214667401201	None	0	0	0.42857142857142855	3	0.625	5	0.3333333333333333	0.625	7	5	2	0	0	0.8333333333333334	6	5	0.6666666666666666	10	0.0	0.2222222222222222	0.09994020530403833	0.5003675685832086	0.07346894079625368	0.5772840565013633	0.019815893130209598	0.6695921934574904	0.588586208000248	0.5841456228365742	0	0	0.0
3495	None	None	None	None	None	0	0	0.05555555555555555	3	0.9620253164556962	76	1.0	0.10126582278481013	9	8	71	0	0	1.0	9	9	5.4	81	0.0	1.0	-0.19861882012983037	1.0	0.09999643092380008	0.5000502236811825	-0.011239427415080713	0.6640044040499853	0.8467827303975646	0.9999999999465068	0	1.0	0.0
3107	3.403093323588255e-06	1.4595279703131724e-06	-4.397002689049697e-08	0.9996216971305182	None	0.3333333333333333	1	0.625	5	0.4444444444444444	4	0.39285714285714285	0.2222222222222222	5	2	5	10	0	0.5714285714285714	7	4	0.7333333333333333	11	0.9090909090909091	0.5714285714285714	-0.07914941707414466	0.6138915090479119	2.1788825551845755e-11	0.5000000000695561	0.05786415516198965	0.524136015586421	0.6511104376053118	0.5465579822209211	1.0	1.0	0.0
5046	1.403420611884903e-05	1.9984655731116673e-06	1.997217335846078e-06	0.994698646159885	None	0	0	0.09375	3	0.9111111111111111	41	0.8703703703703703	0	0	0	46	0	0	0.6666666666666666	9	6	3.1333333333333333	47	0.0	0.8292682926829268	0	0	0	0	0	0	0	0	0	0	0
3630	None	None	None	None	None	0.1111111111111111	1	0.3	6	0.6666666666666666	18	0.453125	0.4074074074074074	16	11	12	0	0	1.0	8	8	1.9333333333333333	29	0.0	0.5384615384615384	0.05016252211790769	0.6395522801414004	-0.03358262721754498	0.5175799748748479	0.06824648988870155	0.6516321273663278	0.6339048903902421	0.6042799336641799	0	0	0.0
5060	1.8980304215471455e-07	1.5539213286474927e-07	1.2073652578520502e-07	0.9999542527058137	None	0	0	0.09302325581395349	4	0.9032258064516129	56	0.8888888888888888	0	0	0	63	4	0	0.8888888888888888	9	8	4.266666666666667	64	0.03076923076923077	1.0	0	0	0	0	0	0	0	0	0	0	0
2571	2.3310698152447262e-08	1.9726724415437764e-08	-9.922512706153582e-12	0.9999961868637586	None	0	0	0.5	2	0.75	3	1.0	0.75	4	3	1	5	0	0.16666666666666666	6	1	0.4	6	1.0	0.4	0.07051248047822158	0.6048147039186552	7.797364041810551e-14	0.500000000000063	1.4489478659314816e-08	0.5000006060421245	0.5823429724765723	0.5354047982912516	1.0	1.0	0.0
2996	0.0026196438379557504	0.00020121107116834617	0.0001517104781054455	0.9967352343470978	None	0.25	1	0.4	4	0.75	9	0.25	0.75	13	9	0	0	0	0.875	7	8	0.9333333333333333	14	0.0	0.8571428571428571	0.059597921826893385	0.6385800013698095	4.4423844295334104e-10	0.5000154127967665	-0.13704043907642632	0.9999746708393557	0.6978651615744986	0.9762838919323457	0	1.0	0.0
4258	0.0027742406992213755	0.0014385759529556546	-0.0008955368200912284	0.9981261818426944	None	0.2857142857142857	2	0.35294117647058826	6	0.7391304347826086	17	0.30864197530864196	0.7391304347826086	23	17	1	0	0	1.0	9	9	1.6666666666666667	25	0.0	1.0	-0.09999999989686523	0.5000000028180698	0.11529378865153031	0.5526972742838414	-0.17314496370884377	0.9978791071816754	0.8067842851375522	0.8930030763282563	0	0.9130434782608695	0.0
5875	1.4082528615210129e-05	2.210932854340567e-06	2.208481085143055e-06	0.9947711096704897	None	0	0	0.23076923076923078	6	0.75	27	0.6031746031746031	0.05555555555555555	3	2	34	10	0	0.7777777777777778	9	7	2.533333333333333	38	0.14084507042253522	0.6470588235294118	0.09999999992663619	0.5000000000954622	0.013483524755849135	0.5572549900765731	3.7259712208005005e-05	0.5000495758694207	0.6089867023773189	0.5191761916523049	1.0	1.0	0.0
3143	0.004657615248076609	0.00030398715656543523	0.00024176003388875472	0.9946732922729342	None	0.3333333333333333	1	0.5	4	0.7	7	0.2857142857142857	0.7	11	7	0	0	0	0.8571428571428571	6	7	0.8	12	0.0	0.6666666666666666	-0.13832947269306267	0.8938509092421965	-0.1319140218577675	0.5439847169548814	0.0918472692186702	0.5773704727538654	0.7378403631397815	0.7053749105114595	0	0.9090909090909091	0.0
3628	1.9624619475967847e-08	1.7887127086258733e-08	1.7595951760577692e-08	0.9999975603020532	None	0	0	0.75	3	0.3333333333333333	1	0.5555555555555556	0	0	0	4	10	0	1.0	3	3	0.3333333333333333	5	0.8333333333333334	1.0	0	0	0	0	0	0	0	0	0	0	0
1678	None	None	None	None	None	0	0	0.6	3	0.6	3	0.4666666666666667	0.6	6	3	0	1	0	0.6	3	5	0.4666666666666667	7	1.0	1.0	-0.025562710729109317	0.5867055931375165	0.06959082819089805	0.537033306810152	7.902762784127648e-27	0.5	0.6042902475698395	0.5414685213783275	1.0	1.0	0.0
5040	0.015915601497568727	0.005576895174321058	0.0007644092754051918	0.9941402113849797	None	0.2	1	0.3333333333333333	4	0.8	12	0.20987654320987653	0.8	16	12	0	0	0	1.0	9	9	1.1333333333333333	17	0.0	1.0	0.09999998594206956	0.5000000166225245	0.04181824471785282	0.5049543219914998	0.2212561489696026	0.5031621505865697	0.677790908276012	0.5027055380971289	0	1.0	0.0
6147	0.0025086743632054998	0.0013308198718233034	0.00020405035478294342	0.9982601652810609	None	0.2	1	0.3333333333333333	4	0.8	12	0.20987654320987653	0.8	16	12	0	0	0	1.0	9	9	1.1333333333333333	17	0.0	1.0	0.09999999997151614	0.5000000001824009	0.23467869881530454	0.5969130723144711	0.041075887749264225	0.510975139921437	0.6907767951246337	0.5363131904543719	0	1.0	0.0
6425	0.01734320745684996	0.015997888681784016	0.015906094974535132	0.986138497685796	None	0.2	1	0.3333333333333333	4	0.8	12	0.20987654320987653	0.8	16	12	0	0	0	1.0	9	9	1.1333333333333333	17	0.0	1.0	0.09999999995105387	0.5000000001337239	-0.1858258285645297	0.7687022563207118	0.24444525148233254	0.5491653048236317	0.853071319953605	0.614459999996179	0	1.0	0.0
5161	None	None	None	None	None	0.0625	1	0.29411764705882354	10	0.6938775510204082	34	0.6296296296296297	0.6326530612244898	41	31	9	0	0	1.0	9	9	3.4	51	0.0	0.6666666666666666	0.41647598527369284	0.5676500222234957	-0.05014859989344106	0.5552060643839621	0.017578297128088827	0.6666027603591888	0.8853831831202743	0.59763466553652	0	0.9512195121951219	0.0
3841	0.0033681891723006552	0.0006636841076516468	0.0006311482942584719	0.9957062888641381	None	0.2	2	0.34782608695652173	8	0.65625	21	0.41975308641975306	0.59375	27	19	6	0	0	1.0	9	9	2.2666666666666666	34	0.0	0.6666666666666666	-0.012458725912431622	0.6499092286982263	0.4494478530299185	0.770825164517354	-0.014008454376844132	0.6745449052209225	0.8887461912878631	0.7012959709078975	0	0	0.0
1744	None	None	None	None	None	0	0	0.4	2	0.8	4	0.4666666666666667	0.8	6	4	0	2	0	0.6	5	3	0.4666666666666667	7	1.0	0	0.07546626208204352	0.5322048494206072	0.00013652266312840945	0.5009849825159534	3.6259398576894474e-07	0.500379089310788	0.5880016689630203	0.5112026478328356	1.0	1.0	0.0
3633	None	None	None	None	None	0	0	0.16	8	0.8333333333333334	60	0.9135802469135802	0.05555555555555555	7	4	66	0	0	1.0	9	9	4.933333333333334	74	0.0	0.9090909090909091	0.005296147583421935	0.6231955518262743	-0.1240624826863453	0.9999999989603661	0.09999755307429811	0.5000249242928384	0.8302463882238919	0.9991441366963772	0	0.5714285714285714	0.0
2165	None	None	None	None	None	0.25	1	0.4	4	0.7692307692307693	10	0.23809523809523808	0.7692307692307693	14	10	0	0	0	0.7777777777777778	7	9	1.0	15	0.0	1.0	-0.05306686022531483	0.6724765082166566	0.0007894676971903021	0.508588303107624	0.11118062648814483	0.6196214478350338	0.6741767999453899	0.6020231163089751	0	1.0	0.0
2546	None	None	None	None	None	0.14285714285714285	1	0.375	6	0.6666666666666666	14	0.5111111111111111	0.23809523809523808	10	5	12	9	0	0.5555555555555556	5	9	1.5333333333333334	23	0.391304347826087	0.3157894736842105	0.25599677311977376	0.9458144353963908	-0.21231818596527532	0.9999999999996252	1.5781065080190952e-14	0.5000000891714135	0.8765053473648128	0.9999722075799937	1.0	0.8	0.0
1125	None	None	None	None	None	0	0	0	0	0	0	1.0	0	0	0	0	4	0	1.0	1	1	0.06666666666666667	1	1.0	0	0	0	0	0	0	0	0	0	0	0	0
1654	None	None	None	None	None	0	0	0.6666666666666666	2	0.0	0	0.6666666666666666	0	1	0	2	3	0	0.6666666666666666	2	3	0.26666666666666666	4	0.42857142857142855	0	0	0	0	0	0	0	0	0	0	0	0
1552	None	None	None	None	None	0	0	0.75	3	0.3333333333333333	1	0.5555555555555556	0.3333333333333333	4	1	0	0	0	1.0	3	3	0.3333333333333333	5	0.0	1.0	0.28509222022128305	0.5570557526715955	-0.004048437445038425	0.6275349584937049	0.11128086792310021	0.5132552400437536	0.7751719818274853	0.5665945571914943	0	0	0.0
5806	None	None	None	None	None	0.05	1	0.38095238095238093	16	0.5409836065573771	33	0.7777777777777778	0.47540983606557374	44	29	18	0	0	1.0	9	9	4.2	63	0.0	0.8148148148148148	0.14537593062839668	0.737966725200857	0.1111566616403886	0.665718926278297	-0.09999998428987247	0.5000002978193204	0.7802902021814068	0.6398633895179111	0	1.0	0.0
6306	0.00011507751300974767	9.588574517534758e-07	-5.506804545585027e-07	0.9999896643988927	None	0	0	0.42857142857142855	3	0.75	6	0.3333333333333333	0.75	9	6	0	0	0	0.8333333333333334	6	5	0.6666666666666666	10	0.0	0.4	-0.12369337516147834	0.5808304658455395	0.09945849991802058	0.5256388378997999	0.06716742764343295	0.5491337267512765	0.7094588908264771	0.5519782058449668	0	1.0	0.0
2856	0.0	0.0	0.0	1.0	None	0	0	0	0	0	0	1.0	0	0	0	0	0	0	1.0	1	1	0.06666666666666667	1	0.0	0	0	0	0	0	0	0	0	0	0	0	0
6681	0.01734722118163124	0.016153488974039048	0.01606811803436954	0.9858599171041608	None	0.2	1	0.3333333333333333	4	0.8	12	0.20987654320987653	0.8	16	12	0	0	0	1.0	9	9	1.1333333333333333	17	0.0	1.0	0.09999999995105387	0.5000000001337239	-0.1858258285645297	0.7687022563207118	0.24444525148233254	0.5491653048236317	0.853071319953605	0.614459999996179	0	1.0	0.0
4112	0.0025606379138121372	0.0005638834740936332	0.00028737394634529857	0.9981242418955687	None	0.21428571428571427	3	0.4666666666666667	14	0.4883720930232558	21	0.5555555555555556	0.4418604651162791	31	19	13	0	0	1.0	9	9	3.0	45	0.0	0.717948717948718	-0.08033446495676705	0.6733702378503675	0.060020191333027925	0.5965873822755143	-0.044810915474363985	0.6741822701007787	0.6421498971445465	0.6488448330250571	0	1.0	0.0
4549	None	None	None	None	None	0	0	0.07692307692307693	4	0.9210526315789473	70	0.9629629629629629	0.17105263157894737	15	13	62	2	0	1.0	9	9	5.2	78	0.015873015873015872	0.9855072463768116	0.03356790715945465	0.5454382891102575	0.08489111932215936	0.537076022634348	0.09949587738004788	0.5361891411530778	0.5743141367148301	0.5395706511893451	1.0	0.9333333333333333	0.0
2947	0.0	0.0	0.0	0.9999999999999998	None	0	0	0	0	0	0	1.0	0	0	0	0	4	0	1.0	1	1	0.06666666666666667	1	1.0	0	0	0	0	0	0	0	0	0	0	0	0
6747	0.02968021249798464	0.0186171862443324	0.0120341615018338	0.9686800821433311	None	0.2	1	0.3333333333333333	4	0.8	12	0.20987654320987653	0.8	16	12	0	0	0	1.0	9	9	1.1333333333333333	17	0.0	1.0	0.3240588239487878	0.5266907821519037	-0.0811616533975015	0.6067246090676315	0.4246819699253363	0.640261197382012	0.8950806912806596	0.5920168442146738	0	1.0	0.0
887	None	None	None	None	None	0.09523809523809523	2	0.3181818181818182	14	0.625	40	0.9166666666666666	0.359375	37	23	28	3	0	0.8888888888888888	9	8	4.4	66	0.06521739130434782	0.896551724137931	-0.0761211552145068	0.6091463933767207	-0.03437316930039735	0.6346482344154387	0.07722528485773453	0.6227163394879087	0.6570146515302384	0.6222266159902063	0.0	0.2702702702702703	0.0
2228	None	None	None	None	None	0	0	1.0	2	0.0	0	0.75	0	0	0	2	7	0	1.0	2	2	0.2	3	0.875	0	0	0	0	0	0	0	0	0	0	0	0
3579	None	None	None	None	None	0	0	0.25925925925925924	7	0.7368421052631579	28	0.49382716049382713	0.5789473684210527	28	22	11	3	0	1.0	9	9	2.6666666666666665	40	0.15	0.6857142857142857	-0.0679280612402797	0.9855874983666956	-0.07736395032614558	0.5767823678716767	-0.09393512194158295	0.5736054698582584	0.6157348578519553	0.8334714091159301	0.9285714285714286	0.9642857142857143	0.0
499	None	None	None	None	None	0	0	0.29411764705882354	5	0.6956521739130435	16	0.7142857142857143	0.043478260869565216	5	1	19	15	0	0.7142857142857143	5	7	1.6666666666666667	25	0.39473684210526316	0.5	5.7059516636173665e-06	0.5000329111177351	0.008648975333801307	0.5826589908027903	0.12160752738890031	0.9999610077976109	0.8634119661318196	0.9705541244635325	0.4	0.4	0.0
6676	1.6955231616324439e-06	9.185369448085593e-07	6.535850976708067e-07	0.999634781474487	None	0	0	1.0	2	0.0	0	0.75	0	2	0	0	0	0	1.0	2	2	0.2	3	0.0	0	0	0	0	0	0	0	0	0	0	0	0
2305	None	None	None	None	None	0	0	0	0	0	0	1.0	0	0	0	0	4	0	1.0	1	1	0.06666666666666667	1	1.0	0	0	0	0	0	0	0	0	0	0	0	0
1638	None	None	None	None	None	0	0	0.42857142857142855	6	0.5	9	0.5714285714285714	0.3333333333333333	11	6	8	9	0	0.7142857142857143	7	5	1.3333333333333333	20	0.6	0.5	0.09990357775230997	0.5007222616401743	0.0010712519849905506	0.6674081733644144	0.09999999961279253	0.500000003526739	0.6143443234215691	0.5580187148450345	1.0	1.0	0.0
7333	1.2646038085936191e-08	1.1989512604341299e-08	-1.198945091289983e-08	0.9999985683550531	None	0	0	0.375	3	0.7777777777777778	7	0.4074074074074074	0.7777777777777778	10	7	0	0	0	0.3333333333333333	9	3	0.7333333333333333	11	0.0	1.0	0.3448655267639993	0.5027409451537206	-0.01807139779193334	0.6491619447013814	7.902762784127648e-27	0.5	0.8417628499158767	0.5520046926790478	0	1.0	0.0
4105	0.009250290062609676	0.0004966116777520037	0.00043203977237816387	0.9767351320001613	None	0	0	0.3333333333333333	2	0.8571428571428571	6	0.36	0.8571428571428571	8	6	0	0	0	1.0	5	5	0.6	9	0.0	0	0.19273927869088778	0.6544852525912964	1.9337298686999573e-11	0.500000004140719	0.2455230532953238	0.9995243015238952	0.7422522121233961	0.9406445523960988	0	0	0.0
6903	8.976402118891671e-05	5.115842055542357e-07	2.2289034335235677e-07	0.9999865771932407	None	0	0	0.3333333333333333	2	0.8571428571428571	6	0.36	0.8571428571428571	8	6	0	0	0	1.0	5	5	0.6	9	0.0	0	0.053516053826643706	0.5637971568794989	-0.09685048334172061	0.6503106611012462	-0.02738331319532935	0.502158701131062	0.6487244046029516	0.5732709058290847	0	1.0	0.0
2513	None	None	None	None	None	0	0	0.75	3	0.3333333333333333	1	0.625	0	0	0	4	0	0	0.5	4	2	0.3333333333333333	5	0.0	0.6666666666666666	0	0	0	0	0	0	0	0	0	0	0
5690	0.011055863463096272	0.010660048692589918	0.010334851499356005	0.9982176945288453	None	0.2	1	0.3333333333333333	4	0.8	12	0.20987654320987653	0.8	16	12	0	0	0	1.0	9	9	1.1333333333333333	17	0.0	1.0	-0.09929038335584608	0.5946231957349662	0.06927817722935899	0.6505315164635462	-0.09999986490852857	0.5000003363871363	0.6872255942080501	0.5829340118277647	0	1.0	0.0
2102	None	None	None	None	None	0	0	0.5714285714285714	4	0.375	3	0.625	0.125	2	1	7	8	0	1.0	4	4	0.6666666666666666	10	0.47058823529411764	0.6666666666666666	-0.005067561952558215	0.5402442346305838	0.10678558767313365	0.5335576047376751	0.052202434943611986	0.5715683067017986	0.6133640185062005	0.5485144783619361	1.0	1.0	0.008435856392427502
3946	0.0036438194388331035	0.00038370003785273365	0.00038022082086314055	0.9963139646461282	None	0.2	1	0.3333333333333333	4	0.8	12	0.20987654320987653	0.8	16	12	0	0	0	1.0	9	9	1.1333333333333333	17	0.0	1.0	0.06748904624914627	0.6365468597191692	-0.01077524709335088	0.6772441350572748	0.09903716896671813	0.5050492591836279	0.627567156977686	0.608397304118589	0	1.0	0.0
2550	None	None	None	None	None	0	0	1.0	1	0	0	1.0	0	1	0	0	3	0	0.5	2	1	0.13333333333333333	2	1.0	0	0	0	0	0	0	0	0	0	0	0	0
3626	0.004489912158323707	0.00047275481315571483	-0.0004722282326407484	0.995995791613132	None	0.2222222222222222	2	0.35	7	0.7037037037037037	19	0.35802469135802467	0.7037037037037037	26	19	2	0	0	1.0	9	9	1.9333333333333333	29	0.0	0.8	-0.00216815022813118	0.6791614405092049	0.015122496970739275	0.5791336721220071	0.1267059694605816	0.9999999610918828	0.6556978022283099	0.9976329333395044	0	1.0	0.0
1937	None	None	None	None	None	0	0	0	0	0	0	1.0	0	0	0	0	0	0	1.0	1	1	0.06666666666666667	1	0.0	0	0	0	0	0	0	0	0	0	0	0	0
2037	None	None	None	None	None	0	0	0.018518518518518517	1	1.0	79	1.0	0	0	0	80	0	0	1.0	9	9	5.4	81	0.0	1.0	0	0	0	0	0	0	0	0	0	0	0
4272	0.0003135666002645124	2.034272950011477e-06	-1.7279319532653043e-06	0.9999999780277573	None	0.2	1	0.3333333333333333	4	0.8	12	0.20987654320987653	0.8	16	12	0	0	0	1.0	9	9	1.1333333333333333	17	0.0	1.0	-0.02589773398986641	0.6734167456620211	0.05819734977468103	0.5222346082119992	-0.062365095357831746	0.6596170420976555	0.65232226847482	0.6204412592809427	0	1.0	0.0
7296	0.00046647799904834744	6.675537710064872e-06	4.504908373099926e-06	0.9999999832745646	None	0.2	1	0.3333333333333333	4	0.8	12	0.20987654320987653	0.8	16	12	0	0	0	1.0	9	9	1.1333333333333333	17	0.0	1.0	-0.05504719594719877	0.6078253877455838	0.04986970137623529	0.6661624060134146	-0.09999998941986651	0.5000000327804974	0.660156400707295	0.5929932280309114	0	1.0	0.0
459	None	None	None	None	None	0	0	1.0	1	0	0	1.0	0	1	0	0	2	0	0.5	1	2	0.13333333333333333	2	0.6666666666666666	0	0	0	0	0	0	0	0	0	0	0	0
705	None	None	None	None	None	0	0	0.11538461538461539	6	0.868421052631579	66	0.9629629629629629	0.039473684210526314	6	3	71	0	0	1.0	9	9	5.2	78	0.0	0.9565217391304348	0.06128214384725868	0.5383547530970673	-0.06145049774155217	0.6167047032662591	0.08305188950517123	0.6658865975251845	0.6462671219193946	0.6081751949308936	0	1.0	0.0
6888	0.030251595793847324	0.0203188734051616	0.012428324845984608	0.968567158839662	None	0.2	1	0.3333333333333333	4	0.8	12	0.20987654320987653	0.8	16	12	0	0	0	1.0	9	9	1.1333333333333333	17	0.0	1.0	0.3240588239487878	0.5266907821519037	-0.0811616533975015	0.6067246090676315	0.4246819699253363	0.640261197382012	0.8950806912806596	0.5920168442146738	0	1.0	0.0
4990	0.02559156933924069	0.006005719700115997	0.0057669539922836814	0.9601300023957393	None	0.2	1	0.3333333333333333	4	0.8	12	0.20987654320987653	0.8	16	12	0	0	0	1.0	9	9	1.1333333333333333	17	0.0	1.0	0.4093521571371451	0.519949852489312	0.08919041728103207	0.5409000039695216	0.2639669388250375	0.574971087143975	0.7870479218545071	0.5453724012140846	0	0.875	0.0
290	None	None	None	None	None	0	0	0.25	1	1.0	3	1.0	1.0	4	3	0	3	0	0.2	1	5	0.3333333333333333	5	1.0	0	-0.0017582232046970778	0.6302573965853396	0.10093621567405031	0.5698507096516103	1.3938518585554633	0.9173454276691247	0.9982577063308968	0.7453174583113735	1.0	1.0	0.0
3483	None	None	None	None	None	0	0	0.0625	1	1.0	21	0.5111111111111111	0.09523809523809523	3	2	19	0	0	0.5555555555555556	9	5	1.5333333333333334	23	0.0	0.8888888888888888	0.19184727833781096	0.6797363831409984	0.09999996688406851	0.5000001214685762	-0.03445975180923615	0.6299666893635928	0.7169409454661756	0.6054465494977269	0	1.0	0.0
2520	None	None	None	None	None	0	0	1.0	2	0.0	0	0.75	0	2	0	0	2	0	1.0	2	2	0.2	3	1.0	0	0	0	0	0	0	0	0	0	0	0	0
7514	0.01690189637257147	0.016043639949888028	0.015950628243055296	0.9859779054490497	None	0.2	1	0.3333333333333333	4	0.8	12	0.20987654320987653	0.8	16	12	0	0	0	1.0	9	9	1.1333333333333333	17	0.0	1.0	0.09999999995105387	0.5000000001337239	-0.1858258285645297	0.7687022563207118	0.24444525148233254	0.5491653048236317	0.853071319953605	0.614459999996179	0	1.0	0.0
651	None	None	None	None	None	0	0	0.75	3	0.5	2	0.6	0.5	5	2	0	1	0	0.4	2	5	0.4	6	1.0	0.5	-0.09896529746318433	0.5555308520071374	0.07060280139913946	0.5292022189013891	1.1688344977217276e-13	0.5000003441263471	0.6671847044616052	0.5283019520759826	1.0	1.0	0.0
1376	None	None	None	None	None	0	0	0.25	9	0.6923076923076923	36	0.6666666666666666	0.09615384615384616	9	5	44	6	0	1.0	9	9	3.6	54	0.06818181818181818	0.6808510638297872	0.31832502559833603	0.6763328995196753	0.08346937003779639	0.56989528163236	0.09967967041156302	0.5003071824906309	0.7384280620147622	0.5841599592117855	1.0	1.0	0.0
386	None	None	None	None	None	0	0	0.20512820512820512	8	0.7678571428571429	43	0.7160493827160493	0.05357142857142857	7	3	50	0	0	1.0	9	9	3.8666666666666667	58	0.0	0.7272727272727273	0.10037680998980769	0.6573893185084866	4.660821988803054e-16	0.500000013647292	-0.035272718783389376	0.6435413489555072	0.6398363965536858	0.6020825314064346	0	1.0	0.0
1451	None	None	None	None	None	0	0	0	0	0	0	1.0	0	0	0	0	0	0	1.0	1	1	0.06666666666666667	1	0.0	0	0	0	0	0	0	0	0	0	0	0	0
1295	None	None	None	None	None	0.045454545454545456	1	0.2391304347826087	11	0.7121212121212122	47	0.8395061728395061	0.12121212121212122	15	8	52	0	0	1.0	9	9	4.533333333333333	68	0.0	0.8135593220338984	-0.09955804894990758	0.6223156694106613	0.10209326038458962	0.5318299871040818	1.315148483861884e-25	0.5	0.6952922113094538	0.5520508308878325	0	1.0	0.0
1378	None	None	None	None	None	0	0	0.16666666666666666	4	0.8529411764705882	29	1.0	0.6470588235294118	26	22	9	4	0	0.4444444444444444	9	4	2.4	36	0.2222222222222222	1.0	0.02452638712788574	0.67798892793716	-0.008947072436406063	0.6683791808640995	0.03151515751291813	0.5627196989278748	0.601970423087271	0.6378100925131455	1.0	1.0	0.017633796948372072
7035	2.7354003460943233e-06	1.3749041286176564e-07	9.520482558203916e-08	0.9999733292523432	None	0	0	0.06818181818181818	3	0.9375	60	0.8148148148148148	0	1	0	64	8	0	1.0	9	9	4.4	66	0.061068702290076333	0.9830508474576272	0	0	0	0	0	0	0	0	0	0	0
992	None	None	None	None	None	0.2	1	0.3333333333333333	4	0.8	12	0.20987654320987653	0.8	16	12	0	0	0	1.0	9	9	1.1333333333333333	17	0.0	1.0	0.16896802802550287	0.5670258107791621	-0.03391324349703137	0.5139503511086142	0.03758405390923301	0.6076343401690893	0.7070102948744788	0.5632363702138152	0	0.5	0.0
5247	0.010331359186575441	0.007888786931926602	0.007816006523051382	0.9905791087266012	None	0.2	1	0.3333333333333333	4	0.8	12	0.20987654320987653	0.8	16	12	0	0	0	1.0	9	9	1.1333333333333333	17	0.0	1.0	0.0999999999976596	0.5000000000484619	0.10133473054495093	0.5739852095910917	0.09999993756759006	0.5000004456859057	0.5163205188502814	0.5248238526157416	0	0.375	0.0
3329	0.0011827026739394087	0.00010666861069549014	-8.150441001685273e-05	0.9977073064277444	None	0.25	1	0.36363636363636365	4	0.7857142857142857	11	0.2222222222222222	0.7857142857142857	15	11	0	0	0	0.8888888888888888	9	8	1.0666666666666667	16	0.0	1.0	-0.0600679373284713	0.5756968979177787	0.03070126751008002	0.5214043724000239	-0.055086947379455874	0.6687194582799983	0.6269337832161749	0.5901053037333337	0	1.0	0.0
813	None	None	None	None	None	0.2	1	0.3333333333333333	4	0.8	12	0.20987654320987653	0.8	15	12	1	2	0	1.0	9	9	1.1333333333333333	17	0.6666666666666666	1.0	0.022834897661356372	0.5342830312558792	-0.0029702930876853327	0.6474372389689932	0.05541865827995422	0.5346487450646703	0.5785900867121466	0.5731348249429228	0.9666666666666667	0.9333333333333333	0.46014042429914753
4196	0.0029328279447592177	0.0015125448477234839	0.001194419664687627	0.9951991539817351	None	0.3333333333333333	1	0.4444444444444444	4	0.7272727272727273	8	0.2653061224489796	0.7272727272727273	12	8	0	0	0	1.0	7	7	0.8666666666666667	13	0.0	1.0	-0.09999899351874002	0.5000692315506302	0.05733242897971008	0.5253999659893966	0.07089737419076629	0.5558779916802609	0.6857921363737298	0.5271743497549924	0	0	0.0
6636	0.00026424367401821954	1.9394887777342866e-06	1.921825499167638e-06	0.999987000580537	None	0	0	0.1956521739130435	9	0.7611940298507462	51	0.8518518518518519	0.029850746268656716	8	2	60	7	0	1.0	9	9	4.6	69	0.059322033898305086	0.9333333333333333	-0.0999948286814613	0.5201642980305465	-0.05087883062497234	0.5939503920162954	-0.09999999191558491	0.5000010476237887	0.5526557447057621	0.5383433708479701	1.0	1.0	0.0
5116	None	None	None	None	None	0.047619047619047616	1	0.25	11	0.71875	46	0.8148148148148148	0.390625	35	25	30	0	0	1.0	9	9	4.4	66	0.0	0.8	-0.022720746607360492	0.673656157611281	0.15626455585080817	1.0	0.1760601550427027	0.9999999999981628	0.8803628596526113	0.9999999999825908	0	0.7428571428571429	0.0
4631	1.204384173485537e-07	8.62995623179176e-08	1.696211731641887e-08	0.9999726577870333	None	0	0	0.05660377358490566	3	0.948051948051948	73	0.9753086419753086	0	0	0	78	0	0	1.0	9	9	5.266666666666667	79	0.0	1.0	0	0	0	0	0	0	0	0	0	0	0
2604	5.695771547496397e-05	1.7221535844457872e-05	1.7220896332699636e-05	0.9988456951633995	None	0	0	0.625	5	0.3333333333333333	3	0.55	0.2222222222222222	4	2	6	3	0	0.8	4	5	0.7333333333333333	11	0.21428571428571427	0.5	0.08811882375419584	0.6014795808589473	0.04014690906883304	0.5345412692833785	0.08989920504481283	0.6279948507355988	0.5746891627794442	0.5885274376005832	1.0	1.0	0.0
2845	0.0	0.0	0.0	1.0	None	0	0	0	0	0	0	1.0	0	0	0	0	0	0	1.0	1	1	0.06666666666666667	1	0.0	0	0	0	0	0	0	0	0	0	0	0	0
167	None	None	None	None	None	0	0	0.1956521739130435	9	0.7727272727272727	51	0.8395061728395061	0.30303030303030304	27	20	40	4	0	1.0	9	9	4.533333333333333	68	0.05194805194805195	0.9180327868852459	0.04506946198297678	0.6625557094272112	7.902762784127648e-27	0.5000000000000003	-0.09846856060982334	0.5076846675657316	0.6404919658053096	0.558517713072071	1.0	1.0	0.0
6126	0.010141521544660501	0.006811273005725688	-0.0068050618212876285	0.9926494173374115	None	0.2	1	0.3333333333333333	4	0.8	12	0.20987654320987653	0.8	16	12	0	0	0	1.0	9	9	1.1333333333333333	17	0.0	1.0	0.09999999842764123	0.5	0.23489637758918175	0.5194912415483166	0.2639944411509941	0.617687416483604	0.6711729168042714	0.5463456220476663	0	0.9375	0.0
4524	0.003589529220346416	5.431342318404329e-05	5.194333595336761e-05	0.9999823158393365	None	0	0	0.018518518518518517	1	1.0	79	1.0	0.012658227848101266	1	1	79	0	0	1.0	9	9	5.4	81	0.0	1.0	7.902762784127648e-27	0.5	0.008199104295829946	0.5	0.24246314356716056	0.5	0.754758648942656	0.5	0	1.0	0.0
2021	None	None	None	None	None	1.0	1	1.0	5	0.0	0	0.7777777777777778	0	2	0	4	4	0	1.0	3	3	0.4666666666666667	7	0.4	1.0	0	0	0	0	0	0	0	0	0	0	0
3901	0.0	0.0	0.0	0.9999999999999998	None	0	0	0	0	0	0	1.0	0	0	0	0	4	0	1.0	1	1	0.06666666666666667	1	1.0	0	0	0	0	0	0	0	0	0	0	0	0
48	None	None	None	None	None	0	0	0.3333333333333333	3	0.8181818181818182	9	0.28888888888888886	0.8181818181818182	12	9	0	0	0	0.5555555555555556	9	5	0.8666666666666667	13	0.0	1.0	0.09999983178331685	0.5026945679807263	0.18420366699386673	0.6058468156402015	0.051189006356479196	0.5690242363810116	0.6334971035259542	0.5595934759278508	0	0.9166666666666666	0.0
4138	3.769967957279042e-05	5.542859292610117e-07	-7.539048772077154e-08	0.999995554880124	None	0	0	0.3333333333333333	1	1.0	2	1.0	0.5	1	1	2	7	0	0.25	1	4	0.26666666666666666	4	0.875	0	0.33524202390955427	0.5	-0.04739820645772476	0.5	0.10438377362635447	0.5	0.8282396193655441	0.5	1.0	1.0	0.0
2652	None	None	None	None	None	0.05263157894736842	1	0.3902439024390244	16	0.5084745762711864	30	0.7530864197530864	0.2033898305084746	23	12	37	1	0	1.0	9	9	4.066666666666666	61	0.014925373134328358	0.7924528301886793	-0.0024563787757666865	0.6962745292722559	-0.09998433189564382	0.5014473717088931	-0.0011218612899704045	0.6754836929573599	0.6668726728339445	0.627810251364238	1.0	1.0	0.0
3422	0.001868977621163245	0.0001914090197791067	0.00010084548968919497	0.9767265442677878	None	0	0	0.5	3	0.5	3	0.4444444444444444	0.5	4	3	3	7	0	0.5	6	3	0.5333333333333333	8	0.7777777777777778	0	0.32163989289040795	0.9998426123743248	0.20290501364629393	0.585666259559393	-0.07580424748187076	0.5182297877773844	0.9763301928875892	0.9551505258450482	1.0	1.0	0.0
3752	None	None	None	None	None	0	0	0.125	5	0.8596491228070176	49	0.7283950617283951	0.24561403508771928	18	14	40	0	0	1.0	9	9	3.933333333333333	59	0.0	0.9811320754716981	-0.09999999997719251	0.5000000004035302	0.0008434216568079977	0.558840295479501	0.005564541550319433	0.5723523429545854	0.6198935923862283	0.5438794907497533	0	0.8333333333333334	0.0
5265	0.0038512480906281584	7.157548579321091e-05	6.014080520859822e-05	0.9849952141845658	None	0.2	1	0.3333333333333333	4	0.8	12	0.20987654320987653	0.8	16	12	0	0	0	1.0	9	9	1.1333333333333333	17	0.0	1.0	0.00868917054670229	0.5175833695166914	-0.04480505793335344	0.5673095992268514	0.20280037064795642	0.6549614904316334	0.7425441551273643	0.5811238333793163	0	1.0	0.0
1837	None	None	None	None	None	0	0	0	0	0	0	1.0	0	0	0	0	4	0	1.0	1	1	0.06666666666666667	1	1.0	0	0	0	0	0	0	0	0	0	0	0	0
5205	None	None	None	None	None	0.043478260869565216	1	0.22448979591836735	11	0.7323943661971831	52	0.9012345679012346	0.11267605633802817	16	8	56	0	0	1.0	9	9	4.866666666666666	73	0.0	0.875	0.1	0.5	0.06899208889559057	0.5500124658556286	-0.02875062977992295	0.6598420551802796	0.6334778416727508	0.5714502274586865	0	1.0	0.0
1930	None	None	None	None	None	0	0	0	0	0	0	1.0	0	0	0	0	0	0	1.0	1	1	0.06666666666666667	1	0.0	0	0	0	0	0	0	0	0	0	0	0	0
3374	0.0	0.0	0.0	0.9999999999999998	None	0	0	0	0	0	0	1.0	0	0	0	0	4	0	1.0	1	1	0.06666666666666667	1	1.0	0	0	0	0	0	0	0	0	0	0	0	0
6196	0.009436200410403418	0.004801914049737432	-0.000138482772226747	0.9739385598595606	None	0.2	1	0.3333333333333333	4	0.8	12	0.20987654320987653	0.8	16	12	0	0	0	1.0	9	9	1.1333333333333333	17	0.0	1.0	0.3817716053783811	0.918587133154019	0.031272815006149	0.5389771679818712	0.1112799112037236	0.6644631868992686	0.8174206392206493	0.7479280634387029	0	1.0	0.0
2133	None	None	None	None	None	0.3333333333333333	1	0.5	4	0.7	7	0.3	0.7	10	7	1	3	0	0.625	5	8	0.8	12	1.0	1.0	0.026458793897363598	0.509903056323077	0.09485344850859742	0.5615264079159806	0.26736387924751703	0.6266231510474467	0.7310572926066664	0.5666618996284887	1.0	1.0	0.0
195	None	None	None	None	None	0	0	0.29411764705882354	5	0.6956521739130435	16	0.7142857142857143	0.043478260869565216	5	1	19	15	0	0.7142857142857143	5	7	1.6666666666666667	25	0.39473684210526316	0.5	5.7059516636173665e-06	0.5000329111177351	0.008648975333801307	0.5826589908027903	0.12160752738890031	0.9999610077976109	0.8634119661318196	0.9705541244635325	0.4	0.4	0.0
2566	None	None	None	None	None	0.13333333333333333	2	0.45454545454545453	15	0.44680851063829785	21	0.7777777777777778	0.19148936170212766	23	9	25	2	0	0.7777777777777778	9	7	3.2666666666666666	49	0.05	0.8095238095238095	7.902762784127648e-27	0.5	0.09755312236197261	0.6190067800462808	-0.09998891836848574	0.5039118495414995	0.6913682171661344	0.5416517798765625	0.6956521739130435	0.6521739130434783	0.0
5888	0.011203654577081794	0.010629669448479939	0.010390009724979759	0.9982141459047795	None	0.2	1	0.3333333333333333	4	0.8	12	0.20987654320987653	0.8	16	12	0	0	0	1.0	9	9	1.1333333333333333	17	0.0	1.0	-0.09929038335584608	0.5946231957349662	0.06927817722935899	0.6505315164635462	-0.09999986490852857	0.5000003363871363	0.6872255942080501	0.5829340118277647	0	1.0	0.0
1987	None	None	None	None	None	0.2	1	0.3333333333333333	4	0.8	12	0.20987654320987653	0.8	16	12	0	0	0	1.0	9	9	1.1333333333333333	17	0.0	1.0	0.09999974452757363	0.5005972311689963	0.006113850412348168	0.5178201835469953	-0.09999864169691755	0.5000772860492119	0.6935650728873033	0.5061671045932631	0	1.0	0.0
2609	0.0002680958450344951	1.1365984870326463e-06	-1.1099931358576295e-06	0.9999984349920967	None	0.25	1	0.36363636363636365	4	0.7857142857142857	11	0.2222222222222222	0.7857142857142857	15	11	0	0	0	0.8888888888888888	9	8	1.0666666666666667	16	0.0	1.0	0.08353630399275858	0.6318677192325195	-0.056687004341995716	0.5515147060762715	0.08292493667607179	0.5702973075332849	0.6615434786320898	0.5850076576536898	0	1.0	0.0
4865	None	None	None	None	None	0.16666666666666666	2	0.5	13	0.4166666666666667	15	0.4691358024691358	0.25	20	9	17	4	0	1.0	9	9	2.533333333333333	38	0.14814814814814814	0.5142857142857142	0.1189626218016853	0.5950745195150774	0.09980113834178103	0.5080605843319829	-0.03477625018242049	0.50512053823931	0.6643030356656248	0.5364113950489836	1.0	1.0	0.0
576	None	None	None	None	None	0.3333333333333333	1	0.5	4	0.6	6	0.4	0.5	9	5	2	0	0	0.8333333333333334	5	6	0.8	12	0.0	0.2857142857142857	-0.08904396933399632	0.7369234539891989	-0.16157563162792138	0.9999990280606564	0.02711632106990915	0.5257918667281516	0.8027265196915465	0.9932565892802037	0	1.0	0.0
6455	None	None	None	None	None	0.05	1	0.30952380952380953	13	0.6557377049180327	40	0.7777777777777778	0.45901639344262296	40	28	22	0	0	1.0	9	9	4.2	63	0.0	0.8363636363636363	0.09999999993433009	0.5000000003291969	0.25220225322225226	0.5595502693717627	0.05348557319434921	0.5081882127381036	0.7003610332005725	0.5226588719827925	0	1.0	0.0
1184	None	None	None	None	None	0	0	0	0	0	0	1.0	0	0	0	0	0	0	1.0	1	1	0.06666666666666667	1	0.0	0	0	0	0	0	0	0	0	0	0	0	0
376	None	None	None	None	None	0	0	0	0	0	0	1.0	0	0	0	0	0	0	1.0	1	1	0.06666666666666667	1	0.0	0	0	0	0	0	0	0	0	0	0	0	0
1152	None	None	None	None	None	1.0	1	1.0	4	0.25	1	0.5	0	0	0	5	0	0	0.75	4	3	0.4	6	0.0	1.0	0	0	0	0	0	0	0	0	0	0	0
4669	4.260523373819469e-06	1.3944920978858097e-06	1.3921117712520442e-06	0.9995902021200622	None	0	0	0.3333333333333333	2	0.8571428571428571	6	0.36	0.8571428571428571	8	6	0	0	0	1.0	5	5	0.6	9	0.0	0	0.32432493182239147	0.5646900299604568	-0.14062304139720488	0.6408634103501103	0.004765195388212072	0.517052075384829	0.8784127096802521	0.575059000397045	0	1.0	0.0
1166	None	None	None	None	None	0.25	1	0.36363636363636365	4	0.7857142857142857	11	0.8888888888888888	0.6428571428571429	12	9	3	4	0	0.5	3	6	1.0666666666666667	16	0.5714285714285714	1.0	0.07095078184711053	0.6370317839397882	-0.04838345174920925	0.6686241543169243	0.00021936515486162579	0.5331582762442523	0.6212314865001987	0.6143813911397651	1.0	1.0	0.0
2458	None	None	None	None	None	0	0	0.3333333333333333	6	0.6666666666666666	16	0.32098765432098764	0.5416666666666666	18	13	7	0	0	1.0	9	9	1.7333333333333334	26	0.0	0.5263157894736842	-0.002287955674573982	0.6692012135875064	2.060382750567143e-12	0.5000000000559038	-0.02759410597164841	0.6678922702000872	0.6020196729950644	0.6148504398823473	0	0	0.0
7415	0.001985153496145771	0.00027216422209889134	-0.00021368982139777324	0.9973334407156269	None	0.2	1	0.3333333333333333	4	0.8	12	0.20987654320987653	0.8	16	12	0	0	0	1.0	9	9	1.1333333333333333	17	0.0	1.0	0.06019964076125034	0.6472077982897656	-0.18158462116023186	0.9995464738699872	0.09820241615644361	0.5388006886325973	0.7706558126421582	0.9437525106730893	0	0	0.0
1484	None	None	None	None	None	0.375	6	0.5	17	0.5	24	0.6172839506172839	0.4583333333333333	38	22	11	0	0	1.0	9	9	3.3333333333333335	50	0.0	0.6829268292682927	0.0003872642676498436	0.5605596441160605	0.04682252450712906	0.5358212857753224	0.0637824021936261	0.5919944257756518	0.562912933024136	0.5629296157281243	0	1.0	0.0
6065	0.0011623940004781197	0.00015369189945337573	-0.00013212211581140501	0.997884377023075	None	0	0	0.5	6	0.5	8	0.4	0.1875	5	3	12	4	0	0.5555555555555556	9	5	1.2	18	0.15384615384615385	0.5	-0.035396371887198484	0.6797203282344695	0.09921891465648275	0.5057702661106764	-0.09999999999999136	0.5000000000025768	0.7071521181202741	0.5642731723482575	1.0	1.0	0.0
1489	None	None	None	None	None	0.2	1	0.3333333333333333	4	0.8	12	0.20987654320987653	0.8	16	12	0	0	0	1.0	9	9	1.1333333333333333	17	0.0	1.0	-0.0999997850375991	0.5000099467229389	8.167785651050417	1.0	0.12788539819009007	0.599681604681475	1.0	0.9999999995736388	0	0.1875	0.0
1595	None	None	None	None	None	0	0	0	0	0	0	1.0	0	0	0	0	4	0	1.0	1	1	0.06666666666666667	1	1.0	0	0	0	0	0	0	0	0	0	0	0	0
2584	6.03135119782197e-05	9.61239876358566e-06	9.547536586722819e-06	0.9999944479126739	None	0	0	0.25	1	1.0	3	1.0	1.0	4	3	0	0	0	0.2	1	5	0.3333333333333333	5	0.0	0	-0.02971548380145992	0.50855958020011	0.06930997829173749	0.5115950414003924	-0.06351865300413237	0.5742821726375641	0.6416888293979495	0.531622258914481	0	1.0	0.0
6059	8.864953620546012e-11	4.126173001111686e-13	-2.866847887927607e-13	0.9999999999999998	None	0.2	1	0.3333333333333333	4	0.8	12	0.20987654320987653	0.8	16	12	0	0	0	1.0	9	9	1.1333333333333333	17	0.0	1.0	9.359658945462873e-06	0.5614093869907828	-0.022762308062894667	0.6814279101689272	7.076997350081277e-23	0.5	0.6007073622379807	0.5831558040223908	0	1.0	0.0
2676	None	None	None	None	None	0.058823529411764705	1	0.25	9	0.75	39	0.75	0.5769230769230769	37	30	16	0	0	0.8888888888888888	9	8	3.6	54	0.0	0.851063829787234	0.001484051329486247	0.5098135310781678	0.09997802595511814	0.5004146095778352	0.09999999995043478	0.500000021788949	0.6140593244709942	0.5034097547939229	0	0.02702702702702703	0.0
6305	0.005987654137472828	0.0001830907350710277	6.492476370903242e-05	0.9898353339066103	None	0.2	1	0.3333333333333333	4	0.8	12	0.20987654320987653	0.8	16	12	0	0	0	1.0	9	9	1.1333333333333333	17	0.0	1.0	0.0060797296267281215	0.5013601608943201	0.2082142502338816	0.5356765941398891	0.14050301444245772	0.5265470478053061	0.6988725068650815	0.5212104385685066	0	1.0	0.0
1950	None	None	None	None	None	0	0	0	0	0	0	1.0	0	0	0	0	0	0	1.0	1	1	0.06666666666666667	1	0.0	0	0	0	0	0	0	0	0	0	0	0	0
5634	1.1906620279619926e-07	1.1299379634715661e-07	4.998018817517589e-08	0.9999791342834752	None	0	0	0.08333333333333333	4	0.9130434782608695	63	0.8765432098765432	0	0	0	70	0	0	1.0	9	9	4.733333333333333	71	0.0	1.0	0	0	0	0	0	0	0	0	0	0	0
1278	None	None	None	None	None	0	0	0	0	0	0	1.0	0	0	0	0	4	0	1.0	1	1	0.06666666666666667	1	1.0	0	0	0	0	0	0	0	0	0	0	0	0
2551	None	None	None	None	None	0	0	0.16666666666666666	2	0.8666666666666667	13	0.7083333333333334	0.2	3	3	13	5	0	0.375	8	3	1.1333333333333333	17	0.16666666666666666	0.5714285714285714	0.09999999970158854	0.500000000092647	-0.037791029540352405	0.6430591914552298	0.09137701128200057	0.5104746219969101	0.6525376541042229	0.5523550070076431	1.0	1.0	0.0
26	None	None	None	None	None	0	0	0	0	0	0	1.0	0	0	0	0	0	0	1.0	1	1	0.06666666666666667	1	0.0	0	0	0	0	0	0	0	0	0	0	0	0
747	None	None	None	None	None	0.05555555555555555	1	0.21052631578947367	8	0.7818181818181819	43	0.7037037037037037	0.4727272727272727	33	26	23	2	0	1.0	9	9	3.8	57	0.046511627906976744	0.9411764705882353	9.388181752225803e-09	0.505514576061505	0.04644544241057342	0.5810225482116868	-0.014116720940467703	0.6701049013879861	0.606028692432349	0.5872391398872001	0.0	0	0.0
3386	0.0	0.0	0.0	1.0	None	0	0	0	0	0	0	1.0	0	0	0	0	0	0	1.0	1	1	0.06666666666666667	1	0.0	0	0	0	0	0	0	0	0	0	0	0	0
2666	0.003907218786924691	0.0003974411929399179	-0.00011261461829778823	0.9900881465759581	None	0.4	4	0.4782608695652174	11	0.5625	18	0.6296296296296297	0.5625	29	18	4	0	0	0.6666666666666666	6	9	2.2666666666666666	34	0.0	0.8	9.30989167458702e-21	0.5000000000103001	0.2710272131499817	0.616958174016825	-0.06817275448175306	0.6389637544244667	0.8112447551294892	0.5864176188212786	0	1.0	0.0
3177	0.0	0.0	0.0	1.0	None	0	0	0	0	0	0	1.0	0	0	0	0	0	0	1.0	1	1	0.06666666666666667	1	0.0	0	0	0	0	0	0	0	0	0	0	0	0
616	None	None	None	None	None	0	0	0.16666666666666666	2	0.8666666666666667	13	0.7083333333333334	0.2	3	3	13	5	0	0.375	8	3	1.1333333333333333	17	0.16666666666666666	0.5714285714285714	0.09999999970158854	0.500000000092647	-0.037791029540352405	0.6430591914552298	0.09137701128200057	0.5104746219969101	0.6525376541042229	0.5523550070076431	1.0	1.0	0.0
1583	None	None	None	None	None	0.125	1	0.3333333333333333	6	0.7083333333333334	17	0.5306122448979592	0.625	20	15	5	0	0	1.0	7	7	1.7333333333333334	26	0.0	0.3157894736842105	0.14940232675368956	0.663687955485253	2.678138356798596e-20	0.5000000000000066	1.3600961521084339e-11	0.5000002750753467	0.6691380831580757	0.5564066761275442	0	1.0	0.0
3833	0.0	0.0	0.0	1.0	None	0	0	0	0	0	0	1.0	0	0	0	0	0	0	1.0	1	1	0.06666666666666667	1	0.0	0	0	0	0	0	0	0	0	0	0	0	0
4772	None	None	None	None	None	0	0	0.037037037037037035	2	0.9746835443037974	77	1.0	0.012658227848101266	2	1	78	0	0	1.0	9	9	5.4	81	0.0	1.0	0.35903434889217395	0.5	0.045385633069696805	0.5138465134701438	0.20566839530922296	0.5120895655262971	0.782630722140253	0.5086464636425374	0	1.0	0.0
7038	1.0361827352317403e-05	7.06529966495622e-08	-8.075783710648208e-09	0.9999593285473743	None	0	0	1.0	2	0.0	0	0.75	0	2	0	0	0	0	1.0	2	2	0.2	3	0.0	0	0	0	0	0	0	0	0	0	0	0	0
2990	2.626243616602097e-07	2.5507931480012085e-07	-1.634000698751592e-07	0.999900685386987	None	0.2	1	0.3333333333333333	4	0.8	12	0.20987654320987653	0.8	16	12	0	0	0	1.0	9	9	1.1333333333333333	17	0.0	1.0	9.311912408913037e-13	0.5581027223425155	9.209765724810996e-10	0.5000060452019297	0.0004111670284405435	0.5042292762852985	0.5011358380041245	0.5208551658809888	0	0.9375	0.0
121	None	None	None	None	None	0.3333333333333333	3	0.4	8	0.6785714285714286	19	0.47619047619047616	0.6785714285714286	27	19	2	0	0	0.7777777777777778	9	7	2.0	30	0.0	0.9565217391304348	0.03202578920047315	0.6705713158366647	0.002815962403525934	0.5215807465935038	2.5491333367003015e-22	0.5000007741493004	0.5981365383733208	0.5660410450240162	0	1.0	0.0
778	None	None	None	None	None	0.16666666666666666	1	0.42857142857142855	6	0.5	9	0.4444444444444444	0.2777777777777778	9	5	10	0	0	0.5555555555555556	9	5	1.3333333333333333	20	0.0	0.2222222222222222	0.0013990621076080847	0.504348041847779	0.034517738049587625	0.6817796541843659	0.08211961622286161	0.5273154724738003	0.6031025552175031	0.573523574525777	0	1.0	0.0
7162	0.0002760985406386343	9.556977211809213e-05	-6.848133616826455e-05	0.9992457604275247	None	0	0	0.037037037037037035	2	0.9746835443037974	77	1.0	0.012658227848101266	3	1	77	0	0	1.0	9	9	5.4	81	0.0	1.0	0.4983127822210007	0.5160543437968049	0.09334449548895517	0.5151359441689335	0.3173865934286971	0.5299093391844059	0.8452939668134005	0.5203705598589925	0	1.0	0.0
781	None	None	None	None	None	0	0	0.6666666666666666	2	0.5	1	0.6666666666666666	0	1	0	2	7	0	0.6666666666666666	2	3	0.26666666666666666	4	1.0	0	0	0	0	0	0	0	0	0	0	0	0
4975	0.00022618790036147278	8.537996035736432e-07	3.1897237987154766e-08	0.9999985002160935	None	0	0	0.3333333333333333	2	0.8333333333333334	5	1.0	0.8333333333333334	7	5	0	2	0	0.125	1	8	0.5333333333333333	8	1.0	0.8571428571428571	1.229919780091148e-11	0.5000000013171002	-0.0794219823112432	0.5823711893476142	0.08929389802054596	0.5492241817909778	0.6657828444592822	0.5440564141446144	0.0	0	0.0
3698	1.4115023371881428e-06	5.245121479600283e-07	-5.212727972152944e-07	0.9998269858306955	None	0.3333333333333333	1	0.5	4	0.6666666666666666	6	0.3055555555555556	0.6666666666666666	10	6	0	0	0	1.0	6	6	0.7333333333333333	11	0.0	0.8	0.04179070331758964	0.5657702236612348	0.09999996712361722	0.500007266411728	0.0002755756991324245	0.5648678634732713	0.601419071652148	0.5436870944518953	0	1.0	0.0
4774	0.007385588859806329	0.003365501039855377	0.0032608213797025985	0.9612608691978227	None	0.058823529411764705	1	0.32432432432432434	12	0.6037735849056604	32	0.7638888888888888	0.37735849056603776	30	20	24	1	0	0.8888888888888888	9	8	3.6666666666666665	55	0.023809523809523808	0.6382978723404256	0.8282725469646621	0.8373381919075731	-0.0685529917081191	0.5645243366995374	0.10875961258490471	0.616429593734236	0.9806057854036875	0.6880116875305302	1.0	1.0	0.0
6118	None	None	None	None	None	0	0	0.25	8	0.7333333333333333	33	0.8703703703703703	0.5111111111111111	31	23	15	0	0	0.6666666666666666	9	6	3.1333333333333333	47	0.0	0.8292682926829268	-0.096462386684697	0.6087377082723611	0.09999119500332429	0.5159652203166317	-0.09925438807005241	0.5071486911299042	0.7102939789212933	0.5444232747295848	0	1.0	0.0
4619	0.0015379993688891822	0.0006289480975357064	0.0006119341117610183	0.9993547959177195	None	0.2857142857142857	2	0.35294117647058826	6	0.7391304347826086	17	0.30864197530864196	0.7391304347826086	23	17	1	0	0	1.0	9	9	1.6666666666666667	25	0.0	1.0	0.09999999993589902	0.5000000002303134	0.09946396651591685	0.5116397952895281	0.03921718546362117	0.515420567053943	0.5708396902166675	0.5090214734879606	0	1.0	0.0
7219	0.0	0.0	0.0	1.0	None	0	0	0	0	0	0	1.0	0	0	0	0	0	0	1.0	1	1	0.06666666666666667	1	0.0	0	0	0	0	0	0	0	0	0	0	0	0
3859	3.791284643445463e-09	3.781325456205305e-09	-3.729246884950591e-09	0.9999998587972843	None	0	0	0	0	0	0	1.0	0	0	0	0	3	0	1.0	1	1	0.06666666666666667	1	0.75	0	0	0	0	0	0	0	0	0	0	0	0
4662	None	None	None	None	None	0.07692307692307693	1	0.39285714285714285	11	0.5641025641025641	22	0.6507936507936508	0.38461538461538464	24	15	16	1	0	0.7777777777777778	9	7	2.7333333333333334	41	0.037037037037037035	0.5882352941176471	-0.09999999997153455	0.5000000002646962	0.048624707101453314	0.5735215643301634	-0.026654953701893698	0.6677099244551933	0.6690915580511642	0.582090188874581	1.0	1.0	0.0
7019	0.0033216325731832462	0.002629331710203797	0.0001864692475466371	0.9966740769896144	None	0.2	1	0.3333333333333333	4	0.8	12	0.20987654320987653	0.8	16	12	0	0	0	1.0	9	9	1.1333333333333333	17	0.0	1.0	0.0999999999698393	0.5000000000898985	0.08318945637687594	0.879930106941852	0.05521474012909098	0.5174580270071698	0.5503599259462709	0.6653459139655318	0	1.0	0.0
2711	None	None	None	None	None	0	0	0.2619047619047619	11	0.6666666666666666	40	0.8611111111111112	0.21666666666666667	20	13	41	2	0	0.8888888888888888	9	8	4.133333333333334	62	0.02531645569620253	0.9629629629629629	0.09999853001458008	0.5000368916794281	-0.08605176278536326	0.6314099243118748	0.09999999976650902	0.5000000047846662	0.7062106126276776	0.5447480981582807	0.0	0.05	0.0
5213	0.0012326291723224233	0.00025750152557682044	0.00011582680643040971	0.9992364550075062	None	0.2	1	0.3333333333333333	4	0.8	12	0.20987654320987653	0.8	16	12	0	0	0	1.0	9	9	1.1333333333333333	17	0.0	1.0	7.902762784127648e-27	0.5	0.0325770485546731	0.5048644190226161	0.21080941324559493	0.5728983259025787	0.7163517116564836	0.5260717032696206	0	1.0	0.0
5320	0.02877964691127449	0.016632730819737398	0.0015486843325056314	0.9434382744858115	None	0	0	0.3333333333333333	3	0.8181818181818182	9	0.28888888888888886	0.8181818181818182	12	9	0	0	0	0.5555555555555556	9	5	0.8666666666666667	13	0.0	1.0	0.4319458004612935	0.5305936585840757	0.09057903313508738	0.541296790063202	0.3088547876165998	0.6033579576002267	0.8013690068492634	0.5586922114911113	0	1.0	0.0
2597	3.1174752561889805e-06	4.804998279226404e-09	1.900051235081306e-09	0.9999986974202943	None	0	0	0.6666666666666666	2	0.5	1	1.0	0.5	3	1	0	2	0	0.25	4	1	0.26666666666666666	4	1.0	0.6666666666666666	0	0.5	0.06115056593693954	0.50377526784984	0.01074283131324578	0.5110831787889267	0.5662892900031775	0.5049532826687968	1.0	1.0	0.0
6683	8.632839732660285e-10	6.859895600902898e-11	4.8403255664613974e-11	0.99999999974737	None	0.2	1	0.3333333333333333	4	0.8	12	0.20987654320987653	0.8	16	12	0	0	0	1.0	9	9	1.1333333333333333	17	0.0	1.0	-0.09999360995143644	0.5005874891773755	0.09285306482879033	0.5964521983086671	4.890556510172887e-08	0.5000001810825883	0.6873916882383715	0.5327077950512124	0	1.0	0.0
1014	None	None	None	None	None	1.0	1	0.8	4	0.4	2	0.4375	0.4	6	2	0	0	0	1.0	4	4	0.4666666666666667	7	0.0	0.6666666666666666	0.09507074284759669	0.5118007670447899	3.98107320218931e-07	0.5000459581403897	1.0637526458796194e-05	0.5001451253935326	0.6101824010078637	0.5039979289465781	0	1.0	0.0
6930	0.0	0.0	0.0	1.0	None	0	0	0	0	0	0	1.0	0	0	0	0	0	0	1.0	1	1	0.06666666666666667	1	0.0	0	0	0	0	0	0	0	0	0	0	0	0
3286	0.0	0.0	0.0	0.9999999999999998	None	0	0	0	0	0	0	1.0	0	0	0	0	4	0	1.0	1	1	0.06666666666666667	1	1.0	0	0	0	0	0	0	0	0	0	0	0	0
5700	0.02234583796203101	0.0020859245653978317	0.0005992830096277563	0.9673539555388215	None	0.2	1	0.3333333333333333	4	0.8	12	0.20987654320987653	0.8	16	12	0	0	0	1.0	9	9	1.1333333333333333	17	0.0	1.0	0.4149505127389933	0.5021322733905618	0.07771727339330112	0.5386130843248026	0.27289419863399866	0.5957541180239966	0.7999028058019657	0.5457958197023489	0	0.8125	0.0
3956	1.2162963579927501e-05	7.411229995305823e-07	7.411085391641517e-07	0.9948991248340373	None	0	0	0.07692307692307693	2	0.9444444444444444	34	0.8444444444444444	0	0	0	37	9	0	0.5555555555555556	9	5	2.533333333333333	38	0.11538461538461539	0.9696969696969697	0	0	0	0	0	0	0	0	0	0	0
1588	None	None	None	None	None	0.1	2	0.30952380952380953	13	0.6557377049180327	40	0.7777777777777778	0.5081967213114754	43	31	19	3	0	1.0	9	9	4.2	63	0.1	1.0	0.09902438494521885	0.5577154886591051	0.017048811027464146	0.6656786079272352	0.09449875522698846	0.5576462291444155	0.6017986461949288	0.5948547311927381	0.0	0	0.0
2437	None	None	None	None	None	0.2	1	0.38461538461538464	5	0.5882352941176471	10	0.4222222222222222	0.4117647058823529	12	7	6	0	0	0.5555555555555556	9	5	1.2666666666666666	19	0.0	1.0	1.0648432021177063e-14	0.5000003024310846	0.05471370312902134	0.647934001539337	3.494307896893128e-05	0.5285740571256502	0.5790407442630743	0.5600744218943968	0	1.0	0.0
1554	None	None	None	None	None	0.14285714285714285	3	0.4090909090909091	18	0.5079365079365079	32	0.8024691358024691	0.4126984126984127	44	26	20	0	0	1.0	9	9	4.333333333333333	65	0.0	0.7719298245614035	-0.08242606035281272	0.5665518320085591	5.837181208403652e-21	0.5000000000000236	1.4456274101704881e-06	0.5002496631718716	0.5959892291769157	0.5223846104142369	0	0.13636363636363635	0.0
2768	None	None	None	None	None	0.1111111111111111	1	0.35	7	0.6071428571428571	17	0.625	0.2857142857142857	12	8	17	3	0	0.75	8	6	2.0	30	0.08823529411764706	0.7272727272727273	-0.04032727654954532	0.6686318221430264	-0.07013260745983643	0.5558154884353943	0.07773538874202383	0.5751655714682493	0.6705673504902292	0.6010205998238607	1.0	1.0	0.0
622	None	None	None	None	None	0	0	0	0	0	0	1.0	0	0	0	0	4	0	1.0	1	1	0.06666666666666667	1	1.0	0	0	0	0	0	0	0	0	0	0	0	0
3646	0.008535117119434325	0.00030450234486898965	0.00020005290274545151	0.9943773749026034	None	0.5	1	0.5714285714285714	4	0.625	5	0.3333333333333333	0.625	9	5	0	0	0	0.8333333333333334	5	6	0.6666666666666666	10	0.0	0.5	0.1333450834731511	0.9992649155173418	0.09999995182181086	0.5000026386365127	0.09999999749583369	0.5000000267572945	0.5545311704268673	0.9172027329607619	0	1.0	0.0
3088	0.0	0.0	0.0	0.9999999999999998	None	0	0	0	0	0	0	1.0	0	0	0	0	4	0	1.0	1	1	0.06666666666666667	1	1.0	0	0	0	0	0	0	0	0	0	0	0	0
4429	0.00023881913164519743	8.161349037676199e-07	-5.294026244367911e-08	0.9999958871569917	None	0.3333333333333333	1	0.5	4	0.7	7	0.2857142857142857	0.7	11	7	0	0	0	0.8571428571428571	6	7	0.8	12	0.0	0.8	-0.08289164338667761	0.5139050184602025	0.0548329272867461	0.508866888186456	0.0999986107080588	0.5000008704518716	0.6860276787518776	0.5075918475494817	0	1.0	0.0
[truncated: 6,218 more rows]
