# Supplementary material for: Constrained by Design: Influence of Genetic Encodings on Evolved Traits of Robots
Source: Front Robot AI. 2021 Jun 15;8:672379. doi: 10.3389/frobt.2021.672379 (PMC8239187; doi:10.3389/frobt.2021.672379)
Supplement: Supplementary file 2 [file DataSheet1.ZIP › hyperplasticoding_plane_14_snapshots_ids.tsv]

generation	robot_id	fitness	novelty	novelty_pop	cons_fitness
145	7167	0.012535724346311283	None	0.0	0.012535724346311283
145	6284	0.015313458913061396	None	0.0	0.015313458913061396
145	7307	0.01592807052909739	None	0.0	0.01592807052909739
145	7329	-2.9332747320516725e-05	None	0.3155273934175833	-2.9332747320516725e-05
145	5951	0.01053438738353555	None	0.0	0.01053438738353555
145	7028	0.016075464004032987	None	0.0	0.016075464004032987
145	6987	0.012588481474555309	None	0.0	0.012588481474555309
145	6846	0.015916785900073414	None	0.0	0.015916785900073414
145	7347	-3.273642977792381e-08	None	0.3903414073591637	-3.273642977792381e-08
145	7311	-3.4537839091186196e-07	None	0.0	-3.4537839091186196e-07
145	7220	0.016094153877161694	None	0.0	0.016094153877161694
145	7264	0.00014101893726565566	None	0.5261967409268966	0.00014101893726565566
145	7019	0.0001864692475466371	None	0.0	0.0001864692475466371
145	7251	0.0003888670064281522	None	0.3248926746366677	0.0003888670064281522
145	7137	0.01088852924728541	None	0.0	0.01088852924728541
145	7304	3.2370497435272448e-06	None	0.0	3.2370497435272448e-06
145	7235	0.016111014783542352	None	0.0	0.016111014783542352
145	7253	3.977660669377897e-07	None	0.1382085918466339	3.977660669377897e-07
145	7259	0.012669489928774565	None	0.0	0.012669489928774565
145	7181	0.016111636953981306	None	0.0	0.016111636953981306
145	6886	0.015778291293620798	None	0.0	0.015778291293620798
145	7326	0.00046076636785654214	None	0.0	0.00046076636785654214
145	7308	2.5200166023100608e-05	None	0.3213958200329632	2.5200166023100608e-05
145	7123	0.016129680209409965	None	0.0	0.016129680209409965
145	7174	0.010334845375105805	None	0.0	0.010334845375105805
145	6649	0.0070026784484013204	None	0.0	0.0070026784484013204
145	7316	0.015928070529212593	None	0.0	0.015928070529212593
145	7254	0.015559894149251177	None	0.0	0.015559894149251177
145	7336	1.1360200837596542e-08	None	0.3010152853215812	1.1360200837596542e-08
145	7265	0.0036901037110173827	None	0.0	0.0036901037110173827
145	7160	0.01570584319356284	None	0.0	0.01570584319356284
145	7297	1.150143810064225e-07	None	0.9149339539887122	1.150143810064225e-07
145	7339	-4.097912608102206e-05	None	0.4502215546098226	-4.097912608102206e-05
145	7238	0.00017777844407019247	None	0.4258721316498789	0.00017777844407019247
145	7348	-0.1	None	0.0	-0.1
145	7209	1.9766961655657795e-06	None	0.27277087274388556	1.9766961655657795e-06
145	7161	1.8134907479757602e-06	None	0.9287722432801487	1.8134907479757602e-06
145	7007	0.015735991809469763	None	0.0	0.015735991809469763
145	7283	-0.1	None	0.0	-0.1
145	7015	7.725795083214781e-07	None	0.2873679190627686	7.725795083214781e-07
145	7016	0.015778291293732108	None	0.0	0.015778291293732108
145	7285	0.015939317062881337	None	0.0	0.015939317062881337
145	7309	0.00641642090849812	None	0.0	0.00641642090849812
145	7310	0.011871903005979487	None	0.0	0.011871903005979487
145	7202	0.01234845288561956	None	0.0	0.01234845288561956
145	7148	0.015646857472831545	None	0.0	0.015646857472831545
145	7278	0.01064845126005767	None	0.0	0.01064845126005767
145	7249	0.011368866597064254	None	0.0	0.011368866597064254
145	6806	0.015802572067422607	None	0.0	0.015802572067422607
145	7058	0.012202745250297907	None	0.0	0.012202745250297907
145	7335	-0.0001229863769693223	None	0.1382085918466339	-0.0001229863769693223
145	7292	0.00423946041326094	None	0.0	0.00423946041326094
145	7290	0.015810220558855462	None	0.0	0.015810220558855462
145	7298	0.015856677476600942	None	0.0	0.015856677476600942
145	7267	-0.00010518932508239807	None	0.0	-0.00010518932508239807
145	7295	9.516362632819282e-05	None	0.32223986268697313	9.516362632819282e-05
145	7350	-0.1	None	0.0	-0.1
145	7155	2.8551163608583343e-08	None	0.9836004652014685	2.8551163608583343e-08
145	7215	-1.971330610593676e-08	None	0.0	-1.971330610593676e-08
145	7205	0.015706629998797454	None	0.0	0.015706629998797454
145	7324	-0.0001610423421670047	None	0.48092403565252295	-0.0001610423421670047
145	6206	0.01065427370580609	None	0.0	0.01065427370580609
145	6233	0.010023715673812418	None	0.0	0.010023715673812418
145	7344	-0.1	None	0.0	-0.1
145	7252	0.015938708164388027	None	0.0	0.015938708164388027
145	7322	0.01590516752186734	None	0.0	0.01590516752186734
145	6178	0.01564736289800074	None	0.0	0.01564736289800074
145	7328	0.006714037198972848	None	0.0	0.006714037198972848
145	6856	0.012522234948250005	None	0.0	0.012522234948250005
145	7110	0.015647313682823696	None	0.0	0.015647313682823696
145	7138	-2.0347638603328845e-05	None	0.32296939989375945	-2.0347638603328845e-05
145	7141	0.005638794722695735	None	0.4934624851735466	0.005638794722695735
145	7303	-9.452933791096841e-07	None	0.373670944176915	-9.452933791096841e-07
145	7333	-1.198945091289983e-09	None	0.5382681764874977	-1.198945091289983e-09
145	7131	0.0027209277980254406	None	0.0	0.0027209277980254406
145	7150	8.80626005035406e-05	None	0.9657989196180926	8.80626005035406e-05
145	7229	0.0027769706969761956	None	0.0	0.0027769706969761956
145	7331	0.0008141357868611185	None	0.0	0.0008141357868611185
145	6921	0.010338812158244193	None	0.0	0.010338812158244193
145	6919	0.010387610146631787	None	0.0	0.010387610146631787
145	7346	7.462756451230301e-10	None	0.0	7.462756451230301e-10
145	7337	-0.1	None	0.0	-0.1
145	7094	0.010350314289279636	None	0.0	0.010350314289279636
145	7271	3.504183560157764e-10	None	0.0	3.504183560157764e-10
145	6740	0.0158973362843483	None	0.0	0.0158973362843483
145	7203	0.015824062336707946	None	0.0	0.015824062336707946
145	7268	-1.1587331516382153e-06	None	0.0	-1.1587331516382153e-06
145	7054	0.012677719426503418	None	0.0	0.012677719426503418
145	7221	0.00019331055095428833	None	0.1382085918466339	0.00019331055095428833
145	7192	2.3424208913431477e-06	None	0.46759210334389245	2.3424208913431477e-06
145	7320	0.016087483014759603	None	0.0	0.016087483014759603
145	6966	0.015902957627887876	None	0.0	0.015902957627887876
145	6425	0.015906094974535132	None	0.0	0.015906094974535132
145	7330	0.015345344975096861	None	0.0	0.015345344975096861
145	7017	0.0013823112489382801	None	0.0	0.0013823112489382801
145	6929	0.007009080272483284	None	0.0	0.007009080272483284
145	6884	0.012575478827533827	None	0.0	0.012575478827533827
145	7260	0.01576253765006721	None	0.0	0.01576253765006721
145	7332	4.545332407963122e-07	None	0.0	4.545332407963122e-07
145	7341	3.1633425581645003e-07	None	0.9287722432801487	3.1633425581645003e-07
143	7167	0.012535724346311283	None	0.0	0.012535724346311283
143	7240	-1.1139313099258939e-14	None	0.0	-1.1139313099258939e-14
143	6284	0.015313458913061396	None	0.0	0.015313458913061396
143	6899	0.004127296035321575	None	0.36934839751262727	0.004127296035321575
143	5951	0.01053438738353555	None	0.0	0.01053438738353555
143	7028	0.016075464004032987	None	0.0	0.016075464004032987
143	6987	0.012588481474555309	None	0.0	0.012588481474555309
143	6846	0.015916785900073414	None	0.0	0.015916785900073414
143	7220	0.016094153877161694	None	0.0	0.016094153877161694
143	7043	6.9197680234743e-07	None	0.43519905444861723	6.9197680234743e-07
143	7108	8.959747426950545e-05	None	0.23025481053502536	8.959747426950545e-05
143	7069	8.85589264360686e-05	None	0.0	8.85589264360686e-05
143	7019	0.0001864692475466371	None	0.0	0.0001864692475466371
143	7137	0.01088852924728541	None	0.0	0.01088852924728541
143	7217	0.011950528031875966	None	0.0	0.011950528031875966
143	7235	0.016111014783542352	None	0.0	0.016111014783542352
143	7026	0.00028758436202527447	None	0.08793648607155846	0.00028758436202527447
143	7181	0.016111636953981306	None	0.0	0.016111636953981306
143	6886	0.015778291293620798	None	0.0	0.015778291293620798
143	7166	1.137492762906667e-05	None	0.22398462042587558	1.137492762906667e-05
143	7123	0.016129680209409965	None	0.0	0.016129680209409965
143	7174	0.010334845375105805	None	0.0	0.010334845375105805
143	6649	0.0070026784484013204	None	0.0	0.0070026784484013204
143	7222	None	None	0.3500459065008028	None
143	7210	-7.082914008023821e-09	None	0.39141203705484956	-7.082914008023821e-09
143	7160	0.01570584319356284	None	0.0	0.01570584319356284
143	7238	0.00017777844407019247	None	0.4630807641358463	0.00017777844407019247
143	7162	-6.848133616826456e-06	None	0.23025481053502536	-6.848133616826456e-06
143	7197	0.00012211552688660456	None	0.49314362920216936	0.00012211552688660456
143	7209	1.9766961655657795e-06	None	0.2603756654612112	1.9766961655657795e-06
143	7161	1.8134907479757602e-06	None	1.2178891855470557	1.8134907479757602e-06
143	7126	-4.362411629640253e-09	None	0.39141203705484956	-4.362411629640253e-09
143	7107	0.01035047770382866	None	0.0	0.01035047770382866
143	7007	0.015735991809469763	None	0.0	0.015735991809469763
143	7015	7.725795083214781e-07	None	0.29167388137135986	7.725795083214781e-07
143	7016	0.015778291293732108	None	0.0	0.015778291293732108
143	7082	0.002825429342351529	None	0.15778537576458018	0.002825429342351529
143	6706	1.0819586681047418e-05	None	0.26130998908061115	1.0819586681047418e-05
143	7202	0.01234845288561956	None	0.0	0.01234845288561956
143	7148	0.015646857472831545	None	0.0	0.015646857472831545
143	7249	0.011368866597064254	None	0.0	0.011368866597064254
143	6806	0.015802572067422607	None	0.0	0.015802572067422607
143	6347	0.010546238434954952	None	0.0	0.010546238434954952
143	7058	0.012202745250297907	None	0.0	0.012202745250297907
143	6778	0.010504973825809718	None	0.0	0.010504973825809718
143	7212	-0.1	None	0.0	-0.1
143	7155	2.8551163608583343e-08	None	0.9100123815065289	2.8551163608583343e-08
143	7215	-1.971330610593676e-08	None	0.0	-1.971330610593676e-08
143	7205	0.015706629998797454	None	0.0	0.015706629998797454
143	6975	0.010355081680055889	None	0.0	0.010355081680055889
143	6206	0.01065427370580609	None	0.0	0.01065427370580609
143	6233	0.010023715673812418	None	0.0	0.010023715673812418
143	7206	0.010539758304470506	None	0.0	0.010539758304470506
143	6178	0.01564736289800074	None	0.0	0.01564736289800074
143	6856	0.012522234948250005	None	0.0	0.012522234948250005
143	7110	0.015647313682823696	None	0.0	0.015647313682823696
143	7138	-2.0347638603328845e-05	None	0.3083321134590528	-2.0347638603328845e-05
143	7079	-4.282212987963131e-07	None	0.0	-4.282212987963131e-07
143	7106	0.004182118811299034	None	0.0	0.004182118811299034
143	7141	0.005638794722695735	None	0.5472953620760371	0.005638794722695735
143	7131	0.0027209277980254406	None	0.0	0.0027209277980254406
143	6476	0.010765300817976135	None	0.0	0.010765300817976135
143	7214	7.617172045584281e-07	None	1.0473558294153722	7.617172045584281e-07
143	7150	8.80626005035406e-05	None	0.8408276013128327	8.80626005035406e-05
143	7229	0.0027769706969761956	None	0.0	0.0027769706969761956
143	6921	0.010338812158244193	None	0.0	0.010338812158244193
143	6919	0.010387610146631787	None	0.0	0.010387610146631787
143	7201	-0.1	None	0.0	-0.1
143	6863	0.010666669411635462	None	0.0	0.010666669411635462
143	7248	-9.70780058793518e-09	None	0.7718650994922791	-9.70780058793518e-09
143	7001	0.015366955414299313	None	0.0	0.015366955414299313
143	7175	-0.1	None	0.0	-0.1
143	7136	0.00784646366571058	None	0.24624919553894223	0.00784646366571058
143	7094	0.010350314289279636	None	0.0	0.010350314289279636
143	7171	0.0031577028163940236	None	0.15691234149866157	0.0031577028163940236
143	7047	0.0002892191610430449	None	0.31299727220687723	0.0002892191610430449
143	6740	0.0158973362843483	None	0.0	0.0158973362843483
143	7130	0.01257547882754691	None	0.0	0.01257547882754691
143	7203	0.015824062336707946	None	0.0	0.015824062336707946
143	6512	0.01589088620426548	None	0.0	0.01589088620426548
143	6673	0.01594759460784224	None	0.0	0.01594759460784224
143	7054	0.012677719426503418	None	0.0	0.012677719426503418
143	7221	0.00019331055095428833	None	0.17276073980829237	0.00019331055095428833
143	7192	2.3424208913431477e-06	None	0.5072073242078277	2.3424208913431477e-06
143	6966	0.015902957627887876	None	0.0	0.015902957627887876
143	7239	-0.1	None	0.0	-0.1
143	7165	0.011942675776934626	None	0.0	0.011942675776934626
143	7242	-1.0893869262147174e-09	None	0.08793648607155846	-1.0893869262147174e-09
143	6425	0.015906094974535132	None	0.0	0.015906094974535132
143	7176	1.8871986774506983e-06	None	0.0	1.8871986774506983e-06
143	7017	0.0013823112489382801	None	0.0	0.0013823112489382801
143	7096	-1.3360733926161695e-09	None	0.8222219849668096	-1.3360733926161695e-09
143	7236	-7.362317662446797e-07	None	0.9100123815065289	-7.362317662446797e-07
143	6929	0.007009080272483284	None	0.0	0.007009080272483284
143	7186	0.01197036704999187	None	0.0	0.01197036704999187
143	7051	0.0018891456384939546	None	0.0	0.0018891456384939546
143	7207	-0.1	None	0.0	-0.1
143	6884	0.012575478827533827	None	0.0	0.012575478827533827
143	6914	0.01611163695401033	None	0.0	0.01611163695401033
143	7179	-8.477648581603511e-05	None	0.0	-8.477648581603511e-05
106	4019	0.00326614456368517	None	0.09103589490736959	0.00326614456368517
106	5202	0.002044726065631884	None	0.41430379842703735	0.002044726065631884
106	5212	0.0010851199087749447	None	0.37257487040776216	0.0010851199087749447
106	5349	0.00017142457881714256	None	1.0940049624414274	0.00017142457881714256
106	4616	0.006580308831669828	None	0.0	0.006580308831669828
106	5268	0.00540887838676152	None	0.0	0.00540887838676152
106	5158	0.0007277655453101909	None	0.0	0.0007277655453101909
106	5307	-4.07616914882866e-10	None	0.49026169983263584	-4.07616914882866e-10
106	5371	0.002796641722815385	None	0.0	0.002796641722815385
106	5314	2.519222414266691e-06	None	0.06666666666666676	2.519222414266691e-06
106	5259	0.0010406392395462616	None	0.21834470391000024	0.0010406392395462616
106	5382	4.105250229687107e-06	None	0.0	4.105250229687107e-06
106	5181	0.00025963167050888547	None	0.0	0.00025963167050888547
106	5373	0.005954067273170884	None	0.0	0.005954067273170884
106	5169	0.0069504763788446056	None	0.0	0.0069504763788446056
106	5297	0.00029364274187129724	None	0.0	0.00029364274187129724
106	5020	0.00150910578296502	None	0.2237167987389881	0.00150910578296502
106	5228	0.0007613934853260744	None	0.0	0.0007613934853260744
106	5368	0.0067140371982904465	None	0.0	0.0067140371982904465
106	5295	0.006013030988700222	None	0.0	0.006013030988700222
106	5261	0.002848026997863653	None	0.0	0.002848026997863653
106	5266	0.002045468028997365	None	0.2361697694299052	0.002045468028997365
106	4685	0.006749520510982292	None	0.0	0.006749520510982292
106	4352	0.005253142427633858	None	0.0	0.005253142427633858
106	5233	0.0004966184533009984	None	0.0	0.0004966184533009984
106	5376	1.89355337964196e-05	None	0.29260340298920945	1.89355337964196e-05
106	5352	0.0011231157686001272	None	0.2902416650016178	0.0011231157686001272
106	5327	0.004861864249573896	None	0.0	0.004861864249573896
106	5344	-5.173157749916576e-05	None	0.0	-5.173157749916576e-05
106	5320	0.0015486843325056314	None	0.33953551075368393	0.0015486843325056314
106	4872	0.010573907602278845	None	0.0	0.010573907602278845
106	4426	0.0030038626040275983	None	0.0	0.0030038626040275983
106	5378	0.0015424570308739435	None	0.32650602709483084	0.0015424570308739435
106	5142	0.0015072219937910648	None	0.3462178481694854	0.0015072219937910648
106	4601	0.004868552778522785	None	0.0	0.004868552778522785
106	5313	0.0011860802427918437	None	0.2788244807033633	0.0011860802427918437
106	5056	0.0032157326219385803	None	0.0	0.0032157326219385803
106	5303	-1.5436171196005972e-05	None	0.24073952762434764	-1.5436171196005972e-05
106	4953	0.002222085414247571	None	0.18250578608044427	0.002222085414247571
106	5318	0.006574430534408714	None	0.0	0.006574430534408714
106	5315	0.0057497730903151925	None	0.0	0.0057497730903151925
106	5127	0.006749520512039235	None	0.0	0.006749520512039235
106	5172	0.005239430919614174	None	0.0	0.005239430919614174
106	5076	0.0030819209547242226	None	0.0	0.0030819209547242226
106	5329	8.13261528169603e-07	None	0.0	8.13261528169603e-07
106	5348	0.006168210125209577	None	0.3652365972576118	0.006168210125209577
106	5027	0.0032884556658162646	None	0.09103589490736959	0.0032884556658162646
106	5381	4.483574350225148e-09	None	0.8812125588054641	4.483574350225148e-09
106	4711	0.00510362084305565	None	0.0	0.00510362084305565
106	5370	3.191220785492643e-05	None	0.5266744604157856	3.191220785492643e-05
106	5308	0.0028992779976952476	None	0.18250578608044427	0.0028992779976952476
106	5304	-4.3972001778402145e-06	None	0.44224692175496444	-4.3972001778402145e-06
106	5383	0.0032463784727254823	None	0.09103589490736959	0.0032463784727254823
106	5335	0.010650151818432244	None	0.0	0.010650151818432244
106	5379	0.007076775850112335	None	0.0	0.007076775850112335
106	5152	0.0002439817516975793	None	0.4167939685848049	0.0002439817516975793
106	5091	0.005199903827524984	None	0.0	0.005199903827524984
106	4876	0.003343037379083092	None	0.09103589490736959	0.003343037379083092
106	5255	3.87566020845203e-15	None	0.0	3.87566020845203e-15
106	4560	0.005664086949739891	None	0.0	0.005664086949739891
106	5369	1.2733404500195099e-06	None	0.1022139926655025	1.2733404500195099e-06
106	4292	0.010663296392236591	None	0.0	0.010663296392236591
106	5165	0.0012763209710714065	None	0.0	0.0012763209710714065
106	5361	0.0030748173722293837	None	0.0	0.0030748173722293837
106	5362	4.962632202690303e-08	None	0.5629185680113714	4.962632202690303e-08
106	5391	-5.476725905764878e-05	None	0.5198724419944571	-5.476725905764878e-05
106	5074	0.006574841443098293	None	0.0	0.006574841443098293
106	5372	-5.766447377029952e-06	None	0.20088927742870247	-5.766447377029952e-06
106	5301	0.00029474876470997325	None	0.0	0.00029474876470997325
106	5153	0.006888704611537273	None	0.0	0.006888704611537273
106	5358	4.777057448385802e-09	None	0.8812125588054641	4.777057448385802e-09
106	5392	2.101965776300399e-07	None	0.0	2.101965776300399e-07
106	5156	0.006699699529388214	None	0.0	0.006699699529388214
106	4351	0.04536186498741398	None	0.2237167987389881	0.04536186498741398
106	5395	2.4974682495007976e-05	None	0.0	2.4974682495007976e-05
106	5185	0.01033094627885076	None	0.0	0.01033094627885076
106	4904	0.003264683671519722	None	0.09103589490736959	0.003264683671519722
106	4731	0.010412354910132466	None	0.0	0.010412354910132466
106	5365	-0.0005587130318342694	None	0.0	-0.0005587130318342694
106	4507	0.002476465764976936	None	0.0	0.002476465764976936
106	5357	0.0010331916863645235	None	0.21834470391000024	0.0010331916863645235
106	5389	0.010356586804695634	None	0.0	0.010356586804695634
106	5080	0.003156299908046995	None	0.09103589490736959	0.003156299908046995
106	5036	0.001439903293468796	None	0.4193354268735899	0.001439903293468796
106	5256	0.0017956468458616382	None	0.0	0.0017956468458616382
106	4165	0.002546046114098921	None	0.2237167987389881	0.002546046114098921
106	5171	0.0057819079852333526	None	0.0	0.0057819079852333526
106	5187	0.0005716037045995869	None	0.0	0.0005716037045995869
106	5263	0.005954067101468741	None	0.0	0.005954067101468741
106	5282	0.01075858009382579	None	0.0	0.01075858009382579
106	5279	0.0006980650920349927	None	0.0	0.0006980650920349927
106	5134	0.006574443341286626	None	0.0	0.006574443341286626
106	5162	0.010150777253942148	None	0.0	0.010150777253942148
106	5203	6.716808359810787e-05	None	0.0	6.716808359810787e-05
106	5272	0.002947984950999728	None	0.18250578608044427	0.002947984950999728
106	5400	0.005934541855956557	None	0.0	0.005934541855956557
106	5248	0.006833361123769569	None	0.0	0.006833361123769569
106	5241	0.004993192680847073	None	0.0	0.004993192680847073
106	5106	0.010353476624333825	None	0.0	0.010353476624333825
106	5375	0.0008351692265039732	None	0.1022139926655025	0.0008351692265039732
141	7119	-0.0007954222530670103	None	0.19897971715011714	-0.0007954222530670103
141	6822	0.012379697882778536	None	0.0	0.012379697882778536
141	6284	0.015313458913061396	None	0.0	0.015313458913061396
141	5660	0.010352291652453782	None	0.0	0.010352291652453782
141	6899	0.004127296035321575	None	0.31787450719887467	0.004127296035321575
141	7144	0.0010090897480448128	None	0.3322554487877766	0.0010090897480448128
141	5951	0.01053438738353555	None	0.0	0.01053438738353555
141	7028	0.016075464004032987	None	0.0	0.016075464004032987
141	6976	-1.635194738055829e-07	None	0.0	-1.635194738055829e-07
141	7127	5.422454151887444e-06	None	0.19492207078191975	5.422454151887444e-06
141	6987	0.012588481474555309	None	0.0	0.012588481474555309
141	6846	0.015916785900073414	None	0.0	0.015916785900073414
141	6689	4.5111245176683545e-06	None	0.36074834532531097	4.5111245176683545e-06
141	7043	6.9197680234743e-07	None	0.4372276444049275	6.9197680234743e-07
141	7108	8.959747426950545e-05	None	0.32790947665402126	8.959747426950545e-05
141	7069	8.85589264360686e-05	None	0.0	8.85589264360686e-05
141	6405	0.010427227129621143	None	0.0	0.010427227129621143
141	7019	0.0001864692475466371	None	0.0	0.0001864692475466371
141	6747	0.0120341615018338	None	0.0	0.0120341615018338
141	7132	1.907570904515354e-06	None	0.11424036299331222	1.907570904515354e-06
141	7137	0.01088852924728541	None	0.0	0.01088852924728541
141	7026	0.00028758436202527447	None	0.11424036299331222	0.00028758436202527447
141	6886	0.015778291293620798	None	0.0	0.015778291293620798
141	7097	-0.1	None	0.5453313509846894	-0.1
141	6442	0.013028242169423675	None	0.0	0.013028242169423675
141	6974	2.3190525710575527e-10	None	0.0	2.3190525710575527e-10
141	7022	6.253140678633783e-07	None	0.5454624397248968	6.253140678633783e-07
141	7104	-5.541300320859584e-05	None	0.0	-5.541300320859584e-05
141	7123	0.016129680209409965	None	0.0	0.016129680209409965
141	6649	0.0070026784484013204	None	0.0	0.0070026784484013204
141	6676	6.535850976708067e-07	None	0.9295128110108415	6.535850976708067e-07
141	6704	0.010657371939004926	None	0.0	0.010657371939004926
141	6931	0.015647313683125243	None	0.0	0.015647313683125243
141	7066	3.2010420137626195e-06	None	0.0	3.2010420137626195e-06
141	7126	-4.362411629640253e-09	None	0.440580986494838	-4.362411629640253e-09
141	7107	0.01035047770382866	None	0.0	0.01035047770382866
141	7007	0.015735991809469763	None	0.0	0.015735991809469763
141	7015	7.725795083214781e-07	None	0.29523150218248784	7.725795083214781e-07
141	7016	0.015778291293732108	None	0.0	0.015778291293732108
141	7109	-0.1	None	0.6074809566950395	-0.1
141	7082	0.002825429342351529	None	0.15332038243556936	0.002825429342351529
141	6706	1.0819586681047418e-05	None	0.2681283596444096	1.0819586681047418e-05
141	7060	0.006864614721181	None	0.0	0.006864614721181
141	7148	0.015646857472831545	None	0.0	0.015646857472831545
141	6806	0.015802572067422607	None	0.0	0.015802572067422607
141	6347	0.010546238434954952	None	0.0	0.010546238434954952
141	7058	0.012202745250297907	None	0.0	0.012202745250297907
141	6983	0.0014813606950191962	None	0.0	0.0014813606950191962
141	6778	0.010504973825809718	None	0.0	0.010504973825809718
141	6888	0.012428324845984608	None	0.0	0.012428324845984608
141	7105	4.177176233992256e-06	None	0.41118204090319715	4.177176233992256e-06
141	6839	0.001967570128610658	None	0.0	0.001967570128610658
141	6975	0.010355081680055889	None	0.0	0.010355081680055889
141	6206	0.01065427370580609	None	0.0	0.01065427370580609
141	6233	0.010023715673812418	None	0.0	0.010023715673812418
141	6991	0.0023471131717694095	None	0.0	0.0023471131717694095
141	6178	0.01564736289800074	None	0.0	0.01564736289800074
141	6856	0.012522234948250005	None	0.0	0.012522234948250005
141	7110	0.015647313682823696	None	0.0	0.015647313682823696
141	7138	-2.0347638603328845e-05	None	0.3236141848282112	-2.0347638603328845e-05
141	7079	-4.282212987963131e-07	None	0.0	-4.282212987963131e-07
141	7106	0.004182118811299034	None	0.0	0.004182118811299034
141	7141	0.005638794722695735	None	0.5238663547335664	0.005638794722695735
141	7080	0.002443087340390254	None	0.0	0.002443087340390254
141	7131	0.0027209277980254406	None	0.0	0.0027209277980254406
141	6476	0.010765300817976135	None	0.0	0.010765300817976135
141	7150	8.80626005035406e-05	None	0.943393095296367	8.80626005035406e-05
141	6877	0.010331368933134253	None	0.0	0.010331368933134253
141	6921	0.010338812158244193	None	0.0	0.010338812158244193
141	6907	0.01562533371948734	None	0.0	0.01562533371948734
141	7149	-0.1	None	0.5453313509846894	-0.1
141	6919	0.010387610146631787	None	0.0	0.010387610146631787
141	6863	0.010666669411635462	None	0.0	0.010666669411635462
141	7006	0.010562929337235443	None	0.0	0.010562929337235443
141	6968	0.010356749203459008	None	0.0	0.010356749203459008
141	6912	0.011400819953102713	None	0.0	0.011400819953102713
141	6905	0.01561102131154523	None	0.0	0.01561102131154523
141	7001	0.015366955414299313	None	0.0	0.015366955414299313
141	7136	0.00784646366571058	None	0.2576574895263831	0.00784646366571058
141	7094	0.010350314289279636	None	0.0	0.010350314289279636
141	7047	0.0002892191610430449	None	0.31421092874224915	0.0002892191610430449
141	6740	0.0158973362843483	None	0.0	0.0158973362843483
141	7130	0.01257547882754691	None	0.0	0.01257547882754691
141	7147	0.015612957623596591	None	0.0	0.015612957623596591
141	6997	0.015441440807858543	None	0.0	0.015441440807858543
141	6980	0.010165980703483391	None	0.0	0.010165980703483391
141	6512	0.01589088620426548	None	0.0	0.01589088620426548
141	6673	0.01594759460784224	None	0.0	0.01594759460784224
141	7054	0.012677719426503418	None	0.0	0.012677719426503418
141	7134	-0.0001743186639404771	None	0.3864018487869797	-0.0001743186639404771
141	7139	0.010352282978697397	None	0.0	0.010352282978697397
141	6966	0.015902957627887876	None	0.0	0.015902957627887876
141	6973	0.011939183498105809	None	0.0	0.011939183498105809
141	6425	0.015906094974535132	None	0.0	0.015906094974535132
141	7017	0.0013823112489382801	None	0.0	0.0013823112489382801
141	7096	-1.3360733926161695e-09	None	0.8969344297428533	-1.3360733926161695e-09
141	6929	0.007009080272483284	None	0.0	0.007009080272483284
141	7051	0.0018891456384939546	None	0.0	0.0018891456384939546
141	6884	0.012575478827533827	None	0.0	0.012575478827533827
141	6914	0.01611163695401033	None	0.0	0.01611163695401033
72	3488	0.0006191193216784852	None	0.14173772643717225	0.0006191193216784852
72	3680	0.0002073119565170468	None	0.0	0.0002073119565170468
72	3058	0.00019295627310962412	None	0.031777982249284284	0.00019295627310962412
72	3654	0.0014134830915502902	None	0.19465361116090457	0.0014134830915502902
72	3678	-0.1	None	0.21133377990002197	-0.1
72	3559	0.0013621315096987187	None	0.19465361116090457	0.0013621315096987187
72	3532	0.0013729810203089536	None	0.19465361116090457	0.0013729810203089536
72	3448	0.0004311846881683718	None	0.23805134108571552	0.0004311846881683718
72	3618	-0.1	None	0.21133377990002197	-0.1
72	3509	0.0008779605328155565	None	0.1758770446516016	0.0008779605328155565
72	3608	8.10819839689979e-07	None	0.0	8.10819839689979e-07
72	3637	-0.1	None	0.3680847289840387	-0.1
72	3542	-3.3829002345095454e-06	None	0.35104924111600855	-3.3829002345095454e-06
72	3670	1.5525527591381894e-06	None	0.028333333333333332	1.5525527591381894e-06
72	3685	0.0009223349445352991	None	0.1758770446516016	0.0009223349445352991
72	3478	0.0004075145051590708	None	0.05628864134748832	0.0004075145051590708
72	3561	7.240937649717137e-05	None	0.46843603807290757	7.240937649717137e-05
72	3266	0.0003801460346369113	None	0.05628864134748832	0.0003801460346369113
72	3601	-1.5313918334703858e-05	None	0.2590777923082644	-1.5313918334703858e-05
72	3692	7.847859477420337e-09	None	0.6907194001047906	7.847859477420337e-09
72	3676	0.0015269146692276003	None	0.1485412682734452	0.0015269146692276003
72	3464	0.0002435899717455414	None	0.302280008864059	0.0002435899717455414
72	3169	0.00045659115257936397	None	0.17501869671365836	0.00045659115257936397
72	3563	0.0008322088602595286	None	0.028333333333333332	0.0008322088602595286
72	3437	0.0005978102858745553	None	0.14173772643717225	0.0005978102858745553
72	3661	0.00023660257110949586	None	0.09578239142418081	0.00023660257110949586
72	3681	2.1214688505515265e-07	None	0.09996285639936817	2.1214688505515265e-07
72	3191	0.00023363098479898476	None	0.3870607593207552	0.00023363098479898476
72	2943	0.0004890986084974581	None	0.05628864134748832	0.0004890986084974581
72	3396	0.0008982377981812699	None	0.028333333333333332	0.0008982377981812699
72	3356	0.0008173957907166467	None	0.0	0.0008173957907166467
72	3556	0.00015239530023639414	None	0.0	0.00015239530023639414
72	3645	0.00042482964633008087	None	0.17501869671365836	0.00042482964633008087
72	3419	4.585072445887521e-06	None	0.5697430606399978	4.585072445887521e-06
72	3689	-6.384971303383894e-11	None	0.0	-6.384971303383894e-11
72	3414	0.0008483417966236779	None	0.1485412682734452	0.0008483417966236779
72	3595	0.00042763859894202286	None	0.17501869671365836	0.00042763859894202286
72	3304	0.00048075306610310297	None	0.17501869671365836	0.00048075306610310297
72	3385	0.00025522490656979685	None	0.031777982249284284	0.00025522490656979685
72	3554	0.00028228947513209666	None	0.40942078525471925	0.00028228947513209666
72	3642	-0.1	None	0.21133377990002197	-0.1
72	3505	0.00025242162909164934	None	0.40942078525471925	0.00025242162909164934
72	3482	2.0652266744152335e-06	None	0.028333333333333332	2.0652266744152335e-06
72	3175	0.0007788533281932992	None	0.028333333333333332	0.0007788533281932992
72	3653	0.0006110157879079917	None	0.14173772643717225	0.0006110157879079917
72	3333	0.0007642265443651456	None	0.20504714933819912	0.0007642265443651456
72	3588	5.347276752118363e-05	None	0.05628864134748832	5.347276752118363e-05
72	2903	0.00024327715716926585	None	0.031777982249284284	0.00024327715716926585
72	3652	-9.82180312609872e-09	None	0.4334498635566832	-9.82180312609872e-09
72	3687	0.0008582977030200202	None	0.028333333333333332	0.0008582977030200202
72	3352	3.625613174274648e-08	None	0.9012796939115372	3.625613174274648e-08
72	3420	0.0008353997675616191	None	0.028333333333333332	0.0008353997675616191
72	3114	0.0002599113948442234	None	0.031777982249284284	0.0002599113948442234
72	3603	0.0005254429170003548	None	0.05628864134748832	0.0005254429170003548
72	3571	-0.1	None	0.21133377990002197	-0.1
72	3436	0.00018032673822320454	None	0.031777982249284284	0.00018032673822320454
72	3597	-6.016831571350077e-08	None	0.0	-6.016831571350077e-08
72	3655	4.010528900452429e-11	None	0.6907194001047906	4.010528900452429e-11
72	3221	0.0006908513499430419	None	0.05628864134748832	0.0006908513499430419
72	3578	-1.0243794214422961e-06	None	0.302810259091904	-1.0243794214422961e-06
72	3337	0.00021758625470932915	None	0.419008215096354	0.00021758625470932915
72	3690	0.0007248289162011503	None	0.20504714933819912	0.0007248289162011503
72	3450	0.0007993078166269656	None	0.0	0.0007993078166269656
72	3695	-6.0140706483940185e-06	None	0.17501869671365836	-6.0140706483940185e-06
72	3677	0.0006614336920048842	None	0.0	0.0006614336920048842
72	3615	0.0002505126664215197	None	0.031777982249284284	0.0002505126664215197
72	3682	None	None	0.4371570383846805	None
72	2832	0.00038202821895270413	None	0.09578239142418081	0.00038202821895270413
72	3477	-1.0291803999980034e-08	None	0.05628864134748832	-1.0291803999980034e-08
72	3669	0.0004616444584517441	None	0.17501869671365836	0.0004616444584517441
72	3638	1.4650430703514292e-07	None	0.45010599280788083	1.4650430703514292e-07
72	3252	0.0002433844474832443	None	0.031777982249284284	0.0002433844474832443
72	3456	0.0007946755432122677	None	0.20504714933819912	0.0007946755432122677
72	3673	0.0006209735141279659	None	0.14173772643717225	0.0006209735141279659
72	2916	0.00022987665439182144	None	0.031777982249284284	0.00022987665439182144
72	3098	0.00021282856778786209	None	0.09345908788991494	0.00021282856778786209
72	3659	4.651888495687651e-06	None	0.18145512687187293	4.651888495687651e-06
72	3658	0.0007937621139237739	None	0.20504714933819912	0.0007937621139237739
72	3696	-1.7894389372048604e-08	None	0.25499999999999995	-1.7894389372048604e-08
72	3168	8.835708057676058e-05	None	0.17501869671365836	8.835708057676058e-05
72	3001	0.0004655627839813143	None	0.23805134108571552	0.0004655627839813143
72	3540	6.851187146437862e-06	None	0.23805134108571552	6.851187146437862e-06
72	3643	-1.9026411315269645e-09	None	0.0	-1.9026411315269645e-09
72	3698	-5.212727972152944e-08	None	0.19684604520399135	-5.212727972152944e-08
72	3694	7.637155024102467e-08	None	0.3704892404113834	7.637155024102467e-08
72	3555	0.0015231453840998898	None	0.1485412682734452	0.0015231453840998898
72	3255	0.0014471879794742462	None	0.1485412682734452	0.0014471879794742462
72	3372	0.00042680888699792616	None	0.2863027209584614	0.00042680888699792616
72	3586	0.0009749576647163362	None	0.028333333333333332	0.0009749576647163362
72	3170	0.004874965581604714	None	0.0	0.004874965581604714
72	2925	0.00024683379333305665	None	0.0	0.00024683379333305665
72	2975	0.0003356410041856045	None	0.2863027209584614	0.0003356410041856045
72	3143	0.00024176003388875472	None	0.09578239142418081	0.00024176003388875472
72	3573	0.00028963695647748436	None	0.09578239142418081	0.00028963695647748436
72	3627	0.0013352527900934302	None	0.19465361116090457	0.0013352527900934302
72	3636	1.9166871603434886e-06	None	0.028333333333333332	1.9166871603434886e-06
72	3112	0.0020422990274815214	None	0.1485412682734452	0.0020422990274815214
72	3585	4.483866775208464e-06	None	0.028333333333333332	4.483866775208464e-06
72	3322	0.001289744896208224	None	0.1485412682734452	0.001289744896208224
72	3508	0.0008104176892112417	None	0.0	0.0008104176892112417
50	2579	3.699074312192842e-05	None	0.08793648607155846	3.699074312192842e-05
50	2584	9.547536586722819e-06	None	0.40741165217207537	9.547536586722819e-06
50	2213	None	None	0.4816011753497754	None
50	1521	None	None	0.4192096008662496	None
50	2560	-1.1471515909301803e-09	None	0.3772340886430208	-1.1471515909301803e-09
50	2576	1.7083537772344898e-06	None	0.40741165217207537	1.7083537772344898e-06
50	2558	1.0904148742168876e-08	None	0.3769035247978108	1.0904148742168876e-08
50	2559	4.545126124048915e-08	None	0.4481004265700797	4.545126124048915e-08
50	2541	None	None	0.49939342123474245	None
50	2520	None	None	0.5426191517237401	None
50	2436	None	None	0.32134603206598406	None
50	2568	0.00016230185479014403	None	0.24275113594182382	0.00016230185479014403
50	2592	None	None	0.3599821766168295	None
50	2404	None	None	0.3845157068390864	None
50	2540	None	None	0.5401803870525879	None
50	2204	None	None	0.3769035247978108	None
50	2597	1.900051235081306e-09	None	0.43234542763428563	1.900051235081306e-09
50	2030	None	None	0.49939342123474245	None
50	2373	None	None	0.5088860475786147	None
50	2306	None	None	0.5634304698612346	None
50	2552	-2.407255808708789e-10	None	0.3933412288663477	-2.407255808708789e-10
50	2571	-9.922512706153582e-13	None	0.3845157068390864	-9.922512706153582e-13
50	2484	None	None	0.5446978200708705	None
50	2600	-4.6157218814581383e-10	None	0.38543316264368316	-4.6157218814581383e-10
50	2488	None	None	0.3698732360305895	None
50	2585	-5.427447514132789e-05	None	0.322856639612228	-5.427447514132789e-05
50	2581	-0.1	None	0.35435317678299166	-0.1
50	2431	None	None	0.37410763252825197	None
50	2071	None	None	0.5478218313893469	None
50	2482	None	None	0.3645288849707868	None
50	2534	None	None	0.4192096008662496	None
50	2252	None	None	0.40411666114317785	None
50	2596	-0.1	None	0.35435317678299166	-0.1
50	2345	None	None	0.6001297633510387	None
50	2526	None	None	0.3705817916298356	None
50	2483	None	None	0.3662137021023413	None
50	2476	None	None	0.40838111116515297	None
50	2478	None	None	0.3893497379431737	None
50	1545	None	None	0.5318704363211546	None
50	2594	3.8727495329404895e-08	None	0.3769035247978108	3.8727495329404895e-08
50	2491	None	None	0.43865231571173424	None
50	2595	None	None	0.37430116935952995	None
50	2146	None	None	0.4816011753497754	None
50	2238	None	None	0.4481004265700797	None
50	2510	None	None	0.5354212898362041	None
50	1552	None	None	0.3873100139566185	None
50	2578	-6.760065075728411e-09	None	0.6001297633510387	-6.760065075728411e-09
50	2465	None	None	0.40741165217207537	None
50	2546	None	None	0.35990157425450536	None
50	2580	3.455078860394005e-07	None	0.08793648607155846	3.455078860394005e-07
50	2243	None	None	0.5475889618882116	None
50	2569	1.5221434789394806e-12	None	0.0841616078900385	1.5221434789394806e-12
50	2561	-7.175200586024285e-10	None	0.5318704363211546	-7.175200586024285e-10
50	2418	None	None	0.548164804492204	None
50	2131	None	None	0.4207053978303225	None
50	2512	None	None	0.3571822157711405	None
50	2575	9.721313221063097e-07	None	0.08793648607155846	9.721313221063097e-07
50	2564	6.185685282449753e-05	None	0.0841616078900385	6.185685282449753e-05
50	2499	None	None	0.3639840649027334	None
50	2555	-1.7069408930926858e-07	None	0.39632794749598915	-1.7069408930926858e-07
50	1986	None	None	0.44022986889566695	None
50	2588	None	None	0.38270583034306893	None
50	2421	None	None	0.4623083023503159	None
50	2522	None	None	0.44686891828300046	None
50	1704	None	None	0.5148102161375203	None
50	2599	0.0002491811579895372	None	0.170690747554539	0.0002491811579895372
50	2330	None	None	0.4481004265700797	None
50	2513	None	None	0.3763849947098855	None
50	1921	None	None	0.49624010158178355	None
50	2574	-1.0417398016624295e-06	None	0.15714485935483347	-1.0417398016624295e-06
50	2494	None	None	0.35990157425450536	None
50	2493	None	None	0.3721504575824668	None
50	2258	None	None	0.5426191517237401	None
50	1771	None	None	0.7435134307635997	None
50	2567	1.4816660119157472e-06	None	0.0841616078900385	1.4816660119157472e-06
50	2527	None	None	0.16049356264450645	None
50	2514	None	None	0.34730991609665196	None
50	2087	None	None	0.3721504575824668	None
50	2586	-0.1	None	0.35435317678299166	-0.1
50	2351	None	None	0.39632794749598915	None
50	2096	None	None	0.3947935383986569	None
50	2377	None	None	0.3684982135644811	None
50	2591	2.7416357251435083e-08	None	0.3947935383986569	2.7416357251435083e-08
50	2573	-0.1	None	0.35435317678299166	-0.1
50	2446	None	None	0.43811345339971464	None
50	2593	6.285672193497802e-05	None	0.4011837560689564	6.285672193497802e-05
50	2543	None	None	0.35435317678299166	None
50	2472	None	None	0.5318704363211546	None
50	2313	None	None	0.35621681359639124	None
50	1964	None	None	0.44715430312180765	None
50	2537	None	None	0.5063545170035695	None
50	2328	None	None	0.4052784673639076	None
50	2152	None	None	0.40106798348824196	None
50	2590	-4.136141827448457e-09	None	0.3721504575824668	-4.136141827448457e-09
50	2562	-7.813917292950196e-10	None	0.08793648607155846	-7.813917292950196e-10
50	2572	0.00020216013901268144	None	0.35857518766919194	0.00020216013901268144
50	2583	3.2960130543298827e-07	None	0.17287665684424197	3.2960130543298827e-07
50	2511	None	None	0.3966458190496342	None
50	1947	None	None	0.3763849947098855	None
50	2444	None	None	0.44715430312180765	None
74	3488	0.0006191193216784852	None	0.1432557232932507	0.0006191193216784852
74	3734	-8.90348940618421e-09	None	0.5230722905019245	-8.90348940618421e-09
74	3654	0.0014134830915502902	None	0.23328660263368342	0.0014134830915502902
74	3762	None	None	0.18920748231292323	None
74	3559	0.0013621315096987187	None	0.23328660263368342	0.0013621315096987187
74	3532	0.0013729810203089536	None	0.23328660263368342	0.0013729810203089536
74	3448	0.0004311846881683718	None	0.279670533575941	0.0004311846881683718
74	3765	-0.1	None	0.326915957341945	-0.1
74	3509	0.0008779605328155565	None	0.14411763662644123	0.0008779605328155565
74	3781	0.0014159893635110894	None	0.06042428835886595	0.0014159893635110894
74	3542	-3.3829002345095454e-06	None	0.30629474794171074	-3.3829002345095454e-06
74	3670	1.5525527591381894e-06	None	0.0	1.5525527591381894e-06
74	3685	0.0009223349445352991	None	0.14411763662644123	0.0009223349445352991
74	3760	-0.1	None	0.0	-0.1
74	3766	0.001520097646450196	None	0.0	0.001520097646450196
74	3478	0.0004075145051590708	None	0.07001166914418959	0.0004075145051590708
74	3767	0.00043248070332168654	None	0.0	0.00043248070332168654
74	3561	7.240937649717137e-05	None	0.5004188236898395	7.240937649717137e-05
74	3266	0.0003801460346369113	None	0.07001166914418959	0.0003801460346369113
74	3676	0.0015269146692276003	None	0.06042428835886595	0.0015269146692276003
74	3464	0.0002435899717455414	None	0.2567079396577761	0.0002435899717455414
74	3169	0.00045659115257936397	None	0.0882547476270257	0.00045659115257936397
74	3563	0.0008322088602595286	None	0.0	0.0008322088602595286
74	3661	0.00023660257110949586	None	0.16144447596061393	0.00023660257110949586
74	3681	2.1214688505515265e-07	None	0.1134899842379341	2.1214688505515265e-07
74	2943	0.0004890986084974581	None	0.07001166914418959	0.0004890986084974581
74	3396	0.0008982377981812699	None	0.0	0.0008982377981812699
74	3356	0.0008173957907166467	None	0.0	0.0008173957907166467
74	3746	0.0004935746439461207	None	0.1134899842379341	0.0004935746439461207
74	3556	0.00015239530023639414	None	0.0	0.00015239530023639414
74	3787	None	None	0.2534479923755363	None
74	3714	-1.8442082632643439e-09	None	0.0	-1.8442082632643439e-09
74	3645	0.00042482964633008087	None	0.0882547476270257	0.00042482964633008087
74	3751	-3.293950269304105e-05	None	0.32968187321552755	-3.293950269304105e-05
74	3414	0.0008483417966236779	None	0.06042428835886595	0.0008483417966236779
74	3595	0.00042763859894202286	None	0.0882547476270257	0.00042763859894202286
74	3721	7.379879794439426e-05	None	0.0882547476270257	7.379879794439426e-05
74	3554	0.00028228947513209666	None	0.4216419879364059	0.00028228947513209666
74	3752	None	None	0.2862395510143275	None
74	3505	0.00025242162909164934	None	0.4216419879364059	0.00025242162909164934
74	3482	2.0652266744152335e-06	None	0.0	2.0652266744152335e-06
74	3653	0.0006110157879079917	None	0.1432557232932507	0.0006110157879079917
74	3333	0.0007642265443651456	None	0.15394293872722362	0.0007642265443651456
74	2903	0.00024327715716926585	None	0.06684460004202647	0.00024327715716926585
74	3768	0.001372963044671698	None	0.23328660263368342	0.001372963044671698
74	3755	0.004920947896618566	None	0.0	0.004920947896618566
74	3732	0.0005894997026001182	None	0.0882547476270257	0.0005894997026001182
74	3687	0.0008582977030200202	None	0.0	0.0008582977030200202
74	3352	3.625613174274648e-08	None	0.7354207057795615	3.625613174274648e-08
74	3733	-1.3539479915404244e-06	None	0.24416982660897474	-1.3539479915404244e-06
74	3420	0.0008353997675616191	None	0.0	0.0008353997675616191
74	3114	0.0002599113948442234	None	0.06684460004202647	0.0002599113948442234
74	3748	0.0008540868516046738	None	0.0	0.0008540868516046738
74	3603	0.0005254429170003548	None	0.07001166914418959	0.0005254429170003548
74	3221	0.0006908513499430419	None	0.07001166914418959	0.0006908513499430419
74	3771	-3.1743284806877305e-08	None	0.3835908458809039	-3.1743284806877305e-08
74	3337	0.00021758625470932915	None	0.40889168752894456	0.00021758625470932915
74	3795	2.8126557157958346e-07	None	0.7354207057795615	2.8126557157958346e-07
74	3793	0.000846186207044143	None	0.06042428835886595	0.000846186207044143
74	3690	0.0007248289162011503	None	0.15394293872722362	0.0007248289162011503
74	3715	0.008185780269795962	None	0.42377348185151203	0.008185780269795962
74	3450	0.0007993078166269656	None	0.0	0.0007993078166269656
74	3744	2.0969033877163055e-07	None	0.28333333333333327	2.0969033877163055e-07
74	3677	0.0006614336920048842	None	0.0	0.0006614336920048842
74	3776	0.00018148652708186848	None	0.38496712039409364	0.00018148652708186848
74	3615	0.0002505126664215197	None	0.06684460004202647	0.0002505126664215197
74	2832	0.00038202821895270413	None	0.16144447596061393	0.00038202821895270413
74	3477	-1.0291803999980034e-08	None	0.07001166914418959	-1.0291803999980034e-08
74	3669	0.0004616444584517441	None	0.0882547476270257	0.0004616444584517441
74	3252	0.0002433844474832443	None	0.06684460004202647	0.0002433844474832443
74	3780	-3.657312925389753e-05	None	0.2921112195883041	-3.657312925389753e-05
74	3456	0.0007946755432122677	None	0.15394293872722362	0.0007946755432122677
74	3716	2.0860976119952964e-05	None	0.33530941220183763	2.0860976119952964e-05
74	3673	0.0006209735141279659	None	0.1432557232932507	0.0006209735141279659
74	2916	0.00022987665439182144	None	0.06684460004202647	0.00022987665439182144
74	3778	0.0004960216255688585	None	0.0882547476270257	0.0004960216255688585
74	3720	0.0004776598376660251	None	0.0882547476270257	0.0004776598376660251
74	3711	0.0007451704564263664	None	0.15394293872722362	0.0007451704564263664
74	3658	0.0007937621139237739	None	0.15394293872722362	0.0007937621139237739
74	3764	None	None	0.2475595217634617	None
74	3791	-1.411557479356788e-07	None	0.0882547476270257	-1.411557479356788e-07
74	3794	-5.361442452960682e-08	None	0.10548545821772466	-5.361442452960682e-08
74	3555	0.0015231453840998898	None	0.06042428835886595	0.0015231453840998898
74	3255	0.0014471879794742462	None	0.06042428835886595	0.0014471879794742462
74	3372	0.00042680888699792616	None	0.27465809145760306	0.00042680888699792616
74	3775	2.9648135850730347e-08	None	0.28215599922074586	2.9648135850730347e-08
74	3586	0.0009749576647163362	None	0.0	0.0009749576647163362
74	3703	0.0003643178964590734	None	0.279670533575941	0.0003643178964590734
74	3722	0.0009408068366547385	None	0.14411763662644123	0.0009408068366547385
74	3170	0.004874965581604714	None	0.0	0.004874965581604714
74	2975	0.0003356410041856045	None	0.27465809145760306	0.0003356410041856045
74	3143	0.00024176003388875472	None	0.16144447596061393	0.00024176003388875472
74	3627	0.0013352527900934302	None	0.23328660263368342	0.0013352527900934302
74	3112	0.0020422990274815214	None	0.06042428835886595	0.0020422990274815214
74	3585	4.483866775208464e-06	None	0.0	4.483866775208464e-06
74	3713	0.0017280762231776643	None	0.06042428835886595	0.0017280762231776643
74	3322	0.001289744896208224	None	0.06042428835886595	0.001289744896208224
74	3719	0.0008569839936264291	None	0.0	0.0008569839936264291
74	3782	0.0007668262309006846	None	0.15394293872722362	0.0007668262309006846
74	3508	0.0008104176892112417	None	0.0	0.0008104176892112417
60	3040	0.00019785938462481848	None	0.04692610642585481	0.00019785938462481848
60	3049	0.0001953690920791029	None	0.24581500691148922	0.0001953690920791029
60	2939	0.0002550232145505564	None	0.0	0.0002550232145505564
60	3065	0.00026389298205894453	None	0.0	0.00026389298205894453
60	3070	7.726607599108878e-05	None	0.1733133891831602	7.726607599108878e-05
60	3058	0.00019295627310962412	None	0.0	0.00019295627310962412
60	3097	9.042310724683617e-08	None	0.38109301499505693	9.042310724683617e-08
60	3067	9.860716931402957e-06	None	0.04810548131123882	9.860716931402957e-06
60	3094	-0.00021758704387542094	None	0.19382740870776546	-0.00021758704387542094
60	3045	1.7361693661803066e-08	None	0.4176910927307674	1.7361693661803066e-08
60	2969	6.797870000399223e-06	None	0.0	6.797870000399223e-06
60	2703	5.545113543343255e-05	None	0.2942706749409531	5.545113543343255e-05
60	3069	-0.1	None	0.28751814941307663	-0.1
60	3029	-0.1	None	0.23283050817675402	-0.1
60	2801	4.145443019923929e-05	None	0.0	4.145443019923929e-05
60	2937	-4.877231529816849e-11	None	0.0	-4.877231529816849e-11
60	2790	0.00017874612117215822	None	0.0	0.00017874612117215822
60	2890	1.3969036533045474e-07	None	0.2949431109317713	1.3969036533045474e-07
60	2996	0.0001517104781054455	None	0.0	0.0001517104781054455
60	2999	1.0297816392406273e-06	None	0.04810548131123882	1.0297816392406273e-06
60	2905	0.0009190831118434721	None	0.2607037107986095	0.0009190831118434721
60	3086	-0.1	None	0.17140240487834765	-0.1
60	3064	7.235207107303748e-05	None	0.41591414798406934	7.235207107303748e-05
60	2953	-1.417113905863304e-05	None	0.0	-1.417113905863304e-05
60	3007	8.739370984675328e-06	None	0.5298599554209205	8.739370984675328e-06
60	2980	3.329363231298634e-05	None	0.35196377739024953	3.329363231298634e-05
60	3078	-5.800892955334149e-06	None	0.28205775135373135	-5.800892955334149e-06
60	2867	-3.2127450505593636e-07	None	0.0	-3.2127450505593636e-07
60	2825	0.0002467649109928565	None	0.0	0.0002467649109928565
60	2943	0.0004890986084974581	None	0.10216020230021974	0.0004890986084974581
60	2946	1.942965016790194e-06	None	0.04692610642585481	1.942965016790194e-06
60	2983	0.0002455760989920989	None	0.12970644551008403	0.0002455760989920989
60	2927	4.538644643455238e-05	None	0.2942706749409531	4.538644643455238e-05
60	3057	2.4498846739860436e-05	None	0.38109301499505693	2.4498846739860436e-05
60	3032	0.0004759843481337246	None	0.10216020230021974	0.0004759843481337246
60	3081	0.00022845694884960293	None	0.14577894178231632	0.00022845694884960293
60	3050	0.0001220375144019268	None	0.45699532796852205	0.0001220375144019268
60	2993	9.856787994945145e-05	None	0.12970644551008403	9.856787994945145e-05
60	3096	1.6195115480952176e-06	None	0.32046490526232535	1.6195115480952176e-06
60	3100	-4.722220384674164e-08	None	0.5298599554209205	-4.722220384674164e-08
60	2903	0.00024327715716926585	None	0.0	0.00024327715716926585
60	2874	0.00011513895577994058	None	0.0	0.00011513895577994058
60	3088	-0.1	None	0.17140240487834765	-0.1
60	3014	0.00021470828644978333	None	0.4669927925514875	0.00021470828644978333
60	2782	1.3266820924363693e-07	None	0.33187556263507795	1.3266820924363693e-07
60	3056	7.619577576634588e-07	None	0.0	7.619577576634588e-07
60	2950	-1.1718349015906397e-08	None	0.33346832368826446	-1.1718349015906397e-08
60	3091	0.00021012630877699452	None	0.0	0.00021012630877699452
60	3063	-0.1	None	0.17140240487834765	-0.1
60	3059	4.830005231198676e-05	None	0.3914954923787224	4.830005231198676e-05
60	2961	2.591729054495729e-06	None	0.04692610642585481	2.591729054495729e-06
60	3028	0.00023759608256613543	None	0.0	0.00023759608256613543
60	3061	-0.1	None	0.7698019813289584	-0.1
60	3012	0.000181904781787442	None	0.5607970619907833	0.000181904781787442
60	3043	0.0002305953725772372	None	0.12970644551008403	0.0002305953725772372
60	2876	0.00021594707155264646	None	0.27313529035506506	0.00021594707155264646
60	3077	0.00022852413170879876	None	0.14577894178231632	0.00022852413170879876
60	2853	6.940867582362683e-06	None	0.0	6.940867582362683e-06
60	2940	5.291073066355414e-05	None	0.0	5.291073066355414e-05
60	2971	1.3260311906434806e-08	None	0.0	1.3260311906434806e-08
60	3068	0.00022149798438811922	None	0.14577894178231632	0.00022149798438811922
60	3095	-7.256134758777387e-08	None	0.5762081161985396	-7.256134758777387e-08
60	2564	6.185685282449753e-05	None	0.0	6.185685282449753e-05
60	2985	0.0003518216623398774	None	0.3369814272954042	0.0003518216623398774
60	2860	0.00013508060829424168	None	0.0	0.00013508060829424168
60	3038	9.428010175754579e-05	None	0.1733133891831602	9.428010175754579e-05
60	2832	0.00038202821895270413	None	0.12970644551008403	0.00038202821895270413
60	2705	1.6067014710107977e-06	None	0.0	1.6067014710107977e-06
60	3002	0.00025547603110460135	None	0.12970644551008403	0.00025547603110460135
60	2976	9.359240266968314e-10	None	1.02474023552347	9.359240266968314e-10
60	2793	0.00022773933402922268	None	0.14577894178231632	0.00022773933402922268
60	3093	0.00019707132495851845	None	0.4699519701859189	0.00019707132495851845
60	2916	0.00022987665439182144	None	0.0	0.00022987665439182144
60	2669	-1.7584774276333356e-07	None	0.41763857798697346	-1.7584774276333356e-07
60	3035	0.00013646305893752123	None	0.0	0.00013646305893752123
60	3016	0.0010252860476385962	None	0.31598659960117165	0.0010252860476385962
60	3098	0.00021282856778786209	None	0.04692610642585481	0.00021282856778786209
60	2965	1.1683731663686116e-07	None	0.2264339693196164	1.1683731663686116e-07
60	3000	3.790116387238495e-06	None	0.0	3.790116387238495e-06
60	3001	0.0004655627839813143	None	0.27313529035506506	0.0004655627839813143
60	3023	-1.3139330011536707e-05	None	0.4446907061964197	-1.3139330011536707e-05
60	3062	5.9444438289614815e-05	None	0.0	5.9444438289614815e-05
60	3085	0.0009108183607832194	None	0.2607037107986095	0.0009108183607832194
60	3051	0.0001916759571214852	None	0.0	0.0001916759571214852
60	3013	2.0456793062899456e-07	None	0.35229812208460204	2.0456793062899456e-07
60	3020	9.716769274476317e-07	None	0.0	9.716769274476317e-07
60	2743	5.846291980842028e-06	None	0.540539673050542	5.846291980842028e-06
60	3084	0.00019877368072251315	None	0.0	0.00019877368072251315
60	2925	0.00024683379333305665	None	0.0	0.00024683379333305665
60	2885	0.00014425555556158405	None	0.04692610642585481	0.00014425555556158405
60	2975	0.0003356410041856045	None	0.3647026702552757	0.0003356410041856045
60	2981	2.709266179628206e-06	None	0.45699532796852205	2.709266179628206e-06
60	2933	0.00012421736760010813	None	0.3369814272954042	0.00012421736760010813
60	2990	-1.634000698751592e-08	None	0.0	-1.634000698751592e-08
60	3075	1.758327265324578e-07	None	0.9049624415501845	1.758327265324578e-07
60	2562	-7.813917292950196e-10	None	0.04810548131123882	-7.813917292950196e-10
60	2738	0.00010355491709152148	None	0.04692610642585481	0.00010355491709152148
60	2928	0.0002285621394314429	None	0.14577894178231632	0.0002285621394314429
60	2796	0.0002153154491839774	None	0.0	0.0002153154491839774
60	2974	-2.5291200191505473e-06	None	0.1924312769257292	-2.5291200191505473e-06
109	5548	9.895168195322085e-08	None	0.30727523098809084	9.895168195322085e-08
109	5469	0.006836894301933791	None	0.0	0.006836894301933791
109	5441	0.004490023633662107	None	0.0	0.004490023633662107
109	5485	0.0032730728961396453	None	0.08889784489189172	0.0032730728961396453
109	5433	0.0004955808325336129	None	0.0	0.0004955808325336129
109	4616	0.006580308831669828	None	0.0	0.006580308831669828
109	5268	0.00540887838676152	None	0.0	0.00540887838676152
109	5435	0.0017902876371682184	None	0.0	0.0017902876371682184
109	5515	-9.144767137638209e-08	None	0.1204454429795194	-9.144767137638209e-08
109	5506	3.981641907418138e-05	None	0.2890951815971735	3.981641907418138e-05
109	5428	0.005130367660532602	None	0.0	0.005130367660532602
109	5479	-0.1	None	0.416445807681512	-0.1
109	5259	0.0010406392395462616	None	0.22271026328927473	0.0010406392395462616
109	5461	0.010467879480385349	None	0.0	0.010467879480385349
109	5457	0.0002786431391929663	None	0.0	0.0002786431391929663
109	5513	0.0008016864764110876	None	0.2871126721065259	0.0008016864764110876
109	5181	0.00025963167050888547	None	0.0	0.00025963167050888547
109	5169	0.0069504763788446056	None	0.0	0.0069504763788446056
109	5545	0.00021503257931095477	None	0.1458441537037825	0.00021503257931095477
109	5368	0.0067140371982904465	None	0.0	0.0067140371982904465
109	5295	0.006013030988700222	None	0.0	0.006013030988700222
109	5266	0.002045468028997365	None	0.25495569983342425	0.002045468028997365
109	4685	0.006749520510982292	None	0.0	0.006749520510982292
109	5526	-0.1	None	0.416445807681512	-0.1
109	4352	0.005253142427633858	None	0.0	0.005253142427633858
109	5352	0.0011231157686001272	None	0.33848110233596435	0.0011231157686001272
109	5527	0.004880153416013812	None	0.0	0.004880153416013812
109	5495	7.259115047675665e-05	None	0.2687625958799293	7.259115047675665e-05
109	5523	0.0003992700735937987	None	0.18415230580675038	0.0003992700735937987
109	5522	0.00024833454608167116	None	0.0	0.00024833454608167116
109	5320	0.0015486843325056314	None	0.24791412856451256	0.0015486843325056314
109	4872	0.010573907602278845	None	0.0	0.010573907602278845
109	5409	0.010567175029605753	None	0.0	0.010567175029605753
109	5474	-1.353012469699294e-10	None	0.9390850295284929	-1.353012469699294e-10
109	5540	-2.6631559265988866e-07	None	0.0	-2.6631559265988866e-07
109	5503	-2.7056377111060226e-08	None	0.0	-2.7056377111060226e-08
109	5431	0.006714037198972848	None	0.0	0.006714037198972848
109	5142	0.0015072219937910648	None	0.340249886844846	0.0015072219937910648
109	5546	0.0016616526434967665	None	0.24791412856451256	0.0016616526434967665
109	4601	0.004868552778522785	None	0.0	0.004868552778522785
109	5056	0.0032157326219385803	None	0.0	0.0032157326219385803
109	4953	0.002222085414247571	None	0.21963900800586322	0.002222085414247571
109	5315	0.0057497730903151925	None	0.0	0.0057497730903151925
109	5530	-2.14209238867458e-06	None	0.21963900800586322	-2.14209238867458e-06
109	5127	0.006749520512039235	None	0.0	0.006749520512039235
109	5502	0.00576845026688626	None	0.0	0.00576845026688626
109	5533	8.608476447051769e-07	None	0.4106596913505257	8.608476447051769e-07
109	5172	0.005239430919614174	None	0.0	0.005239430919614174
109	5507	0.005677958133998207	None	0.0	0.005677958133998207
109	5531	0.0006212279065900894	None	0.0	0.0006212279065900894
109	5329	8.13261528169603e-07	None	0.0	8.13261528169603e-07
109	5348	0.006168210125209577	None	0.2611863820003168	0.006168210125209577
109	5027	0.0032884556658162646	None	0.08889784489189172	0.0032884556658162646
109	5381	4.483574350225148e-09	None	0.9452442288529687	4.483574350225148e-09
109	4711	0.00510362084305565	None	0.0	0.00510362084305565
109	5534	0.001503179288012659	None	0.5892566443073475	0.001503179288012659
109	5308	0.0028992779976952476	None	0.21963900800586322	0.0028992779976952476
109	5383	0.0032463784727254823	None	0.08889784489189172	0.0032463784727254823
109	5519	0.004477198668538001	None	0.3373374175929261	0.004477198668538001
109	5091	0.005199903827524984	None	0.0	0.005199903827524984
109	5512	0.010575330499079761	None	0.0	0.010575330499079761
109	4876	0.003343037379083092	None	0.08889784489189172	0.003343037379083092
109	5491	0.0061544747890431495	None	0.0	0.0061544747890431495
109	5472	0.005756513437218763	None	0.0	0.005756513437218763
109	4560	0.005664086949739891	None	0.0	0.005664086949739891
109	4292	0.010663296392236591	None	0.0	0.010663296392236591
109	5488	9.759420546251242e-05	None	0.18415230580675038	9.759420546251242e-05
109	5509	0.0011176902857190146	None	0.2791347937158238	0.0011176902857190146
109	5153	0.006888704611537273	None	0.0	0.006888704611537273
109	5437	0.007884519933755276	None	0.0	0.007884519933755276
109	5156	0.006699699529388214	None	0.0	0.006699699529388214
109	5511	0.005786847956087018	None	0.0	0.005786847956087018
109	5510	5.489066964278395e-06	None	0.0	5.489066964278395e-06
109	5395	2.4974682495007976e-05	None	0.0	2.4974682495007976e-05
109	5185	0.01033094627885076	None	0.0	0.01033094627885076
109	5436	0.010517601468009903	None	0.0	0.010517601468009903
109	4904	0.003264683671519722	None	0.08889784489189172	0.003264683671519722
109	4731	0.010412354910132466	None	0.0	0.010412354910132466
109	4507	0.002476465764976936	None	0.0	0.002476465764976936
109	5389	0.010356586804695634	None	0.0	0.010356586804695634
109	5520	0.005747373587563495	None	0.0	0.005747373587563495
109	5549	-0.1	None	0.5145461431964655	-0.1
109	5171	0.0057819079852333526	None	0.0	0.0057819079852333526
109	5496	0.010534295532426005	None	0.0	0.010534295532426005
109	5187	0.0005716037045995869	None	0.0	0.0005716037045995869
109	5497	-2.3136948357622806e-05	None	0.24791412856451256	-2.3136948357622806e-05
109	5263	0.005954067101468741	None	0.0	0.005954067101468741
109	5282	0.01075858009382579	None	0.0	0.01075858009382579
109	5422	0.0009885120700850944	None	0.0	0.0009885120700850944
109	5439	0.003160061372916759	None	0.08889784489189172	0.003160061372916759
109	5459	-3.703102810746552e-05	None	0.6454953063717513	-3.703102810746552e-05
109	5203	6.716808359810787e-05	None	0.0	6.716808359810787e-05
109	5536	4.6018951338838893e-07	None	0.0	4.6018951338838893e-07
109	5400	0.005934541855956557	None	0.0	0.005934541855956557
109	5248	0.006833361123769569	None	0.0	0.006833361123769569
109	5241	0.004993192680847073	None	0.0	0.004993192680847073
109	5106	0.010353476624333825	None	0.0	0.010353476624333825
109	5492	-4.014606670440285e-09	None	1.0311394672846292	-4.014606670440285e-09
109	5446	0.0015767004260737558	None	0.0	0.0015767004260737558
109	5532	-4.3890300668355346e-07	None	0.21963900800586322	-4.3890300668355346e-07
110	5469	0.006836894301933791	None	0.0	0.006836894301933791
110	5441	0.004490023633662107	None	0.0	0.004490023633662107
110	5485	0.0032730728961396453	None	0.13251705090042604	0.0032730728961396453
110	5433	0.0004955808325336129	None	0.0	0.0004955808325336129
110	4616	0.006580308831669828	None	0.0	0.006580308831669828
110	5268	0.00540887838676152	None	0.0	0.00540887838676152
110	5435	0.0017902876371682184	None	0.0	0.0017902876371682184
110	5506	3.981641907418138e-05	None	0.2693059378673822	3.981641907418138e-05
110	5428	0.005130367660532602	None	0.0	0.005130367660532602
110	5582	-1.3676750484289043e-13	None	0.0	-1.3676750484289043e-13
110	5259	0.0010406392395462616	None	0.1884727217348176	0.0010406392395462616
110	5461	0.010467879480385349	None	0.0	0.010467879480385349
110	5457	0.0002786431391929663	None	0.0	0.0002786431391929663
110	5513	0.0008016864764110876	None	0.31185306712706484	0.0008016864764110876
110	5558	0.006712035869104213	None	0.0	0.006712035869104213
110	5169	0.0069504763788446056	None	0.0	0.0069504763788446056
110	5579	0.005015054858422621	None	0.0	0.005015054858422621
110	5368	0.0067140371982904465	None	0.0	0.0067140371982904465
110	5571	-9.280771098070628e-05	None	0.2777820434681302	-9.280771098070628e-05
110	5295	0.006013030988700222	None	0.0	0.006013030988700222
110	5266	0.002045468028997365	None	0.229137664718718	0.002045468028997365
110	4685	0.006749520510982292	None	0.0	0.006749520510982292
110	5352	0.0011231157686001272	None	0.34684360908406175	0.0011231157686001272
110	5527	0.004880153416013812	None	0.0	0.004880153416013812
110	5495	7.259115047675665e-05	None	0.29926731591287886	7.259115047675665e-05
110	5523	0.0003992700735937987	None	0.14395693948044067	0.0003992700735937987
110	5576	-1.7203630548178518e-07	None	0.0	-1.7203630548178518e-07
110	5584	-6.076342178917962e-05	None	0.6064129704952526	-6.076342178917962e-05
110	5559	-0.00028597157035321023	None	0.30613640700858824	-0.00028597157035321023
110	5522	0.00024833454608167116	None	0.0	0.00024833454608167116
110	4872	0.010573907602278845	None	0.0	0.010573907602278845
110	5409	0.010567175029605753	None	0.0	0.010567175029605753
110	5540	-2.6631559265988866e-07	None	0.0	-2.6631559265988866e-07
110	5503	-2.7056377111060226e-08	None	0.0	-2.7056377111060226e-08
110	5431	0.006714037198972848	None	0.0	0.006714037198972848
110	5552	0.005953197734900777	None	0.0	0.005953197734900777
110	5142	0.0015072219937910648	None	0.3363560015432898	0.0015072219937910648
110	5557	-4.2760879176003365e-05	None	0.0	-4.2760879176003365e-05
110	5600	0.010355081680038894	None	0.0	0.010355081680038894
110	4601	0.004868552778522785	None	0.0	0.004868552778522785
110	5590	1.9792835583743563e-08	None	0.41945733879206115	1.9792835583743563e-08
110	5056	0.0032157326219385803	None	0.0	0.0032157326219385803
110	5315	0.0057497730903151925	None	0.0	0.0057497730903151925
110	5530	-2.14209238867458e-06	None	0.18767294821243471	-2.14209238867458e-06
110	5573	0.010539758304470506	None	0.0	0.010539758304470506
110	5127	0.006749520512039235	None	0.0	0.006749520512039235
110	5502	0.00576845026688626	None	0.0	0.00576845026688626
110	5533	8.608476447051769e-07	None	0.40333140703357195	8.608476447051769e-07
110	5561	0.0068003446430310085	None	0.0	0.0068003446430310085
110	5577	-1.5634228362602353e-10	None	0.6055881889175232	-1.5634228362602353e-10
110	5507	0.005677958133998207	None	0.0	0.005677958133998207
110	5531	0.0006212279065900894	None	0.0	0.0006212279065900894
110	5348	0.006168210125209577	None	0.28120942071272503	0.006168210125209577
110	5583	-0.1	None	0.5274228994498131	-0.1
110	4711	0.00510362084305565	None	0.0	0.00510362084305565
110	5597	0.0012003551980117864	None	0.0	0.0012003551980117864
110	5562	0.0049020026320252775	None	0.0	0.0049020026320252775
110	5308	0.0028992779976952476	None	0.18767294821243471	0.0028992779976952476
110	5588	0.003995085528128901	None	0.32432298867157494	0.003995085528128901
110	5383	0.0032463784727254823	None	0.13251705090042604	0.0032463784727254823
110	5519	0.004477198668538001	None	0.32432298867157494	0.004477198668538001
110	5592	0.00552463886790685	None	0.0	0.00552463886790685
110	5564	0.005108972707561513	None	0.0	0.005108972707561513
110	5512	0.010575330499079761	None	0.0	0.010575330499079761
110	5598	0.010334664230180444	None	0.0	0.010334664230180444
110	5491	0.0061544747890431495	None	0.0	0.0061544747890431495
110	5593	0.006398557343609233	None	0.0	0.006398557343609233
110	5472	0.005756513437218763	None	0.0	0.005756513437218763
110	4560	0.005664086949739891	None	0.0	0.005664086949739891
110	4292	0.010663296392236591	None	0.0	0.010663296392236591
110	5488	9.759420546251242e-05	None	0.14395693948044067	9.759420546251242e-05
110	5509	0.0011176902857190146	None	0.2637968535168008	0.0011176902857190146
110	5554	-1.8905035444242162e-07	None	0.43908187241603003	-1.8905035444242162e-07
110	5581	0.010547215296796184	None	0.0	0.010547215296796184
110	5153	0.006888704611537273	None	0.0	0.006888704611537273
110	5437	0.007884519933755276	None	0.0	0.007884519933755276
110	5511	0.005786847956087018	None	0.0	0.005786847956087018
110	5595	8.311057825936096e-05	None	0.1884727217348176	8.311057825936096e-05
110	5510	5.489066964278395e-06	None	0.0	5.489066964278395e-06
110	5395	2.4974682495007976e-05	None	0.0	2.4974682495007976e-05
110	5185	0.01033094627885076	None	0.0	0.01033094627885076
110	5436	0.010517601468009903	None	0.0	0.010517601468009903
110	4904	0.003264683671519722	None	0.13251705090042604	0.003264683671519722
110	4731	0.010412354910132466	None	0.0	0.010412354910132466
110	5389	0.010356586804695634	None	0.0	0.010356586804695634
110	5594	-1.0848759297679068e-05	None	0.4549440677673597	-1.0848759297679068e-05
110	5553	0.005757281039119459	None	0.0	0.005757281039119459
110	5496	0.010534295532426005	None	0.0	0.010534295532426005
110	5263	0.005954067101468741	None	0.0	0.005954067101468741
110	5282	0.01075858009382579	None	0.0	0.01075858009382579
110	5422	0.0009885120700850944	None	0.0	0.0009885120700850944
110	5439	0.003160061372916759	None	0.13251705090042604	0.003160061372916759
110	5574	3.7127954235127e-08	None	0.944701963205717	3.7127954235127e-08
110	5536	4.6018951338838893e-07	None	0.0	4.6018951338838893e-07
110	5400	0.005934541855956557	None	0.0	0.005934541855956557
110	5248	0.006833361123769569	None	0.0	0.006833361123769569
110	5241	0.004993192680847073	None	0.0	0.004993192680847073
110	5106	0.010353476624333825	None	0.0	0.010353476624333825
110	5569	0.010334664230241292	None	0.0	0.010334664230241292
110	5446	0.0015767004260737558	None	0.0	0.0015767004260737558
76	3847	0.0008487469815713743	None	0.0	0.0008487469815713743
76	3877	0.00014866730121661548	None	0.07607120206350984	0.00014866730121661548
76	3876	0.0005656079220301301	None	0.15024692247549606	0.0005656079220301301
76	3734	-8.90348940618421e-09	None	0.5477579894770483	-8.90348940618421e-09
76	3654	0.0014134830915502902	None	0.09014815348529763	0.0014134830915502902
76	3885	0.0016584421834375269	None	0.0	0.0016584421834375269
76	3559	0.0013621315096987187	None	0.09014815348529763	0.0013621315096987187
76	3532	0.0013729810203089536	None	0.09014815348529763	0.0013729810203089536
76	3509	0.0008779605328155565	None	0.16875621995342632	0.0008779605328155565
76	3781	0.0014159893635110894	None	0.0	0.0014159893635110894
76	3542	-3.3829002345095454e-06	None	0.30506857975581414	-3.3829002345095454e-06
76	3766	0.001520097646450196	None	0.0	0.001520097646450196
76	3478	0.0004075145051590708	None	0.07001166914418959	0.0004075145051590708
76	3561	7.240937649717137e-05	None	0.489757109111623	7.240937649717137e-05
76	3850	0.001480465734635697	None	0.0	0.001480465734635697
76	3802	5.712343641172641e-05	None	0.2091150888961105	5.712343641172641e-05
76	3266	0.0003801460346369113	None	0.07001166914418959	0.0003801460346369113
76	3676	0.0015269146692276003	None	0.0	0.0015269146692276003
76	3169	0.00045659115257936397	None	0.07607120206350984	0.00045659115257936397
76	3563	0.0008322088602595286	None	0.0	0.0008322088602595286
76	3661	0.00023660257110949586	None	0.1931087033159483	0.00023660257110949586
76	3865	-2.6208995814856497e-07	None	0.4085476230605104	-2.6208995814856497e-07
76	3827	0.00010315881187029711	None	0.5402981905353348	0.00010315881187029711
76	3829	-1.038728859922824e-06	None	0.2148249537148974	-1.038728859922824e-06
76	3856	-2.4257277946933188e-05	None	0.43854425967819255	-2.4257277946933188e-05
76	2943	0.0004890986084974581	None	0.07001166914418959	0.0004890986084974581
76	3396	0.0008982377981812699	None	0.0	0.0008982377981812699
76	3356	0.0008173957907166467	None	0.0	0.0008173957907166467
76	3867	0.0015632412876421238	None	0.0	0.0015632412876421238
76	3746	0.0004935746439461207	None	0.1134899842379341	0.0004935746439461207
76	3862	9.265177251017981e-07	None	0.4703614945232782	9.265177251017981e-07
76	3556	0.00015239530023639414	None	0.0	0.00015239530023639414
76	3645	0.00042482964633008087	None	0.07607120206350984	0.00042482964633008087
76	3815	0.0014459448796818669	None	0.09014815348529763	0.0014459448796818669
76	3414	0.0008483417966236779	None	0.0	0.0008483417966236779
76	3595	0.00042763859894202286	None	0.07607120206350984	0.00042763859894202286
76	3818	0.0001540146118821047	None	0.0	0.0001540146118821047
76	3844	4.183692095236306e-11	None	0.8786909576723995	4.183692095236306e-11
76	3838	9.314868482993437e-08	None	0.3953635508210029	9.314868482993437e-08
76	3898	1.54268454211815e-08	None	0.21535660018706207	1.54268454211815e-08
76	3890	1.7764868948711222e-09	None	0.7671139765321359	1.7764868948711222e-09
76	3482	2.0652266744152335e-06	None	0.0	2.0652266744152335e-06
76	3333	0.0007642265443651456	None	0.10936536253299525	0.0007642265443651456
76	2903	0.00024327715716926585	None	0.10733195473395293	0.00024327715716926585
76	3768	0.001372963044671698	None	0.09014815348529763	0.001372963044671698
76	3755	0.004920947896618566	None	0.0	0.004920947896618566
76	3732	0.0005894997026001182	None	0.07607120206350984	0.0005894997026001182
76	3687	0.0008582977030200202	None	0.0	0.0008582977030200202
76	3882	0.0020267937679361164	None	0.10733195473395293	0.0020267937679361164
76	3896	-0.1	None	0.7671139765321359	-0.1
76	3807	0.0011901703607351303	None	0.0	0.0011901703607351303
76	3849	0.0013703709861326255	None	0.09014815348529763	0.0013703709861326255
76	3420	0.0008353997675616191	None	0.0	0.0008353997675616191
76	3114	0.0002599113948442234	None	0.10733195473395293	0.0002599113948442234
76	3748	0.0008540868516046738	None	0.0	0.0008540868516046738
76	3861	0.0007734527396890455	None	0.10936536253299525	0.0007734527396890455
76	3221	0.0006908513499430419	None	0.07001166914418959	0.0006908513499430419
76	3810	0.001726011472767347	None	0.0	0.001726011472767347
76	3793	0.000846186207044143	None	0.0	0.000846186207044143
76	3881	-1.5465283547221791e-10	None	0.7671139765321359	-1.5465283547221791e-10
76	3690	0.0007248289162011503	None	0.10936536253299525	0.0007248289162011503
76	3450	0.0007993078166269656	None	0.0	0.0007993078166269656
76	3744	2.0969033877163055e-07	None	0.28333333333333327	2.0969033877163055e-07
76	3875	0.0006843711462661442	None	0.07001166914418959	0.0006843711462661442
76	3841	0.0006311482942584719	None	0.18838940710179705	0.0006311482942584719
76	3776	0.00018148652708186848	None	0.4056937335490171	0.00018148652708186848
76	2832	0.00038202821895270413	None	0.1931087033159483	0.00038202821895270413
76	3477	-1.0291803999980034e-08	None	0.07001166914418959	-1.0291803999980034e-08
76	3669	0.0004616444584517441	None	0.07607120206350984	0.0004616444584517441
76	3252	0.0002433844474832443	None	0.10733195473395293	0.0002433844474832443
76	3456	0.0007946755432122677	None	0.10936536253299525	0.0007946755432122677
76	2916	0.00022987665439182144	None	0.10733195473395293	0.00022987665439182144
76	3778	0.0004960216255688585	None	0.07607120206350984	0.0004960216255688585
76	3837	9.807186408661615e-10	None	0.0	9.807186408661615e-10
76	3813	0.00036657326827246645	None	0.15024692247549606	0.00036657326827246645
76	3891	1.1545901837950177e-07	None	0.3333333333333334	1.1545901837950177e-07
76	3711	0.0007451704564263664	None	0.10936536253299525	0.0007451704564263664
76	3658	0.0007937621139237739	None	0.10936536253299525	0.0007937621139237739
76	3887	0.004770196948041972	None	0.0	0.004770196948041972
76	3895	0.0014838743522678258	None	0.0	0.0014838743522678258
76	3794	-5.361442452960682e-08	None	0.10548545821772466	-5.361442452960682e-08
76	3555	0.0015231453840998898	None	0.0	0.0015231453840998898
76	3855	0.0001620193753410673	None	0.07001166914418959	0.0001620193753410673
76	3255	0.0014471879794742462	None	0.0	0.0014471879794742462
76	3860	0.0004084966402973755	None	0.15024692247549606	0.0004084966402973755
76	3824	0.0009334137109829984	None	0.16875621995342632	0.0009334137109829984
76	3703	0.0003643178964590734	None	0.3588180449124094	0.0003643178964590734
76	3722	0.0009408068366547385	None	0.16875621995342632	0.0009408068366547385
76	3170	0.004874965581604714	None	0.0	0.004874965581604714
76	3864	0.0007879754924615226	None	0.0	0.0007879754924615226
76	2975	0.0003356410041856045	None	0.15024692247549606	0.0003356410041856045
76	3817	0.0013857605189779491	None	0.09014815348529763	0.0013857605189779491
76	3143	0.00024176003388875472	None	0.1931087033159483	0.00024176003388875472
76	3627	0.0013352527900934302	None	0.09014815348529763	0.0013352527900934302
76	3853	0.0009006314531042506	None	0.16875621995342632	0.0009006314531042506
76	3112	0.0020422990274815214	None	0.0	0.0020422990274815214
76	3713	0.0017280762231776643	None	0.0	0.0017280762231776643
76	3322	0.001289744896208224	None	0.0	0.001289744896208224
76	3719	0.0008569839936264291	None	0.0	0.0008569839936264291
76	3508	0.0008104176892112417	None	0.0	0.0008104176892112417
30	1492	0.29008546118868506	0.29008546118868506	0.3201818683772479	0.29008546118868506
30	133	0.35282164055182025	0.35282164055182025	0.4922378154421951	0.35282164055182025
30	1564	0.27983817593606847	0.27983817593606847	0.31978843069496665	0.27983817593606847
30	1362	0.3168577291793361	0.3168577291793361	0.3742474773039922	0.3168577291793361
30	1301	0.435700128552485	0.435700128552485	0.435700128552485	0.435700128552485
30	1461	0.4234897960297948	0.4234897960297948	0.4284531198198048	0.4234897960297948
30	1483	0.4047667531635234	0.4047667531635234	0.42995192388099135	0.4047667531635234
30	1521	0.3770837005765556	0.3770837005765556	0.3949223054278317	0.3770837005765556
30	1597	0.22014462596697282	0.22014462596697282	0.28497704510135125	0.22014462596697282
30	1195	0.4098561478142632	0.4098561478142632	0.4758725914169911	0.4098561478142632
30	1084	0.33272399397743235	0.33272399397743235	0.35688912695036834	0.33272399397743235
30	1549	0.31479438995336767	0.31479438995336767	0.40497444933120585	0.31479438995336767
30	1338	0.31479438995336767	0.31479438995336767	0.40497444933120585	0.31479438995336767
30	1537	0.3082396711600558	0.3082396711600558	0.37568467398690836	0.3082396711600558
30	1551	0.3875652248375248	0.3875652248375248	0.4896776619727586	0.3875652248375248
30	891	0.4169175699062973	0.4169175699062973	0.45041185308923576	0.4169175699062973
30	1175	0.3757929582975311	0.3757929582975311	0.3802404073840962	0.3757929582975311
30	1310	0.4152894026621727	0.4152894026621727	0.5009356453792346	0.4152894026621727
30	1209	0.4743759927671919	0.4743759927671919	0.5088079722854103	0.4743759927671919
30	1448	0.36735413710714304	0.36735413710714304	0.42552289819236205	0.36735413710714304
30	1442	0.4743759927671919	0.4743759927671919	0.5088079722854103	0.4743759927671919
30	1581	0.42831574196634625	0.42831574196634625	0.46646363292128123	0.42831574196634625
30	1335	0.5281544457263683	0.5281544457263683	0.5439705391023839	0.5281544457263683
30	1553	0.3737966337603713	0.3737966337603713	0.4543281113626871	0.3737966337603713
30	1576	0.31580157467980496	0.31580157467980496	0.35915023814429436	0.31580157467980496
30	1570	0.373114199827876	0.373114199827876	0.39598111668954966	0.373114199827876
30	1556	0.2412437255303855	0.2412437255303855	0.2962593548728202	0.2412437255303855
30	1593	0.3082396711600558	0.3082396711600558	0.37568467398690836	0.3082396711600558
30	1509	0.33483091518444585	0.33483091518444585	0.39981134273110014	0.33483091518444585
30	1279	0.39409718216252704	0.39409718216252704	0.43324139328015343	0.39409718216252704
30	1527	0.28601158806881	0.28601158806881	0.36060869082834285	0.28601158806881
30	1471	0.47591221409897966	0.47591221409897966	0.5540788508079377	0.47591221409897966
30	1312	0.3722192840187971	0.3722192840187971	0.3722192840187971	0.3722192840187971
30	1060	0.37885538996213186	0.37885538996213186	0.42234636339445525	0.37885538996213186
30	1545	0.435700128552485	0.435700128552485	0.435700128552485	0.435700128552485
30	1139	0.4743759927671919	0.4743759927671919	0.5088079722854103	0.4743759927671919
30	1455	0.33384333030256486	0.33384333030256486	0.3505121476571406	0.33384333030256486
30	1459	0.3770837005765556	0.3770837005765556	0.3949223054278317	0.3770837005765556
30	1354	0.3876611570098178	0.3876611570098178	0.3959580568777064	0.3876611570098178
30	1574	0.3757929582975311	0.3757929582975311	0.3802404073840962	0.3757929582975311
30	1294	0.37462438340383036	0.37462438340383036	0.43703664766478756	0.37462438340383036
30	1529	0.4098561478142632	0.4098561478142632	0.4758725914169911	0.4098561478142632
30	1523	0.2996722114425655	0.2996722114425655	0.3619029414280598	0.2996722114425655
30	1579	0.6782441506315433	0.6782441506315433	0.7212351635018726	0.6782441506315433
30	839	0.3347192017511471	0.3347192017511471	0.38555966767054806	0.3347192017511471
30	1538	0.0	0.0	0.24147599752258717	0.0
30	1532	0.24282485654326497	0.24282485654326497	0.3024976407026395	0.24282485654326497
30	1539	0.3132488871160802	0.3132488871160802	0.3437129902691229	0.3132488871160802
30	1385	0.4234897960297948	0.4234897960297948	0.4284531198198048	0.4234897960297948
30	1552	0.3876611570098178	0.3876611570098178	0.3959580568777064	0.3876611570098178
30	742	0.3737966337603713	0.3737966337603713	0.4543281113626871	0.3737966337603713
30	1180	0.46641926451222127	0.46641926451222127	0.49302091201450515	0.46641926451222127
30	972	0.5372412129926356	0.5372412129926356	0.5749581125672507	0.5372412129926356
30	1426	0.2449613469600746	0.2449613469600746	0.2597196250563202	0.2449613469600746
30	1583	0.35545216163988896	0.35545216163988896	0.38992052650755993	0.35545216163988896
30	1582	0.3306939616818391	0.3306939616818391	0.3376722216097355	0.3306939616818391
30	1493	0.42831574196634625	0.42831574196634625	0.46646363292128123	0.42831574196634625
30	1572	0.30786846496893305	0.30786846496893305	0.37458319510249793	0.30786846496893305
30	1589	0.5372412129926356	0.5372412129926356	0.5749581125672507	0.5372412129926356
30	1324	0.36735413710714304	0.36735413710714304	0.42552289819236205	0.36735413710714304
30	1076	0.4029331659305644	0.4029331659305644	0.4499990099146102	0.4029331659305644
30	1169	0.3722192840187971	0.3722192840187971	0.3722192840187971	0.3722192840187971
30	1380	0.4790242627884192	0.4790242627884192	0.49234442887524177	0.4790242627884192
30	1526	0.37884542757221074	0.37884542757221074	0.42930245838809145	0.37884542757221074
30	1585	0.36471748769502554	0.36471748769502554	0.4252392615621595	0.36471748769502554
30	1421	0.4966689552714863	0.4966689552714863	0.5130252869112872	0.4966689552714863
30	1422	0.35016639402199595	0.35016639402199595	0.37062217756950366	0.35016639402199595
30	1569	0.0	0.0	0.19743544886881007	0.0
30	1554	0.2387749951180785	0.2387749951180785	0.2525125516707169	0.2387749951180785
30	1558	0.3757929582975311	0.3757929582975311	0.3802404073840962	0.3757929582975311
30	1135	0.37885538996213186	0.37885538996213186	0.42234636339445525	0.37885538996213186
30	1155	0.31479438995336767	0.31479438995336767	0.40497444933120585	0.31479438995336767
30	1382	0.3593597412508791	0.3593597412508791	0.4247513813828763	0.3593597412508791
30	1514	0.4234897960297948	0.4234897960297948	0.4284531198198048	0.4234897960297948
30	1437	0.4790242627884192	0.4790242627884192	0.49234442887524177	0.4790242627884192
30	1466	0.33961190878668457	0.33961190878668457	0.34857888532048337	0.33961190878668457
30	1280	0.4217560257755217	0.4217560257755217	0.5179216884220758	0.4217560257755217
30	1365	0.309928776930218	0.309928776930218	0.3782357546796717	0.309928776930218
30	1587	0.24176786734131667	0.24176786734131667	0.2939978311801982	0.24176786734131667
30	616	0.4438020176065754	0.4438020176065754	0.5102570696603191	0.4438020176065754
30	1438	0.42796487420258567	0.42796487420258567	0.4503357013742099	0.42796487420258567
30	1571	0.27924241237630376	0.27924241237630376	0.30420566959866724	0.27924241237630376
30	1508	0.37885538996213186	0.37885538996213186	0.42234636339445525	0.37885538996213186
30	1530	0.31928481345154747	0.31928481345154747	0.33245205258842786	0.31928481345154747
30	1395	0.3770837005765556	0.3770837005765556	0.3949223054278317	0.3770837005765556
30	1595	0.0	0.0	0.24147599752258717	0.0
30	1341	0.3722192840187971	0.3722192840187971	0.3722192840187971	0.3722192840187971
30	1188	0.36168905017662883	0.36168905017662883	0.47934645078130994	0.36168905017662883
30	1475	0.43706067798861026	0.43706067798861026	0.4439209453810988	0.43706067798861026
30	1045	0.2979089987929363	0.2979089987929363	0.3459240186120243	0.2979089987929363
30	1462	0.6241214294717059	0.6241214294717059	0.6770933850768011	0.6241214294717059
30	761	0.4867340504448272	0.4867340504448272	0.5731488174417202	0.4867340504448272
30	1565	0.33272399397743235	0.33272399397743235	0.35688912695036834	0.33272399397743235
30	1513	0.435700128552485	0.435700128552485	0.435700128552485	0.435700128552485
30	1573	0.2161974692424406	0.2161974692424406	0.3292189884637518	0.2161974692424406
30	1347	0.3876611570098178	0.3876611570098178	0.3959580568777064	0.3876611570098178
30	592	0.3757929582975311	0.3757929582975311	0.3802404073840962	0.3757929582975311
30	1592	0.4966689552714863	0.4966689552714863	0.5130252869112872	0.4966689552714863
30	1316	0.3295629410356322	0.3295629410356322	0.3861386046557885	0.3295629410356322
30	1416	0.435700128552485	0.435700128552485	0.435700128552485	0.435700128552485
139	6995	-8.434514525360714e-09	None	0.5243646865559658	-8.434514525360714e-09
139	6887	4.339055748986508e-08	None	0.5181752347457057	4.339055748986508e-08
139	6822	0.012379697882778536	None	0.0	0.012379697882778536
139	6284	0.015313458913061396	None	0.0	0.015313458913061396
139	5660	0.010352291652453782	None	0.0	0.010352291652453782
139	6899	0.004127296035321575	None	0.43687542391772	0.004127296035321575
139	5951	0.01053438738353555	None	0.0	0.01053438738353555
139	7014	0.003904643765310847	None	0.0	0.003904643765310847
139	7028	0.016075464004032987	None	0.0	0.016075464004032987
139	6976	-1.635194738055829e-07	None	0.0	-1.635194738055829e-07
139	6948	0.002186803441157415	None	0.2968922511121555	0.002186803441157415
139	6987	0.012588481474555309	None	0.0	0.012588481474555309
139	6846	0.015916785900073414	None	0.0	0.015916785900073414
139	6689	4.5111245176683545e-06	None	0.3598202218721868	4.5111245176683545e-06
139	7043	6.9197680234743e-07	None	0.4057491595487801	6.9197680234743e-07
139	6405	0.010427227129621143	None	0.0	0.010427227129621143
139	7019	0.0001864692475466371	None	0.0	0.0001864692475466371
139	6747	0.0120341615018338	None	0.0	0.0120341615018338
139	7011	2.6013368235059158e-08	None	0.0	2.6013368235059158e-08
139	6967	-0.1	None	0.20615528128088303	-0.1
139	6866	-2.494934070044133e-09	None	0.0	-2.494934070044133e-09
139	7026	0.00028758436202527447	None	0.11499074174869033	0.00028758436202527447
139	7045	-0.1	None	0.37433009388492977	-0.1
139	6886	0.015778291293620798	None	0.0	0.015778291293620798
139	6442	0.013028242169423675	None	0.0	0.013028242169423675
139	6974	2.3190525710575527e-10	None	0.0	2.3190525710575527e-10
139	7022	6.253140678633783e-07	None	0.5369365684890905	6.253140678633783e-07
139	7004	0.01589444087896881	None	0.0	0.01589444087896881
139	6760	0.0011404721660888749	None	0.5181752347457057	0.0011404721660888749
139	7042	0.005076701019091431	None	0.0	0.005076701019091431
139	6649	0.0070026784484013204	None	0.0	0.0070026784484013204
139	6568	0.010350314289279636	None	0.0	0.010350314289279636
139	6903	2.2289034335235677e-07	None	0.5181752347457057	2.2289034335235677e-07
139	6328	0.010761272857585616	None	0.0	0.010761272857585616
139	6676	6.535850976708067e-07	None	0.9226042585927393	6.535850976708067e-07
139	6704	0.010657371939004926	None	0.0	0.010657371939004926
139	6960	0.0002276669635785937	None	0.3459378983457889	0.0002276669635785937
139	6860	7.318436229851489e-05	None	0.5306612201692431	7.318436229851489e-05
139	7020	0.010079681419716244	None	0.0	0.010079681419716244
139	6931	0.015647313683125243	None	0.0	0.015647313683125243
139	6979	0.0007314146407245597	None	0.0	0.0007314146407245597
139	7007	0.015735991809469763	None	0.0	0.015735991809469763
139	7015	7.725795083214781e-07	None	0.30104215991029937	7.725795083214781e-07
139	7016	0.015778291293732108	None	0.0	0.015778291293732108
139	7032	0.010026115453868908	None	0.0	0.010026115453868908
139	6870	-4.097425177453138e-08	None	0.0	-4.097425177453138e-08
139	6706	1.0819586681047418e-05	None	0.26671023017077966	1.0819586681047418e-05
139	6835	0.0006704678592375603	None	0.0	0.0006704678592375603
139	6806	0.015802572067422607	None	0.0	0.015802572067422607
139	6347	0.010546238434954952	None	0.0	0.010546238434954952
139	6982	1.1989657792580326e-06	None	0.20402770748253563	1.1989657792580326e-06
139	6983	0.0014813606950191962	None	0.0	0.0014813606950191962
139	6778	0.010504973825809718	None	0.0	0.010504973825809718
139	6888	0.012428324845984608	None	0.0	0.012428324845984608
139	7025	0.010352112795687587	None	0.0	0.010352112795687587
139	6839	0.001967570128610658	None	0.0	0.001967570128610658
139	7046	2.821436059759776e-06	None	0.5029828642443285	2.821436059759776e-06
139	6975	0.010355081680055889	None	0.0	0.010355081680055889
139	6206	0.01065427370580609	None	0.0	0.01065427370580609
139	6893	0.0001564365899470781	None	0.5181752347457057	0.0001564365899470781
139	6233	0.010023715673812418	None	0.0	0.010023715673812418
139	6991	0.0023471131717694095	None	0.0	0.0023471131717694095
139	6862	0.00808909584760933	None	0.0	0.00808909584760933
139	7000	3.962678454716267e-06	None	0.0	3.962678454716267e-06
139	6178	0.01564736289800074	None	0.0	0.01564736289800074
139	6856	0.012522234948250005	None	0.0	0.012522234948250005
139	6723	0.010163249926823178	None	0.0	0.010163249926823178
139	6476	0.010765300817976135	None	0.0	0.010765300817976135
139	6877	0.010331368933134253	None	0.0	0.010331368933134253
139	6921	0.010338812158244193	None	0.0	0.010338812158244193
139	6907	0.01562533371948734	None	0.0	0.01562533371948734
139	6919	0.010387610146631787	None	0.0	0.010387610146631787
139	6863	0.010666669411635462	None	0.0	0.010666669411635462
139	7006	0.010562929337235443	None	0.0	0.010562929337235443
139	6968	0.010356749203459008	None	0.0	0.010356749203459008
139	6912	0.011400819953102713	None	0.0	0.011400819953102713
139	6905	0.01561102131154523	None	0.0	0.01561102131154523
139	7033	-0.1	None	0.20615528128088303	-0.1
139	7001	0.015366955414299313	None	0.0	0.015366955414299313
139	6390	0.011766561743142548	None	0.0	0.011766561743142548
139	7047	0.0002892191610430449	None	0.30154053357575605	0.0002892191610430449
139	6740	0.0158973362843483	None	0.0	0.0158973362843483
139	6997	0.015441440807858543	None	0.0	0.015441440807858543
139	7005	1.5662797908772768e-06	None	0.0	1.5662797908772768e-06
139	6980	0.010165980703483391	None	0.0	0.010165980703483391
139	6512	0.01589088620426548	None	0.0	0.01589088620426548
139	6673	0.01594759460784224	None	0.0	0.01594759460784224
139	6966	0.015902957627887876	None	0.0	0.015902957627887876
139	6973	0.011939183498105809	None	0.0	0.011939183498105809
139	6710	0.011853657176101257	None	0.0	0.011853657176101257
139	6425	0.015906094974535132	None	0.0	0.015906094974535132
139	6916	5.188802524071257e-06	None	0.49456524889821374	5.188802524071257e-06
139	7017	0.0013823112489382801	None	0.0	0.0013823112489382801
139	6941	2.4837713000419166e-05	None	0.0	2.4837713000419166e-05
139	6929	0.007009080272483284	None	0.0	0.007009080272483284
139	6709	0.01599438916468522	None	0.0	0.01599438916468522
139	6884	0.012575478827533827	None	0.0	0.012575478827533827
139	6937	-1.2051238286753903e-07	None	0.6022472608927678	-1.2051238286753903e-07
139	6914	0.01611163695401033	None	0.0	0.01611163695401033
139	7035	9.520482558203916e-08	None	0.35251279599499236	9.520482558203916e-08
71	3488	0.0006191193216784852	None	0.19796002043984492	0.0006191193216784852
71	3381	2.6472485722087873e-05	None	0.1134899842379341	2.6472485722087873e-05
71	3058	0.00019295627310962412	None	0.0	0.00019295627310962412
71	3559	0.0013621315096987187	None	0.23986710825855254	0.0013621315096987187
71	3532	0.0013729810203089536	None	0.23986710825855254	0.0013729810203089536
71	3142	0.0013271284418974222	None	0.23986710825855254	0.0013271284418974222
71	3448	0.0004311846881683718	None	0.17755130151426224	0.0004311846881683718
71	3607	None	None	0.38456842295715626	None
71	3618	-0.1	None	0.0	-0.1
71	3509	0.0008779605328155565	None	0.18083450835504913	0.0008779605328155565
71	3550	1.0957425372750023e-05	None	0.25931872613640505	1.0957425372750023e-05
71	3227	0.00022703239257241856	None	0.14674877880797732	0.00022703239257241856
71	3608	8.10819839689979e-07	None	0.0	8.10819839689979e-07
71	3611	-0.1	None	0.0	-0.1
71	3566	-4.3794784996598304e-09	None	0.5296312796232688	-4.3794784996598304e-09
71	3637	-0.1	None	0.3404700564327893	-0.1
71	3542	-3.3829002345095454e-06	None	0.38280126246449553	-3.3829002345095454e-06
71	2801	4.145443019923929e-05	None	0.0	4.145443019923929e-05
71	3478	0.0004075145051590708	None	0.02326649073203007	0.0004075145051590708
71	3561	7.240937649717137e-05	None	0.4989797086034655	7.240937649717137e-05
71	3266	0.0003801460346369113	None	0.02326649073203007	0.0003801460346369113
71	2905	0.0009190831118434721	None	0.18083450835504913	0.0009190831118434721
71	3601	-1.5313918334703858e-05	None	0.2749403340258509	-1.5313918334703858e-05
71	3536	1.3254677044001142e-07	None	0.25499999999999995	1.3254677044001142e-07
71	3464	0.0002435899717455414	None	0.32985150300669286	0.0002435899717455414
71	3169	0.00045659115257936397	None	0.2234688784854077	0.00045659115257936397
71	3563	0.0008322088602595286	None	0.028333333333333332	0.0008322088602595286
71	3437	0.0005978102858745553	None	0.19796002043984492	0.0005978102858745553
71	3191	0.00023363098479898476	None	0.34737013451510473	0.00023363098479898476
71	2943	0.0004890986084974581	None	0.02326649073203007	0.0004890986084974581
71	3396	0.0008982377981812699	None	0.028333333333333332	0.0008982377981812699
71	3356	0.0008173957907166467	None	0.0	0.0008173957907166467
71	3556	0.00015239530023639414	None	0.0	0.00015239530023639414
71	3613	-0.1	None	0.0	-0.1
71	3645	0.00042482964633008087	None	0.2234688784854077	0.00042482964633008087
71	3419	4.585072445887521e-06	None	0.5307083609826648	4.585072445887521e-06
71	3414	0.0008483417966236779	None	0.1577349754153859	0.0008483417966236779
71	3427	0.0007604706495211565	None	0.29654954348702683	0.0007604706495211565
71	3595	0.00042763859894202286	None	0.2234688784854077	0.00042763859894202286
71	3609	-1.5498973344543903e-07	None	0.25931872613640505	-1.5498973344543903e-07
71	3304	0.00048075306610310297	None	0.2234688784854077	0.00048075306610310297
71	3385	0.00025522490656979685	None	0.0	0.00025522490656979685
71	3554	0.00028228947513209666	None	0.3070367372791069	0.00028228947513209666
71	3642	-0.1	None	0.0	-0.1
71	3505	0.00025242162909164934	None	0.3070367372791069	0.00025242162909164934
71	3482	2.0652266744152335e-06	None	0.028333333333333332	2.0652266744152335e-06
71	3175	0.0007788533281932992	None	0.028333333333333332	0.0007788533281932992
71	3333	0.0007642265443651456	None	0.29654954348702683	0.0007642265443651456
71	3588	5.347276752118363e-05	None	0.02326649073203007	5.347276752118363e-05
71	2903	0.00024327715716926585	None	0.0	0.00024327715716926585
71	3516	0.00025938382487452916	None	0.0	0.00025938382487452916
71	3352	3.625613174274648e-08	None	0.8564484379491717	3.625613174274648e-08
71	3251	6.326308850448084e-05	None	0.1046992082941353	6.326308850448084e-05
71	3059	4.830005231198676e-05	None	0.2669688925385817	4.830005231198676e-05
71	3420	0.0008353997675616191	None	0.028333333333333332	0.0008353997675616191
71	3114	0.0002599113948442234	None	0.0	0.0002599113948442234
71	3603	0.0005254429170003548	None	0.02326649073203007	0.0005254429170003548
71	3620	8.953216858458808e-05	None	0.28022914999415355	8.953216858458808e-05
71	3571	-0.1	None	0.0	-0.1
71	3436	0.00018032673822320454	None	0.0	0.00018032673822320454
71	3597	-6.016831571350077e-08	None	0.0	-6.016831571350077e-08
71	3221	0.0006908513499430419	None	0.02326649073203007	0.0006908513499430419
71	3602	-7.758214614256026e-09	None	0.2197236032077281	-7.758214614256026e-09
71	3578	-1.0243794214422961e-06	None	0.27789979514298135	-1.0243794214422961e-06
71	3337	0.00021758625470932915	None	0.41484862425452507	0.00021758625470932915
71	3450	0.0007993078166269656	None	0.0	0.0007993078166269656
71	3615	0.0002505126664215197	None	0.0	0.0002505126664215197
71	2832	0.00038202821895270413	None	0.14674877880797732	0.00038202821895270413
71	3477	-1.0291803999980034e-08	None	0.02326649073203007	-1.0291803999980034e-08
71	3616	-3.180599735519687e-05	None	0.2669688925385817	-3.180599735519687e-05
71	3638	1.4650430703514292e-07	None	0.5312709295554365	1.4650430703514292e-07
71	3252	0.0002433844474832443	None	0.0	0.0002433844474832443
71	3625	None	None	0.28646357917869353	None
71	3338	0.0002627688100141489	None	0.14674877880797732	0.0002627688100141489
71	3456	0.0007946755432122677	None	0.29654954348702683	0.0007946755432122677
71	3650	-5.372534558981559e-05	None	0.37675147345813015	-5.372534558981559e-05
71	2916	0.00022987665439182144	None	0.0	0.00022987665439182144
71	3098	0.00021282856778786209	None	0.1046992082941353	0.00021282856778786209
71	3565	-4.955295760033733e-05	None	0.0	-4.955295760033733e-05
71	3168	8.835708057676058e-05	None	0.2234688784854077	8.835708057676058e-05
71	3632	-0.1	None	0.0	-0.1
71	3001	0.0004655627839813143	None	0.17755130151426224	0.0004655627839813143
71	3540	6.851187146437862e-06	None	0.17755130151426224	6.851187146437862e-06
71	3643	-1.9026411315269645e-09	None	0.0	-1.9026411315269645e-09
71	3555	0.0015231453840998898	None	0.1577349754153859	0.0015231453840998898
71	3255	0.0014471879794742462	None	0.1577349754153859	0.0014471879794742462
71	3372	0.00042680888699792616	None	0.2775534076567512	0.00042680888699792616
71	3586	0.0009749576647163362	None	0.028333333333333332	0.0009749576647163362
71	3170	0.004874965581604714	None	0.0	0.004874965581604714
71	3628	-0.1	None	0.5953787925892453	-0.1
71	2925	0.00024683379333305665	None	0.0	0.00024683379333305665
71	2975	0.0003356410041856045	None	0.2775534076567512	0.0003356410041856045
71	3143	0.00024176003388875472	None	0.14674877880797732	0.00024176003388875472
71	3573	0.00028963695647748436	None	0.14674877880797732	0.00028963695647748436
71	3627	0.0013352527900934302	None	0.23986710825855254	0.0013352527900934302
71	3636	1.9166871603434886e-06	None	0.028333333333333332	1.9166871603434886e-06
71	3112	0.0020422990274815214	None	0.1577349754153859	0.0020422990274815214
71	3585	4.483866775208464e-06	None	0.028333333333333332	4.483866775208464e-06
71	3322	0.001289744896208224	None	0.1577349754153859	0.001289744896208224
71	3508	0.0008104176892112417	None	0.0	0.0008104176892112417
54	2579	3.699074312192842e-05	None	0.036079110983429113	3.699074312192842e-05
54	2717	1.2402928340369252e-06	None	0.23956768842236267	1.2402928340369252e-06
54	2800	2.5754703160010542e-09	None	0.48101252593211835	2.5754703160010542e-09
54	2785	-1.28599742943118e-08	None	0.3050609364567022	-1.28599742943118e-08
54	2560	-1.1471515909301803e-09	None	0.19013202413601954	-1.1471515909301803e-09
54	2677	-6.717263125614612e-05	None	0.036079110983429113	-6.717263125614612e-05
54	2576	1.7083537772344898e-06	None	0.7299161425922573	1.7083537772344898e-06
54	2710	-2.7211904593617725e-05	None	0.0	-2.7211904593617725e-05
54	2771	0.0004248158261604645	None	0.0822189674856946	0.0004248158261604645
54	2558	1.0904148742168876e-08	None	0.3912815617403834	1.0904148742168876e-08
54	2559	4.545126124048915e-08	None	0.3882742438863634	4.545126124048915e-08
54	2759	9.050105127267307e-11	None	0.4310330622695052	9.050105127267307e-11
54	2568	0.00016230185479014403	None	0.17127254877640766	0.00016230185479014403
54	2701	-9.149310433615166e-07	None	0.29864304639847494	-9.149310433615166e-07
54	2703	5.545113543343255e-05	None	0.3376524081671944	5.545113543343255e-05
54	2621	-0.1	None	0.0	-0.1
54	2662	-2.3967432667511597e-09	None	0.08925482849520446	-2.3967432667511597e-09
54	2758	0.0006148935422099918	None	0.08925482849520446	0.0006148935422099918
54	2682	-3.1246990613808746e-10	None	0.4310330622695052	-3.1246990613808746e-10
54	2645	-0.1	None	0.0	-0.1
54	2597	1.900051235081306e-09	None	0.48101252593211835	1.900051235081306e-09
54	2790	0.00017874612117215822	None	0.07944495562321072	0.00017874612117215822
54	2585	-5.427447514132789e-05	None	0.3267532807788917	-5.427447514132789e-05
54	2690	-2.4643701036377946e-07	None	0.0	-2.4643701036377946e-07
54	2664	-2.2305356945827487e-05	None	0.0	-2.2305356945827487e-05
54	2715	-1.5886482174603423e-05	None	0.0	-1.5886482174603423e-05
54	2608	-1.3624426447735422e-07	None	0.0	-1.3624426447735422e-07
54	2596	-0.1	None	0.0	-0.1
54	2767	-2.281150091905826e-06	None	0.2311204651270696	-2.281150091905826e-06
54	2764	-0.1	None	0.0	-0.1
54	2714	-8.937348127549508e-09	None	0.4344964163172696	-8.937348127549508e-09
54	2781	1.2437746269584634e-11	None	0.5981571014271162	1.2437746269584634e-11
54	2660	-9.180531585555689e-09	None	0.5431918097961328	-9.180531585555689e-09
54	2752	5.839723045440266e-06	None	0.2311204651270696	5.839723045440266e-06
54	2775	-0.1	None	0.0	-0.1
54	2766	3.481320631315856e-06	None	0.0	3.481320631315856e-06
54	2778	-0.00020133708637648322	None	0.20017849851471797	-0.00020133708637648322
54	2636	5.216198261756279e-10	None	0.4310330622695052	5.216198261756279e-10
54	2732	3.354503110861926e-07	None	0.036079110983429113	3.354503110861926e-07
54	2639	4.7285061913528255e-08	None	0.4310330622695052	4.7285061913528255e-08
54	2791	-2.503279096837994e-09	None	0.6020006084313547	-2.503279096837994e-09
54	2712	6.361635935909802e-05	None	0.20984536201158566	6.361635935909802e-05
54	2798	4.2204080219660316e-07	None	0.0	4.2204080219660316e-07
54	2706	-0.1	None	0.0	-0.1
54	2594	3.8727495329404895e-08	None	0.3912815617403834	3.8727495329404895e-08
54	2623	0.00019745763164181118	None	0.07944495562321072	0.00019745763164181118
54	2686	-0.1	None	0.0	-0.1
54	2751	1.921228745672436e-12	None	0.0	1.921228745672436e-12
54	2782	1.3266820924363693e-07	None	0.34987684646602357	1.3266820924363693e-07
54	2733	-2.247751366225659e-13	None	0.0	-2.247751366225659e-13
54	2742	1.0050374621562867e-05	None	0.7299161425922573	1.0050374621562867e-05
54	2741	4.780249725174696e-08	None	0.8869671049295584	4.780249725174696e-08
54	2661	5.9935012798536754e-05	None	0.20984536201158566	5.9935012798536754e-05
54	2637	-8.346185940223077e-11	None	0.08925482849520446	-8.346185940223077e-11
54	2799	2.341548684628279e-11	None	0.0	2.341548684628279e-11
54	2749	-1.1869940697064109e-06	None	0.08925482849520446	-1.1869940697064109e-06
54	2794	-5.752627225290716e-10	None	0.5431918097961328	-5.752627225290716e-10
54	2783	-0.1	None	0.0	-0.1
54	2680	-1.6356475458320589e-09	None	0.4310330622695052	-1.6356475458320589e-09
54	2716	-1.978961532820056e-07	None	0.3581974306894529	-1.978961532820056e-07
54	2627	2.9585897902796643e-09	None	0.8869671049295584	2.9585897902796643e-09
54	2770	2.0595119429050324e-05	None	0.26477812758752084	2.0595119429050324e-05
54	2726	-2.8668503081524242e-08	None	0.3882742438863634	-2.8668503081524242e-08
54	2709	-1.584448741197019e-06	None	0.3882742438863634	-1.584448741197019e-06
54	2632	6.264417074601906e-07	None	0.7352047102634256	6.264417074601906e-07
54	2575	9.721313221063097e-07	None	0.036079110983429113	9.721313221063097e-07
54	2564	6.185685282449753e-05	None	0.0	6.185685282449753e-05
54	2795	-1.1739496108763213e-09	None	0.19013202413601954	-1.1739496108763213e-09
54	2692	3.055174143397716e-05	None	0.036079110983429113	3.055174143397716e-05
54	2774	1.3866945953413168e-06	None	0.0822189674856946	1.3866945953413168e-06
54	2750	-5.707765006967784e-05	None	0.4035493763717983	-5.707765006967784e-05
54	2678	-1.2074684613279503e-09	None	0.19013202413601954	-1.2074684613279503e-09
54	2705	1.6067014710107977e-06	None	0.0	1.6067014710107977e-06
54	2721	3.134537538496078e-07	None	0.0	3.134537538496078e-07
54	2779	-3.232656047827537e-05	None	0.0822189674856946	-3.232656047827537e-05
54	2793	0.00022773933402922268	None	0.4726283908197817	0.00022773933402922268
54	2599	0.0002491811579895372	None	0.07944495562321072	0.0002491811579895372
54	2657	-4.0539576149292584e-09	None	0.3882742438863634	-4.0539576149292584e-09
54	2747	0.0002534522520503024	None	0.07944495562321072	0.0002534522520503024
54	2669	-1.7584774276333356e-07	None	0.4420742850733519	-1.7584774276333356e-07
54	2648	2.6631874798741695e-06	None	0.0	2.6631874798741695e-06
54	2604	1.7220896332699636e-05	None	0.4794870958768193	1.7220896332699636e-05
54	2784	4.359524155559194e-08	None	0.08925482849520446	4.359524155559194e-08
54	2729	6.01126160598322e-08	None	0.23427564840263865	6.01126160598322e-08
54	2788	-8.269001491305293e-10	None	0.036079110983429113	-8.269001491305293e-10
54	2567	1.4816660119157472e-06	None	0.0	1.4816660119157472e-06
54	2679	4.4147897530125134e-05	None	0.2311204651270696	4.4147897530125134e-05
54	2753	7.81106713932537e-05	None	0.0	7.81106713932537e-05
54	2634	-3.24400621868192e-05	None	0.23947719213808835	-3.24400621868192e-05
54	2761	-2.857083220250585e-05	None	0.0	-2.857083220250585e-05
54	2743	5.846291980842028e-06	None	0.4570983581145036	5.846291980842028e-06
54	2722	-0.1	None	0.4222498724525501	-0.1
54	2618	-1.2219206672963919e-08	None	0.3050609364567022	-1.2219206672963919e-08
54	2668	-8.017974934477318e-08	None	0.34097697478819705	-8.017974934477318e-08
54	2696	-8.977017907530143e-07	None	0.5147688590287067	-8.977017907530143e-07
54	2760	6.784746974154159e-08	None	0.0	6.784746974154159e-08
54	2562	-7.813917292950196e-10	None	0.036079110983429113	-7.813917292950196e-10
54	2738	0.00010355491709152148	None	0.0822189674856946	0.00010355491709152148
54	2667	9.902554882920232e-05	None	0.20017849851471797	9.902554882920232e-05
54	2796	0.0002153154491839774	None	0.07944495562321072	0.0002153154491839774
108	4019	0.00326614456368517	None	0.08670264632649913	0.00326614456368517
108	5469	0.006836894301933791	None	0.0	0.006836894301933791
108	5441	0.004490023633662107	None	0.0	0.004490023633662107
108	5485	0.0032730728961396453	None	0.08670264632649913	0.0032730728961396453
108	5433	0.0004955808325336129	None	0.0	0.0004955808325336129
108	4616	0.006580308831669828	None	0.0	0.006580308831669828
108	5268	0.00540887838676152	None	0.0	0.00540887838676152
108	5435	0.0017902876371682184	None	0.0	0.0017902876371682184
108	5307	-4.07616914882866e-10	None	0.4516783352933146	-4.07616914882866e-10
108	5490	None	None	0.358848429481895	None
108	5476	-2.8099959700017894e-07	None	0.3380580497564386	-2.8099959700017894e-07
108	5428	0.005130367660532602	None	0.0	0.005130367660532602
108	5479	-0.1	None	0.3119897520011552	-0.1
108	5259	0.0010406392395462616	None	0.26556779925426355	0.0010406392395462616
108	5461	0.010467879480385349	None	0.0	0.010467879480385349
108	5498	-4.8164231470419866e-05	None	0.0	-4.8164231470419866e-05
108	5457	0.0002786431391929663	None	0.0	0.0002786431391929663
108	5181	0.00025963167050888547	None	0.0	0.00025963167050888547
108	5169	0.0069504763788446056	None	0.0	0.0069504763788446056
108	5020	0.00150910578296502	None	0.3262387932538352	0.00150910578296502
108	5475	2.2175836552032e-06	None	0.32337107711847846	2.2175836552032e-06
108	5368	0.0067140371982904465	None	0.0	0.0067140371982904465
108	5487	1.46489646650032e-09	None	0.9243961821129302	1.46489646650032e-09
108	5295	0.006013030988700222	None	0.0	0.006013030988700222
108	5261	0.002848026997863653	None	0.0	0.002848026997863653
108	5266	0.002045468028997365	None	0.25657978047379904	0.002045468028997365
108	4685	0.006749520510982292	None	0.0	0.006749520510982292
108	4352	0.005253142427633858	None	0.0	0.005253142427633858
108	5352	0.0011231157686001272	None	0.3609820358367505	0.0011231157686001272
108	5495	7.259115047675665e-05	None	0.3617623630451529	7.259115047675665e-05
108	5320	0.0015486843325056314	None	0.22339416232092066	0.0015486843325056314
108	4872	0.010573907602278845	None	0.0	0.010573907602278845
108	5409	0.010567175029605753	None	0.0	0.010567175029605753
108	5474	-1.353012469699294e-10	None	0.9364245239985218	-1.353012469699294e-10
108	5431	0.006714037198972848	None	0.0	0.006714037198972848
108	5417	0.00033208259761822247	None	0.0	0.00033208259761822247
108	5142	0.0015072219937910648	None	0.3054554582617016	0.0015072219937910648
108	4601	0.004868552778522785	None	0.0	0.004868552778522785
108	5493	0.00030476356178527514	None	0.0	0.00030476356178527514
108	5313	0.0011860802427918437	None	0.3242336829159128	0.0011860802427918437
108	5056	0.0032157326219385803	None	0.0	0.0032157326219385803
108	5454	0.00011849747344211738	None	0.0	0.00011849747344211738
108	5482	5.130188583375422e-05	None	0.0	5.130188583375422e-05
108	4953	0.002222085414247571	None	0.27520146769231923	0.002222085414247571
108	5315	0.0057497730903151925	None	0.0	0.0057497730903151925
108	5127	0.006749520512039235	None	0.0	0.006749520512039235
108	5172	0.005239430919614174	None	0.0	0.005239430919614174
108	5465	0.007589151472154883	None	0.0	0.007589151472154883
108	5329	8.13261528169603e-07	None	0.0	8.13261528169603e-07
108	5348	0.006168210125209577	None	0.2550870573776263	0.006168210125209577
108	5027	0.0032884556658162646	None	0.08670264632649913	0.0032884556658162646
108	5381	4.483574350225148e-09	None	0.9243961821129302	4.483574350225148e-09
108	4711	0.00510362084305565	None	0.0	0.00510362084305565
108	5484	2.0196825772597267e-07	None	0.0	2.0196825772597267e-07
108	5308	0.0028992779976952476	None	0.27520146769231923	0.0028992779976952476
108	5383	0.0032463784727254823	None	0.08670264632649913	0.0032463784727254823
108	5379	0.007076775850112335	None	0.0	0.007076775850112335
108	5091	0.005199903827524984	None	0.0	0.005199903827524984
108	4876	0.003343037379083092	None	0.08670264632649913	0.003343037379083092
108	5491	0.0061544747890431495	None	0.0	0.0061544747890431495
108	5472	0.005756513437218763	None	0.0	0.005756513437218763
108	4560	0.005664086949739891	None	0.0	0.005664086949739891
108	4292	0.010663296392236591	None	0.0	0.010663296392236591
108	5488	9.759420546251242e-05	None	0.2127324246242507	9.759420546251242e-05
108	5074	0.006574841443098293	None	0.0	0.006574841443098293
108	5372	-5.766447377029952e-06	None	0.1823131843664946	-5.766447377029952e-06
108	5153	0.006888704611537273	None	0.0	0.006888704611537273
108	5437	0.007884519933755276	None	0.0	0.007884519933755276
108	5156	0.006699699529388214	None	0.0	0.006699699529388214
108	5412	0.010338038710640426	None	0.0	0.010338038710640426
108	5395	2.4974682495007976e-05	None	0.0	2.4974682495007976e-05
108	5477	-5.875517077099873e-06	None	0.0	-5.875517077099873e-06
108	5185	0.01033094627885076	None	0.0	0.01033094627885076
108	5436	0.010517601468009903	None	0.0	0.010517601468009903
108	4904	0.003264683671519722	None	0.08670264632649913	0.003264683671519722
108	5460	None	None	0.5672407563475845	None
108	4731	0.010412354910132466	None	0.0	0.010412354910132466
108	5365	-0.0005587130318342694	None	0.0	-0.0005587130318342694
108	4507	0.002476465764976936	None	0.0	0.002476465764976936
108	5389	0.010356586804695634	None	0.0	0.010356586804695634
108	5080	0.003156299908046995	None	0.08670264632649913	0.003156299908046995
108	4165	0.002546046114098921	None	0.3262387932538352	0.002546046114098921
108	5171	0.0057819079852333526	None	0.0	0.0057819079852333526
108	5496	0.010534295532426005	None	0.0	0.010534295532426005
108	5426	9.944130280969764e-05	None	0.0	9.944130280969764e-05
108	5187	0.0005716037045995869	None	0.0	0.0005716037045995869
108	5497	-2.3136948357622806e-05	None	0.22339416232092066	-2.3136948357622806e-05
108	5263	0.005954067101468741	None	0.0	0.005954067101468741
108	5282	0.01075858009382579	None	0.0	0.01075858009382579
108	5422	0.0009885120700850944	None	0.0	0.0009885120700850944
108	5439	0.003160061372916759	None	0.08670264632649913	0.003160061372916759
108	5279	0.0006980650920349927	None	0.0	0.0006980650920349927
108	5459	-3.703102810746552e-05	None	0.7982686267294445	-3.703102810746552e-05
108	5203	6.716808359810787e-05	None	0.0	6.716808359810787e-05
108	5400	0.005934541855956557	None	0.0	0.005934541855956557
108	5248	0.006833361123769569	None	0.0	0.006833361123769569
108	5241	0.004993192680847073	None	0.0	0.004993192680847073
108	5106	0.010353476624333825	None	0.0	0.010353476624333825
108	5492	-4.014606670440285e-09	None	0.9115080591490026	-4.014606670440285e-09
108	5446	0.0015767004260737558	None	0.0	0.0015767004260737558
34	1743	0.25587636840559397	0.25587636840559397	0.25587636840559397	0.25587636840559397
34	1642	0.44210972846223784	0.44210972846223784	0.4538716444279066	0.44210972846223784
34	133	0.3680344277804931	0.3680344277804931	0.4718416381313141	0.3680344277804931
34	1625	0.2998597575942765	0.2998597575942765	0.3308387669442689	0.2998597575942765
34	1301	0.25587636840559397	0.25587636840559397	0.25587636840559397	0.25587636840559397
34	1521	0.4079649190532727	0.4079649190532727	0.43597473904627915	0.4079649190532727
34	1760	0.3764958673239824	0.3764958673239824	0.4636753978683644	0.3764958673239824
34	1783	0.36094427900476855	0.36094427900476855	0.4028761584780963	0.36094427900476855
34	1629	0.34369613835893636	0.34369613835893636	0.41445010031129914	0.34369613835893636
34	1756	0.18673778372003624	0.18673778372003624	0.28566778567393064	0.18673778372003624
34	1784	0.2675846578405029	0.2675846578405029	0.273398975780928	0.2675846578405029
34	1772	0.21490757464839816	0.21490757464839816	0.30029585858250823	0.21490757464839816
34	1747	0.29579333587512824	0.29579333587512824	0.3269811985065174	0.29579333587512824
34	1790	0.4003802574090122	0.4003802574090122	0.4339847378149998	0.4003802574090122
34	1793	0.25587636840559397	0.25587636840559397	0.25587636840559397	0.25587636840559397
34	1195	0.31252312042117464	0.31252312042117464	0.3250997729328759	0.31252312042117464
34	1759	0.2776360647689188	0.2776360647689188	0.2976181999724882	0.2776360647689188
34	1551	0.3251705427820261	0.3251705427820261	0.3465186512305174	0.3251705427820261
34	1310	0.2854587712839858	0.2854587712839858	0.3647255205611123	0.2854587712839858
34	1448	0.25927366145411324	0.25927366145411324	0.3685743938244085	0.25927366145411324
34	1442	0.4003802574090122	0.4003802574090122	0.4339847378149998	0.4003802574090122
34	1765	0.34269675711747194	0.34269675711747194	0.3510664176999111	0.34269675711747194
34	1581	0.29579333587512824	0.29579333587512824	0.3269811985065174	0.29579333587512824
34	1335	0.5522611463755809	0.5522611463755809	0.5764200691386927	0.5522611463755809
34	1645	0.39774722751019553	0.39774722751019553	0.43546412708481086	0.39774722751019553
34	1761	0.30541337310304606	0.30541337310304606	0.35477823197431463	0.30541337310304606
34	1717	0.33889947933742615	0.33889947933742615	0.33889947933742615	0.33889947933742615
34	1727	0.392749945850529	0.392749945850529	0.41221126681117726	0.392749945850529
34	1754	0.2774225468972999	0.2774225468972999	0.3460719208780699	0.2774225468972999
34	1471	0.5670626133096864	0.5670626133096864	0.6463253175950388	0.5670626133096864
34	1622	0.29677429612375855	0.29677429612375855	0.33022168424440407	0.29677429612375855
34	1770	0.30062340492563766	0.30062340492563766	0.30062340492563766	0.30062340492563766
34	1728	0.43463694194416824	0.43463694194416824	0.4511713391221924	0.43463694194416824
34	1678	0.3906330845759568	0.3906330845759568	0.44057798472203274	0.3906330845759568
34	1773	0.40262862172379316	0.40262862172379316	0.6230642257253217	0.40262862172379316
34	1720	0.5056645949620643	0.5056645949620643	0.6542268019060271	0.5056645949620643
34	1613	0.4079649190532727	0.4079649190532727	0.43597473904627915	0.4079649190532727
34	1778	0.33939285594617485	0.33939285594617485	0.3624809972676215	0.33939285594617485
34	1545	0.25587636840559397	0.25587636840559397	0.25587636840559397	0.25587636840559397
34	1139	0.4003802574090122	0.4003802574090122	0.4339847378149998	0.4003802574090122
34	1455	0.27197630760621283	0.27197630760621283	0.2774990933662244	0.27197630760621283
34	1722	0.23738827793790448	0.23738827793790448	0.3037596746329469	0.23738827793790448
34	1715	0.2082803871058238	0.2082803871058238	0.36955790325184007	0.2082803871058238
34	1746	0.3904818511764117	0.3904818511764117	0.5006704082685987	0.3904818511764117
34	1763	0.42178816076333725	0.42178816076333725	0.4312601780948987	0.42178816076333725
34	1529	0.31252312042117464	0.31252312042117464	0.3250997729328759	0.31252312042117464
34	1579	0.5186025296310233	0.5186025296310233	0.5615935425013524	0.5186025296310233
34	1799	0.314805337746373	0.314805337746373	0.329853155429512	0.314805337746373
34	839	0.3065142798160661	0.3065142798160661	0.347732127266899	0.3065142798160661
34	1757	0.43463694194416824	0.43463694194416824	0.4511713391221924	0.43463694194416824
34	1674	0.3048233645757601	0.3048233645757601	0.3675898206088627	0.3048233645757601
34	1680	0.25587636840559397	0.25587636840559397	0.25587636840559397	0.25587636840559397
34	1552	0.4073330102989944	0.4073330102989944	0.4698582302920505	0.4073330102989944
34	742	0.38464971828490446	0.38464971828490446	0.45327047338635634	0.38464971828490446
34	1180	0.44544990435404686	0.44544990435404686	0.49151287011269795	0.44544990435404686
34	972	0.39774722751019553	0.39774722751019553	0.43546412708481086	0.39774722751019553
34	1671	0.3590252400784889	0.3590252400784889	0.3663848572146967	0.3590252400784889
34	1769	0.38670317242972485	0.38670317242972485	0.398930714933709	0.38670317242972485
34	1583	0.37300292443443256	0.37300292443443256	0.4239095909001171	0.37300292443443256
34	1750	0.4268316154821399	0.4268316154821399	0.4771936621111633	0.4268316154821399
34	1758	0.29189227568033543	0.29189227568033543	0.32478240640028644	0.29189227568033543
34	1789	0.3027983983134436	0.3027983983134436	0.3868299231385741	0.3027983983134436
34	1572	0.30420226395022826	0.30420226395022826	0.3500773213897205	0.30420226395022826
34	1731	0.42178816076333725	0.42178816076333725	0.4312601780948987	0.42178816076333725
34	1589	0.39774722751019553	0.39774722751019553	0.43546412708481086	0.39774722751019553
34	1665	0.3829371855781149	0.3829371855781149	0.42967721133571735	0.3829371855781149
34	1766	0.33547289450501167	0.33547289450501167	0.38563960028047994	0.33547289450501167
34	1637	0.4308789203786739	0.4308789203786739	0.43220960997071955	0.4308789203786739
34	1076	0.31676048652319483	0.31676048652319483	0.35287292942706316	0.31676048652319483
34	1627	0.2612715842026461	0.2612715842026461	0.3426593207333267	0.2612715842026461
34	1677	0.4079649190532727	0.4079649190532727	0.43597473904627915	0.4079649190532727
34	1636	0.2970094175822215	0.2970094175822215	0.3099518671098004	0.2970094175822215
34	1422	0.314805337746373	0.314805337746373	0.329853155429512	0.314805337746373
34	1792	0.3311084355591311	0.3311084355591311	0.3504505422989587	0.3311084355591311
34	1744	0.2727535908843652	0.2727535908843652	0.3798332842452039	0.2727535908843652
34	1704	0.34816650112036207	0.34816650112036207	0.35466286657992796	0.34816650112036207
34	1155	0.3904818511764117	0.3904818511764117	0.5006704082685987	0.3904818511764117
34	1794	0.3790029354765318	0.3790029354765318	0.44114337449517854	0.3790029354765318
34	1382	0.34900649806761036	0.34900649806761036	0.40498690133479026	0.34900649806761036
34	1514	0.33889947933742615	0.33889947933742615	0.33889947933742615	0.33889947933742615
34	1621	0.31708808372688757	0.31708808372688757	0.4005359135670813	0.31708808372688757
34	1788	0.34370075655097126	0.34370075655097126	0.353718210722242	0.34370075655097126
34	1771	0.4148329732309759	0.4148329732309759	0.43427217006765356	0.4148329732309759
34	616	0.4211820749449481	0.4211820749449481	0.44577770371686964	0.4211820749449481
34	1631	0.33889947933742615	0.33889947933742615	0.33889947933742615	0.33889947933742615
34	1730	0.18673778372003624	0.18673778372003624	0.28566778567393064	0.18673778372003624
34	1571	0.3210447147501139	0.3210447147501139	0.38336277159907023	0.3210447147501139
34	1780	0.2854587712839858	0.2854587712839858	0.3647255205611123	0.2854587712839858
34	1768	0.319915276292014	0.319915276292014	0.37870660193351463	0.319915276292014
34	1188	0.32002238350996215	0.32002238350996215	0.44687005379002953	0.32002238350996215
34	1475	0.4326448374646419	0.4326448374646419	0.43950510485713046	0.4326448374646419
34	1712	0.4268316154821399	0.4268316154821399	0.4771936621111633	0.4268316154821399
34	1462	0.4268316154821399	0.4268316154821399	0.4771936621111633	0.4268316154821399
34	1777	0.3043765881811144	0.3043765881811144	0.32009611783545694	0.3043765881811144
34	761	0.47491295750357115	0.47491295750357115	0.5547948002975318	0.47491295750357115
34	1745	0.3755981662016792	0.3755981662016792	0.4004601546709946	0.3755981662016792
34	592	0.4308789203786739	0.4308789203786739	0.43220960997071955	0.4308789203786739
34	1592	0.42178816076333725	0.42178816076333725	0.4312601780948987	0.42178816076333725
34	1709	0.40262862172379316	0.40262862172379316	0.6230642257253217	0.40262862172379316
34	1602	0.5056645949620643	0.5056645949620643	0.6542268019060271	0.5056645949620643
0	67	0.35686526300154614	0.35686526300154614	0.35686526300154614	0.35686526300154614
0	78	0.0	0.0	0.0	0.0
0	27	0.45339641649761936	0.45339641649761936	0.45339641649761936	0.45339641649761936
0	40	0.07414030557707947	0.07414030557707947	0.07414030557707947	0.07414030557707947
0	44	0.18564011328252414	0.18564011328252414	0.18564011328252414	0.18564011328252414
0	66	0.18233378550453044	0.18233378550453044	0.18233378550453044	0.18233378550453044
0	95	0.4862582760292697	0.4862582760292697	0.4862582760292697	0.4862582760292697
0	21	0.0	0.0	0.0	0.0
0	37	0.17438048947471266	0.17438048947471266	0.17438048947471266	0.17438048947471266
0	58	0.1687862499144091	0.1687862499144091	0.1687862499144091	0.1687862499144091
0	52	0.31919136316090835	0.31919136316090835	0.31919136316090835	0.31919136316090835
0	15	0.3213951635699179	0.3213951635699179	0.3213951635699179	0.3213951635699179
0	92	0.21684799486060286	0.21684799486060286	0.21684799486060286	0.21684799486060286
0	84	0.1134899842379341	0.1134899842379341	0.1134899842379341	0.1134899842379341
0	53	0.256929632877679	0.256929632877679	0.256929632877679	0.256929632877679
0	12	0.3690659785809663	0.3690659785809663	0.3690659785809663	0.3690659785809663
0	41	0.0	0.0	0.0	0.0
0	91	0.0	0.0	0.0	0.0
0	77	0.0	0.0	0.0	0.0
0	38	0.5059369577431828	0.5059369577431828	0.5059369577431828	0.5059369577431828
0	64	0.44977537454531136	0.44977537454531136	0.44977537454531136	0.44977537454531136
0	19	0.0	0.0	0.0	0.0
0	85	0.1639874305884145	0.1639874305884145	0.1639874305884145	0.1639874305884145
0	49	0.352164334467471	0.352164334467471	0.352164334467471	0.352164334467471
0	45	0.2406642531992535	0.2406642531992535	0.2406642531992535	0.2406642531992535
0	86	0.5540125421596029	0.5540125421596029	0.5540125421596029	0.5540125421596029
0	35	0.5438443309054415	0.5438443309054415	0.5438443309054415	0.5438443309054415
0	88	0.0	0.0	0.0	0.0
0	70	0.7068666265451815	0.7068666265451815	0.7068666265451815	0.7068666265451815
0	80	0.1687862499144091	0.1687862499144091	0.1687862499144091	0.1687862499144091
0	17	0.24162310985683016	0.24162310985683016	0.24162310985683016	0.24162310985683016
0	23	0.3570742738216242	0.3570742738216242	0.3570742738216242	0.3570742738216242
0	57	0.44977537454531136	0.44977537454531136	0.44977537454531136	0.44977537454531136
0	39	0.07414030557707947	0.07414030557707947	0.07414030557707947	0.07414030557707947
0	62	0.44977537454531136	0.44977537454531136	0.44977537454531136	0.44977537454531136
0	22	0.4450967616173104	0.4450967616173104	0.4450967616173104	0.4450967616173104
0	29	0.44977537454531136	0.44977537454531136	0.44977537454531136	0.44977537454531136
0	4	0.4654615447607721	0.4654615447607721	0.4654615447607721	0.4654615447607721
0	76	0.0	0.0	0.0	0.0
0	25	0.23999785408961488	0.23999785408961488	0.23999785408961488	0.23999785408961488
0	61	0.0	0.0	0.0	0.0
0	60	0.0	0.0	0.0	0.0
0	81	0.17077438178729495	0.17077438178729495	0.17077438178729495	0.17077438178729495
0	73	0.0	0.0	0.0	0.0
0	72	0.07414030557707947	0.07414030557707947	0.07414030557707947	0.07414030557707947
0	89	0.2859066690685209	0.2859066690685209	0.2859066690685209	0.2859066690685209
0	51	0.15402245438545628	0.15402245438545628	0.15402245438545628	0.15402245438545628
0	3	0.5438443309054415	0.5438443309054415	0.5438443309054415	0.5438443309054415
0	11	0.2080928875552425	0.2080928875552425	0.2080928875552425	0.2080928875552425
0	24	0.5114003352125385	0.5114003352125385	0.5114003352125385	0.5114003352125385
0	10	0.22912446619279653	0.22912446619279653	0.22912446619279653	0.22912446619279653
0	33	0.07414030557707947	0.07414030557707947	0.07414030557707947	0.07414030557707947
0	56	0.3872726543909518	0.3872726543909518	0.3872726543909518	0.3872726543909518
0	75	0.0	0.0	0.0	0.0
0	59	0.4199376568515999	0.4199376568515999	0.4199376568515999	0.4199376568515999
0	43	0.0	0.0	0.0	0.0
0	47	0.0	0.0	0.0	0.0
0	32	0.1134899842379341	0.1134899842379341	0.1134899842379341	0.1134899842379341
0	74	0.0	0.0	0.0	0.0
0	90	0.07414030557707947	0.07414030557707947	0.07414030557707947	0.07414030557707947
0	99	0.3961777742338227	0.3961777742338227	0.3961777742338227	0.3961777742338227
0	7	0.4758425966684439	0.4758425966684439	0.4758425966684439	0.4758425966684439
0	1	0.2925297057738142	0.2925297057738142	0.2925297057738142	0.2925297057738142
0	5	0.0	0.0	0.0	0.0
0	26	0.0	0.0	0.0	0.0
0	13	0.162199167529954	0.162199167529954	0.162199167529954	0.162199167529954
0	71	0.46956452098665774	0.46956452098665774	0.46956452098665774	0.46956452098665774
0	31	0.0	0.0	0.0	0.0
0	63	0.07414030557707947	0.07414030557707947	0.07414030557707947	0.07414030557707947
0	54	0.0	0.0	0.0	0.0
0	100	0.0	0.0	0.0	0.0
0	6	0.5204368375514233	0.5204368375514233	0.5204368375514233	0.5204368375514233
0	96	0.24690091359815622	0.24690091359815622	0.24690091359815622	0.24690091359815622
0	82	0.0	0.0	0.0	0.0
0	48	0.37785760869556534	0.37785760869556534	0.37785760869556534	0.37785760869556534
0	83	0.0	0.0	0.0	0.0
0	79	0.32655749476675455	0.32655749476675455	0.32655749476675455	0.32655749476675455
0	69	0.0	0.0	0.0	0.0
0	87	0.22375018508124342	0.22375018508124342	0.22375018508124342	0.22375018508124342
0	46	0.27284189756115235	0.27284189756115235	0.27284189756115235	0.27284189756115235
0	18	0.0	0.0	0.0	0.0
0	20	0.24223449041996528	0.24223449041996528	0.24223449041996528	0.24223449041996528
0	94	0.15128040191201542	0.15128040191201542	0.15128040191201542	0.15128040191201542
0	16	0.0	0.0	0.0	0.0
0	36	0.0	0.0	0.0	0.0
0	14	0.3753342148124675	0.3753342148124675	0.3753342148124675	0.3753342148124675
0	34	0.0	0.0	0.0	0.0
0	9	0.23149847428491563	0.23149847428491563	0.23149847428491563	0.23149847428491563
0	28	0.46472408774944307	0.46472408774944307	0.46472408774944307	0.46472408774944307
0	68	0.24162310985683016	0.24162310985683016	0.24162310985683016	0.24162310985683016
0	98	0.35746297485652156	0.35746297485652156	0.35746297485652156	0.35746297485652156
0	93	0.0	0.0	0.0	0.0
0	30	0.07414030557707947	0.07414030557707947	0.07414030557707947	0.07414030557707947
0	97	0.22725403493300406	0.22725403493300406	0.22725403493300406	0.22725403493300406
0	55	0.0	0.0	0.0	0.0
0	65	0.20263451094712334	0.20263451094712334	0.20263451094712334	0.20263451094712334
0	50	0.4235247013011888	0.4235247013011888	0.4235247013011888	0.4235247013011888
0	8	0.0	0.0	0.0	0.0
0	42	0.5059369577431828	0.5059369577431828	0.5059369577431828	0.5059369577431828
0	2	0.44977537454531136	0.44977537454531136	0.44977537454531136	0.44977537454531136
87	4385	0.0006754427309061233	None	0.0	0.0006754427309061233
87	4019	0.00326614456368517	None	0.282238421028842	0.00326614456368517
87	4343	0.003265437810370061	None	0.282238421028842	0.003265437810370061
87	3885	0.0016584421834375269	None	0.0	0.0016584421834375269
87	3532	0.0013729810203089536	None	0.17558896745941704	0.0013729810203089536
87	4333	0.0017127040180423979	None	0.24880386373501237	0.0017127040180423979
87	4384	-0.00021985164619234667	None	0.31676429175875326	-0.00021985164619234667
87	3980	0.001697317242711592	None	0.0	0.001697317242711592
87	4140	0.0003964556616926361	None	0.31418101175289237	0.0003964556616926361
87	4416	6.5191364633196675e-06	None	0.6695145749638063	6.5191364633196675e-06
87	4408	7.763248293750111e-05	None	0.0	7.763248293750111e-05
87	4321	0.00019307891522683332	None	0.0	0.00019307891522683332
87	4448	-5.234884250413529e-09	None	0.4783963944041144	-5.234884250413529e-09
87	4339	0.002372135323686158	None	0.0	0.002372135323686158
87	4341	4.151638309116242e-06	None	0.41493535029203354	4.151638309116242e-06
87	4254	0.0018451702298793954	None	0.0	0.0018451702298793954
87	4352	0.005253142427633858	None	0.0	0.005253142427633858
87	4219	0.0011958881773841974	None	0.0	0.0011958881773841974
87	4159	0.000679059407221207	None	0.27762721398960977	0.000679059407221207
87	4226	0.0017201633797358292	None	0.0	0.0017201633797358292
87	4449	-0.1	None	0.38007530508903536	-0.1
87	4428	None	None	0.23170340612537407	None
87	4105	0.00043203977237816387	None	0.513581592422629	0.00043203977237816387
87	3867	0.0015632412876421238	None	0.0	0.0015632412876421238
87	4233	0.0007678884111787576	None	0.40208561948159194	0.0007678884111787576
87	4426	0.0030038626040275983	None	0.0	0.0030038626040275983
87	3556	0.00015239530023639414	None	0.0	0.00015239530023639414
87	4365	-0.1	None	0.0	-0.1
87	4429	-5.294026244367911e-09	None	0.22784971306946616	-5.294026244367911e-09
87	4275	0.001990357935213288	None	0.0	0.001990357935213288
87	4251	0.002229141893917077	None	0.0	0.002229141893917077
87	4403	-0.1	None	0.0	-0.1
87	4225	0.001517226516114173	None	0.0	0.001517226516114173
87	4058	0.0019323206501192286	None	0.0	0.0019323206501192286
87	4287	0.0006073796274123953	None	0.0	0.0006073796274123953
87	4442	2.7356591784329186e-07	None	0.5574942048013549	2.7356591784329186e-07
87	4396	0.00037409706227516896	None	0.41791966664245883	0.00037409706227516896
87	4014	0.0048158117775026375	None	0.0	0.0048158117775026375
87	4436	-0.1	None	0.2635439431247384	-0.1
87	4392	3.5695810788871685e-08	None	0.5574942048013549	3.5695810788871685e-08
87	4255	0.008013611696455834	None	0.0	0.008013611696455834
87	4431	-1.6285667643354648e-07	None	0.0	-1.6285667643354648e-07
87	4271	0.0028393103909516047	None	0.28651829738685153	0.0028393103909516047
87	3768	0.001372963044671698	None	0.17558896745941704	0.001372963044671698
87	4444	-6.283251957856793e-07	None	0.0	-6.283251957856793e-07
87	4440	-0.1	None	0.0	-0.1
87	4084	0.0008001130959699421	None	0.5935662951896175	0.0008001130959699421
87	4427	0.00014586027489518278	None	0.4272457634963168	0.00014586027489518278
87	4378	0.008850939369290227	None	0.0	0.008850939369290227
87	4399	-0.1	None	0.0	-0.1
87	4407	0.0008226692802954867	None	0.0	0.0008226692802954867
87	4323	0.000638368415156493	None	0.0	0.000638368415156493
87	4366	0.0018223322604716875	None	0.0	0.0018223322604716875
87	4409	0.0002478935904449247	None	0.3512184855890965	0.0002478935904449247
87	4143	0.0022784837268508993	None	0.0	0.0022784837268508993
87	4292	0.010663296392236591	None	0.0	0.010663296392236591
87	3810	0.001726011472767347	None	0.0	0.001726011472767347
87	4380	-8.99366065979844e-05	None	0.37617024802336296	-8.99366065979844e-05
87	4259	-9.601800684725289e-06	None	0.19644934314133883	-9.601800684725289e-06
87	4297	0.002712411058587859	None	0.0	0.002712411058587859
87	4439	0.002195797673756044	None	0.0	0.002195797673756044
87	4210	0.004355111947535196	None	0.0	0.004355111947535196
87	4068	4.598574091139453e-06	None	0.4887207359712361	4.598574091139453e-06
87	3909	0.002070445137485924	None	0.0	0.002070445137485924
87	4167	0.002299150399994069	None	0.0	0.002299150399994069
87	4420	-0.1	None	0.0	-0.1
87	4000	6.87137766083828e-06	None	0.24709679442915164	6.87137766083828e-06
87	4157	0.00037583989974559497	None	0.28651829738685153	0.00037583989974559497
87	4356	0.000371319457718536	None	0.0	0.000371319457718536
87	4136	0.0013177122458281783	None	0.17558896745941704	0.0013177122458281783
87	4269	-2.757053279473704e-05	None	0.0	-2.757053279473704e-05
87	4351	0.04536186498741398	None	0.0	0.04536186498741398
87	4445	8.913466195139556e-08	None	0.8389089711142148	8.913466195139556e-08
87	4422	-3.900181892232634e-09	None	0.5401876598968668	-3.900181892232634e-09
87	4008	0.005017343811890788	None	0.0	0.005017343811890788
87	4063	0.0015981278940502403	None	0.0	0.0015981278940502403
87	4280	6.286871416656994e-05	None	0.5944035010129988	6.286871416656994e-05
87	4414	0.001321316254516002	None	0.0	0.001321316254516002
87	4120	0.0005642807574522956	None	0.285995020201503	0.0005642807574522956
87	3949	0.004567357276210556	None	0.0	0.004567357276210556
87	4401	-7.053482971721012e-08	None	1.2999871202228288	-7.053482971721012e-08
87	4400	0.0015830908591232778	None	0.0	0.0015830908591232778
87	4165	0.002546046114098921	None	0.0	0.002546046114098921
87	3887	0.004770196948041972	None	0.0	0.004770196948041972
87	4402	-7.545546334047956e-06	None	0.0	-7.545546334047956e-06
87	4322	0.0021545693700961797	None	0.0	0.0021545693700961797
87	4404	2.0835687891491155e-06	None	0.359234180850312	2.0835687891491155e-06
87	3255	0.0014471879794742462	None	0.0	0.0014471879794742462
87	4029	0.0014778653623840137	None	0.0	0.0014778653623840137
87	3945	0.004777667954085956	None	0.0	0.004777667954085956
87	4137	0.004763101606985957	None	0.0	0.004763101606985957
87	4349	0.0010838686599367285	None	0.0	0.0010838686599367285
87	4116	0.006925055544785085	None	0.0	0.006925055544785085
87	4398	0.0033392422906208946	None	0.0	0.0033392422906208946
87	4417	-0.00025462124152346894	None	0.11424036299331222	-0.00025462124152346894
87	4284	0.0014159118857635397	None	0.17558896745941704	0.0014159118857635397
87	3112	0.0020422990274815214	None	0.0	0.0020422990274815214
87	3713	0.0017280762231776643	None	0.0	0.0017280762231776643
87	3322	0.001289744896208224	None	0.0	0.001289744896208224
87	4286	0.00164118615706126	None	0.0	0.00164118615706126
51	2601	-5.609885053716082e-05	None	0.06313336666056095	-5.609885053716082e-05
51	2579	3.699074312192842e-05	None	0.06313336666056095	3.699074312192842e-05
51	2584	9.547536586722819e-06	None	0.5454949635731541	9.547536586722819e-06
51	2213	None	None	0.4835985723195936	None
51	1521	None	None	0.5154951546636941	None
51	2560	-1.1471515909301803e-09	None	0.32037595048371137	-1.1471515909301803e-09
51	2576	1.7083537772344898e-06	None	0.5454949635731541	1.7083537772344898e-06
51	2602	3.092578607030156e-06	None	0.3361518451806731	3.092578607030156e-06
51	2558	1.0904148742168876e-08	None	0.2789099789703955	1.0904148742168876e-08
51	2559	4.545126124048915e-08	None	0.45215735530076173	4.545126124048915e-08
51	2541	None	None	0.6176236651403217	None
51	2520	None	None	0.6032920443945076	None
51	2436	None	None	0.35486380230103876	None
51	2568	0.00016230185479014403	None	0.21122615158900807	0.00016230185479014403
51	2592	None	None	0.34013258318254597	None
51	2404	None	None	0.47683753483343977	None
51	2540	None	None	0.49798606221938196	None
51	2621	-0.1	None	0.0	-0.1
51	2624	0.00026001105872940983	None	0.12110896224380492	0.00026001105872940983
51	2631	-1.2335950487848909e-05	None	0.45756675387244067	-1.2335950487848909e-05
51	2645	-0.1	None	0.0	-0.1
51	2597	1.900051235081306e-09	None	0.48412295399915817	1.900051235081306e-09
51	2628	-6.744708450790636e-08	None	0.3213311706317256	-6.744708450790636e-08
51	2373	None	None	0.5279589127929321	None
51	2306	None	None	0.5055094300636893	None
51	2571	-9.922512706153582e-13	None	0.47683753483343977	-9.922512706153582e-13
51	2484	None	None	0.5985581823718527	None
51	2600	-4.6157218814581383e-10	None	0.3330056034987259	-4.6157218814581383e-10
51	2488	None	None	0.40581253637569475	None
51	2585	-5.427447514132789e-05	None	0.39949451121071455	-5.427447514132789e-05
51	2071	None	None	0.5765106787534684	None
51	2646	1.4505719264678184e-08	None	0.2789099789703955	1.4505719264678184e-08
51	2534	None	None	0.5154951546636941	None
51	2608	-1.3624426447735422e-07	None	0.06388374541593907	-1.3624426447735422e-07
51	2596	-0.1	None	0.0	-0.1
51	2613	-0.1	None	0.0	-0.1
51	2606	-4.252926656573243e-06	None	0.3980961788041089	-4.252926656573243e-06
51	2526	None	None	0.34707680273534874	None
51	2483	None	None	0.3677609632202758	None
51	2476	None	None	0.34505578761665767	None
51	2478	None	None	0.3140145956794508	None
51	2636	5.216198261756279e-10	None	0.4649589358114161	5.216198261756279e-10
51	1545	None	None	0.5525001479936678	None
51	2639	4.7285061913528255e-08	None	0.4649589358114161	4.7285061913528255e-08
51	2594	3.8727495329404895e-08	None	0.2789099789703955	3.8727495329404895e-08
51	2623	0.00019745763164181118	None	0.12110896224380492	0.00019745763164181118
51	2491	None	None	0.4215975271992523	None
51	2611	-1.9430488452017505e-10	None	0.36986895629815847	-1.9430488452017505e-10
51	2637	-8.346185940223077e-11	None	0.22177362167020864	-8.346185940223077e-11
51	2238	None	None	0.45215735530076173	None
51	2510	None	None	0.5147024860068203	None
51	1552	None	None	0.5060030536403065	None
51	2578	-6.760065075728411e-09	None	0.4649589358114161	-6.760065075728411e-09
51	2612	-0.1	None	0.0	-0.1
51	2546	None	None	0.3905326151771324	None
51	2647	-2.635335547420836e-10	None	0.4215975271992523	-2.635335547420836e-10
51	2569	1.5221434789394806e-12	None	0.06388374541593907	1.5221434789394806e-12
51	2633	-0.1	None	0.3892355080443392	-0.1
51	2418	None	None	0.6139742770551369	None
51	2627	2.9585897902796643e-09	None	0.5055094300636893	2.9585897902796643e-09
51	2620	1.9121755970597882e-06	None	0.06388374541593907	1.9121755970597882e-06
51	2512	None	None	0.35073410077551703	None
51	2610	-0.1	None	0.0	-0.1
51	2632	6.264417074601906e-07	None	0.49798606221938196	6.264417074601906e-07
51	2575	9.721313221063097e-07	None	0.06313336666056095	9.721313221063097e-07
51	2564	6.185685282449753e-05	None	0.06388374541593907	6.185685282449753e-05
51	2499	None	None	0.3427871301242529	None
51	2616	-8.263226219757278e-08	None	0.34966504818120603	-8.263226219757278e-08
51	2609	-1.1099931358576295e-07	None	0.06313336666056095	-1.1099931358576295e-07
51	2555	-1.7069408930926858e-07	None	0.3989869405121083	-1.7069408930926858e-07
51	1986	None	None	0.3980961788041089	None
51	2588	None	None	0.2946681773593962	None
51	2421	None	None	0.41481797722651403	None
51	2599	0.0002491811579895372	None	0.12110896224380492	0.0002491811579895372
51	2330	None	None	0.45215735530076173	None
51	2648	2.6631874798741695e-06	None	0.06388374541593907	2.6631874798741695e-06
51	2604	1.7220896332699636e-05	None	0.38177353008524284	1.7220896332699636e-05
51	2626	-4.020116021173429e-09	None	0.4649589358114161	-4.020116021173429e-09
51	2644	-0.1	None	0.0	-0.1
51	2494	None	None	0.3905326151771324	None
51	1771	None	None	0.7926166037813575	None
51	2567	1.4816660119157472e-06	None	0.06388374541593907	1.4816660119157472e-06
51	2514	None	None	0.3140556730902226	None
51	2351	None	None	0.3989869405121083	None
51	2634	-3.24400621868192e-05	None	0.30473432609923523	-3.24400621868192e-05
51	2630	6.0802338376500835e-05	None	0.3695033928200459	6.0802338376500835e-05
51	2096	None	None	0.41952705588865025	None
51	2377	None	None	0.4677768202128071	None
51	2591	2.7416357251435083e-08	None	0.41952705588865025	2.7416357251435083e-08
51	2593	6.285672193497802e-05	None	0.3702274513474009	6.285672193497802e-05
51	2543	None	None	0.0	None
51	2472	None	None	0.5525001479936678	None
51	2618	-1.2219206672963919e-08	None	0.3724175697803232	-1.2219206672963919e-08
51	2328	None	None	0.40890068378638633	None
51	2590	-4.136141827448457e-09	None	0.36859746635680735	-4.136141827448457e-09
51	2562	-7.813917292950196e-10	None	0.06313336666056095	-7.813917292950196e-10
51	2572	0.00020216013901268144	None	0.33916179306082656	0.00020216013901268144
51	2583	3.2960130543298827e-07	None	0.1423189671289035	3.2960130543298827e-07
51	2511	None	None	0.30692850061525634	None
[truncated: 13,001 more rows]
