# Supplementary material for: Constrained by Design: Influence of Genetic Encodings on Evolved Traits of Robots
Source: Front Robot AI. 2021 Jun 15;8:672379. doi: 10.3389/frobt.2021.672379 (PMC8239187; doi:10.3389/frobt.2021.672379)
Supplement: Supplementary file 2 [file DataSheet1.ZIP › hyperplasticoding_plane_15_all_measures.tsv]

robot_id	velocity	displacement_velocity	displacement_velocity_hill	head_balance	contacts	branching	branching_modules_count	limbs	extremities	length_of_limbs	extensiveness	coverage	joints	hinge_count	active_hinges_count	brick_count	touch_sensor_count	brick_sensor_count	proportion	width	height	size	absolute_size	sensors	symmetry	avg_period	dev_period	avg_phase_offset	dev_phase_offset	avg_amplitude	dev_amplitude	avg_intra_dev_params	avg_inter_dev_params	sensors_reach	recurrence	synaptic_reception
4373	0.0056371895544356405	0.0011116058481888374	-0.0001684770246803687	0.9938965876744038	None	0.2	1	0.3333333333333333	4	0.8	12	0.20987654320987653	0.8	16	12	0	0	0	1.0	9	9	1.1333333333333333	17	0.0	1.0	0.06755371488524634	0.6698705841201613	0.1294380833853288	0.9997299535700298	0.1479136133142785	1.0	0.9386780383584122	0.9999999783525158	0	0.625	0.0
2773	0.00022657798415427765	1.1902205169736719e-05	7.988365436767203e-06	0.9999964048875576	None	0	0	0.3333333333333333	3	0.8181818181818182	9	0.28888888888888886	0.8181818181818182	12	9	0	1	0	0.5555555555555556	9	5	0.8666666666666667	13	1.0	1.0	0.006639118915488833	0.5391560487073587	0.03788977284095189	0.5859135899788162	-0.05958442782490214	0.5902718496306806	0.6222569192518976	0.5719253394359537	0.0	0.08333333333333333	0.0
4104	0.015252685478378256	0.012564213871571875	0.001779897989631741	0.9823453101931655	None	0.2	1	0.3333333333333333	4	0.8	12	0.20987654320987653	0.8	16	12	0	0	0	1.0	9	9	1.1333333333333333	17	0.0	1.0	0.09999958691626008	0.5000114227749453	0.074590041376943	0.582600236907942	0.25321564403861985	0.6461841407849618	0.687773979030692	0.5773579431281616	0	0.875	0.0
4	None	None	None	None	None	0.25	1	0.4	4	0.7692307692307693	10	0.23809523809523808	0.7692307692307693	14	10	0	0	0	0.7777777777777778	9	7	1.0	15	0.0	1.0	0.00031686704189743813	0.5144875062201599	0.19348869713642633	0.646678777913625	-0.030394751104973326	0.657602828174603	0.7391452776567958	0.6078672353042808	0	0.9285714285714286	0.0
7051	0.015169123400082616	0.00431806505564705	0.002192154981851364	0.9945208252619403	None	0.2	1	0.3333333333333333	4	0.8	12	0.20987654320987653	0.8	16	12	0	0	0	1.0	9	9	1.1333333333333333	17	0.0	1.0	0.09999999991147983	0.5000000036459066	-0.09942854583860354	0.5010198723367306	0.09999997738251053	0.5000373073939347	0.7191228981273643	0.5003523948720042	0	0.0625	0.0
1702	None	None	None	None	None	0	0	0	0	0	0	1.0	0	0	0	0	4	0	1.0	1	1	0.06666666666666667	1	1.0	0	0	0	0	0	0	0	0	0	0	0	0
131	None	None	None	None	None	0.2	1	0.3076923076923077	4	0.8235294117647058	14	0.5277777777777778	0.7058823529411765	16	12	2	3	0	1.0	6	6	1.2666666666666666	19	0.75	0.15384615384615385	0.006864244193954289	0.584669623100786	0.003621454227384789	0.6693174431796473	0.09734790334882541	0.5093857644208064	0.613502955788067	0.589413148921718	1.0	1.0	0.0
4445	0.0003260614381974181	9.738097993683921e-06	7.237583998759665e-06	0.9993447305348224	None	0.2	1	0.3333333333333333	4	0.8	12	0.20987654320987653	0.8	16	12	0	0	0	1.0	9	9	1.1333333333333333	17	0.0	1.0	0.32258844840569256	0.6408568137952082	-0.03016609864240454	0.9999790978829772	0.0602549128931819	0.6064644379923041	0.9110935379879558	0.9807171171565221	0	0.8125	0.0
1977	None	None	None	None	None	0	0	0.25	1	1.0	3	1.0	1.0	4	3	0	3	0	0.2	1	5	0.3333333333333333	5	1.0	0	0.0961274334099314	0.5150622788080051	0.07173129320933538	0.999999999684956	0.053491476774512894	0.5892028281831324	0.8506495014944081	0.9994089875990209	1.0	1.0	0.0
784	None	None	None	None	None	0	0	0	0	0	0	1.0	0	0	0	0	4	0	1.0	1	1	0.06666666666666667	1	1.0	0	0	0	0	0	0	0	0	0	0	0	0
4512	0.0026105098641743926	6.724777836828672e-05	-4.526799975891726e-05	0.989701230008073	None	0	0	0.5	3	0.5	3	0.6666666666666666	0.3333333333333333	5	2	2	0	0	0.75	3	4	0.5333333333333333	8	0.0	0.4	7.902762784127648e-27	0.5	0.09786561546511373	0.5043832804225084	0.09999915999953723	0.5000051489905722	0.6145439048157703	0.5014628430618673	0	1.0	0.0
6386	0.008992812387538792	0.00847126888301474	0.005269866245557004	0.9973573043890843	None	0.2	1	0.3333333333333333	4	0.8	12	0.20987654320987653	0.8	16	12	0	0	0	1.0	9	9	1.1333333333333333	17	0.0	1.0	0.09999114523362751	0.5010365962287321	0.0300409150998256	0.5754805315649928	0.00869185948155168	0.6821698258980619	0.5988819105640953	0.5884072986970491	0	1.0	0.0
3813	0.0005153817786403182	4.110211312555401e-06	4.092400832264546e-06	0.9999999903253676	None	0.2	1	0.3333333333333333	4	0.8	12	0.20987654320987653	0.8	16	12	0	0	0	1.0	9	9	1.1333333333333333	17	0.0	1.0	0.06318402967181405	0.5625751169963386	0.04220436017902303	0.5399361550322616	0.09459226508073373	0.5554132446231425	0.5526213642028709	0.5526600290697218	0	1.0	0.0
3266	0.0027307897992199406	0.0003531857167731103	0.0003441655192024177	0.982824396094923	None	0	0	0.3333333333333333	2	0.8571428571428571	6	0.36	0.8571428571428571	8	6	0	0	0	1.0	5	5	0.6	9	0.0	0	0.006034718897061303	0.9173367510973788	-0.0969331893391944	0.5056867412706972	0.0886307415296626	0.6661722298708113	0.7156930795816857	0.7388738353188756	0	0.625	0.0
5661	1.4331496146755115e-07	1.43314710494176e-07	2.8549627113794722e-08	0.9999803259641042	None	0	0	0.038461538461538464	2	0.9736842105263158	74	0.9629629629629629	0	0	0	77	0	0	1.0	9	9	5.2	78	0.0	0.9565217391304348	0	0	0	0	0	0	0	0	0	0	0
7224	0.04209011730727367	0.02915086836752805	0.02382429717414836	0.9914476391285107	None	0.2	1	0.3333333333333333	4	0.8	12	0.20987654320987653	0.8	16	12	0	0	0	1.0	9	9	1.1333333333333333	17	0.0	1.0	0.09999999987399832	0.5000000220995939	0.07431504632588344	0.5404626750318281	0.09999958125218011	0.5008134170356274	0.5302328355221413	0.5137847700417218	0	1.0	0.0
4161	0.0	0.0	0.0	0.9999999999999998	None	0	0	0	0	0	0	1.0	0	0	0	0	4	0	1.0	1	1	0.06666666666666667	1	1.0	0	0	0	0	0	0	0	0	0	0	0	0
5138	0.004176059830960971	0.002424182802888351	0.0020368995532038785	0.9953154752108581	None	0.2	1	0.3333333333333333	4	0.8	12	0.20987654320987653	0.8	16	12	0	0	0	1.0	9	9	1.1333333333333333	17	0.0	1.0	0.09999837656079426	0.5000136929522497	-0.13366586801830738	0.718328070684698	0.06639798110091417	0.6682526005893121	0.7370982199524144	0.6330932932187179	0	1.0	0.0
2140	None	None	None	None	None	0	0	0.4	2	0.8	4	1.0	0.8	6	4	0	2	0	0.14285714285714285	1	7	0.4666666666666667	7	1.0	0.6666666666666666	-0.09961488113337329	0.5019866518445925	0.03709618699733215	0.5134085919405056	0.6719532109227739	0.6259447885993977	0.9664837870480016	0.547890459728174	1.0	1.0	0.0
4456	0.007895244872861553	0.0029712804543113387	0.0029372810891081097	0.9899645237877226	None	0.2	1	0.3333333333333333	4	0.8	12	0.20987654320987653	0.8	16	12	0	0	0	1.0	9	9	1.1333333333333333	17	0.0	1.0	0.09833973254042373	0.5485735238067742	0.09911003700349999	0.5135515077100664	0.11834780205348679	0.9999999999999978	0.6350889660542056	0.9999879277553899	0	0.9375	0.0
7473	0.04055384805309959	0.02916369501468285	0.02377379929436367	0.9916496151261481	None	0.2	1	0.3333333333333333	4	0.8	12	0.20987654320987653	0.8	16	12	0	0	0	1.0	9	9	1.1333333333333333	17	0.0	1.0	0.09999999987399832	0.5000000220995939	0.07431504632588344	0.5404626750318281	0.09999958125218011	0.5008134170356274	0.5302328355221413	0.5137847700417218	0	1.0	0.0
6934	0.009212989315151472	0.0013696645664716582	-0.0013608295837302395	0.9960596677564177	None	0.125	1	0.3888888888888889	7	0.625	15	0.4126984126984127	0.625	20	15	5	3	0	0.7777777777777778	9	7	1.7333333333333334	26	0.3333333333333333	0.5882352941176471	0.09997850310195684	0.5000866974716064	0.05094228079644234	0.5571000644227065	0.09999681768748006	0.5018759670832164	0.5575462524281722	0.5197606770859197	1.0	1.0	0.0
1051	None	None	None	None	None	0	0	0	0	0	0	1.0	0	0	0	0	0	0	1.0	1	1	0.06666666666666667	1	0.0	0	0	0	0	0	0	0	0	0	0	0	0
5181	0.019155263394565723	0.016541737296480234	0.008345873967237889	0.9843653587614364	None	0.2	1	0.3333333333333333	4	0.8	12	0.20987654320987653	0.8	16	12	0	0	0	1.0	9	9	1.1333333333333333	17	0.0	1.0	0.09999994155238308	0.5000012264101772	0.06309899672183858	0.5837012395640807	0.24449485764556284	0.6746163718694962	0.6810056552101675	0.5880015762851529	0	1.0	0.0
3494	0.0	0.0	0.0	1.0	None	0	0	0	0	0	0	1.0	0	0	0	0	0	0	1.0	1	1	0.06666666666666667	1	0.0	0	0	0	0	0	0	0	0	0	0	0	0
1106	None	None	None	None	None	0	0	0.08	4	0.9166666666666666	66	0.9135802469135802	0.041666666666666664	4	3	69	7	0	1.0	9	9	4.933333333333334	74	0.04964539007092199	0.9090909090909091	0.005812426314500613	0.5990940586227169	-0.09996645483544808	0.5000559359545829	0.041381851761969936	0.6649898231190546	0.6447031472072473	0.5896476032359584	1.0	1.0	0.0
1741	None	None	None	None	None	0.08	2	0.3269230769230769	17	0.618421052631579	47	0.9629629629629629	0.4473684210526316	51	34	26	0	0	1.0	9	9	5.2	78	0.0	0.9565217391304348	0.0001334783168147423	0.56043340213269	0.043400275993281834	0.6347995666051514	0.0034439924210649094	0.5778850674714718	0.5793401584378681	0.5914494358513899	0	0.9607843137254902	0.0
5350	0.0	0.0	0.0	0.9999999999999998	None	0	0	0	0	0	0	1.0	0	0	0	0	4	0	1.0	1	1	0.06666666666666667	1	1.0	0	0	0	0	0	0	0	0	0	0	0	0
3302	None	None	None	None	None	0	0	0.375	9	0.5454545454545454	18	0.7142857142857143	0.2727272727272727	15	9	19	6	0	1.0	7	7	2.3333333333333335	35	0.16666666666666666	0.42857142857142855	-0.0637046386573562	0.7709830507225858	-0.03848681128434237	0.6962170077001699	0.044603470412250754	0.6535511542968889	0.677141407116397	0.7094335624905631	1.0	1.0	0.0
1780	None	None	None	None	None	0	0	0.4	6	0.5	10	0.5238095238095238	0	1	0	20	12	0	0.8571428571428571	6	7	1.4666666666666666	22	0.27906976744186046	0.6666666666666666	0	0	0	0	0	0	0	0	0	0	0
6925	0.0	0.0	0.0	0.9999999999999998	None	0	0	0	0	0	0	1.0	0	0	0	0	4	0	1.0	1	1	0.06666666666666667	1	1.0	0	0	0	0	0	0	0	0	0	0	0	0
4933	0.0	0.0	0.0	0.9999999999999998	None	0	0	0	0	0	0	1.0	0	0	0	0	4	0	1.0	1	1	0.06666666666666667	1	1.0	0	0	0	0	0	0	0	0	0	0	0	0
994	None	None	None	None	None	0	0	0.2222222222222222	4	0.75	18	0.5777777777777777	0	0	0	25	12	0	0.5555555555555556	5	9	1.7333333333333334	26	0.2222222222222222	0.7272727272727273	0	0	0	0	0	0	0	0	0	0	0
3882	5.274170784162529e-06	2.0423082439283323e-06	5.8040040841924535e-09	0.9996221043230669	None	0	0	0.4	2	0.8	4	1.0	0.8	6	4	0	0	0	0.14285714285714285	7	1	0.4666666666666667	7	0.0	1.0	-0.06011088782382901	0.5630195117978201	-0.0780103190044027	0.6571579365420108	-0.04116824470193712	0.5121613821180998	0.5540626371543477	0.578733989556801	0	1.0	0.0
1542	None	None	None	None	None	0.5	1	0.5714285714285714	4	0.625	5	0.3333333333333333	0.625	9	5	0	0	0	0.8333333333333334	6	5	0.6666666666666666	10	0.0	1.0	-0.07837357021041838	0.5214738271983888	-0.0932652153491919	0.5160384165503334	0.13403433274569143	0.521310564996565	0.7398547296707234	0.5196080883772333	0	1.0	0.0
6211	0.000252315058386829	1.7194669960493934e-06	1.4207997863400866e-06	0.9999568189661148	None	0.09523809523809523	2	0.24444444444444444	11	0.7230769230769231	47	0.8271604938271605	0.15384615384615385	19	10	47	1	0	1.0	9	9	4.466666666666667	67	0.011235955056179775	0.8135593220338984	0.3503917446405095	0.6338818129976104	0.26357531844157955	0.5665217435806481	0.09971722206734067	0.5098680201599141	0.744556201074975	0.5708579575809369	1.0	1.0	0.0
6782	None	None	None	None	None	0.05	1	0.20930232558139536	9	0.7580645161290323	47	0.7901234567901234	0.16129032258064516	16	10	47	10	0	1.0	9	9	4.266666666666667	64	0.10869565217391304	0.847457627118644	0.09999998978118592	0.5000000589068628	0.09966518698176792	0.5485535555981628	5.299132939786891e-13	0.5752751726911904	0.6127377388994247	0.5414244457378652	0.375	0.375	0.0
6354	0.0399736200303396	0.029120844257543865	0.023772039196982973	0.9915748189347642	None	0.2	1	0.3333333333333333	4	0.8	12	0.20987654320987653	0.8	16	12	0	0	0	1.0	9	9	1.1333333333333333	17	0.0	1.0	0.09999999987399832	0.5000000220995939	0.07431504632588344	0.5404626750318281	0.09999958125218011	0.5008134170356274	0.5302328355221413	0.5137847700417218	0	1.0	0.0
773	None	None	None	None	None	0.2	1	0.3333333333333333	4	0.8	12	0.20987654320987653	0.8	16	12	0	0	0	1.0	9	9	1.1333333333333333	17	0.0	1.0	0.11392897369721841	0.5956051909777628	-0.09626474935797061	0.8115376907808097	0.10585003837483029	0.6136855349398271	0.7563971062309118	0.6835245052712416	0	1.0	0.0
1161	None	None	None	None	None	0	0	0	0	0	0	1.0	0	0	0	0	0	0	1.0	1	1	0.06666666666666667	1	0.0	0	0	0	0	0	0	0	0	0	0	0	0
3923	0.006043072365448566	0.0038459967150503032	0.0020554170831633095	0.9982196001197116	None	0.2	1	0.3333333333333333	4	0.8	12	0.20987654320987653	0.8	16	12	0	0	0	1.0	9	9	1.1333333333333333	17	0.0	1.0	0.08342890286885055	0.6203425830523288	0.09986134841262957	0.50067985012185	0.09999996358530332	0.5000130984322788	0.5194024808187314	0.5410552220442941	0	1.0	0.0
4479	0.0	0.0	0.0	1.0	None	0	0	0	0	0	0	1.0	0	0	0	0	0	0	1.0	1	1	0.06666666666666667	1	0.0	0	0	0	0	0	0	0	0	0	0	0	0
6722	2.4521769929190063e-08	1.995831503010053e-08	-3.864353882286071e-10	0.9999961747103964	None	0	0	0.5	4	0.4	4	0.6	0	0	0	11	0	0	0.8	4	5	0.8	12	0.0	1.0	0	0	0	0	0	0	0	0	0	0	0
6588	1.5729359446671528e-09	1.2431166276158575e-09	1.2425561264366317e-09	0.9999999999983867	None	0.2	1	0.3333333333333333	4	0.8	12	0.20987654320987653	0.8	16	12	0	0	0	1.0	9	9	1.1333333333333333	17	0.0	1.0	0.09999999998481271	0.5000000065972776	0.04522599698496616	0.5628359367120455	7.902762784127648e-27	0.500000214556856	0.6044142201416488	0.5210442693322352	0	1.0	0.0
4918	1.6688541824350933e-05	2.5024856441813346e-07	-1.9135259743181975e-08	0.9999264172717853	None	0.2	1	0.3333333333333333	4	0.8	12	0.20987654320987653	0.8	16	12	0	0	0	1.0	9	9	1.1333333333333333	17	0.0	1.0	0.09786022392198584	0.5504395001458816	0.1893035519826629	0.5649422837532392	0.01035387968535105	0.511227645864427	0.6744614616162692	0.5422829062984574	0	1.0	0.0
7145	1.0339964172950252e-06	1.0591370223657714e-08	6.693245596880903e-09	0.9999980979447276	None	0.5	1	0.6666666666666666	4	0.5714285714285714	4	0.36	0.5714285714285714	8	4	0	0	0	1.0	5	5	0.6	9	0.0	1.0	0.006993337059035157	0.5357248591574157	-0.04706272711717352	0.6720767896293822	0.001331493139953481	0.5021453818724427	0.5919075853807714	0.5719404829774537	0	1.0	0.0
100	None	None	None	None	None	0	0	0.3333333333333333	2	0.7142857142857143	5	0.36	0.7142857142857143	7	5	1	0	0	1.0	5	5	0.6	9	0.0	0	-0.09996344227012814	0.500139511271472	0.007492375316564858	0.5451455306215911	2.2315868757877817e-05	0.5016128473549801	0.620118040222404	0.5156685950463274	0	1.0	0.0
5758	0.0006532661396872361	4.250948529913026e-05	1.7531080337200446e-05	0.9989560811903437	None	0	0	0.3	15	0.6164383561643836	45	0.9259259259259259	0.0684931506849315	16	5	58	0	0	1.0	9	9	5.0	75	0.0	0.9090909090909091	0.099999999999875	0.5000000001395641	0.024980109788649046	0.5913139778370182	0.12808138819752674	0.7593045835407852	0.6017249026497608	0.6238894831988926	0	1.0	0.0
3090	0.005167994879492645	0.0010742252744825563	0.0010612362245168282	0.9926700068760924	None	0.2	1	0.3333333333333333	4	0.8	12	0.20987654320987653	0.8	16	12	0	0	0	1.0	9	9	1.1333333333333333	17	0.0	1.0	-0.11167395069121447	0.6244970146933883	0.06850109663276217	0.683798989927858	0.09999203141043678	0.500029474325043	0.7191901548601002	0.6050841022816384	0	0.9375	0.0
4098	0.002107651179795384	0.000187800266928172	8.61819561861037e-05	0.9981725686409267	None	0.5	1	0.6666666666666666	4	0.5	3	0.4444444444444444	0.5	7	3	0	0	0	0.5	6	3	0.5333333333333333	8	0.0	1.0	0.09897758166963336	0.5014102912235862	1.5041086242082504e-12	0.500000000011081	-0.07475383136717802	0.5884333071987995	0.6707435533806492	0.5302242469076094	0	1.0	0.0
6638	0.04207214161624472	0.02919472431982092	0.02364579890941162	0.9914949253967686	None	0.2	1	0.3333333333333333	4	0.8	12	0.20987654320987653	0.8	16	12	0	0	0	1.0	9	9	1.1333333333333333	17	0.0	1.0	0.09999999987399832	0.5000000220995939	0.07431504632588344	0.5404626750318281	0.09999958125218011	0.5008134170356274	0.5302328355221413	0.5137847700417218	0	1.0	0.0
2916	9.023213274586885e-07	2.305243047870556e-08	1.3492653668015033e-08	0.9999969822489381	None	0	0	0.3333333333333333	1	1.0	2	1.0	1.0	3	2	0	0	0	0.25	4	1	0.26666666666666666	4	0.0	0	0.0024223151748708214	0.5020945209474985	0.09997369951849353	0.5000792626051351	0.00010588889019641813	0.5010676018998363	0.6142985896468539	0.5010804647606439	0	1.0	0.0
3456	0.0003484795572753547	2.406597971891063e-06	-3.110952973199236e-08	0.9999984865588399	None	0.25	1	0.36363636363636365	4	0.7857142857142857	11	0.2222222222222222	0.7857142857142857	15	11	0	0	0	0.8888888888888888	9	8	1.0666666666666667	16	0.0	1.0	0.0593292209449073	0.518397610545208	0.0015465622937335098	0.5861193203169706	0.14543779898543058	0.5543839636050872	0.6414313027837482	0.5531294398846073	0	0	0.0
5667	0.0054642277038693616	0.004417695580930745	-0.0003546437777450066	0.994038901928284	None	0.2	1	0.3333333333333333	4	0.8	12	0.20987654320987653	0.8	16	12	0	0	0	1.0	9	9	1.1333333333333333	17	0.0	1.0	0.09999970858921167	0.5000057091546085	0.04481568025608944	0.5648660476888189	0.05386482718532182	0.5708387326123806	0.5601366308540296	0.5453939532588169	0	1.0	0.0
6812	0.0	0.0	0.0	0.9999999999999998	None	0	0	0	0	0	0	1.0	0	0	0	0	4	0	1.0	1	1	0.06666666666666667	1	1.0	0	0	0	0	0	0	0	0	0	0	0	0
572	None	None	None	None	None	0	0	0.25	1	1.0	3	1.0	0	0	0	4	11	0	0.2	1	5	0.3333333333333333	5	0.9166666666666666	0	0	0	0	0	0	0	0	0	0	0	0
3500	0.0	0.0	0.0	1.0	None	0	0	0	0	0	0	1.0	0	0	0	0	0	0	1.0	1	1	0.06666666666666667	1	0.0	0	0	0	0	0	0	0	0	0	0	0	0
2294	None	None	None	None	None	0	0	0.4	2	0.8	4	1.0	0.8	6	4	0	2	0	0.14285714285714285	1	7	0.4666666666666667	7	1.0	0.6666666666666666	-0.09961488113337329	0.5019866518445925	0.03709618699733215	0.5134085919405056	0.6719532109227739	0.6259447885993977	0.9664837870480016	0.547890459728174	1.0	1.0	0.0
1045	None	None	None	None	None	0.5	1	0.6666666666666666	4	0.5714285714285714	4	0.375	0.5714285714285714	7	4	1	0	0	0.6666666666666666	6	4	0.6	9	0.0	0.6666666666666666	0.1938524638296258	0.607557949667532	1.6741005660209194e-05	0.5001196173735856	0.09686898149791606	0.5620109350952966	0.694199149595302	0.5569899736726558	0	0	0.0
7183	0.0031080138105186927	0.0005488523726257016	0.0005426968961153156	0.9979652393262296	None	0.2	1	0.3333333333333333	4	0.8	12	0.20987654320987653	0.8	16	12	0	0	0	1.0	9	9	1.1333333333333333	17	0.0	1.0	0.0999848133481771	0.5001875019777999	0.09884544734773956	0.5093777621879567	0.0999925009887703	0.5002621695079134	0.5013358317503549	0.5032761309626281	0	1.0	0.0
4950	0.01687567345844616	0.004436222507285934	0.0031672859266178386	0.9856769518016953	None	0.25	3	0.4230769230769231	11	0.5555555555555556	20	0.7037037037037037	0.5277777777777778	30	19	7	0	0	0.6666666666666666	6	9	2.533333333333333	38	0.0	0.7272727272727273	0.289342789084106	0.644832826751017	0.010437694024453534	0.5698742925184622	0.197343180404871	0.710425729321582	0.7667439962124794	0.6437622490816054	0	1.0	0.0
2464	None	None	None	None	None	0	0	0.17647058823529413	6	0.7916666666666666	38	0.7936507936507936	0.16666666666666666	13	8	36	7	0	0.7777777777777778	7	9	3.3333333333333335	50	0.09859154929577464	0.8	9.933447410762273e-05	0.5002661079871344	0.0880136802327158	0.5395651915910804	0.08514076550947941	0.5313994469211272	0.596629871536223	0.5237670796483778	1.0	0.9230769230769231	0.0
2842	None	None	None	None	None	0	0	0.27586206896551724	8	0.6585365853658537	27	0.5308641975308642	0.5121951219512195	29	21	13	0	0	1.0	9	9	2.8666666666666667	43	0.0	0.5405405405405406	0.04527035045178414	0.5834064648836594	0.03403906344720088	0.5723471119320186	0.08964435798254618	0.6109422971737822	0.579024331432462	0.5889986165676514	0	1.0	0.0
5188	0.0008260218466914664	0.00022304718966287433	0.00022304712405079357	0.9993106532247391	None	0.25	1	0.36363636363636365	4	0.7857142857142857	11	0.2222222222222222	0.7857142857142857	15	11	0	0	0	0.8888888888888888	9	8	1.0666666666666667	16	0.0	1.0	0.09972180843677975	0.5112753684132247	0.02574644137637556	0.5983639543247952	0.04639453459554594	0.5157664058834143	0.5784060341039953	0.5421371948850112	0	1.0	0.0
1615	None	None	None	None	None	0.25	1	0.5454545454545454	6	0.35714285714285715	5	0.6666666666666666	0	1	0	14	7	0	0.6666666666666666	4	6	1.0666666666666667	16	0.22580645161290322	0.6	0	0	0	0	0	0	0	0	0	0	0
7285	0.0050298428470175825	0.00034081835361062326	0.0003265540752302815	0.9970251160666264	None	0	0	0.3333333333333333	2	0.8571428571428571	6	0.36	0.8571428571428571	8	6	0	2	0	1.0	5	5	0.6	9	1.0	0	0.01740309686565203	0.6675358404143225	0.09970953820504967	0.5004784287068872	0.09999917656265864	0.5000764509423107	0.5959409926817444	0.5580109585883092	1.0	1.0	0.0
1459	None	None	None	None	None	0.15384615384615385	2	0.39285714285714285	11	0.5897435897435898	23	0.5061728395061729	0.48717948717948717	29	19	11	0	0	1.0	9	9	2.7333333333333334	41	0.0	0.875	-0.08856116001930583	0.5592341522895605	0.0740193099304182	0.8493467479880342	0.09996592095995735	0.5130744858971279	0.7161893775864344	0.6622380385407989	0	1.0	0.0
1175	None	None	None	None	None	0	0	0.25	1	1.0	3	1.0	1.0	4	3	0	3	0	0.2	1	5	0.3333333333333333	5	1.0	0	0.04620030274006441	0.5162312736492933	0.034501823521873184	0.6096520980735505	-0.3002434414883332	0.9999945872526798	0.9120059555361975	0.9854070381715135	1.0	1.0	0.0
4485	0.00016211272719419747	5.789090299486432e-06	-5.50369742964964e-07	0.9983924923912773	None	0.4	2	0.5833333333333334	7	0.5	8	0.5142857142857142	0.375	12	6	5	2	0	0.7142857142857143	7	5	1.2	18	0.25	0.8571428571428571	0.0991885842611103	0.5030333455536835	0.0023061690306025928	0.5580747535259877	-0.0657741186733477	0.5497252528642483	0.6630872894825619	0.5370193314586953	1.0	1.0	0.0
1212	None	None	None	None	None	0	0	0.3333333333333333	2	0.8333333333333334	5	0.4	0.8333333333333334	7	5	0	0	0	0.8	5	4	0.5333333333333333	8	0.0	0	-0.012369093079573505	0.65367079934969	-0.04368377645868811	0.5560902624729372	0.06763919693764243	0.5215261223909001	0.6293814812979948	0.5782419092581006	0	1.0	0.0
2860	4.1428636622887155e-05	9.312067834457891e-06	9.308885742628295e-06	0.999716990677388	None	0.2	1	0.3333333333333333	4	0.8	12	0.20987654320987653	0.8	16	12	0	0	0	1.0	9	9	1.1333333333333333	17	0.0	1.0	0.059579473564787586	0.6417100554346608	0.0650740674057609	0.6555456849416981	-0.027146171043073153	0.5120573442230236	0.6366847316896309	0.6046423728167346	0	0.875	0.0
4345	0.02090640245595039	0.0077848646631820655	0.0029415996040586564	0.987191062188899	None	0	0	0.3333333333333333	3	0.8181818181818182	9	0.28888888888888886	0.8181818181818182	12	9	0	1	0	0.5555555555555556	9	5	0.8666666666666667	13	1.0	1.0	0.3278036165287964	0.6273433072571954	6.7679925527990175e-06	0.5001001149106713	0.27566016897377266	0.662301111722657	0.8222075929371162	0.5982713338976896	0.3333333333333333	0.6666666666666666	0.0
7088	1.6278060541648372e-10	4.21022019254442e-13	-2.8911545760205537e-13	0.9999999999999976	None	0.2	1	0.3333333333333333	4	0.8	12	0.20987654320987653	0.8	16	12	0	0	0	1.0	9	9	1.1333333333333333	17	0.0	1.0	0.0331371929893491	0.5162791128557207	-0.14909244318829556	0.9686878573054482	7.902762784127648e-27	0.5000000001815387	0.6886473059262452	0.7623654382460414	0	0.875	0.0
4785	0.012936182610575591	0.009761429781269525	0.00421454830469416	0.9924064718194618	None	0.2	1	0.3333333333333333	4	0.8	12	0.20987654320987653	0.8	16	12	0	0	0	1.0	9	9	1.1333333333333333	17	0.0	1.0	0.09999972993771375	0.5000111299362063	0.00954287574963716	0.5784219827463966	0.4808804785818914	0.608981862961845	0.8850417360630168	0.5629457561882725	0	1.0	0.0
5925	0.00608626762116062	0.0011186477668420473	0.0010239282925706584	0.995895260728889	None	0.25	1	0.36363636363636365	4	0.7857142857142857	11	0.2222222222222222	0.7857142857142857	15	11	0	0	0	0.8888888888888888	9	8	1.0666666666666667	16	0.0	1.0	7.902762784127648e-27	0.5	-0.1408817072625424	0.9997816648957512	0.09999902684067073	0.5007885919647433	0.7503950886048443	0.943256929952408	0	1.0	0.0
2424	None	None	None	None	None	0	0	0	0	0	0	1.0	0	0	0	0	0	0	1.0	1	1	0.06666666666666667	1	0.0	0	0	0	0	0	0	0	0	0	0	0	0
2581	2.39955863283132e-05	3.4391267710489594e-06	-3.438982896039285e-06	0.9950497423759479	None	0	0	0.14285714285714285	1	1.0	8	1.0	0	0	0	9	12	0	0.4	2	5	0.6666666666666666	10	0.5454545454545454	0	0	0	0	0	0	0	0	0	0	0	0
3820	0.004259884520383226	0.0017027616368589288	0.0016135583322410912	0.9983706325372649	None	0.2	1	0.3333333333333333	4	0.8	12	0.20987654320987653	0.8	16	12	0	0	0	1.0	9	9	1.1333333333333333	17	0.0	1.0	0.034587587026293345	0.6458043885366146	-0.11463642034708683	0.9999162608955275	0.08636845316046696	0.5612917110965957	0.7525201239304518	0.9680648369680767	0	1.0	0.0
4208	0.0024626760913266333	0.0023378507141605907	-0.0022079170564277906	0.9986511524854181	None	0	0	0.35	14	0.543859649122807	31	0.8194444444444444	0.43859649122807015	39	25	19	0	0	0.8888888888888888	8	9	3.933333333333333	59	0.0	0.84	0.039106914521514755	0.5	0.09997523672146938	0.5004720657290441	0.0998613255724435	0.5122215213796606	0.5710268849109889	0.5042319063059063	0	1.0	0.0
843	None	None	None	None	None	0	0	0	0	0	0	1.0	0	0	0	0	2	0	1.0	1	1	0.06666666666666667	1	0.5	0	0	0	0	0	0	0	0	0	0	0	0
4096	0.0004951473167832519	5.484869039108581e-05	2.3229321381361543e-06	0.9949876671140278	None	0	0	0.32	8	0.6	21	0.8222222222222222	0.2	12	7	24	6	0	0.5555555555555556	9	5	2.466666666666667	37	0.1276595744680851	1.0	0.03138363685967216	0.5616645320531449	0.04205046641726253	0.5156052249069318	0.04259514110998107	0.5476907463875083	0.5483943180406202	0.5417116694684432	1.0	1.0	0.0
3377	0.0028363291313976487	0.00023601784110766365	0.00023575913286035032	0.9857470407580269	None	0	0	0.3333333333333333	2	0.8571428571428571	6	0.36	0.8571428571428571	8	6	0	0	0	1.0	5	5	0.6	9	0.0	0	0.006034718897061303	0.9173367510973788	-0.0969331893391944	0.5056867412706972	0.0886307415296626	0.6661722298708113	0.7156930795816857	0.7388738353188756	0	0.625	0.0
802	None	None	None	None	None	0	0	0.4	2	0.8	4	0.4666666666666667	0.8	6	4	0	0	0	0.6	5	3	0.4666666666666667	7	0.0	0	-0.08605276226957564	0.5088623676643792	0.06976196615892453	0.5321657559593809	-0.13954921072405224	1.0	0.961785514010644	1.0	0	1.0	0.0
3726	0.005011703538701552	0.0015542633380556058	-0.00022655125464711787	0.9947602851045104	None	0.2	1	0.3333333333333333	4	0.8	12	0.20987654320987653	0.8	16	12	0	0	0	1.0	9	9	1.1333333333333333	17	0.0	1.0	0.031867589611117464	0.6784550463853511	0.09600481320436308	0.524157767211996	0.20166443019546793	0.7154849076380536	0.6826356247233112	0.6430256027248548	0	1.0	0.0
3775	0.002799063491132553	0.001416864526800965	0.0008779942951150213	0.9970238824382469	None	0.25	1	0.36363636363636365	4	0.7857142857142857	11	0.2222222222222222	0.7857142857142857	15	11	0	0	0	0.8888888888888888	9	8	1.0666666666666667	16	0.0	1.0	0.04077112888006724	0.5	3.812747136436762e-11	0.5000000007365347	0.1282239382365846	0.5970388140604383	0.6306277385873499	0.5327150181467161	0	1.0	0.0
6057	0.04048243527644692	0.029223355069005814	0.02427178676441548	0.9916091435292061	None	0.2	1	0.3333333333333333	4	0.8	12	0.20987654320987653	0.8	16	12	0	0	0	1.0	9	9	1.1333333333333333	17	0.0	1.0	0.09999999987399832	0.5000000220995939	0.07431504632588344	0.5404626750318281	0.09999958125218011	0.5008134170356274	0.5302328355221413	0.5137847700417218	0	1.0	0.0
855	None	None	None	None	None	0.25	1	0.36363636363636365	4	0.7857142857142857	11	0.2222222222222222	0.7857142857142857	15	11	0	0	0	0.8888888888888888	9	8	1.0666666666666667	16	0.0	1.0	0.23123771154926115	0.6163340761592498	0.08209660674306699	0.5259305970324133	0.08850171838936083	0.5375293957303645	0.6638462343725337	0.5603898312564909	0	1.0	0.0
6870	None	None	None	None	None	0	0	0.23529411764705882	8	0.7291666666666666	35	0.6172839506172839	0.3125	20	15	29	0	0	1.0	9	9	3.3333333333333335	50	0.0	0.7727272727272727	0.33085882113964055	0.575259757449391	0.09194306847171019	0.5630023981387641	0.00013662244328999576	0.5096521954685049	0.800183540985449	0.5494473185227385	0	0.85	0.0
4543	0.00638703076802859	0.0033502761270921915	0.0019931959718453855	0.997374294690105	None	0	0	0.25	1	1.0	3	1.0	1.0	4	3	0	3	0	0.2	1	5	0.3333333333333333	5	1.0	0	0.09999999911692987	0.5000000032802241	0.09594212992791451	0.5784993474449284	0.0973578531258394	0.5275092977238449	0.515532738023828	0.535503858234949	1.0	0.75	0.0
3344	8.82942557433407e-09	8.01818516842439e-09	4.040279199660401e-09	0.9999990997582547	None	0	0	1.0	1	0	0	1.0	0	1	0	0	1	0	0.5	2	1	0.13333333333333333	2	0.3333333333333333	0	0	0	0	0	0	0	0	0	0	0	0
2610	0.0	0.0	0.0	1.0	None	0	0	0	0	0	0	1.0	0	0	0	0	0	0	1.0	1	1	0.06666666666666667	1	0.0	0	0	0	0	0	0	0	0	0	0	0	0
7203	0.0005025100204898949	2.816370234543387e-06	2.567040004429564e-06	0.9999962009445497	None	0.25	1	0.4	4	0.75	9	0.25925925925925924	0.75	13	9	0	0	0	0.6666666666666666	6	9	0.9333333333333333	14	0.0	1.0	0.09966998874741675	0.5012021935916723	-0.04482310753304352	0.580628212080487	0.09999996592883444	0.5000399210461403	0.6641684521346253	0.5274989951938133	0	1.0	0.0
4316	1.1708950917003843e-07	1.0823702345635882e-07	4.850106633106848e-11	0.9999818028604675	None	0	0	0.018518518518518517	1	1.0	79	1.0	0	0	0	80	0	0	1.0	9	9	5.4	81	0.0	1.0	0	0	0	0	0	0	0	0	0	0	0
4073	5.2610040916694186e-05	4.1955030025307036e-07	-4.175790341082408e-07	0.9999955537157581	None	0	0	0.38095238095238093	8	0.5172413793103449	15	0.5535714285714286	0.13793103448275862	8	4	22	0	0	0.875	7	8	2.066666666666667	31	0.0	0.75	0.23320881226119536	0.5991841136297472	0.06391156452309799	0.5832200974926395	-0.09998350123658044	0.5000376126248086	0.7967600262924948	0.5612100713508925	0	0.75	0.0
5457	1.5881502675050588e-09	1.4771125869028836e-09	1.4292553646404292e-09	0.9999999999999765	None	0.2	1	0.3333333333333333	4	0.8	12	0.20987654320987653	0.8	16	12	0	0	0	1.0	9	9	1.1333333333333333	17	0.0	1.0	0.09999997948538304	0.5000012335361601	-0.10607001908617089	0.5986694587657266	7.902762784127648e-27	0.5	0.6989321412166576	0.5332781625719489	0	1.0	0.0
795	None	None	None	None	None	0	0	0.5	3	0.6666666666666666	4	0.5714285714285714	0.6666666666666666	7	4	0	1	0	0.2857142857142857	2	7	0.5333333333333333	8	1.0	0.6666666666666666	0.004622347823106362	0.6055016757279095	0.053635540189716294	0.5287342471315265	0.04800216613861454	0.532654970533695	0.5578219931094318	0.5559572993088917	1.0	1.0	0.0
1534	None	None	None	None	None	0	0	0	0	0	0	1.0	0	0	0	0	4	0	1.0	1	1	0.06666666666666667	1	1.0	0	0	0	0	0	0	0	0	0	0	0	0
3695	3.764927996846674e-05	4.872474728218609e-07	-4.9016092035115944e-08	0.9999959636845671	None	0	0	0.3333333333333333	3	0.8181818181818182	9	0.28888888888888886	0.8181818181818182	12	9	0	1	0	0.5555555555555556	9	5	0.8666666666666667	13	1.0	1.0	0.09765177131748812	0.5599723238514391	0.09965155580217126	0.5073833819527769	0.002304367114909893	0.5115371319663571	0.6058548367579556	0.5263706853301039	0.8333333333333334	1.0	0.0
5418	0.00522442775579919	0.0005688831889232579	9.167330444636589e-05	0.998215227260859	None	0	0	0.25	1	1.0	3	1.0	1.0	4	3	0	3	0	0.2	1	5	0.3333333333333333	5	1.0	0	5.59236168705205e-26	0.5	-0.09996022370115636	0.5004330084567385	0.18340773768577753	0.5389413110755952	0.7637772962992264	0.5131480824647339	1.0	1.0	0.0
1443	None	None	None	None	None	0.5	1	0.6666666666666666	4	0.5	3	0.4444444444444444	0.5	7	3	0	0	0	0.5	6	3	0.5333333333333333	8	0.0	1.0	0.03435895060623141	0.5641498870086451	-0.15808918248660936	0.6481882855362582	0.09999672645280591	0.5000122569574094	0.7549968900764547	0.5719272305499281	0	1.0	0.0
7113	0.0	0.0	0.0	1.0	None	0	0	0	0	0	0	1.0	0	0	0	0	0	0	1.0	1	1	0.06666666666666667	1	0.0	0	0	0	0	0	0	0	0	0	0	0	0
2069	None	None	None	None	None	0	0	0.1875	3	0.8095238095238095	17	0.8518518518518519	0.14285714285714285	5	3	17	2	0	0.3333333333333333	9	3	1.5333333333333334	23	0.05555555555555555	0.8	1.9065225898354382e-05	0.5002513552504748	-0.1356713855799363	0.5912162108601728	0.05838293165866726	0.5451528499841221	0.7143649386793868	0.545796750575752	0.0	0	0.0
1010	None	None	None	None	None	0	0	0.2727272727272727	3	0.7142857142857143	10	0.38095238095238093	0.14285714285714285	3	2	12	13	0	0.8571428571428571	6	7	1.0666666666666667	16	0.48148148148148145	0.18181818181818182	0.16856371481656157	0.578598433541238	0.0764566142183114	0.5989407351739101	1.6918535105972073e-16	0.5000000022480716	0.66577702903187	0.5595555901466259	0.3333333333333333	0.3333333333333333	0.0
4698	0.0	0.0	0.0	1.0	None	0	0	0	0	0	0	1.0	0	0	0	0	0	0	1.0	1	1	0.06666666666666667	1	0.0	0	0	0	0	0	0	0	0	0	0	0	0
5162	0.01887583441937	0.006158172862594377	-0.005748264132584231	0.991090729004088	None	0.25	1	0.4	4	0.75	9	0.25925925925925924	0.75	13	9	0	0	0	0.6666666666666666	9	6	0.9333333333333333	14	0.0	1.0	0.099991143656088	0.500591086503351	0.008652800282449347	0.5756211339939924	0.303335419096417	0.6432471759899502	0.7779755982318824	0.5741714161403115	0	1.0	0.0
7456	1.2728957801179766e-07	1.2631095053646972e-07	2.2348315447472707e-08	0.9999832671552905	None	0	0	0.18518518518518517	10	0.7721518987341772	61	1.0	0.22784810126582278	27	18	53	0	0	1.0	9	9	5.4	81	0.0	1.0	0.09999999997193582	0.5000000042967931	0.0013931459791818631	0.5021269609406483	1.2047008809720077e-12	0.5000812205238665	0.6149420198927952	0.5007360656655676	0	0.6666666666666666	0.0
5958	1.247771550260655e-07	9.879864466099022e-08	6.14414723984251e-11	0.9999783708574144	None	0	0	0.018518518518518517	1	1.0	79	1.0	0	0	0	80	0	0	1.0	9	9	5.4	81	0.0	1.0	0	0	0	0	0	0	0	0	0	0	0
4379	None	None	None	None	None	0	0	0.08163265306122448	4	0.9154929577464789	65	0.9012345679012346	0.056338028169014086	5	4	67	8	0	1.0	9	9	4.866666666666666	73	0.058394160583941604	0.9411764705882353	0.45771489450086145	0.6362130221057966	-0.06289239112122014	0.6441274607273534	0.08428356153975701	0.552291174589507	0.9049021411746117	0.6116073701772746	1.0	1.0	0.40548247048853475
15	None	None	None	None	None	0.14285714285714285	1	0.4375	7	0.5238095238095238	11	0.92	0.38095238095238093	13	8	9	0	0	1.0	5	5	1.5333333333333334	23	0.0	0	-0.028858586812494195	0.6661149738293155	0.002358103828463718	0.5047793875117803	0.004244780229077032	0.5096588329515124	0.5842266730089022	0.5620471826926307	0	1.0	0.0
4029	0.00019117164491412012	5.594484951582706e-07	-4.7016970150696945e-07	0.9999970020017175	None	0.2	1	0.3333333333333333	4	0.8	12	0.20987654320987653	0.8	16	12	0	0	0	1.0	9	9	1.1333333333333333	17	0.0	1.0	0.09993052033113428	0.500447978648704	0.020152241655177715	0.5897439662316086	0.0655319640071507	0.5721005008303299	0.5917800018107868	0.5543778494683381	0	0.0625	0.0
6521	0.0013877740236924814	0.0008773577662055856	-0.0004458078045627959	0.9970595350582767	None	0	0	0.375	3	0.7777777777777778	7	0.3142857142857143	0.7777777777777778	10	7	0	0	0	0.7142857142857143	5	7	0.7333333333333333	11	0.0	0.6666666666666666	0.099999997491035	0.5000000035557083	0.062080116138852046	0.5690005197306489	0.04484535547362824	0.5343093804021747	0.5628053002450927	0.5345471992593882	0	1.0	0.0
6161	0.012076602184765736	0.008375959522393792	0.005441525165692804	0.9926190517601898	None	0	0	0.3333333333333333	3	0.8181818181818182	9	0.28888888888888886	0.8181818181818182	12	9	0	1	0	0.5555555555555556	5	9	0.8666666666666667	13	1.0	1.0	0.09999999980416548	0.5000000002230487	0.02914136950819175	0.5623208936411247	0.0016976859604240838	0.6814960118789508	0.6132857729800693	0.5834812136113403	1.0	1.0	0.0
3549	2.986210448219158e-05	3.3939227664224904e-07	-1.4967844772692217e-07	0.9999878682836013	None	0	0	0.3333333333333333	2	0.8571428571428571	6	0.36	0.8571428571428571	8	6	0	2	0	1.0	5	5	0.6	9	1.0	0	-0.12301104847467226	0.9981104590970103	-0.08497427237380847	0.542042522674696	-0.03684648413958014	0.5266819524507236	0.7620139630151853	0.8985888452146281	0.0	0.25	0.0
4942	3.4576656208817653e-06	2.0702551175281542e-07	-1.931450886318653e-07	0.9999180726706346	None	0	0	0.05555555555555555	3	0.9493670886075949	75	1.0	0	2	0	78	0	0	1.0	9	9	5.4	81	0.0	1.0	0	0	0	0	0	0	0	0	0	0	0
3389	0.00652907914955073	0.0032657765482394458	0.0027205923465641936	0.9974128026659037	None	0	0	0.25	1	1.0	3	1.0	1.0	4	3	0	3	0	0.2	1	5	0.3333333333333333	5	1.0	0	0.09999999911692987	0.5000000032802241	0.09594212992791451	0.5784993474449284	0.0973578531258394	0.5275092977238449	0.515532738023828	0.535503858234949	1.0	0.75	0.0
238	None	None	None	None	None	0.17647058823529413	3	0.3888888888888889	14	0.5576923076923077	29	0.6666666666666666	0.4423076923076923	37	23	16	0	0	1.0	9	9	3.6	54	0.0	0.9166666666666666	0.012182611423894135	0.6067417861566848	0.02221110621281493	0.6756409878204405	0.07072994762700495	0.6419377753451265	0.587906185075594	0.6419284723602977	0	0.972972972972973	0.0
2855	0.001011952460084463	6.81689903324689e-05	6.810039583129503e-05	0.9985549602894043	None	0	0	0.25	1	1.0	3	1.0	1.0	4	3	0	3	0	0.2	1	5	0.3333333333333333	5	1.0	0	-0.07024825281127574	0.5052391929382803	0.028249321934806847	0.5097243314591982	-0.0999845621489542	0.500047660071856	0.633685307584969	0.5050040337817981	1.0	1.0	0.0
2929	0.005029009986280105	0.0011157893887409828	0.0010872765175908969	0.9927574556005133	None	0.2	1	0.3333333333333333	4	0.8	12	0.20987654320987653	0.8	16	12	0	0	0	1.0	9	9	1.1333333333333333	17	0.0	1.0	-0.11167395069121447	0.6244970146933883	0.06850109663276217	0.683798989927858	0.09999203141043678	0.500029474325043	0.7191901548601002	0.6050841022816384	0	0.9375	0.0
7185	1.1989409937111623e-07	1.0589960948211577e-07	5.044736249120649e-11	0.9999811360133243	None	0	0	0.018518518518518517	1	1.0	79	1.0	0	0	0	80	0	0	1.0	9	9	5.4	81	0.0	1.0	0	0	0	0	0	0	0	0	0	0	0
2775	9.448581712818909e-06	9.6624270837803e-08	7.558373558587823e-08	0.9999999929788619	None	1.0	1	1.0	4	0.0	0	0.5555555555555556	0	4	0	0	0	0	1.0	3	3	0.3333333333333333	5	0.0	1.0	0	0	0	0	0	0	0	0	0	0	0
1338	None	None	None	None	None	0	0	0	0	0	0	1.0	0	0	0	0	4	0	1.0	1	1	0.06666666666666667	1	1.0	0	0	0	0	0	0	0	0	0	0	0	0
1749	None	None	None	None	None	0.18181818181818182	2	0.4583333333333333	11	0.5151515151515151	17	0.43209876543209874	0.42424242424242425	24	14	10	0	0	1.0	9	9	2.3333333333333335	35	0.0	0.6153846153846154	0.004910706394964363	0.6747124281130294	0.014334536170523032	0.5652724227469336	4.520428774328793e-19	0.5000000000000002	0.5954302190113167	0.5819349707186038	0	0.16666666666666666	0.0
4350	0.0023371865146386834	0.0008591793995714856	-0.00047251925653076394	0.997396614084918	None	0.25	1	0.36363636363636365	4	0.7857142857142857	11	0.2222222222222222	0.7857142857142857	15	11	0	0	0	0.8888888888888888	9	8	1.0666666666666667	16	0.0	1.0	0.09676271575411632	0.5561370121994627	1.5202869108960255e-05	0.5025759272603706	0.013654720715827124	0.6569413546497807	0.6065243157767517	0.5732602111628342	0	1.0	0.0
1819	None	None	None	None	None	0.3333333333333333	1	0.5	4	0.7	7	0.2857142857142857	0.7	11	7	0	0	0	0.8571428571428571	7	6	0.8	12	0.0	0.6666666666666666	0.09565336377495984	0.6518831054841584	0.00042800285681294343	0.50484479136552	0.014790631598118687	0.5506777282721197	0.6089559143711525	0.5703727260059559	0	1.0	0.0
1214	None	None	None	None	None	0	0	0.2	4	0.8148148148148148	22	0.9666666666666667	0.18518518518518517	7	5	21	0	0	0.8333333333333334	5	6	1.9333333333333333	29	0.0	0.3333333333333333	0.002976431405435447	0.5041078538079177	0.0999999999999521	0.5000000000089682	-0.07948663161666088	0.6475287613967329	0.6755695718470927	0.5518649337107605	0	1.0	0.0
2872	0.0	0.0	0.0	1.0	None	0	0	0	0	0	0	1.0	0	0	0	0	0	0	1.0	1	1	0.06666666666666667	1	0.0	0	0	0	0	0	0	0	0	0	0	0	0
6551	0.0405461119778354	0.02927997040491629	0.02392455377280023	0.9915846309270545	None	0.2	1	0.3333333333333333	4	0.8	12	0.20987654320987653	0.8	16	12	0	0	0	1.0	9	9	1.1333333333333333	17	0.0	1.0	0.09999999987399832	0.5000000220995939	0.07431504632588344	0.5404626750318281	0.09999958125218011	0.5008134170356274	0.5302328355221413	0.5137847700417218	0	1.0	0.0
5675	0.019243296716900254	0.016766131562122023	0.00851247041802046	0.9842172646249439	None	0.2	1	0.3333333333333333	4	0.8	12	0.20987654320987653	0.8	16	12	0	0	0	1.0	9	9	1.1333333333333333	17	0.0	1.0	0.09999994155238308	0.5000012264101772	0.06309899672183858	0.5837012395640807	0.24449485764556284	0.6746163718694962	0.6810056552101675	0.5880015762851529	0	1.0	0.0
14	None	None	None	None	None	0	0	0	0	0	0	1.0	0	0	0	0	3	0	1.0	1	1	0.06666666666666667	1	0.75	0	0	0	0	0	0	0	0	0	0	0	0
5110	1.8841384502365774e-06	5.350545112449446e-08	5.2575734549411035e-08	0.9999994233285431	None	0	0	1.0	1	0	0	1.0	0	1	0	0	3	0	0.5	2	1	0.13333333333333333	2	1.0	0	0	0	0	0	0	0	0	0	0	0	0
3874	1.1079343250360129e-05	1.1891321497296837e-07	8.288814160164348e-08	0.9999928464009771	None	0	0	0.3684210526315789	7	0.5384615384615384	14	0.3888888888888889	0.038461538461538464	3	1	24	0	0	0.8888888888888888	8	9	1.8666666666666667	28	0.0	0.8571428571428571	0.1600119131172114	0.5	0.03575367211768414	0.5984623993273891	0.04937165618234561	0.6188768711477254	0.6356296597955331	0.5731256949774318	0	1.0	0.0
4804	1.201726376633612e-07	8.005413000293262e-08	7.516662916299321e-11	0.9999734461803165	None	0	0	0.018518518518518517	1	1.0	79	1.0	0	0	0	80	0	0	1.0	9	9	5.4	81	0.0	1.0	0	0	0	0	0	0	0	0	0	0	0
3548	1.1733171816889206e-07	1.0357139198140661e-07	1.4484569740174821e-08	0.9999810935092147	None	0	0	0.1724137931034483	5	0.8048780487804879	33	0.5308641975308642	0	0	0	42	0	0	1.0	9	9	2.8666666666666667	43	0.0	0.8947368421052632	0	0	0	0	0	0	0	0	0	0	0
3023	0.0013942386093573121	0.00010877988440045407	-2.0900018313072606e-05	0.9979412927275038	None	0	0	0.3333333333333333	2	0.8571428571428571	6	0.36	0.8571428571428571	8	6	0	2	0	1.0	5	5	0.6	9	1.0	0	0.0006622997804339467	0.5009299083302755	1.0727917867009812e-06	0.5000576816639546	0.13672681171761836	0.5381364272467921	0.6555153657241721	0.5130631035936307	0.875	0.875	0.0
70	None	None	None	None	None	0.2	1	0.3333333333333333	4	0.8	12	0.20987654320987653	0.8	16	12	0	0	0	1.0	9	9	1.1333333333333333	17	0.0	1.0	-0.09418432137486969	0.6081630304328705	0.015696787118841343	0.5706159660334875	0.041374634553012206	0.5519832282033809	0.6511539728610483	0.5771007636879311	0	1.0	0.0
4476	0.00048659095468466353	5.533176927740116e-06	4.538686335662578e-06	0.9999053930306129	None	0.2	1	0.3333333333333333	4	0.8	12	0.20987654320987653	0.8	16	12	0	0	0	1.0	9	9	1.1333333333333333	17	0.0	1.0	0.028734679381914197	0.5081332294163711	0.21016093843694125	1.0	0.25422010569471504	0.7103093302496757	0.9479060372968835	0.9999999999999998	0	0.875	0.0
1809	None	None	None	None	None	0	0	0.6666666666666666	2	0.5	1	0.6666666666666666	0.5	3	1	0	2	0	0.6666666666666666	3	2	0.26666666666666666	4	1.0	0	0.011808993738970597	0.5096717364840373	0.019722130401245853	0.5837223878603701	-0.33777570404781043	0.8631594996502575	0.8648337792857709	0.6768900375196087	1.0	1.0	0.0
522	None	None	None	None	None	0.25	1	0.4	4	0.75	9	0.25925925925925924	0.75	13	9	0	0	0	0.6666666666666666	6	9	0.9333333333333333	14	0.0	1.0	-0.09005650483807656	0.6460496811008865	0.1478410213230219	0.5658994587863366	0.08340730277679685	0.5823375426084948	0.727195229928278	0.598626533497946	0	1.0	0.0
476	None	None	None	None	None	0	0	0.1724137931034483	5	0.8048780487804879	33	0.7962962962962963	0.024390243902439025	1	1	41	0	0	0.6666666666666666	6	9	2.8666666666666667	43	0.0	0.7027027027027027	0.03576687276197202	0.5	0.004133037265358357	0.5	-0.04215029246096037	0.5	0.5793154967525355	0.5	0	1.0	0.0
5369	0.0	0.0	0.0	0.9999999999999998	None	0	0	0	0	0	0	1.0	0	0	0	0	4	0	1.0	1	1	0.06666666666666667	1	1.0	0	0	0	0	0	0	0	0	0	0	0	0
1625	None	None	None	None	None	0	0	1.0	3	0.0	0	0.6666666666666666	0	0	0	3	2	0	0.6666666666666666	2	3	0.26666666666666666	4	0.2	1.0	0	0	0	0	0	0	0	0	0	0	0
4803	2.1928002408530997e-05	2.4175979933424497e-06	1.9129764519562737e-10	0.9993269344193889	None	0	0	1.0	1	0	0	1.0	0	1	0	0	0	0	0.5	2	1	0.13333333333333333	2	0.0	0	0	0	0	0	0	0	0	0	0	0	0
6160	4.732084169707995e-07	2.685577462153015e-07	2.6855774621233114e-07	0.9999192090843887	None	0	0	0.5	1	1.0	1	1.0	1.0	2	1	0	3	0	0.3333333333333333	1	3	0.2	3	1.0	0	0.09999998528411795	0.5000000001587234	0.13145915672863148	0.5282413748767405	0.042903587383550955	0.6278957910286508	0.5925296250782952	0.5528259635815824	1.0	1.0	0.0
6817	0.0	0.0	0.0	0.9999999999999998	None	0	0	0	0	0	0	1.0	0	0	0	0	4	0	1.0	1	1	0.06666666666666667	1	1.0	0	0	0	0	0	0	0	0	0	0	0	0
2704	1.2033663612654358e-07	1.1476137480420619e-07	4.26216121648788e-11	0.999984112575577	None	0	0	0.018518518518518517	1	1.0	79	1.0	0	0	0	80	0	0	1.0	9	9	5.4	81	0.0	1.0	0	0	0	0	0	0	0	0	0	0	0
3683	7.015130828660626e-07	4.244656344056218e-09	-1.4808083900001272e-09	0.9999970346741068	None	0.2	1	0.3333333333333333	4	0.8	12	0.20987654320987653	0.8	16	12	0	0	0	1.0	9	9	1.1333333333333333	17	0.0	1.0	0.09999442536992775	0.5000469101530997	0.00014459132326426216	0.5016571291548841	0.000319147990462099	0.5069006499562023	0.6149920392210418	0.5028683463731947	0	0.9375	0.0
1762	None	None	None	None	None	0	0	0.3333333333333333	2	0.8571428571428571	6	0.36	0.8571428571428571	8	6	0	2	0	1.0	5	5	0.6	9	1.0	0	0.34739460859981774	0.9992862348571295	-0.054610071525220925	0.671337533919445	0.055306784714526804	0.5207245810843676	0.8493944177455365	0.9358647232892251	1.0	1.0	0.0
4072	0.002717940389828437	0.0012106985971479054	0.00065231587794338	0.9954314677433627	None	0.2	1	0.3333333333333333	4	0.8	12	0.20987654320987653	0.8	16	12	0	0	0	1.0	9	9	1.1333333333333333	17	0.0	1.0	0.0990538124644308	0.5517263557809101	0.12157822446164772	0.682592411985208	0.05622376448216846	0.6582735149922583	0.5828569942678774	0.63250764638656	0	1.0	0.0
7034	0.041225334115007214	0.029958219294752984	0.02465165621660467	0.9915042124773115	None	0.2	1	0.3333333333333333	4	0.8	12	0.20987654320987653	0.8	16	12	0	0	0	1.0	9	9	1.1333333333333333	17	0.0	1.0	0.09999999987399832	0.5000000220995939	0.07431504632588344	0.5404626750318281	0.09999958125218011	0.5008134170356274	0.5302328355221413	0.5137847700417218	0	1.0	0.0
375	None	None	None	None	None	1.0	1	1.0	4	0.25	1	0.5	0.25	5	1	0	0	0	0.75	3	4	0.4	6	0.0	1.0	0.0008822170621601042	0.512314088355044	7.902762784127648e-27	0.5	-0.08199944794476151	0.5473461661809275	0.5955147926298576	0.5199244514790926	0	1.0	0.0
3041	0.0	0.0	0.0	1.0	None	0	0	0	0	0	0	1.0	0	0	0	0	0	0	1.0	1	1	0.06666666666666667	1	0.0	0	0	0	0	0	0	0	0	0	0	0	0
5010	None	None	None	None	None	0	0	0.19047619047619047	8	0.7868852459016393	48	1.0	0.5409836065573771	40	33	22	1	0	0.7777777777777778	9	7	4.2	63	0.024390243902439025	1.0	0.07024179452550834	0.5942762445052935	-0.08327365144980234	0.9999999999638445	-0.047182104620579486	0.6667848958749237	0.6852862611418672	0.9997689964648362	0.25	0.45	0.0
7290	0.0	0.0	0.0	0.9999999999999998	None	0	0	0	0	0	0	1.0	0	0	0	0	4	0	1.0	1	1	0.06666666666666667	1	1.0	0	0	0	0	0	0	0	0	0	0	0	0
2952	6.871122378918095e-08	6.066884376465154e-08	4.291590478430129e-08	0.9999853245737419	None	0	0	0.3333333333333333	2	0.8571428571428571	6	0.36	0.8571428571428571	8	6	0	0	0	1.0	5	5	0.6	9	0.0	0	0.12512884194386922	0.5375542142630786	0.028191482779236943	0.5437145272700443	5.6810972758736085e-08	0.5000002078275745	0.6320192206260333	0.5271239136501421	0	1.0	0.0
330	None	None	None	None	None	0.05555555555555555	1	0.2894736842105263	11	0.6909090909090909	38	0.7037037037037037	0.21818181818181817	21	12	35	3	0	1.0	9	9	3.8	57	0.046153846153846156	0.625	0.23746216344415677	1.0	-0.06421206729860708	0.5878649275445388	-0.09156426962848238	0.6708743468784432	0.8507573192529236	1.0	0.09523809523809523	0	0.0
7255	0.0	0.0	0.0	1.0	None	0	0	0	0	0	0	1.0	0	0	0	0	0	0	1.0	1	1	0.06666666666666667	1	0.0	0	0	0	0	0	0	0	0	0	0	0	0
5709	0.018848525847757366	0.016812227616264105	0.00853789879859447	0.9844095367797246	None	0.2	1	0.3333333333333333	4	0.8	12	0.20987654320987653	0.8	16	12	0	0	0	1.0	9	9	1.1333333333333333	17	0.0	1.0	0.09999994155238308	0.5000012264101772	0.06309899672183858	0.5837012395640807	0.24449485764556284	0.6746163718694962	0.6810056552101675	0.5880015762851529	0	1.0	0.0
7323	1.0269542669977165e-05	1.9141980163212917e-07	-1.7043077063624434e-07	0.9999867479635616	None	0	0	0.3333333333333333	2	0.8571428571428571	6	0.36	0.8571428571428571	8	6	0	2	0	1.0	5	5	0.6	9	1.0	0	0.09999886026635782	0.5000020760530159	0.09360289806534974	0.5108474293608809	0.0003685542498413609	0.5669151281661807	0.6099844795272484	0.5260331638766039	0.375	0.375	0.0
5488	0.007894598686794074	0.0010942887929269258	0.0002641094932524215	0.9986841484148801	None	0.2	1	0.3333333333333333	4	0.8	12	0.20987654320987653	0.8	16	12	0	0	0	1.0	9	9	1.1333333333333333	17	0.0	1.0	0.09996953250695059	0.5036511916876051	0.06840529792351027	0.5448877165077725	0.09999138746971606	0.5006929849942255	0.5370314364779405	0.5164451121705088	0	0.25	0.0
6084	None	None	None	None	None	0	0	0.28125	9	0.6666666666666666	30	0.5802469135802469	0.4666666666666667	30	21	16	6	0	1.0	9	9	3.1333333333333333	47	0.2222222222222222	0.717948717948718	0.09999999999565616	0.5000000010437038	0.011865997206448004	0.5365785698333013	0.01648521672186924	0.6674502522677851	0.6050621568535587	0.5698119234093092	1.0	1.0	0.0
3939	3.96203656534834e-09	3.944499360039189e-09	3.785515716140589e-09	0.9999998614933733	None	0	0	0	0	0	0	1.0	0	0	0	0	1	0	1.0	1	1	0.06666666666666667	1	0.25	0	0	0	0	0	0	0	0	0	0	0	0
7114	0.04028597032883201	0.029152583069762622	0.02413661414467001	0.9914035214972714	None	0.2	1	0.3333333333333333	4	0.8	12	0.20987654320987653	0.8	16	12	0	0	0	1.0	9	9	1.1333333333333333	17	0.0	1.0	0.09999999987399832	0.5000000220995939	0.07431504632588344	0.5404626750318281	0.09999958125218011	0.5008134170356274	0.5302328355221413	0.5137847700417218	0	1.0	0.0
7064	1.2167930006011082e-07	1.1220065242795041e-07	4.932823099704409e-11	0.9999820738873635	None	0	0	0.018518518518518517	1	1.0	79	1.0	0	0	0	80	0	0	1.0	9	9	5.4	81	0.0	1.0	0	0	0	0	0	0	0	0	0	0	0
5467	0.0	0.0	0.0	0.9999999999999998	None	0	0	0	0	0	0	1.0	0	0	0	0	4	0	1.0	1	1	0.06666666666666667	1	1.0	0	0	0	0	0	0	0	0	0	0	0	0
2064	None	None	None	None	None	0.2	1	0.4166666666666667	5	0.6666666666666666	10	0.53125	0.4666666666666667	10	7	6	6	0	0.5	4	8	1.1333333333333333	17	0.46153846153846156	0.7692307692307693	-0.07635831540038378	0.540849046125997	0.0179620409007317	0.5080463898657073	0.5031580659078423	0.6689430967794864	0.925820625015282	0.5743902218602343	1.0	1.0	0.0
2306	None	None	None	None	None	0	0	1.0	1	0	0	1.0	0	1	0	0	3	0	0.5	1	2	0.13333333333333333	2	1.0	0	0	0	0	0	0	0	0	0	0	0	0
5492	2.3217035620074434e-05	3.824558917911192e-07	-1.896704374701163e-08	0.9999339409397672	None	0	0	0.125	6	0.8571428571428571	60	0.8888888888888888	0.014285714285714285	4	1	67	4	0	1.0	9	9	4.8	72	0.02962962962962963	0.9206349206349206	0.2267293144696322	0.5273349980421178	0.07073783024881478	0.5303889291454148	0.1848973350607129	0.528272538530732	0.6631292257603224	0.5286656774976382	1.0	1.0	0.0
7245	0.029592406787113334	0.015040483051622647	0.00850197525577635	0.9920657855901247	None	0.2	1	0.3333333333333333	4	0.8	12	0.20987654320987653	0.8	16	12	0	0	0	1.0	9	9	1.1333333333333333	17	0.0	1.0	0.0980275477554482	0.5056408324839444	0.04454104148450884	0.5373758587743803	0.13682198701117926	0.9452059995705898	0.6139448662008972	0.7323783659177264	0	1.0	0.0
342	None	None	None	None	None	0	0	0	0	0	0	1.0	0	0	0	0	4	0	1.0	1	1	0.06666666666666667	1	1.0	0	0	0	0	0	0	0	0	0	0	0	0
7308	None	None	None	None	None	0	0	0.2702702702702703	10	0.6981132075471698	37	0.6790123456790124	0.41509433962264153	31	22	23	5	0	1.0	9	9	3.6666666666666665	55	0.12195121951219512	0.8163265306122449	0.09999999671715391	0.5002273065863966	0.056893449700053125	0.5900794200507752	-0.005724382948654508	0.6643603133190052	0.6107013951372915	0.5864550437201488	0.967741935483871	0.9354838709677419	0.0
2223	None	None	None	None	None	0.25	1	0.36363636363636365	4	0.7857142857142857	11	0.2222222222222222	0.7857142857142857	15	11	0	0	0	0.8888888888888888	8	9	1.0666666666666667	16	0.0	1.0	-0.01580399971346553	0.6966322337748921	0.1622850356994579	0.545725161098162	4.62011400481859e-05	0.5532794779957103	0.6987279686230502	0.6009803716514261	0	0.9333333333333333	0.0
2423	None	None	None	None	None	0	0	0	0	0	0	1.0	0	0	0	0	4	0	1.0	1	1	0.06666666666666667	1	1.0	0	0	0	0	0	0	0	0	0	0	0	0
7305	0.005867931050269434	0.0014363351038423232	0.0010408961015407755	0.9960112726499458	None	0.2	1	0.3333333333333333	4	0.8	12	0.20987654320987653	0.8	16	12	0	0	0	1.0	9	9	1.1333333333333333	17	0.0	1.0	-0.08004146559298757	0.6860389521251906	0.0007570934934778032	0.5023899811013111	0.09999999466067284	0.5000071297882175	0.6762838150979954	0.5655582277686994	0	1.0	0.0
6056	0.019106593863521246	0.01663767273099683	0.008454454907456839	0.9842435781231877	None	0.2	1	0.3333333333333333	4	0.8	12	0.20987654320987653	0.8	16	12	0	0	0	1.0	9	9	1.1333333333333333	17	0.0	1.0	0.09999994155238308	0.5000012264101772	0.06309899672183858	0.5837012395640807	0.24449485764556284	0.6746163718694962	0.6810056552101675	0.5880015762851529	0	1.0	0.0
5754	None	None	None	None	None	0	0	0.12	6	0.8611111111111112	62	0.9135802469135802	0.027777777777777776	4	2	69	2	0	1.0	9	9	4.933333333333334	74	0.014285714285714285	0.9090909090909091	0.09999999992804254	0.5000000000791854	0.15733503579585623	0.5508799492470746	0.14876130861022702	0.5220659430079859	0.5630655880390041	0.524359684541497	0.0	0	0.0
6022	0.0020794353407569614	0.0006460383591833336	0.0003379544317210776	0.9986485635109105	None	0.2	1	0.3333333333333333	4	0.8	12	0.20987654320987653	0.8	16	12	0	0	0	1.0	9	9	1.1333333333333333	17	0.0	1.0	0.09999999999414275	0.5000000024476294	0.09710914397733625	0.5045193034270623	-0.09292332251339688	0.5791128321024575	0.7107368729511976	0.528071305617759	0	1.0	0.0
7369	None	None	None	None	None	0	0	0.22	11	0.7222222222222222	52	0.9135802469135802	0.2638888888888889	26	19	47	5	0	1.0	9	9	4.933333333333334	74	0.054945054945054944	0.9846153846153847	0.0999999660465303	0.5000353430858644	0.013878214813553402	0.5365641594422916	0.09587838918289418	0.5497266127087609	0.5946348774069038	0.5288201626017707	0.5	0.34615384615384615	0.0
4911	1.2148108393710427e-07	1.19897901579754e-07	4.123886019500995e-11	0.9999851142088697	None	0	0	0.018518518518518517	1	1.0	79	1.0	0	0	0	80	0	0	1.0	9	9	5.4	81	0.0	1.0	0	0	0	0	0	0	0	0	0	0	0
5774	None	None	None	None	None	0.038461538461538464	1	0.2777777777777778	15	0.6582278481012658	52	1.0	0.4810126582278481	53	38	27	0	0	1.0	9	9	5.4	81	0.0	1.0	0.006457484388032066	0.5629850909933561	-0.15604264339173787	1.0	0.31563650306437463	0.5661654148282645	0.911405316975699	0.9999999460095588	0	0.7358490566037735	0.0
6351	0.0	0.0	0.0	0.9999999999999998	None	0	0	0	0	0	0	1.0	0	0	0	0	4	0	1.0	1	1	0.06666666666666667	1	1.0	0	0	0	0	0	0	0	0	0	0	0	0
7526	0.009651602171597298	0.00142620284224575	0.0014259351435502682	0.9926217753117811	None	0.25	1	0.4	4	0.7692307692307693	10	0.23809523809523808	0.7692307692307693	14	10	0	0	0	0.7777777777777778	9	7	1.0	15	0.0	1.0	0.09999999819773434	0.5000001004275404	0.06847685513528651	0.5290955132481506	0.09999976551426006	0.500155328500232	0.5370773665410485	0.5097600434474158	0	0.21428571428571427	0.0
5164	0.005160500030081637	0.0015483356847722932	-0.0014219270855103338	0.9952917638376396	None	0.2	1	0.3333333333333333	4	0.8	12	0.20987654320987653	0.8	16	12	0	0	0	1.0	9	9	1.1333333333333333	17	0.0	1.0	0.0950008884569725	0.5197645249662207	-0.0970703188278932	0.6586813466909655	0.15805679145386356	0.5403784174374041	0.7395356829064034	0.5743112250185954	0	0.4375	0.0
1674	None	None	None	None	None	0	0	0	0	0	0	1.0	0	0	0	0	4	0	1.0	1	1	0.06666666666666667	1	1.0	0	0	0	0	0	0	0	0	0	0	0	0
6042	1.104251871292186e-09	9.91256944967797e-10	-1.2817315587690621e-10	0.9999997396957196	None	0.2	1	0.3333333333333333	4	0.8	12	0.20987654320987653	0.8	16	12	0	0	0	1.0	9	9	1.1333333333333333	17	0.0	1.0	0.09999804701748294	0.5000080211516094	-0.0807080544336741	0.8959938478635956	4.105313319749558e-06	0.5000168021330939	0.6799898497641554	0.6721358052728671	0	0	0.0
3130	0.0027529799501577784	0.0003714989652685735	0.0003682724929979558	0.9859418242260369	None	0	0	0.3333333333333333	2	0.8571428571428571	6	0.36	0.8571428571428571	8	6	0	0	0	1.0	5	5	0.6	9	0.0	0	0.006034718897061303	0.9173367510973788	-0.0969331893391944	0.5056867412706972	0.0886307415296626	0.6661722298708113	0.7156930795816857	0.7388738353188756	0	0.625	0.0
2324	None	None	None	None	None	0	0	0.018518518518518517	1	1.0	79	1.0	0	0	0	80	0	0	1.0	9	9	5.4	81	0.0	1.0	0	0	0	0	0	0	0	0	0	0	0
1287	None	None	None	None	None	0	0	0	0	0	0	1.0	0	0	0	0	4	0	1.0	1	1	0.06666666666666667	1	1.0	0	0	0	0	0	0	0	0	0	0	0	0
3214	1.187607110981465e-07	1.0140606368203508e-07	-6.4647742244912516e-09	0.9999797319008138	None	0	0	0.05660377358490566	3	0.948051948051948	73	0.9753086419753086	0	0	0	78	0	0	1.0	9	9	5.266666666666667	79	0.0	0.9859154929577465	0	0	0	0	0	0	0	0	0	0	0
1877	None	None	None	None	None	0.25	1	0.4	4	0.7692307692307693	10	0.23809523809523808	0.7692307692307693	14	10	0	0	0	0.7777777777777778	9	7	1.0	15	0.0	1.0	0.06215122300154898	0.5675575288870122	0.024562168761661403	0.5340430561704519	0.03709899819773138	0.5835603069179955	0.5567136495260397	0.5618222156845989	0	1.0	0.0
4929	0.0	0.0	0.0	0.9999999999999998	None	0	0	0	0	0	0	1.0	0	0	0	0	4	0	1.0	1	1	0.06666666666666667	1	1.0	0	0	0	0	0	0	0	0	0	0	0	0
1999	None	None	None	None	None	0	0	0.018518518518518517	1	1.0	79	1.0	0	0	0	80	0	0	1.0	9	9	5.4	81	0.0	1.0	0	0	0	0	0	0	0	0	0	0	0
835	None	None	None	None	None	0	0	0.3333333333333333	2	0.8571428571428571	6	0.36	0.8571428571428571	8	6	0	2	0	1.0	5	5	0.6	9	1.0	0	0.09362306820456234	0.5088415428260351	0.25452253710357997	0.501667789089737	0.064420449451891	0.664378220975887	0.6970770195239528	0.5601167572461919	1.0	1.0	0.0
736	None	None	None	None	None	0.25	1	0.4	4	0.7692307692307693	10	0.23809523809523808	0.7692307692307693	14	10	0	0	0	0.7777777777777778	9	7	1.0	15	0.0	1.0	-0.004035926208673941	0.6359978478485196	-0.0728872928324072	0.999791610377707	0.011213972444336215	0.5919919275201825	0.6051999943376805	0.9583286934981655	0	1.0	0.0
5119	1.213281890854114e-07	9.233631560550605e-08	6.274012620412838e-11	0.99997728310072	None	0	0	0.018518518518518517	1	1.0	79	1.0	0	0	0	80	0	0	1.0	9	9	5.4	81	0.0	1.0	0	0	0	0	0	0	0	0	0	0	0
7270	0.0026829854198896783	0.0007802264776881516	0.0007800881019546029	0.9928144606007359	None	0	0	0.15789473684210525	6	0.8518518518518519	46	0.691358024691358	0.12962962962962962	10	7	45	8	0	1.0	9	9	3.7333333333333334	56	0.08791208791208792	0.723404255319149	0.4384436089004639	0.6522407223263271	0.0042568967023048215	0.5609738495098961	0.09992679656689821	0.5002923476176517	0.8656268071525792	0.5724194407071549	0.9	0.6	0.0
3418	0.0	0.0	0.0	1.0	None	0	0	0	0	0	0	1.0	0	0	0	0	0	0	1.0	1	1	0.06666666666666667	1	0.0	0	0	0	0	0	0	0	0	0	0	0	0
521	None	None	None	None	None	0.05263157894736842	1	0.45	18	0.45614035087719296	26	0.8194444444444444	0.2631578947368421	31	15	27	2	0	0.8888888888888888	9	8	3.933333333333333	59	0.047619047619047616	0.9230769230769231	0.07384297674703982	0.5701571977695278	0.07416027948144371	0.575836274035534	0.0024261121199807096	0.5167484320798514	0.5950520398555911	0.5543852527516967	0.1935483870967742	0.1935483870967742	0.0
1768	None	None	None	None	None	0	0	1.0	1	0	0	1.0	0	1	0	0	0	0	0.5	1	2	0.13333333333333333	2	0.0	0	0	0	0	0	0	0	0	0	0	0	0
2875	0.00018560724326114456	2.6963371822676534e-06	2.4719380869899853e-06	0.9999941313957307	None	0.5	1	0.7142857142857143	5	0.375	3	0.4166666666666667	0.25	6	2	3	0	0	0.6666666666666666	6	4	0.6666666666666666	10	0.0	0.5	-0.09213040435760818	0.6020508683461439	0.09793077034557894	0.5018452060178589	0.10169922526143287	0.6301827084076107	0.6943971150401516	0.5788692090516666	0	1.0	0.0
6146	0.006830831813844248	0.0038087536131919263	-0.0010873490197837658	0.9896600053345107	None	0.2	1	0.3333333333333333	4	0.8	12	0.20987654320987653	0.8	16	12	0	0	0	1.0	9	9	1.1333333333333333	17	0.0	1.0	0.09999999894375988	0.5000003281426715	0.07507726617477639	0.5964125578151892	0.09999999764212202	0.5000022047661917	0.5293379787465561	0.5324999128929226	0	1.0	0.0
1743	None	None	None	None	None	0	0	0	0	0	0	1.0	0	0	0	0	0	0	1.0	1	1	0.06666666666666667	1	0.0	0	0	0	0	0	0	0	0	0	0	0	0
1252	None	None	None	None	None	0.2	1	0.3333333333333333	4	0.8	12	0.20987654320987653	0.8	16	12	0	0	0	1.0	9	9	1.1333333333333333	17	0.0	1.0	7.48660747949762e-16	0.5000001974267803	7.506016962784005e-17	0.5000001208442763	0.032553368681183165	0.6550404616047775	0.5622030991600936	0.5532367087305222	0	1.0	0.0
2284	None	None	None	None	None	0.2	1	0.3333333333333333	4	0.8	12	0.20987654320987653	0.8	16	12	0	0	0	1.0	9	9	1.1333333333333333	17	0.0	1.0	-0.0811584992327709	0.6209669578204833	0.017006270471846524	0.5122787437505021	0.354903692049222	0.7928319305939843	0.8629991920250839	0.65210088314177	0	1.0	0.0
3830	0.0017344663185081507	0.0006877350418943044	-4.838171592077325e-05	0.9952860907324446	None	0	0	0.23333333333333334	7	0.7142857142857143	30	0.5432098765432098	0.23809523809523808	14	10	29	4	0	1.0	9	9	2.933333333333333	44	0.06896551724137931	0.6666666666666666	0.2684236659573235	0.5704412505687245	0.23557000209316364	0.6163320014487449	0.0035245091608970954	0.5818658238520021	0.7517537979046133	0.5896936574337913	1.0	1.0	0.0
7033	1.2534227868897934e-07	1.1669500993924371e-07	4.616577441621341e-11	0.9999833177586583	None	0	0	0.018518518518518517	1	1.0	79	1.0	0	0	0	80	0	0	1.0	9	9	5.4	81	0.0	1.0	0	0	0	0	0	0	0	0	0	0	0
7435	0.041650806582364856	0.029562110003005716	0.0242018263713236	0.9913711515682686	None	0.2	1	0.3333333333333333	4	0.8	12	0.20987654320987653	0.8	16	12	0	0	0	1.0	9	9	1.1333333333333333	17	0.0	1.0	0.09999999987399832	0.5000000220995939	0.07431504632588344	0.5404626750318281	0.09999958125218011	0.5008134170356274	0.5302328355221413	0.5137847700417218	0	1.0	0.0
4971	5.8240211965584074e-05	7.463807649314013e-07	7.428060580176162e-07	0.9999985512519296	None	0.25	1	0.36363636363636365	4	0.7857142857142857	11	0.2222222222222222	0.7857142857142857	15	11	0	0	0	0.8888888888888888	9	8	1.0666666666666667	16	0.0	1.0	0.09999999941782438	0.5000000017263292	0.058965628503428714	0.5880184578678372	0.003374816861616282	0.5668393797393083	0.6065885846886043	0.5518749252751285	0	1.0	0.0
3844	None	None	None	None	None	0.1	1	0.3181818181818182	7	0.7096774193548387	22	0.4074074074074074	0.6451612903225806	27	20	5	0	0	1.0	9	9	2.2	33	0.0	0.5925925925925926	0.04220822558831544	0.6745375392026046	0.12339334048722325	0.9594320983405387	0.026014761217142794	0.6035414719940166	0.6307033799186367	0.8080614186070627	0	1.0	0.0
6290	0.00011783523247688021	2.100915945508549e-06	-2.857587966305239e-07	0.9999886414062937	None	0	0	0.3333333333333333	2	0.8571428571428571	6	0.36	0.8571428571428571	8	6	0	2	0	1.0	5	5	0.6	9	1.0	0	0.2511099934587923	0.5368027355023871	1.2832750718152639e-05	0.5000418988120259	0.19418050139108406	0.5489625904002184	0.747116618137178	0.5286457026463159	0.75	0.625	0.0
3282	0.0	0.0	0.0	1.0	None	0	0	0	0	0	0	1.0	0	0	0	0	0	0	1.0	1	1	0.06666666666666667	1	0.0	0	0	0	0	0	0	0	0	0	0	0	0
5715	1.0413044331315003e-07	9.092603270687552e-08	-1.8886024093082267e-11	0.9999851634759976	None	0	0	0.03773584905660377	2	0.974025974025974	75	0.9753086419753086	0	0	0	78	0	0	1.0	9	9	5.266666666666667	79	0.0	1.0	0	0	0	0	0	0	0	0	0	0	0
3618	None	None	None	None	None	0	0	0.21153846153846154	11	0.7466666666666667	56	0.9506172839506173	0.32	32	24	44	0	0	1.0	9	9	5.133333333333334	77	0.0	0.9705882352941176	0.001888481271366851	0.6703818738815202	0.09999935319897893	0.5000052579995634	0.1976122152535223	0.6555192553110116	0.7089579996822118	0.6109025779141015	0	1.0	0.0
6150	None	None	None	None	None	0.05263157894736842	1	0.225	9	0.7586206896551724	44	0.7407407407407407	0.3793103448275862	30	22	29	0	0	1.0	9	9	4.0	60	0.0	0.8888888888888888	0.09999999872875982	0.5000001306810344	0.03614681845243201	0.5391230693358867	0.09999134725504581	0.500796196340446	0.5746833099936751	0.51333001876178	0	1.0	0.0
344	None	None	None	None	None	0.047619047619047616	1	0.2727272727272727	12	0.6984126984126984	44	0.8024691358024691	0.5396825396825397	44	34	20	0	0	1.0	9	9	4.333333333333333	65	0.0	0.7142857142857143	0.0009144177582703604	0.5537104129510529	1.2370513536352833e-05	0.5689274511381854	-0.03618071692313801	0.6449701696872502	0.5847464654553148	0.5898594029147843	0	0.20454545454545456	0.0
3134	0.000491553457839295	5.526886450149487e-05	4.16725104556306e-05	0.995664814215483	None	0	0	0.3333333333333333	3	0.7272727272727273	8	0.37142857142857144	0.5454545454545454	7	6	5	4	0	0.7142857142857143	5	7	0.8666666666666667	13	0.3076923076923077	0.25	-0.2260779415364491	0.9991622343109845	0.10316787516415893	0.5463557773455543	0.00011702190512101517	0.5165615477735396	0.8204702651840925	0.9202234694132672	0.35714285714285715	0.8571428571428571	0.0
828	None	None	None	None	None	0	0	0.19230769230769232	5	0.8108108108108109	30	0.9285714285714286	0.5135135135135135	24	19	14	0	0	0.8571428571428571	6	7	2.6	39	0.0	0.5454545454545454	0.23447440473237266	0.6412708269203526	0.08355204154122262	0.5487455571655192	-0.0987238212384048	0.5172063038029682	0.7963205277019056	0.5699825669746209	0	0.20833333333333334	0.0
2254	None	None	None	None	None	0	0	1.0	3	0.0	0	0.6666666666666666	0	0	0	3	4	0	0.6666666666666666	3	2	0.26666666666666666	4	0.4	1.0	0	0	0	0	0	0	0	0	0	0	0
5548	0.00044693651488059296	2.911119331610294e-06	-1.7340749184381887e-06	0.9999953981901153	None	0.3333333333333333	1	0.4444444444444444	4	0.7272727272727273	8	0.2708333333333333	0.7272727272727273	12	8	0	0	0	0.75	8	6	0.8666666666666667	13	0.0	0.8571428571428571	0.09999075248558165	0.5000615578239207	-0.038753321826405604	0.6563314745352289	0.287509901252953	0.54203206685092	0.785502231908361	0.5675642489265464	0	0.25	0.0
6433	0.04016345283729351	0.029233697986575633	0.024199108924753212	0.9914909876736882	None	0.2	1	0.3333333333333333	4	0.8	12	0.20987654320987653	0.8	16	12	0	0	0	1.0	9	9	1.1333333333333333	17	0.0	1.0	0.09999999987399832	0.5000000220995939	0.07431504632588344	0.5404626750318281	0.09999958125218011	0.5008134170356274	0.5302328355221413	0.5137847700417218	0	1.0	0.0
1159	None	None	None	None	None	0	0	0.018518518518518517	1	1.0	79	1.0	0	0	0	80	0	0	1.0	9	9	5.4	81	0.0	1.0	0	0	0	0	0	0	0	0	0	0	0
4521	0.012931393834163507	0.0059371147754223915	0.0053286850265355495	0.986962407077458	None	0.2	1	0.3333333333333333	4	0.8	12	0.20987654320987653	0.8	16	12	0	0	0	1.0	9	9	1.1333333333333333	17	0.0	1.0	0.3134014972609889	0.6251419043729901	-0.11220687941907817	0.914612571435225	0.09451482929272044	0.5402179888620846	0.8599569043554868	0.7339293739149944	0	1.0	0.0
1983	None	None	None	None	None	0	0	0.05555555555555555	3	0.9493670886075949	75	1.0	0.1518987341772152	13	12	67	0	0	1.0	9	9	5.4	81	0.0	1.0	0.28643196857682723	0.7546425899974413	1.3535040534964548e-05	0.5000178157179244	0.07612489125415678	0.6500600659600378	0.7705332708897604	0.6412900199519719	0	0	0.0
3805	0.004076159544239205	0.0036979360984631944	-0.0006783423502144085	0.9962708568066925	None	0.2	1	0.3333333333333333	4	0.8	12	0.20987654320987653	0.8	16	12	0	0	0	1.0	9	9	1.1333333333333333	17	0.0	1.0	0.09999999790965247	0.5000000091056891	0.06545672428824943	0.5922092412812702	-0.07003082282730608	0.6315760184150888	0.6673559730779527	0.5754273685748803	0	1.0	0.0
1917	None	None	None	None	None	0.5	2	0.6	6	0.5	6	0.3888888888888889	0.4166666666666667	10	5	3	0	0	1.0	6	6	0.9333333333333333	14	0.0	0.5	8.127500839021745e-06	0.500249989419283	0.0016435808725321084	0.5064782380797413	0.08677109268775833	0.5693440488385523	0.5984673788403662	0.5254853744447341	0	1.0	0.0
2686	4.188374119397531e-09	4.0938042354732565e-09	2.290756961641449e-12	0.999999871838266	None	0	0	0	0	0	0	1.0	0	0	0	0	3	0	1.0	1	1	0.06666666666666667	1	0.75	0	0	0	0	0	0	0	0	0	0	0	0
4953	1.2447952880566483e-07	9.535712663685471e-08	6.360274506889547e-11	0.9999775165460244	None	0	0	0.018518518518518517	1	1.0	79	1.0	0	0	0	80	0	0	1.0	9	9	5.4	81	0.0	1.0	0	0	0	0	0	0	0	0	0	0	0
6303	0.012126242737719617	0.008401993389618011	0.0003629610201214759	0.9876529556476918	None	0.2	1	0.3333333333333333	4	0.8	12	0.20987654320987653	0.8	16	12	0	0	0	1.0	9	9	1.1333333333333333	17	0.0	1.0	0.09995327809337187	0.5015298597624378	0.0408817611289782	0.5612575221835368	0.17030140434137567	0.6741292180444061	0.6497017952195692	0.5808919125342265	0	0.9375	0.0
315	None	None	None	None	None	0	0	0	0	0	0	1.0	0	0	0	0	0	0	1.0	1	1	0.06666666666666667	1	0.0	0	0	0	0	0	0	0	0	0	0	0	0
3696	0.0038450847861998027	0.0023481205504843872	0.0012445376254052829	0.996364355616612	None	0.25	1	0.4	4	0.7692307692307693	10	0.234375	0.7692307692307693	14	10	0	0	0	1.0	8	8	1.0	15	0.0	0.8571428571428571	0.09996093209451493	0.5003040425439522	0.4159889165566759	0.5833203752715823	-0.07968324117140055	0.6178756732954489	0.8831038461436559	0.5677618751710759	0	1.0	0.0
1411	None	None	None	None	None	0	0	0	0	0	0	1.0	0	0	0	0	0	0	1.0	1	1	0.06666666666666667	1	0.0	0	0	0	0	0	0	0	0	0	0	0	0
2128	None	None	None	None	None	0.2	1	0.3333333333333333	4	0.8	12	0.20987654320987653	0.8	16	12	0	0	0	1.0	9	9	1.1333333333333333	17	0.0	1.0	-0.09999997477791296	0.5002012477535416	-0.034937225258452574	0.6547423487981916	-0.08154983397054885	0.8812060653529316	0.6013479158137268	0.7071437982031568	0	1.0	0.0
3470	0.004700282602109359	0.00029682881307145387	-0.0002960772417686662	0.9941846267790089	None	0	0	0.3333333333333333	3	0.8181818181818182	9	0.28888888888888886	0.8181818181818182	12	9	0	0	0	0.5555555555555556	5	9	0.8666666666666667	13	0.0	1.0	0.09590007922059088	0.62583843773015	0.024061271852821035	0.6548020313646427	0.0999914724193668	0.5000269485978501	0.5881107471209988	0.5950565647701435	0	0.9166666666666666	0.0
6861	0.0	0.0	0.0	0.9999999999999998	None	0	0	0	0	0	0	1.0	0	0	0	0	4	0	1.0	1	1	0.06666666666666667	1	1.0	0	0	0	0	0	0	0	0	0	0	0	0
1800	None	None	None	None	None	0	0	0.14705882352941177	5	0.875	42	0.6172839506172839	0.3125	18	15	31	0	0	1.0	9	9	3.3333333333333335	50	0.0	0.926829268292683	-0.09743857115483967	0.5030867731584219	0.016548376341742544	0.5119144958134829	7.902762784127648e-27	0.5000000000000001	0.6233133498115591	0.5050010212398943	0	1.0	0.0
6910	0.04124614664284931	0.029725581336097907	0.024362744378099314	0.9914178007449145	None	0.2	1	0.3333333333333333	4	0.8	12	0.20987654320987653	0.8	16	12	0	0	0	1.0	9	9	1.1333333333333333	17	0.0	1.0	0.09999999987399832	0.5000000220995939	0.07431504632588344	0.5404626750318281	0.09999958125218011	0.5008134170356274	0.5302328355221413	0.5137847700417218	0	1.0	0.0
1616	None	None	None	None	None	0	0	0.375	3	0.7777777777777778	7	0.3142857142857143	0.7777777777777778	10	7	0	0	0	0.7142857142857143	5	7	0.7333333333333333	11	0.0	0.6666666666666666	3.688051229429308e-15	0.5725985627338261	5.733606517232903e-07	0.5000054345229562	0.0023418551390640687	0.5149475407043159	0.5032649015034304	0.5293238849468046	0	1.0	0.0
7312	None	None	None	None	None	0	0	0.22727272727272727	10	0.7301587301587301	46	0.8024691358024691	0.4126984126984127	34	26	30	0	0	1.0	9	9	4.333333333333333	65	0.0	0.9655172413793104	0.09999999998869119	0.5000000051927104	0.01226945159877697	0.511057449395956	0.03599783980246644	0.5282345099862062	0.591977910616378	0.5131049433147726	0	1.0	0.0
1767	None	None	None	None	None	0	0	0	0	0	0	1.0	0	0	0	0	4	0	1.0	1	1	0.06666666666666667	1	1.0	0	0	0	0	0	0	0	0	0	0	0	0
7420	0.009470323733916665	0.008079207004257247	-0.006325861502960997	0.9973584983281412	None	0.2	1	0.3333333333333333	4	0.8	12	0.20987654320987653	0.8	16	12	0	0	0	1.0	9	9	1.1333333333333333	17	0.0	1.0	0.09999998333562841	0.5000014738006385	0.08245525468597834	0.5735216671293039	0.09995880150261328	0.5046833241725869	0.5206641823383371	0.526223739747653	0	0.5	0.0
5244	0.013237138033065948	0.006574456800531903	0.005852418575639457	0.9871796477960595	None	0.2	1	0.3333333333333333	4	0.8	12	0.20987654320987653	0.8	16	12	0	0	0	1.0	9	9	1.1333333333333333	17	0.0	1.0	0.3134014972609889	0.6251419043729901	-0.11220687941907817	0.914612571435225	0.09451482929272044	0.5402179888620846	0.8599569043554868	0.7339293739149944	0	1.0	0.0
4988	None	None	None	None	None	0	0	0.21739130434782608	10	0.7272727272727273	48	0.8395061728395061	0.12121212121212122	14	8	53	1	0	1.0	9	9	4.533333333333333	68	0.009615384615384616	0.7796610169491526	0.03969158810526714	0.5074459581945879	0.19046146522745716	0.5253152383016074	0.09938101456981145	0.5698355871268492	0.6525393773308524	0.5343055192728123	1.0	1.0	0.0
2835	1.2478363106545158e-07	1.0024105140340479e-07	6.003837124247396e-11	0.9999787737145759	None	0	0	0.018518518518518517	1	1.0	79	1.0	0	0	0	80	0	0	1.0	9	9	5.4	81	0.0	1.0	0	0	0	0	0	0	0	0	0	0	0
5651	0.0	0.0	0.0	0.9999999999999998	None	0	0	0	0	0	0	1.0	0	0	0	0	4	0	1.0	1	1	0.06666666666666667	1	1.0	0	0	0	0	0	0	0	0	0	0	0	0
5037	0.0022883307831476386	0.0015263002156197907	-0.0015232015581667455	0.9920708387971243	None	0.2	1	0.3333333333333333	4	0.8	12	0.20987654320987653	0.8	16	12	0	0	0	1.0	9	9	1.1333333333333333	17	0.0	1.0	0.3890381884984838	0.643415683032433	0.0017567140984990244	0.5087998205222882	0.02832815700411771	0.5180801049388174	0.853994666694509	0.5578871944506391	0	1.0	0.0
2836	1.2052619183033002e-07	1.1666585808849997e-07	4.5150440064730537e-11	0.9999836007350493	None	0	0	0.018518518518518517	1	1.0	79	1.0	0	0	0	80	0	0	1.0	9	9	5.4	81	0.0	1.0	0	0	0	0	0	0	0	0	0	0	0
5433	0.0003383653240741483	1.4722946580379295e-05	-7.977650783281856e-06	0.9999999775353291	None	0.2	1	0.3333333333333333	4	0.8	12	0.20987654320987653	0.8	16	12	0	0	0	1.0	9	9	1.1333333333333333	17	0.0	1.0	0.0009757415590079621	0.5548192671537682	2.9382903662642888e-05	0.5013105690886094	-0.06314459011155843	0.5490896186161205	0.5787955581258444	0.5351417490404341	0	1.0	0.0
4294	0.0	0.0	0.0	0.9999999999999998	None	0	0	0	0	0	0	1.0	0	0	0	0	4	0	1.0	1	1	0.06666666666666667	1	1.0	0	0	0	0	0	0	0	0	0	0	0	0
2251	None	None	None	None	None	0	0	0	0	0	0	1.0	0	0	0	0	4	0	1.0	1	1	0.06666666666666667	1	1.0	0	0	0	0	0	0	0	0	0	0	0	0
5324	None	None	None	None	None	0	0	0.2857142857142857	12	0.65	39	0.7654320987654321	0.4	33	24	28	1	0	1.0	9	9	4.133333333333334	62	0.0196078431372549	0.8148148148148148	0.09884107116370769	0.5308949815380526	-0.14828943471667705	0.6248847819313084	0.08876982060051423	0.6271114586019484	0.7703350982659491	0.5949914322173526	0.9696969696969697	0.9696969696969697	0.0
4565	0.001105324973460384	9.569765891757419e-05	8.727467036915268e-05	0.9993626662672523	None	0.2	1	0.3333333333333333	4	0.8	12	0.20987654320987653	0.8	16	12	0	0	0	1.0	9	9	1.1333333333333333	17	0.0	1.0	0.03113677980938433	0.5104742701760236	0.05493525129977241	0.6670285436746283	0.09999999409418103	0.5000013157035128	0.5836537725039358	0.5610837385456086	0	0.9375	0.0
2559	1.9087931400299527e-06	2.3714188955527892e-08	-2.3529588139110627e-08	0.9999991234424501	None	0	0	1.0	1	0	0	1.0	0	1	0	0	0	0	0.5	2	1	0.13333333333333333	2	0.0	0	0	0	0	0	0	0	0	0	0	0	0
3997	0.005768508685666466	0.0045283552975357725	0.003336974567045965	0.9940635465794531	None	0.25	1	0.4	4	0.75	9	0.25925925925925924	0.75	13	9	0	0	0	0.6666666666666666	6	9	0.9333333333333333	14	0.0	1.0	0.09211169649214418	0.5	0.09295190572616052	0.5400364464754905	0.05446429361912836	0.5550987547734461	0.5485472960374946	0.5317723872458012	0	1.0	0.0
4357	4.155499863386637e-09	3.7035879596768313e-09	1.7159382271009257e-10	0.9999998348053436	None	0	0	0	0	0	0	1.0	0	0	0	0	3	0	1.0	1	1	0.06666666666666667	1	0.75	0	0	0	0	0	0	0	0	0	0	0	0
6498	0.0004858265168974518	0.0001561936386718052	0.0001058810734939701	0.9955246365700072	None	0.06666666666666667	1	0.25	8	0.717391304347826	33	0.8888888888888888	0.021739130434782608	5	1	42	12	0	0.6666666666666666	6	9	3.2	48	0.14285714285714285	0.8837209302325582	0.040026681465739775	0.5024177501107797	0.09828981117348139	0.5995183763569436	-0.052140654132137955	0.5101567538898026	0.6436088513258371	0.5377416091018898	0.0	0	0.0
4454	0.0007727085965547237	3.785936923242698e-06	-3.6291211045064812e-06	0.9980759412507935	None	0.25	1	0.4	4	0.75	9	0.25925925925925924	0.75	13	9	0	0	0	0.6666666666666666	6	9	0.9333333333333333	14	0.0	1.0	0.0990465883009898	0.503891673760909	0.09993304414265097	0.5022478189166774	0.09714878174137573	0.5058361958647378	0.5037054969905156	0.5039919309612099	0	0.9230769230769231	0.0
3059	6.164250797242895e-09	6.134363242130219e-09	-4.427281325161652e-09	0.999999746024688	None	0	0	0	0	0	0	1.0	0	0	0	0	2	0	1.0	1	1	0.06666666666666667	1	0.5	0	0	0	0	0	0	0	0	0	0	0	0
3649	0.003860923020606805	0.0006237198618691792	0.0005345724638521894	0.9956575643170208	None	0.2	1	0.3333333333333333	4	0.8	12	0.20987654320987653	0.8	16	12	0	0	0	1.0	9	9	1.1333333333333333	17	0.0	1.0	0.09945173687080054	0.5093107573854935	0.07626060650851449	0.5804983121735432	0.0784631979662799	0.5973899841897129	0.5570866874569131	0.562723534256825	0	1.0	0.0
6184	0.006285429353269134	0.00375586610744183	-0.0004463638007854693	0.9936197815556717	None	0.2	1	0.3333333333333333	4	0.8	12	0.20987654320987653	0.8	16	12	0	0	0	1.0	9	9	1.1333333333333333	17	0.0	1.0	0.09999963298927976	0.5000315346578911	0.02589265903671258	0.537921586281507	0.20321114065762327	0.6599374889690462	0.6565718566409755	0.5675118406292212	0	0.1875	0.0
4151	0.0011539118511227568	0.0001427058628880244	-0.00013024400469427918	0.9987625075490028	None	0	0	0.5	3	0.6666666666666666	4	0.4444444444444444	0.6666666666666666	7	4	0	1	0	0.5	6	3	0.5333333333333333	8	1.0	0.4	0.061238441860627955	0.5792718511688542	0.0999998845368136	0.500000500564384	0.05418349843778257	0.5948863241286639	0.5466476372598493	0.5583980640471591	1.0	1.0	0.0
426	None	None	None	None	None	0.2	1	0.3333333333333333	4	0.8	12	0.20987654320987653	0.8	16	12	0	0	0	1.0	9	9	1.1333333333333333	17	0.0	1.0	0.05003349723073682	0.5761122646537924	-0.09951226854281779	0.5142269509315087	-0.02215664057324674	0.6651001342174236	0.6679995082277871	0.5866065127318065	0	1.0	0.0
777	None	None	None	None	None	0.16666666666666666	1	0.5	7	0.47368421052631576	9	0.5	0.2631578947368421	12	5	8	2	0	0.8571428571428571	7	6	1.4	21	0.15384615384615385	0.6666666666666666	0.058901121340804365	0.6769826461233706	0.08510458398910878	0.5543556935127395	0.005792090257084976	0.6717894949077681	0.6327050169974849	0.6360293826389883	0.9166666666666666	0.9166666666666666	0.0
2506	None	None	None	None	None	0	0	0.4	2	0.8	4	0.4375	0.8	6	4	0	1	0	1.0	4	4	0.4666666666666667	7	0.5	0	0.024429024996757875	0.5792767384567374	-0.039619321903422024	0.5878111010686012	-0.07148364425607011	0.5634130369422592	0.6128984348387294	0.5768652746507995	1.0	1.0	0.0
5842	0.03988529818432987	0.029650700260318057	0.02447055459108037	0.9916210002366197	None	0.2	1	0.3333333333333333	4	0.8	12	0.20987654320987653	0.8	16	12	0	0	0	1.0	9	9	1.1333333333333333	17	0.0	1.0	0.09999999987399832	0.5000000220995939	0.07431504632588344	0.5404626750318281	0.09999958125218011	0.5008134170356274	0.5302328355221413	0.5137847700417218	0	1.0	0.0
5179	None	None	None	None	None	0.16666666666666666	2	0.38461538461538464	10	0.6216216216216216	23	0.48148148148148145	0.5405405405405406	30	20	8	3	0	1.0	9	9	2.6	39	0.3	0.625	0.04783256300178376	0.5503334816887311	0.060108718215712655	0.9999999999939118	0.09967390353199013	0.5127573896649784	0.7448278028194494	0.9998322002736855	1.0	0.9666666666666667	0.0
3063	0.0008419798232493758	0.00031365814004954165	-0.00020775330413308328	0.9994142267587999	None	0.2	1	0.3333333333333333	4	0.8	12	0.20987654320987653	0.8	16	12	0	0	0	1.0	9	9	1.1333333333333333	17	0.0	1.0	0.03877767179831548	0.5149041540968563	0.1961794733770608	0.6146319846177183	0.017727540420508624	0.6698768842057943	0.6961927621745438	0.601414534817393	0	0.3125	0.0
2197	None	None	None	None	None	0.3333333333333333	1	0.5	4	0.6666666666666666	6	0.3055555555555556	0.6666666666666666	10	6	0	0	0	1.0	6	6	0.7333333333333333	11	0.0	0.8	0.09430888764922041	0.6335339413522422	0.03354679960383889	0.549441861550418	0.00270747139781224	0.6590256844670479	0.6109162353183764	0.614971749734039	0	0.6	0.0
4314	None	None	None	None	None	0.09090909090909091	1	0.3333333333333333	8	0.6764705882352942	23	0.4444444444444444	0.5588235294117647	26	19	9	0	0	1.0	9	9	2.4	36	0.0	0.5185185185185185	0.07366745394427739	0.542048696615626	0.06095681835941351	0.5503383671339352	5.579484534722534e-08	0.502559927507117	0.5806041430762993	0.5316966638951619	0	1.0	0.0
3729	0.003558729213009651	0.00044732344931036323	0.00043684236759113505	0.9921404609953364	None	0	0	0.3333333333333333	3	0.8181818181818182	9	0.28888888888888886	0.8181818181818182	12	9	0	1	0	0.5555555555555556	9	5	0.8666666666666667	13	1.0	1.0	-0.09132309684505142	0.9999928925302195	0.10476305243065384	0.5682092154682559	-0.03764548194458927	0.6802235389525474	0.7215296299291232	0.9865411520749029	0.8333333333333334	0.8333333333333334	0.0
6438	0.0	0.0	0.0	0.9999999999999998	None	0	0	0	0	0	0	1.0	0	0	0	0	4	0	1.0	1	1	0.06666666666666667	1	1.0	0	0	0	0	0	0	0	0	0	0	0	0
3144	None	None	None	None	None	0.06666666666666667	1	0.3939393939393939	13	0.5531914893617021	26	0.6049382716049383	0.3617021276595745	27	17	21	0	0	1.0	9	9	3.2666666666666666	49	0.0	1.0	-0.06724394513731244	0.9999999999985034	0.03969149305394892	0.5561101674860963	3.86565553028806e-06	0.5626185579389739	0.775083434781465	0.9999024444739902	0	1.0	0.0
1078	None	None	None	None	None	0	0	0	0	0	0	1.0	0	0	0	0	4	0	1.0	1	1	0.06666666666666667	1	1.0	0	0	0	0	0	0	0	0	0	0	0	0
5961	None	None	None	None	None	0	0	0.07407407407407407	4	0.9240506329113924	73	1.0	0.0379746835443038	7	3	73	0	0	1.0	9	9	5.4	81	0.0	1.0	-0.02725068925780404	0.6430960162604921	-0.03806283682320638	0.6919070109931167	0.04130609620147406	0.5864244433031851	0.6404790533091651	0.6416103208430962	0	0.42857142857142855	0.0
3328	5.9625078678349666e-09	6.1488115770141104e-09	4.4993898039843235e-09	0.9999997537284658	None	0	0	0	0	0	0	1.0	0	0	0	0	2	0	1.0	1	1	0.06666666666666667	1	0.5	0	0	0	0	0	0	0	0	0	0	0	0
2720	0.00968063127625765	0.00026303658298112336	-0.00016289265298834212	0.9896963861025188	None	0.2	1	0.3333333333333333	4	0.8	12	0.20987654320987653	0.8	16	12	0	0	0	1.0	9	9	1.1333333333333333	17	0.0	1.0	0.03193048918169443	0.6565254625852935	0.026342071007975205	0.5730043368183037	0.09432118619155774	0.5413426368958371	0.5879813123793232	0.5912750729582579	0	1.0	0.0
2091	None	None	None	None	None	0.3333333333333333	1	0.5	4	0.6666666666666666	6	0.3055555555555556	0.6666666666666666	10	6	0	0	0	1.0	6	6	0.7333333333333333	11	0.0	0.4	0.011761971234872156	0.6544631350730136	0.045276837292231566	0.5948290883077646	-0.04503424759697765	0.6660476152112501	0.6109934895841481	0.6389972555330332	0	1.0	0.0
6554	0.015427380421648738	0.010710089086902439	0.0008426392769148173	0.9960420223781441	None	0.25	1	0.4	4	0.75	9	0.25925925925925924	0.75	13	9	0	0	0	0.6666666666666666	9	6	0.9333333333333333	14	0.0	1.0	0.09999999896416777	0.500000483957413	0.03193492160933821	0.5373824398941278	0.09999995718641236	0.5001592510834251	0.5795342523985677	0.5125347273379802	0	1.0	0.0
2960	0.0009304248666903356	9.306424522584187e-05	5.830650119097788e-05	0.9808677024412363	None	0	0	0.3333333333333333	2	0.8571428571428571	6	0.36	0.8571428571428571	8	6	0	1	0	1.0	5	5	0.6	9	0.5	0	-0.004632786046504594	0.9822043584341409	0.035024490492604546	0.5927097367100089	0.018574563867916477	0.6335263564143475	0.6915731161832431	0.8381417791804799	1.0	1.0	0.0
3982	0.0005176911380313119	0.00015084949996021702	2.734945749348306e-05	0.9994064806275278	None	0.3333333333333333	1	0.625	5	0.5	5	0.3333333333333333	0.5	10	5	1	0	0	1.0	6	6	0.8	12	0.0	0.3333333333333333	0.002321982845630143	0.5002851907196686	0.007672128798076393	0.5762089176283426	0.09999915053277413	0.5000364989520487	0.6110439436515217	0.525687070032899	0	1.0	0.0
840	None	None	None	None	None	0	0	0.16666666666666666	9	0.810126582278481	64	1.0	0.6582278481012658	61	52	19	0	0	1.0	9	9	5.4	81	0.0	1.0	0.06605737988405472	0.6110495079937931	0.09997944905405247	0.5003650822116272	1.655605006564208e-05	0.5367158075525739	0.6059417234210371	0.5498599292257479	0	0.9672131147540983	0.0
5107	0.018707238795254044	0.016335400884303675	0.008314856556278099	0.9840679354177211	None	0.2	1	0.3333333333333333	4	0.8	12	0.20987654320987653	0.8	16	12	0	0	0	1.0	9	9	1.1333333333333333	17	0.0	1.0	0.09999994155238308	0.5000012264101772	0.06309899672183858	0.5837012395640807	0.24449485764556284	0.6746163718694962	0.6810056552101675	0.5880015762851529	0	1.0	0.0
7190	4.536186909985292e-05	5.767059844547362e-07	3.3001272982016964e-08	0.9999973925324785	None	0.25	1	0.4	4	0.7692307692307693	10	0.23809523809523808	0.7692307692307693	14	10	0	0	0	0.7777777777777778	9	7	1.0	15	0.0	1.0	0.21167052559606542	0.5218600935637415	-0.0010883602521779222	0.5823317573748497	0.0010520886888751376	0.5791598121536952	0.72435637921603	0.5612881129183541	0	1.0	0.0
6148	2.2352222490169683e-08	2.1272509846314022e-08	2.1255834729486193e-08	0.9999972634903158	None	0.25	1	0.4	4	0.7692307692307693	10	0.23809523809523808	0.7692307692307693	14	10	0	0	0	0.7777777777777778	9	7	1.0	15	0.0	1.0	0.09999911709488876	0.5012847210865472	0.09999705549125548	0.500005200804511	5.250054334738e-26	0.5000000000000001	0.6157135012686475	0.5004299748001182	0	0	0.0
3910	0.0	0.0	0.0	1.0	None	0	0	0	0	0	0	1.0	0	0	0	0	0	0	1.0	1	1	0.06666666666666667	1	0.0	0	0	0	0	0	0	0	0	0	0	0	0
780	None	None	None	None	None	0	0	0	0	0	0	1.0	0	0	0	0	0	0	1.0	1	1	0.06666666666666667	1	0.0	0	0	0	0	0	0	0	0	0	0	0	0
3980	0.008420066744144715	0.001024029711760927	-0.0009438315506389692	0.9949030429241134	None	0.2	1	0.3333333333333333	4	0.8	12	0.20987654320987653	0.8	16	12	0	0	0	1.0	9	9	1.1333333333333333	17	0.0	1.0	0.09999862165228626	0.5000101396805636	0.04905176502562023	0.6104704186152091	0.09602741199940798	0.6322885075178094	0.5873915702665246	0.5818711139131447	0	1.0	0.0
1753	None	None	None	None	None	0	0	0	0	0	0	1.0	0	0	0	0	4	0	1.0	1	1	0.06666666666666667	1	1.0	0	0	0	0	0	0	0	0	0	0	0	0
1779	None	None	None	None	None	0	0	0.3333333333333333	2	0.8571428571428571	6	0.36	0.8571428571428571	8	6	0	0	0	1.0	5	5	0.6	9	0.0	0	0.020948961060831113	0.5222282237523815	0.0002232817122463545	0.5014431115267063	-0.06742232915266727	0.6701077966543564	0.6064499612058227	0.5665540913464261	0	1.0	0.0
2063	None	None	None	None	None	0	0	0	0	0	0	1.0	0	0	0	0	4	0	1.0	1	1	0.06666666666666667	1	1.0	0	0	0	0	0	0	0	0	0	0	0	0
3098	0.0006387318101714026	0.0004982979146450117	0.0004982026218937198	0.9984031532286605	None	0.2	1	0.3333333333333333	4	0.8	12	0.20987654320987653	0.8	16	12	0	0	0	1.0	9	9	1.1333333333333333	17	0.0	1.0	0.09632957675365719	0.5535023054745998	0.1629675144399422	0.7175967512628385	0.006731593785936518	0.5666702714625333	0.6534499003522036	0.6158319522723342	0	1.0	0.0
916	None	None	None	None	None	0	0	0	0	0	0	1.0	0	0	0	0	0	0	1.0	1	1	0.06666666666666667	1	0.0	0	0	0	0	0	0	0	0	0	0	0	0
3437	0.0	0.0	0.0	1.0	None	0	0	0	0	0	0	1.0	0	0	0	0	0	0	1.0	1	1	0.06666666666666667	1	0.0	0	0	0	0	0	0	0	0	0	0	0	0
4634	0.015242836679153162	0.008403799510952981	0.007822229910196512	0.9930083615070131	None	0.25	1	0.4	4	0.75	9	0.25925925925925924	0.75	13	9	0	0	0	0.6666666666666666	6	9	0.9333333333333333	14	0.0	1.0	0.09237737354066619	0.5	0.0787846916812505	0.5439269114345264	0.08624116632817011	0.5262186011737169	0.5273401890520064	0.523410578063835	0	1.0	0.0
3760	1.638106245921115e-10	1.5584981788462942e-12	-1.479370949622645e-12	0.9999999999999997	None	0.2	1	0.3333333333333333	4	0.8	12	0.20987654320987653	0.8	16	12	0	0	0	1.0	9	9	1.1333333333333333	17	0.0	1.0	0.11457037108832191	0.6137272091573023	-0.025047594650517348	0.6580371277904702	3.421981074331851e-26	0.5000000000000003	0.644263526813523	0.592068233426505	0	0.75	0.0
3411	3.988275901649902e-09	3.5480496869279637e-09	2.0672615445521588e-10	0.9999998618786016	None	0	0	0	0	0	0	1.0	0	0	0	0	1	0	1.0	1	1	0.06666666666666667	1	0.25	0	0	0	0	0	0	0	0	0	0	0	0
3022	0.00027699437970520844	1.0294837355436944e-06	-6.280492748108246e-07	0.9999958335797495	None	0.25	1	0.4	4	0.75	9	0.25	0.75	13	9	0	0	0	0.875	8	7	0.9333333333333333	14	0.0	0.8571428571428571	-0.08850419203499102	0.5574679204328421	3.426056572334559e-07	0.5655684711644912	-0.09995809715740245	0.5001133921550274	0.6124530785056677	0.5411681393140154	0	1.0	0.0
2857	None	None	None	None	None	0	0	0.14705882352941177	5	0.8333333333333334	40	0.6172839506172839	0.3333333333333333	19	16	30	5	0	1.0	9	9	3.3333333333333335	50	0.08196721311475409	0.6222222222222222	0.09925069368288067	0.5017565498657738	0.12591377764144723	0.6547256404214389	2.7352597501262735e-07	0.5004554144607828	0.6319310505696748	0.5538507246638138	0.7894736842105263	0.8421052631578947	0.0
687	None	None	None	None	None	0.05263157894736842	1	0.17073170731707318	7	0.8135593220338984	48	0.7530864197530864	0.1864406779661017	15	11	45	2	0	1.0	9	9	4.066666666666666	61	0.022222222222222223	0.8	-0.09954041217263263	0.5071074190619903	0.0955018436630139	0.5120165433301211	-0.011457521459718258	0.6586049807210869	0.6969075853159681	0.5608297529651525	0.9333333333333333	1.0	0.0
472	None	None	None	None	None	0.16666666666666666	1	0.5	7	0.42105263157894735	8	0.525	0.2631578947368421	12	5	8	0	0	0.625	5	8	1.4	21	0.0	0.5882352941176471	-0.06550239149456612	0.6647166240458707	0.028669013509129225	0.511298211320229	0.05604535491373923	0.5733879969381365	0.6214309718623583	0.5846174150905025	0	1.0	0.0
452	None	None	None	None	None	0	0	0.26666666666666666	4	0.75	15	0.4074074074074074	0.15	6	3	15	8	0	0.6666666666666666	6	9	1.4666666666666666	22	0.25806451612903225	0.46153846153846156	0.05642152676735481	0.737873540103912	0.07737824415142165	0.5589811713732601	0.0029635585525136622	0.5749672413943473	0.5585452667854234	0.6282477163139205	1.0	1.0	0.0
2126	None	None	None	None	None	0	0	0	0	0	0	1.0	0	0	0	0	4	0	1.0	1	1	0.06666666666666667	1	1.0	0	0	0	0	0	0	0	0	0	0	0	0
2623	0.0001428676005307086	3.902142316437742e-05	-3.070530499210324e-05	0.9998425099432434	None	0.2	1	0.3333333333333333	4	0.8	12	0.20987654320987653	0.8	16	12	0	0	0	1.0	9	9	1.1333333333333333	17	0.0	1.0	0.03960102325425393	0.5619541929987316	-0.09999999785010513	0.5000025558282035	0.0022675184983032273	0.5826190585978345	0.6567215178635315	0.5484013995195265	0	1.0	0.0
5821	0.015482911255494418	0.00652317037115993	-0.0037843367555393356	0.9957623949735178	None	0.25	1	0.4	4	0.7692307692307693	10	0.23809523809523808	0.7692307692307693	14	10	0	0	0	0.7777777777777778	9	7	1.0	15	0.0	1.0	0.09999999973977106	0.5000000404128798	0.08522795032880001	0.5415441621735003	0.099999709007183	0.5002170563674265	0.5174007228062325	0.5139487994124216	0	0.9285714285714286	0.0
3920	None	None	None	None	None	0.23076923076923078	3	0.35714285714285715	10	0.65	26	0.5833333333333334	0.55	32	22	9	3	0	0.8888888888888888	9	8	2.8	42	0.25	0.5945945945945946	0.3962768562896116	0.5930265368785473	-0.0959295270307563	0.5615677080662042	0.09999999692709802	0.5000001897402788	0.8765470919489858	0.5518148870566156	1.0	1.0	0.0
4892	0.019168731655951586	0.016487873645114854	0.008330073231018996	0.9841614845893033	None	0.2	1	0.3333333333333333	4	0.8	12	0.20987654320987653	0.8	16	12	0	0	0	1.0	9	9	1.1333333333333333	17	0.0	1.0	0.09999994155238308	0.5000012264101772	0.06309899672183858	0.5837012395640807	0.24449485764556284	0.6746163718694962	0.6810056552101675	0.5880015762851529	0	1.0	0.0
4501	None	None	None	None	None	0	0	0.26666666666666666	8	0.7209302325581395	31	0.5555555555555556	0.5581395348837209	31	24	13	0	0	1.0	9	9	3.0	45	0.0	0.6153846153846154	0.09999999750034957	0.5000015593946293	0.0711170524321467	0.9994036527914809	0.09992142928344343	0.5009759009608163	0.7766624899631177	0.9224421298240819	0	0.9354838709677419	0.0
1439	None	None	None	None	None	0	0	0.08333333333333333	4	0.9130434782608695	63	0.8765432098765432	0.057971014492753624	5	4	65	9	0	1.0	9	9	4.733333333333333	71	0.06766917293233082	0.9206349206349206	0.0018082977923659233	0.5012716539725631	0.05467350629781058	0.5	-0.09999999999999994	0.5000000000004445	0.6551835130857289	0.5004238854700757	1.0	1.0	0.0
4351	0.0	0.0	0.0	1.0	None	0	0	0	0	0	0	1.0	0	0	0	0	0	0	1.0	1	1	0.06666666666666667	1	0.0	0	0	0	0	0	0	0	0	0	0	0	0
2593	0.0017112137079690474	0.0003787732567580823	0.00027531912830122034	0.9963965490017116	None	0.2	1	0.5	6	0.4666666666666667	7	0.4722222222222222	0.26666666666666666	9	4	7	0	0	1.0	6	6	1.1333333333333333	17	0.0	0.36363636363636365	0.09961376598685553	0.5046497016832723	0.08501363578735512	0.5166802462660597	0.05277331239624864	0.5486434821041616	0.5479419347926208	0.5233610123473179	0	1.0	0.0
3571	4.992898448956861e-07	2.138725854436548e-09	-5.6345301273315e-10	0.9999999971233996	None	0.2	1	0.3333333333333333	4	0.8	12	0.20987654320987653	0.8	16	12	0	0	0	1.0	9	9	1.1333333333333333	17	0.0	1.0	0.09999946173778514	0.5000008464836089	-0.04878624390225724	0.6868856922872435	2.9897114829093603e-05	0.5001449867405272	0.6501968612090412	0.5651428554229478	0	1.0	0.0
3372	0.00018022657248863342	1.333977848496617e-06	4.353926838235593e-07	0.9999999225687152	None	0.2	1	0.3333333333333333	4	0.8	12	0.20987654320987653	0.8	16	12	0	0	0	1.0	9	9	1.1333333333333333	17	0.0	1.0	0.017168869067050653	0.505648605998061	0.05302921358233709	0.5347377400766685	0.03354528983100251	0.6562444798793138	0.5626073822004227	0.5669597789473916	0	1.0	0.0
1577	None	None	None	None	None	0.3333333333333333	1	0.5	4	0.6666666666666666	6	0.4074074074074074	0.6666666666666666	10	6	0	0	0	0.3333333333333333	9	3	0.7333333333333333	11	0.0	1.0	1.6668312950152126e-10	0.500000103199564	0.00017821478973886504	0.568210964425785	-0.08881242125620456	0.6081387125324104	0.6034027741579243	0.5592249235771135	0	0.9	0.0
2241	None	None	None	None	None	0	0	1.0	2	0.0	0	0.75	0	2	0	0	0	0	1.0	2	2	0.2	3	0.0	0	0	0	0	0	0	0	0	0	0	0	0
5624	0.00016290968376030332	4.258263974524731e-05	3.885873662459253e-05	0.9993099008847769	None	0.5	1	0.6666666666666666	4	0.5714285714285714	4	0.42857142857142855	0.5714285714285714	8	4	0	0	0	0.42857142857142855	7	3	0.6	9	0.0	1.0	0.2628714100900498	0.5596375243019501	-0.05570116014396078	0.5263262661211848	0.17299180065069852	0.9999018151589951	0.8499399888481807	0.9605024564141654	0	0.875	0.0
6133	0.013181080591108967	0.004083836629831792	0.004046479373335661	0.9926273558128962	None	0.14285714285714285	1	0.35294117647058826	6	0.6521739130434783	15	0.5555555555555556	0.6521739130434783	21	15	3	2	0	0.5555555555555556	9	5	1.6666666666666667	25	0.5	0.7272727272727273	0.09999999609611285	0.500000244483668	0.054462384516657844	0.5624082576043336	0.1935849098554296	0.6649346944449842	0.6440568589906691	0.5773982521990338	0.9285714285714286	1.0	0.0
6609	None	None	None	None	None	0	0	0.15384615384615385	8	0.8133333333333334	61	0.9506172839506173	0.05333333333333334	9	4	67	3	0	1.0	9	9	5.133333333333334	77	0.022556390977443608	0.9855072463768116	0.09999999997761219	0.5000000003354801	0.0875452831100549	0.5583294625514226	0.0772944752541133	0.6560237129730916	0.5581988547915739	0.5728127439845492	1.0	1.0	0.0
350	None	None	None	None	None	0	0	0	0	0	0	1.0	0	0	0	0	4	0	1.0	1	1	0.06666666666666667	1	1.0	0	0	0	0	0	0	0	0	0	0	0	0
7049	0.0	0.0	0.0	0.9999999999999998	None	0	0	0	0	0	0	1.0	0	0	0	0	4	0	1.0	1	1	0.06666666666666667	1	1.0	0	0	0	0	0	0	0	0	0	0	0	0
5930	1.243844441025552e-07	1.1331628190527355e-07	4.481152548998504e-11	0.9999833208477293	None	0	0	0.018518518518518517	1	1.0	79	1.0	0	0	0	80	0	0	1.0	9	9	5.4	81	0.0	1.0	0	0	0	0	0	0	0	0	0	0	0
6875	None	None	None	None	None	0.038461538461538464	1	0.2777777777777778	15	0.6582278481012658	52	1.0	0.35443037974683544	41	28	39	0	0	1.0	9	9	5.4	81	0.0	1.0	0.09999991137279876	0.5000355296792556	0.010813948382399208	0.5755963448150259	-0.016184260012890896	0.6646748904167583	0.6201741879100663	0.581683235107756	0	1.0	0.0
1773	None	None	None	None	None	0	0	0	0	0	0	1.0	0	0	0	0	4	0	1.0	1	1	0.06666666666666667	1	1.0	0	0	0	0	0	0	0	0	0	0	0	0
1372	None	None	None	None	None	0.25	1	0.4	4	0.75	9	0.25925925925925924	0.75	13	9	0	0	0	0.6666666666666666	9	6	0.9333333333333333	14	0.0	1.0	-0.05639528088554317	0.5527573310459655	0.06885431722741367	0.9999999999994629	-0.08728435278729199	0.553943552418012	0.8125123990894979	0.9999295330397423	0	1.0	0.0
2431	None	None	None	None	None	0.08333333333333333	1	0.2692307692307692	7	0.7567567567567568	28	0.48148148148148145	0.35135135135135137	20	13	18	2	0	1.0	9	9	2.6	39	0.06060606060606061	0.7333333333333333	2.9311290631527074e-19	0.5000000085255492	0.05717233007430332	0.5593201217220831	0.09215385064782675	0.5239896531736661	0.5981768305344105	0.5278408106484239	0.275	0.2	0.0
1536	None	None	None	None	None	1.0	1	1.0	4	0.0	0	0.5555555555555556	0	4	0	0	0	0	1.0	3	3	0.3333333333333333	5	0.0	1.0	0	0	0	0	0	0	0	0	0	0	0
5009	0.011018000381888014	0.001015413671472474	-0.00022067562532839853	0.9951742563235956	None	0.2	1	0.3333333333333333	4	0.8	12	0.20987654320987653	0.8	16	12	0	0	0	1.0	9	9	1.1333333333333333	17	0.0	1.0	0.38365677823307665	0.6498349884377147	-0.13725920328481522	0.9999999999999989	-0.07259810120205883	0.5997175889134942	0.9391746790065949	0.9999925399092128	0	1.0	0.0
5862	0.041690378459592066	0.030198398322806748	0.024678593700388635	0.9915715633517433	None	0.2	1	0.3333333333333333	4	0.8	12	0.20987654320987653	0.8	16	12	0	0	0	1.0	9	9	1.1333333333333333	17	0.0	1.0	0.09999999987399832	0.5000000220995939	0.07431504632588344	0.5404626750318281	0.09999958125218011	0.5008134170356274	0.5302328355221413	0.5137847700417218	0	1.0	0.0
1964	None	None	None	None	None	0	0	0.6666666666666666	2	0.5	1	0.6666666666666666	0.5	3	1	0	2	0	0.6666666666666666	3	2	0.26666666666666666	4	1.0	0	0.31889228897256405	0.5501971708676702	2.9703100665693793e-10	0.5000000120547546	0.08382207144950304	0.58919699634095	0.7927160351660035	0.5467062845631016	1.0	1.0	0.0
6315	0.0026582853339527823	0.0016504126719857856	0.0004577129435344834	0.9961992748310238	None	0	0	0.25	1	1.0	3	1.0	1.0	4	3	0	3	0	0.2	1	5	0.3333333333333333	5	1.0	0	0.0999999956290728	0.500000007448846	0.07217392973817136	0.513745833865692	0.09759808770657019	0.5049350074741543	0.5314492626767826	0.5062278357723994	1.0	1.0	0.0
2112	None	None	None	None	None	0	0	0.5	4	0.5555555555555556	5	0.4583333333333333	0.2222222222222222	4	2	6	6	0	0.6666666666666666	4	6	0.7333333333333333	11	0.42857142857142855	0.2222222222222222	0.2238986337697854	0.7985893190175546	-0.09843476240387021	0.926564854854178	0.01321604382128195	0.6393868323964833	0.8105888693101777	0.8168418243255887	1.0	1.0	0.0
5469	0.00792355178962036	0.0014629225499256367	0.0007306011550816252	0.991285913069825	None	0.2	1	0.3333333333333333	4	0.8	12	0.20987654320987653	0.8	16	12	0	0	0	1.0	9	9	1.1333333333333333	17	0.0	1.0	0.09999948817445463	0.5000223481004812	-0.09312692782743122	0.5923477667345187	0.1906938478320819	0.6753268446791709	0.7609192214848365	0.5911485731873608	0	0.9375	0.0
4868	0.007017592070946097	0.002112179919897627	0.00202830662691912	0.9903183786453803	None	0.2	2	0.4090909090909091	9	0.6	18	0.3950617283950617	0.5333333333333333	24	16	7	0	0	1.0	9	9	2.1333333333333333	32	0.0	0.43478260869565216	0.07961795317603959	0.5908557434004992	0.0676907259123128	0.5902295266224378	0.1998519819374708	0.9999922428688502	0.7758785120674501	0.9847293810754606	0	1.0	0.0
1646	None	None	None	None	None	0	0	0.3333333333333333	3	0.8181818181818182	9	0.28888888888888886	0.8181818181818182	12	9	0	0	0	0.5555555555555556	9	5	0.8666666666666667	13	0.0	1.0	0.00790277120021043	0.5667576725441892	4.945733079925831e-09	0.5000006452696152	0.09852367196963965	0.5056397067434963	0.6081207889368887	0.5242473796707529	0	0.9166666666666666	0.0
2469	None	None	None	None	None	0	0	0	0	0	0	1.0	0	0	0	0	1	0	1.0	1	1	0.06666666666666667	1	0.25	0	0	0	0	0	0	0	0	0	0	0	0
6086	0.002694293271384974	0.0007361238187641791	-0.0006879228496760688	0.9935333695223858	None	0.125	1	0.5	9	0.44	11	0.7714285714285715	0.36	17	9	9	4	0	0.7142857142857143	7	5	1.8	27	0.2857142857142857	0.5454545454545454	0.37648938006730204	0.5691062635490982	0.09953967204267003	0.5035728366383914	0.037364676879767286	0.519822214060112	0.8121434687910711	0.530946035281763	1.0	1.0	0.0
6167	0.0002753593962114071	1.0385126907610796e-06	-8.156009809171397e-07	0.9999877235195032	None	0	0	0.3333333333333333	2	0.8571428571428571	6	0.36	0.8571428571428571	8	6	0	2	0	1.0	5	5	0.6	9	1.0	0	0.06309551255280561	0.6698036189644913	0.018644094351822744	0.5592746253415344	0.09999294635293354	0.5002624711721176	0.5883853051599675	0.5782325075478156	1.0	1.0	0.0
4317	0.0032843432162231088	0.00038669200267924957	0.0002760695115269403	0.995245559508544	None	0.25	1	0.4	4	0.75	9	0.25	0.75	13	9	0	0	0	0.875	7	8	0.9333333333333333	14	0.0	0.8571428571428571	0.03863016123620163	0.687806687920723	0.09997781242908846	0.5002398450775251	0.12765174791957057	0.5465709240194648	0.6005554502506482	0.5807590019141943	0	1.0	0.0
2779	0.0	0.0	0.0	1.0	None	0	0	0	0	0	0	1.0	0	0	0	0	0	0	1.0	1	1	0.06666666666666667	1	0.0	0	0	0	0	0	0	0	0	0	0	0	0
4328	0.0	0.0	0.0	0.9999999999999998	None	0	0	0	0	0	0	1.0	0	0	0	0	4	0	1.0	1	1	0.06666666666666667	1	1.0	0	0	0	0	0	0	0	0	0	0	0	0
4462	0.0035599604302889143	0.0021575392883481747	0.00056014771066189	0.9951906113805871	None	0.25	1	0.36363636363636365	4	0.7857142857142857	11	0.2222222222222222	0.7857142857142857	15	11	0	0	0	0.8888888888888888	9	8	1.0666666666666667	16	0.0	1.0	0.0969372077378959	0.6066893837268722	0.20093070044843583	0.6223640278773431	0.08804983523881052	0.5447834151391877	0.6219938172123395	0.5916705325460476	0	1.0	0.0
1347	None	None	None	None	None	0	0	1.0	2	0.0	0	1.0	0	2	0	0	2	0	0.3333333333333333	1	3	0.2	3	1.0	1.0	0	0	0	0	0	0	0	0	0	0	0
744	None	None	None	None	None	0	0	0.3333333333333333	2	0.8571428571428571	6	0.36	0.8571428571428571	8	6	0	0	0	1.0	5	5	0.6	9	0.0	0	0.38260348410905637	0.6335091735005739	-0.07307538483536533	0.5437068416902737	0.09997480596488714	0.5000560136864023	0.8689672670649502	0.5599436218621944	0	1.0	0.0
761	None	None	None	None	None	0	0	0	0	0	0	1.0	0	0	0	0	4	0	1.0	1	1	0.06666666666666667	1	1.0	0	0	0	0	0	0	0	0	0	0	0	0
6819	0.024046525328853017	0.005383471982973145	0.003448060526365629	0.9891781210635503	None	0.25	1	0.36363636363636365	4	0.7857142857142857	11	0.2222222222222222	0.7857142857142857	15	11	0	0	0	0.8888888888888888	9	8	1.0666666666666667	16	0.0	1.0	0.3456124273155091	0.621258324305825	0.09985794852875739	0.5005699192715101	0.09999891947750927	0.5001927753928952	0.7610209341830767	0.5414002778985385	0	0.5333333333333333	0.0
1860	None	None	None	None	None	0	0	1.0	2	0.0	0	0.75	0	2	0	0	0	0	1.0	2	2	0.2	3	0.0	0	0	0	0	0	0	0	0	0	0	0	0
1053	None	None	None	None	None	0	0	1.0	2	0.0	0	0.75	0	2	0	0	2	0	1.0	2	2	0.2	3	1.0	0	0	0	0	0	0	0	0	0	0	0	0
2790	7.466967175785386e-05	6.861056428679166e-06	4.929905669547304e-06	0.9950823323947735	None	0	0	0.15	3	0.8518518518518519	23	0.725	0.037037037037037035	2	1	26	0	0	0.625	8	5	1.9333333333333333	29	0.0	0.6666666666666666	-0.09674467157123283	0.5059478574575264	0.32790750063639346	0.5467724597474276	0.0046647250212706135	0.5013276636934835	0.8594772395936197	0.5180539528092105	0	1.0	0.0
7137	1.2411344186522555e-07	1.2411550369043833e-07	4.0418765023896665e-11	0.9999857414323093	None	0	0	0.018518518518518517	1	1.0	79	1.0	0	0	0	80	0	0	1.0	9	9	5.4	81	0.0	1.0	0	0	0	0	0	0	0	0	0	0	0
2466	None	None	None	None	None	0	0	1.0	1	0	0	1.0	0	1	0	0	0	0	0.5	2	1	0.13333333333333333	2	0.0	0	0	0	0	0	0	0	0	0	0	0	0
3507	0.012284719325657997	0.0037465016201180183	-0.00036418350004186937	0.9945632989994311	None	0	0	0.3333333333333333	3	0.8181818181818182	9	0.28888888888888886	0.8181818181818182	12	9	0	1	0	0.5555555555555556	9	5	0.8666666666666667	13	1.0	1.0	0.0999993269993268	0.5000011220305781	-0.09360542290834387	0.5159616660144969	0.09999956889104147	0.5000011297727601	0.713544608289454	0.505322913334301	1.0	0.9166666666666666	0.0
3028	None	None	None	None	None	0.045454545454545456	1	0.41304347826086957	19	0.48484848484848486	32	0.8395061728395061	0.3484848484848485	40	23	27	4	0	1.0	9	9	4.533333333333333	68	0.0975609756097561	0.8813559322033898	0.09725437805450203	0.5537105736074259	0.1637660777398911	0.5593198461839521	0.0989531729753884	0.6247646100433747	0.6044754332555657	0.5796408775444574	1.0	0.975	0.0
4223	5.884208201672712e-06	5.587464791594775e-06	-1.836312480931327e-08	0.9988947636756323	None	0.2	1	0.3333333333333333	4	0.8	12	0.20987654320987653	0.8	16	12	0	0	0	1.0	9	9	1.1333333333333333	17	0.0	1.0	-0.2039915575024546	0.9998976557853315	2.903097594806377e-06	0.5003008165791993	0.000642890286926781	0.5119038895854078	0.724333006273347	0.9560026557011513	0	1.0	0.0
3735	0.00609330764686585	0.0060138412294306305	-0.0005555203608732085	0.9951628113041361	None	0.25	1	0.4	4	0.75	9	0.25	0.75	13	9	0	0	0	0.875	8	7	0.9333333333333333	14	0.0	0.8571428571428571	0.09995889662755801	0.5001252830591824	0.038965984464877736	0.5749256776325474	0.07237918232034866	0.5529290379098208	0.5761285338109748	0.5428107727807966	0	0.9230769230769231	0.0
4972	1.2530548952615558e-07	1.0892413578285005e-07	5.170896348281197e-11	0.9999811749625067	None	0	0	0.018518518518518517	1	1.0	79	1.0	0	0	0	80	0	0	1.0	9	9	5.4	81	0.0	1.0	0	0	0	0	0	0	0	0	0	0	0
7509	0.04161843928431685	0.030339864852890006	0.02513675986075711	0.9915843074656074	None	0.2	1	0.3333333333333333	4	0.8	12	0.20987654320987653	0.8	16	12	0	0	0	1.0	9	9	1.1333333333333333	17	0.0	1.0	0.09999999987399832	0.5000000220995939	0.07431504632588344	0.5404626750318281	0.09999958125218011	0.5008134170356274	0.5302328355221413	0.5137847700417218	0	1.0	0.0
2684	0.0010862659384765537	7.536389447927947e-05	3.159453424013754e-05	0.9982156733845222	None	0	0	0.4	2	0.8	4	0.4666666666666667	0.8	6	4	0	2	0	0.6	5	3	0.4666666666666667	7	1.0	0	0.022563021831602335	0.5539595830386669	7.19099396094938e-09	0.5000000894260869	-0.1075276175364472	0.5700483229163442	0.6441017570827396	0.541465448197067	1.0	1.0	0.0
3314	0.0008443501174196315	0.0003420845709852413	0.0003420685015412254	0.9983509747904342	None	0	0	0.42857142857142855	3	0.75	6	0.3333333333333333	0.75	9	6	0	1	0	0.8333333333333334	6	5	0.6666666666666666	10	1.0	0.4	-0.09851651929948632	0.5099966924383835	0.004070470354300687	0.5110974208197461	0.03565752658669639	0.5801660274787431	0.6356888327687221	0.5339347563543027	0.7777777777777778	1.0	0.0
7186	0.0	0.0	0.0	1.0	None	0	0	0	0	0	0	1.0	0	0	0	0	0	0	1.0	1	1	0.06666666666666667	1	0.0	0	0	0	0	0	0	0	0	0	0	0	0
3109	0.00023732227301063384	1.7832356018460364e-06	6.479145278079983e-07	0.9999999935283153	None	0.2	1	0.3333333333333333	4	0.8	12	0.20987654320987653	0.8	16	12	0	0	0	1.0	9	9	1.1333333333333333	17	0.0	1.0	0.07448941591298533	0.5585698045453569	0.18371208632131034	0.6004451564196124	-0.04525181893424339	0.519467402254887	0.7266831049336938	0.5597620287279789	0	0.875	0.0
933	None	None	None	None	None	0	0	0	0	0	0	1.0	0	0	0	0	0	0	1.0	1	1	0.06666666666666667	1	0.0	0	0	0	0	0	0	0	0	0	0	0	0
2031	None	None	None	None	None	0	0	1.0	1	0	0	1.0	0	1	0	0	0	0	0.5	1	2	0.13333333333333333	2	0.0	0	0	0	0	0	0	0	0	0	0	0	0
2522	None	None	None	None	None	0	0	1.0	1	0	0	1.0	0	1	0	0	1	0	0.5	1	2	0.13333333333333333	2	0.3333333333333333	0	0	0	0	0	0	0	0	0	0	0	0
1423	None	None	None	None	None	0	0	0	0	0	0	1.0	0	0	0	0	4	0	1.0	1	1	0.06666666666666667	1	1.0	0	0	0	0	0	0	0	0	0	0	0	0
1561	None	None	None	None	None	0	0	0	0	0	0	1.0	0	0	0	0	0	0	1.0	1	1	0.06666666666666667	1	0.0	0	0	0	0	0	0	0	0	0	0	0	0
5220	0.0018418251218663335	0.0006942038393385127	0.00030888593716972	0.9979457019623375	None	0.25	1	0.4	4	0.7692307692307693	10	0.23809523809523808	0.7692307692307693	14	10	0	0	0	0.7777777777777778	7	9	1.0	15	0.0	1.0	7.902762784127648e-27	0.5	-0.03482808895498294	0.5338554177559219	0.09982186938060389	0.5025985198514434	0.6388531435149364	0.5121662125501546	0	0.9285714285714286	0.0
545	None	None	None	None	None	0	0	0.5	2	0.6666666666666666	2	0.625	0.6666666666666666	4	2	0	0	0	0.5	2	4	0.3333333333333333	5	0.0	0	-0.22404824148976005	0.9078935192060676	0.044286216805115075	0.5073369017837256	-0.15355134792261552	0.6764470771359835	0.7554149325438626	0.7346493221963796	0	1.0	0.0
6324	0.004897607296259906	0.0034163496277178997	0.0007085883475256364	0.995227322422409	None	0.2	1	0.3333333333333333	4	0.8	12	0.20987654320987653	0.8	16	12	0	0	0	1.0	9	9	1.1333333333333333	17	0.0	1.0	0.09999999980626605	0.5000000004235943	-0.11406110245465602	0.9865210263432104	0.24705839743401103	0.6332278148282894	0.8527704557241159	0.8338340861514175	0	1.0	0.0
2352	None	None	None	None	None	0	0	0	0	0	0	1.0	0	0	0	0	4	0	1.0	1	1	0.06666666666666667	1	1.0	0	0	0	0	0	0	0	0	0	0	0	0
6398	0.01780202175029715	0.0048484899163009024	0.0005567838470139547	0.9751593781175526	None	0.2	1	0.3333333333333333	4	0.8	12	0.20987654320987653	0.8	16	12	0	0	0	1.0	9	9	1.1333333333333333	17	0.0	1.0	0.4737082516153718	0.6338946510125035	0.001727135978729111	0.5083280478718362	0.0999999939603636	0.5002051343680703	0.8839013303440252	0.54843905595032	0	1.0	0.0
2018	None	None	None	None	None	0.5	1	0.8333333333333334	5	0.2857142857142857	2	0.5625	0	3	0	5	0	0	1.0	4	4	0.6	9	0.0	0.8	0	0	0	0	0	0	0	0	0	0	0
948	None	None	None	None	None	0.1	1	0.391304347826087	9	0.59375	19	0.41975308641975306	0.46875	24	15	9	0	0	1.0	9	9	2.2666666666666666	34	0.0	0.4	-0.09789606951241532	0.5269146722652024	0.12512333141495546	0.5329496425786532	0.16072997714291523	0.5930395946228781	0.755255410813186	0.551178303540032	0	1.0	0.0
5371	0.0	0.0	0.0	0.9999999999999998	None	0	0	0	0	0	0	1.0	0	0	0	0	4	0	1.0	1	1	0.06666666666666667	1	1.0	0	0	0	0	0	0	0	0	0	0	0	0
6414	0.0009243674150102171	1.5212661934511997e-05	-1.4750078109065507e-05	0.9989649904310818	None	0	0	0.25	1	1.0	3	1.0	1.0	4	3	0	3	0	0.2	1	5	0.3333333333333333	5	1.0	0	0.09999999683671028	0.500000000974344	0.07064806037586965	0.5072361743037322	-0.07916043558477176	0.6229900340441212	0.6866727933639944	0.5441518367153588	1.0	1.0	0.0
6936	None	None	None	None	None	0	0	0.18518518518518517	10	0.782051282051282	61	0.9876543209876543	0.34615384615384615	36	27	43	1	0	1.0	9	9	5.333333333333333	80	0.012345679012345678	0.9859154929577465	0.0247154633458459	0.5090946286038112	0.08424075968570881	0.548345812157459	0.09438523884855975	0.6456388128239651	0.5759253810008055	0.5687529740139857	1.0	1.0	0.0
7281	0.0037605019621554992	0.0023595419827295017	0.0023373435525567616	0.9957023513038379	None	0	0	0.30434782608695654	7	0.6875	22	0.4722222222222222	0.4375	19	14	14	0	0	0.8888888888888888	9	8	2.2666666666666666	34	0.0	0.6153846153846154	0.09999999998909402	0.5000000010763626	0.04111151809893372	0.5355386486417284	0.06817765427954832	0.6517973086663075	0.5678009597045571	0.5637628987605554	0	0.9473684210526315	0.0
1220	None	None	None	None	None	0	0	0	0	0	0	1.0	0	0	0	0	0	0	1.0	1	1	0.06666666666666667	1	0.0	0	0	0	0	0	0	0	0	0	0	0	0
2619	1.269609404904272e-05	1.469003620984818e-07	2.4574829901856892e-08	0.9999984388538876	None	0.25	1	0.36363636363636365	4	0.7857142857142857	11	0.2222222222222222	0.7857142857142857	15	11	0	0	0	0.8888888888888888	9	8	1.0666666666666667	16	0.0	1.0	0.00011610888674818761	0.5730987218973014	0.0011953486808274566	0.5031390022790884	0.0001843821803301535	0.5551528049623342	0.503824575504447	0.5439342312342191	0	1.0	0.0
2234	None	None	None	None	None	0.25	1	0.36363636363636365	4	0.7857142857142857	11	0.2222222222222222	0.7857142857142857	15	11	0	0	0	0.8888888888888888	8	9	1.0666666666666667	16	0.0	1.0	0.00567459028291744	0.6821239940471223	0.015931280783981715	0.5129638934199013	7.902762784127648e-27	0.5	0.5933214420592193	0.5675361610157879	0	1.0	0.0
6043	0.00021665903203707334	1.5957533159034949e-06	-6.946050021907229e-07	0.9999945846553163	None	0.2857142857142857	2	0.375	6	0.7142857142857143	15	0.3194444444444444	0.7142857142857143	21	15	1	0	0	0.8888888888888888	9	8	1.5333333333333334	23	0.0	0.8571428571428571	0.0999999999697154	0.5000000020849663	0.00021641526527888303	0.5385431267100902	0.08685477621113814	0.6280170852466053	0.6149347993005699	0.5562770659352345	0	1.0	0.0
519	None	None	None	None	None	0	0	0	0	0	0	1.0	0	0	0	0	0	0	1.0	1	1	0.06666666666666667	1	0.0	0	0	0	0	0	0	0	0	0	0	0	0
740	None	None	None	None	None	0.2	1	0.3333333333333333	4	0.8	12	0.20987654320987653	0.8	16	12	0	0	0	1.0	9	9	1.1333333333333333	17	0.0	1.0	-0.0016314974132900506	0.6793648083264232	9.54000136092395e-10	0.5000000354377304	0.00423284792596979	0.5673530368721412	0.5981968897365076	0.5843454987341249	0	1.0	0.0
4092	0.002553822335225597	0.00041557226620430243	5.509074584179196e-05	0.9962459133955075	None	0.2	1	0.3333333333333333	4	0.8	12	0.20987654320987653	0.8	16	12	0	0	0	1.0	9	9	1.1333333333333333	17	0.0	1.0	0.09606430073392326	0.5639851290346217	0.02973830801581139	0.6567039675068417	-0.033442515198955455	0.6423111821585035	0.6328388817799897	0.6217855145262777	0	1.0	0.0
898	None	None	None	None	None	0	0	0	0	0	0	1.0	0	0	0	0	0	0	1.0	1	1	0.06666666666666667	1	0.0	0	0	0	0	0	0	0	0	0	0	0	0
5674	0.005804169860970313	0.00401857064467264	0.0029371536987098843	0.9940706483276074	None	0.25	1	0.4	4	0.7692307692307693	10	0.23809523809523808	0.7692307692307693	14	10	0	0	0	0.7777777777777778	9	7	1.0	15	0.0	1.0	0.09999967711698118	0.5000017795474249	0.09114376691230712	0.6141550194518459	0.09728911128843151	0.5104671972695534	0.510427175644168	0.5421243851436867	0	1.0	0.0
615	None	None	None	None	None	0	0	0	0	0	0	1.0	0	0	0	0	0	0	1.0	1	1	0.06666666666666667	1	0.0	0	0	0	0	0	0	0	0	0	0	0	0
4461	0.00782908497151818	0.0009358785642333663	-0.00043938908162945346	0.9855751337902169	None	0.25	1	0.4	4	0.75	9	0.25925925925925924	0.75	13	9	0	0	0	0.6666666666666666	6	9	0.9333333333333333	14	0.0	1.0	0.09984200299242761	0.5005922338064367	0.09429920487710525	0.5551072935007042	0.09999999004814983	0.500001960997384	0.5066686543837163	0.518633454359899	0	0	0.0
1996	None	None	None	None	None	0	0	0.018518518518518517	1	1.0	79	1.0	0	0	0	80	0	0	1.0	9	9	5.4	81	0.0	1.0	0	0	0	0	0	0	0	0	0	0	0
7198	1.2184509566015606e-07	1.0283077734553996e-07	5.336951556405203e-11	0.9999802629488982	None	0	0	0.018518518518518517	1	1.0	79	1.0	0	0	0	80	0	0	1.0	9	9	5.4	81	0.0	1.0	0	0	0	0	0	0	0	0	0	0	0
537	None	None	None	None	None	0	0	1.0	1	0	0	1.0	0	1	0	0	3	0	0.5	1	2	0.13333333333333333	2	1.0	0	0	0	0	0	0	0	0	0	0	0	0
5473	0.000536270102345227	8.424452903097854e-06	-4.029215820557005e-06	0.9999939915200377	None	0.18181818181818182	2	0.36	9	0.6571428571428571	23	0.4567901234567901	0.6571428571428571	32	23	4	0	0	1.0	9	9	2.466666666666667	37	0.0	0.7142857142857143	0.09999964730262553	0.5001426599250465	0.021138440174946142	0.6484270315352023	0.09986075518341464	0.5131120677940636	0.5916752328379471	0.5552042918165137	0	1.0	0.0
2995	0.00234887262117244	0.000535341923592949	-0.0005051041564064525	0.9990179525583168	None	0	0	0.3333333333333333	2	0.8333333333333334	5	0.4	0.8333333333333334	7	5	0	0	0	0.8	4	5	0.5333333333333333	8	0.0	0	2.2716760982901278e-14	0.5000000000258866	0.004683825755546021	0.669302305206057	0.17349092411371816	0.5617087251426549	0.6850629444690812	0.5787661350133738	0	1.0	0.0
3228	0.0	0.0	0.0	1.0	None	0	0	0	0	0	0	1.0	0	0	0	0	0	0	1.0	1	1	0.06666666666666667	1	0.0	0	0	0	0	0	0	0	0	0	0	0	0
1469	None	None	None	None	None	0	0	1.0	2	0.0	0	1.0	0	2	0	0	2	0	0.3333333333333333	1	3	0.2	3	1.0	1.0	0	0	0	0	0	0	0	0	0	0	0
7044	1.1340541988633852e-07	9.089887911387791e-08	1.3487251904740904e-08	0.9999784609410207	None	0	0	0.05660377358490566	3	0.948051948051948	73	0.9753086419753086	0	0	0	78	2	0	1.0	9	9	5.266666666666667	79	0.0125	0.9714285714285714	0	0	0	0	0	0	0	0	0	0	0
7089	0.0007099063741229159	7.9196212987262e-06	-7.4384779331914645e-06	0.9999999487418915	None	0.2	1	0.3333333333333333	4	0.8	12	0.20987654320987653	0.8	16	12	0	0	0	1.0	9	9	1.1333333333333333	17	0.0	1.0	0.09999999975526161	0.5000000573235002	0.053495813091141195	0.5504457826487941	0.32484175351501643	0.697984670308086	0.7660889327433363	0.5858245173211037	0	1.0	0.0
1119	None	None	None	None	None	0.5	1	0.6666666666666666	4	0.5714285714285714	4	0.375	0.5714285714285714	8	4	0	0	0	0.6666666666666666	4	6	0.6	9	0.0	0.6666666666666666	0.09856211089001557	0.5825638195530924	0.0991908585717853	0.5004307296016302	9.383673884946754e-06	0.5000587773205691	0.6144744496544846	0.5279097167060456	0	1.0	0.0
1883	None	None	None	None	None	0	0	1.0	2	0.0	0	0.75	0	2	0	0	0	0	1.0	2	2	0.2	3	0.0	0	0	0	0	0	0	0	0	0	0	0	0
4214	None	None	None	None	None	0	0	0.21153846153846154	11	0.7333333333333333	55	0.9506172839506173	0.06666666666666667	14	5	62	2	0	1.0	9	9	5.133333333333334	77	0.01680672268907563	0.9565217391304348	0.09997686575709114	0.5327788884699582	-0.07913067831110568	0.581601467664586	-0.04781782155270373	0.9998705683534806	0.7310141494683141	0.958418441599947	0.6428571428571429	0.6428571428571429	0.0
3056	4.078758855106262e-05	4.939201419121853e-07	4.935942613767569e-07	0.9999965560353028	None	0	0	0.5	2	0.6666666666666666	2	0.625	0.6666666666666666	4	2	0	2	0	0.5	4	2	0.3333333333333333	5	1.0	0	0.03972276087338249	0.5858699833298099	0.02183231083099612	0.5179929787094155	-0.02955884496312755	0.5023130057487658	0.5804306810053081	0.5356206383381442	1.0	1.0	0.0
1048	None	None	None	None	None	0.2	1	0.3333333333333333	4	0.8	12	0.20987654320987653	0.8	16	12	0	0	0	1.0	9	9	1.1333333333333333	17	0.0	1.0	-0.05398103016704312	0.6323614760742244	0.31387178572826263	0.6465914525009915	0.053069996083378236	0.6276532147578068	0.8147248244909501	0.6355738478199083	0	0.9375	0.0
5168	0.0	0.0	0.0	1.0	None	0	0	0	0	0	0	1.0	0	0	0	0	0	0	1.0	1	1	0.06666666666666667	1	0.0	0	0	0	0	0	0	0	0	0	0	0	0
2015	None	None	None	None	None	0.25	1	0.4	4	0.7692307692307693	10	0.23809523809523808	0.7692307692307693	14	10	0	0	0	0.7777777777777778	9	7	1.0	15	0.0	1.0	0.055678898413922706	0.5720854902384958	0.09999402110652504	0.5000078802650645	0.0985342913462069	0.5031749764003953	0.5504062863456205	0.5252365870963713	0	1.0	0.0
623	None	None	None	None	None	1.0	1	1.0	4	0.25	1	0.5	0.25	5	1	0	0	0	0.75	4	3	0.4	6	0.0	1.0	-0.026843104596015695	0.5982396562927571	0.09942269852754465	0.5005979343586686	-0.043215817356196104	0.5761260679217706	0.6577170949479375	0.5586798340159688	0	1.0	0.0
7336	None	None	None	None	None	0	0	0.07407407407407407	4	0.9367088607594937	74	1.0	0.22784810126582278	20	18	60	0	0	1.0	9	9	5.4	81	0.0	1.0	0.0999999999167523	0.5000000012161767	0.08272718961137725	0.52058876116011	5.213487623798621e-10	0.5000125125459424	0.6074048340041065	0.5068705420127412	0	1.0	0.0
4762	0.0004865414762746742	3.3749810070880784e-06	-2.6722056579773313e-06	0.9998968616186399	None	0	0	0.2608695652173913	12	0.6716417910447762	45	0.8518518518518519	0.2537313432835821	28	17	40	0	0	1.0	9	9	4.6	69	0.0	0.8	0.09999595076995413	0.500037375234461	-0.09378672026384387	0.6533796464887462	0.09999999168225575	0.5000000234425855	0.7137174515065506	0.5526439868345832	0	0.9642857142857143	0.0
3032	None	None	None	None	None	0	0	0.3	3	0.8461538461538461	11	0.375	0.6923076923076923	12	9	2	5	0	0.625	5	8	1.0	15	1.0	0.6	-0.03626956372382774	0.5362932949242658	-0.06186064410420926	0.6763020145944428	-0.09991555442050276	0.5007949046087697	0.5870031064189538	0.5732554389717229	1.0	1.0	0.0
601	None	None	None	None	None	0	0	0.25	1	1.0	3	1.0	1.0	4	3	0	3	0	0.2	5	1	0.3333333333333333	5	1.0	0	2.142813966518805e-08	0.5000000346158734	0.009733877267039417	0.5011475298752894	0.04944086194829807	0.5256155957287394	0.5532650001805212	0.5089275871327166	1.0	1.0	0.0
4729	0.0003993486615162851	1.2843496829599065e-05	-3.2466006124596904e-06	0.999999970305307	None	0.2	1	0.3333333333333333	4	0.8	12	0.20987654320987653	0.8	16	12	0	0	0	1.0	9	9	1.1333333333333333	17	0.0	1.0	0.09999354594062689	0.500082224065409	-0.06055954526653877	0.8007453613009649	0.09323654856454337	0.5370398701209987	0.6786584305149497	0.6255656745042671	0	0	0.0
6401	2.396606308076461e-06	1.5152094892222308e-07	1.2899255828089315e-07	0.9999393222901368	None	0	0	0.16666666666666666	9	0.7974683544303798	63	1.0	0	9	0	71	0	0	1.0	9	9	5.4	81	0.0	1.0	0	0	0	0	0	0	0	0	0	0	0
3131	1.592837089665249e-05	3.573328204793006e-06	-1.003723842373028e-06	0.9959926734340264	None	0	0	0.16666666666666666	3	0.84	21	0.42857142857142855	0	1	0	25	1	0	0.7777777777777778	9	7	1.8	27	0.018867924528301886	0.17391304347826086	0	0	0	0	0	0	0	0	0	0	0
1310	None	None	None	None	None	0.5	1	0.5714285714285714	4	0.625	5	0.3333333333333333	0.625	9	5	0	0	0	0.8333333333333334	6	5	0.6666666666666666	10	0.0	1.0	-0.07837357021041838	0.5214738271983888	-0.0932652153491919	0.5160384165503334	0.13403433274569143	0.521310564996565	0.7398547296707234	0.5196080883772333	0	1.0	0.0
5986	0.018924903014450184	0.016505869543511003	0.008435750723769925	0.9841634179084322	None	0.2	1	0.3333333333333333	4	0.8	12	0.20987654320987653	0.8	16	12	0	0	0	1.0	9	9	1.1333333333333333	17	0.0	1.0	0.09999994155238308	0.5000012264101772	0.06309899672183858	0.5837012395640807	0.24449485764556284	0.6746163718694962	0.6810056552101675	0.5880015762851529	0	1.0	0.0
3160	None	None	None	None	None	0.038461538461538464	1	0.25925925925925924	14	0.6835443037974683	54	1.0	0.20253164556962025	27	16	53	0	0	1.0	9	9	5.4	81	0.0	1.0	1.2388498225054747e-06	0.5000123645588663	-0.20266331951384453	1.0	0.00017383517437898454	0.5861531565429656	0.7958397737871383	1.0	0	0.37037037037037035	0.0
7046	0.04209360024309033	0.02909057438652606	0.023540749156026844	0.9913856466940452	None	0.2	1	0.3333333333333333	4	0.8	12	0.20987654320987653	0.8	16	12	0	0	0	1.0	9	9	1.1333333333333333	17	0.0	1.0	0.09999999987399832	0.5000000220995939	0.07431504632588344	0.5404626750318281	0.09999958125218011	0.5008134170356274	0.5302328355221413	0.5137847700417218	0	1.0	0.0
6579	0.003994448768197127	0.00030716619529121483	-0.0003037203237149131	0.9916847458794782	None	0.2	1	0.3333333333333333	4	0.8	12	0.20987654320987653	0.8	16	12	0	0	0	1.0	9	9	1.1333333333333333	17	0.0	1.0	0.09999999866150629	0.50000000420431	0.13539400892403602	0.9647063260766152	0.32749520987028247	0.6465388663136118	0.7264386914088287	0.7865062756026109	0	1.0	0.0
1493	None	None	None	None	None	0	0	0.018518518518518517	1	1.0	79	1.0	0	0	0	80	0	0	1.0	9	9	5.4	81	0.0	1.0	0	0	0	0	0	0	0	0	0	0	0
6194	0.012948617658839012	0.009600152500640606	-0.007111453147841039	0.9964877685309637	None	0.2	1	0.3333333333333333	4	0.8	12	0.20987654320987653	0.8	16	12	0	0	0	1.0	9	9	1.1333333333333333	17	0.0	1.0	0.0999999998344784	0.5000000064771453	-0.24312708414005452	0.9993177777875528	0.09999879489208138	0.5070148621402495	0.8615758647459746	0.9197664480693916	0	0.9375	0.0
1097	None	None	None	None	None	0.5	1	0.6666666666666666	4	0.5714285714285714	4	0.36	0.5714285714285714	8	4	0	0	0	1.0	5	5	0.6	9	0.0	1.0	0.01886519868904619	0.5421736066706407	0.023868876329581575	0.5054406736776312	0.06094135057114029	0.6088449953057118	0.5537798791507311	0.552581495492304	0	0.125	0.0
5781	4.736034426360662e-09	4.448347086443369e-09	-3.3633447842726036e-09	0.9999986204203878	None	0.2	1	0.3333333333333333	4	0.8	12	0.20987654320987653	0.8	16	12	0	0	0	1.0	9	9	1.1333333333333333	17	0.0	1.0	0.09999974487283295	0.500003121844568	-0.0818567829316985	0.6719122377243312	5.7774277584002855e-05	0.5000960192715916	0.6777918723224121	0.559487176676285	0	0.9375	0.0
3821	0.012648150471419895	0.006432489949093189	0.005894716664050497	0.9868304308894241	None	0.2	1	0.3333333333333333	4	0.8	12	0.20987654320987653	0.8	16	12	0	0	0	1.0	9	9	1.1333333333333333	17	0.0	1.0	0.3134014972609889	0.6251419043729901	-0.11220687941907817	0.914612571435225	0.09451482929272044	0.5402179888620846	0.8599569043554868	0.7339293739149944	0	1.0	0.0
1575	None	None	None	None	None	0.18181818181818182	2	0.36	9	0.6571428571428571	23	0.4567901234567901	0.6285714285714286	31	22	5	0	0	1.0	9	9	2.466666666666667	37	0.0	0.7142857142857143	-0.02870562954463708	0.5031547255255323	0.09884408224649888	0.6284637627533578	0.02760998101430199	0.5785953653005037	0.6330796579595691	0.5707929194322271	0	0.25806451612903225	0.0
4439	0.0031426785098920738	0.0022098993112013845	0.0009135929478877105	0.9968176610657138	None	0.2	1	0.3333333333333333	4	0.8	12	0.20987654320987653	0.8	16	12	0	0	0	1.0	9	9	1.1333333333333333	17	0.0	1.0	0.08931227451387821	0.5	0.07885141441577585	0.55338156225109	0.029230100871913457	0.5787869662924514	0.5758041760177642	0.5442290005794126	0	1.0	0.0
6253	None	None	None	None	None	0	0	0.32142857142857145	9	0.6410256410256411	25	0.5061728395061729	0.46153846153846156	25	18	15	0	0	1.0	9	9	2.7333333333333334	41	0.0	0.5	0.03993838898078457	0.6082607504280185	0.010559666262631998	0.5904714650957891	1.618181924191565e-14	0.5042943421202262	0.6029399288725864	0.5681645779901122	0	1.0	0.0
7388	2.1283665494014428e-05	9.814453692696948e-08	-2.104049280515904e-08	0.9999999973600714	None	0.2	1	0.3333333333333333	4	0.8	12	0.20987654320987653	0.8	16	12	0	0	0	1.0	9	9	1.1333333333333333	17	0.0	1.0	0.017857117088774195	0.6793478339515843	0.07059836397108597	0.5617725219956857	4.4151409274956583e-07	0.5638473396807221	0.5930098803990048	0.6031582803362513	0	1.0	0.0
448	None	None	None	None	None	0	0	1.0	1	0	0	1.0	0	1	0	0	0	0	0.5	1	2	0.13333333333333333	2	0.0	0	0	0	0	0	0	0	0	0	0	0	0
6169	None	None	None	None	None	0	0	0.3888888888888889	7	0.5416666666666666	13	0.5306122448979592	0.08333333333333333	6	2	19	3	0	1.0	7	7	1.7333333333333334	26	0.07894736842105263	0.5263157894736842	0.5386634992744689	0.5469816320495432	0.09962721490402883	0.5009688373236214	0.09062801803551718	0.5518468876321005	0.894246800120183	0.5333249884363986	1.0	1.0	0.0
169	None	None	None	None	None	0	0	0.12903225806451613	4	0.8636363636363636	38	0.5679012345679012	0.3409090909090909	18	15	27	0	0	1.0	9	9	3.066666666666667	46	0.0	0.6829268292682927	0.20616434282598495	0.6652334290539903	0.058517906560880836	0.5507505408460488	-0.02582140558273348	0.6136057557512298	0.7175296765927529	0.6108692477788522	0	1.0	0.0
2396	None	None	None	None	None	0	0	0	0	0	0	1.0	0	0	0	0	0	0	1.0	1	1	0.06666666666666667	1	0.0	0	0	0	0	0	0	0	0	0	0	0	0
2122	None	None	None	None	None	0	0	0.038461538461538464	2	0.9736842105263158	74	0.9629629629629629	0.013157894736842105	1	1	76	1	0	1.0	9	9	5.2	78	0.00641025641025641	0.9714285714285714	6.65370854719519e-05	0.5	0.11703139297614792	0.5	3.76597407232253e-08	0.5	0.6344915162141183	0.5	1.0	1.0	0.0
866	None	None	None	None	None	0	0	0	0	0	0	1.0	0	0	0	0	3	0	1.0	1	1	0.06666666666666667	1	0.75	0	0	0	0	0	0	0	0	0	0	0	0
434	None	None	None	None	None	0	0	0.018518518518518517	1	1.0	79	1.0	0	0	0	80	0	0	1.0	9	9	5.4	81	0.0	1.0	0	0	0	0	0	0	0	0	0	0	0
2837	0.0002889282075905299	1.582002361819891e-06	-1.5337758580173721e-06	0.999992120931439	None	0	0	0.3333333333333333	2	0.8571428571428571	6	0.36	0.8571428571428571	8	6	0	2	0	1.0	5	5	0.6	9	1.0	0	1.072813790043856e-07	0.5000000920235598	0.09996468726205099	0.5000596422530623	0.0999348293688227	0.5029323100470291	0.6156600043800764	0.5009973579913233	1.0	1.0	0.0
1437	None	None	None	None	None	0.25	1	0.4	4	0.7692307692307693	10	0.23809523809523808	0.7692307692307693	14	10	0	0	0	0.7777777777777778	9	7	1.0	15	0.0	1.0	-0.09999930637909134	0.5000044442090319	0.034221501973511016	0.5463722340284743	9.055443401791044e-10	0.5000096391376788	0.6386389492226886	0.5155016854430993	0	1.0	0.0
174	None	None	None	None	None	0	0	0.4	8	0.5	14	0.5555555555555556	0.42857142857142855	19	12	10	5	0	0.6666666666666666	6	9	2.0	30	0.29411764705882354	0.64	4.867735203888418e-07	0.508717776480988	0.023566811841718816	0.6732674317658243	0.10053760062117008	0.7105819650563459	0.6370650506553341	0.6346062398250776	0.9473684210526315	0.8947368421052632	0.0
5619	0.003885593694050807	0.000397080352248278	-0.00035442098036834075	0.9960647861400581	None	0.2	1	0.3333333333333333	4	0.8	12	0.20987654320987653	0.8	16	12	0	0	0	1.0	9	9	1.1333333333333333	17	0.0	1.0	0.03890555905461908	0.520095613464813	0.0019326088250296968	0.9980107504455072	0.37289568066168677	0.6305088560197514	0.8723556188030273	0.9070057335788735	0	1.0	0.0
6820	0.0	0.0	0.0	0.9999999999999998	None	0	0	0	0	0	0	1.0	0	0	0	0	4	0	1.0	1	1	0.06666666666666667	1	1.0	0	0	0	0	0	0	0	0	0	0	0	0
7498	0.03963629933087561	0.029672766191805103	0.024547852293066177	0.99138691169462	None	0.2	1	0.3333333333333333	4	0.8	12	0.20987654320987653	0.8	16	12	0	0	0	1.0	9	9	1.1333333333333333	17	0.0	1.0	0.09999999987399832	0.5000000220995939	0.07431504632588344	0.5404626750318281	0.09999958125218011	0.5008134170356274	0.5302328355221413	0.5137847700417218	0	1.0	0.0
6481	0.02336616658907667	0.010608563606842848	0.006826936060244332	0.9698847480970009	None	0.2	1	0.3333333333333333	4	0.8	12	0.20987654320987653	0.8	16	12	0	0	0	1.0	9	9	1.1333333333333333	17	0.0	1.0	0.4043659038425916	0.634095114346536	0.010405493672805617	0.5430415053903557	0.09999874735958418	0.5023870751956916	0.842945431382264	0.560696448716906	0	1.0	0.0
5432	0.01926726868163719	0.01706256355871081	0.008742872755389207	0.9844789688986924	None	0.2	1	0.3333333333333333	4	0.8	12	0.20987654320987653	0.8	16	12	0	0	0	1.0	9	9	1.1333333333333333	17	0.0	1.0	0.09999994155238308	0.5000012264101772	0.06309899672183858	0.5837012395640807	0.24449485764556284	0.6746163718694962	0.6810056552101675	0.5880015762851529	0	1.0	0.0
1349	None	None	None	None	None	0	0	0.018518518518518517	1	1.0	79	1.0	0.02531645569620253	2	2	78	0	0	1.0	9	9	5.4	81	0.0	1.0	3.5241207129314347e-06	0.5000087257690765	0.0999999968922171	0.5000000060669852	-0.06214345438490134	0.5249924367914727	0.6611796331182198	0.5083398978800456	0	0	0.0
379	None	None	None	None	None	0.25	1	0.4	4	0.7692307692307693	10	0.234375	0.7692307692307693	14	10	0	0	0	1.0	8	8	1.0	15	0.0	0.8571428571428571	0.0007953948031653281	0.5032955193583608	0.0592906815322317	0.5929256497277348	0.1055565884093268	0.6081490432850872	0.6048834548462508	0.5686302093496924	0	0.14285714285714285	0.0
6436	0.04108814292733202	0.028848007930772662	0.024127457724075235	0.9914851193029646	None	0.2	1	0.3333333333333333	4	0.8	12	0.20987654320987653	0.8	16	12	0	0	0	1.0	9	9	1.1333333333333333	17	0.0	1.0	0.09999999987399832	0.5000000220995939	0.07431504632588344	0.5404626750318281	0.09999958125218011	0.5008134170356274	0.5302328355221413	0.5137847700417218	0	1.0	0.0
5549	None	None	None	None	None	0.14285714285714285	2	0.36666666666666664	11	0.6046511627906976	26	0.5555555555555556	0.5813953488372093	36	25	8	0	0	1.0	9	9	3.0	45	0.0	0.7777777777777778	0.09997471226217168	0.501892030319537	0.07034627851187134	0.5742733363736916	0.0230800778245606	0.5110697916346624	0.5833435697971154	0.5292301768905907	0	1.0	0.0
715	None	None	None	None	None	0.2857142857142857	2	0.35294117647058826	6	0.7391304347826086	17	0.30864197530864196	0.7391304347826086	23	17	1	0	0	1.0	9	9	1.6666666666666667	25	0.0	1.0	6.427384359041969e-05	0.5009235719671968	0.04034162076251982	0.6018062498260429	0.04182170929753455	0.5784531508425264	0.5873101896581541	0.5607909235473075	0	1.0	0.0
4717	None	None	None	None	None	0.16666666666666666	1	0.35714285714285715	5	0.6666666666666666	12	0.37037037037037035	0.6111111111111112	16	11	3	3	0	0.6666666666666666	9	6	1.3333333333333333	20	0.6	0.2222222222222222	0.19739412765529984	0.6092560339014436	-0.050301195102348054	0.5382861162761389	-0.011689449438719472	0.6133908322467527	0.752870343939114	0.5873625687028662	0.0	0	0.0
5016	0.0	0.0	0.0	1.0	None	0	0	0	0	0	0	1.0	0	0	0	0	0	0	1.0	1	1	0.06666666666666667	1	0.0	0	0	0	0	0	0	0	0	0	0	0	0
6608	0.0002304462976842176	1.4333174255135122e-05	-6.118488513073731e-06	0.9999999904768866	None	0.2	1	0.3333333333333333	4	0.8	12	0.20987654320987653	0.8	16	12	0	0	0	1.0	9	9	1.1333333333333333	17	0.0	1.0	0.02603556108961546	0.5109457634859456	0.01109939943718661	0.5256968382361912	0.09999982719157967	0.5047681518752511	0.5956112301616026	0.513808257188022	0	1.0	0.0
3241	0.00895367210441102	0.0018887002946514316	0.0018881157309922117	0.9943758193361937	None	0.25	1	0.36363636363636365	4	0.7857142857142857	11	0.2222222222222222	0.7857142857142857	15	11	0	0	0	0.8888888888888888	8	9	1.0666666666666667	16	0.0	1.0	0.11978171211756825	0.6034119768568826	0.07559345667281447	0.5675511112356817	-0.1	0.5	0.7210838697898149	0.5573768722805925	0	1.0	0.0
4986	0.004610672347019194	0.0010011121447181207	1.767710171042217e-05	0.9896656000558873	None	0.2	1	0.3333333333333333	4	0.8	12	0.20987654320987653	0.8	16	12	0	0	0	1.0	9	9	1.1333333333333333	17	0.0	1.0	0.25462004522438164	0.6133719188920216	-0.0403133173904338	0.5684270852968683	0.05240458741523799	0.5260389138302088	0.7860718201671071	0.5696438625166116	0	1.0	0.0
2620	0.0	0.0	0.0	1.0	None	0	0	0	0	0	0	1.0	0	0	0	0	0	0	1.0	1	1	0.06666666666666667	1	0.0	0	0	0	0	0	0	0	0	0	0	0	0
6328	0.03968836888488308	0.030222153907613094	0.02502095560554226	0.991596218786916	None	0.2	1	0.3333333333333333	4	0.8	12	0.20987654320987653	0.8	16	12	0	0	0	1.0	9	9	1.1333333333333333	17	0.0	1.0	0.09999999987399832	0.5000000220995939	0.07431504632588344	0.5404626750318281	0.09999958125218011	0.5008134170356274	0.5302328355221413	0.5137847700417218	0	1.0	0.0
4025	0.007915048597303272	0.00291327225533303	0.002867560961794404	0.9896112440895755	None	0.2	1	0.3333333333333333	4	0.8	12	0.20987654320987653	0.8	16	12	0	0	0	1.0	9	9	1.1333333333333333	17	0.0	1.0	0.09833973254042373	0.5485735238067742	0.09911003700349999	0.5135515077100664	0.11834780205348679	0.9999999999999978	0.6350889660542056	0.9999879277553899	0	0.9375	0.0
5947	0.007852680267869016	0.0043682366603449395	0.004367001756217666	0.9915124412625095	None	0.25	1	0.36363636363636365	4	0.7857142857142857	11	0.2222222222222222	0.7857142857142857	15	11	0	0	0	0.8888888888888888	9	8	1.0666666666666667	16	0.0	1.0	0.09999895330689598	0.5000015098476749	-0.03138107710085606	0.6620368706237314	0.2072734728456453	0.556586365203597	0.7273081753504237	0.5744188685332858	0	0.06666666666666667	0.0
1848	None	None	None	None	None	0	0	0	0	0	0	1.0	0	0	0	0	0	0	1.0	1	1	0.06666666666666667	1	0.0	0	0	0	0	0	0	0	0	0	0	0	0
4937	0.0	0.0	0.0	0.9999999999999998	None	0	0	0	0	0	0	1.0	0	0	0	0	4	0	1.0	1	1	0.06666666666666667	1	1.0	0	0	0	0	0	0	0	0	0	0	0	0
7532	0.010752019313520584	0.0017163048839117351	-0.0008548473653960762	0.9956377228895186	None	0	0	0.3333333333333333	2	0.8571428571428571	6	0.36	0.8571428571428571	8	6	0	0	0	1.0	5	5	0.6	9	0.0	0	0.09999999999771478	0.5000000002768852	-0.18349205226726767	0.9968493862957446	0.32950484784066314	0.6662764757481463	0.9295339644902912	0.8956187497223378	0	1.0	0.0
6552	0.025088677725524818	0.016753919318931547	0.01349978344696752	0.996392159457269	None	0.2	1	0.3333333333333333	4	0.8	12	0.20987654320987653	0.8	16	12	0	0	0	1.0	9	9	1.1333333333333333	17	0.0	1.0	0.0999998270963166	0.5000003100861746	-0.030006157876197488	0.684481391463932	0.15139779485984495	0.5525225110321434	0.6713078161878104	0.5813791871141177	0	0	0.0
6027	7.52951153224809e-05	1.8455825566401562e-05	-6.008536269638512e-06	0.995178968987978	None	0	0	0.16666666666666666	5	0.813953488372093	35	0.625	0	2	0	42	12	0	0.8888888888888888	9	8	3.0	45	0.13953488372093023	0.9	0	0	0	0	0	0	0	0	0	0	0
7444	0.0013802214382796806	0.00017359373801591766	8.586288914168294e-05	0.994321465137347	None	0	0	0.3076923076923077	8	0.6111111111111112	22	0.4691358024691358	0.3055555555555556	19	11	18	4	0	1.0	9	9	2.533333333333333	38	0.125	0.6060606060606061	0.01836182353406976	0.5071324393023873	0.0004762351691011829	0.5398173281002838	0.05031111006539013	0.8052632161914975	0.5515639979434436	0.630854983429019	1.0	1.0	0.0
2236	None	None	None	None	None	0.14285714285714285	1	0.625	10	0.23809523809523808	5	0.6388888888888888	0.14285714285714285	10	3	12	4	0	1.0	6	6	1.5333333333333334	23	0.19047619047619047	0.8	0.19922656643134226	0.5650573889282772	-0.09999999371479719	0.5000004596626018	-0.09669360542110228	0.5743730963406569	0.7968455341428546	0.5466498516409796	1.0	1.0	0.34749463969136796
1647	None	None	None	None	None	0.3333333333333333	1	0.5	4	0.6666666666666666	6	0.4074074074074074	0.6666666666666666	10	6	0	0	0	0.3333333333333333	9	3	0.7333333333333333	11	0.0	1.0	1.6668312950152126e-10	0.500000103199564	0.00017821478973886504	0.568210964425785	-0.08881242125620456	0.6081387125324104	0.6034027741579243	0.5592249235771135	0	0.9	0.0
7367	1.8206633167911154e-10	8.589382124024576e-13	4.413205992320748e-13	0.9999999999999981	None	0.2	1	0.3333333333333333	4	0.8	12	0.20987654320987653	0.8	16	12	0	0	0	1.0	9	9	1.1333333333333333	17	0.0	1.0	0.09999999968401009	0.5000000469222788	-0.05800454516427957	0.6526638457367586	3.6861624625048417e-23	0.5000000000034811	0.657602659322847	0.5523713191063098	0	0.3125	0.0
5904	0.00446378812887984	0.0025809627567895577	-0.002558716060413169	0.9977637092896747	None	0.2	1	0.3333333333333333	4	0.8	12	0.20987654320987653	0.8	16	12	0	0	0	1.0	9	9	1.1333333333333333	17	0.0	1.0	0.09999865585312678	0.5000028749099686	3.055286828059302e-05	0.5626560361800961	0.13836056071400724	0.5759207587863097	0.6319941289501414	0.5463672087740874	0	1.0	0.0
2632	0.0	0.0	0.0	0.9999999999999998	None	0	0	0	0	0	0	1.0	0	0	0	0	4	0	1.0	1	1	0.06666666666666667	1	1.0	0	0	0	0	0	0	0	0	0	0	0	0
3520	0.004649155241769458	0.003136099907749731	0.0011348069981457795	0.9979166485048709	None	0.25	1	0.36363636363636365	4	0.7857142857142857	11	0.2222222222222222	0.7857142857142857	15	11	0	0	0	0.8888888888888888	8	9	1.0666666666666667	16	0.0	1.0	0.09999824105894056	0.5000869389455594	1.0137393872996877e-05	0.5060430359813286	0.19359395372042915	0.6671160370698346	0.6879271549831989	0.5596882751370993	0	1.0	0.0
3204	1.2549168745497635e-08	1.2841240219588813e-08	1.1315338997643915e-08	0.9999988454990262	None	0	0	0.5	1	1.0	1	0.75	0	0	0	2	0	0	1.0	2	2	0.2	3	0.0	0	0	0	0	0	0	0	0	0	0	0	0
1872	None	None	None	None	None	0	0	0.3333333333333333	2	0.8333333333333334	5	0.4	0.8333333333333334	7	5	0	0	0	0.8	4	5	0.5333333333333333	8	0.0	0	-0.07980013819593897	0.5233589936130417	0.09999567835812492	0.5000065973236885	-0.05940503045011086	0.6836057626211082	0.6907905630775144	0.5715001267339886	0	0.8571428571428571	0.0
2576	1.4291249371998708e-08	1.3498904024136578e-08	1.311063738663348e-08	0.9999984066507882	None	0	0	0.5	1	1.0	1	1.0	1.0	2	1	0	1	0	0.3333333333333333	1	3	0.2	3	0.3333333333333333	0	1.2423543290667326e-22	0.5	0.004243527198037815	0.5000705128795518	5.3046100079361565e-06	0.5000055611513813	0.5049977560045418	0.5000253580104452	1.0	1.0	0.0
5712	0.0	0.0	0.0	1.0	None	0	0	0	0	0	0	1.0	0	0	0	0	0	0	1.0	1	1	0.06666666666666667	1	0.0	0	0	0	0	0	0	0	0	0	0	0	0
1076	None	None	None	None	None	0.3333333333333333	1	0.5	4	0.6666666666666666	6	0.3055555555555556	0.6666666666666666	10	6	0	0	0	1.0	6	6	0.7333333333333333	11	0.0	0.4	0.17892816806810746	0.5445539672452769	0.09998299425323487	0.5000342433347703	0.051976364928222794	0.6566006458867238	0.6286528085040116	0.5684842435520464	0	1.0	0.0
3068	0.005210081872594701	0.0006166424647519043	0.0004977227290168334	0.9863283628667663	None	0.2	1	0.3333333333333333	4	0.8	12	0.20987654320987653	0.8	16	12	0	0	0	1.0	9	9	1.1333333333333333	17	0.0	1.0	0.05279854851520273	0.9655194826847057	-0.09944351776454818	0.5090060898825989	0.06398598452872675	0.6589809936810568	0.7151760967319438	0.7928764919872787	0	0.5	0.0
1322	None	None	None	None	None	0.07142857142857142	1	0.3333333333333333	10	0.6428571428571429	27	0.6111111111111112	0.5238095238095238	32	22	11	0	0	0.8888888888888888	9	8	2.933333333333333	44	0.0	0.8888888888888888	-0.0593719502078454	0.9799981704951622	0.04974397798749175	0.5185724230126944	0.06235114861144775	0.5746193435914503	0.6455711561013192	0.8056921674123425	0	1.0	0.0
3687	0.0003071293460169093	1.3273104362186844e-06	8.093365479248772e-07	0.9999999236259421	None	0.2	1	0.3333333333333333	4	0.8	12	0.20987654320987653	0.8	16	12	0	0	0	1.0	9	9	1.1333333333333333	17	0.0	1.0	0.05109029552485844	0.5752420961798528	0.13147144383367143	0.5522905217471592	0.07422746212417922	0.5900496042630352	0.612833958571116	0.5725976010379527	0	1.0	0.0
7283	1.2134405889500506e-07	9.792599032156354e-08	5.8152503006138047e-11	0.9999788697956558	None	0	0	0.018518518518518517	1	1.0	79	1.0	0	0	0	80	0	0	1.0	9	9	5.4	81	0.0	1.0	0	0	0	0	0	0	0	0	0	0	0
947	None	None	None	None	None	0	0	0.14814814814814814	8	0.8227848101265823	65	1.0	0.13924050632911392	18	11	62	0	0	1.0	9	9	5.4	81	0.0	1.0	0.02168820822753528	0.5416941851676511	-0.6658480792765735	0.9985211962947805	0.1535719030138861	0.6744921083217297	0.9693389271592454	0.9220304614040312	0	1.0	0.0
892	None	None	None	None	None	0	0	0	0	0	0	1.0	0	0	0	0	4	0	1.0	1	1	0.06666666666666667	1	1.0	0	0	0	0	0	0	0	0	0	0	0	0
6219	0.0	0.0	0.0	0.9999999999999998	None	0	0	0	0	0	0	1.0	0	0	0	0	4	0	1.0	1	1	0.06666666666666667	1	1.0	0	0	0	0	0	0	0	0	0	0	0	0
4538	0.0031915733257980032	0.0022108833709109815	0.0008863353631449468	0.9968995914964133	None	0.2	1	0.3333333333333333	4	0.8	12	0.20987654320987653	0.8	16	12	0	0	0	1.0	9	9	1.1333333333333333	17	0.0	1.0	0.08931227451387821	0.5	0.07885141441577585	0.55338156225109	0.029230100871913457	0.5787869662924514	0.5758041760177642	0.5442290005794126	0	1.0	0.0
2883	0.0016248214204836568	0.0002011952829069845	-0.0001650764865031682	0.9895945888445784	None	0.2	1	0.3333333333333333	4	0.8	12	0.20987654320987653	0.8	16	12	0	0	0	1.0	9	9	1.1333333333333333	17	0.0	1.0	2.2828315444577542e-05	0.50549713342514	0.09848168262932273	0.5139948770314366	0.05647820013378829	0.5581414807230133	0.596890055311583	0.5259438703081442	0	1.0	0.0
1939	None	None	None	None	None	0	0	0.5	1	1.0	1	0.75	0	0	0	2	7	0	1.0	2	2	0.2	3	0.875	0	0	0	0	0	0	0	0	0	0	0	0
2801	1.6780443708684705e-05	2.6458893085621076e-07	4.444071439736941e-08	0.9950261850289894	None	0	0	0.375	6	0.5238095238095238	11	0.575	0.047619047619047616	5	1	17	8	0	0.625	5	8	1.5333333333333334	23	0.23529411764705882	0.631578947368421	0.07706141948543319	0.5494690282309248	0.09909337510733304	0.5213601225124962	5.435675018551258e-26	0.5	0.6045394456537797	0.5236505135108013	1.0	1.0	0.17576871837030228
2634	0.00015105167717349084	1.6048396126586658e-05	1.6048139464953068e-05	0.9997414464324833	None	0	0	0.25	1	1.0	3	1.0	1.0	4	3	0	0	0	0.2	1	5	0.3333333333333333	5	0.0	0	-0.07775507968109796	0.5065214020955944	0.09991161625589784	0.5000085705504511	0.0249602197796225	0.5480058973787618	0.6758933384132713	0.5182201192908914	0	1.0	0.0
7053	0.0012778608238065202	0.00045474758616393957	-1.0189297382158593e-05	0.9999650764280366	None	0	0	0.3	6	0.7142857142857143	20	0.625	0.5714285714285714	22	16	7	7	0	0.75	8	6	2.0	30	0.5833333333333334	0.5833333333333334	0.09999994119609404	0.5000013958876476	0.09998571306276845	0.500093092561963	0.09993439157479864	0.5034246139600373	0.500067130484465	0.5011730498357567	0.7727272727272727	0.8181818181818182	0.0
1993	None	None	None	None	None	0	0	0	0	0	0	1.0	0	0	0	0	4	0	1.0	1	1	0.06666666666666667	1	1.0	0	0	0	0	0	0	0	0	0	0	0	0
5078	0.011211840261698549	0.00887298109411789	0.00035895871645431654	0.9945389731009296	None	0.25	1	0.4	4	0.7692307692307693	10	0.23809523809523808	0.7692307692307693	14	10	0	0	0	0.7777777777777778	9	7	1.0	15	0.0	1.0	0.09999999932287114	0.5000000079413555	0.08399162670201972	0.5655716000182432	0.33956561494633136	0.6717236664414339	0.7581664693651508	0.5809316399170842	0	1.0	0.0
277	None	None	None	None	None	0	0	0	0	0	0	1.0	0	0	0	0	0	0	1.0	1	1	0.06666666666666667	1	0.0	0	0	0	0	0	0	0	0	0	0	0	0
331	None	None	None	None	None	0.15384615384615385	2	0.2857142857142857	8	0.7435897435897436	29	0.5061728395061729	0.7435897435897436	37	29	3	0	0	1.0	9	9	2.7333333333333334	41	0.0	1.0	-0.10960052730586582	0.9995452109748887	-0.0068272198515714685	0.6617520088897901	2.5344608839259283e-08	0.500050332224601	0.6572227960070053	0.9420700422558153	0	0.9459459459459459	0.0
640	None	None	None	None	None	0	0	0	0	0	0	1.0	0	0	0	0	0	0	1.0	1	1	0.06666666666666667	1	0.0	0	0	0	0	0	0	0	0	0	0	0	0
6231	0.0	0.0	0.0	0.9999999999999998	None	0	0	0	0	0	0	1.0	0	0	0	0	4	0	1.0	1	1	0.06666666666666667	1	1.0	0	0	0	0	0	0	0	0	0	0	0	0
2477	None	None	None	None	None	0	0	0.1	2	0.9259259259259259	25	0.6444444444444445	0	0	0	28	11	0	0.5555555555555556	5	9	1.9333333333333333	29	0.18333333333333332	1.0	0	0	0	0	0	0	0	0	0	0	0
3578	3.3477294891194655e-08	3.195636707623167e-08	-9.670065558705725e-10	0.9999958215199768	None	0	0	0.3333333333333333	3	0.8181818181818182	9	0.28888888888888886	0.8181818181818182	12	9	0	0	0	0.5555555555555556	5	9	0.8666666666666667	13	0.0	1.0	-0.04533670921764287	0.6034802530706673	-0.09991831530219449	0.5000741431309065	1.1918811723870118e-06	0.5000639344229599	0.6020809841411148	0.5349877073991349	0	1.0	0.0
3501	None	None	None	None	None	0	0	0.17307692307692307	9	0.7866666666666666	59	0.9506172839506173	0.05333333333333334	12	4	64	0	0	1.0	9	9	5.133333333333334	77	0.0	0.9411764705882353	0.11197537565674862	0.7187164280588517	-0.06930936333299523	0.9903748278319963	0.09961507116660455	0.507539306644089	0.7563923494200153	0.866148059943878	0	1.0	0.0
6050	0.0	0.0	0.0	0.9999999999999998	None	0	0	0	0	0	0	1.0	0	0	0	0	4	0	1.0	1	1	0.06666666666666667	1	1.0	0	0	0	0	0	0	0	0	0	0	0	0
1759	None	None	None	None	None	0	0	0.25	1	1.0	3	1.0	1.0	4	3	0	0	0	0.2	1	5	0.3333333333333333	5	0.0	0	0.09987257998467425	0.5009888261702466	0.05095100189554238	0.6012046013806998	0.14054437900044775	0.9755402190462079	0.808384166878227	0.7968628333462309	0	0.5	0.0
2944	1.248366431165359e-07	1.1385296306216999e-07	4.43561877517701e-11	0.999983478551308	None	0	0	0.018518518518518517	1	1.0	79	1.0	0	0	0	80	0	0	1.0	9	9	5.4	81	0.0	1.0	0	0	0	0	0	0	0	0	0	0	0
7187	1.248904363235936e-07	7.94636878553885e-08	7.749277302602554e-11	0.9999729725156825	None	0	0	0.018518518518518517	1	1.0	79	1.0	0	0	0	80	0	0	1.0	9	9	5.4	81	0.0	1.0	0	0	0	0	0	0	0	0	0	0	0
2732	0.0038020568717725784	0.0008928047476350654	0.0007721633384692743	0.9959513712248094	None	0.2	1	0.3333333333333333	4	0.8	12	0.20987654320987653	0.8	16	12	0	0	0	1.0	9	9	1.1333333333333333	17	0.0	1.0	-0.06910764183579213	0.6764186306093911	0.014670711207814536	0.557859678307294	0.0999999843034586	0.5000000337842601	0.6660613183339908	0.5801235541656441	0	1.0	0.0
2295	None	None	None	None	None	0	0	0.5	2	0.75	3	0.6	0.75	5	3	0	0	0	0.4	5	2	0.4	6	0.0	0	4.428049284656919e-10	0.5000835556724395	0.09999992880704725	0.5000011944670724	-0.058899784789975165	0.6763982320467472	0.6583383303746251	0.5611594903700404	0	1.0	0.0
153	None	None	None	None	None	0.25	1	0.4	4	0.75	9	0.25925925925925924	0.75	13	9	0	0	0	0.6666666666666666	9	6	0.9333333333333333	14	0.0	1.0	0.0029606456891266898	0.5076498274888315	0.0966393019587634	0.6102485578756697	0.05140419262040245	0.5587413981947706	0.5950629408481077	0.5593040747625706	0	1.0	0.0
3559	0.019100448209576484	0.016811053350853068	0.0085342439412562	0.9844058730919867	None	0.2	1	0.3333333333333333	4	0.8	12	0.20987654320987653	0.8	16	12	0	0	0	1.0	9	9	1.1333333333333333	17	0.0	1.0	0.09999994155238308	0.5000012264101772	0.06309899672183858	0.5837012395640807	0.24449485764556284	0.6746163718694962	0.6810056552101675	0.5880015762851529	0	1.0	0.0
4577	None	None	None	None	None	0.21428571428571427	3	0.5666666666666667	17	0.3488372093023256	15	0.8035714285714286	0.23255813953488372	27	10	17	0	0	0.875	7	8	3.0	45	0.0	0.7894736842105263	0.049761719999966335	0.6696320111936962	-0.014290382497405437	0.6604592173778843	0.1725697788193277	0.9915767846360287	0.7506484301347616	0.8856160178453528	0	1.0	0.0
6664	0.0	0.0	0.0	0.9999999999999998	None	0	0	0	0	0	0	1.0	0	0	0	0	4	0	1.0	1	1	0.06666666666666667	1	1.0	0	0	0	0	0	0	0	0	0	0	0	0
2789	0.0	0.0	0.0	1.0	None	0	0	0	0	0	0	1.0	0	0	0	0	0	0	1.0	1	1	0.06666666666666667	1	0.0	0	0	0	0	0	0	0	0	0	0	0	0
2361	None	None	None	None	None	0.05263157894736842	1	0.3	12	0.631578947368421	36	0.7283950617283951	0.3508771929824561	31	20	27	4	0	1.0	9	9	3.933333333333333	59	0.0851063829787234	0.88	0.1404327305525296	0.9998362087510847	0.1153596162356156	0.9591889968764472	-0.03848154806098059	0.6353815868092638	0.7934387689838713	0.9843742853467086	1.0	1.0	0.0
2959	0.00039726458051037164	2.600479114119763e-06	-1.7002041273745576e-06	0.9999973296921334	None	0.25	1	0.4	4	0.7692307692307693	10	0.23809523809523808	0.7692307692307693	14	10	0	0	0	0.7777777777777778	9	7	1.0	15	0.0	1.0	-0.08052977840438323	0.6045391460296045	-0.043727194055096244	0.5239068553351472	0.09939910723069818	0.6189214290767279	0.6731152130764275	0.5829825670943036	0	1.0	0.0
1884	None	None	None	None	None	0	0	0.6666666666666666	2	0.5	1	0.6666666666666666	0.5	2	1	1	2	0	0.6666666666666666	2	3	0.26666666666666666	4	0.4	0	0.0339407286708932	0.5041620601982159	0.4682199803125612	0.5826465318268795	-0.08283850930252289	0.5081599638135442	0.9145931020083349	0.5318682895429288	1.0	1.0	0.0
3804	0.004875452477455298	0.0024781944859080768	1.946965572034879e-05	0.99357485049321	None	0	0	0.42857142857142855	3	0.75	6	0.5555555555555556	0.75	9	6	0	1	0	0.2222222222222222	9	2	0.6666666666666666	10	1.0	1.0	7.902762784127648e-27	0.5	0.09928722595813963	0.5021766265476281	-0.05886400851086325	0.6189252505288896	0.6575223581868287	0.5410486960459563	1.0	1.0	0.0
3262	0.0005258486010841365	0.00015336814144739958	0.0001527537501459639	0.9995994970428005	None	0.25	1	0.4	4	0.7692307692307693	10	0.23809523809523808	0.7692307692307693	14	10	0	0	0	0.7777777777777778	9	7	1.0	15	0.0	1.0	0.03024054330505549	0.5071678646972372	0.02802690303762504	0.5700408491655778	0.07568892817255923	0.6271901552819924	0.5724636949315318	0.5688001591341658	0	1.0	0.0
3472	3.886463480956964e-09	3.891103889702654e-09	-3.837513387088125e-09	0.9999998855238806	None	0	0	0	0	0	0	1.0	0	0	0	0	3	0	1.0	1	1	0.06666666666666667	1	0.75	0	0	0	0	0	0	0	0	0	0	0	0
1270	None	None	None	None	None	0.2	1	0.3333333333333333	4	0.8	12	0.20987654320987653	0.8	16	12	0	0	0	1.0	9	9	1.1333333333333333	17	0.0	1.0	-0.044615535102796276	0.6411210828933671	0.09999927957766834	0.5000021414587077	0.09997806711356919	0.5001848553849679	0.6640587772633113	0.5482643563908531	0	1.0	0.0
5251	0.0	0.0	0.0	1.0	None	0	0	0	0	0	0	1.0	0	0	0	0	0	0	1.0	1	1	0.06666666666666667	1	0.0	0	0	0	0	0	0	0	0	0	0	0	0
5730	0.0017399070043689273	0.0007825391495381081	0.0007825222445577873	0.988228909926395	None	0	0	0.25	1	1.0	3	1.0	1.0	4	3	0	0	0	0.2	1	5	0.3333333333333333	5	0.0	0	0.37171601515036484	0.5415672892112259	-0.09650785932149704	0.5282258259799657	0.08527251191121067	0.5402918195569149	0.8729789531415207	0.5367001086246166	0	1.0	0.0
6980	0.006630776011069159	0.000652373804894649	0.0006521330788569083	0.98936754444415	None	0.3333333333333333	1	0.5	4	0.6666666666666666	6	0.3055555555555556	0.6666666666666666	10	6	0	0	0	1.0	6	6	0.7333333333333333	11	0.0	0.4	0.09999999999827654	0.5000000007834867	0.09083054293795625	0.5083173954290623	0.09999930356393215	0.500000931805219	0.510804381191514	0.5027730033457449	0	1.0	0.0
4315	0.007661997613753724	0.00566988420281564	-0.0031481187210720954	0.9980381037851302	None	0.2	1	0.3333333333333333	4	0.8	12	0.20987654320987653	0.8	16	12	0	0	0	1.0	9	9	1.1333333333333333	17	0.0	1.0	0.09052031114226348	0.5090722203422401	0.09284041524168847	0.5414874914383917	0.09999999943482127	0.5000005833003158	0.5142930069164097	0.5168792161846039	0	1.0	0.0
5495	0.012827182941840116	0.002280781100604844	0.0012966326552409423	0.9693184390594397	None	0.14285714285714285	1	0.29411764705882354	5	0.782608695652174	18	0.30864197530864196	0.782608695652174	23	18	1	0	0	1.0	9	9	1.6666666666666667	25	0.0	1.0	0.3133166756008373	0.7358066862165278	-0.08377140193360261	0.9617616107962428	0.12888129393445633	0.6348152141030575	0.8726893571209251	0.8321182209222335	0	0.08695652173913043	0.0
4002	0.0012928861796930025	0.0004945240389437285	-0.000493242357708535	0.9977761341282767	None	0.2	1	0.3333333333333333	4	0.8	12	0.20987654320987653	0.8	16	12	0	0	0	1.0	9	9	1.1333333333333333	17	0.0	1.0	-0.05724753384402429	0.5	0.0005181874915261085	0.614011852406197	0.0354309213366648	0.5895809193743872	0.6403237835254841	0.5684378013946988	0	1.0	0.0
1831	None	None	None	None	None	1.0	1	1.0	4	0.0	0	0.5555555555555556	0	4	0	0	0	0	1.0	3	3	0.3333333333333333	5	0.0	1.0	0	0	0	0	0	0	0	0	0	0	0
308	None	None	None	None	None	0.05263157894736842	1	0.21951219512195122	9	0.7457627118644068	44	0.7530864197530864	0.06779661016949153	11	4	49	0	0	1.0	9	9	4.066666666666666	61	0.0	0.8461538461538461	0.09558858211105953	0.5842833507943774	-0.06903719341941264	0.9037300459208687	0.03742681071176561	0.6229068239363807	0.6836968614421001	0.7363766592346898	0	1.0	0.0
3577	0.0	0.0	0.0	1.0	None	0	0	0	0	0	0	1.0	0	0	0	0	0	0	1.0	1	1	0.06666666666666667	1	0.0	0	0	0	0	0	0	0	0	0	0	0	0
2192	None	None	None	None	None	0	0	0.4166666666666667	5	0.5333333333333333	8	0.425	0.5333333333333333	11	8	5	5	0	0.625	8	5	1.1333333333333333	17	0.45454545454545453	0.16666666666666666	0.0016791956911633096	0.586776835282694	0.01780375807191599	0.5956958054612115	0.15689486215291149	0.6414814336301119	0.6552289346781467	0.6082605523488237	1.0	1.0	0.0
6526	0.013609048429727598	0.0010029175323756614	0.00026484488995683547	0.9962593285582306	None	0.2	1	0.3333333333333333	4	0.8	12	0.20987654320987653	0.8	16	12	0	0	0	1.0	9	9	1.1333333333333333	17	0.0	1.0	6.370524071528666e-14	0.5043950839162571	-0.16142875805254728	0.9900518632293093	0.09999999982531585	0.5000007908130419	0.7622393324761877	0.823365657875	0	1.0	0.0
4047	None	None	None	None	None	0.14285714285714285	2	0.41935483870967744	13	0.5454545454545454	24	0.5679012345679012	0.29545454545454547	22	13	23	0	0	1.0	9	9	3.066666666666667	46	0.0	0.5853658536585366	0.09948767334462674	0.5000000000000001	0.17289926231873318	0.549527971183725	0.09999999648604915	0.5000000698267392	0.5853716704523998	0.5165576076360004	0	1.0	0.0
6355	0.00288438178952754	0.0024815996769355455	-3.420845049584613e-05	0.9986133219854576	None	0.2	1	0.3333333333333333	4	0.8	12	0.20987654320987653	0.8	16	12	0	0	0	1.0	9	9	1.1333333333333333	17	0.0	1.0	0.09999996397732469	0.5000001358541376	0.08966306232971769	0.6605039744072744	-0.06345565929271806	0.6143863176301999	0.681456392387335	0.5931758259877769	0	0.0625	0.0
2256	None	None	None	None	None	0	0	0.1111111111111111	6	0.8734177215189873	69	1.0	0.27848101265822783	27	22	53	0	0	1.0	9	9	5.4	81	0.0	1.0	1.9939942182368132e-05	0.5019215832008435	0.008135137190389032	0.654780163945955	0.09505463667768257	0.6603060402529491	0.6285654441350805	0.6076602162125998	0	1.0	0.0
3603	None	None	None	None	None	0.08333333333333333	1	0.37037037037037035	10	0.6052631578947368	23	0.49382716049382713	0.5789473684210527	31	22	8	0	0	1.0	9	9	2.6666666666666665	40	0.0	0.7096774193548387	-0.02366376859841361	0.6648050370957581	-0.019907520953094192	0.6845348686652014	-0.04989496806766511	0.6522878247549386	0.6440771208252192	0.6673435240391166	0	0.967741935483871	0.0
915	None	None	None	None	None	0.1111111111111111	1	0.4	8	0.5357142857142857	15	0.6122448979591837	0.2857142857142857	14	8	15	0	0	1.0	7	7	2.0	30	0.0	0.4	-0.09987923719490999	0.5631116279380031	-0.09999972484000792	0.5000005699854257	0.0009064367692461605	0.5036704876903731	0.6160333719333416	0.5223588000160468	0	0.9285714285714286	0.0
3608	0.008555340535462872	0.0004989329366556325	0.00047701899002907956	0.9839526350615534	None	0.16666666666666666	1	0.42857142857142855	6	0.631578947368421	12	0.42857142857142855	0.5789473684210527	15	11	5	6	0	1.0	7	7	1.4	21	0.6	0.42857142857142855	-0.10985862068783354	0.9467520358591842	0.0989446032984218	0.5059243833459114	0.26218436279993834	1.0	0.9634492380138537	0.999999999952913	1.0	1.0	0.0
2010	None	None	None	None	None	0	0	0.5	3	0.7142857142857143	5	0.42857142857142855	0.7142857142857143	8	5	0	1	0	0.42857142857142855	3	7	0.6	9	1.0	0.6666666666666666	0.03331852136266883	0.690888853290356	0.0416210781057987	0.5229927044251852	0.0052880816833442285	0.515273389809578	0.5918668717547356	0.5791151654016253	1.0	0.875	0.0
4697	0.006308800409991603	0.0007470026081421136	-0.00043382898614914334	0.9889307000952746	None	0.25	1	0.4	4	0.7692307692307693	10	0.23809523809523808	0.7692307692307693	14	10	0	0	0	0.7777777777777778	9	7	1.0	15	0.0	1.0	0.1805841686431894	0.6133072170141922	0.06348208538855378	0.6428361893168067	0.18851333069678597	0.5535528730484258	0.6389509803692148	0.6037996406327625	0	1.0	0.0
7359	0.0002887990377203209	6.812111847725079e-07	6.560704720256979e-07	0.9999947237508185	None	0.3333333333333333	1	0.4444444444444444	4	0.7272727272727273	8	0.2653061224489796	0.7272727272727273	12	8	0	0	0	1.0	7	7	0.8666666666666667	13	0.0	0.6666666666666666	0.09999999982053247	0.5000000372875337	0.09993568145820303	0.5001929778197187	0.0910175636616449	0.5863593424697737	0.5105254238463094	0.5291093163753928	0	1.0	0.0
535	None	None	None	None	None	0.0625	1	0.4117647058823529	14	0.4791666666666667	23	0.6172839506172839	0.3333333333333333	29	16	20	0	0	1.0	9	9	3.3333333333333335	50	0.0	0.7619047619047619	0.2030376830922164	0.6163836777150439	3.6578388247570905e-13	0.5000000000587963	0.09692099737407504	0.5315873177914747	0.6961237769090605	0.5498954214087023	0	0	0.0
976	None	None	None	None	None	0	0	0	0	0	0	1.0	0	0	0	0	4	0	1.0	1	1	0.06666666666666667	1	1.0	0	0	0	0	0	0	0	0	0	0	0	0
6569	0.0033456573482418643	0.0023312452063932033	0.0018091692161748307	0.9947220863742365	None	0.3333333333333333	1	0.4444444444444444	4	0.7272727272727273	8	0.2653061224489796	0.7272727272727273	12	8	0	0	0	1.0	7	7	0.8666666666666667	13	0.0	1.0	0.09999999940024835	0.5000000091041903	0.013899721413290305	0.5394520290654615	0.09997834858019826	0.5079119981124957	0.6000976238645879	0.5158103534479799	0	1.0	0.0
2359	None	None	None	None	None	0	0	0	0	0	0	1.0	0	0	0	0	0	0	1.0	1	1	0.06666666666666667	1	0.0	0	0	0	0	0	0	0	0	0	0	0	0
207	None	None	None	None	None	0	0	0.3333333333333333	2	0.8571428571428571	6	0.36	0.8571428571428571	8	6	0	2	0	1.0	5	5	0.6	9	1.0	0	0.022072975408660912	0.6368263328737037	0.08172195352582896	0.5547671420674807	0.08944108286763734	0.5915648895514182	0.5995027889696415	0.5948379095666279	0.625	1.0	0.0
3766	0.0006843763500465182	0.0006280432119935825	0.0004339754844144463	0.9946452533881714	None	0	0	0.28	7	0.6571428571428571	23	0.8222222222222222	0.2	13	7	23	7	0	0.5555555555555556	9	5	2.466666666666667	37	0.1590909090909091	1.0	0.00044349886760139417	0.5448444479974859	0.03421299187999149	0.5088347602387441	0.003000656538580261	0.5285642656647419	0.5357954348394142	0.5274378609648039	1.0	1.0	0.0
4851	1.2080072520358832e-07	1.1765847910647999e-07	4.425783976121917e-11	0.9999839548734728	None	0	0	0.018518518518518517	1	1.0	79	1.0	0	0	0	80	0	0	1.0	9	9	5.4	81	0.0	1.0	0	0	0	0	0	0	0	0	0	0	0
143	None	None	None	None	None	0	0	0	0	0	0	1.0	0	0	0	0	2	0	1.0	1	1	0.06666666666666667	1	0.5	0	0	0	0	0	0	0	0	0	0	0	0
6257	7.082613372320058e-06	1.4349554061500924e-08	2.542038130793069e-09	0.9999999990091435	None	0.2	1	0.3333333333333333	4	0.8	12	0.20987654320987653	0.8	16	12	0	0	0	1.0	9	9	1.1333333333333333	17	0.0	1.0	0.09999999855402823	0.5000001705670523	0.04486357785362991	0.5104679314217443	4.4453812062778417e-10	0.5504728920324975	0.6007298584387516	0.5203604084029739	0	1.0	0.0
6082	1.016507862559604e-07	9.844653632871523e-08	-2.385113512954446e-08	0.9999850408928512	None	0	0	0.038461538461538464	2	0.9736842105263158	74	0.9629629629629629	0	0	0	77	2	0	1.0	9	9	5.2	78	0.012658227848101266	0.9565217391304348	0	0	0	0	0	0	0	0	0	0	0
7513	0.040709692172173365	0.02988676856050683	0.024636174688517178	0.9915887026335751	None	0.2	1	0.3333333333333333	4	0.8	12	0.20987654320987653	0.8	16	12	0	0	0	1.0	9	9	1.1333333333333333	17	0.0	1.0	0.09999999987399832	0.5000000220995939	0.07431504632588344	0.5404626750318281	0.09999958125218011	0.5008134170356274	0.5302328355221413	0.5137847700417218	0	1.0	0.0
4707	0.0	0.0	0.0	0.9999999999999998	None	0	0	0	0	0	0	1.0	0	0	0	0	4	0	1.0	1	1	0.06666666666666667	1	1.0	0	0	0	0	0	0	0	0	0	0	0	0
461	None	None	None	None	None	0	0	1.0	1	0	0	1.0	0	1	0	0	3	0	0.5	1	2	0.13333333333333333	2	1.0	0	0	0	0	0	0	0	0	0	0	0	0
5858	0.0004183084419303102	2.217403705933664e-06	-2.159792151685059e-06	0.9999985151302171	None	0.25	1	0.36363636363636365	4	0.7857142857142857	11	0.2222222222222222	0.7857142857142857	15	11	0	0	0	0.8888888888888888	9	8	1.0666666666666667	16	0.0	1.0	0.09999992091831425	0.5000587891088752	0.02523912249699924	0.5360162824102574	0.09999970247293984	0.5007373267571616	0.5872053791698751	0.5122891531411834	0	1.0	0.0
659	None	None	None	None	None	0	0	0	0	0	0	1.0	0	0	0	0	0	0	1.0	1	1	0.06666666666666667	1	0.0	0	0	0	0	0	0	0	0	0	0	0	0
2259	None	None	None	None	None	0	0	0	0	0	0	1.0	0	0	0	0	4	0	1.0	1	1	0.06666666666666667	1	1.0	0	0	0	0	0	0	0	0	0	0	0	0
6997	0.04103298677025196	0.028835630912577646	0.023791611065609376	0.9917542547776899	None	0.2	1	0.3333333333333333	4	0.8	12	0.20987654320987653	0.8	16	12	0	0	0	1.0	9	9	1.1333333333333333	17	0.0	1.0	0.09999999987399832	0.5000000220995939	0.07431504632588344	0.5404626750318281	0.09999958125218011	0.5008134170356274	0.5302328355221413	0.5137847700417218	0	1.0	0.0
1116	None	None	None	None	None	0	0	0.2	4	0.8148148148148148	22	0.9666666666666667	0.18518518518518517	7	5	21	0	0	0.8333333333333334	5	6	1.9333333333333333	29	0.0	0.3333333333333333	0.002976431405435447	0.5041078538079177	0.0999999999999521	0.5000000000089682	-0.07948663161666088	0.6475287613967329	0.6755695718470927	0.5518649337107605	0	1.0	0.0
6421	0.03373257398772276	0.007531354098724878	0.007323106886510296	0.9608862337018558	None	0.2	1	0.3333333333333333	4	0.8	12	0.20987654320987653	0.8	16	12	0	0	0	1.0	9	9	1.1333333333333333	17	0.0	1.0	0.4058977326752561	0.6615890686163715	0.09990628786362217	0.5002261801779461	0.09982083155810853	0.5448995220455171	0.811633083690501	0.5704752777042312	0	0.75	0.0
861	None	None	None	None	None	0	0	0	0	0	0	1.0	0	0	0	0	0	0	1.0	1	1	0.06666666666666667	1	0.0	0	0	0	0	0	0	0	0	0	0	0	0
932	None	None	None	None	None	0.3333333333333333	1	0.4444444444444444	4	0.7272727272727273	8	0.2708333333333333	0.7272727272727273	12	8	0	0	0	0.75	6	8	0.8666666666666667	13	0.0	0.8571428571428571	0.07187855337190596	0.5921175589010664	0.003266338693322586	0.5125373016585383	0.02117631194621608	0.5901165506364031	0.5884563493095366	0.5652370783678351	0	1.0	0.0
6728	1.553368324321991e-05	3.0006847827818525e-06	-1.4950256013825026e-07	0.9958663470795652	None	0	0	0.38095238095238093	8	0.5862068965517241	17	0.38271604938271603	0.4827586206896552	20	14	10	4	0	1.0	9	9	2.066666666666667	31	0.2222222222222222	0.3333333333333333	0.0999999746666885	0.5000002741249601	0.09706321904036073	0.5101607683244075	7.902762784127648e-27	0.5002535172487123	0.6141136893595597	0.5034719304449701	1.0	1.0	0.0
963	None	None	None	None	None	0	0	0	0	0	0	1.0	0	0	0	0	0	0	1.0	1	1	0.06666666666666667	1	0.0	0	0	0	0	0	0	0	0	0	0	0	0
178	None	None	None	None	None	0.2	1	0.3333333333333333	4	0.8	12	0.20987654320987653	0.8	16	12	0	0	0	1.0	9	9	1.1333333333333333	17	0.0	1.0	0.07672544598078011	0.648237742234561	0.0994075835725966	0.6339374752438458	0.04787194039004271	0.599665850708155	0.5819724629899012	0.6275000984786236	0	0	0.0
4872	1.2048145213949317e-07	1.1219168451597616e-07	4.5618507315523816e-11	0.9999830049776454	None	0	0	0.018518518518518517	1	1.0	79	1.0	0	0	0	80	0	0	1.0	9	9	5.4	81	0.0	1.0	0	0	0	0	0	0	0	0	0	0	0
351	None	None	None	None	None	0	0	0.21153846153846154	11	0.7333333333333333	55	0.9506172839506173	0.06666666666666667	13	5	63	0	0	1.0	9	9	5.133333333333334	77	0.0	0.9411764705882353	0.02130342035117227	0.6070822679334833	0.03704645627565442	0.6488344127343523	-0.09999999999999651	0.500000000008584	0.6408071615327859	0.5865354287612894	0	1.0	0.0
3099	0.000422725244725238	3.398784156503337e-05	-1.380321497389613e-05	0.9940144290062276	None	0.16666666666666666	1	0.5333333333333333	8	0.45	9	0.6285714285714286	0.4	16	8	5	2	0	0.7142857142857143	7	5	1.4666666666666666	22	0.3333333333333333	0.6666666666666666	0.023691038108120555	0.6691569590236469	0.09999459143820259	0.5001475760760247	0.07933477806735968	0.5292141594688635	0.5811372250585506	0.5680709355848729	1.0	1.0	0.0
5099	0.0006865713283623086	0.00042320514514759935	0.0002975268379256745	0.9949460848208767	None	0	0	0.24	6	0.7142857142857143	25	0.8222222222222222	0.11428571428571428	8	4	28	0	0	0.5555555555555556	5	9	2.466666666666667	37	0.0	0.875	0.09999996156474156	0.5000001951398803	6.620880466187577e-05	0.5001307593994723	0.09999743677723594	0.5000115512187236	0.61564078413524	0.5000475019202102	0	0	0.0
7349	None	None	None	None	None	0.047619047619047616	1	0.25	11	0.6984126984126984	44	0.8024691358024691	0.19047619047619047	19	12	45	1	0	1.0	9	9	4.333333333333333	65	0.011494252873563218	0.7796610169491526	0.09999999999860179	0.5000000160199828	0.0016874223261908136	0.5056094450961189	0.09915104979477994	0.560189897144456	0.6132761970200078	0.5220167174379667	1.0	0.8947368421052632	0.0
2697	7.755447962412699e-05	1.3380919471559082e-05	-2.7083254958199387e-06	0.9999960450001263	None	0	0	0.5	2	0.75	3	0.6	0.75	5	3	0	2	0	0.4	5	2	0.4	6	1.0	0	0.2888601610461972	0.5928763968587552	0.11380301293033775	0.5376283301765625	0.0999446410691241	0.5001021181073945	0.7026245602801474	0.5438103657073601	1.0	1.0	0.0
2166	None	None	None	None	None	0	0	0.2727272727272727	6	0.7333333333333333	22	0.5925925925925926	0.6666666666666666	26	20	5	0	0	0.6666666666666666	9	6	2.1333333333333333	32	0.0	0.6153846153846154	0.09197155680987724	0.6918801081990622	0.03834429450838263	0.5543531396224086	0.03825892196679779	0.600857662912043	0.5987839233906229	0.6174517786080899	0	1.0	0.0
3019	0.00019235990135530072	3.847085205191032e-07	1.9332228946970458e-07	0.9999999926278966	None	0.2	1	0.3333333333333333	4	0.8	12	0.20987654320987653	0.8	16	12	0	0	0	1.0	9	9	1.1333333333333333	17	0.0	1.0	0.0490001732933061	0.5	-0.09421718345020377	0.5238442318358509	0.035152358311253164	0.5124423755559901	0.6561567876929644	0.5121000626524176	0	1.0	0.0
1446	None	None	None	None	None	0	0	0	0	0	0	1.0	0	0	0	0	4	0	1.0	1	1	0.06666666666666667	1	1.0	0	0	0	0	0	0	0	0	0	0	0	0
6956	8.890292970358904e-08	8.057261951326675e-08	-7.274643976649933e-08	0.999981983542086	None	0	0	0.06521739130434782	3	0.9393939393939394	62	0.8395061728395061	0	0	0	67	5	0	1.0	9	9	4.533333333333333	68	0.036231884057971016	0.8	0	0	0	0	0	0	0	0	0	0	0
5370	9.748165402475189e-05	1.0972391663434158e-06	8.341062075457719e-07	0.9999850459748482	None	0	0	0.2391304347826087	11	0.7014925373134329	47	0.8518518518518519	0.07462686567164178	15	5	53	1	0	1.0	9	9	4.6	69	0.01	0.9	0.09999982066979554	0.5000011978838941	0.01931714490218109	0.5907191910978733	0.3093437974329991	0.6746720253729958	0.7542413877028846	0.5903580276100576	1.0	0.9333333333333333	0.0
1388	None	None	None	None	None	0	0	0.05555555555555555	2	0.9607843137254902	49	0.8412698412698413	0	0	0	52	0	0	0.7777777777777778	7	9	3.533333333333333	53	0.0	0.9565217391304348	0	0	0	0	0	0	0	0	0	0	0
4777	0.00038772465815777995	4.9174690681251686e-06	-4.8761825857414976e-06	0.9999988146702836	None	0.2	1	0.3333333333333333	4	0.8	12	0.20987654320987653	0.8	16	12	0	0	0	1.0	9	9	1.1333333333333333	17	0.0	1.0	0.099999999996515	0.5000000005891989	0.04543856010259238	0.5423511618009337	0.09967942925853183	0.594791919353025	0.5638837022915396	0.5460047192240284	0	0.8125	0.0
6309	8.453148415543785e-06	7.810847955737833e-09	-7.540634602398306e-09	0.9999993861509662	None	0	0	1.0	1	0	0	1.0	0	1	0	0	3	0	0.5	2	1	0.13333333333333333	2	1.0	0	0	0	0	0	0	0	0	0	0	0	0
904	None	None	None	None	None	0.05263157894736842	1	0.24390243902439024	10	0.7288135593220338	43	0.7530864197530864	0.3559322033898305	29	21	31	0	0	1.0	9	9	4.066666666666666	61	0.0	0.6923076923076923	3.181008795925241e-10	0.5000154753782899	-0.060855831022167683	0.637468013387009	0.07895446399522085	0.5656338301962273	0.6240287977085982	0.5686071899801569	0	0.8275862068965517	0.0
7320	0.04194700559296944	0.02914060172336025	0.02382950953641813	0.9916551816611106	None	0.2	1	0.3333333333333333	4	0.8	12	0.20987654320987653	0.8	16	12	0	0	0	1.0	9	9	1.1333333333333333	17	0.0	1.0	0.09999999987399832	0.5000000220995939	0.07431504632588344	0.5404626750318281	0.09999958125218011	0.5008134170356274	0.5302328355221413	0.5137847700417218	0	1.0	0.0
5393	0.011529100388435312	0.0013396898572778733	-0.0013036288947306243	0.992494301001005	None	0.25	1	0.36363636363636365	4	0.7857142857142857	11	0.2222222222222222	0.7857142857142857	15	11	0	0	0	0.8888888888888888	9	8	1.0666666666666667	16	0.0	1.0	0.09999999829704223	0.5000000039179311	0.06844040955760894	0.5268258116142461	0.24662696559031688	0.5470545683923909	0.6855488219885634	0.5246619126210217	0	0	0.0
5224	1.2413719364856144e-07	1.2413925579916682e-07	4.0435614769175806e-11	0.9999857357124088	None	0	0	0.018518518518518517	1	1.0	79	1.0	0	0	0	80	0	0	1.0	9	9	5.4	81	0.0	1.0	0	0	0	0	0	0	0	0	0	0	0
90	None	None	None	None	None	0.3333333333333333	1	0.4444444444444444	4	0.7272727272727273	8	0.2708333333333333	0.7272727272727273	12	8	0	0	0	0.75	6	8	0.8666666666666667	13	0.0	0.8571428571428571	0.02588174092903065	0.5305103856820857	0.0696353166268497	0.5212424756956244	0.0999955528948909	0.5002520512951502	0.5767546560250232	0.5173449243921002	0	1.0	0.0
4371	0.0064349479625625565	0.003668020600754972	0.003500181834879276	0.9973661212123629	None	0	0	0.25	1	1.0	3	1.0	1.0	4	3	0	3	0	0.2	1	5	0.3333333333333333	5	1.0	0	0.09999999911692987	0.5000000032802241	0.09594212992791451	0.5784993474449284	0.0973578531258394	0.5275092977238449	0.515532738023828	0.535503858234949	1.0	0.75	0.0
5924	7.042631290549982e-06	7.003023062770775e-07	6.92351517994747e-07	0.9997936379478061	None	0	0	0.05555555555555555	3	0.9493670886075949	75	1.0	0	2	0	78	0	0	1.0	9	9	5.4	81	0.0	1.0	0	0	0	0	0	0	0	0	0	0	0
4593	None	None	None	None	None	0	0	0.16	8	0.8082191780821918	59	0.9259259259259259	0.3561643835616438	33	26	41	0	0	1.0	9	9	5.0	75	0.0	0.9090909090909091	-0.08241080584982857	0.6021716913521928	0.09999962888109712	0.500003444981298	0.09998229066674444	0.5007740759325385	0.7026343720510736	0.5347465839233618	0	0.9090909090909091	0.0
6537	0.008296382576685133	0.007521358773730157	-0.0075046797615760455	0.9942317649991085	None	0.2	1	0.3333333333333333	4	0.8	12	0.20987654320987653	0.8	16	12	0	0	0	1.0	9	9	1.1333333333333333	17	0.0	1.0	0.09999999985171082	0.500000007287955	0.005990640888888723	0.5391903837307158	0.09995550656694532	0.5047527691234971	0.608987818833219	0.5146704067852449	0	0.125	0.0
5232	0.005131197906882616	0.0008745716981770544	-4.047891491626197e-05	0.9955830102728851	None	0.2	1	0.3333333333333333	4	0.8	12	0.20987654320987653	0.8	16	12	0	0	0	1.0	9	9	1.1333333333333333	17	0.0	1.0	0.05266014209420914	0.5303553513623107	0.004387613404196968	0.5767513905410753	0.4947075422375756	0.608981862961845	0.8973108498625552	0.5723271764399326	0	1.0	0.0
2826	1.0154632663803464e-07	9.413495062697295e-08	-8.198753680224631e-08	0.9999811771493512	None	0	0	0.16129032258064516	5	0.8181818181818182	36	0.7301587301587301	0	0	0	45	6	0	0.7777777777777778	9	7	3.066666666666667	46	0.06382978723404255	0.7	0	0	0	0	0	0	0	0	0	0	0
7160	1.2500956215598954e-07	1.0539212871377952e-07	5.089994190409853e-11	0.9999809898971351	None	0	0	0.018518518518518517	1	1.0	79	1.0	0	0	0	80	0	0	1.0	9	9	5.4	81	0.0	1.0	0	0	0	0	0	0	0	0	0	0	0
5870	0.0021215853419421942	0.0001559778765020393	-8.606824625353975e-05	0.9963469380921831	None	0	0	0.5	3	0.7142857142857143	5	0.375	0.7142857142857143	8	5	0	0	0	0.6666666666666666	4	6	0.6	9	0.0	0.4	0.04630461181474099	0.6699823642991236	0.03944458326571235	0.6207880556509435	0.17699767669032937	0.5393165709667461	0.672822730225247	0.6113199104776356	0	1.0	0.0
5632	0.0004380876956718958	5.753182300152409e-06	4.894256231812573e-06	0.9999864577760136	None	0.2	1	0.3333333333333333	4	0.8	12	0.20987654320987653	0.8	16	12	0	0	0	1.0	9	9	1.1333333333333333	17	0.0	1.0	0.09999995078596116	0.5000006007761415	0.030973630526833912	0.5780565513418989	0.0999999756197307	0.5000050769092628	0.5806375361009743	0.5262112096678206	0	0.9375	0.0
5404	0.018989585813327818	0.016623551104961266	0.008527729256416943	0.9846196395523713	None	0.2	1	0.3333333333333333	4	0.8	12	0.20987654320987653	0.8	16	12	0	0	0	1.0	9	9	1.1333333333333333	17	0.0	1.0	0.09999994155238308	0.5000012264101772	0.06309899672183858	0.5837012395640807	0.24449485764556284	0.6746163718694962	0.6810056552101675	0.5880015762851529	0	1.0	0.0
27	None	None	None	None	None	0	0	0	0	0	0	1.0	0	0	0	0	0	0	1.0	1	1	0.06666666666666667	1	0.0	0	0	0	0	0	0	0	0	0	0	0	0
7417	0.00032038103510178976	1.107894340380066e-06	-7.070370447459191e-07	0.9999999772781294	None	0.2	1	0.3333333333333333	4	0.8	12	0.20987654320987653	0.8	16	12	0	0	0	1.0	9	9	1.1333333333333333	17	0.0	1.0	0.09999530459957717	0.5018045244825171	0.08800049563833327	0.5363323454417146	0.09999999970022623	0.5000002774964306	0.5141305659468901	0.5127310161744503	0	1.0	0.0
6996	0.041339974538724004	0.029671885692905874	0.02441450126624196	0.9915070219783135	None	0.2	1	0.3333333333333333	4	0.8	12	0.20987654320987653	0.8	16	12	0	0	0	1.0	9	9	1.1333333333333333	17	0.0	1.0	0.09999999987399832	0.5000000220995939	0.07431504632588344	0.5404626750318281	0.09999958125218011	0.5008134170356274	0.5302328355221413	0.5137847700417218	0	1.0	0.0
4531	0.0004335586532003711	6.560801018066097e-05	-6.50690068001181e-05	0.9986747178179872	None	0	0	0.42857142857142855	3	0.75	6	0.3333333333333333	0.75	9	6	0	1	0	0.8333333333333334	5	6	0.6666666666666666	10	1.0	0.4	0.09975476704122543	0.5503016003598648	0.03327598648847464	0.6518537159771186	0.024414042307305175	0.5685561477009612	0.5926165769028092	0.5910601780494605	1.0	1.0	0.0
5937	0.0	0.0	0.0	0.9999999999999998	None	0	0	0	0	0	0	1.0	0	0	0	0	4	0	1.0	1	1	0.06666666666666667	1	1.0	0	0	0	0	0	0	0	0	0	0	0	0
5639	1.1885047253905598e-07	1.2187276676267415e-07	-1.0863461808306069e-08	0.9999839211397724	None	0.04	1	0.2692307692307692	14	0.6666666666666666	50	0.9506172839506173	0.16	23	12	53	0	0	1.0	9	9	5.133333333333334	77	0.0	0.9855072463768116	0.09999968935986027	0.5000007604400618	0.08972668806559611	0.7893297289951103	2.1647445383684329e-07	0.5000000000214315	0.6119266818368905	0.6083299539533061	0	0.13043478260869565	0.0
4390	0.007056970624803848	0.002070271995588577	0.001168298420522153	0.9952046357095176	None	0.2	1	0.3333333333333333	4	0.8	12	0.20987654320987653	0.8	16	12	0	0	0	1.0	9	9	1.1333333333333333	17	0.0	1.0	0.09999999747866178	0.5000003655712981	0.002922157458628147	0.5116792915467683	0.22756470627173525	0.7183112674965327	0.7148071212958911	0.5811775325332348	0	0.9375	0.0
954	None	None	None	None	None	0.5	1	0.6666666666666666	4	0.5714285714285714	4	0.36	0.5714285714285714	8	4	0	0	0	1.0	5	5	0.6	9	0.0	1.0	-0.09982380300694564	0.500443737340088	0.03178639562567027	0.536695295131585	1.5166941097927132e-07	0.5000637498753656	0.6365076667534929	0.5124204038759081	0	1.0	0.0
1596	None	None	None	None	None	0.08695652173913043	2	0.375	18	0.5362318840579711	37	0.8765432098765432	0.2898550724637681	37	20	33	1	0	1.0	9	9	4.733333333333333	71	0.018867924528301886	0.8923076923076924	0.014790351119971656	0.5242136294054188	0.09999995875036424	0.5000029852641186	3.087777444179248e-07	0.5007082349344987	0.6084240531479792	0.508313835455865	0.0	0.21621621621621623	0.0
5636	0.02498090633826801	0.017013514082974527	0.013627381976178141	0.9963804165367183	None	0.2	1	0.3333333333333333	4	0.8	12	0.20987654320987653	0.8	16	12	0	0	0	1.0	9	9	1.1333333333333333	17	0.0	1.0	0.0999998270963166	0.5000003100861746	-0.030006157876197488	0.684481391463932	0.15139779485984495	0.5525225110321434	0.6713078161878104	0.5813791871141177	0	0	0.0
4398	None	None	None	None	None	0.047619047619047616	1	0.29545454545454547	13	0.640625	41	0.8148148148148148	0.140625	17	9	48	0	0	1.0	9	9	4.4	66	0.0	0.8	0.2912462637296695	0.7482670190498772	-0.14967516442417783	0.9982497601784485	0.006126519313413512	0.5154199938038553	0.9154516426036984	0.9240796658595913	0	0.35294117647058826	0.0
6356	0.040712228710335335	0.029200036813276972	0.024209305198993298	0.9915182542501746	None	0.2	1	0.3333333333333333	4	0.8	12	0.20987654320987653	0.8	16	12	0	0	0	1.0	9	9	1.1333333333333333	17	0.0	1.0	0.09999999987399832	0.5000000220995939	0.07431504632588344	0.5404626750318281	0.09999958125218011	0.5008134170356274	0.5302328355221413	0.5137847700417218	0	1.0	0.0
6957	None	None	None	None	None	0	0	0.09259259259259259	5	0.8987341772151899	71	1.0	0.10126582278481013	12	8	68	0	0	1.0	9	9	5.4	81	0.0	1.0	0.09999998996377561	0.5000000245264055	-0.09919943536169816	0.6586320967849812	0.23166768565787965	0.5735093238191532	0.7809945867502234	0.5787870348563818	0	0	0.0
940	None	None	None	None	None	0	0	0.25	1	1.0	3	1.0	0	0	0	4	11	0	0.2	1	5	0.3333333333333333	5	0.9166666666666666	0	0	0	0	0	0	0	0	0	0	0	0
6798	0.0	0.0	0.0	1.0	None	0	0	0	0	0	0	1.0	0	0	0	0	0	0	1.0	1	1	0.06666666666666667	1	0.0	0	0	0	0	0	0	0	0	0	0	0	0
2776	None	None	None	None	None	0.1111111111111111	1	0.2857142857142857	6	0.7586206896551724	22	0.38271604938271603	0.7241379310344828	27	21	3	0	0	1.0	9	9	2.066666666666667	31	0.0	0.7272727272727273	0.12665301419803804	0.6016858924706093	0.3373140849719406	0.7319586209040063	9.628980253486408e-06	0.506747237955454	0.8041060177580688	0.6180680100768009	0	1.0	0.0
7504	0.03970168360503932	0.028842759160239918	0.02358308962012357	0.9917400082671037	None	0.2	1	0.3333333333333333	4	0.8	12	0.20987654320987653	0.8	16	12	0	0	0	1.0	9	9	1.1333333333333333	17	0.0	1.0	0.09999999987399832	0.5000000220995939	0.07431504632588344	0.5404626750318281	0.09999958125218011	0.5008134170356274	0.5302328355221413	0.5137847700417218	0	1.0	0.0
1040	None	None	None	None	None	0	0	0.1875	9	0.7681159420289855	53	0.8765432098765432	0.043478260869565216	7	3	63	7	0	1.0	9	9	4.733333333333333	71	0.05555555555555555	0.90625	0.01210342493187	0.5160623451708493	0.0003453025109663891	0.5041103878469012	3.9376160512846965e-15	0.5000000000001407	0.5140612589408444	0.5067257124587147	1.0	1.0	0.0
1030	None	None	None	None	None	0	0	0.23684210526315788	9	0.7090909090909091	39	0.7037037037037037	0.2909090909090909	23	16	33	0	0	1.0	9	9	3.8	57	0.0	0.875	0.0016010332873283022	0.5561670299651303	0.013750283776946265	0.5171357146142322	-0.12013104153716533	1.0	0.7128461899478199	1.0	0	0.7391304347826086	0.0
2368	None	None	None	None	None	0	0	0	0	0	0	1.0	0	0	0	0	0	0	1.0	1	1	0.06666666666666667	1	0.0	0	0	0	0	0	0	0	0	0	0	0	0
2385	None	None	None	None	None	1.0	1	1.0	4	0.0	0	0.5555555555555556	0	2	0	2	0	0	1.0	3	3	0.3333333333333333	5	0.0	1.0	0	0	0	0	0	0	0	0	0	0	0
1766	None	None	None	None	None	0	0	0.06	3	0.9452054794520548	69	0.9259259259259259	0	0	0	74	6	0	1.0	9	9	5.0	75	0.039473684210526314	0.9393939393939394	0	0	0	0	0	0	0	0	0	0	0
5590	1.2139542159460715e-07	1.048620509571699e-07	5.137006444065522e-11	0.9999808413552177	None	0	0	0.018518518518518517	1	1.0	79	1.0	0	0	0	80	0	0	1.0	9	9	5.4	81	0.0	1.0	0	0	0	0	0	0	0	0	0	0	0
3542	1.3309041896620227e-07	5.467928556580109e-09	-1.3819835057607779e-09	0.9999993717606983	None	0	0	0	0	0	0	1.0	0	0	0	0	0	0	1.0	1	1	0.06666666666666667	1	0.0	0	0	0	0	0	0	0	0	0	0	0	0
544	None	None	None	None	None	0	0	0.5	2	0.75	3	1.0	0.75	5	3	0	0	0	0.16666666666666666	1	6	0.4	6	0.0	0.4	0.0007408480971833442	0.5004822075895375	-0.03584833332309885	0.6685009529409706	0.004424797687436816	0.5176747465137882	0.576241625330295	0.5641503357099878	0	0	0.0
7497	0.040983837122967555	0.029127478322408466	0.023584525569788503	0.9915105754920682	None	0.2	1	0.3333333333333333	4	0.8	12	0.20987654320987653	0.8	16	12	0	0	0	1.0	9	9	1.1333333333333333	17	0.0	1.0	0.09999999987399832	0.5000000220995939	0.07431504632588344	0.5404626750318281	0.09999958125218011	0.5008134170356274	0.5302328355221413	0.5137847700417218	0	1.0	0.0
5448	0.009050582919810956	0.0008332913743156127	-0.0008293320535259019	0.9862939757799706	None	0.25	1	0.4	4	0.75	9	0.25925925925925924	0.75	13	9	0	0	0	0.6666666666666666	9	6	0.9333333333333333	14	0.0	1.0	0.18895692565521113	0.5858138317700486	0.17229528139437478	0.6030842586596799	0.0833911845322621	0.5695508013783027	0.6380160322590562	0.586216435867423	0	1.0	0.0
3441	5.241149946430741e-06	1.502306726838801e-06	1.4895770327651983e-06	0.9994485166625318	None	0	0	0.3333333333333333	2	0.8333333333333334	5	0.4	0.8333333333333334	7	5	0	1	0	0.8	4	5	0.5333333333333333	8	0.5	0	-0.053698789143689564	0.9999531290294017	0.03895911120157421	0.5350224342168263	1.4870001484342607e-21	0.5000000000000001	0.6372265573845134	0.966736380881447	1.0	1.0	0.0
2627	9.732866162593767e-05	3.9181079268514047e-07	-3.864874439116998e-07	0.9999999962241368	None	0.2	1	0.3333333333333333	4	0.8	12	0.20987654320987653	0.8	16	12	0	0	0	1.0	9	9	1.1333333333333333	17	0.0	1.0	-0.06264041408247761	0.6824930457541079	0.08701891715183986	0.5600153522718612	-0.020312611372716276	0.5108312247978248	0.6520927327946103	0.5866021121669688	0	0	0.0
1886	None	None	None	None	None	0	0	0.1276595744680851	6	0.8529411764705882	58	0.8641975308641975	0.029411764705882353	6	2	63	1	0	1.0	9	9	4.666666666666667	70	0.007936507936507936	0.9180327868852459	0.094921894511754	0.5086306230765224	0.008996641896024584	0.5954965662093246	0.0006347988414139238	0.5128102467543826	0.6053200052341885	0.5392949257575123	1.0	1.0	0.0
3938	0.0	0.0	0.0	0.9999999999999998	None	0	0	0	0	0	0	1.0	0	0	0	0	4	0	1.0	1	1	0.06666666666666667	1	1.0	0	0	0	0	0	0	0	0	0	0	0	0
3333	None	None	None	None	None	0	0	0.1951219512195122	8	0.7627118644067796	45	0.7530864197530864	0.15254237288135594	14	9	46	9	0	1.0	9	9	4.066666666666666	61	0.0989010989010989	0.8518518518518519	0.08490258043851039	0.5682315523137784	0.060023041687176926	0.5122497861016835	-0.035455378381058236	0.6727083295619923	0.6127086341802523	0.5861412833853704	1.0	1.0	0.0
2770	None	None	None	None	None	0.047619047619047616	1	0.4318181818181818	19	0.47619047619047616	30	0.8024691358024691	0.4444444444444444	46	28	18	0	0	1.0	9	9	4.333333333333333	65	0.0	0.7142857142857143	0.007896815128699572	0.6693607737678106	0.003269826076389175	0.6683045411363223	0.010103928126578246	0.6525570643783168	0.629211228702217	0.6634499944523706	0	0.06521739130434782	0.0
1635	None	None	None	None	None	0.3333333333333333	1	0.4444444444444444	4	0.7272727272727273	8	0.2653061224489796	0.7272727272727273	12	8	0	0	0	1.0	7	7	0.8666666666666667	13	0.0	0.6666666666666666	0.09871306111436581	0.5020696206522918	0.001972352732588884	0.6714672116949459	0.036485533377197746	0.665413079347514	0.6795420441477454	0.6154325436380842	0	1.0	0.0
4156	0.013949221885156042	0.0013260122900361274	0.0005340722894633409	0.9835418612186603	None	0	0	0.3333333333333333	3	0.8181818181818182	9	0.28888888888888886	0.8181818181818182	12	9	0	1	0	0.5555555555555556	9	5	0.8666666666666667	13	1.0	1.0	0.0975245171325099	0.5154010235110351	0.047996787160046295	0.5595821195828092	-0.19430022431531802	0.9488225272279919	0.812764101810618	0.7452943604436533	0.8333333333333334	0.8333333333333334	0.0
4034	0.0007503149778294777	0.0001481614992083021	1.021717743922859e-05	0.9992282553060764	None	0.2	1	0.3333333333333333	4	0.8	12	0.20987654320987653	0.8	16	12	0	0	0	1.0	9	9	1.1333333333333333	17	0.0	1.0	0.04486000049737384	0.5167016768687865	0.06821664297666355	0.5800696450410197	0.05465241981965865	0.5585593246872846	0.5375941372599964	0.5519129190451028	0	0.9375	0.0
2366	None	None	None	None	None	0	0	0	0	0	0	1.0	0	0	0	0	4	0	1.0	1	1	0.06666666666666667	1	1.0	0	0	0	0	0	0	0	0	0	0	0	0
173	None	None	None	None	None	0.2	1	0.3333333333333333	4	0.8	12	0.20987654320987653	0.8	16	12	0	0	0	1.0	9	9	1.1333333333333333	17	0.0	1.0	0.07272818166068512	0.9741836008613511	0.023953419444334916	0.5323138122142419	-0.08387108941303248	0.5446870019041344	0.6511582893273834	0.7880287496659266	0	0.8125	0.0
5028	0.025469380509243928	0.01686623869688698	0.013503683934786096	0.9963366164953605	None	0.2	1	0.3333333333333333	4	0.8	12	0.20987654320987653	0.8	16	12	0	0	0	1.0	9	9	1.1333333333333333	17	0.0	1.0	0.0999998270963166	0.5000003100861746	-0.030006157876197488	0.684481391463932	0.15139779485984495	0.5525225110321434	0.6713078161878104	0.5813791871141177	0	0	0.0
3769	0.0	0.0	0.0	0.9999999999999998	None	0	0	0	0	0	0	1.0	0	0	0	0	4	0	1.0	1	1	0.06666666666666667	1	1.0	0	0	0	0	0	0	0	0	0	0	0	0
7536	0.040543953860026946	0.029296230741551396	0.024123679712750208	0.9915900380040135	None	0.2	1	0.3333333333333333	4	0.8	12	0.20987654320987653	0.8	16	12	0	0	0	1.0	9	9	1.1333333333333333	17	0.0	1.0	0.09999999987399832	0.5000000220995939	0.07431504632588344	0.5404626750318281	0.09999958125218011	0.5008134170356274	0.5302328355221413	0.5137847700417218	0	1.0	0.0
7317	0.040159002006158386	0.029298143262536085	0.023946932930532468	0.9913214570630845	None	0.2	1	0.3333333333333333	4	0.8	12	0.20987654320987653	0.8	16	12	0	0	0	1.0	9	9	1.1333333333333333	17	0.0	1.0	0.09999999987399832	0.5000000220995939	0.07431504632588344	0.5404626750318281	0.09999958125218011	0.5008134170356274	0.5302328355221413	0.5137847700417218	0	1.0	0.0
1353	None	None	None	None	None	0	0	0	0	0	0	1.0	0	0	0	0	4	0	1.0	1	1	0.06666666666666667	1	1.0	0	0	0	0	0	0	0	0	0	0	0	0
6884	0.02388119073297114	0.006643374712813167	0.004879289918553895	0.9901115220283087	None	0.25	1	0.36363636363636365	4	0.7857142857142857	11	0.2222222222222222	0.7857142857142857	15	11	0	0	0	0.8888888888888888	9	8	1.0666666666666667	16	0.0	1.0	0.3456124273155091	0.621258324305825	0.09985794852875739	0.5005699192715101	0.09999891947750927	0.5001927753928952	0.7610209341830767	0.5414002778985385	0	0.5333333333333333	0.0
76	None	None	None	None	None	0.3333333333333333	1	0.5	4	0.7	7	0.2857142857142857	0.7	11	7	0	0	0	0.8571428571428571	7	6	0.8	12	0.0	0.6666666666666666	0.009935005947071597	0.5159754739898538	-0.07859465231702985	0.5247621445344395	0.023872638636451976	0.5705593779481593	0.6188643650679458	0.5371967416966281	0	0.7272727272727273	0.0
3069	2.918591269324972e-06	1.6430952354674245e-06	4.4068350623774664e-08	0.9995216396784774	None	1.0	1	0.8	4	0.4	2	0.4375	0.4	6	2	0	0	0	1.0	4	4	0.4666666666666667	7	0.0	0.6666666666666666	0.03530308055287652	0.5137870966905387	0.0006852152951815812	0.5019688555732424	-0.03237297630116011	0.6452639549951744	0.5875948542376298	0.5548881855776254	0	0	0.0
219	None	None	None	None	None	0	0	0	0	0	0	1.0	0	0	0	0	0	0	1.0	1	1	0.06666666666666667	1	0.0	0	0	0	0	0	0	0	0	0	0	0	0
4691	None	None	None	None	None	0.25	2	0.5555555555555556	10	0.44	11	0.5510204081632653	0.28	15	7	11	2	0	1.0	7	7	1.8	27	0.1111111111111111	0.6956521739130435	0.010258262508153345	0.6885829256751812	-0.08963154885425986	0.6573401078651089	0.05836517252439436	0.6783010736759698	0.6843073867765462	0.674874099750374	1.0	1.0	0.0
563	None	None	None	None	None	0	0	0.037037037037037035	2	0.9743589743589743	76	0.9876543209876543	0	0	0	79	1	0	1.0	9	9	5.333333333333333	80	0.006172839506172839	0.9859154929577465	0	0	0	0	0	0	0	0	0	0	0
5768	0.0041475415621605675	0.0024303373995525246	0.0020262297539880656	0.9951922402644513	None	0.2	1	0.3333333333333333	4	0.8	12	0.20987654320987653	0.8	16	12	0	0	0	1.0	9	9	1.1333333333333333	17	0.0	1.0	0.09999837656079426	0.5000136929522497	-0.13366586801830738	0.718328070684698	0.06639798110091417	0.6682526005893121	0.7370982199524144	0.6330932932187179	0	1.0	0.0
7508	0.0	0.0	0.0	0.9999999999999998	None	0	0	0	0	0	0	1.0	0	0	0	0	4	0	1.0	1	1	0.06666666666666667	1	1.0	0	0	0	0	0	0	0	0	0	0	0	0
6336	0.00021683556450011657	2.866901036260513e-06	2.830352468214589e-06	0.999989323760378	None	0.3333333333333333	1	0.5	4	0.6666666666666666	6	0.3142857142857143	0.6666666666666666	10	6	0	0	0	0.7142857142857143	7	5	0.7333333333333333	11	0.0	1.0	0.022352207927764284	0.506658535352158	0.0007544521977344088	0.502243486919396	0.09632053018468086	0.5573316422901854	0.601214066734005	0.5221479416824182	0	1.0	0.0
5248	0.010340948498774757	0.005387230928149432	0.005337153974595358	0.9900913616727347	None	0.2	1	0.3333333333333333	4	0.8	12	0.20987654320987653	0.8	16	12	0	0	0	1.0	9	9	1.1333333333333333	17	0.0	1.0	0.09643806260733187	0.5671116372787659	0.014017258510706726	0.5672913279777555	0.816971470035097	0.9999628940657932	0.9900328763868914	0.9729029739955504	0	1.0	0.0
2558	3.843434279015097e-09	3.3522760095945886e-09	3.5809320066043893e-10	0.999999827014632	None	0	0	0	0	0	0	1.0	0	0	0	0	1	0	1.0	1	1	0.06666666666666667	1	0.25	0	0	0	0	0	0	0	0	0	0	0	0
2736	1.241846924702408e-07	1.2418675527087074e-07	4.0469310893095565e-11	0.9999857251114775	None	0	0	0.018518518518518517	1	1.0	79	1.0	0	0	0	80	0	0	1.0	9	9	5.4	81	0.0	1.0	0	0	0	0	0	0	0	0	0	0	0
6921	0.01978611522068372	0.01587771971613741	0.015877703031738542	0.9824031320800201	None	0.2	1	0.3333333333333333	4	0.8	12	0.20987654320987653	0.8	16	12	0	0	0	1.0	9	9	1.1333333333333333	17	0.0	1.0	0.09999999997968695	0.5000000022662544	0.05990552455206706	0.5730750108282627	0.3036767813287621	0.6794406165610621	0.7566599179493988	0.5862627273194829	0	1.0	0.0
5361	1.2484188636957404e-07	1.1329173984517061e-07	4.852394948333602e-11	0.9999823825333364	None	0	0	0.018518518518518517	1	1.0	79	1.0	0	0	0	80	0	0	1.0	9	9	5.4	81	0.0	1.0	0	0	0	0	0	0	0	0	0	0	0
2674	3.960216170687694e-09	3.849097071749192e-09	3.693958631174184e-09	0.9999998812982575	None	0	0	0	0	0	0	1.0	0	0	0	0	1	0	1.0	1	1	0.06666666666666667	1	0.25	0	0	0	0	0	0	0	0	0	0	0	0
1600	None	None	None	None	None	0	0	0.6	3	0.6	3	0.4666666666666667	0.6	6	3	0	0	0	0.6	3	5	0.4666666666666667	7	0.0	1.0	0.08221365488518609	0.5203075377494191	0.2755324902826971	0.7052712103925632	0.09982797343253365	0.5012353444143668	0.7082574480722998	0.5792221430866079	0	1.0	0.0
1896	None	None	None	None	None	0	0	0.5	2	0.75	3	1.0	0.75	5	3	0	0	0	0.16666666666666666	1	6	0.4	6	0.0	0.4	0.25415488106724987	0.530065969678459	4.0268253725693214e-05	0.5009770263473771	0.09985667236617633	0.5069254263738319	0.7398840318724962	0.5126656843258605	0	1.0	0.0
874	None	None	None	None	None	0	0	0	0	0	0	1.0	0	0	0	0	0	0	1.0	1	1	0.06666666666666667	1	0.0	0	0	0	0	0	0	0	0	0	0	0	0
7117	3.3459263688902744e-05	7.297247856235658e-07	-7.278191790092391e-07	0.9952983699063942	None	0	0	0.35	7	0.5714285714285714	16	0.75	0.03571428571428571	3	1	26	8	0	0.625	8	5	2.0	30	0.14814814814814814	0.48	0.09720691971050238	0.6338228063511904	0.06899397853021612	0.5199454559934773	0.09989602849237691	0.5022633057331879	0.5348850262715412	0.5529284227067947	0.0	0	0.0
1196	None	None	None	None	None	0	0	1.0	2	0.0	0	0.75	0	2	0	0	2	0	1.0	2	2	0.2	3	1.0	0	0	0	0	0	0	0	0	0	0	0	0
292	None	None	None	None	None	0.25	1	0.36363636363636365	4	0.7857142857142857	11	0.2222222222222222	0.7857142857142857	14	11	1	0	0	0.8888888888888888	9	8	1.0666666666666667	16	0.0	1.0	0.0653967309848315	0.5265167952857523	0.01259060649420271	0.5762196226091384	-0.056270550691734644	0.6378480120451226	0.6192371000098125	0.5809056126651033	0	1.0	0.0
3420	0.001702073613299468	0.0009062024335757769	0.0008637106429546916	0.9991733438558306	None	0.3333333333333333	1	0.5	4	0.7	7	0.2857142857142857	0.7	11	7	0	0	0	0.8571428571428571	6	7	0.8	12	0.0	0.6666666666666666	0.09512754328812198	0.5938166895085826	0.09984449404129019	0.500073939407696	-0.04210312890575259	0.678390180507532	0.6597682476594343	0.5927829078382724	0	1.0	0.0
1122	None	None	None	None	None	0.14285714285714285	2	0.3	9	0.7209302325581395	31	0.5555555555555556	0.37209302325581395	23	16	21	0	0	1.0	9	9	3.0	45	0.0	0.8888888888888888	0.3650139304980586	0.657016826665955	0.0044396365336986	0.5671305802022002	0.07396142455648495	0.6373572295937968	0.8187664620324028	0.6212125160097993	0	0.6521739130434783	0.0
565	None	None	None	None	None	0	0	0.75	3	0.3333333333333333	1	0.5555555555555556	0.3333333333333333	4	1	0	0	0	1.0	3	3	0.3333333333333333	5	0.0	1.0	0.024637988189103777	0.5466007195533553	0.09999999999398328	0.5000000000142854	0.026431521111083635	0.5898309395344075	0.5961030254561225	0.5457229044476702	0	0	0.0
5036	0.00013220676916972138	7.461144420855798e-05	1.4335526304753335e-05	0.9993398215865178	None	0	0	0.07547169811320754	4	0.922077922077922	71	0.9753086419753086	0.012987012987012988	5	1	73	0	0	1.0	9	9	5.266666666666667	79	0.0	0.9714285714285714	0.05957363292924488	0.5536441232990083	0.07294369823434288	0.6517115550452397	0.32651845012450104	0.5931696608367147	0.7799614325988129	0.6002132211021811	0	1.0	0.0
5573	0.006221541966735048	0.0005132657352803733	-0.00021459516730621035	0.9931516536806261	None	0.2	1	0.3333333333333333	4	0.8	12	0.20987654320987653	0.8	16	12	0	0	0	1.0	9	9	1.1333333333333333	17	0.0	1.0	0.01057369047927323	0.6671512555797969	-0.07509479259589033	0.5656434272298779	0.33452092223713203	0.6535212993282966	0.8456628766670802	0.6297925217460034	0	0.9375	0.0
6077	0.00012425446830681747	5.328379365636523e-06	5.000859405708739e-06	0.999873759454969	None	0.25	1	0.4	4	0.75	9	0.25	0.75	13	9	0	0	0	0.875	8	7	0.9333333333333333	14	0.0	0.8571428571428571	0.09921956463067644	0.5228912554833399	0.004116113679362128	0.6327542642992239	0.03619668684349828	0.5345389256585975	0.5969419753700093	0.5641491816921985	0	1.0	0.0
525	None	None	None	None	None	0	0	1.0	1	0	0	1.0	0	1	0	0	3	0	0.5	1	2	0.13333333333333333	2	1.0	0	0	0	0	0	0	0	0	0	0	0	0
5167	0.0	0.0	0.0	0.9999999999999998	None	0	0	0	0	0	0	1.0	0	0	0	0	4	0	1.0	1	1	0.06666666666666667	1	1.0	0	0	0	0	0	0	0	0	0	0	0	0
5782	None	None	None	None	None	0.043478260869565216	1	0.32653061224489793	16	0.5915492957746479	42	0.9012345679012346	0.39436619718309857	44	28	28	0	0	1.0	9	9	4.866666666666666	73	0.0	0.9538461538461539	0.09999999884268643	0.5000000037327725	0.09610615550577575	0.5971240092209978	-0.09999732219612206	0.5000103774853982	0.7178352578435071	0.5327478479386597	0	1.0	0.0
2792	0.005829082188571218	0.0015741078974028573	-0.0008115643185392889	0.9925480647069053	None	0.2	1	0.3333333333333333	4	0.8	12	0.20987654320987653	0.8	16	12	0	0	0	1.0	9	9	1.1333333333333333	17	0.0	1.0	2.1480985401811494e-05	0.5006679585010307	0.16129430928289273	1.0	0.12557999130432176	0.986042343266035	0.7866734694701736	1.0	0	1.0	0.0
441	None	None	None	None	None	0	0	0.3333333333333333	2	0.7142857142857143	5	0.75	0	0	0	8	9	0	0.75	3	4	0.6	9	0.45	0.8	0	0	0	0	0	0	0	0	0	0	0
5319	0.00037219155412321933	1.5473578705795334e-06	-1.083451939415502e-06	0.9999999670761586	None	0.2	1	0.3333333333333333	4	0.8	12	0.20987654320987653	0.8	16	12	0	0	0	1.0	9	9	1.1333333333333333	17	0.0	1.0	0.09999471302337734	0.5001250650898352	0.08253300667825618	0.5817085431140604	0.21293276131037708	0.6628555508716905	0.6342792233419563	0.5830837957491435	0	0.625	0.0
1299	None	None	None	None	None	0	0	0	0	0	0	1.0	0	0	0	0	0	0	1.0	1	1	0.06666666666666667	1	0.0	0	0	0	0	0	0	0	0	0	0	0	0
3876	0.0012507221966727069	5.738835536784588e-05	-3.541259111134343e-06	0.9975492500410266	None	0	0	0.5	2	0.75	3	0.6	0.75	5	3	0	0	0	0.4	5	2	0.4	6	0.0	0	0.03718403679459067	0.6526107325619823	0.09820336232030473	0.5099238538604705	0.09999999817305001	0.5000000015020338	0.5679249373956506	0.5556217975036503	0	1.0	0.0
2698	0.001711133384526038	0.00039448898916142526	0.0002955725921964742	0.9963416141056428	None	0.2	1	0.5	6	0.4666666666666667	7	0.4722222222222222	0.26666666666666666	9	4	7	0	0	1.0	6	6	1.1333333333333333	17	0.0	0.36363636363636365	0.09961376598685553	0.5046497016832723	0.08501363578735512	0.5166802462660597	0.05277331239624864	0.5486434821041616	0.5479419347926208	0.5233610123473179	0	1.0	0.0
1071	None	None	None	None	None	0	0	0.6	3	0.6	3	0.5833333333333334	0.6	5	3	1	0	0	0.3333333333333333	2	6	0.4666666666666667	7	0.0	0.4	0.04050049046515834	0.5573866874551077	-0.2799973534594736	0.6207493029203194	2.8324082888686602e-05	0.5002920470370088	0.8061301981091101	0.5600800447019243	0	0	0.0
6178	7.358213519101603e-08	6.90573463535213e-08	1.9642744601182664e-08	0.9999878377724105	None	0	0	0.058823529411764705	3	0.9459459459459459	70	0.9382716049382716	0.013513513513513514	2	1	73	0	0	1.0	9	9	5.066666666666666	76	0.0	0.9411764705882353	0.09999996485155607	0.5000000307317779	4.5136508968869757e-10	0.5000000011284108	0.0007005484664432936	0.5007133092348098	0.6153277325160333	0.5002377805083805	0	1.0	0.0
366	None	None	None	None	None	0	0	0	0	0	0	1.0	0	0	0	0	4	0	1.0	1	1	0.06666666666666667	1	1.0	0	0	0	0	0	0	0	0	0	0	0	0
2443	None	None	None	None	None	0	0	0.22727272727272727	5	0.7333333333333333	22	0.7619047619047619	0.36666666666666664	14	11	17	3	0	0.8571428571428571	6	7	2.1333333333333333	32	0.08571428571428572	0.88	-0.03980641550620613	0.5216608103521843	-0.07163262746464358	0.5852705731410711	-0.13413241630572878	0.8126676188576267	0.6112726210291403	0.6531379135888942	1.0	1.0	0.0
1271	None	None	None	None	None	0.2	1	0.3333333333333333	4	0.8	12	0.20987654320987653	0.8	16	12	0	0	0	1.0	9	9	1.1333333333333333	17	0.0	1.0	0.022722868210190317	0.6024738387794483	0.056664573777533	0.654995429679984	-0.023929436433109397	0.6386481356624004	0.6258203957909301	0.6323051023353479	0	1.0	0.0
6583	0.013071686582984358	0.003999775571679157	0.0005158206811932336	0.9944230164475669	None	0.2	1	0.3333333333333333	4	0.8	12	0.20987654320987653	0.8	16	12	0	0	0	1.0	9	9	1.1333333333333333	17	0.0	1.0	0.099999999246607	0.5000000068902434	0.09558809080368307	0.528352403781157	0.09999999537938176	0.5000083777252754	0.5051948244865483	0.5094626152326719	0	0.25	0.0
7267	0.04163465159879377	0.029140342690544673	0.024045378821616146	0.9914150794922952	None	0.2	1	0.3333333333333333	4	0.8	12	0.20987654320987653	0.8	16	12	0	0	0	1.0	9	9	1.1333333333333333	17	0.0	1.0	0.09999999987399832	0.5000000220995939	0.07431504632588344	0.5404626750318281	0.09999958125218011	0.5008134170356274	0.5302328355221413	0.5137847700417218	0	1.0	0.0
681	None	None	None	None	None	0	0	0.3333333333333333	3	0.8181818181818182	9	0.28888888888888886	0.8181818181818182	12	9	0	0	0	0.5555555555555556	9	5	0.8666666666666667	13	0.0	1.0	0.27807128452411034	0.6869604318362679	-0.09331668321576984	0.5265986088799705	0.05798507299017976	0.5878341214541398	0.8258300259717191	0.6024826595698943	0	1.0	0.0
3867	0.004279906594216739	0.0018786225612518466	0.0017964390476650916	0.9984525916276882	None	0.2	1	0.3333333333333333	4	0.8	12	0.20987654320987653	0.8	16	12	0	0	0	1.0	9	9	1.1333333333333333	17	0.0	1.0	0.034587587026293345	0.6458043885366146	-0.11463642034708683	0.9999162608955275	0.08636845316046696	0.5612917110965957	0.7525201239304518	0.9680648369680767	0	1.0	0.0
6144	0.001201857278591745	0.00022862122979340016	-0.00022856809472609937	0.9965654038733378	None	0	0	0.25	1	1.0	3	1.0	1.0	4	3	0	3	0	0.2	1	5	0.3333333333333333	5	1.0	0	0.09999951110367408	0.500002426982319	0.0766518141963461	0.5855826589468763	0.09968898469453451	0.5043704879206878	0.5273072106840576	0.5302319041825628	1.0	1.0	0.0
6783	0.04058934630478379	0.03010540170282982	0.025015831442267954	0.9915635084580319	None	0.2	1	0.3333333333333333	4	0.8	12	0.20987654320987653	0.8	16	12	0	0	0	1.0	9	9	1.1333333333333333	17	0.0	1.0	0.09999999987399832	0.5000000220995939	0.07431504632588344	0.5404626750318281	0.09999958125218011	0.5008134170356274	0.5302328355221413	0.5137847700417218	0	1.0	0.0
6928	0.000591217606238352	2.265378389704946e-06	-1.645271916981784e-06	0.999965304841418	None	0.2	1	0.3333333333333333	4	0.8	12	0.20987654320987653	0.8	16	12	0	0	0	1.0	9	9	1.1333333333333333	17	0.0	1.0	0.09999999249488442	0.5000000331354095	0.07124467100642493	0.599273552544716	0.09991378903269169	0.5210113842332643	0.5470530669543074	0.5404558964382882	0	1.0	0.0
7012	0.015131411844517826	0.004138111077910655	0.003921025873231857	0.986375290747484	None	0.2	1	0.3333333333333333	4	0.8	12	0.20987654320987653	0.8	16	12	0	0	0	1.0	9	9	1.1333333333333333	17	0.0	1.0	7.902762784127648e-27	0.5	0.08802197044350313	0.518373586502909	0.06679177827954892	0.998847329610756	0.7016640877390401	0.907152259627445	0	0.9375	0.0
1219	None	None	None	None	None	0	0	0	0	0	0	1.0	0	0	0	0	4	0	1.0	1	1	0.06666666666666667	1	1.0	0	0	0	0	0	0	0	0	0	0	0	0
6596	0.0046230774210567	0.0003216500665104136	-0.0003104770495600665	0.9985013224246808	None	0	0	0.22916666666666666	11	0.7142857142857143	50	0.8888888888888888	0.18571428571428572	21	13	50	8	0	1.0	9	9	4.8	72	0.08333333333333333	0.9230769230769231	0.09999999999906363	0.5000000051213169	0.015921419240285863	0.5538723752899556	0.09802132814676945	0.635685690526282	0.6088433327583312	0.5640639735549327	0.0	0.7619047619047619	0.0
5733	0.009370563215570357	0.0016013515410263743	-8.361095755002093e-07	0.996489688140336	None	0.2	1	0.3333333333333333	4	0.8	12	0.20987654320987653	0.8	16	12	0	0	0	1.0	9	9	1.1333333333333333	17	0.0	1.0	7.902762784127648e-27	0.5	0.09026174604859906	0.5441392126305213	0.09999998438556365	0.5000325896688709	0.6106993252411422	0.5147580458831946	0	1.0	0.0
2288	None	None	None	None	None	0	0	0.13953488372093023	6	0.8387096774193549	52	0.7901234567901234	0.04838709677419355	3	3	60	16	0	1.0	9	9	4.266666666666667	64	0.12903225806451613	0.7931034482758621	3.855014995626245e-12	0.5000000000879341	0.06217980235382157	0.502729407216815	0.8149111143031857	0.670504285392488	0.9759594293837053	0.5598273742034521	0.0	0	0.0
4149	1.4393326563769159e-05	4.544614649059228e-06	-2.860520137028625e-09	0.9987341755491698	None	0	0	0.5	2	0.75	3	0.6	0.75	5	3	0	0	0	0.4	5	2	0.4	6	0.0	0	0.09968565333391935	0.5	0.37128810870810197	0.9999994754353132	0	0.5	0.8624001486322541	0.9919996081241315	0	1.0	0.0
756	None	None	None	None	None	0.2	1	0.3333333333333333	4	0.8	12	0.20987654320987653	0.8	16	12	0	0	0	1.0	9	9	1.1333333333333333	17	0.0	1.0	0.12779256264000463	0.5652731493563132	0.056120876268747885	0.601291410330541	-0.09999999993113076	0.5000022006931858	0.7238504174970533	0.5558862472337859	0	1.0	0.0
1611	None	None	None	None	None	0.3333333333333333	1	0.5	4	0.6666666666666666	6	0.3055555555555556	0.6666666666666666	10	6	0	0	0	1.0	6	6	0.7333333333333333	11	0.0	0.8	0.09618603351078811	0.5040887018870539	0.028614458848763975	0.5685469103579631	0.12642434516299902	0.6042980094300093	0.6014805561857859	0.5593592709172862	0	1.0	0.0
6937	1.2509088834490171e-07	1.2462700028002255e-07	4.1288414575398217e-11	0.9999854185524983	None	0	0	0.018518518518518517	1	1.0	79	1.0	0	0	0	80	0	0	1.0	9	9	5.4	81	0.0	1.0	0	0	0	0	0	0	0	0	0	0	0
7392	None	None	None	None	None	0.05263157894736842	1	0.275	11	0.6896551724137931	40	0.8333333333333334	0.4482758620689655	34	26	25	7	0	0.8888888888888888	8	9	4.0	60	0.15217391304347827	0.7924528301886793	0.09999999996745025	0.5000000070836115	-0.24790926772880306	1.0	0.051332521139987784	0.6872773008964679	0.9584084113756214	0.9999999956507359	1.0	1.0	0.0
1818	None	None	None	None	None	0	0	0	0	0	0	1.0	0	0	0	0	4	0	1.0	1	1	0.06666666666666667	1	1.0	0	0	0	0	0	0	0	0	0	0	0	0
5227	0.009154054624459455	0.008654242275817198	0.0067142338152551065	0.9951412924819331	None	0.2	1	0.3333333333333333	4	0.8	12	0.20987654320987653	0.8	16	12	0	0	0	1.0	9	9	1.1333333333333333	17	0.0	1.0	0.09999984925668248	0.5000038304488823	0.16398607272732693	0.999999999977988	0.38456313610542375	0.6403014878096068	0.8466184555375977	0.999768810549416	0	0.9375	0.0
5004	0.00018426386482171705	1.8791929123714903e-05	-1.8683566199031955e-05	0.9999958638276997	None	0	0	0.25	1	1.0	3	1.0	1.0	4	3	0	3	0	0.2	1	5	0.3333333333333333	5	1.0	0	0.09999999974491425	0.5000000003533501	0.035465719026920854	0.5506950440236341	0.01668868189469566	0.6629034720554798	0.6105686508976134	0.5727907366276294	1.0	1.0	0.0
5536	0.024779581801471724	0.016018761566820854	0.012337083372251608	0.9964107366291378	None	0.2	1	0.3333333333333333	4	0.8	12	0.20987654320987653	0.8	16	12	0	0	0	1.0	9	9	1.1333333333333333	17	0.0	1.0	0.0999998270963166	0.5000003100861746	-0.030006157876197488	0.684481391463932	0.15139779485984495	0.5525225110321434	0.6713078161878104	0.5813791871141177	0	0	0.0
370	None	None	None	None	None	0.2	1	0.3333333333333333	4	0.8	12	0.20987654320987653	0.8	16	12	0	0	0	1.0	9	9	1.1333333333333333	17	0.0	1.0	-0.05914225115330283	0.6625710901968291	-0.04028972541373223	0.6576890000401766	0.04073346910989507	0.5316070055031242	0.6273577300548591	0.6188792933352726	0	0.9375	0.0
6587	0.009134862663499237	0.004474879245682309	0.004388220143075857	0.9828224063175596	None	0.2	1	0.3333333333333333	4	0.8	12	0.20987654320987653	0.8	16	12	0	0	0	1.0	9	9	1.1333333333333333	17	0.0	1.0	0.2475896736320343	0.6332539552177538	0.09996484102654284	0.5000557874559635	0.09999941985209451	0.5009956780509668	0.667262509628865	0.5457390842337917	0	1.0	0.0
7258	None	None	None	None	None	0.08333333333333333	1	0.3076923076923077	8	0.6666666666666666	24	0.7037037037037037	0.4166666666666667	23	15	14	0	0	0.6666666666666666	6	9	2.533333333333333	38	0.0	0.75	0.09999988560178237	0.5000123910007088	0.03135527653532132	0.5732103292259398	0.07652843178229676	0.6751653074385907	0.5696305075948421	0.5847290477558978	0	0.9565217391304348	0.0
4055	6.270656221886408e-05	1.3892478713795197e-08	-1.2379497962018552e-10	0.9999888520164174	None	0	0	0.5333333333333333	8	0.3	6	0.5238095238095238	0.15	6	3	15	11	0	0.8571428571428571	6	7	1.4666666666666666	22	0.3548387096774194	0.6666666666666666	5.7535318432429574e-18	0.5000000000000071	0.09556479072442976	0.5124094410057097	-0.08607561356470077	0.5128655878281494	0.6765398757357914	0.5084260083246409	0.0	0	0.0
4370	0.0	0.0	0.0	0.9999999999999998	None	0	0	0	0	0	0	1.0	0	0	0	0	4	0	1.0	1	1	0.06666666666666667	1	1.0	0	0	0	0	0	0	0	0	0	0	0	0
3095	1.3870131878236197e-05	4.530522003639493e-07	-1.0905259102474432e-09	0.9940109200263819	None	0	0	0.03333333333333333	1	1.0	42	0.9777777777777777	0	0	0	43	0	0	0.5555555555555556	5	9	2.933333333333333	44	0.0	0.9743589743589743	0	0	0	0	0	0	0	0	0	0	0
2849	7.3198428094983e-05	6.982865879442222e-07	-6.293844333312183e-07	0.9999979923711173	None	0.5	1	0.6666666666666666	4	0.5714285714285714	4	0.36	0.5714285714285714	8	4	0	0	0	1.0	5	5	0.6	9	0.0	1.0	0.14544417476913124	0.553098752168206	0.02424620693780627	0.5639523078800155	-0.1044985948421973	0.6301793752056835	0.7358117646483022	0.5828460617109358	0	1.0	0.0
1771	None	None	None	None	None	0	0	0.3333333333333333	2	0.8571428571428571	6	0.36	0.8571428571428571	8	6	0	1	0	1.0	5	5	0.6	9	0.5	0	0.22759778422488003	0.6309461397009913	-0.07592455393758109	0.566147091455705	-0.0999860004199304	0.5000503711182439	0.8115767378684067	0.5664895141611517	1.0	1.0	0.0
1413	None	None	None	None	None	0.2	1	0.3333333333333333	4	0.8	12	0.20987654320987653	0.8	16	12	0	0	0	1.0	9	9	1.1333333333333333	17	0.0	1.0	-0.052233100056779905	0.6338192245297924	-0.07459977520604262	0.613420068249781	0.009248525656364115	0.6899255844105782	0.6406914791422194	0.646427644845605	0	1.0	0.0
6952	None	None	None	None	None	0.1111111111111111	1	0.42857142857142855	9	0.5172413793103449	15	0.8857142857142857	0.3103448275862069	18	9	12	3	0	0.7142857142857143	7	5	2.066666666666667	31	0.15789473684210525	0.46153846153846156	0.38239828887340777	0.6353142655626992	-0.04213529453271523	0.5674111247825544	0.08281415777637957	1.0	0.8741362822057082	1.0	1.0	0.8888888888888888	0.0
7124	0.0038500771082473537	0.0014539156582364006	0.0007435249815010482	0.992966126888288	None	0.2	1	0.3333333333333333	4	0.8	12	0.20987654320987653	0.8	16	12	0	0	0	1.0	9	9	1.1333333333333333	17	0.0	1.0	0.09999999999382725	0.5000000044660919	0.007917633614194609	0.5163264247198424	-0.05492402920260177	0.6799343898560021	0.6543579434978005	0.5678128298827229	0	0.5625	0.0
4205	0.00020276989590477782	9.563553794652903e-07	5.131287883341323e-08	0.9999893455247922	None	0	0	0.3333333333333333	2	0.8571428571428571	6	0.36	0.8571428571428571	8	6	0	2	0	1.0	5	5	0.6	9	1.0	0	-0.09508932289867619	0.5095905659345455	0.09999940544251676	0.5000040988397841	0.09999990667997352	0.5000228777034539	0.7149722702299249	0.503206195691032	1.0	1.0	0.0
3434	0.006210293729229429	0.004640990179271518	0.003404423957288505	0.9939897244702387	None	0.25	1	0.4	4	0.75	9	0.25925925925925924	0.75	13	9	0	0	0	0.6666666666666666	6	9	0.9333333333333333	14	0.0	1.0	0.09211169649214418	0.5	0.09295190572616052	0.5400364464754905	0.05446429361912836	0.5550987547734461	0.5485472960374946	0.5317723872458012	0	1.0	0.0
3318	0.0005246810103403048	0.00030101288852818736	0.0003008401582331313	0.9991940389933518	None	0	0	0.5	3	0.7142857142857143	5	0.42857142857142855	0.7142857142857143	8	5	0	1	0	0.42857142857142855	3	7	0.6	9	1.0	0.6666666666666666	-0.0979426366702831	0.6035621772398131	0.09966364026994623	0.5005815817405272	-0.0541838306745779	0.5328220742717505	0.6994562871338442	0.5460469497290923	1.0	1.0	0.0
6651	0.00955590201015424	0.004871756413660515	0.004788676194735486	0.9827843102796754	None	0.2	1	0.3333333333333333	4	0.8	12	0.20987654320987653	0.8	16	12	0	0	0	1.0	9	9	1.1333333333333333	17	0.0	1.0	0.2475896736320343	0.6332539552177538	0.09996484102654284	0.5000557874559635	0.09999941985209451	0.5009956780509668	0.667262509628865	0.5457390842337917	0	1.0	0.0
1226	None	None	None	None	None	0	0	1.0	1	0	0	1.0	0	1	0	0	1	0	0.5	1	2	0.13333333333333333	2	0.3333333333333333	0	0	0	0	0	0	0	0	0	0	0	0
5600	0.007249201682378353	0.0021500189350405446	-0.0020295745564518426	0.9851962142875338	None	0.25	1	0.4	4	0.7692307692307693	10	0.23809523809523808	0.7692307692307693	14	10	0	0	0	0.7777777777777778	9	7	1.0	15	0.0	1.0	0.2642888768924373	0.626213416531596	0.017508715735018658	0.5185500703488549	0.09995927566819554	0.5150917987714528	0.7318744541422627	0.5540073234294685	0	1.0	0.0
468	None	None	None	None	None	0	0	0.6666666666666666	2	0.5	1	0.6666666666666666	0.5	3	1	0	2	0	0.6666666666666666	3	2	0.26666666666666666	4	1.0	0	-0.06543624431924341	0.5615725331141476	0.0847466853278343	0.5471815339633909	-0.09998616830453325	0.5000143567725562	0.6850336217998229	0.5363435648602896	1.0	1.0	1.0
1707	None	None	None	None	None	0	0	0.5	1	1.0	1	0.75	0	0	0	2	7	0	1.0	2	2	0.2	3	0.875	0	0	0	0	0	0	0	0	0	0	0	0
3667	0.0011912065173018483	7.498520881095417e-05	6.90705689985666e-05	0.9988666213437781	None	0.25	1	0.4	4	0.7692307692307693	10	0.23809523809523808	0.7692307692307693	14	10	0	0	0	0.7777777777777778	9	7	1.0	15	0.0	1.0	0.039604198723591076	0.5797711727301825	4.456493134872978e-25	0.5	0.08830637693339666	0.5411413121432666	0.598536705047272	0.5404755925499338	0	1.0	0.0
5629	0.006964634880470226	0.00634194060142438	-0.0005648974073445078	0.9970223557056469	None	0.25	1	0.4	4	0.7692307692307693	10	0.23809523809523808	0.7692307692307693	14	10	0	0	0	0.7777777777777778	9	7	1.0	15	0.0	1.0	0.09999996302196243	0.5000060590641876	0.08624469832492301	0.5836678687033151	0.39757694347719424	0.6206652325383369	0.8042252808124659	0.5687489168059748	0	0.2857142857142857	0.0
3385	0.003346646301787592	0.0005308288643754798	0.00016934088846247357	0.993070387567437	None	0.2	1	0.3333333333333333	4	0.8	12	0.20987654320987653	0.8	16	12	0	0	0	1.0	9	9	1.1333333333333333	17	0.0	1.0	-0.1355339929559374	1.0	-0.09982817104336535	0.5023429802438512	0.0179673147640702	0.6564150377497616	0.7141223570675156	0.9999999922527348	0	0.4375	0.0
2892	0.0005154050968427449	4.209063228774409e-06	-1.3082686630954913e-06	0.9999999859371254	None	0.2	1	0.3333333333333333	4	0.8	12	0.20987654320987653	0.8	16	12	0	0	0	1.0	9	9	1.1333333333333333	17	0.0	1.0	0.0006815943793342974	0.5012586293354324	-0.41920090787143993	0.9611519721456615	0.0995010581736995	0.5559740890348474	0.9049354463086834	0.7588008055371644	0	1.0	0.0
1284	None	None	None	None	None	0	0	0.2	4	0.8148148148148148	22	0.9666666666666667	0.18518518518518517	7	5	21	0	0	0.8333333333333334	5	6	1.9333333333333333	29	0.0	0.3333333333333333	0.002976431405435447	0.5041078538079177	0.0999999999999521	0.5000000000089682	-0.07948663161666088	0.6475287613967329	0.6755695718470927	0.5518649337107605	0	1.0	0.0
2246	None	None	None	None	None	0	0	0	0	0	0	1.0	0	0	0	0	4	0	1.0	1	1	0.06666666666666667	1	1.0	0	0	0	0	0	0	0	0	0	0	0	0
2606	6.8813003992692045e-09	6.888934287599545e-09	4.871212149895714e-09	0.9999996011781488	None	0	0	0	0	0	0	1.0	0	0	0	0	2	0	1.0	1	1	0.06666666666666667	1	0.5	0	0	0	0	0	0	0	0	0	0	0	0
2940	0.0	0.0	0.0	0.9999999999999998	None	0	0	0	0	0	0	1.0	0	0	0	0	4	0	1.0	1	1	0.06666666666666667	1	1.0	0	0	0	0	0	0	0	0	0	0	0	0
1875	None	None	None	None	None	1.0	1	0.8	4	0.4	2	0.4375	0.4	4	2	2	5	0	1.0	4	4	0.4666666666666667	7	0.8333333333333334	0.6666666666666666	0.011531980452537612	0.6177172558315899	0.06739195365711279	0.5328898074024052	0.007817592541630818	0.6736395430484806	0.6423686400163252	0.6095539133394717	1.0	1.0	0.0
2780	0.00018305179045308888	6.71293233958497e-06	-6.178480401786889e-06	0.9999935726077162	None	0	0	0.375	3	0.7777777777777778	7	0.3142857142857143	0.7777777777777778	10	7	0	0	0	0.7142857142857143	5	7	0.7333333333333333	11	0.0	0.6666666666666666	-0.03443107417985022	0.5238500224390836	-0.0028815855584019717	0.6692058459665937	0.04504420361036334	0.5599305415895669	0.6125010553299893	0.5858857028957074	0	1.0	0.0
2239	None	None	None	None	None	0	0	0.15625	5	0.8222222222222222	37	0.6527777777777778	0.06666666666666667	6	3	40	6	0	0.8888888888888888	9	8	3.1333333333333333	47	0.07407407407407407	0.6666666666666666	0.08504395575396821	0.5589090591839666	0.03790690441683701	0.5066722371980763	0.2208499674631615	0.6553242182142667	0.6851863082241239	0.5749274608829266	1.0	1.0	0.0
7252	0.0011803734402824314	6.600089067485205e-05	6.418549746471872e-05	0.9983428327711255	None	0	0	0.3333333333333333	2	0.8571428571428571	6	0.36	0.8571428571428571	8	6	0	2	0	1.0	5	5	0.6	9	1.0	0	-0.05291312884266014	0.6386900566141347	0.6351109344836537	0.9999999985317767	0.09996904084005047	0.5001670249857885	0.9804092754630919	0.999061092883692	1.0	1.0	0.0
2185	None	None	None	None	None	0	0	0.42857142857142855	3	0.75	6	0.3333333333333333	0.75	9	6	0	1	0	0.8333333333333334	6	5	0.6666666666666666	10	1.0	0.4	-0.0999983047033443	0.5000339673497728	0.033668413263747275	0.6469202982759809	3.610864521153912e-05	0.5001341624794575	0.6381857469005262	0.5503456275356481	1.0	1.0	0.0
4136	1.0416259042963614e-08	9.578061020848685e-09	-6.90048600752426e-09	0.9999986415891907	None	0	0	1.0	2	0.0	0	0.75	0	2	0	0	0	0	1.0	2	2	0.2	3	0.0	0	0	0	0	0	0	0	0	0	0	0	0
1942	None	None	None	None	None	0	0	0.018518518518518517	1	1.0	79	1.0	0	0	0	80	0	0	1.0	9	9	5.4	81	0.0	1.0	0	0	0	0	0	0	0	0	0	0	0
6955	0.0065719158313077425	0.0010722041693493553	-0.0001243618082662635	0.9969755487108157	None	0.3	3	0.36363636363636365	8	0.7096774193548387	22	0.4074074074074074	0.7096774193548387	30	22	2	0	0	1.0	9	9	2.2	33	0.0	1.0	0.35452843997194183	0.6711746073846577	0.08541864254091186	0.5292058801397982	-0.06036811480307804	0.9873954873176047	0.8901407069851001	0.849475292555672	0	1.0	0.0
4902	0.018750371169726728	0.01679690505956091	0.0085710118187965	0.9843718724253991	None	0.2	1	0.3333333333333333	4	0.8	12	0.20987654320987653	0.8	16	12	0	0	0	1.0	9	9	1.1333333333333333	17	0.0	1.0	0.09999994155238308	0.5000012264101772	0.06309899672183858	0.5837012395640807	0.24449485764556284	0.6746163718694962	0.6810056552101675	0.5880015762851529	0	1.0	0.0
767	None	None	None	None	None	0	0	1.0	2	0.0	0	0.75	0	2	0	0	2	0	1.0	2	2	0.2	3	1.0	0	0	0	0	0	0	0	0	0	0	0	0
788	None	None	None	None	None	0.2	1	0.3333333333333333	4	0.8	12	0.20987654320987653	0.8	16	12	0	0	0	1.0	9	9	1.1333333333333333	17	0.0	1.0	0.05035654642357653	0.5882371833561426	0.0987990182998721	0.5354761594289029	0.000251890717065711	0.5710700277378633	0.5994482130662544	0.5650495887174668	0	1.0	0.0
1298	None	None	None	None	None	0.08333333333333333	1	0.2962962962962963	8	0.7105263157894737	27	0.5555555555555556	0.47368421052631576	26	18	13	2	0	0.8888888888888888	8	9	2.6666666666666665	40	0.09090909090909091	0.5625	0.05857690004761349	0.585494738516508	-0.07278704809733047	0.5404358302151914	0.036034430447853184	0.5876344797030104	0.6531976884921603	0.5713157199733928	1.0	1.0	0.0
220	None	None	None	None	None	0.06666666666666667	1	0.3125	10	0.6222222222222222	28	0.6527777777777778	0.2	17	9	29	6	0	0.8888888888888888	8	9	3.1333333333333333	47	0.1111111111111111	0.8095238095238095	0.07029717261288106	0.5595090639281284	0.08662565362382842	0.599710166938425	0.0428056477387488	0.589946469976222	0.5464612811854098	0.5831514238246227	1.0	1.0	0.0
1155	None	None	None	None	None	0	0	1.0	1	0	0	1.0	0	1	0	0	3	0	0.5	1	2	0.13333333333333333	2	1.0	0	0	0	0	0	0	0	0	0	0	0	0
978	None	None	None	None	None	0.5	1	0.6666666666666666	4	0.5714285714285714	4	0.36	0.5714285714285714	8	4	0	0	0	1.0	5	5	0.6	9	0.0	1.0	0.21234802342647024	0.5289355589356658	0.06256360818380292	0.5754984510193852	0.08086744877879459	0.5500285267451205	0.6685287724798398	0.5515642330028849	0	1.0	0.0
2206	None	None	None	None	None	0	0	0.6	3	0.6	3	0.4666666666666667	0.6	6	3	0	0	0	0.6	3	5	0.4666666666666667	7	0.0	1.0	0.25002985947823864	0.5734024815816601	0.02792845616465322	0.5426253619340604	-0.08455795207872834	0.5673594556905895	0.8016187299717868	0.5611711201655916	0	0.16666666666666666	0.0
458	None	None	None	None	None	0	0	0.3333333333333333	3	0.8181818181818182	9	0.28888888888888886	0.8181818181818182	12	9	0	1	0	0.5555555555555556	5	9	0.8666666666666667	13	1.0	1.0	0.08863618373477665	0.6471477800541721	5.6199979497346124e-18	0.5000000000026756	0.07668344796206505	0.5763831935657585	0.598946806624244	0.575621094716888	1.0	0.9166666666666666	0.0
4130	None	None	None	None	None	0	0	0.05555555555555555	3	0.9493670886075949	75	1.0	0.0759493670886076	7	6	73	0	0	1.0	9	9	5.4	81	0.0	1.0	0.04817531972893344	0.5183771919966338	-0.03704501497200696	0.6678316338996252	1.582273322532298	0.9999193968238507	0.9994033674990239	0.9676819000329728	0	1.0	0.0
4552	0.019432890541722415	0.017138262587552543	0.008859657378744317	0.9839034520369493	None	0.2	1	0.3333333333333333	4	0.8	12	0.20987654320987653	0.8	16	12	0	0	0	1.0	9	9	1.1333333333333333	17	0.0	1.0	0.09999994155238308	0.5000012264101772	0.06309899672183858	0.5837012395640807	0.24449485764556284	0.6746163718694962	0.6810056552101675	0.5880015762851529	0	1.0	0.0
2161	None	None	None	None	None	0	0	0.09523809523809523	2	0.9310344827586207	27	0.8857142857142857	0	0	0	30	0	0	0.7142857142857143	5	7	2.066666666666667	31	0.0	0.46153846153846156	0	0	0	0	0	0	0	0	0	0	0
1833	None	None	None	None	None	0	0	1.0	1	0	0	1.0	0	1	0	0	0	0	0.5	1	2	0.13333333333333333	2	0.0	0	0	0	0	0	0	0	0	0	0	0	0
6680	3.765244367585664e-05	1.637844714567835e-05	-7.183390132942009e-06	0.9988452645859139	None	0.038461538461538464	1	0.2222222222222222	12	0.7307692307692307	57	0.9876543209876543	0.01282051282051282	12	1	67	0	0	1.0	9	9	5.333333333333333	80	0.0	0.9859154929577465	0.09999999869261855	0.5000000300267422	0.024934643365966878	0.610268875414193	0.027035648580915405	0.5323255252126177	0.5919256242980282	0.5480120599154465	0	1.0	0.0
7413	9.187734550104765e-08	9.286296021710159e-08	7.65093168258874e-08	0.9999842393964566	None	0	0	0.125	4	0.8695652173913043	40	0.6666666666666666	0	0	0	47	14	0	0.8888888888888888	8	9	3.2	48	0.14285714285714285	0.65	0	0	0	0	0	0	0	0	0	0	0
1620	None	None	None	None	None	0	0	0.5	2	0.75	3	0.5	0.75	5	3	0	2	0	0.75	4	3	0.4	6	1.0	0	0.10852348999418467	0.5362224320951957	1.0057507783760787e-06	0.5004251880610167	0.39891804240555984	0.9999999996357976	0.9950404645074622	0.9993204400106325	1.0	1.0	0.0
6858	1.183869178409973e-07	9.181808339950663e-08	1.0167656541729307e-08	0.9999759236969559	None	0	0	0.07692307692307693	4	0.9210526315789473	70	0.9629629629629629	0	0	0	77	3	0	1.0	9	9	5.2	78	0.0189873417721519	0.9714285714285714	0	0	0	0	0	0	0	0	0	0	0
6559	None	None	None	None	None	0	0	0.1568627450980392	8	0.8108108108108109	60	0.9382716049382716	0.16216216216216217	18	12	57	0	0	1.0	9	9	5.066666666666666	76	0.0	0.9705882352941176	0.3926674951035196	0.5466341007051657	0.000135621680361069	0.5003805568439819	0.007111575786754776	0.6767928247226248	0.8735727475167191	0.5766960031510864	0	1.0	0.0
356	None	None	None	None	None	0	0	0	0	0	0	1.0	0	0	0	0	4	0	1.0	1	1	0.06666666666666667	1	1.0	0	0	0	0	0	0	0	0	0	0	0	0
4428	0.012816438792556237	0.006123333812859036	0.005550195555575315	0.9870939979991495	None	0.2	1	0.3333333333333333	4	0.8	12	0.20987654320987653	0.8	16	12	0	0	0	1.0	9	9	1.1333333333333333	17	0.0	1.0	0.3134014972609889	0.6251419043729901	-0.11220687941907817	0.914612571435225	0.09451482929272044	0.5402179888620846	0.8599569043554868	0.7339293739149944	0	1.0	0.0
7199	1.2499192703912703e-07	9.937581649497022e-08	5.680971553837908e-11	0.9999792785089706	None	0	0	0.018518518518518517	1	1.0	79	1.0	0	0	0	80	0	0	1.0	9	9	5.4	81	0.0	1.0	0	0	0	0	0	0	0	0	0	0	0
4833	0.01885586092762563	0.016811154490708736	0.008537403849706537	0.9843990678045365	None	0.2	1	0.3333333333333333	4	0.8	12	0.20987654320987653	0.8	16	12	0	0	0	1.0	9	9	1.1333333333333333	17	0.0	1.0	0.09999994155238308	0.5000012264101772	0.06309899672183858	0.5837012395640807	0.24449485764556284	0.6746163718694962	0.6810056552101675	0.5880015762851529	0	1.0	0.0
3161	0.0024518306311644353	0.0001226831394889919	2.4898461373797146e-05	0.9973046759114517	None	0.2	1	0.3333333333333333	4	0.8	12	0.20987654320987653	0.8	16	12	0	0	0	1.0	9	9	1.1333333333333333	17	0.0	1.0	0.06280418351878228	0.5879769761579804	-0.049900976429152186	0.6451585477954145	0.09126340181228546	0.5365885753474543	0.6452269265545668	0.5906573093508403	0	1.0	0.0
7136	0.007684283452332877	0.005203826506498517	0.005015290133776302	0.9954620185965334	None	0.2	1	0.3333333333333333	4	0.8	12	0.20987654320987653	0.8	16	12	0	0	0	1.0	9	9	1.1333333333333333	17	0.0	1.0	0.09999998936978734	0.5000001766805562	0.23878292810100402	0.7279063268239444	0.1280165137629499	0.6017620811928961	0.6406625575511784	0.6143449056306188	0	0	0.0
2809	0.00022175166343072457	4.1300593234788313e-07	3.4901143172687045e-07	0.9999961029680681	None	0	0	0.3333333333333333	3	0.8181818181818182	9	0.28888888888888886	0.8181818181818182	12	9	0	1	0	0.5555555555555556	9	5	0.8666666666666667	13	1.0	1.0	0.006639118915488833	0.5391560487073587	0.03788977284095189	0.5859135899788162	-0.05958442782490214	0.5902718496306806	0.6222569192518976	0.5719253394359537	0.0	0.08333333333333333	0.0
5008	0.014163814865227614	0.003922313559419269	0.002336619863779158	0.9793782036329933	None	0.25	1	0.4	4	0.75	9	0.25925925925925924	0.75	13	9	0	0	0	0.6666666666666666	6	9	0.9333333333333333	14	0.0	1.0	0.46735898215492855	0.6816940265754241	0.02235534695846049	0.5905160862158536	0.09209164422327455	0.5105648146900642	0.8655969720528213	0.5962772926195277	0	0	0.0
4665	0.005761076069805279	0.003160532715770606	0.0019223175325570393	0.9984175471380644	None	0.2	1	0.3333333333333333	4	0.8	12	0.20987654320987653	0.8	16	12	0	0	0	1.0	9	9	1.1333333333333333	17	0.0	1.0	0.08342890286885055	0.6203425830523288	0.09986134841262957	0.50067985012185	0.09999996358530332	0.5000130984322788	0.5194024808187314	0.5410552220442941	0	1.0	0.0
2060	None	None	None	None	None	0	0	0.25	2	0.8	8	0.6	0	0	0	11	11	0	0.8	4	5	0.8	12	0.4230769230769231	0.5714285714285714	0	0	0	0	0	0	0	0	0	0	0
5288	0.006724334513138343	0.0007272247709961924	7.222201822658135e-05	0.9899095526119506	None	0.2	1	0.3333333333333333	4	0.8	12	0.20987654320987653	0.8	16	12	0	0	0	1.0	9	9	1.1333333333333333	17	0.0	1.0	1.1521748097263331e-16	0.5000000001226234	-0.11811123805674792	0.7307739558995789	0.25878191305027076	0.6429322325236584	0.8435937781839712	0.6292239192954944	0	1.0	0.0
154	None	None	None	None	None	0	0	0	0	0	0	1.0	0	0	0	0	0	0	1.0	1	1	0.06666666666666667	1	0.0	0	0	0	0	0	0	0	0	0	0	0	0
6535	0.018502970386819598	0.011070866817499221	0.009910755611978492	0.991153035220942	None	0.2	1	0.3333333333333333	4	0.8	12	0.20987654320987653	0.8	16	12	0	0	0	1.0	9	9	1.1333333333333333	17	0.0	1.0	0.09999999835178615	0.5000001572183389	0.09693040821314373	0.5036610909204852	0.09999996529020164	0.5004775861854438	0.5036174126082953	0.5013796297989123	0	1.0	0.0
549	None	None	None	None	None	0	0	0	0	0	0	1.0	0	0	0	0	4	0	1.0	1	1	0.06666666666666667	1	1.0	0	0	0	0	0	0	0	0	0	0	0	0
3815	1.0445974097767112e-08	9.838397077314659e-09	-9.838397076946989e-09	0.9999990271543051	None	0	0	1.0	1	0	0	1.0	0	0	0	1	6	0	0.5	1	2	0.13333333333333333	2	1.0	0	0	0	0	0	0	0	0	0	0	0	0
2542	None	None	None	None	None	0	0	0.75	3	0.3333333333333333	1	0.5555555555555556	0.3333333333333333	4	1	0	1	0	1.0	3	3	0.3333333333333333	5	1.0	1.0	0.02965846586271561	0.6697763861470214	0.010146115304294606	0.506061759880152	0.09769214131508562	0.5015974228811706	0.6015809278580899	0.5611762726824604	1.0	1.0	0.0
6122	0.02244341490762625	0.013982294343587385	0.013911620231978157	0.9945674358735244	None	0.2	1	0.3333333333333333	4	0.8	12	0.20987654320987653	0.8	16	12	0	0	0	1.0	9	9	1.1333333333333333	17	0.0	1.0	0.09999999991554462	0.5000000020365389	0.08022340762703879	0.5915599262573452	0.09986147287823739	0.566338271057321	0.5381708470878307	0.5529131783764321	0	0.8125	0.0
2548	None	None	None	None	None	0.5	1	0.5714285714285714	4	0.625	5	0.4166666666666667	0.625	9	5	0	0	0	0.375	8	3	0.6666666666666666	10	0.0	1.0	0.1249885699393694	0.6059383777196927	0.09366850237744953	0.5051446753822711	1.855892369652513e-05	0.5004996117554004	0.6290959756997044	0.5376659124074138	0	1.0	0.0
670	None	None	None	None	None	0	0	0	0	0	0	1.0	0	0	0	0	4	0	1.0	1	1	0.06666666666666667	1	1.0	0	0	0	0	0	0	0	0	0	0	0	0
1334	None	None	None	None	None	0.3333333333333333	1	0.5	4	0.6666666666666666	6	0.3055555555555556	0.6666666666666666	10	6	0	0	0	1.0	6	6	0.7333333333333333	11	0.0	0.4	0.027172047993032696	0.5401721148017504	0.0999866932300089	0.5000511850731492	2.2174471770743878e-06	0.5000128373520805	0.6039845759141124	0.5134377343411343	0	1.0	0.0
2682	2.0491085000572974e-07	1.7783755604871873e-07	1.223003338626351e-07	0.9999543342768835	None	0	0	0.19047619047619047	8	0.7666666666666667	46	0.7654320987654321	0	4	0	57	3	0	1.0	9	9	4.133333333333334	62	0.02631578947368421	0.9259259259259259	0	0	0	0	0	0	0	0	0	0	0
2108	None	None	None	None	None	0.25	1	0.4	4	0.75	9	0.25925925925925924	0.75	13	9	0	0	0	0.6666666666666666	9	6	0.9333333333333333	14	0.0	1.0	7.0838459687452955e-06	0.5000115382630248	1.231911101173594e-24	0.5000044009289596	0.02085639904580678	0.6326811716737315	0.547698020189383	0.5451930032238216	0	0.8461538461538461	0.0
6984	None	None	None	None	None	0	0	0.05555555555555555	3	0.9493670886075949	75	1.0	0.3291139240506329	29	26	51	0	0	1.0	9	9	5.4	81	0.0	1.0	0.02415235933973169	0.5175035640057895	0.004561188061525508	0.5206969691378113	0.006340902602468543	0.6656941481715354	0.5689452120381411	0.5696812316533488	0	1.0	0.0
4828	0.013014765844492904	0.006072595390175784	0.005538973099460643	0.9869460021348981	None	0.2	1	0.3333333333333333	4	0.8	12	0.20987654320987653	0.8	16	12	0	0	0	1.0	9	9	1.1333333333333333	17	0.0	1.0	0.3134014972609889	0.6251419043729901	-0.11220687941907817	0.914612571435225	0.09451482929272044	0.5402179888620846	0.8599569043554868	0.7339293739149944	0	1.0	0.0
244	None	None	None	None	None	0	0	0	0	0	0	1.0	0	0	0	0	0	0	1.0	1	1	0.06666666666666667	1	0.0	0	0	0	0	0	0	0	0	0	0	0	0
5088	0.007192908643156001	0.0035673332378023024	-0.00022806426255486404	0.9977372947727708	None	0	0	0.3333333333333333	2	0.8571428571428571	6	0.36	0.8571428571428571	8	6	0	2	0	1.0	5	5	0.6	9	1.0	0	0.31833517917574794	0.5605526764207569	0.04240348519101929	0.6450395928921169	0.09401793946433837	0.5791845903885868	0.7856341190545011	0.5954910720140896	1.0	1.0	0.0
7381	None	None	None	None	None	0.045454545454545456	1	0.2553191489361702	12	0.6911764705882353	47	0.8641975308641975	0.1323529411764706	20	9	49	0	0	1.0	9	9	4.666666666666667	70	0.0	0.8709677419354839	0.09999995022964825	0.5004244489664557	0.09918813166328577	0.5808656687417826	0.09999990697823478	0.5439332835359999	0.5011597997159348	0.5419191476978452	0	1.0	0.0
1257	None	None	None	None	None	0	0	0.5	1	1.0	1	1.0	1.0	2	1	0	3	0	0.3333333333333333	3	1	0.2	3	1.0	0	0.0009212126573258057	0.5018095707128165	0.028046620002780555	0.5212635604658831	-0.07050141172591126	0.5309554084811602	0.6025170627421499	0.5180192002203097	1.0	1.0	0.0
1653	None	None	None	None	None	0	0	0.09433962264150944	5	0.8961038961038961	69	0.9753086419753086	0.025974025974025976	6	2	72	0	0	1.0	9	9	5.266666666666667	79	0.0	0.9714285714285714	-0.07015928484398921	0.6658073313814643	0.2186011818837223	0.5052422525166902	0.30569075797307765	0.6128886187517588	0.8230668326017431	0.5962604876544934	0	0	0.0
6860	None	None	None	None	None	0	0	0.22448979591836735	11	0.7323943661971831	52	0.9012345679012346	0.6619718309859155	56	47	16	0	0	1.0	9	9	4.866666666666666	73	0.0	0.9846153846153847	0.09999483702750525	0.5010740013911568	0.06419035355922478	0.5859523904993361	-0.10195595133432536	0.9997614743259592	0.7143800928422598	0.9477202147886998	0	1.0	0.0
3708	0.0002574673582111363	2.545738932877523e-06	-1.9816768425211413e-06	0.9999777155877222	None	0.2	1	0.3333333333333333	4	0.8	12	0.20987654320987653	0.8	16	12	0	0	0	1.0	9	9	1.1333333333333333	17	0.0	1.0	-0.09970126985255742	0.5026643425680324	0.02034054529325827	0.5620894462788356	0.09999979430272557	0.500038902318733	0.693895126674114	0.5216913265637589	0	0.875	0.0
2907	0.0029060803168261826	0.0006295982549397108	-0.0006116245994071086	0.9955501632043225	None	0.2	1	0.3333333333333333	4	0.8	12	0.20987654320987653	0.8	16	12	0	0	0	1.0	9	9	1.1333333333333333	17	0.0	1.0	-0.13631348731460935	0.6745775793067501	0.028632679746178023	0.5521214499302258	-0.04578432244623392	0.5518814606941269	0.6670310621980894	0.5943942854483548	0	1.0	0.0
324	None	None	None	None	None	0	0	0.3333333333333333	2	0.8571428571428571	6	0.36	0.8571428571428571	8	6	0	2	0	1.0	5	5	0.6	9	1.0	0	0.24355169761958964	0.58013291553105	0.058589030770525574	0.5411531599578319	7.614119929655482e-05	0.5005882539190575	0.7371641800715671	0.5407972596558445	0.5625	0.375	0.0
5946	1.2188734825342292e-07	1.1235559210624836e-07	4.58074688519681e-11	0.9999829674275309	None	0	0	0.018518518518518517	1	1.0	79	1.0	0	0	0	80	0	0	1.0	9	9	5.4	81	0.0	1.0	0	0	0	0	0	0	0	0	0	0	0
3247	0.0005406144093727551	0.00012152257945086025	0.00011757025042079825	0.9996877004095561	None	0.25	1	0.4	4	0.7692307692307693	10	0.23809523809523808	0.7692307692307693	14	10	0	0	0	0.7777777777777778	9	7	1.0	15	0.0	1.0	0.03024054330505549	0.5071678646972372	0.02802690303762504	0.5700408491655778	0.07568892817255923	0.6271901552819924	0.5724636949315318	0.5688001591341658	0	1.0	0.0
5173	1.5022309403980028e-05	6.614097315688065e-06	4.903123350770416e-06	0.9950072423459572	None	0	0	0.11538461538461539	3	0.8918918918918919	33	0.6190476190476191	0	0	0	38	0	0	0.7777777777777778	9	7	2.6	39	0.0	0.47058823529411764	0	0	0	0	0	0	0	0	0	0	0
5314	0.007253150162461352	0.0015139621395913608	0.0013690082440002214	0.9891505403697102	None	0.3333333333333333	1	0.5	4	0.6666666666666666	6	0.3055555555555556	0.6666666666666666	10	6	0	0	0	1.0	6	6	0.7333333333333333	11	0.0	0.4	0.0997636193213445	0.5003074603537043	-0.0949840093713997	0.5834563762482061	0.15162653913107396	0.5536185146034097	0.7433701097957831	0.5459954482730882	0	1.0	0.0
5816	0.0	0.0	0.0	0.9999999999999998	None	0	0	0	0	0	0	1.0	0	0	0	0	4	0	1.0	1	1	0.06666666666666667	1	1.0	0	0	0	0	0	0	0	0	0	0	0	0
4671	0.0	0.0	0.0	0.9999999999999998	None	0	0	0	0	0	0	1.0	0	0	0	0	4	0	1.0	1	1	0.06666666666666667	1	1.0	0	0	0	0	0	0	0	0	0	0	0	0
2727	None	None	None	None	None	0	0	0.25	8	0.7111111111111111	32	0.8703703703703703	0.5111111111111111	30	23	16	0	0	0.6666666666666666	9	6	3.1333333333333333	47	0.0	0.8780487804878049	-0.032366975759050766	0.6635159399124981	3.33553003860415e-05	0.5000187950062405	0.09999518622535011	0.5000306126545224	0.6372465231669715	0.5563594485849901	0	1.0	0.0
4935	0.001417563711205937	9.397686887568663e-05	5.3511303539852666e-05	0.9932463079730665	None	0.3333333333333333	1	0.4444444444444444	4	0.7272727272727273	8	0.2708333333333333	0.7272727272727273	12	8	0	0	0	0.75	6	8	0.8666666666666667	13	0.0	0.8571428571428571	0.4206893952890726	0.6923642460269506	0.030883421767663156	0.6572819244750997	-0.016439916458637217	0.5343969565314828	0.8818541433908617	0.6302762301803572	0	1.0	0.0
3264	0.00312844696275861	0.0006894482005133048	0.00035713810671499037	0.9943039195952581	None	0.2	1	0.3333333333333333	4	0.8	12	0.20987654320987653	0.8	16	12	0	0	0	1.0	9	9	1.1333333333333333	17	0.0	1.0	0.1802258004315708	0.5887941247995228	-0.07940718214390156	0.8901129080991482	0.025367736160279635	0.6447717447317551	0.7524788536791859	0.7341285261458385	0	1.0	0.0
4289	0.004550893108697264	0.0005061841213246467	0.00044158864933480877	0.9927938482586661	None	0.25	1	0.4	4	0.75	9	0.25	0.75	13	9	0	0	0	0.875	8	7	0.9333333333333333	14	0.0	0.8571428571428571	0.14257821750893826	0.6046089764938704	0.07337178350367105	0.6234907077055061	0.09999999938536933	0.5000000641992336	0.5717752768488779	0.576811879207282	0	1.0	0.0
2817	0.0016400842704859296	0.0002707218214103191	0.00025384441704270997	0.9982038833801546	None	0.25	1	0.36363636363636365	4	0.7857142857142857	11	0.2222222222222222	0.7857142857142857	15	11	0	0	0	0.8888888888888888	8	9	1.0666666666666667	16	0.0	1.0	0.0529246831058386	0.5872911337678086	-0.00950827700750919	0.6686407761844955	0.07557272132055752	0.5540696504320844	0.5842762255305254	0.604436014914615	0	1.0	0.0
1676	None	None	None	None	None	0	0	0.6	3	0.6	3	0.5833333333333334	0.6	6	3	0	0	0	0.3333333333333333	6	2	0.4666666666666667	7	0.0	0.4	-0.037612195392239645	0.5165497033057322	0.007503802512011789	0.6748417604240261	-0.08181187901093048	0.6044468865128478	0.6354474173750817	0.6003217719639915	0	1.0	0.0
854	None	None	None	None	None	0	0	0	0	0	0	1.0	0	0	0	0	4	0	1.0	1	1	0.06666666666666667	1	1.0	0	0	0	0	0	0	0	0	0	0	0	0
1556	None	None	None	None	None	0	0	0.16666666666666666	8	0.8	56	0.8888888888888888	0.24285714285714285	24	17	47	0	0	1.0	9	9	4.8	72	0.0	0.8571428571428571	4.016511571256007e-09	0.5652351527597951	-0.05250127998966696	0.523516141726891	0.09744090606153022	0.5233754774416173	0.6464413763545716	0.5374415027560846	0	1.0	0.0
7428	0.012684182721966614	0.0020009451505682632	0.0019575052342987354	0.9977635091825259	None	0.25	1	0.4	4	0.75	9	0.25925925925925924	0.75	13	9	0	0	0	0.6666666666666666	9	6	0.9333333333333333	14	0.0	1.0	0.09999999796368449	0.5000009550713946	0.008073544394124596	0.6008026500423865	0.09998123075126811	0.5020046335538076	0.6066713910565082	0.534680308033004	0	1.0	0.0
4048	3.2008816260231464e-08	3.1732577115223623e-08	-6.093343206640139e-10	0.9999963027066042	None	0	0	0.3333333333333333	3	0.8181818181818182	9	0.28888888888888886	0.8181818181818182	12	9	0	1	0	0.5555555555555556	5	9	0.8666666666666667	13	1.0	1.0	-0.1459979179700465	0.7303159350930472	0.02479442871282944	0.5408970600727953	5.238084303300898e-23	0.5	0.6715833516504027	0.5954945124454196	1.0	1.0	0.0
2838	7.451122448360204e-09	6.878646931392077e-09	1.7050469992693563e-10	0.9999993870083596	None	0	0	1.0	3	0.0	0	0.6666666666666666	0	0	0	3	0	0	0.6666666666666666	2	3	0.26666666666666666	4	0.0	1.0	0	0	0	0	0	0	0	0	0	0	0
709	None	None	None	None	None	1.0	1	1.0	4	0.0	0	0.5555555555555556	0	4	0	0	0	0	1.0	3	3	0.3333333333333333	5	0.0	1.0	0	0	0	0	0	0	0	0	0	0	0
2337	None	None	None	None	None	0.07142857142857142	1	0.26666666666666666	8	0.7209302325581395	31	0.5555555555555556	0.37209302325581395	23	16	21	0	0	1.0	9	9	3.0	45	0.0	0.8421052631578947	0.02005790388043865	0.585665794207588	0.06686292831987578	0.6872068854145255	0.05241159115483389	0.5765792630135831	0.5862113027279827	0.6178986973491416	0	1.0	0.0
4152	0.005968563894114207	0.003893141014828501	0.0020850107745599756	0.9982450696229598	None	0.2	1	0.3333333333333333	4	0.8	12	0.20987654320987653	0.8	16	12	0	0	0	1.0	9	9	1.1333333333333333	17	0.0	1.0	0.08342890286885055	0.6203425830523288	0.09986134841262957	0.50067985012185	0.09999996358530332	0.5000130984322788	0.5194024808187314	0.5410552220442941	0	1.0	0.0
5239	0.0013742293596620072	0.00037495985032429986	-4.736720424112775e-05	0.9991296975433658	None	0.2	1	0.3333333333333333	4	0.8	12	0.20987654320987653	0.8	16	12	0	0	0	1.0	9	9	1.1333333333333333	17	0.0	1.0	0.09994607700943643	0.5002632112369944	9.786246928536648e-13	0.500000034735333	0.032504358455610595	0.5230696581085202	0.602590665793155	0.5077824699482195	0	1.0	0.0
6659	0.0005928251911326946	0.0003498201156337065	-7.580902128772044e-05	0.9996643534288123	None	0.2	1	0.3333333333333333	4	0.8	12	0.20987654320987653	0.8	16	12	0	0	0	1.0	9	9	1.1333333333333333	17	0.0	1.0	0.02717640861232216	0.5008922672801411	0.09845051636112352	0.5120724681554829	0.08045454294151204	0.6006307119058716	0.5769652653299626	0.5382552646704203	0	0	0.0
2600	0.0	0.0	0.0	1.0	None	0	0	0	0	0	0	1.0	0	0	0	0	0	0	1.0	1	1	0.06666666666666667	1	0.0	0	0	0	0	0	0	0	0	0	0	0	0
2519	None	None	None	None	None	0	0	0	0	0	0	1.0	0	0	0	0	0	0	1.0	1	1	0.06666666666666667	1	0.0	0	0	0	0	0	0	0	0	0	0	0	0
3759	1.3136915427621694e-05	1.2444803155123486e-06	-1.2438974865554984e-06	0.9954393499642081	None	0	0	0.20689655172413793	6	0.7560975609756098	31	0.5972222222222222	0	1	0	41	9	0	0.8888888888888888	9	8	2.8666666666666667	43	0.10588235294117647	0.6153846153846154	0	0	0	0	0	0	0	0	0	0	0
486	None	None	None	None	None	0	0	1.0	2	0.0	0	0.75	0	2	0	0	1	0	1.0	2	2	0.2	3	0.5	0	0	0	0	0	0	0	0	0	0	0	0
1892	None	None	None	None	None	0	0	0.12962962962962962	7	0.8607594936708861	68	1.0	0.12658227848101267	15	10	65	0	0	1.0	9	9	5.4	81	0.0	1.0	0.09844782120625693	0.5038817735399063	0.21438034160893044	0.5105873450283042	-0.09999999999703221	0.5000000135957005	0.7855158697645377	0.5048234480045353	0	1.0	0.0
852	None	None	None	None	None	0	0	0	0	0	0	1.0	0	0	0	0	4	0	1.0	1	1	0.06666666666666667	1	1.0	0	0	0	0	0	0	0	0	0	0	0	0
5506	0.0005254502169563217	4.041584046557573e-06	6.810325297499171e-07	0.9998569732023086	None	0.2	1	0.3333333333333333	4	0.8	12	0.20987654320987653	0.8	16	12	0	0	0	1.0	9	9	1.1333333333333333	17	0.0	1.0	0.09999993240849418	0.5000009665364117	0.061088656068238156	0.5667224147239563	0.19751310733111657	0.6735305183353182	0.6343907699037523	0.581977673057901	0	1.0	0.0
7335	None	None	None	None	None	0	0	0.16	8	0.8055555555555556	58	0.9135802469135802	0.09722222222222222	13	7	60	1	0	1.0	9	9	4.933333333333334	74	0.00847457627118644	0.9230769230769231	0.09999999997350364	0.5000002337819438	0.09075256537825269	0.5493635879501416	0.09999999911610755	0.5000001006473409	0.5108964783710844	0.5165024206522295	1.0	1.0	0.0
2983	1.3116598339901987e-08	1.230508507703195e-08	-4.753121944512249e-10	0.9999984862292087	None	0	0	0.5	1	1.0	1	1.0	1.0	2	1	0	3	0	0.3333333333333333	3	1	0.2	3	1.0	0	-0.09973270491500483	0.5002798072573582	0.09998847141795923	0.5000145163508752	2.438290617630723e-10	0.5000000006094669	0.6932502035865524	0.5000981080810454	1.0	1.0	0.0
6138	0.02103377404542067	0.001480920590155589	-0.001459837562041178	0.9929603979752005	None	0.25	1	0.36363636363636365	4	0.7857142857142857	11	0.2222222222222222	0.7857142857142857	15	11	0	0	0	0.8888888888888888	8	9	1.0666666666666667	16	0.0	1.0	0.12888669109945547	0.5853337734294679	-0.09836034689574943	0.6566203317300218	0.19043682578688648	0.5523583303928019	0.7780685808388556	0.5989424268602854	0	0	0.0
4609	0.005955696777943963	0.0015819352895525892	-0.0009172367797523223	0.996884836524434	None	0.058823529411764705	1	0.25	9	0.7450980392156863	38	0.654320987654321	0.47058823529411764	32	24	20	0	0	1.0	9	9	3.533333333333333	53	0.0	0.9090909090909091	0.09966900803117074	0.5	-0.04088040542024214	0.647782501124906	0.099986477463712	0.5000819064308695	0.6600064424619208	0.5506287062230328	0	1.0	0.0
5696	0.00022931883906301387	2.644531314091703e-06	-2.6439435285943826e-06	0.9999999876176752	None	0.2	1	0.3333333333333333	4	0.8	12	0.20987654320987653	0.8	16	12	0	0	0	1.0	9	9	1.1333333333333333	17	0.0	1.0	0.09999310787141381	0.5002929775915375	0.0453510377709959	0.5280587055401008	0.09999875003745222	0.5047296703512674	0.5640213592625543	0.5110352091108523	0	1.0	0.0
6814	1.2462359655055155e-07	1.155327879545774e-07	4.5861902239542345e-11	0.9999832849882246	None	0	0	0.018518518518518517	1	1.0	79	1.0	0	0	0	80	0	0	1.0	9	9	5.4	81	0.0	1.0	0	0	0	0	0	0	0	0	0	0	0
7031	3.851509740690884e-09	3.839123776612505e-09	-5.061949132250047e-10	0.9999998961510101	None	0	0	0	0	0	0	1.0	0	0	0	0	1	0	1.0	1	1	0.06666666666666667	1	0.25	0	0	0	0	0	0	0	0	0	0	0	0
1516	None	None	None	None	None	0.25	1	0.36363636363636365	4	0.7857142857142857	11	0.2222222222222222	0.7857142857142857	15	11	0	0	0	0.8888888888888888	9	8	1.0666666666666667	16	0.0	1.0	0.09999998440734334	0.5000001319936851	6.271183277589336e-07	0.5000419932406343	0.08211782671041215	0.5496849329001521	0.6071666836058787	0.5166243931842992	0	1.0	0.0
4120	6.518678163801049e-07	4.509306076892661e-07	5.873505544712707e-08	0.9998528207362958	None	0	0	0.038461538461538464	2	0.9733333333333334	73	0.9506172839506173	0.013333333333333334	1	1	75	0	0	1.0	9	9	5.133333333333334	77	0.0	0.9411764705882353	0.09880255426618609	0.5	0.0015261396676110016	0.5	0.00014324496159919982	0.5	0.6134551934434377	0.5	0	1.0	0.0
4873	0.0	0.0	0.0	0.9999999999999998	None	0	0	0	0	0	0	1.0	0	0	0	0	4	0	1.0	1	1	0.06666666666666667	1	1.0	0	0	0	0	0	0	0	0	0	0	0	0
6081	0.0	0.0	0.0	0.9999999999999998	None	0	0	0	0	0	0	1.0	0	0	0	0	4	0	1.0	1	1	0.06666666666666667	1	1.0	0	0	0	0	0	0	0	0	0	0	0	0
2700	0.00019071833338483646	5.1878735938857815e-06	-4.9688086767043396e-06	0.9999950704111683	None	0.3333333333333333	1	0.5	4	0.6666666666666666	6	0.3055555555555556	0.6666666666666666	10	6	0	0	0	1.0	6	6	0.7333333333333333	11	0.0	0.8	0.22709226569710023	0.5	0.004996342604345761	0.5233448489793325	-0.16631233102724322	0.9940261938221484	0.8331753451896045	0.8501709165979563	0	1.0	0.0
1305	None	None	None	None	None	0	0	0.3333333333333333	2	0.8571428571428571	6	0.36	0.8571428571428571	8	6	0	2	0	1.0	5	5	0.6	9	1.0	0	0.017753750880761515	0.5398365300334118	0.0003138857421143853	0.5179379977407212	0.2994871915018664	0.9790770877299617	0.7959787653567664	0.7956097489121239	1.0	1.0	0.0
5325	1.3274536032518562e-05	2.2983891003113875e-07	1.632045709700881e-07	0.9999684718051687	None	0	0	0.07142857142857142	3	0.9344262295081968	57	1.0	0.03278688524590164	4	2	58	9	0	0.7777777777777778	9	7	4.2	63	0.07627118644067797	1.0	0.09999997089841414	0.5000000655019405	5.3818589710318454e-12	0.5000000042024075	0.09999996299982346	0.5000004767595274	0.615716079772589	0.5000001821546252	1.0	1.0	0.6698916301631771
7488	None	None	None	None	None	0.05555555555555555	1	0.2631578947368421	10	0.7090909090909091	39	0.7037037037037037	0.43636363636363634	33	24	23	0	0	1.0	9	9	3.8	57	0.0	0.8235294117647058	0.0999999999971701	0.5000000088318388	0.09990096810960261	0.5139845954840101	1.1154536042959907e-18	0.5000005719417343	0.6156609434836251	0.5046628063470853	0	1.0	0.0
7483	None	None	None	None	None	0	0	0.2631578947368421	10	0.7090909090909091	39	0.7037037037037037	0.6727272727272727	46	37	10	0	0	1.0	9	9	3.8	57	0.0	0.8333333333333334	0.09999999835192257	0.5000024276988274	0.00021318574217292177	0.5017531115427281	0.00028945047759087073	0.5756321590089173	0.6147861544794384	0.5259674820400335	0	0.8043478260869565	0.0
7326	0.00039994222896194795	1.7968231537888076e-05	-1.7454969139521573e-05	0.9984419675229587	None	0	0	0.25	1	1.0	3	1.0	1.0	4	3	0	3	0	0.2	1	5	0.3333333333333333	5	1.0	0	0.09999999898767627	0.5000000007029615	0.09664764299847475	0.500160801600757	0.04416693981464038	0.5285783133584921	0.563571049865849	0.5095889233213783	1.0	1.0	0.0
7396	0.02624927694299554	0.0110980132304941	0.009460310545667063	0.9922339436787697	None	0.25	1	0.4	4	0.75	9	0.25925925925925924	0.75	13	9	0	0	0	0.6666666666666666	6	9	0.9333333333333333	14	0.0	1.0	0.09999991598771743	0.5000003236442591	0.021441343543480734	0.5351668461313359	0.09999761446548563	0.5004370686037105	0.5915377812993626	0.5118852271635498	0	1.0	0.0
7197	0.0	0.0	0.0	0.9999999999999998	None	0	0	0	0	0	0	1.0	0	0	0	0	4	0	1.0	1	1	0.06666666666666667	1	1.0	0	0	0	0	0	0	0	0	0	0	0	0
103	None	None	None	None	None	0	0	0	0	0	0	1.0	0	0	0	0	4	0	1.0	1	1	0.06666666666666667	1	1.0	0	0	0	0	0	0	0	0	0	0	0	0
91	None	None	None	None	None	0	0	0	0	0	0	1.0	0	0	0	0	0	0	1.0	1	1	0.06666666666666667	1	0.0	0	0	0	0	0	0	0	0	0	0	0	0
5276	0.003344499058818419	0.003095685363046036	-0.0028360346339282943	0.998995799514066	None	0.2	1	0.3333333333333333	4	0.8	12	0.20987654320987653	0.8	16	12	0	0	0	1.0	9	9	1.1333333333333333	17	0.0	1.0	0.09999997623042911	0.5000009579668615	-0.10677623007635009	0.9999998232841306	0.31709171138257314	0.6232565675235372	0.9006130588356315	0.9952776102094688	0	0.1875	0.0
1801	None	None	None	None	None	0	0	0.42857142857142855	3	0.75	6	0.5555555555555556	0.75	9	6	0	1	0	0.2222222222222222	9	2	0.6666666666666666	10	1.0	1.0	0.02785351141126447	0.5449501415789537	0.07329518690126743	0.5860506530608716	0.011096377666593549	0.6788057344268514	0.5998063631278058	0.60477778708208	1.0	1.0	0.0
6887	0.00021785494093599662	2.5925599371285434e-06	-1.5246280758349556e-06	0.9999921790797307	None	0	0	0.3333333333333333	2	0.8333333333333334	5	0.4	0.8333333333333334	7	5	0	2	0	0.8	5	4	0.5333333333333333	8	1.0	0	0.09999999997903329	0.5000000002278504	0.10191462606061948	0.5413914619968389	0.06722210218131998	0.6299232424797878	0.5345241952210433	0.5578919638477403	0.0	0	0.0
628	None	None	None	None	None	0.3333333333333333	1	0.5	4	0.6666666666666666	6	0.3055555555555556	0.6666666666666666	10	6	0	0	0	1.0	6	6	0.7333333333333333	11	0.0	0.4	0.15898533134104814	0.6433159296546466	4.254832922445404e-09	0.5000001296224885	0.024811505187588442	0.5324382172470712	0.6629994936366902	0.5596907633909323	0	1.0	0.0
2708	3.8394179224631555e-09	3.843435466951802e-09	3.823422061348829e-09	0.9999998940993791	None	0	0	0	0	0	0	1.0	0	0	0	0	3	0	1.0	1	1	0.06666666666666667	1	0.75	0	0	0	0	0	0	0	0	0	0	0	0
1383	None	None	None	None	None	0	0	0	0	0	0	1.0	0	0	0	0	0	0	1.0	1	1	0.06666666666666667	1	0.0	0	0	0	0	0	0	0	0	0	0	0	0
3206	1.808417211507041e-08	1.8006417465602503e-08	-1.7419498261559796e-08	0.9999880441107363	None	0.25	1	0.4	4	0.7692307692307693	10	0.23809523809523808	0.7692307692307693	14	10	0	0	0	0.7777777777777778	7	9	1.0	15	0.0	1.0	0.029050579161780464	0.6533632179423564	-0.08392074962595886	0.8479680947047804	0.00019719744533351304	0.5074903058813401	0.6375595093831011	0.6887304235088116	0	1.0	0.0
5669	0.005667244156658849	0.0017072096721668752	0.0005066010405044701	0.9988799609760451	None	0.2	1	0.3333333333333333	4	0.8	12	0.20987654320987653	0.8	16	12	0	0	0	1.0	9	9	1.1333333333333333	17	0.0	1.0	8.038464895513359e-08	0.5000010553417391	0.1372243261861749	0.5898269287005842	0.19391941014572792	0.5470327148446067	0.6962185998969511	0.5458659367791635	0	1.0	0.0
1931	None	None	None	None	None	0	0	0	0	0	0	1.0	0	0	0	0	4	0	1.0	1	1	0.06666666666666667	1	1.0	0	0	0	0	0	0	0	0	0	0	0	0
3366	0.0	0.0	0.0	1.0	None	0	0	0	0	0	0	1.0	0	0	0	0	0	0	1.0	1	1	0.06666666666666667	1	0.0	0	0	0	0	0	0	0	0	0	0	0	0
3933	4.998828735365435e-07	1.9520284478651548e-07	-6.546342260910733e-11	0.9999364874529877	None	0.3333333333333333	1	0.4444444444444444	4	0.7272727272727273	8	0.2653061224489796	0.7272727272727273	12	8	0	0	0	1.0	7	7	0.8666666666666667	13	0.0	1.0	0.020610772343037813	0.5	-0.0767224758732976	0.6074983400494748	1.2353984195944884e-05	0.5000580208205218	0.6031975288544544	0.5363557885953453	0	1.0	0.0
3720	0.0019469134802442413	0.0009741596881472953	-0.0002105638470441271	0.9961226081640413	None	0.043478260869565216	1	0.22448979591836735	11	0.7464788732394366	53	0.9012345679012346	0.30985915492957744	31	22	41	0	0	1.0	9	9	4.866666666666666	73	0.0	0.875	3.88616392569472e-22	0.5000000000459623	0.326163600506554	0.7125763259985249	-0.0993203890964325	0.5037585006456066	0.8603948475729596	0.5763126867115356	0	1.0	0.0
4374	0.0062169690084468284	0.004470140516274445	0.003207442054487631	0.9939520025639262	None	0.25	1	0.4	4	0.75	9	0.25925925925925924	0.75	13	9	0	0	0	0.6666666666666666	6	9	0.9333333333333333	14	0.0	1.0	0.09211169649214418	0.5	0.09295190572616052	0.5400364464754905	0.05446429361912836	0.5550987547734461	0.5485472960374946	0.5317723872458012	0	1.0	0.0
2274	None	None	None	None	None	0	0	0.5	4	0.5555555555555556	5	0.4583333333333333	0.2222222222222222	4	2	6	6	0	0.6666666666666666	4	6	0.7333333333333333	11	0.42857142857142855	0.2222222222222222	0.2238986337697854	0.7985893190175546	-0.09843476240387021	0.926564854854178	0.01321604382128195	0.6393868323964833	0.8105888693101777	0.8168418243255887	1.0	1.0	0.0
104	None	None	None	None	None	1.0	1	1.0	4	0.25	1	0.5	0.25	5	1	0	0	0	0.75	3	4	0.4	6	0.0	1.0	0.0008822170621601042	0.512314088355044	7.902762784127648e-27	0.5	-0.08199944794476151	0.5473461661809275	0.5955147926298576	0.5199244514790926	0	1.0	0.0
6685	None	None	None	None	None	0	0	0.24074074074074073	13	0.7088607594936709	56	1.0	0.5189873417721519	54	41	26	0	0	1.0	9	9	5.4	81	0.0	1.0	0.09999999997633897	0.5000000011849061	0.15137450646892506	0.6224619169131206	0.055680961063648504	0.9810617739065052	0.6419975198579212	0.8149480848969824	0	1.0	0.0
3525	0.0	0.0	0.0	1.0	None	0	0	0	0	0	0	1.0	0	0	0	0	0	0	1.0	1	1	0.06666666666666667	1	0.0	0	0	0	0	0	0	0	0	0	0	0	0
6964	0.00016139947229508946	1.0877219919750978e-06	1.0536934771527337e-06	0.9999985242928534	None	0.25	1	0.36363636363636365	4	0.7857142857142857	11	0.2222222222222222	0.7857142857142857	15	11	0	0	0	0.8888888888888888	8	9	1.0666666666666667	16	0.0	1.0	0.09999999966545145	0.5000000224389344	0.00028320842780881286	0.5004730686121175	0.09999986130749687	0.5000881089495375	0.6154001198869448	0.5001870667054922	0	1.0	0.0
1834	None	None	None	None	None	0.2	1	0.3333333333333333	4	0.8	12	0.20987654320987653	0.8	16	12	0	0	0	1.0	9	9	1.1333333333333333	17	0.0	1.0	-0.04018417527123237	0.5157808999097417	0.1	0.6065928438889681	-0.11020444651578876	0.99315939202075	0.7553758597433742	0.8611319977700395	0	1.0	0.0
1399	None	None	None	None	None	0	0	0	0	0	0	1.0	0	0	0	0	4	0	1.0	1	1	0.06666666666666667	1	1.0	0	0	0	0	0	0	0	0	0	0	0	0
6871	None	None	None	None	None	0	0	0.3684210526315789	7	0.6153846153846154	16	0.4444444444444444	0.6153846153846154	23	16	4	2	0	0.7777777777777778	9	7	1.8666666666666667	28	0.4	0.47619047619047616	0.099999999999784	0.5000000000246806	0.02610475138687312	0.5480991019662956	-0.02026186302204562	0.6673290417589556	0.6235742647277279	0.5735559184517988	1.0	1.0	0.0
4337	0.0102273677030931	0.000285852647108547	-0.0002838615414423662	0.9883487257220911	None	0.3333333333333333	1	0.4444444444444444	4	0.7272727272727273	8	0.2708333333333333	0.7272727272727273	12	8	0	0	0	0.75	8	6	0.8666666666666667	13	0.0	0.8571428571428571	0.09999899958120011	0.5000058246113549	-0.09059801471635016	0.513437697213855	-0.038441713256581266	0.683765195808701	0.7015567374493991	0.5683131650963495	0	1.0	0.0
1900	None	None	None	None	None	0	0	0.75	3	0.25	1	0.75	0	0	0	5	6	0	0.5	4	2	0.4	6	0.42857142857142855	0.5	0	0	0	0	0	0	0	0	0	0	0
1313	None	None	None	None	None	0	0	0.3076923076923077	4	0.7058823529411765	12	0.5277777777777778	0.4117647058823529	9	7	9	9	0	0.4444444444444444	9	4	1.2666666666666666	19	0.45	0.7058823529411765	0.00010455332334551218	0.5001016729598381	0.08293704038190104	0.5074130841577967	0.01631981123322327	0.6732588024169229	0.6071037059791211	0.5624244731905117	1.0	1.0	0.0
599	None	None	None	None	None	0	0	0	0	0	0	1.0	0	0	0	0	4	0	1.0	1	1	0.06666666666666667	1	1.0	0	0	0	0	0	0	0	0	0	0	0	0
2475	None	None	None	None	None	0	0	0.038461538461538464	2	0.9733333333333334	73	0.9506172839506173	0	0	0	76	3	0	1.0	9	9	5.133333333333334	77	0.019230769230769232	0.9411764705882353	0	0	0	0	0	0	0	0	0	0	0
6880	0.0069280053938945135	0.006386922804057478	0.005830343297448551	0.9961129472923752	None	0.2	1	0.3333333333333333	4	0.8	12	0.20987654320987653	0.8	16	12	0	0	0	1.0	9	9	1.1333333333333333	17	0.0	1.0	0.09999999610269707	0.5000000103375075	0.27147980402452465	1.0	-0.0171588626212964	0.6686065004247059	0.8392603231455503	0.9999999998024192	0	1.0	0.0
1085	None	None	None	None	None	0	0	0.75	3	0.3333333333333333	1	0.5555555555555556	0.3333333333333333	4	1	0	0	0	1.0	3	3	0.3333333333333333	5	0.0	1.0	0.024637988189103777	0.5466007195533553	0.09999999999398328	0.5000000000142854	0.026431521111083635	0.5898309395344075	0.5961030254561225	0.5457229044476702	0	0	0.0
1696	None	None	None	None	None	0	0	0.23076923076923078	6	0.7837837837837838	29	0.8125	0.1891891891891892	12	7	26	4	0	0.75	8	6	2.6	39	0.0784313725490196	0.6666666666666666	-0.39575314950518264	0.9999999075108853	0.09942263093291959	0.5017331318908208	-0.0693381591398611	0.6428152565806337	0.9671584830308173	0.9963043777128244	0.9583333333333333	0.9166666666666666	0.0
2601	0.0	0.0	0.0	0.9999999999999998	None	0	0	0	0	0	0	1.0	0	0	0	0	4	0	1.0	1	1	0.06666666666666667	1	1.0	0	0	0	0	0	0	0	0	0	0	0	0
2084	None	None	None	None	None	0	0	0	0	0	0	1.0	0	0	0	0	3	0	1.0	1	1	0.06666666666666667	1	0.75	0	0	0	0	0	0	0	0	0	0	0	0
1908	None	None	None	None	None	0	0	0	0	0	0	1.0	0	0	0	0	0	0	1.0	1	1	0.06666666666666667	1	0.0	0	0	0	0	0	0	0	0	0	0	0	0
1178	None	None	None	None	None	0.06666666666666667	1	0.25	8	0.717391304347826	33	0.6666666666666666	0.21739130434782608	15	10	32	0	0	0.8888888888888888	8	9	3.2	48	0.0	0.7142857142857143	0.099859390918428	0.5022822397652218	0.04045479005624551	0.5199039482740647	0.09999788013593083	0.5005789334561738	0.5696445843804838	0.5075913037357717	0	0.9333333333333333	0.0
2003	None	None	None	None	None	0.25	1	0.4	4	0.7692307692307693	10	0.23809523809523808	0.7692307692307693	14	10	0	0	0	0.7777777777777778	9	7	1.0	15	0.0	1.0	-0.0690372206280974	0.9987605627256699	0.06885657807990335	0.5145539744066565	0.04614341896921073	0.611048872965329	0.6896976889673618	0.9168733804465731	0	1.0	0.0
4180	0.0	0.0	0.0	0.9999999999999998	None	0	0	0	0	0	0	1.0	0	0	0	0	4	0	1.0	1	1	0.06666666666666667	1	1.0	0	0	0	0	0	0	0	0	0	0	0	0
446	None	None	None	None	None	0	0	0.2857142857142857	6	0.7241379310344828	21	0.8857142857142857	0.3448275862068966	15	10	15	4	0	0.7142857142857143	7	5	2.066666666666667	31	0.13793103448275862	0.5384615384615384	9.671265397536744e-06	0.500075077999301	0.03831856573410056	0.6745298393402789	-0.03507946710975364	0.6713799676479262	0.6331762491155503	0.6180216381089112	1.0	1.0	0.0
2375	None	None	None	None	None	0	0	0.46153846153846156	6	0.47058823529411764	8	0.3958333333333333	0.23529411764705882	9	4	9	0	0	0.75	6	8	1.2666666666666666	19	0.0	0.14285714285714285	-0.026847156157208462	0.5213547523582074	-0.02174504477658481	0.6460486020219802	-0.07165077473421158	0.630048104102331	0.5730507859664233	0.6002570918077539	0	0.8888888888888888	0.0
5515	1.7460071955936048e-05	1.1880815564519606e-06	4.2319647767555987e-07	0.9996192912966179	None	0	0	0.05555555555555555	3	0.9487179487179487	74	0.9876543209876543	0	2	0	77	0	0	1.0	9	9	5.333333333333333	80	0.0	0.9859154929577465	0	0	0	0	0	0	0	0	0	0	0
3786	0.010342806234082116	0.005272789785356525	0.005216509413070028	0.9901544228960651	None	0.2	1	0.3333333333333333	4	0.8	12	0.20987654320987653	0.8	16	12	0	0	0	1.0	9	9	1.1333333333333333	17	0.0	1.0	0.09643806260733187	0.5671116372787659	0.014017258510706726	0.5672913279777555	0.816971470035097	0.9999628940657932	0.9900328763868914	0.9729029739955504	0	1.0	0.0
5132	None	None	None	None	None	0.05555555555555555	1	0.20512820512820512	8	0.7857142857142857	44	0.9206349206349206	0.6071428571428571	41	34	16	0	0	0.7777777777777778	9	7	3.8666666666666667	58	0.0	0.9019607843137255	0.34705360166564647	0.6453050882046671	-0.1989329060961686	0.9999865513841578	0.08869844559130888	0.5555623460577933	0.9184591739156347	0.982237652654477	0	1.0	0.0
7373	5.009879206362025e-05	2.803416740485582e-06	2.7924606309808265e-06	0.9991884732190546	None	0	0	0.25	1	1.0	3	1.0	1.0	4	3	0	3	0	0.2	1	5	0.3333333333333333	5	1.0	0	0.09999999998667945	0.5000000000110725	0.00875612532677458	0.5165829703522269	-0.02480472721263426	0.6547726335149889	0.6277217864383628	0.5585995526803668	1.0	1.0	0.0
6327	0.04184487010870289	0.03035016682685665	0.024875569070687747	0.9914252204378803	None	0.2	1	0.3333333333333333	4	0.8	12	0.20987654320987653	0.8	16	12	0	0	0	1.0	9	9	1.1333333333333333	17	0.0	1.0	0.09999999987399832	0.5000000220995939	0.07431504632588344	0.5404626750318281	0.09999958125218011	0.5008134170356274	0.5302328355221413	0.5137847700417218	0	1.0	0.0
7115	0.019709693272661883	0.01583153879810855	0.01583121111359962	0.982282473153687	None	0.2	1	0.3333333333333333	4	0.8	12	0.20987654320987653	0.8	16	12	0	0	0	1.0	9	9	1.1333333333333333	17	0.0	1.0	0.09999999997968695	0.5000000022662544	0.05990552455206706	0.5730750108282627	0.3036767813287621	0.6794406165610621	0.7566599179493988	0.5862627273194829	0	1.0	0.0
897	None	None	None	None	None	0.2	1	0.3333333333333333	4	0.8	12	0.20987654320987653	0.8	16	12	0	0	0	1.0	9	9	1.1333333333333333	17	0.0	1.0	0.015695555007846296	0.6579863123151454	-0.09371006491455618	0.5586511245693702	0.09211267921502447	0.6760581516323368	0.6847823912599315	0.6322572369901924	0	0.8125	0.0
5874	0.0003889395661208408	5.330618309752733e-07	5.290662506676175e-07	0.9999999480143006	None	0.2	1	0.3333333333333333	4	0.8	12	0.20987654320987653	0.8	16	12	0	0	0	1.0	9	9	1.1333333333333333	17	0.0	1.0	0.1436383029267119	0.635427729176784	-0.011709961914995954	0.6843172458236834	0.17197102727939903	0.601653525881431	0.6989780152885606	0.6411914196708548	0	0.9375	0.0
7418	0.001322011447542529	0.0003364201349602674	0.0002353756939713264	0.9951786037757512	None	0.2	1	0.3333333333333333	4	0.8	12	0.20987654320987653	0.8	16	12	0	0	0	1.0	9	9	1.1333333333333333	17	0.0	1.0	0.09999999999688594	0.5000000003566412	0.09635810432365373	0.5010462284561225	-0.0453948120970047	0.6763678287781167	0.6628996937418721	0.5614637638762215	0	0.9375	0.0
3837	None	None	None	None	None	0	0	0.15789473684210525	3	0.8461538461538461	22	0.6222222222222222	0.19230769230769232	7	5	20	0	0	0.5555555555555556	9	5	1.8666666666666667	28	0.0	0.6086956521739131	0.07553886729933958	0.581941683175826	-0.014588888017828209	0.6351664738492696	0.0760531951977369	0.545701503811434	0.5933843489822495	0.5881132216150161	0	0.14285714285714285	0.0
1580	None	None	None	None	None	0.2222222222222222	2	0.45	9	0.5555555555555556	15	0.5918367346938775	0.5185185185185185	22	14	6	0	0	1.0	7	7	1.9333333333333333	29	0.0	0.5454545454545454	-0.12155797273784516	0.7210031581043872	0.061306869618899015	0.5926400968457304	0.07855578505952178	0.5380922404043953	0.6973200651901199	0.6206557989399304	0	1.0	0.0
158	None	None	None	None	None	0	0	0.06666666666666667	2	0.9523809523809523	40	0.6111111111111112	0	0	0	43	8	0	0.8888888888888888	8	9	2.933333333333333	44	0.08888888888888889	0.5128205128205128	0	0	0	0	0	0	0	0	0	0	0
396	None	None	None	None	None	0	0	0	0	0	0	1.0	0	0	0	0	0	0	1.0	1	1	0.06666666666666667	1	0.0	0	0	0	0	0	0	0	0	0	0	0	0
7075	None	None	None	None	None	0	0	0.08	4	0.9166666666666666	66	0.9135802469135802	0.041666666666666664	6	3	67	5	0	1.0	9	9	4.933333333333334	74	0.037037037037037035	0.9090909090909091	0.026481297688936735	0.515309382951701	1.2448950471395275	1.0	0.09998999976750053	0.5002615158633346	0.9999988975027159	1.0	1.0	1.0	0.0
1361	None	None	None	None	None	0.23529411764705882	4	0.3611111111111111	13	0.6274509803921569	32	0.654320987654321	0.5882352941176471	43	30	9	0	0	1.0	9	9	3.533333333333333	53	0.0	0.8888888888888888	-0.06607468095067816	0.6465522024603109	0.3495350616799473	0.663593777784496	0.11987508922934849	0.5754441912000223	0.855391609437743	0.6292784397580277	0	0.7906976744186046	0.0
400	None	None	None	None	None	0	0	0	0	0	0	1.0	0	0	0	0	0	0	1.0	1	1	0.06666666666666667	1	0.0	0	0	0	0	0	0	0	0	0	0	0	0
1828	None	None	None	None	None	0.5	1	0.6666666666666666	4	0.5	3	0.4	0.5	7	3	0	0	0	0.8	5	4	0.5333333333333333	8	0.0	0.6666666666666666	-0.03462503671358373	0.6369962934017973	-0.09648408985529763	0.5118255201105325	0.0411693326443129	0.5548081941372359	0.6448016004681436	0.5687107503490944	0	1.0	0.0
7334	None	None	None	None	None	0	0	0.38461538461538464	5	0.5882352941176471	10	0.475	0.47058823529411764	12	8	6	0	0	0.625	5	8	1.2666666666666666	19	0.0	0.7142857142857143	0.03626594991187765	0.5196746719779807	0.023154519661844362	0.5488308588356664	0.09999994675842876	0.5000022786176589	0.5835070204002115	0.5228753909943041	0	1.0	0.0
7300	None	None	None	None	None	0.06666666666666667	1	0.3333333333333333	11	0.6382978723404256	30	0.6049382716049383	0.5957446808510638	39	28	9	0	0	1.0	9	9	3.2666666666666666	49	0.0	1.0	0.09999999997834255	0.5000000064151701	-0.07323952455096043	0.6184151259064297	0.07333824423665818	0.6041559396964484	0.6856271564273656	0.5749019263009412	0	0.6153846153846154	0.0
2005	None	None	None	None	None	0	0	1.0	3	0.0	0	0.6666666666666666	0	0	0	3	2	0	0.6666666666666666	2	3	0.26666666666666666	4	0.2	1.0	0	0	0	0	0	0	0	0	0	0	0
2264	None	None	None	None	None	0	0	0	0	0	0	1.0	0	0	0	0	0	0	1.0	1	1	0.06666666666666667	1	0.0	0	0	0	0	0	0	0	0	0	0	0	0
1953	None	None	None	None	None	0	0	0.75	3	0.3333333333333333	1	0.625	0.3333333333333333	4	1	0	1	0	0.5	4	2	0.3333333333333333	5	1.0	0.6666666666666666	0.37848499059140617	0.5479276218784583	1.589418066365329e-25	0.5	-0.05749087356625371	0.588718069551686	0.8701071999551047	0.5457854925507233	0.0	0.25	0.0
3173	0.0029332069395308223	0.0019264706649576016	-0.001862599445174949	0.9959454508492536	None	0.2	1	0.3333333333333333	4	0.8	12	0.20987654320987653	0.8	16	12	0	0	0	1.0	9	9	1.1333333333333333	17	0.0	1.0	0.09999922829636718	0.5000091692564592	0.29314438146496685	0.6364449194844907	0.09999880861870152	0.5017259984442006	0.7137986940255543	0.5471022309145538	0	1.0	0.0
5581	None	None	None	None	None	0.043478260869565216	1	0.20408163265306123	10	0.7605633802816901	54	0.9012345679012346	0.14084507042253522	19	10	53	0	0	1.0	9	9	4.866666666666666	73	0.0	0.875	0.09999833636266968	0.5000017142231556	0.098766211365217	0.541179208476291	0.29487035731076017	0.537070596188385	0.7225105110107872	0.5261139350147394	0	0	0.0
5773	0.005502175188668978	0.0012757394300159843	-0.0008344183349576484	0.989985083569938	None	0.2	1	0.3333333333333333	4	0.8	12	0.20987654320987653	0.8	16	12	0	0	0	1.0	9	9	1.1333333333333333	17	0.0	1.0	0.09999951662466833	0.5000120510766908	-0.41072938520974034	1.0	0.09996564392798726	0.5178237683691752	0.9892565153210658	0.999998349492916	0	0.875	0.0
352	None	None	None	None	None	0.25	1	0.4	4	0.7692307692307693	10	0.234375	0.7692307692307693	14	10	0	0	0	1.0	8	8	1.0	15	0.0	0.8571428571428571	0.006880590853128131	0.5543826642721984	0.08669383955169226	0.5252454874287907	-0.0816262856098869	0.9999999998172064	0.6775592289596967	0.9994900607177585	0	1.0	0.0
2529	None	None	None	None	None	0	0	0.038461538461538464	2	0.9733333333333334	73	0.9506172839506173	0	0	0	76	0	0	1.0	9	9	5.133333333333334	77	0.0	0.9411764705882353	0	0	0	0	0	0	0	0	0	0	0
5866	None	None	None	None	None	0.36363636363636365	4	0.48	12	0.5428571428571428	19	0.5873015873015873	0.5428571428571428	31	19	5	0	0	0.7777777777777778	9	7	2.466666666666667	37	0.0	0.8	0.09999999820181825	0.5000000312626929	0.09750164002059457	0.5027143305852011	0.09928227182876834	0.617903553657531	0.503251553394529	0.5408683613240743	0	1.0	0.0
3070	0.00011226596018269453	1.012092325978311e-06	9.207807117599579e-07	0.9999999957082888	None	0.2	1	0.3333333333333333	4	0.8	12	0.20987654320987653	0.8	16	12	0	0	0	1.0	9	9	1.1333333333333333	17	0.0	1.0	0.05314475127907127	0.5	0.000984013935608364	0.5160339703325418	0.09999622424569786	0.5000134207623862	0.5997398887460385	0.5053507592856872	0	0.9375	0.0
1701	None	None	None	None	None	0	0	0.42857142857142855	3	0.75	6	0.5555555555555556	0.75	9	6	0	1	0	0.2222222222222222	9	2	0.6666666666666666	10	1.0	1.0	0.02785351141126447	0.5449501415789537	0.07329518690126743	0.5860506530608716	0.011096377666593549	0.6788057344268514	0.5998063631278058	0.60477778708208	1.0	1.0	0.0
7157	None	None	None	None	None	0	0	0.325	13	0.6140350877192983	35	0.7283950617283951	0.24561403508771928	25	14	33	0	0	1.0	9	9	3.933333333333333	59	0.0	0.8	0.09999999944063717	0.5000000564935818	0.11231371913369974	0.5295807035550301	0.098756120087768	0.5711773513912226	0.5257408102958793	0.5337085999725132	0	1.0	0.0
4987	0.004344290955101872	0.0035447414892375646	0.0017325993835991787	0.9983169419942205	None	0.2	1	0.3333333333333333	4	0.8	12	0.20987654320987653	0.8	16	12	0	0	0	1.0	9	9	1.1333333333333333	17	0.0	1.0	0.09999999990607965	0.5000000019287404	0.11681425699784935	0.6968367829333729	0.09999732016503726	0.5005077437634526	0.5360623320874633	0.5690812403659382	0	1.0	0.0
5672	0.006223383048219395	0.0027017377613963397	0.0026555689942714465	0.9966176469621004	None	0	0	0.5	3	0.7142857142857143	5	0.36	0.7142857142857143	8	5	0	1	0	1.0	5	5	0.6	9	1.0	1.0	0.26814806830459254	0.5820588468491041	0.09916361703809255	0.5013063905359785	0.07247390396864477	0.5242709223612839	0.700005955651028	0.5360719336834703	1.0	1.0	0.0
1857	None	None	None	None	None	0	0	0	0	0	0	1.0	0	0	0	0	0	0	1.0	1	1	0.06666666666666667	1	0.0	0	0	0	0	0	0	0	0	0	0	0	0
2521	None	None	None	None	None	0	0	0	0	0	0	1.0	0	0	0	0	0	0	1.0	1	1	0.06666666666666667	1	0.0	0	0	0	0	0	0	0	0	0	0	0	0
384	None	None	None	None	None	0	0	0	0	0	0	1.0	0	0	0	0	4	0	1.0	1	1	0.06666666666666667	1	1.0	0	0	0	0	0	0	0	0	0	0	0	0
3369	0.004269054271145562	0.0017443862279110625	0.0016633244899175539	0.9983969528933047	None	0.2	1	0.3333333333333333	4	0.8	12	0.20987654320987653	0.8	16	12	0	0	0	1.0	9	9	1.1333333333333333	17	0.0	1.0	0.034587587026293345	0.6458043885366146	-0.11463642034708683	0.9999162608955275	0.08636845316046696	0.5612917110965957	0.7525201239304518	0.9680648369680767	0	1.0	0.0
5585	0.0	0.0	0.0	0.9999999999999998	None	0	0	0	0	0	0	1.0	0	0	0	0	4	0	1.0	1	1	0.06666666666666667	1	1.0	0	0	0	0	0	0	0	0	0	0	0	0
5980	0.04088109513799487	0.029184770048081416	0.02395676488427996	0.9914833207017102	None	0.2	1	0.3333333333333333	4	0.8	12	0.20987654320987653	0.8	16	12	0	0	0	1.0	9	9	1.1333333333333333	17	0.0	1.0	0.09999999987399832	0.5000000220995939	0.07431504632588344	0.5404626750318281	0.09999958125218011	0.5008134170356274	0.5302328355221413	0.5137847700417218	0	1.0	0.0
5194	1.462066399523885e-08	1.4508434844990174e-08	1.4505373661538874e-08	0.9999986944339468	None	0	0	0.5	1	1.0	1	1.0	1.0	2	1	0	0	0	0.3333333333333333	1	3	0.2	3	0.0	0	0.09999822109890921	0.500002511820839	-0.014337704770280946	0.6676583860522876	3.84880576730839e-22	0.5	0.6412455326463345	0.5578747096133057	0	1.0	0.0
6719	0.042235379560517025	0.03032846462917112	0.025167589326736205	0.9915331103816948	None	0.2	1	0.3333333333333333	4	0.8	12	0.20987654320987653	0.8	16	12	0	0	0	1.0	9	9	1.1333333333333333	17	0.0	1.0	0.09999999987399832	0.5000000220995939	0.07431504632588344	0.5404626750318281	0.09999958125218011	0.5008134170356274	0.5302328355221413	0.5137847700417218	0	1.0	0.0
2402	None	None	None	None	None	0	0	0.375	9	0.5294117647058824	18	0.5625	0.029411764705882353	4	1	31	0	0	1.0	8	8	2.4	36	0.0	0.896551724137931	0.34611141498454756	0.5604984276891253	0.09849108375947728	0.5018812270815134	0.08372422303851565	0.5320098241095691	0.7695394959967247	0.531535147267057	0	1.0	0.0
3004	0.00022623834034235995	1.3836677746484486e-06	1.2189844932800196e-06	0.9999999795869797	None	0.2	1	0.3333333333333333	4	0.8	12	0.20987654320987653	0.8	16	12	0	0	0	1.0	9	9	1.1333333333333333	17	0.0	1.0	0.09879622191397484	0.5	0.033536727045888115	0.6460235641979765	0.0460325964296328	0.510471358082614	0.5700445663094746	0.5534201020220458	0	0	0.0
5538	1.206890466193971e-07	1.1036091007715979e-07	4.925090272141007e-11	0.9999818479864341	None	0	0	0.018518518518518517	1	1.0	79	1.0	0	0	0	80	0	0	1.0	9	9	5.4	81	0.0	1.0	0	0	0	0	0	0	0	0	0	0	0
466	None	None	None	None	None	0	0	0.35714285714285715	5	0.6111111111111112	11	0.35714285714285715	0.16666666666666666	5	3	14	0	0	0.875	7	8	1.3333333333333333	20	0.0	0.7692307692307693	1.1040856831082149e-08	0.5000014499390971	0.0001735373735763679	0.5014547494779181	0.02569247267968904	0.5834926229478861	0.529372879868882	0.5285482873188675	0	1.0	0.0
38	None	None	None	None	None	0	0	0.3333333333333333	8	0.5757575757575758	19	0.5555555555555556	0.09090909090909091	10	3	24	0	0	0.7777777777777778	9	7	2.3333333333333335	35	0.0	0.8461538461538461	0.012856299225160716	0.5267248445267873	-0.09932826197476827	0.500878692557904	-0.6203608413166288	0.9999999999921778	0.9653647608732259	0.999808708775694	0	1.0	0.0
7235	5.607689319620883e-07	2.457741611149201e-07	-1.0932756856002378e-10	0.999942587274213	None	0	0	0.25	1	1.0	3	1.0	0	1	0	3	0	0	0.2	5	1	0.3333333333333333	5	0.0	0	0	0	0	0	0	0	0	0	0	0	0
3678	0.005149851363215371	0.002315520737476075	0.0023035262981661664	0.9927165137722567	None	0.2	1	0.3333333333333333	4	0.8	12	0.20987654320987653	0.8	16	12	0	0	0	1.0	9	9	1.1333333333333333	17	0.0	1.0	0.0976462757715034	0.5376672677247729	0.0766559072924777	0.5832447305246463	0.09782112218512673	0.5509326877464116	0.5253677897242994	0.5573714288224535	0	0.9375	0.0
1797	None	None	None	None	None	0.2	1	0.3333333333333333	4	0.8	12	0.20987654320987653	0.8	16	12	0	0	0	1.0	9	9	1.1333333333333333	17	0.0	1.0	0.09998710570608818	0.5000289581476954	0.059619634355719334	0.9710751749845901	0.036057147185701494	0.6706706376556182	0.6165765907826043	0.8035050021057589	0	0.0625	0.0
3271	1.4249808140241427e-07	1.21007472811532e-07	1.210074027653491e-07	0.9999670679711816	None	0	0	1.0	1	0	0	1.0	0	1	0	0	0	0	0.5	1	2	0.13333333333333333	2	0.0	0	0	0	0	0	0	0	0	0	0	0	0
5725	0.0	0.0	0.0	0.9999999999999998	None	0	0	0	0	0	0	1.0	0	0	0	0	4	0	1.0	1	1	0.06666666666666667	1	1.0	0	0	0	0	0	0	0	0	0	0	0	0
4931	0.0009839492070869889	0.0006683848605998906	-5.288197045602064e-05	0.9993326982127081	None	0.23076923076923078	3	0.35714285714285715	10	0.6666666666666666	26	0.5061728395061729	0.6666666666666666	36	26	4	0	0	1.0	9	9	2.7333333333333334	41	0.0	0.75	0.09999999991036573	0.5000005687719751	0.006095236730860256	0.574099298000817	0.0007650346458827459	0.5778164387865128	0.6039963911830062	0.5508580465246372	0	1.0	0.0
4591	0.0035582059147543773	0.000734177194484491	0.0007314330178655212	0.9978816480929908	None	0.2	1	0.3333333333333333	4	0.8	12	0.20987654320987653	0.8	16	12	0	0	0	1.0	9	9	1.1333333333333333	17	0.0	1.0	0.07646861929856023	0.5688279304691494	0.06034556472398202	0.5798896630599669	0.01390753772100883	0.6556513744889602	0.580794680150811	0.602155687079167	0	0.1875	0.0
5962	2.2121724858175585e-09	1.0845325807661744e-11	-6.774880546921186e-12	0.9999999999998004	None	0.2	1	0.3333333333333333	4	0.8	12	0.20987654320987653	0.8	16	12	0	0	0	1.0	9	9	1.1333333333333333	17	0.0	1.0	0.09999999989879947	0.5000000179839836	0.09031062604248404	0.5437830867675072	4.3880442560135916e-16	0.5000237281647743	0.6108246196938889	0.5146355705198871	0	0.875	0.0
983	None	None	None	None	None	0.05263157894736842	1	0.2682926829268293	11	0.6779661016949152	40	0.7530864197530864	0.2033898305084746	21	12	39	1	0	1.0	9	9	4.066666666666666	61	0.0136986301369863	0.7547169811320755	0.1736802421608817	0.648062357018042	0.026763169158189	0.6777170523020669	0.00019809385681508404	0.5011940646477231	0.71077967621916	0.6113213197207912	0.23809523809523808	0.42857142857142855	0.0
2002	None	None	None	None	None	0	0	1.0	2	0.0	0	0.75	0	0	0	2	7	0	1.0	2	2	0.2	3	0.875	0	0	0	0	0	0	0	0	0	0	0	0
1426	None	None	None	None	None	0.2	1	0.3333333333333333	4	0.8	12	0.20987654320987653	0.8	16	12	0	0	0	1.0	9	9	1.1333333333333333	17	0.0	1.0	0.05345263563388951	0.555441329999659	6.962727762721846e-12	0.5056114849717952	-0.09988065120311554	0.500463351732475	0.6537998285265834	0.5205701529948005	0	1.0	0.0
3431	0.011375259296355932	0.0006113366197342067	-2.5095639850290278e-05	0.9777617885561511	None	0.25	1	0.4	4	0.7692307692307693	10	0.23809523809523808	0.7692307692307693	14	10	0	0	0	0.7777777777777778	9	7	1.0	15	0.0	1.0	-0.03923420634016836	0.6180543277931744	0.24635452795426316	0.9999953686394726	-0.06851075337031305	0.5356871979481536	0.9607118041093138	0.9866436243541447	0	0.5714285714285714	0.0
4836	0.0	0.0	0.0	0.9999999999999998	None	0	0	0	0	0	0	1.0	0	0	0	0	4	0	1.0	1	1	0.06666666666666667	1	1.0	0	0	0	0	0	0	0	0	0	0	0	0
1618	None	None	None	None	None	0	0	0	0	0	0	1.0	0	0	0	0	4	0	1.0	1	1	0.06666666666666667	1	1.0	0	0	0	0	0	0	0	0	0	0	0	0
10	None	None	None	None	None	0.25	1	0.4	4	0.7692307692307693	10	0.23809523809523808	0.7692307692307693	14	10	0	0	0	0.7777777777777778	7	9	1.0	15	0.0	1.0	-0.07087512755994735	0.679103588762433	0.07977627027014345	0.5873539304504941	-0.15985910678805207	0.6255983003654256	0.7409018482539964	0.631507768121505	0	0.8571428571428571	0.0
6742	0.0007835568253892584	2.5340956809087104e-05	2.4772338859766736e-05	0.9994878022499305	None	0	0	0.2222222222222222	8	0.7254901960784313	37	0.654320987654321	0	2	0	50	15	0	1.0	9	9	3.533333333333333	53	0.14705882352941177	0.723404255319149	0	0	0	0	0	0	0	0	0	0	0
4985	0.0	0.0	0.0	0.9999999999999998	None	0	0	0	0	0	0	1.0	0	0	0	0	4	0	1.0	1	1	0.06666666666666667	1	1.0	0	0	0	0	0	0	0	0	0	0	0	0
2081	None	None	None	None	None	0	0	0.5	2	0.75	3	1.0	0.75	5	3	0	2	0	0.16666666666666666	6	1	0.4	6	1.0	0.4	0.028503229592709976	0.5890464290984788	-0.06847463496049536	0.5409256236689678	0.010498683646681361	0.6605981602085877	0.6595529185432413	0.597890957714935	1.0	1.0	0.0
973	None	None	None	None	None	0.3333333333333333	1	0.4444444444444444	4	0.7272727272727273	8	0.2653061224489796	0.7272727272727273	12	8	0	0	0	1.0	7	7	0.8666666666666667	13	0.0	1.0	0.0837884447107521	0.5775531907321243	0.09999999999391608	0.5000000007392849	0.07261667083172423	0.6650170013567773	0.5451036183881723	0.58244616445215	0	0.9166666666666666	0.0
3251	0.0017497114985927655	0.000948594980117669	0.0009043887635469689	0.9991244751524792	None	0.3333333333333333	1	0.5	4	0.7	7	0.2857142857142857	0.7	11	7	0	0	0	0.8571428571428571	6	7	0.8	12	0.0	0.6666666666666666	0.09512754328812198	0.5938166895085826	0.09984449404129019	0.500073939407696	-0.04210312890575259	0.678390180507532	0.6597682476594343	0.5927829078382724	0	1.0	0.0
5622	0.001837964218095317	0.001313134536765146	0.0010098812139826114	0.9973067465582999	None	0.2	1	0.3333333333333333	4	0.8	12	0.20987654320987653	0.8	16	12	0	0	0	1.0	9	9	1.1333333333333333	17	0.0	1.0	0.09999983222753542	0.5000025912413847	0.02260320222491734	0.6777431805643129	-0.06263915950700938	0.5340793681099358	0.675521604533211	0.572808659054058	0	0.125	0.0
980	None	None	None	None	None	0	0	0.5	1	1.0	1	1.0	1.0	2	1	0	3	0	0.3333333333333333	3	1	0.2	3	1.0	0	0.04747217460166864	0.5527789020431223	0.38993921915115404	0.8153268753721437	0.04811039471551594	0.5265998682616132	0.8347019215811878	0.6459160681396445	1.0	0.5	0.0
7159	0.04122210898359955	0.029670037224543328	0.024187226372354743	0.9915880056658057	None	0.2	1	0.3333333333333333	4	0.8	12	0.20987654320987653	0.8	16	12	0	0	0	1.0	9	9	1.1333333333333333	17	0.0	1.0	0.09999999987399832	0.5000000220995939	0.07431504632588344	0.5404626750318281	0.09999958125218011	0.5008134170356274	0.5302328355221413	0.5137847700417218	0	1.0	0.0
5502	0.0	0.0	0.0	0.9999999999999998	None	0	0	0	0	0	0	1.0	0	0	0	0	4	0	1.0	1	1	0.06666666666666667	1	1.0	0	0	0	0	0	0	0	0	0	0	0	0
5121	3.0242609334907275e-05	1.4981287451894759e-07	-1.402374675612841e-07	0.9999856267856271	None	0	0	0.05660377358490566	3	0.948051948051948	73	0.9753086419753086	0.012987012987012988	4	1	74	0	0	1.0	9	9	5.266666666666667	79	0.0	0.9714285714285714	0.09987359808550908	0.5001889534962086	0.06474681734904839	0.5403714599394283	0.09999999713460357	0.5000000113253349	0.5413627413125975	0.5135461850483863	0	1.0	0.0
1814	None	None	None	None	None	0	0	0	0	0	0	1.0	0	0	0	0	0	0	1.0	1	1	0.06666666666666667	1	0.0	0	0	0	0	0	0	0	0	0	0	0	0
6036	None	None	None	None	None	0.14285714285714285	3	0.45454545454545453	20	0.453125	29	0.8148148148148148	0.28125	35	18	30	0	0	1.0	9	9	4.4	66	0.0	0.8421052631578947	0.09999996616662779	0.5000012369857685	0.03738017290403358	0.5811031503278911	0.06596808700116298	0.9418766293242451	0.5961020950872384	0.7383747458698764	0	0.9714285714285714	0.0
6687	0.0	0.0	0.0	1.0	None	0	0	0	0	0	0	1.0	0	0	0	0	0	0	1.0	1	1	0.06666666666666667	1	0.0	0	0	0	0	0	0	0	0	0	0	0	0
997	None	None	None	None	None	0	0	0.16666666666666666	8	0.8142857142857143	57	0.8888888888888888	0.44285714285714284	38	31	33	0	0	1.0	9	9	4.8	72	0.0	0.8571428571428571	-0.07268565300092836	0.6364102550630901	0.001476510744604967	0.57029492196838	0.06169301659127653	0.5576813264432866	0.6583071431022259	0.5886069657706596	0	0	0.0
4393	0.0015019992372329923	0.00026755092762522313	-0.00019025559049805943	0.9982559054871258	None	0.2	1	0.3333333333333333	4	0.8	12	0.20987654320987653	0.8	16	12	0	0	0	1.0	9	9	1.1333333333333333	17	0.0	1.0	0.014779196223671812	0.6667396943557002	0.05534955488599728	0.5858840857788562	0.04636647578632702	0.6503209488064465	0.6161183722804846	0.6349783057368454	0	1.0	0.0
3783	0.0057485760427412125	0.003075291823496745	0.0018703951606650333	0.9984387618407323	None	0.2	1	0.3333333333333333	4	0.8	12	0.20987654320987653	0.8	16	12	0	0	0	1.0	9	9	1.1333333333333333	17	0.0	1.0	0.08342890286885055	0.6203425830523288	0.09986134841262957	0.50067985012185	0.09999996358530332	0.5000130984322788	0.5194024808187314	0.5410552220442941	0	1.0	0.0
5785	1.4151221921842397e-07	1.322813343395228e-07	1.2766986047448676e-07	0.9999802024479507	None	0.041666666666666664	1	0.28	14	0.6712328767123288	49	0.9259259259259259	0.3150684931506849	35	23	39	0	0	1.0	9	9	5.0	75	0.0	0.9090909090909091	0.43783965090429167	0.7248348732349983	0.01226015878898629	0.5373454779759633	1.5610126072005445e-11	0.5010441539760366	0.8841389239245437	0.5924581429165774	0	1.0	0.0
11	None	None	None	None	None	0	0	0	0	0	0	1.0	0	0	0	0	4	0	1.0	1	1	0.06666666666666667	1	1.0	0	0	0	0	0	0	0	0	0	0	0	0
136	None	None	None	None	None	0.05263157894736842	1	0.325	13	0.5964912280701754	34	0.7283950617283951	0.21052631578947367	23	12	35	1	0	1.0	9	9	3.933333333333333	59	0.015873015873015872	0.9230769230769231	0.03818733923541435	0.5846402990100001	0.11449604668185268	0.6418604882497001	0.024466853584764248	0.5494932732598511	0.5978191628679874	0.592579992444506	0.0	0.043478260869565216	0.0
2626	0.0027527703785565527	0.0003721351818867589	0.00036874994878804637	0.985953467304364	None	0	0	0.3333333333333333	2	0.8571428571428571	6	0.36	0.8571428571428571	8	6	0	0	0	1.0	5	5	0.6	9	0.0	0	0.006034718897061303	0.9173367510973788	-0.0969331893391944	0.5056867412706972	0.0886307415296626	0.6661722298708113	0.7156930795816857	0.7388738353188756	0	0.625	0.0
7460	0.00425893369935354	5.506300397187328e-05	1.1607845573832147e-05	0.9920115276268763	None	0.25	1	0.4	4	0.75	9	0.25925925925925924	0.75	13	9	0	0	0	0.6666666666666666	9	6	0.9333333333333333	14	0.0	1.0	0.09999999999958656	0.5000000469543151	0.002473371967807208	0.5786201223641699	0.0999998652655486	0.5000100733005645	0.6129536129156482	0.5264047377775689	0	1.0	0.0
4821	0.0	0.0	0.0	0.9999999999999998	None	0	0	0	0	0	0	1.0	0	0	0	0	4	0	1.0	1	1	0.06666666666666667	1	1.0	0	0	0	0	0	0	0	0	0	0	0	0
197	None	None	None	None	None	0.2	1	0.3333333333333333	4	0.8	12	0.20987654320987653	0.8	16	12	0	0	0	1.0	9	9	1.1333333333333333	17	0.0	1.0	0.10112066418831996	0.5879406277658247	0.07839570293812395	0.5704257502665971	0.06483061102166232	0.5919942098934161	0.5719232272725812	0.5834828625899442	0	1.0	0.0
5184	0.00771899991362791	0.006800987124245395	0.005840257023889583	0.9954905234140972	None	0.2	1	0.3333333333333333	4	0.8	12	0.20987654320987653	0.8	16	12	0	0	0	1.0	9	9	1.1333333333333333	17	0.0	1.0	0.09999999827624004	0.5000000536796743	0.017554571095752543	0.6604500442556575	0.09906110718504983	0.5903351883912266	0.6270439898605162	0.5850527491124714	0	1.0	0.0
6919	0.0	0.0	0.0	0.9999999999999998	None	0	0	0	0	0	0	1.0	0	0	0	0	4	0	1.0	1	1	0.06666666666666667	1	1.0	0	0	0	0	0	0	0	0	0	0	0	0
7238	0.0	0.0	0.0	1.0	None	0	0	0	0	0	0	1.0	0	0	0	0	0	0	1.0	1	1	0.06666666666666667	1	0.0	0	0	0	0	0	0	0	0	0	0	0	0
2902	4.090585787434032e-05	1.1249372025694351e-05	1.1244928343070558e-05	0.9997446332485501	None	0.2	1	0.3333333333333333	4	0.8	12	0.20987654320987653	0.8	16	12	0	0	0	1.0	9	9	1.1333333333333333	17	0.0	1.0	0.059579473564787586	0.6417100554346608	0.0650740674057609	0.6555456849416981	-0.027146171043073153	0.5120573442230236	0.6366847316896309	0.6046423728167346	0	0.875	0.0
3426	0.00021172858995245552	2.659758993864611e-06	1.0709567199958495e-07	0.99999964261863	None	0.2	1	0.3333333333333333	4	0.8	12	0.20987654320987653	0.8	16	12	0	0	0	1.0	9	9	1.1333333333333333	17	0.0	1.0	0.052179292938704804	0.993077239287798	-0.0996083459405161	0.5048562809711773	-0.05340727723365102	0.6412160153834386	0.6802627688826827	0.8647546336595388	0	1.0	0.0
2453	None	None	None	None	None	0	0	0.75	3	0.25	1	0.75	0	0	0	5	6	0	0.5	4	2	0.4	6	0.42857142857142855	0.5	0	0	0	0	0	0	0	0	0	0	0
4457	0.0	0.0	0.0	1.0	None	0	0	0	0	0	0	1.0	0	0	0	0	0	0	1.0	1	1	0.06666666666666667	1	0.0	0	0	0	0	0	0	0	0	0	0	0	0
6669	3.475295637022146e-07	3.0553096095152214e-07	2.2113616694767292e-07	0.9999205497708636	None	0	0	0.075	3	0.9310344827586207	54	0.8333333333333334	0	0	0	59	0	0	0.8888888888888888	9	8	4.0	60	0.0	0.8679245283018868	0	0	0	0	0	0	0	0	0	0	0
4455	0.0	0.0	0.0	0.9999999999999998	None	0	0	0	0	0	0	1.0	0	0	0	0	4	0	1.0	1	1	0.06666666666666667	1	1.0	0	0	0	0	0	0	0	0	0	0	0	0
2270	None	None	None	None	None	0	0	0	0	0	0	1.0	0	0	0	0	0	0	1.0	1	1	0.06666666666666667	1	0.0	0	0	0	0	0	0	0	0	0	0	0	0
3287	0.0010760088686785304	6.871899387232178e-05	6.726957021920995e-05	0.9982924291381754	None	0.3333333333333333	1	0.5	4	0.6666666666666666	6	0.3055555555555556	0.6666666666666666	10	6	0	0	0	1.0	6	6	0.7333333333333333	11	0.0	0.8	-0.0782181295354667	0.66020736588953	9.306196430701947e-05	0.5014534739092765	-0.0594318848825772	0.677224189462142	0.6031435819235659	0.615468701960324	0	1.0	0.0
2016	None	None	None	None	None	0	0	0.6	3	0.6	3	0.5833333333333334	0.6	6	3	0	0	0	0.3333333333333333	6	2	0.4666666666666667	7	0.0	0.4	-0.037612195392239645	0.5165497033057322	0.007503802512011789	0.6748417604240261	-0.08181187901093048	0.6044468865128478	0.6354474173750817	0.6003217719639915	0	1.0	0.0
2511	None	None	None	None	None	0	0	0	0	0	0	1.0	0	0	0	0	4	0	1.0	1	1	0.06666666666666667	1	1.0	0	0	0	0	0	0	0	0	0	0	0	0
3376	0.002192595485699037	0.0003095542996401062	0.0003062878498957482	0.9979967196381444	None	0.25	1	0.36363636363636365	4	0.7857142857142857	11	0.2222222222222222	0.7857142857142857	15	11	0	0	0	0.8888888888888888	8	9	1.0666666666666667	16	0.0	1.0	0.0529246831058386	0.5872911337678086	-0.00950827700750919	0.6686407761844955	0.07557272132055752	0.5540696504320844	0.5842762255305254	0.604436014914615	0	1.0	0.0
5839	0.0	0.0	0.0	1.0	None	0	0	0	0	0	0	1.0	0	0	0	0	0	0	1.0	1	1	0.06666666666666667	1	0.0	0	0	0	0	0	0	0	0	0	0	0	0
1199	None	None	None	None	None	0	0	1.0	1	0	0	1.0	0	1	0	0	0	0	0.5	2	1	0.13333333333333333	2	0.0	0	0	0	0	0	0	0	0	0	0	0	0
1422	None	None	None	None	None	0	0	0.6666666666666666	2	0.5	1	0.6666666666666666	0.5	3	1	0	2	0	0.6666666666666666	3	2	0.26666666666666666	4	1.0	0	0.011808993738970597	0.5096717364840373	0.019722130401245853	0.5837223878603701	-0.33777570404781043	0.8631594996502575	0.8648337792857709	0.6768900375196087	1.0	1.0	0.0
524	None	None	None	None	None	0.2	1	0.3333333333333333	4	0.8	12	0.20987654320987653	0.8	16	12	0	0	0	1.0	9	9	1.1333333333333333	17	0.0	1.0	0.047596742918123755	0.5991397441844415	0.09999999993253793	0.50000002314987	-0.035856113638158015	0.6458957893811224	0.6480688333018715	0.5828076146329915	0	0.9375	0.0
4418	0.0037794668753024737	0.0006506411596530529	-0.0001945220813607417	0.9925641335574946	None	0	0	0.4	2	0.8	4	0.4375	0.8	6	4	0	2	0	1.0	4	4	0.4666666666666667	7	1.0	0	0.09998753108520912	0.5000177825507052	0.0970356793063087	0.5108792976337563	-0.19957911941751316	0.5491679701008344	0.8026456953689078	0.520064611746012	1.0	1.0	0.0
3165	0.0	0.0	0.0	1.0	None	0	0	0	0	0	0	1.0	0	0	0	0	0	0	1.0	1	1	0.06666666666666667	1	0.0	0	0	0	0	0	0	0	0	0	0	0	0
4401	0.00023650341834617028	5.094559682062591e-07	1.7640774496880658e-07	0.9999999973863646	None	0.2	1	0.3333333333333333	4	0.8	12	0.20987654320987653	0.8	16	12	0	0	0	1.0	9	9	1.1333333333333333	17	0.0	1.0	0.03558371432042347	0.5126835248952233	0.09999799209036517	0.5003062710134942	0.06855309403730603	0.584615368145673	0.5710709420454748	0.532762929452603	0	0.9375	0.0
2340	None	None	None	None	None	0	0	0.5	2	0.75	3	0.6	0.75	5	3	0	2	0	0.4	5	2	0.4	6	1.0	0	-0.08179955315225215	0.5790118639311899	0.023715717972753465	0.5264209418125754	1.6191836800359774e-07	0.500012899351407	0.6036687570478692	0.5353204231641537	1.0	1.0	0.0
6452	7.23139847151694e-05	2.1680952805023747e-07	8.922934764538889e-09	0.9999971350308167	None	0.3333333333333333	1	0.4444444444444444	4	0.7272727272727273	8	0.2708333333333333	0.7272727272727273	12	8	0	0	0	0.75	6	8	0.8666666666666667	13	0.0	0.8571428571428571	0.09999999988824775	0.5000000007440154	0.09988793194192655	0.5003507826403678	0.030522808598417127	0.5218871663726439	0.5811077418720543	0.5074167712527711	0	1.0	0.0
2517	None	None	None	None	None	0	0	0	0	0	0	1.0	0	0	0	0	0	0	1.0	1	1	0.06666666666666667	1	0.0	0	0	0	0	0	0	0	0	0	0	0	0
1526	None	None	None	None	None	0	0	1.0	3	0.0	0	0.6666666666666666	0	3	0	0	0	0	0.6666666666666666	2	3	0.26666666666666666	4	0.0	1.0	0	0	0	0	0	0	0	0	0	0	0
515	None	None	None	None	None	0.04	1	0.16981132075471697	9	0.8051948051948052	62	0.9753086419753086	0.06493506493506493	13	5	65	0	0	1.0	9	9	5.266666666666667	79	0.0	0.9714285714285714	-0.014557771683385387	0.6460417707659898	0.0041828547810243985	0.5071123519859487	0.039229213080507044	0.5757521720777977	0.5726140331744665	0.5773323771267497	0	1.0	0.0
4580	None	None	None	None	None	0	0	0.09259259259259259	5	0.8974358974358975	70	0.9876543209876543	0.07692307692307693	9	6	70	1	0	1.0	9	9	5.333333333333333	80	0.0070921985815602835	0.9859154929577465	-0.09427084501109566	1.0	0.004607223087789472	0.5396479901095884	0.2005411159830576	0.9992917412362384	0.7729620009877662	0.9999999999999802	1.0	1.0	0.0
701	None	None	None	None	None	0.3333333333333333	1	0.3333333333333333	3	0.7272727272727273	8	0.28888888888888886	0.7272727272727273	11	8	1	3	0	0.5555555555555556	5	9	0.8666666666666667	13	1.0	1.0	-0.09936707631372475	0.6384720167848623	0.0839312764043985	0.560247634519705	-0.09618663432404517	0.5080810823602053	0.7013924610872758	0.5698103817320177	0.5454545454545454	0.18181818181818182	0.0
6822	1.2392286556920945e-07	1.1784308496325367e-07	4.746760569756525e-11	0.9999836397966915	None	0	0	0.018518518518518517	1	1.0	79	1.0	0	0	0	80	0	0	1.0	9	9	5.4	81	0.0	1.0	0	0	0	0	0	0	0	0	0	0	0
2215	None	None	None	None	None	0	0	0.14285714285714285	1	1.0	8	1.0	0	0	0	9	12	0	0.4	2	5	0.6666666666666666	10	0.5454545454545454	0	0	0	0	0	0	0	0	0	0	0	0
7364	0.0	0.0	0.0	0.9999999999999998	None	0	0	0	0	0	0	1.0	0	0	0	0	4	0	1.0	1	1	0.06666666666666667	1	1.0	0	0	0	0	0	0	0	0	0	0	0	0
6284	0.0016154177699336488	6.45785185373665e-05	-6.316324300415024e-05	0.9969318850217538	None	0	0	0.3333333333333333	2	0.8571428571428571	6	0.36	0.8571428571428571	8	6	0	2	0	1.0	5	5	0.6	9	1.0	0	3.019522696530128e-09	0.5000000905652049	-0.09924936404864365	0.6940769192229248	0.1323735106416432	0.5784705442839382	0.6863717147865466	0.593531167356226	0.1875	0.25	0.0
3681	0.0030259332228224915	0.0005353600019694065	0.00039185628292961756	0.9939021882041853	None	0.25	1	0.4	4	0.75	9	0.25925925925925924	0.75	13	9	0	0	0	0.6666666666666666	6	9	0.9333333333333333	14	0.0	1.0	0.16268389906341152	0.6139120977965246	-0.12343637360828741	0.9967384128287127	0.06802096020380034	0.5989376370869373	0.8021833501800341	0.8998627540352141	0	1.0	0.0
5869	9.762288308254246e-05	2.854122924429251e-05	2.760239019295297e-05	0.9995598813268898	None	0.2	1	0.3333333333333333	4	0.8	12	0.20987654320987653	0.8	16	12	0	0	0	1.0	9	9	1.1333333333333333	17	0.0	1.0	0.3364675232444057	0.5715806730054712	-0.08727890352046641	0.6767798663973704	0.005046307796143258	0.5137911950214061	0.8521784964706027	0.5892416936079885	0	0	0.0
4329	None	None	None	None	None	0.0625	1	0.4117647058823529	14	0.5208333333333334	25	0.6944444444444444	0.3541666666666667	29	17	20	4	0	0.8888888888888888	8	9	3.3333333333333335	50	0.125	0.9767441860465116	0.09999987146016713	0.5000011294066573	0.01508391580153777	0.5737023383851262	0.11620231390038724	0.9834233130507112	0.6388594914003454	0.8115336801787338	0.9655172413793104	0.9655172413793104	0.0
1098	None	None	None	None	None	0	0	0	0	0	0	1.0	0	0	0	0	4	0	1.0	1	1	0.06666666666666667	1	1.0	0	0	0	0	0	0	0	0	0	0	0	0
6710	0.009655816269280434	0.0025427302378336625	-0.0024875881525156973	0.9980640713969451	None	0.2	1	0.3333333333333333	4	0.8	12	0.20987654320987653	0.8	16	12	0	0	0	1.0	9	9	1.1333333333333333	17	0.0	1.0	0.0999999999948682	0.5000000011478348	0.09753355883564208	0.5056694384815194	0.09998228974908968	0.5161124517852231	0.5041540088209328	0.5072620610176662	0	1.0	0.0
3269	0.006228516885878449	0.004635535222332678	0.0034266095821528907	0.9939013196780194	None	0.25	1	0.4	4	0.75	9	0.25925925925925924	0.75	13	9	0	0	0	0.6666666666666666	6	9	0.9333333333333333	14	0.0	1.0	0.09211169649214418	0.5	0.09295190572616052	0.5400364464754905	0.05446429361912836	0.5550987547734461	0.5485472960374946	0.5317723872458012	0	1.0	0.0
3078	0.0	0.0	0.0	1.0	None	0	0	0	0	0	0	1.0	0	0	0	0	0	0	1.0	1	1	0.06666666666666667	1	0.0	0	0	0	0	0	0	0	0	0	0	0	0
4236	0.012985189095837384	0.007048370994432296	0.006445939525747651	0.9887719776061227	None	0.2	1	0.3333333333333333	4	0.8	12	0.20987654320987653	0.8	16	12	0	0	0	1.0	9	9	1.1333333333333333	17	0.0	1.0	0.3134014972609889	0.6251419043729901	-0.11220687941907817	0.914612571435225	0.09451482929272044	0.5402179888620846	0.8599569043554868	0.7339293739149944	0	1.0	0.0
6841	1.2479650507070746e-07	1.0580247506780828e-07	5.465650049427425e-11	0.9999803069598774	None	0	0	0.018518518518518517	1	1.0	79	1.0	0	0	0	80	0	0	1.0	9	9	5.4	81	0.0	1.0	0	0	0	0	0	0	0	0	0	0	0
6400	0.003868275540384475	0.0005384407396369653	0.0005353460539262554	0.9979800049396619	None	0.3333333333333333	1	0.5	4	0.6666666666666666	6	0.4074074074074074	0.6666666666666666	10	6	0	0	0	0.3333333333333333	9	3	0.7333333333333333	11	0.0	1.0	7.984987315509707e-21	0.500000001941316	0.029590473523276484	0.5276140181402305	0.09891526209369868	0.6005802802111051	0.6018287374509262	0.5430971353708391	0	1.0	0.0
2828	0.0002254667556243247	6.395107303627527e-07	-1.9617929602427953e-07	0.9999958069052852	None	0	0	0.3333333333333333	3	0.8181818181818182	9	0.28888888888888886	0.8181818181818182	12	9	0	1	0	0.5555555555555556	9	5	0.8666666666666667	13	1.0	1.0	0.006639118915488833	0.5391560487073587	0.03788977284095189	0.5859135899788162	-0.05958442782490214	0.5902718496306806	0.6222569192518976	0.5719253394359537	0.0	0.08333333333333333	0.0
603	None	None	None	None	None	0	0	0	0	0	0	1.0	0	0	0	0	0	0	1.0	1	1	0.06666666666666667	1	0.0	0	0	0	0	0	0	0	0	0	0	0	0
4869	None	None	None	None	None	0.15	3	0.30952380952380953	13	0.6557377049180327	40	0.7777777777777778	0.21311475409836064	22	13	40	5	0	1.0	9	9	4.2	63	0.06666666666666667	0.8888888888888888	0.09999927716328846	0.5000079915713619	0.09999775041833928	0.5019069654831353	0.03789517438825683	0.5255352785494937	0.5726701934615921	0.5091564695592233	0.9545454545454546	1.0	0.45500544646768104
5886	0.03316325631792342	0.009232821640130864	0.008854552284529396	0.9605893901921807	None	0.2	1	0.3333333333333333	4	0.8	12	0.20987654320987653	0.8	16	12	0	0	0	1.0	9	9	1.1333333333333333	17	0.0	1.0	0.4058977326752561	0.6615890686163715	0.09990628786362217	0.5002261801779461	0.09982083155810853	0.5448995220455171	0.811633083690501	0.5704752777042312	0	0.75	0.0
2612	None	None	None	None	None	0	0	0.037037037037037035	2	0.9746835443037974	77	1.0	0.02531645569620253	2	2	78	0	0	1.0	9	9	5.4	81	0.0	1.0	0.04929962292200435	0.6208120129358192	0.07576663556363404	0.5530946520920824	0.02696462122273182	0.6594284047521275	0.5949459519899174	0.6119798765078808	0	0.5	0.0
4919	0.019170939916402625	0.016693527059720516	0.008484570507925034	0.9841892705672948	None	0.2	1	0.3333333333333333	4	0.8	12	0.20987654320987653	0.8	16	12	0	0	0	1.0	9	9	1.1333333333333333	17	0.0	1.0	0.09999994155238308	0.5000012264101772	0.06309899672183858	0.5837012395640807	0.24449485764556284	0.6746163718694962	0.6810056552101675	0.5880015762851529	0	1.0	0.0
6944	0.00052288156552367	4.777087831211477e-06	3.3194794415070174e-06	0.9999973905949466	None	0.25	1	0.4	4	0.7692307692307693	10	0.23809523809523808	0.7692307692307693	14	10	0	0	0	0.7777777777777778	7	9	1.0	15	0.0	1.0	0.09999999883414201	0.5000000148236095	0.015475550228060306	0.572568871592176	0.0999593842139507	0.5144069126248747	0.5983071720209753	0.5291322605335379	0	1.0	0.0
4333	0.005941982130298995	0.0031776832285269944	0.0018931838776285604	0.9983963126770754	None	0.2	1	0.3333333333333333	4	0.8	12	0.20987654320987653	0.8	16	12	0	0	0	1.0	9	9	1.1333333333333333	17	0.0	1.0	0.08342890286885055	0.6203425830523288	0.09986134841262957	0.50067985012185	0.09999996358530332	0.5000130984322788	0.5194024808187314	0.5410552220442941	0	1.0	0.0
4594	0.010288767554306506	0.005107560154258814	0.0050566637481219605	0.9899840082755689	None	0.2	1	0.3333333333333333	4	0.8	12	0.20987654320987653	0.8	16	12	0	0	0	1.0	9	9	1.1333333333333333	17	0.0	1.0	0.09643806260733187	0.5671116372787659	0.014017258510706726	0.5672913279777555	0.816971470035097	0.9999628940657932	0.9900328763868914	0.9729029739955504	0	1.0	0.0
930	None	None	None	None	None	0.25	1	0.36363636363636365	4	0.7857142857142857	11	0.2222222222222222	0.7857142857142857	15	11	0	0	0	0.8888888888888888	8	9	1.0666666666666667	16	0.0	1.0	0.2850781310024595	0.6375151042711096	0.016860536429929296	0.579541475947284	0.0620075362242973	0.6489336139661899	0.7636063190791549	0.6224469258924675	0	1.0	0.0
2543	None	None	None	None	None	0	0	0	0	0	0	1.0	0	0	0	0	4	0	1.0	1	1	0.06666666666666667	1	1.0	0	0	0	0	0	0	0	0	0	0	0	0
6850	0.04186300835310329	0.029278213778630477	0.023895669943002455	0.9915194979946836	None	0.2	1	0.3333333333333333	4	0.8	12	0.20987654320987653	0.8	16	12	0	0	0	1.0	9	9	1.1333333333333333	17	0.0	1.0	0.09999999987399832	0.5000000220995939	0.07431504632588344	0.5404626750318281	0.09999958125218011	0.5008134170356274	0.5302328355221413	0.5137847700417218	0	1.0	0.0
4614	0.012645744886171715	0.0015289926571513427	-0.0012683419072319823	0.9958293508619978	None	0.2857142857142857	2	0.35294117647058826	6	0.7391304347826086	17	0.30864197530864196	0.7391304347826086	23	17	1	0	0	1.0	9	9	1.6666666666666667	25	0.0	1.0	-0.010012472556531432	0.6776723659636169	0.017628172368574373	0.567726751813634	0.25569872004148747	0.6419304528817468	0.774541014108387	0.6302159822452321	0	1.0	0.0
3731	0.014956310433377095	0.0013186899759186034	1.5722969789305734e-05	0.993066939636894	None	0.2	1	0.3333333333333333	4	0.8	12	0.20987654320987653	0.8	16	12	0	0	0	1.0	9	9	1.1333333333333333	17	0.0	1.0	1.0301648897797523e-19	0.5000000011395279	-0.09982773803531007	0.5742462935638273	0.09866171653925526	0.541056379242988	0.6914966132942894	0.5385726618861942	0	1.0	0.0
5266	0.01004088610376062	0.00894602502121429	-0.008944701171139586	0.9954793541634896	None	0.2	1	0.3333333333333333	4	0.8	12	0.20987654320987653	0.8	16	12	0	0	0	1.0	9	9	1.1333333333333333	17	0.0	1.0	0.09999999995581624	0.5000000011911949	0.001098001932962283	0.5348836693143156	0.3237595398217186	0.6639706382918525	0.7940250012748692	0.5679765774911133	0	1.0	0.0
6918	0.0003816885553293063	1.5797474546762015e-06	-1.174604682767213e-06	0.9999984635820981	None	0.25	1	0.36363636363636365	4	0.7857142857142857	11	0.2222222222222222	0.7857142857142857	15	11	0	0	0	0.8888888888888888	8	9	1.0666666666666667	16	0.0	1.0	-0.062095947875973743	0.6429963450238723	0.07716201261833519	0.5420590778468248	0.09999994675514799	0.5007170856808623	0.6680790858197834	0.5629882623278737	0	0.9333333333333333	0.0
168	None	None	None	None	None	0.14285714285714285	1	0.4375	7	0.5238095238095238	11	0.92	0.38095238095238093	13	8	9	0	0	1.0	5	5	1.5333333333333334	23	0.0	0	-0.028858586812494195	0.6661149738293155	0.002358103828463718	0.5047793875117803	0.004244780229077032	0.5096588329515124	0.5842266730089022	0.5620471826926307	0	1.0	0.0
2689	0.005535535630396128	0.0009409939573140225	-0.0007619841678421661	0.9836323875853773	None	0.2	1	0.3333333333333333	4	0.8	12	0.20987654320987653	0.8	16	12	0	0	0	1.0	9	9	1.1333333333333333	17	0.0	1.0	-0.13141079130001249	1.0	0.04492822565118075	0.5064193729032599	-0.09034077043221769	0.5394247227009076	0.7845276342996683	0.9999999999380627	0	1.0	0.0
7195	0.04070503092232912	0.029827733571030125	0.02443045570300824	0.9914497163027441	None	0.2	1	0.3333333333333333	4	0.8	12	0.20987654320987653	0.8	16	12	0	0	0	1.0	9	9	1.1333333333333333	17	0.0	1.0	0.09999999987399832	0.5000000220995939	0.07431504632588344	0.5404626750318281	0.09999958125218011	0.5008134170356274	0.5302328355221413	0.5137847700417218	0	1.0	0.0
1083	None	None	None	None	None	0.3333333333333333	1	0.4444444444444444	4	0.7272727272727273	8	0.2653061224489796	0.7272727272727273	12	8	0	0	0	1.0	7	7	0.8666666666666667	13	0.0	1.0	0.0837884447107521	0.5775531907321243	0.09999999999391608	0.5000000007392849	0.07261667083172423	0.6650170013567773	0.5451036183881723	0.58244616445215	0	0.9166666666666666	0.0
996	None	None	None	None	None	0	0	0.3548387096774194	11	0.5454545454545454	24	0.7301587301587301	0.20454545454545456	19	9	26	3	0	0.7777777777777778	9	7	3.066666666666667	46	0.06521739130434782	0.7804878048780488	0.23000965426569184	0.6327816126211112	0.09039403398658462	0.5449874460834494	0.08009374537347572	0.6437276605072247	0.694058793329199	0.6079561105583751	1.0	1.0	0.0
5766	0.020478535679642165	0.01668441671866717	0.007735540129318404	0.9832624012439216	None	0.2	1	0.3333333333333333	4	0.8	12	0.20987654320987653	0.8	16	12	0	0	0	1.0	9	9	1.1333333333333333	17	0.0	1.0	0.09999999999522993	0.5000000000573426	0.04248910304607238	0.5731294952925615	0.27755673763904326	0.6448560473768955	0.7298647480414739	0.5737199750374546	0	1.0	0.0
3222	0.0037503823723622366	0.0006112364356434725	-0.0006030472985100035	0.9907038328896749	None	0	0	0.3333333333333333	2	0.8571428571428571	6	0.36	0.8571428571428571	8	6	0	0	0	1.0	5	5	0.6	9	0.0	0	0.09766781925725192	0.5022810346940978	0.07427841295779361	0.5388637214168174	0.09782250639598958	0.6025896879784152	0.5511302624502528	0.5482791551654855	0	0	0.0
710	None	None	None	None	None	0	0	0	0	0	0	1.0	0	0	0	0	0	0	1.0	1	1	0.06666666666666667	1	0.0	0	0	0	0	0	0	0	0	0	0	0	0
4330	0.0181568030051538	0.005933546255867864	-0.0012039279902372	0.9853313401902163	None	0	0	0.375	3	0.8	8	0.3	0.8	11	8	0	1	0	0.625	8	5	0.8	12	1.0	0.8571428571428571	0.09999998755971339	0.500000064567439	0.18278537051304072	0.6229636550881087	0.14765737438378138	0.5566166486602709	0.5868143294038857	0.5605011728637834	1.0	1.0	0.0
1553	None	None	None	None	None	0	0	0.05555555555555555	3	0.9493670886075949	75	1.0	0.10126582278481013	10	8	70	0	0	1.0	9	9	5.4	81	0.0	1.0	0.0160097206713146	0.5219112526777503	0.165544414640016	0.5055895815150312	0.013637504206719378	0.6642093373983551	0.6691077134779093	0.5656332366504145	0	1.0	0.0
3283	0.0	0.0	0.0	0.9999999999999998	None	0	0	0	0	0	0	1.0	0	0	0	0	4	0	1.0	1	1	0.06666666666666667	1	1.0	0	0	0	0	0	0	0	0	0	0	0	0
1235	None	None	None	None	None	0	0	0	0	0	0	1.0	0	0	0	0	4	0	1.0	1	1	0.06666666666666667	1	1.0	0	0	0	0	0	0	0	0	0	0	0	0
6325	0.014593614727976609	0.0027595615200878797	-0.002646290135683252	0.9778986073885055	None	0.2	1	0.3333333333333333	4	0.8	12	0.20987654320987653	0.8	16	12	0	0	0	1.0	9	9	1.1333333333333333	17	0.0	1.0	0.4752414582762249	0.6694355519203617	0.00595576076240837	0.5276484134104034	0.09992972514585152	0.5394360702343984	0.8835918982301977	0.5804946116642156	0	0.125	0.0
959	None	None	None	None	None	0.5	1	0.6666666666666666	4	0.5714285714285714	4	0.42857142857142855	0.5714285714285714	8	4	0	0	0	0.42857142857142855	7	3	0.6	9	0.0	1.0	2.775763083977737e-11	0.5000000041121319	1.9374654661449337e-15	0.5000000000000745	0.4096381141531774	1.0	0.935483545613803	0.9999999974996316	0	1.0	0.0
870	None	None	None	None	None	0	0	0	0	0	0	1.0	0	0	0	0	4	0	1.0	1	1	0.06666666666666667	1	1.0	0	0	0	0	0	0	0	0	0	0	0	0
638	None	None	None	None	None	0.5	1	0.6666666666666666	4	0.5	3	0.4444444444444444	0.5	7	3	0	0	0	0.5	6	3	0.5333333333333333	8	0.0	1.0	0.1313774304000493	0.5470823551625275	0.0662971473207354	0.5169090709624784	0.0029247549004381896	0.5164504806172575	0.6257305711241337	0.5268389121427117	0	1.0	0.0
4267	0.0005135175340902245	6.622085557005495e-05	4.7981097243328624e-05	0.999081266533382	None	0.5	1	0.6666666666666666	4	0.5714285714285714	4	0.36	0.5714285714285714	8	4	0	0	0	1.0	5	5	0.6	9	0.0	1.0	-0.06662537714022812	0.5998672676258786	0.09425711362186436	0.5242538055845771	0.10791273076513856	0.7247466181757477	0.7007919947798823	0.6201169191706062	0	1.0	0.0
721	None	None	None	None	None	0	0	0	0	0	0	1.0	0	0	0	0	0	0	1.0	1	1	0.06666666666666667	1	0.0	0	0	0	0	0	0	0	0	0	0	0	0
6791	0.002661637114125181	6.114195634864144e-05	-8.256324423296672e-06	0.9967099354844263	None	0.2	1	0.3333333333333333	4	0.8	12	0.20987654320987653	0.8	16	12	0	0	0	1.0	9	9	1.1333333333333333	17	0.0	1.0	-0.00977002660563256	0.6662874615545578	0.16182441092724992	0.5561941038117705	0.09999999954766245	0.5000138291435431	0.6775729477947616	0.5758456419893443	0	0.9375	0.0
6970	None	None	None	None	None	0	0	0.18518518518518517	10	0.7848101265822784	62	1.0	0.4430379746835443	44	35	36	0	0	1.0	9	9	5.4	81	0.0	1.0	0.09999999994546205	0.500000000966544	0.08220191447600896	0.5685980828218627	0.04326613407860032	0.9988017966857273	0.5703298588152779	0.9116504557903777	0	1.0	0.0
3680	None	None	None	None	None	0	0	0.2653061224489796	13	0.676056338028169	48	0.9012345679012346	0.5211267605633803	49	37	23	0	0	1.0	9	9	4.866666666666666	73	0.0	0.9846153846153847	0.004705641136016165	0.5	5.4307006918412515e-06	0.5000591289603938	0.09999999724348294	0.5000002471420028	0.6131802658335399	0.5000197920342138	0	1.0	0.0
2643	3.655468112957228e-05	5.998038652164578e-07	-4.882241573405369e-09	0.9949417350917656	None	0	0	0.11538461538461539	3	0.8918918918918919	33	0.8666666666666667	0	0	0	38	9	0	0.5555555555555556	5	9	2.6	39	0.1125	1.0	0	0	0	0	0	0	0	0	0	0	0
262	None	None	None	None	None	0	0	0	0	0	0	1.0	0	0	0	0	0	0	1.0	1	1	0.06666666666666667	1	0.0	0	0	0	0	0	0	0	0	0	0	0	0
507	None	None	None	None	None	0	0	0.3333333333333333	2	0.8571428571428571	6	0.36	0.8571428571428571	8	6	0	0	0	1.0	5	5	0.6	9	0.0	0	0.09061034759266424	0.5597341151720365	0.03561989395292286	0.5086932782694387	-0.23234147862629467	0.8176255555109788	0.8030670044680526	0.6437629206661702	0	1.0	0.0
4736	0.0009725788821076565	0.00032799392145636786	-0.00025961341786647293	0.9990976264333139	None	1.0	1	1.0	4	0.0	0	0.5555555555555556	0	4	0	0	0	0	1.0	3	3	0.3333333333333333	5	0.0	1.0	0	0	0	0	0	0	0	0	0	0	0
4297	0.0	0.0	0.0	0.9999999999999998	None	0	0	0	0	0	0	1.0	0	0	0	0	4	0	1.0	1	1	0.06666666666666667	1	1.0	0	0	0	0	0	0	0	0	0	0	0	0
1303	None	None	None	None	None	0	0	0.018518518518518517	1	1.0	79	1.0	0	0	0	80	0	0	1.0	9	9	5.4	81	0.0	1.0	0	0	0	0	0	0	0	0	0	0	0
5051	0.00927190770539401	0.008538273633221174	0.006733111223041668	0.9950971051518425	None	0.2	1	0.3333333333333333	4	0.8	12	0.20987654320987653	0.8	16	12	0	0	0	1.0	9	9	1.1333333333333333	17	0.0	1.0	0.09999984925668248	0.5000038304488823	0.16398607272732693	0.999999999977988	0.38456313610542375	0.6403014878096068	0.8466184555375977	0.999768810549416	0	0.9375	0.0
2806	4.998783652493015e-08	3.919068114984361e-08	5.590114921069119e-09	0.9999778885356324	None	0.25	1	0.4	4	0.75	9	0.25	0.75	13	9	0	0	0	0.875	7	8	0.9333333333333333	14	0.0	0.8571428571428571	-0.03477734921537437	0.5408148661527661	-0.01255722718767922	0.6675775737049203	0.0021962358846481095	0.5188961585958306	0.5870484631977531	0.5774134836751267	0	1.0	0.0
3665	0.005546870865074856	0.003908344374677213	0.0004282526280842951	0.9954677993753065	None	0.25	1	0.4	4	0.7692307692307693	10	0.23809523809523808	0.7692307692307693	14	10	0	0	0	0.7777777777777778	9	7	1.0	15	0.0	1.0	0.09999996914125153	0.5000001214108564	-0.05987571244488364	0.6561862755149385	0.09999991088148678	0.500003109931252	0.6799758011228115	0.5536557379033176	0	1.0	0.0
241	None	None	None	None	None	0	0	0.17391304347826086	4	0.84375	27	0.41975308641975306	0.25	11	8	22	3	0	1.0	9	9	2.2666666666666666	34	0.06666666666666667	0.6206896551724138	0.23653215634324173	0.6003422815546207	0.18914454046971158	0.9999999999016571	-0.12903287070347152	0.7614660276078147	0.9387358515843333	0.9997263524075375	1.0	1.0	0.0
503	None	None	None	None	None	0	0	0.018518518518518517	1	1.0	79	1.0	0	0	0	80	0	0	1.0	9	9	5.4	81	0.0	1.0	0	0	0	0	0	0	0	0	0	0	0
6577	0.0	0.0	0.0	0.9999999999999998	None	0	0	0	0	0	0	1.0	0	0	0	0	4	0	1.0	1	1	0.06666666666666667	1	1.0	0	0	0	0	0	0	0	0	0	0	0	0
7056	0.0076058523672189625	0.0034665436124126942	0.0018681178621440411	0.9948858227980439	None	0.2	1	0.3333333333333333	4	0.8	12	0.20987654320987653	0.8	16	12	0	0	0	1.0	9	9	1.1333333333333333	17	0.0	1.0	0.09999999999967728	0.5000000000388946	0.08150431049550773	0.5171633395730033	0.2693818443744028	0.6999891331716926	0.6983257768928615	0.5757397860015603	0	0.875	0.0
4692	0.016251366964893852	0.004933964304588154	-0.004383945869073768	0.9882601150743409	None	0.2	1	0.3333333333333333	4	0.8	12	0.20987654320987653	0.8	16	12	0	0	0	1.0	9	9	1.1333333333333333	17	0.0	1.0	0.2748817622633067	0.6436483084566431	-0.039135601802428824	0.6636181890360089	0.0966142380395648	0.5245809750197309	0.7930188755835749	0.6121517109583636	0	0.9375	0.0
3776	0.007148018167955513	0.001469185946291216	0.0013932305873326529	0.9969806486433338	None	0.2	1	0.3333333333333333	4	0.8	12	0.20987654320987653	0.8	16	12	0	0	0	1.0	9	9	1.1333333333333333	17	0.0	1.0	0.05147181648129447	0.5813432363470639	0.09675496406521242	0.5992610008100238	0.07101529538674234	0.6638201959621292	0.5630467457797481	0.6154659631990083	0	1.0	0.0
3048	0.00952537358846057	0.0010390800321941243	0.00010931082967556899	0.9979643988233717	None	0.2	1	0.3333333333333333	4	0.8	12	0.20987654320987653	0.8	16	12	0	0	0	1.0	9	9	1.1333333333333333	17	0.0	1.0	-0.06640655363817462	0.6574763589051034	0.07144389442087609	0.5917636905078718	0.09788150958098665	0.5182678097865626	0.6702114693646779	0.5903657804110886	0	0.9375	0.0
2997	1.8175255248707247e-07	1.9617017052230108e-08	1.961684270795553e-08	0.9999973067463198	None	0.25	1	0.4	4	0.7692307692307693	10	0.23809523809523808	0.7692307692307693	14	10	0	0	0	0.7777777777777778	9	7	1.0	15	0.0	1.0	-0.0168604215904537	0.6458250013622923	0.09994458550056384	0.5045582534582761	5.964564432580504e-17	0.5018105761782696	0.6261486461719563	0.5519957834099488	0	0.8571428571428571	0.0
4177	7.970114407439776e-09	6.738336765192184e-09	-6.71108026238034e-09	0.9999992084128546	None	0	0	1.0	1	0	0	1.0	0	1	0	0	0	0	0.5	1	2	0.13333333333333333	2	0.0	0	0	0	0	0	0	0	0	0	0	0	0
3033	0.00025916974373566313	2.863798025002693e-06	2.6673432917574214e-06	0.9999999075912476	None	0.2	1	0.3333333333333333	4	0.8	12	0.20987654320987653	0.8	16	12	0	0	0	1.0	9	9	1.1333333333333333	17	0.0	1.0	2.5827151602576074e-16	0.5000000000013064	0.004136718237576646	0.5900544664536147	-0.0031133765099421646	0.6814663953845764	0.5985235687366711	0.5926432232904679	0	0.8125	0.0
1165	None	None	None	None	None	0	0	0.09615384615384616	5	0.8947368421052632	68	0.9629629629629629	0.06578947368421052	5	5	72	3	0	1.0	9	9	5.2	78	0.02027027027027027	0.9714285714285714	0.02296600318209472	0.6636241603697971	0.04835772947709183	0.5593646361462341	0.023135681502063035	0.5923175702809362	0.5876522986003747	0.6060030173332753	1.0	1.0	0.5580039067888366
737	None	None	None	None	None	0	0	0	0	0	0	1.0	0	0	0	0	4	0	1.0	1	1	0.06666666666666667	1	1.0	0	0	0	0	0	0	0	0	0	0	0	0
7517	0.041377824466773384	0.029764264376714443	0.02442726444359396	0.9915761585266099	None	0.2	1	0.3333333333333333	4	0.8	12	0.20987654320987653	0.8	16	12	0	0	0	1.0	9	9	1.1333333333333333	17	0.0	1.0	0.09999999987399832	0.5000000220995939	0.07431504632588344	0.5404626750318281	0.09999958125218011	0.5008134170356274	0.5302328355221413	0.5137847700417218	0	1.0	0.0
7324	0.0002772079837086265	1.8977853545455697e-05	1.8752372103101152e-05	0.9999944087316192	None	0.3333333333333333	1	0.5	4	0.7	7	0.2857142857142857	0.7	11	7	0	0	0	0.8571428571428571	7	6	0.8	12	0.0	0.6666666666666666	0.09999999999037157	0.5000000021468253	0.10076435489033893	0.5204100211144167	0.0975475811970368	0.6523825611972797	0.51076928480131	0.5589918047994368	0	0.8181818181818182	0.0
7434	0.004787246680282996	0.00052877498331719	-0.0002373903033073734	0.9978726537414047	None	0.2	1	0.3333333333333333	4	0.8	12	0.20987654320987653	0.8	16	12	0	0	0	1.0	9	9	1.1333333333333333	17	0.0	1.0	7.902762784127648e-27	0.5	0.0004548005082203871	0.5336176905464634	0.09999995188297113	0.5002532392898158	0.6154634586919138	0.5113053145110142	0	0.75	0.0
1427	None	None	None	None	None	0.25	1	0.4	4	0.7692307692307693	10	0.234375	0.7692307692307693	14	10	0	0	0	1.0	8	8	1.0	15	0.0	0.8571428571428571	4.080357328608007e-09	0.5024749345635399	0.09998591303439257	0.5296261842711908	0.0651351153318889	0.5712396195249189	0.602913064156421	0.5345659499866886	0	1.0	0.0
3927	None	None	None	None	None	0.045454545454545456	1	0.2608695652173913	12	0.6865671641791045	46	0.8518518518518519	0.3582089552238806	35	24	33	0	0	1.0	9	9	4.6	69	0.0	0.8	-0.06357935556790498	0.6272891582038939	0.026617488100928604	0.5848032987098216	0.02678652718319847	0.6702206885528749	0.617981365944613	0.6281068581000613	0	1.0	0.0
4000	0.006424726954845818	0.0009656598525879992	-0.0004116317456219468	0.9782239585570466	None	0.3333333333333333	1	0.5	4	0.6666666666666666	6	0.3055555555555556	0.6666666666666666	10	6	0	0	0	1.0	6	6	0.7333333333333333	11	0.0	0.4	0.31247400652230817	0.5639581552051808	-0.09034295998301017	0.5297113103928578	0.09706434324071696	0.5207955652422409	0.8338978259231856	0.5382134637920195	0	1.0	0.0
3207	0.0	0.0	0.0	1.0	None	0	0	0	0	0	0	1.0	0	0	0	0	0	0	1.0	1	1	0.06666666666666667	1	0.0	0	0	0	0	0	0	0	0	0	0	0	0
4090	None	None	None	None	None	0.08	2	0.34615384615384615	18	0.6	45	0.9506172839506173	0.38666666666666666	45	29	31	0	0	1.0	9	9	5.133333333333334	77	0.0	0.9411764705882353	7.977065445200757e-07	0.5000028541896475	0.005964760182049382	0.5920586187506777	0.06942135542959274	0.9999619532379935	0.6067297973332925	0.9711503480936263	0	0	0.0
4024	0.004864065980933008	0.00287950446593313	0.0011971620298497983	0.9980743567607441	None	0.25	1	0.36363636363636365	4	0.7857142857142857	11	0.2222222222222222	0.7857142857142857	15	11	0	0	0	0.8888888888888888	8	9	1.0666666666666667	16	0.0	1.0	0.09999824105894056	0.5000869389455594	1.0137393872996877e-05	0.5060430359813286	0.19359395372042915	0.6671160370698346	0.6879271549831989	0.5596882751370993	0	1.0	0.0
2485	None	None	None	None	None	0.2727272727272727	3	0.375	9	0.6764705882352942	23	0.6666666666666666	0.6764705882352942	32	23	3	0	0	0.6666666666666666	9	6	2.4	36	0.0	0.9333333333333333	0.10051793023811528	0.5692030630399126	0.051051342681086645	0.5683078094845703	-0.06401457762066384	0.5236744793737125	0.6663552400206619	0.5538173455278101	0	1.0	0.0
859	None	None	None	None	None	0	0	0.3333333333333333	1	1.0	2	1.0	1.0	3	2	0	1	0	0.25	4	1	0.26666666666666666	4	0.3333333333333333	0	0.025884484100748995	0.5430177512124164	0.09983393486299902	0.5000673613640982	0.006112380148350913	0.5173520011584757	0.5994954982911477	0.5201726105368439	1.0	1.0	0.0
6299	0.0	0.0	0.0	0.9999999999999998	None	0	0	0	0	0	0	1.0	0	0	0	0	4	0	1.0	1	1	0.06666666666666667	1	1.0	0	0	0	0	0	0	0	0	0	0	0	0
2317	None	None	None	None	None	0.1111111111111111	2	0.42105263157894735	16	0.48148148148148145	26	0.691358024691358	0.12962962962962962	21	7	34	0	0	1.0	9	9	3.7333333333333334	56	0.0	0.7450980392156863	-0.09999770476671668	0.5014155730842662	0.0014920512113313592	0.5870077422280866	0.18597849814228876	0.6566848026869954	0.7656247982793113	0.5830424433040791	0	0.9523809523809523	0.0
1174	None	None	None	None	None	0	0	0.6666666666666666	2	0.5	1	0.6666666666666666	0.5	3	1	0	2	0	0.6666666666666666	3	2	0.26666666666666666	4	1.0	0	0.011808993738970597	0.5096717364840373	0.019722130401245853	0.5837223878603701	-0.33777570404781043	0.8631594996502575	0.8648337792857709	0.6768900375196087	1.0	1.0	0.0
3806	3.983487273402741e-05	1.1497730524138538e-05	5.197275128501306e-06	0.9953551264629792	None	0	0	0.3333333333333333	2	0.8333333333333334	5	0.5333333333333333	0.6666666666666666	6	4	1	0	0	0.6	5	3	0.5333333333333333	8	0.0	0	0.13912382169538798	0.5580307474200773	0.07633582749883339	0.6389681613966931	0.00026054704351926634	0.5006123353091001	0.6401094971481636	0.5668074144269278	0	1.0	0.0
3273	0.0015385592167438105	0.00025112304612920296	0.00018979747674598583	0.9964974262058768	None	0.2	1	0.3333333333333333	4	0.8	12	0.20987654320987653	0.8	16	12	0	0	0	1.0	9	9	1.1333333333333333	17	0.0	1.0	6.1467854282951345e-06	0.5002059347543711	0.13332190833810895	0.5303259460019525	-0.03938416024610395	0.5134216571401393	0.6818172236246111	0.5146604737124796	0	1.0	0.0
7519	0.0	0.0	0.0	0.9999999999999998	None	0	0	0	0	0	0	1.0	0	0	0	0	4	0	1.0	1	1	0.06666666666666667	1	1.0	0	0	0	0	0	0	0	0	0	0	0	0
6163	1.1710058480576709e-07	1.0646027624894052e-07	-5.927282606362069e-08	0.9999775673509897	None	0	0	0.0625	3	0.9428571428571428	66	0.8888888888888888	0	0	0	71	7	0	1.0	9	9	4.8	72	0.04794520547945205	0.9523809523809523	0	0	0	0	0	0	0	0	0	0	0
6513	0.0	0.0	0.0	1.0	None	0	0	0	0	0	0	1.0	0	0	0	0	0	0	1.0	1	1	0.06666666666666667	1	0.0	0	0	0	0	0	0	0	0	0	0	0	0
3854	0.0016099230404034695	0.0012762620446422094	8.341055184023192e-06	0.9990617275156901	None	0.5	1	0.6666666666666666	4	0.5714285714285714	4	0.42857142857142855	0.5714285714285714	8	4	0	0	0	0.42857142857142855	7	3	0.6	9	0.0	1.0	0.03459115812490991	0.5	0.09393853816766924	0.5513126858757769	0.2490998331784077	0.624514594870575	0.7118485923814775	0.5592807826866507	0	1.0	0.0
3535	0.005592832457977629	0.003875783284352932	0.00043875787743498276	0.9954898717646984	None	0.25	1	0.4	4	0.7692307692307693	10	0.23809523809523808	0.7692307692307693	14	10	0	0	0	0.7777777777777778	9	7	1.0	15	0.0	1.0	0.09999996914125153	0.5000001214108564	-0.05987571244488364	0.6561862755149385	0.09999991088148678	0.500003109931252	0.6799758011228115	0.5536557379033176	0	1.0	0.0
2613	4.493597938814351e-06	3.780201615460158e-09	7.049216273904604e-10	0.9999991851017663	None	0	0	1.0	1	0	0	1.0	0	1	0	0	0	0	0.5	2	1	0.13333333333333333	2	0.0	0	0	0	0	0	0	0	0	0	0	0	0
3042	1.2171152940086365e-07	1.1609870013374507e-07	4.292313136331025e-11	0.9999841187415764	None	0	0	0.018518518518518517	1	1.0	79	1.0	0	0	0	80	0	0	1.0	9	9	5.4	81	0.0	1.0	0	0	0	0	0	0	0	0	0	0	0
5171	9.860150816448451e-08	8.855498194790574e-08	3.1725754511004935e-08	0.9999810551839179	None	0	0	0.057692307692307696	3	0.9466666666666667	71	0.9506172839506173	0	0	0	76	1	0	1.0	9	9	5.133333333333334	77	0.00641025641025641	0.9565217391304348	0	0	0	0	0	0	0	0	0	0	0
6254	0.0	0.0	0.0	1.0	None	0	0	0	0	0	0	1.0	0	0	0	0	0	0	1.0	1	1	0.06666666666666667	1	0.0	0	0	0	0	0	0	0	0	0	0	0	0
7206	0.0	0.0	0.0	0.9999999999999998	None	0	0	0	0	0	0	1.0	0	0	0	0	4	0	1.0	1	1	0.06666666666666667	1	1.0	0	0	0	0	0	0	0	0	0	0	0	0
4877	0.010085659250029655	0.007133310806531165	-0.0070951778084440194	0.9855467727467269	None	0.2	1	0.3333333333333333	4	0.8	12	0.20987654320987653	0.8	16	12	0	0	0	1.0	9	9	1.1333333333333333	17	0.0	1.0	0.09999998726910228	0.5000019092740806	0.059155378259877114	0.5539415436106947	0.09994405844832324	0.5397827088914293	0.547958956161845	0.5312994124684373	0	1.0	0.0
6723	1.0875716355704424e-05	4.840892890880664e-08	-1.3247297495175188e-08	0.9999985891440911	None	0	0	0.5	1	1.0	1	1.0	1.0	2	1	0	0	0	0.3333333333333333	1	3	0.2	3	0.0	0	0.09999999999749522	0.500000000001171	0.006415168619110323	0.508583370376521	0.02225281560418859	0.5218240294590988	0.6016029157463102	0.5101393159461635	0	1.0	0.0
4287	1.213105548460657e-07	8.837581357516541e-08	6.576996299488417e-11	0.9999761586936273	None	0	0	0.018518518518518517	1	1.0	79	1.0	0	0	0	80	0	0	1.0	9	9	5.4	81	0.0	1.0	0	0	0	0	0	0	0	0	0	0	0
3412	0.012576876140544773	0.0015671351959745193	0.0011856922384645434	0.9799620740884646	None	0	0	0.3333333333333333	3	0.8181818181818182	9	0.28888888888888886	0.8181818181818182	12	9	0	1	0	0.5555555555555556	9	5	0.8666666666666667	13	1.0	1.0	0.2647720587310892	0.5603763677104275	-0.08899293357880785	0.5259916812222706	0.09999997601177783	0.5000003174311105	0.8091365592778793	0.5288638279180675	1.0	0.9166666666666666	0.0
1114	None	None	None	None	None	0	0	1.0	1	0	0	1.0	0	1	0	0	3	0	0.5	1	2	0.13333333333333333	2	1.0	0	0	0	0	0	0	0	0	0	0	0	0
35	None	None	None	None	None	0	0	0	0	0	0	1.0	0	0	0	0	2	0	1.0	1	1	0.06666666666666667	1	0.5	0	0	0	0	0	0	0	0	0	0	0	0
3941	None	None	None	None	None	0	0	0.2037037037037037	11	0.7468354430379747	59	1.0	0.5569620253164557	54	44	26	0	0	1.0	9	9	5.4	81	0.0	1.0	-0.02811565789632272	0.6646212008752392	0.08227707331966634	0.9999998685489975	0.052244101575062894	0.5978178518628473	0.6391664778677643	0.9964655483144882	0	0.9444444444444444	0.0
1570	None	None	None	None	None	0.2	1	0.3333333333333333	4	0.8	12	0.20987654320987653	0.8	16	12	0	0	0	1.0	9	9	1.1333333333333333	17	0.0	1.0	0.019314881181018553	0.6664216063273737	-0.402793159345647	1.0	-0.05228641169550456	0.6738722190862411	0.8874330520375252	0.9999999875575233	0	1.0	0.0
3174	0.008341740737225087	0.0017139698143848392	-0.0011999760520980888	0.9943097728990599	None	0.26666666666666666	4	0.3333333333333333	11	0.7021276595744681	33	0.6049382716049383	0.7021276595744681	44	33	4	0	0	1.0	9	9	3.2666666666666666	49	0.0	1.0	-0.006202289293096892	0.6710915871948615	0.0889634470949644	0.999968948758427	0.22185127965879045	0.7868205533704424	0.7585062328143227	0.9842174865053926	0	1.0	0.0
1899	None	None	None	None	None	0.2	1	0.3333333333333333	4	0.8	12	0.20987654320987653	0.8	16	12	0	0	0	1.0	9	9	1.1333333333333333	17	0.0	1.0	0.08820330619767551	0.5620724974820234	-0.06090476522884871	0.9853048134732245	0.11965767848678299	0.6303112359091619	0.8193933816387902	0.840620691661598	0	0	0.0
5258	0.0002033202504341298	9.192366818236033e-07	-2.1105568194655184e-07	0.9999999473318263	None	0.2	1	0.3333333333333333	4	0.8	12	0.20987654320987653	0.8	16	12	0	0	0	1.0	9	9	1.1333333333333333	17	0.0	1.0	0.2285715727372581	0.6113053060752922	2.8411968933681768e-11	0.5000055929904056	0.15431513283952988	0.6905901571474102	0.7345784611451249	0.6031405727236153	0	1.0	0.0
2961	0.0004888981874357474	1.7634523992045897e-05	-1.1945224570695563e-05	0.9996695602573136	None	0	0	0.5714285714285714	4	0.5	4	0.4166666666666667	0.25	6	2	3	1	0	0.6666666666666666	4	6	0.6666666666666666	10	0.16666666666666666	0.2857142857142857	0.02704037476184947	0.6360349031825397	0.16667032745893867	0.6765103389567683	0.03624009483016605	0.699728465240766	0.7141997265869042	0.671283028632417	1.0	1.0	0.0
3750	0.0013234378255041381	0.00044006558300274055	0.0004394118497961481	0.9972222885519956	None	0	0	0.5	3	0.6666666666666666	4	0.4	0.6666666666666666	7	4	0	1	0	0.8	4	5	0.5333333333333333	8	1.0	1.0	0.0032082266032769508	0.5	0.02478573461765101	0.6657699092826534	0.02066618937202515	0.5674921042928832	0.5894082691420475	0.5793844250785332	0.8571428571428571	1.0	0.0
2411	None	None	None	None	None	0.09523809523809523	2	0.2727272727272727	12	0.6875	44	0.8148148148148148	0.078125	7	5	58	6	0	1.0	9	9	4.4	66	0.05084745762711865	0.847457627118644	-0.040186524780432706	0.5948231717630676	0.05124324844206635	0.6816210245400274	2.887762381238485e-07	0.5001198824410433	0.6013691901719443	0.5943273815282576	1.0	1.0	0.0
3512	1.2413719364856144e-07	1.2413925579916682e-07	4.0435614769175806e-11	0.9999857357124088	None	0	0	0.018518518518518517	1	1.0	79	1.0	0	0	0	80	0	0	1.0	9	9	5.4	81	0.0	1.0	0	0	0	0	0	0	0	0	0	0	0
5567	0.018793568222328833	0.004417599796875621	-0.0041319775695680275	0.9636635290387621	None	0.25	2	0.3888888888888889	7	0.68	17	0.3333333333333333	0.68	24	17	2	1	0	1.0	9	9	1.8	27	1.0	0.5714285714285714	0.3042727841232512	0.6312799764489996	0.0005928785440850401	0.5031391791385035	0.09999999286844083	0.5000040947284874	0.7797147215516654	0.5457289485385214	1.0	0.9583333333333334	0.0
3973	0.0003703192188204201	3.58373737676388e-05	8.764644104536636e-07	0.9981680824159721	None	0.5	1	0.6666666666666666	4	0.5	3	0.4	0.5	7	3	0	0	0	0.8	5	4	0.5333333333333333	8	0.0	1.0	0.08128833025438484	0.5821539178099351	0.021078260620354033	0.5490200425297672	0.0298320848818383	0.6257521947680387	0.5960600074161154	0.586000696885411	0	1.0	0.0
1017	None	None	None	None	None	0	0	0	0	0	0	1.0	0	0	0	0	4	0	1.0	1	1	0.06666666666666667	1	1.0	0	0	0	0	0	0	0	0	0	0	0	0
2356	None	None	None	None	None	0	0	0.3333333333333333	1	1.0	2	1.0	1.0	3	2	0	0	0	0.25	4	1	0.26666666666666666	4	0.0	0	0.09997083108958867	0.5000831236097524	0.08048050581733157	0.5864499779044332	0.05272137578557938	0.5128361388834773	0.5483180444896291	0.5333667715802348	0	1.0	0.0
6071	1.1332360855326187e-07	1.0341627503689759e-07	9.042361323058826e-09	0.9999818578107559	None	0	0	0.037037037037037035	2	0.9743589743589743	76	0.9876543209876543	0	0	0	79	1	0	1.0	9	9	5.333333333333333	80	0.006172839506172839	0.9859154929577465	0	0	0	0	0	0	0	0	0	0	0
3935	0.0	0.0	0.0	0.9999999999999998	None	0	0	0	0	0	0	1.0	0	0	0	0	4	0	1.0	1	1	0.06666666666666667	1	1.0	0	0	0	0	0	0	0	0	0	0	0	0
2651	0.0	0.0	0.0	0.9999999999999998	None	0	0	0	0	0	0	1.0	0	0	0	0	4	0	1.0	1	1	0.06666666666666667	1	1.0	0	0	0	0	0	0	0	0	0	0	0	0
5823	0.024377028680700054	0.016870186289916624	0.013599420290974936	0.9963627740898862	None	0.2	1	0.3333333333333333	4	0.8	12	0.20987654320987653	0.8	16	12	0	0	0	1.0	9	9	1.1333333333333333	17	0.0	1.0	0.0999998270963166	0.5000003100861746	-0.030006157876197488	0.684481391463932	0.15139779485984495	0.5525225110321434	0.6713078161878104	0.5813791871141177	0	0	0.0
3326	0.0	0.0	0.0	1.0	None	0	0	0	0	0	0	1.0	0	0	0	0	0	0	1.0	1	1	0.06666666666666667	1	0.0	0	0	0	0	0	0	0	0	0	0	0	0
2649	2.3534998503801653e-07	2.0017437907874095e-07	-1.5410459115052404e-07	0.9999499059885842	None	0	0	0.13636363636363635	3	0.8709677419354839	27	0.9166666666666666	0	0	0	32	11	0	1.0	6	6	2.2	33	0.16176470588235295	0.37037037037037035	0	0	0	0	0	0	0	0	0	0	0
360	None	None	None	None	None	0.25	1	0.4	4	0.7692307692307693	10	0.23809523809523808	0.7692307692307693	14	10	0	0	0	0.7777777777777778	7	9	1.0	15	0.0	1.0	-0.006173204055884764	0.6578569166412431	0.03713556102214745	0.5867298215004727	0.0015611734504090945	0.5084411207843272	0.6021949600768265	0.5856463650586802	0	1.0	0.0
7128	0.0	0.0	0.0	1.0	None	0	0	0	0	0	0	1.0	0	0	0	0	0	0	1.0	1	1	0.06666666666666667	1	0.0	0	0	0	0	0	0	0	0	0	0	0	0
3984	0.0	0.0	0.0	0.9999999999999998	None	0	0	0	0	0	0	1.0	0	0	0	0	4	0	1.0	1	1	0.06666666666666667	1	1.0	0	0	0	0	0	0	0	0	0	0	0	0
1958	None	None	None	None	None	0.2	1	0.3333333333333333	4	0.8	12	0.20987654320987653	0.8	16	12	0	0	0	1.0	9	9	1.1333333333333333	17	0.0	1.0	-0.0001618934762694195	0.6521098394520605	0.0024228227801867145	0.5169034152811104	0.02454869558900289	0.6804228241273113	0.6131889197140322	0.6186669053711157	0	0.125	0.0
7329	0.004610994583076655	6.361987927269376e-05	9.33944376631982e-06	0.9952392724126465	None	0	0	0.16666666666666666	2	0.8666666666666667	13	0.85	0.06666666666666667	2	1	14	13	0	0.8	4	5	1.1333333333333333	17	0.41935483870967744	0.8333333333333334	0.09999999045388161	0.50000000261447	0.07505536741685087	0.5231776167826789	0.09973503183586155	0.5005762311091144	0.5292116126765387	0.5079228280034425	1.0	1.0	0.0
5124	1.2443166339103576e-07	1.1764432264340712e-07	4.426559961510629e-11	0.9999839513276113	None	0	0	0.018518518518518517	1	1.0	79	1.0	0	0	0	80	0	0	1.0	9	9	5.4	81	0.0	1.0	0	0	0	0	0	0	0	0	0	0	0
4579	0.0011991895804122552	0.00032716450110698724	-0.00029894673994555054	0.9983992867409263	None	0.3333333333333333	1	0.4444444444444444	4	0.7272727272727273	8	0.2653061224489796	0.7272727272727273	12	8	0	0	0	1.0	7	7	0.8666666666666667	13	0.0	0.6666666666666666	0.08522788020310401	0.624687633850454	-0.14265069746779502	0.6750012346184737	0.05593614232430797	0.6738253874332799	0.7229283967924088	0.6582056371348117	0	0.9166666666666666	0.0
966	None	None	None	None	None	0.25	1	0.36363636363636365	4	0.7857142857142857	11	0.2222222222222222	0.7857142857142857	15	11	0	0	0	0.8888888888888888	9	8	1.0666666666666667	16	0.0	1.0	-0.0818029948890436	0.5987770797663667	0.02829795126616567	0.5073848798005623	0.018386402031160258	0.5280804130600383	0.6175839687373014	0.5450734572075786	0	1.0	0.0
4206	0.0076209192489001204	0.0028206621408241295	0.0027366451835951614	0.9894063679746301	None	0.2	1	0.3333333333333333	4	0.8	12	0.20987654320987653	0.8	16	12	0	0	0	1.0	9	9	1.1333333333333333	17	0.0	1.0	0.09833973254042373	0.5485735238067742	0.09911003700349999	0.5135515077100664	0.11834780205348679	0.9999999999999978	0.6350889660542056	0.9999879277553899	0	0.9375	0.0
4263	None	None	None	None	None	0.4	2	0.5	6	0.625	10	0.3673469387755102	0.4375	11	7	6	0	0	1.0	7	7	1.2	18	0.0	0.9090909090909091	0.09701203165891323	0.5000000000000001	-0.0609489684099474	0.5528964324398024	-0.02094991589505795	0.6401220097077394	0.6697393653798763	0.5653141626469352	0	1.0	0.0
6072	0.019564507558891407	0.017050755118757623	0.008743941362959664	0.9840543853088349	None	0.2	1	0.3333333333333333	4	0.8	12	0.20987654320987653	0.8	16	12	0	0	0	1.0	9	9	1.1333333333333333	17	0.0	1.0	0.09999994155238308	0.5000012264101772	0.06309899672183858	0.5837012395640807	0.24449485764556284	0.6746163718694962	0.6810056552101675	0.5880015762851529	0	1.0	0.0
6679	0.008770783553825134	0.0011969488082968402	0.0011234740147690464	0.996021995267466	None	0.2	1	0.3333333333333333	4	0.8	12	0.20987654320987653	0.8	16	12	0	0	0	1.0	9	9	1.1333333333333333	17	0.0	1.0	0.09999843333567911	0.5000443849696584	-0.04313421591406928	0.6370586281997852	0.09999999995531057	0.5000000498163294	0.6625447898287793	0.5467627779157838	0	1.0	0.0
2832	0.00588396092450601	0.0004890622207453662	-8.56302238930307e-05	0.9956174074510453	None	0.25	1	0.36363636363636365	4	0.7857142857142857	11	0.8888888888888888	0.6428571428571429	12	9	3	0	0	0.5	6	3	1.0666666666666667	16	0.0	1.0	0.09998499817126652	0.50077622503824	0.08740996483632166	0.5214288585745608	0.0999974520435676	0.5002510220527526	0.5148307804471345	0.5074891868038631	0	0.9166666666666666	0.0
5703	0.0	0.0	0.0	1.0	None	0	0	0	0	0	0	1.0	0	0	0	0	0	0	1.0	1	1	0.06666666666666667	1	0.0	0	0	0	0	0	0	0	0	0	0	0	0
77	None	None	None	None	None	0	0	0.42857142857142855	6	0.5	9	0.5	0.4444444444444444	14	8	5	3	0	0.625	8	5	1.3333333333333333	20	0.375	0.5333333333333333	-0.03859066953369199	0.6357555786574015	0.003932351848724806	0.5125301220977985	1.2961821406602827e-05	0.5001674826635049	0.5719722014723602	0.5504766289292425	1.0	1.0	0.0
7499	0.0	0.0	0.0	0.9999999999999998	None	0	0	0	0	0	0	1.0	0	0	0	0	4	0	1.0	1	1	0.06666666666666667	1	1.0	0	0	0	0	0	0	0	0	0	0	0	0
6218	0.02482862956387314	0.016774759776480113	0.013298785699368237	0.9963486834024192	None	0.2	1	0.3333333333333333	4	0.8	12	0.20987654320987653	0.8	16	12	0	0	0	1.0	9	9	1.1333333333333333	17	0.0	1.0	0.0999998270963166	0.5000003100861746	-0.030006157876197488	0.684481391463932	0.15139779485984495	0.5525225110321434	0.6713078161878104	0.5813791871141177	0	0	0.0
3751	0.002059262984460152	0.00030289112778877935	0.0002916133706142745	0.9980989532809613	None	0.25	1	0.36363636363636365	4	0.7857142857142857	11	0.2222222222222222	0.7857142857142857	15	11	0	0	0	0.8888888888888888	8	9	1.0666666666666667	16	0.0	1.0	0.0529246831058386	0.5872911337678086	-0.00950827700750919	0.6686407761844955	0.07557272132055752	0.5540696504320844	0.5842762255305254	0.604436014914615	0	1.0	0.0
4331	0.0	0.0	0.0	1.0	None	0	0	0	0	0	0	1.0	0	0	0	0	0	0	1.0	1	1	0.06666666666666667	1	0.0	0	0	0	0	0	0	0	0	0	0	0	0
1	None	None	None	None	None	0.21428571428571427	3	0.5	15	0.46511627906976744	20	0.5555555555555556	0.3953488372093023	31	17	13	0	0	1.0	9	9	3.0	45	0.0	0.7777777777777778	-0.09999060707186098	0.5013227914078361	0.09999999379784838	0.5000002977588595	-0.0029484118480862	0.6812879060770881	0.7109124457495151	0.5634058996707431	0	1.0	0.0
172	None	None	None	None	None	0.2	1	0.3333333333333333	4	0.8	12	0.20987654320987653	0.8	16	12	0	0	0	1.0	9	9	1.1333333333333333	17	0.0	1.0	0.05011887786573872	0.5775665457398704	0.0002999445433421816	0.5010992747824451	0.006105454803387339	0.5105797147222668	0.5553675674481773	0.5299236986205709	0	0.875	0.0
1136	None	None	None	None	None	0	0	0.5	1	1.0	1	0.75	0	0	0	2	7	0	1.0	2	2	0.2	3	0.875	0	0	0	0	0	0	0	0	0	0	0	0
5000	0.01944383911700105	0.016141692944841596	0.00814881940479215	0.9846844456023923	None	0.2	1	0.3333333333333333	4	0.8	12	0.20987654320987653	0.8	16	12	0	0	0	1.0	9	9	1.1333333333333333	17	0.0	1.0	0.09999994155238308	0.5000012264101772	0.06309899672183858	0.5837012395640807	0.24449485764556284	0.6746163718694962	0.6810056552101675	0.5880015762851529	0	1.0	0.0
4367	3.838284133051555e-09	3.842868628565848e-09	3.8228581746696816e-09	0.9999998289698657	None	0	0	0	0	0	0	1.0	0	0	0	0	3	0	1.0	1	1	0.06666666666666667	1	0.75	0	0	0	0	0	0	0	0	0	0	0	0
7146	0.0	0.0	0.0	1.0	None	0	0	0	0	0	0	1.0	0	0	0	0	0	0	1.0	1	1	0.06666666666666667	1	0.0	0	0	0	0	0	0	0	0	0	0	0	0
3291	2.0676903144294922e-05	6.720129944494638e-06	-6.358268593947664e-06	0.998785292389369	None	0.2	1	0.3333333333333333	4	0.8	12	0.20987654320987653	0.8	16	12	0	0	0	1.0	9	9	1.1333333333333333	17	0.0	1.0	0.09991959695910053	0.5001583448639634	0.03381650620310036	0.6576523043193951	0.02285049857668686	0.7473090807543341	0.6013560705490872	0.6408982397721804	0	1.0	0.0
2099	None	None	None	None	None	0	0	0.2	4	0.8148148148148148	22	0.9666666666666667	0.18518518518518517	7	5	21	0	0	0.8333333333333334	5	6	1.9333333333333333	29	0.0	0.3333333333333333	0.002976431405435447	0.5041078538079177	0.0999999999999521	0.5000000000089682	-0.07948663161666088	0.6475287613967329	0.6755695718470927	0.5518649337107605	0	1.0	0.0
4894	1.2392286561495765e-07	1.2056107055057439e-07	4.339741684803973e-11	0.9999848215429511	None	0	0	0.018518518518518517	1	1.0	79	1.0	0	0	0	80	0	0	1.0	9	9	5.4	81	0.0	1.0	0	0	0	0	0	0	0	0	0	0	0
2323	None	None	None	None	None	0	0	0.14285714285714285	1	1.0	8	1.0	0	0	0	9	12	0	0.4	2	5	0.6666666666666666	10	0.5454545454545454	0	0	0	0	0	0	0	0	0	0	0	0
1195	None	None	None	None	None	0.2	1	0.3333333333333333	4	0.8	12	0.20987654320987653	0.8	16	12	0	0	0	1.0	9	9	1.1333333333333333	17	0.0	1.0	0.49419596018533446	0.6997831352738284	-0.012960766173924308	0.6582559516580218	-0.1217190474878922	0.8635612587049071	0.9513250678344101	0.7531831923991414	0	1.0	0.0
3568	0.0033000229782889842	0.0005514645380260858	-0.0005351605383294724	0.9925696143503878	None	0	0	0.3333333333333333	2	0.8571428571428571	6	0.36	0.8571428571428571	8	6	0	0	0	1.0	5	5	0.6	9	0.0	0	0.09976242706354237	0.500954617324636	0.09928486798776455	0.5005024887447863	-0.08052564715019356	0.6444170349987401	0.700010896816636	0.5498683126445096	0	1.0	0.0
2499	None	None	None	None	None	0	0	0.1111111111111111	2	0.92	23	1.0	0	0	0	26	18	0	0.3333333333333333	3	9	1.8	27	0.32142857142857145	1.0	0	0	0	0	0	0	0	0	0	0	0
2470	None	None	None	None	None	0	0	0.3333333333333333	2	0.8571428571428571	6	0.36	0.8571428571428571	8	6	0	0	0	1.0	5	5	0.6	9	0.0	0	-0.07715704025086542	0.999999886087409	0.09238118337712382	0.523339480531805	0.022921641582449546	0.6372325176791236	0.7412670752123085	0.9961206890845852	0	0.75	0.0
4588	0.0	0.0	0.0	0.9999999999999998	None	0	0	0	0	0	0	1.0	0	0	0	0	4	0	1.0	1	1	0.06666666666666667	1	1.0	0	0	0	0	0	0	0	0	0	0	0	0
3856	6.630990205307465e-09	6.722317431182636e-09	4.7533962408637606e-09	0.999999721768207	None	0	0	0	0	0	0	1.0	0	0	0	0	2	0	1.0	1	1	0.06666666666666667	1	0.5	0	0	0	0	0	0	0	0	0	0	0	0
3635	5.589737433200808e-06	3.311573143685922e-06	3.2709137305090566e-06	0.9989201168554415	None	0	0	0.3333333333333333	2	0.8571428571428571	6	0.36	0.8571428571428571	8	6	0	2	0	1.0	5	5	0.6	9	1.0	0	0.2887361061414993	0.5448155897755779	-0.08879088380476041	0.5323647928724714	0.00036161110494551177	0.5074478092137752	0.8324632872862919	0.5282348148509806	1.0	1.0	0.0
3905	0.018871421230237037	0.016449293754680926	0.008412873308314079	0.9845687944661929	None	0.2	1	0.3333333333333333	4	0.8	12	0.20987654320987653	0.8	16	12	0	0	0	1.0	9	9	1.1333333333333333	17	0.0	1.0	0.09999994155238308	0.5000012264101772	0.06309899672183858	0.5837012395640807	0.24449485764556284	0.6746163718694962	0.6810056552101675	0.5880015762851529	0	1.0	0.0
59	None	None	None	None	None	0.25	1	0.4	4	0.75	9	0.25925925925925924	0.75	13	9	0	0	0	0.6666666666666666	9	6	0.9333333333333333	14	0.0	1.0	0.2639213844823205	0.5729751194621688	0.07662774820065764	0.5995942820009582	3.590060606891138e-05	0.5040431390940222	0.7690823093976078	0.5592164350859777	0	0.23076923076923078	0.0
1841	None	None	None	None	None	0	0	0.2894736842105263	11	0.6545454545454545	36	0.7037037037037037	0.2909090909090909	24	16	32	0	0	1.0	9	9	3.8	57	0.0	0.8333333333333334	0.0002289208822599767	0.5638473544661178	0.0004974156461491399	0.570151621901117	-0.04590260449151022	0.645191195768343	0.5943883513931165	0.593650282923877	0	1.0	0.0
2399	None	None	None	None	None	0	0	0.5	2	0.75	3	0.6	0.75	5	3	0	2	0	0.4	2	5	0.4	6	1.0	0	0.004990294070287057	0.6655579086245592	0.05382087856265577	0.5529129599047001	0.0960510911218446	0.507235336376573	0.5882532233376118	0.576848856292292	1.0	1.0	0.0
5847	None	None	None	None	None	0	0	0.20833333333333334	10	0.7428571428571429	52	0.8888888888888888	0.24285714285714285	26	17	45	0	0	1.0	9	9	4.8	72	0.0	0.8571428571428571	0.22350229910674652	0.6691684563424114	0.052899131698136495	0.5699286300506082	0.09999999753686814	0.5000392907399802	0.6639729676654181	0.5814465743310964	0	1.0	0.0
3306	9.562401153427743e-09	9.103201473977744e-09	-1.7072101263817657e-09	0.9999971997816596	None	0.2	1	0.3333333333333333	4	0.8	12	0.20987654320987653	0.8	16	12	0	0	0	1.0	9	9	1.1333333333333333	17	0.0	1.0	-0.07647690449701003	0.7847703008899333	-0.08234197382978922	0.5454424136473521	1.1475010717081546e-05	0.5037941929077498	0.5950810095812012	0.6217646386372314	0	0.625	0.0
5517	0.0016448778860033374	0.0014281800430220079	0.0001536422035754398	0.9970993211806221	None	0.25	1	0.36363636363636365	4	0.6428571428571429	9	0.5333333333333333	0.5714285714285714	12	8	3	4	0	0.8333333333333334	5	6	1.0666666666666667	16	0.6666666666666666	0.7272727272727273	0.09997850542723186	0.5001302555463802	-0.11412818224634957	0.572559683685321	-0.04562712470595827	0.5110647830655856	0.7100672675749052	0.5280612901283813	1.0	0.9166666666666666	0.4277954532074387
3936	1.2408164525160425e-07	1.0898553765608365e-07	5.032875957050463e-11	0.9999814640036062	None	0	0	0.018518518518518517	1	1.0	79	1.0	0	0	0	80	0	0	1.0	9	9	5.4	81	0.0	1.0	0	0	0	0	0	0	0	0	0	0	0
1641	None	None	None	None	None	0	0	0.2222222222222222	4	0.76	19	0.5	0	0	0	26	21	0	0.6666666666666666	9	6	1.8	27	0.375	0.72	0	0	0	0	0	0	0	0	0	0	0
2954	0.0034460307975967748	0.00017207323301919158	-0.00015431171286286712	0.9966414330565497	None	0.25	1	0.4	4	0.7692307692307693	10	0.234375	0.7692307692307693	14	10	0	0	0	1.0	8	8	1.0	15	0.0	0.8571428571428571	5.249971532245168e-08	0.54493795879243	0.023701402168425378	0.6512151038349655	-0.10550993409081633	0.5946784899605443	0.6532536326665392	0.597723282075358	0	1.0	0.0
5746	0.012976789452944438	0.00613453582073497	0.00546377641344502	0.9871508307519531	None	0.2	1	0.3333333333333333	4	0.8	12	0.20987654320987653	0.8	16	12	0	0	0	1.0	9	9	1.1333333333333333	17	0.0	1.0	0.3134014972609889	0.6251419043729901	-0.11220687941907817	0.914612571435225	0.09451482929272044	0.5402179888620846	0.8599569043554868	0.7339293739149944	0	1.0	0.0
3627	0.003518097576751091	0.0011323597391368935	0.001130339079200926	0.9915746319506292	None	0	0	0.3333333333333333	2	0.8571428571428571	6	0.36	0.8571428571428571	8	6	0	2	0	1.0	5	5	0.6	9	1.0	0	0.09999999983924393	0.5000000004378108	0.08995834271852096	0.5742475067434226	0.09999971878130254	0.5000461187088738	0.5118318314732836	0.5249282148151141	1.0	1.0	0.0
6834	None	None	None	None	None	0	0	0.21951219512195122	9	0.7457627118644068	44	0.7530864197530864	0.3898305084745763	30	23	30	0	0	1.0	9	9	4.066666666666666	61	0.0	0.8888888888888888	0.09999943500359595	0.5000021269954743	0.09251272305917406	0.5156841530478244	0.09999540029924192	0.5114152913830786	0.5093526108648374	0.5090352505701159	0	1.0	0.0
6838	0.0031959743842731496	0.0018936900106372796	-0.00039566052277549823	0.9959342865105202	None	0.2	1	0.3333333333333333	4	0.8	12	0.20987654320987653	0.8	16	12	0	0	0	1.0	9	9	1.1333333333333333	17	0.0	1.0	0.09999999999911705	0.5000000007486515	0.06344696059695885	0.525197135307636	0.10423145454185367	0.6412835406412465	0.563722898375247	0.5565744785975397	0	1.0	0.0
4349	0.0	0.0	0.0	0.9999999999999998	None	0	0	0	0	0	0	1.0	0	0	0	0	4	0	1.0	1	1	0.06666666666666667	1	1.0	0	0	0	0	0	0	0	0	0	0	0	0
2913	7.722196833959398e-07	6.448145557411621e-07	-5.458122227939857e-07	0.999743385885097	None	0	0	0.3333333333333333	2	0.8571428571428571	6	0.36	0.8571428571428571	8	6	0	1	0	1.0	5	5	0.6	9	0.5	0	7.650802137591373e-08	0.5000000646582499	9.651172200810294e-08	0.5018701539143087	0.010678285547712522	0.5052474277581471	0.5125793646473691	0.5023725980981354	1.0	1.0	0.0
1189	None	None	None	None	None	0	0	0.1	1	1.0	13	0.5357142857142857	0	0	0	14	7	0	0.5714285714285714	7	4	1.0	15	0.21875	0.5454545454545454	0	0	0	0	0	0	0	0	0	0	0
3466	0.00037405762454787654	2.094177846513695e-06	1.7516397299784113e-06	0.999999992348925	None	0.2	1	0.3333333333333333	4	0.8	12	0.20987654320987653	0.8	16	12	0	0	0	1.0	9	9	1.1333333333333333	17	0.0	1.0	0.038640956801899176	0.5770159436719714	0.006087283021424733	0.6824691239035287	-0.08691654046306514	0.674072872070089	0.6700638014015228	0.6458348930626349	0	1.0	0.0
6661	0.006643953246972306	0.001877067996332091	0.001870761250826526	0.9925644898416265	None	0.2	1	0.3333333333333333	4	0.8	12	0.20987654320987653	0.8	16	12	0	0	0	1.0	9	9	1.1333333333333333	17	0.0	1.0	0.09999999999663671	0.5000000009223746	0.05775604942233903	0.5420737788721303	0.09999781346111283	0.5088032372453274	0.5496169749369284	0.5169860130882998	0	1.0	0.0
2984	6.066416016426682e-08	1.0016144051005273e-08	-3.782237161354209e-09	0.999996237508919	None	0.2	1	0.3333333333333333	4	0.8	12	0.20987654320987653	0.8	16	12	0	0	0	1.0	9	9	1.1333333333333333	17	0.0	1.0	0.05922601533031583	0.6043810757873067	7.902762784127648e-27	0.5	0.0015911927122259154	0.5055861314491915	0.567553196031886	0.5371065630552428	0	0.9375	0.0
2695	0.00043615153430870364	7.338422376543773e-07	7.149888246962323e-07	0.9999973093337426	None	0.25	1	0.4	4	0.7692307692307693	10	0.23809523809523808	0.7692307692307693	14	10	0	0	0	0.7777777777777778	9	7	1.0	15	0.0	1.0	0.04910195275628059	0.5590687820903977	0.09966364916251313	0.511924313538673	0.09999781510994143	0.5174076124028466	0.5595974622089251	0.529527977233453	0	0.42857142857142855	0.0
3021	5.359174263188991e-07	4.693044955209058e-07	4.650541790499405e-07	0.9998517743226546	None	0	0	1.0	2	0.0	0	0.75	0	2	0	0	1	0	1.0	2	2	0.2	3	0.5	0	0	0	0	0	0	0	0	0	0	0	0
5682	0.0	0.0	0.0	0.9999999999999998	None	0	0	0	0	0	0	1.0	0	0	0	0	4	0	1.0	1	1	0.06666666666666667	1	1.0	0	0	0	0	0	0	0	0	0	0	0	0
2693	0.0	0.0	0.0	1.0	None	0	0	0	0	0	0	1.0	0	0	0	0	0	0	1.0	1	1	0.06666666666666667	1	0.0	0	0	0	0	0	0	0	0	0	0	0	0
1770	None	None	None	None	None	0.2	1	0.3333333333333333	4	0.8	12	0.20987654320987653	0.8	16	12	0	0	0	1.0	9	9	1.1333333333333333	17	0.0	1.0	0.12174591128198439	0.5899958213630843	0.04094513472132092	0.6324446074269847	3.015356082637197e-09	0.5044262586112201	0.6362762819464531	0.5764273015046216	0	0.875	0.0
1806	None	None	None	None	None	0	0	0	0	0	0	1.0	0	0	0	0	0	0	1.0	1	1	0.06666666666666667	1	0.0	0	0	0	0	0	0	0	0	0	0	0	0
4131	0.0011369993852890093	0.0006031982707132182	0.0004570988614803511	0.999278356524692	None	0.2	1	0.3333333333333333	4	0.8	12	0.20987654320987653	0.8	16	12	0	0	0	1.0	9	9	1.1333333333333333	17	0.0	1.0	0.09999482773626636	0.5000442629652422	-0.1328905419400721	0.992493291506051	0.03840490502069867	0.5651824414640857	0.7633463072505174	0.8475621789288184	0	0.875	0.0
1344	None	None	None	None	None	0	0	0.375	3	0.8	8	0.3333333333333333	0.8	11	8	0	0	0	0.4444444444444444	9	4	0.8	12	0.0	1.0	0.09999999357846137	0.500000117792288	0.1763394947248783	0.610326011520799	0.09158059664765177	0.5122242778233568	0.5916717429242055	0.5413710418534868	0	1.0	0.0
7171	0.003126299904281868	2.5965762962252644e-05	-3.6235046299861415e-06	0.9999822907372937	None	0	0	0.018518518518518517	1	1.0	79	1.0	0.012658227848101266	1	1	79	0	0	1.0	9	9	5.4	81	0.0	1.0	0.09999999891163494	0.5	0.12485239681816333	0.5	0.0999139793177402	0.5	0.5293060223285725	0.5	0	1.0	0.0
1718	None	None	None	None	None	0	0	0.25	1	1.0	3	1.0	1.0	4	3	0	3	0	0.2	5	1	0.3333333333333333	5	1.0	0	0.05381069404165637	0.5150395002834027	0.14824049821242638	0.516335022802081	-0.03741253638715244	0.6619415752504161	0.6868445429562402	0.5660695516670334	0.0	0	0.0
5430	0.00036964735196679427	0.00023293360628289737	-4.9024927879797245e-05	0.9997502642627455	None	0.2	1	0.3333333333333333	4	0.8	12	0.20987654320987653	0.8	16	12	0	0	0	1.0	9	9	1.1333333333333333	17	0.0	1.0	0.03634769225969001	0.5042829597833479	0.09999097721706543	0.5000220111245939	0.037045010303827855	0.551108444364034	0.574409536170428	0.5185224011296545	0	0.375	0.0
3319	0.0	0.0	0.0	0.9999999999999998	None	0	0	0	0	0	0	1.0	0	0	0	0	4	0	1.0	1	1	0.06666666666666667	1	1.0	0	0	0	0	0	0	0	0	0	0	0	0
4602	0.006362010063821668	0.004606995815115062	0.003344027269532728	0.994025730344572	None	0.25	1	0.4	4	0.75	9	0.25925925925925924	0.75	13	9	0	0	0	0.6666666666666666	6	9	0.9333333333333333	14	0.0	1.0	0.09211169649214418	0.5	0.09295190572616052	0.5400364464754905	0.05446429361912836	0.5550987547734461	0.5485472960374946	0.5317723872458012	0	1.0	0.0
3084	0.000186373243759235	1.6424700708645079e-06	-5.332514517633835e-07	0.9999950146611123	None	0.5	1	0.7142857142857143	5	0.375	3	0.4166666666666667	0.25	6	2	3	0	0	0.6666666666666666	6	4	0.6666666666666666	10	0.0	0.5	-0.09213040435760818	0.6020508683461439	0.09793077034557894	0.5018452060178589	0.10169922526143287	0.6301827084076107	0.6943971150401516	0.5788692090516666	0	1.0	0.0
418	None	None	None	None	None	0	0	0.6666666666666666	2	0.5	1	1.0	0.5	3	1	0	0	0	0.25	4	1	0.26666666666666666	4	0.0	0.6666666666666666	0.05285858333512271	0.5555675176820822	0.09716654528572402	0.5040454290711789	0.00017353204556332875	0.5000974901613268	0.5994755540736169	0.5199697072292491	0	1.0	0.0
410	None	None	None	None	None	0	0	0	0	0	0	1.0	0	0	0	0	4	0	1.0	1	1	0.06666666666666667	1	1.0	0	0	0	0	0	0	0	0	0	0	0	0
4582	0.0002726698686966274	3.776135786592419e-05	3.721231909393534e-05	0.9982932972909294	None	0	0	0.42857142857142855	3	0.75	6	0.3333333333333333	0.75	9	6	0	1	0	0.8333333333333334	5	6	0.6666666666666666	10	1.0	0.4	0.09999999999645823	0.500000000010394	-0.09486659901700706	0.5096105218534478	0.028146685816241003	0.5424704549573443	0.6891049174936896	0.5173879008277195	1.0	0.8888888888888888	0.0
1514	None	None	None	None	None	0.2	1	0.3333333333333333	4	0.8	12	0.20987654320987653	0.8	16	12	0	0	0	1.0	9	9	1.1333333333333333	17	0.0	1.0	0.01145731407402573	0.6494015531673737	-0.09994196111202715	0.5005647318055987	0.08861392535884828	0.5075102699645763	0.6946398605481306	0.5538496668812383	0	1.0	0.0
3990	8.953551295039654e-05	8.462166822576613e-05	-3.466871376654114e-05	0.999492253140568	None	0	0	0.3076923076923077	16	0.6	45	0.9506172839506173	0.13333333333333333	23	10	53	0	0	1.0	9	9	5.133333333333334	77	0.0	0.9411764705882353	0.09999787745217541	0.5001539278799615	1.6090197222113772e-12	0.5568843308811778	0.024452505226820843	0.5170454500000665	0.6048300553000182	0.5247589550936766	0	0.8695652173913043	0.0
3495	0.0003305100461459243	3.82332677549641e-06	-1.712673397846154e-06	0.9999982061511467	None	0.25	1	0.36363636363636365	4	0.7857142857142857	11	0.2222222222222222	0.7857142857142857	15	11	0	0	0	0.8888888888888888	8	9	1.0666666666666667	16	0.0	1.0	0.09982714653906735	0.5003191766513654	4.197337341738698e-05	0.5719005933763617	-0.012275985528906028	0.6609762280249573	0.6228868229936763	0.5792051650645585	0	1.0	0.0
3107	5.9802266942403934e-09	5.2325315180895185e-09	-6.30828439465202e-11	0.9999993540410839	None	0.2	1	0.3333333333333333	4	0.8	12	0.20987654320987653	0.8	15	12	1	2	0	1.0	9	9	1.1333333333333333	17	0.6666666666666666	1.0	-0.6734353559964554	0.9018877381621063	0.008092011579607502	0.5163913128065671	1.6390380462676193e-10	0.5000952373865455	0.9601007348084267	0.6816682739717171	1.0	1.0	0.0
5046	0.007445935399730376	0.0050556568835500495	0.004872540507837445	0.9954396430665148	None	0.2	1	0.3333333333333333	4	0.8	12	0.20987654320987653	0.8	16	12	0	0	0	1.0	9	9	1.1333333333333333	17	0.0	1.0	0.09999998936978734	0.5000001766805562	0.23878292810100402	0.7279063268239444	0.1280165137629499	0.6017620811928961	0.6406625575511784	0.6143449056306188	0	0	0.0
3630	0.0	0.0	0.0	0.9999999999999998	None	0	0	0	0	0	0	1.0	0	0	0	0	4	0	1.0	1	1	0.06666666666666667	1	1.0	0	0	0	0	0	0	0	0	0	0	0	0
5060	0.0	0.0	0.0	0.9999999999999998	None	0	0	0	0	0	0	1.0	0	0	0	0	4	0	1.0	1	1	0.06666666666666667	1	1.0	0	0	0	0	0	0	0	0	0	0	0	0
2571	5.918855353004945e-07	3.755947358793694e-07	-2.9366261490613695e-07	0.9998496073893487	None	0	0	0.5	2	0.6666666666666666	2	0.5555555555555556	0.6666666666666666	4	2	0	0	0	1.0	3	3	0.3333333333333333	5	0.0	0	0.08485717468391281	0.5308292438571641	0.10063852989443875	0.5686536774607249	0.044014688460697726	0.5902867317586846	0.597997970420125	0.5634055350683008	0	1.0	0.0
2996	0.0005527003031614059	0.0003251503133788225	0.00032510774487523223	0.9992220343714505	None	0	0	0.5	3	0.7142857142857143	5	0.42857142857142855	0.7142857142857143	8	5	0	1	0	0.42857142857142855	3	7	0.6	9	1.0	0.6666666666666666	-0.0979426366702831	0.6035621772398131	0.09966364026994623	0.5005815817405272	-0.0541838306745779	0.5328220742717505	0.6994562871338442	0.5460469497290923	1.0	1.0	0.0
4258	0.0005912492796443664	0.0002868239471293358	0.00028682328558556926	0.9993965967859799	None	0.2	1	0.3333333333333333	4	0.8	12	0.20987654320987653	0.8	16	12	0	0	0	1.0	9	9	1.1333333333333333	17	0.0	1.0	0.037754582437457516	0.5156358301596077	0.08274071534112952	0.5200826054819595	0.05244600131637822	0.592328516635955	0.5615747655894674	0.542938734150203	0	1.0	0.0
5875	1.2413439182970107e-07	1.155327879545774e-07	4.5861902239542345e-11	0.9999832834949801	None	0	0	0.018518518518518517	1	1.0	79	1.0	0	0	0	80	0	0	1.0	9	9	5.4	81	0.0	1.0	0	0	0	0	0	0	0	0	0	0	0
3143	0.00013343238814259644	3.741577889616966e-05	-1.4924494432315e-05	0.9999940049444374	None	0	0	0.375	3	0.7777777777777778	7	0.3142857142857143	0.7777777777777778	10	7	0	1	0	0.7142857142857143	7	5	0.7333333333333333	11	1.0	0.6666666666666666	-0.10497749123096552	0.8859370890998159	0.09709504963564179	0.5487405730163208	0.017075069047898205	0.5727171332608894	0.7048869286906548	0.6997571341997062	1.0	0.9	0.0
3628	0.0005659494361148395	0.0001101470776751147	-2.0611123167180488e-05	0.9985327270172328	None	0	0	0.05660377358490566	3	0.948051948051948	73	0.9753086419753086	0.012987012987012988	4	1	74	0	0	1.0	9	9	5.266666666666667	79	0.0	0.9714285714285714	0.27154980055131583	0.5257296307965662	0.4056728005147299	0.9960491660208374	0.09999999999832879	0.5000000000136814	0.777934133558542	0.8673382611736368	0	1.0	0.0
1678	None	None	None	None	None	0.2	1	0.3333333333333333	4	0.8	12	0.20987654320987653	0.8	16	12	0	0	0	1.0	9	9	1.1333333333333333	17	0.0	1.0	0.09997305157131268	0.5000938194876796	2.1525724124067805e-24	0.5000000005793667	0.09999589948592283	0.5537806290096435	0.6156827576133853	0.5180199601655233	0	1.0	0.0
5040	0.0011886552674223543	0.00022167960978988015	0.00020488371305134472	0.9989000641594934	None	0	0	0.3333333333333333	2	0.8571428571428571	6	0.36	0.8571428571428571	8	6	0	0	0	1.0	5	5	0.6	9	0.0	0	0.02680269222792638	0.5119830017599897	0.018318184642507406	0.5626995339651771	0.1822884566896452	0.6159275775802784	0.6654591822346922	0.5640105484042341	0	1.0	0.0
6147	0.0014124390963742499	0.0008876823530157532	-0.0004455788459213446	0.9971521218183	None	0.25	1	0.4	4	0.7692307692307693	10	0.23809523809523808	0.7692307692307693	14	10	0	0	0	0.7777777777777778	9	7	1.0	15	0.0	1.0	0.09999999616499636	0.5000001531709277	0.0007250653046168962	0.5051600848165156	0.050268817205900485	0.5690476598208791	0.6002291746176516	0.5248635065555226	0	1.0	0.0
6425	None	None	None	None	None	0.05263157894736842	1	0.275	11	0.7017543859649122	40	0.8194444444444444	0.3157894736842105	27	18	31	0	0	0.8888888888888888	8	9	3.933333333333333	59	0.0	0.7450980392156863	0.09999999086221802	0.5000001243530362	0.08469477035247422	0.5271509230695549	0.09998866153150124	0.5005762263534397	0.5179977535305295	0.5092502803835159	0	0.9629629629629629	0.0
5161	0.024895994174373312	0.01678516577940109	0.013323597461313478	0.9963614901259813	None	0.2	1	0.3333333333333333	4	0.8	12	0.20987654320987653	0.8	16	12	0	0	0	1.0	9	9	1.1333333333333333	17	0.0	1.0	0.0999998270963166	0.5000003100861746	-0.030006157876197488	0.684481391463932	0.15139779485984495	0.5525225110321434	0.6713078161878104	0.5813791871141177	0	0	0.0
3841	None	None	None	None	None	0	0	0.05660377358490566	3	0.961038961038961	74	0.9753086419753086	0.09090909090909091	8	7	70	0	0	1.0	9	9	5.266666666666667	79	0.0	0.9859154929577465	0.0997791365747176	0.5001019085504417	0.0562318709080468	0.5541434814184524	-0.09838821219336212	0.5042666437033267	0.7003715586196915	0.519565094574892	0	1.0	0.0
1744	None	None	None	None	None	0.2	1	0.3333333333333333	4	0.8	12	0.20987654320987653	0.8	16	12	0	0	0	1.0	9	9	1.1333333333333333	17	0.0	1.0	0.1324046736397146	0.5015658758149711	0.01599960423559003	0.5730238829887837	3.346971377942773e-06	0.5000012807770018	0.644006411301964	0.5250180869715886	0	1.0	0.0
3633	1.35071622774498e-07	1.2272379231314617e-07	7.773924697519683e-08	0.999969738934566	None	0	0	0.0625	3	0.9420289855072463	65	0.8765432098765432	0	0	0	70	0	0	1.0	9	9	4.733333333333333	71	0.0	1.0	0	0	0	0	0	0	0	0	0	0	0
2165	None	None	None	None	None	0.2	1	0.3333333333333333	4	0.8	12	0.20987654320987653	0.8	16	12	0	0	0	1.0	9	9	1.1333333333333333	17	0.0	1.0	-0.09971338540777464	0.5398359276160813	0.09998118320095613	0.5003137487435491	0.09785697544630109	0.5431318512818201	0.7160229956408601	0.52779584817401	0	1.0	0.0
2546	None	None	None	None	None	0	0	0.2	4	0.8148148148148148	22	0.9666666666666667	0.18518518518518517	7	5	21	0	0	0.8333333333333334	5	6	1.9333333333333333	29	0.0	0.3333333333333333	0.002976431405435447	0.5041078538079177	0.0999999999999521	0.5000000000089682	-0.07948663161666088	0.6475287613967329	0.6755695718470927	0.5518649337107605	0	1.0	0.0
1125	None	None	None	None	None	0	0	0.2857142857142857	8	0.6666666666666666	26	0.7592592592592593	0.23076923076923078	13	9	27	8	0	0.6666666666666666	9	6	2.7333333333333334	41	0.14814814814814814	0.9714285714285714	-0.09999364758346195	0.5001746409688255	0.08106336863314331	0.5424433199450918	0.021372676381112905	0.5699991123421296	0.6873679363850963	0.5376559738219736	1.0	0.9230769230769231	0.0
1654	None	None	None	None	None	0	0	0.75	3	0.3333333333333333	1	0.625	0.3333333333333333	4	1	0	1	0	0.5	4	2	0.3333333333333333	5	1.0	0.6666666666666666	0.37848499059140617	0.5479276218784583	1.589418066365329e-25	0.5	-0.05749087356625371	0.588718069551686	0.8701071999551047	0.5457854925507233	0.0	0.25	0.0
1552	None	None	None	None	None	0.2	1	0.3333333333333333	4	0.8	12	0.20987654320987653	0.8	16	12	0	0	0	1.0	9	9	1.1333333333333333	17	0.0	1.0	2.7412493018924192e-14	0.5001451944854267	0.060037942475320724	0.6766422762379649	-0.09981704844131949	0.5004936951876482	0.6592288803136325	0.5614329616390195	0	0.4375	0.0
5806	0.001283410168674448	0.0009200977289351658	-0.0001228349993710886	0.9985083947405675	None	0.2	1	0.3333333333333333	4	0.8	12	0.20987654320987653	0.8	16	12	0	0	0	1.0	9	9	1.1333333333333333	17	0.0	1.0	0.02484693744521036	0.6327439926588357	0.013947461081057506	0.5467511623124502	-0.03995984428980741	0.6689883479557328	0.606389707925306	0.6173678057016992	0	1.0	0.0
6306	0.004264061676733647	0.0006649808161831774	0.0006175262268112059	0.9973991657766501	None	0.2	1	0.3333333333333333	4	0.8	12	0.20987654320987653	0.8	16	12	0	0	0	1.0	9	9	1.1333333333333333	17	0.0	1.0	-0.023233436450631494	0.6591221646939213	0.10753085012319145	0.5797807912003471	0.09611740991768185	0.6583839530949845	0.6725347595620607	0.633157449301851	0	0.125	0.0
2856	0.0	0.0	0.0	1.0	None	0	0	0	0	0	0	1.0	0	0	0	0	0	0	1.0	1	1	0.06666666666666667	1	0.0	0	0	0	0	0	0	0	0	0	0	0	0
6681	0.0	0.0	0.0	1.0	None	0	0	0	0	0	0	1.0	0	0	0	0	0	0	1.0	1	1	0.06666666666666667	1	0.0	0	0	0	0	0	0	0	0	0	0	0	0
4112	0.004483378265252114	0.00041833487485889726	0.0003454670258658599	0.991314559241033	None	0.2	1	0.3333333333333333	4	0.8	12	0.20987654320987653	0.8	16	12	0	0	0	1.0	9	9	1.1333333333333333	17	0.0	1.0	5.770567863534363e-06	0.5023729147219286	0.051854045678720984	0.5645114628382493	-0.0999999993404577	0.500000023497698	0.6525509169267133	0.5224003319326805	0	1.0	0.0
4549	0.012823640823302899	0.005750109536964134	0.00516645262225623	0.9867760552960017	None	0.2	1	0.3333333333333333	4	0.8	12	0.20987654320987653	0.8	16	12	0	0	0	1.0	9	9	1.1333333333333333	17	0.0	1.0	0.3134014972609889	0.6251419043729901	-0.11220687941907817	0.914612571435225	0.09451482929272044	0.5402179888620846	0.8599569043554868	0.7339293739149944	0	1.0	0.0
2947	8.528999629574336e-08	2.5010593997019107e-08	2.5010575853597606e-08	0.9999961746009685	None	0.25	1	0.4	4	0.75	9	0.25925925925925924	0.75	13	9	0	0	0	0.6666666666666666	9	6	0.9333333333333333	14	0.0	1.0	-0.10306407271873705	0.5942964143505245	-0.09992387267407907	0.5020485379088497	2.9491693391385186e-06	0.5004953454859348	0.6169171914318242	0.5326145401353938	0	0.38461538461538464	0.0
6747	0.02337885034203554	0.005031796137805758	0.0003139073162430936	0.9906158068243072	None	0.2	1	0.3333333333333333	4	0.8	12	0.20987654320987653	0.8	16	12	0	0	0	1.0	9	9	1.1333333333333333	17	0.0	1.0	0.09996347260356922	0.5023445561867348	0.002357766266908079	0.5092789849059235	0.21075531066794112	0.6281589604620266	0.7016643740730656	0.5474257753741012	0	1.0	0.0
887	None	None	None	None	None	0	0	0.3333333333333333	9	0.6052631578947368	23	0.7407407407407407	0.6052631578947368	31	23	8	0	0	0.6666666666666666	6	9	2.6666666666666665	40	0.0	0.7647058823529411	0.07722070487992662	0.532243554751948	-0.08367463894228801	0.5374307822519259	0.01535396106890751	0.6078354572722804	0.6756272439297912	0.5594984131147797	0	1.0	0.0
2228	None	None	None	None	None	0	0	0.11764705882352941	6	0.8648648648648649	64	0.9382716049382716	0.0945945945945946	8	7	67	4	0	1.0	9	9	5.066666666666666	76	0.029197080291970802	0.9253731343283582	-0.013034195042479452	0.5483095233779184	0.003280586973093213	0.5131901456566322	-0.05123886483435959	0.65117056616492	0.5934984915264717	0.5720617554572484	0.9375	1.0	0.2836658591607935
3579	6.422549049506805e-05	2.6185642885218565e-05	2.17740357276421e-05	0.9999855220582026	None	0.2222222222222222	2	0.3	6	0.7037037037037037	19	0.6904761904761905	0.25925925925925924	11	7	17	4	0	0.8571428571428571	6	7	1.9333333333333333	29	0.11764705882352941	0.6086956521739131	-0.09998137408549462	0.5003379078481863	0.00014300245607922445	0.5012647103092288	0.023659515016179876	0.5611188998625714	0.6309015701757928	0.5209972084737782	1.0	1.0	0.0
499	None	None	None	None	None	0	0	0	0	0	0	1.0	0	0	0	0	0	0	1.0	1	1	0.06666666666666667	1	0.0	0	0	0	0	0	0	0	0	0	0	0	0
6676	0.00026041021909592536	1.5195261136204287e-06	7.151348321166338e-07	0.9999741638472082	None	0.25	1	0.4	4	0.75	9	0.25925925925925924	0.75	13	9	0	0	0	0.6666666666666666	6	9	0.9333333333333333	14	0.0	1.0	0.09999999983828994	0.5000000104152547	0.21526032852170868	1.0	0.09999997907062967	0.5018403447346393	0.945002322726806	1.0	0	1.0	0.0
2305	None	None	None	None	None	0.2	2	0.43478260869565216	10	0.5	16	0.7555555555555555	0.15625	15	5	18	6	0	0.5555555555555556	5	9	2.2666666666666666	34	0.2	0.8275862068965517	-0.09101588259355206	0.6743622695074316	0.05699628821109167	0.5753066527038764	0.038698334016123326	0.5654431709861993	0.651513739602753	0.6062557369180657	1.0	1.0	0.0
1638	None	None	None	None	None	0	0	1.0	2	0.0	0	1.0	0	2	0	0	2	0	0.3333333333333333	1	3	0.2	3	1.0	1.0	0	0	0	0	0	0	0	0	0	0	0
7333	0.0001280928368145463	9.954640035189364e-07	-6.840360879434244e-07	0.9999314993219006	None	0.041666666666666664	1	0.14	7	0.8493150684931506	62	0.9259259259259259	0.0684931506849315	10	5	64	0	0	1.0	9	9	5.0	75	0.0	0.9552238805970149	0.45913207289172764	0.7238605704158318	0.08471821805157351	0.5907536712546347	0.09996477689318019	0.5002745922803241	0.8494452604420732	0.6092016685496794	0	1.0	0.0
4105	1.356415418045203e-07	1.3125879490963998e-07	4.143172834426537e-08	0.9999770493798953	None	0	0	0.04	2	0.9726027397260274	71	0.9259259259259259	0	0	0	74	6	0	1.0	9	9	5.0	75	0.039473684210526314	0.9552238805970149	0	0	0	0	0	0	0	0	0	0	0
6903	0.0063399676272138765	0.0018738679737914693	0.00019279780589990652	0.9935546307865009	None	0.25	1	0.36363636363636365	4	0.7857142857142857	11	0.2222222222222222	0.7857142857142857	15	11	0	0	0	0.8888888888888888	9	8	1.0666666666666667	16	0.0	1.0	0.0999999999998688	0.500000000131314	0.03025626542657822	0.54017123013978	0.09998901208744383	0.5002617919661865	0.5814562402153125	0.5135033131368628	0	0.9333333333333333	0.0
2513	None	None	None	None	None	0.2	1	0.3333333333333333	4	0.8	12	0.20987654320987653	0.8	16	12	0	0	0	1.0	9	9	1.1333333333333333	17	0.0	1.0	-0.014691389022612949	0.6469281687014737	0.031103523093190488	0.6507836452089939	-0.04522143076663121	0.6617117408345992	0.6111655907972997	0.6531679555154022	0	1.0	0.0
5690	0.019603425419314657	0.016925305704193868	0.008628760102899306	0.9843699105882321	None	0.2	1	0.3333333333333333	4	0.8	12	0.20987654320987653	0.8	16	12	0	0	0	1.0	9	9	1.1333333333333333	17	0.0	1.0	0.09999994155238308	0.5000012264101772	0.06309899672183858	0.5837012395640807	0.24449485764556284	0.6746163718694962	0.6810056552101675	0.5880015762851529	0	1.0	0.0
2102	None	None	None	None	None	0.3333333333333333	1	0.4444444444444444	4	0.7272727272727273	8	0.2653061224489796	0.7272727272727273	12	8	0	0	0	1.0	7	7	0.8666666666666667	13	0.0	1.0	-0.0002956849025385705	0.6901016589565772	0.0012152083269840847	0.5035576120251801	0.05854547848978179	0.5314370801556866	0.5959590145937013	0.5777588336382604	0	1.0	0.0
3946	None	None	None	None	None	0.06666666666666667	1	0.36363636363636365	12	0.5957446808510638	28	0.6049382716049383	0.5319148936170213	36	25	12	0	0	1.0	9	9	3.2666666666666666	49	0.0	1.0	0.01153245079554629	0.5787143753741338	0.08539549002764185	0.9998942079458633	0.0020615021064305217	0.6747663163612334	0.7424058957507613	0.9677175528652533	0	0	0.0
2550	None	None	None	None	None	0	0	0.5	2	0.75	3	1.0	0.75	5	3	0	2	0	0.16666666666666666	6	1	0.4	6	1.0	0.4	0.028503229592709976	0.5890464290984788	-0.06847463496049536	0.5409256236689678	0.010498683646681361	0.6605981602085877	0.6595529185432413	0.597890957714935	1.0	1.0	0.0
3626	0.0061047160940883565	0.0006281860575805214	0.000623992163207849	0.9851397435901669	None	0.2	1	0.3333333333333333	4	0.8	12	0.20987654320987653	0.8	16	12	0	0	0	1.0	9	9	1.1333333333333333	17	0.0	1.0	0.03682528818260727	0.926072258009864	-0.08222852908116118	0.5261513539593239	-0.04641402605978691	0.6731789767594669	0.7312212939523923	0.7536895602672251	0	0.375	0.0
1937	None	None	None	None	None	0	0	0.06666666666666667	2	0.9523809523809523	40	0.8148148148148148	0	0	0	43	0	0	0.6666666666666666	6	9	2.933333333333333	44	0.0	0.8	0	0	0	0	0	0	0	0	0	0	0
2037	None	None	None	None	None	0	0	0.2222222222222222	4	0.76	19	0.5	0	0	0	26	21	0	0.6666666666666666	9	6	1.8	27	0.375	0.72	0	0	0	0	0	0	0	0	0	0	0
4272	0.0	0.0	0.0	1.0	None	0	0	0	0	0	0	1.0	0	0	0	0	0	0	1.0	1	1	0.06666666666666667	1	0.0	0	0	0	0	0	0	0	0	0	0	0	0
7296	0.0018809477878178294	0.0007962072697081219	-0.0004867804571664256	0.9992995234953487	None	0.2	1	0.3333333333333333	4	0.8	12	0.20987654320987653	0.8	16	12	0	0	0	1.0	9	9	1.1333333333333333	17	0.0	1.0	7.902762784127648e-27	0.5	0.03268941678471797	0.5449703059507668	0.09769820380854624	0.5123363794841658	0.5999541008007168	0.5191343314976802	0	1.0	0.0
459	None	None	None	None	None	0	0	0.2857142857142857	8	0.7	28	0.5185185185185185	0.2	14	8	27	2	0	1.0	9	9	2.8	42	0.038461538461538464	0.7272727272727273	0.18188405170102917	0.9999999999999998	0.0339800609859824	0.6644120302155333	-0.13078337267481177	0.5638704934581256	0.8677161233056512	0.9999953148375194	0.9642857142857143	1.0	0.0
705	None	None	None	None	None	0.043478260869565216	1	0.16326530612244897	8	0.8169014084507042	58	0.9012345679012346	0.11267605633802817	14	8	58	0	0	1.0	9	9	4.866666666666666	73	0.0	0.875	0.27856783005995933	0.7675992733822131	0.01859601059933493	0.5044846347408487	0.011255819027689939	0.5636206196330082	0.7786352201162452	0.6199975161067327	0	1.0	0.0
6888	0.0004217615203059813	8.213238647006963e-07	6.800415143549644e-07	0.9999882865266099	None	0	0	0.3333333333333333	2	0.8571428571428571	6	0.36	0.8571428571428571	8	6	0	2	0	1.0	5	5	0.6	9	1.0	0	0.09999999992841443	0.5000000011897973	0.1557831275166946	0.5578651393332497	0.10741772358805961	0.614939669009188	0.567321536737105	0.5581216044285154	0.25	0	0.0
4990	0.01069206037684663	0.008773162073318234	0.007045401953750296	0.993288335348035	None	0.2	1	0.3333333333333333	4	0.8	12	0.20987654320987653	0.8	16	12	0	0	0	1.0	9	9	1.1333333333333333	17	0.0	1.0	0.09999993448003089	0.5000063345782192	0.0015602180074863476	0.6514704561768434	0.2772912790444806	0.6253766867282503	0.7829813240946077	0.5937096901478907	0	0.125	0.0
290	None	None	None	None	None	0	0	0.2894736842105263	11	0.6296296296296297	34	0.691358024691358	0	0	0	55	23	0	1.0	9	9	3.7333333333333334	56	0.20175438596491227	0.6666666666666666	0	0	0	0	0	0	0	0	0	0	0
3483	0.0	0.0	0.0	1.0	None	0	0	0	0	0	0	1.0	0	0	0	0	0	0	1.0	1	1	0.06666666666666667	1	0.0	0	0	0	0	0	0	0	0	0	0	0	0
2520	None	None	None	None	None	0	0	0.07407407407407407	4	0.9240506329113924	73	1.0	0.0379746835443038	5	3	75	0	0	1.0	9	9	5.4	81	0.0	1.0	-0.8868377830597847	0.9999999999993903	0.04534161389709997	0.5038534226903876	0.06464941132534822	0.5160776627359156	0.9993950218993544	0.9999174367313143	0	1.0	0.0
7514	2.0923598444153952e-06	8.138976922356361e-08	-2.1987620175948684e-08	0.9999975719974629	None	0.25	1	0.4	4	0.7692307692307693	10	0.23809523809523808	0.7692307692307693	14	10	0	0	0	0.7777777777777778	9	7	1.0	15	0.0	1.0	0.0999999998796057	0.5000000052326533	0.05273778304651797	0.5535851341951437	7.180759738576392e-13	0.5225222996856722	0.6024073892490507	0.5254211505595044	0	1.0	0.0
651	None	None	None	None	None	0.11764705882352941	2	0.3333333333333333	12	0.6274509803921569	32	0.7361111111111112	0.47058823529411764	35	24	17	0	0	0.8888888888888888	8	9	3.533333333333333	53	0.0	0.851063829787234	-0.09263577986168618	0.6110304426284832	-0.03388918859838201	0.6739224127830676	-0.08923069601307496	0.6132706301358811	0.5986496997684588	0.6332617593339024	0	0.7428571428571429	0.0
1376	None	None	None	None	None	0	0	1.0	1	0	0	1.0	0	1	0	0	3	0	0.5	1	2	0.13333333333333333	2	1.0	0	0	0	0	0	0	0	0	0	0	0	0
386	None	None	None	None	None	0	0	0.3	6	0.7142857142857143	20	0.7142857142857143	0.5	20	14	9	0	0	0.8571428571428571	7	6	2.0	30	0.0	0.5	0.040102396528486114	0.5715470045137435	7.902762784127648e-27	0.5	0.00856669092081173	0.6543727608890626	0.594105139636246	0.5765990007321364	0	0.45	0.0
1451	None	None	None	None	None	0.2	1	0.3333333333333333	4	0.8	12	0.20987654320987653	0.8	16	12	0	0	0	1.0	9	9	1.1333333333333333	17	0.0	1.0	0.3887038661402059	0.5710425482711616	0.0017480768648396403	0.5518687991032584	2.8661543482435998e-05	0.5029637357623394	0.8578825479563235	0.5420823225839855	0	0.875	0.0
1295	None	None	None	None	None	0	0	0.42857142857142855	3	0.75	6	0.5555555555555556	0.75	9	6	0	1	0	0.2222222222222222	9	2	0.6666666666666666	10	1.0	1.0	0.02785351141126447	0.5449501415789537	0.07329518690126743	0.5860506530608716	0.011096377666593549	0.6788057344268514	0.5998063631278058	0.60477778708208	1.0	1.0	0.0
1378	None	None	None	None	None	0	0	0	0	0	0	1.0	0	0	0	0	4	0	1.0	1	1	0.06666666666666667	1	1.0	0	0	0	0	0	0	0	0	0	0	0	0
7035	0.005790676200847915	0.0013597569421400892	0.0009970162826016486	0.9959726067602096	None	0.2	1	0.3333333333333333	4	0.8	12	0.20987654320987653	0.8	16	12	0	0	0	1.0	9	9	1.1333333333333333	17	0.0	1.0	-0.08004146559298757	0.6860389521251906	0.0007570934934778032	0.5023899811013111	0.09999999466067284	0.5000071297882175	0.6762838150979954	0.5655582277686994	0	1.0	0.0
992	None	None	None	None	None	0.2	1	0.3333333333333333	4	0.8	12	0.20987654320987653	0.8	16	12	0	0	0	1.0	9	9	1.1333333333333333	17	0.0	1.0	-0.035503772542702455	0.6764779888332634	0.07287260184261904	0.5448516581514213	0.08753606656497079	0.5850742515237262	0.6266892206330738	0.6035759409267766	0	1.0	0.0
5247	0.002019144833873146	0.00030348564264766266	0.00027112079286705545	0.9934387091775974	None	0.2	1	0.3333333333333333	4	0.8	12	0.20987654320987653	0.8	16	12	0	0	0	1.0	9	9	1.1333333333333333	17	0.0	1.0	1.9542070136997793e-12	0.5000053431966307	-0.1242296295690705	0.9235029897722739	0.06771125602300965	0.5778594353299538	0.6781406618193132	0.7180842598190142	0	0.625	0.0
3329	None	None	None	None	None	0.29411764705882354	5	0.4594594594594595	17	0.49056603773584906	26	0.6790123456790124	0.32075471698113206	31	17	23	0	0	1.0	9	9	3.6666666666666665	55	0.0	0.6956521739130435	-0.04772523484532621	0.6610177472927813	0.014258592678706111	0.6076700273497643	-0.09999999999999987	0.5000000024414026	0.6882240535921685	0.591085334056339	0	1.0	0.0
813	None	None	None	None	None	0	0	0.25	7	0.6923076923076923	27	0.9111111111111111	0.1282051282051282	10	5	30	0	0	0.5555555555555556	5	9	2.7333333333333334	41	0.0	0.8888888888888888	0.00013306079558450876	0.501428412280169	-0.15419688879534704	0.5403363919419576	0.08261268096449055	0.5125330888828632	0.7270292139649716	0.5181215160468967	0	1.0	0.0
4196	None	None	None	None	None	0	0	0.3	12	0.6491228070175439	37	0.7283950617283951	0.3508771929824561	29	20	29	0	0	1.0	9	9	3.933333333333333	59	0.0	0.5882352941176471	0.09955760839041466	0.50425026609304	0.0037483692086061142	0.5859009863420972	0.11815585772191614	0.5915247168419993	0.6104557332380212	0.5608895622787703	0	0.9655172413793104	0.0
6636	0.0005577328711201534	5.337864104793643e-06	3.447473710110919e-07	0.9999985182917501	None	0.25	1	0.36363636363636365	4	0.7857142857142857	11	0.2222222222222222	0.7857142857142857	15	11	0	0	0	0.8888888888888888	9	8	1.0666666666666667	16	0.0	1.0	0.09999992936779642	0.500000759449486	0.009007066041921193	0.5731721412204193	0.2903554954535673	0.6367018586770924	0.7425704344152335	0.5708439663473001	0	0.6	0.0
5116	0.004204269087971393	0.000695755023356361	-0.0005847510339869465	0.9848101775342285	None	0.07692307692307693	1	0.27586206896551724	8	0.7317073170731707	30	0.5308641975308642	0.24390243902439024	14	10	28	6	0	1.0	9	9	2.8666666666666667	43	0.10714285714285714	0.9411764705882353	0.05187621019777085	0.6791468721628969	0.08389282924847075	0.5729284830655235	0.1308030880172277	0.9999841971502688	0.6430407667605736	0.982587298338563	1.0	1.0	0.0
4631	0.00602394924611049	0.00100631529324728	0.0010057473619203632	0.9963438173046516	None	0.16666666666666666	2	0.5384615384615384	14	0.3611111111111111	13	0.4691358024691358	0.16666666666666666	15	6	22	3	0	1.0	9	9	2.533333333333333	38	0.07692307692307693	0.6875	0.09999813659167137	0.5003163496594852	0.11530510167595849	0.655862531590497	0.23073300091458906	0.6304686776549014	0.6457520621780652	0.597117220833447	1.0	1.0	0.0
2604	6.197175436258425e-05	1.687575464065676e-06	4.759935091704341e-07	0.9999708012525358	None	0	0	0.125	6	0.8571428571428571	60	0.8888888888888888	0.05714285714285714	8	4	63	3	0	1.0	9	9	4.8	72	0.023809523809523808	0.875	0.20818552400445656	0.5271624057098282	0.06620219662342523	0.5325696013282014	0.045057997048925755	0.5229315847514981	0.6763004239755741	0.5275562631489301	1.0	1.0	0.0
2845	1.2187715966582734e-07	1.1069343595334261e-07	5.069056400051148e-11	0.9999815823679723	None	0	0	0.018518518518518517	1	1.0	79	1.0	0	0	0	80	0	0	1.0	9	9	5.4	81	0.0	1.0	0	0	0	0	0	0	0	0	0	0	0
167	None	None	None	None	None	0	0	0	0	0	0	1.0	0	0	0	0	3	0	1.0	1	1	0.06666666666666667	1	0.75	0	0	0	0	0	0	0	0	0	0	0	0
6126	0.001087309083785168	0.00014941404518218346	-0.0001416151457524472	0.9992917036020704	None	0.2	1	0.3333333333333333	4	0.8	12	0.20987654320987653	0.8	16	12	0	0	0	1.0	9	9	1.1333333333333333	17	0.0	1.0	0.02357979762784439	0.5100729328697379	0.04480378824760785	0.5452361800728819	0.09999646962951325	0.5208402335668206	0.5817183991388006	0.5254070395687724	0	0.9375	0.0
4524	0.012745122618012625	0.006665207144242982	0.006043375413465133	0.9879485817477055	None	0.2	1	0.3333333333333333	4	0.8	12	0.20987654320987653	0.8	16	12	0	0	0	1.0	9	9	1.1333333333333333	17	0.0	1.0	0.3134014972609889	0.6251419043729901	-0.11220687941907817	0.914612571435225	0.09451482929272044	0.5402179888620846	0.8599569043554868	0.7339293739149944	0	1.0	0.0
2021	None	None	None	None	None	0.5	1	0.6666666666666666	4	0.5714285714285714	4	0.375	0.5714285714285714	8	4	0	0	0	0.6666666666666666	4	6	0.6	9	0.0	0.6666666666666666	0.22007141214498813	0.9999999972061282	-0.026915512766824457	0.6566304747784901	-0.7230513767424511	1.0	0.9989208500517724	0.9999999949289256	0	0.875	0.0
3901	0.0015441709263692488	0.0002558586552578369	0.00017611274166489307	0.9994004026768878	None	0.2	1	0.3333333333333333	4	0.8	12	0.20987654320987653	0.8	16	12	0	0	0	1.0	9	9	1.1333333333333333	17	0.0	1.0	0.0018171980486754614	0.6653431504832229	-0.09709134552691892	0.6080691227034547	0.06959882424350201	0.5649599071274574	0.6763542170034088	0.6136242189709199	0	1.0	0.0
48	None	None	None	None	None	0	0	0	0	0	0	1.0	0	0	0	0	0	0	1.0	1	1	0.06666666666666667	1	0.0	0	0	0	0	0	0	0	0	0	0	0	0
4138	0.00289309550142846	0.00016807796690002775	-0.00016441520093722997	0.9993706628408787	None	0.3333333333333333	1	0.5	4	0.7	7	0.2857142857142857	0.7	11	7	0	0	0	0.8571428571428571	6	7	0.8	12	0.0	0.6666666666666666	0.020485542333156817	0.684251560899595	0.03923914867885	0.5826622436361112	0.08106316685920477	0.6767892333134402	0.608738287783844	0.6491675967273446	0	1.0	0.0
2652	1.5873443356978457e-08	1.450534032270197e-08	9.912483451070761e-09	0.9999977408170347	None	0	0	0.25	1	1.0	4	1.0	0	0	0	5	0	0	0.6666666666666666	3	2	0.4	6	0.0	1.0	0	0	0	0	0	0	0	0	0	0	0
3422	5.456775881892635e-10	3.277947373014065e-10	-2.553363391649859e-10	0.9999998047585591	None	0.2	1	0.3333333333333333	4	0.8	12	0.20987654320987653	0.8	16	12	0	0	0	1.0	9	9	1.1333333333333333	17	0.0	1.0	0.08585348326966773	0.5987175444535643	0.1390308751073161	0.9999999996669833	3.0135359176995574e-07	0.5000198173245168	0.6517620472983966	0.9993937898229215	0	0.875	0.0
3752	0.0007686369278248661	0.000535654795254087	-0.00016708344274964977	0.9992277177331002	None	0.2	1	0.3333333333333333	4	0.8	12	0.20987654320987653	0.8	16	12	0	0	0	1.0	9	9	1.1333333333333333	17	0.0	1.0	0.09999977602661374	0.5000011917025391	-0.13781799124103164	1.0	0.03857320429762743	0.6165067788312593	0.8737688660204771	0.9999999999869682	0	1.0	0.0
5265	0.012906975174226782	0.006853987244423173	0.0061146684826385075	0.9873667752671327	None	0.2	1	0.3333333333333333	4	0.8	12	0.20987654320987653	0.8	16	12	0	0	0	1.0	9	9	1.1333333333333333	17	0.0	1.0	0.3134014972609889	0.6251419043729901	-0.11220687941907817	0.914612571435225	0.09451482929272044	0.5402179888620846	0.8599569043554868	0.7339293739149944	0	1.0	0.0
1837	None	None	None	None	None	0	0	0.25	1	1.0	3	1.0	1.0	4	3	0	0	0	0.2	1	5	0.3333333333333333	5	0.0	0	0.09999999524979278	0.5000000085205183	0.10384870000581185	0.5610911058997995	0.07548282315183463	0.5148416519643534	0.5369981146697258	0.525392761871051	0	0	0.0
5205	0.0	0.0	0.0	0.9999999999999998	None	0	0	0	0	0	0	1.0	0	0	0	0	4	0	1.0	1	1	0.06666666666666667	1	1.0	0	0	0	0	0	0	0	0	0	0	0	0
1930	None	None	None	None	None	0	0	0	0	0	0	1.0	0	0	0	0	0	0	1.0	1	1	0.06666666666666667	1	0.0	0	0	0	0	0	0	0	0	0	0	0	0
3374	3.863160942064116e-09	3.709706452186156e-09	-4.046758052089926e-10	0.9999998683272604	None	0	0	0	0	0	0	1.0	0	0	0	0	1	0	1.0	1	1	0.06666666666666667	1	0.25	0	0	0	0	0	0	0	0	0	0	0	0
6196	None	None	None	None	None	0.05	1	0.2619047619047619	11	0.6885245901639344	42	0.875	0.13114754098360656	16	8	46	7	0	0.8888888888888888	9	8	4.2	63	0.07954545454545454	0.8727272727272727	0.09999999999844907	0.5000000042848585	0.08261243001875082	0.5418326540545846	0.0999970460269366	0.5004084787092792	0.5204735151692144	0.5141093055275099	1.0	1.0	0.0
2133	None	None	None	None	None	0	0	0.4	2	0.8	4	0.4666666666666667	0.8	6	4	0	2	0	0.6	3	5	0.4666666666666667	7	1.0	0	0.27774312783443195	0.587136288525624	0.04278968126152244	0.5661450152215631	0.35830926813483116	0.7052843487731566	0.790138668005386	0.6217438233549265	1.0	1.0	0.0
195	None	None	None	None	None	0	0	0.6	3	0.6	3	0.4666666666666667	0.6	6	3	0	1	0	0.6	3	5	0.4666666666666667	7	1.0	1.0	-0.11525817519513866	0.5237836112699492	0.06400697438215366	0.6319609659272752	0.015885076358621422	0.6498373411398961	0.6933735845948596	0.6030180717521323	1.0	1.0	0.0
2566	1.2458006049079074e-07	1.0638320881539716e-07	5.260939731841086e-11	0.9999807331618936	None	0	0	0.018518518518518517	1	1.0	79	1.0	0	0	0	80	0	0	1.0	9	9	5.4	81	0.0	1.0	0	0	0	0	0	0	0	0	0	0	0
5888	0.01908781953193511	0.01658293374499456	0.008448338813885646	0.9844372309322865	None	0.2	1	0.3333333333333333	4	0.8	12	0.20987654320987653	0.8	16	12	0	0	0	1.0	9	9	1.1333333333333333	17	0.0	1.0	0.09999994155238308	0.5000012264101772	0.06309899672183858	0.5837012395640807	0.24449485764556284	0.6746163718694962	0.6810056552101675	0.5880015762851529	0	1.0	0.0
1987	None	None	None	None	None	0	0	0.21428571428571427	3	0.7894736842105263	15	0.6	0	1	0	19	9	0	0.7142857142857143	7	5	1.4	21	0.21951219512195122	0.625	0	0	0	0	0	0	0	0	0	0	0
2609	2.3671898878301954e-07	2.3145627445524074e-07	-1.8483003745520201e-07	0.9999585894071719	None	0	0	0.023809523809523808	1	1.0	61	1.0	0	0	0	62	0	0	0.7777777777777778	9	7	4.2	63	0.0	1.0	0	0	0	0	0	0	0	0	0	0	0
4865	0.0028803608806439052	0.0005088949533350534	0.00045626104460253663	0.9944708801003794	None	0.2	1	0.3333333333333333	4	0.8	12	0.20987654320987653	0.8	16	12	0	0	0	1.0	9	9	1.1333333333333333	17	0.0	1.0	0.09999996075668072	0.5000028799760973	0.04196835067653319	0.6453709455942337	0.009389086028556717	0.6613228430009477	0.6475233006868345	0.6041179369404213	0	1.0	0.0
576	None	None	None	None	None	0.17647058823529413	3	0.5277777777777778	19	0.36538461538461536	19	0.75	0.19230769230769232	24	10	29	0	0	0.8888888888888888	9	8	3.6	54	0.0	0.7755102040816326	1.5477364502623802e-06	0.5001885766598595	0.07676663183584312	0.9038866146244275	0.09999868453214056	0.5000058980655377	0.6052161028482278	0.678593968419326	0	1.0	0.0
6455	3.7454054637311234e-05	1.313695987349087e-07	-1.300185515791533e-07	0.9999302863073127	None	0	0	0.15384615384615385	8	0.8133333333333334	61	0.9506172839506173	0.04	9	3	67	0	0	1.0	9	9	5.133333333333334	77	0.0	0.9411764705882353	0.09998984655391205	0.5000377431266327	0.19410138509770763	0.9999537471704435	0.09999799633151008	0.5290745610412908	0.6505640326579446	0.9666240505160817	0	1.0	0.0
1184	None	None	None	None	None	0.1	1	0.45454545454545453	10	0.45161290322580644	14	0.4583333333333333	0.3225806451612903	17	10	15	3	0	0.8888888888888888	8	9	2.2	33	0.1111111111111111	0.64	1.3857875592030727e-16	0.5208828049406334	0.09998304960387464	0.5023456031585821	0.03784428555014786	0.5673375615564078	0.6022558276303772	0.5302927671227532	0.5294117647058824	0.47058823529411764	0.0
376	None	None	None	None	None	0.125	1	0.3333333333333333	6	0.7083333333333334	17	0.32098765432098764	0.7083333333333334	23	17	2	0	0	1.0	9	9	1.7333333333333334	26	0.0	0.9411764705882353	7.902762784127648e-27	0.500003154442845	0.0028584020873247086	0.5287932937779902	0.01670670326674704	0.5393038137481392	0.5225206064065581	0.5227221421327225	0	1.0	0.0
1152	None	None	None	None	None	0	0	0	0	0	0	1.0	0	0	0	0	3	0	1.0	1	1	0.06666666666666667	1	0.75	0	0	0	0	0	0	0	0	0	0	0	0
4669	0.0031666359646552464	0.0010834687926132363	0.001054787853009977	0.9998351010222043	None	0	0	0.42857142857142855	3	0.75	6	0.3333333333333333	0.75	9	6	0	1	0	0.8333333333333334	6	5	0.6666666666666666	10	1.0	0.4	0.24724438064923787	0.5935151540759966	-0.2441047261623423	0.9999430834175022	0.09962822833679227	0.5018909864083062	0.9328030748639653	0.9672846679367989	1.0	1.0	0.0
1166	None	None	None	None	None	0	0	0.4117647058823529	7	0.5217391304347826	12	1.0	0.2608695652173913	10	6	14	0	0	1.0	5	5	1.6666666666666667	25	0.0	0	-0.07263761025176177	0.6560282562079909	-0.061056930920396525	0.5053603470521284	0.0005074819803959285	0.5026511335860527	0.5947702183856082	0.5562353307384004	0	0.9	0.0
2458	None	None	None	None	None	0	0	0	0	0	0	1.0	0	0	0	0	0	0	1.0	1	1	0.06666666666666667	1	0.0	0	0	0	0	0	0	0	0	0	0	0	0
7415	0.04012624112372074	0.029704161573860743	0.02448544665019108	0.9916572538229047	None	0.2	1	0.3333333333333333	4	0.8	12	0.20987654320987653	0.8	16	12	0	0	0	1.0	9	9	1.1333333333333333	17	0.0	1.0	0.09999999987399832	0.5000000220995939	0.07431504632588344	0.5404626750318281	0.09999958125218011	0.5008134170356274	0.5302328355221413	0.5137847700417218	0	1.0	0.0
1484	None	None	None	None	None	0.2	1	0.3333333333333333	4	0.8	12	0.20987654320987653	0.8	16	12	0	0	0	1.0	9	9	1.1333333333333333	17	0.0	1.0	0.24419049087521866	0.6185318465503307	0.0004948493797174656	0.5077713698765006	0.1883059459388814	0.9999998211972503	0.783617729630644	0.9952764688107961	0	0.0625	0.0
6065	0.019568911045493936	0.016984016410187017	0.008587462204489119	0.9841052436518936	None	0.2	1	0.3333333333333333	4	0.8	12	0.20987654320987653	0.8	16	12	0	0	0	1.0	9	9	1.1333333333333333	17	0.0	1.0	0.09999994155238308	0.5000012264101772	0.06309899672183858	0.5837012395640807	0.24449485764556284	0.6746163718694962	0.6810056552101675	0.5880015762851529	0	1.0	0.0
1489	None	None	None	None	None	0.125	1	0.4444444444444444	8	0.56	14	0.48214285714285715	0.28	11	7	15	7	0	0.875	7	8	1.8	27	0.23333333333333334	0.4	0.09993610502279857	0.5002594277879969	-0.036240448368783644	0.6726528424709389	0.6709665621945824	1.0	0.9979637970968207	0.9999985628397989	1.0	1.0	0.6658823836979255
1595	None	None	None	None	None	0	0	0	0	0	0	1.0	0	0	0	0	4	0	1.0	1	1	0.06666666666666667	1	1.0	0	0	0	0	0	0	0	0	0	0	0	0
2584	0.0002448438870609358	5.262806124752445e-07	4.434569025028889e-07	0.9999961710031113	None	0.125	1	0.3888888888888889	7	0.625	15	0.5306122448979592	0.5833333333333334	20	14	5	4	0	1.0	7	7	1.7333333333333334	26	0.5	0.42105263157894735	5.3328659827254836e-06	0.5010976807714079	0.001817071810283493	0.5046289193604216	0.06513268790509766	0.5139729914466205	0.5751953161797865	0.5065674105604402	0.8999999999999999	0.85	0.291207521506599
6059	0.023180493105022203	0.005257380138022393	-0.0011872000466815421	0.9896807140664498	None	0.2	1	0.3333333333333333	4	0.8	12	0.20987654320987653	0.8	16	12	0	0	0	1.0	9	9	1.1333333333333333	17	0.0	1.0	0.26378341640854924	0.518227749384716	0.09997229138018948	0.5019505259117168	0.13441520524755218	0.6610757506334339	0.6792775208428892	0.5620811027869702	0	1.0	0.0
2676	0.00022727065245074972	5.84171246521078e-06	-4.659866620444686e-06	0.9999933665236077	None	0.3333333333333333	1	0.5	4	0.7	7	0.2857142857142857	0.7	11	7	0	0	0	0.8571428571428571	6	7	0.8	12	0.0	0.6666666666666666	0.09999999685863373	0.5000000050034233	0.06557732292903622	0.5761567074398846	0.06484245600961101	0.8733351460210382	0.6679832737574876	0.6782912672557243	0	0.45454545454545453	0.0
6305	0.004313395070932977	0.0018210694905910706	0.00023315201703404402	0.9981319857985588	None	0.2	1	0.3333333333333333	4	0.8	12	0.20987654320987653	0.8	16	12	0	0	0	1.0	9	9	1.1333333333333333	17	0.0	1.0	0.09999984323003529	0.5000005510137081	-0.04906222626601387	0.6700694417249615	0.06033774172286428	0.5285423132045035	0.6495288997487664	0.5681396437767475	0	0.125	0.0
1950	None	None	None	None	None	0	0	0.3333333333333333	2	0.8571428571428571	6	0.36	0.8571428571428571	8	6	0	0	0	1.0	5	5	0.6	9	0.0	0	-0.020086747059998376	0.6462051832576404	-0.058776090182950956	0.665603137164961	0.11052476246373377	0.6215578231822929	0.6770158522883536	0.6446589916007143	0	0	0.0
5634	None	None	None	None	None	0.2727272727272727	3	0.4	10	0.6285714285714286	22	0.4567901234567901	0.5428571428571428	29	19	7	0	0	1.0	9	9	2.466666666666667	37	0.0	0.5714285714285714	0.09999999647520434	0.5000010896094736	0.08331325116398054	0.5379744760560845	0.0999961076808373	0.5325228723778868	0.5231397427786427	0.5235218552519888	0	0.7586206896551724	0.0
1278	None	None	None	None	None	0	0	0	0	0	0	1.0	0	0	0	0	4	0	1.0	1	1	0.06666666666666667	1	1.0	0	0	0	0	0	0	0	0	0	0	0	0
2551	None	None	None	None	None	0	0	0.037037037037037035	2	0.9746835443037974	77	1.0	0.02531645569620253	2	2	78	0	0	1.0	9	9	5.4	81	0.0	1.0	0.04929962292200435	0.6208120129358192	0.07576663556363404	0.5530946520920824	0.02696462122273182	0.6594284047521275	0.5949459519899174	0.6119798765078808	0	0.5	0.0
26	None	None	None	None	None	0.1	1	0.391304347826087	9	0.59375	19	0.41975308641975306	0.46875	23	15	10	0	0	1.0	9	9	2.2666666666666666	34	0.0	0.4	0.04975816446044497	0.6174159058803488	0.0831980113563904	0.537587489900028	0.09663037073212413	0.5036878533468705	0.5531002970846448	0.5534598944477906	0	1.0	0.0
747	None	None	None	None	None	0	0	0	0	0	0	1.0	0	0	0	0	4	0	1.0	1	1	0.06666666666666667	1	1.0	0	0	0	0	0	0	0	0	0	0	0	0
3386	0.0037603016876864813	0.0003450192101551457	-0.00022808150686210883	0.9933754915992777	None	0.3333333333333333	1	0.4444444444444444	4	0.7272727272727273	8	0.2653061224489796	0.7272727272727273	12	8	0	0	0	1.0	7	7	0.8666666666666667	13	0.0	0.6666666666666666	-0.09563531517052386	0.5729548103807623	0.07766624488809899	0.5443514406948486	0.09983672791261786	0.5005343359877491	0.7091618974825924	0.5394120368679508	0	1.0	0.0
2666	0.0	0.0	0.0	1.0	None	0	0	0	0	0	0	1.0	0	0	0	0	0	0	1.0	1	1	0.06666666666666667	1	0.0	0	0	0	0	0	0	0	0	0	0	0	0
3177	0.021054460475902502	0.004231305619029951	-0.004069409226060788	0.9567613109260819	None	0.25	1	0.4	4	0.75	9	0.25925925925925924	0.75	13	9	0	0	0	0.6666666666666666	9	6	0.9333333333333333	14	0.0	1.0	0.24908561871689625	0.9989239422194589	1.8421337926929283e-07	0.5587373713784849	0.09999994202567816	0.5000008843969003	0.8598180259453322	0.9134473188424593	0	0.38461538461538464	0.0
616	None	None	None	None	None	0	0	0.3333333333333333	1	1.0	2	1.0	1.0	3	2	0	3	0	0.25	1	4	0.26666666666666666	4	1.0	0	0.11110594606958173	0.5383091098919651	0.08489412957929543	0.5040625720997817	0.033920322826776886	0.5360499868333748	0.5797670435843294	0.5261626332090311	1.0	1.0	0.0
1583	None	None	None	None	None	0	0	0	0	0	0	1.0	0	0	0	0	1	0	1.0	1	1	0.06666666666666667	1	0.25	0	0	0	0	0	0	0	0	0	0	0	0
3833	0.002390818568084424	0.0006927454605496644	0.0006536778783627644	0.9983659398561208	None	0.2	1	0.3333333333333333	4	0.8	12	0.20987654320987653	0.8	16	12	0	0	0	1.0	9	9	1.1333333333333333	17	0.0	1.0	2.739857677844433e-06	0.5000026059964396	0.000731654524728922	0.5694235408559801	0.09093193065453548	0.5482582660439913	0.6018403103666378	0.5393472947546207	0	1.0	0.0
4772	1.2182766682449375e-07	1.0183954380574286e-07	5.898400522592386e-11	0.9999791412757147	None	0	0	0.018518518518518517	1	1.0	79	1.0	0	0	0	80	0	0	1.0	9	9	5.4	81	0.0	1.0	0	0	0	0	0	0	0	0	0	0	0
7038	0.0	0.0	0.0	0.9999999999999998	None	0	0	0	0	0	0	1.0	0	0	0	0	4	0	1.0	1	1	0.06666666666666667	1	1.0	0	0	0	0	0	0	0	0	0	0	0	0
2990	0.0003656732269303652	2.2232333944423803e-06	1.379464949481221e-06	0.9999999018121573	None	0.2	1	0.3333333333333333	4	0.8	12	0.20987654320987653	0.8	16	12	0	0	0	1.0	9	9	1.1333333333333333	17	0.0	1.0	0.003017012274040495	0.552183820906273	0.012932418909044683	0.5211290549361826	-0.028165397475071456	0.6636238180493761	0.5749041326378141	0.5804246084093267	0	1.0	0.0
121	None	None	None	None	None	0	0	0	0	0	0	1.0	0	0	0	0	0	0	1.0	1	1	0.06666666666666667	1	0.0	0	0	0	0	0	0	0	0	0	0	0	0
778	None	None	None	None	None	0	0	0	0	0	0	1.0	0	0	0	0	0	0	1.0	1	1	0.06666666666666667	1	0.0	0	0	0	0	0	0	0	0	0	0	0	0
7162	0.0047802989426134574	0.0005477898458363101	0.0003235757136004734	0.9911898264252862	None	0.2	1	0.3333333333333333	4	0.8	12	0.20987654320987653	0.8	16	12	0	0	0	1.0	9	9	1.1333333333333333	17	0.0	1.0	-0.008876230755094718	0.630163791696676	0.05747026345587449	0.5265284060306771	0.09999538906598489	0.5002494451552933	0.6096032295991647	0.553142745834962	0	1.0	0.0
781	None	None	None	None	None	0	0	0.375	3	0.7777777777777778	7	0.3142857142857143	0.7777777777777778	10	7	0	1	0	0.7142857142857143	5	7	0.7333333333333333	11	1.0	0.6666666666666666	0.0362179468589227	0.6200070549472805	0.06257722950656298	0.6750603064335768	0.047270181429698854	0.6746290985577363	0.638780271827627	0.6570057966330454	0.6	0.5	0.0
4975	0.00019927363771670095	0.00016797904363704283	-6.8187785012650405e-06	0.999855111305024	None	0.25	1	0.36363636363636365	4	0.7857142857142857	11	0.2222222222222222	0.7857142857142857	15	11	0	0	0	0.8888888888888888	8	9	1.0666666666666667	16	0.0	1.0	0.09999786043387465	0.5155542327474956	0.03746361065018298	0.5852416067855263	0.029661697704904188	0.5375807231298636	0.581599100822152	0.5462980396001431	0	1.0	0.0
3698	0.002777921299734451	0.0020788986282943805	0.001415613663015568	0.9996204070941413	None	0.2	1	0.3333333333333333	4	0.8	12	0.20987654320987653	0.8	16	12	0	0	0	1.0	9	9	1.1333333333333333	17	0.0	1.0	0.0917371453651599	0.6954345986762751	0.026083267128623196	0.554725259491504	-0.045053797779922036	0.6119107532413363	0.6312631020910267	0.6225207212655332	0	0.5625	0.0
4774	0.0027097418658335584	0.001995940074031177	0.0019450294047526808	0.9965829823603528	None	0.2	1	0.3333333333333333	4	0.8	12	0.20987654320987653	0.8	16	12	0	0	0	1.0	9	9	1.1333333333333333	17	0.0	1.0	0.09999999298877393	0.500000083524853	0.006553573026692731	0.5217081249665851	-0.01049551339810802	0.6585560593315612	0.6197427465056528	0.5616639503046656	0	1.0	0.0
6118	0.00011578203045989997	1.6008005573955397e-05	-1.5996314592831946e-05	0.999988464617713	None	0	0	0.3333333333333333	2	0.8571428571428571	6	0.36	0.8571428571428571	8	6	0	2	0	1.0	5	5	0.6	9	1.0	0	0.3662724414404317	0.5837925411271887	0.09995939159646494	0.500131280831533	0.09994792787194355	0.5029787104142032	0.7782570284540093	0.5292002310546694	0.4375	0.375	0.0
4619	0.005891537861767672	0.004511442728672846	0.003319876091608106	0.9940435202608521	None	0.25	1	0.4	4	0.75	9	0.25925925925925924	0.75	13	9	0	0	0	0.6666666666666666	6	9	0.9333333333333333	14	0.0	1.0	0.09211169649214418	0.5	0.09295190572616052	0.5400364464754905	0.05446429361912836	0.5550987547734461	0.5485472960374946	0.5317723872458012	0	1.0	0.0
7219	0.0	0.0	0.0	1.0	None	0	0	0	0	0	0	1.0	0	0	0	0	0	0	1.0	1	1	0.06666666666666667	1	0.0	0	0	0	0	0	0	0	0	0	0	0	0
3859	0.00211017594825969	0.0001702082206214335	-3.080644254623403e-05	0.9969981836294939	None	0.25	1	0.4	4	0.75	9	0.25925925925925924	0.75	13	9	0	0	0	0.6666666666666666	9	6	0.9333333333333333	14	0.0	1.0	0.00408719706360519	0.6565652605605422	-0.0656876342457903	0.591218580144099	0.08526893386712228	0.5559359839551576	0.6495049365861748	0.6020238233556424	0	1.0	0.0
4662	0.0005156203324199035	8.460457828402576e-07	5.485788307657663e-07	0.9999963803571903	None	0.25	1	0.4	4	0.75	9	0.25925925925925924	0.75	13	9	0	0	0	0.6666666666666666	9	6	0.9333333333333333	14	0.0	1.0	0.03838078053604218	0.6660571515315672	0.040769431785928	0.574802573009943	0.15035791560243722	0.6647706762134121	0.6614092940045597	0.6361830111889718	0	1.0	0.0
7019	0.011793212194749285	0.001682205451822108	-0.001274722060587389	0.9874535844983697	None	0.25	1	0.4	4	0.75	9	0.25925925925925924	0.75	13	9	0	0	0	0.6666666666666666	9	6	0.9333333333333333	14	0.0	1.0	0.0988847062822524	0.5052617244680374	-0.05741516898827241	0.6582664031192029	0.20058710047004108	0.5564981223022795	0.7416160583484221	0.5747348365093673	0	0	0.0
2711	0.00029585965610925627	2.9772062740069734e-06	-1.1031124375837797e-06	0.9999999894729593	None	0.2	1	0.3333333333333333	4	0.8	12	0.20987654320987653	0.8	16	12	0	0	0	1.0	9	9	1.1333333333333333	17	0.0	1.0	-0.06468636512228594	0.5	0.12498381525090592	0.9999999999999996	0.04806899841853143	0.6038778788484455	0.9497542058979411	0.9999934623662208	0	0.9375	0.0
5213	0.0005909980375704973	5.1684251612287526e-05	3.430913957982784e-05	0.9988547136223113	None	0	0	0.19230769230769232	10	0.7631578947368421	58	0.9629629629629629	0.05263157894736842	12	4	65	0	0	1.0	9	9	5.2	78	0.0	0.9565217391304348	0.09999999989604201	0.5000000056262386	0.05926520177177983	0.5850693712888962	0.07075090585096042	0.6451024350183866	0.573139036072386	0.5777961831497421	0	1.0	0.0
5320	0.01871781447551976	0.016228908464375896	0.008112941238490198	0.9844366623746061	None	0.2	1	0.3333333333333333	4	0.8	12	0.20987654320987653	0.8	16	12	0	0	0	1.0	9	9	1.1333333333333333	17	0.0	1.0	0.09999994155238308	0.5000012264101772	0.06309899672183858	0.5837012395640807	0.24449485764556284	0.6746163718694962	0.6810056552101675	0.5880015762851529	0	1.0	0.0
2597	0.007050174375492866	0.0001955563811537584	0.0001954223834867886	0.9910199302611102	None	0	0	0.25	1	1.0	3	1.0	1.0	4	3	0	0	0	0.2	1	5	0.3333333333333333	5	0.0	0	0.09999506515136955	0.5000047005216292	0.0013905813921468823	0.5029027803682617	0.16594964348401983	0.5221946803704728	0.662914543565665	0.5083714805222899	0	1.0	0.0
6683	0.001192990329729179	0.0011431503168272466	0.0011431502745963883	0.9998234512816861	None	0	0	0.4	2	0.8	4	0.4666666666666667	0.8	6	4	0	2	0	0.6	3	5	0.4666666666666667	7	1.0	0	0.09999716143094443	0.5000089111623145	-0.09295142216669315	0.5610573731569063	0.029392735882568955	0.6599065042286727	0.6976941276802534	0.5751242259110306	1.0	1.0	0.0
1014	None	None	None	None	None	0	0	0	0	0	0	1.0	0	0	0	0	1	0	1.0	1	1	0.06666666666666667	1	0.25	0	0	0	0	0	0	0	0	0	0	0	0
6930	None	None	None	None	None	0.1	1	0.3181818181818182	7	0.7	21	0.5925925925925926	0.6	23	18	8	2	0	0.6666666666666666	9	6	2.1333333333333333	32	0.13333333333333333	0.8571428571428571	7.902762784127648e-27	0.5	0.03385069118521613	0.5576694658280237	0.09999926470228651	0.5004387670811713	0.6039698407358213	0.5194455274669127	1.0	1.0	0.0
3286	None	None	None	None	None	0.09090909090909091	2	0.3617021276595745	17	0.5735294117647058	39	0.8641975308641975	0.27941176470588236	33	19	36	0	0	1.0	9	9	4.666666666666667	70	0.0	0.9206349206349206	0.09999596863848323	0.5007541539592274	2.0739384176328955e-06	0.5629434544606534	0.09991826759657342	0.5013085386178442	0.6155868471965393	0.5217668494523835	0	0.9696969696969697	0.0
5700	0.012738607523634633	0.006090133596765193	0.005554261214587003	0.9867584411490182	None	0.2	1	0.3333333333333333	4	0.8	12	0.20987654320987653	0.8	16	12	0	0	0	1.0	9	9	1.1333333333333333	17	0.0	1.0	0.3134014972609889	0.6251419043729901	-0.11220687941907817	0.914612571435225	0.09451482929272044	0.5402179888620846	0.8599569043554868	0.7339293739149944	0	1.0	0.0
3956	0.0	0.0	0.0	0.9999999999999998	None	0	0	0	0	0	0	1.0	0	0	0	0	4	0	1.0	1	1	0.06666666666666667	1	1.0	0	0	0	0	0	0	0	0	0	0	0	0
1588	None	None	None	None	None	0	0	0	0	0	0	1.0	0	0	0	0	0	0	1.0	1	1	0.06666666666666667	1	0.0	0	0	0	0	0	0	0	0	0	0	0	0
2437	None	None	None	None	None	1.0	1	0.8	4	0.4	2	0.5833333333333334	0.2	5	1	1	2	0	0.75	4	3	0.4666666666666667	7	1.0	0.6666666666666666	0.33777315738557384	0.6080833844332889	-0.05501049164639038	0.6740328303210861	-0.05567802445266612	0.514644143094028	0.8471083756070124	0.6006352771548509	1.0	1.0	0.0
1554	None	None	None	None	None	0	0	0.34285714285714286	12	0.56	28	0.6419753086419753	0.32	27	16	24	5	0	1.0	9	9	3.466666666666667	52	0.12195121951219512	0.782608695652174	0.12284224537784386	0.5791158608421377	0.09241486201256272	0.5865711935215322	-0.18581963493466333	0.9756520565228309	0.8134440246010655	0.8104910596922293	0.4444444444444444	0.7037037037037037	0.0
2768	0.00021275248569127447	1.7621412882431318e-05	1.0140685049411796e-05	0.9999923466148571	None	0	0	0.375	3	0.7777777777777778	7	0.3142857142857143	0.7777777777777778	10	7	0	0	0	0.7142857142857143	7	5	0.7333333333333333	11	0.0	0.6666666666666666	0.021705930806817438	0.6530708063003791	7.619107151414374e-06	0.5493551814048866	0.045565564806312436	0.6621307158346385	0.6042875677053645	0.6227283304058391	0	1.0	0.0
622	None	None	None	None	None	0.3333333333333333	1	0.4444444444444444	4	0.7272727272727273	8	0.2708333333333333	0.7272727272727273	12	8	0	0	0	0.75	6	8	0.8666666666666667	13	0.0	0.8571428571428571	0.14678137043201275	0.5681867188912885	0.037888245476660656	0.5114326472764172	-0.33050386848067637	0.9986264572847401	0.9142561382787632	0.9091302283977535	0	0.9166666666666666	0.0
3646	8.103834149607387e-05	5.015530460786696e-07	2.8669284539216665e-07	0.9999998930937267	None	0.2	1	0.3333333333333333	4	0.8	12	0.20987654320987653	0.8	16	12	0	0	0	1.0	9	9	1.1333333333333333	17	0.0	1.0	0.2609481703867043	0.5935250884753369	3.9897374779009836e-09	0.5000002299136108	0.055534733122756384	0.6222567087875952	0.7495824326725412	0.5726240590199132	0	1.0	0.0
3088	5.20621449859882e-07	5.009914012697345e-07	4.963776474925936e-07	0.9998418499329044	None	0	0	1.0	2	0.0	0	0.75	0	2	0	0	1	0	1.0	2	2	0.2	3	0.5	0	0	0	0	0	0	0	0	0	0	0	0
4429	0.007700414949041194	0.005580541287429005	0.001085332916321283	0.9928253679456449	None	0.2	1	0.3333333333333333	4	0.8	12	0.20987654320987653	0.8	16	12	0	0	0	1.0	9	9	1.1333333333333333	17	0.0	1.0	0.09999752565579256	0.5000081803524387	0.09164217602685372	0.6098010296237718	0.09998506655241954	0.5014326479257852	0.5098000342634982	0.5376153996148451	0	1.0	0.0
2073	None	None	None	None	None	0	0	1.0	1	0	0	1.0	0	1	0	0	3	0	0.5	2	1	0.13333333333333333	2	1.0	0	0	0	0	0	0	0	0	0	0	0	0
749	None	None	None	None	None	0	0	0	0	0	0	1.0	0	0	0	0	4	0	1.0	1	1	0.06666666666666667	1	1.0	0	0	0	0	0	0	0	0	0	0	0	0
5336	0.024579471632668874	0.014520660958002928	-0.006667788249763538	0.9944227098342845	None	0.3333333333333333	1	0.5	4	0.6666666666666666	6	0.4074074074074074	0.6666666666666666	10	6	0	0	0	0.3333333333333333	9	3	0.7333333333333333	11	0.0	1.0	0.09999999998284427	0.5000000026643036	0.03960494028529562	0.531551789628946	0.09999726247134752	0.5002574529761732	0.5706977673789084	0.510615479923373	0	1.0	0.0
5461	0.011891747270514534	0.011109132095137857	-0.011109123584729909	0.9934927560935302	None	0.2	1	0.3333333333333333	4	0.8	12	0.20987654320987653	0.8	16	12	0	0	0	1.0	9	9	1.1333333333333333	17	0.0	1.0	0.09999999986718172	0.5000000041020081	0.0022942146256194665	0.553743206693631	0.2731177984270927	0.6739211106536164	0.7540289872884511	0.5778434439107097	0	1.0	0.0
3976	0.000320593138008986	9.579231183686548e-07	6.047959176775289e-07	0.9999972605096775	None	0.25	1	0.4	4	0.7692307692307693	10	0.23809523809523808	0.7692307692307693	14	10	0	0	0	0.7777777777777778	7	9	1.0	15	0.0	1.0	0.0806840263324119	0.5751149629888295	3.7203821753568374e-06	0.5039303023446429	0.07671824114355709	0.58498894761351	0.6112844168338732	0.5549241910342124	0	1.0	0.0
6706	0.0	0.0	0.0	1.0	None	0	0	0	0	0	0	1.0	0	0	0	0	0	0	1.0	1	1	0.06666666666666667	1	0.0	0	0	0	0	0	0	0	0	0	0	0	0
6877	2.7064107126375844e-08	2.3434362539608685e-08	-2.343436173408639e-08	0.9999959602400131	None	0.5	1	0.5714285714285714	4	0.625	5	0.3333333333333333	0.625	9	5	0	0	0	0.8333333333333334	5	6	0.6666666666666666	10	0.0	1.0	0.09999999999776091	0.50000000002252	0.0809881948028646	0.5499718248767143	1.4876684164571396e-21	0.5000012123934057	0.6067321613884968	0.5167072533596683	0	1.0	0.0
2252	None	None	None	None	None	1.0	1	1.0	4	0.0	0	0.5555555555555556	0	4	0	0	0	0	1.0	3	3	0.3333333333333333	5	0.0	1.0	0	0	0	0	0	0	0	0	0	0	0
6901	0.0	0.0	0.0	0.9999999999999998	None	0	0	0	0	0	0	1.0	0	0	0	0	4	0	1.0	1	1	0.06666666666666667	1	1.0	0	0	0	0	0	0	0	0	0	0	0	0
5518	None	None	None	None	None	0	0	0.16666666666666666	9	0.810126582278481	64	1.0	0.6708860759493671	62	53	18	0	0	1.0	9	9	5.4	81	0.0	1.0	0.0999979483052793	0.5001237876473478	0.02258453388640123	0.5625910380139229	0.09999898603516647	0.5000745882909653	0.5902339981191055	0.5210274131463588	0	1.0	0.0
5579	0.0	0.0	0.0	1.0	None	0	0	0	0	0	0	1.0	0	0	0	0	0	0	1.0	1	1	0.06666666666666667	1	0.0	0	0	0	0	0	0	0	0	0	0	0	0
6079	5.948453987075187e-10	1.228382784171824e-10	1.587608675335268e-11	0.9999999998737539	None	0.2	1	0.3333333333333333	4	0.8	12	0.20987654320987653	0.8	16	12	0	0	0	1.0	9	9	1.1333333333333333	17	0.0	1.0	0	0.5	0.0007069074657822242	0.5021945442425632	0.0999997479333434	0.5001656831555242	0.6153238788938615	0.5007867465161309	0	0.625	0.0
2435	None	None	None	None	None	0.5	2	0.6	6	0.4166666666666667	5	0.4666666666666667	0.16666666666666666	7	2	6	0	0	0.8333333333333334	6	5	0.9333333333333333	14	0.0	0.2222222222222222	7.824470674757435e-10	0.500041403740012	0.055751349769240025	0.6450365582868086	-0.06699183847250974	0.5938456951229714	0.6115195845410549	0.5807325714922338	0	0.8571428571428571	0.0
283	None	None	None	None	None	0	0	0.25	1	1.0	3	1.0	1.0	4	3	0	3	0	0.2	1	5	0.3333333333333333	5	1.0	0	1.3831906813884087e-11	0.5000000001594322	0.026173105148885257	0.5518543811424085	0.010699212882921296	0.5048030192395	0.5278568726921381	0.5189391557783766	1.0	1.0	0.0
529	None	None	None	None	None	0	0	0.2894736842105263	11	0.6727272727272727	37	0.7037037037037037	0.2545454545454545	23	14	33	0	0	1.0	9	9	3.8	57	0.0	0.8333333333333334	-0.01006285294792437	0.6672662465612236	-0.05589476322840137	0.5229455582320635	0.09087984262268582	0.6616270163530089	0.6578311747952639	0.6191830528762754	0	1.0	0.0
3823	9.714193413605509e-05	6.220679485006364e-06	8.292570341236153e-08	0.9997949960112934	None	0.3333333333333333	1	0.5	4	0.7	7	0.2857142857142857	0.7	11	7	0	0	0	0.8571428571428571	7	6	0.8	12	0.0	1.0	0.09594443897823438	0.5	-0.023777072904957598	0.6813774664762268	0.07669779407296629	0.5833913182558644	0.6221053186392016	0.5903969789851946	0	1.0	0.0
3625	0.0	0.0	0.0	1.0	None	0	0	0	0	0	0	1.0	0	0	0	0	0	0	1.0	1	1	0.06666666666666667	1	0.0	0	0	0	0	0	0	0	0	0	0	0	0
7150	0.0019668013353307382	0.0005530029592040615	0.00043609853768062577	0.9984606437000361	None	0.2	1	0.3333333333333333	4	0.8	12	0.20987654320987653	0.8	16	12	0	0	0	1.0	9	9	1.1333333333333333	17	0.0	1.0	0.018036486264732504	0.5061833360925615	-0.09536233324602932	0.5480297314496133	0.09999953869058935	0.5014906234290902	0.6902261486737846	0.518608922070432	0	1.0	0.0
787	None	None	None	None	None	0	0	0.18518518518518517	5	0.7894736842105263	30	0.7407407407407407	0	0	0	39	9	0	0.6666666666666666	6	9	2.6666666666666665	40	0.10975609756097561	1.0	0	0	0	0	0	0	0	0	0	0	0
4169	0.02017154413162398	0.0021746724340711257	0.0011054195185483313	0.9959392400220914	None	0.125	1	0.3888888888888889	7	0.64	16	0.375	0.52	19	13	7	0	0	0.8888888888888888	8	9	1.8	27	0.0	0.36363636363636365	0.09663904859600347	0.5000000000000001	0.058716073504563204	0.5194966000141513	0.09614559812210605	0.5373597393807478	0.5454379588961095	0.5189695540461287	0	1.0	0.0
5372	0.01035012179828646	0.00047398280228658516	-0.00034473602732420415	0.9949614748950371	None	0.2	1	0.3333333333333333	4	0.8	12	0.20987654320987653	0.8	16	12	0	0	0	1.0	9	9	1.1333333333333333	17	0.0	1.0	0.04070693440364466	0.5766212057616501	-0.06706737721439089	0.5991739131202771	0.09610552662877458	0.5261956027140625	0.662349098656928	0.5675691908760361	0	1.0	0.0
4426	0.0	0.0	0.0	0.9999999999999998	None	0	0	0	0	0	0	1.0	0	0	0	0	4	0	1.0	1	1	0.06666666666666667	1	1.0	0	0	0	0	0	0	0	0	0	0	0	0
808	None	None	None	None	None	0	0	0	0	0	0	1.0	0	0	0	0	4	0	1.0	1	1	0.06666666666666667	1	1.0	0	0	0	0	0	0	0	0	0	0	0	0
5584	0.01632032192748893	0.0063913029657948215	0.0051142852535157185	0.9957099636770227	None	0.2	1	0.3333333333333333	4	0.8	12	0.20987654320987653	0.8	16	12	0	0	0	1.0	9	9	1.1333333333333333	17	0.0	1.0	0.09999955808156806	0.5000092895775138	0.08173601326586985	0.5664165680740418	0.09999703821564462	0.5009936772527099	0.5214936794054554	0.5225893974963728	0	1.0	0.0
6762	0.0	0.0	0.0	1.0	None	0	0	0	0	0	0	1.0	0	0	0	0	0	0	1.0	1	1	0.06666666666666667	1	0.0	0	0	0	0	0	0	0	0	0	0	0	0
6031	0.01849832891585575	0.016177528599489018	0.008169312673873948	0.984538036869227	None	0.2	1	0.3333333333333333	4	0.8	12	0.20987654320987653	0.8	16	12	0	0	0	1.0	9	9	1.1333333333333333	17	0.0	1.0	0.09999994155238308	0.5000012264101772	0.06309899672183858	0.5837012395640807	0.24449485764556284	0.6746163718694962	0.6810056552101675	0.5880015762851529	0	1.0	0.0
5153	0.019737359842875606	0.0020368578704325685	-0.00170893670658055	0.9918502412365587	None	0.2	1	0.3333333333333333	4	0.8	12	0.20987654320987653	0.8	16	12	0	0	0	1.0	9	9	1.1333333333333333	17	0.0	1.0	0.3384964659283635	0.6623210298907535	0.04206967103444814	0.5842513613396603	0.09902185486734741	0.5038433490682522	0.784034597119394	0.5849416441245623	0	1.0	0.0
[truncated: 6,191 more rows]
