# Supplementary material for: Constrained by Design: Influence of Genetic Encodings on Evolved Traits of Robots
Source: Front Robot AI. 2021 Jun 15;8:672379. doi: 10.3389/frobt.2021.672379 (PMC8239187; doi:10.3389/frobt.2021.672379)
Supplement: Supplementary file 2 [file DataSheet1.ZIP › hyperplasticoding_plane_15_snapshots_ids.tsv]

generation	robot_id	fitness	novelty	novelty_pop	cons_fitness
145	7317	0.023946932930532468	None	0.0	0.023946932930532468
145	7195	0.02443045570300824	None	0.0	0.02443045570300824
145	6869	0.02428458791465652	None	0.0	0.02428458791465652
145	6551	0.02392455377280023	None	0.0	0.02392455377280023
145	5886	0.008854552284529396	None	0.0	0.008854552284529396
145	7340	0.012291400276949877	None	0.0	0.012291400276949877
145	7334	None	None	0.48932561723433904	None
145	6987	0.024724671688764455	None	0.0	0.024724671688764455
145	7043	0.024316364504891247	None	0.0	0.024316364504891247
145	7264	8.18472772114576e-08	None	0.49867914056817836	8.18472772114576e-08
145	7251	-0.1	None	0.0	-0.1
145	7257	-0.0008820674206939357	None	0.0	-0.0008820674206939357
145	6465	0.02431872340798918	None	0.0	0.02431872340798918
145	7071	0.02437074324932355	None	0.0	0.02437074324932355
145	6748	0.024949365702769743	None	0.0	0.024949365702769743
145	7326	-1.7454969139521573e-06	None	0.6135262924173108	-1.7454969139521573e-06
145	7263	0.024464175446825498	None	0.0	0.024464175446825498
145	7022	0.02435984671456218	None	0.0	0.02435984671456218
145	7279	-1.6955587305827912e-06	None	0.5551326894245839	-1.6955587305827912e-06
145	7272	-6.097095027368425e-08	None	0.6704511104737196	-6.097095027368425e-08
145	7274	3.469079918125977e-09	None	1.1176482226306272	3.469079918125977e-09
145	6840	0.024625032522095292	None	0.0	0.024625032522095292
145	7327	0.02331086852584117	None	0.0	0.02331086852584117
145	6996	0.02441450126624196	None	0.0	0.02441450126624196
145	6549	0.024441309428165095	None	0.0	0.024441309428165095
145	7020	0.024356574075138977	None	0.0	0.024356574075138977
145	6908	0.024864245260096732	None	0.0	0.024864245260096732
145	7348	0.02361204153573262	None	0.0	0.02361204153573262
145	7342	0.024195246998733846	None	0.0	0.024195246998733846
145	7338	6.122309060702509e-06	None	0.31843492837049026	6.122309060702509e-06
145	7323	-1.7043077063624434e-08	None	0.49867914056817836	-1.7043077063624434e-08
145	7126	0.023774015229528208	None	0.0	0.023774015229528208
145	7321	-0.1	None	0.0	-0.1
145	7241	0.024245362762971793	None	0.0	0.024245362762971793
145	7172	0.023431904950179248	None	0.0	0.023431904950179248
145	7227	4.749445606474435e-07	None	0.337846995521816	4.749445606474435e-07
145	6618	0.02385802822010003	None	0.0	0.02385802822010003
145	7310	0.024177398598977103	None	0.0	0.024177398598977103
145	7243	0.0004559126208423797	None	0.0	0.0004559126208423797
145	7202	0.024015406561925846	None	0.0	0.024015406561925846
145	7072	0.024636655567851717	None	0.0	0.024636655567851717
145	7121	-2.920429955860336e-08	None	0.23884284413791718	-2.920429955860336e-08
145	6761	0.024840095649644452	None	0.0	0.024840095649644452
145	7299	-7.0065481111328554e-12	None	0.0	-7.0065481111328554e-12
145	7058	0.004785107927755119	None	0.0	0.004785107927755119
145	7158	0.023913994518782646	None	0.0	0.023913994518782646
145	6707	0.009338975573516043	None	0.0	0.009338975573516043
145	7298	-3.094278242191701e-08	None	0.2507406286326466	-3.094278242191701e-08
145	7212	0.023997383182013863	None	0.0	0.023997383182013863
145	7267	0.024045378821616146	None	0.0	0.024045378821616146
145	7350	0.024568352346062496	None	0.0	0.024568352346062496
145	6969	5.7106644394638464e-05	None	0.6135262924173108	5.7106644394638464e-05
145	6643	0.024687425413877473	None	0.0	0.024687425413877473
145	7215	-9.393099078434047e-09	None	0.20952043330809808	-9.393099078434047e-09
145	6845	0.024778484685199297	None	0.0	0.024778484685199297
145	7324	1.8752372103101152e-05	None	0.31843492837049026	1.8752372103101152e-05
145	6697	0.024834918892753282	None	0.0	0.024834918892753282
145	7246	0.024709269099700303	None	0.0	0.024709269099700303
145	6991	0.023913752016047708	None	0.0	0.023913752016047708
145	7344	0.023637654332173925	None	0.0	0.023637654332173925
145	7322	0.02406453487768996	None	0.0	0.02406453487768996
145	6938	0.024040102883040808	None	0.0	0.024040102883040808
145	7328	2.9389925055897704e-06	None	0.15548466582746315	2.9389925055897704e-06
145	7138	0.024149947460422	None	0.0	0.024149947460422
145	7106	0.0008181883150199559	None	0.0	0.0008181883150199559
145	7276	0.024505272106757504	None	0.0	0.024505272106757504
145	7303	-2.5425555292036733e-09	None	0.337846995521816	-2.5425555292036733e-09
145	7333	-6.840360879434244e-08	None	0.20343223042634592	-6.840360879434244e-08
145	7101	4.642481865090805e-06	None	0.414700026249457	4.642481865090805e-06
145	7306	0.024005935600661776	None	0.0	0.024005935600661776
145	7200	0.024164379117474048	None	0.0	0.024164379117474048
145	7229	0.023913752016047708	None	0.0	0.023913752016047708
145	7074	0.024666250451074682	None	0.0	0.024666250451074682
145	7331	0.0003493992204366728	None	0.6135262924173108	0.0003493992204366728
145	6620	0.024804078708659062	None	0.0	0.024804078708659062
145	7346	0.024288259845072605	None	0.0	0.024288259845072605
145	7318	0.00017296269252914945	None	0.0	0.00017296269252914945
145	7136	0.005015290133776302	None	0.0	0.005015290133776302
145	7234	0.024978192197470432	None	0.0	0.024978192197470432
145	6652	0.024986295397907175	None	0.0	0.024986295397907175
145	6828	0.024477959231154867	None	0.0	0.024477959231154867
145	7224	0.02382429717414836	None	0.0	0.02382429717414836
145	7270	0.0007800881019546029	None	0.3329250039521664	0.0007800881019546029
145	5786	0.02470756125483237	None	0.0	0.02470756125483237
145	7034	0.02465165621660467	None	0.0	0.02465165621660467
145	7294	1.6844686161128136e-06	None	0.0	1.6844686161128136e-06
145	6280	0.024839857260937466	None	0.0	0.024839857260937466
145	6363	0.025033171705512964	None	0.0	0.025033171705512964
145	6997	0.023791611065609376	None	0.0	0.023791611065609376
145	7343	-0.1	None	0.0	-0.1
145	6720	0.004809196587966921	None	0.0	0.004809196587966921
145	7320	0.02382950953641813	None	0.0	0.02382950953641813
145	7301	-0.00034460377518494615	None	0.0	-0.00034460377518494615
145	7239	0.000216570803328562	None	0.0	0.000216570803328562
145	6607	0.024793414386404346	None	0.0	0.024793414386404346
145	7305	0.0010408961015407755	None	0.0	0.0010408961015407755
145	6971	0.023758592159248863	None	0.0	0.023758592159248863
145	7159	0.024187226372354743	None	0.0	0.024187226372354743
145	7230	0.023876264466625455	None	0.0	0.023876264466625455
145	7332	-0.1	None	0.0	-0.1
143	7195	0.02443045570300824	None	0.0	0.02443045570300824
143	7240	3.8256616050026116e-07	None	0.10280368051935813	3.8256616050026116e-07
143	6869	0.02428458791465652	None	0.0	0.02428458791465652
143	7233	4.487868538748061e-05	None	0.0	4.487868538748061e-05
143	6551	0.02392455377280023	None	0.0	0.02392455377280023
143	5886	0.008854552284529396	None	0.0	0.008854552284529396
143	6987	0.024724671688764455	None	0.0	0.024724671688764455
143	7043	0.024316364504891247	None	0.0	0.024316364504891247
143	7069	0.025313548953597567	None	0.0	0.025313548953597567
143	7217	-0.1	None	0.4110285168430174	-0.1
143	6465	0.02431872340798918	None	0.0	0.02431872340798918
143	7071	0.02437074324932355	None	0.0	0.02437074324932355
143	6748	0.024949365702769743	None	0.0	0.024949365702769743
143	6785	0.024543192134790837	None	0.0	0.024543192134790837
143	7022	0.02435984671456218	None	0.0	0.02435984671456218
143	7152	0.02411661473724222	None	0.0	0.02411661473724222
143	6826	0.025132216963128676	None	0.0	0.025132216963128676
143	6840	0.024625032522095292	None	0.0	0.024625032522095292
143	6585	0.02473870505305259	None	0.0	0.02473870505305259
143	7231	-0.1	None	0.41146371805310994	-0.1
143	6996	0.02441450126624196	None	0.0	0.02441450126624196
143	6549	0.024441309428165095	None	0.0	0.024441309428165095
143	7020	0.024356574075138977	None	0.0	0.024356574075138977
143	6908	0.024864245260096732	None	0.0	0.024864245260096732
143	7209	2.055137804314846e-08	None	0.10280368051935813	2.055137804314846e-08
143	7115	0.01583121111359962	None	0.0	0.01583121111359962
143	7161	7.890055400800849e-06	None	0.3174692889490117	7.890055400800849e-06
143	7126	0.023774015229528208	None	0.0	0.023774015229528208
143	7007	-3.2822765697294665e-08	None	0.17276073980829237	-3.2822765697294665e-08
143	7142	0.02400751992677643	None	0.0	0.02400751992677643
143	7190	3.3001272982016964e-08	None	0.10280368051935813	3.3001272982016964e-08
143	7241	0.024245362762971793	None	0.0	0.024245362762971793
143	7172	0.023431904950179248	None	0.0	0.023431904950179248
143	5811	0.024261593773342586	None	0.0	0.024261593773342586
143	6700	0.02376641135777122	None	0.0	0.02376641135777122
143	7227	4.749445606474435e-07	None	0.3642903013222182	4.749445606474435e-07
143	6618	0.02385802822010003	None	0.0	0.02385802822010003
143	7243	0.0004559126208423797	None	0.0	0.0004559126208423797
143	7202	0.024015406561925846	None	0.0	0.024015406561925846
143	7072	0.024636655567851717	None	0.0	0.024636655567851717
143	7121	-2.920429955860336e-08	None	0.15752450108124622	-2.920429955860336e-08
143	7249	-0.1	None	0.4110285168430174	-0.1
143	6761	0.024840095649644452	None	0.0	0.024840095649644452
143	7058	0.004785107927755119	None	0.0	0.004785107927755119
143	7225	-1.7758974383361373e-08	None	0.45653455495118667	-1.7758974383361373e-08
143	7158	0.023913994518782646	None	0.0	0.023913994518782646
143	6707	0.009338975573516043	None	0.0	0.009338975573516043
143	7212	0.023997383182013863	None	0.0	0.023997383182013863
143	6969	5.7106644394638464e-05	None	1.0102122830695106	5.7106644394638464e-05
143	6643	0.024687425413877473	None	0.0	0.024687425413877473
143	7215	-9.393099078434047e-09	None	0.10280368051935813	-9.393099078434047e-09
143	7244	7.2442257381184e-05	None	0.0	7.2442257381184e-05
143	6433	0.024199108924753212	None	0.0	0.024199108924753212
143	6845	0.024778484685199297	None	0.0	0.024778484685199297
143	6697	0.024834918892753282	None	0.0	0.024834918892753282
143	7246	0.024709269099700303	None	0.0	0.024709269099700303
143	6991	0.023913752016047708	None	0.0	0.023913752016047708
143	7228	-5.410883253222581e-07	None	0.334185218645766	-5.410883253222581e-07
143	7140	-1.1300359196738526e-05	None	0.0	-1.1300359196738526e-05
143	6938	0.024040102883040808	None	0.0	0.024040102883040808
143	7138	0.024149947460422	None	0.0	0.024149947460422
143	6911	-3.476134494234213e-07	None	0.1247659758103657	-3.476134494234213e-07
143	7237	-1.476808957322919e-06	None	0.7963705278791383	-1.476808957322919e-06
143	7106	0.0008181883150199559	None	0.0	0.0008181883150199559
143	7135	0.003842819862039984	None	0.12795334414533355	0.003842819862039984
143	7101	4.642481865090805e-06	None	0.5668263414817512	4.642481865090805e-06
143	7200	0.024164379117474048	None	0.0	0.024164379117474048
143	6719	0.025167589326736205	None	0.0	0.025167589326736205
143	7229	0.023913752016047708	None	0.0	0.023913752016047708
143	7114	0.02413661414467001	None	0.0	0.02413661414467001
143	7074	0.024666250451074682	None	0.0	0.024666250451074682
143	6620	0.024804078708659062	None	0.0	0.024804078708659062
143	7201	-7.519303305645899e-06	None	0.15752450108124622	-7.519303305645899e-06
143	7226	0.024254172043000833	None	0.0	0.024254172043000833
143	7136	0.005015290133776302	None	0.0	0.005015290133776302
143	7234	0.024978192197470432	None	0.0	0.024978192197470432
143	6652	0.024986295397907175	None	0.0	0.024986295397907175
143	6828	0.024477959231154867	None	0.0	0.024477959231154867
143	7196	2.976955201483232e-05	None	0.0	2.976955201483232e-05
143	7224	0.02382429717414836	None	0.0	0.02382429717414836
143	5786	0.02470756125483237	None	0.0	0.02470756125483237
143	7034	0.02465165621660467	None	0.0	0.02465165621660467
143	7171	-3.6235046299861415e-07	None	0.41283139920758904	-3.6235046299861415e-07
143	6280	0.024839857260937466	None	0.0	0.024839857260937466
143	6906	0.0004812438763815724	None	0.0	0.0004812438763815724
143	6363	0.025033171705512964	None	0.0	0.025033171705512964
143	7203	2.567040004429564e-06	None	0.12795334414533355	2.567040004429564e-06
143	6997	0.023791611065609376	None	0.0	0.023791611065609376
143	6720	0.004809196587966921	None	0.0	0.004809196587966921
143	7221	-3.3895711488602105e-07	None	0.12795334414533355	-3.3895711488602105e-07
143	7239	0.000216570803328562	None	0.0	0.000216570803328562
143	6607	0.024793414386404346	None	0.0	0.024793414386404346
143	6971	0.023758592159248863	None	0.0	0.023758592159248863
143	6916	8.751279825841209e-07	None	0.0	8.751279825841209e-07
143	7100	7.30519398672644e-05	None	0.0	7.30519398672644e-05
143	7223	-2.1763011174399156e-05	None	0.5234440466303557	-2.1763011174399156e-05
143	7207	0.02378373908702845	None	0.0	0.02378373908702845
143	7159	0.024187226372354743	None	0.0	0.024187226372354743
143	7035	0.0009970162826016486	None	0.0	0.0009970162826016486
143	7230	0.023876264466625455	None	0.0	0.023876264466625455
106	5310	0.006968100415274325	None	0.0	0.006968100415274325
106	5114	0.0055538446035446045	None	0.0	0.0055538446035446045
106	5026	0.023866255843960946	None	0.0	0.023866255843960946
106	5312	3.4127738055426345e-05	None	0.39793914985889994	3.4127738055426345e-05
106	5349	2.7951955522014997e-06	None	0.5876574258799003	2.7951955522014997e-06
106	5264	0.007959483162832726	None	0.0	0.007959483162832726
106	5307	0.00042683629617168623	None	0.39863633158006634	0.00042683629617168623
106	5328	0.008498872512809622	None	0.0	0.008498872512809622
106	5371	-0.1	None	0.10884945981749732	-0.1
106	5292	0.024238373678008966	None	0.0	0.024238373678008966
106	5174	0.0242602040996802	None	0.0	0.0242602040996802
106	5219	0.023974748170995448	None	0.0	0.023974748170995448
106	5382	0.0135508095404543	None	0.0	0.0135508095404543
106	4923	0.006225443196283901	None	0.0	0.006225443196283901
106	4833	0.008537403849706537	None	0.0	0.008537403849706537
106	5115	0.023826312168841814	None	0.0	0.023826312168841814
106	5181	0.008345873967237889	None	0.0	0.008345873967237889
106	4458	0.006442814658161212	None	0.0	0.006442814658161212
106	5373	1.117257358799766e-07	None	0.3406956188894146	1.117257358799766e-07
106	5368	-8.099518922100361e-14	None	0.0	-8.099518922100361e-14
106	5236	0.004812293040301905	None	0.0	0.004812293040301905
106	5295	0.00827670882743601	None	0.0	0.00827670882743601
106	5184	0.005840257023889583	None	0.0	0.005840257023889583
106	5085	0.008364142697749008	None	0.0	0.008364142697749008
106	4921	0.005645545850018559	None	0.0	0.005645545850018559
106	4625	0.005017869162067102	None	0.0	0.005017869162067102
106	4842	0.008454644284991899	None	0.0	0.008454644284991899
106	5257	0.0026942625713820283	None	0.30238850010955065	0.0026942625713820283
106	4919	0.008484570507925034	None	0.0	0.008484570507925034
106	5271	4.367412997282709e-05	None	1.0540479134653682	4.367412997282709e-05
106	5072	0.007712774065823234	None	0.0	0.007712774065823234
106	5396	0.008537915044837596	None	0.0	0.008537915044837596
106	5211	0.006949510545208117	None	0.0	0.006949510545208117
106	5398	0.0006390457101312817	None	0.0	0.0006390457101312817
106	5352	0.0013159313209895043	None	0.20217566833176281	0.0013159313209895043
106	5293	0.0051354523828836054	None	0.15635860943124413	0.0051354523828836054
106	5286	0.00029682047739568407	None	0.5469118994500347	0.00029682047739568407
106	5262	0.01240467011016858	None	0.0	0.01240467011016858
106	5227	0.0067142338152551065	None	0.0	0.0067142338152551065
106	5320	0.008112941238490198	None	0.0	0.008112941238490198
106	4784	0.02395818020375237	None	0.0	0.02395818020375237
106	5386	1.713829692496921e-05	None	0.30238850010955065	1.713829692496921e-05
106	5323	0.01233226215083056	None	0.0	0.01233226215083056
106	5209	0.008501634811441982	None	0.0	0.008501634811441982
106	5303	0.00037410233984504644	None	0.0	0.00037410233984504644
106	5315	0.0029887633470104037	None	0.0	0.0029887633470104037
106	5341	-8.765606093763564e-05	None	0.0	-8.765606093763564e-05
106	4347	0.008525813771226496	None	0.0	0.008525813771226496
106	5399	0.004860755769158459	None	0.0	0.004860755769158459
106	5216	0.024282543561570898	None	0.0	0.024282543561570898
106	4944	0.005641683379315892	None	0.0	0.005641683379315892
106	5354	-0.1	None	0.09695642464604756	-0.1
106	5381	-0.1	None	0.09695642464604756	-0.1
106	4598	0.008547474445385507	None	0.0	0.008547474445385507
106	5166	0.0011753835103216238	None	0.3406956188894146	0.0011753835103216238
106	5380	0.008431071869420137	None	0.0	0.008431071869420137
106	5308	0.00018748674336478894	None	0.0	0.00018748674336478894
106	5335	0.00026009958970494445	None	0.19431404029139826	0.00026009958970494445
106	5379	0.007075184086273946	None	0.0	0.007075184086273946
106	4850	0.005022154762222873	None	0.0	0.005022154762222873
106	5161	0.013323597461313478	None	0.0	0.013323597461313478
106	5197	0.000143499352123325	None	0.0	0.000143499352123325
106	5331	0.001176373434545155	None	0.0	0.001176373434545155
106	4892	0.008330073231018996	None	0.0	0.008330073231018996
106	5117	-0.1	None	0.10884945981749732	-0.1
106	5355	3.903306470347128e-05	None	0.43217404478346155	3.903306470347128e-05
106	5278	2.3857310890296983e-07	None	0.0	2.3857310890296983e-07
106	5346	0.0004630803431551285	None	0.30238850010955065	0.0004630803431551285
106	4694	0.008443671196810594	None	0.0	0.008443671196810594
106	5369	-0.1	None	0.10884945981749732	-0.1
106	5017	0.0003256695275861751	None	0.0	0.0003256695275861751
106	4884	0.003775576035412701	None	0.0	0.003775576035412701
106	5361	-0.1	None	0.09695642464604756	-0.1
106	5028	0.013503683934786096	None	0.0	0.013503683934786096
106	5372	-3.447360273242042e-05	None	0.0	-3.447360273242042e-05
106	5188	0.00022304712405079357	None	0.1134899842379341	0.00022304712405079357
106	5138	0.0020368995532038785	None	0.0	0.0020368995532038785
106	5198	0.0018504696181214947	None	0.0	0.0018504696181214947
106	4463	0.006375343022468954	None	0.0	0.006375343022468954
106	4830	0.023905616153264673	None	0.0	0.023905616153264673
106	4902	0.0085710118187965	None	0.0	0.0085710118187965
106	5149	0.0048539216292303716	None	0.0	0.0048539216292303716
106	4947	0.00605588060017764	None	0.0	0.00605588060017764
106	5342	0.00824424006453993	None	0.0	0.00824424006453993
106	5367	1.924136857900634e-06	None	0.0	1.924136857900634e-06
106	5280	0.0001951674305679357	None	0.0	0.0001951674305679357
106	5159	-1.1918124730799044e-13	None	0.0	-1.1918124730799044e-13
106	5148	0.001291184765195122	None	0.28298255638947	0.001291184765195122
106	5187	0.006716615658174875	None	0.0	0.006716615658174875
106	4524	0.006043375413465133	None	0.0	0.006043375413465133
106	5359	0.0064469174198537585	None	0.0	0.0064469174198537585
106	5160	0.00013245639930566767	None	0.5036786458681062	0.00013245639930566767
106	4990	0.007045401953750296	None	0.0	0.007045401953750296
106	5243	8.026902793639614e-05	None	0.0	8.026902793639614e-05
106	4656	0.008486075180870599	None	0.0	0.008486075180870599
106	4681	0.005375450424721059	None	0.0	0.005375450424721059
106	5107	0.008314856556278099	None	0.0	0.008314856556278099
106	5351	0.0007873785508684624	None	0.0	0.0007873785508684624
106	5356	0.0010385499384536754	None	0.20217566833176281	0.0010385499384536754
106	5284	-8.827401235856055e-05	None	0.0	-8.827401235856055e-05
141	7111	0.00046432515886175743	None	0.0	0.00046432515886175743
141	6992	0.019224360937768147	None	0.0	0.019224360937768147
141	6869	0.02428458791465652	None	0.0	0.02428458791465652
141	6551	0.02392455377280023	None	0.0	0.02392455377280023
141	5886	0.008854552284529396	None	0.0	0.008854552284529396
141	5737	0.024762600526224098	None	0.0	0.024762600526224098
141	6987	0.024724671688764455	None	0.0	0.024724671688764455
141	7043	0.024316364504891247	None	0.0	0.024316364504891247
141	7069	0.025313548953597567	None	0.0	0.025313548953597567
141	7132	0.023630929799575897	None	0.0	0.023630929799575897
141	7137	-0.1	None	0.1004087726019777	-0.1
141	6465	0.02431872340798918	None	0.0	0.02431872340798918
141	7071	0.02437074324932355	None	0.0	0.02437074324932355
141	6748	0.024949365702769743	None	0.0	0.024949365702769743
141	6874	8.354781667746199e-05	None	0.0	8.354781667746199e-05
141	6765	0.0003367918356199634	None	0.0	0.0003367918356199634
141	6785	0.024543192134790837	None	0.0	0.024543192134790837
141	7022	0.02435984671456218	None	0.0	0.02435984671456218
141	6572	0.025067798115996662	None	0.0	0.025067798115996662
141	6826	0.025132216963128676	None	0.0	0.025132216963128676
141	6840	0.024625032522095292	None	0.0	0.024625032522095292
141	6585	0.02473870505305259	None	0.0	0.02473870505305259
141	6996	0.02441450126624196	None	0.0	0.02441450126624196
141	6549	0.024441309428165095	None	0.0	0.024441309428165095
141	7020	0.024356574075138977	None	0.0	0.024356574075138977
141	6908	0.024864245260096732	None	0.0	0.024864245260096732
141	7115	0.01583121111359962	None	0.0	0.01583121111359962
141	7126	0.023774015229528208	None	0.0	0.023774015229528208
141	7107	3.3974312226093833e-06	None	0.0	3.3974312226093833e-06
141	7007	-3.2822765697294665e-08	None	0.17276073980829237	-3.2822765697294665e-08
141	7142	0.02400751992677643	None	0.0	0.02400751992677643
141	6917	0.023590170411924367	None	0.0	0.023590170411924367
141	7032	1.2136420528505622e-05	None	1.0111831283229324	1.2136420528505622e-05
141	6954	0.024296597852136417	None	0.0	0.024296597852136417
141	5811	0.024261593773342586	None	0.0	0.024261593773342586
141	6700	0.02376641135777122	None	0.0	0.02376641135777122
141	6618	0.02385802822010003	None	0.0	0.02385802822010003
141	5216	0.024282543561570898	None	0.0	0.024282543561570898
141	7060	0.00022954601353847488	None	0.0	0.00022954601353847488
141	6876	8.099335877928185e-05	None	0.0	8.099335877928185e-05
141	7072	0.024636655567851717	None	0.0	0.024636655567851717
141	7121	-2.920429955860336e-08	None	0.2106448598035089	-2.920429955860336e-08
141	6761	0.024840095649644452	None	0.0	0.024840095649644452
141	7058	0.004785107927755119	None	0.0	0.004785107927755119
141	6865	0.00396391631830211	None	0.0	0.00396391631830211
141	7052	-2.1884544245603787e-10	None	0.0	-2.1884544245603787e-10
141	7010	-0.1	None	0.1004087726019777	-0.1
141	6707	0.009338975573516043	None	0.0	0.009338975573516043
141	6969	5.7106644394638464e-05	None	0.7201952596035779	5.7106644394638464e-05
141	7067	-6.611080721349283e-05	None	0.0	-6.611080721349283e-05
141	7021	0.02383150463107815	None	0.0	0.02383150463107815
141	6643	0.024687425413877473	None	0.0	0.024687425413877473
141	6433	0.024199108924753212	None	0.0	0.024199108924753212
141	6845	0.024778484685199297	None	0.0	0.024778484685199297
141	7012	0.003921025873231857	None	0.0	0.003921025873231857
141	6697	0.024834918892753282	None	0.0	0.024834918892753282
141	6991	0.023913752016047708	None	0.0	0.023913752016047708
141	7140	-1.1300359196738526e-05	None	0.0	-1.1300359196738526e-05
141	6938	0.024040102883040808	None	0.0	0.024040102883040808
141	7064	-0.1	None	0.1004087726019777	-0.1
141	7138	0.024149947460422	None	0.0	0.024149947460422
141	6911	-3.476134494234213e-07	None	0.1014636139101244	-3.476134494234213e-07
141	6824	0.024931249538736436	None	0.0	0.024931249538736436
141	7106	0.0008181883150199559	None	0.0	0.0008181883150199559
141	7141	-1.4374341995620303e-10	None	0.7201952596035779	-1.4374341995620303e-10
141	7135	0.003842819862039984	None	0.19129985204930358	0.003842819862039984
141	7101	4.642481865090805e-06	None	0.6086358329311272	4.642481865090805e-06
141	7120	-0.0004444512513607293	None	0.0	-0.0004444512513607293
141	6719	0.025167589326736205	None	0.0	0.025167589326736205
141	7114	0.02413661414467001	None	0.0	0.02413661414467001
141	7074	0.024666250451074682	None	0.0	0.024666250451074682
141	6416	0.024420116097633386	None	0.0	0.024420116097633386
141	7149	9.598233694513239e-05	None	1.083929251418493	9.598233694513239e-05
141	6620	0.024804078708659062	None	0.0	0.024804078708659062
141	6624	0.024971205957780896	None	0.0	0.024971205957780896
141	7136	0.005015290133776302	None	0.0	0.005015290133776302
141	6652	0.024986295397907175	None	0.0	0.024986295397907175
141	6828	0.024477959231154867	None	0.0	0.024477959231154867
141	7061	0.0001433230026567032	None	0.0	0.0001433230026567032
141	5786	0.02470756125483237	None	0.0	0.02470756125483237
141	7034	0.02465165621660467	None	0.0	0.02465165621660467
141	6280	0.024839857260937466	None	0.0	0.024839857260937466
141	6906	0.0004812438763815724	None	0.0	0.0004812438763815724
141	6363	0.025033171705512964	None	0.0	0.025033171705512964
141	7130	-0.1	None	0.0	-0.1
141	7147	0.024072663956075567	None	0.0	0.024072663956075567
141	6972	0.00015902848759599445	None	0.2106448598035089	0.00015902848759599445
141	6997	0.023791611065609376	None	0.0	0.023791611065609376
141	7054	-3.4662052862712e-09	None	0.0	-3.4662052862712e-09
141	6720	0.004809196587966921	None	0.0	0.004809196587966921
141	7139	-1.9833739080285408e-05	None	0.0	-1.9833739080285408e-05
141	6966	-0.0005177172080362439	None	0.0	-0.0005177172080362439
141	6607	0.024793414386404346	None	0.0	0.024793414386404346
141	7056	0.0018681178621440411	None	0.0	0.0018681178621440411
141	6971	0.023758592159248863	None	0.0	0.023758592159248863
141	7089	-7.438477933191465e-07	None	0.0	-7.438477933191465e-07
141	6916	8.751279825841209e-07	None	0.0	8.751279825841209e-07
141	7100	7.30519398672644e-05	None	0.0	7.30519398672644e-05
141	7051	0.002192154981851364	None	0.0	0.002192154981851364
141	7035	0.0009970162826016486	None	0.0	0.0009970162826016486
72	3284	0.00016177786285282282	None	0.0	0.00016177786285282282
72	3654	0.0003556089858535797	None	0.0	0.0003556089858535797
72	3678	0.0023035262981661664	None	0.0	0.0023035262981661664
72	3582	0.0010873603777381475	None	0.0	0.0010873603777381475
72	3559	0.0085342439412562	None	0.0	0.0085342439412562
72	3558	-2.6141796905836254e-07	None	0.0	-2.6141796905836254e-07
72	3432	3.3416005835542675e-06	None	0.0	3.3416005835542675e-06
72	3434	0.003404423957288505	None	0.0	0.003404423957288505
72	3541	0.0016635145137751778	None	0.0	0.0016635145137751778
72	3607	0.0005403681590401351	None	0.0	0.0005403681590401351
72	3350	2.26335862280915e-08	None	0.25884540029787156	2.26335862280915e-08
72	3608	0.00047701899002907956	None	0.328089409882031	0.00047701899002907956
72	3667	6.90705689985666e-05	None	0.0	6.90705689985666e-05
72	3637	0.0024850313495049015	None	0.8663241164000851	0.0024850313495049015
72	3542	-0.1	None	0.3256202164832395	-0.1
72	3029	0.0018248374540365262	None	0.06013185163904853	0.0018248374540365262
72	3685	-2.00044361766287e-14	None	0.0	-2.00044361766287e-14
72	3626	0.000623992163207849	None	0.0	0.000623992163207849
72	3478	0.0033459539826396632	None	0.0	0.0033459539826396632
72	3561	0.003389930021350721	None	0.0	0.003389930021350721
72	3691	0.005720795499180568	None	0.0	0.005720795499180568
72	3531	0.0004045977590705907	None	0.0	0.0004045977590705907
72	3657	0.0006952768833485267	None	0.0	0.0006952768833485267
72	3439	0.000558885844491806	None	0.38238102792251916	0.000558885844491806
72	3644	0.00047879938483270094	None	0.0	0.00047879938483270094
72	3266	0.0003441655192024177	None	0.1189109566195367	0.0003441655192024177
72	3498	8.126091582435221e-07	None	0.0	8.126091582435221e-07
72	3601	0.003458555236460734	None	0.0	0.003458555236460734
72	3692	-5.867946411066915e-12	None	1.0632984205739868	-5.867946411066915e-12
72	3676	-3.065186328895585e-05	None	0.0	-3.065186328895585e-05
72	3649	0.0005345724638521894	None	0.0	0.0005345724638521894
72	3666	0.00022645244472562436	None	0.1189109566195367	0.00022645244472562436
72	3264	0.00035713810671499037	None	0.0	0.00035713810671499037
72	3535	0.00043875787743498276	None	0.0	0.00043875787743498276
72	3155	0.0002728638357315174	None	0.46631541152845274	0.0002728638357315174
72	3460	0.0006937357054383231	None	0.328089409882031	0.0006937357054383231
72	3693	0.00013714476360287826	None	0.0	0.00013714476360287826
72	3613	0.00043351357682401277	None	0.0	0.00043351357682401277
72	3401	0.0011965832549917363	None	0.0	0.0011965832549917363
72	3375	0.00044015579282453163	None	0.0	0.00044015579282453163
72	3679	-0.1	None	0.3256202164832395	-0.1
72	3651	-9.12324552466274e-05	None	0.0	-9.12324552466274e-05
72	3635	3.2709137305090566e-06	None	0.1189109566195367	3.2709137305090566e-06
72	3524	0.0013038767184526373	None	0.0	0.0013038767184526373
72	3564	0.00023793330247818883	None	0.0	0.00023793330247818883
72	3120	0.00046285479153046884	None	0.0	0.00046285479153046884
72	3290	0.0004893482336982346	None	0.0	0.0004893482336982346
72	3513	0.00029257260278498973	None	0.06013185163904853	0.00029257260278498973
72	3588	0.0008935170029618456	None	0.0	0.0008935170029618456
72	3261	0.0001765768019650526	None	0.0	0.0001765768019650526
72	3383	0.0017915475961061288	None	0.0	0.0017915475961061288
72	3652	0.0004176451809282349	None	0.328089409882031	0.0004176451809282349
72	3606	0.00036197492033501045	None	0.11964317553120107	0.00036197492033501045
72	3425	0.00043282523230828114	None	0.0	0.00043282523230828114
72	3623	4.847098307647934e-06	None	0.0	4.847098307647934e-06
72	3646	2.8669284539216665e-07	None	0.0	2.8669284539216665e-07
72	3674	0.0009184348694477495	None	0.0	0.0009184348694477495
72	3655	0.00016232409782640018	None	0.0	0.00016232409782640018
72	3640	0.00086172904359003	None	0.0	0.00086172904359003
72	3517	0.0005237530728923424	None	0.0	0.0005237530728923424
72	3675	-2.3731087115869313e-14	None	0.0	-2.3731087115869313e-14
72	3690	0.0032976504312025915	None	0.0	0.0032976504312025915
72	3695	-4.9016092035115944e-09	None	0.11964317553120107	-4.9016092035115944e-09
72	3677	5.126385417236601e-07	None	0.3461187695950442	5.126385417236601e-07
72	2977	0.0008112247772135632	None	0.0	0.0008112247772135632
72	3663	4.5205548544703256e-07	None	0.3235421844656542	4.5205548544703256e-07
72	3412	0.0011856922384645434	None	0.11964317553120107	0.0011856922384645434
72	2901	0.00043815027436347757	None	0.0	0.00043815027436347757
72	3616	0.0018345233994404343	None	0.0	0.0018345233994404343
72	3593	0.0004346229258204691	None	0.0	0.0004346229258204691
72	3576	0.0004040492015903714	None	0.0	0.0004040492015903714
72	3520	0.0011348069981457795	None	0.06013185163904853	0.0011348069981457795
72	3202	9.23073731165772e-05	None	0.0	9.23073731165772e-05
72	3269	0.0034266095821528907	None	0.0	0.0034266095821528907
72	2816	0.0002883346897826874	None	0.1189109566195367	0.0002883346897826874
72	3579	2.17740357276421e-05	None	0.431493254714424	2.17740357276421e-05
72	3098	0.0004982026218937198	None	0.0	0.0004982026218937198
72	3699	0.0002118888564819296	None	0.25884540029787156	0.0002118888564819296
72	3557	0.0005893116211863951	None	0.0	0.0005893116211863951
72	3662	0.0013852816848402114	None	0.0	0.0013852816848402114
72	3659	4.44097359069805e-06	None	0.11964317553120107	4.44097359069805e-06
72	3671	0.0008372215042449332	None	0.1537214206918782	0.0008372215042449332
72	3696	0.0012445376254052829	None	0.17276073980829237	0.0012445376254052829
72	3389	0.0027205923465641936	None	0.8663241164000851	0.0027205923465641936
72	3643	0.0004601231765088689	None	0.0	0.0004601231765088689
72	3698	0.001415613663015568	None	0.0	0.001415613663015568
72	3243	0.0003584585936511667	None	0.06013185163904853	0.0003584585936511667
72	3592	0.0005273145706430156	None	0.0	0.0005273145706430156
72	3404	0.005435303526783847	None	0.0	0.005435303526783847
72	3171	0.000441375781479927	None	0.1189109566195367	0.000441375781479927
72	3511	-1.967209347038628e-06	None	0.39461256396077465	-1.967209347038628e-06
72	3660	0.0009989419073165638	None	0.0	0.0009989419073165638
72	3686	0.0005987134740361714	None	0.0	0.0005987134740361714
72	3543	0.0017448386183518598	None	0.0	0.0017448386183518598
72	3325	0.001119753131167415	None	0.0	0.001119753131167415
72	3030	0.00036907026627382026	None	0.1189109566195367	0.00036907026627382026
72	2956	0.0005694697172483965	None	0.0	0.0005694697172483965
72	3546	0.0012516419655448409	None	0.0	0.0012516419655448409
72	3627	0.001130339079200926	None	0.1189109566195367	0.001130339079200926
72	3619	-8.695182429707769e-08	None	0.0	-8.695182429707769e-08
50	2579	-7.356393517763232e-08	None	0.3167359093113065	-7.356393517763232e-08
50	2382	None	None	0.4798154093679653	None
50	2584	4.434569025028889e-07	None	0.3279272006036408	4.434569025028889e-07
50	2560	6.408780789832496e-07	None	0.3214799129959402	6.408780789832496e-07
50	2554	-4.303783537097344e-08	None	0.3866765854269096	-4.303783537097344e-08
50	2576	1.311063738663348e-08	None	0.5165752238599794	1.311063738663348e-08
50	2498	None	None	0.44325158988266866	None
50	2558	-0.1	None	0.0	-0.1
50	2556	None	None	0.3278588969856962	None
50	2541	None	None	0.3556813394661872	None
50	2568	None	None	0.3699688540551293	None
50	2505	None	None	0.27446968455061227	None
50	2592	-0.1	None	0.0	-0.1
50	2447	None	None	0.6285477337713464	None
50	2464	None	None	0.3509586306058104	None
50	2566	-0.1	None	0.28686410166384757	-0.1
50	2208	None	None	0.5267826868034886	None
50	2577	0.0002665229266347083	None	0.3972681112044875	0.0002665229266347083
50	2235	None	None	0.39072946274758136	None
50	2542	None	None	0.49987812637625295	None
50	2597	0.0001954223834867886	None	0.5598796450781863	0.0001954223834867886
50	2552	-4.588139426662916e-09	None	0.40143613822957896	-4.588139426662916e-09
50	2504	None	None	0.396921929375156	None
50	2426	None	None	0.4327366251151143	None
50	2453	None	None	0.4101683087938457	None
50	2484	None	None	0.3342740686707113	None
50	2585	None	None	0.39541852800878885	None
50	2581	-0.1	None	0.31676395750855446	-0.1
50	2285	None	None	0.5248668334438723	None
50	2544	None	None	0.5513199210384081	None
50	2596	-0.1	None	0.31676395750855446	-0.1
50	2463	None	None	0.4122579702881405	None
50	2553	2.6137257058833757e-11	None	0.34077167978955314	2.6137257058833757e-11
50	2526	None	None	0.42226158497054156	None
50	2531	None	None	0.35262497459398656	None
50	2385	None	None	0.6138511391918469	None
50	2476	None	None	0.0	None
50	2528	None	None	0.5598796450781863	None
50	2365	None	None	0.406307990605705	None
50	2587	1.6776888108051714e-10	None	0.34077167978955314	1.6776888108051714e-10
50	2417	None	None	0.5165752238599794	None
50	2557	0.0008138345599697989	None	0.3167359093113065	0.0008138345599697989
50	2435	None	None	0.42226158497054156	None
50	2594	None	None	0.35362132389397916	None
50	2083	None	None	0.4168232465472155	None
50	2524	None	None	0.30266626216416914	None
50	2399	None	None	0.48952099542149907	None
50	2595	-3.8477190879796766e-08	None	0.42008203496211094	-3.8477190879796766e-08
50	2589	-0.1	None	0.4327366251151143	-0.1
50	2346	None	None	0.3556813394661872	None
50	2339	None	None	0.45098877589268216	None
50	2305	None	None	0.3733415235195364	None
50	2457	None	None	0.31676395750855446	None
50	1638	None	None	0.6653262036841407	None
50	2582	-0.1	None	0.2977723917002567	-0.1
50	2578	-0.1	None	0.0	-0.1
50	1334	None	None	0.39849264064236445	None
50	2219	None	None	0.44595815330843325	None
50	2550	None	None	0.4429947671316369	None
50	2569	-5.303596978997753e-07	None	0.3167359093113065	-5.303596978997753e-07
50	2561	None	None	0.5057021258973861	None
50	2563	-0.1	None	0.3398023148700851	-0.1
50	2545	None	None	0.0	None
50	2333	None	None	0.5566470076745781	None
50	2512	None	None	0.3733415235195364	None
50	2532	None	None	0.398593793692379	None
50	2344	None	None	0.4537286265613537	None
50	2575	4.3138728130732474e-08	None	0.3031482963654345	4.3138728130732474e-08
50	2564	4.196666617790253e-06	None	0.3031482963654345	4.196666617790253e-06
50	2038	None	None	0.4429947671316369	None
50	2439	None	None	0.31676395750855446	None
50	2499	None	None	0.5389211610831282	None
50	2470	None	None	0.3031482963654345	None
50	2555	-8.420449258605362e-09	None	0.396921929375156	-8.420449258605362e-09
50	2588	-0.1	None	0.354329516436765	-0.1
50	2522	None	None	0.454254592568834	None
50	2273	None	None	0.4101683087938457	None
50	2599	-0.1	None	0.0	-0.1
50	2215	None	None	0.31676395750855446	None
50	2551	None	None	0.27446968455061227	None
50	2565	-0.1	None	0.5267826868034886	-0.1
50	2255	None	None	0.44365936628827873	None
50	2143	None	None	0.4246676248619659	None
50	2567	-0.1	None	0.0	-0.1
50	2527	None	None	0.4913932795037099	None
50	2514	None	None	0.454254592568834	None
50	2586	-2.4547583077797308e-08	None	0.3346433688622824	-2.4547583077797308e-08
50	2549	None	None	0.36701399620844877	None
50	2325	None	None	0.44595815330843325	None
50	2539	None	None	0.4429947671316369	None
50	2397	None	None	0.34077167978955314	None
50	2591	7.986671903260004e-07	None	0.4138839903560564	7.986671903260004e-07
50	2593	0.00027531912830122034	None	0.3898167337968252	0.00027531912830122034
50	2313	None	None	0.42563756938515374	None
50	1964	None	None	0.3556813394661872	None
50	2590	-0.1	None	0.0	-0.1
50	2161	None	None	0.41478382777145484	None
50	2562	0.00010574638536518708	None	0.3214799129959402	0.00010574638536518708
50	2572	-2.8649926393902924e-09	None	0.6138511391918469	-2.8649926393902924e-09
50	2489	None	None	0.36870314499067514	None
74	3734	0.0005740296394345028	None	0.0	0.0005740296394345028
74	3654	0.0003556089858535797	None	0.0	0.0003556089858535797
74	3678	0.0023035262981661664	None	0.0	0.0023035262981661664
74	3704	0.0011428930827811921	None	0.0	0.0011428930827811921
74	3559	0.0085342439412562	None	0.0	0.0085342439412562
74	3730	-4.5971057967426436e-05	None	0.5002841101880995	-4.5971057967426436e-05
74	3432	3.3416005835542675e-06	None	0.0	3.3416005835542675e-06
74	3434	0.003404423957288505	None	0.011633245366015035	0.003404423957288505
74	3541	0.0016635145137751778	None	0.0	0.0016635145137751778
74	3753	1.1000391146114346e-08	None	0.6954691831235651	1.1000391146114346e-08
74	3783	0.0018703951606650333	None	0.0	0.0018703951606650333
74	3710	1.0918868661007543e-08	None	0.7399283317955886	1.0918868661007543e-08
74	3667	6.90705689985666e-05	None	0.0	6.90705689985666e-05
74	3637	0.0024850313495049015	None	0.7399283317955886	0.0024850313495049015
74	3029	0.0018248374540365262	None	0.02405274065561941	0.0018248374540365262
74	3626	0.000623992163207849	None	0.0	0.000623992163207849
74	3760	-1.479370949622645e-13	None	0.0	-1.479370949622645e-13
74	3766	0.0004339754844144463	None	0.5623402773720786	0.0004339754844144463
74	3478	0.0033459539826396632	None	0.011633245366015035	0.0033459539826396632
74	3767	-6.745938956778246e-06	None	0.0	-6.745938956778246e-06
74	3561	0.003389930021350721	None	0.011633245366015035	0.003389930021350721
74	3691	0.005720795499180568	None	0.0	0.005720795499180568
74	3657	0.0006952768833485267	None	0.0	0.0006952768833485267
74	3439	0.000558885844491806	None	0.32787948984939186	0.000558885844491806
74	3644	0.00047879938483270094	None	0.0	0.00047879938483270094
74	3266	0.0003441655192024177	None	0.4275935075076758	0.0003441655192024177
74	3498	8.126091582435221e-07	None	0.0	8.126091582435221e-07
74	3692	-5.867946411066915e-12	None	0.89162255247779	-5.867946411066915e-12
74	3799	0.0031194543842252933	None	0.0	0.0031194543842252933
74	3666	0.00022645244472562436	None	0.4275935075076758	0.00022645244472562436
74	3773	0.0005172500051584955	None	0.0	0.0005172500051584955
74	3155	0.0002728638357315174	None	0.4336074086995085	0.0002728638357315174
74	3460	0.0006937357054383231	None	0.3659192152932715	0.0006937357054383231
74	3746	0.0015705975575083877	None	0.02405274065561941	0.0015705975575083877
74	3613	0.00043351357682401277	None	0.0	0.00043351357682401277
74	3375	0.00044015579282453163	None	0.0	0.00044015579282453163
74	3751	0.0002916133706142745	None	0.02405274065561941	0.0002916133706142745
74	3524	0.0013038767184526373	None	0.0	0.0013038767184526373
74	3564	0.00023793330247818883	None	0.0	0.00023793330247818883
74	3120	0.00046285479153046884	None	0.0	0.00046285479153046884
74	3790	0.0017868381623733513	None	0.0	0.0017868381623733513
74	3290	0.0004893482336982346	None	0.0	0.0004893482336982346
74	3513	0.00029257260278498973	None	0.02405274065561941	0.00029257260278498973
74	3752	-1.6708344274964978e-05	None	0.0	-1.6708344274964978e-05
74	3763	0.0004925095892503629	None	0.0	0.0004925095892503629
74	3383	0.0017915475961061288	None	0.0	0.0017915475961061288
74	3755	9.188601138440527e-07	None	0.293526761381882	9.188601138440527e-07
74	3652	0.0004176451809282349	None	0.3659192152932715	0.0004176451809282349
74	3606	0.00036197492033501045	None	0.19721452628220287	0.00036197492033501045
74	3732	0.0008685994938305332	None	0.3493956181184827	0.0008685994938305332
74	3788	-2.4428027077019294e-05	None	0.0	-2.4428027077019294e-05
74	3425	0.00043282523230828114	None	0.0	0.00043282523230828114
74	3748	-9.529720687751948e-06	None	0.02405274065561941	-9.529720687751948e-06
74	3750	0.0004394118497961481	None	0.34676471757877986	0.0004394118497961481
74	3736	0.001230089434581332	None	0.0	0.001230089434581332
74	3640	0.00086172904359003	None	0.011633245366015035	0.00086172904359003
74	3702	0.0005293371889304792	None	0.0	0.0005293371889304792
74	3517	0.0005237530728923424	None	0.0	0.0005237530728923424
74	3725	2.4973911481200876e-05	None	0.0	2.4973911481200876e-05
74	3795	0.003037859350882394	None	0.0	0.003037859350882394
74	3705	-7.296810235805281e-09	None	0.89162255247779	-7.296810235805281e-09
74	3690	0.0032976504312025915	None	0.0	0.0032976504312025915
74	2977	0.0008112247772135632	None	0.0	0.0008112247772135632
74	3776	0.0013932305873326529	None	0.0	0.0013932305873326529
74	3412	0.0011856922384645434	None	0.19721452628220287	0.0011856922384645434
74	3784	0.00014682917405057288	None	0.02405274065561941	0.00014682917405057288
74	3785	-4.199306104344863e-08	None	0.26526266721938263	-4.199306104344863e-08
74	3740	0.00197383820578072	None	0.0	0.00197383820578072
74	2901	0.00043815027436347757	None	0.0	0.00043815027436347757
74	3616	0.0018345233994404343	None	0.0	0.0018345233994404343
74	3780	0.001686312824886027	None	0.0	0.001686312824886027
74	3520	0.0011348069981457795	None	0.02405274065561941	0.0011348069981457795
74	3786	0.005216509413070028	None	0.0	0.005216509413070028
74	3202	9.23073731165772e-05	None	0.0	9.23073731165772e-05
74	2816	0.0002883346897826874	None	0.4275935075076758	0.0002883346897826874
74	3579	2.17740357276421e-05	None	0.4007175412766307	2.17740357276421e-05
74	3098	0.0004982026218937198	None	0.0	0.0004982026218937198
74	3720	-2.105638470441271e-05	None	0.4228312003569939	-2.105638470441271e-05
74	3557	0.0005893116211863951	None	0.0	0.0005893116211863951
74	3662	0.0013852816848402114	None	0.0	0.0013852816848402114
74	3671	0.0008372215042449332	None	0.15778537576458018	0.0008372215042449332
74	3696	0.0012445376254052829	None	0.15548466582746315	0.0012445376254052829
74	3741	0.00036572255176182586	None	0.19721452628220287	0.00036572255176182586
74	3389	0.0027205923465641936	None	0.7399283317955886	0.0027205923465641936
74	3791	3.938353102615643e-05	None	0.0	3.938353102615643e-05
74	3643	0.0004601231765088689	None	0.0	0.0004601231765088689
74	3777	2.113427738609637e-06	None	0.0	2.113427738609637e-06
74	3698	0.001415613663015568	None	0.0	0.001415613663015568
74	3592	0.0005273145706430156	None	0.0	0.0005273145706430156
74	3404	0.005435303526783847	None	0.0	0.005435303526783847
74	3759	-1.2438974865554985e-07	None	0.5245721895712969	-1.2438974865554985e-07
74	3660	0.0009989419073165638	None	0.011633245366015035	0.0009989419073165638
74	3779	0.00048161678099965663	None	0.0	0.00048161678099965663
74	3543	0.0017448386183518598	None	0.0	0.0017448386183518598
74	2956	0.0005694697172483965	None	0.0	0.0005694697172483965
74	3546	0.0012516419655448409	None	0.0	0.0012516419655448409
74	3800	0.0004642419587344157	None	0.0	0.0004642419587344157
74	3619	-8.695182429707769e-08	None	0.0	-8.695182429707769e-08
74	3774	0.0017418732254575234	None	0.0	0.0017418732254575234
74	3782	0.0004115681280084739	None	0.0	0.0004115681280084739
60	3040	4.813705200118598e-06	None	0.3186611810943623	4.813705200118598e-06
60	3049	1.948811097517401e-09	None	0.6104351300867183	1.948811097517401e-09
60	2939	8.81613404692259e-07	None	0.0	8.81613404692259e-07
60	3070	9.207807117599579e-07	None	0.0	9.207807117599579e-07
60	3067	0.00033864036521826267	None	0.3988808876049451	0.00033864036521826267
60	2800	1.6717119744329473e-08	None	0.15959504110973272	1.6717119744329473e-08
60	3045	9.392269118655288e-07	None	0.2709257836984646	9.392269118655288e-07
60	2986	1.2040920039270792e-06	None	0.0	1.2040920039270792e-06
60	2960	5.830650119097788e-05	None	0.0469593832313563	5.830650119097788e-05
60	2803	-2.291414130161541e-07	None	0.3016488734016722	-2.291414130161541e-07
60	3047	0.0003223316829159549	None	0.047712356349444145	0.0003223316829159549
60	2759	0.0003046221962909104	None	0.3495503137385523	0.0003046221962909104
60	3026	-1.574205587012693e-08	None	0.5064649182370348	-1.574205587012693e-08
60	2978	0.0009110567457145492	None	0.0	0.0009110567457145492
60	3069	4.4068350623774664e-08	None	0.7163825607350363	4.4068350623774664e-08
60	3080	1.1333090448196465e-06	None	0.1197375907975035	1.1333090448196465e-06
60	2887	6.84952457456699e-07	None	0.39467178180073254	6.84952457456699e-07
60	3029	0.0018248374540365262	None	0.06013185163904853	0.0018248374540365262
60	2622	1.9416811035601875e-06	None	0.2319515717297335	1.9416811035601875e-06
60	2577	0.0002665229266347083	None	0.34784308083526894	0.0002665229266347083
60	2597	0.0001954223834867886	None	0.1197375907975035	0.0001954223834867886
60	2870	4.334063088076351e-07	None	0.5032824985844869	4.334063088076351e-07
60	2790	4.929905669547304e-06	None	0.3609534551026345	4.929905669547304e-06
60	2996	0.00032510774487523223	None	0.3495503137385523	0.00032510774487523223
60	2999	2.280434769933246e-07	None	0.0	2.280434769933246e-07
60	3074	-3.1019860089344955e-13	None	0.6104351300867183	-3.1019860089344955e-13
60	2858	2.2878737706240892e-07	None	0.0	2.2878737706240892e-07
60	3086	0.0001204140443520195	None	0.451875038200794	0.0001204140443520195
60	2893	0.0005215501662656148	None	0.0	0.0005215501662656148
60	3064	6.405038608422924e-07	None	0.0	6.405038608422924e-07
60	2953	2.459148300466558e-06	None	0.3186611810943623	2.459148300466558e-06
60	3007	0.0002626282644910452	None	0.34784308083526894	0.0002626282644910452
60	3078	-0.1	None	0.0	-0.1
60	2942	1.3351504598731118e-07	None	0.4665775976621281	1.3351504598731118e-07
60	2607	8.82748438034872e-08	None	0.2471321167357104	8.82748438034872e-08
60	2983	-4.7531219445122485e-11	None	0.27970174074272464	-4.7531219445122485e-11
60	2851	0.0001556712530343957	None	0.0	0.0001556712530343957
60	3036	-3.516719140900888e-10	None	0.0	-3.516719140900888e-10
60	2766	3.4963647488597105e-05	None	0.047712356349444145	3.4963647488597105e-05
60	2914	-1.582102570497337e-06	None	0.3219452771784058	-1.582102570497337e-06
60	2818	1.065228179840719e-06	None	0.0	1.065228179840719e-06
60	2557	0.0008138345599697989	None	0.0	0.0008138345599697989
60	2949	1.910027450271195e-06	None	0.14956680122370797	1.910027450271195e-06
60	3009	9.93818209650763e-07	None	0.0469593832313563	9.93818209650763e-07
60	2833	0.0010807065541051887	None	0.0	0.0010807065541051887
60	2864	0.0002711134479569318	None	0.34784308083526894	0.0002711134479569318
60	2817	0.00025384441704270997	None	0.06013185163904853	0.00025384441704270997
60	2998	0.00033555308409649923	None	0.3495503137385523	0.00033555308409649923
60	3076	9.578106729958119e-07	None	0.13484659464775195	9.578106729958119e-07
60	2786	6.763915749656585e-05	None	0.0469593832313563	6.763915749656585e-05
60	3056	4.935942613767569e-07	None	0.5828009232721988	4.935942613767569e-07
60	2742	3.140307209643378e-07	None	0.13484659464775195	3.140307209643378e-07
60	3091	0.0002881142231373719	None	0.3108510600301096	0.0002881142231373719
60	3083	0.00011789194401051657	None	0.0	0.00011789194401051657
60	3019	1.9332228946970458e-07	None	0.0	1.9332228946970458e-07
60	3063	-2.0775330413308327e-05	None	0.0	-2.0775330413308327e-05
60	3021	4.650541790499405e-07	None	0.5032824985844869	4.650541790499405e-07
60	2948	1.6415379220748456e-05	None	0.1197375907975035	1.6415379220748456e-05
60	3071	8.463209709509322e-06	None	0.0	8.463209709509322e-06
60	2889	8.110095802106056e-05	None	0.047712356349444145	8.110095802106056e-05
60	2989	5.181340093566904e-05	None	0.0469593832313563	5.181340093566904e-05
60	3003	0.00048103869331836077	None	0.0	0.00048103869331836077
60	3043	0.00048119725325127704	None	0.0	0.00048119725325127704
60	2647	4.370010368828979e-08	None	0.23193488137922139	4.370010368828979e-08
60	3027	0.00015381167317252205	None	0.0	0.00015381167317252205
60	3079	-0.1	None	0.31039302888394243	-0.1
60	2896	0.00010147103147512759	None	0.45445077320679605	0.00010147103147512759
60	3068	0.0004977227290168334	None	0.0	0.0004977227290168334
60	2575	4.3138728130732474e-08	None	0.0469593832313563	4.3138728130732474e-08
60	3046	1.1704027032842842e-07	None	0.1197375907975035	1.1704027032842842e-07
60	2985	0.000953003303719882	None	0.0	0.000953003303719882
60	2860	9.308885742628295e-06	None	0.0	9.308885742628295e-06
60	2977	0.0008112247772135632	None	0.0	0.0008112247772135632
60	2795	0.00011959103467405138	None	0.0	0.00011959103467405138
60	2854	0.00027092452938710536	None	0.3108510600301096	0.00027092452938710536
60	2901	0.00043815027436347757	None	0.047712356349444145	0.00043815027436347757
60	2923	4.981416686173034e-05	None	0.0469593832313563	4.981416686173034e-05
60	3093	0.00022789414138106123	None	0.0	0.00022789414138106123
60	2816	0.0002883346897826874	None	0.0469593832313563	0.0002883346897826874
60	2806	5.590114921069119e-09	None	0.1257547633922	5.590114921069119e-09
60	3098	0.0004982026218937198	None	0.0	0.0004982026218937198
60	2819	0.00024878708605635626	None	0.06013185163904853	0.00024878708605635626
60	3090	0.0010612362245168282	None	0.0	0.0010612362245168282
60	3000	-2.6712848814341003e-05	None	0.06013185163904853	-2.6712848814341003e-05
60	3001	-4.339197495093927e-09	None	0.6617621147279762	-4.339197495093927e-09
60	2921	0.00034510962405083414	None	0.0469593832313563	0.00034510962405083414
60	3085	0.0002808004725308507	None	0.06013185163904853	0.0002808004725308507
60	2862	3.2021217470186434e-07	None	0.047712356349444145	3.2021217470186434e-07
60	3044	-2.6767924229608238e-09	None	1.021727041817088	-2.6767924229608238e-09
60	3030	0.00036907026627382026	None	0.0469593832313563	0.00036907026627382026
60	3084	-5.332514517633835e-08	None	0.458775274459674	-5.332514517633835e-08
60	3033	2.6673432917574214e-06	None	0.0	2.6673432917574214e-06
60	2668	0.0003445168284254893	None	0.0469593832313563	0.0003445168284254893
60	2956	0.0005694697172483965	None	0.047712356349444145	0.0005694697172483965
60	2696	9.995267088890585e-07	None	0.0	9.995267088890585e-07
60	2933	0.0001833821794101963	None	0.0	0.0001833821794101963
60	3073	5.965465069498257e-08	None	0.5032824985844869	5.965465069498257e-08
60	3075	4.4368921599697715e-08	None	0.8397143966575769	4.4368921599697715e-08
60	2934	0.0016650600047547041	None	0.0	0.0016650600047547041
60	2928	3.531466251555718e-05	None	0.29524627991198926	3.531466251555718e-05
109	5404	0.008527729256416943	None	0.0	0.008527729256416943
109	5469	0.0007306011550816252	None	0.0	0.0007306011550816252
109	5441	-3.422100338699901e-07	None	0.17337881089831994	-3.422100338699901e-07
109	5485	0.00020789335777863195	None	0.05934560171545918	0.00020789335777863195
109	5521	-1.9360004684443033e-06	None	0.2825434088491844	-1.9360004684443033e-06
109	5328	0.008498872512809622	None	0.0	0.008498872512809622
109	5292	0.024238373678008966	None	0.0	0.024238373678008966
109	5174	0.0242602040996802	None	0.0	0.0242602040996802
109	5476	0.002851404854035017	None	0.05934560171545918	0.002851404854035017
109	5506	6.810325297499171e-07	None	0.0	6.810325297499171e-07
109	5428	0.013458091501516122	None	0.0	0.013458091501516122
109	5219	0.023974748170995448	None	0.0	0.023974748170995448
109	5498	-0.0003297831619404121	None	0.0	-0.0003297831619404121
109	5382	0.0135508095404543	None	0.0	0.0135508095404543
109	4923	0.006225443196283901	None	0.0	0.006225443196283901
109	5115	0.023826312168841814	None	0.0	0.023826312168841814
109	5181	0.008345873967237889	None	0.0	0.008345873967237889
109	4458	0.006442814658161212	None	0.0	0.006442814658161212
109	5418	9.167330444636589e-05	None	0.6736055476333542	9.167330444636589e-05
109	5236	0.004812293040301905	None	0.0	0.004812293040301905
109	5487	0.024498318009781604	None	0.0	0.024498318009781604
109	5295	0.00827670882743601	None	0.0	0.00827670882743601
109	4625	0.005017869162067102	None	0.0	0.005017869162067102
109	5526	0.02465842650597448	None	0.0	0.02465842650597448
109	5408	-7.70861058439933e-08	None	0.0	-7.70861058439933e-08
109	4919	0.008484570507925034	None	0.0	0.008484570507925034
109	5072	0.007712774065823234	None	0.0	0.007712774065823234
109	5396	0.008537915044837596	None	0.0	0.008537915044837596
109	5211	0.006949510545208117	None	0.0	0.006949510545208117
109	5501	-1.9926982721703363e-06	None	0.7549935666924883	-1.9926982721703363e-06
109	5416	0.0009903597145952212	None	0.0	0.0009903597145952212
109	5547	0.008467474364717027	None	0.0	0.008467474364717027
109	5522	0.007482460178301888	None	0.05934560171545918	0.007482460178301888
109	5262	0.01240467011016858	None	0.0	0.01240467011016858
109	5227	0.0067142338152551065	None	0.0	0.0067142338152551065
109	5474	4.580429492340581e-06	None	0.6736055476333542	4.580429492340581e-06
109	4784	0.02395818020375237	None	0.0	0.02395818020375237
109	5429	-7.229008742715958e-08	None	0.05934560171545918	-7.229008742715958e-08
109	5471	-1.2124012012792246e-05	None	0.09771172013323386	-1.2124012012792246e-05
109	5323	0.01233226215083056	None	0.0	0.01233226215083056
109	5546	0.02381453954730564	None	0.0	0.02381453954730564
109	5525	0.023962367913997307	None	0.0	0.023962367913997307
109	5209	0.008501634811441982	None	0.0	0.008501634811441982
109	5535	2.9304763576569658e-06	None	0.24233586571069893	2.9304763576569658e-06
109	5303	0.00037410233984504644	None	0.0	0.00037410233984504644
109	5482	0.008538728813299966	None	0.0	0.008538728813299966
109	5530	0.002814554694705873	None	0.0	0.002814554694705873
109	5550	0.00029307203004386796	None	0.0	0.00029307203004386796
109	4347	0.008525813771226496	None	0.0	0.008525813771226496
109	5502	-0.1	None	0.8009340558062441	-0.1
109	5216	0.024282543561570898	None	0.0	0.024282543561570898
109	5507	6.553621546373413e-05	None	0.6871326236658492	6.553621546373413e-05
109	4598	0.008547474445385507	None	0.0	0.008547474445385507
109	5534	6.848475020758287e-05	None	0.33587241602172446	6.848475020758287e-05
109	5380	0.008431071869420137	None	0.0	0.008431071869420137
109	5484	0.02444217874307011	None	0.0	0.02444217874307011
109	5379	0.007075184086273946	None	0.0	0.007075184086273946
109	5161	0.013323597461313478	None	0.0	0.013323597461313478
109	5517	0.0001536422035754398	None	0.31464749433610184	0.0001536422035754398
109	5508	5.682799048819813e-09	None	1.1068805003308575	5.682799048819813e-09
109	5331	0.001176373434545155	None	0.0	0.001176373434545155
109	5504	-0.1	None	0.21661297894523526	-0.1
109	5491	0.008467474397015092	None	0.0	0.008467474397015092
109	5346	0.0004630803431551285	None	0.25552043553683396	0.0004630803431551285
109	5488	0.0002641094932524215	None	0.0	0.0002641094932524215
109	5017	0.0003256695275861751	None	0.0	0.0003256695275861751
109	4884	0.003775576035412701	None	0.0	0.003775576035412701
109	5478	0.012760971407881825	None	0.0	0.012760971407881825
109	5514	-1.0326083541248071e-05	None	0.33029192004357344	-1.0326083541248071e-05
109	5509	-1.04320633994662e-12	None	0.1237217866172206	-1.04320633994662e-12
109	5028	0.013503683934786096	None	0.0	0.013503683934786096
109	5427	0.005538972853677487	None	0.0	0.005538972853677487
109	5544	0.006380854307523406	None	0.0	0.006380854307523406
109	5138	0.0020368995532038785	None	0.0	0.0020368995532038785
109	5462	0.000857699258340447	None	0.0	0.000857699258340447
109	5511	-0.1	None	0.21661297894523526	-0.1
109	4830	0.023905616153264673	None	0.0	0.023905616153264673
109	5452	0.00467367739582578	None	0.0	0.00467367739582578
109	4902	0.0085710118187965	None	0.0	0.0085710118187965
109	4947	0.00605588060017764	None	0.0	0.00605588060017764
109	5367	1.924136857900634e-06	None	0.0	1.924136857900634e-06
109	5436	0.006939216953492329	None	0.0	0.006939216953492329
109	5443	0.0002038073888312379	None	0.0	0.0002038073888312379
109	5413	0.0010131939319330359	None	0.2825434088491844	0.0010131939319330359
109	5516	0.008283496045796984	None	0.0	0.008283496045796984
109	4524	0.006043375413465133	None	0.0	0.006043375413465133
109	5543	0.0007193208554364227	None	0.0	0.0007193208554364227
109	5444	0.0034585219757417825	None	0.30394760442043356	0.0034585219757417825
109	5243	8.026902793639614e-05	None	0.0	8.026902793639614e-05
109	5459	0.006309719354221657	None	0.0	0.006309719354221657
109	5432	0.008742872755389207	None	0.0	0.008742872755389207
109	5536	0.012337083372251608	None	0.0	0.012337083372251608
109	4656	0.008486075180870599	None	0.0	0.008486075180870599
109	5489	0.004345976129289366	None	0.0	0.004345976129289366
109	4681	0.005375450424721059	None	0.0	0.005375450424721059
109	5351	0.0007873785508684624	None	0.0	0.0007873785508684624
109	5481	0.007006910076286911	None	0.0	0.007006910076286911
109	5446	0.0050155304886224435	None	0.0	0.0050155304886224435
109	5532	0.024719319045158658	None	0.0	0.024719319045158658
109	5528	-1.3965662293738494e-05	None	0.0	-1.3965662293738494e-05
110	5404	0.008527729256416943	None	0.0	0.008527729256416943
110	5469	0.0007306011550816252	None	0.0	0.0007306011550816252
110	5441	-3.422100338699901e-07	None	0.20192799561582114	-3.422100338699901e-07
110	5485	0.00020789335777863195	None	0.07860524775815414	0.00020789335777863195
110	5328	0.008498872512809622	None	0.0	0.008498872512809622
110	5292	0.024238373678008966	None	0.0	0.024238373678008966
110	5174	0.0242602040996802	None	0.0	0.0242602040996802
110	5476	0.002851404854035017	None	0.07860524775815414	0.002851404854035017
110	5506	6.810325297499171e-07	None	0.0	6.810325297499171e-07
110	5428	0.013458091501516122	None	0.0	0.013458091501516122
110	5582	0.00861453946238599	None	0.0	0.00861453946238599
110	5219	0.023974748170995448	None	0.0	0.023974748170995448
110	5498	-0.0003297831619404121	None	0.0	-0.0003297831619404121
110	5382	0.0135508095404543	None	0.0	0.0135508095404543
110	4923	0.006225443196283901	None	0.0	0.006225443196283901
110	5115	0.023826312168841814	None	0.0	0.023826312168841814
110	5181	0.008345873967237889	None	0.0	0.008345873967237889
110	4458	0.006442814658161212	None	0.0	0.006442814658161212
110	5571	0.008268429167640414	None	0.0	0.008268429167640414
110	5236	0.004812293040301905	None	0.0	0.004812293040301905
110	5487	0.024498318009781604	None	0.0	0.024498318009781604
110	5295	0.00827670882743601	None	0.0	0.00827670882743601
110	5566	-1.374686003433957e-10	None	0.0	-1.374686003433957e-10
110	4625	0.005017869162067102	None	0.0	0.005017869162067102
110	5526	0.02465842650597448	None	0.0	0.02465842650597448
110	4919	0.008484570507925034	None	0.0	0.008484570507925034
110	5072	0.007712774065823234	None	0.0	0.007712774065823234
110	5396	0.008537915044837596	None	0.0	0.008537915044837596
110	5547	0.008467474364717027	None	0.0	0.008467474364717027
110	5576	-0.0001543511706539832	None	0.0	-0.0001543511706539832
110	5584	0.0051142852535157185	None	0.0	0.0051142852535157185
110	5262	0.01240467011016858	None	0.0	0.01240467011016858
110	5227	0.0067142338152551065	None	0.0	0.0067142338152551065
110	4784	0.02395818020375237	None	0.0	0.02395818020375237
110	5323	0.01233226215083056	None	0.0	0.01233226215083056
110	5557	0.013560830779804965	None	0.0	0.013560830779804965
110	5546	0.02381453954730564	None	0.0	0.02381453954730564
110	5525	0.023962367913997307	None	0.0	0.023962367913997307
110	5209	0.008501634811441982	None	0.0	0.008501634811441982
110	5303	0.00037410233984504644	None	0.0	0.00037410233984504644
110	5482	0.008538728813299966	None	0.0	0.008538728813299966
110	5530	0.002814554694705873	None	0.0	0.002814554694705873
110	5591	0.0011065918930283707	None	0.0	0.0011065918930283707
110	5550	0.00029307203004386796	None	0.0	0.00029307203004386796
110	4347	0.008525813771226496	None	0.0	0.008525813771226496
110	5216	0.024282543561570898	None	0.0	0.024282543561570898
110	5561	0.0007733728173675142	None	0.0	0.0007733728173675142
110	5507	6.553621546373413e-05	None	0.6851625684447641	6.553621546373413e-05
110	5572	0.023997568755090893	None	0.0	0.023997568755090893
110	4598	0.008547474445385507	None	0.0	0.008547474445385507
110	5534	6.848475020758287e-05	None	0.37324412633005044	6.848475020758287e-05
110	5380	0.008431071869420137	None	0.0	0.008431071869420137
110	5484	0.02444217874307011	None	0.0	0.02444217874307011
110	5379	0.007075184086273946	None	0.0	0.007075184086273946
110	5592	-2.8007873491508397e-06	None	0.6526828235842714	-2.8007873491508397e-06
110	5161	0.013323597461313478	None	0.0	0.013323597461313478
110	5517	0.0001536422035754398	None	0.3415812725934359	0.0001536422035754398
110	5508	5.682799048819813e-09	None	1.0465669188248872	5.682799048819813e-09
110	5331	0.001176373434545155	None	0.0	0.001176373434545155
110	5504	-0.1	None	0.14917417757370272	-0.1
110	5598	0.02399660165900191	None	0.0	0.02399660165900191
110	5491	0.008467474397015092	None	0.0	0.008467474397015092
110	5346	0.0004630803431551285	None	0.309350050887987	0.0004630803431551285
110	5488	0.0002641094932524215	None	0.0	0.0002641094932524215
110	4884	0.003775576035412701	None	0.0	0.003775576035412701
110	5563	1.0698260552630593e-05	None	0.3063574239994707	1.0698260552630593e-05
110	5028	0.013503683934786096	None	0.0	0.013503683934786096
110	5427	0.005538972853677487	None	0.0	0.005538972853677487
110	5544	0.006380854307523406	None	0.0	0.006380854307523406
110	5554	0.0008303402763110625	None	0.0	0.0008303402763110625
110	5138	0.0020368995532038785	None	0.0	0.0020368995532038785
110	5462	0.000857699258340447	None	0.0	0.000857699258340447
110	5595	-5.929360089613865e-05	None	0.0	-5.929360089613865e-05
110	4830	0.023905616153264673	None	0.0	0.023905616153264673
110	5580	-0.1	None	0.14917417757370272	-0.1
110	5452	0.00467367739582578	None	0.0	0.00467367739582578
110	4902	0.0085710118187965	None	0.0	0.0085710118187965
110	4947	0.00605588060017764	None	0.0	0.00605588060017764
110	5570	8.473135033878883e-07	None	0.0	8.473135033878883e-07
110	5436	0.006939216953492329	None	0.0	0.006939216953492329
110	5443	0.0002038073888312379	None	0.0	0.0002038073888312379
110	5594	-5.219543699241909e-06	None	0.11048846921642168	-5.219543699241909e-06
110	5413	0.0010131939319330359	None	0.3556253151601645	0.0010131939319330359
110	5516	0.008283496045796984	None	0.0	0.008283496045796984
110	4524	0.006043375413465133	None	0.0	0.006043375413465133
110	5543	0.0007193208554364227	None	0.0	0.0007193208554364227
110	5567	-0.00041319775695680276	None	0.31869334633687696	-0.00041319775695680276
110	5243	8.026902793639614e-05	None	0.0	8.026902793639614e-05
110	5574	0.0002642489547239322	None	0.42975768238790446	0.0002642489547239322
110	5432	0.008742872755389207	None	0.0	0.008742872755389207
110	5536	0.012337083372251608	None	0.0	0.012337083372251608
110	4656	0.008486075180870599	None	0.0	0.008486075180870599
110	4681	0.005375450424721059	None	0.0	0.005375450424721059
110	5351	0.0007873785508684624	None	0.0	0.0007873785508684624
110	5587	0.0014362579834375992	None	0.0	0.0014362579834375992
110	5481	0.007006910076286911	None	0.0	0.007006910076286911
110	5532	0.024719319045158658	None	0.0	0.024719319045158658
110	5565	-3.957150664253292e-07	None	0.6526828235842714	-3.957150664253292e-07
110	5528	-1.3965662293738494e-05	None	0.0	-1.3965662293738494e-05
110	5589	0.005229629431909751	None	0.0	0.005229629431909751
76	3876	-3.5412591111343433e-07	None	0.605586072681539	-3.5412591111343433e-07
76	3870	0.0015842046840000058	None	0.0	0.0015842046840000058
76	3734	0.0005740296394345028	None	0.0	0.0005740296394345028
76	3654	0.0003556089858535797	None	0.0	0.0003556089858535797
76	3678	0.0023035262981661664	None	0.0	0.0023035262981661664
76	3704	0.0011428930827811921	None	0.0	0.0011428930827811921
76	3559	0.0085342439412562	None	0.0	0.0085342439412562
76	3434	0.003404423957288505	None	0.03489973609804511	0.003404423957288505
76	3541	0.0016635145137751778	None	0.0	0.0016635145137751778
76	3806	5.197275128501306e-06	None	0.5510914126699846	5.197275128501306e-06
76	3899	0.0005305242584213684	None	0.0	0.0005305242584213684
76	3823	8.292570341236153e-08	None	0.1898841735759192	8.292570341236153e-08
76	3783	0.0018703951606650333	None	0.0	0.0018703951606650333
76	3029	0.0018248374540365262	None	0.036079110983429113	0.0018248374540365262
76	3854	8.341055184023192e-06	None	0.45800751899097014	8.341055184023192e-06
76	3626	0.000623992163207849	None	0.0	0.000623992163207849
76	3766	0.0004339754844144463	None	0.552586765495073	0.0004339754844144463
76	3478	0.0033459539826396632	None	0.03489973609804511	0.0033459539826396632
76	3767	-6.745938956778246e-06	None	0.0	-6.745938956778246e-06
76	3561	0.003389930021350721	None	0.03489973609804511	0.003389930021350721
76	3691	0.005720795499180568	None	0.0	0.005720795499180568
76	3850	7.827029243409696e-06	None	0.35917339828714095	7.827029243409696e-06
76	3802	0.0019885911394319725	None	0.036079110983429113	0.0019885911394319725
76	3657	0.0006952768833485267	None	0.0	0.0006952768833485267
76	3801	0.003295341907007437	None	0.03489973609804511	0.003295341907007437
76	3644	0.00047879938483270094	None	0.0	0.00047879938483270094
76	3858	3.3187391818378556e-06	None	0.0	3.3187391818378556e-06
76	3799	0.0031194543842252933	None	0.0	0.0031194543842252933
76	3865	-1.5509824762043264e-08	None	0.5147808961404253	-1.5509824762043264e-08
76	3773	0.0005172500051584955	None	0.0	0.0005172500051584955
76	3155	0.0002728638357315174	None	0.4432340615689112	0.0002728638357315174
76	3874	8.288814160164348e-08	None	0.5307830858786089	8.288814160164348e-08
76	3460	0.0006937357054383231	None	0.34727428062986565	0.0006937357054383231
76	3613	0.00043351357682401277	None	0.02326649073203007	0.00043351357682401277
76	3375	0.00044015579282453163	None	0.0	0.00044015579282453163
76	3751	0.0002916133706142745	None	0.036079110983429113	0.0002916133706142745
76	3524	0.0013038767184526373	None	0.0	0.0013038767184526373
76	3894	7.565949142505098e-08	None	1.2402764257899437	7.565949142505098e-08
76	3790	0.0017868381623733513	None	0.02326649073203007	0.0017868381623733513
76	3290	0.0004893482336982346	None	0.0	0.0004893482336982346
76	3752	-1.6708344274964978e-05	None	0.0	-1.6708344274964978e-05
76	3898	0.00038606372229343743	None	0.4818918327979582	0.00038606372229343743
76	3851	0.000504991150570748	None	0.02326649073203007	0.000504991150570748
76	3763	0.0004925095892503629	None	0.0	0.0004925095892503629
76	3869	0.0005122889182652479	None	0.0	0.0005122889182652479
76	3755	9.188601138440527e-07	None	0.3000597487383464	9.188601138440527e-07
76	3652	0.0004176451809282349	None	0.34727428062986565	0.0004176451809282349
76	3606	0.00036197492033501045	None	0.23928635106240215	0.00036197492033501045
76	3871	0.003295847942727808	None	0.0	0.003295847942727808
76	3425	0.00043282523230828114	None	0.0	0.00043282523230828114
76	3866	0.0016629784682241282	None	0.0	0.0016629784682241282
76	3883	-1.8818972301887195e-05	None	0.0	-1.8818972301887195e-05
76	3839	0.008360634836078455	None	0.0	0.008360634836078455
76	3750	0.0004394118497961481	None	0.34542157915423516	0.0004394118497961481
76	3736	0.001230089434581332	None	0.0	0.001230089434581332
76	3702	0.0005293371889304792	None	0.0	0.0005293371889304792
76	3517	0.0005237530728923424	None	0.0	0.0005237530728923424
76	3795	0.003037859350882394	None	0.0	0.003037859350882394
76	3690	0.0032976504312025915	None	0.0	0.0032976504312025915
76	3884	-2.2474397575710327e-06	None	0.4672017223694948	-2.2474397575710327e-06
76	3875	0.0008691155660702371	None	0.03489973609804511	0.0008691155660702371
76	2977	0.0008112247772135632	None	0.0	0.0008112247772135632
76	3820	0.0016135583322410912	None	0.0	0.0016135583322410912
76	3776	0.0013932305873326529	None	0.0	0.0013932305873326529
76	3893	0.0034428469519342465	None	0.03489973609804511	0.0034428469519342465
76	3833	0.0006536778783627644	None	0.0	0.0006536778783627644
76	3412	0.0011856922384645434	None	0.23928635106240215	0.0011856922384645434
76	3740	0.00197383820578072	None	0.0	0.00197383820578072
76	2901	0.00043815027436347757	None	0.02326649073203007	0.00043815027436347757
76	3616	0.0018345233994404343	None	0.0	0.0018345233994404343
76	3811	1.0501150833095869e-05	None	0.45800751899097014	1.0501150833095869e-05
76	3879	-0.1	None	0.330983817690438	-0.1
76	3780	0.001686312824886027	None	0.0	0.001686312824886027
76	3520	0.0011348069981457795	None	0.036079110983429113	0.0011348069981457795
76	3786	0.005216509413070028	None	0.0	0.005216509413070028
76	2816	0.0002883346897826874	None	0.4818918327979582	0.0002883346897826874
76	3662	0.0013852816848402114	None	0.0	0.0013852816848402114
76	3671	0.0008372215042449332	None	0.15778537576458018	0.0008372215042449332
76	3812	0.0009700996609189552	None	0.03489973609804511	0.0009700996609189552
76	3809	0.0017755992973237484	None	0.0	0.0017755992973237484
76	3891	-1.193435591083921e-05	None	0.0	-1.193435591083921e-05
76	3696	0.0012445376254052829	None	0.15548466582746315	0.0012445376254052829
76	3819	0.0015491763834944979	None	0.0	0.0015491763834944979
76	3887	0.0005109160348779838	None	0.0	0.0005109160348779838
76	3741	0.00036572255176182586	None	0.23928635106240215	0.00036572255176182586
76	3389	0.0027205923465641936	None	0.6760819771957849	0.0027205923465641936
76	3643	0.0004601231765088689	None	0.02326649073203007	0.0004601231765088689
76	3855	-1.6952386666847164e-06	None	0.036079110983429113	-1.6952386666847164e-06
76	3592	0.0005273145706430156	None	0.0	0.0005273145706430156
76	3404	0.005435303526783847	None	0.0	0.005435303526783847
76	3821	0.005894716664050497	None	0.0	0.005894716664050497
76	3759	-1.2438974865554985e-07	None	0.4610141565931502	-1.2438974865554985e-07
76	3543	0.0017448386183518598	None	0.0	0.0017448386183518598
76	2956	0.0005694697172483965	None	0.02326649073203007	0.0005694697172483965
76	3864	0.0004047512815565798	None	0.0	0.0004047512815565798
76	3546	0.0012516419655448409	None	0.0	0.0012516419655448409
76	3828	0.0005342700772811428	None	0.0	0.0005342700772811428
76	3853	-1.0003464850266614e-06	None	0.32755928340478424	-1.0003464850266614e-06
76	3774	0.0017418732254575234	None	0.0	0.0017418732254575234
76	3857	0.00020531927613986925	None	0.0	0.00020531927613986925
30	1433	0.33302730742517755	0.33302730742517755	0.39019057736422547	0.33302730742517755
30	1059	0.35888063331921133	0.35888063331921133	0.42124990330666606	0.35888063331921133
30	1564	0.36670404485454927	0.36670404485454927	0.39969566393777944	0.36670404485454927
30	1214	0.33193135337963803	0.33193135337963803	0.365198400355517	0.33193135337963803
30	835	0.25555215459834346	0.25555215459834346	0.3357124186525743	0.25555215459834346
30	1461	0.4787803108353044	0.4787803108353044	0.48222633233777534	0.4787803108353044
30	1531	0.45469438297371634	0.45469438297371634	0.5018851235952855	0.45469438297371634
30	1600	0.36401410017911034	0.36401410017911034	0.37503208580823244	0.36401410017911034
30	1543	0.3864465583796143	0.3864465583796143	0.3964037022204111	0.3864465583796143
30	1173	0.2462018160392628	0.2462018160392628	0.34841399961018704	0.2462018160392628
30	1452	0.41556468775945915	0.41556468775945915	0.43300603183561026	0.41556468775945915
30	1562	0.3706300949238842	0.3706300949238842	0.3816636225437847	0.3706300949238842
30	1559	0.29566236890350356	0.29566236890350356	0.3449295114809563	0.29566236890350356
30	1550	0.3864465583796143	0.3864465583796143	0.3964037022204111	0.3864465583796143
30	1577	0.3657512631203425	0.3657512631203425	0.3765833743930467	0.3657512631203425
30	1415	0.4683112791853904	0.4683112791853904	0.4683112791853904	0.4683112791853904
30	1510	0.37185083047202727	0.37185083047202727	0.4277685668347709	0.37185083047202727
30	1537	0.2462018160392628	0.2462018160392628	0.34841399961018704	0.2462018160392628
30	1487	0.3606366383401356	0.3606366383401356	0.4121836274099245	0.3606366383401356
30	1551	0.3237046575398871	0.3237046575398871	0.3532048972680982	0.3237046575398871
30	985	0.46021615952466927	0.46021615952466927	0.46021615952466927	0.46021615952466927
30	1162	0.46306345609197264	0.46306345609197264	0.46306345609197264	0.46306345609197264
30	1441	0.3517449131982049	0.3517449131982049	0.35852495367476606	0.3517449131982049
30	1442	0.04365620457083809	0.04365620457083809	0.2556426937746038	0.04365620457083809
30	1432	0.3237046575398871	0.3237046575398871	0.3532048972680982	0.3237046575398871
30	1379	0.47865296881676017	0.47865296881676017	0.47865296881676017	0.47865296881676017
30	1556	0.2950371785780085	0.2950371785780085	0.32956850264636894	0.2950371785780085
30	1593	0.0	0.0	0.07140131814567112	0.0
30	1509	0.41556468775945915	0.41556468775945915	0.43300603183561026	0.41556468775945915
30	1277	0.33193135337963803	0.33193135337963803	0.365198400355517	0.33193135337963803
30	1408	0.45745567883907795	0.45745567883907795	0.5338415449548127	0.45745567883907795
30	1049	0.393811948571381	0.393811948571381	0.3967069694646074	0.393811948571381
30	1578	0.0775783347848323	0.0775783347848323	0.16386072954963163	0.0775783347848323
30	1346	0.4500179050285298	0.4500179050285298	0.4594426170534711	0.4500179050285298
30	1142	0.3762416534194367	0.3762416534194367	0.45668748048846936	0.3762416534194367
30	1115	0.5191697787125964	0.5191697787125964	0.5258348039576056	0.5191697787125964
30	769	0.47116944910556013	0.47116944910556013	0.5589407534426737	0.47116944910556013
30	1501	0.2575519512201406	0.2575519512201406	0.46360664945257124	0.2575519512201406
30	1313	0.4090885343493283	0.4090885343493283	0.4739917386042095	0.4090885343493283
30	1545	0.3237046575398871	0.3237046575398871	0.3532048972680982	0.3237046575398871
30	1367	0.36841892156862766	0.36841892156862766	0.3802670657224259	0.36841892156862766
30	1455	0.36563087307258735	0.36563087307258735	0.41377765538370426	0.36563087307258735
30	1371	0.33626758811243596	0.33626758811243596	0.37004513092413294	0.33626758811243596
30	273	0.3910711810710013	0.3910711810710013	0.3958260616534233	0.3910711810710013
30	1163	0.4338258670342617	0.4338258670342617	0.4662321277852133	0.4338258670342617
30	1363	0.39705292846007684	0.39705292846007684	0.39705292846007684	0.39705292846007684
30	1532	0.34327852143904597	0.34327852143904597	0.3551503964594568	0.34327852143904597
30	1447	0.36841892156862766	0.36841892156862766	0.3802670657224259	0.36841892156862766
30	1504	0.30238107845393986	0.30238107845393986	0.3519624666126887	0.30238107845393986
30	1469	0.4683112791853904	0.4683112791853904	0.4683112791853904	0.4683112791853904
30	1467	0.31108384920120036	0.31108384920120036	0.3543341460932188	0.31108384920120036
30	1334	0.3706300949238842	0.3706300949238842	0.3816636225437847	0.3706300949238842
30	1357	0.3864465583796143	0.3864465583796143	0.3964037022204111	0.3864465583796143
30	1295	0.36841892156862766	0.36841892156862766	0.3802670657224259	0.36841892156862766
30	990	0.46306345609197264	0.46306345609197264	0.46306345609197264	0.46306345609197264
30	1464	0.36076011757878684	0.36076011757878684	0.38293086930207215	0.36076011757878684
30	1567	0.04365620457083809	0.04365620457083809	0.2556426937746038	0.04365620457083809
30	1582	0.37275096799132534	0.37275096799132534	0.46010790327423495	0.37275096799132534
30	1047	0.3517449131982049	0.3517449131982049	0.35852495367476606	0.3517449131982049
30	1331	0.39705292846007684	0.39705292846007684	0.39705292846007684	0.39705292846007684
30	956	0.4102943308097382	0.4102943308097382	0.44871711308713796	0.4102943308097382
30	1572	0.33193135337963803	0.33193135337963803	0.365198400355517	0.33193135337963803
30	1526	0.39705292846007684	0.39705292846007684	0.39705292846007684	0.39705292846007684
30	1535	0.4500179050285298	0.4500179050285298	0.4594426170534711	0.4500179050285298
30	1585	0.4195499085016011	0.4195499085016011	0.4293933950629151	0.4195499085016011
30	1414	0.40095729780469824	0.40095729780469824	0.4061481104663695	0.40095729780469824
30	1569	0.3762416534194367	0.3762416534194367	0.45668748048846936	0.3762416534194367
30	1554	0.25264943070615187	0.25264943070615187	0.3100994601852979	0.25264943070615187
30	1590	0.43656204570838086	0.43656204570838086	0.5057550590554518	0.43656204570838086
30	1591	0.0775783347848323	0.0775783347848323	0.16386072954963163	0.0775783347848323
30	1176	0.5399942223715735	0.5399942223715735	0.5399942223715735	0.5399942223715735
30	1430	0.34327852143904597	0.34327852143904597	0.3551503964594568	0.34327852143904597
30	1547	0.11123884797179977	0.11123884797179977	0.12872211476730394	0.11123884797179977
30	1187	0.3606366383401356	0.3606366383401356	0.4121836274099245	0.3606366383401356
30	1490	0.34327852143904597	0.34327852143904597	0.3551503964594568	0.34327852143904597
30	1443	0.35350858840213756	0.35350858840213756	0.3845644612473926	0.35350858840213756
30	1560	0.36408501103308877	0.36408501103308877	0.36589979269482054	0.36408501103308877
30	1489	0.30316992318736624	0.30316992318736624	0.35364418429162714	0.30316992318736624
30	1505	0.36401410017911034	0.36401410017911034	0.37503208580823244	0.36401410017911034
30	1044	0.38675167909167046	0.38675167909167046	0.44646777060704734	0.38675167909167046
30	1182	0.41556468775945915	0.41556468775945915	0.43300603183561026	0.41556468775945915
30	1343	0.4488243944476181	0.4488243944476181	0.5037008560556294	0.4488243944476181
30	1500	0.347662686718231	0.347662686718231	0.37231346783837244	0.347662686718231
30	1473	0.04365620457083809	0.04365620457083809	0.2556426937746038	0.04365620457083809
30	1453	0.45745567883907795	0.45745567883907795	0.5338415449548127	0.45745567883907795
30	1530	0.30814087072191415	0.30814087072191415	0.40125659037459843	0.30814087072191415
30	1596	0.32084675617138864	0.32084675617138864	0.3792198830293839	0.32084675617138864
30	950	0.5262367493611145	0.5262367493611145	0.5315380161711596	0.5262367493611145
30	1594	0.32328017829529554	0.32328017829529554	0.6772928024024368	0.32328017829529554
30	1519	0.393811948571381	0.393811948571381	0.3967069694646074	0.393811948571381
30	1561	0.0	0.0	0.07140131814567112	0.0
30	1462	0.3022427739201311	0.3022427739201311	0.33689353506366754	0.3022427739201311
30	1598	0.3377725962959338	0.3377725962959338	0.34946203782640767	0.3377725962959338
30	1573	0.33340271390929704	0.33340271390929704	0.35166345206804794	0.33340271390929704
30	1347	0.4683112791853904	0.4683112791853904	0.4683112791853904	0.4683112791853904
30	1592	0.39512049649426684	0.39512049649426684	0.3955852183097287	0.39512049649426684
30	1457	0.29704841703120033	0.29704841703120033	0.34884418354680113	0.29704841703120033
30	1436	0.4003711763030541	0.4003711763030541	0.416564479535364	0.4003711763030541
30	1248	0.517585265194678	0.517585265194678	0.5281881565788091	0.517585265194678
30	1474	0.2704967887609595	0.2704967887609595	0.356867304770319	0.2704967887609595
139	6995	1.930109562987593e-06	None	0.8499058332174375	1.930109562987593e-06
139	6703	0.00973664921545345	None	0.0	0.00973664921545345
139	7013	-4.013627116419732e-06	None	0.07515973698837065	-4.013627116419732e-06
139	6277	0.013232507241707442	None	0.0	0.013232507241707442
139	6992	0.019224360937768147	None	0.0	0.019224360937768147
139	6869	0.02428458791465652	None	0.0	0.02428458791465652
139	6551	0.02392455377280023	None	0.0	0.02392455377280023
139	5886	0.008854552284529396	None	0.0	0.008854552284529396
139	6830	0.0004493197985060583	None	0.0	0.0004493197985060583
139	6678	0.02371466884916018	None	0.0	0.02371466884916018
139	5737	0.024762600526224098	None	0.0	0.024762600526224098
139	6987	0.024724671688764455	None	0.0	0.024724671688764455
139	7038	-0.1	None	0.09917271394451674	-0.1
139	7043	0.024316364504891247	None	0.0	0.024316364504891247
139	7011	-7.660541237371824e-08	None	0.0	-7.660541237371824e-08
139	6989	None	None	0.388434623870765	None
139	6465	0.02431872340798918	None	0.0	0.02431872340798918
139	7023	-7.325433433135815e-07	None	0.7543225304308698	-7.325433433135815e-07
139	6866	3.5348427946660614e-06	None	0.07515973698837065	3.5348427946660614e-06
139	6748	0.024949365702769743	None	0.0	0.024949365702769743
139	6874	8.354781667746199e-05	None	0.0	8.354781667746199e-05
139	6765	0.0003367918356199634	None	0.0	0.0003367918356199634
139	5236	0.004812293040301905	None	0.0	0.004812293040301905
139	6785	0.024543192134790837	None	0.0	0.024543192134790837
139	6926	0.023653272093341896	None	0.0	0.023653272093341896
139	6734	0.024060269869358684	None	0.0	0.024060269869358684
139	7022	0.02435984671456218	None	0.0	0.02435984671456218
139	7041	-0.0003435766825954522	None	0.1893894884702937	-0.0003435766825954522
139	7042	-1.2365795492062072e-09	None	0.07515973698837065	-1.2365795492062072e-09
139	6218	0.013298785699368237	None	0.0	0.013298785699368237
139	6572	0.025067798115996662	None	0.0	0.025067798115996662
139	7002	0.00010304772715075715	None	0.0	0.00010304772715075715
139	6826	0.025132216963128676	None	0.0	0.025132216963128676
139	7030	8.48320864903613e-06	None	0.7577468524920762	8.48320864903613e-06
139	6961	-9.618296536738163e-08	None	0.0	-9.618296536738163e-08
139	6840	0.024625032522095292	None	0.0	0.024625032522095292
139	6585	0.02473870505305259	None	0.0	0.02473870505305259
139	6910	0.024362744378099314	None	0.0	0.024362744378099314
139	6996	0.02441450126624196	None	0.0	0.02441450126624196
139	6549	0.024441309428165095	None	0.0	0.024441309428165095
139	7020	0.024356574075138977	None	0.0	0.024356574075138977
139	6908	0.024864245260096732	None	0.0	0.024864245260096732
139	6988	-1.4986694068036984e-09	None	0.5592464868851474	-1.4986694068036984e-09
139	7007	-3.2822765697294665e-08	None	0.17276073980829237	-3.2822765697294665e-08
139	6917	0.023590170411924367	None	0.0	0.023590170411924367
139	7015	None	None	0.4024513528175474	None
139	6844	0.024283821685621685	None	0.0	0.024283821685621685
139	7032	1.2136420528505622e-05	None	0.923477188620638	1.2136420528505622e-05
139	6954	0.024296597852136417	None	0.0	0.024296597852136417
139	5811	0.024261593773342586	None	0.0	0.024261593773342586
139	6700	0.02376641135777122	None	0.0	0.02376641135777122
139	6618	0.02385802822010003	None	0.0	0.02385802822010003
139	5216	0.024282543561570898	None	0.0	0.024282543561570898
139	6876	8.099335877928185e-05	None	0.0	8.099335877928185e-05
139	7008	-3.114798709670073e-05	None	0.4270001004975262	-3.114798709670073e-05
139	6761	0.024840095649644452	None	0.0	0.024840095649644452
139	6865	0.00396391631830211	None	0.0	0.00396391631830211
139	7010	-0.1	None	0.24465926879120756	-0.1
139	6707	0.009338975573516043	None	0.0	0.009338975573516043
139	6969	5.7106644394638464e-05	None	0.7543225304308698	5.7106644394638464e-05
139	7021	0.02383150463107815	None	0.0	0.02383150463107815
139	6643	0.024687425413877473	None	0.0	0.024687425413877473
139	6433	0.024199108924753212	None	0.0	0.024199108924753212
139	6845	0.024778484685199297	None	0.0	0.024778484685199297
139	7046	0.023540749156026844	None	0.0	0.023540749156026844
139	7012	0.003921025873231857	None	0.0	0.003921025873231857
139	6697	0.024834918892753282	None	0.0	0.024834918892753282
139	6991	0.023913752016047708	None	0.0	0.023913752016047708
139	6667	0.019943090212310978	None	0.0	0.019943090212310978
139	6938	0.024040102883040808	None	0.0	0.024040102883040808
139	6911	-3.476134494234213e-07	None	0.07515973698837065	-3.476134494234213e-07
139	6824	0.024931249538736436	None	0.0	0.024931249538736436
139	6719	0.025167589326736205	None	0.0	0.025167589326736205
139	6877	-2.343436173408639e-09	None	0.3687679873827998	-2.343436173408639e-09
139	6921	0.015877703031738542	None	0.0	0.015877703031738542
139	6816	0.00381257801040877	None	0.0	0.00381257801040877
139	6416	0.024420116097633386	None	0.0	0.024420116097633386
139	6620	0.024804078708659062	None	0.0	0.024804078708659062
139	7039	-0.1	None	0.7363285285037675	-0.1
139	6776	0.023794507005287978	None	0.0	0.023794507005287978
139	7033	-0.1	None	0.24465926879120756	-0.1
139	6624	0.024971205957780896	None	0.0	0.024971205957780896
139	6652	0.024986295397907175	None	0.0	0.024986295397907175
139	6828	0.024477959231154867	None	0.0	0.024477959231154867
139	5786	0.02470756125483237	None	0.0	0.02470756125483237
139	7034	0.02465165621660467	None	0.0	0.02465165621660467
139	6280	0.024839857260937466	None	0.0	0.024839857260937466
139	6906	0.0004812438763815724	None	0.0	0.0004812438763815724
139	6363	0.025033171705512964	None	0.0	0.025033171705512964
139	6972	0.00015902848759599445	None	0.21479539423701444	0.00015902848759599445
139	6997	0.023791611065609376	None	0.0	0.023791611065609376
139	6945	0.0018414683246590015	None	0.0	0.0018414683246590015
139	6720	0.004809196587966921	None	0.0	0.004809196587966921
139	6516	0.02054857182132296	None	0.0	0.02054857182132296
139	6966	-0.0005177172080362439	None	0.0	-0.0005177172080362439
139	6607	0.024793414386404346	None	0.0	0.024793414386404346
139	6971	0.023758592159248863	None	0.0	0.023758592159248863
139	6916	8.751279825841209e-07	None	0.0	8.751279825841209e-07
139	6818	2.469781001450335e-05	None	0.3642142517823036	2.469781001450335e-05
139	7035	0.0009970162826016486	None	0.0	0.0009970162826016486
71	3284	0.00016177786285282282	None	0.0	0.00016177786285282282
71	3582	0.0010873603777381475	None	0.0	0.0010873603777381475
71	3559	0.0085342439412562	None	0.0	0.0085342439412562
71	3558	-2.6141796905836254e-07	None	0.0	-2.6141796905836254e-07
71	3432	3.3416005835542675e-06	None	0.0	3.3416005835542675e-06
71	3434	0.003404423957288505	None	0.03489973609804511	0.003404423957288505
71	3541	0.0016635145137751778	None	0.0	0.0016635145137751778
71	3607	0.0005403681590401351	None	0.0	0.0005403681590401351
71	3634	-0.1	None	0.0	-0.1
71	3350	2.26335862280915e-08	None	0.3396529253616839	2.26335862280915e-08
71	3608	0.00047701899002907956	None	0.35291776929472984	0.00047701899002907956
71	3611	-5.150315636234821e-07	None	0.0	-5.150315636234821e-07
71	3637	0.0024850313495049015	None	0.8562257601709995	0.0024850313495049015
71	3542	-0.1	None	0.0	-0.1
71	3029	0.0018248374540365262	None	0.0	0.0018248374540365262
71	3626	0.000623992163207849	None	0.0	0.000623992163207849
71	3478	0.0033459539826396632	None	0.03489973609804511	0.0033459539826396632
71	3561	0.003389930021350721	None	0.03489973609804511	0.003389930021350721
71	3572	-0.1	None	0.0	-0.1
71	3531	0.0004045977590705907	None	0.0	0.0004045977590705907
71	3519	4.1930058109290146e-05	None	0.0	4.1930058109290146e-05
71	3439	0.000558885844491806	None	0.36406968713391913	0.000558885844491806
71	3644	0.00047879938483270094	None	0.0	0.00047879938483270094
71	3266	0.0003441655192024177	None	0.1189109566195367	0.0003441655192024177
71	3473	0.00029159987024218135	None	0.14955396941400134	0.00029159987024218135
71	3498	8.126091582435221e-07	None	0.0	8.126091582435221e-07
71	3601	0.003458555236460734	None	0.0	0.003458555236460734
71	3649	0.0005345724638521894	None	0.0	0.0005345724638521894
71	3464	1.0852124302211648e-05	None	0.14955396941400134	1.0852124302211648e-05
71	3264	0.00035713810671499037	None	0.0	0.00035713810671499037
71	3535	0.00043875787743498276	None	0.0	0.00043875787743498276
71	3155	0.0002728638357315174	None	0.4457880492219889	0.0002728638357315174
71	3460	0.0006937357054383231	None	0.35291776929472984	0.0006937357054383231
71	3613	0.00043351357682401277	None	0.0	0.00043351357682401277
71	3645	8.297267079029839e-05	None	0.18625858031167777	8.297267079029839e-05
71	3401	0.0011965832549917363	None	0.0	0.0011965832549917363
71	3375	0.00044015579282453163	None	0.0	0.00044015579282453163
71	3635	3.2709137305090566e-06	None	0.1189109566195367	3.2709137305090566e-06
71	3414	0.0011623602460706208	None	0.0	0.0011623602460706208
71	3524	0.0013038767184526373	None	0.0	0.0013038767184526373
71	3564	0.00023793330247818883	None	0.0	0.00023793330247818883
71	3633	-0.1	None	0.3320693200935324	-0.1
71	3120	0.00046285479153046884	None	0.0	0.00046285479153046884
71	3641	1.8501384096393744e-05	None	0.0	1.8501384096393744e-05
71	3116	0.0004038571133574995	None	0.0	0.0004038571133574995
71	3290	0.0004893482336982346	None	0.0	0.0004893482336982346
71	3513	0.00029257260278498973	None	0.0	0.00029257260278498973
71	3588	0.0008935170029618456	None	0.03489973609804511	0.0008935170029618456
71	3261	0.0001765768019650526	None	0.0	0.0001765768019650526
71	3514	-0.000662808603656971	None	0.0	-0.000662808603656971
71	3383	0.0017915475961061288	None	0.0	0.0017915475961061288
71	3606	0.00036197492033501045	None	0.14955396941400134	0.00036197492033501045
71	3425	0.00043282523230828114	None	0.0	0.00043282523230828114
71	3623	4.847098307647934e-06	None	0.03489973609804511	4.847098307647934e-06
71	3003	0.00048103869331836077	None	0.0	0.00048103869331836077
71	3646	2.8669284539216665e-07	None	0.0	2.8669284539216665e-07
71	3614	7.133882155849738e-08	None	0.1189109566195367	7.133882155849738e-08
71	3640	0.00086172904359003	None	0.03489973609804511	0.00086172904359003
71	3027	0.00015381167317252205	None	0.0	0.00015381167317252205
71	3578	-9.670065558705725e-11	None	0.14955396941400134	-9.670065558705725e-11
71	3279	0.0004543008810607212	None	0.0	0.0004543008810607212
71	3517	0.0005237530728923424	None	0.0	0.0005237530728923424
71	3503	-7.022909306396959e-08	None	0.0	-7.022909306396959e-08
71	2977	0.0008112247772135632	None	0.0	0.0008112247772135632
71	3412	0.0011856922384645434	None	0.14955396941400134	0.0011856922384645434
71	2901	0.00043815027436347757	None	0.0	0.00043815027436347757
71	3461	0.0004970638768677746	None	0.0	0.0004970638768677746
71	3616	0.0018345233994404343	None	0.0	0.0018345233994404343
71	3593	0.0004346229258204691	None	0.0	0.0004346229258204691
71	3600	7.871947549930221e-07	None	0.30857482064633623	7.871947549930221e-07
71	3576	0.0004040492015903714	None	0.0	0.0004040492015903714
71	3631	2.0143793139893535e-06	None	0.7518353294199989	2.0143793139893535e-06
71	3520	0.0011348069981457795	None	0.0	0.0011348069981457795
71	3530	-1.3322246978899211e-05	None	0.1434613291238738	-1.3322246978899211e-05
71	3202	9.23073731165772e-05	None	0.0	9.23073731165772e-05
71	3269	0.0034266095821528907	None	0.03489973609804511	0.0034266095821528907
71	3650	-9.633461519613277e-07	None	0.6716544279071763	-9.633461519613277e-07
71	2816	0.0002883346897826874	None	0.1189109566195367	0.0002883346897826874
71	3579	2.17740357276421e-05	None	0.4026867199347367	2.17740357276421e-05
71	3098	0.0004982026218937198	None	0.0	0.0004982026218937198
71	3557	0.0005893116211863951	None	0.0	0.0005893116211863951
71	3568	-5.3516053832947235e-05	None	0.1189109566195367	-5.3516053832947235e-05
71	3389	0.0027205923465641936	None	0.8562257601709995	0.0027205923465641936
71	3643	0.0004601231765088689	None	0.0	0.0004601231765088689
71	3243	0.0003584585936511667	None	0.0	0.0003584585936511667
71	3592	0.0005273145706430156	None	0.0	0.0005273145706430156
71	3404	0.005435303526783847	None	0.0	0.005435303526783847
71	3171	0.000441375781479927	None	0.1189109566195367	0.000441375781479927
71	3511	-1.967209347038628e-06	None	0.39894600067782654	-1.967209347038628e-06
71	3543	0.0017448386183518598	None	0.0	0.0017448386183518598
71	3325	0.001119753131167415	None	0.0	0.001119753131167415
71	3030	0.00036907026627382026	None	0.1189109566195367	0.00036907026627382026
71	3521	0.00020603393311092267	None	0.0	0.00020603393311092267
71	2956	0.0005694697172483965	None	0.0	0.0005694697172483965
71	3546	0.0012516419655448409	None	0.0	0.0012516419655448409
71	3468	0.0010091243279864493	None	0.03489973609804511	0.0010091243279864493
71	3627	0.001130339079200926	None	0.1189109566195367	0.001130339079200926
71	3636	-7.196057405376974e-09	None	0.4894379940666592	-7.196057405376974e-09
71	3619	-8.695182429707769e-08	None	0.0	-8.695182429707769e-08
71	3512	-0.1	None	0.3473171002559859	-0.1
54	2640	-1.351583236671845e-07	None	0.373822037256393	-1.351583236671845e-07
54	2717	3.972728323555747e-05	None	0.19028753590145514	3.972728323555747e-05
54	2800	1.6717119744329473e-08	None	0.13255796011483462	1.6717119744329473e-08
54	2723	2.701586889172726e-07	None	0.24657917488524678	2.701586889172726e-07
54	2560	6.408780789832496e-07	None	0.012026370327809704	6.408780789832496e-07
54	2554	-4.303783537097344e-08	None	0.21784247450230745	-4.303783537097344e-08
54	2672	-0.1	None	0.0	-0.1
54	2759	0.0003046221962909104	None	0.4967053392683859	0.0003046221962909104
54	2701	0.00028068265011337815	None	0.012026370327809704	0.00028068265011337815
54	2681	1.5052748771617228e-08	None	0.8140462075313917	1.5052748771617228e-08
54	2703	-1.0241514060435695e-08	None	0.37356634257484755	-1.0241514060435695e-08
54	2625	-0.1	None	0.0	-0.1
54	2724	-1.6270592507797965e-08	None	0.08581367911414421	-1.6270592507797965e-08
54	2758	0.00020455572227012151	None	0.49661014199645165	0.00020455572227012151
54	2622	1.9416811035601875e-06	None	0.08353503103724101	1.9416811035601875e-06
54	2577	0.0002665229266347083	None	0.49683382121298514	0.0002665229266347083
54	2682	1.223003338626351e-07	None	0.203517001681714	1.223003338626351e-07
54	2748	5.527607625217222e-09	None	0.11115217330363492	5.527607625217222e-09
54	2597	0.0001954223834867886	None	0.49661014199645165	0.0001954223834867886
54	2790	4.929905669547304e-06	None	0.35929558424440267	4.929905669547304e-06
54	2768	1.0140685049411796e-05	None	0.34557279024343857	1.0140685049411796e-05
54	2658	7.196198248895631e-08	None	0.5027840509623319	7.196198248895631e-08
54	2664	-0.1	None	0.10917170800258524	-0.1
54	2607	8.82748438034872e-08	None	0.12015313577888509	8.82748438034872e-08
54	2715	-0.1	None	0.0	-0.1
54	2635	5.6062249365782065e-05	None	0.4467233260870206	5.6062249365782065e-05
54	2687	4.998617846732648e-06	None	0.35929558424440267	4.998617846732648e-06
54	2764	-0.1	None	0.0	-0.1
54	2781	4.439668380380722e-08	None	0.40558020343318757	4.439668380380722e-08
54	2775	7.558373558587823e-08	None	0.5027840509623319	7.558373558587823e-08
54	2766	3.4963647488597105e-05	None	0.012026370327809704	3.4963647488597105e-05
54	2713	-2.2803056113802244e-07	None	0.3934490798391035	-2.2803056113802244e-07
54	2718	-0.1	None	0.22700411526655598	-0.1
54	2636	-3.3510070981245664e-09	None	0.5027840509623319	-3.3510070981245664e-09
54	2587	1.6776888108051714e-10	None	0.4128763917430346	1.6776888108051714e-10
54	2791	-0.1	None	0.0	-0.1
54	2557	0.0008138345599697989	None	0.0	0.0008138345599697989
54	2656	-0.1	None	0.0	-0.1
54	2712	3.4992990187357245e-05	None	0.012026370327809704	3.4992990187357245e-05
54	2798	5.0657602652174356e-08	None	0.20296514983287478	5.0657602652174356e-08
54	2706	9.512444605967712e-06	None	0.32982116870508116	9.512444605967712e-06
54	2720	-1.628926529883421e-05	None	0.0	-1.628926529883421e-05
54	2619	2.4574829901856892e-08	None	0.12026370327809707	2.4574829901856892e-08
54	2782	-2.311047491055063e-08	None	0.08581367911414421	-2.311047491055063e-08
54	2786	6.763915749656585e-05	None	0.19028753590145514	6.763915749656585e-05
54	2611	-0.1	None	0.0	-0.1
54	2742	3.140307209643378e-07	None	0.47923642007935674	3.140307209643378e-07
54	2799	-1.1657632778187802e-06	None	0.26786555145661956	-1.1657632778187802e-06
54	2749	-0.1	None	0.0	-0.1
54	2794	-1.5403944107382605e-06	None	0.4467233260870206	-1.5403944107382605e-06
54	2680	-1.4817344745622229e-08	None	0.11069131983727724	-1.4817344745622229e-08
54	2647	4.370010368828979e-08	None	0.0809419316428119	4.370010368828979e-08
54	2780	-6.178480401786889e-07	None	0.34557279024343857	-6.178480401786889e-07
54	2756	-3.29643731007561e-05	None	0.0	-3.29643731007561e-05
54	2725	-0.1	None	0.0	-0.1
54	2726	3.494189255625169e-08	None	0.5027840509623319	3.494189255625169e-08
54	2746	6.896574310605006e-06	None	0.18806422070488854	6.896574310605006e-06
54	2674	-0.1	None	0.0	-0.1
54	2632	-0.1	None	0.0	-0.1
54	2575	4.3138728130732474e-08	None	0.19028753590145514	4.3138728130732474e-08
54	2685	-0.1	None	0.0	-0.1
54	2795	0.00011959103467405138	None	0.0	0.00011959103467405138
54	2692	6.304274582884811e-05	None	0.0	6.304274582884811e-05
54	2769	0.0005951784962266013	None	0.0	0.0005951784962266013
54	2774	9.901668577434492e-08	None	0.12015313577888509	9.901668577434492e-08
54	2750	5.405968812127742e-09	None	0.4365912114184979	5.405968812127742e-09
54	2678	2.529447621286339e-06	None	0.13255796011483462	2.529447621286339e-06
54	2705	2.7514545562250437e-07	None	0.012026370327809704	2.7514545562250437e-07
54	2721	6.527082865529743e-09	None	0.8140462075313917	6.527082865529743e-09
54	2779	-0.1	None	0.0	-0.1
54	2793	-4.519581516899051e-09	None	0.5027840509623319	-4.519581516899051e-09
54	2657	6.925658019584314e-05	None	0.0	6.925658019584314e-05
54	2763	3.3466634816024896e-05	None	0.3144537846758819	3.3466634816024896e-05
54	2604	4.759935091704341e-07	None	0.08581367911414421	4.759935091704341e-07
54	2784	4.395217485323447e-08	None	0.0809419316428119	4.395217485323447e-08
54	2626	0.00036874994878804637	None	0.19028753590145514	0.00036874994878804637
54	2734	1.6450227761939893e-08	None	0.13255796011483462	1.6450227761939893e-08
54	2693	-0.1	None	0.0	-0.1
54	2729	4.7257953958658126e-05	None	0.012026370327809704	4.7257953958658126e-05
54	2788	6.506906763014014e-07	None	0.5541152450224778	6.506906763014014e-07
54	2679	3.861655422328435e-05	None	0.012026370327809704	3.861655422328435e-05
54	2753	-6.940136263053203e-09	None	0.0	-6.940136263053203e-09
54	2586	-2.4547583077797308e-08	None	0.330781350931449	-2.4547583077797308e-08
54	2773	7.988365436767203e-06	None	0.3452376896714698	7.988365436767203e-06
54	2634	1.6048139464953068e-05	None	0.49661014199645165	1.6048139464953068e-05
54	2761	5.5692523264266004e-05	None	0.504731810076236	5.5692523264266004e-05
54	2792	-8.115643185392889e-05	None	0.0	-8.115643185392889e-05
54	2743	1.5518757020321748e-06	None	0.47137133647786084	1.5518757020321748e-06
54	2787	-1.885080979458134e-05	None	0.15778537576458018	-1.885080979458134e-05
54	2593	0.00027531912830122034	None	0.4509690841674809	0.00027531912830122034
54	2757	-4.368482409566211e-09	None	0.40432213434525915	-4.368482409566211e-09
54	2695	7.149888246962323e-07	None	0.012026370327809704	7.149888246962323e-07
54	2668	0.0003445168284254893	None	0.19028753590145514	0.0003445168284254893
54	2762	2.6702578350295867e-07	None	0.373822037256393	2.6702578350295867e-07
54	2696	9.995267088890585e-07	None	0.0	9.995267088890585e-07
54	2731	-0.1	None	0.0	-0.1
54	2760	5.239978290281751e-06	None	0.883154622452731	5.239978290281751e-06
54	2691	1.4131677821630669e-05	None	0.1597513677467967	1.4131677821630669e-05
54	2738	-2.2010024461385446e-05	None	0.012026370327809704	-2.2010024461385446e-05
54	2796	-6.90610637229268e-14	None	0.0	-6.90610637229268e-14
108	5404	0.008527729256416943	None	0.0	0.008527729256416943
108	5469	0.0007306011550816252	None	0.0	0.0007306011550816252
108	5441	-3.422100338699901e-07	None	0.2525828804273159	-3.422100338699901e-07
108	5485	0.00020789335777863195	None	0.15036606910477635	0.00020789335777863195
108	5026	0.023866255843960946	None	0.0	0.023866255843960946
108	5328	0.008498872512809622	None	0.0	0.008498872512809622
108	5292	0.024238373678008966	None	0.0	0.024238373678008966
108	5174	0.0242602040996802	None	0.0	0.0242602040996802
108	5476	0.002851404854035017	None	0.15036606910477635	0.002851404854035017
108	5428	0.013458091501516122	None	0.0	0.013458091501516122
108	5479	1.1783131416604125e-08	None	0.6822164662367992	1.1783131416604125e-08
108	5219	0.023974748170995448	None	0.0	0.023974748170995448
108	5498	-0.0003297831619404121	None	0.0	-0.0003297831619404121
108	5382	0.0135508095404543	None	0.0	0.0135508095404543
108	5457	1.4292553646404292e-09	None	0.0	1.4292553646404292e-09
108	4923	0.006225443196283901	None	0.0	0.006225443196283901
108	5414	-0.0005386466273024534	None	0.11273960548255599	-0.0005386466273024534
108	5115	0.023826312168841814	None	0.0	0.023826312168841814
108	5181	0.008345873967237889	None	0.0	0.008345873967237889
108	4458	0.006442814658161212	None	0.0	0.006442814658161212
108	5418	9.167330444636589e-05	None	0.5927056273274902	9.167330444636589e-05
108	5236	0.004812293040301905	None	0.0	0.004812293040301905
108	5487	0.024498318009781604	None	0.0	0.024498318009781604
108	5295	0.00827670882743601	None	0.0	0.00827670882743601
108	5085	0.008364142697749008	None	0.0	0.008364142697749008
108	4625	0.005017869162067102	None	0.0	0.005017869162067102
108	5408	-7.70861058439933e-08	None	0.0	-7.70861058439933e-08
108	4842	0.008454644284991899	None	0.0	0.008454644284991899
108	4919	0.008484570507925034	None	0.0	0.008484570507925034
108	5072	0.007712774065823234	None	0.0	0.007712774065823234
108	5396	0.008537915044837596	None	0.0	0.008537915044837596
108	5211	0.006949510545208117	None	0.0	0.006949510545208117
108	5416	0.0009903597145952212	None	0.0	0.0009903597145952212
108	5262	0.01240467011016858	None	0.0	0.01240467011016858
108	5227	0.0067142338152551065	None	0.0	0.0067142338152551065
108	5474	4.580429492340581e-06	None	0.5927056273274902	4.580429492340581e-06
108	5401	0.0008509586360671332	None	0.0	0.0008509586360671332
108	4784	0.02395818020375237	None	0.0	0.02395818020375237
108	5386	1.713829692496921e-05	None	0.2749060329521308	1.713829692496921e-05
108	5429	-7.229008742715958e-08	None	0.15036606910477635	-7.229008742715958e-08
108	5471	-1.2124012012792246e-05	None	0.11273960548255599	-1.2124012012792246e-05
108	5323	0.01233226215083056	None	0.0	0.01233226215083056
108	5209	0.008501634811441982	None	0.0	0.008501634811441982
108	5303	0.00037410233984504644	None	0.0	0.00037410233984504644
108	5482	0.008538728813299966	None	0.0	0.008538728813299966
108	5341	-8.765606093763564e-05	None	0.0	-8.765606093763564e-05
108	4347	0.008525813771226496	None	0.0	0.008525813771226496
108	5216	0.024282543561570898	None	0.0	0.024282543561570898
108	4598	0.008547474445385507	None	0.0	0.008547474445385507
108	5166	0.0011753835103216238	None	0.5397978738545419	0.0011753835103216238
108	5380	0.008431071869420137	None	0.0	0.008431071869420137
108	5484	0.02444217874307011	None	0.0	0.02444217874307011
108	5308	0.00018748674336478894	None	0.0	0.00018748674336478894
108	5379	0.007075184086273946	None	0.0	0.007075184086273946
108	5161	0.013323597461313478	None	0.0	0.013323597461313478
108	5331	0.001176373434545155	None	0.0	0.001176373434545155
108	4892	0.008330073231018996	None	0.0	0.008330073231018996
108	5355	3.903306470347128e-05	None	0.3894979672008336	3.903306470347128e-05
108	5491	0.008467474397015092	None	0.0	0.008467474397015092
108	5346	0.0004630803431551285	None	0.2749060329521308	0.0004630803431551285
108	5488	0.0002641094932524215	None	0.0	0.0002641094932524215
108	5017	0.0003256695275861751	None	0.0	0.0003256695275861751
108	4884	0.003775576035412701	None	0.0	0.003775576035412701
108	5483	8.853650177823726e-08	None	0.34051805792197404	8.853650177823726e-08
108	5478	0.012760971407881825	None	0.0	0.012760971407881825
108	5028	0.013503683934786096	None	0.0	0.013503683934786096
108	5427	0.005538972853677487	None	0.0	0.005538972853677487
108	5138	0.0020368995532038785	None	0.0	0.0020368995532038785
108	5462	0.000857699258340447	None	0.0	0.000857699258340447
108	4830	0.023905616153264673	None	0.0	0.023905616153264673
108	5452	0.00467367739582578	None	0.0	0.00467367739582578
108	4902	0.0085710118187965	None	0.0	0.0085710118187965
108	5421	0.00382682478894497	None	0.0	0.00382682478894497
108	4947	0.00605588060017764	None	0.0	0.00605588060017764
108	5477	0.0010570506358907918	None	0.0	0.0010570506358907918
108	5367	1.924136857900634e-06	None	0.0	1.924136857900634e-06
108	5436	0.006939216953492329	None	0.0	0.006939216953492329
108	5443	0.0002038073888312379	None	0.0	0.0002038073888312379
108	5413	0.0010131939319330359	None	0.34710083338157793	0.0010131939319330359
108	5497	-4.396147814355575e-06	None	0.0	-4.396147814355575e-06
108	4524	0.006043375413465133	None	0.0	0.006043375413465133
108	5439	-3.310554056631359e-07	None	0.4740737950511826	-3.310554056631359e-07
108	5359	0.0064469174198537585	None	0.0	0.0064469174198537585
108	5444	0.0034585219757417825	None	0.3729167111220234	0.0034585219757417825
108	5243	8.026902793639614e-05	None	0.0	8.026902793639614e-05
108	5459	0.006309719354221657	None	0.0	0.006309719354221657
108	5432	0.008742872755389207	None	0.0	0.008742872755389207
108	4656	0.008486075180870599	None	0.0	0.008486075180870599
108	5420	1.7701560353983076e-07	None	0.5927056273274902	1.7701560353983076e-07
108	5489	0.004345976129289366	None	0.0	0.004345976129289366
108	4681	0.005375450424721059	None	0.0	0.005375450424721059
108	5407	-6.039888189616741e-05	None	0.3996297499022172	-6.039888189616741e-05
108	5438	-2.1746247952660116e-07	None	0.0	-2.1746247952660116e-07
108	5351	0.0007873785508684624	None	0.0	0.0007873785508684624
108	5430	-4.902492787979724e-06	None	0.0	-4.902492787979724e-06
108	5481	0.007006910076286911	None	0.0	0.007006910076286911
108	5446	0.0050155304886224435	None	0.0	0.0050155304886224435
108	5356	0.0010385499384536754	None	0.20664521080881065	0.0010385499384536754
108	5284	-8.827401235856055e-05	None	0.0	-8.827401235856055e-05
108	5473	-4.029215820557005e-07	None	0.35738281709423875	-4.029215820557005e-07
34	1787	0.0	0.0	0.13183371811268935	0.0
34	1059	0.3269483905653983	0.3269483905653983	0.3801316842565632	0.3269483905653983
34	1733	0.09921247764399006	0.09921247764399006	0.12719806640228037	0.09921247764399006
34	1214	0.4328517722928297	0.4328517722928297	0.47373883098050606	0.4328517722928297
34	835	0.07914959610169525	0.07914959610169525	0.16840975829367041	0.07914959610169525
34	1625	0.4300458955293117	0.4300458955293117	0.4379473996727611	0.4300458955293117
34	1676	0.42726844596688573	0.42726844596688573	0.4307144674693567	0.42726844596688573
34	1461	0.42726844596688573	0.42726844596688573	0.4307144674693567	0.42726844596688573
34	1531	0.45220193332328584	0.45220193332328584	0.5015834711746286	0.45220193332328584
34	1783	0.2323973272630452	0.2323973272630452	0.2575446914436333	0.2323973272630452
34	1756	0.3600118237871381	0.3600118237871381	0.39270597317064304	0.3600118237871381
34	1173	0.5155588741452404	0.5155588741452404	0.6536044488383912	0.5155588741452404
34	1772	0.30546121822685507	0.30546121822685507	0.363401033363256	0.30546121822685507
34	1747	0.4108922413211958	0.4108922413211958	0.48251231248661863	0.4108922413211958
34	1577	0.3688456036505764	0.3688456036505764	0.38796689073406715	0.3688456036505764
34	1759	0.06638491982474216	0.06638491982474216	0.34774808465164864	0.06638491982474216
34	1696	0.30488438570373316	0.30488438570373316	0.32240100923922965	0.30488438570373316
34	1487	0.47751596836863525	0.47751596836863525	0.5320903693987484	0.47751596836863525
34	1681	0.35630305557880637	0.35630305557880637	0.4240918665401473	0.35630305557880637
34	1551	0.34231145353801035	0.34231145353801035	0.38282064696671403	0.34231145353801035
34	1741	0.3020282106898958	0.3020282106898958	0.3512341648411351	0.3020282106898958
34	985	0.4378187061151979	0.4378187061151979	0.4378187061151979	0.4378187061151979
34	1162	0.3976347814451789	0.3976347814451789	0.3976347814451789	0.3976347814451789
34	1755	0.5702164293060467	0.5702164293060467	0.7985656536754686	0.5702164293060467
34	1442	0.5702164293060467	0.5702164293060467	0.7985656536754686	0.5702164293060467
34	1765	0.3397156882994887	0.3397156882994887	0.3626309756538014	0.3397156882994887
34	1379	0.4641046939281349	0.4641046939281349	0.4641046939281349	0.4641046939281349
34	1408	0.3892417341278092	0.3892417341278092	0.5287713925960649	0.3892417341278092
34	1049	0.6433259697702182	0.6433259697702182	0.6555848333430476	0.6433259697702182
34	1346	0.4266992766301672	0.4266992766301672	0.4266992766301672	0.4266992766301672
34	1142	0.40321489250152887	0.40321489250152887	0.43545193851488195	0.40321489250152887
34	769	0.46205442789152434	0.46205442789152434	0.5801937215606666	0.46205442789152434
34	1619	0.24016719418475763	0.24016719418475763	0.2745420714761595	0.24016719418475763
34	1607	0.3145778023114605	0.3145778023114605	0.3580966318298656	0.3145778023114605
34	1778	0.24634813399051447	0.24634813399051447	0.26989778653003865	0.24634813399051447
34	1313	0.39734384459401395	0.39734384459401395	0.4596152286584613	0.39734384459401395
34	1545	0.34231145353801035	0.34231145353801035	0.38282064696671403	0.34231145353801035
34	1367	0.3727163000956987	0.3727163000956987	0.3918780033620832	0.3727163000956987
34	1716	0.34357022868064546	0.34357022868064546	0.3773611623944733	0.34357022868064546
34	1603	0.5437537957168169	0.5437537957168169	0.5906531738097183	0.5437537957168169
34	1626	0.378381478090555	0.378381478090555	0.3912387302008592	0.378381478090555
34	1371	0.3458869421424281	0.3458869421424281	0.3650932999147885	0.3458869421424281
34	1738	0.3775237886381165	0.3775237886381165	0.4390777838887785	0.3775237886381165
34	1799	0.33790186597914956	0.33790186597914956	0.3557493394051926	0.33790186597914956
34	273	0.3820524923827796	0.3820524923827796	0.39107806464291317	0.3820524923827796
34	1363	0.4300458955293117	0.4300458955293117	0.4379473996727611	0.4300458955293117
34	1692	0.2922117529721372	0.2922117529721372	0.312306768116018	0.2922117529721372
34	1757	0.16679012477539848	0.16679012477539848	0.2605378617885778	0.16679012477539848
34	1791	0.0	0.0	0.0	0.0
34	1504	0.21853389522029767	0.21853389522029767	0.24314560628235066	0.21853389522029767
34	1680	0.6433259697702182	0.6433259697702182	0.6555848333430476	0.6433259697702182
34	1638	0.577786897325676	0.577786897325676	0.577786897325676	0.577786897325676
34	1748	0.12895634686291862	0.12895634686291862	0.2506368313777768	0.12895634686291862
34	1334	0.378381478090555	0.378381478090555	0.3912387302008592	0.378381478090555
34	1357	0.49826400289798195	0.49826400289798195	0.522020438846383	0.49826400289798195
34	1295	0.3727163000956987	0.3727163000956987	0.3918780033620832	0.3727163000956987
34	1664	0.0	0.0	0.0	0.0
34	1701	0.3727163000956987	0.3727163000956987	0.3918780033620832	0.3727163000956987
34	1750	0.13176326383356907	0.13176326383356907	0.23861819273965784	0.13176326383356907
34	1789	0.0	0.0	0.13183371811268935	0.0
34	1781	0.3892417341278092	0.3892417341278092	0.5287713925960649	0.3892417341278092
34	1731	0.30546121822685507	0.30546121822685507	0.363401033363256	0.30546121822685507
34	1766	0.13176326383356907	0.13176326383356907	0.23861819273965784	0.13176326383356907
34	1632	0.3976347814451789	0.3976347814451789	0.3976347814451789	0.3976347814451789
34	1663	0.43049059788159594	0.43049059788159594	0.4518254632487926	0.43049059788159594
34	1776	0.4326064192609838	0.4326064192609838	0.47032973962340296	0.4326064192609838
34	1609	0.3145778023114605	0.3145778023114605	0.3580966318298656	0.3145778023114605
34	1526	0.4300458955293117	0.4300458955293117	0.4379473996727611	0.4300458955293117
34	1535	0.4266992766301672	0.4266992766301672	0.4266992766301672	0.4266992766301672
34	1774	0.09921247764399006	0.09921247764399006	0.12719806640228037	0.09921247764399006
34	1735	0.2992453786316983	0.2992453786316983	0.31682304631406677	0.2992453786316983
34	1782	0.3976347814451789	0.3976347814451789	0.3976347814451789	0.3976347814451789
34	1590	0.629332224050494	0.629332224050494	0.7464124269239446	0.629332224050494
34	1670	0.24530056647916484	0.24530056647916484	0.4008290254460907	0.24530056647916484
34	1795	0.3494863636895405	0.3494863636895405	0.4051876014775912	0.3494863636895405
34	1615	0.3601810056905805	0.3601810056905805	0.44771316882102485	0.3601810056905805
34	1668	0.310526642481492	0.310526642481492	0.33380479009892394	0.310526642481492
34	1786	0.21412673705280558	0.21412673705280558	0.23014909259480792	0.21412673705280558
34	1739	0.31595391169914494	0.31595391169914494	0.3456556817315524	0.31595391169914494
34	1641	0.3386849538686288	0.3386849538686288	0.3558264000118526	0.3386849538686288
34	1490	0.4078063538632798	0.4078063538632798	0.42333810149075657	0.4078063538632798
34	1788	0.3020282106898958	0.3020282106898958	0.3512341648411351	0.3020282106898958
34	1771	0.07914959610169525	0.07914959610169525	0.16840975829367041	0.07914959610169525
34	1623	0.24530056647916484	0.24530056647916484	0.4008290254460907	0.24530056647916484
34	1703	0.49826400289798195	0.49826400289798195	0.522020438846383	0.49826400289798195
34	1707	0.49826400289798195	0.49826400289798195	0.522020438846383	0.49826400289798195
34	1473	0.5702164293060467	0.5702164293060467	0.7985656536754686	0.5702164293060467
34	1453	0.3892417341278092	0.3892417341278092	0.5287713925960649	0.3892417341278092
34	1768	0.3892417341278092	0.3892417341278092	0.5287713925960649	0.3892417341278092
34	1462	0.21412673705280558	0.21412673705280558	0.23014909259480792	0.21412673705280558
34	1800	0.3444176711164177	0.3444176711164177	0.36032209946448984	0.3444176711164177
34	1777	0.3119914919540883	0.3119914919540883	0.3533282086172628	0.3119914919540883
34	1646	0.31552366538128135	0.31552366538128135	0.40867395653509175	0.31552366538128135
34	1598	0.3483220367747108	0.3483220367747108	0.3660367808055222	0.3483220367747108
34	1573	0.3107258358771109	0.3107258358771109	0.31877256810043275	0.3107258358771109
34	1347	0.577786897325676	0.577786897325676	0.577786897325676	0.577786897325676
34	1592	0.39829816517964167	0.39829816517964167	0.42767341955332894	0.39829816517964167
34	1654	0.4078063538632798	0.4078063538632798	0.42333810149075657	0.4078063538632798
34	1457	0.2820041348999893	0.2820041348999893	0.33297899333799963	0.2820041348999893
34	1762	0.07914959610169525	0.07914959610169525	0.16840975829367041	0.07914959610169525
0	67	0.36273678787752933	0.36273678787752933	0.36273678787752933	0.36273678787752933
0	78	0.0	0.0	0.0	0.0
0	27	0.0	0.0	0.0	0.0
0	40	0.0	0.0	0.0	0.0
0	44	0.0	0.0	0.0	0.0
0	66	0.3260315489024289	0.3260315489024289	0.3260315489024289	0.3260315489024289
0	95	0.0	0.0	0.0	0.0
0	21	0.0	0.0	0.0	0.0
0	37	0.0	0.0	0.0	0.0
0	58	0.29204081643906293	0.29204081643906293	0.29204081643906293	0.29204081643906293
0	52	0.7183911401908845	0.7183911401908845	0.7183911401908845	0.7183911401908845
0	15	0.6392748224744359	0.6392748224744359	0.6392748224744359	0.6392748224744359
0	92	0.0	0.0	0.0	0.0
0	84	0.34926265233139403	0.34926265233139403	0.34926265233139403	0.34926265233139403
0	53	0.36705750627356076	0.36705750627356076	0.36705750627356076	0.36705750627356076
0	12	0.0	0.0	0.0	0.0
0	41	0.4609583027358382	0.4609583027358382	0.4609583027358382	0.4609583027358382
0	91	0.0	0.0	0.0	0.0
0	77	0.4474394210303337	0.4474394210303337	0.4474394210303337	0.4474394210303337
0	38	0.42725846893035657	0.42725846893035657	0.42725846893035657	0.42725846893035657
0	64	0.3838646142963233	0.3838646142963233	0.3838646142963233	0.3838646142963233
0	19	0.3535734433337231	0.3535734433337231	0.3535734433337231	0.3535734433337231
0	85	0.18403495373175086	0.18403495373175086	0.18403495373175086	0.18403495373175086
0	49	0.0	0.0	0.0	0.0
0	45	0.0	0.0	0.0	0.0
0	86	0.0	0.0	0.0	0.0
0	35	0.0	0.0	0.0	0.0
0	88	0.28784361443776063	0.28784361443776063	0.28784361443776063	0.28784361443776063
0	70	0.0	0.0	0.0	0.0
0	80	0.0	0.0	0.0	0.0
0	17	0.0	0.0	0.0	0.0
0	23	0.0	0.0	0.0	0.0
0	57	0.43442881033860753	0.43442881033860753	0.43442881033860753	0.43442881033860753
0	39	0.0	0.0	0.0	0.0
0	62	0.0	0.0	0.0	0.0
0	22	0.0	0.0	0.0	0.0
0	29	0.7280307804089805	0.7280307804089805	0.7280307804089805	0.7280307804089805
0	4	0.17413258137734772	0.17413258137734772	0.17413258137734772	0.17413258137734772
0	76	0.2836708332098459	0.2836708332098459	0.2836708332098459	0.2836708332098459
0	25	0.0	0.0	0.0	0.0
0	61	0.4279958508716274	0.4279958508716274	0.4279958508716274	0.4279958508716274
0	60	0.0	0.0	0.0	0.0
0	81	0.32865296326517984	0.32865296326517984	0.32865296326517984	0.32865296326517984
0	73	0.0	0.0	0.0	0.0
0	72	0.0	0.0	0.0	0.0
0	89	0.625694568977703	0.625694568977703	0.625694568977703	0.625694568977703
0	51	0.0	0.0	0.0	0.0
0	3	0.0	0.0	0.0	0.0
0	11	0.0	0.0	0.0	0.0
0	24	0.0	0.0	0.0	0.0
0	10	0.17413258137734772	0.17413258137734772	0.17413258137734772	0.17413258137734772
0	33	0.3455464262514545	0.3455464262514545	0.3455464262514545	0.3455464262514545
0	56	0.7280307804089805	0.7280307804089805	0.7280307804089805	0.7280307804089805
0	75	0.43574711613987904	0.43574711613987904	0.43574711613987904	0.43574711613987904
0	59	0.22837738060100699	0.22837738060100699	0.22837738060100699	0.22837738060100699
0	43	0.4987179557770684	0.4987179557770684	0.4987179557770684	0.4987179557770684
0	47	0.0	0.0	0.0	0.0
0	32	0.43440671170568124	0.43440671170568124	0.43440671170568124	0.43440671170568124
0	74	0.6211551085250978	0.6211551085250978	0.6211551085250978	0.6211551085250978
0	90	0.21429031322521422	0.21429031322521422	0.21429031322521422	0.21429031322521422
0	99	0.0	0.0	0.0	0.0
0	7	0.0	0.0	0.0	0.0
0	1	0.4131474442409403	0.4131474442409403	0.4131474442409403	0.4131474442409403
0	5	0.0	0.0	0.0	0.0
0	26	0.37606538504239617	0.37606538504239617	0.37606538504239617	0.37606538504239617
0	13	0.5508965803277766	0.5508965803277766	0.5508965803277766	0.5508965803277766
0	71	0.4987179557770684	0.4987179557770684	0.4987179557770684	0.4987179557770684
0	31	0.3204193688452079	0.3204193688452079	0.3204193688452079	0.3204193688452079
0	63	0.4595704956530887	0.4595704956530887	0.4595704956530887	0.4595704956530887
0	54	0.0	0.0	0.0	0.0
0	100	0.4513366451425521	0.4513366451425521	0.4513366451425521	0.4513366451425521
0	6	0.3039006241848362	0.3039006241848362	0.3039006241848362	0.3039006241848362
0	96	0.0	0.0	0.0	0.0
0	82	0.22837738060100699	0.22837738060100699	0.22837738060100699	0.22837738060100699
0	48	0.0	0.0	0.0	0.0
0	83	0.0	0.0	0.0	0.0
0	79	0.4019706768084509	0.4019706768084509	0.4019706768084509	0.4019706768084509
0	69	0.0	0.0	0.0	0.0
0	87	0.36184015153737514	0.36184015153737514	0.36184015153737514	0.36184015153737514
0	46	0.0	0.0	0.0	0.0
0	18	0.2836708332098459	0.2836708332098459	0.2836708332098459	0.2836708332098459
0	20	0.36184015153737514	0.36184015153737514	0.36184015153737514	0.36184015153737514
0	94	0.30973351036185626	0.30973351036185626	0.30973351036185626	0.30973351036185626
0	16	0.7061365075440891	0.7061365075440891	0.7061365075440891	0.7061365075440891
0	36	0.0	0.0	0.0	0.0
0	14	0.0	0.0	0.0	0.0
0	34	0.2092233434429382	0.2092233434429382	0.2092233434429382	0.2092233434429382
0	9	0.0	0.0	0.0	0.0
0	28	0.0	0.0	0.0	0.0
0	68	0.18403495373175086	0.18403495373175086	0.18403495373175086	0.18403495373175086
0	98	0.0	0.0	0.0	0.0
0	93	0.5618309938217839	0.5618309938217839	0.5618309938217839	0.5618309938217839
0	30	0.44047444331321967	0.44047444331321967	0.44047444331321967	0.44047444331321967
0	97	0.31441943789299687	0.31441943789299687	0.31441943789299687	0.31441943789299687
0	55	0.3760197102324841	0.3760197102324841	0.3760197102324841	0.3760197102324841
0	65	0.44998971420242395	0.44998971420242395	0.44998971420242395	0.44998971420242395
0	50	0.4763175620746445	0.4763175620746445	0.4763175620746445	0.4763175620746445
0	8	0.44920336446874964	0.44920336446874964	0.44920336446874964	0.44920336446874964
0	42	0.0	0.0	0.0	0.0
0	2	0.9731592044344776	0.9731592044344776	0.9731592044344776	0.9731592044344776
87	4425	-2.7373273243290876e-07	None	0.4421068229612559	-2.7373273243290876e-07
87	4019	0.001437169797798274	None	0.0	0.001437169797798274
87	4174	0.005166521534602191	None	0.0	0.005166521534602191
87	4345	0.0029415996040586564	None	0.14955396941400134	0.0029415996040586564
87	4015	0.0012443651432987653	None	0.1423189671289035	0.0012443651432987653
87	3899	0.0005305242584213684	None	0.0	0.0005305242584213684
87	4132	0.0063748834183536	None	0.0	0.0063748834183536
87	4333	0.0018931838776285604	None	0.0	0.0018931838776285604
87	4450	0.00010297148539641577	None	0.11059927182449136	0.00010297148539641577
87	4384	-5.964608614027335e-08	None	0.0	-5.964608614027335e-08
87	3986	0.003025396567140639	None	0.0	0.003025396567140639
87	4309	0.00016832063981345752	None	0.0	0.00016832063981345752
87	4279	0.000206200627008076	None	0.0	0.000206200627008076
87	4355	0.0003132289870982868	None	0.0	0.0003132289870982868
87	4158	0.0019743700884131275	None	0.0	0.0019743700884131275
87	4295	0.0014313950391877043	None	0.0	0.0014313950391877043
87	4416	0.006141120930157543	None	0.0	0.006141120930157543
87	4408	0.0020680386906919775	None	0.0	0.0020680386906919775
87	4389	0.0037904097520072275	None	0.0	0.0037904097520072275
87	4276	0.0013323311045832092	None	0.0	0.0013323311045832092
87	4448	0.00022072280668492938	None	0.0	0.00022072280668492938
87	3691	0.005720795499180568	None	0.0	0.005720795499180568
87	3923	0.0020554170831633095	None	0.0	0.0020554170831633095
87	4186	0.006322339911039455	None	0.0	0.006322339911039455
87	3799	0.0031194543842252933	None	0.0	0.0031194543842252933
87	4020	0.0009304992011573122	None	0.0	0.0009304992011573122
87	4381	0.0007583666496558604	None	0.0	0.0007583666496558604
87	4256	0.003907909948333313	None	0.14955396941400134	0.003907909948333313
87	3773	0.0005172500051584955	None	0.0	0.0005172500051584955
87	4277	0.0001207406046471759	None	0.39796015600211676	0.0001207406046471759
87	4175	0.003356495604353723	None	0.048544282353355325	0.003356495604353723
87	4363	9.464683317220883e-08	None	0.5631467143517345	9.464683317220883e-08
87	4291	0.003802857994622829	None	0.0	0.003802857994622829
87	4415	0.0017710241846369253	None	0.0	0.0017710241846369253
87	4429	0.001085332916321283	None	0.0	0.001085332916321283
87	4403	0.0042466684783036696	None	0.14955396941400134	0.0042466684783036696
87	4306	4.7501697814845395e-05	None	0.5002508825546729	4.7501697814845395e-05
87	4353	0.000653540448096013	None	0.20415127610785033	0.000653540448096013
87	4432	4.825697549275502e-06	None	0.0	4.825697549275502e-06
87	4206	0.0027366451835951614	None	0.0	0.0027366451835951614
87	4317	0.0002760695115269403	None	0.14914528146278055	0.0002760695115269403
87	4374	0.003207442054487631	None	0.048544282353355325	0.003207442054487631
87	4347	0.008525813771226496	None	0.0	0.008525813771226496
87	4396	0.0003944314701117633	None	0.0	0.0003944314701117633
87	3968	0.003586231011370765	None	0.0	0.003586231011370765
87	4086	0.002802766398707799	None	0.0	0.002802766398707799
87	3763	0.0004925095892503629	None	0.0	0.0004925095892503629
87	4362	0.005426135243576074	None	0.0	0.005426135243576074
87	4164	0.000643144003159256	None	0.0	0.000643144003159256
87	4146	0.0030155843414129374	None	0.0	0.0030155843414129374
87	4377	0.002317560871454341	None	0.39796015600211676	0.002317560871454341
87	4065	0.0014361019167814272	None	0.0	0.0014361019167814272
87	4076	0.0020381037131806654	None	0.0	0.0020381037131806654
87	3905	0.008412873308314079	None	0.0	0.008412873308314079
87	4440	-0.0002158247255786208	None	0.0	-0.0002158247255786208
87	4304	0.0010557097907659798	None	0.0	0.0010557097907659798
87	4427	-3.0130901754564348e-06	None	0.0	-3.0130901754564348e-06
87	4378	0.000218138327877577	None	0.0	0.000218138327877577
87	4399	-2.8186179996142377e-07	None	0.14914528146278055	-2.8186179996142377e-07
87	4359	-3.6462744969512024e-09	None	1.0473405419866109	-3.6462744969512024e-09
87	4366	0.003370974692676432	None	0.048544282353355325	0.003370974692676432
87	4446	0.00025703988837499426	None	0.0	0.00025703988837499426
87	4025	0.002867560961794404	None	0.0	0.002867560961794404
87	4371	0.003500181834879276	None	0.39796015600211676	0.003500181834879276
87	4387	2.70076346851904e-07	None	0.42629142196271524	2.70076346851904e-07
87	4131	0.0004570988614803511	None	0.0	0.0004570988614803511
87	4435	-0.1	None	0.0	-0.1
87	4439	0.0009135929478877105	None	0.0	0.0009135929478877105
87	3957	0.0020092628345952553	None	0.0	0.0020092628345952553
87	2977	0.0008112247772135632	None	0.0	0.0008112247772135632
87	3776	0.0013932305873326529	None	0.0	0.0013932305873326529
87	4420	4.953537114638425e-06	None	0.2766222875914544	4.953537114638425e-06
87	4053	0.003731878083487467	None	0.0	0.003731878083487467
87	3893	0.0034428469519342465	None	0.048544282353355325	0.0034428469519342465
87	4189	0.0018331667792542295	None	0.0	0.0018331667792542295
87	4237	0.0014869090713141896	None	0.21445509270849056	0.0014869090713141896
87	4424	0.00044457786656043136	None	0.4874373394006682	0.00044457786656043136
87	4190	0.0016320093388187224	None	0.616129121188737	0.0016320093388187224
87	4445	7.237583998759665e-06	None	0.0	7.237583998759665e-06
87	4348	0.00019852652158136523	None	0.0	0.00019852652158136523
87	4060	0.0018504696181214947	None	0.0	0.0018504696181214947
87	4414	-2.4004117857695014e-05	None	0.0	-2.4004117857695014e-05
87	4406	2.8901697257848807e-09	None	0.5631467143517345	2.8901697257848807e-09
87	4401	1.7640774496880658e-07	None	0.0	1.7640774496880658e-07
87	4390	0.001168298420522153	None	0.0	0.001168298420522153
87	3389	0.0027205923465641936	None	0.39796015600211676	0.0027205923465641936
87	4221	0.0032768261916201603	None	0.048544282353355325	0.0032768261916201603
87	4421	2.8756525353808505e-07	None	0.0	2.8756525353808505e-07
87	4404	0.006580903190554738	None	0.0	0.006580903190554738
87	3404	0.005435303526783847	None	0.0	0.005435303526783847
87	4034	1.021717743922859e-05	None	0.0	1.021717743922859e-05
87	4289	0.00044158864933480877	None	0.14914528146278055	0.00044158864933480877
87	4281	0.00605858442830269	None	0.0	0.00605858442830269
87	4087	0.0020336438645463598	None	0.0	0.0020336438645463598
87	4334	0.0008877818598399642	None	0.0	0.0008877818598399642
87	4302	2.962147179883988e-08	None	0.14955396941400134	2.962147179883988e-08
87	4278	0.0009940328287224283	None	0.39796015600211676	0.0009940328287224283
87	4307	0.004504552795802009	None	0.0	0.004504552795802009
87	4419	0.002116740251051444	None	0.0	0.002116740251051444
87	4286	0.0009864781275958359	None	0.0	0.0009864781275958359
51	2617	-0.1	None	0.0	-0.1
51	2601	-0.1	None	0.0	-0.1
51	2640	-1.351583236671845e-07	None	0.402413762606378	-1.351583236671845e-07
51	2579	-7.356393517763232e-08	None	0.061363556493891656	-7.356393517763232e-08
51	2382	None	None	0.49499201958333716	None
51	2584	4.434569025028889e-07	None	0.39813303560506924	4.434569025028889e-07
51	2560	6.408780789832496e-07	None	0.20637359997062515	6.408780789832496e-07
51	2629	-0.1	None	0.0	-0.1
51	2554	-4.303783537097344e-08	None	0.358700335204562	-4.303783537097344e-08
51	2576	1.311063738663348e-08	None	0.4672504858502622	1.311063738663348e-08
51	2615	-0.1	None	0.0	-0.1
51	2558	-0.1	None	0.0	-0.1
51	2556	None	None	0.35428336301961394	None
51	2568	None	None	0.41472459149462626	None
51	2592	-0.1	None	0.0	-0.1
51	2566	-0.1	None	0.13723939310367336	-0.1
51	2208	None	None	0.49830556819520905	None
51	2621	-0.1	None	0.0	-0.1
51	2625	-0.1	None	0.0	-0.1
51	2624	None	None	0.31609865326701003	None
51	2622	1.9416811035601875e-06	None	0.14910282011698928	1.9416811035601875e-06
51	2577	0.0002665229266347083	None	0.4824244760543941	0.0002665229266347083
51	2631	-0.1	None	0.0	-0.1
51	2645	-1.364599005100836e-10	None	0.3347248385643028	-1.364599005100836e-10
51	2597	0.0001954223834867886	None	0.4779956950864162	0.0001954223834867886
51	2628	-0.1	None	0.3725786343432732	-0.1
51	2552	-4.588139426662916e-09	None	0.402413762606378	-4.588139426662916e-09
51	2585	None	None	0.42116019722392684	None
51	2581	-0.1	None	0.40211685668288705	-0.1
51	2285	None	None	0.5396807884616854	None
51	2641	-0.1	None	0.0	-0.1
51	2607	8.82748438034872e-08	None	0.19976703641340982	8.82748438034872e-08
51	2646	-0.1	None	0.0	-0.1
51	2635	5.6062249365782065e-05	None	0.3828498364788496	5.6062249365782065e-05
51	2608	8.182511720793069e-08	None	0.5986355842947033	8.182511720793069e-08
51	2596	-0.1	None	0.40211685668288705	-0.1
51	2613	7.049216273904604e-10	None	0.5173216764750593	7.049216273904604e-10
51	2531	None	None	0.3714320396029061	None
51	2385	None	None	0.666404738041365	None
51	2365	None	None	0.43037928569274914	None
51	2605	0.00015361375121396742	None	0.061363556493891656	0.00015361375121396742
51	2636	-3.3510070981245664e-09	None	0.666404738041365	-3.3510070981245664e-09
51	2587	1.6776888108051714e-10	None	0.3886812581207657	1.6776888108051714e-10
51	2639	-0.1	None	0.5396807884616854	-0.1
51	2557	0.0008138345599697989	None	0.061363556493891656	0.0008138345599697989
51	2594	None	None	0.30645254634257496	None
51	2083	None	None	0.4624826453049062	None
51	2524	None	None	0.4044098621552533	None
51	2619	2.4574829901856892e-08	None	0.12626673332112193	2.4574829901856892e-08
51	2611	-0.1	None	0.0	-0.1
51	2399	None	None	0.5187131787214734	None
51	2595	-3.8477190879796766e-08	None	0.3937867672726099	-3.8477190879796766e-08
51	2637	None	None	0.45151273848996387	None
51	2305	None	None	0.3522996611743253	None
51	2614	-0.1	None	0.0	-0.1
51	2582	-0.1	None	0.1624215100275697	-0.1
51	2603	-0.1	None	0.0	-0.1
51	2642	-7.719980260486673e-05	None	0.061363556493891656	-7.719980260486673e-05
51	2647	4.370010368828979e-08	None	0.16114902891219535	4.370010368828979e-08
51	2219	None	None	0.4872644596728356	None
51	2550	None	None	0.4645953331930679	None
51	2569	-5.303596978997753e-07	None	0.061363556493891656	-5.303596978997753e-07
51	2649	-0.1	None	0.4256300947633641	-0.1
51	2633	None	None	0.2592685782531109	None
51	2561	None	None	0.4900873873631964	None
51	2563	-0.1	None	0.3916044843723311	-0.1
51	2620	-0.1	None	0.0	-0.1
51	2333	None	None	0.5868711404104923	None
51	2610	-0.1	None	0.0	-0.1
51	2532	None	None	0.5269072605822094	None
51	2344	None	None	0.6173663456334245	None
51	2632	-0.1	None	0.0	-0.1
51	2575	4.3138728130732474e-08	None	0.3946443313663582	4.3138728130732474e-08
51	2564	4.196666617790253e-06	None	0.3946443313663582	4.196666617790253e-06
51	2439	None	None	0.40211685668288705	None
51	2555	-8.420449258605362e-09	None	0.4611945743033788	-8.420449258605362e-09
51	2215	None	None	0.40211685668288705	None
51	2604	4.759935091704341e-07	None	0.18660127961180495	4.759935091704341e-07
51	2626	0.00036874994878804637	None	0.3946443313663582	0.00036874994878804637
51	2644	-0.1	None	0.0	-0.1
51	2551	None	None	0.1202845308569076	None
51	2565	-0.1	None	0.49830556819520905	-0.1
51	2255	None	None	0.5145132386383913	None
51	2567	-0.1	None	0.0	-0.1
51	2527	None	None	0.5196064058128866	None
51	2643	-0.1	None	0.33024807544987544	-0.1
51	2514	None	None	0.5173216764750593	None
51	2586	-2.4547583077797308e-08	None	0.38358421674863874	-2.4547583077797308e-08
51	2549	None	None	0.3706015181307275	None
51	2634	1.6048139464953068e-05	None	0.4779956950864162	1.6048139464953068e-05
51	2325	None	None	0.4872644596728356	None
51	2630	8.606196597337088e-09	None	0.666404738041365	8.606196597337088e-09
51	2397	None	None	0.3886812581207657	None
51	2591	7.986671903260004e-07	None	0.44344985749183496	7.986671903260004e-07
51	2593	0.00027531912830122034	None	0.36254099013965546	0.00027531912830122034
51	2313	None	None	0.43604442705695884	None
51	2618	None	None	0.12048198812801594	None
51	2590	-0.1	None	0.0	-0.1
51	2562	0.00010574638536518708	None	0.20637359997062515	0.00010574638536518708
[truncated: 13,001 more rows]
