# Supplementary material for: Constrained by Design: Influence of Genetic Encodings on Evolved Traits of Robots
Source: Front Robot AI. 2021 Jun 15;8:672379. doi: 10.3389/frobt.2021.672379 (PMC8239187; doi:10.3389/frobt.2021.672379)
Supplement: Supplementary file 2 [file DataSheet1.ZIP › hyperplasticoding_plane_16_all_measures.tsv]

robot_id	velocity	displacement_velocity	displacement_velocity_hill	head_balance	contacts	branching	branching_modules_count	limbs	extremities	length_of_limbs	extensiveness	coverage	joints	hinge_count	active_hinges_count	brick_count	touch_sensor_count	brick_sensor_count	proportion	width	height	size	absolute_size	sensors	symmetry	avg_period	dev_period	avg_phase_offset	dev_phase_offset	avg_amplitude	dev_amplitude	avg_intra_dev_params	avg_inter_dev_params	sensors_reach	recurrence	synaptic_reception
4373	2.0367561418707848e-07	5.6861018409812646e-08	-3.944573770611863e-08	0.999985184593147	None	0	0	0.3333333333333333	2	0.8571428571428571	6	0.36	0.8571428571428571	8	6	0	0	0	1.0	5	5	0.6	9	0.0	0	0.09999809865648443	0.5000014020142687	2.928840661834881e-09	0.5004993165017614	1.8778898876351616e-05	0.5005737019293935	0.6157033609206753	0.500358140226476	0	0	0.0
2773	0.0001015926868323402	1.8487673679610664e-07	-1.3811917766676372e-07	0.9999952601493476	None	0.5	1	0.6666666666666666	4	0.5714285714285714	4	0.375	0.5714285714285714	8	4	0	0	0	0.6666666666666666	4	6	0.6	9	0.0	0.6666666666666666	0.08347609528808073	0.5521034429574119	0.2715020783765495	0.5732819274428599	0.06379546340496943	0.5893469228288052	0.727677552728732	0.5716446576853684	0	1.0	0.0
4104	0.009501659358388467	0.004797492766597159	0.0046318134241956485	0.9823513553031417	None	0.2	1	0.3333333333333333	4	0.8	12	0.20987654320987653	0.8	16	12	0	0	0	1.0	9	9	1.1333333333333333	17	0.0	1.0	0.33297671880361157	0.6651980111267514	0.04073317476502127	0.5871843271077491	0.09999079481367104	0.5000470510492278	0.7867491525515753	0.5857339063202643	0	1.0	0.0
4	None	None	None	None	None	0	0	0.18	9	0.7808219178082192	57	0.9259259259259259	0.0410958904109589	9	3	65	0	0	1.0	9	9	5.0	75	0.0	0.9090909090909091	4.210223565447808e-12	0.5000000000888986	0.07229363675624942	0.5657710354983017	0.09337356794993285	0.5262105088633572	0.5972493234111562	0.5307574264311564	0	0.4444444444444444	0.0
7051	1.1233434610959541e-08	9.93554470170119e-09	1.2379661660228798e-10	0.9999987456134486	None	0	0	1.0	1	0	0	1.0	0	0	0	1	3	0	0.5	2	1	0.13333333333333333	2	0.5	0	0	0	0	0	0	0	0	0	0	0	0
1702	None	None	None	None	None	0	0	0.5	3	0.5	3	0.6666666666666666	0	0	0	7	0	0	0.75	3	4	0.5333333333333333	8	0.0	1.0	0	0	0	0	0	0	0	0	0	0	0
131	None	None	None	None	None	0	0	0.3333333333333333	2	0.8571428571428571	6	0.36	0.8571428571428571	8	6	0	0	0	1.0	5	5	0.6	9	0.0	0	2.400624976889335e-07	0.5000017983677156	0.0980007637526922	0.5228456991072064	0.0675690090659817	0.5630215657294375	0.6018674046921809	0.5287090337279723	0	1.0	0.0
4445	0.01282064225857495	0.0015209480797327762	0.0014831943235763196	0.9910570542575392	None	0	0	0.3333333333333333	4	0.7333333333333333	11	0.20987654320987653	0.6666666666666666	14	10	2	1	0	1.0	9	9	1.1333333333333333	17	0.25	0.6666666666666666	0.2586591391332278	0.5293489817461843	0.0035792875111424474	0.5204917326362585	-0.09980145460123088	0.5085917884991397	0.8179464364154839	0.519483000299508	0.0	0	0.0
1977	None	None	None	None	None	0	0	0	0	0	0	1.0	0	0	0	0	4	0	1.0	1	1	0.06666666666666667	1	1.0	0	0	0	0	0	0	0	0	0	0	0	0
784	None	None	None	None	None	0	0	0.20689655172413793	6	0.7560975609756098	31	0.5972222222222222	0.04878048780487805	2	2	40	16	0	0.8888888888888888	8	9	2.8666666666666667	43	0.19047619047619047	0.8571428571428571	0.30448854982899565	0.5795836653574059	0.08752972622518798	0.5273171561801577	-0.2627203919668818	0.6208676935060071	0.9119203443110746	0.576370544652758	1.0	1.0	0.6059861370448801
4512	0.011374778589124643	0.004364073560422165	0.0038821071889643204	0.9937850979840669	None	0	0	0.375	6	0.6363636363636364	14	0.6	0.6363636363636364	20	14	3	4	0	0.625	8	5	1.6	24	1.0	0.3157894736842105	0.09992736384154371	0.5000403682390065	0.10508590282827542	0.5478494416169086	0.037787700849253106	0.6652884442680549	0.5840054058464555	0.5727384439420171	1.0	0.9	0.0
6386	0.0003318000119248028	4.153675782806344e-06	3.1831879004114382e-06	0.9957905361070204	None	0	0	0.29411764705882354	5	0.6521739130434783	15	0.7142857142857143	0	2	0	22	2	0	0.7142857142857143	7	5	1.6666666666666667	25	0.043478260869565216	0.3	0	0	0	0	0	0	0	0	0	0	0
3813	1.8549101531530563e-05	1.5120454269583542e-06	4.654911366145462e-09	0.9954961768177963	None	0	0	0.25	1	1.0	4	0.6	0	0	0	5	7	0	0.4	5	2	0.4	6	0.5	0	0	0	0	0	0	0	0	0	0	0	0
3266	None	None	None	None	None	0.08695652173913043	2	0.22916666666666666	11	0.7714285714285715	54	0.8888888888888888	0.2714285714285714	29	19	42	4	0	1.0	9	9	4.8	72	0.05128205128205128	0.9206349206349206	0.056906564058017715	0.9943413074963248	0	0.5	0.0003108304126702516	0.5430603512336943	0.6576705713547738	0.8557609314883352	1.0	1.0	0.0
5661	0.0	0.0	0.0	1.0	None	0	0	0	0	0	0	1.0	0	0	0	0	0	0	1.0	1	1	0.06666666666666667	1	0.0	0	0	0	0	0	0	0	0	0	0	0	0
7224	3.418843911917388e-08	2.9024590387898737e-08	-1.3103542305222849e-08	0.999993490543267	None	0	0	0.25	3	0.75	12	0.6666666666666666	0	2	0	15	0	0	0.3333333333333333	9	3	1.2	18	0.0	0.75	0	0	0	0	0	0	0	0	0	0	0
4161	0.0	0.0	0.0	0.9999999999999998	None	0	0	0	0	0	0	1.0	0	0	0	0	4	0	1.0	1	1	0.06666666666666667	1	1.0	0	0	0	0	0	0	0	0	0	0	0	0
5138	0.0018306375598853314	0.0004538937852437126	0.0004110580371827709	0.9990159155584301	None	0.2	1	0.3333333333333333	4	0.8	12	0.20987654320987653	0.8	16	12	0	0	0	1.0	9	9	1.1333333333333333	17	0.0	1.0	7.902762784127648e-27	0.5	-0.029196993764518276	0.5168544974655697	0.25189456968587737	0.6845643167393413	0.778730014501617	0.5697318305928918	0	1.0	0.0
2140	None	None	None	None	None	0	0	0	0	0	0	1.0	0	0	0	0	4	0	1.0	1	1	0.06666666666666667	1	1.0	0	0	0	0	0	0	0	0	0	0	0	0
4456	0.0	0.0	0.0	1.0	None	0	0	0	0	0	0	1.0	0	0	0	0	0	0	1.0	1	1	0.06666666666666667	1	0.0	0	0	0	0	0	0	0	0	0	0	0	0
7473	0.007980214780403087	0.008118830383364722	0.007423245787914785	0.99561931243622	None	0	0	0.5	7	0.3684210526315789	7	0.3333333333333333	0	1	0	19	0	0	0.7777777777777778	9	7	1.4	21	0.0	0.1111111111111111	0	0	0	0	0	0	0	0	0	0	0
6934	0.0002644584496427739	4.709438234366837e-05	-4.6625711293822204e-05	0.9998021153302683	None	0.2	1	0.3333333333333333	4	0.8	12	0.20987654320987653	0.8	16	12	0	0	0	1.0	9	9	1.1333333333333333	17	0.0	1.0	-0.03279397545983768	0.5079951820563582	0.0011978472688645107	0.52316230042954	0.057521568991671754	0.5169889285989858	0.592067575297035	0.5160512242735501	0	1.0	0.0
1051	None	None	None	None	None	0	0	0	0	0	0	1.0	0	0	0	0	4	0	1.0	1	1	0.06666666666666667	1	1.0	0	0	0	0	0	0	0	0	0	0	0	0
5181	0.0	0.0	0.0	1.0	None	0	0	0	0	0	0	1.0	0	0	0	0	0	0	1.0	1	1	0.06666666666666667	1	0.0	0	0	0	0	0	0	0	0	0	0	0	0
3494	0.004287060014155251	0.0005273593707168992	-0.00035116345395147915	0.9960467460677064	None	0.2	1	0.3333333333333333	4	0.8	12	0.20987654320987653	0.8	16	12	0	0	0	1.0	9	9	1.1333333333333333	17	0.0	1.0	0.018034666755210798	0.6441587413039715	0.057927999899300434	0.5787288656703984	0.2291145587668712	0.539535358581146	0.7134094709818319	0.5881921240857271	0	0	0.0
1106	None	None	None	None	None	0.25	1	0.4	4	0.7692307692307693	10	0.234375	0.7692307692307693	14	10	0	0	0	1.0	8	8	1.0	15	0.0	0.8571428571428571	0.003022867502553438	0.6550794585048808	0.003644344223891842	0.5098677713341293	0.0959836411783606	0.5236714819623552	0.606746343889532	0.5642819012029203	0	1.0	0.0
1741	None	None	None	None	None	1.0	1	0.8	4	0.4	2	0.5833333333333334	0	0	0	6	7	0	0.75	4	3	0.4666666666666667	7	0.4375	0.6666666666666666	0	0	0	0	0	0	0	0	0	0	0
5350	0.00021549405918491507	1.0830469003800396e-05	1.0670548340009967e-05	0.9996302080419289	None	0	0	0.6	3	0.6	3	0.5833333333333334	0.6	6	3	0	1	0	0.3333333333333333	2	6	0.4666666666666667	7	1.0	0.4	0.0036193778238663723	0.5775959789271919	2.012901922409403e-21	0.5000000000000001	-0.09999798150454584	0.5000191016222056	0.6178207979285357	0.5260587659124356	1.0	1.0	0.0
3302	0.0001266393690258061	1.973736424279842e-05	-1.6216186333866567e-08	0.99975337435906	None	0.2	1	0.3333333333333333	4	0.8	12	0.20987654320987653	0.8	16	12	0	0	0	1.0	9	9	1.1333333333333333	17	0.0	1.0	-0.013594471991772536	0.6741179056157142	0.012736393869981818	0.5275201295685212	-0.008696965594681189	0.577401170599822	0.590842450053831	0.5946105417867757	0	1.0	0.0
1780	None	None	None	None	None	0	0	0.1	5	0.8888888888888888	64	0.9135802469135802	0.041666666666666664	4	3	69	3	0	1.0	9	9	4.933333333333334	74	0.02127659574468085	0.9411764705882353	0.08367372141608112	0.5100198394900672	0.12784305992031794	0.5431733550506274	0.03169478371864376	0.5400574870830538	0.5971061981073916	0.5311083790397453	1.0	1.0	0.0
6925	1.6570103628951467e-10	1.1908048781429128e-12	9.316080840176605e-13	0.9999999999999997	None	0.2	1	0.3333333333333333	4	0.8	12	0.20987654320987653	0.8	16	12	0	0	0	1.0	9	9	1.1333333333333333	17	0.0	1.0	-0.0552005918134541	0.6340516215430507	0.00044047998523922204	0.5074272362656336	1.370863319193624e-12	0.5000000000479888	0.5815857797871052	0.5481296161795128	0	0.9375	0.0
4933	0.0	0.0	0.0	1.0	None	0	0	0	0	0	0	1.0	0	0	0	0	0	0	1.0	1	1	0.06666666666666667	1	0.0	0	0	0	0	0	0	0	0	0	0	0	0
994	None	None	None	None	None	1.0	1	0.8	4	0.4	2	0.4666666666666667	0.4	6	2	0	0	0	0.6	5	3	0.4666666666666667	7	0.0	1.0	0.050397470287946125	0.518257936249311	0.07865745335038997	0.5672181420353574	0.2088927352449308	0.509712456974751	0.6659233441079114	0.5318260048502774	0	1.0	0.0
3882	0.003854731392576172	0.0010833088938988322	0.0009599331614504696	0.9959213677814948	None	0.2	1	0.3333333333333333	4	0.8	12	0.20987654320987653	0.8	16	12	0	0	0	1.0	9	9	1.1333333333333333	17	0.0	1.0	0.07330734538109557	0.6887922801593617	0.0878738168938809	0.6186968802610243	0.09999999386423794	0.5000000111917859	0.5838110551336814	0.604957933529965	0	0.0625	0.0
1542	None	None	None	None	None	0	0	0	0	0	0	1.0	0	0	0	0	3	0	1.0	1	1	0.06666666666666667	1	0.75	0	0	0	0	0	0	0	0	0	0	0	0
6211	0.016293183004928973	0.0006514423413842531	-0.0006151389829819301	0.9972086756022779	None	0.07692307692307693	1	0.35714285714285715	10	0.6153846153846154	24	0.5061728395061729	0.358974358974359	23	14	17	0	0	1.0	9	9	2.7333333333333334	41	0.0	0.8125	0.23926443425770083	0.7289699815701671	0.002110876149706759	0.5492450184160158	0.09989671897820855	0.500167246719381	0.7258694600956916	0.5977016073326797	0	1.0	0.0
6782	1.872799379127711e-05	2.8043092343167245e-06	2.192815866450616e-07	0.9957691877825267	None	0	0	0.4117647058823529	7	0.4782608695652174	11	0.30864197530864196	0.08695652173913043	6	2	18	0	0	1.0	9	9	1.6666666666666667	25	0.0	0	0.09994759892576828	0.5000817041790918	1.5222823303270757e-05	0.5001942084755897	5.602680556144562e-24	0.5	0.6156491957434994	0.5000919708873546	0	1.0	0.0
6354	None	None	None	None	None	0	0	0.1111111111111111	6	0.8734177215189873	69	1.0	0.11392405063291139	13	9	67	0	0	1.0	9	9	5.4	81	0.0	1.0	-0.05094633697982779	0.648120587697923	6.043337008560854e-08	0.5000021779893736	-0.023173858225137615	0.6448868907033052	0.5956874225283353	0.5992830025772624	0	1.0	0.0
773	None	None	None	None	None	0	0	0.2962962962962963	16	0.6153846153846154	48	0.9876543209876543	0.11538461538461539	20	9	59	0	0	1.0	9	9	5.333333333333333	80	0.0	0.9859154929577465	0.10536989642946315	0.6431769126447497	-0.04294637068473843	0.6625172463489786	0.05917430405723706	0.654202476500479	0.674052960960239	0.6533411930002606	0	1.0	0.0
1161	None	None	None	None	None	0.2	1	0.3333333333333333	4	0.8	12	0.20987654320987653	0.8	16	12	0	0	0	1.0	9	9	1.1333333333333333	17	0.0	1.0	-0.07325197728214274	0.6332265790885369	0.09419741886238395	0.5446505940041696	-0.09339005094707374	0.6493308864049931	0.6985110889411674	0.6099465620086117	0	1.0	0.0
3923	None	None	None	None	None	0.058823529411764705	1	0.21621621621621623	8	0.7924528301886793	42	0.6790123456790124	0.24528301886792453	19	13	35	0	0	1.0	9	9	3.6666666666666665	55	0.0	0.8695652173913043	1.4592251520805679e-05	0.5005810235906959	1.6506284730988535e-15	0.5000000276709691	0.0729518024680246	0.5777818658215763	0.5851371036215488	0.5263088899394853	0	1.0	0.0
4479	0.0023347855908591995	0.0006115574310404519	0.0006087216721470137	0.9969244507131801	None	0.25	1	0.4	4	0.7692307692307693	10	0.23809523809523808	0.7692307692307693	14	10	0	0	0	0.7777777777777778	7	9	1.0	15	0.0	1.0	0.09977143719703103	0.501939354398486	1.3886686247605444e-06	0.500361725152374	-0.04600129350823016	0.5965037523348627	0.6475231670848856	0.5332942180319095	0	1.0	0.0
6722	1.0247668534836818e-10	1.0209673031322602e-12	7.633063038986353e-14	0.9999999999999996	None	0.2	1	0.3333333333333333	4	0.8	12	0.20987654320987653	0.8	16	12	0	0	0	1.0	9	9	1.1333333333333333	17	0.0	1.0	0.061985502078327225	0.5753202552917199	0.00016975970951964257	0.5021884479647399	2.2567512169124802e-12	0.5000000000112668	0.572067199983094	0.5260052925758328	0	1.0	0.0
6588	0.008056375474279355	0.007852968974387151	0.007114222169009528	0.9956918997042978	None	0	0	0.5	7	0.3684210526315789	7	0.3333333333333333	0	1	0	19	0	0	0.7777777777777778	9	7	1.4	21	0.0	0.1111111111111111	0	0	0	0	0	0	0	0	0	0	0
4918	0.00023686571125819901	3.326071211084045e-06	-2.899328754001449e-06	0.9999936867140511	None	0.3333333333333333	1	0.4444444444444444	4	0.7272727272727273	8	0.2653061224489796	0.7272727272727273	12	8	0	0	0	1.0	7	7	0.8666666666666667	13	0.0	0.6666666666666666	0.09965883678767429	0.5007358806462049	0.00022386213833288775	0.5004973277418611	0.037283327523834654	0.6700998738059846	0.6117978704028543	0.5591853616566305	0	1.0	0.0
7145	5.474199279296472e-08	4.8640995476568854e-08	-2.852581791849015e-08	0.9999887969977977	None	0.09090909090909091	1	0.2916666666666667	7	0.6666666666666666	22	0.5555555555555556	0.09090909090909091	7	3	27	15	0	0.7777777777777778	9	7	2.3333333333333335	35	0.2777777777777778	0.4666666666666667	-0.07266315548285762	0.9983743250835702	-0.004136063426554032	0.5001106734394789	2.772787408799452e-25	0.5	0.5825259359052222	0.8947509505412266	1.0	1.0	0.09149660579150853
100	None	None	None	None	None	0.14285714285714285	2	0.4	12	0.5238095238095238	22	0.6875	0.23809523809523808	19	10	24	0	0	1.0	8	8	2.933333333333333	44	0.0	0.7567567567567568	-0.06792755581386344	0.5969574007298999	0.0997532860011199	0.5001551644930277	0.0860843259183455	0.5870135464290901	0.6823813366702907	0.5617709335216101	0	1.0	0.0
5758	0.0	0.0	0.0	1.0	None	0	0	0	0	0	0	1.0	0	0	0	0	0	0	1.0	1	1	0.06666666666666667	1	0.0	0	0	0	0	0	0	0	0	0	0	0	0
3090	None	None	None	None	None	0.043478260869565216	1	0.2916666666666667	14	0.6521739130434783	45	0.8765432098765432	0.18840579710144928	25	13	45	4	0	1.0	9	9	4.733333333333333	71	0.04878048780487805	0.8888888888888888	0.3062441398207007	0.6320760204411858	-0.0999816114047666	0.5052000946711233	-0.19046160846594923	1.0	0.9309239656948443	0.999999922688251	0.96	0.96	0.0
4098	0.0	0.0	0.0	0.9999999999999998	None	0	0	0	0	0	0	1.0	0	0	0	0	4	0	1.0	1	1	0.06666666666666667	1	1.0	0	0	0	0	0	0	0	0	0	0	0	0
6638	2.4955654183921076e-08	2.4947728464702973e-08	2.4337315870968665e-08	0.9999965254854747	None	0.2727272727272727	3	0.375	9	0.6666666666666666	22	0.43209876543209874	0.6666666666666666	31	22	3	0	0	1.0	9	9	2.3333333333333335	35	0.0	0.6153846153846154	-0.021385081550543777	0.6723339303657837	3.233108946390319e-05	0.503062775108199	8.555642370680343e-14	0.5000000001227994	0.5896374415162785	0.5606179773795552	0	0.45161290322580644	0.0
2916	6.984449079775363e-09	6.293082325342148e-09	-1.887809000559031e-10	0.9999993944587402	None	0	0	1.0	1	0	0	1.0	0	1	0	0	1	0	0.5	2	1	0.13333333333333333	2	0.3333333333333333	0	0	0	0	0	0	0	0	0	0	0	0
3456	0.010940816947643485	0.0065094097766631685	0.004976691048965902	0.9956867165360276	None	0	0	0.5	3	0.7142857142857143	5	0.5625	0.7142857142857143	8	5	0	1	0	0.25	8	2	0.6	9	1.0	0.8571428571428571	0.0996394652354424	0.5022756104202784	8.60566400932715e-07	0.5000040972027279	-0.0999892607770542	0.500048284487389	0.6931637707526155	0.5007760019845353	1.0	1.0	0.0
5667	2.1295433767600552e-05	2.3872817638583243e-06	-2.3872045094065084e-06	0.9949380015409957	None	0	0	0.45454545454545453	5	0.42857142857142855	6	0.35555555555555557	0.14285714285714285	4	2	11	0	0	0.5555555555555556	9	5	1.0666666666666667	16	0.0	0.15384615384615385	0.208091445191195	0.5244101277976968	2.0652878563295528e-05	0.5000458179163156	2.813433935583089e-14	0.5000000000001678	0.7272875141975726	0.5081577315933495	0	0.5	0.0
6812	1.1819126486226778e-07	1.0403413592881442e-07	-9.828142148286312e-08	0.9999765863858492	None	0.05555555555555555	1	0.23076923076923078	9	0.7321428571428571	41	0.7160493827160493	0.03571428571428571	7	2	50	8	0	1.0	9	9	3.8666666666666667	58	0.08080808080808081	0.6923076923076923	-0.02437083447914976	0.5012148047504502	-0.019182454131891787	0.6571726785623248	8.137362288663329e-07	0.5000036609119127	0.5529604201770189	0.5544164300270741	1.0	1.0	0.0
572	None	None	None	None	None	0	0	0.26666666666666666	12	0.6615384615384615	43	0.8271604938271605	0.4307692307692308	38	28	28	0	0	1.0	9	9	4.466666666666667	67	0.0	0.9333333333333333	-0.029433093183866353	0.6620963036170383	0.09999537247851897	0.5000025495107283	0.07884411095932457	0.6454547304580764	0.6485144223903567	0.6044224299382255	0	0.9736842105263158	0.0
3500	0.0	0.0	0.0	0.9999999999999998	None	0	0	0	0	0	0	1.0	0	0	0	0	4	0	1.0	1	1	0.06666666666666667	1	1.0	0	0	0	0	0	0	0	0	0	0	0	0
2294	None	None	None	None	None	0	0	0.8	4	0.2	1	0.5833333333333334	0	0	0	6	7	0	0.75	4	3	0.4666666666666667	7	0.4375	0.6666666666666666	0	0	0	0	0	0	0	0	0	0	0
1045	None	None	None	None	None	0	0	0.2	3	0.9	18	0.4074074074074074	0.8	19	16	2	1	0	0.6666666666666666	9	6	1.4666666666666666	22	0.2	1.0	-0.19280608446062933	0.5771833294247274	0.05546986061451018	0.5943433715044025	4.026998811311864e-06	0.5001234445763936	0.7343447384739223	0.557549262847885	0.5263157894736842	1.0	0.0
7183	None	None	None	None	None	0.13043478260869565	3	0.2916666666666667	14	0.6811594202898551	47	0.8765432098765432	0.42028985507246375	42	29	28	1	0	1.0	9	9	4.733333333333333	71	0.02127659574468085	0.9032258064516129	-0.09934108727214316	0.5037381393861411	1.0225892407219462e-06	0.5002107668688608	4.1081398434164544e-14	0.5000000000615665	0.6149809748001533	0.5013163222852031	0.9761904761904762	1.0	0.0
4950	0.0	0.0	0.0	1.0	None	0	0	0	0	0	0	1.0	0	0	0	0	0	0	1.0	1	1	0.06666666666666667	1	0.0	0	0	0	0	0	0	0	0	0	0	0	0
2464	None	None	None	None	None	0.5	1	0.5714285714285714	4	0.625	5	0.3333333333333333	0.625	9	5	0	0	0	0.8333333333333334	5	6	0.6666666666666666	10	0.0	1.0	-0.09999979493295187	0.5000019615692014	-0.0561874066322941	0.5389478232453949	1.1520402036860276e-06	0.5000024722775857	0.6011510384054926	0.5130075044364121	0	0.1111111111111111	0.0
2842	1.823299562322304e-08	1.493802350886498e-08	-5.131509100011729e-09	0.9999970798702299	None	0	0	0.5	1	1.0	1	1.0	0	0	0	2	5	0	0.3333333333333333	3	1	0.2	3	0.625	0	0	0	0	0	0	0	0	0	0	0	0
5188	3.906525998930422e-09	3.863901433767491e-09	3.708166301420057e-09	0.9999998656442919	None	0	0	0	0	0	0	1.0	0	0	0	0	1	0	1.0	1	1	0.06666666666666667	1	0.25	0	0	0	0	0	0	0	0	0	0	0	0
1615	None	None	None	None	None	0	0	0.5	2	0.75	3	0.6	0.75	5	3	0	2	0	0.4	2	5	0.4	6	1.0	0	7.275626460355598e-07	0.500132630624312	0.03769482643240901	0.5475252479059102	0.08692261780784714	0.5169004654793534	0.5945414166260262	0.5215561928818226	1.0	0.8	0.0
7285	0.0	0.0	0.0	0.9999999999999998	None	0	0	0	0	0	0	1.0	0	0	0	0	4	0	1.0	1	1	0.06666666666666667	1	1.0	0	0	0	0	0	0	0	0	0	0	0	0
1459	None	None	None	None	None	0	0	0.3	3	0.6666666666666666	8	0.56	0.16666666666666666	2	2	11	7	0	1.0	5	5	0.9333333333333333	14	0.2692307692307692	0	-0.09999951000843879	0.500000990248806	1.3147225122948762e-08	0.5000000294522841	-0.09105921400668035	0.5302084022755476	0.6117666739393254	0.5100807198367938	0.0	0	0.0
1175	None	None	None	None	None	0	0	0.5	2	0.75	3	1.0	0.75	5	3	0	0	0	0.16666666666666666	1	6	0.4	6	0.0	0.4	0.0939194063387356	0.5166332680448922	0.11516194784240455	0.5069939965977229	0.0833988100349432	0.5476570464636803	0.5459234536291329	0.5237940196942296	0	0	0.0
4485	0.0	0.0	0.0	1.0	None	0	0	0	0	0	0	1.0	0	0	0	0	0	0	1.0	1	1	0.06666666666666667	1	0.0	0	0	0	0	0	0	0	0	0	0	0	0
1212	None	None	None	None	None	0	0	0.25	1	1.0	3	1.0	1.0	4	3	0	0	0	0.2	5	1	0.3333333333333333	5	0.0	0	0.13992918393645976	0.5726460933805146	0.020035793049574133	0.5854701235731266	-0.16057529315079702	0.6339255641657827	0.7750828162593512	0.5976477177835916	0	1.0	0.0
2860	1.04309898782213e-07	8.442988641243885e-08	2.606343079270512e-08	0.999978575134919	None	0	0	0.038461538461538464	2	0.9736842105263158	74	0.9629629629629629	0	0	0	77	0	0	1.0	9	9	5.2	78	0.0	0.9565217391304348	0	0	0	0	0	0	0	0	0	0	0
4345	0.0010011136684258705	1.3627027228181315e-05	-1.3611394676040456e-05	0.9979178292056086	None	0.2	1	0.3333333333333333	4	0.8	12	0.20987654320987653	0.8	16	12	0	0	0	1.0	9	9	1.1333333333333333	17	0.0	1.0	0.06262352243827751	0.6288434362050607	0.015147383031593289	0.5698597498248	0.00995120136384527	0.6564598091273549	0.5948932791965558	0.6190139118572985	0	1.0	0.0
7088	1.0171346489413046e-08	9.697273534009784e-09	-9.697253774351274e-09	0.9999989679343161	None	0	0	1.0	1	0	0	1.0	0	0	0	1	6	0	0.5	1	2	0.13333333333333333	2	1.0	0	0	0	0	0	0	0	0	0	0	0	0
4785	0.008025760098855599	0.007889549161193313	0.007188758333173086	0.9956454506832162	None	0	0	0.5	7	0.3684210526315789	7	0.3333333333333333	0	1	0	19	0	0	0.7777777777777778	9	7	1.4	21	0.0	0.1111111111111111	0	0	0	0	0	0	0	0	0	0	0
5925	1.0443975408714154e-08	9.469486778359417e-09	2.3462531494660183e-10	0.9999989340532573	None	0	0	1.0	1	0	0	1.0	0	0	0	1	6	0	0.5	2	1	0.13333333333333333	2	1.0	0	0	0	0	0	0	0	0	0	0	0	0
2424	None	None	None	None	None	0.1111111111111111	1	0.4	8	0.6071428571428571	17	0.47619047619047616	0.42857142857142855	18	12	11	4	0	0.7777777777777778	9	7	2.0	30	0.2	0.64	0.07351402694607856	0.5911414058845986	0.09942192466591823	0.5015418906557547	-0.08130004479929082	0.5752697478223446	0.6822330057559255	0.5562803432103376	1.0	1.0	0.0
2581	0.0	0.0	0.0	0.9999999999999998	None	0	0	0	0	0	0	1.0	0	0	0	0	4	0	1.0	1	1	0.06666666666666667	1	1.0	0	0	0	0	0	0	0	0	0	0	0	0
3820	2.056292670949872e-05	4.615172861463e-06	3.1919714557543435e-08	0.9985656653508874	None	0.2	1	0.3333333333333333	4	0.8	12	0.20987654320987653	0.8	16	12	0	0	0	1.0	9	9	1.1333333333333333	17	0.0	1.0	2.0149718211909514e-09	0.5000027215690477	0.05825297600989884	0.5842706120885266	-0.0064776747576998335	0.5458855034455693	0.571085879329354	0.543589108333849	0	1.0	0.0
4208	0.00041409619494171774	5.585689229343221e-07	-4.6399550371560405e-07	0.9999281545804914	None	0	0	0.3333333333333333	3	0.8181818181818182	9	0.28888888888888886	0.8181818181818182	12	9	0	1	0	0.5555555555555556	5	9	0.8666666666666667	13	1.0	1.0	-0.08236600563113967	0.5262529869678921	0.21497594097349956	0.5404041734600097	0.5018890646574088	0.6541372279190074	0.9183990280995411	0.5747972320396817	1.0	1.0	0.0
843	None	None	None	None	None	0.25	1	0.4	4	0.7692307692307693	10	0.23809523809523808	0.7692307692307693	14	10	0	0	0	0.7777777777777778	9	7	1.0	15	0.0	1.0	0.029051145275047034	0.6731415788107452	0.029692247515251298	0.5631651230147975	-0.09799255928652284	0.5455405128068606	0.6560641485988665	0.5954089049670387	0	0.7142857142857143	0.0
4096	0.0	0.0	0.0	0.9999999999999998	None	0	0	0	0	0	0	1.0	0	0	0	0	4	0	1.0	1	1	0.06666666666666667	1	1.0	0	0	0	0	0	0	0	0	0	0	0	0
3377	1.5675880830481783e-05	1.0094723598051571e-05	5.6806187669460214e-06	0.9951140743580404	None	0	0	0.26666666666666666	4	0.75	15	0.7333333333333333	0.1	3	2	18	8	0	0.8333333333333334	5	6	1.4666666666666666	22	0.20512820512820512	0.11764705882352941	0.08994095226546259	0.5337917396286146	0.08980537183443968	0.5118758209849341	1.634500026189423e-12	0.5000000000034663	0.5993193668028604	0.5152357432716463	1.0	1.0	0.0
802	None	None	None	None	None	0	0	0.3	3	0.75	9	0.5833333333333334	0	0	0	13	12	0	0.6666666666666666	6	4	0.9333333333333333	14	0.4	0.5	0	0	0	0	0	0	0	0	0	0	0
3726	0.0003058461876049575	3.688495584597927e-06	3.6879998120605233e-06	0.9998632383217861	None	0.041666666666666664	1	0.14	7	0.8472222222222222	61	0.9135802469135802	0.05555555555555555	9	4	64	7	0	1.0	9	9	4.933333333333334	74	0.05511811023622047	0.9552238805970149	0.3835582893112301	0.6529709969270843	0.15955934509080616	0.6250936954123167	0.08591408466456818	0.5131430109599109	0.7779669180808045	0.5983619769862611	1.0	1.0	0.3449343456409521
3775	0.0	0.0	0.0	0.9999999999999998	None	0	0	0	0	0	0	1.0	0	0	0	0	4	0	1.0	1	1	0.06666666666666667	1	1.0	0	0	0	0	0	0	0	0	0	0	0	0
6057	0.0	0.0	0.0	0.9999999999999998	None	0	0	0	0	0	0	1.0	0	0	0	0	4	0	1.0	1	1	0.06666666666666667	1	1.0	0	0	0	0	0	0	0	0	0	0	0	0
855	None	None	None	None	None	0	0	0.058823529411764705	2	0.9583333333333334	46	0.7936507936507936	0	0	0	49	9	0	0.7777777777777778	7	9	3.3333333333333335	50	0.08823529411764706	0.8444444444444444	0	0	0	0	0	0	0	0	0	0	0
6870	0.0	0.0	0.0	1.0	None	0	0	0	0	0	0	1.0	0	0	0	0	0	0	1.0	1	1	0.06666666666666667	1	0.0	0	0	0	0	0	0	0	0	0	0	0	0
4543	0.0013430711745163817	0.0006563560481688606	-0.00010681262970949072	0.9978241937785794	None	0.25	1	0.4	4	0.75	9	0.25925925925925924	0.75	13	9	0	0	0	0.6666666666666666	6	9	0.9333333333333333	14	0.0	1.0	0.09997146450917924	0.5001665518496516	0.028755757275920883	0.6609855335181148	-0.09999968332594367	0.5000084995581425	0.7045843941844082	0.5554698522672561	0	1.0	0.0
3344	0.0015064652792296023	0.0006138521605692916	-0.0006138213712217384	0.99412423988286	None	0	0	0.35	7	0.5714285714285714	16	0.8571428571428571	0.14285714285714285	9	4	20	9	0	0.7142857142857143	7	5	2.0	30	0.23076923076923078	0.4	-0.0999999970780815	0.5000019739583977	1.7083262818312919e-06	0.5081993821553782	0.039861314982813756	0.5030968742931553	0.642981945026237	0.5037662638059058	1.0	1.0	0.0
2610	3.873483265509555e-09	3.87867768779044e-09	-3.805730122493934e-09	0.9999998451337312	None	0	0	0	0	0	0	1.0	0	0	0	0	1	0	1.0	1	1	0.06666666666666667	1	0.25	0	0	0	0	0	0	0	0	0	0	0	0
7203	0.00800984026270447	0.00801011296426034	0.007264153087788883	0.9956826028985345	None	0	0	0.5	7	0.3684210526315789	7	0.3333333333333333	0	1	0	19	0	0	0.7777777777777778	9	7	1.4	21	0.0	0.1111111111111111	0	0	0	0	0	0	0	0	0	0	0
4316	0.0	0.0	0.0	0.9999999999999998	None	0	0	0	0	0	0	1.0	0	0	0	0	4	0	1.0	1	1	0.06666666666666667	1	1.0	0	0	0	0	0	0	0	0	0	0	0	0
4073	0.0	0.0	0.0	1.0	None	0	0	0	0	0	0	1.0	0	0	0	0	0	0	1.0	1	1	0.06666666666666667	1	0.0	0	0	0	0	0	0	0	0	0	0	0	0
5457	0.0	0.0	0.0	1.0	None	0	0	0	0	0	0	1.0	0	0	0	0	0	0	1.0	1	1	0.06666666666666667	1	0.0	0	0	0	0	0	0	0	0	0	0	0	0
795	None	None	None	None	None	0	0	0.2727272727272727	6	0.6774193548387096	21	0.7333333333333333	0	5	0	27	8	0	0.5555555555555556	5	9	2.2	33	0.1509433962264151	0.6666666666666666	0	0	0	0	0	0	0	0	0	0	0
1534	None	None	None	None	None	0	0	0.25	1	1.0	3	1.0	1.0	4	3	0	3	0	0.2	5	1	0.3333333333333333	5	1.0	0	0.13259951322539892	0.6382946614014554	0.05565328269735257	0.541376601536941	0.17660010031849158	0.5747956421385807	0.6504790361539272	0.5854288859896326	1.0	1.0	0.0
3695	0.0002576037955134457	7.399348719105566e-07	-7.376540771746387e-07	0.9975920685064237	None	0	0	0.6666666666666666	2	0.0	0	0.6666666666666666	0	2	0	1	4	0	0.6666666666666666	2	3	0.26666666666666666	4	1.0	0	0	0	0	0	0	0	0	0	0	0	0
5418	0.0018743938724505224	0.0005009004263452073	0.0001346312832827879	0.9971662840626664	None	0	0	0.3333333333333333	2	0.8333333333333334	5	1.0	0.8333333333333334	7	5	0	2	0	0.125	1	8	0.5333333333333333	8	1.0	0.8571428571428571	0.02832459165904285	0.5391420985537603	-0.0993085143505982	0.5192304332492333	-0.08328073705392491	0.6112477463580486	0.624977896606672	0.5569525240084355	1.0	1.0	0.0
1443	None	None	None	None	None	0	0	0.3333333333333333	2	0.8571428571428571	6	0.36	0.8571428571428571	8	6	0	2	0	1.0	5	5	0.6	9	1.0	0	-0.037830353079538415	0.5078037764524985	-0.5806621459796695	0.9999990208994539	0.029130311972552843	0.5920312574256835	0.9678682585685926	0.9913947389316897	1.0	1.0	0.638904439860277
7113	0.0	0.0	0.0	1.0	None	0	0	0	0	0	0	1.0	0	0	0	0	0	0	1.0	1	1	0.06666666666666667	1	0.0	0	0	0	0	0	0	0	0	0	0	0	0
2069	None	None	None	None	None	0	0	0.5	3	0.6666666666666666	4	0.4444444444444444	0.6666666666666666	7	4	0	1	0	0.5	3	6	0.5333333333333333	8	1.0	0.4	0.4064993306885091	0.6595867432076596	-0.06569604803305842	0.5885005192748273	0.058407813630738416	0.500799702719353	0.873180284045559	0.584386621812885	0.0	0	0.0
1010	None	None	None	None	None	0	0	0	0	0	0	1.0	0	0	0	0	0	0	1.0	1	1	0.06666666666666667	1	0.0	0	0	0	0	0	0	0	0	0	0	0	0
4698	1.7132977898275155e-05	2.3062542084704647e-06	-2.3057015048345584e-06	0.9947802320168414	None	0	0	0.2727272727272727	9	0.7021276595744681	33	0.7777777777777778	0.0851063829787234	11	4	37	5	0	0.7777777777777778	9	7	3.2666666666666666	49	0.07042253521126761	0.9047619047619048	0.05828175580021222	0.6540838221376791	0.09798811473304972	0.5445196426622779	9.704005868594383e-09	0.5000000179934008	0.6088099712500747	0.5675503360041798	1.0	1.0	0.0
5162	0.0	0.0	0.0	1.0	None	0	0	0	0	0	0	1.0	0	0	0	0	0	0	1.0	1	1	0.06666666666666667	1	0.0	0	0	0	0	0	0	0	0	0	0	0	0
7456	0.0	0.0	0.0	1.0	None	0	0	0	0	0	0	1.0	0	0	0	0	0	0	1.0	1	1	0.06666666666666667	1	0.0	0	0	0	0	0	0	0	0	0	0	0	0
5958	0.0003883630845344241	1.2239753278727705e-06	-4.594339404626086e-07	0.9999986020327928	None	0.25	1	0.36363636363636365	4	0.7857142857142857	11	0.2222222222222222	0.7857142857142857	15	11	0	0	0	0.8888888888888888	9	8	1.0666666666666667	16	0.0	1.0	-0.08818845119309299	0.5367587380438754	0.07957456509917946	0.5886773647505923	0.1714395994947663	0.5120130848627372	0.7461508315543003	0.5460245675042809	0	1.0	0.0
4379	5.666808640633264e-06	2.013919409132137e-06	-2.0139165574894827e-06	0.9994134722575398	None	0	0	0.5	3	0.6666666666666666	4	0.4	0.6666666666666666	7	4	0	0	0	0.8	4	5	0.5333333333333333	8	0.0	0.6666666666666666	0.09998953616856365	0.5000031288369367	2.81743741896068e-12	0.5000000013750332	1.0708315790167022e-24	0.5	0.6157044623767087	0.50000104340399	0	1.0	0.0
15	None	None	None	None	None	0	0	0	0	0	0	1.0	0	0	0	0	0	0	1.0	1	1	0.06666666666666667	1	0.0	0	0	0	0	0	0	0	0	0	0	0	0
4029	0.00805987761783455	0.002663524981831471	0.0024109391256671043	0.9924481610611002	None	0.2	1	0.3333333333333333	4	0.8	12	0.20987654320987653	0.8	16	12	0	0	0	1.0	9	9	1.1333333333333333	17	0.0	1.0	0.12786904669226012	0.5799075554186421	0.17088858935148638	0.5526323848645954	0.7196673739564066	0.6663486992183469	0.9394305202020874	0.6007219907932574	0	0.375	0.0
6521	0.007797236904671773	0.00811519598983919	0.007417219049965845	0.9956219911712052	None	0	0	0.5	7	0.3684210526315789	7	0.3333333333333333	0	1	0	19	0	0	0.7777777777777778	9	7	1.4	21	0.0	0.1111111111111111	0	0	0	0	0	0	0	0	0	0	0
6161	0.008584090944977517	0.005004281935740179	0.002198857968336974	0.9968274970876889	None	0.25	1	0.4	4	0.75	9	0.25925925925925924	0.75	13	9	0	0	0	0.6666666666666666	6	9	0.9333333333333333	14	0.0	1.0	0.011184563154813204	0.5132403111920981	-0.0002684892560872093	0.5837945999656189	-0.09925698101362725	0.5213195966348227	0.6230613006420744	0.5396394781699514	0	1.0	0.0
3549	3.9317905459637705e-05	2.7228136986917136e-07	9.97173949941935e-08	0.9999988171835255	None	0	0	0.75	3	0.3333333333333333	1	0.5555555555555556	0.3333333333333333	4	1	0	1	0	1.0	3	3	0.3333333333333333	5	1.0	1.0	0.09278271606962134	0.5056182772762838	0.00035796298315138585	0.506491944790276	-0.09998538872952496	0.500248993233315	0.6872789293369466	0.5041198456396975	0.0	0	0.0
4942	0.010523277350968254	0.006976093596717504	0.005314793926364855	0.9954914710576619	None	0	0	0.5	3	0.7142857142857143	5	0.5625	0.7142857142857143	8	5	0	1	0	0.25	8	2	0.6	9	1.0	0.8571428571428571	0.0996394652354424	0.5022756104202784	8.60566400932715e-07	0.5000040972027279	-0.0999892607770542	0.500048284487389	0.6931637707526155	0.5007760019845353	1.0	1.0	0.0
3389	1.2462731771785437e-07	1.1896749826808616e-07	4.364447772112718e-11	0.99998424320948	None	0	0	0.018518518518518517	1	1.0	79	1.0	0	0	0	80	0	0	1.0	9	9	5.4	81	0.0	1.0	0	0	0	0	0	0	0	0	0	0	0
238	None	None	None	None	None	0.25	1	0.4	4	0.7692307692307693	10	0.23809523809523808	0.7692307692307693	14	10	0	0	0	0.7777777777777778	9	7	1.0	15	0.0	1.0	0.055524453007896414	0.5811483052545927	0.16340481344592095	0.6182440479815574	0.019612513424170988	0.6295058496199468	0.6718524378692952	0.6098216915912684	0	0	0.0
2855	0.0	0.0	0.0	0.9999999999999998	None	0	0	0	0	0	0	1.0	0	0	0	0	4	0	1.0	1	1	0.06666666666666667	1	1.0	0	0	0	0	0	0	0	0	0	0	0	0
2929	6.7740069089273e-09	6.644274401916576e-09	-3.5490439692030236e-09	0.9999996573808899	None	1.0	1	1.0	4	0.0	0	0.5555555555555556	0	3	0	1	2	0	1.0	3	3	0.3333333333333333	5	0.6666666666666666	1.0	0	0	0	0	0	0	0	0	0	0	0
7185	None	None	None	None	None	0	0	0.38461538461538464	5	0.6470588235294118	11	0.6333333333333333	0.29411764705882354	7	5	11	13	0	0.8333333333333334	6	5	1.2666666666666666	19	0.5416666666666666	0.2857142857142857	-0.0572433387242439	0.6149337761037449	0.05184495568937875	0.5550134074499531	7.197387161763225e-20	0.5	0.6095766008293089	0.5571695080047275	1.0	1.0	0.0
2775	3.9245482941082654e-05	6.1262877274405174e-06	6.1262468482970735e-06	0.991916246887827	None	0	0	0.2	2	0.8333333333333334	10	0.5185185185185185	0	0	0	13	0	0	0.3333333333333333	9	3	0.9333333333333333	14	0.0	0.6666666666666666	0	0	0	0	0	0	0	0	0	0	0
1338	None	None	None	None	None	0	0	0.21428571428571427	9	0.7333333333333333	44	0.7654320987654321	0.16666666666666666	17	10	44	1	0	1.0	9	9	4.133333333333334	62	0.011764705882352941	0.8363636363636363	0.06155837523959471	0.5779675193070775	-0.17368055621840756	0.9999994977432864	0.00039842932217769327	0.5680404693156157	0.7393464108593354	0.9935089367158805	1.0	0.8823529411764706	0.0
1749	None	None	None	None	None	0	0	0	0	0	0	1.0	0	0	0	0	0	0	1.0	1	1	0.06666666666666667	1	0.0	0	0	0	0	0	0	0	0	0	0	0	0
4350	0.00018363890512191212	6.064015810925293e-07	-5.153030674188995e-07	0.9999890029775781	None	0	0	0.3333333333333333	2	0.8571428571428571	6	0.36	0.8571428571428571	8	6	0	1	0	1.0	5	5	0.6	9	0.5	0	0.09987362163743829	0.5002707597579438	0.0001580674917056881	0.5004625393861668	-0.09994766688286705	0.500262632709503	0.6933340599758618	0.5003319772966096	1.0	1.0	0.0
1819	None	None	None	None	None	0	0	0.038461538461538464	2	0.9733333333333334	73	0.9506172839506173	0.013333333333333334	2	1	74	0	0	1.0	9	9	5.133333333333334	77	0.0	0.9411764705882353	0.08141726402208015	0.5460555402573241	-0.0999129321063544	0.5001542020718794	0.04318361655126642	0.5050745338759263	0.6865409666314155	0.5171317476438922	0	1.0	0.0
1214	None	None	None	None	None	0	0	0.42857142857142855	3	0.75	6	0.3333333333333333	0.75	9	6	0	1	0	0.8333333333333334	6	5	0.6666666666666666	10	1.0	0.4	0.008257838603758085	0.6539437168633178	-0.04879271425042656	0.5265208116318268	0.04636174780336461	0.5601437516463359	0.6069621715675027	0.5813009198594108	0.0	0	0.0
2872	0.0	0.0	0.0	0.9999999999999998	None	0	0	0	0	0	0	1.0	0	0	0	0	4	0	1.0	1	1	0.06666666666666667	1	1.0	0	0	0	0	0	0	0	0	0	0	0	0
6551	None	None	None	None	None	0.25	1	0.6	6	0.3333333333333333	4	0.5833333333333334	0.16666666666666666	7	2	6	0	0	0.6666666666666666	6	4	0.9333333333333333	14	0.0	0.6666666666666666	0.048087734789907764	0.6860679015235007	0.002368454423675488	0.5441232281566025	5.198540092252805e-16	0.5000000000000042	0.6094566077660132	0.5792229555180255	0	0.8571428571428571	0.0
5675	0.0	0.0	0.0	0.9999999999999998	None	0	0	0	0	0	0	1.0	0	0	0	0	4	0	1.0	1	1	0.06666666666666667	1	1.0	0	0	0	0	0	0	0	0	0	0	0	0
14	None	None	None	None	None	0	0	0.3103448275862069	9	0.6585365853658537	27	0.5972222222222222	0.1951219512195122	15	8	27	0	0	0.8888888888888888	8	9	2.8666666666666667	43	0.0	0.8	1.1949640552099967e-11	0.5000001846607559	0.11811820949006979	0.9984021836846957	0.08663048363808439	0.5594677542745667	0.8554892299742642	0.902516786171476	0	0.9333333333333333	0.0
5110	None	None	None	None	None	0	0	0.3333333333333333	7	0.5862068965517241	17	0.5740740740740741	0.1724137931034483	8	5	22	19	0	0.6666666666666666	9	6	2.066666666666667	31	0.4222222222222222	0.7272727272727273	-0.02168387346925076	0.6535441862103116	1.6874521877232826e-05	0.5001506567932981	0.006928932105898952	0.5073724705579739	0.5730262887312303	0.5551702423502429	1.0	0.75	0.3112697625826806
3874	None	None	None	None	None	0.07692307692307693	1	0.4827586206896552	14	0.4146341463414634	17	0.6825396825396826	0.3170731707317073	26	13	16	0	0	0.7777777777777778	9	7	2.8666666666666667	43	0.0	0.918918918918919	-0.02392046122419588	0.6318691952116683	-0.0999845372762777	0.5016629587399676	0.05775905810617443	0.5853548927550157	0.6662214392144352	0.5737653312864988	0	1.0	0.0
4804	None	None	None	None	None	0	0	0.28846153846153844	15	0.631578947368421	48	0.9629629629629629	0.18421052631578946	24	14	53	1	0	1.0	9	9	5.2	78	0.01	0.9855072463768116	0.004018868333213981	0.6403293657422325	1.783075305390036e-11	0.5000285660271924	0.2376132507680888	0.716881116478484	0.7519668084461979	0.6229254151831408	1.0	1.0	0.0
3548	0.00010895546379702226	4.6173507821097335e-07	2.2027140888480177e-07	0.9999905463455563	None	0	0	0.42857142857142855	3	0.75	6	0.3333333333333333	0.75	9	6	0	0	0	0.8333333333333334	6	5	0.6666666666666666	10	0.0	0.4	0.013968803362178723	0.650343107191771	0.019739996852816043	0.562788481998547	0.02276640968385272	0.6115946597148791	0.5587481465341421	0.6088192214134256	0	0	0.0
3023	1.2066964379185683e-05	2.9618896102406837e-06	-2.9617557949765148e-06	0.9949500551565025	None	0	0	0.06896551724137931	2	0.9512195121951219	39	0.7962962962962963	0	0	0	42	3	0	0.6666666666666666	9	6	2.8666666666666667	43	0.03409090909090909	0.7894736842105263	0	0	0	0	0	0	0	0	0	0	0
70	None	None	None	None	None	0	0	0.38461538461538464	5	0.5882352941176471	10	0.35185185185185186	0.35294117647058826	9	6	9	6	0	0.6666666666666666	6	9	1.2666666666666666	19	0.3157894736842105	0.4444444444444444	0.05701959757880174	0.5152111157276484	0.09993593287162168	0.5004715123707963	0.20929387186276588	0.5948487228321842	0.6504669185136259	0.5371643226283539	0.9444444444444444	0.7777777777777778	0.03245682066172809
4476	0.011028187029920746	0.0097734264430151	0.0067182074068579635	0.9992481558499469	None	0.13333333333333333	2	0.4375	14	0.5111111111111111	23	0.5802469135802469	0.28888888888888886	27	13	19	8	0	1.0	9	9	3.1333333333333333	47	0.2857142857142857	0.6666666666666666	0.09951406963034348	0.5038081753877804	0.0027188053739386105	0.5504068787242228	-0.09999843203065686	0.5000081145095044	0.6933833737762749	0.5181237428907524	1.0	1.0	0.0
1809	None	None	None	None	None	0	0	0	0	0	0	1.0	0	0	0	0	4	0	1.0	1	1	0.06666666666666667	1	1.0	0	0	0	0	0	0	0	0	0	0	0	0
522	None	None	None	None	None	0	0	0.3076923076923077	4	0.7058823529411765	12	0.6333333333333333	0	0	0	18	15	0	0.8333333333333334	5	6	1.2666666666666666	19	0.375	0.14285714285714285	0	0	0	0	0	0	0	0	0	0	0
476	None	None	None	None	None	0	0	0.3333333333333333	3	0.8181818181818182	9	0.28888888888888886	0.8181818181818182	12	9	0	0	0	0.5555555555555556	9	5	0.8666666666666667	13	0.0	1.0	-0.24951236759930975	0.9999999979046008	0.07916273388125747	0.5804688157780084	0.043855833000498154	0.6797012530474212	0.9558810719359367	0.9991071568519284	0	1.0	0.0
5369	0.0004343245210217473	1.9167000745289584e-06	-1.7412542115120572e-06	0.9999998122710647	None	0.2	1	0.3333333333333333	4	0.8	12	0.20987654320987653	0.8	16	12	0	0	0	1.0	9	9	1.1333333333333333	17	0.0	1.0	0.010492887724222898	0.6400936134058168	-0.07431681612977321	0.572731256612694	0.09999878613533397	0.5000007680589456	0.6864539208394518	0.5718963226281074	0	1.0	0.0
1625	None	None	None	None	None	0	0	0	0	0	0	1.0	0	0	0	0	0	0	1.0	1	1	0.06666666666666667	1	0.0	0	0	0	0	0	0	0	0	0	0	0	0
4803	0.0	0.0	0.0	0.9999999999999998	None	0	0	0	0	0	0	1.0	0	0	0	0	4	0	1.0	1	1	0.06666666666666667	1	1.0	0	0	0	0	0	0	0	0	0	0	0	0
6160	1.4727311795437153e-07	1.2767862122396368e-07	1.2358003111848173e-07	0.9999801371427852	None	0	0	0.1388888888888889	5	0.8431372549019608	43	0.654320987654321	0	2	0	50	6	0	1.0	9	9	3.533333333333333	53	0.058823529411764705	0.625	0	0	0	0	0	0	0	0	0	0	0
6817	None	None	None	None	None	0.1111111111111111	1	0.55	11	0.32142857142857145	9	0.6666666666666666	0.21428571428571427	16	6	13	1	0	0.5555555555555556	5	9	2.0	30	0.05	0.56	0.06762858930090984	0.6507156563334582	6.63827544968593e-05	0.5144061760678111	0.031034395891177385	0.5889165995557626	0.5898598607840676	0.5857536635719665	1.0	1.0	0.0
2704	0.0001470840842561272	7.666920999677899e-06	3.7716604480386386e-06	0.9988139133355839	None	0	0	0.42857142857142855	3	0.75	6	0.3333333333333333	0.75	9	6	0	1	0	0.8333333333333334	5	6	0.6666666666666666	10	1.0	0.4	2.145551582534755e-07	0.5000053440524602	2.6432588292468855e-10	0.5000000163082476	-0.06035482157490235	0.5939012222407959	0.5706559921214134	0.5316358514063736	0.8888888888888888	1.0	0.0
3683	0.0	0.0	0.0	1.0	None	0	0	0	0	0	0	1.0	0	0	0	0	0	0	1.0	1	1	0.06666666666666667	1	0.0	0	0	0	0	0	0	0	0	0	0	0	0
1762	None	None	None	None	None	0	0	1.0	1	0	0	1.0	0	1	0	0	0	0	0.5	2	1	0.13333333333333333	2	0.0	0	0	0	0	0	0	0	0	0	0	0	0
4072	0.009565243332514942	0.0047376606270189145	0.004609518225595792	0.9821025080605988	None	0.2	1	0.3333333333333333	4	0.8	12	0.20987654320987653	0.8	16	12	0	0	0	1.0	9	9	1.1333333333333333	17	0.0	1.0	0.33297671880361157	0.6651980111267514	0.04073317476502127	0.5871843271077491	0.09999079481367104	0.5000470510492278	0.7867491525515753	0.5857339063202643	0	1.0	0.0
7034	7.88118623340467e-06	6.693093099927274e-06	6.363196092240351e-07	0.9996707136631664	None	0	0	0.3333333333333333	4	0.6	9	0.9444444444444444	0.13333333333333333	4	2	12	7	0	0.2222222222222222	9	2	1.1333333333333333	17	0.2692307692307692	0.9333333333333333	8.49496302557019e-05	0.5001055542616318	0.0005448450666265858	0.5143701820355419	0.09013491575810502	0.5050848244072838	0.6021239559276687	0.5065211950698566	1.0	1.0	0.0
375	None	None	None	None	None	0	0	0.07317073170731707	3	0.9322033898305084	55	0.8472222222222222	0	0	0	60	9	0	0.8888888888888888	8	9	4.066666666666666	61	0.07258064516129033	0.9056603773584906	0	0	0	0	0	0	0	0	0	0	0
3041	5.6937803903733174e-05	3.7394276572238506e-07	-3.600451397206825e-07	0.9999961624464838	None	0.25	1	0.4	4	0.75	9	0.25925925925925924	0.75	13	9	0	0	0	0.6666666666666666	9	6	0.9333333333333333	14	0.0	1.0	1.461682294498819e-19	0.5083449333761814	0.06449609010561315	0.592378537367246	0.004334734306392112	0.5666866125493831	0.5854320088756111	0.5560579092706766	0	0.07692307692307693	0.0
5010	2.14766731737778e-09	1.8995911007666235e-09	1.731758011429809e-09	0.9999996666127494	None	0.2	1	0.3333333333333333	4	0.8	12	0.20987654320987653	0.8	16	12	0	0	0	1.0	9	9	1.1333333333333333	17	0.0	1.0	0.0004580127514083824	0.5169321725835596	0.0022348620483114917	0.5686773087476371	1.496180509782421e-05	0.5000785024659886	0.5146679760395186	0.5286789246258439	0	1.0	0.0
7290	0.0	0.0	0.0	1.0	None	0	0	0	0	0	0	1.0	0	0	0	0	0	0	1.0	1	1	0.06666666666666667	1	0.0	0	0	0	0	0	0	0	0	0	0	0	0
2952	3.867840175506844e-07	3.2156558330534776e-07	1.2537951053124138e-07	0.9998743981442632	None	0	0	0.5	3	0.5	3	0.6666666666666666	0.3333333333333333	5	2	2	3	0	0.75	4	3	0.5333333333333333	8	0.6	0	0.09096739210491286	0.5311221883709657	-0.030676305446823045	0.5245005460803503	-0.015785664761036072	0.506040026510878	0.6339801304161398	0.5205627220095138	1.0	1.0	0.0
330	None	None	None	None	None	0	0	0	0	0	0	1.0	0	0	0	0	0	0	1.0	1	1	0.06666666666666667	1	0.0	0	0	0	0	0	0	0	0	0	0	0	0
7255	1.6259837355623192e-05	6.576753011565386e-06	-5.906083627627826e-06	0.9949610325780942	None	0	0	0.15384615384615385	4	0.8378378378378378	31	0.6190476190476191	0	1	0	37	0	0	0.7777777777777778	9	7	2.6	39	0.0	0.5882352941176471	0	0	0	0	0	0	0	0	0	0	0
5709	1.8824863700286392e-05	6.679105620959564e-06	-6.678665186680231e-06	0.9984864796614796	None	0	0	0.5	2	0.6666666666666666	2	0.625	0.6666666666666666	4	2	0	1	0	0.5	2	4	0.3333333333333333	5	0.5	0	0.09991206777264645	0.5008263903937681	-0.031782686314821146	0.5095047453749699	0.03149510029450206	0.5976230239737563	0.6370113011423676	0.5363441112150862	0.0	0	0.0
7323	1.3634408393561834e-08	1.2491018067650812e-08	-8.548847565338587e-09	0.9999981096074305	None	0	0	1.0	2	0.0	0	0.75	0	0	0	2	7	0	1.0	2	2	0.2	3	0.875	0	0	0	0	0	0	0	0	0	0	0	0
5488	0.008031983095069157	0.007875584308397002	0.007195658149749654	0.99562460635482	None	0	0	0.5	7	0.3684210526315789	7	0.3333333333333333	0	1	0	19	0	0	0.7777777777777778	9	7	1.4	21	0.0	0.1111111111111111	0	0	0	0	0	0	0	0	0	0	0
6084	0.0017322240320892617	0.00023197847777699031	8.901893510279639e-05	0.997539028961959	None	0	0	0.3333333333333333	2	0.8333333333333334	5	1.0	0.8333333333333334	7	5	0	2	0	0.125	1	8	0.5333333333333333	8	1.0	0.8571428571428571	0.02832459165904285	0.5391420985537603	-0.0993085143505982	0.5192304332492333	-0.08328073705392491	0.6112477463580486	0.624977896606672	0.5569525240084355	1.0	1.0	0.0
3939	0.001194255521316572	0.00032055295026537744	0.00021953718764599754	0.9945711417843209	None	0.058823529411764705	1	0.25	9	0.7115384615384616	37	0.6666666666666666	0.34615384615384615	25	18	28	4	0	1.0	9	9	3.6	54	0.07547169811320754	0.6666666666666666	0.00045768217904377666	0.5035936455196593	0.024673099711263722	0.6770530880793928	-0.03138143027226885	0.6660350623757987	0.6074226811648843	0.6181368615395914	1.0	1.0	0.3333333333333333
7114	0.0	0.0	0.0	0.9999999999999998	None	0	0	0	0	0	0	1.0	0	0	0	0	4	0	1.0	1	1	0.06666666666666667	1	1.0	0	0	0	0	0	0	0	0	0	0	0	0
7064	None	None	None	None	None	0.18181818181818182	2	0.4583333333333333	11	0.48484848484848486	16	0.546875	0.12121212121212122	8	4	26	14	0	1.0	8	8	2.3333333333333335	35	0.2692307692307692	0.8888888888888888	7.037308550957458e-11	0.50000000003194	0.0020720607130036246	0.5230564001768727	0.09999999685327088	0.5000000014951719	0.6145782878470343	0.5076903151265899	1.0	1.0	0.0
5467	0.00031743690475853414	4.26655601040993e-06	8.991111862714007e-07	0.9999945485079741	None	0.3333333333333333	1	0.4444444444444444	4	0.7272727272727273	8	0.2708333333333333	0.7272727272727273	12	8	0	0	0	0.75	8	6	0.8666666666666667	13	0.0	0.8571428571428571	0.09931532208026507	0.501727471568598	1.1076640237145941e-05	0.5000512076986164	-0.11542355714859034	0.6389240885395081	0.7055943155206702	0.5480027127633419	0	1.0	0.0
2064	None	None	None	None	None	0	0	0	0	0	0	1.0	0	0	0	0	4	0	1.0	1	1	0.06666666666666667	1	1.0	0	0	0	0	0	0	0	0	0	0	0	0
2306	None	None	None	None	None	0	0	1.0	2	0.0	0	1.0	0	1	0	1	3	0	0.3333333333333333	1	3	0.2	3	0.6	1.0	0	0	0	0	0	0	0	0	0	0	0
5492	None	None	None	None	None	0.1	2	0.38095238095238093	16	0.5666666666666667	34	0.7654320987654321	0.4166666666666667	40	25	21	0	0	1.0	9	9	4.133333333333334	62	0.0	0.7169811320754716	0.09999960817365232	0.5000032474488866	1.3078648073916555e-06	0.50031129878636	9.03741569527958e-09	0.5002303300931246	0.6157098282904425	0.5001816254536403	0	1.0	0.0
7245	None	None	None	None	None	0.1111111111111111	2	0.42105263157894735	16	0.48148148148148145	26	0.691358024691358	0.3888888888888889	35	21	20	0	0	1.0	9	9	3.7333333333333334	56	0.0	0.7692307692307693	-0.036149531927537386	0.670414289232334	0.029403680254266196	0.578130839209996	0.09999985372487089	0.5000007361106016	0.6427964522384593	0.584608866031396	0	1.0	0.0
342	None	None	None	None	None	0	0	0.3333333333333333	2	0.8571428571428571	6	0.36	0.8571428571428571	8	6	0	0	0	1.0	5	5	0.6	9	0.0	0	0.0017872483410428478	0.5214380048636141	0.07295452192269165	0.5883815822136786	0.08219304983421519	0.608663777052527	0.5772327891089892	0.5732020355562085	0	0	0.0
7308	0.0	0.0	0.0	1.0	None	0	0	0	0	0	0	1.0	0	0	0	0	0	0	1.0	1	1	0.06666666666666667	1	0.0	0	0	0	0	0	0	0	0	0	0	0	0
2223	None	None	None	None	None	0.7777777777777778	7	0.8095238095238095	17	0.13793103448275862	4	0.8611111111111112	0.13793103448275862	21	4	9	0	0	0.4444444444444444	4	9	2.066666666666667	31	0.0	0.8888888888888888	0.0402459329540415	0.6482340824504113	0.2710366701570828	0.999999999955449	7.902762784127648e-27	0.5	0.8885138480300184	0.9997109313169672	0	1.0	0.0
2423	None	None	None	None	None	0	0	0.2857142857142857	4	0.6666666666666666	12	0.47619047619047616	0.3333333333333333	10	6	9	8	0	0.8571428571428571	6	7	1.3333333333333333	20	0.4444444444444444	0.2857142857142857	0.1267629285101884	0.5748472495207441	0.046192679735323205	0.5779676677630026	7.902762784127648e-27	0.5	0.6282744200275711	0.5511613047347235	1.0	1.0	0.0
7305	None	None	None	None	None	0	0	0.2	6	0.7674418604651163	33	0.5555555555555556	0.20930232558139536	13	9	31	0	0	1.0	9	9	3.0	45	0.0	0.6153846153846154	-0.09999478593167059	0.500017855730228	2.065262979894023e-06	0.5000139865070411	0.0059490185902621815	0.529140311118545	0.6191668802722182	0.5097338412816461	0	1.0	0.0
6056	0.0	0.0	0.0	1.0	None	0	0	0	0	0	0	1.0	0	0	0	0	0	0	1.0	1	1	0.06666666666666667	1	0.0	0	0	0	0	0	0	0	0	0	0	0	0
5754	0.0014105311404235652	0.00011312437459075472	-0.0001079330963688798	0.9954655797157393	None	0.09090909090909091	1	0.28	7	0.6857142857142857	24	0.5138888888888888	0.17142857142857143	12	6	24	3	0	0.8888888888888888	8	9	2.466666666666667	37	0.06521739130434782	0.7878787878787878	-0.022483531288563625	0.5309589929735713	1.4950477185924824e-05	0.5002426281369972	0.0999997984782031	0.5000021167466185	0.6300554568606234	0.5104129585247196	1.0	1.0	0.0
6022	0.0019692537723978174	0.0003442834322278403	0.0001347814245727232	0.9819689398584891	None	0	0	0.2857142857142857	4	0.6842105263157895	13	0.84	0.42105263157894735	12	8	8	0	0	1.0	5	5	1.4	21	0.0	0	0.5055836330716174	0.9807907160148486	5.943751665990128e-06	0.5026928423489034	0.06847094363317315	0.5755296484718062	0.9077600021534838	0.8047202912553321	0	1.0	0.0
7369	2.183702952246146e-05	2.8917519604323114e-06	1.481860230636256e-06	0.9947782625290722	None	0	0	0.16666666666666666	2	0.8666666666666667	13	0.68	0	0	0	16	0	0	1.0	5	5	1.1333333333333333	17	0.0	0	0	0	0	0	0	0	0	0	0	0	0
4911	0.004287326834876039	0.0011738067339495037	0.0011694334750910053	0.9969259275447263	None	0.2	1	0.3333333333333333	4	0.8	12	0.20987654320987653	0.8	16	12	0	0	0	1.0	9	9	1.1333333333333333	17	0.0	1.0	0.08680335131588042	0.51644735082854	0.12992282718164055	0.5228713485626104	0.044209799334890845	0.6717109531260211	0.5825330160215204	0.5722650906309956	0	1.0	0.0
5774	None	None	None	None	None	0	0	0.09259259259259259	5	0.8987341772151899	71	1.0	0.189873417721519	18	15	62	0	0	1.0	9	9	5.4	81	0.0	1.0	0.011958837272093525	0.643596890329917	-0.09876956582079323	0.5497685480458967	7.443642194247562e-19	0.5000000000007888	0.6173402857412237	0.5655166008799344	0	0	0.0
6351	0.0	0.0	0.0	0.9999999999999998	None	0	0	0	0	0	0	1.0	0	0	0	0	4	0	1.0	1	1	0.06666666666666667	1	1.0	0	0	0	0	0	0	0	0	0	0	0	0
7526	None	None	None	None	None	0.2	1	0.3333333333333333	4	0.6666666666666666	10	0.5666666666666667	0.3333333333333333	8	5	8	1	0	0.8333333333333334	5	6	1.1333333333333333	17	0.058823529411764705	0.6666666666666666	0.3465737730541304	0.7088447545076589	0.09774745360789523	0.5083799625229677	5.267202964119338e-17	0.5000000000009861	0.8117807195803357	0.5763402735038958	0.375	0.375	0.0
5164	1.3710113155391114e-10	2.5154414646591652e-12	-1.9016063823680967e-12	0.9999999999931307	None	0.2	1	0.3333333333333333	4	0.8	12	0.20987654320987653	0.8	16	12	0	0	0	1.0	9	9	1.1333333333333333	17	0.0	1.0	-0.006760289052010773	0.66710914158023	0.003743815913606113	0.5289884403962993	9.904444433963682e-12	0.5000000715929325	0.5935378088725582	0.5671930009102326	0	1.0	0.0
1674	None	None	None	None	None	0	0	0	0	0	0	1.0	0	0	0	0	0	0	1.0	1	1	0.06666666666666667	1	0.0	0	0	0	0	0	0	0	0	0	0	0	0
6042	0.000485831408885108	1.5761875173998995e-06	1.2768218582437456e-08	0.9999999864576534	None	0.2	1	0.3333333333333333	4	0.8	12	0.20987654320987653	0.8	16	12	0	0	0	1.0	9	9	1.1333333333333333	17	0.0	1.0	0.05699762084750306	0.5816955750110845	0.018053756119568342	0.5594572984649991	-0.09619286504682487	0.5909459203748221	0.6468987659534986	0.5774201112720632	0	0.9375	0.0
3130	0.009230850230488929	0.004337503270261783	0.004171838808418646	0.9830457653705329	None	0.2	1	0.3333333333333333	4	0.8	12	0.20987654320987653	0.8	16	12	0	0	0	1.0	9	9	1.1333333333333333	17	0.0	1.0	0.33297671880361157	0.6651980111267514	0.04073317476502127	0.5871843271077491	0.09999079481367104	0.5000470510492278	0.7867491525515753	0.5857339063202643	0	1.0	0.0
2324	None	None	None	None	None	0	0	0.25	1	1.0	3	1.0	1.0	4	3	0	3	0	0.2	5	1	0.3333333333333333	5	1.0	0	0.04447606050489975	0.5994926085853101	0.03744286035800916	0.5856091742661088	0.11687157678338797	0.5288977141489934	0.5872002578774829	0.5715810626967489	1.0	1.0	0.0
1287	None	None	None	None	None	0	0	0.5	1	1.0	1	1.0	1.0	2	1	0	1	0	0.3333333333333333	3	1	0.2	3	0.3333333333333333	0	0.042980217969808554	0.5095164210434286	0.07146212942703638	0.533085973313828	-0.09955525942993777	0.5001126284487893	0.6789217593428898	0.5142510027526589	1.0	1.0	0.0
3214	0.00326311637549753	0.00028214121097708435	-0.0002813609379752467	0.9827744577013036	None	0.3333333333333333	1	0.5	4	0.6666666666666666	6	0.3055555555555556	0.6666666666666666	10	6	0	0	0	1.0	6	6	0.7333333333333333	11	0.0	0.8	1.3900934558721862e-11	0.5000000002057324	0.09999925352256459	0.500001981023505	0.18195623500795038	0.5197139976321425	0.6778823184173497	0.5065750222936469	0	0	0.0
1877	None	None	None	None	None	0	0	0.375	3	0.8	8	0.3	0.8	11	8	0	1	0	0.625	8	5	0.8	12	1.0	0.8571428571428571	0.03671137975938751	0.6735063528846161	0.009477105480152447	0.6417087940712761	0.05507831679365367	0.5221827518708367	0.602606619962549	0.6142521482005554	1.0	1.0	0.0
4929	0.008024587418382991	0.008152956685306448	0.007448022232243798	0.9956258887502881	None	0	0	0.5	7	0.3684210526315789	7	0.3333333333333333	0	1	0	19	0	0	0.7777777777777778	9	7	1.4	21	0.0	0.1111111111111111	0	0	0	0	0	0	0	0	0	0	0
1999	None	None	None	None	None	0	0	0.5	3	0.5	3	0.6666666666666666	0	0	0	7	0	0	0.75	3	4	0.5333333333333333	8	0.0	1.0	0	0	0	0	0	0	0	0	0	0	0
835	None	None	None	None	None	0	0	0.5	3	0.6666666666666666	4	0.4444444444444444	0.6666666666666666	7	4	0	0	0	0.5	6	3	0.5333333333333333	8	0.0	0.8	0.026131872209984454	0.5213562335816626	7.72128180719686e-05	0.5006446779294594	0.09983376026327426	0.5069218973990302	0.6040134521322609	0.5096442213293767	0	0	0.0
736	None	None	None	None	None	0	0	0	0	0	0	1.0	0	0	0	0	4	0	1.0	1	1	0.06666666666666667	1	1.0	0	0	0	0	0	0	0	0	0	0	0	0
5119	0.0007939410406743163	9.441342677683694e-05	-8.959701646838723e-05	0.9989066963023521	None	0.2	1	0.3333333333333333	4	0.8	12	0.20987654320987653	0.8	16	12	0	0	0	1.0	9	9	1.1333333333333333	17	0.0	1.0	-0.018168520569070267	0.5065480745848652	-0.020097171683357413	0.6604727873078131	0.09998984485871464	0.50001491650307	0.6396648353923897	0.5573839824876013	0	0.125	0.0
7270	4.9932001589154686e-05	2.2294295789227974e-07	-8.055265886694373e-09	0.9999984277598187	None	0	0	0.5	1	1.0	1	1.0	1.0	2	1	0	0	0	0.3333333333333333	1	3	0.2	3	0.0	0	0.012588867372422052	0.5060164448493772	0.00717419800788089	0.5164754125120296	0.09999539138846178	0.5000014635756821	0.6051361160593159	0.5074992969117527	0	1.0	0.0
3418	0.005246970189178452	0.0005889992264611497	-0.00044732809805910585	0.9885684239381931	None	0.2	1	0.3333333333333333	4	0.8	12	0.20987654320987653	0.8	16	12	0	0	0	1.0	9	9	1.1333333333333333	17	0.0	1.0	0.24006388625852138	0.6729309144586496	0.08119232064145473	0.6032257424663523	0.08438261375944042	0.5670923374301561	0.6919771459783328	0.615414756682111	0	0.9375	0.0
521	None	None	None	None	None	0.5	1	0.5714285714285714	4	0.625	5	0.3333333333333333	0.625	9	5	0	0	0	0.8333333333333334	6	5	0.6666666666666666	10	0.0	0.5	0.09488705153586727	0.5392786172393799	-9.57566339041678e-05	0.6397028117008109	0.09998974792944071	0.5000763093536507	0.6135477375412449	0.5606842560076681	0	0.8888888888888888	0.0
1768	None	None	None	None	None	0	0	0.3333333333333333	1	1.0	2	1.0	1.0	3	2	0	3	0	0.25	1	4	0.26666666666666666	4	1.0	0	0.0755769523996545	0.5078456559157698	-0.09910815030211281	0.5075692197654202	0.03059387023215999	0.5046063547915619	0.6760307787663677	0.5066737979949567	1.0	1.0	0.0
2875	0.002415180133333417	8.811924336430695e-05	5.264286149500283e-07	0.9982627778944725	None	0.2	1	0.3333333333333333	4	0.8	12	0.20987654320987653	0.8	16	12	0	0	0	1.0	9	9	1.1333333333333333	17	0.0	1.0	0.012503776540273551	0.5586299708912172	0.2582082939976895	0.6827554055192065	-0.06724639887966392	0.6700202969912868	0.7744598674984383	0.6387896475365009	0	0.8125	0.0
6146	2.41228062919668e-07	2.4122861514539607e-07	1.6891646607638045e-07	0.9999593661890084	None	0.07692307692307693	1	0.2857142857142857	8	0.6923076923076923	27	0.9761904761904762	0.5641025641025641	30	22	10	6	0	0.8571428571428571	6	7	2.7333333333333334	41	0.375	0.6285714285714286	-0.04297844131970398	0.5150570605689634	8.706094267696038e-06	0.5014956462831672	4.683083873734224e-07	0.5000031001940975	0.5504793519448272	0.5055198975790971	1.0	1.0	0.0
1743	None	None	None	None	None	0.3333333333333333	1	0.5	4	0.6666666666666666	6	0.3142857142857143	0.6666666666666666	10	6	0	0	0	0.7142857142857143	7	5	0.7333333333333333	11	0.0	1.0	0.06165626485716669	0.6056758811297828	0.09881911094377438	0.5029215916901548	-0.21518758009606728	0.999999999754678	0.8603421062150197	0.9994598388255057	0	0	0.0
1252	None	None	None	None	None	0.16666666666666666	1	0.5	7	0.5263157894736842	10	0.5	0.42105263157894735	14	8	6	4	0	0.8571428571428571	7	6	1.4	21	0.4	0.5333333333333333	-0.008007630348378005	0.6725614483391911	3.5903479210560607e-10	0.50000010021309	0.012003625404566762	0.52316567336883	0.5760249104697599	0.567299321105035	1.0	1.0	0.21688025404640063
2284	None	None	None	None	None	0.3	3	0.43478260869565216	10	0.53125	17	0.5396825396825397	0.25	17	8	16	9	0	0.7777777777777778	7	9	2.2666666666666666	34	0.3333333333333333	0.7096774193548387	0.1530826019581457	0.733906577329102	-0.09999988750297203	0.5000002972422296	0.29734546748280577	0.6493285722123755	0.8394460568012585	0.632635887392659	1.0	1.0	0.0
3830	0.007927362292768417	0.0023630571691691782	0.002244826014332549	0.9926631052198759	None	0.2	1	0.3333333333333333	4	0.8	12	0.20987654320987653	0.8	16	12	0	0	0	1.0	9	9	1.1333333333333333	17	0.0	1.0	0.12786904669226012	0.5799075554186421	0.17088858935148638	0.5526323848645954	0.7196673739564066	0.6663486992183469	0.9394305202020874	0.6007219907932574	0	0.375	0.0
7033	None	None	None	None	None	0.16666666666666666	1	0.4	6	0.6	12	0.39285714285714285	0.5	15	10	6	5	0	0.875	8	7	1.4666666666666666	22	0.45454545454545453	0.47058823529411764	0.00024171629646524423	0.5765345331969939	0.09257055079202593	0.5327607969710968	0.06744003326183227	0.5235387411493463	0.5899926183705219	0.5443844541426206	1.0	1.0	0.0
7435	0.007819898760756276	0.008127115653396142	0.0073871009360214485	0.9956647480941866	None	0	0	0.5	7	0.3684210526315789	7	0.3333333333333333	0	1	0	19	0	0	0.7777777777777778	9	7	1.4	21	0.0	0.1111111111111111	0	0	0	0	0	0	0	0	0	0	0
4971	2.0671657808871023e-07	2.690793950586027e-08	1.9851977472420656e-08	0.9999944179322594	None	0.3333333333333333	1	0.4444444444444444	4	0.7272727272727273	8	0.2653061224489796	0.7272727272727273	12	8	0	0	0	1.0	7	7	0.8666666666666667	13	0.0	0.6666666666666666	0.054332038126244264	0.5850339816734333	0.04735161343504077	0.6040089847373664	3.1752049902154075e-05	0.5008155615668622	0.5656683018012111	0.5637292468924004	0	1.0	0.0
3844	0.006200173749542254	0.0008853468362653538	-0.0007317191679085251	0.9957634162640414	None	0	0	0.3333333333333333	4	0.75	12	0.3333333333333333	0.75	16	12	1	0	0	0.6666666666666666	6	9	1.2	18	0.0	0.6666666666666666	0.0976705915653159	0.5050229417969592	-0.09933123571338619	0.5105165493086015	0.00019978912256326484	0.6611408411163834	0.7001148729316108	0.5605798616558129	0	1.0	0.0
6290	0.004404071146743371	0.002234225820803446	0.002131496734143724	0.9951942631464845	None	0.25	1	0.36363636363636365	4	0.7857142857142857	11	0.2222222222222222	0.7857142857142857	15	11	0	0	0	0.8888888888888888	9	8	1.0666666666666667	16	0.0	1.0	0.07361203842351924	0.5255679508604078	0.11960999080574242	0.5747544653575533	0.12397548685546629	0.619323553418193	0.5481647427252282	0.5736531622116654	0	1.0	0.0
3282	0.008262788316096935	0.002472201348470032	0.002257907129212238	0.9924300373587696	None	0.2	1	0.3333333333333333	4	0.8	12	0.20987654320987653	0.8	16	12	0	0	0	1.0	9	9	1.1333333333333333	17	0.0	1.0	0.12786904669226012	0.5799075554186421	0.17088858935148638	0.5526323848645954	0.7196673739564066	0.6663486992183469	0.9394305202020874	0.6007219907932574	0	0.375	0.0
5715	None	None	None	None	None	0.25	3	0.4074074074074074	11	0.6052631578947368	23	0.49382716049382713	0.6052631578947368	34	23	5	0	0	1.0	9	9	2.6666666666666665	40	0.0	0.8	0.013055030067942777	0.6697599002641067	0.0016888592671430614	0.5280254155571239	6.502795709218088e-13	0.5000000000071604	0.583163019789612	0.5678553135230735	0	0	0.0
3618	0.0	0.0	0.0	1.0	None	0	0	0	0	0	0	1.0	0	0	0	0	0	0	1.0	1	1	0.06666666666666667	1	0.0	0	0	0	0	0	0	0	0	0	0	0	0
6150	None	None	None	None	None	0	0	0.08333333333333333	4	0.9142857142857143	64	0.8888888888888888	0.07142857142857142	6	5	65	5	0	1.0	9	9	4.8	72	0.03759398496240601	0.875	-0.0993732638646491	0.5007916421128534	6.478688170867483e-05	0.5012493001654327	0.09999031206702186	0.5000072247033759	0.6929383112930712	0.5006827229900208	1.0	0.8333333333333334	0.026429421370451543
344	None	None	None	None	None	0.3333333333333333	1	0.5	4	0.6666666666666666	6	0.3055555555555556	0.6666666666666666	10	6	0	0	0	1.0	6	6	0.7333333333333333	11	0.0	0.8	1.4054880321635194e-06	0.5000094362589086	0.06653484865056503	0.582918641073147	3.0666787092104e-06	0.5526321443353918	0.5741246104167257	0.5453843603805724	0	1.0	0.0
3134	0.0	0.0	0.0	1.0	None	0	0	0	0	0	0	1.0	0	0	0	0	0	0	1.0	1	1	0.06666666666666667	1	0.0	0	0	0	0	0	0	0	0	0	0	0	0
828	None	None	None	None	None	0.25	1	0.4	4	0.6153846153846154	8	0.5	0.23076923076923078	7	3	7	6	0	0.8333333333333334	6	5	1.0	15	0.42857142857142855	0.6666666666666666	-0.03166629371633464	0.585137428885329	0.09950635639038001	0.5048596157172275	0.019776474383215083	0.6237449920302496	0.6452307646208132	0.571899264126653	1.0	1.0	0.0
2254	None	None	None	None	None	0.2	1	0.3333333333333333	4	0.8	12	0.20987654320987653	0.8	16	12	0	0	0	1.0	9	9	1.1333333333333333	17	0.0	1.0	0.000603828692409167	0.5372517167070984	-0.09388087129364	0.7128885753421174	7.633785822466137e-07	0.5000185349278823	0.6129727850289246	0.5873297237439709	0	0.6875	0.0
5548	None	None	None	None	None	0.06666666666666667	1	0.34375	11	0.6222222222222222	28	0.746031746031746	0.4222222222222222	28	19	18	2	0	0.7777777777777778	9	7	3.1333333333333333	47	0.06451612903225806	0.9	0.07648084092518619	0.6042962881086622	1.0346514912413354e-05	0.5057789439883866	0.1092420680020545	0.6059642865994223	0.6138404377384844	0.5725587259868337	0.0	0.03571428571428571	0.0
6433	0.007980246593101604	0.008133242622857032	0.0074474003743328155	0.9956086197027454	None	0	0	0.5	7	0.3684210526315789	7	0.3333333333333333	0	1	0	19	0	0	0.7777777777777778	9	7	1.4	21	0.0	0.1111111111111111	0	0	0	0	0	0	0	0	0	0	0
1159	None	None	None	None	None	0	0	0.5	3	0.7142857142857143	5	0.36	0.7142857142857143	8	5	0	1	0	1.0	5	5	0.6	9	1.0	0.5	0.062854333934361	0.6054707804840601	0.06805340616592317	0.5378250715613829	-0.023897315867391872	0.6800285928428423	0.6400112427456596	0.6093550643647297	1.0	1.0	0.0
4521	0.010784965760320581	0.007698041641714061	0.005248568298616616	0.9956469578960845	None	0	0	0.5	3	0.7142857142857143	5	0.5625	0.7142857142857143	8	5	0	1	0	0.25	8	2	0.6	9	1.0	0.8571428571428571	0.0996394652354424	0.5022756104202784	8.60566400932715e-07	0.5000040972027279	-0.0999892607770542	0.500048284487389	0.6931637707526155	0.5007760019845353	1.0	1.0	0.0
1983	None	None	None	None	None	0	0	0	0	0	0	1.0	0	0	0	0	0	0	1.0	1	1	0.06666666666666667	1	0.0	0	0	0	0	0	0	0	0	0	0	0	0
3805	0.003519397330256586	0.0002188551419638997	-1.2904122882900333e-05	0.9976675220622919	None	0	0	0.42857142857142855	3	0.75	6	0.3333333333333333	0.75	9	6	0	0	0	0.8333333333333334	5	6	0.6666666666666666	10	0.0	0.4	6.593599915635779e-05	0.5006856761373111	-0.09203487631629939	0.5554073650940886	0.4937151566284747	0.6183739648165135	0.9289565642125297	0.5587226103489673	0	1.0	0.0
1917	None	None	None	None	None	0	0	0	0	0	0	1.0	0	0	0	0	0	0	1.0	1	1	0.06666666666666667	1	0.0	0	0	0	0	0	0	0	0	0	0	0	0
2686	0.00018195985905469024	9.08806991680959e-05	-7.832410331315172e-07	0.9994848669710305	None	0.2	1	0.3333333333333333	4	0.8	12	0.20987654320987653	0.8	16	12	0	0	0	1.0	9	9	1.1333333333333333	17	0.0	1.0	7.902762784127648e-27	0.5	0.07850375059196554	0.5461913462874398	0.024872066428506884	0.5442881771370441	0.5827148218535859	0.5302058336838276	0	0	0.0
4953	3.7534984807226073e-06	2.3701549856056182e-06	4.53373993640463e-09	0.9986552243438016	None	0	0	0.018518518518518517	1	1.0	79	1.0	0.012658227848101266	1	1	79	0	0	1.0	9	9	5.4	81	0.0	1.0	0.14813129562743513	0.5	-0.09963728281794379	0.5	-0.09999945469370225	0.5	0.76293651743362	0.5	0	1.0	0.0
6303	0.0	0.0	0.0	1.0	None	0	0	0	0	0	0	1.0	0	0	0	0	0	0	1.0	1	1	0.06666666666666667	1	0.0	0	0	0	0	0	0	0	0	0	0	0	0
315	None	None	None	None	None	0.25	1	0.4	4	0.7692307692307693	10	0.234375	0.7692307692307693	14	10	0	0	0	1.0	8	8	1.0	15	0.0	0.8571428571428571	0.09918226538083634	0.5015316546648035	0.02031858316455248	0.5634694188384319	0.0002111736049179979	0.5077136384478628	0.6050097292535965	0.5243339495570675	0	0.7142857142857143	0.0
3696	None	None	None	None	None	0	0	0.2777777777777778	10	0.6862745098039216	35	0.654320987654321	0.5294117647058824	36	27	16	0	0	1.0	9	9	3.533333333333333	53	0.0	0.9090909090909091	-0.007440801041942793	0.6625999975139327	-0.0982161736955119	0.6507068768380809	3.8828243719758016e-25	0.5	0.6048045100837351	0.6064346963835308	0	0.9444444444444444	0.0
1411	None	None	None	None	None	0.3076923076923077	4	0.39285714285714285	11	0.6153846153846154	24	0.5061728395061729	0.6153846153846154	35	24	5	0	0	1.0	9	9	2.7333333333333334	41	0.0	0.7647058823529411	0.09998291382157472	0.5000243094417239	0.057310694668638675	0.5886109840882839	0.025723335911641186	0.6631192611982061	0.5884805339401322	0.5854490107802964	0	1.0	0.0
2128	None	None	None	None	None	0	0	0	0	0	0	1.0	0	0	0	0	4	0	1.0	1	1	0.06666666666666667	1	1.0	0	0	0	0	0	0	0	0	0	0	0	0
3470	0.007507413385071783	0.002572960133381086	0.0023906385220142275	0.9930434581568186	None	0.2	1	0.3333333333333333	4	0.8	12	0.20987654320987653	0.8	16	12	0	0	0	1.0	9	9	1.1333333333333333	17	0.0	1.0	0.12786904669226012	0.5799075554186421	0.17088858935148638	0.5526323848645954	0.7196673739564066	0.6663486992183469	0.9394305202020874	0.6007219907932574	0	0.375	0.0
6861	0.007842837596826985	0.00796844864226114	0.007281598103206428	0.9956240503923653	None	0	0	0.5	7	0.3684210526315789	7	0.3333333333333333	0	1	0	19	0	0	0.7777777777777778	9	7	1.4	21	0.0	0.1111111111111111	0	0	0	0	0	0	0	0	0	0	0
1800	None	None	None	None	None	0	0	0.5	3	0.7142857142857143	5	0.36	0.7142857142857143	8	5	0	1	0	1.0	5	5	0.6	9	1.0	0.5	0.2162015488717314	0.5754887106723059	-0.06688478921220022	0.5299370957138072	0.06318280787143271	0.549554017515248	0.7609580327616724	0.5517343287272972	1.0	1.0	0.0
6910	None	None	None	None	None	0	0	0.35	7	0.5714285714285714	16	0.6666666666666666	0.14285714285714285	8	4	21	5	0	0.5555555555555556	9	5	2.0	30	0.11904761904761904	0.5185185185185185	0.027324066593254065	0.5280464755977274	0.016813446911386407	0.5921105423614087	5.8689363693398266e-12	0.5000000001377416	0.5466413707281825	0.5403289453134088	0.0	0	0.0
1616	None	None	None	None	None	0	0	0.3333333333333333	2	0.7142857142857143	5	0.6	0	0	0	8	1	0	0.6	5	3	0.6	9	0.05	0	0	0	0	0	0	0	0	0	0	0	0
7312	6.555316445658601e-08	5.872219131427969e-08	5.34784090391581e-08	0.999987745195232	None	0	0	0.3333333333333333	2	0.7142857142857143	5	0.45	0	0	0	8	6	0	0.8	5	4	0.6	9	0.3	0.3333333333333333	0	0	0	0	0	0	0	0	0	0	0
1767	None	None	None	None	None	0	0	0.3333333333333333	2	0.8571428571428571	6	0.36	0.8571428571428571	8	6	0	2	0	1.0	5	5	0.6	9	1.0	0	0.006733280386474713	0.5205058833976561	-0.004841934460615127	0.6596720961785737	0.023359675960465898	0.5346338880553865	0.5784306157470879	0.5730289953969308	1.0	1.0	0.0
7420	None	None	None	None	None	0.058823529411764705	1	0.19444444444444445	7	0.7843137254901961	40	0.7361111111111112	0.3137254901960784	21	16	31	0	0	0.8888888888888888	9	8	3.533333333333333	53	0.0	0.7916666666666666	-0.027506829988451102	0.6706014648367264	0.00044541821138181304	0.5128538456444472	7.902931641123742e-21	0.5	0.5814684861906018	0.563188127728951	0	0.9523809523809523	0.0
5244	0.003885071799177301	0.0005030988233570315	-0.0004946511172813229	0.9969572905782528	None	0.3333333333333333	1	0.4444444444444444	4	0.7272727272727273	8	0.2653061224489796	0.7272727272727273	12	8	0	0	0	1.0	7	7	0.8666666666666667	13	0.0	0.6666666666666666	-0.07729287703327052	0.636139846517276	-0.2635969559513642	0.999598276414127	0.09999973325061844	0.5000001415855193	0.8153756362261525	0.9422781449560645	0	0	0.0
4988	0.0	0.0	0.0	1.0	None	0	0	0	0	0	0	1.0	0	0	0	0	0	0	1.0	1	1	0.06666666666666667	1	0.0	0	0	0	0	0	0	0	0	0	0	0	0
2835	0.0018815212973414817	0.0008477392385815204	8.383781887491783e-05	0.9974364002889933	None	0	0	0.375	3	0.7777777777777778	7	0.4074074074074074	0.7777777777777778	10	7	0	1	0	0.3333333333333333	9	3	0.7333333333333333	11	1.0	1.0	-0.08089512233728138	0.6566983232564026	0.01976709064996897	0.5896464430182597	0.08235862853989552	0.577091637676982	0.6441071311976989	0.6084150688042944	1.0	1.0	0.0
5651	None	None	None	None	None	0.1	1	0.45454545454545453	10	0.4838709677419355	15	0.6111111111111112	0.3870967741935484	19	12	13	0	0	0.6666666666666666	6	9	2.2	33	0.0	0.8888888888888888	6.1531804527784444e-09	0.500418176285601	-0.04300227088643003	0.5254885433947595	0.09328127198114185	0.5287622023816433	0.6348413700284257	0.5182328531002781	0	1.0	0.0
5037	None	None	None	None	None	0	0	0.3157894736842105	6	0.6923076923076923	18	0.5	0.5	16	13	11	8	0	0.875	8	7	1.8666666666666667	28	0.34782608695652173	0.5454545454545454	0.02055722278137115	0.5336331453769473	6.010879171790539e-05	0.5014966670493314	7.644576318348058e-22	0.5	0.5238847738534401	0.5117247443273137	0.0625	0.0625	0.0
2836	None	None	None	None	None	0	0	0.1836734693877551	9	0.7887323943661971	56	0.9012345679012346	0.38028169014084506	35	27	37	0	0	1.0	9	9	4.866666666666666	73	0.0	0.875	0.0017096687079998796	0.6735005257330762	0.07269759915236296	0.6943557288431267	0.0002038198970403637	0.552316856472477	0.6112678515874317	0.6421909836825516	0	0.02857142857142857	0.0
5433	0.0001804278250332272	2.8564148137759946e-05	2.47129053623924e-05	0.9999921472640406	None	0.3333333333333333	1	0.5	4	0.6666666666666666	6	0.3055555555555556	0.6666666666666666	10	6	0	0	0	1.0	6	6	0.7333333333333333	11	0.0	0.4	-0.17587332481254644	0.6328183967261143	0.0940996174254998	0.5816889851897065	-0.09996332068154676	0.5010966922292324	0.7601989022246234	0.5726834719660479	0	1.0	0.0
4294	None	None	None	None	None	0.14285714285714285	2	0.36666666666666664	11	0.627906976744186	27	0.5555555555555556	0.37209302325581395	24	16	20	0	0	1.0	9	9	3.0	45	0.0	0.8888888888888888	-0.08863428158152332	0.5884883420821914	-0.05845405654928676	0.9895640330698443	0.04843556740441599	0.6235505634582491	0.6632704658396493	0.8587311063866981	0	0.08333333333333333	0.0
2251	None	None	None	None	None	0	0	0.2	6	0.7674418604651163	33	1.0	0.13953488372093023	11	6	33	4	0	0.5555555555555556	9	5	3.0	45	0.06153846153846154	1.0	0.18990624938575576	0.5219945101269224	-0.09999861593566582	0.500036105755623	-0.18085297482205986	0.9990604333681635	0.9816150735908179	0.9131282695993483	1.0	1.0	0.0
5324	0.0005894732575580963	4.558151966990282e-05	8.238059382009795e-06	0.9995301560187206	None	0.2	1	0.3333333333333333	4	0.8	12	0.20987654320987653	0.8	16	12	0	0	0	1.0	9	9	1.1333333333333333	17	0.0	1.0	-0.0291496251041047	0.6214422908699184	8.701004336117818e-06	0.501889233467277	-0.009353783657163505	0.6596407177277939	0.5982898521506108	0.5958754019628325	0	1.0	0.0
4565	None	None	None	None	None	0.06666666666666667	1	0.28125	9	0.6888888888888889	31	0.5802469135802469	0.24444444444444444	18	11	28	13	0	1.0	9	9	3.1333333333333333	47	0.24528301886792453	0.6976744186046512	-0.05144926486218591	0.5347338730807937	-0.09833840854888178	0.5447316230522029	0.09999604301714624	0.5000329890534102	0.6982927191089517	0.5265331968099587	0.2222222222222222	0.2222222222222222	0.0
2559	0.00365092408018966	0.0022166757628097372	0.0007765303720884873	0.9980771749454561	None	0.2857142857142857	2	0.375	6	0.7142857142857143	15	0.2839506172839506	0.6666666666666666	20	14	2	2	0	1.0	9	9	1.5333333333333334	23	1.0	0.7142857142857143	-0.0999965305098561	0.5001185980247782	6.869334672298432e-05	0.5012717510358693	0.07864785730079205	0.5821547877735308	0.6750435925734567	0.5280693500696374	1.0	1.0	0.0
3997	0.007792578304633547	0.008000698058916645	0.007379260303319915	0.9955591038801724	None	0	0	0.5	7	0.3684210526315789	7	0.3333333333333333	0	1	0	19	0	0	0.7777777777777778	9	7	1.4	21	0.0	0.1111111111111111	0	0	0	0	0	0	0	0	0	0	0
4357	0.0	0.0	0.0	1.0	None	0	0	0	0	0	0	1.0	0	0	0	0	0	0	1.0	1	1	0.06666666666666667	1	0.0	0	0	0	0	0	0	0	0	0	0	0	0
6498	None	None	None	None	None	0	0	0.3	15	0.6301369863013698	46	0.9259259259259259	0.410958904109589	44	30	30	0	0	1.0	9	9	5.0	75	0.0	0.9090909090909091	0.09766701362407779	0.5752309231030714	-0.09953966339756722	0.5131067023258264	1.1278626010916871e-14	0.5000203880529519	0.6900987825105378	0.5296108321710619	0	0.9772727272727273	0.0
4454	0.00045733447034825383	6.243125034989706e-05	-4.8869841979347195e-05	0.9994683139918153	None	0	0	0.42857142857142855	3	0.75	6	0.3333333333333333	0.75	9	6	0	1	0	0.8333333333333334	5	6	0.6666666666666666	10	1.0	0.4	1.585515209756194e-08	0.5000207898253064	4.081590872468898e-09	0.5013571360957526	-0.08923417128244354	0.536612261501656	0.6036397908009601	0.5126825584527058	1.0	1.0	0.0
3059	1.214049509599196e-07	1.0964039453621596e-07	4.773071499818492e-11	0.9999821919291202	None	0	0	0.018518518518518517	1	1.0	79	1.0	0	0	0	80	0	0	1.0	9	9	5.4	81	0.0	1.0	0	0	0	0	0	0	0	0	0	0	0
3649	1.6120700145198435e-05	1.1969425412684167e-06	-1.1969381289455884e-06	0.9944436307623192	None	0	0	0.13793103448275862	4	0.8536585365853658	35	0.7962962962962963	0	0	0	42	12	0	0.6666666666666666	9	6	2.8666666666666667	43	0.13636363636363635	0.9473684210526315	0	0	0	0	0	0	0	0	0	0	0
6184	0.009441286523469414	0.0069437696023305195	0.0008786037425746339	0.9943339659143164	None	0.2	1	0.3333333333333333	4	0.8	12	0.20987654320987653	0.8	16	12	0	0	0	1.0	9	9	1.1333333333333333	17	0.0	1.0	0.09959616024101067	0.5146020293290363	-0.04317023012010013	0.6568450035990224	-0.09999926074805061	0.5000266855798033	0.7062217937400717	0.5587110207991457	0	1.0	0.0
4151	0.007107553288299726	0.002244002859053101	0.0021964324362123582	0.9922041032268002	None	0.2	1	0.3333333333333333	4	0.8	12	0.20987654320987653	0.8	16	12	0	0	0	1.0	9	9	1.1333333333333333	17	0.0	1.0	0.10871442625725694	0.5608998876833815	0.06774894234739046	0.5248294809097029	0.42671321288797426	0.6896952639439025	0.8317614100629859	0.5941070102458221	0	1.0	0.0
426	None	None	None	None	None	0	0	0.2682926829268293	11	0.6610169491525424	39	0.7530864197530864	0.13559322033898305	15	8	45	6	0	1.0	9	9	4.066666666666666	61	0.06896551724137931	0.8727272727272727	0.09982691116728491	0.5015794101638154	0.05261220876984736	0.5799336858086608	-0.053537571839919015	0.622779490720069	0.6546087095243516	0.5687436568332681	0.9666666666666667	0.8	0.0
777	None	None	None	None	None	0	0	0	0	0	0	1.0	0	0	0	0	0	0	1.0	1	1	0.06666666666666667	1	0.0	0	0	0	0	0	0	0	0	0	0	0	0
2506	None	None	None	None	None	0	0	0	0	0	0	1.0	0	0	0	0	3	0	1.0	1	1	0.06666666666666667	1	0.75	0	0	0	0	0	0	0	0	0	0	0	0
5842	1.3130358163656924e-10	7.194743637601038e-13	-6.402553540805982e-13	0.9999999999999991	None	0.2	1	0.3333333333333333	4	0.8	12	0.20987654320987653	0.8	16	12	0	0	0	1.0	9	9	1.1333333333333333	17	0.0	1.0	0.11981855091004494	0.5804943858105309	-0.19886605979941405	0.9826172632115332	7.586550193401676e-12	0.5000000012000084	0.8087123132268181	0.8104876300393026	0	0.9375	0.0
5179	0.009394707055180513	0.004323269009143339	0.004170176832232749	0.983046257340608	None	0.2	1	0.3333333333333333	4	0.8	12	0.20987654320987653	0.8	16	12	0	0	0	1.0	9	9	1.1333333333333333	17	0.0	1.0	0.33297671880361157	0.6651980111267514	0.04073317476502127	0.5871843271077491	0.09999079481367104	0.5000470510492278	0.7867491525515753	0.5857339063202643	0	1.0	0.0
3063	3.201296087066604e-07	6.293314013501355e-08	-6.292695654129466e-08	0.9999811730422374	None	1.0	1	1.0	4	0.0	0	0.5555555555555556	0	4	0	0	0	0	1.0	3	3	0.3333333333333333	5	0.0	1.0	0	0	0	0	0	0	0	0	0	0	0
2197	None	None	None	None	None	0	0	0.6666666666666666	2	0.5	1	0.6666666666666666	0	0	0	3	9	0	0.6666666666666666	2	3	0.26666666666666666	4	0.9	0	0	0	0	0	0	0	0	0	0	0	0
4314	0.015411327955028626	0.005681172165703258	0.0038419517295213666	0.9674469072250146	None	0.2	1	0.3333333333333333	4	0.8	12	0.20987654320987653	0.8	16	12	0	0	0	1.0	9	9	1.1333333333333333	17	0.0	1.0	0.5140100455322745	0.7366376652926065	0.002824372811252473	0.502259018188899	0.09659552342862023	0.5405050308658036	0.9015234166183135	0.5986858533554009	0	1.0	0.0
3729	0.0	0.0	0.0	1.0	None	0	0	0	0	0	0	1.0	0	0	0	0	0	0	1.0	1	1	0.06666666666666667	1	0.0	0	0	0	0	0	0	0	0	0	0	0	0
6438	0.007788778557467879	0.00790084074754219	0.007206925497078821	0.9956370921630573	None	0	0	0.5	7	0.3684210526315789	7	0.3333333333333333	0	1	0	19	0	0	0.7777777777777778	9	7	1.4	21	0.0	0.1111111111111111	0	0	0	0	0	0	0	0	0	0	0
3144	None	None	None	None	None	0	0	0.41935483870967744	13	0.5	22	0.5679012345679012	0.3409090909090909	23	15	22	19	0	1.0	9	9	3.066666666666667	46	0.475	0.6190476190476191	2.7315865771935933e-13	0.5000000000026938	0.04126521788098333	0.5368473459350352	0.06260105156012456	0.5999314572397703	0.5737448850338579	0.5459397853518544	1.0	1.0	0.0
1078	None	None	None	None	None	0	0	0.018518518518518517	1	1.0	79	1.0	0	0	0	80	0	0	1.0	9	9	5.4	81	0.0	1.0	0	0	0	0	0	0	0	0	0	0	0
5961	None	None	None	None	None	0.06666666666666667	1	0.30303030303030304	10	0.6808510638297872	32	0.6049382716049383	0.48936170212765956	32	23	16	0	0	1.0	9	9	3.2666666666666666	49	0.0	1.0	0.19932802649616693	0.5260909445303751	0.011666619723921249	0.5137569057086508	2.0968923242740296e-08	0.5000510740433416	0.7142665170247828	0.5133055636899737	0	1.0	0.0
3328	None	None	None	None	None	0.045454545454545456	1	0.21739130434782608	10	0.746268656716418	50	0.8518518518518519	0.14925373134328357	16	10	52	0	0	1.0	9	9	4.6	69	0.0	0.8888888888888888	0.1749698415511122	0.6272250075487871	0.396883716322333	0.5707752321915017	4.051814370659717e-13	0.5000000000006012	0.8422506349095571	0.5667119430528456	0	1.0	0.0
2720	None	None	None	None	None	0.08333333333333333	1	0.3333333333333333	9	0.6578947368421053	25	0.49382716049382713	0.5789473684210527	30	22	9	3	0	1.0	9	9	2.6666666666666665	40	0.21428571428571427	0.7096774193548387	0.10016916493851953	0.5382878291388673	0.09999284007791902	0.5000538485565886	-0.09989843738356907	0.5579444434323207	0.7185229054658744	0.5321631061659654	0.9666666666666667	0.9666666666666667	0.0
2091	None	None	None	None	None	0.2	1	0.3333333333333333	4	0.8	12	0.20987654320987653	0.8	16	12	0	0	0	1.0	9	9	1.1333333333333333	17	0.0	1.0	0.06786690177085124	0.6667351618537052	-0.07609558227768695	0.5696120410994855	-0.0367838216423831	0.6351315326592848	0.6529948411905298	0.6246516706200473	0	0	0.0
6554	0.0017950831261956705	0.0003185935718038993	0.00019086992333226352	0.9984834932220767	None	0.2	1	0.3333333333333333	4	0.8	12	0.20987654320987653	0.8	16	12	0	0	0	1.0	9	9	1.1333333333333333	17	0.0	1.0	-0.045515281863945975	0.5231605668581922	-0.1622909366754065	0.8424422307692621	0.09999296803709261	0.5000061391632817	0.7451754668168925	0.6433074821989064	0	0.125	0.0
2960	0.0003488017685793185	1.260950696049631e-06	1.2475093008381814e-06	0.9999998282853853	None	0.2	1	0.3333333333333333	4	0.8	12	0.20987654320987653	0.8	16	12	0	0	0	1.0	9	9	1.1333333333333333	17	0.0	1.0	7.902762784127648e-27	0.5000000000000713	1.4458105443712362e-05	0.5005093321798881	0.08997551315605803	0.6465861466320083	0.6044504649143032	0.5503375606392051	0	0.875	0.0
3982	0.0002370150786925683	4.41757206372609e-07	4.3648867470356523e-07	0.9999987647865224	None	0.3333333333333333	1	0.5	4	0.7	7	0.3333333333333333	0.7	10	7	1	1	0	0.4444444444444444	4	9	0.8	12	0.3333333333333333	1.0	-0.0501949966765511	0.563303286229795	0.08376096114816142	0.534869566696501	0.08427756547545447	0.6309755299759104	0.647159775780518	0.5769412718869522	1.0	1.0	0.0
840	None	None	None	None	None	0.25	1	0.4	4	0.75	9	0.25	0.75	13	9	0	0	0	0.875	8	7	0.9333333333333333	14	0.0	0.8571428571428571	0.09866194307919485	0.5383120041138235	0.09017523149731642	0.5113782504601148	0.07064582241481318	0.5271087853834845	0.5320673119464091	0.5256118503030452	0	0.15384615384615385	0.0
5107	0.0021290256363644664	0.00014979166085620274	-0.00013686449967366147	0.9973904305189937	None	0.2	2	0.36363636363636365	8	0.6666666666666666	20	0.3950617283950617	0.6666666666666666	28	20	3	0	0	1.0	9	9	2.1333333333333333	32	0.0	0.6956521739130435	0.023630072441502566	0.6402433000357086	0.014653074312731048	0.6673299676807638	0.0463051901091976	0.5032978782702563	0.5918609169376415	0.6055349739812322	0	0.17857142857142858	0.0
7190	None	None	None	None	None	0.19047619047619047	4	0.4	18	0.5692307692307692	37	0.8271604938271605	0.47692307692307695	49	31	17	1	0	1.0	9	9	4.466666666666667	67	0.05	0.8813559322033898	-0.033997576759413436	0.6832813609306834	4.23592538416706e-06	0.5018310383041047	0.05835118104400929	0.5191586495380291	0.6029204205964124	0.5705992306594196	0.9591836734693877	0.9795918367346939	0.0
6148	0.0	0.0	0.0	0.9999999999999998	None	0	0	0	0	0	0	1.0	0	0	0	0	4	0	1.0	1	1	0.06666666666666667	1	1.0	0	0	0	0	0	0	0	0	0	0	0	0
3910	0.009653579392901027	0.00478494373689458	0.004624723980740889	0.9824853726173767	None	0.2	1	0.3333333333333333	4	0.8	12	0.20987654320987653	0.8	16	12	0	0	0	1.0	9	9	1.1333333333333333	17	0.0	1.0	0.33297671880361157	0.6651980111267514	0.04073317476502127	0.5871843271077491	0.09999079481367104	0.5000470510492278	0.7867491525515753	0.5857339063202643	0	1.0	0.0
780	None	None	None	None	None	0	0	0.35	7	0.6296296296296297	17	0.6444444444444445	0.6296296296296297	23	17	5	1	0	0.5555555555555556	9	5	1.9333333333333333	29	0.125	0.5833333333333334	0.058897627447770495	0.6378068987655434	0.1011171813785722	0.6890328385265956	-0.03565585370317827	0.6724386505565506	0.6741033895200388	0.6667595241050647	0.0	0	0.0
3980	4.8185112637113765e-08	4.294280202038158e-08	-5.424932575124433e-10	0.999993670272091	None	0	0	0.4375	7	0.45454545454545453	10	0.4897959183673469	0	0	0	23	17	0	1.0	7	7	1.6	24	0.34	1.0	0	0	0	0	0	0	0	0	0	0	0
1753	None	None	None	None	None	0	0	0.3333333333333333	2	0.8571428571428571	6	0.36	0.8571428571428571	8	6	0	2	0	1.0	5	5	0.6	9	1.0	0	0.061884226535086385	0.589979729915072	0.04594046543583145	0.6698688893038912	-0.06822944524207739	0.5760285476058684	0.6357840416081978	0.6128532288674141	0.0	0	0.0
1779	None	None	None	None	None	0	0	0.18421052631578946	7	0.7777777777777778	42	0.691358024691358	0.16666666666666666	14	9	41	6	0	1.0	9	9	3.7333333333333334	56	0.07407407407407407	0.68	0.004106679881923406	0.6673299223033539	0.11163610844000023	0.6405625796252187	1.8406878752430562e-08	0.5505575295904543	0.643070506844912	0.6206452506177054	1.0	1.0	0.0
2063	None	None	None	None	None	0.3333333333333333	1	0.4444444444444444	4	0.7272727272727273	8	0.2653061224489796	0.7272727272727273	12	8	0	0	0	1.0	7	7	0.8666666666666667	13	0.0	0.6666666666666666	0.15522949833894278	0.5385193358985121	0.028033011473614894	0.5764678120803982	0.09974279894840954	0.5004551739787844	0.6238804399468539	0.5386306849925501	0	1.0	0.0
3098	0.0	0.0	0.0	0.9999999999999998	None	0	0	0	0	0	0	1.0	0	0	0	0	4	0	1.0	1	1	0.06666666666666667	1	1.0	0	0	0	0	0	0	0	0	0	0	0	0
916	None	None	None	None	None	0	0	0.018518518518518517	1	1.0	79	1.0	0.189873417721519	15	15	65	0	0	1.0	9	9	5.4	81	0.0	1.0	0.03179970671332899	0.5758090841120911	0.02520600687590697	0.5670284957963356	-0.04299223236831058	0.5763940950827325	0.5802743124092854	0.5730826255553751	0	0.9333333333333333	0.0
3437	0.0	0.0	0.0	1.0	None	0	0	0	0	0	0	1.0	0	0	0	0	0	0	1.0	1	1	0.06666666666666667	1	0.0	0	0	0	0	0	0	0	0	0	0	0	0
4634	0.010707777313710426	0.007159922837739487	0.005246605036549587	0.9955882394421426	None	0	0	0.5	3	0.7142857142857143	5	0.5625	0.7142857142857143	8	5	0	1	0	0.25	8	2	0.6	9	1.0	0.8571428571428571	0.0996394652354424	0.5022756104202784	8.60566400932715e-07	0.5000040972027279	-0.0999892607770542	0.500048284487389	0.6931637707526155	0.5007760019845353	1.0	1.0	0.0
3760	None	None	None	None	None	0.13333333333333333	2	0.30303030303030304	10	0.7021276595744681	33	0.7777777777777778	0.574468085106383	37	27	11	3	0	0.7777777777777778	9	7	3.2666666666666666	49	0.1875	0.8372093023255814	-0.09999050058249243	0.5090099665679259	3.725934947403784e-06	0.5000328641692319	0.07310627457622634	0.6180351540905766	0.6702935419203786	0.5430094461869943	1.0	1.0	0.0
3411	None	None	None	None	None	0.04	1	0.28846153846153844	15	0.6533333333333333	49	0.9506172839506173	0.25333333333333335	31	19	45	1	0	1.0	9	9	5.133333333333334	77	0.012195121951219513	0.9565217391304348	0.022259041525028986	0.587935628308022	-0.09999844710442055	0.5003061509563164	-0.01589600470592989	0.6047556500658706	0.6417481754236651	0.5647987570970494	0.967741935483871	1.0	0.0
3022	0.00016607960036092774	1.0929451896785258e-06	-7.638063628991436e-07	0.9999999364985284	None	0.2	1	0.3333333333333333	4	0.8	12	0.20987654320987653	0.8	16	12	0	0	0	1.0	9	9	1.1333333333333333	17	0.0	1.0	0.05235379126742189	0.6103163312988943	-0.004749736912337153	0.6605733488323784	-0.03112521743213905	0.6219332131562502	0.6316628461992861	0.6312115929299663	0	1.0	0.0
2857	0.00014846060473977963	7.511757958284468e-07	-5.013428138360394e-07	0.999977339814346	None	0.25	1	0.4	4	0.7692307692307693	10	0.23809523809523808	0.7692307692307693	14	10	0	0	0	0.7777777777777778	9	7	1.0	15	0.0	1.0	0.05376501450080602	0.5478365471479297	0.03560005211838073	0.5328545430310755	0.03130293434402419	0.5049321416765573	0.5287628407918584	0.528574683943491	0	1.0	0.0
687	None	None	None	None	None	0	0	1.0	1	0	0	1.0	0	1	0	0	2	0	0.5	1	2	0.13333333333333333	2	0.6666666666666666	0	0	0	0	0	0	0	0	0	0	0	0
472	None	None	None	None	None	0	0	0.018518518518518517	1	1.0	79	1.0	0	0	0	80	0	0	1.0	9	9	5.4	81	0.0	1.0	0	0	0	0	0	0	0	0	0	0	0
452	None	None	None	None	None	0	0	0	0	0	0	1.0	0	0	0	0	4	0	1.0	1	1	0.06666666666666667	1	1.0	0	0	0	0	0	0	0	0	0	0	0	0
2126	None	None	None	None	None	0	0	0	0	0	0	1.0	0	0	0	0	1	0	1.0	1	1	0.06666666666666667	1	0.25	0	0	0	0	0	0	0	0	0	0	0	0
2623	None	None	None	None	None	0.07142857142857142	1	0.3	9	0.6904761904761905	29	0.5432098765432098	0.6428571428571429	36	27	7	0	0	1.0	9	9	2.933333333333333	44	0.0	0.8888888888888888	0.10315053155092765	0.9814044439027838	-0.04321577905462844	0.5939287947414033	0.053594566765201204	0.6222581426529089	0.6629202383519037	0.8341245653856743	0	1.0	0.0
5821	2.1533749770809037e-11	1.81456440576433e-13	-2.3173266294884328e-14	0.9999999999999983	None	0.3333333333333333	1	0.4444444444444444	4	0.7272727272727273	8	0.2653061224489796	0.7272727272727273	12	8	0	0	0	1.0	7	7	0.8666666666666667	13	0.0	1.0	-0.010592161944579221	0.6132747292006134	8.769022004688659e-05	0.5007622046845228	3.858810723040476e-11	0.5000000016677519	0.5445761191574957	0.5386019702408743	0	1.0	0.0
3920	0.0	0.0	0.0	1.0	None	0	0	0	0	0	0	1.0	0	0	0	0	0	0	1.0	1	1	0.06666666666666667	1	0.0	0	0	0	0	0	0	0	0	0	0	0	0
4892	5.256926750190664e-06	3.784443005852025e-08	3.615036724438886e-08	0.9999923367619826	None	0	0	1.0	3	0.0	0	0.6666666666666666	0	3	0	0	1	0	0.6666666666666666	3	2	0.26666666666666666	4	1.0	1.0	0	0	0	0	0	0	0	0	0	0	0
4501	1.5295101825723617e-10	7.584899618010172e-13	-7.13705912752429e-13	0.9999999999999988	None	0.2	1	0.3333333333333333	4	0.8	12	0.20987654320987653	0.8	16	12	0	0	0	1.0	9	9	1.1333333333333333	17	0.0	1.0	-0.014477477145409406	0.6362929238608576	-0.07728170997075842	0.5767716402463398	5.276498317450827e-25	0.5	0.6118907144833302	0.571901855384264	0	0.0625	0.0
1439	None	None	None	None	None	0.3333333333333333	1	0.625	5	0.5	5	0.4	0.5	9	5	2	1	0	0.8333333333333334	5	6	0.8	12	0.25	0.6666666666666666	0.04442518012644616	0.5216618122280265	-0.10333514307042738	0.6787151786760237	0.08853879159031094	0.5437045509682197	0.6896654629417222	0.5833676714214636	0.8888888888888888	0.8888888888888888	0.0
4351	0.0003206368163609183	0.00025283624316112734	4.630901144020148e-06	0.9995154577977065	None	0	0	0.4	2	0.8	4	1.0	0.8	6	4	0	1	0	0.14285714285714285	7	1	0.4666666666666667	7	0.5	0.6666666666666666	0.09560649755956016	0.5260004466172609	-0.09281032712678995	0.5242336844636083	0.00021614899196129578	0.6845188833989686	0.6984053427102003	0.5806010579638112	1.0	1.0	0.0
2593	6.960104296051457e-09	6.6775222612963335e-09	-3.6492658203754554e-09	0.9999995855057194	None	1.0	1	1.0	4	0.0	0	0.5555555555555556	0	3	0	1	2	0	1.0	3	3	0.3333333333333333	5	0.6666666666666666	1.0	0	0	0	0	0	0	0	0	0	0	0
3571	0.00015051911174723289	4.913157676623359e-05	-4.9130475033089056e-05	0.9999958531575495	None	0	0	0.25	1	1.0	3	1.0	1.0	4	3	0	3	0	0.2	1	5	0.3333333333333333	5	1.0	0	0.09585991316377039	0.5	0.09997729590678624	0.5000651899344098	0.2340032071854699	0.64065941215524	0.655146051719045	0.5480585187055907	1.0	1.0	0.0
3372	0.0	0.0	0.0	0.9999999999999998	None	0	0	0	0	0	0	1.0	0	0	0	0	4	0	1.0	1	1	0.06666666666666667	1	1.0	0	0	0	0	0	0	0	0	0	0	0	0
1577	None	None	None	None	None	0	0	0.08	2	0.9428571428571428	33	0.8809523809523809	0	0	0	36	0	0	0.8571428571428571	7	6	2.466666666666667	37	0.0	0.5806451612903226	0	0	0	0	0	0	0	0	0	0	0
2241	None	None	None	None	None	0	0	0.25	1	1.0	4	0.6	0.25	2	1	3	6	0	0.4	5	2	0.4	6	0.6666666666666666	0	-0.09815672871541672	0.5012908269054346	-0.025333323870503705	0.5012010277626472	0.09999995489790457	0.5000000303361353	0.6938950887682563	0.500830629296521	1.0	1.0	0.0
5624	0.00025116776932819143	8.91362041091911e-06	2.039459212349686e-06	0.9996411477481913	None	0	0	0.375	12	0.5217391304347826	24	0.5925925925925926	0.5	35	23	12	0	0	1.0	9	9	3.2	48	0.0	0.6666666666666666	0.15383081420289596	0.6083781154717444	0.0013005904761986158	0.5788842494455857	0.006680765879907775	0.6696647772483781	0.6889696353163458	0.6197423151213681	0	1.0	0.0
6133	0.007622499389456227	0.007959892628487144	0.007268379895999455	0.9956295583701503	None	0	0	0.5	7	0.3684210526315789	7	0.3333333333333333	0	1	0	19	0	0	0.7777777777777778	9	7	1.4	21	0.0	0.1111111111111111	0	0	0	0	0	0	0	0	0	0	0
6609	0.0	0.0	0.0	0.9999999999999998	None	0	0	0	0	0	0	1.0	0	0	0	0	4	0	1.0	1	1	0.06666666666666667	1	1.0	0	0	0	0	0	0	0	0	0	0	0	0
350	None	None	None	None	None	0	0	0.6666666666666666	2	0.5	1	0.6666666666666666	0.5	3	1	0	2	0	0.6666666666666666	3	2	0.26666666666666666	4	1.0	0	-0.0881092144195435	0.5634025761201372	-0.10940096446907614	0.5485019858915025	-0.044391423770182556	0.5552881792509426	0.5710929312995796	0.5557393255984747	0.0	0	0.0
7049	4.6939260606933436e-08	4.273797585877564e-08	4.1082362389257e-08	0.9999925340978867	None	0	0	0.23076923076923078	3	0.8235294117647058	14	0.4222222222222222	0	0	0	18	5	0	0.5555555555555556	5	9	1.2666666666666666	19	0.125	0.23529411764705882	0	0	0	0	0	0	0	0	0	0	0
5930	0.007821144827697347	0.00814790951700331	0.007419840434923481	0.9956501044609756	None	0	0	0.5	7	0.3684210526315789	7	0.3333333333333333	0	1	0	19	0	0	0.7777777777777778	9	7	1.4	21	0.0	0.1111111111111111	0	0	0	0	0	0	0	0	0	0	0
6875	2.257448442441314e-06	8.256528287333806e-07	8.082507437605097e-08	0.999715758914941	None	0.14285714285714285	1	0.375	6	0.6818181818181818	15	0.38095238095238093	0.5454545454545454	17	12	6	6	0	0.7777777777777778	7	9	1.6	24	0.5454545454545454	0.35294117647058826	-0.02572608525281851	0.6446279610653706	3.884725143084272e-06	0.5002368783970557	1.0084237426352878e-08	0.5000000148797902	0.5650281959977944	0.5495415542562184	1.0	1.0	0.0
1773	None	None	None	None	None	0	0	0.5	1	1.0	1	0.75	0	0	0	2	3	0	1.0	2	2	0.2	3	0.375	0	0	0	0	0	0	0	0	0	0	0	0
1372	None	None	None	None	None	0	0	1.0	2	0.0	0	0.75	0	2	0	0	0	0	1.0	2	2	0.2	3	0.0	0	0	0	0	0	0	0	0	0	0	0	0
2431	None	None	None	None	None	0	0	0.6	3	0.6	3	0.5833333333333334	0.6	6	3	0	1	0	0.3333333333333333	2	6	0.4666666666666667	7	1.0	0.4	0.34683303665390197	0.6219198224327871	0.0626405196119247	0.6493058007790434	0.21273334037487665	0.9994087369381734	0.9668911049714887	0.9452557949800371	1.0	1.0	0.0
1536	None	None	None	None	None	0	0	0	0	0	0	1.0	0	0	0	0	4	0	1.0	1	1	0.06666666666666667	1	1.0	0	0	0	0	0	0	0	0	0	0	0	0
5009	0.0	0.0	0.0	0.9999999999999998	None	0	0	0	0	0	0	1.0	0	0	0	0	4	0	1.0	1	1	0.06666666666666667	1	1.0	0	0	0	0	0	0	0	0	0	0	0	0
5862	0.007572276495126396	0.007944236839698601	0.0072789160441656545	0.995604375223029	None	0	0	0.5	7	0.3684210526315789	7	0.3333333333333333	0	1	0	19	0	0	0.7777777777777778	9	7	1.4	21	0.0	0.1111111111111111	0	0	0	0	0	0	0	0	0	0	0
1964	None	None	None	None	None	0	0	0.4230769230769231	11	0.4864864864864865	18	0.7222222222222222	0.2702702702702703	19	10	19	3	0	0.6666666666666666	6	9	2.6	39	0.09090909090909091	0.8484848484848485	0.09998890313344864	0.5000583567475855	0.08480054123509814	0.5831316189295397	0.14428087585503446	0.663392514912717	0.5861994255880432	0.5837309523602718	1.0	1.0	0.0
6315	1.4111426081797653e-09	6.347834472506008e-11	-1.7777006795151927e-11	0.9999999986815375	None	0.2	1	0.3333333333333333	4	0.8	12	0.20987654320987653	0.8	16	12	0	0	0	1.0	9	9	1.1333333333333333	17	0.0	1.0	0.02367470530097764	0.5814555849738878	0.09676596308847914	0.5041002954434401	3.0206581574582195e-07	0.5000054259810194	0.6058058258146515	0.5287328779410162	0	0.1875	0.0
2112	None	None	None	None	None	0	0	0.17647058823529413	3	0.8260869565217391	19	0.8333333333333334	0	0	0	24	0	0	0.8333333333333334	5	6	1.6666666666666667	25	0.0	0.09523809523809523	0	0	0	0	0	0	0	0	0	0	0
5469	0.0003524766791815572	3.949857407143592e-06	1.5371809303020923e-06	0.9999953103986627	None	0.3333333333333333	1	0.4444444444444444	4	0.7272727272727273	8	0.2708333333333333	0.7272727272727273	12	8	0	0	0	0.75	6	8	0.8666666666666667	13	0.0	0.8571428571428571	0.09926929934357866	0.5257680126563506	0.041386337863687825	0.6001508155875995	-0.09999277753596517	0.500080762491348	0.6983663558946105	0.5423631958705813	0	1.0	0.0
4868	None	None	None	None	None	0	0	0.05555555555555555	3	0.9620253164556962	76	1.0	0.08860759493670886	9	7	71	0	0	1.0	9	9	5.4	81	0.0	1.0	0.09999918478206245	0.5000013841182687	0.03397333470963819	0.5613362901969617	0.04275270567858786	0.6097189022867153	0.5813325429988205	0.5574718194165383	0	0	0.0
1646	None	None	None	None	None	0	0	0	0	0	0	1.0	0	0	0	0	4	0	1.0	1	1	0.06666666666666667	1	1.0	0	0	0	0	0	0	0	0	0	0	0	0
2469	None	None	None	None	None	0.2	1	0.3333333333333333	4	0.8	12	0.20987654320987653	0.8	16	12	0	0	0	1.0	9	9	1.1333333333333333	17	0.0	1.0	-0.09556224589881576	0.6376402808377453	0.06770478339367014	0.6732087358446209	0.03469034307717224	0.6492235937387291	0.6572299953100323	0.6535090366430981	0	0	0.0
6086	5.915836194548374e-06	1.8744349761781397e-07	-1.872023383417269e-07	0.999999820840644	None	0.2	1	0.3333333333333333	4	0.8	12	0.20987654320987653	0.8	16	12	0	0	0	1.0	9	9	1.1333333333333333	17	0.0	1.0	0.12921024779391024	0.6639528430794448	0.34117963142885677	0.999999999781944	0.0016651787391891131	0.5370667633592173	0.8089719394059028	0.9995437087766602	0	1.0	0.0
6167	0.0	0.0	0.0	1.0	None	0	0	0	0	0	0	1.0	0	0	0	0	0	0	1.0	1	1	0.06666666666666667	1	0.0	0	0	0	0	0	0	0	0	0	0	0	0
4317	0.00021896101968050952	2.9685481594134065e-07	-2.73355020449824e-07	0.9999903147250897	None	0.25	1	0.4	4	0.75	9	0.25	0.75	13	9	0	0	0	0.875	7	8	0.9333333333333333	14	0.0	0.8571428571428571	3.201143125756868e-06	0.5002812028520998	-0.06978456268929967	0.67396201137568	-0.09930784350466754	0.5023839634083785	0.6135879359960433	0.5610949056787525	0	1.0	0.0
2779	0.0	0.0	0.0	0.9999999999999998	None	0	0	0	0	0	0	1.0	0	0	0	0	4	0	1.0	1	1	0.06666666666666667	1	1.0	0	0	0	0	0	0	0	0	0	0	0	0
4328	None	None	None	None	None	0.1111111111111111	2	0.3684210526315789	14	0.5555555555555556	30	0.691358024691358	0.37037037037037035	33	20	22	3	0	1.0	9	9	3.7333333333333334	56	0.08571428571428572	0.6666666666666666	-0.09999999994214906	0.500000169454135	-0.024396223394769274	0.6752841487924071	0.126426618408945	0.5038946929191079	0.7279607532560477	0.5619929446290433	0.5454545454545454	0.3333333333333333	0.0
4462	0.0004900374253327805	0.00021764557090159415	-1.5464812264218905e-05	0.9983473279387365	None	0.2222222222222222	2	0.42857142857142855	9	0.5862068965517241	17	0.5535714285714286	0.5517241379310345	25	16	5	1	0	0.875	8	7	2.066666666666667	31	0.2	0.56	0.09677123028926483	0.5207328389857312	-0.007171706232072267	0.6598172651095173	-0.09996630929068152	0.5005216850091961	0.7007342553014202	0.5619751261839107	1.0	1.0	0.0
1347	None	None	None	None	None	0	0	0	0	0	0	1.0	0	0	0	0	0	0	1.0	1	1	0.06666666666666667	1	0.0	0	0	0	0	0	0	0	0	0	0	0	0
744	None	None	None	None	None	0.125	1	0.3157894736842105	6	0.7307692307692307	19	0.345679012345679	0.7307692307692307	25	19	2	0	0	1.0	9	9	1.8666666666666667	28	0.0	0.8421052631578947	0.059527150318352706	0.6266474731772258	-0.5457551042006287	0.9999998013283498	1.9270475085085215e-10	0.5000174034690674	0.9875888198374125	0.9951141504810737	0	0.92	0.0
761	None	None	None	None	None	0.125	1	0.2777777777777778	5	0.72	18	0.3333333333333333	0.16	6	4	20	0	0	1.0	9	9	1.8	27	0.0	0.16666666666666666	0.09344720026578744	0.5370291859471161	0.05566735397072573	0.5338731521093104	0.006839642245167509	0.5132985654039606	0.5863469303253901	0.5280784033655571	0	0	0.0
6819	None	None	None	None	None	0.045454545454545456	1	0.2826086956521739	13	0.6865671641791045	46	0.8518518518518519	0.5223880597014925	46	35	22	0	0	1.0	9	9	4.6	69	0.0	0.8	-0.0574045733502329	0.5919218296697071	0.023473350545458245	0.6674792840769069	0.1461524915279499	0.5292838474196835	0.7163041119970254	0.5975652571733997	0	1.0	0.0
1860	None	None	None	None	None	1.0	1	0.8	4	0.4	2	0.5833333333333334	0	0	0	6	7	0	0.75	4	3	0.4666666666666667	7	0.4375	0.6666666666666666	0	0	0	0	0	0	0	0	0	0	0
1053	None	None	None	None	None	0.3333333333333333	1	0.5	4	0.6666666666666666	6	0.3055555555555556	0.6666666666666666	10	6	0	0	0	1.0	6	6	0.7333333333333333	11	0.0	0.8	0.0005481747519472225	0.544970144209659	0.002522628385631098	0.563903649188599	0.09996938125570601	0.5000638146182406	0.6056702149967931	0.5364057453602945	0	1.0	0.0
2790	0.004697910614837858	0.0007535131878428995	-0.0007358062655268188	0.9896226452965307	None	0.2	1	0.3333333333333333	4	0.8	12	0.20987654320987653	0.8	16	12	0	0	0	1.0	9	9	1.1333333333333333	17	0.0	1.0	0.036024840346711925	0.5671555370897943	0.03691067598872294	0.522962041241385	0.17706896156052887	0.6459363478976494	0.6580539047337152	0.5795997961365661	0	1.0	0.0
7137	None	None	None	None	None	0	0	0.14634146341463414	6	0.8305084745762712	49	0.7530864197530864	0.0847457627118644	9	5	51	4	0	1.0	9	9	4.066666666666666	61	0.0392156862745098	0.8888888888888888	-0.09598796316148953	0.5196416670018333	7.948863198551818e-05	0.5261194074404799	1.0056159655219382e-10	0.500000000228864	0.6141479377412621	0.5152602542298056	1.0	1.0	0.0
2466	None	None	None	None	None	0	0	0	0	0	0	1.0	0	0	0	0	4	0	1.0	1	1	0.06666666666666667	1	1.0	0	0	0	0	0	0	0	0	0	0	0	0
3507	0.0003118867075614677	6.786206970143304e-05	6.718654330835646e-05	0.9996060232357171	None	0	0	0.5	2	0.75	3	0.6	0.75	5	3	0	2	0	0.4	2	5	0.4	6	1.0	0	0.0013397250133942167	0.5019756712154935	0.07251338347430633	0.655564846991504	-0.09999999902931009	0.5000000044951071	0.6699287787885079	0.5540788125067295	1.0	1.0	0.0
3028	1.4728529887209068e-10	1.6171403234387217e-12	-1.2972376552221125e-12	0.9999999999796955	None	0.2	1	0.3333333333333333	4	0.8	12	0.20987654320987653	0.8	16	12	0	0	0	1.0	9	9	1.1333333333333333	17	0.0	1.0	0.059564589060077056	0.5712837806032223	0.0999727901149057	0.5001378148901787	7.902762784127648e-27	0.5000000637526802	0.6029799288834345	0.523951852008601	0	0.9375	0.0
4223	0.01105360853261288	0.007322326683565885	0.005286636986854736	0.995527929950414	None	0	0	0.5	3	0.7142857142857143	5	0.5625	0.7142857142857143	8	5	0	1	0	0.25	8	2	0.6	9	1.0	0.8571428571428571	0.0996394652354424	0.5022756104202784	8.60566400932715e-07	0.5000040972027279	-0.0999892607770542	0.500048284487389	0.6931637707526155	0.5007760019845353	1.0	1.0	0.0
3735	0.00290871988460485	0.00027831386415643844	3.60276414929059e-06	0.9935369580102981	None	0	0	0.5	2	0.75	3	0.6	0.75	5	3	0	2	0	0.4	5	2	0.4	6	1.0	0	-0.0999999668009682	0.5000011532682145	-0.09999998547370414	0.5000014304353854	0.12178111390517796	0.6545528474429299	0.7399071619347982	0.5530597180049474	1.0	1.0	0.0
4972	None	None	None	None	None	0.14285714285714285	1	0.375	6	0.6666666666666666	14	0.36507936507936506	0.6190476190476191	18	13	4	0	0	0.7777777777777778	9	7	1.5333333333333334	23	0.0	0.8235294117647058	-0.017242288125435073	0.6905414395488888	0.030344726386636905	0.6525700603786703	0.1978945212284579	0.5606385370443241	0.7372992427110169	0.6362027044124612	0	1.0	0.0
7509	9.73432422437288e-08	8.824513404174756e-08	-6.523958254789341e-08	0.9999824577052089	None	0	0	0.3333333333333333	2	0.7142857142857143	5	0.5	0	0	0	8	13	0	0.5	6	3	0.6	9	0.65	0	0	0	0	0	0	0	0	0	0	0	0
2684	None	None	None	None	None	0.125	2	0.37142857142857144	13	0.6	30	0.6419753086419753	0.44	34	22	17	0	0	1.0	9	9	3.466666666666667	52	0.0	0.7441860465116279	0.03580530432586327	0.5906141801551145	-0.11138875509541495	0.596447095286344	0.09584355402573592	0.6620087153260342	0.720525063972715	0.61691684671568	0	0.9705882352941176	0.0
3314	0.0012329721302900144	0.00030721043562528273	0.0002916569508264863	0.9987770233295776	None	0.2	1	0.3333333333333333	4	0.8	12	0.20987654320987653	0.8	16	12	0	0	0	1.0	9	9	1.1333333333333333	17	0.0	1.0	0.05251561480767049	0.5323011121765526	0.09998166802673321	0.5000675803743392	-0.0999999998622766	0.5000000015270344	0.7012202446894427	0.5108028994268925	0	0.9375	0.0
7186	0.00016573582992196746	4.5142442361983115e-06	-3.851798119590728e-07	0.9999999433537927	None	0.2	1	0.3333333333333333	4	0.8	12	0.20987654320987653	0.8	16	12	0	0	0	1.0	9	9	1.1333333333333333	17	0.0	1.0	2.5803255622773987e-10	0.5007488821059531	6.358652664671189e-10	0.5000022805017896	0.06280436658891206	0.5243239050533033	0.5734797108896449	0.5083639810222522	0	1.0	0.0
3109	0.0	0.0	0.0	0.9999999999999998	None	0	0	0	0	0	0	1.0	0	0	0	0	4	0	1.0	1	1	0.06666666666666667	1	1.0	0	0	0	0	0	0	0	0	0	0	0	0
933	None	None	None	None	None	0	0	0.5	5	0.4166666666666667	5	0.5833333333333334	0.16666666666666666	5	2	8	4	0	0.6666666666666666	6	4	0.9333333333333333	14	0.23529411764705882	0.2222222222222222	-0.09987458533237843	0.5036936014601506	0.018965119924585643	0.5204773093879267	0.07205221409677029	0.5577401142248091	0.6723415731684329	0.5273663884781008	1.0	1.0	0.0
2031	None	None	None	None	None	0	0	0	0	0	0	1.0	0	0	0	0	4	0	1.0	1	1	0.06666666666666667	1	1.0	0	0	0	0	0	0	0	0	0	0	0	0
2522	None	None	None	None	None	0	0	0	0	0	0	1.0	0	0	0	0	4	0	1.0	1	1	0.06666666666666667	1	1.0	0	0	0	0	0	0	0	0	0	0	0	0
1423	None	None	None	None	None	0.5	1	0.5714285714285714	4	0.625	5	0.3333333333333333	0.625	9	5	0	0	0	0.8333333333333334	5	6	0.6666666666666666	10	0.0	1.0	0.024202425045763837	0.5357967784150445	0.08859609731363557	0.6475289852673254	-0.09982291137925632	0.5003067848045072	0.6883515616322643	0.5624107095333384	0	1.0	0.0
1561	None	None	None	None	None	0.2	1	0.3333333333333333	4	0.8	12	0.20987654320987653	0.8	16	12	0	0	0	1.0	9	9	1.1333333333333333	17	0.0	1.0	0.1302141883686485	0.6007422109991766	0.007649403510478464	0.5478793800238622	0.047118875604891544	0.5872496456256532	0.63085600283782	0.5787775872778883	0	1.0	0.0
5220	None	None	None	None	None	0.06666666666666667	1	0.40625	13	0.4888888888888889	22	0.746031746031746	0.37777777777777777	30	17	16	5	0	0.7777777777777778	7	9	3.1333333333333333	47	0.21739130434782608	0.75	-0.161056500753583	0.7962691240435958	0.09432427005581627	0.5083870022082683	0.099966309422542	0.5007421483101495	0.7701320032556842	0.6145674229476534	0.03333333333333333	0.1	0.0
545	None	None	None	None	None	0.25	1	0.36363636363636365	4	0.7857142857142857	11	0.2222222222222222	0.7857142857142857	15	11	0	0	0	0.8888888888888888	9	8	1.0666666666666667	16	0.0	1.0	2.2944905835198047e-07	0.5046869416826227	-0.09289351574606498	0.5747547342442285	0.03262775255264817	0.572838855279601	0.6180577200990408	0.5509449919476999	0	1.0	0.0
6324	0.0	0.0	0.0	0.9999999999999998	None	0	0	0	0	0	0	1.0	0	0	0	0	4	0	1.0	1	1	0.06666666666666667	1	1.0	0	0	0	0	0	0	0	0	0	0	0	0
2352	None	None	None	None	None	0.16666666666666666	1	0.35714285714285715	5	0.7222222222222222	13	0.2777777777777778	0.7222222222222222	18	13	1	1	0	0.8888888888888888	9	8	1.3333333333333333	20	1.0	1.0	0.09990557026551321	0.5106807842749578	-0.08666384096362338	0.9588460750526574	-0.03575194021516831	0.6738138887206326	0.7067357663620122	0.7867662553360772	1.0	1.0	0.0
6398	0.007621390518289402	0.007992325372518552	0.007322475692633159	0.9956050982619455	None	0	0	0.5	7	0.3684210526315789	7	0.3333333333333333	0	1	0	19	0	0	0.7777777777777778	9	7	1.4	21	0.0	0.1111111111111111	0	0	0	0	0	0	0	0	0	0	0
2018	None	None	None	None	None	0	0	0.1	4	0.896551724137931	52	0.8333333333333334	0	0	0	59	8	0	0.8888888888888888	9	8	4.0	60	0.06557377049180328	0.8679245283018868	0	0	0	0	0	0	0	0	0	0	0
948	None	None	None	None	None	0.058823529411764705	1	0.24324324324324326	9	0.7547169811320755	40	0.6790123456790124	0.5283018867924528	36	28	18	2	0	1.0	9	9	3.6666666666666665	55	0.0625	0.75	0.0028745960648609036	0.5890071798041754	-0.09999841402560465	0.5001554062625186	0.07887767127468004	0.5834643005071668	0.6757692742139341	0.5578641904465119	1.0	1.0	0.0
5371	1.421987213342727e-07	7.835880847247442e-08	-2.9418412100105165e-12	0.9999792600192482	None	0	0	1.0	1	0	0	1.0	0	1	0	0	0	0	0.5	2	1	0.13333333333333333	2	0.0	0	0	0	0	0	0	0	0	0	0	0	0
6414	None	None	None	None	None	0.07692307692307693	1	0.27586206896551724	8	0.7317073170731707	30	0.5308641975308642	0.6341463414634146	34	26	8	0	0	1.0	9	9	2.8666666666666667	43	0.0	0.6666666666666666	-0.030523267235101997	0.6468077907728377	-0.08686373235745566	0.9737626178986505	3.1492474680683745e-07	0.5000851388788282	0.6420507595761498	0.8032059216483779	0	1.0	0.0
6936	None	None	None	None	None	0.058823529411764705	1	0.2702702702702703	10	0.6981132075471698	37	0.6790123456790124	0.39622641509433965	29	21	25	0	0	1.0	9	9	3.6666666666666665	55	0.0	0.6530612244897959	-0.024884976741117244	0.6511221042913398	-0.09998677116452856	0.5302592771050684	0.09999999652561985	0.5000000423789975	0.7015017850677062	0.5617794112870514	0	0.6896551724137931	0.0
7281	0.015408573253975405	0.0019417444843190725	0.001468207277648841	0.9954115711369657	None	0.36363636363636365	4	0.5416666666666666	13	0.47058823529411764	16	0.4444444444444444	0.4411764705882353	26	15	9	0	0	1.0	9	9	2.4	36	0.0	0.5925925925925926	0.02677838176334076	0.6769510400101598	0.1607881941846148	0.653878802212935	0.09957672067684864	0.5042186839497446	0.6572254506545545	0.6140261128540487	0	0.9615384615384616	0.0
1220	None	None	None	None	None	0.25	1	0.36363636363636365	4	0.7857142857142857	11	0.2222222222222222	0.7857142857142857	15	11	0	0	0	0.8888888888888888	9	8	1.0666666666666667	16	0.0	1.0	0.05312412807314319	0.6202860131851456	0.09995440769433053	0.5021564191435722	-0.050473230173040694	0.6440866983971169	0.6714785049787231	0.5900514555129459	0	1.0	0.0
2619	0.002498570110584467	3.4481077576306196e-05	3.6073429026895777e-06	0.9960688394184072	None	0.07692307692307693	1	0.2857142857142857	8	0.675	27	0.5185185185185185	0.375	21	15	20	3	0	1.0	9	9	2.8	42	0.07894736842105263	0.7272727272727273	3.099523616043903e-22	0.5000000598418769	6.38765639807879e-10	0.5000000142371654	-0.001525116531423372	0.6778498899306903	0.5960966113803587	0.5616766660798471	1.0	1.0	0.0
2234	None	None	None	None	None	0	0	0	0	0	0	1.0	0	0	0	0	4	0	1.0	1	1	0.06666666666666667	1	1.0	0	0	0	0	0	0	0	0	0	0	0	0
6043	0.007821161081780024	0.008149044776938712	0.007420843263073049	0.9956501564080095	None	0	0	0.5	7	0.3684210526315789	7	0.3333333333333333	0	1	0	19	0	0	0.7777777777777778	9	7	1.4	21	0.0	0.1111111111111111	0	0	0	0	0	0	0	0	0	0	0
519	None	None	None	None	None	0	0	0	0	0	0	1.0	0	0	0	0	4	0	1.0	1	1	0.06666666666666667	1	1.0	0	0	0	0	0	0	0	0	0	0	0	0
740	None	None	None	None	None	0.25	1	0.4	4	0.7692307692307693	10	0.23809523809523808	0.7692307692307693	14	10	0	0	0	0.7777777777777778	7	9	1.0	15	0.0	1.0	0.003954228843744271	0.5180961793177893	0.07012563034655873	0.5477463805047214	2.5502648378794554e-12	0.502457916064323	0.5812028202682717	0.5228022835115923	0	1.0	0.0
4092	0.00034613009003895665	1.5938816189286392e-06	9.502091245825399e-07	0.9999943431471372	None	0.3333333333333333	1	0.4444444444444444	4	0.7272727272727273	8	0.2653061224489796	0.7272727272727273	12	8	0	0	0	1.0	7	7	0.8666666666666667	13	0.0	0.6666666666666666	0.029130944531840196	0.6760476158578229	0.0631264810519581	0.5780954035044911	0.09864654414367605	0.5025186211653608	0.6026898559495124	0.5874823182521367	0	1.0	0.0
898	None	None	None	None	None	0	0	0.375	9	0.5294117647058824	18	0.7346938775510204	0.14705882352941177	12	5	23	7	0	1.0	7	7	2.4	36	0.16279069767441862	0.45161290322580644	-0.010118960453876533	0.6686030486617922	7.68990895633581e-06	0.5000633136431017	0.1881866281529716	0.5946811797858877	0.7111432309799869	0.5894824129800382	1.0	1.0	0.4935759991115565
5674	0.0	0.0	0.0	0.9999999999999998	None	0	0	0	0	0	0	1.0	0	0	0	0	4	0	1.0	1	1	0.06666666666666667	1	1.0	0	0	0	0	0	0	0	0	0	0	0	0
615	None	None	None	None	None	0	0	0.02631578947368421	1	1.0	55	0.9047619047619048	0	0	0	56	9	0	0.7777777777777778	7	9	3.8	57	0.07758620689655173	0.96	0	0	0	0	0	0	0	0	0	0	0
4461	None	None	None	None	None	0.07142857142857142	1	0.3333333333333333	10	0.6046511627906976	26	0.5555555555555556	0.27906976744186046	17	12	27	0	0	1.0	9	9	3.0	45	0.0	0.5	-0.02524527532413705	0.50892156338799	6.77902041545832e-07	0.5000074980447403	0.03692102320145864	0.5156213882862289	0.5640294666204494	0.508184762956611	0	1.0	0.0
1996	None	None	None	None	None	0.11764705882352941	2	0.3333333333333333	12	0.6470588235294118	33	0.654320987654321	0.6274509803921569	44	32	8	0	0	1.0	9	9	3.533333333333333	53	0.0	0.9090909090909091	0.022347238623687933	0.553207409452238	0.030978800341042594	0.5870088918072772	0.09218613705669562	0.5187607360568198	0.5885271387689397	0.5531592172399972	0	1.0	0.0
7198	2.0932946177291616e-05	1.5934730703760822e-06	-1.2249117889778236e-07	0.9945715323546164	None	0	0	0.14285714285714285	2	0.8947368421052632	17	0.6	0	0	0	20	0	0	0.7142857142857143	7	5	1.4	21	0.0	0.35294117647058826	0	0	0	0	0	0	0	0	0	0	0
537	None	None	None	None	None	0	0	0.6666666666666666	2	0.5	1	0.6666666666666666	0.5	3	1	0	0	0	0.6666666666666666	3	2	0.26666666666666666	4	0.0	0	0.08259463404945985	0.5034755451745929	-0.11826828192940912	0.5491333562425614	0.06824376283254428	0.5074285224394023	0.7159716005985379	0.520054934373096	0	1.0	0.0
5473	6.059066164827711e-06	7.100262759986319e-09	-4.956460316760849e-09	0.9999994745065007	None	0	0	1.0	1	0	0	1.0	0	1	0	0	3	0	0.5	2	1	0.13333333333333333	2	1.0	0	0	0	0	0	0	0	0	0	0	0	0
2995	0.0	0.0	0.0	0.9999999999999998	None	0	0	0	0	0	0	1.0	0	0	0	0	4	0	1.0	1	1	0.06666666666666667	1	1.0	0	0	0	0	0	0	0	0	0	0	0	0
3228	0.0007508005004235827	0.0001930138672377537	-5.925778424162062e-06	0.9983681396925005	None	0.2	1	0.3333333333333333	4	0.8	12	0.20987654320987653	0.8	16	12	0	0	0	1.0	9	9	1.1333333333333333	17	0.0	1.0	-0.0998250947943545	0.5003194896014814	0.2649572897651674	0.9807491784424645	0.07465451236427649	0.6048279370070613	0.8332278383795828	0.8103912735423463	0	0.6875	0.0
1469	None	None	None	None	None	0	0	0.20689655172413793	6	0.8048780487804879	33	0.6825396825396826	0.7073170731707317	35	29	7	3	0	0.7777777777777778	7	9	2.8666666666666667	43	0.25	0.8421052631578947	-0.04082440607302761	0.653201578624801	-0.0994716811600248	0.5765885979570529	0.10114410218784228	0.9996230598654187	0.7087046765958501	0.9498677376347965	1.0	1.0	0.0
7044	0.0075287317055994256	0.00780982260176765	0.007090909286213947	0.9956730881076251	None	0	0	0.5	7	0.3684210526315789	7	0.3333333333333333	0	1	0	19	0	0	0.7777777777777778	9	7	1.4	21	0.0	0.1111111111111111	0	0	0	0	0	0	0	0	0	0	0
7089	0.0	0.0	0.0	1.0	None	0	0	0	0	0	0	1.0	0	0	0	0	0	0	1.0	1	1	0.06666666666666667	1	0.0	0	0	0	0	0	0	0	0	0	0	0	0
1119	None	None	None	None	None	0	0	0.42424242424242425	14	0.48936170212765956	23	0.6049382716049383	0.2978723404255319	24	14	24	0	0	1.0	9	9	3.2666666666666666	49	0.0	0.75	-0.09147273953036619	0.9992598651910113	0.05093863650763849	0.6602247223222923	0.06359670099630144	0.6614238513576898	0.6952358900152307	0.9451785935791419	0	1.0	0.0
1883	None	None	None	None	None	0	0	0.25	3	0.75	12	0.9	0	1	0	16	13	0	0.8	5	4	1.2	18	0.37142857142857144	0	0	0	0	0	0	0	0	0	0	0	0
4214	1.4380462189700232e-07	1.2698553535952232e-07	4.0355673055683905e-08	0.9999750829362501	None	0	0	0.06	3	0.9452054794520548	69	0.9259259259259259	0	0	0	74	2	0	1.0	9	9	5.0	75	0.013157894736842105	0.9090909090909091	0	0	0	0	0	0	0	0	0	0	0
3056	9.614728887504959e-05	6.083200684123827e-06	-7.420293833805327e-07	0.9999963060412618	None	0	0	0.5	3	0.7142857142857143	5	0.42857142857142855	0.7142857142857143	8	5	0	0	0	0.42857142857142855	3	7	0.6	9	0.0	0.6666666666666666	0.0990017799639025	0.5009928878360248	0.15768794923483054	0.6113902564599746	0.028803352699224134	0.5984701711592708	0.6508171213803295	0.570871751645775	0	1.0	0.0
1048	None	None	None	None	None	0.25	1	0.45454545454545453	5	0.5	7	0.5333333333333333	0.14285714285714285	5	2	10	1	0	0.8333333333333334	6	5	1.0666666666666667	16	0.047619047619047616	0.16666666666666666	-0.09054037530707368	0.5171805169151781	-0.06383402705858397	0.5280454128091292	-0.06867670711503122	0.5149133380094663	0.5296673633786857	0.5200492195219566	1.0	1.0	0.0
5168	1.2052482057937798e-07	1.231617987578078e-07	4.042188801058583e-11	0.9999856393320873	None	0	0	0.018518518518518517	1	1.0	79	1.0	0	0	0	80	0	0	1.0	9	9	5.4	81	0.0	1.0	0	0	0	0	0	0	0	0	0	0	0
2015	None	None	None	None	None	0	0	0.018518518518518517	1	1.0	79	1.0	0	0	0	80	0	0	1.0	9	9	5.4	81	0.0	1.0	0	0	0	0	0	0	0	0	0	0	0
623	None	None	None	None	None	0.3333333333333333	1	0.5	4	0.7	7	0.2857142857142857	0.7	11	7	0	0	0	0.8571428571428571	6	7	0.8	12	0.0	1.0	-0.07774518254719467	0.6083937628113565	0.005277441516546319	0.5811956987686677	0.01909740984226482	0.6388174699634013	0.6217313129395962	0.6097262145057796	0	1.0	0.0
7336	0.002724106595414592	0.00016409610569251065	0.0001640346626858514	0.9972218744033815	None	0	0	0.4	2	0.8	4	1.0	0.8	6	4	0	2	0	0.14285714285714285	1	7	0.4666666666666667	7	1.0	0.6666666666666666	8.75651076269652e-28	0.6157161337067188	0.005243484385430474	0.523158393918667	0.09994930929272473	0.5000490863796102	0.612849445869727	0.5468869005702361	0.0	0	0.0
4762	0.01129507011784675	0.007899391273679356	0.005125292942959366	0.9955704524539314	None	0	0	0.5	3	0.7142857142857143	5	0.5625	0.7142857142857143	8	5	0	1	0	0.25	8	2	0.6	9	1.0	0.8571428571428571	0.0996394652354424	0.5022756104202784	8.60566400932715e-07	0.5000040972027279	-0.0999892607770542	0.500048284487389	0.6931637707526155	0.5007760019845353	1.0	1.0	0.0
3032	0.0001457067760260263	1.6343003725963521e-06	-8.165501557170488e-07	0.9999985821060892	None	0	0	0.5	3	0.7142857142857143	5	0.42857142857142855	0.7142857142857143	8	5	0	1	0	0.42857142857142855	3	7	0.6	9	1.0	1.0	0.0999805572790838	0.5000490444997097	0.047096530394586146	0.5203274128300345	0.1669558697547297	0.6195355546349586	0.6202242231706286	0.5472856049558664	1.0	1.0	0.0
601	None	None	None	None	None	0	0	0.375	3	0.8	8	0.3	0.8	11	8	0	0	0	0.625	5	8	0.8	12	0.0	0.8571428571428571	2.3019093701129783e-05	0.5002220205413754	0.008828634611892872	0.5803642613977618	0.07740791004665365	0.5787239271145079	0.5904945050626511	0.5533539455690434	0	0.8181818181818182	0.0
4729	0.015710845479414613	0.004323406946768085	-0.003576904198713786	0.996509347909344	None	0.25	1	0.4	4	0.75	9	0.25	0.75	13	9	0	0	0	0.875	8	7	0.9333333333333333	14	0.0	1.0	0.09926708781798207	0.50424972652185	0.1499158147702186	0.5649300830421501	-0.09997451637297328	0.5008961711418982	0.7462033995289187	0.523464354798763	0	1.0	0.0
6401	0.0001906181321065796	3.701088670715241e-06	-2.7145012815879293e-06	0.9999911995313854	None	0.3333333333333333	3	0.38095238095238093	8	0.6896551724137931	20	0.38271604938271603	0.6896551724137931	28	20	2	0	0	1.0	9	9	2.066666666666667	31	0.0	0.7272727272727273	0.26998623487026024	0.655869958311251	0.008148236348230161	0.6714639924476472	0.05148743470717465	0.5138876762344471	0.7540902439285437	0.6158035417707141	0	1.0	0.0
3131	0.0036343641314045077	0.000240880641994921	8.995968204056657e-05	0.9935003213040593	None	0	0	0.2	6	0.7674418604651163	33	1.0	0.13953488372093023	11	6	33	4	0	0.5555555555555556	9	5	3.0	45	0.06153846153846154	1.0	0.18990624938575576	0.5219945101269224	-0.09999861593566582	0.500036105755623	-0.18085297482205986	0.9990604333681635	0.9816150735908179	0.9131282695993483	1.0	1.0	0.0
1310	None	None	None	None	None	0.5	1	0.6666666666666666	4	0.5714285714285714	4	0.375	0.5714285714285714	8	4	0	0	0	0.6666666666666666	4	6	0.6	9	0.0	0.6666666666666666	0.06102681491072119	0.5827185834885246	0.11990243856863463	0.6848634156968064	-0.09999907080704418	0.500000903549827	0.7144034565770095	0.5914718982344341	0	1.0	0.0
5986	0.002029444399938544	0.0015086898004958158	0.00035970603687900885	0.9993335359220546	None	0.25	1	0.36363636363636365	4	0.7857142857142857	11	0.2222222222222222	0.7857142857142857	15	11	0	0	0	0.8888888888888888	8	9	1.0666666666666667	16	0.0	1.0	0.016233044149156474	0.6282336222254087	-0.09926492386951877	0.5153552345810171	-0.04560085323844437	0.5315770012073756	0.61536342498914	0.5591026532259877	0	1.0	0.0
3160	4.521409465729054e-05	3.3620715203571775e-07	2.705084168714587e-07	0.9999951736496959	None	0	0	0.25	1	1.0	3	1.0	1.0	4	3	0	3	0	0.2	1	5	0.3333333333333333	5	1.0	0	2.2765284861760315e-19	0.5	2.5704665509725325e-06	0.5000084003373699	0.03399042454992601	0.5012971319518367	0.5399711083748455	0.5004351782898502	0.75	1.0	0.0
7046	None	None	None	None	None	0.16666666666666666	2	0.37037037037037035	10	0.631578947368421	24	0.49382716049382713	0.6052631578947368	33	23	6	0	0	1.0	9	9	2.6666666666666665	40	0.0	0.7058823529411765	0.05209064123559263	0.6749337487540734	0.20720680787313744	0.6364065002450918	1.672914964785692e-18	0.5000000000000001	0.7256928723105399	0.6059044362289606	0	1.0	0.0
6579	7.497594516656165e-07	2.07841705203e-07	-4.502167450824053e-09	0.9999406632891453	None	0	0	1.0	1	0	0	1.0	0	1	0	0	1	0	0.5	2	1	0.13333333333333333	2	0.3333333333333333	0	0	0	0	0	0	0	0	0	0	0	0
1493	None	None	None	None	None	0.14285714285714285	1	0.5	8	0.4090909090909091	9	0.8	0.045454545454545456	6	1	17	1	0	0.8333333333333334	5	6	1.6	24	0.030303030303030304	0.10526315789473684	0.06690488266169137	0.5517475105219786	0.0022613294474233174	0.5153079128269223	0.09999999129541788	0.5000001995762621	0.5997847891979052	0.5224004500151589	1.0	1.0	0.0
6194	7.484606638739402e-09	7.3235704597888615e-09	-7.3208620389213034e-09	0.9999995197117643	None	0	0	1.0	1	0	0	1.0	0	0	0	1	0	0	0.5	1	2	0.13333333333333333	2	0.0	0	0	0	0	0	0	0	0	0	0	0	0
1097	None	None	None	None	None	0	0	0	0	0	0	1.0	0	0	0	0	4	0	1.0	1	1	0.06666666666666667	1	1.0	0	0	0	0	0	0	0	0	0	0	0	0
5781	0.0	0.0	0.0	1.0	None	0	0	0	0	0	0	1.0	0	0	0	0	0	0	1.0	1	1	0.06666666666666667	1	0.0	0	0	0	0	0	0	0	0	0	0	0	0
3821	None	None	None	None	None	0.045454545454545456	1	0.2608695652173913	12	0.7014925373134329	47	0.8518518518518519	0.3880597014925373	37	26	31	0	0	1.0	9	9	4.6	69	0.0	0.8	-0.018225691886550044	0.5077964461331436	0.03228797941358678	0.5114610209355446	0.22899672656203185	0.6229443179394173	0.7437135079604466	0.5481094272622522	0	1.0	0.0
1575	None	None	None	None	None	0	0	0.12195121951219512	5	0.864406779661017	51	0.7530864197530864	0.06779661016949153	6	4	54	5	0	1.0	9	9	4.066666666666666	61	0.045454545454545456	0.7037037037037037	0.0014089715213671844	0.5149263045414413	0.00010709338311296725	0.5058505035220809	-0.035444791990549465	0.6299792417864019	0.5628043259961064	0.5510921992000575	1.0	1.0	0.0
4439	2.191146903547636e-08	2.098558035291248e-08	2.094114571101629e-08	0.9999972427549477	None	0.25	1	0.4	4	0.7692307692307693	10	0.23809523809523808	0.7692307692307693	14	10	0	0	0	0.7777777777777778	9	7	1.0	15	0.0	1.0	-0.06704870627477691	0.6701718814670988	-0.0999824824037381	0.5000409792565099	2.669601473886327e-05	0.5003038837188472	0.6149820269044488	0.5589201437453625	0	1.0	0.0
6253	1.3506337392356636e-08	1.267748784703181e-08	1.2673623048891162e-08	0.9999984644645233	None	0.25	1	0.36363636363636365	4	0.7857142857142857	11	0.2222222222222222	0.7857142857142857	15	11	0	0	0	0.8888888888888888	9	8	1.0666666666666667	16	0.0	1.0	0.03048106211022167	0.6333406375865793	0.004124265107103322	0.552268717704286	1.0458642553728485e-12	0.5000000000516087	0.5501914623751437	0.5627028835522995	0	1.0	0.0
7388	None	None	None	None	None	0.08333333333333333	1	0.38461538461538464	10	0.5945945945945946	22	0.5416666666666666	0.4864864864864865	28	18	10	3	0	0.8888888888888888	9	8	2.6	39	0.21428571428571427	0.6857142857142857	0.028406264311037772	0.6656436331559317	-0.004241231402177158	0.6607923587188519	1.2924418857598474e-07	0.500024103723469	0.6112024217391558	0.6110727151724431	0.9642857142857143	0.9642857142857143	0.0
448	None	None	None	None	None	0	0	0.25	2	0.7777777777777778	7	0.6875	0.3333333333333333	5	3	5	4	0	1.0	4	4	0.7333333333333333	11	0.3333333333333333	0	0.012116881690911113	0.510990190470976	0.05393004014530167	0.5201073400329402	0.2720621518056606	0.5439025398268114	0.7576237073442873	0.5250210961239525	1.0	1.0	0.0
6169	0.0	0.0	0.0	0.9999999999999998	None	0	0	0	0	0	0	1.0	0	0	0	0	4	0	1.0	1	1	0.06666666666666667	1	1.0	0	0	0	0	0	0	0	0	0	0	0	0
169	None	None	None	None	None	0.16666666666666666	3	0.3333333333333333	13	0.625	35	0.8055555555555556	0.42857142857142855	35	24	22	0	0	0.8888888888888888	9	8	3.8666666666666667	58	0.0	0.9230769230769231	-0.09954298720048858	0.5091003872890603	0.037703785945667465	0.548323045883712	0.01635360673026629	0.5893400388889903	0.6459829808531004	0.5491359662660483	0	0.9714285714285714	0.0
2396	None	None	None	None	None	0.23076923076923078	3	0.32142857142857145	9	0.717948717948718	28	0.5061728395061729	0.6153846153846154	32	24	8	4	0	1.0	9	9	2.7333333333333334	41	0.3333333333333333	0.5882352941176471	6.145609471828421e-06	0.500046598702934	0.49376948203789894	0.8316455966958695	-0.0829871450183581	0.9869285557411337	0.938101046646434	0.8780290061834471	0.96875	0.96875	0.0
2122	None	None	None	None	None	0.5	1	0.6666666666666666	4	0.5714285714285714	4	0.375	0.5714285714285714	8	4	0	0	0	0.6666666666666666	6	4	0.6	9	0.0	0.8	8.402075122427513e-07	0.5000053889901458	0.023854867607174576	0.5804946029207404	-0.10341917509778367	0.5623316218922043	0.6347416148435865	0.5478081607057331	0	0	0.0
866	None	None	None	None	None	0.5	1	0.8333333333333334	5	0.2857142857142857	2	0.5625	0.14285714285714285	5	1	3	0	0	1.0	4	4	0.6	9	0.0	0.8	-0.05602817441313927	0.580885773627912	5.422972105970633e-05	0.5000711298037483	0.03375839563430986	0.5701875584221985	0.5769976538884061	0.5506021346460851	0	1.0	0.0
434	None	None	None	None	None	0	0	0	0	0	0	1.0	0	0	0	0	4	0	1.0	1	1	0.06666666666666667	1	1.0	0	0	0	0	0	0	0	0	0	0	0	0
2837	0.0004864070720604541	9.233630624774824e-06	7.760560726044755e-07	0.9999992152482982	None	0.3333333333333333	1	0.5	4	0.7	7	0.3333333333333333	0.7	11	7	0	0	0	0.4444444444444444	4	9	0.8	12	0.0	1.0	-0.03194128022111135	0.535081782231586	0.002763386599098596	0.5835610759634553	-0.09981739206763623	0.5099698483617185	0.6088905505426241	0.5430475028056253	0	1.0	0.0
1437	None	None	None	None	None	0	0	0	0	0	0	1.0	0	0	0	0	0	0	1.0	1	1	0.06666666666666667	1	0.0	0	0	0	0	0	0	0	0	0	0	0	0
174	None	None	None	None	None	0	0	0.5	2	0.75	3	0.6	0	0	0	5	12	0	0.4	2	5	0.4	6	0.8571428571428571	0	0	0	0	0	0	0	0	0	0	0	0
5619	None	None	None	None	None	0.0625	1	0.3142857142857143	11	0.66	33	0.6419753086419753	0.22	20	11	31	2	0	1.0	9	9	3.466666666666667	52	0.03508771929824561	0.9302325581395349	0.08035805831160593	0.6813169010951337	0.006114059826432058	0.5449637205561376	0.09998649693000253	0.5000447627031159	0.6096565374120012	0.5777272632516246	1.0	1.0	0.0
6820	0.007801000448354489	0.008115888935899627	0.007558597294768916	0.9954985682655784	None	0	0	0.5	7	0.3684210526315789	7	0.3333333333333333	0	1	0	19	0	0	0.7777777777777778	9	7	1.4	21	0.0	0.1111111111111111	0	0	0	0	0	0	0	0	0	0	0
7498	0.007798595662387106	0.008129729960846111	0.00744147445947678	0.9956112495689844	None	0	0	0.5	7	0.3684210526315789	7	0.3333333333333333	0	1	0	19	0	0	0.7777777777777778	9	7	1.4	21	0.0	0.1111111111111111	0	0	0	0	0	0	0	0	0	0	0
6481	0.0	0.0	0.0	1.0	None	0	0	0	0	0	0	1.0	0	0	0	0	0	0	1.0	1	1	0.06666666666666667	1	0.0	0	0	0	0	0	0	0	0	0	0	0	0
5432	None	None	None	None	None	0.09090909090909091	1	0.3333333333333333	8	0.6666666666666666	22	0.43209876543209874	0.5151515151515151	25	17	9	2	0	1.0	9	9	2.3333333333333335	35	0.14285714285714285	0.6923076923076923	0.0984066159633417	0.5069890909796946	1.9972132296777333e-13	0.5000003582601271	-0.09997288125906918	0.5002564298457657	0.6921079207150487	0.5024154259966785	0.8	1.0	0.0
1349	None	None	None	None	None	1.0	1	0.8	4	0.4	2	0.4375	0.4	6	2	0	0	0	1.0	4	4	0.4666666666666667	7	0.0	0.6666666666666666	0.0013498530474526174	0.5217692597182081	0.21586897159660845	0.5867330994119356	0.14534916843244944	0.5842665864171388	0.6972196457865328	0.5644659835807446	0	1.0	0.0
379	None	None	None	None	None	0	0	0.05660377358490566	3	0.948051948051948	73	0.9753086419753086	0.012987012987012988	4	1	74	0	0	1.0	9	9	5.266666666666667	79	0.0	0.9714285714285714	0.034892651734140225	0.5945343078633335	-0.0852362994695969	0.5089114031676119	0.1333396365782246	0.5142978307354861	0.716000873404024	0.5395504063264224	0	1.0	0.0
6436	0.008792962298270162	0.004730558038435899	0.002286614922965105	0.9969701878882135	None	0.25	1	0.4	4	0.75	9	0.25925925925925924	0.75	13	9	0	0	0	0.6666666666666666	6	9	0.9333333333333333	14	0.0	1.0	0.011184563154813204	0.5132403111920981	-0.0002684892560872093	0.5837945999656189	-0.09925698101362725	0.5213195966348227	0.6230613006420744	0.5396394781699514	0	1.0	0.0
5549	0.00787064743983757	0.007939064960899075	0.007248492717785098	0.9956303388782582	None	0	0	0.5	7	0.3684210526315789	7	0.3333333333333333	0	1	0	19	0	0	0.7777777777777778	9	7	1.4	21	0.0	0.1111111111111111	0	0	0	0	0	0	0	0	0	0	0
715	None	None	None	None	None	0	0	0.13636363636363635	6	0.875	56	0.8148148148148148	0	2	0	63	1	0	1.0	9	9	4.4	66	0.0078125	0.8666666666666667	0	0	0	0	0	0	0	0	0	0	0
4717	0.0004099657905989053	6.405609048376937e-05	1.1183249285143933e-06	0.9983901807938343	None	0.16666666666666666	1	0.4	6	0.65	13	0.3055555555555556	0.55	17	11	4	1	0	0.8888888888888888	8	9	1.4666666666666666	22	0.16666666666666666	0.7142857142857143	0.07991414439910875	0.5249821565852888	0.0004580787686788901	0.5017853805371123	-0.09997118700662574	0.5004009700465424	0.6761189627425732	0.5090621191365237	1.0	1.0	0.0
5016	0.0	0.0	0.0	0.9999999999999998	None	0	0	0	0	0	0	1.0	0	0	0	0	4	0	1.0	1	1	0.06666666666666667	1	1.0	0	0	0	0	0	0	0	0	0	0	0	0
6608	0.0	0.0	0.0	1.0	None	0	0	0	0	0	0	1.0	0	0	0	0	0	0	1.0	1	1	0.06666666666666667	1	0.0	0	0	0	0	0	0	0	0	0	0	0	0
3241	1.1930325062119096e-07	1.0348152729120653e-07	7.872317331491974e-08	0.9999727579004632	None	0	0	0.06521739130434782	3	0.9393939393939394	62	0.8395061728395061	0	0	0	67	8	0	1.0	9	9	4.533333333333333	68	0.057971014492753624	0.9180327868852459	0	0	0	0	0	0	0	0	0	0	0
4986	0.009281540525844305	0.004352828593486511	0.0041992332805789985	0.9829882982603059	None	0.2	1	0.3333333333333333	4	0.8	12	0.20987654320987653	0.8	16	12	0	0	0	1.0	9	9	1.1333333333333333	17	0.0	1.0	0.33297671880361157	0.6651980111267514	0.04073317476502127	0.5871843271077491	0.09999079481367104	0.5000470510492278	0.7867491525515753	0.5857339063202643	0	1.0	0.0
2620	0.000535137335760244	3.743385987946455e-05	-1.5454435805666126e-05	0.9987556435954453	None	0.3333333333333333	1	0.5	4	0.6666666666666666	6	0.3055555555555556	0.6666666666666666	10	6	0	0	0	1.0	6	6	0.7333333333333333	11	0.0	0.4	0.09812436994249049	0.5823685484622163	-0.09669110818553138	0.5242532870924395	-0.019176231836129064	0.6394837765979275	0.6807394324905496	0.5827904951701687	0	1.0	0.0
6328	0.0007132553358628743	6.678242226293889e-05	-6.640051244330257e-05	0.9992872398710982	None	0	0	0.3333333333333333	2	0.8333333333333334	5	0.4	0.8333333333333334	7	5	0	2	0	0.8	5	4	0.5333333333333333	8	1.0	0	0.020170075614911447	0.608441041356773	0.0006557689416166926	0.509129505370826	0.09999767229952482	0.5000111644467172	0.6101004064729423	0.5396938487714064	0.9285714285714286	1.0	0.0
4025	1.7308561923034427e-07	5.514610109365606e-08	2.960648285776594e-08	0.9999639648989849	None	0.2	1	0.3333333333333333	4	0.75	12	0.3333333333333333	0.4375	10	7	7	11	0	0.6666666666666666	9	6	1.2	18	0.7333333333333333	0.15384615384615385	-0.0440427196046435	0.5737155869676585	0.03905577492751856	0.675133955053276	0.0001800187123441231	0.5008853931173501	0.600758206138978	0.5851672468813506	0.9	1.0	0.0
5947	None	None	None	None	None	0.125	1	0.4444444444444444	8	0.4583333333333333	11	0.4642857142857143	0.375	16	9	9	2	0	0.875	8	7	1.7333333333333334	26	0.13333333333333333	0.5454545454545454	7.902762784127648e-27	0.5	0.0006129901798290378	0.5032263316247013	2.2267540085810157e-20	0.5	0.5007224153522398	0.5010754571427953	1.0	1.0	0.0
1848	None	None	None	None	None	0	0	0	0	0	0	1.0	0	0	0	0	4	0	1.0	1	1	0.06666666666666667	1	1.0	0	0	0	0	0	0	0	0	0	0	0	0
4937	0.007529889235729675	0.007808822328262265	0.0070900949671728036	0.9956729805938922	None	0	0	0.5	7	0.3684210526315789	7	0.3333333333333333	0	1	0	19	0	0	0.7777777777777778	9	7	1.4	21	0.0	0.1111111111111111	0	0	0	0	0	0	0	0	0	0	0
7532	2.574506661551742e-08	2.4838167085503967e-08	2.0804436612790865e-08	0.9999957680164874	None	0	0	0.3333333333333333	1	1.0	2	0.6666666666666666	0	0	0	3	9	0	0.6666666666666666	3	2	0.26666666666666666	4	0.9	0	0	0	0	0	0	0	0	0	0	0	0
6552	0.007873638974355154	0.008044756404950667	0.007317018605910354	0.9956589974867982	None	0	0	0.5	7	0.3684210526315789	7	0.3333333333333333	0	1	0	19	0	0	0.7777777777777778	9	7	1.4	21	0.0	0.1111111111111111	0	0	0	0	0	0	0	0	0	0	0
6027	0.0	0.0	0.0	1.0	None	0	0	0	0	0	0	1.0	0	0	0	0	0	0	1.0	1	1	0.06666666666666667	1	0.0	0	0	0	0	0	0	0	0	0	0	0	0
7444	None	None	None	None	None	0	0	0.25	9	0.7254901960784313	37	0.654320987654321	0.47058823529411764	31	24	21	0	0	1.0	9	9	3.533333333333333	53	0.0	0.9090909090909091	0.0402918436416457	0.6608510676282677	0.0030811540569025565	0.554420136070868	1.5304797718540456e-07	0.5004067336049751	0.5883573058884605	0.573404249941358	0	1.0	0.0
2236	None	None	None	None	None	0	0	0	0	0	0	1.0	0	0	0	0	4	0	1.0	1	1	0.06666666666666667	1	1.0	0	0	0	0	0	0	0	0	0	0	0	0
1647	None	None	None	None	None	0.2	1	0.3333333333333333	4	0.8	12	0.20987654320987653	0.8	16	12	0	0	0	1.0	9	9	1.1333333333333333	17	0.0	1.0	2.7926872948650735e-22	0.5000000000004359	0.08565032899643898	0.5776108935961691	-0.07660823412732667	0.6796297183423904	0.6529424248190018	0.5878331054285854	0	1.0	0.0
7367	0.0	0.0	0.0	1.0	None	0	0	0	0	0	0	1.0	0	0	0	0	0	0	1.0	1	1	0.06666666666666667	1	0.0	0	0	0	0	0	0	0	0	0	0	0	0
5904	None	None	None	None	None	0	0	0.2037037037037037	11	0.759493670886076	60	1.0	0.6329113924050633	60	50	20	0	0	1.0	9	9	5.4	81	0.0	1.0	-0.09999999920987832	0.5000164284533827	0.0008669521533071934	0.5458818137707254	0.07046523316458882	0.560509150330491	0.6734439528912395	0.5355515216915883	0	0.9833333333333333	0.0
2632	0.011143260655196474	0.00014160732334536844	-0.0001407488653678439	0.9961066520902421	None	0	0	0.22727272727272727	5	0.8	24	0.4444444444444444	0.3333333333333333	13	10	18	9	0	0.8888888888888888	9	8	2.1333333333333333	32	0.24324324324324326	0.5	0.14814604308133444	0.9597588903157339	0.09024708338783907	0.5705279247683342	-0.06747460796697777	0.5678035920302442	0.7524518681409997	0.7760680401544737	1.0	1.0	0.8
3520	0.0010153922989289735	1.6212800125635547e-05	9.069073585354269e-08	0.9983667215879661	None	0	0	0.25	1	1.0	3	1.0	1.0	4	3	0	3	0	0.2	5	1	0.3333333333333333	5	1.0	0	2.6142737113304133e-06	0.5000265662594294	0.0999922799832897	0.5000296166728676	-0.09999990340988052	0.5000025523385168	0.6934853728451009	0.5000195784236146	1.0	1.0	0.09533170010403359
3204	0.004166580744966892	0.00028997799567737927	0.00024025713899974754	0.9907805280404081	None	0.25	1	0.4	4	0.75	9	0.25925925925925924	0.75	13	9	0	0	0	0.6666666666666666	9	6	0.9333333333333333	14	0.0	1.0	9.898344272872754e-17	0.5000000000000036	0.09263410670260357	0.551828629503513	-0.09723147214098306	0.6072817412973381	0.669843989382911	0.553458413538854	0	0	0.0
1872	None	None	None	None	None	0	0	0.4	8	0.5	14	0.6666666666666666	0.35714285714285715	16	10	13	2	0	0.5555555555555556	9	5	2.0	30	0.08333333333333333	0.72	-0.06131273740043044	0.5174270696813459	-0.09999976973327554	0.5000046176358823	0.04833753688038485	0.5647315702494867	0.650805881552046	0.527484151622619	0.1875	0.5	0.0
2576	2.697129739635788e-08	2.389432509616783e-08	1.0231628585139422e-08	0.9999956231937707	None	0	0	0.3333333333333333	1	1.0	2	0.6666666666666666	0	0	0	3	8	0	0.6666666666666666	3	2	0.26666666666666666	4	0.8	0	0	0	0	0	0	0	0	0	0	0	0
5712	2.6142178811444915e-08	2.1615681471930575e-08	1.6421733331414416e-08	0.9999948662006852	None	0	0	0.25	1	1.0	3	0.8333333333333334	0	0	0	4	9	0	0.6666666666666666	3	2	0.3333333333333333	5	0.75	0	0	0	0	0	0	0	0	0	0	0	0
1076	None	None	None	None	None	0.04	1	0.28846153846153844	15	0.64	48	0.9506172839506173	0.16	26	12	50	0	0	1.0	9	9	5.133333333333334	77	0.0	0.9411764705882353	7.902762784127648e-27	0.5000000000000004	0.34655898509303495	0.6852704848976916	0.09999682514849852	0.5000485179288928	0.8109802835926178	0.5644965050470221	0	1.0	0.0
3068	4.51730754608611e-07	1.4325459232442296e-07	1.2401498895363628e-07	0.9999728654080848	None	0	0	0.125	5	0.8620689655172413	50	0.7407407407407407	0.10344827586206896	9	6	50	4	0	1.0	9	9	4.0	60	0.039603960396039604	0.8679245283018868	-0.08800502504498384	0.9999998653356365	0.0023873194302205447	0.5950582241658467	3.562946512159842e-05	0.5002421946847351	0.8724354761706646	0.9955132135002115	1.0	1.0	0.0
1322	None	None	None	None	None	0.5	1	0.6666666666666666	4	0.5714285714285714	4	0.42857142857142855	0.5714285714285714	8	4	0	0	0	0.42857142857142855	3	7	0.6	9	0.0	1.0	2.6359603480136725e-16	0.5000000004463736	0.09007028176989336	0.5366580483742909	-0.09999719042958233	0.5000052442610585	0.6848841183682156	0.5122406163248868	0	1.0	0.0
3687	None	None	None	None	None	0.09090909090909091	2	0.3191489361702128	15	0.6323529411764706	43	0.8641975308641975	0.5147058823529411	49	35	20	0	0	1.0	9	9	4.666666666666667	70	0.0	0.9354838709677419	-0.09999961503866939	0.5000217152069113	-0.0999924858815021	0.5046120837615597	0.046922833260136194	0.6506150376367469	0.6664897109897037	0.5531550056287665	0	1.0	0.0
7283	0.007859742646235493	0.008158738948256791	0.0074314481839644715	0.9956480897582818	None	0	0	0.5	7	0.3684210526315789	7	0.3333333333333333	0	1	0	19	0	0	0.7777777777777778	9	7	1.4	21	0.0	0.1111111111111111	0	0	0	0	0	0	0	0	0	0	0
947	None	None	None	None	None	0	0	0.5	2	0.75	3	1.0	0.75	5	3	0	1	0	0.16666666666666666	6	1	0.4	6	0.5	0.4	0.1446578394883279	0.6165993516460567	7.444504313647544e-05	0.5453329897087913	4.367782922971207e-15	0.5000000010490836	0.6641287644640758	0.5545297718056035	1.0	1.0	0.0
892	None	None	None	None	None	0	0	0	0	0	0	1.0	0	0	0	0	0	0	1.0	1	1	0.06666666666666667	1	0.0	0	0	0	0	0	0	0	0	0	0	0	0
6219	6.530873286159238e-08	6.35317047852954e-08	-5.409262363721675e-08	0.9999887417153678	None	0.125	1	0.3888888888888889	7	0.64	16	0.48214285714285715	0.6	21	15	5	5	0	0.875	8	7	1.8	27	0.625	0.8	-0.01166893062840831	0.5925814404437241	0.00045507963912940895	0.5231948660401922	1.1274875425607644e-08	0.50003067862699	0.5314992485161271	0.5388893000177671	1.0	1.0	0.0
4538	0.0	0.0	0.0	0.9999999999999998	None	0	0	0	0	0	0	1.0	0	0	0	0	4	0	1.0	1	1	0.06666666666666667	1	1.0	0	0	0	0	0	0	0	0	0	0	0	0
2883	0.0	0.0	0.0	1.0	None	0	0	0	0	0	0	1.0	0	0	0	0	0	0	1.0	1	1	0.06666666666666667	1	0.0	0	0	0	0	0	0	0	0	0	0	0	0
1939	None	None	None	None	None	0	0	0	0	0	0	1.0	0	0	0	0	0	0	1.0	1	1	0.06666666666666667	1	0.0	0	0	0	0	0	0	0	0	0	0	0	0
2801	8.004235230571178e-05	3.263908997526083e-06	3.26303480656826e-06	0.9999975858420238	None	0.5	1	0.6666666666666666	4	0.5714285714285714	4	0.42857142857142855	0.5714285714285714	8	4	0	0	0	0.42857142857142855	7	3	0.6	9	0.0	1.0	0.18513909636031783	0.5856548552854023	0.17988380262599807	0.514122616670155	0.06466475036705877	0.5869641100058095	0.6509591125367821	0.5625018638139313	0	0.875	0.0
2634	2.6083164405584315e-08	2.5371905813374852e-08	1.0521990965169703e-08	0.999996440638863	None	0	0	0.3333333333333333	1	1.0	2	0.6666666666666666	0	0	0	3	8	0	0.6666666666666666	3	2	0.26666666666666666	4	0.8	0	0	0	0	0	0	0	0	0	0	0	0
7053	0.0003748064781530753	5.187354704027058e-06	4.027581199653937e-06	0.999997104922834	None	0.25	1	0.4	4	0.7692307692307693	10	0.234375	0.7692307692307693	14	10	0	0	0	1.0	8	8	1.0	15	0.0	0.8571428571428571	-0.02839392719025453	0.6556838344430994	0.00047014690003205047	0.502287251472881	0.1959907336166681	0.7182517744283179	0.7245404025623462	0.6294110999906163	0	1.0	0.0
1993	None	None	None	None	None	0	0	0.23809523809523808	5	0.7241379310344828	21	0.7380952380952381	0	0	0	30	13	0	0.8571428571428571	7	6	2.066666666666667	31	0.203125	0.4	0	0	0	0	0	0	0	0	0	0	0
5078	0.0032971111764236506	0.0018502403232645783	0.0007624114700275884	0.9979666401341614	None	0.2	2	0.36363636363636365	8	0.6774193548387096	21	0.4074074074074074	0.6451612903225806	28	20	4	0	0	1.0	9	9	2.2	33	0.0	0.75	0.0999988015650927	0.5000009678783813	2.045305056729338e-10	0.5000006178311728	0.08243963358464343	0.5742439222294776	0.6087387969063653	0.5249121884678463	0	1.0	0.0
277	None	None	None	None	None	0	0	0.2857142857142857	8	0.6923076923076923	27	0.5061728395061729	0.48717948717948717	27	19	13	0	0	1.0	9	9	2.7333333333333334	41	0.0	0.5	0.001194346488120931	0.5728498894152189	0.051437494363908674	0.549963242169726	0.053221419050477524	0.6621798155199152	0.589363773528407	0.5960446575688773	0	1.0	0.0
331	None	None	None	None	None	0.2	1	0.3333333333333333	4	0.8	12	0.20987654320987653	0.8	16	12	0	0	0	1.0	9	9	1.1333333333333333	17	0.0	1.0	0.000532165253617452	0.505465275457177	0.052963123624942446	0.5866793268090056	0.09966053518245761	0.5047617361595762	0.6063247083709224	0.5325509074379922	0	1.0	0.0
640	None	None	None	None	None	0	0	0.1388888888888889	5	0.8431372549019608	43	0.654320987654321	0	0	0	52	7	0	1.0	9	9	3.533333333333333	53	0.06481481481481481	0.7659574468085106	0	0	0	0	0	0	0	0	0	0	0
6231	0.008031212377456966	0.008129641757746883	0.0074413259886580724	0.9956113305409687	None	0	0	0.5	7	0.3684210526315789	7	0.3333333333333333	0	1	0	19	0	0	0.7777777777777778	9	7	1.4	21	0.0	0.1111111111111111	0	0	0	0	0	0	0	0	0	0	0
2477	None	None	None	None	None	0	0	0	0	0	0	1.0	0	0	0	0	0	0	1.0	1	1	0.06666666666666667	1	0.0	0	0	0	0	0	0	0	0	0	0	0	0
3578	0.0001525429229895822	2.0246768374234987e-06	-2.0152130695851e-06	0.9999955301382938	None	0	0	0.375	3	0.7777777777777778	7	0.3142857142857143	0.7777777777777778	10	7	0	1	0	0.7142857142857143	5	7	0.7333333333333333	11	1.0	1.0	0.09998637998752971	0.5000076526473628	2.6481292957896257e-07	0.5000019763855262	-0.05153741823878536	0.5257716721726787	0.6522738229559889	0.5086005383917684	0.9	1.0	0.0
3501	6.61370319610358e-08	5.57925787995998e-08	-4.722047009313256e-08	0.999987375229717	None	0	0	0.4	4	0.6153846153846154	8	0.30612244897959184	0.23076923076923078	6	3	8	11	0	1.0	7	7	1.0	15	0.6470588235294118	0	0.013331064367063503	0.5253809544661392	1.894444078685437e-06	0.5000174136163377	6.457969220794083e-05	0.5000280132594361	0.515664370381235	0.5084819247103457	1.0	1.0	0.0
6050	0.00018834755814122728	8.192530427861823e-07	5.773654812889523e-07	0.9999999715227561	None	0.2	1	0.3333333333333333	4	0.8	12	0.20987654320987653	0.8	16	12	0	0	0	1.0	9	9	1.1333333333333333	17	0.0	1.0	0.09939363163056761	0.500385505924313	-0.09999324350250798	0.5000078484752313	0.0480438290130022	0.5815314639711526	0.6995225961017636	0.5275252098604201	0	1.0	0.0
1759	None	None	None	None	None	0	0	0.16666666666666666	4	0.8529411764705882	29	0.5	0.5	20	17	15	7	0	0.8888888888888888	8	9	2.4	36	0.22580645161290322	0.8888888888888888	0.09999970831764333	0.5000006494182512	0.017612577287812927	0.580770873105916	0.056683771307292616	0.5655419022734257	0.5836696478630888	0.5489779536904275	1.0	1.0	0.0
2944	1.211064000708746e-07	8.874045732722123e-08	6.512395712926768e-11	0.9999763290424839	None	0	0	0.018518518518518517	1	1.0	79	1.0	0	0	0	80	0	0	1.0	9	9	5.4	81	0.0	1.0	0	0	0	0	0	0	0	0	0	0	0
7187	0.0	0.0	0.0	1.0	None	0	0	0	0	0	0	1.0	0	0	0	0	0	0	1.0	1	1	0.06666666666666667	1	0.0	0	0	0	0	0	0	0	0	0	0	0	0
2732	0.0	0.0	0.0	1.0	None	0	0	0	0	0	0	1.0	0	0	0	0	0	0	1.0	1	1	0.06666666666666667	1	0.0	0	0	0	0	0	0	0	0	0	0	0	0
2295	None	None	None	None	None	0.25	1	0.4	4	0.75	9	0.25925925925925924	0.75	13	9	0	0	0	0.6666666666666666	9	6	0.9333333333333333	14	0.0	1.0	0.0004002513039457034	0.5003411828541099	0.03206233656433535	0.5752874676392431	0.00014111660632049782	0.5001926919311912	0.5373787410227598	0.5254440702451928	0	0.9230769230769231	0.0
153	None	None	None	None	None	0.2	1	0.3333333333333333	4	0.8	12	0.20987654320987653	0.8	16	12	0	0	0	1.0	9	9	1.1333333333333333	17	0.0	1.0	0.09986074409571577	0.6150026327563356	0.05002217045759623	0.5560927972727489	-0.09982648129727115	0.5091476144952847	0.6973374169600592	0.5605599140397081	0	1.0	0.0
3559	0.0012857576256383883	0.001234947241289017	0.00010988301811166973	0.9995098274216544	None	0	0	0.3333333333333333	2	0.8571428571428571	6	0.36	0.8571428571428571	8	6	0	0	0	1.0	5	5	0.6	9	0.0	0	0.09595023043310488	0.5180089337496719	0.0004709631544475715	0.5055251657365023	-0.04753873452441772	0.5127476297515697	0.6448649400479664	0.5120951435652835	0	1.0	0.0
4577	0.004866335454519087	0.0005032254770865651	0.00026320323330216046	0.9936427247520379	None	0	0	0.4	8	0.5	14	0.4166666666666667	0.35714285714285715	17	10	12	2	0	0.8888888888888888	9	8	2.0	30	0.09523809523809523	0.6956521739130435	0.004277513599086528	0.5174400013357292	1.5325776595211433e-13	0.501096923712699	-0.09999984591069862	0.5000032424937777	0.618173350008044	0.5061821006300233	1.0	1.0	0.0
6664	0.0004981284750115637	7.50241270283342e-05	7.285373008052215e-05	0.9989131074473544	None	0.25	1	0.4	4	0.7692307692307693	10	0.23809523809523808	0.7692307692307693	14	10	0	0	0	0.7777777777777778	9	7	1.0	15	0.0	1.0	-0.009736702592248372	0.6803301238867705	-0.05903480377855972	0.5234732831003336	0.037602618677531	0.5398652528008387	0.6366957335312059	0.5833037633195037	0	1.0	0.0
2789	5.919842005678306e-05	6.417767213660788e-07	3.7218401425086775e-07	0.9998427150968785	None	0	0	0.4	2	0.8	4	1.0	0.8	6	4	0	2	0	0.14285714285714285	7	1	0.4666666666666667	7	1.0	0.6666666666666666	0.03215254820743676	0.5080563150110875	0.016891841452754405	0.5889765529867004	0.026628022953172258	0.5235265170089576	0.5352052585047482	0.540423229950796	0.6666666666666666	0.5	0.0
2361	None	None	None	None	None	0	0	0.16666666666666666	7	0.8166666666666667	49	0.8611111111111112	0.25	18	15	43	0	0	0.8888888888888888	8	9	4.133333333333334	62	0.0	1.0	-0.03778888706975343	0.5153389148804328	-0.030629102025225608	0.63180690895078	0.00030461660685124207	0.5346760205830826	0.5771712614463654	0.5613787301372881	0	1.0	0.0
2959	1.4846818711812788e-05	1.003617076111048e-05	9.488385921314263e-06	0.9945157922266293	None	0.15384615384615385	2	0.32142857142857145	9	0.6923076923076923	27	0.5061728395061729	0.6666666666666666	35	26	5	0	0	1.0	9	9	2.7333333333333334	41	0.0	1.0	0.053160850815683024	0.6035484520071203	0.040771178375164016	0.5009358346929172	4.751193229959773e-09	0.5000294065245069	0.5565972452247716	0.5352857010406938	0	1.0	0.0
1884	None	None	None	None	None	0	0	0.3333333333333333	4	0.6	9	0.4722222222222222	0	0	0	16	0	0	1.0	6	6	1.1333333333333333	17	0.0	0.7272727272727273	0	0	0	0	0	0	0	0	0	0	0
3804	9.6489456892325e-08	8.610242435009046e-08	4.9711452705348415e-08	0.9999802301167847	None	0	0	0.5	5	0.46153846153846156	6	0.625	0	2	0	12	11	0	0.6666666666666666	6	4	1.0	15	0.4230769230769231	0.8888888888888888	0	0	0	0	0	0	0	0	0	0	0
3262	None	None	None	None	None	0.3333333333333333	3	0.38095238095238093	8	0.6896551724137931	20	0.38271604938271603	0.6896551724137931	28	20	2	0	0	1.0	9	9	2.066666666666667	31	0.0	0.6956521739130435	6.87319241573628e-06	0.5000978237372059	2.8989906462563664e-05	0.5015601114438423	0.0924985850343655	0.5443748987381541	0.6063032590099291	0.515378447773933	0	1.0	0.0
3472	0.007199141601572564	0.0006967531448392224	-4.092073916853709e-05	0.9897900132717028	None	0.25	1	0.4	4	0.75	9	0.25925925925925924	0.75	13	9	0	0	0	0.6666666666666666	9	6	0.9333333333333333	14	0.0	1.0	7.902762784127648e-27	0.5	3.872756602210828e-05	0.5076089472201359	0.09999456305359242	0.5000267635764639	0.6156882092074817	0.5025454107600389	0	1.0	0.0
1270	None	None	None	None	None	0.3	3	0.36363636363636365	8	0.7096774193548387	22	0.4074074074074074	0.7096774193548387	30	22	2	0	0	1.0	9	9	2.2	33	0.0	1.0	0.09896779129802916	0.5778013473365183	0.2362345143528505	0.6987379830567418	0.12362494374478714	0.6710236015448557	0.6444207330625892	0.6508147923853655	0	1.0	0.0
5251	0.0	0.0	0.0	1.0	None	0	0	0	0	0	0	1.0	0	0	0	0	0	0	1.0	1	1	0.06666666666666667	1	0.0	0	0	0	0	0	0	0	0	0	0	0	0
5730	0.0	0.0	0.0	0.9999999999999998	None	0	0	0	0	0	0	1.0	0	0	0	0	4	0	1.0	1	1	0.06666666666666667	1	1.0	0	0	0	0	0	0	0	0	0	0	0	0
6980	7.440719511870597e-07	2.8811015144980464e-07	2.2879869448661294e-08	0.9999077199075602	None	0	0	0.2727272727272727	3	0.7857142857142857	11	0.5925925925925926	0.42857142857142855	8	6	7	3	0	0.3333333333333333	9	3	1.0666666666666667	16	0.1875	0.42857142857142855	0.0592552384364665	0.6140448706353203	3.3502018303886176e-05	0.5007215845243153	3.9269927360391006e-20	0.5	0.5693326230922682	0.5388575888272678	1.0	1.0	0.0
4315	0.0	0.0	0.0	1.0	None	0	0	0	0	0	0	1.0	0	0	0	0	0	0	1.0	1	1	0.06666666666666667	1	0.0	0	0	0	0	0	0	0	0	0	0	0	0
5495	1.4439584640787366e-05	1.443468898840016e-05	1.4335389446012881e-05	0.9956283431552806	None	0.1111111111111111	1	0.5	10	0.4074074074074074	11	0.4603174603174603	0.07407407407407407	9	2	19	0	0	0.7777777777777778	9	7	1.9333333333333333	29	0.0	0.2608695652173913	0.02731117712409679	0.6493686172368449	9.276556172104471e-07	0.5035367776286653	5.078663049494637e-06	0.5000795152764582	0.5657488274400019	0.5523681142847205	0	1.0	0.0
4002	0.0002681261380509149	5.044431124612869e-07	1.026159129390879e-07	0.9999981221566749	None	0	0	0.3333333333333333	2	0.8333333333333334	5	1.0	0.8333333333333334	7	5	0	1	0	0.125	1	8	0.5333333333333333	8	0.5	0.8571428571428571	0.09310129003509261	0.5035493917146212	0.06965057437647432	0.7261186057504753	-0.13746232151816498	0.734423322038429	0.7667494480811924	0.6612342593207955	1.0	1.0	0.0
1831	None	None	None	None	None	0.25	1	0.4	4	0.7692307692307693	10	0.234375	0.7692307692307693	14	10	0	0	0	1.0	8	8	1.0	15	0.0	0.8571428571428571	0.09999932152261592	0.5000019637892283	0.013086550560782709	0.681340157481169	0.09228573756981613	0.5724957810890047	0.5970371829412972	0.5867781460748288	0	1.0	0.0
308	None	None	None	None	None	0	0	0	0	0	0	1.0	0	0	0	0	0	0	1.0	1	1	0.06666666666666667	1	0.0	0	0	0	0	0	0	0	0	0	0	0	0
3577	None	None	None	None	None	0	0	0.1590909090909091	7	0.8253968253968254	52	0.8024691358024691	0.2857142857142857	24	18	40	0	0	1.0	9	9	4.333333333333333	65	0.0	0.8571428571428571	-0.09999646798341402	0.500547229833539	-0.09999999132641103	0.5000013828276296	0.07680181044569152	0.51964035880081	0.6969290282631683	0.506732620575382	0	1.0	0.0
2192	None	None	None	None	None	0	0	0.375	3	0.7777777777777778	7	0.3142857142857143	0.7777777777777778	10	7	0	1	0	0.7142857142857143	5	7	0.7333333333333333	11	1.0	0.6666666666666666	0.1609547767922707	0.7744535039339023	2.6907498994359482e-05	0.500135857956207	-0.052323738375042804	0.6396788121354552	0.7080206612027833	0.6462772171150036	1.0	0.9	0.0
6526	1.3404934337397498e-05	6.486078168268662e-07	-2.407225788944339e-09	0.9949193161315064	None	0	0	0.09523809523809523	2	0.9310344827586207	27	0.775	0	0	0	30	8	0	0.625	5	8	2.066666666666667	31	0.125	0.7692307692307693	0	0	0	0	0	0	0	0	0	0	0
4047	0.0003669961762756899	2.9265257155181682e-05	-2.49043949097047e-05	0.9990156839566251	None	0.25	1	0.5	5	0.5833333333333334	7	0.5833333333333334	0.5833333333333334	12	7	1	0	0	0.375	8	3	0.9333333333333333	14	0.0	0.9090909090909091	0.0010948727022267162	0.5052837941291408	-0.1168723070512119	0.6368010795578292	-0.03126911331153791	0.660802961626995	0.6566257035756378	0.6026467969568818	0	1.0	0.0
6355	None	None	None	None	None	0	0	0.25	5	0.75	21	0.6666666666666666	0.2857142857142857	12	8	17	5	0	0.5555555555555556	9	5	2.0	30	0.14705882352941177	0.64	-0.035722241041726735	0.606050786265881	9.561330331081862e-05	0.563532884696407	0.0006638990120037203	0.5034612417508952	0.5626510322872129	0.5580782962949447	1.0	1.0	0.0
2256	None	None	None	None	None	0.2	1	0.3333333333333333	4	0.8	12	0.20987654320987653	0.8	16	12	0	0	0	1.0	9	9	1.1333333333333333	17	0.0	1.0	0.01524866347734143	0.6377593461741481	0.06652425702716325	0.5513452073584766	0.01959675051178803	0.6588273460078644	0.6103141821810485	0.616947248896008	0	0	0.0
3603	0.0	0.0	0.0	1.0	None	0	0	0	0	0	0	1.0	0	0	0	0	0	0	1.0	1	1	0.06666666666666667	1	0.0	0	0	0	0	0	0	0	0	0	0	0	0
915	None	None	None	None	None	0	0	0.018518518518518517	1	1.0	79	1.0	0	0	0	80	0	0	1.0	9	9	5.4	81	0.0	1.0	0	0	0	0	0	0	0	0	0	0	0
3608	0.0	0.0	0.0	0.9999999999999998	None	0	0	0	0	0	0	1.0	0	0	0	0	4	0	1.0	1	1	0.06666666666666667	1	1.0	0	0	0	0	0	0	0	0	0	0	0	0
2010	None	None	None	None	None	0.3333333333333333	1	0.5	4	0.7	7	0.3333333333333333	0.7	11	7	0	0	0	0.4444444444444444	4	9	0.8	12	0.0	1.0	0.0427009717809364	0.5222945325507842	0.11824560854634134	0.5091718399825985	0.08659224055302647	0.596259984477034	0.5850471149024998	0.5428806065389331	0	1.0	0.0
4697	None	None	None	None	None	0.15384615384615385	2	0.39285714285714285	11	0.5641025641025641	22	0.5061728395061729	0.3333333333333333	23	13	17	0	0	1.0	9	9	2.7333333333333334	41	0.0	0.3684210526315789	9.588406092377992e-22	0.5000665938521861	0.001606429766056241	0.5383828641627253	0.07641140661017305	0.5769165919294947	0.5854229464633439	0.5386087263618097	0	1.0	0.0
7359	0.0	0.0	0.0	0.9999999999999998	None	0	0	0	0	0	0	1.0	0	0	0	0	4	0	1.0	1	1	0.06666666666666667	1	1.0	0	0	0	0	0	0	0	0	0	0	0	0
535	None	None	None	None	None	0	0	0.5	3	0.7142857142857143	5	0.36	0.7142857142857143	8	5	0	1	0	1.0	5	5	0.6	9	1.0	0.5	-0.07105878684111706	0.6583084038503101	0.39134718869933866	1.0	0.12484557445263422	0.9959700709309643	0.8741737616906037	0.9999999963739394	1.0	1.0	0.0
976	None	None	None	None	None	0	0	0.25	2	0.7777777777777778	7	0.6875	0.3333333333333333	5	3	5	4	0	1.0	4	4	0.7333333333333333	11	0.3333333333333333	0	0.012116881690911113	0.510990190470976	0.05393004014530167	0.5201073400329402	0.2720621518056606	0.5439025398268114	0.7576237073442873	0.5250210961239525	1.0	1.0	0.0
6569	0.008105825841416597	0.007914896037829598	0.007210275563038652	0.9956472968854072	None	0	0	0.5	7	0.3684210526315789	7	0.3333333333333333	0	1	0	19	0	0	0.7777777777777778	9	7	1.4	21	0.0	0.1111111111111111	0	0	0	0	0	0	0	0	0	0	0
2359	None	None	None	None	None	0.2	1	0.3333333333333333	4	0.8	12	0.20987654320987653	0.8	16	12	0	0	0	1.0	9	9	1.1333333333333333	17	0.0	1.0	0.025599688886818083	0.5069621984760974	0.16559942728636973	0.990086128084442	0.030570402378776527	0.5337057833240734	0.7796477831074736	0.8304629491414636	0	1.0	0.0
207	None	None	None	None	None	0	0	0	0	0	0	1.0	0	0	0	0	0	0	1.0	1	1	0.06666666666666667	1	0.0	0	0	0	0	0	0	0	0	0	0	0	0
3766	8.836188102435764e-08	8.282359506773206e-08	-2.6958605095150936e-08	0.9999849323458947	None	0.16666666666666666	1	0.35714285714285715	5	0.631578947368421	12	0.65625	0.2631578947368421	8	5	12	13	0	0.5	8	4	1.4	21	0.52	0.7142857142857143	0.06437626331092568	0.6850100627765203	-0.030253089952138656	0.6652867198879423	1.48161469223379e-09	0.5000000164419091	0.6086691857643398	0.619622342759425	1.0	1.0	0.0
4851	0.0011954856933538336	0.00012476594022898458	-5.487899901815206e-08	0.997483358379725	None	0	0	0.5	3	0.7142857142857143	5	0.36	0.7142857142857143	8	5	0	0	0	1.0	5	5	0.6	9	0.0	0.5	0.09603209898666817	0.5579346650624525	0.0015313670226042109	0.5061560755895963	-0.12748571664971053	0.5955011398006771	0.6943940519572637	0.5534750435184335	0	0.875	0.0
143	None	None	None	None	None	0	0	0	0	0	0	1.0	0	0	0	0	4	0	1.0	1	1	0.06666666666666667	1	1.0	0	0	0	0	0	0	0	0	0	0	0	0
6257	0.0	0.0	0.0	0.9999999999999999	None	1.0	1	1.0	4	0.0	0	0.5555555555555556	0	0	0	4	0	0	1.0	3	3	0.3333333333333333	5	0.0	1.0	0	0	0	0	0	0	0	0	0	0	0
6082	0.007220097027686917	0.0064538906178981635	0.005662716268158962	0.9954757126030405	None	0.2	1	0.3333333333333333	4	0.8	12	0.20987654320987653	0.8	16	12	0	0	0	1.0	9	9	1.1333333333333333	17	0.0	1.0	0.09986995920878108	0.5013637345738445	-0.09649292703015806	0.5430929884890927	-0.09999861743521554	0.5000419302729231	0.717927483416939	0.51486422988546	0	1.0	0.0
7513	1.4229912904923394e-05	7.629608987654922e-06	4.842921215901186e-06	0.9953829737525105	None	0.1	1	0.18181818181818182	4	0.8333333333333334	25	0.7619047619047619	0.06666666666666667	4	2	27	3	0	0.8571428571428571	7	6	2.1333333333333333	32	0.05357142857142857	0.4444444444444444	0.029356229465894286	0.5368094444250787	3.863479318657489e-06	0.5000276079598396	1.005191358810717e-08	0.5000000340345604	0.5345392694658079	0.5122987862513193	1.0	1.0	0.0
4707	1.5138525342966124e-10	2.5929356052129237e-12	-2.5507214451901203e-12	0.9999999999999997	None	0.2	1	0.3333333333333333	4	0.8	12	0.20987654320987653	0.8	16	12	0	0	0	1.0	9	9	1.1333333333333333	17	0.0	1.0	0.18648574773326607	0.5627964554711097	1.0361895062972464e-05	0.5015948567413218	1.9050673733178698e-16	0.5000000007446862	0.7065847961053559	0.5215615044508977	0	1.0	0.0
461	None	None	None	None	None	0	0	0	0	0	0	1.0	0	0	0	0	0	0	1.0	1	1	0.06666666666666667	1	0.0	0	0	0	0	0	0	0	0	0	0	0	0
5858	None	None	None	None	None	0.045454545454545456	1	0.2127659574468085	10	0.75	51	0.8641975308641975	0.17647058823529413	20	12	49	1	0	1.0	9	9	4.666666666666667	70	0.010638297872340425	0.9180327868852459	7.980385389238164e-08	0.5001191127146649	1.3269330734519177e-06	0.500014736399603	0.04622449335094503	0.5074610773910341	0.5542607325262144	0.5025318051508271	1.0	0.95	0.0
659	None	None	None	None	None	0	0	0.42857142857142855	3	0.75	6	0.5555555555555556	0.75	9	6	0	1	0	0.2222222222222222	9	2	0.6666666666666666	10	1.0	1.0	0.016950071978497974	0.5723733861324616	0.046651994886440354	0.5566108870018714	0.09037104207322329	0.6617981139866719	0.5681023352623562	0.5979087531801359	1.0	1.0	0.0
2259	None	None	None	None	None	0	0	0.18518518518518517	5	0.7894736842105263	30	0.8163265306122449	0	0	0	39	12	0	1.0	7	7	2.6666666666666665	40	0.14634146341463414	0.6666666666666666	0	0	0	0	0	0	0	0	0	0	0
6997	0.007982627052460322	0.008092668222134608	0.007380396229508438	0.9956384158377322	None	0	0	0.5	7	0.3684210526315789	7	0.3333333333333333	0	1	0	19	0	0	0.7777777777777778	9	7	1.4	21	0.0	0.1111111111111111	0	0	0	0	0	0	0	0	0	0	0
1116	None	None	None	None	None	0	0	0	0	0	0	1.0	0	0	0	0	0	0	1.0	1	1	0.06666666666666667	1	0.0	0	0	0	0	0	0	0	0	0	0	0	0
6421	None	None	None	None	None	0	0	0.42424242424242425	14	0.44680851063829785	21	0.7777777777777778	0.14893617021276595	18	7	30	13	0	0.7777777777777778	7	9	3.2666666666666666	49	0.24528301886792453	0.8	-0.3078232536591493	0.9999999999999603	-0.08114274028395933	0.6376697534408561	0.027116135385341678	0.548986106347272	0.9799504842038393	0.9999735076205716	0.9444444444444444	0.9444444444444444	0.0
861	None	None	None	None	None	0	0	0.6	3	0.4	2	0.7	0.2	3	1	3	2	0	0.4	2	5	0.4666666666666667	7	0.25	0.4	0.0981259767199699	0.5671581976237652	0.0008419748505736551	0.5005226326912455	0.09977777729300526	0.500414303227447	0.6131673125074991	0.5228186140521534	1.0	1.0	0.0
932	None	None	None	None	None	0	0	0.6666666666666666	2	0.5	1	0.6666666666666666	0.5	3	1	0	2	0	0.6666666666666666	3	2	0.26666666666666666	4	1.0	0	-0.0881092144195435	0.5634025761201372	-0.10940096446907614	0.5485019858915025	-0.044391423770182556	0.5552881792509426	0.5710929312995796	0.5557393255984747	0.0	0	0.0
6728	2.324652883369775e-05	8.027174884818411e-07	-8.867582996845851e-10	0.9941007790627848	None	0.3333333333333333	1	0.3333333333333333	3	0.7272727272727273	8	0.28888888888888886	0.6363636363636364	10	7	2	5	0	0.5555555555555556	5	9	0.8666666666666667	13	1.0	1.0	0.09804533141356084	0.6497389717415093	-0.033760794739041367	0.5132028230043716	3.748288654188272e-22	0.5	0.6362533658352798	0.5556613099376743	1.0	1.0	0.0
963	None	None	None	None	None	0.25	1	0.4	4	0.75	9	0.25925925925925924	0.75	13	9	0	0	0	0.6666666666666666	9	6	0.9333333333333333	14	0.0	1.0	-0.05209829199045024	0.6577961578712628	0.07041071041171618	0.5363575722479055	0.07624907198831683	0.5914553292976336	0.6462167449419378	0.5962153595999943	0	0.8461538461538461	0.0
178	None	None	None	None	None	0.043478260869565216	1	0.08333333333333333	4	0.9285714285714286	65	0.8888888888888888	0	2	0	69	0	0	1.0	9	9	4.8	72	0.0	0.9375	0	0	0	0	0	0	0	0	0	0	0
4872	None	None	None	None	None	0	0	0.3	9	0.6190476190476191	26	0.6111111111111112	0.21428571428571427	17	9	26	15	0	0.8888888888888888	9	8	2.933333333333333	44	0.3125	0.7317073170731707	0.3388120285483196	0.5917162839814929	-0.08940486387475036	0.6007575288133772	0.0999298861281706	0.595759885484386	0.8461338836004775	0.5960833670676623	1.0	1.0	0.38176397126727335
351	None	None	None	None	None	0	0	0	0	0	0	1.0	0	0	0	0	0	0	1.0	1	1	0.06666666666666667	1	0.0	0	0	0	0	0	0	0	0	0	0	0	0
3099	0.0037683171097367342	0.00025992086299737253	1.981727882292706e-05	0.993543302336487	None	0	0	0.2	6	0.7674418604651163	33	1.0	0.13953488372093023	11	6	33	4	0	0.5555555555555556	9	5	3.0	45	0.06153846153846154	1.0	0.18990624938575576	0.5219945101269224	-0.09999861593566582	0.500036105755623	-0.18085297482205986	0.9990604333681635	0.9816150735908179	0.9131282695993483	1.0	1.0	0.0
5099	0.002093774577699978	0.00022297983951198222	-0.0002076437757779706	0.9977350783020219	None	0.25	1	0.36363636363636365	4	0.7857142857142857	11	0.2222222222222222	0.7857142857142857	15	11	0	0	0	0.8888888888888888	8	9	1.0666666666666667	16	0.0	1.0	0.004077501531534293	0.6440873060500819	0.009694812442794468	0.5410080351670259	0.099997106053684	0.5000016178588936	0.6133425054478904	0.5627963926452939	0	1.0	0.0
7349	1.4800021654743852e-05	1.1850934504084845e-05	1.1850273360487588e-05	0.9954971660589675	None	0.16666666666666666	1	0.4	6	0.65	13	0.4074074074074074	0.3	10	6	11	9	0	0.6666666666666666	9	6	1.4666666666666666	22	0.4090909090909091	0.625	0.031532325944303094	0.646256419752648	0.01746996928869386	0.5386208016460848	2.1764842826877758e-08	0.5009994133095216	0.578479287853859	0.5631126755282729	1.0	1.0	0.0
2697	4.404430076464357e-08	4.0917697873867416e-08	-4.0902205896328445e-08	0.999988620219699	None	0.2	1	0.3333333333333333	4	0.8	12	0.20987654320987653	0.8	16	12	0	0	0	1.0	9	9	1.1333333333333333	17	0.0	1.0	0.05741302657834866	0.6093441840571978	0.09870772377988167	0.5239522021024371	9.804144589983004e-07	0.5084710735935429	0.601594106420738	0.5477148678502711	0	1.0	0.0
2166	None	None	None	None	None	0.2	1	0.3333333333333333	4	0.8	12	0.20987654320987653	0.8	16	12	0	0	0	1.0	9	9	1.1333333333333333	17	0.0	1.0	0.046906567377220765	0.5103425124751114	0.15756866348116505	0.9999848473965235	3.623648134808956e-07	0.5021513210148567	0.7018023184863021	0.9762414646747886	0	1.0	0.0
3019	0.0001727587130592829	1.6116126995140132e-07	1.5350075246027073e-07	0.9999963632924572	None	0.3333333333333333	1	0.5	4	0.7	7	0.2857142857142857	0.7	11	7	0	0	0	0.8571428571428571	7	6	0.8	12	0.0	1.0	7.902762784127648e-27	0.5000000000815139	0.0004825482975553671	0.5096820369041865	0.0436614752877073	0.586212020768718	0.550995633308565	0.5322103979814423	0	1.0	0.0
1446	None	None	None	None	None	0	0	0.3448275862068966	10	0.6097560975609756	25	0.7678571428571429	0.4878048780487805	27	20	15	0	0	0.875	8	7	2.8666666666666667	43	0.0	0.6666666666666666	0.020568876362253956	0.6839022135607274	0.054346505971526494	0.5788209306195062	3.597773705514671e-06	0.5018913030408341	0.6007172548515697	0.5904327308251284	0	1.0	0.0
6956	0.0	0.0	0.0	1.0	None	0	0	0	0	0	0	1.0	0	0	0	0	0	0	1.0	1	1	0.06666666666666667	1	0.0	0	0	0	0	0	0	0	0	0	0	0	0
5370	2.6687226672493857e-07	2.5405336515163113e-07	1.8888322135235318e-07	0.9999508203776288	None	0	0	0.21739130434782608	5	0.75	24	0.41975308641975306	0.15625	8	5	25	0	0	1.0	9	9	2.2666666666666666	34	0.0	0.27586206896551724	6.729342617044116e-06	0.5000262053572118	0.056146397545295025	0.5177307476349143	8.403562191925054e-12	0.5000000002563959	0.5657803580441931	0.505921186878697	0	1.0	0.0
1388	None	None	None	None	None	0.2	1	0.3333333333333333	4	0.8	12	0.20987654320987653	0.8	16	12	0	0	0	1.0	9	9	1.1333333333333333	17	0.0	1.0	0.09925122519478495	0.503867083097201	0.09783897654192796	0.5093782336247958	5.509169714501989e-22	0.5000000000014597	0.6139609197091099	0.5044153831654014	0	1.0	0.0
4777	None	None	None	None	None	0.05555555555555555	1	0.3157894736842105	12	0.6296296296296297	34	0.691358024691358	0.3333333333333333	28	18	27	0	0	1.0	9	9	3.7333333333333334	56	0.0	0.76	0.03048106211022167	0.6760496593585547	0.004460256614607611	0.5512706580455484	0.09005726905281222	0.5839269576666527	0.6031634686579422	0.6051090703000056	0	0.9642857142857143	0.0
6309	0.007829415692165944	0.00800279443274675	0.00727833876362722	0.9956549912299498	None	0	0	0.5	7	0.3684210526315789	7	0.3333333333333333	0	1	0	19	0	0	0.7777777777777778	9	7	1.4	21	0.0	0.1111111111111111	0	0	0	0	0	0	0	0	0	0	0
904	None	None	None	None	None	0	0	0.35	7	0.6296296296296297	17	0.6444444444444445	0.6296296296296297	23	17	5	1	0	0.5555555555555556	9	5	1.9333333333333333	29	0.125	0.5833333333333334	0.058897627447770495	0.6378068987655434	0.1011171813785722	0.6890328385265956	-0.03565585370317827	0.6724386505565506	0.6741033895200388	0.6667595241050647	0.0	0	0.0
7320	None	None	None	None	None	0.07692307692307693	1	0.35714285714285715	10	0.6153846153846154	24	0.6507936507936508	0.46153846153846156	27	18	13	0	0	0.7777777777777778	9	7	2.7333333333333334	41	0.0	0.8235294117647058	0.021320173436895955	0.6730609129756875	0.09235062834391754	0.5433578890895711	0.09937620684155787	0.5069885698631805	0.5862218704220559	0.5763877552151216	0	0.48148148148148145	0.0
5393	0.007822362233376538	0.008151975661824292	0.00742631693432786	0.9956472450301211	None	0	0	0.5	7	0.3684210526315789	7	0.3333333333333333	0	1	0	19	0	0	0.7777777777777778	9	7	1.4	21	0.0	0.1111111111111111	0	0	0	0	0	0	0	0	0	0	0
5224	0.00034217364930101056	3.189479615244844e-06	-3.188067153031843e-06	0.9999999767241503	None	0	0	0.3333333333333333	2	0.8571428571428571	6	1.0	0.8571428571428571	8	6	0	2	0	0.1111111111111111	9	1	0.6	9	1.0	1.0	-0.0358228878206698	0.6246917541217728	0.19039865247184656	0.5274741943752836	-0.09850419512230467	0.512288536368233	0.7663751518718281	0.5554939606591486	1.0	1.0	0.0
90	None	None	None	None	None	0	0	0	0	0	0	1.0	0	0	0	0	3	0	1.0	1	1	0.06666666666666667	1	0.75	0	0	0	0	0	0	0	0	0	0	0	0
4371	0.00020715872195341565	8.004493902445592e-07	7.552078673764433e-08	0.99986095944922	None	0	0	0.1956521739130435	9	0.7761194029850746	52	0.8518518518518519	0.22388059701492538	22	15	46	2	0	1.0	9	9	4.6	69	0.02247191011235955	0.9523809523809523	-0.0804825012132231	0.5774861927536346	0.00478896271769547	0.5844050643693742	-0.0035187039049941445	0.6432273114228911	0.6048091249423957	0.6021061111543873	1.0	1.0	0.0
5924	0.008020060476605336	0.008197730568014974	0.007497040238873006	0.9956107539902106	None	0	0	0.5	7	0.3684210526315789	7	0.3333333333333333	0	1	0	19	0	0	0.7777777777777778	9	7	1.4	21	0.0	0.1111111111111111	0	0	0	0	0	0	0	0	0	0	0
4593	0.00232643872304661	0.00024224675598822886	-1.3778817106844393e-05	0.9908980154709639	None	0.25	1	0.36363636363636365	4	0.7857142857142857	11	0.2222222222222222	0.7857142857142857	15	11	0	0	0	0.8888888888888888	8	9	1.0666666666666667	16	0.0	1.0	0.4181031819605307	0.68674667626814	0.04603268631250945	0.5955152549320988	0.04893514882399145	0.5110016750382373	0.8501200321835418	0.5999507784725495	0	1.0	0.0
6537	0.0	0.0	0.0	1.0	None	0	0	0	0	0	0	1.0	0	0	0	0	0	0	1.0	1	1	0.06666666666666667	1	0.0	0	0	0	0	0	0	0	0	0	0	0	0
5232	2.25960031779496e-08	2.0596996731259307e-08	-2.059667241347343e-08	0.9999971814731812	None	0	0	0.3333333333333333	1	1.0	2	1.0	1.0	3	2	0	3	0	0.25	1	4	0.26666666666666666	4	1.0	0	0.2286366765918803	0.5990052051980818	9.70468027848098e-16	0.5000000000000748	1.4082787968744469e-08	0.500000390634962	0.746078109369197	0.5333938315824351	1.0	1.0	0.0
2826	0.0	0.0	0.0	0.9999999999999998	None	0	0	0	0	0	0	1.0	0	0	0	0	4	0	1.0	1	1	0.06666666666666667	1	1.0	0	0	0	0	0	0	0	0	0	0	0	0
7160	0.0	0.0	0.0	0.9999999999999998	None	0	0	0	0	0	0	1.0	0	0	0	0	4	0	1.0	1	1	0.06666666666666667	1	1.0	0	0	0	0	0	0	0	0	0	0	0	0
5870	0.00043758314792763386	2.991878153702578e-05	6.940063734218586e-07	0.9994094075913768	None	0.25	1	0.5	5	0.5833333333333334	7	0.4666666666666667	0.5833333333333334	11	7	2	3	0	0.8333333333333334	6	5	0.9333333333333333	14	0.75	0.25	-0.024562276981801932	0.6206096798002989	0.0034889203236638223	0.5274164992510746	0.04634986329360468	0.5101356168344953	0.5706713156519833	0.5533347312029957	0.9090909090909091	1.0	0.0
5632	2.2479262403172525e-08	1.1354414976227091e-10	1.7692260812007753e-11	0.9999999846047611	None	0.2	1	0.3333333333333333	4	0.8	12	0.20987654320987653	0.8	16	12	0	0	0	1.0	9	9	1.1333333333333333	17	0.0	1.0	0.049414019106821784	0.6446349841938227	7.127835532644365e-10	0.5000314143238094	4.075321539478148e-06	0.5000104751889782	0.5614809799000351	0.5494797201081494	0	1.0	0.0
5404	0.0011396906474304672	0.0002965562018882033	0.00016600139338367873	0.9986564603485074	None	0.25	1	0.4	4	0.75	9	0.25	0.75	13	9	0	0	0	0.875	7	8	0.9333333333333333	14	0.0	0.8571428571428571	0.09991523454819909	0.5000355872711133	0.00010162644623086413	0.5345262866222431	-0.022995258832335292	0.6439628817547595	0.6302561333161344	0.5606230966673654	0	1.0	0.0
27	None	None	None	None	None	0	0	0.16666666666666666	3	0.8333333333333334	20	0.7222222222222222	0	0	0	25	0	0	1.0	6	6	1.7333333333333334	26	0.0	0.8	0	0	0	0	0	0	0	0	0	0	0
7417	0.0	0.0	0.0	0.9999999999999998	None	0	0	0	0	0	0	1.0	0	0	0	0	4	0	1.0	1	1	0.06666666666666667	1	1.0	0	0	0	0	0	0	0	0	0	0	0	0
6996	1.2094845049913012e-07	1.1274598149370829e-07	-3.5504969117150645e-08	0.9999778753739141	None	0	0	0.06	3	0.9452054794520548	69	0.9259259259259259	0	0	0	74	5	0	1.0	9	9	5.0	75	0.03289473684210526	0.9855072463768116	0	0	0	0	0	0	0	0	0	0	0
4531	0.008090096412761474	0.007922702875877789	0.00722278234744292	0.9956415735359955	None	0	0	0.5	7	0.3684210526315789	7	0.3333333333333333	0	1	0	19	0	0	0.7777777777777778	9	7	1.4	21	0.0	0.1111111111111111	0	0	0	0	0	0	0	0	0	0	0
5937	2.2594037111356387e-07	1.8129012514599252e-07	-8.146097644928147e-08	0.9999437423324083	None	0	0	0.0625	3	0.9420289855072463	65	0.8765432098765432	0	0	0	70	0	0	1.0	9	9	4.733333333333333	71	0.0	0.8387096774193549	0	0	0	0	0	0	0	0	0	0	0
5639	1.6865751028751756e-08	1.6732261135921016e-08	-1.5211131073607707e-08	0.9999981415053472	None	0	0	0.5	1	1.0	1	0.75	0	0	0	2	7	0	1.0	2	2	0.2	3	0.875	0	0	0	0	0	0	0	0	0	0	0	0
4390	1.2030403548352983e-07	1.2296187667778786e-07	4.0279566097296386e-11	0.9999856739807735	None	0	0	0.018518518518518517	1	1.0	79	1.0	0	0	0	80	0	0	1.0	9	9	5.4	81	0.0	1.0	0	0	0	0	0	0	0	0	0	0	0
954	None	None	None	None	None	0	0	0	0	0	0	1.0	0	0	0	0	4	0	1.0	1	1	0.06666666666666667	1	1.0	0	0	0	0	0	0	0	0	0	0	0	0
1596	None	None	None	None	None	0.2	1	0.3333333333333333	4	0.8	12	0.20987654320987653	0.8	16	12	0	0	0	1.0	9	9	1.1333333333333333	17	0.0	1.0	-0.38853515889738627	0.9782141426942563	0.004600585453999784	0.9833188349608627	0.0999816950931052	0.5023410548582685	0.9290409090873275	0.9327776883827201	0	1.0	0.0
5636	1.2170820314712286e-07	1.1783486659804808e-07	4.167147932062822e-11	0.9999846114495319	None	0	0	0.018518518518518517	1	1.0	79	1.0	0	0	0	80	0	0	1.0	9	9	5.4	81	0.0	1.0	0	0	0	0	0	0	0	0	0	0	0
4398	5.809824525108987e-06	1.0264490707139238e-07	-1.02160027713846e-08	0.999988766400283	None	0.25	1	0.4	4	0.75	9	0.25925925925925924	0.75	13	9	0	0	0	0.6666666666666666	9	6	0.9333333333333333	14	0.0	1.0	0.0940394955232387	0.5402151865824381	0.08458413801875284	0.5920626858179799	0.000786526458796377	0.5105455806745126	0.601996259580192	0.5478445433854955	0	0.9230769230769231	0.0
6356	0.0	0.0	0.0	1.0	None	0	0	0	0	0	0	1.0	0	0	0	0	0	0	1.0	1	1	0.06666666666666667	1	0.0	0	0	0	0	0	0	0	0	0	0	0	0
6957	None	None	None	None	None	0	0	0.08695652173913043	4	0.9104477611940298	61	0.8518518518518519	0.19402985074626866	14	13	54	5	0	1.0	9	9	4.6	69	0.04504504504504504	0.8	0.018653307597479372	0.6574090451724496	0.3212861630302424	0.7089388380644939	3.3111501198239746e-05	0.5008771691521816	0.8221185069265451	0.6260179516345702	1.0	1.0	0.0
940	None	None	None	None	None	0	0	0.5	2	0.6666666666666666	2	1.0	0.6666666666666666	4	2	0	0	0	0.2	5	1	0.3333333333333333	5	0.0	1.0	-0.09112322312176797	0.5357407043633701	-0.05533367987717417	0.5524636819273961	0.15078522904559383	0.5290377474373363	0.7483128481322541	0.5390966005235258	0	1.0	0.0
6798	0.007952830472664783	0.008046677756342248	0.007418748639293948	0.9955619411866133	None	0	0	0.5	7	0.3684210526315789	7	0.3333333333333333	0	1	0	19	0	0	0.7777777777777778	9	7	1.4	21	0.0	0.1111111111111111	0	0	0	0	0	0	0	0	0	0	0
2776	0.00023366670365758283	2.236639243758961e-06	8.165776874673526e-07	0.9999876842705234	None	0	0	0.3333333333333333	2	0.8571428571428571	6	0.36	0.8571428571428571	8	6	0	0	0	1.0	5	5	0.6	9	0.0	0	7.96198770602545e-20	0.5000000901542704	0.0007464091055454046	0.5029836448569847	0.0834516026899161	0.6472999903401385	0.5970722402548502	0.5514115794775045	0	1.0	0.0
7504	0.007961697823666148	0.008101185912427712	0.007409062062807267	0.995617285735871	None	0	0	0.5	7	0.3684210526315789	7	0.3333333333333333	0	1	0	19	0	0	0.7777777777777778	9	7	1.4	21	0.0	0.1111111111111111	0	0	0	0	0	0	0	0	0	0	0
1040	None	None	None	None	None	0.058823529411764705	1	0.3333333333333333	12	0.5882352941176471	30	0.8412698412698413	0.09803921568627451	13	5	39	7	0	0.7777777777777778	7	9	3.533333333333333	53	0.0945945945945946	0.9361702127659575	0.1452158580629695	0.5490178245890585	0.08140147739223687	0.6572127516681476	0.014317642663615607	0.5208743615095932	0.6427010587729854	0.5769785735760413	0.0	0.46153846153846156	0.0
1030	None	None	None	None	None	0	0	0.2647058823529412	9	0.7142857142857143	35	0.6296296296296297	0.5714285714285714	36	28	14	0	0	1.0	9	9	3.4	51	0.0	0.8571428571428571	0.0020339033922243234	0.5551338989344187	0.148036718955196	0.690766564597979	1.6900457975726496e-26	0.5	0.6676313618734793	0.5846067735127928	0	0.6111111111111112	0.0
2368	None	None	None	None	None	0	0	0.4	2	0.8	4	1.0	0	0	0	6	9	0	0.14285714285714285	1	7	0.4666666666666667	7	0.5625	0.6666666666666666	0	0	0	0	0	0	0	0	0	0	0
2385	None	None	None	None	None	0	0	0	0	0	0	1.0	0	0	0	0	0	0	1.0	1	1	0.06666666666666667	1	0.0	0	0	0	0	0	0	0	0	0	0	0	0
1766	None	None	None	None	None	0.2	1	0.3333333333333333	4	0.8	12	0.20987654320987653	0.8	16	12	0	0	0	1.0	9	9	1.1333333333333333	17	0.0	1.0	-0.022960593529020225	0.6727488025145032	0.009855756018153566	0.5633782926976959	0.06771410641684866	0.5348309148567383	0.6044766007143703	0.591867906528533	0	1.0	0.0
5590	0.0	0.0	0.0	1.0	None	0	0	0	0	0	0	1.0	0	0	0	0	0	0	1.0	1	1	0.06666666666666667	1	0.0	0	0	0	0	0	0	0	0	0	0	0	0
3542	0.007114481707073965	0.0005590894649309848	0.000447309578566737	0.9869713511711774	None	0.14285714285714285	1	0.29411764705882354	5	0.782608695652174	18	0.30864197530864196	0.782608695652174	23	18	1	0	0	1.0	9	9	1.6666666666666667	25	0.0	1.0	9.219491867320731e-13	0.5000000000405399	0.001551769768109076	0.5600984134813353	0.09896295758281365	0.5007109936639101	0.6132045859826092	0.5203558632712448	0	0.30434782608695654	0.0
544	None	None	None	None	None	0.07142857142857142	1	0.22580645161290322	7	0.75	33	0.6388888888888888	0.06818181818181818	6	3	39	15	0	0.8888888888888888	8	9	3.066666666666667	46	0.189873417721519	0.8571428571428571	0.20378016846362218	0.6575852674310267	0.029630650357919296	0.5705273621353902	0.0008257472942715352	0.5017498535988477	0.7172070178276393	0.5779876940389523	1.0	1.0	0.0
7497	2.6818613796032815e-08	2.4207803606655943e-08	1.3263672399352483e-08	0.9999954383440639	None	0	0	0.42857142857142855	3	0.625	5	0.4166666666666667	0	0	0	9	14	0	0.6666666666666666	6	4	0.6666666666666666	10	0.6363636363636364	0.25	0	0	0	0	0	0	0	0	0	0	0
5448	5.749930214647752e-06	1.974811413763971e-06	3.45353657774549e-08	0.9994193493900311	None	0	0	0.3333333333333333	2	0.8333333333333334	5	0.4	0.8333333333333334	7	5	0	0	0	0.8	5	4	0.5333333333333333	8	0.0	0	0.09942171959782878	0.5011121682089247	0.08122664055203452	0.5657417213581847	2.0495191989342663e-05	0.5004633396320938	0.6058534516136723	0.522551374656132	0	0.8571428571428571	0.0
3441	None	None	None	None	None	0	0	0.32	8	0.6	21	0.4567901234567901	0.14285714285714285	10	5	26	0	0	1.0	9	9	2.466666666666667	37	0.0	0.48484848484848486	9.086881335478974e-07	0.5000031409719471	0.01021505867148402	0.6900832957209222	0.07868548087738156	0.5697008703442901	0.6231746018072198	0.5891333964673023	0	1.0	0.0
2627	None	None	None	None	None	0.18181818181818182	2	0.48	12	0.45714285714285713	16	0.4567901234567901	0.2857142857142857	20	10	16	11	0	1.0	9	9	2.466666666666667	37	0.4230769230769231	0.8125	0.2020423224971144	1.0	-0.004767994850127099	0.6526228427032171	0.0015900918375601678	0.5791324256107401	0.8430123925147595	0.9999999999966642	1.0	1.0	0.0
1886	None	None	None	None	None	0	0	0.3333333333333333	2	0.8571428571428571	6	1.0	0.8571428571428571	8	6	0	2	0	0.1111111111111111	1	9	0.6	9	1.0	1.0	0.00018849551442619365	0.5157291290404635	0	0.5	0.23059353003372954	0.5437485735485527	0.7474351144574488	0.5198545720041259	1.0	1.0	0.0
3938	None	None	None	None	None	0.05263157894736842	1	0.4146341463414634	17	0.4745762711864407	28	0.7530864197530864	0.2711864406779661	30	16	30	5	0	1.0	9	9	4.066666666666666	61	0.1	0.7407407407407407	-0.0999996971911337	0.5000038684321428	-0.09945317561829345	0.5126856123286634	-0.07805049552385117	0.6141535682726751	0.5255936917943171	0.5428590956633604	0.9666666666666667	1.0	0.0
3333	0.006941317341497092	0.0021437517062831805	0.0021112780790728185	0.9922761517342403	None	0.2	1	0.3333333333333333	4	0.8	12	0.20987654320987653	0.8	16	12	0	0	0	1.0	9	9	1.1333333333333333	17	0.0	1.0	0.10871442625725694	0.5608998876833815	0.06774894234739046	0.5248294809097029	0.42671321288797426	0.6896952639439025	0.8317614100629859	0.5941070102458221	0	1.0	0.0
2770	0.00026863566786797715	1.1620631598068422e-06	-1.036575039551132e-06	0.999999977552233	None	0.3333333333333333	1	0.4444444444444444	4	0.7272727272727273	8	0.28888888888888886	0.7272727272727273	12	8	0	0	0	0.5555555555555556	5	9	0.8666666666666667	13	0.0	1.0	0.0005291416243984859	0.501475400155605	-0.07414478339588398	0.5319211150851152	0.30290408324121837	0.7112766884982282	0.8410053506902898	0.5854330993612391	0	0.8333333333333334	0.0
1635	None	None	None	None	None	0	0	0.4166666666666667	5	0.5625	9	0.5142857142857142	0.125	6	2	11	0	0	0.7142857142857143	7	5	1.2	18	0.0	0.3076923076923077	0.05497330497565265	0.5763385729391456	-0.09267796208002288	0.9914651037600543	0	0.5	0.6844616831386107	0.8439074513614044	0	1.0	0.0
4156	2.0534613262705053e-05	3.393997448292851e-06	3.3913229431292936e-06	0.9951525292877134	None	0.125	1	0.3684210526315789	7	0.6153846153846154	16	0.5	0.2692307692307692	13	7	14	3	0	0.875	8	7	1.8666666666666667	28	0.11538461538461539	0.5	-0.003470914634573543	0.6842922514257126	1.4064067316899324e-06	0.5002929880592029	3.9584337952155064e-07	0.5000041251439384	0.5899313160467258	0.5642065960806492	1.0	1.0	0.0
4034	0.0037472030196343317	0.0004915981088643107	0.0003411831346116296	0.9906186349651318	None	0.5	1	0.6666666666666666	4	0.5714285714285714	4	0.375	0.5714285714285714	8	4	0	0	0	0.6666666666666666	6	4	0.6	9	0.0	0.6666666666666666	0.16080208179920863	0.6242080996158827	0.16582357503718353	0.5829994045392025	0.7852832185858002	0.6125556975253243	0.9478112272797924	0.6067182372666549	0	0.25	0.0
2366	None	None	None	None	None	0.09523809523809523	2	0.3409090909090909	15	0.6190476190476191	39	0.8024691358024691	0.5396825396825397	47	34	17	0	0	1.0	9	9	4.333333333333333	65	0.0	0.8421052631578947	-0.0999146931642615	0.508557331865044	0	0.5	0.13957356438939192	0.9998513411542459	0.7511855396828618	0.9502310325554616	0	1.0	0.0
173	None	None	None	None	None	0.3333333333333333	1	0.5	4	0.7	7	0.2857142857142857	0.7	11	7	0	0	0	0.8571428571428571	6	7	0.8	12	0.0	0.6666666666666666	7.902762784127648e-27	0.5	0.007760677696363039	0.6654416961639855	6.790475858553489e-12	0.5000283869650705	0.5742786590377172	0.5570630848646404	0	1.0	0.0
5028	0.0013500191146529185	7.262249798301819e-06	-7.0165906800243996e-06	0.9999846630506616	None	0	0	0.057692307692307696	3	0.9473684210526315	72	0.9629629629629629	0.013157894736842105	2	1	75	0	0	1.0	9	9	5.2	78	0.0	0.9859154929577465	0.007233511941198473	0.5172831197373806	9.463563515351995e-05	0.5001547849040925	-0.09969367925614755	0.5003827156316176	0.6198356571566629	0.5059422231248659	0	1.0	0.0
3769	0.0038528781938306287	0.0002970168446862258	-2.8787344570739506e-05	0.9947955000599545	None	0.2	1	0.3333333333333333	4	0.8	12	0.20987654320987653	0.8	16	12	0	0	0	1.0	9	9	1.1333333333333333	17	0.0	1.0	0.07568843097706493	0.6392722647366846	0.009870879853699962	0.6288009819854302	-0.09999999892663514	0.5000000228304783	0.6881957870942752	0.5905955361634151	0	1.0	0.0
7536	None	None	None	None	None	0	0	0.1875	9	0.7714285714285715	54	0.8888888888888888	0.02857142857142857	9	2	62	3	0	1.0	9	9	4.8	72	0.024793388429752067	0.8571428571428571	-0.0068249246161786875	0.6532838819627427	6.805785054175073e-08	0.5000049232826274	1.3805934829316138e-07	0.5000265409687201	0.5539862100780745	0.5526071858268932	0.1111111111111111	0.4444444444444444	0.0
7317	0.0	0.0	0.0	1.0	None	0	0	0	0	0	0	1.0	0	0	0	0	0	0	1.0	1	1	0.06666666666666667	1	0.0	0	0	0	0	0	0	0	0	0	0	0	0
1353	None	None	None	None	None	0	0	0.45454545454545453	5	0.42857142857142855	6	0.5333333333333333	0.14285714285714285	5	2	10	5	0	0.8333333333333334	6	5	1.0666666666666667	16	0.23809523809523808	0.14285714285714285	-0.3752732368215754	0.9999999975906166	-0.04623882259687932	0.5089439784109204	-0.09999999990151688	0.5000000003687731	0.9987791214115436	0.9986770379676537	1.0	1.0	0.0
6884	0.0	0.0	0.0	0.9999999999999998	None	0	0	0	0	0	0	1.0	0	0	0	0	4	0	1.0	1	1	0.06666666666666667	1	1.0	0	0	0	0	0	0	0	0	0	0	0	0
76	None	None	None	None	None	0.25	1	0.4	4	0.7692307692307693	10	0.23809523809523808	0.7692307692307693	14	10	0	0	0	0.7777777777777778	9	7	1.0	15	0.0	1.0	0.01181966406685574	0.5784331171153729	0.015944092275197115	0.5461420460165398	0.14280872042773224	0.5229724370691008	0.6437044703153881	0.549288889514857	0	1.0	0.0
3069	3.7892013841104995e-05	2.961976178293429e-05	-2.5633678730458062e-08	0.9988242146666747	None	0.2	1	0.3333333333333333	4	0.8	12	0.20987654320987653	0.8	16	12	0	0	0	1.0	9	9	1.1333333333333333	17	0.0	1.0	0.0999999562303601	0.5000000997546018	0.24442969132709225	0.9999996818259991	0.010934333865801634	0.5485421637954826	0.8683317484193609	0.9936429693002472	0	0	0.0
219	None	None	None	None	None	0	0	0.04	2	0.9726027397260274	71	0.9259259259259259	0.0273972602739726	2	2	72	5	0	1.0	9	9	5.0	75	0.033783783783783786	0.9411764705882353	0.07067801254287254	0.5474287447997813	0.14002456899575116	0.5692802191807416	3.088017941505387e-07	0.5000005433178758	0.6441331713074477	0.5390208511976162	1.0	1.0	0.0
4691	3.192878473166414e-07	3.1951771776661497e-07	-2.545050586986111e-07	0.9999412867405157	None	0	0	0.07894736842105263	3	0.9259259259259259	50	0.8888888888888888	0	0	0	55	2	0	0.7777777777777778	9	7	3.7333333333333334	56	0.017543859649122806	0.9387755102040817	0	0	0	0	0	0	0	0	0	0	0
563	None	None	None	None	None	0	0	0	0	0	0	1.0	0	0	0	0	4	0	1.0	1	1	0.06666666666666667	1	1.0	0	0	0	0	0	0	0	0	0	0	0	0
5768	0.0	0.0	0.0	0.9999999999999998	None	0	0	0	0	0	0	1.0	0	0	0	0	4	0	1.0	1	1	0.06666666666666667	1	1.0	0	0	0	0	0	0	0	0	0	0	0	0
7508	0.007840500213188044	0.007953149334431885	0.007295127196887626	0.9955965297014825	None	0	0	0.5	7	0.3684210526315789	7	0.3333333333333333	0	1	0	19	0	0	0.7777777777777778	9	7	1.4	21	0.0	0.1111111111111111	0	0	0	0	0	0	0	0	0	0	0
6336	None	None	None	None	None	0.15384615384615385	2	0.3448275862068966	10	0.6585365853658537	27	0.5308641975308642	0.2682926829268293	19	11	23	0	0	1.0	9	9	2.8666666666666667	43	0.0	0.7647058823529411	0.05764012716011285	0.6246716237981856	0.07739555065701888	0.591277043792741	5.92904828168425e-09	0.5000001344541747	0.5981189305556994	0.572703705432905	0	1.0	0.0
5248	0.0	0.0	0.0	0.9999999999999998	None	0	0	0	0	0	0	1.0	0	0	0	0	4	0	1.0	1	1	0.06666666666666667	1	1.0	0	0	0	0	0	0	0	0	0	0	0	0
2558	5.980271506503784e-09	5.987768283462149e-09	-4.321481081799594e-09	0.9999996718734941	None	0	0	0	0	0	0	1.0	0	0	0	0	2	0	1.0	1	1	0.06666666666666667	1	0.5	0	0	0	0	0	0	0	0	0	0	0	0
2736	0.0016279345424386022	0.00018197099533461943	0.00013831079084542416	0.9948624165719461	None	0.08333333333333333	1	0.4230769230769231	11	0.5277777777777778	19	0.6031746031746031	0.3611111111111111	22	13	15	4	0	0.7777777777777778	9	7	2.533333333333333	38	0.16	0.7096774193548387	-0.02861444525258743	0.6558715492471549	0.00021087024546446288	0.5743888956258209	-0.01868005068156573	0.6682535391339726	0.6301164683983304	0.6337509352999803	1.0	1.0	0.0
6921	1.5053778333920108e-05	2.6872662543871325e-06	4.840434850393111e-09	0.9958002802079773	None	0.2	1	0.5	6	0.4375	7	0.5142857142857142	0.1875	8	3	9	2	0	0.7142857142857143	5	7	1.2	18	0.11764705882352941	0	-0.02231320989697873	0.5010868892933289	1.0747829465386623e-05	0.5006398820511473	4.3667836177560164e-12	0.5000000000362447	0.5262723194495036	0.5005755908930791	1.0	1.0	0.0
5361	1.7865884227391129e-07	5.3512475245806796e-08	1.7460768687394708e-08	0.9999911015250154	None	0.2857142857142857	2	0.375	6	0.7142857142857143	15	0.2839506172839506	0.7142857142857143	21	15	1	0	0	1.0	9	9	1.5333333333333334	23	0.0	0.8571428571428571	4.122954761364377e-05	0.5002029150394984	0.0002004570028162459	0.506583898884245	3.4247003204572354e-15	0.5000000000004594	0.500220612940988	0.5022623827282829	0	0.14285714285714285	0.0
2674	0.0002584657999951482	4.472178732700911e-06	-7.075378163130925e-07	0.998966515688348	None	0	0	0.42857142857142855	3	0.75	6	0.3333333333333333	0.75	9	6	0	0	0	0.8333333333333334	6	5	0.6666666666666666	10	0.0	0.4	0.00032025626733763954	0.5023806811652463	-0.13662968488222282	0.9999999999488622	-0.0279250688378324	0.6836271940545173	0.8966012958841387	0.9997138870822355	0	0	0.0
1600	None	None	None	None	None	0	0	0	0	0	0	1.0	0	0	0	0	3	0	1.0	1	1	0.06666666666666667	1	0.75	0	0	0	0	0	0	0	0	0	0	0	0
1896	None	None	None	None	None	0	0	0.8333333333333334	5	0.0	0	0.6	0	4	0	4	0	0	0.6	5	3	0.6	9	0.0	0	0	0	0	0	0	0	0	0	0	0	0
874	None	None	None	None	None	1.0	1	0.8	4	0.4	2	0.5833333333333334	0	0	0	6	7	0	0.75	4	3	0.4666666666666667	7	0.4375	0.6666666666666666	0	0	0	0	0	0	0	0	0	0	0
7117	0.0	0.0	0.0	0.9999999999999998	None	0	0	0	0	0	0	1.0	0	0	0	0	4	0	1.0	1	1	0.06666666666666667	1	1.0	0	0	0	0	0	0	0	0	0	0	0	0
1196	None	None	None	None	None	0.25	1	0.45454545454545453	5	0.5	7	0.5333333333333333	0.14285714285714285	5	2	10	1	0	0.8333333333333334	6	5	1.0666666666666667	16	0.047619047619047616	0.16666666666666666	-0.09054037530707368	0.5171805169151781	-0.06383402705858397	0.5280454128091292	-0.06867670711503122	0.5149133380094663	0.5296673633786857	0.5200492195219566	1.0	1.0	0.0
292	None	None	None	None	None	0	0	0.045454545454545456	2	0.96875	62	0.8148148148148148	0.015625	1	1	64	0	0	1.0	9	9	4.4	66	0.0	0.819672131147541	0.12042815446921122	0.5	-0.09491640665358063	0.5	0.08187158791798085	0.5	0.7186091566846212	0.5	0	1.0	0.0
3420	0.0011829469909335135	0.0003072934534874974	0.00022621193328302167	0.9945757303158511	None	0.058823529411764705	1	0.25	9	0.7115384615384616	37	0.6666666666666666	0.34615384615384615	25	18	28	4	0	1.0	9	9	3.6	54	0.07547169811320754	0.6666666666666666	0.00045768217904377666	0.5035936455196593	0.024673099711263722	0.6770530880793928	-0.03138143027226885	0.6660350623757987	0.6074226811648843	0.6181368615395914	1.0	1.0	0.3333333333333333
1122	None	None	None	None	None	0	0	1.0	1	0	0	1.0	0	1	0	0	2	0	0.5	1	2	0.13333333333333333	2	0.6666666666666666	0	0	0	0	0	0	0	0	0	0	0	0
565	None	None	None	None	None	0	0	0.25	1	1.0	3	1.0	1.0	4	3	0	3	0	0.2	1	5	0.3333333333333333	5	1.0	0	0.005741967237605651	0.5249213545718792	-0.2142149934548086	0.5224919052710245	-0.11890996024069014	0.9999999999637899	0.9661921078819715	0.9996895446931392	1.0	1.0	0.0
5036	0.0051538455800740415	0.0004308877541136554	-0.0001869836016522241	0.9846240540173556	None	0.2	1	0.3333333333333333	4	0.8	12	0.20987654320987653	0.8	16	12	0	0	0	1.0	9	9	1.1333333333333333	17	0.0	1.0	1.4222249964508518e-17	0.5000000000000012	-0.030184886119062542	0.5162542788051155	-0.09998465394212745	0.5002981811606518	0.6031790967165074	0.5055191723254598	0	0	0.0
5573	1.0231833694151997e-09	8.49041703396437e-10	-1.5335924906302876e-10	0.9999996861638959	None	0.2	1	0.3333333333333333	4	0.8	12	0.20987654320987653	0.8	16	12	0	0	0	1.0	9	9	1.1333333333333333	17	0.0	1.0	0.03048106211022167	0.6186549247866678	3.0110513361768163e-05	0.5003139069819864	4.765743090230653e-05	0.5001718173163405	0.5410824513386993	0.540393930527776	0	1.0	0.0
6077	0.008528390759407735	0.005176396941849995	0.002005178687896984	0.9965717723535085	None	0.25	1	0.4	4	0.75	9	0.25925925925925924	0.75	13	9	0	0	0	0.6666666666666666	6	9	0.9333333333333333	14	0.0	1.0	0.011184563154813204	0.5132403111920981	-0.0002684892560872093	0.5837945999656189	-0.09925698101362725	0.5213195966348227	0.6230613006420744	0.5396394781699514	0	1.0	0.0
525	None	None	None	None	None	0	0	0	0	0	0	1.0	0	0	0	0	4	0	1.0	1	1	0.06666666666666667	1	1.0	0	0	0	0	0	0	0	0	0	0	0	0
5167	None	None	None	None	None	0	0	0.21428571428571427	6	0.75	30	0.5185185185185185	0.25	15	10	26	0	0	1.0	9	9	2.8	42	0.0	0.631578947368421	-0.09764680099347076	0.5114650866021344	2.4005464077817783e-07	0.5016390397188949	0.03502226134188563	0.5539964155274696	0.6351979702440872	0.5224229329137855	0	1.0	0.0
5782	None	None	None	None	None	0.045454545454545456	1	0.34782608695652173	16	0.5970149253731343	40	0.8518518518518519	0.40298507462686567	42	27	26	0	0	1.0	9	9	4.6	69	0.0	0.8	0.025361196414911878	0.6645696346626271	1.5051504766026025e-06	0.5001447287270734	6.483315763844883e-26	0.5	0.5914345572510404	0.5567793761476875	0	1.0	0.0
2792	0.0008301059256505519	0.0002759102925622233	-1.6455060645276957e-06	0.998805751129921	None	0.2	1	0.3333333333333333	4	0.8	12	0.20987654320987653	0.8	16	12	0	0	0	1.0	9	9	1.1333333333333333	17	0.0	1.0	7.902762784127648e-27	0.5	0.07850375059196554	0.5461913462874398	0.024872066428506884	0.5442881771370441	0.5827148218535859	0.5302058336838276	0	0	0.0
441	None	None	None	None	None	0.2	1	0.3333333333333333	4	0.8	12	0.20987654320987653	0.8	16	12	0	0	0	1.0	9	9	1.1333333333333333	17	0.0	1.0	0.003740897741325492	0.5760148867938962	3.2978687377612444e-06	0.5088343660244505	0.0229340752830622	0.5469817222595877	0.5260704041049881	0.5440735835640452	0	1.0	0.0
5319	0.0	0.0	0.0	1.0	None	0	0	0	0	0	0	1.0	0	0	0	0	0	0	1.0	1	1	0.06666666666666667	1	0.0	0	0	0	0	0	0	0	0	0	0	0	0
1299	None	None	None	None	None	0.5	2	0.5454545454545454	6	0.42857142857142855	6	0.5714285714285714	0.21428571428571427	7	3	8	4	0	0.5714285714285714	4	7	1.0666666666666667	16	0.25	0.6153846153846154	0.03778147709616993	0.6824115375401368	-0.05404973507590438	0.5287477084411392	0.08659068119748468	0.6364913655543241	0.6499119181977647	0.6177606337877914	1.0	1.0	0.46306657183815275
3876	0.0007838588006240266	0.0004222196475123124	-0.0004222195128086606	0.999116046477079	None	0	0	0.6	3	0.6	3	0.4666666666666667	0.6	6	3	0	0	0	0.6	3	5	0.4666666666666667	7	0.0	1.0	0.13127398635613036	0.5179538753783346	-0.0999999999395963	0.5000000029058382	-0.011648649238049369	0.617119956478687	0.7308905903509629	0.5456382928316835	0	0.8333333333333334	0.0
2698	None	None	None	None	None	0.2222222222222222	2	0.55	11	0.42857142857142855	12	0.75	0.32142857142857145	19	9	10	1	0	0.625	8	5	2.0	30	0.07142857142857142	0.64	0.021512804943516487	0.6645300824522248	0.024029437848142605	0.5049306835701759	-0.03500570961366432	0.5152237494098644	0.5969777605061668	0.5633399655304276	1.0	1.0	0.0
1071	None	None	None	None	None	0.038461538461538464	1	0.18518518518518517	10	0.7848101265822784	62	1.0	0.012658227848101266	11	1	69	0	0	1.0	9	9	5.4	81	0.0	1.0	0.05944684375187477	0.5791455603796208	0.0190255661142612	0.5625592819015767	0.0875453957083588	0.5198172287553753	0.5778198665026093	0.5539666765150142	0	1.0	0.0
6178	0.0	0.0	0.0	0.9999999999999998	None	0	0	0	0	0	0	1.0	0	0	0	0	4	0	1.0	1	1	0.06666666666666667	1	1.0	0	0	0	0	0	0	0	0	0	0	0	0
366	None	None	None	None	None	0.2	1	0.3333333333333333	4	0.8	12	0.20987654320987653	0.8	16	12	0	0	0	1.0	9	9	1.1333333333333333	17	0.0	1.0	1.1534049787516492e-19	0.5000000108250503	0.05508620430248008	0.6078657143942331	0.068284169359446	0.6780624845637806	0.5957784180617686	0.5973439976879031	0	1.0	0.0
2443	None	None	None	None	None	0	0	0.21052631578947367	8	0.7818181818181819	43	0.7037037037037037	0.18181818181818182	15	10	41	5	0	1.0	9	9	3.8	57	0.06172839506172839	0.7843137254901961	7.317025151352716e-09	0.5000006765953008	0.04912411348386557	0.678106608787083	0.04701731574817024	0.5270182797591473	0.5970891982833664	0.5706299445396261	1.0	1.0	0.0
1271	None	None	None	None	None	0	0	0.06521739130434782	3	0.9393939393939394	62	0.8395061728395061	0.045454545454545456	5	3	62	1	0	1.0	9	9	4.533333333333333	68	0.007936507936507936	0.9	1.9478704991410772e-08	0.5000096573476684	-0.07044445014297988	0.5508388737568571	0.36731928322526286	0.9999768443702989	0.879014415870183	0.9740624304634119	1.0	1.0	0.0
6583	None	None	None	None	None	0.045454545454545456	1	0.1956521739130435	9	0.7727272727272727	51	0.8395061728395061	0.07575757575757576	10	5	57	4	0	1.0	9	9	4.533333333333333	68	0.035398230088495575	0.8666666666666667	0.02654156553724133	0.6778318876894671	0.09060346177361037	0.5813334522937882	4.381952734016464e-05	0.5000104978398655	0.642760399009138	0.5884042455027974	1.0	1.0	0.0
7267	0.008055199087033662	0.007871227192976381	0.007141288413378542	0.9956796768808893	None	0	0	0.5	7	0.3684210526315789	7	0.3333333333333333	0	1	0	19	0	0	0.7777777777777778	9	7	1.4	21	0.0	0.1111111111111111	0	0	0	0	0	0	0	0	0	0	0
681	None	None	None	None	None	0	0	0.2857142857142857	6	0.7241379310344828	21	0.6888888888888889	0.6206896551724138	24	18	6	0	0	0.5555555555555556	9	5	2.066666666666667	31	0.0	0.7272727272727273	0.07005609328681431	0.6234026688072657	0.07993175159660201	0.629795043976628	0.07561470588638172	0.5380333213673689	0.5545865468362905	0.5977087260434057	0	0.4166666666666667	0.0
3867	0.002932171973323773	0.0006517274746221576	0.0004836943352707926	0.9992641399933632	None	0.5	1	0.6666666666666666	4	0.5714285714285714	4	0.36	0.5714285714285714	8	4	0	0	0	1.0	5	5	0.6	9	0.0	0.5	0.08697927442349102	0.5738684601393255	0.09722932875940107	0.7129692301196684	-0.10111365211669357	0.6294410627441249	0.7493822200383229	0.6408618771851297	0	1.0	0.0
6144	None	None	None	None	None	0	0	0.36666666666666664	11	0.5348837209302325	23	0.5555555555555556	0.3023255813953488	23	13	21	9	0	1.0	9	9	3.0	45	0.25	0.6341463414634146	-0.0098645147382735	0.6601325337317564	6.274040181896925e-06	0.5023270245892754	2.782791791720074e-09	0.5010343008615787	0.5722116472689145	0.5562056335777972	1.0	1.0	0.0
6783	9.413613542287572e-08	8.900688475377388e-08	4.6686134957915855e-08	0.9999816021573108	None	0	0	0.04	2	0.9722222222222222	70	0.9135802469135802	0	0	0	73	5	0	1.0	9	9	4.933333333333334	74	0.03333333333333333	0.9090909090909091	0	0	0	0	0	0	0	0	0	0	0
6928	0.005158529716849198	0.005086839775623288	-0.005086838854341923	0.9967526247463482	None	0	0	0.4	2	0.8	4	1.0	0.8	6	4	0	2	0	0.14285714285714285	1	7	0.4666666666666667	7	1.0	0.6666666666666666	-0.09975526360417537	0.5005294231547531	0.006496641175345555	0.5353863650204299	0.36232361557984016	0.5146540384640413	0.8772581048990997	0.5168713538093698	1.0	1.0	0.0
7012	1.257497245190769e-07	1.1980459793375176e-07	-1.1968254530764717e-07	0.9999813564607499	None	0	0	0.10256410256410256	4	0.8928571428571429	50	0.7160493827160493	0.05357142857142857	6	3	51	0	0	1.0	9	9	3.8666666666666667	58	0.0	0.7547169811320755	-0.10683515558491205	0.5846082658976983	0.04289806376526625	0.5194060124119629	3.3351907459995256e-12	0.5000000020907815	0.65243750591738	0.5348917833577914	0	1.0	0.0
1219	None	None	None	None	None	0	0	0.5	2	0.6666666666666666	2	1.0	0.6666666666666666	4	2	0	2	0	0.2	5	1	0.3333333333333333	5	1.0	1.0	0.011726832712095176	0.5856079740978523	-0.027371097140744215	0.5907134167842378	0.042660507985032445	0.5075201226395513	0.5963441173171302	0.5615886682277752	1.0	1.0	0.0
6596	None	None	None	None	None	0	0	0.07407407407407407	4	0.9367088607594937	74	1.0	0.21518987341772153	19	17	61	0	0	1.0	9	9	5.4	81	0.0	1.0	-0.06708235913544056	0.6582903455564578	-0.09994136127665766	0.5038838666323908	5.27703274496055e-15	0.5000000000103051	0.6093430466203634	0.5557028593824711	0	1.0	0.0
5733	0.0	0.0	0.0	1.0	None	0	0	0	0	0	0	1.0	0	0	0	0	0	0	1.0	1	1	0.06666666666666667	1	0.0	0	0	0	0	0	0	0	0	0	0	0	0
2288	None	None	None	None	None	0	0	0	0	0	0	1.0	0	0	0	0	0	0	1.0	1	1	0.06666666666666667	1	0.0	0	0	0	0	0	0	0	0	0	0	0	0
4149	0.0032691256079279024	0.00042063795659991654	0.0003707050619091707	0.9920741039002556	None	0.2727272727272727	3	0.36	9	0.6857142857142857	24	0.4567901234567901	0.6857142857142857	33	24	3	0	0	1.0	9	9	2.466666666666667	37	0.0	0.8571428571428571	-0.040764270473813244	0.6584933534605907	-0.09780982291651683	0.5278763809296344	-0.0999999999964338	0.5000000007310431	0.5692244284334763	0.5636698486547914	0	0.9393939393939394	0.0
756	None	None	None	None	None	0	0	0.05555555555555555	3	0.9493670886075949	75	1.0	0.1518987341772152	14	12	66	0	0	1.0	9	9	5.4	81	0.0	1.0	0.08460788866014338	0.5137903724860973	-0.051345874089048206	0.5127963596506212	0.17661298214467475	0.563872241913481	0.717606056579025	0.5302351144132771	0	1.0	0.0
1611	None	None	None	None	None	1.0	1	0.8	4	0.4	2	0.5833333333333334	0	0	0	6	7	0	0.75	4	3	0.4666666666666667	7	0.4375	0.6666666666666666	0	0	0	0	0	0	0	0	0	0	0
6937	0.0	0.0	0.0	0.9999999999999998	None	0	0	0	0	0	0	1.0	0	0	0	0	4	0	1.0	1	1	0.06666666666666667	1	1.0	0	0	0	0	0	0	0	0	0	0	0	0
7392	0.0	0.0	0.0	0.9999999999999998	None	0	0	0	0	0	0	1.0	0	0	0	0	4	0	1.0	1	1	0.06666666666666667	1	1.0	0	0	0	0	0	0	0	0	0	0	0	0
1818	None	None	None	None	None	0	0	0	0	0	0	1.0	0	0	0	0	4	0	1.0	1	1	0.06666666666666667	1	1.0	0	0	0	0	0	0	0	0	0	0	0	0
5227	0.0	0.0	0.0	1.0	None	0	0	0	0	0	0	1.0	0	0	0	0	0	0	1.0	1	1	0.06666666666666667	1	0.0	0	0	0	0	0	0	0	0	0	0	0	0
5004	0.002590123763223805	0.00027662592770214814	-0.00026977761631899184	0.9975744044738883	None	0.2	1	0.3333333333333333	4	0.8	12	0.20987654320987653	0.8	16	12	0	0	0	1.0	9	9	1.1333333333333333	17	0.0	1.0	0.059744509702921667	0.5885944865110336	0.0021896974949453334	0.5252627826722285	-0.09878458267086636	0.5927098945152485	0.6555540553821341	0.5690946311535481	0	1.0	0.0
5536	0.0	0.0	0.0	0.9999999999999998	None	0	0	0	0	0	0	1.0	0	0	0	0	4	0	1.0	1	1	0.06666666666666667	1	1.0	0	0	0	0	0	0	0	0	0	0	0	0
370	None	None	None	None	None	0	0	0	0	0	0	1.0	0	0	0	0	0	0	1.0	1	1	0.06666666666666667	1	0.0	0	0	0	0	0	0	0	0	0	0	0	0
6587	0.0	0.0	0.0	0.9999999999999998	None	0	0	0	0	0	0	1.0	0	0	0	0	4	0	1.0	1	1	0.06666666666666667	1	1.0	0	0	0	0	0	0	0	0	0	0	0	0
7258	None	None	None	None	None	0	0	0.375	9	0.5882352941176471	20	0.5714285714285714	0.5	24	17	11	0	0	0.7777777777777778	7	9	2.4	36	0.0	0.5517241379310345	-0.015953634944825417	0.6531636503718568	0.0029930435441526777	0.5638940547041443	4.368111772447887e-15	0.5000000067370964	0.5751864071498006	0.5736238560353077	0	0	0.0
4055	3.741009613598461e-09	3.746009041359448e-09	3.726502951382702e-09	0.9999998409817986	None	0	0	0	0	0	0	1.0	0	0	0	0	3	0	1.0	1	1	0.06666666666666667	1	0.75	0	0	0	0	0	0	0	0	0	0	0	0
4370	0.001987934384435131	0.0009424565783669841	0.0009414639215935695	0.9957112723720761	None	0.5	1	0.5714285714285714	4	0.625	5	0.3333333333333333	0.625	9	5	0	0	0	0.8333333333333334	6	5	0.6666666666666666	10	0.0	0.5	0.09489228023248322	0.5284170826509332	9.09912209266475e-07	0.5000027002078188	-0.09993612068513721	0.5004140716873628	0.6885964178774682	0.5096203162368332	0	1.0	0.0
3095	0.00014146658380343762	2.531104260290202e-06	-2.353118548510054e-06	0.9999959311738873	None	0	0	0.3333333333333333	3	0.8181818181818182	9	0.28888888888888886	0.8181818181818182	12	9	0	0	0	0.5555555555555556	5	9	0.8666666666666667	13	0.0	1.0	0.12730214161486947	0.5434305385093127	0.00012638828059081207	0.521372216880552	0.09962629264946812	0.5027764599096884	0.630799690871609	0.5225520206009227	0	1.0	0.0
2849	3.835873866639815e-09	3.5873390980892073e-09	1.7599543541348527e-10	0.9999998687692803	None	0	0	0	0	0	0	1.0	0	0	0	0	1	0	1.0	1	1	0.06666666666666667	1	0.25	0	0	0	0	0	0	0	0	0	0	0	0
1771	None	None	None	None	None	0	0	0	0	0	0	1.0	0	0	0	0	1	0	1.0	1	1	0.06666666666666667	1	0.25	0	0	0	0	0	0	0	0	0	0	0	0
1413	None	None	None	None	None	0	0	0.3	3	0.6666666666666666	8	0.56	0.16666666666666666	2	2	11	7	0	1.0	5	5	0.9333333333333333	14	0.2692307692307692	0	-0.09999951000843879	0.500000990248806	1.3147225122948762e-08	0.5000000294522841	-0.09105921400668035	0.5302084022755476	0.6117666739393254	0.5100807198367938	0.0	0	0.0
6952	3.763985423250253e-08	3.428341967023206e-08	-1.4164800633681121e-08	0.9999936016873833	None	0	0	0.38461538461538464	10	0.5135135135135135	19	0.48148148148148145	0.10810810810810811	11	4	27	0	0	1.0	9	9	2.6	39	0.0	0.17142857142857143	0.060359774007801584	0.6119760730080192	0.0036170978639450714	0.6648798104038539	6.527507854768021e-10	0.500000137249007	0.5999738881355497	0.5939328980228198	0	1.0	0.0
7124	None	None	None	None	None	0	0	0.32	8	0.6	21	0.5873015873015873	0.2571428571428571	12	9	24	0	0	0.7777777777777778	7	9	2.466666666666667	37	0.0	0.875	0.04416910057596348	0.6361073881894386	0.0002725624718897351	0.5053057885937486	2.105551855213497e-14	0.5000000001718737	0.5682615453527285	0.5481612638105989	0	0.9166666666666666	0.0
4205	None	None	None	None	None	0	0	0.08163265306122448	4	0.9154929577464789	65	0.9012345679012346	0.028169014084507043	2	2	70	6	0	1.0	9	9	4.866666666666666	73	0.041666666666666664	0.90625	-0.049528056261528966	0.5050027401928522	0.09342465896298909	0.5302254971173955	0.0569282251328652	0.5462160955491117	0.6474476283158589	0.527177752199912	0.0	0	0.0
3434	0.00012958901724068026	8.841600238217752e-05	-8.806926387841596e-05	0.9985259129154356	None	0	0	0.3181818181818182	14	0.5873015873015873	37	0.8024691358024691	0.23809523809523808	27	15	37	8	0	1.0	9	9	4.333333333333333	65	0.12121212121212122	0.8571428571428571	0.00020466877781772226	0.5014436240243075	-0.09999999714171307	0.5000000380040261	-0.02716308936887172	0.6146798337692481	0.6132735451965226	0.5393187848709573	0.9629629629629629	1.0	0.0
3318	None	None	None	None	None	0.07142857142857142	1	0.3	9	0.6904761904761905	29	0.5432098765432098	0.2619047619047619	17	11	26	2	0	1.0	9	9	2.933333333333333	44	0.04	0.8571428571428571	-0.045904578546003785	0.6578069237359406	5.944401484714236e-06	0.5000349158151164	0.09800634387313496	0.5031285783628804	0.6456111365689707	0.55528885786216	0.9411764705882353	1.0	0.0
6651	None	None	None	None	None	0.14285714285714285	1	0.5294117647058824	9	0.391304347826087	9	0.5102040816326531	0.21739130434782608	9	5	15	14	0	1.0	7	7	1.6666666666666667	25	0.4666666666666667	0.7777777777777778	0.08234266735168219	0.5628628940295457	0.0073927189881343005	0.5460090974893261	0.0394409293388615	0.5052216721448664	0.5716244193589385	0.5381121880122883	0.6666666666666666	0.8888888888888888	0.0
1226	None	None	None	None	None	0.06666666666666667	1	0.3125	10	0.6739130434782609	31	0.5925925925925926	0.32608695652173914	24	15	23	1	0	1.0	9	9	3.2	48	0.024390243902439025	0.9743589743589743	-0.06783091136277271	0.6295843086308066	1.9102673769484e-05	0.5004457816208243	0.03225225285473112	0.6627040942349853	0.6115804047138295	0.5992949682498129	1.0	1.0	0.0
5600	0.0	0.0	0.0	1.0	None	0	0	0	0	0	0	1.0	0	0	0	0	0	0	1.0	1	1	0.06666666666666667	1	0.0	0	0	0	0	0	0	0	0	0	0	0	0
468	None	None	None	None	None	0	0	0.05555555555555555	2	0.9615384615384616	50	0.6666666666666666	0	0	0	53	3	0	1.0	9	9	3.6	54	0.02727272727272727	0.64	0	0	0	0	0	0	0	0	0	0	0
1707	None	None	None	None	None	0	0	0.2	3	0.9	18	0.4074074074074074	0.8	19	16	2	1	0	0.6666666666666666	9	6	1.4666666666666666	22	0.2	1.0	-0.19280608446062933	0.5771833294247274	0.05546986061451018	0.5943433715044025	4.026998811311864e-06	0.5001234445763936	0.7343447384739223	0.557549262847885	0.5263157894736842	1.0	0.0
3667	None	None	None	None	None	0	0	0.2692307692307692	7	0.6756756756756757	25	0.5416666666666666	0.1891891891891892	11	7	27	11	0	0.8888888888888888	9	8	2.6	39	0.2037037037037037	0.5625	0.0998097526548937	0.5017355508580508	1.8027936766873199e-07	0.5000051475703897	0.09835305398171537	0.5088665135433228	0.6142555409869215	0.5035359905518917	1.0	1.0	0.0
5629	None	None	None	None	None	0.2	1	0.5384615384615384	7	0.47058823529411764	8	0.4523809523809524	0.29411764705882354	11	5	7	7	0	0.8571428571428571	7	6	1.2666666666666666	19	0.5833333333333334	0.4	-0.06342888805787342	0.5301139102274077	-0.0992192878075726	0.5653690692447223	0.2983809843202839	0.6010511995928401	0.8546938064255427	0.565736446909606	1.0	1.0	0.0
3385	0.0003540771769273068	3.021078731094231e-05	2.994954741916305e-05	0.9992956908082339	None	0.2	1	0.3333333333333333	4	0.8	12	0.20987654320987653	0.8	16	12	0	0	0	1.0	9	9	1.1333333333333333	17	0.0	1.0	-0.09676033244038276	0.62907628073423	-0.07555578803330457	0.6027700165938624	0.09997737510967471	0.5001507545560554	0.6954249912590698	0.5781767276948396	0	1.0	0.0
2892	0.0	0.0	0.0	0.9999999999999998	None	0	0	0	0	0	0	1.0	0	0	0	0	4	0	1.0	1	1	0.06666666666666667	1	1.0	0	0	0	0	0	0	0	0	0	0	0	0
1284	None	None	None	None	None	0	0	0.3333333333333333	1	1.0	2	0.6666666666666666	0	1	0	2	4	0	0.6666666666666666	2	3	0.26666666666666666	4	0.5714285714285714	0	0	0	0	0	0	0	0	0	0	0	0
2246	None	None	None	None	None	0.18181818181818182	2	0.4583333333333333	11	0.5	17	0.4444444444444444	0.23529411764705882	19	8	16	10	0	1.0	9	9	2.4	36	0.4	0.45161290322580644	2.6803900493817134e-14	0.5000000444580022	-0.0701037323338817	0.5832618459787213	0.05397908378757722	0.6585494969920227	0.6255276421996091	0.5820039096601392	1.0	1.0	0.42156163491732035
2606	7.14430461097766e-05	4.044363991218093e-07	1.3351986025386365e-07	0.9999969379159278	None	0	0	0.5	2	0.6666666666666666	2	0.5555555555555556	0.6666666666666666	4	2	0	2	0	1.0	3	3	0.3333333333333333	5	1.0	0	0.09302642404695471	0.5104143046041031	0.3632707037258621	0.6013117458251784	-0.3911197794197074	0.9999999440260061	0.9985153184228313	0.996721194318559	1.0	1.0	0.0
2940	0.003565163768358161	0.00013649763715678858	8.121812191786854e-05	0.9934630601969333	None	0	0	0.2	6	0.7674418604651163	33	1.0	0.13953488372093023	11	6	33	4	0	0.5555555555555556	9	5	3.0	45	0.06153846153846154	1.0	0.18990624938575576	0.5219945101269224	-0.09999861593566582	0.500036105755623	-0.18085297482205986	0.9990604333681635	0.9816150735908179	0.9131282695993483	1.0	1.0	0.0
1875	None	None	None	None	None	0	0	0.07692307692307693	2	0.9444444444444444	34	0.7916666666666666	0	0	0	37	10	0	0.75	8	6	2.533333333333333	38	0.1282051282051282	0.5454545454545454	0	0	0	0	0	0	0	0	0	0	0
2780	0.009324404866596744	0.0024321955624985103	-0.0007233066102602429	0.996338156434813	None	0.2	1	0.3333333333333333	4	0.8	12	0.20987654320987653	0.8	16	12	0	0	0	1.0	9	9	1.1333333333333333	17	0.0	1.0	0.08590659274033619	0.5944480820158564	0.014287879584612858	0.5836286952044113	0.24816879506542752	0.6159058846693033	0.7232090221429625	0.5980691200441802	0	0.1875	0.0
2239	None	None	None	None	None	0	0	0	0	0	0	1.0	0	0	0	0	0	0	1.0	1	1	0.06666666666666667	1	0.0	0	0	0	0	0	0	0	0	0	0	0	0
7252	0.0027733952320380152	0.0001631088677373623	2.7713806001542778e-05	0.9948774146089185	None	0	0	0.375	3	0.6	6	0.5	0.2	4	2	7	10	0	0.6666666666666666	6	4	0.8	12	0.625	0	-0.025663680616874518	0.675016965206581	1.1077137026400778e-05	0.5001472091698262	0.09999698476178334	0.5000050876191126	0.6370503059346699	0.560664175112118	0.0	0	0.0
2185	None	None	None	None	None	0.16666666666666666	3	0.41025641025641024	16	0.5178571428571429	29	0.7160493827160493	0.3392857142857143	33	19	24	0	0	1.0	9	9	3.8666666666666667	58	0.0	0.76	0.09999968743744625	0.5000010630226198	0.08343348615568077	0.5752152644007504	0.11790613616486978	0.6435515680406304	0.5754915316590353	0.5739517866257394	0	0.9090909090909091	0.0
4136	0.0	0.0	0.0	0.9999999999999998	None	0	0	0	0	0	0	1.0	0	0	0	0	4	0	1.0	1	1	0.06666666666666667	1	1.0	0	0	0	0	0	0	0	0	0	0	0	0
1942	None	None	None	None	None	0	0	0.25	6	0.7272727272727273	24	0.5555555555555556	0.42424242424242425	18	14	16	7	0	0.7777777777777778	7	9	2.3333333333333335	35	0.21875	0.75	4.241389521317853e-05	0.5003840072702156	0.02837741507837661	0.5704672568499846	0.037784827547527544	0.5689100990858117	0.5444179563815935	0.5467546397315627	1.0	1.0	0.75
6955	None	None	None	None	None	0.23076923076923078	3	0.4827586206896552	14	0.43902439024390244	18	0.5308641975308642	0.3170731707317073	26	13	16	0	0	1.0	9	9	2.8666666666666667	43	0.0	0.5263157894736842	0.14599195820318986	0.6968026471376225	7.556072586939526e-07	0.5002208557133405	0.053225910836015314	0.6041006566923299	0.6470055126368304	0.6031308449535893	0	1.0	0.0
4902	1.3137421204364676e-05	2.1957611223771666e-07	-2.195337612279414e-07	0.9950330855157796	None	0	0	0.2777777777777778	5	0.68	17	0.675	0.04	3	1	23	0	0	0.625	8	5	1.8	27	0.0	0.5454545454545454	-0.08864005831434887	0.5050792249523388	4.546952764083383e-08	0.500000360632629	5.498061083556387e-14	0.5000000000000276	0.602969621460503	0.5016932469641011	0	0.6666666666666666	0.0
767	None	None	None	None	None	0.07692307692307693	1	0.35714285714285715	10	0.6153846153846154	24	0.7321428571428571	0.38461538461538464	25	15	15	0	0	0.875	8	7	2.7333333333333334	41	0.0	0.8235294117647058	0.15668536385208015	0.6053878272203133	0.09998752062165754	0.5416846483054386	0.02135192913910682	0.5383582582210827	0.6428520377730391	0.5620802985800787	0	0.96	0.0
788	None	None	None	None	None	0	0	0	0	0	0	1.0	0	0	0	0	4	0	1.0	1	1	0.06666666666666667	1	1.0	0	0	0	0	0	0	0	0	0	0	0	0
1298	None	None	None	None	None	0	0	0.15	6	0.8245614035087719	47	0.8194444444444444	0.2982456140350877	21	17	37	6	0	0.8888888888888888	8	9	3.933333333333333	59	0.08108108108108109	0.9056603773584906	0.004856743456765672	0.6657329690591786	0.013069303360012146	0.5664685432024068	0.0639308927171616	0.565336288278888	0.590527029565252	0.6002286535843507	0.9761904761904762	0.9047619047619048	0.0
220	None	None	None	None	None	0.25	1	0.4	4	0.7692307692307693	10	0.234375	0.7692307692307693	14	10	0	0	0	1.0	8	8	1.0	15	0.0	0.8571428571428571	0.09154213971715164	0.5291937045227367	0.0006389488847876712	0.5124644018452026	0.08582984617032383	0.584553968882751	0.6067509114018275	0.542254982720591	0	1.0	0.0
1155	None	None	None	None	None	0.2	1	0.3333333333333333	4	0.8	12	0.20987654320987653	0.8	16	12	0	0	0	1.0	9	9	1.1333333333333333	17	0.0	1.0	0.23676239248789982	0.6845835605647596	2.4747736199613807e-09	0.5000141258895208	0.15894501665630764	0.5496768677315447	0.7267745036143374	0.5804886186870573	0	1.0	0.0
978	None	None	None	None	None	0	0	0.2	3	0.9	18	0.4074074074074074	0.8	19	16	2	1	0	0.6666666666666666	9	6	1.4666666666666666	22	0.2	1.0	-0.19280608446062933	0.5771833294247274	0.05546986061451018	0.5943433715044025	4.026998811311864e-06	0.5001234445763936	0.7343447384739223	0.557549262847885	0.5263157894736842	1.0	0.0
2206	None	None	None	None	None	0	0	0.5	2	0.6666666666666666	2	1.0	0.6666666666666666	4	2	0	2	0	0.2	5	1	0.3333333333333333	5	1.0	1.0	0.011726832712095176	0.5856079740978523	-0.027371097140744215	0.5907134167842378	0.042660507985032445	0.5075201226395513	0.5963441173171302	0.5615886682277752	1.0	1.0	0.0
458	None	None	None	None	None	0	0	0	0	0	0	1.0	0	0	0	0	4	0	1.0	1	1	0.06666666666666667	1	1.0	0	0	0	0	0	0	0	0	0	0	0	0
4130	0.001143204999158125	0.00036355829056690625	0.000359360761183347	0.9987946220553925	None	0	0	0.20588235294117646	7	0.7708333333333334	37	0.6172839506172839	0.3333333333333333	20	16	29	7	0	1.0	9	9	3.3333333333333335	50	0.1206896551724138	0.7142857142857143	-0.015247092318257532	0.6792162618163123	0.08222632288209834	0.5738195598344965	0.010853356082339154	0.5865197411152917	0.60232428692067	0.6143750652624439	0.8	0.3	0.0
4552	0.0	0.0	0.0	0.9999999999999998	None	0	0	0	0	0	0	1.0	0	0	0	0	4	0	1.0	1	1	0.06666666666666667	1	1.0	0	0	0	0	0	0	0	0	0	0	0	0
2161	None	None	None	None	None	0	0	0.05660377358490566	3	0.948051948051948	73	0.9753086419753086	0.12987012987012986	11	10	67	0	0	1.0	9	9	5.266666666666667	79	0.0	0.9714285714285714	0.2681260536571326	0.5306406595203613	6.068902251822271e-05	0.5002966742579418	0.00483647902190047	0.572880608236095	0.777737969636079	0.5347370213656718	0	1.0	0.0
1833	None	None	None	None	None	0.3333333333333333	1	0.5	4	0.6666666666666666	6	0.3055555555555556	0.6666666666666666	10	6	0	0	0	1.0	6	6	0.7333333333333333	11	0.0	0.4	0.09716910585647606	0.528688898661044	1.4482277968591159e-10	0.5000074134802861	0.09657492754089611	0.5834986836132938	0.6122438068998071	0.5376008774351114	0	1.0	0.0
6680	1.1903206507254864e-05	2.7803406926550852e-06	-8.509358695598792e-07	0.9946258124515572	None	0	0	0.19047619047619047	4	0.7931034482758621	23	0.5740740740740741	0	0	0	30	13	0	0.6666666666666666	6	9	2.066666666666667	31	0.203125	0.4444444444444444	0	0	0	0	0	0	0	0	0	0	0
7413	0.008036383697631875	0.007942000916617472	0.00717797723055273	0.9957109986150758	None	0	0	0.5	7	0.3684210526315789	7	0.3333333333333333	0	1	0	19	0	0	0.7777777777777778	9	7	1.4	21	0.0	0.1111111111111111	0	0	0	0	0	0	0	0	0	0	0
1620	None	None	None	None	None	0	0	0	0	0	0	1.0	0	0	0	0	4	0	1.0	1	1	0.06666666666666667	1	1.0	0	0	0	0	0	0	0	0	0	0	0	0
6858	8.47514681038189e-08	7.740063523387163e-08	7.483969424400203e-08	0.9999861762702533	None	0.2857142857142857	2	0.47058823529411764	8	0.4782608695652174	11	0.3472222222222222	0.13043478260869565	9	3	15	5	0	0.8888888888888888	9	8	1.6666666666666667	25	0.17857142857142858	0.18181818181818182	0.09214026207527673	0.5173250429042281	3.407522123456039e-05	0.5004432736775508	9.438325479756957e-11	0.5000000036458347	0.6068969455098883	0.505924808998792	1.0	1.0	0.0
6559	0.007884489765970188	0.008075586243747985	0.0073538438618145135	0.9956498035923793	None	0	0	0.5	7	0.3684210526315789	7	0.3333333333333333	0	1	0	19	0	0	0.7777777777777778	9	7	1.4	21	0.0	0.1111111111111111	0	0	0	0	0	0	0	0	0	0	0
356	None	None	None	None	None	0	0	0.2702702702702703	10	0.6981132075471698	37	0.873015873015873	0.5283018867924528	38	28	16	0	0	0.7777777777777778	9	7	3.6666666666666665	55	0.0	0.8333333333333334	0.03339303174073906	0.5483415354583576	0.05335123868699021	0.588597670349532	0.09138874820824319	0.601063311859582	0.5783636129916265	0.5794900319164685	0	1.0	0.0
4428	0.0	0.0	0.0	1.0	None	0	0	0	0	0	0	1.0	0	0	0	0	0	0	1.0	1	1	0.06666666666666667	1	0.0	0	0	0	0	0	0	0	0	0	0	0	0
7199	5.1362686583270786e-08	5.000790267012245e-08	2.5954735269339237e-08	0.9999911247543654	None	0.14285714285714285	1	0.375	6	0.5714285714285714	12	0.36507936507936506	0.2857142857142857	10	6	12	12	0	0.7777777777777778	9	7	1.5333333333333334	23	0.5	0.09523809523809523	-0.041118031130420944	0.6639495462049998	6.349183132304283e-09	0.5000001464225275	7.902762784127648e-27	0.5	0.5951621908543354	0.5565030712698761	1.0	1.0	0.0
4833	0.014423323960498011	0.0058602757713401964	0.0056346031717511855	0.9893382175655957	None	0.2	1	0.3333333333333333	4	0.8	12	0.20987654320987653	0.8	16	12	0	0	0	1.0	9	9	1.1333333333333333	17	0.0	1.0	0.2310965982259389	0.5616449788580877	0.0634414659197361	0.5928673184321057	0.08201311589536871	0.6420005894129718	0.6810803586797091	0.5993065891027627	0	0.4375	0.0
3161	0.0018460005880792543	0.00010658706078973054	0.00010658453258304943	0.9975342593159333	None	0.2	1	0.3333333333333333	4	0.8	12	0.20987654320987653	0.8	16	12	0	0	0	1.0	9	9	1.1333333333333333	17	0.0	1.0	-0.020051621437475575	0.6628673158309795	0.0007755449585530146	0.5101329386066009	0.07476621930111954	0.5160431784853083	0.6053419800571879	0.5647043279016913	0	1.0	0.0
7136	0.0	0.0	0.0	0.9999999999999998	None	0	0	0	0	0	0	1.0	0	0	0	0	4	0	1.0	1	1	0.06666666666666667	1	1.0	0	0	0	0	0	0	0	0	0	0	0	0
2809	0.0	0.0	0.0	1.0	None	0	0	0	0	0	0	1.0	0	0	0	0	0	0	1.0	1	1	0.06666666666666667	1	0.0	0	0	0	0	0	0	0	0	0	0	0	0
5008	4.4195086380259296e-07	8.900982034943597e-08	3.953542318795186e-09	0.9999756771206314	None	0	0	0.037037037037037035	2	0.9746835443037974	77	1.0	0	1	0	79	0	0	1.0	9	9	5.4	81	0.0	1.0	0	0	0	0	0	0	0	0	0	0	0
4665	0.0	0.0	0.0	0.9999999999999998	None	0	0	0	0	0	0	1.0	0	0	0	0	4	0	1.0	1	1	0.06666666666666667	1	1.0	0	0	0	0	0	0	0	0	0	0	0	0
2060	None	None	None	None	None	0	0	0.375	3	0.7777777777777778	7	0.4074074074074074	0.7777777777777778	9	7	1	0	0	0.3333333333333333	3	9	0.7333333333333333	11	0.0	1.0	0.16814381631496106	0.7699806579233933	0.017245923334925597	0.5358247014791789	0.03283721364405184	0.5223909612915619	0.6742484204912309	0.6178557482763172	0	0.3333333333333333	0.0
5288	1.3569950291496443e-05	4.522360884075347e-06	-5.617689836151328e-10	0.9986956932789651	None	0	0	0.25	1	1.0	3	1.0	1.0	4	3	0	0	0	0.2	5	1	0.3333333333333333	5	0.0	0	0.38219542271257306	0.6235002389886478	5.673231340998939e-06	0.5000658454885177	2.3620870260394773e-11	0.5000000000185475	0.8583447097919306	0.5419590131388745	0	1.0	0.0
154	None	None	None	None	None	0	0	0.018518518518518517	1	1.0	78	0.9876543209876543	0	0	0	79	1	0	1.0	9	9	5.333333333333333	80	0.006172839506172839	1.0	0	0	0	0	0	0	0	0	0	0	0
6535	9.691961717007724e-05	1.2705225294341855e-06	1.1484745965466177e-06	0.9999802807518858	None	0.5	1	0.6666666666666666	4	0.5714285714285714	4	0.375	0.5714285714285714	8	4	0	0	0	0.6666666666666666	6	4	0.6	9	0.0	0.6666666666666666	-0.024222689179311814	0.5709594623434527	0.0032552966795037566	0.505539228183077	0.17355784227358811	0.5402340985798174	0.6944260142951334	0.5390212989018481	0	1.0	0.0
549	None	None	None	None	None	0.2	1	0.3333333333333333	4	0.8	12	0.20987654320987653	0.8	16	12	0	0	0	1.0	9	9	1.1333333333333333	17	0.0	1.0	0.05413775684700909	0.6433343969214431	0.05631141726843767	0.5819559079995374	0.0919634994363625	0.5642364128553871	0.562221604900463	0.5970084672506846	0	1.0	0.0
3815	0.0	0.0	0.0	1.0	None	0	0	0	0	0	0	1.0	0	0	0	0	0	0	1.0	1	1	0.06666666666666667	1	0.0	0	0	0	0	0	0	0	0	0	0	0	0
2542	None	None	None	None	None	0	0	0.5	5	0.4166666666666667	5	0.4666666666666667	0	0	0	13	14	0	0.8333333333333334	6	5	0.9333333333333333	14	0.4666666666666667	0.6666666666666666	0	0	0	0	0	0	0	0	0	0	0
6122	0.0	0.0	0.0	1.0	None	0	0	0	0	0	0	1.0	0	0	0	0	0	0	1.0	1	1	0.06666666666666667	1	0.0	0	0	0	0	0	0	0	0	0	0	0	0
2548	None	None	None	None	None	0.06666666666666667	1	0.1875	6	0.8043478260869565	37	0.6666666666666666	0.15217391304347827	10	7	37	0	0	0.8888888888888888	9	8	3.2	48	0.0	0.6190476190476191	0.06312830668967237	0.602947885362941	-0.03697199686537863	0.6606112532205931	6.6913995155795756e-06	0.5003747470662324	0.6169115530795269	0.5894665397529761	0	1.0	0.0
670	None	None	None	None	None	0	0	0.1794871794871795	7	0.7857142857142857	44	0.7160493827160493	0.017857142857142856	3	1	54	10	0	1.0	9	9	3.8666666666666667	58	0.09090909090909091	0.6938775510204082	0.047200637811939984	0.5298077304824558	0.044586480129457914	0.546948800847185	0.06590340511805186	0.5348762064544572	0.5313515992100014	0.5372188830925886	0.6666666666666666	1.0	0.0
1334	None	None	None	None	None	0	0	0.04	2	0.9722222222222222	70	0.9135802469135802	0.013888888888888888	1	1	72	2	0	1.0	9	9	4.933333333333334	74	0.013513513513513514	1.0	0.08934205521656977	0.5	0	0.5	-0.05050506283194132	0.5	0.6406566803991933	0.5	1.0	1.0	0.0
2682	0.00013937132408570663	2.3442715980118822e-07	-2.307012013882831e-07	0.9999939002588516	None	0.3333333333333333	1	0.5	4	0.7	7	0.2857142857142857	0.7	11	7	0	0	0	0.8571428571428571	6	7	0.8	12	0.0	0.6666666666666666	0.09790558255244443	0.5030931103483995	-0.02383526172326093	0.63227205420759	-0.0523591046754376	0.5356519017060846	0.6624457740274879	0.5578398259650538	0	1.0	0.0
2108	None	None	None	None	None	0	0	0.04	2	0.9722222222222222	70	0.9135802469135802	0	0	0	73	5	0	1.0	9	9	4.933333333333334	74	0.03333333333333333	0.9538461538461539	0	0	0	0	0	0	0	0	0	0	0
6984	0.00019391845433872954	6.815061450266905e-06	-5.224013314692269e-06	0.9955462400215415	None	0	0	0.42857142857142855	6	0.47368421052631576	9	0.3888888888888889	0.10526315789473684	4	2	16	0	0	0.6666666666666666	9	6	1.4	21	0.0	0.11764705882352941	0.0007530542001420047	0.5012216689041245	-0.08647037325369908	0.5209632669743779	0.03150387027682286	0.501028073295997	0.6224662181448976	0.5077411511694097	0	1.0	0.0
4828	0.0026062366166330567	0.0003484571754295819	-5.164136549306294e-05	0.9966267266108708	None	0.25	1	0.36363636363636365	4	0.7857142857142857	11	0.2222222222222222	0.7857142857142857	15	11	0	0	0	0.8888888888888888	8	9	1.0666666666666667	16	0.0	1.0	0.030244014696076554	0.6280108814039146	0.0031770273624347712	0.5181985830663512	-0.09790610786815337	0.5199719447885118	0.6348726094916128	0.5561331795218402	0	1.0	0.0
244	None	None	None	None	None	0	0	0.3076923076923077	4	0.7647058823529411	13	0.5428571428571428	0.7058823529411765	16	12	2	4	0	0.7142857142857143	5	7	1.2666666666666666	19	1.0	0.2857142857142857	0.061096514832710815	0.5689598078557915	5.997385142367949e-14	0.5000008260047007	0.1777093291151344	0.5681411202703893	0.6750895172537639	0.5458609664239746	0.0	0	0.0
5088	0.0	0.0	0.0	1.0	None	0	0	0	0	0	0	1.0	0	0	0	0	0	0	1.0	1	1	0.06666666666666667	1	0.0	0	0	0	0	0	0	0	0	0	0	0	0
7381	1.3550257256103245e-08	1.3640755533452669e-08	-3.9633743131257317e-10	0.9999987181856937	None	0	0	0.5	1	1.0	1	1.0	1.0	2	1	0	3	0	0.3333333333333333	3	1	0.2	3	1.0	0	-0.022757836160132126	0.5815838607757853	0.07140009824310425	0.5549269713346789	6.333672907702693e-14	0.5000000000000097	0.6044035109942091	0.5456952095209646	0.0	0	0.0
1257	None	None	None	None	None	0.5	1	0.6666666666666666	4	0.5	3	0.4	0.5	7	3	0	0	0	0.8	4	5	0.5333333333333333	8	0.0	0.6666666666666666	0.017741649299107435	0.5310554708181646	0.0999737333703678	0.5001228757852408	-0.051523710006015945	0.5825343636614485	0.6499608082726476	0.5380976341639506	0	1.0	0.0
1653	None	None	None	None	None	0.2	1	0.3333333333333333	4	0.8	12	0.20987654320987653	0.8	16	12	0	0	0	1.0	9	9	1.1333333333333333	17	0.0	1.0	0.21248569124164893	0.7098344249252491	0.08543929701165467	0.5715335840965122	0.19005293115694497	0.7003841627886102	0.6791459999484091	0.6631297724316706	0	1.0	0.0
6860	None	None	None	None	None	0	0	0.22580645161290322	7	0.75	33	0.5679012345679012	0.3181818181818182	20	14	25	0	0	1.0	9	9	3.066666666666667	46	0.0	0.7567567567567568	-0.05240507979848301	0.6857976040658669	7.024728340839249e-08	0.5000860799672033	0.09354839655391775	0.5412698480551814	0.632287173171041	0.5782146043077444	0	0.95	0.0
3708	0.004829639866629758	0.0011709351147106278	4.088680266019137e-05	0.9958496079852072	None	0.25	1	0.36363636363636365	4	0.7857142857142857	11	0.2222222222222222	0.7857142857142857	15	11	0	0	0	0.8888888888888888	9	8	1.0666666666666667	16	0.0	1.0	0.09389910311542675	0.5657194532953904	0.04690231250748093	0.5560088055424246	0.7319024710883362	0.6818938247251588	0.9583974305915401	0.6028350438185411	0	1.0	0.0
2907	0.0	0.0	0.0	1.0	None	0	0	0	0	0	0	1.0	0	0	0	0	0	0	1.0	1	1	0.06666666666666667	1	0.0	0	0	0	0	0	0	0	0	0	0	0	0
324	None	None	None	None	None	0	0	0.11538461538461539	6	0.868421052631579	66	0.9629629629629629	0.013157894736842105	3	1	74	1	0	1.0	9	9	5.2	78	0.006666666666666667	0.9714285714285714	0.09618914015470262	0.5405459933750922	-0.050051702900835424	0.6735041354706705	1.5919579800400297e-08	0.5000086265778375	0.6472202554386306	0.5733545016934776	1.0	0.6666666666666666	0.0
5946	5.346140355411443e-08	4.972350074618067e-09	3.5221368077317778e-09	0.9999990210111686	None	0	0	1.0	2	0.0	0	0.75	0	2	0	0	2	0	1.0	2	2	0.2	3	1.0	0	0	0	0	0	0	0	0	0	0	0	0
3247	0.00021895114654070215	1.8951574168453772e-06	-1.5454797462998408e-06	0.9999820607885627	None	0	0	0.2608695652173913	12	0.6666666666666666	44	0.8395061728395061	0.18181818181818182	22	12	45	0	0	1.0	9	9	4.533333333333333	68	0.0	0.8813559322033898	0.0193631600449753	0.5389328099907675	-0.009639734053261297	0.6763924984629293	0.0999232787215133	0.5866167194397397	0.6119578642673421	0.6021492924679525	0	0.9545454545454546	0.0
5173	0.0	0.0	0.0	1.0	None	0	0	0	0	0	0	1.0	0	0	0	0	0	0	1.0	1	1	0.06666666666666667	1	0.0	0	0	0	0	0	0	0	0	0	0	0	0
5314	0.011020277382869625	0.009777496497787778	0.006733738587984393	0.999263370534956	None	0.13333333333333333	2	0.4375	14	0.5111111111111111	23	0.5802469135802469	0.28888888888888886	27	13	19	8	0	1.0	9	9	3.1333333333333333	47	0.2857142857142857	0.6666666666666666	0.09951406963034348	0.5038081753877804	0.0027188053739386105	0.5504068787242228	-0.09999843203065686	0.5000081145095044	0.6933833737762749	0.5181237428907524	1.0	1.0	0.0
5816	7.686317792026797e-08	3.436914918172383e-08	-1.895533638440267e-08	0.9999928497964728	None	0	0	0.375	3	0.7777777777777778	7	0.3142857142857143	0.7777777777777778	10	7	0	1	0	0.7142857142857143	5	7	0.7333333333333333	11	1.0	0.6666666666666666	0.023810843920502874	0.606071769554889	0.08240241908154503	0.5648946052635864	1.2778124911553678e-06	0.500265504430524	0.5972916123587225	0.5574898412301763	0.8	1.0	0.0
4671	2.056741944014126e-05	5.608921377113675e-06	-1.921658226857348e-07	0.9952655820071895	None	0.16666666666666666	1	0.4	6	0.65	13	0.4888888888888889	0.65	19	13	2	2	0	0.5555555555555556	5	9	1.4666666666666666	22	1.0	0.7058823529411765	-0.04440997085096711	0.65755204992558	0.00023356902031439905	0.5133369817289064	1.5747218024686713e-24	0.5	0.5837454318243928	0.5585439756977402	0.9736842105263157	1.0	0.0
2727	3.937275298587317e-09	3.915671684430187e-09	-5.150987194754939e-10	0.9999998957569538	None	0	0	0	0	0	0	1.0	0	0	0	0	1	0	1.0	1	1	0.06666666666666667	1	0.25	0	0	0	0	0	0	0	0	0	0	0	0
4935	2.2683219197257068e-08	2.2544500079445408e-08	-5.5258940507645925e-11	0.99999760779099	None	0	0	0.3333333333333333	1	1.0	2	1.0	1.0	3	2	0	3	0	0.25	4	1	0.26666666666666666	4	1.0	0	-0.05131856196110485	0.5821332279871818	0.006314474952670882	0.5234858709299549	3.3388495764685105e-13	0.5000000000001319	0.5641672112436665	0.5354031022668129	1.0	1.0	0.0
3264	2.066415929036402e-08	1.9175564730985568e-08	-1.9073890740029357e-08	0.9999973864942977	None	0	0	0.375	3	0.8	8	0.3333333333333333	0.8	11	8	0	0	0	0.4444444444444444	9	4	0.8	12	0.0	1.0	0.09653048710289429	0.5475359831615271	-0.09999999978510703	0.5000009239913112	0.00019741893147286275	0.5081341632306414	0.6904834188661666	0.5185966812202841	0	1.0	0.0
4289	1.214352550280066e-07	1.2051366252807928e-07	3.980846595561413e-11	0.999985497450167	None	0	0	0.018518518518518517	1	1.0	79	1.0	0	0	0	80	0	0	1.0	9	9	5.4	81	0.0	1.0	0	0	0	0	0	0	0	0	0	0	0
2817	0.0	0.0	0.0	0.9999999999999998	None	0	0	0	0	0	0	1.0	0	0	0	0	4	0	1.0	1	1	0.06666666666666667	1	1.0	0	0	0	0	0	0	0	0	0	0	0	0
1676	None	None	None	None	None	0.3333333333333333	1	0.5	4	0.7	7	0.2857142857142857	0.7	11	7	0	0	0	0.8571428571428571	7	6	0.8	12	0.0	0.6666666666666666	0.004699900233898692	0.5081035124360502	0.33205956190765545	0.9990261491636412	0.17903919974098378	1.0	0.9841979866057208	1.0	0	1.0	0.0
854	None	None	None	None	None	0.25	1	0.36363636363636365	4	0.7857142857142857	11	0.45714285714285713	0.2857142857142857	8	4	7	7	0	0.7142857142857143	7	5	1.0666666666666667	16	0.5	0.36363636363636365	0.05568891329492555	0.5361117530593509	4.499839142465819e-09	0.5000002173912208	7.902762784127648e-27	0.5	0.5652555996740158	0.5120559817310254	1.0	1.0	0.0
1556	None	None	None	None	None	0	0	0	0	0	0	1.0	0	0	0	0	4	0	1.0	1	1	0.06666666666666667	1	1.0	0	0	0	0	0	0	0	0	0	0	0	0
7428	4.588264500667962e-08	4.395995827473088e-08	1.596840688327793e-11	0.9999948763237809	None	0	0	0.4375	7	0.45454545454545453	10	0.5714285714285714	0	0	0	23	0	0	0.8571428571428571	6	7	1.6	24	0.0	1.0	0	0	0	0	0	0	0	0	0	0	0
4048	6.50106174864482e-06	1.0701752061468652e-08	8.078406347812391e-09	0.9999966542840173	None	0	0	0.5	3	0.5714285714285714	4	0.5625	0	1	0	7	9	0	1.0	4	4	0.6	9	0.5294117647058824	0.8	0	0	0	0	0	0	0	0	0	0	0
2838	9.945717549903849e-05	8.63923759990393e-07	-9.494887503660597e-08	0.999995392079893	None	0.5	1	0.6666666666666666	4	0.5714285714285714	4	0.375	0.5714285714285714	8	4	0	0	0	0.6666666666666666	4	6	0.6	9	0.0	0.6666666666666666	0.08347609528808073	0.5521034429574119	0.2715020783765495	0.5732819274428599	0.06379546340496943	0.5893469228288052	0.727677552728732	0.5716446576853684	0	1.0	0.0
709	None	None	None	None	None	0.3333333333333333	1	0.4444444444444444	4	0.7272727272727273	8	0.2708333333333333	0.7272727272727273	12	8	0	0	0	0.75	6	8	0.8666666666666667	13	0.0	0.8571428571428571	0.09992444537699699	0.5007912339029985	0.04605526398851155	0.6572841098793601	-0.029532762218115842	0.5603831701958386	0.6493639563579151	0.5742059276372783	0	0.6666666666666666	0.0
2337	None	None	None	None	None	0	0	0.5	2	0.6666666666666666	2	1.0	0.6666666666666666	4	2	0	2	0	0.2	5	1	0.3333333333333333	5	1.0	1.0	0.011726832712095176	0.5856079740978523	-0.027371097140744215	0.5907134167842378	0.042660507985032445	0.5075201226395513	0.5963441173171302	0.5615886682277752	1.0	1.0	0.0
4152	0.010929287399604894	0.007805487139942048	0.004979617463940086	0.9956597567425983	None	0	0	0.5	3	0.7142857142857143	5	0.5625	0.7142857142857143	8	5	0	1	0	0.25	8	2	0.6	9	1.0	0.8571428571428571	0.0996394652354424	0.5022756104202784	8.60566400932715e-07	0.5000040972027279	-0.0999892607770542	0.500048284487389	0.6931637707526155	0.5007760019845353	1.0	1.0	0.0
5239	0.007822340865658027	0.007908268582617613	0.007198959099626086	0.995652982196091	None	0	0	0.5	7	0.3684210526315789	7	0.3333333333333333	0	1	0	19	0	0	0.7777777777777778	9	7	1.4	21	0.0	0.1111111111111111	0	0	0	0	0	0	0	0	0	0	0
6659	1.6976311936375725e-05	2.7530304557770623e-06	2.7529329409972174e-06	0.9958218107409337	None	0	0	0.42857142857142855	3	0.5	4	0.5	0	0	0	9	8	0	0.8	4	5	0.6666666666666666	10	0.36363636363636365	0	0	0	0	0	0	0	0	0	0	0	0
2600	1.8912280914162477e-05	2.9735810227804826e-06	-2.9735810214598426e-06	0.9959096700104236	None	0	0	0.25	1	1.0	3	1.0	0	0	0	4	11	0	0.2	1	5	0.3333333333333333	5	0.9166666666666666	0	0	0	0	0	0	0	0	0	0	0	0
2519	None	None	None	None	None	0	0	0	0	0	0	1.0	0	0	0	0	0	0	1.0	1	1	0.06666666666666667	1	0.0	0	0	0	0	0	0	0	0	0	0	0	0
3759	None	None	None	None	None	0	0	0.22580645161290322	7	0.75	33	0.7301587301587301	0.5681818181818182	31	25	14	6	0	0.7777777777777778	9	7	3.066666666666667	46	0.23076923076923078	0.5641025641025641	0.023777715371118415	0.6691588568486949	0.04869749618445419	0.594426337431102	0.048859125993639105	0.655227630735106	0.613203220185958	0.6402060524214115	1.0	1.0	0.0
486	None	None	None	None	None	0	0	0.5	2	0.75	3	0.6	0.75	5	3	0	2	0	0.4	5	2	0.4	6	1.0	0	1.324264653557642e-07	0.5000002946820814	0.08350351567586803	0.5740014235911536	0.05808489500080931	0.6592159996333541	0.5983334850389008	0.5791617274019489	0.9	1.0	0.0
1892	None	None	None	None	None	0	0	1.0	1	0	0	1.0	0	1	0	0	2	0	0.5	1	2	0.13333333333333333	2	0.6666666666666666	0	0	0	0	0	0	0	0	0	0	0	0
852	None	None	None	None	None	0	0	0.018518518518518517	1	1.0	79	1.0	0	0	0	80	0	0	1.0	9	9	5.4	81	0.0	1.0	0	0	0	0	0	0	0	0	0	0	0
5506	None	None	None	None	None	0	0	0.18518518518518517	10	0.7848101265822784	62	1.0	0.5949367088607594	56	47	24	0	0	1.0	9	9	5.4	81	0.0	1.0	-0.08640376517817461	0.5200969456224268	0.0008288224375665239	0.5299903140068011	7.162785601681571e-06	0.5010091141061529	0.6043257139556648	0.5170411474214995	0	0.30357142857142855	0.0
7335	None	None	None	None	None	0.125	1	0.5	9	0.48	12	0.48214285714285715	0.48	21	12	5	1	0	0.875	7	8	1.8	27	0.2	0.4	4.408566076331583e-05	0.5002507113379994	4.438542339591372e-05	0.5013308596108975	6.607774861237649e-13	0.5000000000008262	0.5002517148408553	0.5005271911758644	1.0	1.0	0.0
2983	0.0	0.0	0.0	0.9999999999999998	None	0	0	0	0	0	0	1.0	0	0	0	0	4	0	1.0	1	1	0.06666666666666667	1	1.0	0	0	0	0	0	0	0	0	0	0	0	0
6138	0.0	0.0	0.0	1.0	None	0	0	0	0	0	0	1.0	0	0	0	0	0	0	1.0	1	1	0.06666666666666667	1	0.0	0	0	0	0	0	0	0	0	0	0	0	0
4609	0.0013756868749389929	9.317589377028115e-05	3.075895004102221e-05	0.9993888826313593	None	0	0	0.25	11	0.6825396825396826	43	0.8024691358024691	0.047619047619047616	8	3	56	1	0	1.0	9	9	4.333333333333333	65	0.009009009009009009	0.8928571428571429	-0.06136410544922623	0.5818369483379684	0.009809221914047189	0.6502308839305019	-0.09990930061617512	0.5000940298837199	0.6268733776971752	0.5785725699591636	0.0	0	0.0
5696	1.8813271669310218e-05	3.353551588593263e-06	2.450325672922973e-06	0.9946266749229149	None	0	0	0.375	9	0.5757575757575758	19	0.43209876543209874	0.2727272727272727	13	9	21	8	0	1.0	9	9	2.3333333333333335	35	0.19047619047619047	0.41379310344827586	0.03048106211022167	0.6146253935445344	5.3538601242492684e-05	0.5796309912143667	3.4786664418976096e-11	0.5000000000640874	0.535717219739336	0.5652962799933197	1.0	1.0	0.0
6814	0.0008275929731703141	1.5713477715411567e-06	1.5630257346807177e-06	0.9998410918334653	None	0.045454545454545456	1	0.2608695652173913	12	0.6865671641791045	46	0.8518518518518519	0.3582089552238806	35	24	33	0	0	1.0	9	9	4.6	69	0.0	0.8	0.006598065971797818	0.5995707693187949	6.833420606728091e-05	0.5058825907092075	0.09999960696783225	0.5000023301447646	0.6142669517293944	0.5355414348683197	0	0.22857142857142856	0.0
7031	None	None	None	None	None	0.23076923076923078	3	0.32142857142857145	9	0.725	29	0.5185185185185185	0.625	34	25	7	0	0	1.0	9	9	2.8	42	0.0	0.7058823529411765	0.016671399420714543	0.6878953086962882	0.0004045187611868301	0.5136260116995216	6.901843552600553e-09	0.5000000107033282	0.5950366873392202	0.5699397133722792	0	1.0	0.0
1516	None	None	None	None	None	0	0	0.25	9	0.7254901960784313	37	0.654320987654321	0.6470588235294118	42	33	10	0	0	1.0	9	9	3.533333333333333	53	0.0	0.9090909090909091	0.08685613855031318	0.6696754972344915	7.050634380926352e-05	0.5328179780966682	-0.09999992247833453	0.5000005224378311	0.6839383088663706	0.5693975465800134	0	0.9761904761904762	0.0
4120	0.00012896838115000655	3.487387258683967e-07	1.7439841386559995e-07	0.9999999756657806	None	0.2	1	0.3333333333333333	4	0.8	12	0.20987654320987653	0.8	16	12	0	0	0	1.0	9	9	1.1333333333333333	17	0.0	1.0	-0.09999816130591643	0.5000589340434464	3.1168876295413234e-07	0.500004886913123	-0.053942492793644894	0.5717453869339807	0.601129066372749	0.5240839428898907	0	1.0	0.0
4873	3.969859607105039e-09	3.930035475549681e-09	6.203278267271237e-11	0.9999998969616364	None	0	0	0	0	0	0	1.0	0	0	0	0	1	0	1.0	1	1	0.06666666666666667	1	0.25	0	0	0	0	0	0	0	0	0	0	0	0
6081	0.0006691435564539147	5.3668172102005515e-06	2.3773269151260288e-06	0.9991887249411565	None	0.2	1	0.3333333333333333	4	0.8	12	0.20987654320987653	0.8	16	12	0	0	0	1.0	9	9	1.1333333333333333	17	0.0	1.0	-0.025441459128057932	0.6726249319319821	-0.09997543327763642	0.5002027619640241	0.26865262840031573	0.5219315254095898	0.8308137897880297	0.566984459413274	0	1.0	0.0
2700	0.0	0.0	0.0	1.0	None	0	0	0	0	0	0	1.0	0	0	0	0	0	0	1.0	1	1	0.06666666666666667	1	0.0	0	0	0	0	0	0	0	0	0	0	0	0
1305	None	None	None	None	None	0	0	0	0	0	0	1.0	0	0	0	0	4	0	1.0	1	1	0.06666666666666667	1	1.0	0	0	0	0	0	0	0	0	0	0	0	0
5325	None	None	None	None	None	0.25	3	0.46153846153846156	12	0.5277777777777778	19	0.4691358024691358	0.5277777777777778	31	19	6	0	0	1.0	9	9	2.533333333333333	38	0.0	0.6666666666666666	-0.005373018295413739	0.6650493924366637	0.00036362232731010347	0.5152575871996686	0.04509720681323722	0.5093556406268789	0.5895958435403468	0.5649930662425677	0	1.0	0.0
7488	None	None	None	None	None	0.08333333333333333	2	0.4117647058823529	21	0.4864864864864865	36	0.9382716049382716	0.3108108108108108	41	23	34	0	0	1.0	9	9	5.066666666666666	76	0.0	0.9855072463768116	0.008468011726558537	0.6656065088588972	-0.007160370968137701	0.6615836139275839	6.375573978360992e-10	0.5000123339863616	0.5983142623720453	0.6113355555065074	0	1.0	0.0
7483	1.3363926427516796e-08	1.273416783081289e-08	9.08075557532562e-09	0.99999805217146	None	1.0	1	0.8	4	0.4	2	0.4375	0.4	6	2	0	0	0	1.0	4	4	0.4666666666666667	7	0.0	0.6666666666666666	-0.016144218249806698	0.6416245575533668	0.09291694659585256	0.5674739501966983	8.053609897345846e-12	0.5000000000059892	0.6219577295780406	0.5706878606103633	0	1.0	0.0
7326	1.2507479592589423e-07	1.1745252165540709e-07	4.22998586079238e-11	0.999984415715147	None	0	0	0.018518518518518517	1	1.0	79	1.0	0	0	0	80	0	0	1.0	9	9	5.4	81	0.0	1.0	0	0	0	0	0	0	0	0	0	0	0
7396	0.0023173396614279366	8.993301484855673e-05	-7.377452467091682e-05	0.9967469248704902	None	0.2857142857142857	2	0.35294117647058826	6	0.7391304347826086	17	0.30864197530864196	0.7391304347826086	23	17	1	0	0	1.0	9	9	1.6666666666666667	25	0.0	1.0	-0.0910995769579095	0.5951199307815573	0.0056033900667769865	0.5539694589747775	0.09999995777671555	0.5000000288097459	0.6857550230421074	0.5499902823283673	0	0.043478260869565216	0.0
7197	0.001069390625213284	0.0003512619187568602	0.00019323276112619164	0.9953669017693322	None	0.0625	1	0.29411764705882354	10	0.6875	33	0.6172839506172839	0.3333333333333333	24	16	25	2	0	1.0	9	9	3.3333333333333335	50	0.043478260869565216	0.8837209302325582	0.060537085394796485	0.6671099326357113	0.004016914513618087	0.5636208432968812	0.05226975103455385	0.6273145948162225	0.5860280009221926	0.6202419824939543	0.0	0	0.0
103	None	None	None	None	None	0	0	0.037037037037037035	2	0.9746835443037974	77	1.0	0	1	0	79	0	0	1.0	9	9	5.4	81	0.0	1.0	0	0	0	0	0	0	0	0	0	0	0
91	None	None	None	None	None	0	0	0.5	1	1.0	1	1.0	1.0	2	1	0	1	0	0.3333333333333333	1	3	0.2	3	0.3333333333333333	0	0.02837467384993425	0.5252324933308561	0.10910149196507053	0.52456915275225	0.18974411971361121	0.5643814906599979	0.6602361872436869	0.5381204765712758	1.0	1.0	0.0
5276	3.536648879874294e-05	5.142657676566724e-06	-3.1603722416949556e-06	0.99378790078482	None	0.16666666666666666	1	0.5714285714285714	8	0.3684210526315789	7	0.5	0.21052631578947367	9	4	11	7	0	0.8571428571428571	7	6	1.4	21	0.3333333333333333	0.10526315789473684	0	0.5	0.22287118533560593	0.6757008482687492	1.1265911773125111e-13	0.5000000001446312	0.7408948681767608	0.5608702537222442	1.0	0.8888888888888888	0.0
1801	None	None	None	None	None	0	0	1.0	2	0.0	0	1.0	0	1	0	1	0	0	0.3333333333333333	3	1	0.2	3	0.0	1.0	0	0	0	0	0	0	0	0	0	0	0
6887	0.00789076249918835	0.007952234542715118	0.00725589864125462	0.9956352356485243	None	0	0	0.5	7	0.3684210526315789	7	0.3333333333333333	0	1	0	19	0	0	0.7777777777777778	9	7	1.4	21	0.0	0.1111111111111111	0	0	0	0	0	0	0	0	0	0	0
628	None	None	None	None	None	0	0	0.25	1	1.0	3	1.0	1.0	4	3	0	0	0	0.2	1	5	0.3333333333333333	5	0.0	0	0.1585185582263299	0.5650551322165284	-0.055518972987452474	0.6496965050758888	7.902762784127648e-27	0.5	0.7054188200476288	0.5727638223791229	0	1.0	0.0
2708	3.040747174975641e-08	2.7176626550456367e-08	7.666075253976894e-10	0.9999954507067867	None	0	0	0.25	1	1.0	3	1.0	1.0	4	3	0	3	0	0.2	5	1	0.3333333333333333	5	1.0	0	0.06653139378683091	0.5310452385436323	0.19585502477166905	0.5496542690374614	1.906830721944486e-11	0.5000000137477152	0.6928018865794124	0.526941784977237	1.0	1.0	0.0
1383	None	None	None	None	None	0	0	0.4	2	0.8	4	0.4666666666666667	0.8	6	4	0	0	0	0.6	5	3	0.4666666666666667	7	0.0	0	0.06423402602383722	0.5182181532908883	0.0788688138929664	0.5914213254863534	0.09985895513158888	0.5000614807368193	0.5484368338408059	0.5368493151255515	0	0	0.0
3206	None	None	None	None	None	0	0	0.2222222222222222	12	0.7341772151898734	58	1.0	0.3670886075949367	38	29	42	0	0	1.0	9	9	5.4	81	0.0	1.0	0.16010411886695666	0.5604063275287908	0.008430260847127346	0.6781740885785368	0.05350442258379691	0.5940756795152071	0.655416947025283	0.6121475051407638	0	0	0.0
5669	0.00076501493070692	0.0004021939596135814	0.00040009225277711164	0.9995084676371639	None	0.2	1	0.3333333333333333	4	0.8	12	0.20987654320987653	0.8	16	12	0	0	0	1.0	9	9	1.1333333333333333	17	0.0	1.0	0.03048106211022167	0.5257329441479222	-0.13634719881955953	0.896181823202895	0.09999743399157951	0.5000341993429319	0.7294622051313842	0.6798074979793466	0	1.0	0.0
1931	None	None	None	None	None	0	0	0	0	0	0	1.0	0	0	0	0	0	0	1.0	1	1	0.06666666666666667	1	0.0	0	0	0	0	0	0	0	0	0	0	0	0
3366	0.0	0.0	0.0	0.9999999999999998	None	0	0	0	0	0	0	1.0	0	0	0	0	4	0	1.0	1	1	0.06666666666666667	1	1.0	0	0	0	0	0	0	0	0	0	0	0	0
3933	None	None	None	None	None	0.05263157894736842	1	0.4	16	0.5	29	0.7407407407407407	0.3103448275862069	30	18	29	6	0	1.0	9	9	4.0	60	0.12	0.8627450980392157	1.0204856427629319e-11	0.5000001337696726	-0.09998960946362749	0.5003108230601573	9.983396245540076e-07	0.5105448163407098	0.6157045992463978	0.5036190491227373	0.9833333333333334	1.0	0.15847030723611136
3720	0.002752906800997354	0.00021727006052386984	2.63294051449565e-05	0.9970750354591424	None	0.2	1	0.3333333333333333	4	0.8	12	0.20987654320987653	0.8	16	12	0	0	0	1.0	9	9	1.1333333333333333	17	0.0	1.0	0.04695275391466504	0.5844508575610556	0.12227927958858642	0.7859760221222967	0.09994760707522192	0.5041302431607607	0.5844452306553543	0.6347873946345903	0	1.0	0.0
4374	0.0028618804001554875	0.0012770109905671104	0.0004980007496385385	0.9981841314081836	None	0.2	1	0.3333333333333333	4	0.8	12	0.20987654320987653	0.8	16	12	0	0	0	1.0	9	9	1.1333333333333333	17	0.0	1.0	0.09994559194695689	0.5001811355521406	3.926974845800492e-09	0.5023546423468954	0.17479940867396096	0.659231366918699	0.6717392220828595	0.5556035662670726	0	1.0	0.0
2274	None	None	None	None	None	0	0	0	0	0	0	1.0	0	0	0	0	1	0	1.0	1	1	0.06666666666666667	1	0.25	0	0	0	0	0	0	0	0	0	0	0	0
104	None	None	None	None	None	0	0	0	0	0	0	1.0	0	0	0	0	0	0	1.0	1	1	0.06666666666666667	1	0.0	0	0	0	0	0	0	0	0	0	0	0	0
6685	3.853450976294408e-09	3.85807581942424e-09	-3.7855157202854624e-09	0.9999998348157902	None	0	0	0	0	0	0	1.0	0	0	0	0	1	0	1.0	1	1	0.06666666666666667	1	0.25	0	0	0	0	0	0	0	0	0	0	0	0
3525	0.00019733980261921901	2.7900453216219347e-06	-2.9066451189720026e-07	0.999996351230475	None	0	0	0.5	3	0.7142857142857143	5	0.42857142857142855	0.7142857142857143	8	5	0	1	0	0.42857142857142855	3	7	0.6	9	1.0	0.6666666666666666	0.07822194301265567	0.5471947886549695	-0.09577800891959909	0.5570417990523635	-0.09999999690116872	0.5000002119204378	0.6900438576346475	0.5348192603419507	1.0	1.0	0.0
6964	0.007870343489655292	0.007914896037829598	0.007210275563038652	0.9956473081887457	None	0	0	0.5	7	0.3684210526315789	7	0.3333333333333333	0	1	0	19	0	0	0.7777777777777778	9	7	1.4	21	0.0	0.1111111111111111	0	0	0	0	0	0	0	0	0	0	0
1834	None	None	None	None	None	0.2	1	0.3333333333333333	4	0.8	12	0.20987654320987653	0.8	16	12	0	0	0	1.0	9	9	1.1333333333333333	17	0.0	1.0	0.09999937136690037	0.5000018652162235	-0.42867144342954927	0.9997394523583399	0.18989888168951166	0.650725756245986	0.9726916106860403	0.9506512197213293	0	0.9375	0.0
1399	None	None	None	None	None	0	0	0.07142857142857142	1	1.0	19	0.84	0	0	0	20	6	0	1.0	5	5	1.4	21	0.13636363636363635	0	0	0	0	0	0	0	0	0	0	0	0
6871	None	None	None	None	None	0.125	2	0.4857142857142857	17	0.42	21	0.8253968253968254	0.26	26	13	25	7	0	0.7777777777777778	9	7	3.466666666666667	52	0.17073170731707318	0.8979591836734694	-0.006717208827634817	0.6742415901290897	0.08606557808035983	0.59248362909981	6.76269694263489e-14	0.5000000000002862	0.6314243773050389	0.5907882380027035	1.0	1.0	0.0
4337	1.0983381511034003e-05	3.793267674545182e-07	-9.15652038757541e-08	0.9999988078168545	None	0	0	0.375	3	0.7777777777777778	7	0.4074074074074074	0.7777777777777778	10	7	0	1	0	0.3333333333333333	3	9	0.7333333333333333	11	1.0	1.0	1.9489311349462653e-05	0.5000831594037376	0.003730163125062756	0.5638737581401005	0.0004723063110155104	0.5042505206248967	0.5054538022039399	0.5228369147472544	1.0	1.0	0.0
1900	None	None	None	None	None	0	0	0	0	0	0	1.0	0	0	0	0	0	0	1.0	1	1	0.06666666666666667	1	0.0	0	0	0	0	0	0	0	0	0	0	0	0
1313	None	None	None	None	None	0.2	1	0.3333333333333333	4	0.8	12	0.20987654320987653	0.8	16	12	0	0	0	1.0	9	9	1.1333333333333333	17	0.0	1.0	8.651240881098329e-05	0.5225393636506176	0.0940134009469619	0.5582915112451283	0.137886553412413	0.7314071979613005	0.6387748926321467	0.6087532370153513	0	1.0	0.0
599	None	None	None	None	None	0.045454545454545456	1	0.1956521739130435	9	0.8059701492537313	54	0.8518518518518519	0.43283582089552236	36	29	32	0	0	1.0	9	9	4.6	69	0.0	0.9333333333333333	-0.08599383332460156	0.5659421023217358	0.06564610146246078	0.6468320676453039	0.10687904644275203	0.9821247188095754	0.7106948529678206	0.8355639927194015	0	1.0	0.0
2475	None	None	None	None	None	0	0	0.6666666666666666	2	0.5	1	0.6666666666666666	0.5	3	1	0	2	0	0.6666666666666666	2	3	0.26666666666666666	4	1.0	0	0.000332612569237417	0.5009558189663805	-0.09999999960970105	0.5000000003837868	0.06383762459972292	0.5458961235349412	0.662504091820717	0.5156553822568575	1.0	1.0	0.0
6880	None	None	None	None	None	0	0	0.21739130434782608	5	0.78125	25	0.41975308641975306	0.34375	14	11	19	19	0	1.0	9	9	2.2666666666666666	34	0.48717948717948717	0.5517241379310345	-0.05454381224341951	0.9985083928208138	-0.02135180625042584	0.5088663111759789	1.3734086505909509e-18	0.5	0.8236661464465019	0.8984961579366718	1.0	1.0	0.04156244747524176
1085	None	None	None	None	None	0	0	0.5	2	0.75	3	1.0	0.75	5	3	0	1	0	0.16666666666666666	1	6	0.4	6	0.5	0.4	0.09966733375739958	0.501161360087177	0.09350198493681551	0.539407716628726	1.8179450981463286e-06	0.5000017125815667	0.6120625829898041	0.5135475817096096	1.0	1.0	0.0
1696	None	None	None	None	None	0.2	1	0.4166666666666667	5	0.5625	9	0.4	0.5	13	8	4	0	0	0.5555555555555556	5	9	1.2	18	0.0	0.15384615384615385	0.1103784134079195	0.6181466340927818	-0.09925312908559951	0.5124247107932032	0.003707130847972314	0.6110136427333346	0.706152566746847	0.5811893516928209	0	0	0.0
2601	6.096973828941493e-08	5.547893754075717e-08	-3.7380562044142336e-08	0.9999885222096346	None	0	0	0.25	1	1.0	4	0.6	0	0	0	5	10	0	0.4	5	2	0.4	6	0.7142857142857143	0	0	0	0	0	0	0	0	0	0	0	0
2084	None	None	None	None	None	0	0	0.35294117647058826	6	0.5652173913043478	13	1.0	0.34782608695652173	13	8	11	0	0	1.0	5	5	1.6666666666666667	25	0.0	0	-0.19609820959460822	0.9998753904622019	0.09537061288153173	0.5097474351005562	0.011925568132532796	0.6621308656843722	0.837947308746944	0.962093900333322	0	0.15384615384615385	0.0
1908	None	None	None	None	None	0	0	0.14583333333333334	7	0.8260869565217391	57	0.8765432098765432	0.15942028985507245	17	11	53	0	0	1.0	9	9	4.733333333333333	71	0.0	0.9230769230769231	0.09999998143651416	0.5000000277037407	0.03723329998480849	0.5786179831554461	0.09999506719113165	0.500008091629683	0.5734346727934719	0.5264033435563729	0	1.0	0.0
1178	None	None	None	None	None	0	0	0.18421052631578946	7	0.7962962962962963	43	0.691358024691358	0.09259259259259259	9	5	46	8	0	1.0	9	9	3.7333333333333334	56	0.08695652173913043	0.6274509803921569	-0.016603828134658737	0.6379772382605837	-0.09977994513133362	0.5238159967301309	0.05445837159303028	0.527525278320521	0.6621002186072045	0.5639924722979228	1.0	1.0	0.6
2003	None	None	None	None	None	0	0	0.4	2	0.8	4	0.4375	0.8	6	4	0	0	0	1.0	4	4	0.4666666666666667	7	0.0	0	0.05888760897792826	0.5108981148808236	0.12637962567370736	0.5524937606337744	7.902762784127648e-27	0.5	0.6265124749119227	0.5211832310146102	0	1.0	0.0
4180	None	None	None	None	None	0	0	0.5555555555555556	5	0.36363636363636365	4	0.65	0.09090909090909091	5	1	7	5	0	0.8	4	5	0.8666666666666667	13	0.35714285714285715	0	0.09972121339408706	0.500138969961593	0.13775258553572484	0.5641090807402862	-0.09999937992497536	0.5000149793013072	0.7393815213553651	0.5215259699946734	1.0	1.0	0.0
446	None	None	None	None	None	0	0	0	0	0	0	1.0	0	0	0	0	4	0	1.0	1	1	0.06666666666666667	1	1.0	0	0	0	0	0	0	0	0	0	0	0	0
2375	None	None	None	None	None	0.2	1	0.3333333333333333	4	0.8	12	0.20987654320987653	0.8	16	12	0	0	0	1.0	9	9	1.1333333333333333	17	0.0	1.0	0.07709182120143473	0.6728437665846805	0.00030991125476131833	0.5021758837330657	-0.020142986142134566	0.642231656388154	0.5994777771283907	0.6078492953033031	0	0	0.0
5515	0.011013337483672052	0.009769934960368713	0.006727442790313116	0.9992703932076036	None	0.13333333333333333	2	0.4375	14	0.5111111111111111	23	0.5802469135802469	0.28888888888888886	27	13	19	8	0	1.0	9	9	3.1333333333333333	47	0.2857142857142857	0.6666666666666666	0.09951406963034348	0.5038081753877804	0.0027188053739386105	0.5504068787242228	-0.09999843203065686	0.5000081145095044	0.6933833737762749	0.5181237428907524	1.0	1.0	0.0
3786	0.015445638236360493	0.005818921512247924	0.0038880430063063334	0.9663572033940107	None	0.2	1	0.3333333333333333	4	0.8	12	0.20987654320987653	0.8	16	12	0	0	0	1.0	9	9	1.1333333333333333	17	0.0	1.0	0.5140100455322745	0.7366376652926065	0.002824372811252473	0.502259018188899	0.09659552342862023	0.5405050308658036	0.9015234166183135	0.5986858533554009	0	1.0	0.0
5132	2.929080408606205e-09	2.7329207763944317e-09	-1.8506438740606776e-09	0.9999999975028468	None	0.2	1	0.3333333333333333	4	0.8	12	0.20987654320987653	0.8	16	12	0	0	0	1.0	9	9	1.1333333333333333	17	0.0	1.0	0.009959377984568252	0.5728157236510912	0.00018237337482585316	0.5035843320405308	4.803873089100052e-13	0.5000000042479932	0.5105318276678846	0.5256180622766886	0	1.0	0.0
7373	4.480262302975331e-08	4.2953270479275125e-08	-3.08369741681486e-08	0.9999932153968236	None	0	0	0.25	1	1.0	3	0.625	0	0	0	4	11	0	0.5	4	2	0.3333333333333333	5	0.9166666666666666	0	0	0	0	0	0	0	0	0	0	0	0
6327	1.262711202861535e-08	1.2420151799733216e-08	1.2283653809241655e-08	0.9999985958262441	None	0.25	1	0.36363636363636365	4	0.7857142857142857	11	0.2222222222222222	0.7857142857142857	15	11	0	0	0	0.8888888888888888	9	8	1.0666666666666667	16	0.0	1.0	-0.0720810822565683	0.6424404837536832	0.10105394946279778	0.6089676002220786	1.3843274392365247e-15	0.500000000000177	0.6559979805123094	0.5849147847405931	0	0.6	0.0
7115	7.738652249179845e-11	3.9161549675827123e-13	2.5242881398655154e-13	0.999999999999999	None	0.2	1	0.3333333333333333	4	0.8	12	0.20987654320987653	0.8	16	12	0	0	0	1.0	9	9	1.1333333333333333	17	0.0	1.0	-0.09999989353509645	0.5000186766731312	0.02724676573364876	0.5609948356913387	6.75044396777297e-14	0.5000000000371744	0.633447643695594	0.5204282244993012	0	1.0	0.0
897	None	None	None	None	None	0	0	0.25	1	1.0	3	1.0	1.0	4	3	0	3	0	0.2	5	1	0.3333333333333333	5	1.0	0	0.0013607022398476984	0.5008533292243076	-0.0732192150569362	0.5197416188186662	-0.09999999667840791	0.5000000216146406	0.6056745980001201	0.5068679808975155	1.0	1.0	0.0
5874	None	None	None	None	None	0.07692307692307693	1	0.3448275862068966	10	0.6341463414634146	26	0.5308641975308642	0.4878048780487805	29	20	13	0	0	1.0	9	9	2.8666666666666667	43	0.0	0.8235294117647058	0.036563039332522154	0.6779406662044934	-0.08442719210876579	0.5963355057920269	9.29596975603724e-09	0.5000848806744869	0.6474180717195934	0.5934616401265495	0	1.0	0.0
7418	0.007746789163560607	0.008115104746629553	0.007417068067320815	0.9956220430800128	None	0	0	0.5	7	0.3684210526315789	7	0.3333333333333333	0	1	0	19	0	0	0.7777777777777778	9	7	1.4	21	0.0	0.1111111111111111	0	0	0	0	0	0	0	0	0	0	0
3837	5.425242273623865e-08	4.610075010090906e-08	-3.126621456233238e-08	0.9999888609747076	None	0	0	0.2777777777777778	5	0.6666666666666666	16	0.4126984126984127	0	0	0	25	20	0	0.7777777777777778	7	9	1.7333333333333334	26	0.37037037037037035	0.6956521739130435	0	0	0	0	0	0	0	0	0	0	0
1580	None	None	None	None	None	0.25	1	0.4	4	0.5833333333333334	7	0.3888888888888889	0.5	10	6	3	1	0	0.4444444444444444	4	9	0.9333333333333333	14	0.16666666666666666	0.8	1.0316449157706221e-05	0.5018705081843753	0.0001735926590237128	0.5009177269184356	0.03452202860360519	0.6231152190572354	0.5479910345986662	0.5427243007266291	1.0	1.0	0.0
158	None	None	None	None	None	0.2857142857142857	2	0.35294117647058826	6	0.7391304347826086	17	0.30864197530864196	0.7391304347826086	23	17	1	0	0	1.0	9	9	1.6666666666666667	25	0.0	1.0	0.08087074470324078	0.5898205424572011	-0.07100662112373368	0.999999999838552	-0.06670902078699564	0.6352651455122775	0.693412402939159	0.9995991990255242	0	0.6086956521739131	0.0
396	None	None	None	None	None	0	0	0.037037037037037035	2	0.9746835443037974	77	1.0	0	2	0	78	0	0	1.0	9	9	5.4	81	0.0	1.0	0	0	0	0	0	0	0	0	0	0	0
7075	None	None	None	None	None	0	0	0.4166666666666667	5	0.625	10	0.5	0.5625	13	9	4	6	0	1.0	6	6	1.2	18	0.75	0.5	4.35113233694958e-15	0.5001006923264076	0.01562925602393471	0.6670979340645686	0.09881315515046496	0.5008243476762766	0.6152572678915806	0.5579705214069748	0.9615384615384616	1.0	0.0
1361	None	None	None	None	None	0	0	0.25806451612903225	8	0.6818181818181818	30	0.5679012345679012	0.25	18	11	27	4	0	1.0	9	9	3.066666666666667	46	0.0784313725490196	0.7804878048780488	0.28577828759232393	0.7086387291964021	2.7984193545858954e-13	0.5000136809191935	0.0026412370846217227	0.514254944438675	0.7909474954610598	0.5781761106914003	0.6944444444444444	0.8888888888888888	0.0
400	None	None	None	None	None	0	0	0	0	0	0	1.0	0	0	0	0	0	0	1.0	1	1	0.06666666666666667	1	0.0	0	0	0	0	0	0	0	0	0	0	0	0
1828	None	None	None	None	None	0.041666666666666664	1	0.13725490196078433	7	0.8513513513513513	63	0.9382716049382716	0.13513513513513514	13	10	62	3	0	1.0	9	9	5.066666666666666	76	0.024	0.9411764705882353	-0.1905220647066097	0.9999983977419553	0.14748855018649243	0.5440121012661603	0.08322458588687955	0.6376802517460831	0.8417914687742571	0.9909446539893324	1.0	1.0	0.0
7334	None	None	None	None	None	0.11764705882352941	2	0.35135135135135137	13	0.6037735849056604	32	0.6790123456790124	0.4716981132075472	37	25	17	0	0	1.0	9	9	3.6666666666666665	55	0.0	0.8260869565217391	-0.058439824402107376	0.6517602930583818	0.2483083380466745	0.634541040843291	0.08194064396386791	0.5322959030003683	0.7760695220904106	0.6072973500891374	0	1.0	0.0
7300	8.00497968898885e-09	7.88397088290484e-09	-4.345374265517071e-09	0.9999993664902269	None	0	0	1.0	1	0	0	1.0	0	1	0	0	2	0	0.5	2	1	0.13333333333333333	2	0.6666666666666666	0	0	0	0	0	0	0	0	0	0	0	0
2005	None	None	None	None	None	0	0	1.0	1	0	0	1.0	0	1	0	0	3	0	0.5	2	1	0.13333333333333333	2	1.0	0	0	0	0	0	0	0	0	0	0	0	0
2264	None	None	None	None	None	0.2	1	0.3333333333333333	4	0.8	12	0.20987654320987653	0.8	16	12	0	0	0	1.0	9	9	1.1333333333333333	17	0.0	1.0	0.020396431830024764	0.5302160609529342	0.13597538822591457	0.7138601958769987	0.18665237060692697	0.5587587711768184	0.694407363881218	0.6043877695036821	0	1.0	0.0
1953	None	None	None	None	None	0	0	0	0	0	0	1.0	0	0	0	0	0	0	1.0	1	1	0.06666666666666667	1	0.0	0	0	0	0	0	0	0	0	0	0	0	0
3173	0.0	0.0	0.0	0.9999999999999998	None	0	0	0	0	0	0	1.0	0	0	0	0	4	0	1.0	1	1	0.06666666666666667	1	1.0	0	0	0	0	0	0	0	0	0	0	0	0
5581	0.00028533013254447223	3.068776472543847e-05	6.814337625277302e-06	0.9962483567697019	None	0	0	0.4444444444444444	8	0.44	11	0.3333333333333333	0.12	7	3	19	1	0	1.0	9	9	1.8	27	0.02631578947368421	0.2727272727272727	-0.04056992173559397	0.580870899433497	1.0484301868804139e-06	0.5000116240319488	0.021935987747138223	0.5438015667391681	0.5719343495556485	0.5417403438255476	1.0	1.0	0.0
5773	5.734371057468592e-05	2.0088026942797936e-07	1.9587055558488943e-07	0.9999999726635266	None	0.2	1	0.3333333333333333	4	0.8	12	0.20987654320987653	0.8	16	12	0	0	0	1.0	9	9	1.1333333333333333	17	0.0	1.0	0.018118385251062123	0.5594031737443946	7.902762784127648e-27	0.5	0.010615365033685941	0.5855700073252252	0.540908129193875	0.5485483884597008	0	1.0	0.0
352	None	None	None	None	None	0	0	0	0	0	0	1.0	0	0	0	0	0	0	1.0	1	1	0.06666666666666667	1	0.0	0	0	0	0	0	0	0	0	0	0	0	0
2529	None	None	None	None	None	0	0	0.25	1	1.0	3	1.0	0	0	0	4	3	0	0.2	5	1	0.3333333333333333	5	0.25	0	0	0	0	0	0	0	0	0	0	0	0
5866	0.007866114412669033	0.007891996967631822	0.007162842590202155	0.995672121463799	None	0	0	0.5	7	0.3684210526315789	7	0.3333333333333333	0	1	0	19	0	0	0.7777777777777778	9	7	1.4	21	0.0	0.1111111111111111	0	0	0	0	0	0	0	0	0	0	0
3070	0.00022483595347104425	7.138574124664368e-07	-4.1524889672722457e-07	0.9984459885212644	None	0	0	0.2857142857142857	12	0.639344262295082	39	0.7777777777777778	0.03278688524590164	7	2	55	4	0	1.0	9	9	4.2	63	0.03669724770642202	0.8888888888888888	0.02834171427399217	0.5524593902197149	0.00010853180249881692	0.5922375291011793	-0.012244513225355193	0.6654510317308392	0.6104561059750733	0.6044015548014202	1.0	0.8571428571428571	0.0
1701	None	None	None	None	None	0.1	1	0.36363636363636365	8	0.6333333333333333	19	0.6530612244897959	0.3	15	9	16	0	0	1.0	7	7	2.1333333333333333	32	0.0	0.48	-0.20272778124386942	0.9996537301214906	0.09912936281617632	0.5050284004503434	-0.0977652926720523	0.521285493297029	0.7796966311282694	0.9364985064813511	0	1.0	0.0
7157	1.3158626578653845e-05	4.440322562286162e-06	4.440322549665375e-06	0.9987498516738407	None	0	0	0.25	1	1.0	3	1.0	1.0	4	3	0	3	0	0.2	1	5	0.3333333333333333	5	1.0	0	0.0003862786228645177	0.5007875518513224	0.07275046547630044	0.5017934036406558	6.297106791754342e-12	0.5000000007595701	0.5845123704701474	0.5008603206822165	1.0	0.75	0.0
4987	0.0	0.0	0.0	0.9999999999999998	None	0	0	0	0	0	0	1.0	0	0	0	0	4	0	1.0	1	1	0.06666666666666667	1	1.0	0	0	0	0	0	0	0	0	0	0	0	0
5672	0.0	0.0	0.0	0.9999999999999998	None	0	0	0	0	0	0	1.0	0	0	0	0	4	0	1.0	1	1	0.06666666666666667	1	1.0	0	0	0	0	0	0	0	0	0	0	0	0
1857	None	None	None	None	None	0.045454545454545456	1	0.21739130434782608	10	0.746268656716418	50	0.8518518518518519	0.208955223880597	22	14	46	0	0	1.0	9	9	4.6	69	0.0	0.8	0.0419194685556121	0.6692218707035279	0.0008622049458507184	0.5043960596113274	0.03276643124941103	0.5403920873211538	0.5874263852458449	0.5731523893839597	0	1.0	0.0
2521	None	None	None	None	None	0	0	0.6	3	0.6	3	0.5833333333333334	0.6	6	3	0	0	0	0.3333333333333333	2	6	0.4666666666666667	7	0.0	0.4	0.04097454494777634	0.5340887907240627	-0.043456961595967465	0.5157017156188554	2.9846317149263214e-06	0.5001127378004095	0.5811322915623301	0.5166476353598692	0	1.0	0.0
384	None	None	None	None	None	0	0	0.25	1	1.0	3	1.0	1.0	4	3	0	2	0	0.2	1	5	0.3333333333333333	5	0.6666666666666666	0	-0.08951662198802487	0.5407542860880117	-0.06931255999751731	0.6133948664589169	0.018514988840299004	0.6495764719344068	0.6473304262244711	0.6020596085907978	1.0	1.0	0.0
3369	1.662709249625695e-05	7.389007033327019e-07	-7.38887293845177e-07	0.9952830190426044	None	0	0	0.375	3	0.5555555555555556	5	0.55	0	0	0	10	6	0	0.8	4	5	0.7333333333333333	11	0.25	0.75	0	0	0	0	0	0	0	0	0	0	0
5585	0.00015980056762347332	1.1725848714013107e-06	7.376863147695832e-07	0.9999893615201558	None	0	0	0.3333333333333333	2	0.8571428571428571	6	0.36	0.8571428571428571	8	6	0	2	0	1.0	5	5	0.6	9	1.0	0	0.053083624710382894	0.5173962833404869	6.657840970558631e-09	0.5000114452852719	-0.040387376432390036	0.5907801133535836	0.5926342006217313	0.5363399984160164	1.0	1.0	0.0
5980	None	None	None	None	None	0.14285714285714285	2	0.4	12	0.5238095238095238	22	0.6111111111111112	0.38095238095238093	25	16	18	8	0	0.8888888888888888	8	9	2.933333333333333	44	0.25806451612903225	0.7027027027027027	-0.0999999361422751	0.5024225524511721	6.976706323713821e-05	0.5181605963719829	8.039047017178601e-10	0.5000000396581219	0.6157550068266958	0.5068633021444349	1.0	1.0	0.0
5194	0.004567952881962373	0.000739984667898211	-7.12382308141554e-05	0.9969342515400147	None	0.2	1	0.3333333333333333	4	0.8	12	0.20987654320987653	0.8	16	12	0	0	0	1.0	9	9	1.1333333333333333	17	0.0	1.0	0.07869579670871411	0.5830763445757875	5.542750728581896e-15	0.5000000165650628	-0.09995635038136212	0.5001855593030046	0.675049147831573	0.5279838352930679	0	1.0	0.0
6719	0.008128147388994889	0.008255725514099772	0.007583449911765619	0.9955868864323075	None	0	0	0.5	7	0.3684210526315789	7	0.3333333333333333	0	1	0	19	0	0	0.7777777777777778	9	7	1.4	21	0.0	0.1111111111111111	0	0	0	0	0	0	0	0	0	0	0
2402	None	None	None	None	None	0.5	1	0.7142857142857143	5	0.375	3	0.5	0.375	8	3	1	1	0	0.8	4	5	0.6666666666666666	10	1.0	0.3333333333333333	0.018907930542848905	0.5593084836404271	-0.07692717464526527	0.5661875776258259	0.11417006437038765	0.5556698500094231	0.6950480476602603	0.5603933425013985	1.0	1.0	0.0
3004	0.0	0.0	0.0	0.9999999999999998	None	0	0	0	0	0	0	1.0	0	0	0	0	4	0	1.0	1	1	0.06666666666666667	1	1.0	0	0	0	0	0	0	0	0	0	0	0	0
5538	None	None	None	None	None	0.125	1	0.42105263157894735	8	0.5384615384615384	14	0.5833333333333334	0.38461538461538464	15	10	12	12	0	0.75	6	8	1.8666666666666667	28	0.5217391304347826	0.5217391304347826	-0.046981066598344716	0.6547206551745297	4.2334560168145364e-06	0.5084843917745321	3.532919870393032e-15	0.5000000000201831	0.567759955617133	0.5559147898766148	1.0	1.0	0.0
466	None	None	None	None	None	0	0	0.3076923076923077	4	0.7058823529411765	12	0.6333333333333333	0	0	0	18	15	0	0.8333333333333334	5	6	1.2666666666666666	19	0.375	0.14285714285714285	0	0	0	0	0	0	0	0	0	0	0
38	None	None	None	None	None	0	0	0.25	1	1.0	3	1.0	1.0	4	3	0	0	0	0.2	5	1	0.3333333333333333	5	0.0	0	-0.0451921067347008	0.5097845823419423	0.09106492549603214	0.5263245460900462	0.09998714296843374	0.5000416047567835	0.6623708361636573	0.512056444605198	0	1.0	0.0
7235	9.515896535840796e-10	6.122426094614653e-11	1.4741562075760916e-11	0.9999999999999863	None	0.2	1	0.3333333333333333	4	0.8	12	0.20987654320987653	0.8	16	12	0	0	0	1.0	9	9	1.1333333333333333	17	0.0	1.0	0.006536003876616627	0.662852338928733	0.03323849045887161	0.5985379059664011	1.3811135115985904e-09	0.5000025280225519	0.5970095734457743	0.5886706678262598	0	0	0.0
3678	0.0	0.0	0.0	1.0	None	0	0	0	0	0	0	1.0	0	0	0	0	0	0	1.0	1	1	0.06666666666666667	1	0.0	0	0	0	0	0	0	0	0	0	0	0	0
1797	None	None	None	None	None	0	0	0	0	0	0	1.0	0	0	0	0	4	0	1.0	1	1	0.06666666666666667	1	1.0	0	0	0	0	0	0	0	0	0	0	0	0
3271	0.0	0.0	0.0	1.0	None	0	0	0	0	0	0	1.0	0	0	0	0	0	0	1.0	1	1	0.06666666666666667	1	0.0	0	0	0	0	0	0	0	0	0	0	0	0
5725	None	None	None	None	None	0.0625	1	0.3235294117647059	11	0.6326530612244898	31	0.8095238095238095	0.46938775510204084	32	23	18	6	0	0.7777777777777778	9	7	3.4	51	0.1935483870967742	0.7272727272727273	0.032832433074996316	0.6316634589534204	-0.12217073058101331	0.9990186065295655	0.08905778117274497	0.527723171393554	0.7189558273086372	0.9258970119731273	1.0	0.96875	0.0
4931	0.0038467618359777247	0.0005574546144116403	0.0004582362926748345	0.9909052453934459	None	0.2	1	0.3333333333333333	4	0.8	12	0.20987654320987653	0.8	16	12	0	0	0	1.0	9	9	1.1333333333333333	17	0.0	1.0	1.4222249964508518e-17	0.5000000000000012	-0.030184886119062542	0.5162542788051155	-0.09998465394212745	0.5002981811606518	0.6031790967165074	0.5055191723254598	0	0	0.0
4591	0.0	0.0	0.0	0.9999999999999998	None	0	0	0	0	0	0	1.0	0	0	0	0	4	0	1.0	1	1	0.06666666666666667	1	1.0	0	0	0	0	0	0	0	0	0	0	0	0
5962	0.0	0.0	0.0	1.0	None	0	0	0	0	0	0	1.0	0	0	0	0	0	0	1.0	1	1	0.06666666666666667	1	0.0	0	0	0	0	0	0	0	0	0	0	0	0
983	None	None	None	None	None	0.07692307692307693	1	0.2857142857142857	8	0.675	27	0.7777777777777778	0.325	21	13	20	0	0	0.6666666666666666	6	9	2.8	42	0.0	0.8648648648648649	0.1406842653808772	0.5558762716629514	-0.13406382156682972	0.7503281372854044	0.19432847743150922	0.5851858256597419	0.8171568937549418	0.6355963450295988	0	0.3333333333333333	0.0
2002	None	None	None	None	None	0.3333333333333333	1	0.5	4	0.6666666666666666	6	0.3055555555555556	0.6666666666666666	10	6	0	0	0	1.0	6	6	0.7333333333333333	11	0.0	0.4	0.09976032311110723	0.5002549282261733	-0.09999999508385281	0.5000000328941794	0.0057027913285616245	0.5781895548565149	0.6934182467190062	0.526339393106103	0	0	0.0
1426	None	None	None	None	None	0	0	0	0	0	0	1.0	0	0	0	0	0	0	1.0	1	1	0.06666666666666667	1	0.0	0	0	0	0	0	0	0	0	0	0	0	0
3431	0.00253742485280238	3.8510380973043784e-05	3.5438268414897874e-05	0.9950177167151967	None	0.16666666666666666	1	0.35714285714285715	5	0.6842105263157895	13	0.75	0.15789473684210525	6	3	14	4	0	0.5714285714285714	7	4	1.4	21	0.13793103448275862	0.5882352941176471	0.1879463331900995	0.5340896568408926	-0.09999999518457599	0.500000169956029	0.11055650728574848	0.5181169953770868	0.7724069673471339	0.5174155272997389	1.0	1.0	0.0
4836	0.0	0.0	0.0	1.0	None	0	0	0	0	0	0	1.0	0	0	0	0	0	0	1.0	1	1	0.06666666666666667	1	0.0	0	0	0	0	0	0	0	0	0	0	0	0
1618	None	None	None	None	None	0	0	0	0	0	0	1.0	0	0	0	0	0	0	1.0	1	1	0.06666666666666667	1	0.0	0	0	0	0	0	0	0	0	0	0	0	0
10	None	None	None	None	None	0.2	1	0.3333333333333333	4	0.8	12	0.20987654320987653	0.8	16	12	0	0	0	1.0	9	9	1.1333333333333333	17	0.0	1.0	0.2465808127299242	0.6109733589126777	0.045911898152997475	0.5233620603949148	0.09787184767423526	0.5261638762206564	0.700951793450876	0.5539288257833235	0	1.0	0.0
6742	8.396549195194439e-11	7.405736592064807e-13	-1.425924150125195e-13	0.9999999999999997	None	0.2	1	0.3333333333333333	4	0.8	12	0.20987654320987653	0.8	16	12	0	0	0	1.0	9	9	1.1333333333333333	17	0.0	1.0	0.06270918256481091	0.6916321934088864	0.011013748876874981	0.5402168579119471	3.5369049924275794e-17	0.5000000000078006	0.5966616676004876	0.5800533131166674	0	1.0	0.0
4985	0.0050009731107172346	0.0013227045368240378	0.0012813529874037518	0.9970899091981548	None	0.2	3	0.46875	15	0.5	23	0.5925925925925926	0.30434782608695654	25	14	22	0	0	1.0	9	9	3.2	48	0.0	0.7142857142857143	-0.06304608735303241	0.6524685371391222	6.996754685648572e-06	0.5003235472549077	0.29871145914887326	0.5610525448675763	0.8261924915062177	0.5725376424656412	0	1.0	0.0
2081	None	None	None	None	None	0.3333333333333333	2	0.42857142857142855	6	0.6842105263157895	13	0.2916666666666667	0.6842105263157895	19	13	1	0	0	0.8888888888888888	8	9	1.4	21	0.0	0.7692307692307693	-0.09999996930475687	0.5000010376511146	0.04839902518619063	0.9946318156197351	0.20234335547444168	0.999787893943588	0.942580003518326	0.989646600774564	0	0.2631578947368421	0.0
973	None	None	None	None	None	0.06666666666666667	1	0.30303030303030304	10	0.6808510638297872	32	0.6049382716049383	0.46808510638297873	31	22	17	0	0	1.0	9	9	3.2666666666666666	49	0.0	0.8	0.015005202099562059	0.5806093254173801	0.15484917347709576	0.6171588112336488	0.06169068683975136	0.5557755811329915	0.6361455146442904	0.5847423179780987	0	1.0	0.0
3251	2.1871584253026342e-08	2.170615696943193e-08	2.1705651385482627e-08	0.999997849325887	None	0	0	0.3333333333333333	1	1.0	2	1.0	0	0	0	3	0	0	0.25	1	4	0.26666666666666666	4	0.0	0	0	0	0	0	0	0	0	0	0	0	0
5622	0.007976244951079958	0.007932428926593895	0.007166530593448309	0.9957143672002916	None	0	0	0.5	7	0.3684210526315789	7	0.3333333333333333	0	1	0	19	0	0	0.7777777777777778	9	7	1.4	21	0.0	0.1111111111111111	0	0	0	0	0	0	0	0	0	0	0
980	None	None	None	None	None	0.2	2	0.36363636363636365	8	0.6451612903225806	20	0.4074074074074074	0.4838709677419355	21	15	11	0	0	1.0	9	9	2.2	33	0.0	0.6666666666666666	-0.12585098878760465	0.663883403435772	0.01618433451128803	0.5632219311601246	0.04581717623620739	0.5664703749224558	0.7015060792903696	0.598876779018987	0	1.0	0.0
7159	0.0	0.0	0.0	0.9999999999999998	None	0	0	0	0	0	0	1.0	0	0	0	0	4	0	1.0	1	1	0.06666666666666667	1	1.0	0	0	0	0	0	0	0	0	0	0	0	0
5502	1.5124349753858386e-06	1.1396192741096128e-08	2.55953230315327e-09	0.9999999999541063	None	0.2	1	0.3333333333333333	4	0.8	12	0.20987654320987653	0.8	16	12	0	0	0	1.0	9	9	1.1333333333333333	17	0.0	1.0	0.09999138328335588	0.5000186760279036	7.436854969178549e-07	0.5003390659144239	-0.0999998400977261	0.5000137408033872	0.693483428975016	0.5001238275967023	0	1.0	0.0
5121	0.005342621352017418	0.00020605147717369813	-0.00020030366848785444	0.9814174576972874	None	0.2222222222222222	2	0.5	10	0.4074074074074074	11	0.6041666666666666	0.25925925925925924	16	7	12	9	0	0.75	8	6	1.9333333333333333	29	0.47368421052631576	0.4166666666666667	1.6762258205914139e-07	0.5242626147666667	5.049665813888877e-07	0.5001690986061668	0.08774963034719674	0.563983914134028	0.6019327527616216	0.5295612947164327	1.0	1.0	0.0
1814	None	None	None	None	None	1.0	1	0.8	4	0.4	2	0.5833333333333334	0	0	0	6	7	0	0.75	4	3	0.4666666666666667	7	0.4375	0.6666666666666666	0	0	0	0	0	0	0	0	0	0	0
6036	0.0	0.0	0.0	1.0	None	0	0	0	0	0	0	1.0	0	0	0	0	0	0	1.0	1	1	0.06666666666666667	1	0.0	0	0	0	0	0	0	0	0	0	0	0	0
6687	0.007797463368002961	0.008165856545390484	0.007504770024407412	0.9955828645678533	None	0	0	0.5	7	0.3684210526315789	7	0.3333333333333333	0	1	0	19	0	0	0.7777777777777778	9	7	1.4	21	0.0	0.1111111111111111	0	0	0	0	0	0	0	0	0	0	0
997	None	None	None	None	None	0	0	0	0	0	0	1.0	0	0	0	0	4	0	1.0	1	1	0.06666666666666667	1	1.0	0	0	0	0	0	0	0	0	0	0	0	0
4393	0.0	0.0	0.0	0.9999999999999998	None	0	0	0	0	0	0	1.0	0	0	0	0	4	0	1.0	1	1	0.06666666666666667	1	1.0	0	0	0	0	0	0	0	0	0	0	0	0
3783	0.011013237616561103	0.0075363637613548844	0.005099767609121344	0.99556792484124	None	0	0	0.5	3	0.7142857142857143	5	0.5625	0.7142857142857143	8	5	0	1	0	0.25	8	2	0.6	9	1.0	0.8571428571428571	0.0996394652354424	0.5022756104202784	8.60566400932715e-07	0.5000040972027279	-0.0999892607770542	0.500048284487389	0.6931637707526155	0.5007760019845353	1.0	1.0	0.0
5785	0.00028771659593749275	1.3042695470937392e-05	-2.114836327605319e-06	0.9961711918273399	None	0	0	0.4444444444444444	8	0.44	11	0.3333333333333333	0.12	7	3	19	1	0	1.0	9	9	1.8	27	0.02631578947368421	0.2727272727272727	-0.04056992173559397	0.580870899433497	1.0484301868804139e-06	0.5000116240319488	0.021935987747138223	0.5438015667391681	0.5719343495556485	0.5417403438255476	1.0	1.0	0.0
11	None	None	None	None	None	0.25	1	0.4	4	0.7692307692307693	10	0.23809523809523808	0.7692307692307693	14	10	0	0	0	0.7777777777777778	9	7	1.0	15	0.0	1.0	0.08821695272422933	0.5330856670918004	0.0750194530002565	0.5585220571908084	0.09999845455316736	0.5001230502455132	0.536500596480365	0.5306444257639695	0	1.0	0.0
136	None	None	None	None	None	0	0	0	0	0	0	1.0	0	0	0	0	3	0	1.0	1	1	0.06666666666666667	1	0.75	0	0	0	0	0	0	0	0	0	0	0	0
2626	2.140790668580281e-05	7.540307112148878e-08	-7.12614636547518e-08	0.9999950757679462	None	0	0	0.25	1	1.0	3	1.0	1.0	4	3	0	3	0	0.2	5	1	0.3333333333333333	5	1.0	0	0.00027932360293661865	0.5001950303921389	-0.10429977531486992	0.9682084721157326	0.04860721982244884	0.594608411341193	0.7738770934266574	0.7801760204546087	1.0	1.0	0.0
7460	2.519618684347958e-09	3.8370361798071714e-11	-2.7349029024275912e-11	0.9999999998833229	None	0.2	1	0.3333333333333333	4	0.8	12	0.20987654320987653	0.8	16	12	0	0	0	1.0	9	9	1.1333333333333333	17	0.0	1.0	0.02517957379143489	0.6660355392409546	-0.055989251056979536	0.5422207559530636	5.795776750384019e-09	0.5000176674949947	0.597190354629741	0.5711525533911376	0	1.0	0.0
4821	0.009565873531202444	0.005239228288574144	0.005115711059084845	0.9823224007346479	None	0.2	1	0.3333333333333333	4	0.8	12	0.20987654320987653	0.8	16	12	0	0	0	1.0	9	9	1.1333333333333333	17	0.0	1.0	0.33297671880361157	0.6651980111267514	0.04073317476502127	0.5871843271077491	0.09999079481367104	0.5000470510492278	0.7867491525515753	0.5857339063202643	0	1.0	0.0
197	None	None	None	None	None	0.1111111111111111	2	0.20512820512820512	8	0.8035714285714286	45	0.7160493827160493	0.30357142857142855	25	17	32	0	0	1.0	9	9	3.8666666666666667	58	0.0	0.6938775510204082	5.5146610516768745e-18	0.5000000001974081	0.049971679205933525	0.5695709567612052	0.07703558685545216	0.5686310311133878	0.586535604551105	0.5462316395709109	0	0.24	0.0
5184	0.0003124696078833369	3.709150892733741e-07	3.662146437844951e-07	0.9999999964546846	None	0.2	1	0.3333333333333333	4	0.8	12	0.20987654320987653	0.8	16	12	0	0	0	1.0	9	9	1.1333333333333333	17	0.0	1.0	0.06902286376009399	0.5326112257034374	-0.09994910076868002	0.5005466561260662	-0.09999998335560936	0.5000000940971129	0.6892323275697836	0.5110663048181764	0	1.0	0.0
6919	0.0004378280124555865	4.237337179181769e-06	-3.905885124651748e-06	0.9999998519451058	None	0.2	1	0.3333333333333333	4	0.8	12	0.20987654320987653	0.8	16	12	0	0	0	1.0	9	9	1.1333333333333333	17	0.0	1.0	0.002892602173373427	0.5095941263242357	0.043229719018665534	0.5362095852164007	0.09999138166842363	0.5000201294709743	0.5980604372109594	0.5152914031062801	0	1.0	0.0
7238	0.0	0.0	0.0	1.0	None	0	0	0	0	0	0	1.0	0	0	0	0	0	0	1.0	1	1	0.06666666666666667	1	0.0	0	0	0	0	0	0	0	0	0	0	0	0
2902	1.282306574811179e-08	1.1807954034390682e-08	5.260875873291694e-10	0.9999984234703516	None	0	0	0.5	1	1.0	1	1.0	0	0	0	2	0	0	0.3333333333333333	3	1	0.2	3	0.0	0	0	0	0	0	0	0	0	0	0	0	0
3426	0.0027382862992519534	0.0017226480055552748	0.0002859387858578612	0.9955642444255804	None	0.2	1	0.3333333333333333	4	0.8	12	0.20987654320987653	0.8	16	12	0	0	0	1.0	9	9	1.1333333333333333	17	0.0	1.0	0.09937105611086931	0.5026586229745017	-0.5802511532186883	0.9999910419808681	-0.09999999999999978	0.5000000000000228	0.9667576229179856	0.9797245835711127	0	1.0	0.0
2453	None	None	None	None	None	0.2	1	0.3333333333333333	4	0.8	12	0.20987654320987653	0.8	16	12	0	0	0	1.0	9	9	1.1333333333333333	17	0.0	1.0	-0.09999490252180801	0.5160749239685132	-0.015246641131184568	0.6383790132658068	8.338621888048068e-05	0.5001469396134519	0.6107671769699182	0.5525753620668931	0	1.0	0.0
4457	0.00010670456495120753	4.405253665157554e-05	-4.40445310978205e-05	0.9999958797744449	None	0	0	0.25	1	1.0	3	1.0	1.0	4	3	0	0	0	0.2	1	5	0.3333333333333333	5	0.0	0	0.0795333095021443	0.5147285268623042	-0.0861781526208936	0.5450879497030123	-0.09636831555741898	0.5006250169427776	0.6914470824915351	0.5201785575906874	0	1.0	0.0
6669	0.0	0.0	0.0	1.0	None	0	0	0	0	0	0	1.0	0	0	0	0	0	0	1.0	1	1	0.06666666666666667	1	0.0	0	0	0	0	0	0	0	0	0	0	0	0
4455	2.2485468160220487e-07	2.194804668194352e-07	1.8991314292321551e-07	0.9999585328881103	None	0.11764705882352941	2	0.2777777777777778	10	0.6862745098039216	35	0.8412698412698413	0.09803921568627451	13	5	39	4	0	0.7777777777777778	9	7	3.533333333333333	53	0.05405405405405406	0.9130434782608695	-0.07671495656800312	0.5683644786591063	-0.05644679120470195	0.6616552163186038	3.1052367393778116e-25	0.5	0.600381097273339	0.578175191676569	0.9615384615384616	1.0	0.0
2270	None	None	None	None	None	0	0	0.6666666666666666	4	0.42857142857142855	3	0.6	0	3	0	5	8	0	0.6	3	5	0.6	9	0.7272727272727273	0.2857142857142857	0	0	0	0	0	0	0	0	0	0	0
3287	1.383088575148777e-10	1.8698530557412024e-12	-7.172169312707781e-13	0.9999999999999997	None	0.2	1	0.3333333333333333	4	0.8	12	0.20987654320987653	0.8	16	12	0	0	0	1.0	9	9	1.1333333333333333	17	0.0	1.0	0.09996697156290357	0.5002075122503509	0.1013155526357441	0.5709144793802247	7.902762784127648e-27	0.5	0.6164850361203211	0.5238496563479923	0	1.0	0.0
2016	None	None	None	None	None	0	0	0.75	3	0.3333333333333333	1	0.625	0.3333333333333333	4	1	0	1	0	0.5	4	2	0.3333333333333333	5	1.0	0.6666666666666666	0.13968483823915065	0.5196310951753701	-0.0717407999128174	0.5209002366475141	0.05112197335913349	0.5044078134887073	0.7039951680687098	0.514982693710406	1.0	1.0	0.0
2511	None	None	None	None	None	0	0	0	0	0	0	1.0	0	0	0	0	0	0	1.0	1	1	0.06666666666666667	1	0.0	0	0	0	0	0	0	0	0	0	0	0	0
3376	0.001582517555683488	0.00037703767742361367	0.00016397967848546683	0.9935505871094601	None	0	0	0.18604651162790697	8	0.7741935483870968	48	0.7901234567901234	0.08064516129032258	11	5	52	2	0	1.0	9	9	4.266666666666667	64	0.0196078431372549	0.9090909090909091	0.4917691607398783	0.6663558205541089	0.03681087463461936	0.6695709067927809	0.09999949900982165	0.5000029386593237	0.8959106761074992	0.6144370030026739	1.0	1.0	0.0
5839	0.0	0.0	0.0	1.0	None	0	0	0	0	0	0	1.0	0	0	0	0	0	0	1.0	1	1	0.06666666666666667	1	0.0	0	0	0	0	0	0	0	0	0	0	0	0
1199	None	None	None	None	None	0	0	0.6666666666666666	2	0.5	1	0.6666666666666666	0.5	3	1	0	2	0	0.6666666666666666	3	2	0.26666666666666666	4	1.0	0	-0.0881092144195435	0.5634025761201372	-0.10940096446907614	0.5485019858915025	-0.044391423770182556	0.5552881792509426	0.5710929312995796	0.5557393255984747	0.0	0	0.0
1422	None	None	None	None	None	0	0	0.3333333333333333	2	0.8571428571428571	6	0.36	0.8571428571428571	8	6	0	2	0	1.0	5	5	0.6	9	1.0	0	-0.06502042898924361	0.5165140852294777	-0.11824104069689975	0.9771885991720373	0.053930275871165015	0.6454045661179398	0.7147661979352388	0.8136847912084837	1.0	1.0	0.0
524	None	None	None	None	None	0	0	0.018518518518518517	1	1.0	79	1.0	0	0	0	80	0	0	1.0	9	9	5.4	81	0.0	1.0	0	0	0	0	0	0	0	0	0	0	0
4418	0.0	0.0	0.0	0.9999999999999998	None	0	0	0	0	0	0	1.0	0	0	0	0	4	0	1.0	1	1	0.06666666666666667	1	1.0	0	0	0	0	0	0	0	0	0	0	0	0
3165	0.0021000652549136864	0.000291381223925499	0.0002899625923459489	0.9977721910064806	None	0.2	1	0.3333333333333333	4	0.8	12	0.20987654320987653	0.8	16	12	0	0	0	1.0	9	9	1.1333333333333333	17	0.0	1.0	0.02491551244071799	0.6590171489195717	7.902762784127648e-27	0.5	0.09483626608979326	0.5563567441834523	0.6040534926497414	0.5732447520796566	0	1.0	0.0
4401	0.008452487989774769	0.001780330377175529	0.001777131837610811	0.987567477582544	None	0.25	1	0.4	4	0.7692307692307693	10	0.23809523809523808	0.7692307692307693	14	10	0	0	0	0.7777777777777778	7	9	1.0	15	0.0	1.0	0.23091982169183883	0.5369566794804552	-0.01581715666907847	0.6771641976875787	-0.1	0.5	0.8092046587883218	0.5735350615074277	0	1.0	0.0
2340	None	None	None	None	None	0	0	0.25	8	0.7333333333333333	33	0.5802469135802469	0.5333333333333333	29	24	17	1	0	1.0	9	9	3.1333333333333333	47	0.030303030303030304	0.9473684210526315	-0.035928225836703694	0.5811999012837653	0.05565322290706666	0.5602501859259511	0.06255245337028253	0.5605050234761514	0.6064521787571716	0.5673457876854997	0.0	0.5172413793103449	0.0
6452	2.9669094937697242e-08	2.614326270933418e-08	-1.210918468015397e-08	0.9999948701913712	None	0	0	0.3333333333333333	2	0.6666666666666666	4	0.5333333333333333	0	0	0	7	9	0	0.6	5	3	0.5333333333333333	8	0.5	0.3333333333333333	0	0	0	0	0	0	0	0	0	0	0
2517	None	None	None	None	None	0	0	0.25	1	1.0	3	1.0	0.6666666666666666	3	2	1	0	0	0.2	5	1	0.3333333333333333	5	0.0	0	7.902762784127648e-27	0.5	-0.18677119064573927	0.6233474681892641	-0.09870234239892417	0.510468917926721	0.6819834583885247	0.545346950215148	0	1.0	0.0
1526	None	None	None	None	None	0.5	1	0.5714285714285714	4	0.625	5	0.35714285714285715	0.625	9	5	0	0	0	0.5714285714285714	4	7	0.6666666666666666	10	0.0	0.6666666666666666	0.07778099067173132	0.5237648631239257	-0.06666533797092447	0.7777854191604968	6.693447841785498e-09	0.5000000666332041	0.6399639135136834	0.6104758477036009	0	1.0	0.0
515	None	None	None	None	None	0	0	0.1836734693877551	9	0.7887323943661971	56	0.9012345679012346	0.15492957746478872	17	11	55	4	0	1.0	9	9	4.866666666666666	73	0.037037037037037035	0.875	0.05888695991343319	0.5668046285021757	0.018772778288346004	0.5165509173395185	0.09205157490075086	0.5434362342703917	0.5804478189602391	0.5423348726986901	1.0	1.0	0.0
4580	0.0	0.0	0.0	1.0	None	0	0	0	0	0	0	1.0	0	0	0	0	0	0	1.0	1	1	0.06666666666666667	1	0.0	0	0	0	0	0	0	0	0	0	0	0	0
701	None	None	None	None	None	0	0	0.23529411764705882	8	0.7083333333333334	34	0.6172839506172839	0.041666666666666664	5	2	44	11	0	1.0	9	9	3.3333333333333335	50	0.12359550561797752	0.5581395348837209	0.04709235938319114	0.5496063211241574	0.08547113272486451	0.633287265292603	-0.043357092471993666	0.5511065929853375	0.6325994182073208	0.5785578705809385	1.0	1.0	0.02442248174732646
6822	1.5932443988656038e-08	1.3600443322484913e-08	1.2615910198305883e-08	0.9999975716871551	None	0	0	0.6666666666666666	2	0.5	1	0.6666666666666666	0	0	0	3	8	0	0.6666666666666666	3	2	0.26666666666666666	4	0.8	0	0	0	0	0	0	0	0	0	0	0	0
2215	None	None	None	None	None	0.5	4	0.6111111111111112	11	0.44	11	0.5	0.44	22	11	4	1	0	0.6666666666666666	6	9	1.8	27	1.0	0.4444444444444444	-0.09927718151479034	0.5425717847285457	-0.0935069751632209	0.9999999258553613	0.024706503835170684	0.6541452056929506	0.714671632565586	0.9968011276541652	0.8181818181818182	0.9545454545454546	0.0
7364	0.0	0.0	0.0	0.9999999999999998	None	0	0	0	0	0	0	1.0	0	0	0	0	4	0	1.0	1	1	0.06666666666666667	1	1.0	0	0	0	0	0	0	0	0	0	0	0	0
6284	None	None	None	None	None	0	0	0.10638297872340426	5	0.8823529411764706	60	0.8641975308641975	0.11764705882352941	9	8	60	0	0	1.0	9	9	4.666666666666667	70	0.0	0.9180327868852459	0.013744606155987013	0.6639745166441856	-0.09999755855078579	0.5001320590493992	0.0009065295383859607	0.512612910934741	0.6262007080460593	0.560703037796918	0	1.0	0.0
3681	0.0002846648422960842	3.1597237553936275e-06	-2.0439850737574e-06	0.9999974103925346	None	0.25	1	0.4	4	0.7692307692307693	10	0.23809523809523808	0.7692307692307693	14	10	0	0	0	0.7777777777777778	9	7	1.0	15	0.0	1.0	-0.09999414411311738	0.5000255646910732	0.2677269434031665	0.5394348217165916	0.03110658057009046	0.6603888091239941	0.8192836502636827	0.5681725489690249	0	1.0	0.0
5869	None	None	None	None	None	0.3333333333333333	1	0.6666666666666666	6	0.36363636363636365	4	0.7222222222222222	0.09090909090909091	6	1	6	0	0	0.5	3	6	0.8666666666666667	13	0.0	0.5714285714285714	-0.03943508097463071	0.5957982260195344	-0.22540388821296728	0.9984824269079177	9.737113589736172e-27	0.5	0.8383205233516673	0.9082432071313915	0	0.16666666666666666	0.0
4329	0.002354670304720693	0.00015367644746198348	-0.00012507240206673518	0.9971650486381834	None	0.2	1	0.3333333333333333	4	0.8	12	0.20987654320987653	0.8	16	12	0	0	0	1.0	9	9	1.1333333333333333	17	0.0	1.0	0.027439594489112686	0.5721448320761671	2.224443749273331e-06	0.5001088871559026	-0.09999983187062275	0.5000037721160582	0.6335963542461467	0.5242358303000652	0	0	0.0
1098	None	None	None	None	None	0	0	0	0	0	0	1.0	0	0	0	0	4	0	1.0	1	1	0.06666666666666667	1	1.0	0	0	0	0	0	0	0	0	0	0	0	0
6710	None	None	None	None	None	0.17647058823529413	3	0.43243243243243246	16	0.49056603773584906	26	0.6790123456790124	0.37735849056603776	34	20	20	2	0	1.0	9	9	3.6666666666666665	55	0.06666666666666667	0.8260869565217391	-0.03412746796472386	0.6657431428318155	0.00038964014010605546	0.515749301246158	2.8828563976555227e-15	0.500000000000032	0.5767741225512206	0.5623415880811403	0.8088235294117647	0.8823529411764706	0.0
3269	0.0017928391613209803	0.0008589628635618303	8.849452047194538e-05	0.9974784408556904	None	0	0	0.375	3	0.7777777777777778	7	0.4074074074074074	0.7777777777777778	10	7	0	1	0	0.3333333333333333	9	3	0.7333333333333333	11	1.0	1.0	-0.08089512233728138	0.6566983232564026	0.01976709064996897	0.5896464430182597	0.08235862853989552	0.577091637676982	0.6441071311976989	0.6084150688042944	1.0	1.0	0.0
3078	3.9403206276371255e-09	3.944499362665663e-09	3.78551571887736e-09	0.9999998457424871	None	0	0	0	0	0	0	1.0	0	0	0	0	1	0	1.0	1	1	0.06666666666666667	1	0.25	0	0	0	0	0	0	0	0	0	0	0	0
4236	0.004447271633323758	0.00037948286124608665	-0.0003721558037499848	0.998126142155694	None	0	0	0.375	3	0.8	8	0.3	0.8	11	8	0	1	0	0.625	8	5	0.8	12	1.0	0.8571428571428571	0.07207558598458685	0.5523353323341589	0.00011384585789644548	0.5009240145327679	0.15164561767208296	0.6383748593658695	0.6509673653933681	0.5648103652654783	1.0	1.0	0.0
6841	1.815804236162467e-05	2.5300740009439787e-06	-1.9016162224938213e-08	0.9957797204058049	None	0	0	0.4	4	0.5384615384615384	7	0.42857142857142855	0	0	0	14	5	0	0.7142857142857143	7	5	1.0	15	0.15625	0.16666666666666666	0	0	0	0	0	0	0	0	0	0	0
6400	None	None	None	None	None	0.5	5	0.5217391304347826	12	0.53125	17	0.41975308641975306	0.53125	29	17	4	0	0	1.0	9	9	2.2666666666666666	34	0.0	0.64	0.009001279425861795	0.6623425382237176	6.697546755099984e-05	0.505678424585186	2.0488490947628665e-11	0.5000000007878364	0.573506023786271	0.5577795234353665	0	1.0	0.0
2828	2.0225044816216395e-08	1.5147505747852154e-08	1.3579040119433507e-10	0.9999965495027959	None	0	0	0.5	1	1.0	1	1.0	0	0	0	2	8	0	0.3333333333333333	3	1	0.2	3	1.0	0	0	0	0	0	0	0	0	0	0	0	0
603	None	None	None	None	None	0	0	0.3103448275862069	9	0.6097560975609756	25	0.5308641975308642	0.024390243902439025	6	1	36	0	0	1.0	9	9	2.8666666666666667	43	0.0	0.5789473684210527	7.902762784127648e-27	0.5	7.902762784127648e-27	0.5000000004358149	0.03362011254287067	0.59631337971482	0.5467473074530192	0.5324648825354441	0	0.8333333333333334	0.0
4869	0.01075055130250006	0.006709283607190201	0.005093519280940132	0.9957380294844121	None	0	0	0.5	3	0.7142857142857143	5	0.5625	0.7142857142857143	8	5	0	1	0	0.25	8	2	0.6	9	1.0	0.8571428571428571	0.0996394652354424	0.5022756104202784	8.60566400932715e-07	0.5000040972027279	-0.0999892607770542	0.500048284487389	0.6931637707526155	0.5007760019845353	1.0	1.0	0.0
5886	6.031922253681864e-05	5.066408384269765e-06	-5.046073268419885e-06	0.9984791851690407	None	0	0	0	0	0	0	1.0	0	0	0	0	0	0	1.0	1	1	0.06666666666666667	1	0.0	0	0	0	0	0	0	0	0	0	0	0	0
2612	5.863238155717123e-06	3.573434300246591e-08	1.995916417358326e-08	0.9999972276927254	None	1.0	1	0.75	3	0.0	0	0.5555555555555556	0	3	0	1	3	0	1.0	3	3	0.3333333333333333	5	1.0	1.0	0	0	0	0	0	0	0	0	0	0	0
4919	0.003125395186072268	0.00022882549104981457	-5.719288957210972e-05	0.994202900091072	None	0.2	1	0.3333333333333333	4	0.8	12	0.20987654320987653	0.8	16	12	0	0	0	1.0	9	9	1.1333333333333333	17	0.0	1.0	1.4389794702601107e-08	0.5000003554502217	0.031328026292574994	0.567080886592925	0.07883669799161008	0.5425734533908844	0.5841623202605469	0.536655752964022	0	1.0	0.0
6944	1.850980635094676e-05	4.268477091664352e-06	1.7191818478680504e-08	0.9988645934935456	None	0	0	0.2222222222222222	8	0.7307692307692307	38	0.6666666666666666	0.038461538461538464	8	2	45	0	0	1.0	9	9	3.6	54	0.0	0.5833333333333334	0.035348020575060896	0.6440935440809471	0.18058100840890845	0.6680666741739625	0.0997201389927234	0.5029250277437324	0.6892017083159434	0.6070137247435455	0	1.0	0.0
4333	0.011324558512429332	0.007321221609344925	0.00512895542430946	0.9954821378529793	None	0	0	0.5	3	0.7142857142857143	5	0.5625	0.7142857142857143	8	5	0	1	0	0.25	8	2	0.6	9	1.0	0.8571428571428571	0.0996394652354424	0.5022756104202784	8.60566400932715e-07	0.5000040972027279	-0.0999892607770542	0.500048284487389	0.6931637707526155	0.5007760019845353	1.0	1.0	0.0
4594	0.0003898364396201781	2.935654604771074e-06	2.8863348811495356e-06	0.9999783948514084	None	0.2	1	0.3333333333333333	4	0.8	12	0.20987654320987653	0.8	16	12	0	0	0	1.0	9	9	1.1333333333333333	17	0.0	1.0	-0.03397430836501455	0.5072329808426275	2.7190049279529852e-06	0.5003051115762803	0.4226855157055949	0.6757185709124222	0.8899432848680687	0.5633509739468758	0	0.125	0.0
930	None	None	None	None	None	0	0	0.20588235294117646	7	0.7755102040816326	38	0.8095238095238095	0.32653061224489793	20	16	30	3	0	0.7777777777777778	9	7	3.4	51	0.05	0.9333333333333333	0.20346802799867253	0.5469325913710557	0.11215337223036412	0.5922867145305332	0.02968937845583064	0.5539760229848141	0.668465052786401	0.5645100968269761	1.0	1.0	0.0
2543	None	None	None	None	None	0	0	0	0	0	0	1.0	0	0	0	0	4	0	1.0	1	1	0.06666666666666667	1	1.0	0	0	0	0	0	0	0	0	0	0	0	0
6850	None	None	None	None	None	0	0	0.2222222222222222	12	0.7307692307692307	57	0.9876543209876543	0.24358974358974358	28	19	51	1	0	1.0	9	9	5.333333333333333	80	0.010309278350515464	1.0	-0.15777260292892165	1.0	0.0008499486542031063	0.5369142694367812	0.02925269582576063	0.5019897041783173	0.7176548324983384	0.9999998326157782	1.0	1.0	0.0
4614	1.250706429292362e-07	1.1744324203726537e-07	4.5895039102921124e-11	0.9999834390820252	None	0	0	0.018518518518518517	1	1.0	79	1.0	0	0	0	80	0	0	1.0	9	9	5.4	81	0.0	1.0	0	0	0	0	0	0	0	0	0	0	0
3731	0.0	0.0	0.0	1.0	None	0	0	0	0	0	0	1.0	0	0	0	0	0	0	1.0	1	1	0.06666666666666667	1	0.0	0	0	0	0	0	0	0	0	0	0	0	0
5266	0.0011954826628880733	0.00018036181763642827	9.118021840176568e-05	0.9985564665651336	None	0.14285714285714285	1	0.25	4	0.7727272727272727	17	0.38095238095238093	0.22727272727272727	8	5	15	4	0	0.7777777777777778	9	7	1.6	24	0.12903225806451613	0.7272727272727273	-0.07084720709438419	0.6883362093426779	0.00011307539250073838	0.5011717784777255	0.09999243057186562	0.5000077356182738	0.6686954677067353	0.5660345384422755	0.0	0	0.0
6918	0.0003754679573949768	1.2601831463151104e-05	2.859858012822925e-06	0.9993552434355129	None	0	0	0.3333333333333333	2	0.8571428571428571	6	0.36	0.8571428571428571	8	6	0	2	0	1.0	5	5	0.6	9	1.0	0	-0.03348826669106193	0.6642684207754675	0.07595599587154117	0.5392624452337041	0.04348520405948368	0.511346427449307	0.6153619197109362	0.5732313218713273	0.9375	1.0	0.0
168	None	None	None	None	None	0.2	1	0.3333333333333333	4	0.8	12	0.20987654320987653	0.8	16	12	0	0	0	1.0	9	9	1.1333333333333333	17	0.0	1.0	-0.09999993857943876	0.5000008782604185	0.06402977237410304	0.5871793982032101	-0.0939651096627643	0.594427458408608	0.6825591396811269	0.5609142309400771	0	1.0	0.0
2689	6.067057193902753e-05	6.163169742981655e-07	2.1248199171285023e-07	0.9998309158623444	None	0	0	0.4	2	0.8	4	1.0	0.8	6	4	0	2	0	0.14285714285714285	7	1	0.4666666666666667	7	1.0	0.6666666666666666	0.03215254820743676	0.5080563150110875	0.016891841452754405	0.5889765529867004	0.026628022953172258	0.5235265170089576	0.5352052585047482	0.540423229950796	0.6666666666666666	0.5	0.0
7195	0.0	0.0	0.0	0.9999999999999998	None	0	0	0	0	0	0	1.0	0	0	0	0	4	0	1.0	1	1	0.06666666666666667	1	1.0	0	0	0	0	0	0	0	0	0	0	0	0
1083	None	None	None	None	None	0	0	0.75	3	0.3333333333333333	1	0.5555555555555556	0.3333333333333333	4	1	0	0	0	1.0	3	3	0.3333333333333333	5	0.0	1.0	-0.024088757210092328	0.6660663930443469	0.004238846016329251	0.6035338194307196	0.09554576465173288	0.5053956570353018	0.6384492534982024	0.5932492372184058	0	1.0	0.0
996	None	None	None	None	None	0	0	0.21428571428571427	3	0.7894736842105263	15	0.5833333333333334	0	0	0	20	15	0	1.0	6	6	1.4	21	0.3409090909090909	0.4	0	0	0	0	0	0	0	0	0	0	0
5766	0.00784263241551732	0.00789184118170077	0.007160724674119568	0.9956789964019007	None	0	0	0.5	7	0.3684210526315789	7	0.3333333333333333	0	1	0	19	0	0	0.7777777777777778	9	7	1.4	21	0.0	0.1111111111111111	0	0	0	0	0	0	0	0	0	0	0
3222	0.0031268819836578264	0.0010718967047045115	-0.0008423230105672642	0.999025515649898	None	0	0	0.3333333333333333	2	0.8571428571428571	6	0.36	0.8571428571428571	8	6	0	0	0	1.0	5	5	0.6	9	0.0	0	-0.09457452254449597	0.5721003247159743	0.27450177737447734	0.5769927061247472	-0.09997907168444685	0.5003459126591516	0.8538238766394678	0.5500195831177382	0	0.25	0.0
710	None	None	None	None	None	0	0	0	0	0	0	1.0	0	0	0	0	4	0	1.0	1	1	0.06666666666666667	1	1.0	0	0	0	0	0	0	0	0	0	0	0	0
4330	0.0033018856932274755	6.191082376271677e-05	3.492877525216211e-06	0.995784075153532	None	0.2	1	0.3333333333333333	4	0.8	12	0.20987654320987653	0.8	16	12	0	0	0	1.0	9	9	1.1333333333333333	17	0.0	1.0	0.023803537749373025	0.6565977517968212	0.04467791229976968	0.5548538384015418	0.099080181548686	0.5013426339845453	0.5855676902852484	0.5723096061252851	0	0.9375	0.0
1553	None	None	None	None	None	0	0	0.3333333333333333	1	1.0	2	0.6666666666666666	0	1	0	2	4	0	0.6666666666666666	2	3	0.26666666666666666	4	0.5714285714285714	0	0	0	0	0	0	0	0	0	0	0	0
3283	0.00023745248567821743	6.097782407845339e-06	3.2417738499001423e-06	0.9984294252314468	None	0.3333333333333333	2	0.42857142857142855	6	0.6666666666666666	12	0.35714285714285715	0.6111111111111112	17	11	2	2	0	0.875	7	8	1.3333333333333333	20	1.0	0.5	0.08867004097172856	0.6383922651311914	-0.05534683290448291	0.6175988371195152	-0.04833143755507189	0.5205776880299514	0.6645352060409564	0.59307847170783	1.0	1.0	0.0
1235	None	None	None	None	None	0	0	0	0	0	0	1.0	0	0	0	0	2	0	1.0	1	1	0.06666666666666667	1	0.5	0	0	0	0	0	0	0	0	0	0	0	0
6325	0.0	0.0	0.0	0.9999999999999998	None	0	0	0	0	0	0	1.0	0	0	0	0	4	0	1.0	1	1	0.06666666666666667	1	1.0	0	0	0	0	0	0	0	0	0	0	0	0
959	None	None	None	None	None	0.5	1	0.6666666666666666	4	0.5714285714285714	4	0.42857142857142855	0.5714285714285714	8	4	0	0	0	0.42857142857142855	3	7	0.6	9	0.0	1.0	2.6359603480136725e-16	0.5000000004463736	0.09007028176989336	0.5366580483742909	-0.09999719042958233	0.5000052442610585	0.6848841183682156	0.5122406163248868	0	1.0	0.0
870	None	None	None	None	None	0	0	0.5	1	1.0	1	1.0	1.0	2	1	0	3	0	0.3333333333333333	1	3	0.2	3	1.0	0	0.04356744214807121	0.5461304775944527	0.03345272113963588	0.5651510059089022	-0.03363979232013911	0.5250727327775545	0.5853545499907513	0.5455002259224628	1.0	1.0	0.0
638	None	None	None	None	None	0	0	0.10526315789473684	2	0.9615384615384616	25	0.7777777777777778	0	0	0	27	13	0	1.0	6	6	1.8666666666666667	28	0.22413793103448276	0.36363636363636365	0	0	0	0	0	0	0	0	0	0	0
4267	0.00045462537045955334	2.8500439936280716e-06	-2.432770100541922e-06	0.9994345357222038	None	0.125	1	0.4444444444444444	8	0.4583333333333333	11	0.5306122448979592	0.375	16	9	9	1	0	1.0	7	7	1.7333333333333334	26	0.06666666666666667	0.6	0.05846248668438838	0.6403862639904596	0.00014362853823468986	0.5014658852745489	0.26207844926475765	0.6839522549141369	0.7890803932581829	0.6110274564322304	1.0	1.0	0.0
721	None	None	None	None	None	0	0	1.0	2	0.0	0	0.75	0	2	0	0	2	0	1.0	2	2	0.2	3	1.0	0	0	0	0	0	0	0	0	0	0	0	0
6791	0.007821151625419008	0.008149044776938712	0.007420843263073049	0.995650149503875	None	0	0	0.5	7	0.3684210526315789	7	0.3333333333333333	0	1	0	19	0	0	0.7777777777777778	9	7	1.4	21	0.0	0.1111111111111111	0	0	0	0	0	0	0	0	0	0	0
6970	0.00838317021395484	0.0005269173444533043	0.0003808924816574419	0.9961449241479355	None	0.125	1	0.2777777777777778	5	0.8	20	0.3333333333333333	0.52	17	13	9	4	0	1.0	9	9	1.8	27	0.2222222222222222	0.6666666666666666	-0.051581266957828775	0.663130924546125	0.01911421033626778	0.681985992512408	0.050837270284053146	0.5369523168543763	0.6207185920208447	0.6293486841508934	1.0	1.0	0.0
3680	0.00017837656527351666	4.9753946656895705e-05	-1.1840108884965018e-06	0.9987612343804135	None	0	0	0.3333333333333333	1	1.0	2	1.0	1.0	3	2	0	0	0	0.25	4	1	0.26666666666666666	4	0.0	0	0.051899391609925516	0.5317210542671102	3.3542150571816306e-13	0.5000000000008014	-0.09827223844955549	0.5042236588776271	0.6508415400469721	0.5119935238404593	0	1.0	0.0
2643	1.4863416870578066e-05	1.1577717530840787e-06	1.1577660667859546e-06	0.9947843324945995	None	0	0	0.18181818181818182	4	0.8064516129032258	25	0.7333333333333333	0	0	0	32	4	0	0.5555555555555556	9	5	2.2	33	0.058823529411764705	0.896551724137931	0	0	0	0	0	0	0	0	0	0	0
262	None	None	None	None	None	0.2	1	0.3333333333333333	4	0.8	12	0.20987654320987653	0.8	16	12	0	0	0	1.0	9	9	1.1333333333333333	17	0.0	1.0	0.09915925187124594	0.5024021784583191	0.0503136492682721	0.602309387681518	0.04050367872054798	0.6504472435950742	0.5911552834120519	0.5862708764754996	0	0.875	0.0
507	None	None	None	None	None	0	0	0.25	9	0.6862745098039216	35	0.654320987654321	0.0196078431372549	4	1	48	4	0	1.0	9	9	3.533333333333333	53	0.041237113402061855	0.7727272727272727	3.7951270374608116e-08	0.5000079450016699	0.06416685163112852	0.5586466510991889	-0.056996318592428444	0.5218606400820315	0.6270134947424841	0.5269074369550795	1.0	1.0	0.0
4736	1.742480842256219e-07	1.543472914068401e-07	2.518874411784989e-08	0.9999679400244526	None	0	0	0.04081632653061224	2	0.971830985915493	69	0.9012345679012346	0	0	0	72	0	0	1.0	9	9	4.866666666666666	73	0.0	0.9538461538461539	0	0	0	0	0	0	0	0	0	0	0
4297	0.004318417187952197	0.0010503520791532192	-0.0005153168767663485	0.9941695750675188	None	0.2	1	0.3333333333333333	4	0.8	12	0.20987654320987653	0.8	16	12	0	0	0	1.0	9	9	1.1333333333333333	17	0.0	1.0	0.17799786603576306	0.5416346170103002	8.084415993346102e-10	0.5039001446256793	-0.09849375065001915	0.5895470052227088	0.754509559328777	0.5452606752616466	0	0	0.0
1303	None	None	None	None	None	0	0	0.21052631578947367	4	0.7692307692307693	20	0.7777777777777778	0.19230769230769232	7	5	20	5	0	0.4444444444444444	4	9	1.8666666666666667	28	0.11904761904761904	0.6666666666666666	-0.048459282329032474	0.5853703546796309	0.013747975805348636	0.5120412961652674	0.09948940829450834	0.5190558430042979	0.6476168978488368	0.5390282648291009	1.0	1.0	0.0
5051	0.010620761843157057	0.007232948430839684	0.005027902201705256	0.9955723496555742	None	0	0	0.5	3	0.7142857142857143	5	0.5625	0.7142857142857143	8	5	0	1	0	0.25	8	2	0.6	9	1.0	0.8571428571428571	0.0996394652354424	0.5022756104202784	8.60566400932715e-07	0.5000040972027279	-0.0999892607770542	0.500048284487389	0.6931637707526155	0.5007760019845353	1.0	1.0	0.0
2806	0.0	0.0	0.0	1.0	None	0	0	0	0	0	0	1.0	0	0	0	0	0	0	1.0	1	1	0.06666666666666667	1	0.0	0	0	0	0	0	0	0	0	0	0	0	0
3665	0.003269333090065958	0.0001359626095149191	3.0035680755260065e-05	0.9913582779951222	None	0.2	1	0.3333333333333333	4	0.8	12	0.20987654320987653	0.8	16	12	0	0	0	1.0	9	9	1.1333333333333333	17	0.0	1.0	0.01230635508119684	0.5734281102021042	0.12273017706037448	0.590534003228904	0.08418708288650512	0.5276354541704784	0.6120679409129868	0.5640363592126457	0	1.0	0.0
241	None	None	None	None	None	0	0	0.3333333333333333	3	0.8181818181818182	9	0.28888888888888886	0.8181818181818182	12	9	0	1	0	0.5555555555555556	5	9	0.8666666666666667	13	1.0	1.0	0.045409344134903565	0.5839344347823526	-0.09889998702905423	0.5292640820964326	0.017907393580259133	0.561680390245217	0.6580850136147586	0.558408843196059	0.6666666666666666	0.9166666666666666	0.0
503	None	None	None	None	None	0	0	0.5	1	1.0	1	1.0	1.0	2	1	0	3	0	0.3333333333333333	3	1	0.2	3	1.0	0	0.6695973528034983	0.5801296896099468	0.015480490428514482	0.6337792167108656	-0.05116457312740476	0.5367767585516581	0.9631697556832998	0.5841211505288185	1.0	1.0	0.3479394057695664
6577	0.0	0.0	0.0	0.9999999999999998	None	0	0	0	0	0	0	1.0	0	0	0	0	4	0	1.0	1	1	0.06666666666666667	1	1.0	0	0	0	0	0	0	0	0	0	0	0	0
7056	0.0014180641333007655	0.0007087246143718985	-4.446160930379674e-05	0.996939370888078	None	0	0	0.4583333333333333	11	0.3939393939393939	13	0.5555555555555556	0.15151515151515152	11	5	23	7	0	0.7777777777777778	9	7	2.3333333333333335	35	0.1590909090909091	0.3448275862068966	-0.0311331966074258	0.5540497325984546	0.0016669200269778359	0.5236927176900513	0.0996625718763057	0.5143291368609343	0.6338576270125507	0.5307296509402138	1.0	1.0	0.0
4692	4.349249240935402e-06	1.0966715124036817e-06	9.643827539722043e-07	0.999540609759541	None	0	0	0.3333333333333333	2	0.8571428571428571	6	0.36	0.8571428571428571	8	6	0	0	0	1.0	5	5	0.6	9	0.0	0	0.17038286694891275	0.5266065104532545	0.01636075354548727	0.5918877547576652	0.0030141379398548537	0.5065261789345311	0.6825893960034528	0.5419352244294572	0	1.0	0.0
3776	0.0034521746805999077	0.0010111487611866837	0.0010109013960664058	0.9954831346763608	None	0.05555555555555555	1	0.358974358974359	14	0.5535714285714286	31	0.7160493827160493	0.32142857142857145	28	18	29	6	0	1.0	9	9	3.8666666666666667	58	0.11538461538461539	0.6792452830188679	-0.09999976587923902	0.500006063989051	-0.09999990899190582	0.5000031432333915	-0.07465631666530242	0.6015092198672148	0.5298298513445145	0.5342624145043066	0.9642857142857143	1.0	0.3566838358390528
3048	1.4952878310816946e-05	2.9662803275491727e-06	6.286821212975622e-08	0.9986092269398217	None	0	0	0.25	1	1.0	3	1.0	1.0	4	3	0	0	0	0.2	5	1	0.3333333333333333	5	0.0	0	0.0388898698894098	0.5393273106053199	-0.07560548198759434	0.523903776574003	0.02973629223259886	0.587404682348389	0.6305020484141911	0.5503759696551275	0	1.0	0.0
2997	4.3798716888896766e-05	4.132675490970422e-08	9.996671962600248e-09	0.9999986045057914	None	0	0	0.5	1	1.0	1	1.0	1.0	2	1	0	3	0	0.3333333333333333	1	3	0.2	3	1.0	0	-0.08929735904876963	0.5143028361738156	0.012072065609506256	0.5166903500378023	-0.17045225456253035	0.5506183178943269	0.6784757667878364	0.5272382099788375	1.0	1.0	0.0
4177	0.010686178661165863	0.007300392765277188	0.005270702553274005	0.9955820445750859	None	0	0	0.5	3	0.7142857142857143	5	0.5625	0.7142857142857143	8	5	0	1	0	0.25	8	2	0.6	9	1.0	0.8571428571428571	0.0996394652354424	0.5022756104202784	8.60566400932715e-07	0.5000040972027279	-0.0999892607770542	0.500048284487389	0.6931637707526155	0.5007760019845353	1.0	1.0	0.0
3033	2.7084145592668208e-08	2.5254341094724755e-08	-2.349740004782641e-08	0.999996049399813	None	0	0	0.5	2	0.6666666666666666	2	0.625	0	0	0	4	8	0	0.5	2	4	0.3333333333333333	5	0.6666666666666666	0	0	0	0	0	0	0	0	0	0	0	0
1165	None	None	None	None	None	0	0	0.5	1	1.0	1	0.75	0	0	0	2	3	0	1.0	2	2	0.2	3	0.375	0	0	0	0	0	0	0	0	0	0	0	0
737	None	None	None	None	None	0	0	0.3448275862068966	10	0.6097560975609756	25	0.5308641975308642	0.43902439024390244	27	18	15	1	0	1.0	9	9	2.8666666666666667	43	0.04	0.6285714285714286	4.0454991159111575e-06	0.5203547638586362	0.10992391896132925	0.5681990909486357	0.09999999664170355	0.5000006631562337	0.6216143422473424	0.5296297413443796	0.9259259259259259	0.9629629629629629	0.0
7517	0.00799514606684955	0.007929443342777936	0.007287531272878153	0.9955828264095564	None	0	0	0.5	7	0.3684210526315789	7	0.3333333333333333	0	1	0	19	0	0	0.7777777777777778	9	7	1.4	21	0.0	0.1111111111111111	0	0	0	0	0	0	0	0	0	0	0
7324	0.007980197501332227	0.00811029302436883	0.007409999822428423	0.9956247096705614	None	0	0	0.5	7	0.3684210526315789	7	0.3333333333333333	0	1	0	19	0	0	0.7777777777777778	9	7	1.4	21	0.0	0.1111111111111111	0	0	0	0	0	0	0	0	0	0	0
7434	0.007871642868286725	0.008199294954761488	0.007502806928248322	0.9956139134944632	None	0	0	0.5	7	0.3684210526315789	7	0.3333333333333333	0	1	0	19	0	0	0.7777777777777778	9	7	1.4	21	0.0	0.1111111111111111	0	0	0	0	0	0	0	0	0	0	0
1427	None	None	None	None	None	0	0	0.13793103448275862	4	0.8536585365853658	35	0.671875	0	1	0	41	6	0	1.0	8	8	2.8666666666666667	43	0.07058823529411765	0.5263157894736842	0	0	0	0	0	0	0	0	0	0	0
3927	0.0	0.0	0.0	1.0	None	0	0	0	0	0	0	1.0	0	0	0	0	0	0	1.0	1	1	0.06666666666666667	1	0.0	0	0	0	0	0	0	0	0	0	0	0	0
4000	0.007794800292900596	0.007864373944960772	0.007177297908854301	0.9956330171501014	None	0	0	0.5	7	0.3684210526315789	7	0.3333333333333333	0	1	0	19	0	0	0.7777777777777778	9	7	1.4	21	0.0	0.1111111111111111	0	0	0	0	0	0	0	0	0	0	0
3207	None	None	None	None	None	0.42857142857142855	6	0.4838709677419355	15	0.5454545454545454	24	0.5679012345679012	0.5454545454545454	39	24	6	0	0	1.0	9	9	3.066666666666667	46	0.0	0.6486486486486487	0.2848126322832466	0.7071631950307479	-0.09977701248926263	0.5063520997381645	-0.053599631608549095	0.6415449349691387	0.8554432398553556	0.621607588792958	0	1.0	0.0
4090	0.0019154333564727266	0.0002963956247796711	-7.667330916596148e-05	0.9980884871377864	None	0.25	1	0.36363636363636365	4	0.7857142857142857	11	0.2222222222222222	0.7857142857142857	15	11	0	0	0	0.8888888888888888	8	9	1.0666666666666667	16	0.0	1.0	-0.04708816056172366	0.531321251149947	-0.1576221392577733	0.6959365791683599	0.094488224544965	0.5831623927988682	0.7372712404773931	0.6058132114275381	0	0	0.0
4024	0.010954620873336872	0.007495600195420202	0.0052417124788674465	0.9956406496908369	None	0	0	0.5	3	0.7142857142857143	5	0.5625	0.7142857142857143	8	5	0	1	0	0.25	8	2	0.6	9	1.0	0.8571428571428571	0.0996394652354424	0.5022756104202784	8.60566400932715e-07	0.5000040972027279	-0.0999892607770542	0.500048284487389	0.6931637707526155	0.5007760019845353	1.0	1.0	0.0
2485	None	None	None	None	None	0	0	0.4	2	0.8	4	1.0	0	0	0	6	9	0	0.14285714285714285	1	7	0.4666666666666667	7	0.5625	0.6666666666666666	0	0	0	0	0	0	0	0	0	0	0
859	None	None	None	None	None	0	0	0	0	0	0	1.0	0	0	0	0	4	0	1.0	1	1	0.06666666666666667	1	1.0	0	0	0	0	0	0	0	0	0	0	0	0
6299	None	None	None	None	None	0.08333333333333333	1	0.34615384615384615	9	0.5833333333333334	21	0.4691358024691358	0.25	15	9	22	0	0	1.0	9	9	2.533333333333333	38	0.0	0.42424242424242425	0.05601810403084752	0.551775806752412	-0.05740321978830467	0.579623338066551	3.608512005942939e-14	0.5000000003714488	0.6174903293655474	0.5439757160337441	0	1.0	0.0
2317	None	None	None	None	None	0	0	0.4	2	0.8	4	0.4666666666666667	0.8	6	4	0	2	0	0.6	3	5	0.4666666666666667	7	1.0	0	0.09950845409043038	0.5602116680044674	0.05753141582650345	0.6764145762195245	6.346786583711351e-06	0.501863724242337	0.6018622429249244	0.5815013672684451	0.0	0	0.0
1174	None	None	None	None	None	0	0	0.05555555555555555	3	0.9493670886075949	75	1.0	0.08860759493670886	7	7	73	0	0	1.0	9	9	5.4	81	0.0	1.0	0.05882208040263701	0.5741577115895893	0.20839145430142283	0.6978756038568564	-0.09983947808028149	0.5021703226039084	0.7787522349699034	0.5942523893630474	0	1.0	0.0
3806	0.0043612640123432455	0.00033134974742735074	4.8374880155608635e-05	0.9958895651381264	None	0.25	1	0.4	4	0.75	9	0.25	0.75	13	9	0	0	0	0.875	7	8	0.9333333333333333	14	0.0	0.8571428571428571	0.071764360609615	0.5345615424100101	-0.08519661352466805	0.5497033466646607	0.3000189420197272	0.6381302953920591	0.8334990995636228	0.5748659798559012	0	1.0	0.0
3273	0.003719314356464407	0.0002118896834695621	0.00011058869486589061	0.9935935800812586	None	0	0	0.2	6	0.7674418604651163	33	1.0	0.13953488372093023	11	6	33	4	0	0.5555555555555556	9	5	3.0	45	0.06153846153846154	1.0	0.18990624938575576	0.5219945101269224	-0.09999861593566582	0.500036105755623	-0.18085297482205986	0.9990604333681635	0.9816150735908179	0.9131282695993483	1.0	1.0	0.0
7519	0.008030786776217757	0.008118830383364722	0.007423245787914785	0.9956193224959299	None	0	0	0.5	7	0.3684210526315789	7	0.3333333333333333	0	1	0	19	0	0	0.7777777777777778	9	7	1.4	21	0.0	0.1111111111111111	0	0	0	0	0	0	0	0	0	0	0
6163	0.007871754775242192	0.008027467601668791	0.007402732279032028	0.9955603275710043	None	0	0	0.5	7	0.3684210526315789	7	0.3333333333333333	0	1	0	19	0	0	0.7777777777777778	9	7	1.4	21	0.0	0.1111111111111111	0	0	0	0	0	0	0	0	0	0	0
6513	1.3036610254929662e-08	1.2905274673081591e-08	1.2897612835859262e-08	0.9999986115281233	None	0.25	1	0.36363636363636365	4	0.7857142857142857	11	0.2222222222222222	0.7857142857142857	15	11	0	0	0	0.8888888888888888	9	8	1.0666666666666667	16	0.0	1.0	0.10071504856221487	0.5430669470459243	-0.15757813639706225	0.9996595550293761	9.481703395908769e-13	0.5000000002831883	0.7830699084583961	0.9381503678063516	0	1.0	0.0
3854	0.00492230247909219	0.0006261341107747819	3.623731349886554e-05	0.9906079604766873	None	0.2	1	0.3333333333333333	4	0.8	12	0.20987654320987653	0.8	16	12	0	0	0	1.0	9	9	1.1333333333333333	17	0.0	1.0	-0.05323972094711081	0.6427661499162899	0.053647358088120115	0.5281218730066569	0.09591886799700765	0.6117691132171833	0.6436343844009219	0.5950585066832174	0	0	0.0
3535	0.0	0.0	0.0	1.0	None	0	0	0	0	0	0	1.0	0	0	0	0	0	0	1.0	1	1	0.06666666666666667	1	0.0	0	0	0	0	0	0	0	0	0	0	0	0
2613	2.16458996817289e-08	1.789686721729058e-08	-1.5767137946220223e-08	0.9999958913392365	None	0	0	0.6666666666666666	2	0.5	1	0.6666666666666666	0	0	0	3	9	0	0.6666666666666666	2	3	0.26666666666666666	4	0.9	0	0	0	0	0	0	0	0	0	0	0	0
3042	0.00351331817025375	0.0021438893155073338	0.0007362661482805295	0.998138701823982	None	0.2857142857142857	2	0.375	6	0.7142857142857143	15	0.2839506172839506	0.6666666666666666	20	14	2	2	0	1.0	9	9	1.5333333333333334	23	1.0	0.7142857142857143	-0.0999965305098561	0.5001185980247782	6.869334672298432e-05	0.5012717510358693	0.07864785730079205	0.5821547877735308	0.6750435925734567	0.5280693500696374	1.0	1.0	0.0
5171	None	None	None	None	None	0.3333333333333333	2	0.42857142857142855	6	0.6111111111111112	11	0.4444444444444444	0.6111111111111112	17	11	2	2	0	0.5555555555555556	9	5	1.3333333333333333	20	1.0	0.5333333333333333	0.022437601877411235	0.6507098722561423	4.032152879872521e-05	0.5619891188353924	3.4291522434140635e-13	0.500000000031818	0.577994108901168	0.5721103543868226	1.0	1.0	0.0
6254	None	None	None	None	None	0.10526315789473684	2	0.325	13	0.631578947368421	36	0.7283950617283951	0.3684210526315789	32	21	26	1	0	1.0	9	9	3.933333333333333	59	0.022222222222222223	0.7692307692307693	-0.048271087822742774	0.5224629473004291	0.003890991995295591	0.5708781360860004	-0.08431517241979743	0.5926877424177768	0.6025385940264089	0.5622121664526512	0.84375	0.90625	0.0
7206	None	None	None	None	None	0.06666666666666667	1	0.28125	9	0.6666666666666666	30	0.5802469135802469	0.26666666666666666	18	12	28	0	0	1.0	9	9	3.1333333333333333	47	0.0	0.7142857142857143	-0.026176720214530123	0.5067892940467227	8.210989029857875e-07	0.5000035624585687	3.3817138747136206e-16	0.5000000000389757	0.5308125470154084	0.502264409137333	0	0.6111111111111112	0.0
4877	1.2837748282815416e-05	3.302794302274681e-06	-2.2442768601476516e-07	0.9954773635879491	None	0.125	1	0.3888888888888889	7	0.6	15	0.5	0.56	20	14	6	0	0	0.6666666666666666	6	9	1.8	27	0.0	0.5454545454545454	3.700213304545971e-07	0.5000220199155893	0.0008400306069221124	0.5110236307658999	2.516920951440628e-09	0.5000000991050967	0.500989890618519	0.5036824455626434	0	1.0	0.0
6723	0.00779869859203795	0.008182730484039022	0.00753398601526135	0.9955705215779669	None	0	0	0.5	7	0.3684210526315789	7	0.3333333333333333	0	1	0	19	0	0	0.7777777777777778	9	7	1.4	21	0.0	0.1111111111111111	0	0	0	0	0	0	0	0	0	0	0
4287	0.0025477408242591225	0.0007422760863696463	0.00018260771532143037	0.9985330603559486	None	0.2	1	0.3333333333333333	4	0.8	12	0.20987654320987653	0.8	16	12	0	0	0	1.0	9	9	1.1333333333333333	17	0.0	1.0	0.09967953470130528	0.5018321549530654	1.678928640535271e-19	0.5000000000042404	-0.09999999714439356	0.5000001349237797	0.6932140690796698	0.5006107657233401	0	0	0.0
3412	None	None	None	None	None	0	0	0.2894736842105263	11	0.6363636363636364	35	0.7037037037037037	0.05454545454545454	8	3	48	0	0	1.0	9	9	3.8	57	0.0	0.875	0.18560348027833223	0.6820760020491812	-0.09999992027684816	0.5000011137949655	0.059085985352883286	0.5053805540958234	0.7645592077946461	0.5650341738646435	0	1.0	0.0
1114	None	None	None	None	None	0	0	0.6666666666666666	2	0.5	1	0.6666666666666666	0	0	0	3	9	0	0.6666666666666666	2	3	0.26666666666666666	4	0.9	0	0	0	0	0	0	0	0	0	0	0	0
35	None	None	None	None	None	0	0	0	0	0	0	1.0	0	0	0	0	4	0	1.0	1	1	0.06666666666666667	1	1.0	0	0	0	0	0	0	0	0	0	0	0	0
3941	0.0016263205555087543	0.0005977441924164147	-0.0004046315323622942	0.9976412641438407	None	0	0	0.42857142857142855	3	0.75	6	0.3333333333333333	0.75	9	6	0	1	0	0.8333333333333334	6	5	0.6666666666666666	10	1.0	0.4	-0.09922177967669207	0.5797630441492679	-0.08962814545836495	0.6020790989840679	-0.06620092840407682	0.5433151469874883	0.5380940638477766	0.5752272278260763	0.7777777777777778	0.5555555555555556	0.0
1570	None	None	None	None	None	0.25	1	0.36363636363636365	4	0.7857142857142857	11	0.2222222222222222	0.7857142857142857	15	11	0	0	0	0.8888888888888888	8	9	1.0666666666666667	16	0.0	1.0	0.05683853825217096	0.6633479047488875	-0.39869234225894196	0.9999864431195632	0.09999500293807098	0.6125825546530533	0.9534188499624077	0.9839364897687921	0	1.0	0.0
3174	None	None	None	None	None	0.05555555555555555	1	0.2631578947368421	10	0.7090909090909091	39	0.7037037037037037	0.509090909090909	37	28	19	0	0	1.0	9	9	3.8	57	0.0	0.9411764705882353	0.15340284728478532	0.578854326624116	-0.0983578031646756	0.5344531904353927	0.10605800155941839	0.9999991640299032	0.7605061135952491	0.9919733201648072	0	1.0	0.0
1899	None	None	None	None	None	0	0	0.5	3	0.5	3	0.6666666666666666	0	0	0	7	0	0	0.75	3	4	0.5333333333333333	8	0.0	1.0	0	0	0	0	0	0	0	0	0	0	0
5258	1.6425950552389953e-07	1.619761351789473e-07	4.7800538985994635e-08	0.9999747562767146	None	0	0	0.04	2	0.9722222222222222	70	0.9135802469135802	0	0	0	73	4	0	1.0	9	9	4.933333333333334	74	0.02666666666666667	0.8923076923076924	0	0	0	0	0	0	0	0	0	0	0
2961	4.213805263978497e-09	3.8697927058639075e-09	-4.62594718126428e-10	0.9999998463132336	None	0	0	0	0	0	0	1.0	0	0	0	0	3	0	1.0	1	1	0.06666666666666667	1	0.75	0	0	0	0	0	0	0	0	0	0	0	0
3750	4.793379291940713e-05	3.2198139063583766e-07	-2.496613411407583e-08	0.9999634433804552	None	0	0	0.6	3	0.6	3	0.5833333333333334	0.6	6	3	0	1	0	0.3333333333333333	2	6	0.4666666666666667	7	1.0	0.8	0.05183033639751128	0.5192720744407666	0.2411976556625283	0.6287763353369497	-0.04224014736654045	0.5100795336614614	0.7637663115418938	0.553496202680573	1.0	1.0	0.0
2411	None	None	None	None	None	0	0	0.4444444444444444	4	0.6363636363636364	7	0.65	0.5454545454545454	10	6	2	0	0	0.8	4	5	0.8666666666666667	13	0.0	0.4444444444444444	-0.07910688889113995	0.6148578475983327	0	0.5	-0.09861063827245922	0.503014025434717	0.6101258654076388	0.5399012100280118	0	0	0.0
3512	None	None	None	None	None	0	0	0.3181818181818182	7	0.6774193548387096	21	0.673469387755102	0.5806451612903226	25	18	7	2	0	1.0	7	7	2.2	33	0.18181818181818182	0.6153846153846154	0.05633926547730663	0.6490015150089283	0.3818028978630957	0.6448090667830723	2.5518263452015268e-05	0.5004369476253693	0.8523761957544553	0.5997043138564659	0.8600000000000001	0.6	0.0
5567	None	None	None	None	None	0.06666666666666667	1	0.40625	13	0.5434782608695652	25	0.5925925925925926	0.5434782608695652	38	25	9	0	0	1.0	9	9	3.2	48	0.0	0.6153846153846154	0.001039096977089384	0.6669959649529413	0.07320026480914818	0.584249637299141	0.00042213772805788086	0.5383047850458927	0.6016894110928275	0.5977577133817934	0	1.0	0.0
3973	4.334085026651342e-08	3.464992399251801e-08	-2.1338327762178395e-08	0.9999903987935521	None	0	0	0.5	4	0.5	5	0.42857142857142855	0	0	0	11	9	0	0.5714285714285714	7	4	0.8	12	0.34615384615384615	0.2	0	0	0	0	0	0	0	0	0	0	0
1017	None	None	None	None	None	0	0	0.3333333333333333	6	0.625	15	0.5306122448979592	0.5416666666666666	18	13	7	0	0	1.0	7	7	1.7333333333333334	26	0.0	0.7368421052631579	0.05906212849472321	0.6139239277609385	-0.032797523640921644	0.6803135291700778	0.10309779171346592	0.5464774281941345	0.6437090642393875	0.615028474662309	0	1.0	0.0
2356	None	None	None	None	None	0	0	0.5	1	1.0	1	1.0	0	0	0	2	4	0	0.3333333333333333	3	1	0.2	3	0.5	0	0	0	0	0	0	0	0	0	0	0	0
6071	4.159562623637152e-08	4.159483828649794e-08	-3.3570633053462134e-08	0.9999938844562408	None	0	0	0.2857142857142857	2	0.875	7	0.3333333333333333	0	0	0	9	16	0	0.8333333333333334	6	5	0.6666666666666666	10	0.7272727272727273	0	0	0	0	0	0	0	0	0	0	0	0
3935	0.0039259226584764705	0.00025216280052286783	8.717845613472346e-06	0.9947825496562562	None	0.2	1	0.3333333333333333	4	0.8	12	0.20987654320987653	0.8	16	12	0	0	0	1.0	9	9	1.1333333333333333	17	0.0	1.0	0.07568843097706493	0.6392722647366846	0.009870879853699962	0.6288009819854302	-0.09999999892663514	0.5000000228304783	0.6881957870942752	0.5905955361634151	0	1.0	0.0
2651	2.7609051136645382e-08	2.3610849350610105e-08	2.3329514397585253e-08	0.9999950706339675	None	0	0	0.6	3	0.6	3	0.5833333333333334	0.6	6	3	0	0	0	0.3333333333333333	2	6	0.4666666666666667	7	0.0	0.4	0.04097454494777634	0.5340887907240627	-0.043456961595967465	0.5157017156188554	2.9846317149263214e-06	0.5001127378004095	0.5811322915623301	0.5166476353598692	0	1.0	0.0
5823	0.0008082095450320334	7.716856318996038e-05	3.037061168983545e-05	0.9995326549675527	None	0	0	0.2972972972972973	11	0.6226415094339622	33	0.6790123456790124	0.1509433962264151	16	8	38	8	0	1.0	9	9	3.6666666666666665	55	0.1111111111111111	0.5306122448979592	-0.07828846037414186	0.5359549485189371	0.031561215901370884	0.665374506804829	-0.09156173560963503	0.5607117533735542	0.6322476963898221	0.5886738644910743	0.96875	0.8125	0.4399771952144107
3326	0.0009555424418159064	0.0001266777943581312	1.0783596513842296e-06	0.9984102188936709	None	0	0	0.25	1	1.0	3	1.0	1.0	4	3	0	3	0	0.2	5	1	0.3333333333333333	5	1.0	0	-0.09891776563021432	0.502302990230854	0.04614481221203271	0.5941014184608533	0.46217914478818434	0.5714531137729875	0.9153762990119737	0.5562558869834799	1.0	1.0	0.0
2649	5.382147350710751e-05	1.0829105221151782e-06	9.156044345077306e-07	0.9998369363855398	None	0	0	0.4	2	0.8	4	1.0	0.8	6	4	0	2	0	0.14285714285714285	7	1	0.4666666666666667	7	1.0	0.6666666666666666	0.03215254820743676	0.5080563150110875	0.016891841452754405	0.5889765529867004	0.026628022953172258	0.5235265170089576	0.5352052585047482	0.540423229950796	0.6666666666666666	0.5	0.0
360	None	None	None	None	None	0	0	0.3541666666666667	17	0.5362318840579711	37	0.8765432098765432	0.2463768115942029	30	17	40	0	0	1.0	9	9	4.733333333333333	71	0.0	0.9354838709677419	-0.1217202093243348	0.9999999935113968	-0.11038354182197456	0.7826611352804299	0.09998430616861831	0.5008123422454981	0.7894797003067413	0.9987859395584254	0	0.9666666666666667	0.0
7128	0.0	0.0	0.0	1.0	None	0	0	0	0	0	0	1.0	0	0	0	0	0	0	1.0	1	1	0.06666666666666667	1	0.0	0	0	0	0	0	0	0	0	0	0	0	0
3984	3.077589799378166e-08	2.5220396438720613e-08	5.982886121118788e-11	0.9999951896306952	None	0	0	0.25	1	1.0	3	1.0	1.0	4	3	0	1	0	0.2	5	1	0.3333333333333333	5	0.3333333333333333	0	0.09965892268161815	0.5014896174321383	0.15788083604889103	0.5001733417938715	6.190974860640055e-07	0.5000023270784424	0.6574214880073874	0.5005550966781497	1.0	1.0	0.0
1958	None	None	None	None	None	0	0	0.4	4	0.6666666666666666	8	0.3111111111111111	0.6666666666666666	12	8	1	1	0	0.5555555555555556	5	9	0.9333333333333333	14	0.5	0.6666666666666666	0.09587730872745066	0.5106901803344372	6.597611463960351e-08	0.5535032501604813	7.802151758668053e-08	0.5000200914245768	0.6074369730081132	0.5214603996233612	0.9166666666666666	1.0	0.0
7329	1.7277331476269336e-05	1.7569953022213964e-06	-1.5311513144450077e-07	0.9946130978515838	None	0.07142857142857142	1	0.36666666666666664	11	0.5476190476190477	23	0.6984126984126984	0.21428571428571427	15	9	28	0	0	0.7777777777777778	7	9	2.933333333333333	44	0.0	0.631578947368421	0.027242090481691156	0.5205498162488598	6.0458588349966954e-05	0.5014003850343615	2.7891113560700116e-17	0.5000000000000001	0.531897007622507	0.5073200727743378	0	1.0	0.0
5124	0.010556715972621363	0.006505614031996643	0.00491335176961633	0.9957786492227493	None	0	0	0.5	3	0.7142857142857143	5	0.5625	0.7142857142857143	8	5	0	1	0	0.25	8	2	0.6	9	1.0	0.8571428571428571	0.0996394652354424	0.5022756104202784	8.60566400932715e-07	0.5000040972027279	-0.0999892607770542	0.500048284487389	0.6931637707526155	0.5007760019845353	1.0	1.0	0.0
4579	0.0004452983835132353	3.4071504409463276e-07	3.4030161620359933e-07	0.9999999463050588	None	0.2	1	0.3333333333333333	4	0.8	12	0.20987654320987653	0.8	16	12	0	0	0	1.0	9	9	1.1333333333333333	17	0.0	1.0	0.00032307449681880064	0.5624913872462726	0.0007306019347541094	0.5023736738926916	0.09999998460825596	0.5000000440675773	0.6145748216602682	0.5217175248722181	0	0.25	0.0
966	None	None	None	None	None	0	0	0.16	4	0.8285714285714286	29	0.8222222222222222	0.11428571428571428	6	4	30	0	0	0.5555555555555556	9	5	2.466666666666667	37	0.0	0.8484848484848485	-0.08902691956575941	0.6560530387016285	7.902762784127648e-27	0.5	-0.07083138557236354	0.5739194288263193	0.6049645430173363	0.5779926065799639	0	0.3333333333333333	0.0
4206	0.0	0.0	0.0	0.9999999999999998	None	0	0	0	0	0	0	1.0	0	0	0	0	4	0	1.0	1	1	0.06666666666666667	1	1.0	0	0	0	0	0	0	0	0	0	0	0	0
4263	0.0	0.0	0.0	0.9999999999999998	None	0	0	0	0	0	0	1.0	0	0	0	0	4	0	1.0	1	1	0.06666666666666667	1	1.0	0	0	0	0	0	0	0	0	0	0	0	0
6072	5.99135050726981e-08	5.1077943851897e-08	1.813786503284158e-08	0.9999885398733064	None	0	0	0.2	2	0.9230769230769231	12	0.23809523809523808	0	0	0	14	14	0	0.7777777777777778	7	9	1.0	15	0.4375	0	0	0	0	0	0	0	0	0	0	0	0
6679	8.292448652892073e-07	2.1211212570727348e-07	-4.594648856264238e-09	0.9999399031050855	None	0	0	1.0	1	0	0	1.0	0	1	0	0	1	0	0.5	2	1	0.13333333333333333	2	0.3333333333333333	0	0	0	0	0	0	0	0	0	0	0	0
2832	0.00023881584605461945	1.1584597921739374e-05	1.0043251813914627e-05	0.99999678367243	None	0.5	1	0.5714285714285714	4	0.625	5	0.3333333333333333	0.625	9	5	0	0	0	0.8333333333333334	6	5	0.6666666666666666	10	0.0	1.0	-0.055366471470405895	0.6215386863765218	0.08903005761056833	0.9607732289719688	0.18443029345162998	0.6044395353205315	0.8910303192791399	0.7978354516248626	0	1.0	0.0
5703	1.1091973744806977e-09	3.881144329487676e-11	5.863972718498515e-12	0.9999999992649128	None	0.2	1	0.3333333333333333	4	0.8	12	0.20987654320987653	0.8	16	12	0	0	0	1.0	9	9	1.1333333333333333	17	0.0	1.0	0.20016442363654902	0.5752414620531208	-0.09764831056299837	0.5224474877813632	6.007156962986529e-08	0.5000117698577591	0.7754963611795878	0.5327170568436376	0	1.0	0.0
77	None	None	None	None	None	0	0	0.25	1	1.0	3	1.0	1.0	4	3	0	3	0	0.2	1	5	0.3333333333333333	5	1.0	0	0.000168027449278538	0.500943042493407	-0.05368452249395801	0.5592624730713588	0.09997350858409045	0.5000693490766072	0.6541778642460613	0.5201739546110544	1.0	1.0	0.0
7499	1.3420036342697998e-05	8.27863551331771e-06	5.254955135560787e-06	0.995415950822618	None	0.1	1	0.18181818181818182	4	0.8333333333333334	25	0.7619047619047619	0.06666666666666667	4	2	27	3	0	0.8571428571428571	7	6	2.1333333333333333	32	0.05357142857142857	0.4444444444444444	0.029356229465894286	0.5368094444250787	3.863479318657489e-06	0.5000276079598396	1.005191358810717e-08	0.5000000340345604	0.5345392694658079	0.5122987862513193	1.0	1.0	0.0
6218	0.0	0.0	0.0	0.9999999999999998	None	0	0	0	0	0	0	1.0	0	0	0	0	4	0	1.0	1	1	0.06666666666666667	1	1.0	0	0	0	0	0	0	0	0	0	0	0	0
3751	0.0002464375695361573	2.587789030682559e-06	2.581832622489069e-06	0.999998518541622	None	0.25	1	0.36363636363636365	4	0.7857142857142857	11	0.2222222222222222	0.7857142857142857	15	11	0	0	0	0.8888888888888888	8	9	1.0666666666666667	16	0.0	1.0	0.0027106164161127136	0.5236504924187867	0.002896926560768841	0.5016752529328957	-0.09893371508122757	0.5012283787163538	0.61787529956879	0.5088563386091819	0	0.6	0.0
4331	5.7856001341203756e-05	4.057256694781032e-06	-3.460116695107523e-09	0.9999781507097041	None	0.3333333333333333	1	0.4444444444444444	4	0.7272727272727273	8	0.28888888888888886	0.7272727272727273	12	8	0	0	0	0.5555555555555556	5	9	0.8666666666666667	13	0.0	1.0	0.09994658666136583	0.5001283411999471	-0.09832810196749336	0.6209049081201312	-0.03320421430683219	0.5149115107176443	0.694877625193601	0.5460002177120419	0	0.8333333333333334	0.0
1	None	None	None	None	None	0	0	0.2857142857142857	6	0.6551724137931034	19	0.38271604938271603	0.27586206896551724	12	8	18	0	0	1.0	9	9	2.066666666666667	31	0.0	0.6153846153846154	0.08433576405095333	0.5453661542423927	0.014425060513041954	0.6124294854421416	0.0498251666949515	0.5903778855432475	0.5811032751815186	0.5829777888532546	0	1.0	0.0
172	None	None	None	None	None	0.25	1	0.4	4	0.75	9	0.25925925925925924	0.75	13	9	0	0	0	0.6666666666666666	6	9	0.9333333333333333	14	0.0	1.0	0.10063733146847768	0.6401056449568108	0.0999989939909368	0.5000129323330726	-0.09081314744911288	0.596501273611229	0.7165086443482809	0.5798751337018533	0	0	0.0
1136	None	None	None	None	None	1.0	1	0.8	4	0.4	2	0.4375	0.4	6	2	0	0	0	1.0	4	4	0.4666666666666667	7	0.0	0.6666666666666666	0.0013498530474526174	0.5217692597182081	0.21586897159660845	0.5867330994119356	0.14534916843244944	0.5842665864171388	0.6972196457865328	0.5644659835807446	0	1.0	0.0
5000	0.0001102878944943306	1.4623532097936662e-06	2.2104043347115176e-07	0.9999944320003449	None	0.5	1	0.5714285714285714	4	0.625	5	0.3333333333333333	0.625	9	5	0	0	0	0.8333333333333334	5	6	0.6666666666666666	10	0.0	0.5	0.07910902454914864	0.5729300757341362	0.04074327652534935	0.662851634741413	-0.009409483021840975	0.6818468504031235	0.6687164182839548	0.6404624968697129	0	1.0	0.0
4367	0.0	0.0	0.0	1.0	None	0	0	0	0	0	0	1.0	0	0	0	0	0	0	1.0	1	1	0.06666666666666667	1	0.0	0	0	0	0	0	0	0	0	0	0	0	0
7146	2.081201126629443e-05	9.872394052878001e-07	-6.722224266248974e-07	0.9942971888195371	None	0.14285714285714285	1	0.4375	7	0.5714285714285714	12	0.42592592592592593	0.5238095238095238	18	11	4	2	0	0.6666666666666666	9	6	1.5333333333333334	23	0.4	0.47058823529411764	9.237961486484098e-27	0.5000000247521107	0.0004895945771010915	0.5487220761541289	4.523090670601094e-08	0.5001259852452634	0.5005769872321474	0.5163285855192017	0.9722222222222222	1.0	0.0
3291	1.0165134505213293e-07	9.760730225428624e-08	-3.04634697962589e-08	0.9999845750646045	None	0	0	0.038461538461538464	2	0.9733333333333334	73	0.9506172839506173	0	0	0	76	3	0	1.0	9	9	5.133333333333334	77	0.019230769230769232	0.9411764705882353	0	0	0	0	0	0	0	0	0	0	0
2099	None	None	None	None	None	0	0	0.3333333333333333	3	0.8181818181818182	9	0.28888888888888886	0.8181818181818182	12	9	0	0	0	0.5555555555555556	5	9	0.8666666666666667	13	0.0	1.0	-0.09801066756183034	0.5053115258003009	0.031698742744348266	0.6672020577201552	-0.09998768462299742	0.5002015793875982	0.6481396806882463	0.5595173656621076	0	0.9166666666666666	0.0
4894	1.227829028011809e-07	1.0180494893108237e-07	1.015921297093005e-07	0.9999796158714549	None	0	0	0.037037037037037035	2	0.9743589743589743	76	0.9876543209876543	0	0	0	79	0	0	1.0	9	9	5.333333333333333	80	0.0	1.0	0	0	0	0	0	0	0	0	0	0	0
2323	None	None	None	None	None	1.0	1	0.8	4	0.4	2	0.4375	0.4	6	2	0	0	0	1.0	4	4	0.4666666666666667	7	0.0	0.6666666666666666	-0.7137079982058613	0.9999360241565408	-0.20255144831346544	0.76924794232092	7.902762784127648e-27	0.5	0.9543629396626221	0.9739244808285865	0	1.0	0.0
1195	None	None	None	None	None	0	0	0.125	6	0.8571428571428571	60	0.8888888888888888	0.07142857142857142	9	5	62	0	0	1.0	9	9	4.8	72	0.0	0.9090909090909091	-0.0021262229836338823	0.6797491205169948	-0.036875132124035356	0.5113268674988608	0.09998903855212643	0.5001549219396632	0.6572947573477224	0.5661560085912901	0	0	0.0
3568	0.0	0.0	0.0	1.0	None	0	0	0	0	0	0	1.0	0	0	0	0	0	0	1.0	1	1	0.06666666666666667	1	0.0	0	0	0	0	0	0	0	0	0	0	0	0
2499	None	None	None	None	None	0	0	0	0	0	0	1.0	0	0	0	0	0	0	1.0	1	1	0.06666666666666667	1	0.0	0	0	0	0	0	0	0	0	0	0	0	0
2470	None	None	None	None	None	0	0	0	0	0	0	1.0	0	0	0	0	0	0	1.0	1	1	0.06666666666666667	1	0.0	0	0	0	0	0	0	0	0	0	0	0	0
4588	1.0111687074102594e-08	9.540651690462588e-09	6.79892937128638e-09	0.999998807639784	None	0	0	1.0	2	0.0	0	0.75	0	0	0	2	0	0	1.0	2	2	0.2	3	0.0	0	0	0	0	0	0	0	0	0	0	0	0
3856	None	None	None	None	None	0.4	2	0.6666666666666666	8	0.3125	5	0.6	0.25	10	4	7	0	0	0.8333333333333334	6	5	1.2	18	0.0	0.7692307692307693	3.3565720777009687	0.9991917835586787	-0.002771076421500103	0.6673881380017912	0.08579968875540418	0.6332350050653583	0.9999998446427906	0.9419945579476867	0	1.0	0.0
3635	8.531757118566762e-05	3.1252624119904255e-05	1.9612889300448253e-07	0.9998281642596847	None	0.2	1	0.3333333333333333	4	0.8	12	0.20987654320987653	0.8	16	12	0	0	0	1.0	9	9	1.1333333333333333	17	0.0	1.0	-0.012887035077560218	0.6448918670289306	0.0837783316626648	0.5576249675510008	-0.008919809736042306	0.5862353049529092	0.6229665165467204	0.5968132144363425	0	0.875	0.0
3905	0.009230463516689132	0.004342345431618718	0.004174352085844148	0.9829399749951211	None	0.2	1	0.3333333333333333	4	0.8	12	0.20987654320987653	0.8	16	12	0	0	0	1.0	9	9	1.1333333333333333	17	0.0	1.0	0.33297671880361157	0.6651980111267514	0.04073317476502127	0.5871843271077491	0.09999079481367104	0.5000470510492278	0.7867491525515753	0.5857339063202643	0	1.0	0.0
59	None	None	None	None	None	0	0	0.5	5	0.3333333333333333	4	0.4666666666666667	0.3333333333333333	8	4	5	2	0	0.8333333333333334	5	6	0.9333333333333333	14	0.2	0.6666666666666666	0.011700517360623003	0.5145598397268614	-0.09999602991919052	0.5001641925722726	0.04518326592522641	0.6142266094058665	0.6492353452843216	0.5435581710941367	0.6875	0.5	0.0
1841	None	None	None	None	None	0.2	1	0.3333333333333333	4	0.8	12	0.20987654320987653	0.8	16	12	0	0	0	1.0	9	9	1.1333333333333333	17	0.0	1.0	0.09071966830759878	0.5684881811470626	-0.07746703619319444	0.5505182109966719	0.0015383153137788267	0.5677304960195964	0.6727054078224354	0.5622624738273057	0	0.9375	0.0
2399	None	None	None	None	None	0	0	0.2916666666666667	7	0.6363636363636364	21	0.8333333333333334	0.030303030303030304	5	1	29	6	0	0.8571428571428571	6	7	2.3333333333333335	35	0.10344827586206896	0.4827586206896552	0.011943644610696828	0.5159213920300926	0.012664493543589594	0.6650793050265451	-0.018999324261924532	0.6498472839800462	0.5922000371231783	0.6120717718986789	1.0	1.0	0.0
5847	None	None	None	None	None	0.04	1	0.2692307692307692	14	0.6710526315789473	51	0.9629629629629629	0.3815789473684211	40	29	37	0	0	1.0	9	9	5.2	78	0.0	0.9565217391304348	-0.0793718695495057	0.5616622677656131	-0.0730245090266611	0.9377125573634479	0.09999976616843934	0.5000007873792599	0.6995774874606279	0.7284025020026341	0	0.975	0.0
3306	0.001341699780078331	0.00011990148435967435	6.28948605176065e-05	0.9981307734010841	None	0.2	1	0.3333333333333333	4	0.8	12	0.20987654320987653	0.8	16	12	0	0	0	1.0	9	9	1.1333333333333333	17	0.0	1.0	0.04355059880301902	0.6790283683987177	0.002858868423880609	0.5159442033786854	0.06461772098283033	0.5344034663689659	0.5862028948106084	0.5785881006443374	0	1.0	0.0
5517	0.0065051148359106135	0.005682100602993756	-0.001096432625104619	0.9966891621903468	None	0.2	1	0.3333333333333333	4	0.8	12	0.20987654320987653	0.8	16	12	0	0	0	1.0	9	9	1.1333333333333333	17	0.0	1.0	0.0999959556417804	0.500086132144082	0.08211964647242893	0.5807629176152949	-0.09998611659676056	0.5000947103201869	0.7117016946303291	0.527192259965753	0	1.0	0.0
3936	0.000868751524543746	0.00019351776674021847	-0.0001674899870456571	0.9991196236278242	None	0.2727272727272727	3	0.56	14	0.4	14	0.4567901234567901	0.22857142857142856	19	8	17	7	0	1.0	9	9	2.466666666666667	37	0.25925925925925924	0.5806451612903226	-0.09998875045263342	0.5461796257759833	0.4365812673544972	0.6848041140580433	0.07312830818280092	0.6391962166210882	0.9148752811299072	0.6250457250654013	1.0	1.0	0.0
1641	None	None	None	None	None	0	0	0	0	0	0	1.0	0	0	0	0	4	0	1.0	1	1	0.06666666666666667	1	1.0	0	0	0	0	0	0	0	0	0	0	0	0
2954	None	None	None	None	None	0	0	0.19230769230769232	10	0.76	57	0.9506172839506173	0.10666666666666667	14	8	62	0	0	1.0	9	9	5.133333333333334	77	0.0	1.0	0.20364901204732214	0.6292549555596244	-0.09990904263868561	0.513156799498465	0.09795360137323628	0.5550494753029346	0.7747898663211565	0.5664999631958442	0	0.8571428571428571	0.0
5746	0.007668039822233469	0.0079456540525989	0.00724444964792434	0.995640916285611	None	0	0	0.5	7	0.3684210526315789	7	0.3333333333333333	0	1	0	19	0	0	0.7777777777777778	9	7	1.4	21	0.0	0.1111111111111111	0	0	0	0	0	0	0	0	0	0	0
3627	0.00031009339522717537	9.154609583367337e-06	8.911379521073747e-06	0.9998748916905128	None	0.041666666666666664	1	0.14	7	0.8472222222222222	61	0.9135802469135802	0.05555555555555555	9	4	64	7	0	1.0	9	9	4.933333333333334	74	0.05511811023622047	0.9552238805970149	0.3835582893112301	0.6529709969270843	0.15955934509080616	0.6250936954123167	0.08591408466456818	0.5131430109599109	0.7779669180808045	0.5983619769862611	1.0	1.0	0.3449343456409521
6834	None	None	None	None	None	0.047619047619047616	1	0.25	11	0.6984126984126984	44	0.8024691358024691	0.23809523809523808	25	15	39	0	0	1.0	9	9	4.333333333333333	65	0.0	0.9285714285714286	-0.008898931078764149	0.6897915773859498	6.969971334147354e-06	0.5000830015719729	0.03401964193245173	0.5485262656695781	0.6041474481535761	0.5820995789539875	0	1.0	0.0
6838	0.007960592731911902	0.008168433151735974	0.00752526628070301	0.9955664587492699	None	0	0	0.5	7	0.3684210526315789	7	0.3333333333333333	0	1	0	19	0	0	0.7777777777777778	9	7	1.4	21	0.0	0.1111111111111111	0	0	0	0	0	0	0	0	0	0	0
4349	None	None	None	None	None	0.18181818181818182	2	0.4	10	0.6	21	0.5138888888888888	0.3142857142857143	16	11	20	17	0	0.8888888888888888	8	9	2.466666666666667	37	0.4358974358974359	0.5806451612903226	0.03491555963567724	0.6677907727092038	0.04534306599025532	0.6027439530209096	0.09999899967176827	0.5000004257349835	0.5916786976697811	0.5918715541860867	0.3125	0.1875	0.0
2913	0.00015612160410215624	9.562880476404412e-07	-9.562728051324908e-07	0.9999964246985951	None	0	0	0.4	2	0.8	4	1.0	0.8	6	4	0	2	0	0.14285714285714285	7	1	0.4666666666666667	7	1.0	0.6666666666666666	0.04890531406926857	0.5165827109997796	0.061006977995197456	0.5693515999632586	0.06795639511370548	0.6359176833219019	0.5594409273568962	0.5747073667378478	1.0	1.0	0.0
1189	None	None	None	None	None	0	0	1.0	1	0	0	1.0	0	1	0	0	2	0	0.5	1	2	0.13333333333333333	2	0.6666666666666666	0	0	0	0	0	0	0	0	0	0	0	0
3466	0.0002867245321331967	1.1220265577379056e-07	1.1081998379101834e-07	0.9999842194352004	None	0.058823529411764705	1	0.3611111111111111	13	0.5490196078431373	28	0.654320987654321	0.19607843137254902	20	10	32	9	0	1.0	9	9	3.533333333333333	53	0.15517241379310345	0.8936170212765957	0.07043496396319085	0.5592606206307198	0.3081565663166233	0.6269015421792721	-0.0999807550691603	0.5017354691854395	0.8429732344127778	0.5633289668380753	1.0	1.0	0.0
6661	2.3949952732684937e-09	6.942662303168303e-11	6.942447317492504e-11	0.9999999925672987	None	0.2	1	0.3333333333333333	4	0.8	12	0.20987654320987653	0.8	16	12	0	0	0	1.0	9	9	1.1333333333333333	17	0.0	1.0	0.03790279512848783	0.621225944857674	0.005519868289493629	0.5586826347788574	3.2892574247871906e-06	0.5000182349436932	0.5502787748126321	0.5605879136245482	0	1.0	0.0
2984	2.8125733643882465e-08	2.8125892978514168e-08	5.67908031339681e-11	0.9999971448712736	None	0	0	0.5	2	0.6666666666666666	2	1.0	0	0	0	4	12	0	0.2	5	1	0.3333333333333333	5	1.0	0.5	0	0	0	0	0	0	0	0	0	0	0
2695	None	None	None	None	None	0.125	2	0.4117647058823529	14	0.5	24	0.9259259259259259	0.375	30	18	19	4	0	0.6666666666666666	6	9	3.3333333333333335	50	0.13333333333333333	0.9090909090909091	-0.09938361560667675	0.5198263622617905	-0.03317039943243889	0.5305110190869975	-0.09971061385458924	0.5074060905788113	0.5773390036701915	0.5192545971755047	1.0	1.0	0.0
3021	0.0	0.0	0.0	1.0	None	0	0	0	0	0	0	1.0	0	0	0	0	0	0	1.0	1	1	0.06666666666666667	1	0.0	0	0	0	0	0	0	0	0	0	0	0	0
5682	0.00018663859516268732	9.357117259135361e-07	7.821909889839733e-07	0.9999959467875441	None	0	0	0.3333333333333333	3	0.8181818181818182	9	0.28888888888888886	0.8181818181818182	12	9	0	1	0	0.5555555555555556	5	9	0.8666666666666667	13	1.0	1.0	-0.07113666898496918	0.5882663987959428	2.7139712581290377e-08	0.5266815642789779	-0.09807526608393875	0.5051252832585936	0.6114820984308338	0.5402570833450447	1.0	1.0	0.0
2693	0.00022088427298059784	9.675402050448196e-07	-9.443173303621462e-07	0.9999791018825266	None	0	0	0.20454545454545456	9	0.75	48	0.8148148148148148	0.328125	27	21	38	3	0	1.0	9	9	4.4	66	0.04054054054054054	0.9836065573770492	0.004738737271524043	0.5162338836687839	-0.09999999998293338	0.5000000000439647	0.06243546055287893	0.5974824841983597	0.6613823254756555	0.5382538249800938	0.9629629629629629	0.9629629629629629	0.0
1770	None	None	None	None	None	0	0	0	0	0	0	1.0	0	0	0	0	0	0	1.0	1	1	0.06666666666666667	1	0.0	0	0	0	0	0	0	0	0	0	0	0	0
1806	None	None	None	None	None	0.18181818181818182	2	0.375	9	0.6060606060606061	20	0.5555555555555556	0.45454545454545453	23	15	11	0	0	0.7777777777777778	7	9	2.3333333333333335	35	0.0	0.7692307692307693	0.1984840357024576	0.9999971939028672	0.1444061442634322	0.6528020596559165	0.0002581310487151702	0.5237012426228969	0.8622880701122281	0.9890491041247411	0	1.0	0.0
4131	None	None	None	None	None	0	0	0.1875	9	0.7681159420289855	53	0.8765432098765432	0.10144927536231885	13	7	57	2	0	1.0	9	9	4.733333333333333	71	0.017857142857142856	0.8709677419354839	-0.0440370739949913	0.5422323378182157	8.61750990197681e-06	0.5003521797960581	4.4860930223369065e-16	0.5000000000000043	0.551714715445253	0.5142246212732452	0.9230769230769231	1.0	0.0
1344	None	None	None	None	None	1.0	1	1.0	4	0.0	0	0.5555555555555556	0	4	0	0	0	0	1.0	3	3	0.3333333333333333	5	0.0	1.0	0	0	0	0	0	0	0	0	0	0	0
7171	0.008056331463049383	0.007839823931452721	0.007094472036968747	0.995701215679685	None	0	0	0.5	7	0.3684210526315789	7	0.3333333333333333	0	1	0	19	0	0	0.7777777777777778	9	7	1.4	21	0.0	0.1111111111111111	0	0	0	0	0	0	0	0	0	0	0
1718	None	None	None	None	None	1.0	1	1.0	4	0.0	0	0.5555555555555556	0	0	0	4	0	0	1.0	3	3	0.3333333333333333	5	0.0	1.0	0	0	0	0	0	0	0	0	0	0	0
5430	0.010959708418025705	0.004316660643843271	0.0023861681564238497	0.9940823524695367	None	0.2	1	0.3333333333333333	4	0.8	12	0.20987654320987653	0.8	16	12	0	0	0	1.0	9	9	1.1333333333333333	17	0.0	1.0	0.09786073241022326	0.5359532145171388	0.09396351243359782	0.5803545723526128	-0.09998447803817327	0.5003133427775117	0.7108312450131865	0.5390489826268124	0	1.0	0.0
3319	4.136667184429215e-09	3.730238917710397e-09	1.3114152342870418e-09	0.9999986600879065	None	0.2	1	0.3333333333333333	4	0.8	12	0.20987654320987653	0.8	16	12	0	0	0	1.0	9	9	1.1333333333333333	17	0.0	1.0	2.871641336396488e-15	0.5000000000005358	0.09906333517961065	0.5446325942086097	7.503729412181403e-05	0.5001315261333534	0.6146200155978849	0.514956616073146	0	0	0.0
4602	5.565975860656596e-06	3.101739199081329e-07	-3.1010001526556283e-07	0.9999065990595991	None	0	0	1.0	2	0.0	0	0.75	0	2	0	0	1	0	1.0	2	2	0.2	3	0.5	0	0	0	0	0	0	0	0	0	0	0	0
3084	1.2964883659386205e-05	4.821842114706543e-06	-1.51810092474405e-06	0.9949859411882542	None	0	0	0.15384615384615385	4	0.8378378378378378	31	0.6190476190476191	0	0	0	38	8	0	0.7777777777777778	7	9	2.6	39	0.1	0.6470588235294118	0	0	0	0	0	0	0	0	0	0	0
418	None	None	None	None	None	0	0	0	0	0	0	1.0	0	0	0	0	0	0	1.0	1	1	0.06666666666666667	1	0.0	0	0	0	0	0	0	0	0	0	0	0	0
410	None	None	None	None	None	0	0	0	0	0	0	1.0	0	0	0	0	4	0	1.0	1	1	0.06666666666666667	1	1.0	0	0	0	0	0	0	0	0	0	0	0	0
4582	None	None	None	None	None	0.2727272727272727	3	0.375	9	0.6176470588235294	21	0.5	0.20588235294117646	15	7	20	10	0	0.8888888888888888	8	9	2.4	36	0.2777777777777778	0.5517241379310345	0.010538157998740395	0.646783289583614	0.00015021570338221853	0.5347934713308149	1.613232478138246e-15	0.5000000000002055	0.579018347800066	0.5617111458877271	0.13333333333333333	0.2	0.0
1514	None	None	None	None	None	0.3333333333333333	1	0.4444444444444444	4	0.7272727272727273	8	0.2708333333333333	0.7272727272727273	12	8	0	0	0	0.75	8	6	0.8666666666666667	13	0.0	0.8571428571428571	2.2393127313889144e-05	0.5000674768242455	0.039833273107637415	0.6300964176935436	0.06237836307909197	0.5653317206179487	0.5927073351387083	0.565924770353692	0	1.0	0.0
3990	0.0	0.0	0.0	0.9999999999999998	None	0	0	0	0	0	0	1.0	0	0	0	0	4	0	1.0	1	1	0.06666666666666667	1	1.0	0	0	0	0	0	0	0	0	0	0	0	0
3495	0.002753242819719259	0.0002237798630093667	-7.020603586709219e-05	0.9952533858298946	None	0.25	2	0.3888888888888889	7	0.68	17	0.3333333333333333	0.64	22	16	4	5	0	1.0	9	9	1.8	27	0.8333333333333334	0.6666666666666666	-0.0035373480311042065	0.6699397649095598	6.819901245754668e-20	0.5000000072622438	-0.10378020560507091	0.6032377917315531	0.6213068499608898	0.592818440061558	1.0	0.9090909090909091	0.0
3107	None	None	None	None	None	0	0	0.36363636363636365	8	0.5483870967741935	17	0.673469387755102	0.25806451612903225	14	8	18	9	0	1.0	7	7	2.2	33	0.2647058823529412	0.5925925925925926	0.09843432152379343	0.5143025625350792	3.592289434063886e-23	0.5000000000000029	0.14559946296650167	0.6276874785144648	0.6472330149498595	0.5481449248732322	0.9285714285714286	0.9285714285714286	0.0
5046	0.0	0.0	0.0	0.9999999999999998	None	0	0	0	0	0	0	1.0	0	0	0	0	4	0	1.0	1	1	0.06666666666666667	1	1.0	0	0	0	0	0	0	0	0	0	0	0	0
3630	0.008396846964164465	0.0028511316365331316	0.002260538608680477	0.9894776319244425	None	0.25	1	0.36363636363636365	4	0.6428571428571429	9	0.6666666666666666	0.5714285714285714	12	8	3	2	0	0.375	3	8	1.0666666666666667	16	0.3333333333333333	0.7692307692307693	0.09301635718475483	0.5117205644963667	0.0001143968165274242	0.502930808448948	-0.09994877633975734	0.5001759524562963	0.687414239506226	0.5049430077743389	1.0	1.0	0.0
5060	0.0	0.0	0.0	1.0	None	0	0	0	0	0	0	1.0	0	0	0	0	0	0	1.0	1	1	0.06666666666666667	1	0.0	0	0	0	0	0	0	0	0	0	0	0	0
2571	1.1659682257936729e-07	9.140100066840014e-08	5.797208364270799e-08	0.9999726738378325	None	0	0	0.0625	3	0.9428571428571428	66	0.8888888888888888	0	0	0	71	3	0	1.0	9	9	4.8	72	0.02054794520547945	0.9375	0	0	0	0	0	0	0	0	0	0	0
2996	0.0	0.0	0.0	1.0	None	0	0	0	0	0	0	1.0	0	0	0	0	0	0	1.0	1	1	0.06666666666666667	1	0.0	0	0	0	0	0	0	0	0	0	0	0	0
4258	1.3265929653836602e-08	1.2930889894049542e-08	7.624770973763879e-10	0.9999985531723466	None	0.25	1	0.36363636363636365	4	0.7857142857142857	11	0.2222222222222222	0.7857142857142857	15	11	0	0	0	0.8888888888888888	8	9	1.0666666666666667	16	0.0	1.0	0.09950549372157624	0.5037664785890708	-0.09776432919311948	0.5286718433856904	1.5794725024778758e-12	0.5000000025495992	0.6908257600340332	0.5108216048467495	0	1.0	0.0
5875	1.878538095466873e-05	2.6538420076559833e-06	2.651239336539295e-06	0.9948356676722835	None	0	0	0.4444444444444444	8	0.44	11	0.675	0	2	0	24	10	0	0.625	8	5	1.8	27	0.2	0.45454545454545453	0	0	0	0	0	0	0	0	0	0	0
3143	None	None	None	None	None	0	0	0.25	11	0.7142857142857143	45	0.8024691358024691	0.3333333333333333	31	21	33	0	0	1.0	9	9	4.333333333333333	65	0.0	0.7142857142857143	-0.10535155483405496	0.76635763326459	-0.09999999871106759	0.5002499896674875	-0.012173973983870968	0.6604844602674644	0.6263357160260777	0.6497871482670629	0	0	0.0
3628	0.0018723214831143288	0.0007708511654270987	-0.0005897316906223257	0.9976781331044748	None	0.25	1	0.36363636363636365	4	0.7857142857142857	11	0.2222222222222222	0.7857142857142857	15	11	0	0	0	0.8888888888888888	8	9	1.0666666666666667	16	0.0	1.0	0.07216117271212535	0.5340943183542464	-0.09998808431334627	0.5001857350996668	0.08096816391682621	0.5078091260219072	0.6992772499268467	0.5140439067604559	0	1.0	0.0
1678	None	None	None	None	None	0	0	0.3333333333333333	2	0.6666666666666666	4	0.4444444444444444	0.3333333333333333	3	2	4	2	0	0.5	3	6	0.5333333333333333	8	0.18181818181818182	0	0.02924185837247261	0.5125853538168353	0.00012119955013581404	0.5001673117055003	5.728729862093509e-08	0.500001630174085	0.5343365015455799	0.504252215678345	1.0	1.0	0.0
5040	0.005540921384947388	0.0017020148477680107	0.0011138705659653081	0.9954846732314596	None	0	0	0.4	2	0.8	4	0.4666666666666667	0.8	6	4	0	1	0	0.6	3	5	0.4666666666666667	7	0.5	0	0.09996498506984944	0.5000720515833826	0.2103724162373603	0.6127767230674996	-0.09983692282045208	0.5010243658882776	0.7832499655468123	0.5385388108809324	1.0	1.0	0.0
6147	0.0023835579171917814	0.0003753157513078772	0.00037530587276475395	0.995619396772114	None	0	0	0.375	3	0.7	7	0.6	0.6	9	6	2	0	0	0.8	4	5	0.8	12	0.0	0.2857142857142857	-0.03203892208699673	0.632885937993263	1.4071942104772956e-05	0.5001018253941544	0.12702232469914568	0.5384022001123598	0.6688373654024995	0.5579827020490967	0	0.5555555555555556	0.0
6425	None	None	None	None	None	0.04	1	0.40384615384615385	21	0.5	38	0.9629629629629629	0.39473684210526316	47	30	30	0	0	1.0	9	9	5.2	78	0.0	0.9565217391304348	-0.09999999955748096	0.5000056388083429	4.778157803697795e-06	0.5092058480973254	0.09999055966834233	0.5000155061290074	0.6934839638487422	0.5030759723536566	0	1.0	0.0
5161	0.00016964950299105553	8.888312371620117e-07	-5.359057114239079e-07	0.9999898922465476	None	0	0	0.42857142857142855	3	0.75	6	0.3333333333333333	0.75	9	6	0	1	0	0.8333333333333334	5	6	0.6666666666666666	10	1.0	0.4	0.09331321661387423	0.5340385477260208	9.013230223098532e-15	0.5000000000006917	-0.09999983331070167	0.5000013021419217	0.687692845571202	0.5113622370188786	0.8888888888888888	1.0	0.0
3841	0.0035701367698733194	0.001013432997642457	0.0010129487074877785	0.9954902170307446	None	0.05555555555555555	1	0.358974358974359	14	0.5535714285714286	31	0.7160493827160493	0.32142857142857145	28	18	29	6	0	1.0	9	9	3.8666666666666667	58	0.11538461538461539	0.6792452830188679	-0.09999976587923902	0.500006063989051	-0.09999990899190582	0.5000031432333915	-0.07465631666530242	0.6015092198672148	0.5298298513445145	0.5342624145043066	0.9642857142857143	1.0	0.3566838358390528
1744	None	None	None	None	None	0	0	0.25	1	1.0	3	1.0	1.0	4	3	0	3	0	0.2	1	5	0.3333333333333333	5	1.0	0	0.0001233349755585549	0.5001180243692618	0.03277703545557915	0.5479256645580365	0.07177665427332142	0.5720130737260133	0.5742246791684399	0.5401495621231723	1.0	1.0	0.0
3633	0.0025427720452164417	0.00015761621969401275	1.6307299059085503e-06	0.9975081218724943	None	0.5	1	0.5714285714285714	4	0.625	5	0.35714285714285715	0.625	9	5	0	0	0	0.5714285714285714	4	7	0.6666666666666666	10	0.0	0.6666666666666666	-0.056044039326913854	0.5157826046604459	0.18198528897970068	0.5388561270388477	0.5831235525843319	0.6586358310858113	0.9359891099248511	0.5724947384320785	0	1.0	0.0
2165	None	None	None	None	None	0	0	1.0	2	0.0	0	1.0	0	1	0	1	0	0	0.3333333333333333	3	1	0.2	3	0.0	1.0	0	0	0	0	0	0	0	0	0	0	0
2546	None	None	None	None	None	0.25	1	0.45454545454545453	5	0.6428571428571429	9	0.4444444444444444	0.5714285714285714	13	8	2	2	0	1.0	6	6	1.0666666666666667	16	0.6666666666666666	0.4	9.232680422675674e-07	0.5694511019534297	-0.09471497638157993	0.5444025042119754	0.11017097103647819	0.5540768558417787	0.7064288035273721	0.5560013781384063	1.0	1.0	0.0
1125	None	None	None	None	None	0.09523809523809523	2	0.3111111111111111	14	0.6461538461538462	42	0.8271604938271605	0.3230769230769231	33	21	33	1	0	1.0	9	9	4.466666666666667	67	0.017241379310344827	0.896551724137931	-0.010656054117192759	0.6664708228591327	0.005158150674418382	0.5406330036196247	0.008083637204292966	0.5604266175224366	0.5818120738648747	0.5904961866685401	0.0	0.09090909090909091	0.0
1654	None	None	None	None	None	0	0	0.25	1	1.0	3	1.0	0	0	0	4	6	0	0.2	1	5	0.3333333333333333	5	0.5	0	0	0	0	0	0	0	0	0	0	0	0
1552	None	None	None	None	None	0	0	0	0	0	0	1.0	0	0	0	0	0	0	1.0	1	1	0.06666666666666667	1	0.0	0	0	0	0	0	0	0	0	0	0	0	0
5806	0.0	0.0	0.0	1.0	None	0	0	0	0	0	0	1.0	0	0	0	0	0	0	1.0	1	1	0.06666666666666667	1	0.0	0	0	0	0	0	0	0	0	0	0	0	0
6306	0.005485267040967364	0.0003843308939484658	-0.00037824931618275624	0.9913241129382163	None	0.25	1	0.36363636363636365	4	0.7857142857142857	11	0.2222222222222222	0.7857142857142857	15	11	0	0	0	0.8888888888888888	9	8	1.0666666666666667	16	0.0	1.0	0.0001326797590015867	0.5647923184315334	0.01862936720701103	0.6699099154706548	-0.09998675310187108	0.5007373983390392	0.6478085264928524	0.5802469746273808	0	1.0	0.0
2856	0.0	0.0	0.0	1.0	None	0	0	0	0	0	0	1.0	0	0	0	0	0	0	1.0	1	1	0.06666666666666667	1	0.0	0	0	0	0	0	0	0	0	0	0	0	0
6681	0.007749087576611024	0.008071723179547775	0.007347713286526537	0.9956525547238426	None	0	0	0.5	7	0.3684210526315789	7	0.3333333333333333	0	1	0	19	0	0	0.7777777777777778	9	7	1.4	21	0.0	0.1111111111111111	0	0	0	0	0	0	0	0	0	0	0
4112	0.0004575717691997374	2.4417129612071086e-06	-4.3453994821328596e-07	0.999999974301599	None	0.2	1	0.3333333333333333	4	0.8	12	0.20987654320987653	0.8	16	12	0	0	0	1.0	9	9	1.1333333333333333	17	0.0	1.0	-0.017744150825114473	0.6845569067611982	0.15087184631374115	0.5227941889107974	0.43337212323511753	0.6483330414742379	0.8519346256092307	0.6207150782127787	0	1.0	0.0
4549	0.0	0.0	0.0	1.0	None	0	0	0	0	0	0	1.0	0	0	0	0	0	0	1.0	1	1	0.06666666666666667	1	0.0	0	0	0	0	0	0	0	0	0	0	0	0
2947	0.0002593908114113655	1.4739808490875887e-05	-2.689338136209549e-07	0.9997944486955376	None	0	0	0.4	2	0.8	4	0.4666666666666667	0.8	6	4	0	2	0	0.6	5	3	0.4666666666666667	7	1.0	0	0.043939535747576745	0.5573128924594439	0.27775390770957525	0.6752146385795366	-0.039312287577502596	0.6556149680051927	0.7798158447292184	0.630721745569378	1.0	1.0	0.13907206516447201
6747	0.00805551949603539	0.007998070155652367	0.007348502219048158	0.9955851535353479	None	0	0	0.5	7	0.3684210526315789	7	0.3333333333333333	0	1	0	19	0	0	0.7777777777777778	9	7	1.4	21	0.0	0.1111111111111111	0	0	0	0	0	0	0	0	0	0	0
887	None	None	None	None	None	0	0	0	0	0	0	1.0	0	0	0	0	0	0	1.0	1	1	0.06666666666666667	1	0.0	0	0	0	0	0	0	0	0	0	0	0	0
2228	None	None	None	None	None	0	0	1.0	2	0.0	0	0.75	0	2	0	0	0	0	1.0	2	2	0.2	3	0.0	0	0	0	0	0	0	0	0	0	0	0	0
3579	1.0661482567311995e-06	5.1970835708950245e-08	-3.4488133503138415e-08	0.9999857783346227	None	0	0	0.3333333333333333	2	0.8571428571428571	6	0.36	0.8571428571428571	8	6	0	0	0	1.0	5	5	0.6	9	0.0	0	0.09991330533912231	0.5000922671751282	0.00021045273224148836	0.5030248200515705	0.00024068661184735354	0.5007608159810941	0.6153588046995556	0.5012926440193589	0	1.0	0.0
499	None	None	None	None	None	0	0	0.22580645161290322	7	0.7272727272727273	32	0.5679012345679012	0.11363636363636363	9	5	36	0	0	1.0	9	9	3.066666666666667	46	0.0	0.6190476190476191	0.05802686083551965	0.5511327804116212	6.344810666471632e-12	0.5000004535676388	0.02607992577530136	0.5686605135323036	0.5688602529725237	0.5400505633175116	0	0	0.0
6676	1.605541938901355e-05	1.5847556036373973e-05	2.919375944449861e-06	0.9955675319654261	None	0	0	0.34285714285714286	12	0.6	30	0.6419753086419753	0.58	41	29	10	0	0	1.0	9	9	3.466666666666667	52	0.0	0.7441860465116279	-0.05760838104841095	0.6662294178551419	0.000178752121713255	0.5238044147433649	1.7964559186303694e-07	0.50000277808109	0.5943214275159089	0.5651672764442621	0	1.0	0.0
2305	None	None	None	None	None	0	0	0.5	2	0.6666666666666666	2	1.0	0.6666666666666666	4	2	0	2	0	0.2	5	1	0.3333333333333333	5	1.0	1.0	0.011726832712095176	0.5856079740978523	-0.027371097140744215	0.5907134167842378	0.042660507985032445	0.5075201226395513	0.5963441173171302	0.5615886682277752	1.0	1.0	0.0
1638	None	None	None	None	None	0.25	1	0.36363636363636365	4	0.7857142857142857	11	0.2222222222222222	0.7857142857142857	15	11	0	0	0	0.8888888888888888	9	8	1.0666666666666667	16	0.0	1.0	-0.06378142761873537	0.6731602268494341	0.04520114608363889	0.6628157105151604	0.06412243201497225	0.5334018228109798	0.6677797908963881	0.6249773730666718	0	1.0	0.0
7333	0.0019121524497963634	0.00019714289707346982	0.0001883013631260881	0.9980026096059366	None	0	0	0.6	3	0.6	3	0.4666666666666667	0.6	6	3	0	0	0	0.6	3	5	0.4666666666666667	7	0.0	1.0	0.08377031262946033	0.5647420719137278	2.0712588679514835e-06	0.5000053780461161	0.09930077462977813	0.5038603000770271	0.6074813582987459	0.5229749217288637	0	1.0	0.0
4105	1.1766986263341396e-05	5.617092296840923e-08	-5.401973589752101e-08	0.9999855570600539	None	0	0	0.2571428571428571	9	0.68	34	0.6419753086419753	0	3	0	48	11	0	1.0	9	9	3.466666666666667	52	0.1134020618556701	0.851063829787234	0	0	0	0	0	0	0	0	0	0	0
6903	7.847079794541243e-09	7.521719905263426e-09	-1.1163898096112362e-10	0.9999993912145458	None	0	0	1.0	1	0	0	1.0	0	1	0	0	0	0	0.5	2	1	0.13333333333333333	2	0.0	0	0	0	0	0	0	0	0	0	0	0	0
2513	None	None	None	None	None	0.2	1	0.3333333333333333	4	0.8	12	0.20987654320987653	0.8	16	12	0	0	0	1.0	9	9	1.1333333333333333	17	0.0	1.0	-0.06607893592337757	0.6388403313689393	0.1522002846252548	0.5469019027776468	7.902762784127648e-27	0.5	0.713258094494225	0.5628733631492044	0	1.0	0.0
5690	None	None	None	None	None	0	0	0.3269230769230769	17	0.6052631578947368	46	0.9629629629629629	0.42105263157894735	47	32	30	0	0	1.0	9	9	5.2	78	0.0	0.9714285714285714	-0.09638205429707075	0.5104347887307661	2.134438590532066e-06	0.5002150473389696	7.902762784127648e-27	0.5	0.6116856386260129	0.5035503907930157	0	0.19148936170212766	0.0
2102	None	None	None	None	None	0.25	1	0.4	4	0.7692307692307693	10	0.234375	0.7692307692307693	14	10	0	0	0	1.0	8	8	1.0	15	0.0	0.8571428571428571	0.23227179004117787	0.5752325754912117	-0.09838036677146278	0.520809951295257	-0.003039635316454933	0.6693549699598782	0.7948533561454938	0.5899914186735845	0	1.0	0.0
3946	0.0	0.0	0.0	1.0	None	0	0	0	0	0	0	1.0	0	0	0	0	0	0	1.0	1	1	0.06666666666666667	1	0.0	0	0	0	0	0	0	0	0	0	0	0	0
2550	None	None	None	None	None	0	0	0.6666666666666666	2	0.5	1	0.6666666666666666	0.5	3	1	0	2	0	0.6666666666666666	3	2	0.26666666666666666	4	1.0	0	0.09491817312031965	0.5119731321624823	0.06774979740722711	0.552115921175324	-0.09664581303482303	0.5360763959287468	0.6834457800367576	0.5334235857051453	1.0	1.0	0.0
3626	0.0014631938244115332	0.00011865804988468711	-3.723975854808593e-05	0.9958896473773747	None	0	0	0.2647058823529412	9	0.673469387755102	33	0.7083333333333334	0.02040816326530612	7	1	43	5	0	0.8888888888888888	9	8	3.4	51	0.05952380952380952	0.8695652173913043	-0.09999967384560865	0.500000856452488	0.0007027603353655942	0.5737038508062967	-0.07597250059046792	0.5554740761262852	0.6137512193327184	0.5432082935238937	1.0	1.0	0.0
1937	None	None	None	None	None	0	0	0.2	4	0.8148148148148148	22	0.8285714285714286	0.037037037037037035	4	1	24	4	0	0.7142857142857143	5	7	1.9333333333333333	29	0.08163265306122448	0.5	0.019015086977780732	0.5387682418665187	0.06398983697199302	0.5731352951237971	0.08077354255748843	0.616886745144547	0.5988015531698224	0.5765918677822568	1.0	1.0	0.0
2037	None	None	None	None	None	0	0	0.5	1	1.0	1	0.75	0	0	0	2	0	0	1.0	2	2	0.2	3	0.0	0	0	0	0	0	0	0	0	0	0	0	0
4272	None	None	None	None	None	0.09523809523809523	2	0.18181818181818182	8	0.8095238095238095	51	0.8024691358024691	0.12698412698412698	14	8	50	2	0	1.0	9	9	4.333333333333333	65	0.02040816326530612	0.8421052631578947	-0.09999100855102308	0.5002814445894547	0.12539483739569787	0.5744654763969064	-0.09999999999970868	0.5000000000013	0.7431691614182048	0.525080574382307	0.8571428571428572	0.9285714285714286	0.0
7296	0.007792252805425743	0.008084560478295002	0.007339263171433365	0.9956745861091014	None	0	0	0.5	7	0.3684210526315789	7	0.3333333333333333	0	1	0	19	0	0	0.7777777777777778	9	7	1.4	21	0.0	0.1111111111111111	0	0	0	0	0	0	0	0	0	0	0
459	None	None	None	None	None	0.2	1	0.3333333333333333	4	0.8	12	0.20987654320987653	0.8	16	12	0	0	0	1.0	9	9	1.1333333333333333	17	0.0	1.0	-0.07788278657101957	0.663537739146198	0.12322567125251152	0.6442847416321345	2.0333745796780405e-22	0.5000014866230397	0.6729888425716751	0.6045289471874944	0	1.0	0.0
705	None	None	None	None	None	0.2	1	0.3333333333333333	4	0.8	12	0.20987654320987653	0.8	16	12	0	0	0	1.0	9	9	1.1333333333333333	17	0.0	1.0	-0.15774418422491882	0.9609645686221493	0.028111052483417998	0.6538151353579753	-0.15873059697827246	0.6338838110100715	0.7484624580080855	0.811952129113808	0	1.0	0.0
6888	None	None	None	None	None	0.13333333333333333	2	0.34375	11	0.6222222222222222	28	0.5802469135802469	0.6	38	27	8	0	0	1.0	9	9	3.1333333333333333	47	0.0	0.631578947368421	0.04713968894038244	0.5350444997389733	0.0007359938166500029	0.5506038147153737	1.1458835547490508e-19	0.5000000000000047	0.5543646793099067	0.5285953346942885	0	1.0	0.0
4990	0.007746923022157388	0.008191690638215102	0.007550393394652699	0.9955632924424667	None	0	0	0.5	7	0.3684210526315789	7	0.3333333333333333	0	1	0	19	0	0	0.7777777777777778	9	7	1.4	21	0.0	0.1111111111111111	0	0	0	0	0	0	0	0	0	0	0
290	None	None	None	None	None	0	0	0	0	0	0	1.0	0	0	0	0	0	0	1.0	1	1	0.06666666666666667	1	0.0	0	0	0	0	0	0	0	0	0	0	0	0
3483	0.006000846210871167	0.00085510237842092	-0.00045945167861470435	0.9874826753939422	None	0.2	1	0.3333333333333333	4	0.8	12	0.20987654320987653	0.8	16	12	0	0	0	1.0	9	9	1.1333333333333333	17	0.0	1.0	6.5285615228558425e-06	0.5001499251462654	0.02573684698048597	0.5862594919124183	0.3342689902372565	0.7106448379882615	0.8177139737516401	0.6024970418132465	0	1.0	0.0
2520	None	None	None	None	None	0	0	0.36363636363636365	12	0.574468085106383	27	0.6049382716049383	0.3617021276595745	27	17	21	4	0	1.0	9	9	3.2666666666666666	49	0.1111111111111111	0.85	-0.0016503876957089762	0.6802468423378663	0.0994363040979832	0.5010566943758562	6.979240775119811e-16	0.5000003411467099	0.6158545910582017	0.5629258013138647	1.0	0.9629629629629629	0.0
7514	0.008023391180446243	0.008159170099206874	0.007459163902552723	0.9956205235136519	None	0	0	0.5	7	0.3684210526315789	7	0.3333333333333333	0	1	0	19	0	0	0.7777777777777778	9	7	1.4	21	0.0	0.1111111111111111	0	0	0	0	0	0	0	0	0	0	0
651	None	None	None	None	None	0	0	0	0	0	0	1.0	0	0	0	0	0	0	1.0	1	1	0.06666666666666667	1	0.0	0	0	0	0	0	0	0	0	0	0	0	0
1376	None	None	None	None	None	0.5	1	0.5714285714285714	4	0.625	5	0.3333333333333333	0.625	9	5	0	0	0	0.8333333333333334	6	5	0.6666666666666666	10	0.0	0.5	0.03222445574438006	0.5567019548627415	0.0023746373577555055	0.5420642263919877	-0.09954590199701709	0.5005766029536117	0.6367142296492669	0.533180301783915	0	1.0	0.0
386	None	None	None	None	None	0	0	0.42857142857142855	3	0.75	6	0.3333333333333333	0.75	9	6	0	1	0	0.8333333333333334	5	6	0.6666666666666666	10	1.0	0.4	0.1258835176825369	0.9994511183286374	0.044235155515770494	0.6498347559779765	0.09240545786829552	0.5291604771442293	0.8589064223047773	0.9397657021388008	1.0	1.0	0.0
1451	None	None	None	None	None	0	0	0.20833333333333334	10	0.7571428571428571	53	0.8888888888888888	0.15714285714285714	19	11	52	0	0	1.0	9	9	4.8	72	0.0	0.8571428571428571	0.0999972038154039	0.5000107268689569	0.040932215387842724	0.5886960507998509	0.0999432820692818	0.5001665617401504	0.569107851171542	0.5299048219240086	0	0.05263157894736842	0.0
1295	None	None	None	None	None	0	0	0.3333333333333333	3	0.8181818181818182	9	0.28888888888888886	0.8181818181818182	12	9	0	0	0	0.5555555555555556	9	5	0.8666666666666667	13	0.0	1.0	0.0966385406083216	0.5215696387383836	-0.09999800572415107	0.5000061893645099	0.0999997940242501	0.5000019284306988	0.7180857853673884	0.5071965536019113	0	0.5833333333333334	0.0
1378	None	None	None	None	None	0	0	0	0	0	0	1.0	0	0	0	0	4	0	1.0	1	1	0.06666666666666667	1	1.0	0	0	0	0	0	0	0	0	0	0	0	0
7035	0.0017962617253087113	0.00010234523628780739	-0.00010112177171966903	0.9956662613301119	None	0.25	1	0.4	4	0.7692307692307693	10	0.23809523809523808	0.7692307692307693	14	10	0	0	0	0.7777777777777778	7	9	1.0	15	0.0	1.0	0.009609684461764967	0.5949350058727779	0.00010635243787552492	0.5006611823559073	0.06362981043777477	0.5253621165362545	0.5781815242768967	0.5406256579539619	0	1.0	0.0
992	None	None	None	None	None	0	0	0.5	2	0.75	3	0.6	0.75	5	3	0	0	0	0.4	5	2	0.4	6	0.0	0	4.713867729216182e-20	0.5000000000000088	0.1991227413088035	0.5350182210248132	-0.09999995543594166	0.5000003989780775	0.7761400045593598	0.5116898843845146	0	1.0	0.0
5247	None	None	None	None	None	0	0	0.5	6	0.4375	7	0.42857142857142855	0.3125	11	5	6	4	0	0.8571428571428571	6	7	1.2	18	0.4	0.5714285714285714	5.185782973240233e-05	0.5090122846050091	0.0022134477792046057	0.5011399827199582	0.0002058408360171343	0.5007228598618554	0.5029816301113265	0.5036253050828349	1.0	1.0	0.0
3329	None	None	None	None	None	0.04	1	0.09615384615384616	5	0.9066666666666666	68	0.9506172839506173	0.2	17	15	59	2	0	1.0	9	9	5.133333333333334	77	0.016666666666666666	0.9855072463768116	0.0932288285372489	0.9999987048539897	-0.30510211531438897	1.0	1.0776308969837297e-09	0.5000055990643001	0.8792531935702479	1.0	1.0	1.0	0.0
813	None	None	None	None	None	0.25	1	0.4	4	0.75	9	0.25925925925925924	0.75	13	9	0	0	0	0.6666666666666666	9	6	0.9333333333333333	14	0.0	1.0	-0.1931895248626084	0.9806208468840597	0.1137754681335011	0.6554196888398184	0.03152715478946603	0.5783325532488041	0.8200379505232923	0.8358437379730747	0	0.6923076923076923	0.0
4196	0.0013945011730165048	0.0003911664694243223	0.0003770416800941409	0.9974120997922843	None	0.2	1	0.3333333333333333	4	0.8	12	0.20987654320987653	0.8	16	12	0	0	0	1.0	9	9	1.1333333333333333	17	0.0	1.0	0.09907648042067844	0.5041013557268315	0.1818986799019811	0.5975635256450819	-0.013371643102744283	0.663446878202547	0.6965047885698078	0.5898811238795988	0	0.9375	0.0
6636	1.66800003357826e-07	1.5974200970706171e-07	-3.6785834937331036e-08	0.9999762692771154	None	0	0	0.21153846153846154	11	0.7333333333333333	55	0.9506172839506173	0.12	18	9	58	0	0	1.0	9	9	5.133333333333334	77	0.0	0.9411764705882353	-0.008793091241309559	0.635724314272584	0.0024060078189779783	0.505088583299574	1.2097989103503372e-16	0.5000000000000027	0.5557119976419344	0.5479529172279172	0	0.9444444444444444	0.0
5116	0.0009833796916088738	0.0003940151445834884	-0.0003836342811455421	0.9994907154929272	None	0.2	1	0.3333333333333333	4	0.8	12	0.20987654320987653	0.8	16	12	0	0	0	1.0	9	9	1.1333333333333333	17	0.0	1.0	0.024932052886225138	0.5024544104578359	-0.029885221645013803	0.5176287439808724	-0.09999629227013636	0.500062055617979	0.6254092524646352	0.5067171091697416	0	1.0	0.0
4631	0.001019696768010149	7.329698478438433e-05	7.289385593081503e-05	0.9988239159557144	None	0.2	1	0.3333333333333333	4	0.8	12	0.20987654320987653	0.8	16	12	0	0	0	1.0	9	9	1.1333333333333333	17	0.0	1.0	0.09999999392931813	0.5000000065743252	-0.09980553457559972	0.5009814571010529	-0.0378334396735769	0.5118606802413207	0.6971302886062918	0.5042813522287886	0	1.0	0.0
2604	0.0002028886543420887	5.32889432419524e-05	-4.508682950760319e-05	0.9999956393596007	None	0	0	0.5	2	0.75	3	0.6	0.75	5	3	0	0	0	0.4	2	5	0.4	6	0.0	0	0.03919813222546376	0.6530965135793964	0.07657437511135112	0.5207640888782672	0.5453822976969753	0.529033983867081	0.9164355493628447	0.5688963562082635	0	1.0	0.0
2845	8.551550540466338e-07	1.1299893281286441e-08	-4.973193770897674e-09	0.999996541481934	None	0	0	1.0	2	0.0	0	0.75	0	2	0	0	1	0	1.0	2	2	0.2	3	0.5	0	0	0	0	0	0	0	0	0	0	0	0
167	None	None	None	None	None	0	0	0.3333333333333333	1	1.0	2	1.0	1.0	3	2	0	3	0	0.25	4	1	0.26666666666666666	4	1.0	0	9.924730365820021e-17	0.5000000000000453	0.09283994023969236	0.5195593163055208	0.06941897387955338	0.5756661451753521	0.5972979722452229	0.5318970034367893	1.0	1.0	0.0
6126	8.265118678722763e-08	6.944543267361901e-08	-4.88291378367668e-08	0.9999798804821863	None	0	0	0.3333333333333333	2	0.8571428571428571	6	0.5	0	0	0	8	10	0	0.5	6	3	0.6	9	0.5	0	0	0	0	0	0	0	0	0	0	0	0
4524	5.3421183089917995e-09	5.472197978992092e-09	3.897696411508934e-09	0.9999998041455004	None	1.0	1	1.0	4	0.0	0	0.5555555555555556	0	0	0	4	8	0	1.0	3	3	0.3333333333333333	5	0.6666666666666666	1.0	0	0	0	0	0	0	0	0	0	0	0
2021	None	None	None	None	None	0.125	2	0.4117647058823529	14	0.5416666666666666	26	0.6172839506172839	0.3958333333333333	32	19	17	0	0	1.0	9	9	3.3333333333333335	50	0.0	0.8292682926829268	-0.02618883458981744	0.6718955552532004	0.005331606410692978	0.6611680934722773	0.06984743396140124	0.5907477063580467	0.6172348309388483	0.642012729337162	0	0.6875	0.0
3901	0.0	0.0	0.0	1.0	None	0	0	0	0	0	0	1.0	0	0	0	0	0	0	1.0	1	1	0.06666666666666667	1	0.0	0	0	0	0	0	0	0	0	0	0	0	0
48	None	None	None	None	None	0.2857142857142857	2	0.35294117647058826	6	0.7391304347826086	17	0.30864197530864196	0.7391304347826086	23	17	1	0	0	1.0	9	9	1.6666666666666667	25	0.0	1.0	0.09622653066878249	0.5460409983000208	-0.16358292399737578	0.8926852893311655	0.003050233762708296	0.5407885208082582	0.733666255175855	0.6947082993684099	0	0.391304347826087	0.0
4138	0.0	0.0	0.0	0.9999999999999998	None	0	0	0	0	0	0	1.0	0	0	0	0	4	0	1.0	1	1	0.06666666666666667	1	1.0	0	0	0	0	0	0	0	0	0	0	0	0
2652	0.003720087122303135	0.00022366935364901005	1.890613589324967e-05	0.993474570905783	None	0	0	0.2	6	0.7674418604651163	33	1.0	0.13953488372093023	11	6	33	4	0	0.5555555555555556	9	5	3.0	45	0.06153846153846154	1.0	0.18990624938575576	0.5219945101269224	-0.09999861593566582	0.500036105755623	-0.18085297482205986	0.9990604333681635	0.9816150735908179	0.9131282695993483	1.0	1.0	0.0
3422	0.0012600563297185824	0.0002963955660901107	0.00010046265123849477	0.9968123268011859	None	0.3333333333333333	1	0.5	4	0.6666666666666666	6	0.3055555555555556	0.6666666666666666	10	6	0	0	0	1.0	6	6	0.7333333333333333	11	0.0	0.4	-0.0994794735791124	0.5050896618446404	-0.030678419046325546	0.6575010072305124	0.07924557280137919	0.5540996749734338	0.6847726584369198	0.5736100139424758	0	1.0	0.0
3752	0.010826377494157859	0.007303846166015213	0.005083581610344598	0.995585368465524	None	0	0	0.5	3	0.7142857142857143	5	0.5625	0.7142857142857143	8	5	0	1	0	0.25	8	2	0.6	9	1.0	0.8571428571428571	0.0996394652354424	0.5022756104202784	8.60566400932715e-07	0.5000040972027279	-0.0999892607770542	0.500048284487389	0.6931637707526155	0.5007760019845353	1.0	1.0	0.0
5265	0.0021075752457638108	0.00041056669024083255	0.000349119564142089	0.9975395601492837	None	0.2	1	0.3333333333333333	4	0.8	12	0.20987654320987653	0.8	16	12	0	0	0	1.0	9	9	1.1333333333333333	17	0.0	1.0	0.04916874640476046	0.6708529724458765	4.089191965510083e-13	0.500004887548644	-0.09999999977782127	0.5000000017309195	0.6503669823426215	0.5590617288163369	0	1.0	0.0
1837	None	None	None	None	None	0	0	0	0	0	0	1.0	0	0	0	0	0	0	1.0	1	1	0.06666666666666667	1	0.0	0	0	0	0	0	0	0	0	0	0	0	0
5205	0.002890868844332979	0.0003936677446455914	-3.9114917657099186e-05	0.9941922858632944	None	0.125	1	0.3888888888888889	7	0.5416666666666666	13	0.4126984126984127	0.20833333333333334	9	5	16	12	0	0.7777777777777778	9	7	1.7333333333333334	26	0.375	0.08695652173913043	0.015934369362625583	0.6700583763333625	1.6803111780767752e-06	0.5001660093358994	0.1657507367681667	0.5059022854596906	0.6772333121163677	0.5607585414629215	1.0	1.0	0.09090909090909091
1930	None	None	None	None	None	0	0	0.3181818181818182	7	0.6774193548387096	21	0.6111111111111112	0.0967741935483871	8	3	24	1	0	0.6666666666666666	9	6	2.2	33	0.02127659574468085	0.5	0.09965445317280104	0.5282260497753091	0.08458593412225288	0.5221228331526108	0.16408674939012383	0.621437312472044	0.5855688318936869	0.5578421167816447	1.0	1.0	0.0
3374	None	None	None	None	None	0	0	0.36363636363636365	8	0.6	18	0.5079365079365079	0.5333333333333333	23	16	8	1	0	0.7777777777777778	7	9	2.1333333333333333	32	0.07692307692307693	0.5714285714285714	2.6738630582493407e-08	0.5001297553518435	0.031840715386163385	0.5823449720649815	0.7794119522148112	0.8268725696735046	0.9743479507355057	0.6529842791136343	0.782608695652174	0.9565217391304348	0.0
6196	0.0	0.0	0.0	0.9999999999999998	None	0	0	0	0	0	0	1.0	0	0	0	0	4	0	1.0	1	1	0.06666666666666667	1	1.0	0	0	0	0	0	0	0	0	0	0	0	0
2133	None	None	None	None	None	0.058823529411764705	1	0.3333333333333333	12	0.5961538461538461	31	0.8571428571428571	0.21153846153846154	21	11	32	0	0	0.7777777777777778	7	9	3.6	54	0.0	0.9361702127659575	0.01935736568955284	0.5418428239043601	0.00747034922626421	0.5351780568550237	0.006015243144817558	0.5515574622599378	0.5369617070892295	0.5428673554801945	0	1.0	0.0
195	None	None	None	None	None	0	0	0.3333333333333333	2	0.8571428571428571	6	0.36	0.8571428571428571	8	6	0	2	0	1.0	5	5	0.6	9	1.0	0	0.08922452208627368	0.5333569203582235	-0.07676570061501883	0.5514308178090631	-0.0393394892674366	0.655550346823363	0.6755659049804346	0.5812407652684841	0.5625	0.25	0.0
2566	0.0	0.0	0.0	0.9999999999999998	None	0	0	0	0	0	0	1.0	0	0	0	0	4	0	1.0	1	1	0.06666666666666667	1	1.0	0	0	0	0	0	0	0	0	0	0	0	0
5888	None	None	None	None	None	0	0	0.1111111111111111	6	0.8717948717948718	68	0.9876543209876543	0.07692307692307693	11	6	68	0	0	1.0	9	9	5.333333333333333	80	0.0	0.9859154929577465	0.09993145304036455	0.5001254137156257	0.0428787807437513	0.5357127167196705	0.09461866694389062	0.5438348035475017	0.564758231805044	0.5265904482975009	0	1.0	0.0
1987	None	None	None	None	None	0	0	0	0	0	0	1.0	0	0	0	0	4	0	1.0	1	1	0.06666666666666667	1	1.0	0	0	0	0	0	0	0	0	0	0	0	0
2609	0.0	0.0	0.0	0.9999999999999998	None	0	0	0	0	0	0	1.0	0	0	0	0	4	0	1.0	1	1	0.06666666666666667	1	1.0	0	0	0	0	0	0	0	0	0	0	0	0
4865	2.0403624345598522e-06	4.3278639965626805e-08	-4.313171342776816e-08	0.9999995126386968	None	0	0	1.0	1	0	0	1.0	0	1	0	0	3	0	0.5	2	1	0.13333333333333333	2	1.0	0	0	0	0	0	0	0	0	0	0	0	0
576	None	None	None	None	None	0	0	0.2682926829268293	11	0.6610169491525424	39	0.7530864197530864	0.13559322033898305	15	8	45	6	0	1.0	9	9	4.066666666666666	61	0.06896551724137931	0.8727272727272727	0.09982691116728491	0.5015794101638154	0.05261220876984736	0.5799336858086608	-0.053537571839919015	0.622779490720069	0.6546087095243516	0.5687436568332681	0.9666666666666667	0.8	0.0
6455	0.009139204761240746	0.005076637927022073	0.0022149233269579656	0.9967092359579266	None	0.25	1	0.4	4	0.75	9	0.25925925925925924	0.75	13	9	0	0	0	0.6666666666666666	6	9	0.9333333333333333	14	0.0	1.0	0.011184563154813204	0.5132403111920981	-0.0002684892560872093	0.5837945999656189	-0.09925698101362725	0.5213195966348227	0.6230613006420744	0.5396394781699514	0	1.0	0.0
1184	None	None	None	None	None	0.3333333333333333	2	0.42857142857142855	6	0.6842105263157895	13	0.25925925925925924	0.6842105263157895	19	13	1	0	0	1.0	9	9	1.4	21	0.0	0.8333333333333334	0.07174215278662624	0.6857941391349641	0.09433918370525993	0.5051013362567325	0.16303260872294592	0.6317151402707262	0.6246717643555048	0.6098874170889033	0	1.0	0.0
376	None	None	None	None	None	0	0	0.36363636363636365	4	0.5714285714285714	8	0.64	0	2	0	13	0	0	1.0	5	5	1.0666666666666667	16	0.0	0	0	0	0	0	0	0	0	0	0	0	0
1152	None	None	None	None	None	0	0	1.0	1	0	0	1.0	0	0	0	1	4	0	0.5	1	2	0.13333333333333333	2	0.6666666666666666	0	0	0	0	0	0	0	0	0	0	0	0
4669	0.0013546480409983516	3.947258714451314e-05	3.897137885696006e-05	0.9985217452332928	None	0.3333333333333333	1	0.5	4	0.7	7	0.2857142857142857	0.7	11	7	0	0	0	0.8571428571428571	7	6	0.8	12	0.0	0.6666666666666666	-0.05255364926920607	0.5255997239923491	0.08766735335114009	0.5771063798339453	0.09994102777380151	0.5042539619707952	0.6695788336699466	0.5358061631860618	0	1.0	0.0
1166	None	None	None	None	None	1.0	1	0.8	4	0.4	2	0.5833333333333334	0	0	0	6	7	0	0.75	4	3	0.4666666666666667	7	0.4375	0.6666666666666666	0	0	0	0	0	0	0	0	0	0	0
2458	None	None	None	None	None	0	0	0.3333333333333333	1	1.0	2	0.6666666666666666	0	0	0	3	8	0	0.6666666666666666	3	2	0.26666666666666666	4	0.8	0	0	0	0	0	0	0	0	0	0	0	0
7415	0.0	0.0	0.0	0.9999999999999998	None	0	0	0	0	0	0	1.0	0	0	0	0	4	0	1.0	1	1	0.06666666666666667	1	1.0	0	0	0	0	0	0	0	0	0	0	0	0
1484	None	None	None	None	None	0.19230769230769232	5	0.3333333333333333	18	0.6455696202531646	51	1.0	0.6329113924050633	68	50	12	0	0	1.0	9	9	5.4	81	0.0	1.0	0.008064405596344928	0.6627832330266665	0.09839328040700468	0.6612199720831137	-0.0997633607797806	0.5034716271909829	0.7038355293021583	0.6113003432047182	0	0.9852941176470589	0.0
6065	0.0016885695504834078	0.00035931397721795157	0.00012603355898689752	0.9973608113921316	None	0	0	0.3333333333333333	2	0.8333333333333334	5	1.0	0.8333333333333334	7	5	0	2	0	0.125	1	8	0.5333333333333333	8	1.0	0.8571428571428571	0.02832459165904285	0.5391420985537603	-0.0993085143505982	0.5192304332492333	-0.08328073705392491	0.6112477463580486	0.624977896606672	0.5569525240084355	1.0	1.0	0.0
1489	None	None	None	None	None	0.25	1	0.4	4	0.75	9	0.25925925925925924	0.75	13	9	0	0	0	0.6666666666666666	6	9	0.9333333333333333	14	0.0	1.0	0.0382126029278671	0.504380679629805	-0.07387912458438595	0.5685607989482195	0.2892533125657515	0.6300886978106263	0.8234212460822922	0.5684101137129288	0	1.0	0.0
1595	None	None	None	None	None	0.16666666666666666	1	0.3333333333333333	5	0.75	15	0.4489795918367347	0.3	10	6	11	0	0	1.0	7	7	1.4666666666666666	22	0.0	0.5	-0.604904882113309	0.9999999663783559	-0.0497449167913938	0.6298337465491425	0.09638013528438569	0.558099373411435	0.9817176815239349	0.99750512122993	0	1.0	0.0
2584	4.225089730017377e-09	3.869014101382981e-09	-4.669789948148567e-10	0.9999998475026366	None	0	0	0	0	0	0	1.0	0	0	0	0	3	0	1.0	1	1	0.06666666666666667	1	0.75	0	0	0	0	0	0	0	0	0	0	0	0
6059	0.00020395043687886517	3.10172920842694e-05	-1.065094195890293e-05	0.9985925275754666	None	0.3333333333333333	1	0.5	4	0.5	5	0.6	0.3	6	3	5	4	0	0.8	5	4	0.8	12	0.36363636363636365	0.5	-0.03917908186850861	0.5093072238268002	-0.03878482756384867	0.5043945561349992	0.17838980101147572	0.5619976623712365	0.7358900196510597	0.5253187692083984	1.0	1.0	0.0
2676	0.0	0.0	0.0	0.9999999999999998	None	0	0	0	0	0	0	1.0	0	0	0	0	4	0	1.0	1	1	0.06666666666666667	1	1.0	0	0	0	0	0	0	0	0	0	0	0	0
6305	None	None	None	None	None	0.13636363636363635	3	0.4782608695652174	22	0.4090909090909091	27	0.8395061728395061	0.36363636363636365	42	24	25	6	0	1.0	9	9	4.533333333333333	68	0.16666666666666666	0.9206349206349206	0.03211290419707103	0.6873124510854782	0.003480639387430097	0.5155086129548833	7.942685061708613e-19	0.5000000000000808	0.6047397352668978	0.5703337493085012	1.0	1.0	0.0
1950	None	None	None	None	None	0.5	2	0.7	7	0.3333333333333333	4	0.4666666666666667	0.25	9	3	4	0	0	0.8333333333333334	5	6	0.9333333333333333	14	0.0	1.0	0.09373265221663468	0.5718271583039597	0.00027860034616116386	0.5069762402403791	-0.09315689822832618	0.5105009763926025	0.6819989418474137	0.529899839375048	0	1.0	0.0
5634	0.0006011370858153937	4.965272220271063e-05	4.142274022966535e-05	0.999433881264117	None	0	0	0.5	2	0.75	3	1.0	0.75	5	3	0	2	0	0.16666666666666666	1	6	0.4	6	1.0	0.4	0.03859183912167706	0.6495768091238554	1.3462728104390247e-05	0.5000848324642467	0.09999990548394314	0.5000000426154773	0.6156844376107526	0.5512789908825725	1.0	1.0	0.0
1278	None	None	None	None	None	0.3333333333333333	2	0.5714285714285714	8	0.4444444444444444	8	0.47619047619047616	0.4444444444444444	16	8	3	0	0	0.8571428571428571	6	7	1.3333333333333333	20	0.0	0.6153846153846154	0.058428729168134755	0.5749119072528993	0.09977705293524855	0.5016755828466564	-0.02442400755714324	0.5133098934814395	0.6270762885629	0.5301197302977362	0	1.0	0.0
2551	None	None	None	None	None	0	0	0.3333333333333333	2	0.6666666666666666	4	0.8888888888888888	0.16666666666666666	3	1	4	3	0	1.0	3	3	0.5333333333333333	8	0.3	0.8	-0.0859213582433972	0.5082378780670118	0.5674283315924442	0.7520684651203139	7.902762784127648e-27	0.5	0.9477822929698482	0.594084464095042	0.0	0	0.0
26	None	None	None	None	None	0	0	0.36363636363636365	4	0.5714285714285714	8	0.64	0	2	0	13	0	0	1.0	5	5	1.0666666666666667	16	0.0	0	0	0	0	0	0	0	0	0	0	0	0
747	None	None	None	None	None	0.5	1	0.5714285714285714	4	0.625	5	0.3333333333333333	0.625	9	5	0	0	0	0.8333333333333334	5	6	0.6666666666666666	10	0.0	1.0	0.024202425045763837	0.5357967784150445	0.08859609731363557	0.6475289852673254	-0.09982291137925632	0.5003067848045072	0.6883515616322643	0.5624107095333384	0	1.0	0.0
3386	0.0004195436796473623	7.894245569444968e-07	-6.831878885459614e-07	0.9999999818538483	None	0.2	1	0.3333333333333333	4	0.8	12	0.20987654320987653	0.8	16	12	0	0	0	1.0	9	9	1.1333333333333333	17	0.0	1.0	-0.011114870007799933	0.6833410055317354	0.0026353494394468283	0.5176863067210565	0.09999950172619076	0.5000007337998104	0.6249195153131802	0.5695418300851977	0	1.0	0.0
2666	4.194391484864624e-09	3.856862527755512e-09	-5.020153483929417e-10	0.9999998588628756	None	0	0	0	0	0	0	1.0	0	0	0	0	3	0	1.0	1	1	0.06666666666666667	1	0.75	0	0	0	0	0	0	0	0	0	0	0	0
3177	7.845198794599235e-05	3.110867973930425e-07	3.109718027136376e-07	0.9999974727157529	None	0.5	1	0.6666666666666666	4	0.5714285714285714	4	0.42857142857142855	0.5714285714285714	8	4	0	0	0	0.42857142857142855	7	3	0.6	9	0.0	1.0	0.18513909636031783	0.5856548552854023	0.17988380262599807	0.514122616670155	0.06466475036705877	0.5869641100058095	0.6509591125367821	0.5625018638139313	0	0.875	0.0
616	None	None	None	None	None	0	0	0	0	0	0	1.0	0	0	0	0	4	0	1.0	1	1	0.06666666666666667	1	1.0	0	0	0	0	0	0	0	0	0	0	0	0
1583	None	None	None	None	None	0	0	0.4	2	0.8	4	0.5833333333333334	0.2	2	1	4	2	0	0.75	4	3	0.4666666666666667	7	0.18181818181818182	0.6666666666666666	0.1345942221594872	0.5150963532650599	0.09995819430162864	0.5000671026187928	-0.09730542063197048	0.5027965733744568	0.7352873035645846	0.5059879297793558	1.0	1.0	0.0
3833	0.006100641492138636	0.0004238175057537105	-0.0004073732194356236	0.9873694435449547	None	0.2	1	0.3333333333333333	4	0.8	12	0.20987654320987653	0.8	16	12	0	0	0	1.0	9	9	1.1333333333333333	17	0.0	1.0	-0.09872716439132656	0.6891775600912744	0.041118040277968344	0.561776144546452	0.09968966156468413	0.5135120631527975	0.6971433833957323	0.5905494840671137	0	1.0	0.0
4772	None	None	None	None	None	0	0	0.2	10	0.7808219178082192	57	0.9259259259259259	0.3698630136986301	36	27	38	0	0	1.0	9	9	5.0	75	0.0	0.9090909090909091	-0.07213304358828254	0.6461064704066293	3.272520406232702e-06	0.5005484742308791	1.1028331036091274e-07	0.5000030943187272	0.5971254320492189	0.5501783907158545	0	1.0	0.0
7038	0.0	0.0	0.0	1.0	None	0	0	0	0	0	0	1.0	0	0	0	0	0	0	1.0	1	1	0.06666666666666667	1	0.0	0	0	0	0	0	0	0	0	0	0	0	0
2990	0.0013178101957296024	0.00032797802446912186	0.00014248729985811363	0.9987265901968839	None	0.25	1	0.4	4	0.75	9	0.25925925925925924	0.75	13	9	0	0	0	0.6666666666666666	9	6	0.9333333333333333	14	0.0	1.0	3.7407877170311194e-12	0.5000000004209353	0.09577075651883812	0.5359047500601875	0.08457641996843224	0.5499433976841535	0.6048399325475674	0.5286609326803986	0	0	0.0
121	None	None	None	None	None	0	0	0	0	0	0	1.0	0	0	0	0	4	0	1.0	1	1	0.06666666666666667	1	1.0	0	0	0	0	0	0	0	0	0	0	0	0
778	None	None	None	None	None	0	0	1.0	2	0.0	0	0.75	0	2	0	0	2	0	1.0	2	2	0.2	3	1.0	0	0	0	0	0	0	0	0	0	0	0	0
7162	0.00010794119767084515	2.8468408381291354e-06	1.7758389275456212e-06	0.9999998551180689	None	0.2	1	0.3333333333333333	4	0.8	12	0.20987654320987653	0.8	16	12	0	0	0	1.0	9	9	1.1333333333333333	17	0.0	1.0	0.002110419077858255	0.5420686222098278	-0.12104730491996493	0.6803089047083107	0.0323077965925556	0.501939984356903	0.6670886884439116	0.5770174703604803	0	0.9375	0.0
781	None	None	None	None	None	1.0	1	0.8	4	0.4	2	0.5833333333333334	0	0	0	6	7	0	0.75	4	3	0.4666666666666667	7	0.4375	0.6666666666666666	0	0	0	0	0	0	0	0	0	0	0
4975	9.181528052315806e-06	3.1096397070995365e-06	-3.109630018922747e-06	0.9959648601391999	None	0	0	0.21428571428571427	6	0.75	30	0.5833333333333334	0.1	7	4	34	2	0	0.8888888888888888	9	8	2.8	42	0.028985507246376812	0.7027027027027027	0.07151926805741657	0.6415924573941674	2.861249546099213e-09	0.5024549943309782	4.305475313849337e-09	0.5000000164187022	0.5876874000151624	0.5491823410252238	1.0	1.0	0.0
3698	0.00036515162631083374	4.224714656003942e-06	-3.6073235235101765e-06	0.9999998558149773	None	0.2	1	0.3333333333333333	4	0.8	12	0.20987654320987653	0.8	16	12	0	0	0	1.0	9	9	1.1333333333333333	17	0.0	1.0	0.20042479845705005	0.576004754957134	0.22251907506447965	0.5835971760530874	0.6089044851268565	0.6559844602693338	0.8565044341080486	0.6058260529041318	0	0.75	0.0
4774	0.001525863808931134	7.159786991993967e-05	6.324837524589438e-06	0.9978986891999108	None	0	0	0.3333333333333333	2	0.8571428571428571	6	0.36	0.8571428571428571	8	6	0	1	0	1.0	5	5	0.6	9	0.5	0	0.03459363720882871	0.5485809218336707	-0.06239136918494936	0.5223143973543132	-0.08387615660578765	0.5020252769616249	0.6339454359060424	0.5243437991930335	1.0	1.0	0.0
6118	0.00047876126566973384	1.5587053418241016e-06	1.207435088653765e-06	0.9999999863354202	None	0.2	1	0.3333333333333333	4	0.8	12	0.20987654320987653	0.8	16	12	0	0	0	1.0	9	9	1.1333333333333333	17	0.0	1.0	0.05699762084750306	0.5816955750110845	0.018053756119568342	0.5594572984649991	-0.09619286504682487	0.5909459203748221	0.6468987659534986	0.5774201112720632	0	0.9375	0.0
4619	9.601914210113565e-08	7.305048854165166e-09	-7.29291334919307e-09	0.9999990184465883	None	0	0	0.6666666666666666	2	0.5	1	1.0	0.5	3	1	0	1	0	0.25	1	4	0.26666666666666666	4	0.5	0.6666666666666666	0.22063521063778363	0.5070244696530785	0.11345516486680282	0.5327807850272668	0.000577460188398092	0.5000742911561081	0.7106245982586519	0.5133058899688072	1.0	1.0	0.0
7219	None	None	None	None	None	0.05	1	0.3333333333333333	14	0.5901639344262295	36	0.7777777777777778	0.39344262295081966	36	24	26	0	0	1.0	9	9	4.2	63	0.0	0.8928571428571429	0.223612447772424	0.6875439800900012	-0.09907211139966769	0.593565782890047	3.340093003290846e-11	0.500000001058287	0.7939377487800572	0.59607308953168	0	1.0	0.0
3859	0.0	0.0	0.0	0.9999999999999998	None	0	0	0	0	0	0	1.0	0	0	0	0	4	0	1.0	1	1	0.06666666666666667	1	1.0	0	0	0	0	0	0	0	0	0	0	0	0
4662	1.3897005921724882e-08	1.3243225440538261e-08	9.916677085256923e-09	0.9999984838041939	None	0	0	1.0	2	0.0	0	0.75	0	0	0	2	7	0	1.0	2	2	0.2	3	0.875	0	0	0	0	0	0	0	0	0	0	0	0
7019	None	None	None	None	None	0.08333333333333333	1	0.3076923076923077	8	0.6666666666666666	24	0.4691358024691358	0.19444444444444445	12	7	25	0	0	1.0	9	9	2.533333333333333	38	0.0	0.4	0.00014679741427528844	0.5014352619643946	0.09999254268508671	0.5016636977728135	0.21572874242742487	0.5414595360934892	0.7069720404571178	0.5148802443142119	0	1.0	0.0
2711	0.0	0.0	0.0	1.0	None	0	0	0	0	0	0	1.0	0	0	0	0	0	0	1.0	1	1	0.06666666666666667	1	0.0	0	0	0	0	0	0	0	0	0	0	0	0
5213	None	None	None	None	None	0.3	3	0.4090909090909091	9	0.6333333333333333	19	0.3950617283950617	0.6333333333333333	28	19	3	0	0	1.0	9	9	2.1333333333333333	32	0.0	0.6956521739130435	0.3726733261710386	0.5310126195307362	0.08040142458238105	0.5168692341805583	-0.09999999006753961	0.5000023982098745	0.875267849084775	0.515971404192763	0	1.0	0.0
5320	2.7525643298423816e-08	2.6174270967074873e-08	8.08956482554042e-10	0.9999970881162914	None	0	0	0.5555555555555556	5	0.2727272727272727	3	0.52	0	0	0	12	12	0	1.0	5	5	0.8666666666666667	13	0.42857142857142855	1.0	0	0	0	0	0	0	0	0	0	0	0
2597	3.508980320279689e-06	6.051033053418543e-08	-2.7018808254168098e-08	0.9999953956413825	None	0	0	0.25	1	1.0	3	1.0	1.0	4	3	0	3	0	0.2	1	5	0.3333333333333333	5	1.0	0	0.09999998223803874	0.5000000066049178	0.09921357557468387	0.5044589594498334	0.00042144388947298466	0.5018607900341076	0.6148105631258952	0.5021066151652269	1.0	1.0	0.0
6683	None	None	None	None	None	0	0	0.25	5	0.7777777777777778	21	0.5370370370370371	0.7407407407407407	25	20	3	1	0	0.6666666666666666	9	6	1.9333333333333333	29	0.2	0.6086956521739131	0.0014730024858117996	0.6652908983405045	7.595405858516989e-05	0.5053627361672305	0.039513652347367166	0.5133945878356865	0.5930432072732351	0.5631612442515256	1.0	1.0	0.0
1014	None	None	None	None	None	0.25	1	0.45454545454545453	5	0.6428571428571429	9	0.2962962962962963	0.42857142857142855	9	6	6	0	0	0.6666666666666666	6	9	1.0666666666666667	16	0.0	0.8	0.04069469580366557	0.6623371874843449	1.2644858694627085e-07	0.5000191221113158	0.052065826618930576	0.5253806591397533	0.5780735210409126	0.5642604278776393	0	1.0	0.0
6930	None	None	None	None	None	0.125	1	0.3333333333333333	6	0.6666666666666666	16	0.4126984126984127	0.25	7	6	18	0	0	0.7777777777777778	9	7	1.7333333333333334	26	0.0	0.38095238095238093	0.07485052656914759	0.560532579587925	-0.07166055213999281	0.5474436526037142	0.2003468377504999	0.523229006824806	0.7550214250598862	0.5437754675379037	0	1.0	0.0
3286	0.004636008056555194	0.0010867607797103416	-0.0007266490398323591	0.9900432742467468	None	0.2	1	0.3333333333333333	4	0.8	12	0.20987654320987653	0.8	16	12	0	0	0	1.0	9	9	1.1333333333333333	17	0.0	1.0	0.20865376422185494	0.6027299872720603	0.00036134127402728	0.5011808478388433	0.07412369286986169	0.5404900705392572	0.7032313920398324	0.5485046662226253	0	1.0	0.0
5700	1.2481059477097995e-07	1.0577036635313546e-07	5.0197020119282905e-11	0.9999811785795812	None	0	0	0.018518518518518517	1	1.0	79	1.0	0	0	0	80	0	0	1.0	9	9	5.4	81	0.0	1.0	0	0	0	0	0	0	0	0	0	0	0
3956	0.0	0.0	0.0	1.0	None	0	0	0	0	0	0	1.0	0	0	0	0	0	0	1.0	1	1	0.06666666666666667	1	0.0	0	0	0	0	0	0	0	0	0	0	0	0
1588	None	None	None	None	None	0	0	0.018518518518518517	1	1.0	79	1.0	0	0	0	80	0	0	1.0	9	9	5.4	81	0.0	1.0	0	0	0	0	0	0	0	0	0	0	0
2437	None	None	None	None	None	0.2	1	0.3333333333333333	4	0.8	12	0.20987654320987653	0.8	16	12	0	0	0	1.0	9	9	1.1333333333333333	17	0.0	1.0	-0.04981555413800938	0.5208831654455428	0.3864304398714995	0.8123387278156644	-0.044544272452600106	0.5224299566631105	0.8858351637130396	0.6332566239549978	0	0.875	0.0
1554	None	None	None	None	None	0.25	1	0.4	4	0.75	9	0.25925925925925924	0.75	13	9	0	0	0	0.6666666666666666	9	6	0.9333333333333333	14	0.0	1.0	0.0996777233241021	0.5079830683035469	3.753938876942638e-05	0.5009303033462292	0.054058178209296225	0.6501342708622435	0.6118590474212665	0.5543910562183046	0	1.0	0.0
2768	0.00015136505759742424	9.479632785852691e-07	-9.323565685394828e-07	0.9999771912795389	None	0.25	1	0.4	4	0.7692307692307693	10	0.23809523809523808	0.7692307692307693	14	10	0	0	0	0.7777777777777778	9	7	1.0	15	0.0	1.0	0.05376501450080602	0.5478365471479297	0.03560005211838073	0.5328545430310755	0.03130293434402419	0.5049321416765573	0.5287628407918584	0.528574683943491	0	1.0	0.0
622	None	None	None	None	None	0	0	0	0	0	0	1.0	0	0	0	0	4	0	1.0	1	1	0.06666666666666667	1	1.0	0	0	0	0	0	0	0	0	0	0	0	0
3646	0.0002472330675143068	0.00016981212202072136	2.563037182869991e-06	0.9999972145551083	None	0.2	1	0.3333333333333333	4	0.8	12	0.20987654320987653	0.8	16	12	0	0	0	1.0	9	9	1.1333333333333333	17	0.0	1.0	-0.09999999713998076	0.5000000671489006	0.03470844863213607	0.5629824418405956	0.09999097397536785	0.5000107530239287	0.6970659190972871	0.5210973284919069	0	1.0	0.0
3088	7.922171710392441e-05	7.937648697757894e-07	-4.121367329076868e-07	0.9999943720202003	None	0.125	1	0.4444444444444444	8	0.4583333333333333	11	0.4642857142857143	0.20833333333333334	8	5	17	2	0	0.875	7	8	1.7333333333333334	26	0.05714285714285714	0.7368421052631579	0.00222928838686091	0.5032789634753638	-0.09999999998966122	0.5000000005653399	-0.07990486801220123	0.593215338561544	0.6104585249827492	0.532486632263374	1.0	1.0	0.0
4429	0.0003617533336911428	0.00033293349853335315	4.6573793761912817e-07	0.9983715330314615	None	0	0	0.5	1	1.0	1	1.0	1.0	2	1	0	2	0	0.3333333333333333	3	1	0.2	3	0.6666666666666666	0	0.09775502361178055	0.5013373886472303	0.0002944551211027247	0.5002027947723859	-0.09252684756165844	0.51122263919291	0.6850330273479288	0.5042548009616789	1.0	1.0	0.5367652248544992
2073	None	None	None	None	None	0	0	0.13333333333333333	6	0.8461538461538461	55	0.8271604938271605	0.046153846153846156	6	3	60	0	0	1.0	9	9	4.466666666666667	67	0.0	0.896551724137931	-0.05082125498562776	0.5188939932773818	0.0448782083722699	0.590092044322234	-0.10950326121397085	0.5580267729027898	0.6589728270555801	0.5558588147951632	0	1.0	0.0
749	None	None	None	None	None	0	0	0	0	0	0	1.0	0	0	0	0	4	0	1.0	1	1	0.06666666666666667	1	1.0	0	0	0	0	0	0	0	0	0	0	0	0
5336	0.006256907510790292	0.00035453482982320943	-0.0002773183834487443	0.9755356906480747	None	0	0	0.3333333333333333	2	0.8571428571428571	6	0.36	0.8571428571428571	8	6	0	0	0	1.0	5	5	0.6	9	0.0	0	0.23219629706218042	0.6256389769519697	-0.06766419505323733	0.5982581317236288	-0.2465306494638763	0.9999999703178408	0.9046367240410346	0.9977204498809246	0	1.0	0.0
5461	0.0	0.0	0.0	1.0	None	0	0	0	0	0	0	1.0	0	0	0	0	0	0	1.0	1	1	0.06666666666666667	1	0.0	0	0	0	0	0	0	0	0	0	0	0	0
3976	9.17345802612086e-07	3.1569925448677045e-07	-3.146923148180337e-07	0.999898094299124	None	0	0	0.375	3	0.7777777777777778	7	0.3142857142857143	0.6666666666666666	9	6	1	2	0	0.7142857142857143	5	7	0.7333333333333333	11	0.6666666666666666	0.6666666666666666	0.07409846597901433	0.5704008710213948	0.007844512059001305	0.503337776833087	8.025136324953143e-05	0.5001495744396866	0.5822691577206613	0.5247660897783526	1.0	1.0	0.0
6706	3.7488735933116023e-07	9.803584996332974e-08	-5.455823739400031e-09	0.9999824565688682	None	0	0	0.07407407407407407	4	0.9230769230769231	72	0.9876543209876543	0	3	0	76	0	0	1.0	9	9	5.333333333333333	80	0.0	0.9859154929577465	0	0	0	0	0	0	0	0	0	0	0
6877	1.1220339809843466e-07	9.637858988102267e-08	6.357604158280919e-09	0.999981870413569	None	0	0	0.15384615384615385	8	0.8157894736842105	62	0.9629629629629629	0.02631578947368421	6	2	71	0	0	1.0	9	9	5.2	78	0.0	0.9859154929577465	-0.030923216005251636	0.5075122605916778	0.00024153925596896703	0.5020802922574117	2.9081574716567424e-09	0.5000447197590335	0.5365187428542307	0.5032125724418094	0	0.8333333333333334	0.0
2252	None	None	None	None	None	0	0	0.018518518518518517	1	1.0	79	1.0	0	0	0	80	0	0	1.0	9	9	5.4	81	0.0	1.0	0	0	0	0	0	0	0	0	0	0	0
6901	None	None	None	None	None	0	0	0.2926829268292683	12	0.6271186440677966	37	0.7530864197530864	0.288135593220339	27	17	33	6	0	1.0	9	9	4.066666666666666	61	0.1	0.9433962264150944	-0.05189449372515699	0.6665824013517788	0.0003019240942515111	0.5297785716626983	0.09292838048992139	0.5639640995593761	0.6280565602215874	0.5881759193201705	1.0	1.0	0.0
5518	2.9380099867918195e-05	8.630760206407724e-08	-8.40310493017541e-08	0.9999873562902947	None	0	0	0.24324324324324326	9	0.6981132075471698	37	0.7638888888888888	0.018867924528301886	5	1	49	10	0	0.8888888888888888	8	9	3.6666666666666665	55	0.10204081632653061	0.7659574468085106	0.00394171374267159	0.6943629711455085	-0.022227708457368142	0.60814717845068	0.04376953154407953	0.510736979048193	0.6422144457859054	0.6069144531021042	1.0	1.0	0.0
5579	0.008105886353392554	0.008179378260842984	0.007470655933296502	0.9956275803168111	None	0	0	0.5	7	0.3684210526315789	7	0.3333333333333333	0	1	0	19	0	0	0.7777777777777778	9	7	1.4	21	0.0	0.1111111111111111	0	0	0	0	0	0	0	0	0	0	0
6079	0.0011392392858474865	0.00023970151611990535	2.2990007527302368e-05	0.9967194713333358	None	0.14285714285714285	1	0.375	6	0.5714285714285714	12	0.2839506172839506	0.047619047619047616	5	1	17	0	0	1.0	9	9	1.5333333333333334	23	0.0	0	1.0434500127416008e-05	0.5000189644109811	0.012282868747474704	0.5130520630180249	0.09999842224189193	0.5000013935950485	0.6095109272254143	0.504358351913045	0	1.0	0.0
2435	None	None	None	None	None	0	0	0.3333333333333333	3	0.8181818181818182	9	0.28888888888888886	0.8181818181818182	12	9	0	0	0	0.5555555555555556	5	9	0.8666666666666667	13	0.0	1.0	0.031750365003539574	0.600807858003355	-0.08180550579300845	0.99022135069073	5.643898937610804e-08	0.5000003689997091	0.6685910248112326	0.8423104348687032	0	0	0.0
283	None	None	None	None	None	0	0	0.1568627450980392	8	0.8108108108108109	60	0.9382716049382716	0.5945945945945946	51	44	24	0	0	1.0	9	9	5.066666666666666	76	0.0	1.0	0.07308878681084872	0.6463690804588856	0.017348495433774792	0.5368712306192394	0.04534096211060813	0.6351291719580627	0.5828334743059003	0.607079315871552	0	1.0	0.0
529	None	None	None	None	None	0	0	0.25	1	1.0	3	1.0	1.0	4	3	0	0	0	0.2	5	1	0.3333333333333333	5	0.0	0	0.04349075726065231	0.5150213037624379	0.26014251957326023	0.5383610622775379	0.09802852130754776	0.5026685154272175	0.7151032302867046	0.518701592655793	0	0.75	0.0
3823	0.007791180166622746	0.007897199361876333	0.007201043602991018	0.995639777709938	None	0	0	0.5	7	0.3684210526315789	7	0.3333333333333333	0	1	0	19	0	0	0.7777777777777778	9	7	1.4	21	0.0	0.1111111111111111	0	0	0	0	0	0	0	0	0	0	0
3625	0.0	0.0	0.0	1.0	None	0	0	0	0	0	0	1.0	0	0	0	0	0	0	1.0	1	1	0.06666666666666667	1	0.0	0	0	0	0	0	0	0	0	0	0	0	0
7150	0.0	0.0	0.0	1.0	None	0	0	0	0	0	0	1.0	0	0	0	0	0	0	1.0	1	1	0.06666666666666667	1	0.0	0	0	0	0	0	0	0	0	0	0	0	0
787	None	None	None	None	None	0.2	1	0.3333333333333333	4	0.8	12	0.20987654320987653	0.8	16	12	0	0	0	1.0	9	9	1.1333333333333333	17	0.0	1.0	0.12290399715199359	0.5847969249152493	0.02619036745041854	0.5711955943388254	1.9250444559906162e-15	0.5000000004057443	0.6279898477034486	0.5522442570184278	0	1.0	0.0
4169	0.014651713089780019	0.004865617263741518	0.004615613839453809	0.9895038442651861	None	0.2	1	0.3333333333333333	4	0.8	12	0.20987654320987653	0.8	16	12	0	0	0	1.0	9	9	1.1333333333333333	17	0.0	1.0	0.2310965982259389	0.5616449788580877	0.0634414659197361	0.5928673184321057	0.08201311589536871	0.6420005894129718	0.6810803586797091	0.5993065891027627	0	0.4375	0.0
5372	9.68111524581849e-08	7.981591869457759e-08	4.7609584872951666e-08	0.9999762770084744	None	0	0	0.42857142857142855	6	0.47368421052631576	9	0.3333333333333333	0	0	0	20	0	0	0.7777777777777778	7	9	1.4	21	0.0	0.11764705882352941	0	0	0	0	0	0	0	0	0	0	0
4426	0.003990970924960192	0.0007084479874703771	-0.0003463064589847461	0.995678072673142	None	0.2	1	0.3333333333333333	4	0.8	12	0.20987654320987653	0.8	16	12	0	0	0	1.0	9	9	1.1333333333333333	17	0.0	1.0	-0.0009342428556578699	0.6625126919588192	0.08495379065320893	0.6030889512432929	0.15758020007127543	0.5548578939688363	0.6794494792182519	0.6077174285883437	0	1.0	0.0
808	None	None	None	None	None	0	0	0	0	0	0	1.0	0	0	0	0	4	0	1.0	1	1	0.06666666666666667	1	1.0	0	0	0	0	0	0	0	0	0	0	0	0
5584	0.0	0.0	0.0	0.9999999999999998	None	0	0	0	0	0	0	1.0	0	0	0	0	4	0	1.0	1	1	0.06666666666666667	1	1.0	0	0	0	0	0	0	0	0	0	0	0	0
6762	1.754078624064732e-08	1.7221823927897912e-08	-1.5740631437394354e-09	0.9999980335173557	None	0.3333333333333333	1	0.4444444444444444	4	0.7272727272727273	8	0.28888888888888886	0.7272727272727273	12	8	0	0	0	0.5555555555555556	5	9	0.8666666666666667	13	0.0	1.0	0.047923907890270054	0.659778925516866	0.015397996910068035	0.5713009063763622	2.778394354165644e-18	0.5000000000000006	0.5725327516827499	0.5784685996799239	0	1.0	0.0
6031	0.0	0.0	0.0	0.9999999999999998	None	0	0	0	0	0	0	1.0	0	0	0	0	4	0	1.0	1	1	0.06666666666666667	1	1.0	0	0	0	0	0	0	0	0	0	0	0	0
5153	0.0	0.0	0.0	0.9999999999999998	None	0	0	0	0	0	0	1.0	0	0	0	0	4	0	1.0	1	1	0.06666666666666667	1	1.0	0	0	0	0	0	0	0	0	0	0	0	0
695	None	None	None	None	None	0.25	1	0.36363636363636365	4	0.7142857142857143	10	0.35555555555555557	0.6428571428571429	13	9	2	0	0	0.5555555555555556	9	5	1.0666666666666667	16	0.0	0.36363636363636365	-0.02484146573602231	0.5859566524264552	-0.2666420665749635	1.0	0.05583219499984175	0.5423036288169757	0.964194537551948	0.9999998705940641	0	1.0	0.0
2452	None	None	None	None	None	0	0	0.10416666666666667	5	0.8840579710144928	61	0.8765432098765432	0.028985507246376812	3	2	67	3	0	1.0	9	9	4.733333333333333	71	0.021897810218978103	0.8571428571428571	7.084334375195119e-06	0.5000050869929615	0.0006539355775696031	0.502229530606507	0.06497239901097247	0.510243464329162	0.5755999172638181	0.5041597474170594	1.0	1.0	0.0
6807	None	None	None	None	None	0.047619047619047616	1	0.3409090909090909	15	0.5873015873015873	37	0.8024691358024691	0.47619047619047616	43	30	21	0	0	1.0	9	9	4.333333333333333	65	0.0	0.896551724137931	-0.0300701620080502	0.5046937088352574	0.001439861495000205	0.5218541142297657	9.352853581650601e-13	0.5000000000138852	0.537738132730428	0.508853039235537	0	0.9767441860465116	0.0
2494	None	None	None	None	None	0	0	0	0	0	0	1.0	0	0	0	0	0	0	1.0	1	1	0.06666666666666667	1	0.0	0	0	0	0	0	0	0	0	0	0	0	0
2925	0.00010326634716152804	9.542002372725994e-07	-2.8618288785896084e-07	0.9999954367503139	None	0.5	1	0.6666666666666666	4	0.5714285714285714	4	0.375	0.5714285714285714	8	4	0	0	0	0.6666666666666666	4	6	0.6	9	0.0	0.6666666666666666	0.08347609528808073	0.5521034429574119	0.2715020783765495	0.5732819274428599	0.06379546340496943	0.5893469228288052	0.727677552728732	0.5716446576853684	0	1.0	0.0
2176	None	None	None	None	None	0.5555555555555556	5	0.65	13	0.37037037037037035	10	0.6904761904761905	0.37037037037037035	23	10	5	0	0	0.8571428571428571	7	6	1.9333333333333333	29	0.0	0.2608695652173913	0.09999999262290858	0.5000000057946934	0.09984985712346299	0.5004852019108595	0.2047266886426776	0.6079898341455343	0.6210763364189232	0.536668318135735	0	0	0.0
4853	0.0	0.0	0.0	1.0	None	0	0	0	0	0	0	1.0	0	0	0	0	0	0	1.0	1	1	0.06666666666666667	1	0.0	0	0	0	0	0	0	0	0	0	0	0	0
397	None	None	None	None	None	0	0	0.08	4	0.9166666666666666	66	0.9135802469135802	0	0	0	73	3	0	1.0	9	9	4.933333333333334	74	0.02	0.9393939393939394	0	0	0	0	0	0	0	0	0	0	0
2231	None	None	None	None	None	0	0	0.2	3	0.8	16	0.7333333333333333	0	2	0	19	6	0	0.8333333333333334	5	6	1.4666666666666666	22	0.15	0.7058823529411765	0	0	0	0	0	0	0	0	0	0	0
1194	None	None	None	None	None	0.2	1	0.3333333333333333	4	0.8	12	0.20987654320987653	0.8	16	12	0	0	0	1.0	9	9	1.1333333333333333	17	0.0	1.0	0.062442580593581674	0.6527535518769105	0.06699022249293937	0.5914400550690633	0.09994924824783143	0.5001483760377159	0.5862618931349187	0.5827063892198467	0	1.0	0.0
2076	None	None	None	None	None	0	0	0	0	0	0	1.0	0	0	0	0	4	0	1.0	1	1	0.06666666666666667	1	1.0	0	0	0	0	0	0	0	0	0	0	0	0
4675	0.0	0.0	0.0	1.0	None	0	0	0	0	0	0	1.0	0	0	0	0	0	0	1.0	1	1	0.06666666666666667	1	0.0	0	0	0	0	0	0	0	0	0	0	0	0
6149	0.0	0.0	0.0	1.0	None	0	0	0	0	0	0	1.0	0	0	0	0	0	0	1.0	1	1	0.06666666666666667	1	0.0	0	0	0	0	0	0	0	0	0	0	0	0
6865	0.002046325881547706	6.1014102731166485e-05	-5.9698749762804254e-05	0.9929021992120611	None	0	0	0.36363636363636365	4	0.6428571428571429	9	0.7619047619047619	0.5714285714285714	10	8	5	7	0	0.42857142857142855	7	3	1.0666666666666667	16	0.5833333333333334	0.3076923076923077	-0.09999999147548769	0.5000014714215807	-0.09995966192787398	0.5011080681434184	0.09232296386672499	0.5290103915570333	0.7122425027312981	0.5100494972696099	1.0	1.0	0.3272588693198173
3897	0.010982211377691566	0.007836355378752961	0.005034749963186585	0.995704155067009	None	0	0	0.5	3	0.7142857142857143	5	0.5625	0.7142857142857143	8	5	0	1	0	0.25	8	2	0.6	9	1.0	0.8571428571428571	0.0996394652354424	0.5022756104202784	8.60566400932715e-07	0.5000040972027279	-0.0999892607770542	0.500048284487389	0.6931637707526155	0.5007760019845353	1.0	1.0	0.0
3474	1.214196138734131e-07	1.1289824103197311e-07	4.5432919192407164e-11	0.9999831229377849	None	0	0	0.018518518518518517	1	1.0	79	1.0	0	0	0	80	0	0	1.0	9	9	5.4	81	0.0	1.0	0	0	0	0	0	0	0	0	0	0	0
7249	0.007835220796401372	0.0006289428529046452	0.0006233383721533656	0.989518844164851	None	0.25	1	0.4	4	0.75	9	0.25925925925925924	0.75	13	9	0	0	0	0.6666666666666666	6	9	0.9333333333333333	14	0.0	1.0	0.16625802184487942	0.7241656179340203	-0.06887247289278067	0.572749666295305	0.09999698786420974	0.5000011812871703	0.7254371047210354	0.6033478717468265	0	1.0	0.0
1115	None	None	None	None	None	0.3333333333333333	1	0.4444444444444444	4	0.7272727272727273	8	0.2653061224489796	0.7272727272727273	12	8	0	0	0	1.0	7	7	0.8666666666666667	13	0.0	1.0	4.9926882662313355e-08	0.5008357555517573	0.0008023977888103592	0.5058934702351315	0.0592655994169888	0.568862704334951	0.5684912628871347	0.5253225264714161	0	1.0	0.0
2287	None	None	None	None	None	0	0	0	0	0	0	1.0	0	0	0	0	0	0	1.0	1	1	0.06666666666666667	1	0.0	0	0	0	0	0	0	0	0	0	0	0	0
6954	0.007558320817427548	0.00794646087262882	0.0073367368013208785	0.995552133703808	None	0	0	0.5	7	0.3684210526315789	7	0.3333333333333333	0	1	0	19	0	0	0.7777777777777778	9	7	1.4	21	0.0	0.1111111111111111	0	0	0	0	0	0	0	0	0	0	0
2038	None	None	None	None	None	0	0	0	0	0	0	1.0	0	0	0	0	0	0	1.0	1	1	0.06666666666666667	1	0.0	0	0	0	0	0	0	0	0	0	0	0	0
679	None	None	None	None	None	0	0	0.018518518518518517	1	1.0	79	1.0	0	0	0	80	0	0	1.0	9	9	5.4	81	0.0	1.0	0	0	0	0	0	0	0	0	0	0	0
4965	0.002657510219439388	0.0012576798226595783	-0.000658501132253078	0.9968580117217796	None	0.2	1	0.3333333333333333	4	0.8	12	0.20987654320987653	0.8	16	12	0	0	0	1.0	9	9	1.1333333333333333	17	0.0	1.0	0.09924906588880955	0.5170825257685936	2.6177792742343863e-11	0.5000001086948012	-0.07189589150554279	0.5467651440368586	0.6630987514948855	0.521317574436336	0	1.0	0.0
6509	0.006930546996856732	0.000977940379528378	-0.0009702066408512591	0.9984176333466546	None	0.07692307692307693	1	0.32142857142857145	9	0.625	25	0.5833333333333334	0.425	23	17	18	11	0	0.8888888888888888	9	8	2.8	42	0.3235294117647059	0.5	-0.03407705129579368	0.6714980560964268	-0.10809715204041999	0.6222013589228402	0.2983467259529736	0.5240432184504371	0.8506454856753476	0.6074738476520942	1.0	1.0	0.0
4862	0.00036728835240442396	0.00011585110537320655	-4.497081296379652e-06	0.9983235186593896	None	0	0	0.375	9	0.5151515151515151	17	0.5555555555555556	0.42424242424242425	22	14	12	0	0	0.7777777777777778	9	7	2.3333333333333335	35	0.0	0.5714285714285714	-0.06883550706384609	0.6649780706685672	-0.054837441222846575	0.5503580848771793	-0.08320005277098634	0.5347947704955817	0.5562149830963624	0.5847636879675256	0	1.0	0.0
4278	3.1890183628891874e-06	5.6818698250521995e-08	3.923981173160284e-08	0.9999940789045368	None	0.13636363636363635	3	0.44680851063829785	21	0.45588235294117646	31	0.8641975308641975	0.20588235294117646	32	14	37	0	0	1.0	9	9	4.666666666666667	70	0.0	0.8852459016393442	0.0228885449354796	0.6760488212100986	7.067787605082826e-14	0.5000152254529865	0.0009673502577164817	0.5132452778573703	0.592068002093149	0.5653512440061508	0	1.0	0.0
4781	0.0030539382309440247	0.00022439840719723456	4.335147388449432e-05	0.9820855690715422	None	0	0	0.3333333333333333	2	0.8333333333333334	5	0.4	0.8333333333333334	7	5	0	2	0	0.8	4	5	0.5333333333333333	8	1.0	0	8.259162963799387e-07	0.500004219938563	0.00018718762919378882	0.5011839959312198	0.09999999628309364	0.5000000125752079	0.6156118760489179	0.5003960768031658	0.0	0	0.0
6371	0.008056786782895868	0.008261762086354308	0.007613179090165267	0.995565205703729	None	0	0	0.5	7	0.3684210526315789	7	0.3333333333333333	0	1	0	19	0	0	0.7777777777777778	9	7	1.4	21	0.0	0.1111111111111111	0	0	0	0	0	0	0	0	0	0	0
4290	0.004394998836950861	0.00036639495504489904	-0.0003567188672615989	0.9982208538026579	None	0	0	0.375	3	0.8	8	0.3	0.8	11	8	0	1	0	0.625	8	5	0.8	12	1.0	0.8571428571428571	0.07207558598458685	0.5523353323341589	0.00011384585789644548	0.5009240145327679	0.15164561767208296	0.6383748593658695	0.6509673653933681	0.5648103652654783	1.0	1.0	0.0
6935	None	None	None	None	None	0	0	0.25	5	0.7777777777777778	21	0.6444444444444445	0.5185185185185185	19	14	9	2	0	0.5555555555555556	5	9	1.9333333333333333	29	0.11764705882352941	0.3333333333333333	0.4016507753235342	0.6112573353107071	2.4792924955126823e-05	0.5011012233683807	0.09999997577297656	0.5000000608002177	0.8464659106674339	0.5380103219703067	0.02631578947368421	0.05263157894736842	0.0
5856	None	None	None	None	None	0	0	0.3333333333333333	10	0.627906976744186	27	0.7142857142857143	0.3023255813953488	19	13	25	0	0	0.7777777777777778	9	7	3.0	45	0.0	0.7894736842105263	-0.008665509907746225	0.6752800407766164	-0.09939545102391838	0.5207336244175438	0.055421444537162766	0.5271691602749685	0.6583896050516945	0.5763913287169032	0	0.9473684210526315	0.0
2446	None	None	None	None	None	0	0	1.0	3	0.0	0	0.6666666666666666	0	1	0	2	0	0	0.6666666666666666	2	3	0.26666666666666666	4	0.0	1.0	0	0	0	0	0	0	0	0	0	0	0
4084	0.0024349376461071494	0.000466407130144161	-0.0002471469815371636	0.9957139969994906	None	0.125	1	0.3684210526315789	7	0.5769230769230769	15	0.6666666666666666	0.23076923076923078	10	6	17	5	0	0.8571428571428571	6	7	1.8666666666666667	28	0.14705882352941177	0.43478260869565216	-0.09999944852493367	0.5000119795195249	0.06887963605597561	0.5555863011333884	-0.07144721797322903	0.5560950197625699	0.6824232494432502	0.5373175295053788	1.0	1.0	0.0
3446	2.011860143046637e-05	3.010956201603871e-06	3.010952350344293e-06	0.9954254010777771	None	0	0	0.5	3	0.3333333333333333	2	0.5333333333333333	0	1	0	6	9	0	0.6	3	5	0.5333333333333333	8	0.6	0.6666666666666666	0	0	0	0	0	0	0	0	0	0	0
506	None	None	None	None	None	0	0	0	0	0	0	1.0	0	0	0	0	4	0	1.0	1	1	0.06666666666666667	1	1.0	0	0	0	0	0	0	0	0	0	0	0	0
539	None	None	None	None	None	0	0	0	0	0	0	1.0	0	0	0	0	4	0	1.0	1	1	0.06666666666666667	1	1.0	0	0	0	0	0	0	0	0	0	0	0	0
6672	0.0	0.0	0.0	0.9999999999999998	None	0	0	0	0	0	0	1.0	0	0	0	0	4	0	1.0	1	1	0.06666666666666667	1	1.0	0	0	0	0	0	0	0	0	0	0	0	0
4802	0.0008566874435141013	0.0003521378720593337	-1.5185834797067478e-06	0.9979675343480708	None	0	0	0.25	1	1.0	3	1.0	1.0	4	3	0	2	0	0.2	5	1	0.3333333333333333	5	0.6666666666666666	0	0.08728085354366957	0.671864043005241	0.07365207942959213	0.5058340442831066	0.1096274687629358	0.5314578843951365	0.5498627238229842	0.5716666740364551	1.0	1.0	0.0
3826	None	None	None	None	None	0	0	0.07407407407407407	4	0.9240506329113924	73	1.0	0.3670886075949367	32	29	48	0	0	1.0	9	9	5.4	81	0.0	1.0	1.6804186989650104e-09	0.5000293581728554	-0.03533938202858539	0.5232478183980361	0.03524229642465138	0.565092341754465	0.5681987712893459	0.5295514542838794	0	0.9375	0.0
5959	None	None	None	None	None	0.2631578947368421	5	0.45	18	0.5087719298245614	29	0.7283950617283951	0.43859649122807015	43	25	15	0	0	1.0	9	9	3.933333333333333	59	0.0	0.7843137254901961	0.3084147430499057	0.7395722977969026	0.00011157295295937322	0.5114075119055691	0.18333716028208613	0.5576933586875402	0.7802735090599495	0.6083535918479683	0	1.0	0.0
907	None	None	None	None	None	0.3333333333333333	1	0.5	4	0.7	7	0.3333333333333333	0.7	11	7	0	0	0	0.4444444444444444	4	9	0.8	12	0.0	1.0	0.0579750308496226	0.5948314242529399	0.183905657141288	0.6973445303725109	0.02250074916027508	0.5941001322376668	0.6767545905018527	0.630229206288823	0	1.0	0.0
[truncated: 6,150 more rows]
