# Supplementary material for: Constrained by Design: Influence of Genetic Encodings on Evolved Traits of Robots
Source: Front Robot AI. 2021 Jun 15;8:672379. doi: 10.3389/frobt.2021.672379 (PMC8239187; doi:10.3389/frobt.2021.672379)
Supplement: Supplementary file 2 [file DataSheet1.ZIP › hyperplasticoding_plane_16_snapshots_ids.tsv]

generation	robot_id	fitness	novelty	novelty_pop	cons_fitness
145	6995	0.007445444291590057	None	0.0	0.007445444291590057
145	6703	0.007457576326848763	None	0.0	0.007457576326848763
145	6887	0.00725589864125462	None	0.0	0.00725589864125462
145	7040	5.137604273055484e-05	None	0.4002954094246796	5.137604273055484e-05
145	7340	-5.295194931149123e-10	None	0.8151483604685852	-5.295194931149123e-10
145	7329	-1.5311513144450076e-08	None	0.34179607601661116	-1.5311513144450076e-08
145	7156	0.007058033349822967	None	0.0	0.007058033349822967
145	6123	0.007504643112167663	None	0.0	0.007504643112167663
145	6948	0.007464351925583461	None	0.0	0.007464351925583461
145	6120	0.00756564017615144	None	0.0	0.00756564017615144
145	7282	0.0071144694479840075	None	0.0	0.0071144694479840075
145	7319	None	None	0.36799616080236863	None
145	7213	1.2381976974361756e-08	None	0.3922320671582534	1.2381976974361756e-08
145	6843	0.0073230204610740405	None	0.0	0.0073230204610740405
145	7251	1.8832617560132174e-05	None	0.2588074510305455	1.8832617560132174e-05
145	7217	-3.278010441165255e-07	None	0.36218889844411495	-3.278010441165255e-07
145	7157	4.440322549665375e-06	None	1.0309411085404832	4.440322549665375e-06
145	6874	0.007403444188063903	None	0.0	0.007403444188063903
145	7027	-1.066928361719735e-08	None	0.5180173739814549	-1.066928361719735e-08
145	6974	0.007484645490501206	None	0.0	0.007484645490501206
145	7146	-6.722224266248974e-08	None	0.39723971395542634	-6.722224266248974e-08
145	7254	0.007271056005892994	None	0.0	0.007271056005892994
145	7336	0.0001640346626858514	None	0.8381643243098511	0.0001640346626858514
145	6960	0.007114222169009528	None	0.0	0.007114222169009528
145	7153	0.0011602543905624742	None	0.21726875451237632	0.0011602543905624742
145	7327	1.2914426864385525e-08	None	0.13771457474888668	1.2914426864385525e-08
145	7231	1.2193065646193898e-07	None	0.3030513547088677	1.2193065646193898e-07
145	7162	1.7758389275456212e-06	None	0.08710402417711793	1.7758389275456212e-06
145	7338	0.007218324806400436	None	0.0	0.007218324806400436
145	7209	1.9330322349444844e-08	None	0.5727499909423994	1.9330322349444844e-08
145	7107	0.007367341423940949	None	0.0	0.007367341423940949
145	6255	0.007420976453787638	None	0.0	0.007420976453787638
145	7283	0.0074314481839644715	None	0.0	0.0074314481839644715
145	7273	0.0073927157399229625	None	0.0	0.0073927157399229625
145	6197	0.007477947788993003	None	0.0	0.007477947788993003
145	6951	0.007133703608346905	None	0.0	0.007133703608346905
145	7309	-0.1	None	0.0	-0.1
145	5930	0.007419840434923481	None	0.0	0.007419840434923481
145	5399	0.007569878786294337	None	0.0	0.007569878786294337
145	7178	0.007268379895999455	None	0.0	0.007268379895999455
145	7208	0.007578569475025587	None	0.0	0.007578569475025587
145	7121	0.007413427727565244	None	0.0	0.007413427727565244
145	7299	0.0072289999664364325	None	0.0	0.0072289999664364325
145	6521	0.007417219049965845	None	0.0	0.007417219049965845
145	7158	0.007411167844720541	None	0.0	0.007411167844720541
145	7292	1.3274964139207767e-09	None	0.4212046666228052	1.3274964139207767e-09
145	7349	1.1850273360487588e-05	None	0.41058256156543677	1.1850273360487588e-05
145	7313	-0.1	None	0.0	-0.1
145	7212	0.007424173716624028	None	0.0	0.007424173716624028
145	7296	0.007339263171433365	None	0.0	0.007339263171433365
145	7267	0.007141288413378542	None	0.0	0.007141288413378542
145	7350	0.007446469020714053	None	0.0	0.007446469020714053
145	7215	-4.3520676527578827e-10	None	0.8151483604685852	-4.3520676527578827e-10
145	6448	0.0073742012437447175	None	0.0	0.0073742012437447175
145	6975	0.007532976037339862	None	0.0	0.007532976037339862
145	7324	0.007409999822428423	None	0.0	0.007409999822428423
145	4900	0.007398687103942992	None	0.0	0.007398687103942992
145	7344	0.0075775414867836205	None	0.0	0.0075775414867836205
145	6668	0.007584803535891519	None	0.0	0.007584803535891519
145	7322	-0.1	None	0.501130213890508	-0.1
145	7303	7.303618193412701e-06	None	0.2937779184277163	7.303618193412701e-06
145	7333	0.0001883013631260881	None	0.5030179327550005	0.0001883013631260881
145	7101	0.007099946433805345	None	0.0	0.007099946433805345
145	7180	-3.076165022021316e-05	None	0.4172831544148757	-3.076165022021316e-05
145	7306	1.4817023298364357e-08	None	0.6448717498360134	1.4817023298364357e-08
145	7200	4.0387419571691865e-08	None	0.2172003877518034	4.0387419571691865e-08
145	7229	0.0005099254535942413	None	0.08710402417711793	0.0005099254535942413
145	6921	4.840434850393111e-09	None	0.3592336792126965	4.840434850393111e-09
145	7076	0.007381779011879586	None	0.0	0.007381779011879586
145	7118	0.007440203378556996	None	0.0	0.007440203378556996
145	7318	8.471433999020725e-11	None	0.08710402417711793	8.471433999020725e-11
145	6820	0.007558597294768916	None	0.0	0.007558597294768916
145	7068	0.00746531734100095	None	0.0	0.00746531734100095
145	7226	0.007262076666100096	None	0.0	0.007262076666100096
145	5910	0.007488450166194752	None	0.0	0.007488450166194752
145	6580	0.007502806928248322	None	0.0	0.007502806928248322
145	6828	0.007536250648426507	None	0.0	0.007536250648426507
145	7314	0.007206829597306667	None	0.0	0.007206829597306667
145	7294	0.0001804405951427576	None	0.24040596172270884	0.0001804405951427576
145	7315	None	None	0.32512208183113844	None
145	7203	0.007264153087788883	None	0.0	0.007264153087788883
145	6950	0.007538312369435681	None	0.0	0.007538312369435681
145	6997	0.007380396229508438	None	0.0	0.007380396229508438
145	7343	None	None	0.3675433498525147	None
145	6411	0.007549924923908473	None	0.0	0.007549924923908473
145	7221	-0.1	None	0.0	-0.1
145	6681	0.007347713286526537	None	0.0	0.007347713286526537
145	7192	0.007541653161150182	None	0.0	0.007541653161150182
145	7301	0.007342342532423037	None	0.0	0.007342342532423037
145	7165	1.3848533769705074e-06	None	0.2514785687304397	1.3848533769705074e-06
145	7129	0.007535551633065267	None	0.0	0.007535551633065267
145	5556	0.007483187074037371	None	0.0	0.007483187074037371
145	7330	-0.1	None	0.0	-0.1
145	5740	0.007502656620361469	None	0.0	0.007502656620361469
145	7223	0.007249847795792508	None	0.0	0.007249847795792508
145	6918	2.859858012822925e-06	None	0.6962508213469949	2.859858012822925e-06
145	7287	-1.2065416986070837e-09	None	0.3070963350767269	-1.2065416986070837e-09
145	7332	0.007140003951345963	None	0.0	0.007140003951345963
145	7341	9.829689867370842e-14	None	0.08710402417711793	9.829689867370842e-14
145	7247	1.840363899090679e-05	None	0.48323215477254183	1.840363899090679e-05
143	6995	0.007445444291590057	None	0.0	0.007445444291590057
143	6703	0.007457576326848763	None	0.0	0.007457576326848763
143	7250	None	None	0.25489046362484846	None
143	7111	0.007286541239235899	None	0.0	0.007286541239235899
143	6887	0.00725589864125462	None	0.0	0.00725589864125462
143	7040	5.137604273055484e-05	None	0.3314537454522331	5.137604273055484e-05
143	7028	-4.232600022476768e-08	None	0.9128292409427432	-4.232600022476768e-08
143	7156	0.007058033349822967	None	0.0	0.007058033349822967
143	6242	0.007471139692111376	None	0.0	0.007471139692111376
143	7127	-6.085490681912567e-12	None	0.09160334907475935	-6.085490681912567e-12
143	6123	0.007504643112167663	None	0.0	0.007504643112167663
143	6948	0.007464351925583461	None	0.0	0.007464351925583461
143	6120	0.00756564017615144	None	0.0	0.00756564017615144
143	6846	0.0070754981283058195	None	0.0	0.0070754981283058195
143	7213	1.2381976974361756e-08	None	0.35613679221540295	1.2381976974361756e-08
143	6843	0.0073230204610740405	None	0.0	0.0073230204610740405
143	7132	0.0074049401454325744	None	0.0	0.0074049401454325744
143	6981	0.0073354658933954655	None	0.0	0.0073354658933954655
143	7217	-3.278010441165255e-07	None	0.35117401846994784	-3.278010441165255e-07
143	7026	-1.9471983592874737e-11	None	0.2104579617525439	-1.9471983592874737e-11
143	7063	-5.3728775187623286e-08	None	0.2653184166683439	-5.3728775187623286e-08
143	7157	4.440322549665375e-06	None	0.9544342887471198	4.440322549665375e-06
143	6874	0.007403444188063903	None	0.0	0.007403444188063903
143	7027	-1.066928361719735e-08	None	0.5175669216480189	-1.066928361719735e-08
143	6974	0.007484645490501206	None	0.0	0.007484645490501206
143	6788	0.007334244845796775	None	0.0	0.007334244845796775
143	6760	0.007052716087125568	None	0.0	0.007052716087125568
143	7146	-6.722224266248974e-08	None	0.405376928283791	-6.722224266248974e-08
143	6960	0.007114222169009528	None	0.0	0.007114222169009528
143	7153	0.0011602543905624742	None	0.20421547121124478	0.0011602543905624742
143	7231	1.2193065646193898e-07	None	0.3038759128914587	1.2193065646193898e-07
143	7238	-0.1	None	0.18237359588624097	-0.1
143	7162	1.7758389275456212e-06	None	0.09160334907475935	1.7758389275456212e-06
143	7197	0.00019323276112619164	None	0.2465951146659257	0.00019323276112619164
143	7209	1.9330322349444844e-08	None	0.524574946202091	1.9330322349444844e-08
143	7115	2.5242881398655154e-13	None	0.09160334907475935	2.5242881398655154e-13
143	7107	0.007367341423940949	None	0.0	0.007367341423940949
143	6255	0.007420976453787638	None	0.0	0.007420976453787638
143	6197	0.007477947788993003	None	0.0	0.007477947788993003
143	6951	0.007133703608346905	None	0.0	0.007133703608346905
143	5930	0.007419840434923481	None	0.0	0.007419840434923481
143	5399	0.007569878786294337	None	0.0	0.007569878786294337
143	7178	0.007268379895999455	None	0.0	0.007268379895999455
143	6113	0.007554797966284481	None	0.0	0.007554797966284481
143	7208	0.007578569475025587	None	0.0	0.007578569475025587
143	7202	-0.1	None	0.3632408628002901	-0.1
143	7121	0.007413427727565244	None	0.0	0.007413427727565244
143	6521	0.007417219049965845	None	0.0	0.007417219049965845
143	7158	0.007411167844720541	None	0.0	0.007411167844720541
143	7212	0.007424173716624028	None	0.0	0.007424173716624028
143	7215	-4.3520676527578827e-10	None	0.9253082282335704	-4.3520676527578827e-10
143	7205	None	None	0.3022711104420698	None
143	7244	2.256622352498896e-05	None	0.2500605149579794	2.256622352498896e-05
143	6448	0.0073742012437447175	None	0.0	0.0073742012437447175
143	6975	0.007532976037339862	None	0.0	0.007532976037339862
143	4900	0.007398687103942992	None	0.0	0.007398687103942992
143	6668	0.007584803535891519	None	0.0	0.007584803535891519
143	7091	0.007488450166194752	None	0.0	0.007488450166194752
143	7101	0.007099946433805345	None	0.0	0.007099946433805345
143	7180	-3.076165022021316e-05	None	0.4686307690797394	-3.076165022021316e-05
143	7200	4.0387419571691865e-08	None	0.217538379307328	4.0387419571691865e-08
143	7229	0.0005099254535942413	None	0.09160334907475935	0.0005099254535942413
143	7232	1.1217527152189159e-05	None	0.4326015112402152	1.1217527152189159e-05
143	6921	4.840434850393111e-09	None	0.3592336792126965	4.840434850393111e-09
143	7076	0.007381779011879586	None	0.0	0.007381779011879586
143	7149	-0.1	None	0.18237359588624097	-0.1
143	6375	0.007380101824659978	None	0.0	0.007380101824659978
143	7118	0.007440203378556996	None	0.0	0.007440203378556996
143	7248	-0.1	None	0.18237359588624097	-0.1
143	6820	0.007558597294768916	None	0.0	0.007558597294768916
143	7068	0.00746531734100095	None	0.0	0.00746531734100095
143	7182	4.420085223375509e-06	None	0.4023502365095254	4.420085223375509e-06
143	7226	0.007262076666100096	None	0.0	0.007262076666100096
143	5910	0.007488450166194752	None	0.0	0.007488450166194752
143	7102	0.007146876067416923	None	0.0	0.007146876067416923
143	6580	0.007502806928248322	None	0.0	0.007502806928248322
143	7216	3.63090411915757e-08	None	0.4467391571302328	3.63090411915757e-08
143	6828	0.007536250648426507	None	0.0	0.007536250648426507
143	7224	-1.3103542305222849e-09	None	0.5704659764648837	-1.3103542305222849e-09
143	7130	0.007147067694032591	None	0.0	0.007147067694032591
143	7203	0.007264153087788883	None	0.0	0.007264153087788883
143	6950	0.007538312369435681	None	0.0	0.007538312369435681
143	6997	0.007380396229508438	None	0.0	0.007380396229508438
143	7005	-3.182387398978541e-07	None	0.35709025655571885	-3.182387398978541e-07
143	6411	0.007549924923908473	None	0.0	0.007549924923908473
143	7134	0.007248558187953469	None	0.0	0.007248558187953469
143	7221	-0.1	None	0.18237359588624097	-0.1
143	7191	0.007461444761492048	None	0.0	0.007461444761492048
143	6681	0.007347713286526537	None	0.0	0.007347713286526537
143	7192	0.007541653161150182	None	0.0	0.007541653161150182
143	7239	-3.1250255097938393e-08	None	0.3617834625144912	-3.1250255097938393e-08
143	7165	1.3848533769705074e-06	None	0.2238126724477556	1.3848533769705074e-06
143	7129	0.007535551633065267	None	0.0	0.007535551633065267
143	5556	0.007483187074037371	None	0.0	0.007483187074037371
143	7236	-0.1	None	0.18237359588624097	-0.1
143	5740	0.007502656620361469	None	0.0	0.007502656620361469
143	7223	0.007249847795792508	None	0.0	0.007249847795792508
143	6918	2.859858012822925e-06	None	0.6712263173302648	2.859858012822925e-06
143	6276	0.00722278234744292	None	0.0	0.00722278234744292
143	7247	1.840363899090679e-05	None	0.44220638607898993	1.840363899090679e-05
106	5310	0.004896034294558525	None	0.0	0.004896034294558525
106	5202	0.005076728605060005	None	0.0	0.005076728605060005
106	5212	2.1343711357747617e-08	None	0.27746538852216274	2.1343711357747617e-08
106	4616	0.007369770803032075	None	0.0	0.007369770803032075
106	5343	-0.1	None	0.7468365318333018	-0.1
106	5371	-2.9418412100105164e-13	None	0.9022184955446951	-2.9418412100105164e-13
106	5314	0.006733738587984393	None	0.29769954813095606	0.006733738587984393
106	5390	0.0002496859737524598	None	0.0	0.0002496859737524598
106	5326	-0.1	None	0.0	-0.1
106	5219	0.0003389100223538607	None	0.31558623311463546	0.0003389100223538607
106	5289	8.764849981530741e-05	None	0.0	8.764849981530741e-05
106	5363	4.970661936006039e-13	None	0.0	4.970661936006039e-13
106	5169	5.16343328642927e-07	None	0.2017357314733692	5.16343328642927e-07
106	4818	0.007355006727220338	None	0.0	0.007355006727220338
106	5368	-0.1	None	0.3847083892577706	-0.1
106	5236	0.007232075581519385	None	0.0	0.007232075581519385
106	4696	0.005118806678534156	None	0.0	0.005118806678534156
106	5266	9.118021840176568e-05	None	0.4123610751875192	9.118021840176568e-05
106	5059	2.7956790876810537e-06	None	0.21908451859892705	2.7956790876810537e-06
106	5271	0.008251325325742026	None	0.0	0.008251325325742026
106	4012	0.0051068769329991335	None	0.0	0.0051068769329991335
106	5398	0.007248163761376976	None	0.0	0.007248163761376976
106	5309	0.005296902081061126	None	0.0	0.005296902081061126
106	5366	0.007543868694978557	None	0.0	0.007543868694978557
106	4966	0.007012928898793754	None	0.0	0.007012928898793754
106	4801	0.005122333020100209	None	0.0	0.005122333020100209
106	5269	-0.1	None	0.0	-0.1
106	5286	0.0005201963517187456	None	0.2951957105419308	0.0005201963517187456
106	5262	2.780231846443511e-08	None	0.3033381186795995	2.780231846443511e-08
106	5242	2.5313604242950264e-05	None	0.29835831620411585	2.5313604242950264e-05
106	5237	0.007339947214292426	None	0.0	0.007339947214292426
106	5232	-2.059667241347343e-09	None	0.5223522846960867	-2.059667241347343e-09
106	5386	0.007371640012301759	None	0.0	0.007371640012301759
106	5290	0.007356502544313343	None	0.0	0.007356502544313343
106	4961	0.007255534775214079	None	0.0	0.007255534775214079
106	5378	2.5358174292568e-07	None	0.3613656235718667	2.5358174292568e-07
106	5275	0.007007263029985856	None	0.0	0.007007263029985856
106	5387	3.8032224880766996e-07	None	0.5223522846960867	3.8032224880766996e-07
106	5384	-2.7691345721305224e-07	None	0.5444011299043743	-2.7691345721305224e-07
106	5127	0.007397902821448295	None	0.0	0.007397902821448295
106	5399	0.007569878786294337	None	0.0	0.007569878786294337
106	5350	1.0670548340009967e-05	None	0.47116320144049756	1.0670548340009967e-05
106	5109	0.007357321022494508	None	0.0	0.007357321022494508
106	5370	1.8888322135235318e-07	None	0.45627417892692446	1.8888322135235318e-07
106	5224	-3.188067153031843e-07	None	0.5277873993227566	-3.188067153031843e-07
106	5380	-0.1	None	0.0	-0.1
106	5383	-0.1	None	0.0	-0.1
106	5333	4.624589258306955e-06	None	0.48465208418053757	4.624589258306955e-06
106	5330	-0.1	None	0.0	-0.1
106	5294	6.351516032777026e-06	None	0.0	6.351516032777026e-06
106	5379	0.007223651449242828	None	0.0	0.007223651449242828
106	4795	0.007039641186359158	None	0.0	0.007039641186359158
106	4586	0.007199377314020817	None	0.0	0.007199377314020817
106	5024	0.007384371672214492	None	0.0	0.007384371672214492
106	5117	0.0010448875127260563	None	0.4931849729777171	0.0010448875127260563
106	5175	-1.902589076712901e-07	None	0.2395606541051823	-1.902589076712901e-07
106	5281	2.2163246475512743e-08	None	0.0	2.2163246475512743e-08
106	4823	0.0075790134520556385	None	0.0	0.0075790134520556385
106	5180	3.856757249474418e-06	None	0.0	3.856757249474418e-06
106	5388	-1.667136645697372e-11	None	0.3978042620710939	-1.667136645697372e-11
106	5393	0.00742631693432786	None	0.0	0.00742631693432786
106	4929	0.007448022232243798	None	0.0	0.007448022232243798
106	4900	0.007398687103942992	None	0.0	0.007398687103942992
106	4344	0.007425039584652131	None	0.0	0.007425039584652131
106	5377	-1.830174164622741e-06	None	0.40685946893877806	-1.830174164622741e-06
106	5058	0.005255924837205615	None	0.0	0.005255924837205615
106	4997	0.005228402507921744	None	0.0	0.005228402507921744
106	5362	1.386366257967922e-07	None	0.5068231195998811	1.386366257967922e-07
106	4680	0.005403286345120037	None	0.0	0.005403286345120037
106	5391	-2.0754116331617127e-07	None	0.11424036299331222	-2.0754116331617127e-07
106	4861	0.007146086424509459	None	0.0	0.007146086424509459
106	5138	0.0004110580371827709	None	0.0	0.0004110580371827709
106	4635	0.007470655933296502	None	0.0	0.007470655933296502
106	4477	0.005101786306872457	None	0.0	0.005101786306872457
106	5068	0.00525017634703141	None	0.0	0.00525017634703141
106	4869	0.005093519280940132	None	0.0	0.005093519280940132
106	5305	0.007295329583258955	None	0.0	0.007295329583258955
106	4476	0.0067182074068579635	None	0.29769954813095606	0.0067182074068579635
106	5246	1.6484047378149804e-05	None	0.3352943527078705	1.6484047378149804e-05
106	5395	-5.060229224743101e-08	None	0.5223522846960867	-5.060229224743101e-08
106	5273	0.0074796011401074124	None	0.0	0.0074796011401074124
106	5239	0.007198959099626086	None	0.0	0.007198959099626086
106	5041	8.753265967364138e-05	None	0.0	8.753265967364138e-05
106	5357	-0.1	None	0.0	-0.1
106	5389	-6.809387567922056e-05	None	0.21839997029843486	-6.809387567922056e-05
106	5256	-3.2653047796870834e-09	None	0.468974181608227	-3.2653047796870834e-09
106	4282	0.007283316628869239	None	0.0	0.007283316628869239
106	5187	0.0075256713828730885	None	0.0	0.0075256713828730885
106	5359	8.020984994259721e-05	None	0.2395657942676866	8.020984994259721e-05
106	5302	0.007223427543545385	None	0.0	0.007223427543545385
106	5203	0.005152572893040543	None	0.0	0.005152572893040543
106	5229	3.3905989245502996e-08	None	0.5416845271631271	3.3905989245502996e-08
106	5385	1.1720266775195088e-08	None	1.152000366972413	1.1720266775195088e-08
106	5296	5.470033996469906e-05	None	0.4921860962953799	5.470033996469906e-05
106	5351	0.000573968990769209	None	0.2951957105419308	0.000573968990769209
106	5375	3.2778339052512155e-09	None	0.5560621588552438	3.2778339052512155e-09
106	4498	0.007204140431970184	None	0.0	0.007204140431970184
106	5193	9.99043052048376e-06	None	0.577035279032231	9.99043052048376e-06
106	5356	7.17399899251332e-08	None	0.375388401715513	7.17399899251332e-08
106	4941	0.007268230120241373	None	0.0	0.007268230120241373
141	6995	0.007445444291590057	None	0.0	0.007445444291590057
141	6703	0.007457576326848763	None	0.0	0.007457576326848763
141	7013	0.007323470603796999	None	0.0	0.007323470603796999
141	7111	0.007286541239235899	None	0.0	0.007286541239235899
141	6887	0.00725589864125462	None	0.0	0.00725589864125462
141	7053	4.027581199653937e-06	None	0.29149003843886756	4.027581199653937e-06
141	7040	5.137604273055484e-05	None	0.308919566153483	5.137604273055484e-05
141	6494	0.00745182325699194	None	0.0	0.00745182325699194
141	7014	-2.389003909272882e-07	None	0.2908510038630375	-2.389003909272882e-07
141	7028	-4.232600022476768e-08	None	0.8795767890565285	-4.232600022476768e-08
141	6242	0.007471139692111376	None	0.0	0.007471139692111376
141	7127	-6.085490681912567e-12	None	0.2908510038630375	-6.085490681912567e-12
141	6123	0.007504643112167663	None	0.0	0.007504643112167663
141	6948	0.007464351925583461	None	0.0	0.007464351925583461
141	6120	0.00756564017615144	None	0.0	0.00756564017615144
141	6987	6.221397627045694e-05	None	0.39578663534729064	6.221397627045694e-05
141	6846	0.0070754981283058195	None	0.0	0.0070754981283058195
141	6542	0.007411167844720541	None	0.0	0.007411167844720541
141	7108	5.273244375131413e-06	None	0.677084286963362	5.273244375131413e-06
141	6843	0.0073230204610740405	None	0.0	0.0073230204610740405
141	7132	0.0074049401454325744	None	0.0	0.0074049401454325744
141	6981	0.0073354658933954655	None	0.0	0.0073354658933954655
141	7026	-1.9471983592874737e-11	None	0.2925491749680522	-1.9471983592874737e-11
141	7063	-5.3728775187623286e-08	None	0.3019553252432537	-5.3728775187623286e-08
141	7045	2.4316214294104514e-05	None	0.3348250271515844	2.4316214294104514e-05
141	6874	0.007403444188063903	None	0.0	0.007403444188063903
141	7027	-1.066928361719735e-08	None	0.4938504315582872	-1.066928361719735e-08
141	6974	0.007484645490501206	None	0.0	0.007484645490501206
141	6788	0.007334244845796775	None	0.0	0.007334244845796775
141	6760	0.007052716087125568	None	0.0	0.007052716087125568
141	7104	-2.763750889491418e-08	None	0.3356846258734982	-2.763750889491418e-08
141	7146	-6.722224266248974e-08	None	0.3159180036993384	-6.722224266248974e-08
141	7029	-1.1979882425134853e-07	None	0.2776702972715002	-1.1979882425134853e-07
141	7081	-8.529199637191203e-10	None	0.36836124130066566	-8.529199637191203e-10
141	6676	2.919375944449861e-06	None	0.33914040173038057	2.919375944449861e-06
141	6960	0.007114222169009528	None	0.0	0.007114222169009528
141	7095	8.386475900286576e-06	None	0.38534940065740714	8.386475900286576e-06
141	7020	-3.6837792194706637e-07	None	1.0025820924030187	-3.6837792194706637e-07
141	7115	2.5242881398655154e-13	None	0.2908510038630375	2.5242881398655154e-13
141	7126	0.0005050488109373516	None	0.4109243370050071	0.0005050488109373516
141	6988	-0.1	None	0.3458882854729882	-0.1
141	7107	0.007367341423940949	None	0.0	0.007367341423940949
141	6255	0.007420976453787638	None	0.0	0.007420976453787638
141	7145	-2.852581791849015e-09	None	0.27976851196866165	-2.852581791849015e-09
141	6917	0.007186686026562085	None	0.0	0.007186686026562085
141	6197	0.007477947788993003	None	0.0	0.007477947788993003
141	6951	0.007133703608346905	None	0.0	0.007133703608346905
141	6598	0.007368766885893022	None	0.0	0.007368766885893022
141	5930	0.007419840434923481	None	0.0	0.007419840434923481
141	5399	0.007569878786294337	None	0.0	0.007569878786294337
141	6113	0.007554797966284481	None	0.0	0.007554797966284481
141	7121	0.007413427727565244	None	0.0	0.007413427727565244
141	6521	0.007417219049965845	None	0.0	0.007417219049965845
141	7105	-3.2743928118889604e-07	None	0.28128194434326326	-3.2743928118889604e-07
141	6448	0.0073742012437447175	None	0.0	0.0073742012437447175
141	6975	0.007532976037339862	None	0.0	0.007532976037339862
141	4900	0.007398687103942992	None	0.0	0.007398687103942992
141	6668	0.007584803535891519	None	0.0	0.007584803535891519
141	7064	None	None	0.3426181372603574	None
141	7065	0.007280462587995052	None	0.0	0.007280462587995052
141	6958	-6.269942503392292e-09	None	0.29481461490623306	-6.269942503392292e-09
141	7110	-7.159695497575077e-07	None	0.5668569096653109	-7.159695497575077e-07
141	7079	1.203908690798766e-07	None	0.3476701022985623	1.203908690798766e-07
141	7106	4.99692600945705e-07	None	0.5649277079893619	4.99692600945705e-07
141	6723	0.00753398601526135	None	0.0	0.00753398601526135
141	7117	-0.1	None	0.0	-0.1
141	7091	0.007488450166194752	None	0.0	0.007488450166194752
141	7101	0.007099946433805345	None	0.0	0.007099946433805345
141	6784	0.0074412125972091615	None	0.0	0.0074412125972091615
141	7120	-3.134970439239691e-07	None	0.5033700085264592	-3.134970439239691e-07
141	6921	4.840434850393111e-09	None	0.3592336792126965	4.840434850393111e-09
141	7076	0.007381779011879586	None	0.0	0.007381779011879586
141	7149	-0.1	None	0.0	-0.1
141	6375	0.007380101824659978	None	0.0	0.007380101824659978
141	7118	0.007440203378556996	None	0.0	0.007440203378556996
141	6820	0.007558597294768916	None	0.0	0.007558597294768916
141	7093	-8.198931447532403e-09	None	0.34884829903848746	-8.198931447532403e-09
141	7068	0.00746531734100095	None	0.0	0.00746531734100095
141	5910	0.007488450166194752	None	0.0	0.007488450166194752
141	7102	0.007146876067416923	None	0.0	0.007146876067416923
141	6580	0.007502806928248322	None	0.0	0.007502806928248322
141	6828	0.007536250648426507	None	0.0	0.007536250648426507
141	7034	6.363196092240351e-07	None	0.7610268102326256	6.363196092240351e-07
141	7130	0.007147067694032591	None	0.0	0.007147067694032591
141	6950	0.007538312369435681	None	0.0	0.007538312369435681
141	6997	0.007380396229508438	None	0.0	0.007380396229508438
141	7005	-3.182387398978541e-07	None	0.35370571896586306	-3.182387398978541e-07
141	6411	0.007549924923908473	None	0.0	0.007549924923908473
141	7054	0.007348577367230679	None	0.0	0.007348577367230679
141	7134	0.007248558187953469	None	0.0	0.007248558187953469
141	6681	0.007347713286526537	None	0.0	0.007347713286526537
141	7129	0.007535551633065267	None	0.0	0.007535551633065267
141	5556	0.007483187074037371	None	0.0	0.007483187074037371
141	7003	0.007428067702417055	None	0.0	0.007428067702417055
141	5740	0.007502656620361469	None	0.0	0.007502656620361469
141	6929	0.007689690010498023	None	0.0	0.007689690010498023
141	7100	-1.360162111547913e-09	None	0.3089630158962875	-1.360162111547913e-09
141	6918	2.859858012822925e-06	None	0.5649277079893619	2.859858012822925e-06
141	6276	0.00722278234744292	None	0.0	0.00722278234744292
141	5647	0.007476934378111569	None	0.0	0.007476934378111569
72	3131	8.995968204056657e-05	None	0.2576843270628839	8.995968204056657e-05
72	3680	-1.1840108884965018e-07	None	0.6795730806253002	-1.1840108884965018e-07
72	3058	0.0010909728119306288	None	0.07228946329228329	0.0010909728119306288
72	3368	5.375189230712975e-05	None	0.0	5.375189230712975e-05
72	3094	0.00012066975757630179	None	0.2576843270628839	0.00012066975757630179
72	3480	0.0010346249798920384	None	0.07228946329228329	0.0010346249798920384
72	3532	0.0024486509363459688	None	0.33175723111503463	0.0024486509363459688
72	3282	0.002257907129212238	None	0.0	0.002257907129212238
72	3550	0.0009426680473921197	None	0.1858153622770655	0.0009426680473921197
72	3358	0.0023113288410024847	None	0.0	0.0023113288410024847
72	3629	2.480431140162133e-07	None	0.0	2.480431140162133e-07
72	3634	0.005029217869254197	None	0.1043929664279238	0.005029217869254197
72	3350	0.00037775633973252437	None	0.0	0.00037775633973252437
72	3507	6.718654330835646e-05	None	0.6600509542411759	6.718654330835646e-05
72	3551	0.0009799707267758864	None	0.07228946329228329	0.0009799707267758864
72	3685	-0.1	None	0.0	-0.1
72	3478	0.005185955096976624	None	0.1043929664279238	0.005185955096976624
72	3561	0.005039440915403803	None	0.1043929664279238	0.005039440915403803
72	3380	0.0006059238997842961	None	0.0	0.0006059238997842961
72	3691	-1.26085354121876e-07	None	0.435207371918616	-1.26085354121876e-07
72	3657	-7.487139266978454e-05	None	0.0	-7.487139266978454e-05
72	3644	0.0023589964251400837	None	0.0	0.0023589964251400837
72	3601	0.002284591071192787	None	0.0	0.002284591071192787
72	3692	0.0004151750955501118	None	0.0	0.0004151750955501118
72	3676	-0.1	None	0.0	-0.1
72	3536	0.001055462275416341	None	0.07228946329228329	0.001055462275416341
72	3087	0.007489413835844576	None	0.4060172529842908	0.007489413835844576
72	3661	0.00045354457641003023	None	0.0	0.00045354457641003023
72	3510	6.469919977940462e-09	None	0.0	6.469919977940462e-09
72	3596	0.00021135326215677972	None	0.1317443205953041	0.00021135326215677972
72	3522	9.884744433027858e-08	None	0.3529270418806773	9.884744433027858e-08
72	3651	0.002457714129888907	None	0.0	0.002457714129888907
72	3534	0.004202966310247575	None	0.0	0.004202966310247575
72	3635	1.9612889300448253e-07	None	0.0	1.9612889300448253e-07
72	3609	-2.053570680453841e-09	None	0.21875077714925215	-2.053570680453841e-09
72	3570	0.003945954923047132	None	0.35709702560147644	0.003945954923047132
72	3641	0.0007566075865596306	None	0.21875077714925215	0.0007566075865596306
72	3458	0.0015106788586313727	None	0.0	0.0015106788586313727
72	3684	0.0044421716928610975	None	0.0	0.0044421716928610975
72	3327	0.00022360859284510754	None	0.20527852929787532	0.00022360859284510754
72	3113	0.0022682982865988165	None	0.0	0.0022682982865988165
72	3273	0.00011058869486589061	None	0.2576843270628839	0.00011058869486589061
72	3257	0.0004689507929632002	None	0.0	0.0004689507929632002
72	3034	0.00020483147946191035	None	0.0	0.00020483147946191035
72	3653	-4.310434136930334e-07	None	0.5031478002215758	-4.310434136930334e-07
72	3333	0.0021112780790728185	None	0.0	0.0021112780790728185
72	3100	0.00013815030039159698	None	0.19191871778157216	0.00013815030039159698
72	3259	0.0005615706395382255	None	0.0	0.0005615706395382255
72	2950	0.005367834659688187	None	0.1043929664279238	0.005367834659688187
72	3594	7.636424452245096e-05	None	0.0	7.636424452245096e-05
72	3648	0.005072629567072438	None	0.1043929664279238	0.005072629567072438
72	3281	0.001075430208774744	None	0.07228946329228329	0.001075430208774744
72	3413	0.00042860279462600653	None	0.21645814212852116	0.00042860279462600653
72	3620	None	None	0.19367627890828598	None
72	3614	0.00017761715571502288	None	0.4513519507436509	0.00017761715571502288
72	3597	0.007338646644718852	None	0.4060172529842908	0.007338646644718852
72	3655	-0.1	None	0.0	-0.1
72	3640	-0.1	None	0.0	-0.1
72	2859	0.0005364801377151835	None	0.4203851080728662	0.0005364801377151835
72	3279	1.0879222823120602e-08	None	0.9751203042188328	1.0879222823120602e-08
72	3133	0.00012115645580867648	None	0.2576843270628839	0.00012115645580867648
72	3405	0.005235157564521578	None	0.1043929664279238	0.005235157564521578
72	3455	0.0048040046603357155	None	0.0	0.0048040046603357155
72	3183	0.0004765638628044166	None	0.0	0.0004765638628044166
72	3435	0.0005628119753177145	None	0.0	0.0005628119753177145
72	3042	0.0007362661482805295	None	0.2126428899247353	0.0007362661482805295
72	3130	0.004171838808418646	None	0.0	0.004171838808418646
72	3688	-0.1	None	0.4051169391603568	-0.1
72	3135	0.0007534465835958187	None	0.2126428899247353	0.0007534465835958187
72	3669	-1.0328484154292626e-05	None	0.0	-1.0328484154292626e-05
72	3638	3.228657144785987e-07	None	0.23451750675786184	3.228657144785987e-07
72	3442	0.0007316544316605437	None	0.0	0.0007316544316605437
72	3576	0.00016629219251656043	None	0.0	0.00016629219251656043
72	3456	0.004976691048965902	None	0.1043929664279238	0.004976691048965902
72	3631	0.00019025177718727434	None	0.16289554572780035	0.00019025177718727434
72	3467	0.0021739348341840185	None	0.0	0.0021739348341840185
72	3662	0.0005751555461475792	None	0.0	0.0005751555461475792
72	3204	0.00024025713899974754	None	0.19191871778157216	0.00024025713899974754
72	3683	-0.1	None	0.0	-0.1
72	3630	0.002260538608680477	None	0.33175723111503463	0.002260538608680477
72	3658	-1.0941641108129103e-09	None	0.30089868246889734	-1.0941641108129103e-09
72	3643	-1.6036664582278306e-06	None	0.0	-1.6036664582278306e-06
72	3085	0.00034843071403868847	None	0.0	0.00034843071403868847
72	3312	0.00013760317259788925	None	0.2576843270628839	0.00013760317259788925
72	3698	-3.6073235235101764e-07	None	0.0	-3.6073235235101764e-07
72	3694	0.0003345237719181348	None	0.0	0.0003345237719181348
72	3610	0.007549924923908473	None	0.4060172529842908	0.007549924923908473
72	3511	0.001003831996917066	None	0.07228946329228329	0.001003831996917066
72	3562	-0.1	None	0.0	-0.1
72	3586	1.0135848600671663e-05	None	0.5148680581935645	1.0135848600671663e-05
72	3443	0.007416028501943868	None	0.4060172529842908	0.007416028501943868
72	3181	1.9952488317609792e-05	None	0.15636675462480473	1.9952488317609792e-05
72	3154	0.0005214071938229974	None	0.0	0.0005214071938229974
72	3627	8.911379521073747e-06	None	0.20157648065665756	8.911379521073747e-06
72	3552	0.005254704491625904	None	0.1043929664279238	0.005254704491625904
72	3322	0.0010239401989739923	None	0.48363104408318264	0.0010239401989739923
72	3619	0.00011408835835835915	None	0.0	0.00011408835835835915
72	2848	0.003871743888332963	None	0.5031478002215758	0.003871743888332963
72	3297	3.765883628663684e-05	None	0.15636675462480473	3.765883628663684e-05
72	3487	6.080318680214521e-05	None	0.2998745240660993	6.080318680214521e-05
50	2598	-0.1	None	0.0	-0.1
50	2042	None	None	0.5733540145904887	None
50	2414	None	None	0.5580560358776321	None
50	2579	None	None	0.32499983785777564	None
50	2584	-0.1	None	0.0	-0.1
50	2554	-0.1	None	0.45099563803504295	-0.1
50	2576	-0.1	None	0.2985259563953083	-0.1
50	2498	None	None	0.5003320931794875	None
50	2442	None	None	0.4443249852549056	None
50	2451	None	None	0.2892370989492367	None
50	2558	-0.1	None	0.0	-0.1
50	2556	-1.3428716074968177e-07	None	0.42544470168384996	-1.3428716074968177e-07
50	2559	0.0007765303720884873	None	0.3122965358670621	0.0007765303720884873
50	2321	None	None	0.49814501031096137	None
50	2541	None	None	0.6447905619212808	None
50	2568	1.0801961508958866e-10	None	0.5580560358776321	1.0801961508958866e-10
50	2505	None	None	0.3771779038535402	None
50	2592	-1.9975367750504986e-08	None	0.4161363638527994	-1.9975367750504986e-08
50	2566	-0.1	None	0.0	-0.1
50	2577	-3.1472490887099917e-09	None	0.3845467622604845	-3.1472490887099917e-09
50	2422	None	None	0.34053177562865217	None
50	2312	None	None	0.3754650075480922	None
50	2487	None	None	0.45211211837777937	None
50	2571	-0.1	None	0.38921162707078444	-0.1
50	2508	None	None	0.3451584667216103	None
50	2426	None	None	0.2892370989492367	None
50	2529	None	None	0.4148537082731159	None
50	2245	None	None	0.4662355990071207	None
50	2488	None	None	0.4407254908802537	None
50	2585	-5.1854538508747994e-09	None	0.6396303158099362	-5.1854538508747994e-09
50	2154	None	None	0.45646132609760903	None
50	2581	-0.1	None	0.0	-0.1
50	2431	None	None	0.33678693232739454	None
50	2171	None	None	0.49457628004683174	None
50	2156	None	None	0.6396303158099362	None
50	2596	None	None	0.3450838956252677	None
50	2292	None	None	0.35348216706464963	None
50	2553	-3.6247637378759092e-06	None	0.1335086155064895	-3.6247637378759092e-06
50	2276	None	None	0.40513166119098704	None
50	1684	None	None	0.48112281241418386	None
50	2526	None	None	0.4835492491558536	None
50	2531	None	None	0.32294660341734927	None
50	2458	None	None	0.2985259563953083	None
50	1778	None	None	0.46025748603775557	None
50	2517	None	None	0.541453973221045	None
50	2557	-0.1	None	0.0	-0.1
50	2570	-1.0166298401737667e-08	None	0.40513166119098704	-1.0166298401737667e-08
50	2503	None	None	0.3503544288633244	None
50	1859	None	None	0.5141493326984646	None
50	2362	None	None	0.4445397999738937	None
50	2389	None	None	0.2985259563953083	None
50	2399	None	None	0.2892625721124559	None
50	2595	None	None	0.30012356029964016	None
50	2589	2.4874099399505508e-08	None	0.33678693232739454	2.4874099399505508e-08
50	2454	None	None	0.4098907315119045	None
50	2346	None	None	0.6447905619212808	None
50	2510	None	None	0.4662355990071207	None
50	2582	5.390128963511573e-06	None	0.1335086155064895	5.390128963511573e-06
50	2580	-0.1	None	0.0	-0.1
50	2569	-4.526055793301184e-06	None	0.2892370989492367	-4.526055793301184e-06
50	2561	-5.308149862522661e-12	None	0.3451584667216103	-5.308149862522661e-12
50	2563	4.148240616580037e-06	None	0.38433629465116	4.148240616580037e-06
50	2545	None	None	0.42544470168384996	None
50	2347	None	None	0.5496023047756454	None
50	2512	None	None	0.3190799708270384	None
50	2575	None	None	0.3748557622125772	None
50	2564	-0.1	None	0.0	-0.1
50	2429	None	None	0.3566639401896266	None
50	2390	None	None	0.33678693232739454	None
50	2495	None	None	0.0	None
50	1146	None	None	0.5646022634294754	None
50	1972	None	None	0.4161363638527994	None
50	2588	3.748190394158741e-05	None	0.2892625721124559	3.748190394158741e-05
50	2475	None	None	0.3754650075480922	None
50	2391	None	None	0.35290893994155526	None
50	2521	None	None	0.33678693232739454	None
50	2052	None	None	0.5580560358776321	None
50	2170	None	None	0.4443249852549056	None
50	2599	-0.1	None	0.6447905619212808	-0.1
50	2411	None	None	0.3686436569614281	None
50	2220	None	None	0.5141493326984646	None
50	2574	1.0328735741854291e-08	None	0.46242055806704674	1.0328735741854291e-08
50	2565	-9.865653600906999e-05	None	0.1335086155064895	-9.865653600906999e-05
50	2567	-4.3026734965019487e-13	None	0.1335086155064895	-4.3026734965019487e-13
50	2527	None	None	0.0	None
50	2535	None	None	0.35765096052794537	None
50	2157	None	None	0.5496023047756454	None
50	2423	None	None	0.35353871216652993	None
50	2586	1.9313085137141162e-05	None	0.1335086155064895	1.9313085137141162e-05
50	2591	-2.506571343096067e-05	None	0.3179142369886207	-2.506571343096067e-05
50	2573	-0.1	None	0.2985259563953083	-0.1
50	2593	-3.649265820375455e-10	None	0.6894943451752271	-3.649265820375455e-10
50	2590	0.00031704999774941284	None	0.1335086155064895	0.00031704999774941284
50	2384	None	None	0.34099565460764214	None
50	2263	None	None	0.4116472464155641	None
50	2562	None	None	0.319147254720294	None
50	2572	-3.2156835293480675e-08	None	0.35784753365107236	-3.2156835293480675e-08
50	2583	-0.1	None	0.0	-0.1
50	2489	None	None	0.4148537082731159	None
50	2251	None	None	0.408493231566454	None
74	3757	-0.0001827731769329424	None	0.2189182192032623	-0.0001827731769329424
74	3709	3.650235053225216e-08	None	0.0	3.650235053225216e-08
74	3058	0.0010909728119306288	None	0.12441150399179937	0.0010909728119306288
74	3368	5.375189230712975e-05	None	0.0	5.375189230712975e-05
74	3704	0.0009317909244694284	None	0.12441150399179937	0.0009317909244694284
74	3769	-2.8787344570739507e-06	None	0.0	-2.8787344570739507e-06
74	3532	0.0024486509363459688	None	0.33496696685821725	0.0024486509363459688
74	3798	-0.1	None	0.0	-0.1
74	3730	1.9226698200703336e-07	None	0.0	1.9226698200703336e-07
74	3753	-0.1	None	0.898525687910977	-0.1
74	3550	0.0009426680473921197	None	0.2822288499614936	0.0009426680473921197
74	3783	0.005099767609121344	None	0.0	0.005099767609121344
74	3358	0.0023113288410024847	None	0.0	0.0023113288410024847
74	3781	-0.00010386071227420493	None	0.6496266768522097	-0.00010386071227420493
74	3634	0.005029217869254197	None	0.0	0.005029217869254197
74	3551	0.0009799707267758864	None	0.12441150399179937	0.0009799707267758864
74	3766	-2.6958605095150937e-09	None	0.3830013053082367	-2.6958605095150937e-09
74	3478	0.005185955096976624	None	0.0	0.005185955096976624
74	3767	0.007547727540251347	None	0.3311792406729948	0.007547727540251347
74	3561	0.005039440915403803	None	0.0	0.005039440915403803
74	3380	0.0006059238997842961	None	0.0	0.0006059238997842961
74	3657	-7.487139266978454e-05	None	0.0	-7.487139266978454e-05
74	3644	0.0023589964251400837	None	0.0	0.0023589964251400837
74	3601	0.002284591071192787	None	0.0	0.002284591071192787
74	3692	0.0004151750955501118	None	0.0	0.0004151750955501118
74	3536	0.001055462275416341	None	0.12441150399179937	0.001055462275416341
74	3799	0.004695956026639307	None	0.0	0.004695956026639307
74	3087	0.007489413835844576	None	0.3311792406729948	0.007489413835844576
74	3772	-1.8163065122911597e-09	None	0.5513395939350689	-1.8163065122911597e-09
74	3787	-1.6693679219507763e-06	None	0.8232031122107415	-1.6693679219507763e-06
74	3522	9.884744433027858e-08	None	0.39972744077203315	9.884744433027858e-08
74	3651	0.002457714129888907	None	0.0	0.002457714129888907
74	3751	2.581832622489069e-06	None	0.10071323515474628	2.581832622489069e-06
74	3534	0.004202966310247575	None	0.0	0.004202966310247575
74	3635	1.9612889300448253e-07	None	0.0	1.9612889300448253e-07
74	3739	0.005154616437873961	None	0.0	0.005154616437873961
74	3721	0.005072874198373605	None	0.0	0.005072874198373605
74	3570	0.003945954923047132	None	0.3918932475348674	0.003945954923047132
74	3641	0.0007566075865596306	None	0.3024117676010226	0.0007566075865596306
74	3458	0.0015106788586313727	None	0.0	0.0015106788586313727
74	3684	0.0044421716928610975	None	0.0	0.0044421716928610975
74	3327	0.00022360859284510754	None	0.24342254588267465	0.00022360859284510754
74	3735	3.60276414929059e-06	None	0.6759130965054037	3.60276414929059e-06
74	3113	0.0022682982865988165	None	0.0	0.0022682982865988165
74	3752	0.005083581610344598	None	0.0	0.005083581610344598
74	3728	0.005090747912483111	None	0.0	0.005090747912483111
74	3034	0.00020483147946191035	None	0.0	0.00020483147946191035
74	3653	-4.310434136930334e-07	None	0.44226647162906324	-4.310434136930334e-07
74	3333	0.0021112780790728185	None	0.0	0.0021112780790728185
74	3100	0.00013815030039159698	None	0.17292209939336994	0.00013815030039159698
74	3259	0.0005615706395382255	None	0.0	0.0005615706395382255
74	3755	0.00011279697401123679	None	0.2822288499614936	0.00011279697401123679
74	2950	0.005367834659688187	None	0.0	0.005367834659688187
74	3648	0.005072629567072438	None	0.0	0.005072629567072438
74	3281	0.001075430208774744	None	0.12441150399179937	0.001075430208774744
74	3788	0.0021217585378134353	None	0.0	0.0021217585378134353
74	3748	0.0018872448359651293	None	0.5708579177897607	0.0018872448359651293
74	3597	0.007338646644718852	None	0.3311792406729948	0.007338646644718852
74	3771	0.00022271655694883346	None	0.0	0.00022271655694883346
74	2859	0.0005364801377151835	None	0.4338485868802371	0.0005364801377151835
74	3133	0.00012115645580867648	None	0.46303738273207307	0.00012115645580867648
74	3725	0.00016507729850425218	None	0.4259128789063231	0.00016507729850425218
74	3795	-1.7490538261257143e-05	None	0.42758092121804997	-1.7490538261257143e-05
74	3715	-7.922959458931964e-09	None	0.45422254548036206	-7.922959458931964e-09
74	3405	0.005235157564521578	None	0.0	0.005235157564521578
74	3183	0.0004765638628044166	None	0.0	0.0004765638628044166
74	3435	0.0005628119753177145	None	0.0	0.0005628119753177145
74	3042	0.0007362661482805295	None	0.25891371701032695	0.0007362661482805295
74	3130	0.004171838808418646	None	0.0	0.004171838808418646
74	3784	-2.098310469657484e-13	None	0.0	-2.098310469657484e-13
74	3785	2.097263699574711e-07	None	0.7894093778631441	2.097263699574711e-07
74	3135	0.0007534465835958187	None	0.25891371701032695	0.0007534465835958187
74	3738	-2.2549322543735922e-05	None	0.6324832905609746	-2.2549322543735922e-05
74	3780	-0.1	None	0.5493833144756352	-0.1
74	3456	0.004976691048965902	None	0.0	0.004976691048965902
74	3786	0.0038880430063063334	None	0.0	0.0038880430063063334
74	3778	5.292279251374347e-07	None	0.4232915629570102	5.292279251374347e-07
74	3467	0.0021739348341840185	None	0.0	0.0021739348341840185
74	3720	2.63294051449565e-05	None	0.0	2.63294051449565e-05
74	3662	0.0005751555461475792	None	0.0	0.0005751555461475792
74	3204	0.00024025713899974754	None	0.17292209939336994	0.00024025713899974754
74	3711	0.0003674750674741819	None	0.4338485868802371	0.0003674750674741819
74	3630	0.002260538608680477	None	0.33496696685821725	0.002260538608680477
74	3658	-1.0941641108129103e-09	None	0.38107749734117635	-1.0941641108129103e-09
74	3764	0.0003341950548663875	None	0.0	0.0003341950548663875
74	3643	-1.6036664582278306e-06	None	0.0	-1.6036664582278306e-06
74	3610	0.007549924923908473	None	0.3311792406729948	0.007549924923908473
74	3511	0.001003831996917066	None	0.12441150399179937	0.001003831996917066
74	3759	None	None	0.406218735031013	None
74	3742	4.414519511864676e-08	None	0.844735819314327	4.414519511864676e-08
74	3586	1.0135848600671663e-05	None	0.5466462360853781	1.0135848600671663e-05
74	3779	9.23302164448106e-07	None	0.5581379503162374	9.23302164448106e-07
74	3443	0.007416028501943868	None	0.3311792406729948	0.007416028501943868
74	3797	0.00512677727066002	None	0.0	0.00512677727066002
74	3181	1.9952488317609792e-05	None	0.13819151252334586	1.9952488317609792e-05
74	3552	0.005254704491625904	None	0.0	0.005254704491625904
74	3322	0.0010239401989739923	None	0.49580463823476684	0.0010239401989739923
74	2848	0.003871743888332963	None	0.44226647162906324	0.003871743888332963
74	3712	-0.00025056038285155497	None	0.0	-0.00025056038285155497
74	3718	-2.0799309304614072e-09	None	0.5680185653671664	-2.0799309304614072e-09
60	2908	0.00012978891031165745	None	0.04653298146406014	0.00012978891031165745
60	2847	1.1143444586926219e-07	None	0.0	1.1143444586926219e-07
60	3049	2.288609999777892e-09	None	0.9537665122386925	2.288609999777892e-09
60	2962	8.909467872441455e-05	None	0.026893154799738167	8.909467872441455e-05
60	3058	0.0010909728119306288	None	0.21994822242164852	0.0010909728119306288
60	3067	0.00013289295111138002	None	0.04653298146406014	0.00013289295111138002
60	2982	-7.167765778556935e-08	None	0.40445037281941254	-7.167765778556935e-08
60	2882	7.881887365518097e-05	None	0.11333333333333333	7.881887365518097e-05
60	2675	9.519840910859634e-07	None	0.16837217357543915	9.519840910859634e-07
60	3094	0.00012066975757630179	None	0.026893154799738167	0.00012066975757630179
60	2955	3.184832469890872e-08	None	0.11333333333333333	3.184832469890872e-08
60	2776	8.165776874673526e-07	None	0.5092332825352857	8.165776874673526e-07
60	2986	1.2171687040524103e-06	None	0.0697994721960902	1.2171687040524103e-06
60	2960	1.2475093008381814e-06	None	0.0	1.2475093008381814e-06
60	2559	0.0007765303720884873	None	0.19967659836222929	0.0007765303720884873
60	2759	0.0009979682363174753	None	0.21994822242164852	0.0009979682363174753
60	3026	0.00019023889575431576	None	0.0	0.00019023889575431576
60	2991	5.402508695285922e-06	None	0.14806197381983421	5.402508695285922e-06
60	3069	-2.5633678730458062e-09	None	0.0	-2.5633678730458062e-09
60	3080	0.0007583296307810862	None	0.19967659836222929	0.0007583296307810862
60	3008	3.2966130920704397e-06	None	0.3135087858928471	3.2966130920704397e-06
60	2887	-1.5248431396918508e-11	None	0.5134230967108139	-1.5248431396918508e-11
60	2801	3.26303480656826e-06	None	0.4075448570978387	3.26303480656826e-06
60	2870	2.334638252830016e-09	None	0.0	2.334638252830016e-09
60	2999	1.661243665255677e-05	None	0.0	1.661243665255677e-05
60	3074	-0.1	None	0.08787424097363253	-0.1
60	2953	2.0351409597800113e-06	None	0.04653298146406014	2.0351409597800113e-06
60	3087	0.007489413835844576	None	0.6637280199326627	0.007489413835844576
60	2980	3.389309162047143e-05	None	0.23904620062092669	3.389309162047143e-05
60	2835	8.383781887491783e-05	None	0.3290416267643802	8.383781887491783e-05
60	2814	-1.1053786367450061e-09	None	0.5495963781537425	-1.1053786367450061e-09
60	3060	9.162526547115201e-07	None	0.3117444923658974	9.162526547115201e-07
60	2715	1.0726313233975356e-07	None	0.19883038004716586	1.0726313233975356e-07
60	2932	-2.1626734564968772e-08	None	0.6033648872504878	-2.1626734564968772e-08
60	2851	0.0007545086420353195	None	0.19967659836222929	0.0007545086420353195
60	2764	2.456340213912029e-05	None	0.0697994721960902	2.456340213912029e-05
60	3057	0.00011716282187703208	None	0.026893154799738167	0.00011716282187703208
60	2959	9.488385921314263e-06	None	0.3387657101750825	9.488385921314263e-06
60	3041	-3.600451397206825e-08	None	0.04653298146406014	-3.600451397206825e-08
60	3081	-6.186876934816507e-11	None	0.5134230967108139	-6.186876934816507e-11
60	2914	1.3694799355321088e-06	None	0.11333333333333333	1.3694799355321088e-06
60	2839	-7.395143828409195e-11	None	0.0	-7.395143828409195e-11
60	3050	4.57363949842729e-08	None	0.5351950090146878	4.57363949842729e-08
60	2798	5.0747916903126355e-05	None	0.23904620062092669	5.0747916903126355e-05
60	3034	0.00020483147946191035	None	0.0	0.00020483147946191035
60	2706	8.13640860313903e-05	None	0.026893154799738167	8.13640860313903e-05
60	3096	-0.1	None	0.08787424097363253	-0.1
60	3100	0.00013815030039159698	None	0.04653298146406014	0.00013815030039159698
60	2998	1.5753134188836042e-06	None	0.1771293694678449	1.5753134188836042e-06
60	2957	1.1113065615050153e-06	None	0.18142098336650186	1.1113065615050153e-06
60	2611	3.3745827360314202e-09	None	0.6548027076514867	3.3745827360314202e-09
60	2741	3.114378834327504e-05	None	0.26582004135819937	3.114378834327504e-05
60	2950	0.005367834659688187	None	0.34774106806938165	0.005367834659688187
60	3091	-2.7732030028721874e-07	None	0.0	-2.7732030028721874e-07
60	3083	-7.993295646669642e-08	None	0.0	-7.993295646669642e-08
60	3063	-6.292695654129466e-09	None	1.1405221350833195	-6.292695654129466e-09
60	3071	-4.728094275574961e-06	None	0.2568529600870989	-4.728094275574961e-06
60	3028	-1.2972376552221125e-13	None	0.0	-1.2972376552221125e-13
60	2808	1.7429936594656166e-06	None	0.1983333333333333	1.7429936594656166e-06
60	2989	1.4151449063952564e-08	None	0.1983333333333333	1.4151449063952564e-08
60	3061	-9.366965813403624e-05	None	0.0	-9.366965813403624e-05
60	3024	1.7166971018387077e-05	None	0.26582004135819937	1.7166971018387077e-05
60	2680	1.803069861186705e-05	None	0.3085012357952902	1.803069861186705e-05
60	3027	9.158820138606131e-05	None	0.026893154799738167	9.158820138606131e-05
60	3079	2.1834375187520705e-05	None	0.0697994721960902	2.1834375187520705e-05
60	2859	0.0005364801377151835	None	0.31070015633940334	0.0005364801377151835
60	2709	3.2512229941519358e-06	None	0.5092332825352857	3.2512229941519358e-06
60	2940	8.121812191786854e-05	None	0.026893154799738167	8.121812191786854e-05
60	3068	1.2401498895363628e-07	None	0.2634455934750764	1.2401498895363628e-07
60	3095	-2.3531185485100538e-07	None	0.23553476958255107	-2.3531185485100538e-07
60	2795	0.00015398231667900042	None	0.04653298146406014	0.00015398231667900042
60	2854	4.0864235805702635e-05	None	0.28801711035738137	4.0864235805702635e-05
60	3042	0.0007362661482805295	None	0.19967659836222929	0.0007362661482805295
60	2832	1.0043251813914627e-05	None	0.2977381802410433	1.0043251813914627e-05
60	2967	5.539645104534423e-05	None	0.026893154799738167	5.539645104534423e-05
60	3002	1.9147319492828651e-07	None	0.2972870283426369	1.9147319492828651e-07
60	2588	3.748190394158741e-05	None	0.26582004135819937	3.748190394158741e-05
60	2926	5.57465893542078e-05	None	0.43498251392214077	5.57465893542078e-05
60	2904	0.0012846716152151588	None	0.0	0.0012846716152151588
60	2916	-1.8878090005590312e-11	None	0.5134230967108139	-1.8878090005590312e-11
60	2816	-8.411592503724374e-09	None	0.14806197381983421	-8.411592503724374e-09
60	3035	0.0002568129258322866	None	0.0	0.0002568129258322866
60	3016	5.66307099884671e-05	None	0.04653298146406014	5.66307099884671e-05
60	3098	-0.1	None	0.08787424097363253	-0.1
60	2704	3.7716604480386386e-06	None	0.40445037281941254	3.7716604480386386e-06
60	3099	1.981727882292706e-05	None	0.026893154799738167	1.981727882292706e-05
60	3066	8.789250173217683e-11	None	0.0	8.789250173217683e-11
60	3023	-0.1	None	0.35017413190322566	-0.1
60	3085	0.00034843071403868847	None	0.0	0.00034843071403868847
60	3013	1.9546605391178084e-05	None	0.026893154799738167	1.9546605391178084e-05
60	2586	1.9313085137141162e-05	None	0.0	1.9313085137141162e-05
60	3020	3.3580684720411345e-05	None	0.0697994721960902	3.3580684720411345e-05
60	2895	7.975163837466415e-05	None	0.23904620062092669	7.975163837466415e-05
60	2912	5.529623744894864e-08	None	0.3181566711627245	5.529623744894864e-08
60	2933	4.424042853318159e-07	None	0.1771293694678449	4.424042853318159e-07
60	2845	-4.973193770897674e-10	None	0.6548027076514867	-4.973193770897674e-10
60	2848	0.003871743888332963	None	0.7139729967751469	0.003871743888332963
60	2650	3.509703901888085e-05	None	0.026893154799738167	3.509703901888085e-05
60	2928	1.8301905568362446e-06	None	0.1983333333333333	1.8301905568362446e-06
60	2667	0.0004724100567857913	None	0.31070015633940334	0.0004724100567857913
109	5404	0.00016600139338367873	None	0.1921072233672682	0.00016600139338367873
109	5310	0.004896034294558525	None	0.0	0.004896034294558525
109	5521	-0.1	None	0.4499734660584697	-0.1
109	4616	0.007369770803032075	None	0.0	0.007369770803032075
109	5434	6.010019871283404e-08	None	0.3047643759342077	6.010019871283404e-08
109	5515	0.006727442790313116	None	0.17764162228781383	0.006727442790313116
109	5343	-0.1	None	0.6947015925689952	-0.1
109	5463	1.7084120566901987e-08	None	0.41542581480835283	1.7084120566901987e-08
109	5314	0.006733738587984393	None	0.17764162228781383	0.006733738587984393
109	5479	-0.1	None	0.0	-0.1
109	5461	-0.1	None	0.0	-0.1
109	5219	0.0003389100223538607	None	0.3739232642696183	0.0003389100223538607
109	5440	0.005242109131323462	None	0.0	0.005242109131323462
109	5457	-0.1	None	0.0	-0.1
109	5289	8.764849981530741e-05	None	0.025553498166375626	8.764849981530741e-05
109	5414	0.0067337385878943725	None	0.17764162228781383	0.0067337385878943725
109	5470	0.007410500408490613	None	0.0	0.007410500408490613
109	5418	0.0001346312832827879	None	0.5119242499384443	0.0001346312832827879
109	5539	0.007280462587995052	None	0.0	0.007280462587995052
109	4818	0.007355006727220338	None	0.0	0.007355006727220338
109	5236	0.007232075581519385	None	0.0	0.007232075581519385
109	4696	0.005118806678534156	None	0.0	0.005118806678534156
109	5455	0.007451639991866051	None	0.0	0.007451639991866051
109	5271	0.008251325325742026	None	0.025553498166375626	0.008251325325742026
109	4012	0.0051068769329991335	None	0.0	0.0051068769329991335
109	5398	0.007248163761376976	None	0.0	0.007248163761376976
109	5309	0.005296902081061126	None	0.0	0.005296902081061126
109	5495	1.4335389446012881e-05	None	0.24063488193362076	1.4335389446012881e-05
109	5523	None	None	0.2665652371504886	None
109	5366	0.007543868694978557	None	0.0	0.007543868694978557
109	5547	0.005273750101488983	None	0.0	0.005273750101488983
109	4966	0.007012928898793754	None	0.0	0.007012928898793754
109	5500	0.007237306867064224	None	0.0	0.007237306867064224
109	5522	0.007384530250023452	None	0.0	0.007384530250023452
109	5262	2.780231846443511e-08	None	0.29967249480977726	2.780231846443511e-08
109	5401	-2.7979714624694003e-08	None	0.5214929386763291	-2.7979714624694003e-08
109	5237	0.007339947214292426	None	0.0	0.007339947214292426
109	5386	0.007371640012301759	None	0.0	0.007371640012301759
109	5431	0.00011827121956866298	None	0.25912136128236274	0.00011827121956866298
109	5417	0.007397642790766404	None	0.0	0.007397642790766404
109	4961	0.007255534775214079	None	0.0	0.007255534775214079
109	5275	0.007007263029985856	None	0.0	0.007007263029985856
109	5387	3.8032224880766996e-07	None	0.7232859032412424	3.8032224880766996e-07
109	5546	8.648018583913651e-07	None	0.4245095775240733	8.648018583913651e-07
109	5535	None	None	0.4321855348851965	None
109	5493	-7.118960762626047e-10	None	0.35186715674673097	-7.118960762626047e-10
109	5466	0.0002981296682068898	None	0.2524221325134542	0.0002981296682068898
109	5127	0.007397902821448295	None	0.0	0.007397902821448295
109	5399	0.007569878786294337	None	0.0	0.007569878786294337
109	5507	4.109731551939459e-10	None	0.6872335591446846	4.109731551939459e-10
109	5109	0.007357321022494508	None	0.0	0.007357321022494508
109	5370	1.8888322135235318e-07	None	0.40437445920933335	1.8888322135235318e-07
109	5024	0.007384371672214492	None	0.0	0.007384371672214492
109	5504	0.007152730213784008	None	0.0	0.007152730213784008
109	5512	0.0024935538809786446	None	0.025553498166375626	0.0024935538809786446
109	4823	0.0075790134520556385	None	0.0	0.0075790134520556385
109	5491	0.007458177217386103	None	0.0	0.007458177217386103
109	5388	-1.667136645697372e-11	None	0.3929126257976157	-1.667136645697372e-11
109	5393	0.00742631693432786	None	0.0	0.00742631693432786
109	5488	0.007195658149749654	None	0.0	0.007195658149749654
109	4929	0.007448022232243798	None	0.0	0.007448022232243798
109	4900	0.007398687103942992	None	0.0	0.007398687103942992
109	4344	0.007425039584652131	None	0.0	0.007425039584652131
109	5483	4.1257023945576314e-07	None	0.38831538639463625	4.1257023945576314e-07
109	5058	0.005255924837205615	None	0.0	0.005255924837205615
109	4997	0.005228402507921744	None	0.0	0.005228402507921744
109	5450	0.0071999100402376035	None	0.0	0.0071999100402376035
109	4680	0.005403286345120037	None	0.0	0.005403286345120037
109	5425	1.6502116045956645e-06	None	0.35262872657660244	1.6502116045956645e-06
109	5544	-3.636369293466657e-10	None	0.2524221325134542	-3.636369293466657e-10
109	5437	0.007428128944455387	None	0.0	0.007428128944455387
109	4635	0.007470655933296502	None	0.0	0.007470655933296502
109	4869	0.005093519280940132	None	0.0	0.005093519280940132
109	5305	0.007295329583258955	None	0.0	0.007295329583258955
109	5412	-3.3347809956291547e-07	None	0.20713009634564564	-3.3347809956291547e-07
109	4476	0.0067182074068579635	None	0.17764162228781383	0.0067182074068579635
109	5273	0.0074796011401074124	None	0.0	0.0074796011401074124
109	5541	0.007180228715585148	None	0.0	0.007180228715585148
109	5239	0.007198959099626086	None	0.0	0.007198959099626086
109	5520	0.0071947900075789275	None	0.0	0.0071947900075789275
109	5516	0.0005093297954192307	None	0.44207987663472775	0.0005093297954192307
109	5549	0.007248492717785098	None	0.0	0.007248492717785098
109	4282	0.007283316628869239	None	0.0	0.007283316628869239
109	5187	0.0075256713828730885	None	0.0	0.0075256713828730885
109	5359	8.020984994259721e-05	None	0.2580204272927485	8.020984994259721e-05
109	5419	0.0074342934475808585	None	0.0	0.0074342934475808585
109	5444	6.759037180081006e-08	None	0.38816744741620984	6.759037180081006e-08
109	5480	-0.1	None	0.0	-0.1
109	5302	0.007223427543545385	None	0.0	0.007223427543545385
109	5456	2.802339056883711e-05	None	0.5893794601656361	2.802339056883711e-05
109	5203	0.005152572893040543	None	0.0	0.005152572893040543
109	5229	3.3905989245502996e-08	None	0.6872335591446846	3.3905989245502996e-08
109	5296	5.470033996469906e-05	None	0.4720374137537429	5.470033996469906e-05
109	5489	-1.997083180410386e-14	None	0.025553498166375626	-1.997083180410386e-14
109	5351	0.000573968990769209	None	0.3346212535790113	0.000573968990769209
109	5430	0.0023861681564238497	None	0.025553498166375626	0.0023861681564238497
109	5481	0.0014013693618362853	None	0.2683406416083662	0.0014013693618362853
109	4498	0.007204140431970184	None	0.0	0.007204140431970184
109	5528	6.414419886519866e-09	None	0.716458203683072	6.414419886519866e-09
109	5473	-4.956460316760849e-10	None	0.716458203683072	-4.956460316760849e-10
110	5404	0.00016600139338367873	None	0.21714587221333764	0.00016600139338367873
110	5310	0.004896034294558525	None	0.0	0.004896034294558525
110	4616	0.007369770803032075	None	0.0	0.007369770803032075
110	5515	0.006727442790313116	None	0.12294668633769026	0.006727442790313116
110	5463	1.7084120566901987e-08	None	0.2892033417999485	1.7084120566901987e-08
110	5314	0.006733738587984393	None	0.12294668633769026	0.006733738587984393
110	5582	None	None	0.271471913405966	None
110	5461	-0.1	None	0.0	-0.1
110	5219	0.0003389100223538607	None	0.36325652991750695	0.0003389100223538607
110	5440	0.005242109131323462	None	0.0	0.005242109131323462
110	5289	8.764849981530741e-05	None	0.04342363767100051	8.764849981530741e-05
110	5558	-1.9959636043782868e-07	None	0.4009907631930839	-1.9959636043782868e-07
110	5414	0.0067337385878943725	None	0.12294668633769026	0.0067337385878943725
110	5470	0.007410500408490613	None	0.0	0.007410500408490613
110	5418	0.0001346312832827879	None	0.5106607661832273	0.0001346312832827879
110	5579	0.007470655933296502	None	0.0	0.007470655933296502
110	5539	0.007280462587995052	None	0.0	0.007280462587995052
110	4818	0.007355006727220338	None	0.0	0.007355006727220338
110	5571	0.007529423136752641	None	0.0	0.007529423136752641
110	5236	0.007232075581519385	None	0.0	0.007232075581519385
110	4696	0.005118806678534156	None	0.0	0.005118806678534156
110	5455	0.007451639991866051	None	0.0	0.007451639991866051
110	5271	0.008251325325742026	None	0.04342363767100051	0.008251325325742026
110	4012	0.0051068769329991335	None	0.0	0.0051068769329991335
110	5309	0.005296902081061126	None	0.0	0.005296902081061126
110	5366	0.007543868694978557	None	0.0	0.007543868694978557
110	5547	0.005273750101488983	None	0.0	0.005273750101488983
110	5576	0.006737929314281103	None	0.12294668633769026	0.006737929314281103
110	5559	0.0003274632590629995	None	0.04342363767100051	0.0003274632590629995
110	5500	0.007237306867064224	None	0.0	0.007237306867064224
110	5522	0.007384530250023452	None	0.0	0.007384530250023452
110	5237	0.007339947214292426	None	0.0	0.007339947214292426
110	5386	0.007371640012301759	None	0.0	0.007371640012301759
110	5417	0.007397642790766404	None	0.0	0.007397642790766404
110	4961	0.007255534775214079	None	0.0	0.007255534775214079
110	5552	None	None	0.3212837636673976	None
110	5275	0.007007263029985856	None	0.0	0.007007263029985856
110	5387	3.8032224880766996e-07	None	0.6909025804612544	3.8032224880766996e-07
110	5600	-0.1	None	0.0	-0.1
110	5535	None	None	0.3047358421549675	None
110	5493	-7.118960762626047e-10	None	0.31585234020845804	-7.118960762626047e-10
110	5466	0.0002981296682068898	None	0.30867908528100585	0.0002981296682068898
110	5591	0.005297680090862103	None	0.0	0.005297680090862103
110	5573	-1.5335924906302876e-11	None	0.04342363767100051	-1.5335924906302876e-11
110	5127	0.007397902821448295	None	0.0	0.007397902821448295
110	5399	0.007569878786294337	None	0.0	0.007569878786294337
110	5507	4.109731551939459e-10	None	0.6434689977152822	4.109731551939459e-10
110	5555	-1.3873976331904783e-08	None	0.3005365717357771	-1.3873976331904783e-08
110	5109	0.007357321022494508	None	0.0	0.007357321022494508
110	5370	1.8888322135235318e-07	None	0.4324050154003836	1.8888322135235318e-07
110	5597	2.8646972898993448e-08	None	0.6434689977152822	2.8646972898993448e-08
110	5588	0.0024795921705788324	None	0.04342363767100051	0.0024795921705788324
110	5024	0.007384371672214492	None	0.0	0.007384371672214492
110	5504	0.007152730213784008	None	0.0	0.007152730213784008
110	5512	0.0024935538809786446	None	0.04342363767100051	0.0024935538809786446
110	4823	0.0075790134520556385	None	0.0	0.0075790134520556385
110	5491	0.007458177217386103	None	0.0	0.007458177217386103
110	5393	0.00742631693432786	None	0.0	0.00742631693432786
110	5488	0.007195658149749654	None	0.0	0.007195658149749654
110	4929	0.007448022232243798	None	0.0	0.007448022232243798
110	4900	0.007398687103942992	None	0.0	0.007398687103942992
110	4344	0.007425039584652131	None	0.0	0.007425039584652131
110	5483	4.1257023945576314e-07	None	0.4531732057497866	4.1257023945576314e-07
110	5058	0.005255924837205615	None	0.0	0.005255924837205615
110	5599	-0.1	None	0.23761367358501623	-0.1
110	5450	0.0071999100402376035	None	0.0	0.0071999100402376035
110	4680	0.005403286345120037	None	0.0	0.005403286345120037
110	5425	1.6502116045956645e-06	None	0.3034383182016348	1.6502116045956645e-06
110	5544	-3.636369293466657e-10	None	0.30867908528100585	-3.636369293466657e-10
110	5554	1.9284342233035052e-06	None	0.3773908894048025	1.9284342233035052e-06
110	5581	6.814337625277302e-06	None	0.2990393494043416	6.814337625277302e-06
110	5437	0.007428128944455387	None	0.0	0.007428128944455387
110	4635	0.007470655933296502	None	0.0	0.007470655933296502
110	5305	0.007295329583258955	None	0.0	0.007295329583258955
110	5273	0.0074796011401074124	None	0.0	0.0074796011401074124
110	5541	0.007180228715585148	None	0.0	0.007180228715585148
110	5239	0.007198959099626086	None	0.0	0.007198959099626086
110	5575	3.605806483108912e-05	None	0.4000389132726636	3.605806483108912e-05
110	5553	-7.713563897071358e-08	None	0.04342363767100051	-7.713563897071358e-08
110	5520	0.0071947900075789275	None	0.0	0.0071947900075789275
110	5549	0.007248492717785098	None	0.0	0.007248492717785098
110	4282	0.007283316628869239	None	0.0	0.007283316628869239
110	5187	0.0075256713828730885	None	0.0	0.0075256713828730885
110	5359	8.020984994259721e-05	None	0.267636252472541	8.020984994259721e-05
110	5419	0.0074342934475808585	None	0.0	0.0074342934475808585
110	5480	-0.1	None	0.0	-0.1
110	5302	0.007223427543545385	None	0.0	0.007223427543545385
110	5456	2.802339056883711e-05	None	0.5946711408476336	2.802339056883711e-05
110	5203	0.005152572893040543	None	0.0	0.005152572893040543
110	5229	3.3905989245502996e-08	None	0.6434689977152822	3.3905989245502996e-08
110	5556	0.007483187074037371	None	0.0	0.007483187074037371
110	5296	5.470033996469906e-05	None	0.4657182687189224	5.470033996469906e-05
110	5489	-1.997083180410386e-14	None	0.04342363767100051	-1.997083180410386e-14
110	5351	0.000573968990769209	None	0.32649367773283633	0.000573968990769209
110	5430	0.0023861681564238497	None	0.04342363767100051	0.0023861681564238497
110	5587	0.0006070932115252882	None	0.16994426950241515	0.0006070932115252882
110	5481	0.0014013693618362853	None	0.2824122092238145	0.0014013693618362853
110	4498	0.007204140431970184	None	0.0	0.007204140431970184
110	5565	0.0074423109766867295	None	0.0	0.0074423109766867295
110	5528	6.414419886519866e-09	None	0.8204920651124304	6.414419886519866e-09
76	3847	0.000746463046749729	None	0.45163003107053423	0.000746463046749729
76	3058	0.0010909728119306288	None	0.031997259880516084	0.0010909728119306288
76	3368	5.375189230712975e-05	None	0.0	5.375189230712975e-05
76	3885	2.1005488609284682e-06	None	0.14559555148451275	2.1005488609284682e-06
76	3769	-2.8787344570739507e-06	None	0.0	-2.8787344570739507e-06
76	3532	0.0024486509363459688	None	0.29431166383105256	0.0024486509363459688
76	3878	9.356075420745396e-05	None	0.0	9.356075420745396e-05
76	3730	1.9226698200703336e-07	None	0.0	1.9226698200703336e-07
76	3823	0.007201043602991018	None	0.22095403712694478	0.007201043602991018
76	3550	0.0009426680473921197	None	0.2630973811302405	0.0009426680473921197
76	3634	0.005029217869254197	None	0.0	0.005029217869254197
76	3551	0.0009799707267758864	None	0.031997259880516084	0.0009799707267758864
76	3478	0.005185955096976624	None	0.0	0.005185955096976624
76	3888	-7.900313715650607e-14	None	0.0	-7.900313715650607e-14
76	3889	0.00035664169137774584	None	0.1134899842379341	0.00035664169137774584
76	3561	0.005039440915403803	None	0.0	0.005039440915403803
76	3380	0.0006059238997842961	None	0.0	0.0006059238997842961
76	3802	0.0044346798051537835	None	0.0	0.0044346798051537835
76	3657	-7.487139266978454e-05	None	0.0	-7.487139266978454e-05
76	3801	0.00522300167851205	None	0.0	0.00522300167851205
76	3644	0.0023589964251400837	None	0.0	0.0023589964251400837
76	3601	0.002284591071192787	None	0.0	0.002284591071192787
76	3536	0.001055462275416341	None	0.031997259880516084	0.001055462275416341
76	3886	-1.3571621909742115e-05	None	0.20535714285714285	-1.3571621909742115e-05
76	3799	0.004695956026639307	None	0.0	0.004695956026639307
76	3087	0.007489413835844576	None	0.22095403712694478	0.007489413835844576
76	3865	-7.4547833156162e-08	None	0.4043627955086258	-7.4547833156162e-08
76	3829	0.007566811687666242	None	0.22095403712694478	0.007566811687666242
76	3867	0.0004836943352707926	None	0.44269431920305263	0.0004836943352707926
76	3862	-1.2573700904657692e-06	None	0.3209441981423965	-1.2573700904657692e-06
76	3751	2.581832622489069e-06	None	0.1134899842379341	2.581832622489069e-06
76	3635	1.9612889300448253e-07	None	0.0	1.9612889300448253e-07
76	3721	0.005072874198373605	None	0.0	0.005072874198373605
76	3570	0.003945954923047132	None	0.3996488613985948	0.003945954923047132
76	3684	0.0044421716928610975	None	0.0	0.0044421716928610975
76	3327	0.00022360859284510754	None	0.2054225951394939	0.00022360859284510754
76	3113	0.0022682982865988165	None	0.0	0.0022682982865988165
76	3752	0.005083581610344598	None	0.0	0.005083581610344598
76	3898	5.6419598435432396e-11	None	0.688891808501351	5.6419598435432396e-11
76	3728	0.005090747912483111	None	0.0	0.005090747912483111
76	3034	0.00020483147946191035	None	0.0	0.00020483147946191035
76	3851	0.0005261137370018343	None	0.44269431920305263	0.0005261137370018343
76	3653	-4.310434136930334e-07	None	0.46192645884722916	-4.310434136930334e-07
76	3333	0.0021112780790728185	None	0.0	0.0021112780790728185
76	3100	0.00013815030039159698	None	0.1888348862087606	0.00013815030039159698
76	3259	0.0005615706395382255	None	0.0	0.0005615706395382255
76	3755	0.00011279697401123679	None	0.2630973811302405	0.00011279697401123679
76	2950	0.005367834659688187	None	0.0	0.005367834659688187
76	3648	0.005072629567072438	None	0.0	0.005072629567072438
76	3281	0.001075430208774744	None	0.031997259880516084	0.001075430208774744
76	3788	0.0021217585378134353	None	0.0	0.0021217585378134353
76	3882	0.0009599331614504696	None	0.0	0.0009599331614504696
76	3849	0.0023926717814523745	None	0.29431166383105256	0.0023926717814523745
76	3883	-1.0101669807806754e-08	None	0.6544731432077983	-1.0101669807806754e-08
76	3861	-3.734968250340805e-05	None	0.0	-3.734968250340805e-05
76	3597	0.007338646644718852	None	0.22095403712694478	0.007338646644718852
76	3835	3.632929700540609e-08	None	0.7023469108498783	3.632929700540609e-08
76	3884	0.0008520649065488084	None	0.25890203930829747	0.0008520649065488084
76	3435	0.0005628119753177145	None	0.0	0.0005628119753177145
76	3841	0.0010129487074877785	None	0.031997259880516084	0.0010129487074877785
76	3893	0.0012761950672421215	None	0.17100929816643046	0.0012761950672421215
76	3042	0.0007362661482805295	None	0.2806484376042581	0.0007362661482805295
76	3833	-4.073732194356236e-05	None	0.0	-4.073732194356236e-05
76	3130	0.004171838808418646	None	0.0	0.004171838808418646
76	3880	4.192567967009505e-05	None	0.23689497807417875	4.192567967009505e-05
76	3135	0.0007534465835958187	None	0.2806484376042581	0.0007534465835958187
76	3811	0.001001119023293414	None	0.031997259880516084	0.001001119023293414
76	3879	0.00011858080207175077	None	0.688891808501351	0.00011858080207175077
76	3897	0.005034749963186585	None	0.0	0.005034749963186585
76	3872	0.004856287050519026	None	0.0	0.004856287050519026
76	3456	0.004976691048965902	None	0.0	0.004976691048965902
76	3786	0.0038880430063063334	None	0.0	0.0038880430063063334
76	3778	5.292279251374347e-07	None	0.44893500412112897	5.292279251374347e-07
76	3467	0.0021739348341840185	None	0.0	0.0021739348341840185
76	3720	2.63294051449565e-05	None	0.0	2.63294051449565e-05
76	3204	0.00024025713899974754	None	0.1888348862087606	0.00024025713899974754
76	3891	4.441052233439981e-05	None	0.0	4.441052233439981e-05
76	3711	0.0003674750674741819	None	0.44269431920305263	0.0003674750674741819
76	3630	0.002260538608680477	None	0.29431166383105256	0.002260538608680477
76	3834	8.833655643773588e-05	None	0.48198060768947865	8.833655643773588e-05
76	3819	-2.2411011776726024e-09	None	0.4759327416139831	-2.2411011776726024e-09
76	3764	0.0003341950548663875	None	0.0	0.0003341950548663875
76	3887	0.0024040488467012566	None	0.0	0.0024040488467012566
76	3895	0.0009917038165563263	None	0.031997259880516084	0.0009917038165563263
76	3610	0.007549924923908473	None	0.22095403712694478	0.007549924923908473
76	3511	0.001003831996917066	None	0.031997259880516084	0.001003831996917066
76	3860	0.007223818373857218	None	0.22095403712694478	0.007223818373857218
76	3586	1.0135848600671663e-05	None	0.5287190952362228	1.0135848600671663e-05
76	3803	0.00430929685770107	None	0.0	0.00430929685770107
76	3443	0.007416028501943868	None	0.22095403712694478	0.007416028501943868
76	3830	0.002244826014332549	None	0.0	0.002244826014332549
76	3816	0.00016862109769292375	None	0.0	0.00016862109769292375
76	3864	-2.4193349592565537e-06	None	0.688891808501351	-2.4193349592565537e-06
76	3853	0.0006435423088966319	None	0.0	0.0006435423088966319
76	3552	0.005254704491625904	None	0.0	0.005254704491625904
76	3322	0.0010239401989739923	None	0.5004631991082792	0.0010239401989739923
76	2848	0.003871743888332963	None	0.46192645884722916	0.003871743888332963
76	3900	0.002384293700906457	None	0.0	0.002384293700906457
76	3712	-0.00025056038285155497	None	0.0	-0.00025056038285155497
76	3718	-2.0799309304614072e-09	None	0.4759327416139831	-2.0799309304614072e-09
30	1429	0.3193985705622032	0.3193985705622032	0.34681246850071223	0.3193985705622032
30	1528	0.38839230312710743	0.38839230312710743	0.47153406310598484	0.38839230312710743
30	1564	0.16235343008269565	0.16235343008269565	0.19819791892552102	0.16235343008269565
30	1599	0.31086424214741226	0.31086424214741226	0.3498866192791367	0.31086424214741226
30	1517	0.33061445747923146	0.33061445747923146	0.3850830739274442	0.33061445747923146
30	1301	0.3491883331483761	0.3491883331483761	0.39955320543466705	0.3491883331483761
30	1483	0.40565442727094847	0.40565442727094847	0.4091292625741792	0.40565442727094847
30	1531	0.3426069872205406	0.3426069872205406	0.4000377625494008	0.3426069872205406
30	1326	0.35095509924729995	0.35095509924729995	0.35095509924729995	0.35095509924729995
30	1597	0.2209556486803082	0.2209556486803082	0.3412560021813452	0.2209556486803082
30	1562	0.22607390621109708	0.22607390621109708	0.28332595337776795	0.22607390621109708
30	1300	0.6949617111335527	0.6949617111335527	0.7081683106688915	0.6949617111335527
30	680	0.3621638921735969	0.3621638921735969	0.36759912720229915	0.3621638921735969
30	1548	0.25893862350330143	0.25893862350330143	0.3907063145110903	0.25893862350330143
30	1577	0.25802116676065406	0.25802116676065406	0.2826797494844467	0.25802116676065406
30	1497	0.3050396828375522	0.3050396828375522	0.30765369444298657	0.3050396828375522
30	1415	0.25893862350330143	0.25893862350330143	0.3907063145110903	0.25893862350330143
30	1420	0.34272418984632635	0.34272418984632635	0.3434408581808375	0.34272418984632635
30	1510	0.5581553378333945	0.5581553378333945	0.598266446218701	0.5581553378333945
30	1537	0.36096929533828487	0.36096929533828487	0.3699061406923816	0.36096929533828487
30	1551	0.4038127379707829	0.4038127379707829	0.46308796566990795	0.4038127379707829
30	1070	0.4860205980679755	0.4860205980679755	0.5252640769855799	0.4860205980679755
30	1086	0.3900609113670093	0.3900609113670093	0.6434087315494116	0.3900609113670093
30	1154	0.4140377069037095	0.4140377069037095	0.4140377069037095	0.4140377069037095
30	1068	0.3668926411903655	0.3668926411903655	0.3668926411903655	0.3668926411903655
30	1278	0.3606211922357816	0.3606211922357816	0.3824241100783966	0.3606211922357816
30	1533	0.37324005627399626	0.37324005627399626	0.37341817422167406	0.37324005627399626
30	1085	0.49795855297416497	0.49795855297416497	0.5099361741722179	0.49795855297416497
30	1593	0.25893862350330143	0.25893862350330143	0.3907063145110903	0.25893862350330143
30	1509	0.2942800602277077	0.2942800602277077	0.319742584567119	0.2942800602277077
30	1408	0.3950689494663949	0.3950689494663949	0.4231040391511721	0.3950689494663949
30	1578	0.35095509924729995	0.35095509924729995	0.35095509924729995	0.35095509924729995
30	1083	0.25893862350330143	0.25893862350330143	0.3907063145110903	0.25893862350330143
30	1449	0.3195253644838156	0.3195253644838156	0.38108334101156716	0.3195253644838156
30	1588	0.24840518258978017	0.24840518258978017	0.4156878488055652	0.24840518258978017
30	1312	0.6240923751149624	0.6240923751149624	0.6626556776942372	0.6240923751149624
30	1141	0.5250394058850205	0.5250394058850205	0.5320901373873582	0.5250394058850205
30	1418	0.49795855297416497	0.49795855297416497	0.5099361741722179	0.49795855297416497
30	1139	0.35878533499021303	0.35878533499021303	0.40019715278056783	0.35878533499021303
30	1459	0.4209711754129305	0.4209711754129305	0.47071851419555866	0.4209711754129305
30	1574	0.41103017863441876	0.41103017863441876	0.562775634520461	0.41103017863441876
30	1486	0.3441040839730335	0.3441040839730335	0.35552364200575687	0.3441040839730335
30	1477	0.5088712012127244	0.5088712012127244	0.5152515266806594	0.5088712012127244
30	1237	0.3276710280800701	0.3276710280800701	0.3276710280800701	0.3276710280800701
30	1579	0.3092502846700073	0.3092502846700073	0.32751300083036533	0.3092502846700073
30	1485	0.6240923751149624	0.6240923751149624	0.6626556776942372	0.6240923751149624
30	1538	0.4860205980679755	0.4860205980679755	0.5252640769855799	0.4860205980679755
30	853	0.31219725286214406	0.31219725286214406	0.3244478571830033	0.31219725286214406
30	1447	0.27622242842324546	0.27622242842324546	0.295125848110102	0.27622242842324546
30	1375	0.4183427509376771	0.4183427509376771	0.4316427645377825	0.4183427509376771
30	1484	0.4577555326176032	0.4577555326176032	0.5142363128671794	0.4577555326176032
30	1539	0.34430440979645155	0.34430440979645155	0.7346054426634266	0.34430440979645155
30	1467	0.30264224174958815	0.30264224174958815	0.31042285941160197	0.30264224174958815
30	1170	0.44118260240472723	0.44118260240472723	0.44946225228740133	0.44118260240472723
30	1583	0.3464712914498328	0.3464712914498328	0.3768605277381817	0.3464712914498328
30	1582	0.35725442384105893	0.35725442384105893	0.4432435565600145	0.35725442384105893
30	1493	0.35725442384105893	0.35725442384105893	0.4432435565600145	0.35725442384105893
30	1319	0.6263526409278799	0.6263526409278799	0.723552918014928	0.6263526409278799
30	877	0.3344648641613742	0.3344648641613742	0.4768383808491298	0.3344648641613742
30	1572	0.4005260977835129	0.4005260977835129	0.4034587093646551	0.4005260977835129
30	1580	0.4061153448782334	0.4061153448782334	0.4061153448782334	0.4061153448782334
30	1460	0.33061445747923146	0.33061445747923146	0.3850830739274442	0.33061445747923146
30	1526	0.3950220191617878	0.3950220191617878	0.4221619197006607	0.3950220191617878
30	1369	0.4521852720580261	0.4521852720580261	0.501153379954616	0.4521852720580261
30	1585	0.3506410766300061	0.3506410766300061	0.35687925969713075	0.3506410766300061
30	1255	0.35363931204692356	0.35363931204692356	0.40866351142389706	0.35363931204692356
30	1146	0.3738690220744077	0.3738690220744077	0.40047184428868754	0.3738690220744077
30	1569	0.25802116676065406	0.25802116676065406	0.2826797494844467	0.25802116676065406
30	1554	0.16235343008269565	0.16235343008269565	0.19819791892552102	0.16235343008269565
30	1591	0.18802114733015945	0.18802114733015945	0.19913534896544585	0.18802114733015945
30	1466	0.4231249474352835	0.4231249474352835	0.5679883325949465	0.4231249474352835
30	1302	0.3385078747997425	0.3385078747997425	0.3571159322135464	0.3385078747997425
30	1304	0.4703929211284684	0.4703929211284684	0.4833209862559201	0.4703929211284684
30	1505	0.38803239893038133	0.38803239893038133	0.40955599083030725	0.38803239893038133
30	1303	0.43533351913440566	0.43533351913440566	0.4558748988474962	0.43533351913440566
30	1515	0.41103017863441876	0.41103017863441876	0.562775634520461	0.41103017863441876
30	1587	0.0	0.0	0.10591903665923799	0.0
30	1438	0.6949617111335527	0.6949617111335527	0.7081683106688915	0.6949617111335527
30	1201	0.31219725286214406	0.31219725286214406	0.3244478571830033	0.31219725286214406
30	1500	0.37324005627399626	0.37324005627399626	0.37341817422167406	0.37324005627399626
30	1571	0.327662071277444	0.327662071277444	0.3475073897975498	0.327662071277444
30	1508	0.3499773576887534	0.3499773576887534	0.37808163228926295	0.3499773576887534
30	1446	0.2931519419218347	0.2931519419218347	0.3559026291053641	0.2931519419218347
30	1530	0.29059776962909056	0.29059776962909056	0.336759898240448	0.29059776962909056
30	1595	0.3526344639254194	0.3526344639254194	0.3856029105266688	0.3526344639254194
30	1341	0.3767854763395145	0.3767854763395145	0.41678662680850237	0.3767854763395145
30	1519	0.36097045343995504	0.36097045343995504	0.4539731281034201	0.36097045343995504
30	1462	0.4140377069037095	0.4140377069037095	0.4140377069037095	0.4140377069037095
30	1399	0.3018838547659948	0.3018838547659948	0.4357852860963349	0.3018838547659948
30	1565	0.5250394058850205	0.5250394058850205	0.5320901373873582	0.5250394058850205
30	1513	0.4140377069037095	0.4140377069037095	0.4140377069037095	0.4140377069037095
30	1598	0.3900609113670093	0.3900609113670093	0.6434087315494116	0.3900609113670093
30	1128	0.3926584835426342	0.3926584835426342	0.412379741082337	0.3926584835426342
30	1592	0.3493001319866577	0.3493001319866577	0.3527202698916084	0.3493001319866577
30	1428	0.37462977588006885	0.37462977588006885	0.41539543021027037	0.37462977588006885
30	1318	0.3491883331483761	0.3491883331483761	0.39955320543466705	0.3491883331483761
30	1584	0.5045950438298463	0.5045950438298463	0.551275749808197	0.5045950438298463
30	1496	0.32538398312396816	0.32538398312396816	0.3264491407224355	0.32538398312396816
30	957	0.3668926411903655	0.3668926411903655	0.3668926411903655	0.3668926411903655
30	1179	0.6949617111335527	0.6949617111335527	0.7081683106688915	0.6949617111335527
139	6995	0.007445444291590057	None	0.0	0.007445444291590057
139	6703	0.007457576326848763	None	0.0	0.007457576326848763
139	7013	0.007323470603796999	None	0.0	0.007323470603796999
139	6887	0.00725589864125462	None	0.0	0.00725589864125462
139	7040	5.137604273055484e-05	None	0.3415648559605597	5.137604273055484e-05
139	6939	-0.1	None	0.0	-0.1
139	6494	0.00745182325699194	None	0.0	0.00745182325699194
139	7014	-2.389003909272882e-07	None	0.11465742541296568	-2.389003909272882e-07
139	7028	-4.232600022476768e-08	None	0.8958453688506095	-4.232600022476768e-08
139	6994	0.007403924865038151	None	0.0	0.007403924865038151
139	6242	0.007471139692111376	None	0.0	0.007471139692111376
139	6123	0.007504643112167663	None	0.0	0.007504643112167663
139	6948	0.007464351925583461	None	0.0	0.007464351925583461
139	6998	0.007195363802535327	None	0.0	0.007195363802535327
139	6120	0.00756564017615144	None	0.0	0.00756564017615144
139	6987	6.221397627045694e-05	None	0.4346125922500006	6.221397627045694e-05
139	6846	0.0070754981283058195	None	0.0	0.0070754981283058195
139	6542	0.007411167844720541	None	0.0	0.007411167844720541
139	7043	-6.409319223532315e-09	None	0.29790456176563723	-6.409319223532315e-09
139	6843	0.0073230204610740405	None	0.0	0.0073230204610740405
139	6981	0.0073354658933954655	None	0.0	0.0073354658933954655
139	6920	-0.1	None	0.4254988978523372	-0.1
139	7026	-1.9471983592874737e-11	None	0.17922353910391792	-1.9471983592874737e-11
139	7045	2.4316214294104514e-05	None	0.3784023312114648	2.4316214294104514e-05
139	6874	0.007403444188063903	None	0.0	0.007403444188063903
139	6765	0.00714841608587233	None	0.0	0.00714841608587233
139	7027	-1.066928361719735e-08	None	0.5139312463956174	-1.066928361719735e-08
139	6974	0.007484645490501206	None	0.0	0.007484645490501206
139	6788	0.007334244845796775	None	0.0	0.007334244845796775
139	6760	0.007052716087125568	None	0.0	0.007052716087125568
139	7042	-0.1	None	0.3902344857497849	-0.1
139	7029	-1.1979882425134853e-07	None	0.3271879399329474	-1.1979882425134853e-07
139	6676	2.919375944449861e-06	None	0.3204114396266958	2.919375944449861e-06
139	6960	0.007114222169009528	None	0.0	0.007114222169009528
139	7030	-1.8798208361884632e-09	None	0.34258543768002764	-1.8798208361884632e-09
139	7020	-3.6837792194706637e-07	None	0.7846972277203206	-3.6837792194706637e-07
139	6931	0.007141288413378542	None	0.0	0.007141288413378542
139	6399	0.00748175236687701	None	0.0	0.00748175236687701
139	6988	-0.1	None	0.3320903428473838	-0.1
139	6255	0.007420976453787638	None	0.0	0.007420976453787638
139	6917	0.007186686026562085	None	0.0	0.007186686026562085
139	6954	0.0073367368013208785	None	0.0	0.0073367368013208785
139	6197	0.007477947788993003	None	0.0	0.007477947788993003
139	6951	0.007133703608346905	None	0.0	0.007133703608346905
139	6598	0.007368766885893022	None	0.0	0.007368766885893022
139	5930	0.007419840434923481	None	0.0	0.007419840434923481
139	5399	0.007569878786294337	None	0.0	0.007569878786294337
139	6962	2.5998421962737177e-06	None	0.31166263398098354	2.5998421962737177e-06
139	6113	0.007554797966284481	None	0.0	0.007554797966284481
139	6762	-1.5740631437394355e-10	None	0.38123251867875546	-1.5740631437394355e-10
139	6806	0.007167247847106542	None	0.0	0.007167247847106542
139	6521	0.007417219049965845	None	0.0	0.007417219049965845
139	7050	-5.567343529611136e-09	None	0.29390814472406146	-5.567343529611136e-09
139	7009	None	None	0.36062192495987067	None
139	7025	-2.286957309090286e-13	None	0.11465742541296568	-2.286957309090286e-13
139	7024	5.335854821816096e-08	None	0.44383892595660585	5.335854821816096e-08
139	7012	-1.1968254530764718e-08	None	0.3175043782860896	-1.1968254530764718e-08
139	6448	0.0073742012437447175	None	0.0	0.0073742012437447175
139	6975	0.007532976037339862	None	0.0	0.007532976037339862
139	6985	-9.43541811988506e-06	None	0.30562076423966733	-9.43541811988506e-06
139	4900	0.007398687103942992	None	0.0	0.007398687103942992
139	6668	0.007584803535891519	None	0.0	0.007584803535891519
139	6958	-6.269942503392292e-09	None	0.29347950223264874	-6.269942503392292e-09
139	6723	0.00753398601526135	None	0.0	0.00753398601526135
139	7044	0.007090909286213947	None	0.0	0.007090909286213947
139	6875	8.082507437605097e-08	None	0.3564834419113266	8.082507437605097e-08
139	6784	0.0074412125972091615	None	0.0	0.0074412125972091615
139	6956	-0.1	None	0.0	-0.1
139	6921	4.840434850393111e-09	None	0.35473040969733677	4.840434850393111e-09
139	7039	5.677489458127501e-09	None	0.7846972277203206	5.677489458127501e-09
139	6375	0.007380101824659978	None	0.0	0.007380101824659978
139	6820	0.007558597294768916	None	0.0	0.007558597294768916
139	6968	-4.2400328776369463e-10	None	0.6275079667532388	-4.2400328776369463e-10
139	6912	5.971561901585885e-05	None	0.3213892389396448	5.971561901585885e-05
139	5910	0.007488450166194752	None	0.0	0.007488450166194752
139	6905	0.007163913188328271	None	0.0	0.007163913188328271
139	6580	0.007502806928248322	None	0.0	0.007502806928248322
139	6828	0.007536250648426507	None	0.0	0.007536250648426507
139	6964	0.007210275563038652	None	0.0	0.007210275563038652
139	7034	6.363196092240351e-07	None	0.6580619231559136	6.363196092240351e-07
139	6950	0.007538312369435681	None	0.0	0.007538312369435681
139	6972	-3.8387399462725804e-08	None	0.37554378965648355	-3.8387399462725804e-08
139	6997	0.007380396229508438	None	0.0	0.007380396229508438
139	7005	-3.182387398978541e-07	None	0.3585576771149013	-3.182387398978541e-07
139	6411	0.007549924923908473	None	0.0	0.007549924923908473
139	6965	0.007367671484328754	None	0.0	0.007367671484328754
139	6681	0.007347713286526537	None	0.0	0.007347713286526537
139	6924	-4.721776283742453e-06	None	0.19872699850934022	-4.721776283742453e-06
139	6973	3.539123262170017e-08	None	0.7661880987826365	3.539123262170017e-08
139	5556	0.007483187074037371	None	0.0	0.007483187074037371
139	6971	-0.1	None	0.0	-0.1
139	7003	0.007428067702417055	None	0.0	0.007428067702417055
139	5740	0.007502656620361469	None	0.0	0.007502656620361469
139	6929	0.007689690010498023	None	0.0	0.007689690010498023
139	6963	0.00047398966500826354	None	0.38053981835018674	0.00047398966500826354
139	6918	2.859858012822925e-06	None	0.7448231379657331	2.859858012822925e-06
139	7035	-1.0112177171966902e-05	None	0.19872699850934022	-1.0112177171966902e-05
139	7018	5.347478041534605e-08	None	0.45803079645839234	5.347478041534605e-08
139	6276	0.00722278234744292	None	0.0	0.00722278234744292
139	5647	0.007476934378111569	None	0.0	0.007476934378111569
71	3131	8.995968204056657e-05	None	0.14489613597478085	8.995968204056657e-05
71	3253	0.00018765768452306405	None	0.13360686275201578	0.00018765768452306405
71	3058	0.0010909728119306288	None	0.1056487191052087	0.0010909728119306288
71	3368	5.375189230712975e-05	None	0.0	5.375189230712975e-05
71	3094	0.00012066975757630179	None	0.14489613597478085	0.00012066975757630179
71	3480	0.0010346249798920384	None	0.1056487191052087	0.0010346249798920384
71	3532	0.0024486509363459688	None	0.2921862226557626	0.0024486509363459688
71	3334	0.0002680738637179768	None	0.0	0.0002680738637179768
71	3282	0.002257907129212238	None	0.0	0.002257907129212238
71	3550	0.0009426680473921197	None	0.17610212325257796	0.0009426680473921197
71	3358	0.0023113288410024847	None	0.0	0.0023113288410024847
71	3629	2.480431140162133e-07	None	0.0	2.480431140162133e-07
71	3634	0.005029217869254197	None	0.0567470379603354	0.005029217869254197
71	3350	0.00037775633973252437	None	0.0	0.00037775633973252437
71	3507	6.718654330835646e-05	None	0.5837578852860651	6.718654330835646e-05
71	3551	0.0009799707267758864	None	0.1056487191052087	0.0009799707267758864
71	3626	-3.723975854808593e-06	None	0.25090405709428437	-3.723975854808593e-06
71	3478	0.005185955096976624	None	0.0567470379603354	0.005185955096976624
71	3561	0.005039440915403803	None	0.0567470379603354	0.005039440915403803
71	3380	0.0006059238997842961	None	0.0	0.0006059238997842961
71	3644	0.0023589964251400837	None	0.0	0.0023589964251400837
71	3601	0.002284591071192787	None	0.0	0.002284591071192787
71	3536	0.001055462275416341	None	0.1056487191052087	0.001055462275416341
71	3087	0.007489413835844576	None	0.3994700585157563	0.007489413835844576
71	3563	-5.680898418391303e-07	None	0.7571963308993083	-5.680898418391303e-07
71	3510	6.469919977940462e-09	None	0.0	6.469919977940462e-09
71	3575	-2.679045846163275e-08	None	0.48165441114646496	-2.679045846163275e-08
71	3596	0.00021135326215677972	None	0.16927909751828624	0.00021135326215677972
71	3522	9.884744433027858e-08	None	0.32678077410917183	9.884744433027858e-08
71	3189	0.00043558424294582305	None	0.0	0.00043558424294582305
71	3534	0.004202966310247575	None	0.0	0.004202966310247575
71	3635	1.9612889300448253e-07	None	0.0	1.9612889300448253e-07
71	3609	-2.053570680453841e-09	None	0.20418083976112858	-2.053570680453841e-09
71	3304	0.0007905558188159524	None	0.20418083976112858	0.0007905558188159524
71	3633	1.6307299059085503e-06	None	0.45830332044135674	1.6307299059085503e-06
71	3570	0.003945954923047132	None	0.3697212573353537	0.003945954923047132
71	3641	0.0007566075865596306	None	0.20418083976112858	0.0007566075865596306
71	3458	0.0015106788586313727	None	0.0	0.0015106788586313727
71	3327	0.00022360859284510754	None	0.22453385471366727	0.00022360859284510754
71	3113	0.0022682982865988165	None	0.0	0.0022682982865988165
71	3273	0.00011058869486589061	None	0.14489613597478085	0.00011058869486589061
71	3257	0.0004689507929632002	None	0.0	0.0004689507929632002
71	3505	-1.1232225121301467e-07	None	0.3233681317683948	-1.1232225121301467e-07
71	3034	0.00020483147946191035	None	0.0	0.00020483147946191035
71	3333	0.0021112780790728185	None	0.0	0.0021112780790728185
71	3100	0.00013815030039159698	None	0.18551092372024644	0.00013815030039159698
71	3259	0.0005615706395382255	None	0.0	0.0005615706395382255
71	3606	-3.750359423852193e-07	None	0.0	-3.750359423852193e-07
71	2950	0.005367834659688187	None	0.0567470379603354	0.005367834659688187
71	3594	7.636424452245096e-05	None	0.0	7.636424452245096e-05
71	3648	0.005072629567072438	None	0.0567470379603354	0.005072629567072438
71	3281	0.001075430208774744	None	0.1056487191052087	0.001075430208774744
71	3622	-3.567460727870495e-10	None	0.0	-3.567460727870495e-10
71	3413	0.00042860279462600653	None	0.200886159317439	0.00042860279462600653
71	3620	None	None	0.15591101052724587	None
71	3571	-4.9130475033089056e-06	None	0.7571963308993083	-4.9130475033089056e-06
71	3614	0.00017761715571502288	None	0.4375855297521163	0.00017761715571502288
71	3597	0.007338646644718852	None	0.3994700585157563	0.007338646644718852
71	3640	-0.1	None	0.0	-0.1
71	3602	-0.1	None	0.0	-0.1
71	2859	0.0005364801377151835	None	0.42562874098281833	0.0005364801377151835
71	3279	1.0879222823120602e-08	None	0.8440177462847924	1.0879222823120602e-08
71	3133	0.00012115645580867648	None	0.14489613597478085	0.00012115645580867648
71	3584	0.00010070567887300239	None	0.0	0.00010070567887300239
71	3409	3.6589619327081644e-11	None	0.0	3.6589619327081644e-11
71	3405	0.005235157564521578	None	0.0567470379603354	0.005235157564521578
71	3455	0.0048040046603357155	None	0.0	0.0048040046603357155
71	3183	0.0004765638628044166	None	0.0	0.0004765638628044166
71	3435	0.0005628119753177145	None	0.0	0.0005628119753177145
71	3042	0.0007362661482805295	None	0.19751081929577377	0.0007362661482805295
71	3130	0.004171838808418646	None	0.0	0.004171838808418646
71	3587	3.110658892353661e-07	None	0.2293863674427968	3.110658892353661e-07
71	3135	0.0007534465835958187	None	0.19751081929577377	0.0007534465835958187
71	3593	6.935647896757621e-09	None	0.5498644033337399	6.935647896757621e-09
71	3638	3.228657144785987e-07	None	0.2277367372158685	3.228657144785987e-07
71	3442	0.0007316544316605437	None	0.0	0.0007316544316605437
71	3576	0.00016629219251656043	None	0.0	0.00016629219251656043
71	3456	0.004976691048965902	None	0.0567470379603354	0.004976691048965902
71	3631	0.00019025177718727434	None	0.13360686275201578	0.00019025177718727434
71	3467	0.0021739348341840185	None	0.0	0.0021739348341840185
71	3204	0.00024025713899974754	None	0.18551092372024644	0.00024025713899974754
71	3630	0.002260538608680477	None	0.2921862226557626	0.002260538608680477
71	3643	-1.6036664582278306e-06	None	0.0	-1.6036664582278306e-06
71	3085	0.00034843071403868847	None	0.0	0.00034843071403868847
71	3312	0.00013760317259788925	None	0.14489613597478085	0.00013760317259788925
71	3610	0.007549924923908473	None	0.3994700585157563	0.007549924923908473
71	3255	0.0009432476359220815	None	0.1056487191052087	0.0009432476359220815
71	3511	0.001003831996917066	None	0.1056487191052087	0.001003831996917066
71	3562	-0.1	None	0.0	-0.1
71	3586	1.0135848600671663e-05	None	0.5055848904337783	1.0135848600671663e-05
71	3443	0.007416028501943868	None	0.3994700585157563	0.007416028501943868
71	3181	1.9952488317609792e-05	None	0.16839312495261444	1.9952488317609792e-05
71	3154	0.0005214071938229974	None	0.0	0.0005214071938229974
71	3627	8.911379521073747e-06	None	0.16697573108487535	8.911379521073747e-06
71	3552	0.005254704491625904	None	0.0567470379603354	0.005254704491625904
71	3322	0.0010239401989739923	None	0.5213474729162192	0.0010239401989739923
71	3619	0.00011408835835835915	None	0.0	0.00011408835835835915
71	2848	0.003871743888332963	None	0.5571140164176537	0.003871743888332963
71	3297	3.765883628663684e-05	None	0.16839312495261444	3.765883628663684e-05
71	3487	6.080318680214521e-05	None	0.2989817586202166	6.080318680214521e-05
54	2598	-0.1	None	0.0	-0.1
54	2800	-7.951686071688399e-07	None	0.2864105607178864	-7.951686071688399e-07
54	2675	9.519840910859634e-07	None	0.15548466582746315	9.519840910859634e-07
54	2785	-4.084097408691429e-09	None	0.30860945441598486	-4.084097408691429e-09
54	2776	8.165776874673526e-07	None	0.4793612066617177	8.165776874673526e-07
54	2771	2.710252099508086e-08	None	0.175582831323277	2.710252099508086e-08
54	2559	0.0007765303720884873	None	0.29386396737390996	0.0007765303720884873
54	2759	0.0009979682363174753	None	0.23950027255024167	0.0009979682363174753
54	2568	1.0801961508958866e-10	None	0.9026502758296363	1.0801961508958866e-10
54	2701	-1.0504990786252052e-08	None	0.43779243387047984	-1.0504990786252052e-08
54	2681	-5.467453356151048e-05	None	0.15675987958659943	-5.467453356151048e-05
54	2651	2.3329514397585253e-08	None	0.5034382789773469	2.3329514397585253e-08
54	2592	-1.9975367750504986e-08	None	0.4719818570662914	-1.9975367750504986e-08
54	2703	0.0014508056659238487	None	0.0	0.0014508056659238487
54	2621	-6.640377442754191e-06	None	0.4488272766980284	-6.640377442754191e-06
54	2624	-6.400567854129157e-08	None	0.3263395533210943	-6.400567854129157e-08
54	2682	-2.307012013882831e-08	None	0.3121249503788647	-2.307012013882831e-08
54	2748	-1.5166320277681816e-09	None	0.8625289853092182	-1.5166320277681816e-09
54	2631	-6.207857468175914e-07	None	0.175582831323277	-6.207857468175914e-07
54	2790	-7.358062655268189e-05	None	0.0	-7.358062655268189e-05
54	2768	-9.323565685394828e-08	None	0.15675987958659943	-9.323565685394828e-08
54	2585	-5.1854538508747994e-09	None	0.9887742399137572	-5.1854538508747994e-09
54	2690	-3.5798406049496443e-07	None	0.15548466582746315	-3.5798406049496443e-07
54	2664	-1.3604231883880639e-06	None	0.0	-1.3604231883880639e-06
54	2641	0.00033918298804791605	None	0.3059660385325472	0.00033918298804791605
54	2715	1.0726313233975356e-07	None	0.2379128798200784	1.0726313233975356e-07
54	2635	-0.1	None	0.0	-0.1
54	2697	-4.090220589632844e-09	None	0.0	-4.090220589632844e-09
54	2755	2.4813372559358203e-08	None	0.5034382789773469	2.4813372559358203e-08
54	2553	-3.6247637378759092e-06	None	0.0	-3.6247637378759092e-06
54	2764	2.456340213912029e-05	None	0.15675987958659943	2.456340213912029e-05
54	2653	-1.0682818195140097e-09	None	0.3406734349474029	-1.0682818195140097e-09
54	2752	6.060230578302248e-07	None	0.31739228419268495	6.060230578302248e-07
54	2766	-0.1	None	0.0	-0.1
54	2605	-6.483598691605637e-08	None	0.0	-6.483598691605637e-08
54	2713	-0.1	None	0.0	-0.1
54	2656	-0.1	None	0.26831061521724936	-0.1
54	2798	5.0747916903126355e-05	None	0.30480969960326487	5.0747916903126355e-05
54	2706	8.13640860313903e-05	None	0.4309432214388777	8.13640860313903e-05
54	2655	-4.5986099027900785e-06	None	0.0	-4.5986099027900785e-06
54	2686	-7.832410331315172e-08	None	0.0	-7.832410331315172e-08
54	2751	1.290184017406763e-07	None	0.2238000413052299	1.290184017406763e-07
54	2786	-0.1	None	0.0	-0.1
54	2733	4.030421856772213e-05	None	0.3210448282339893	4.030421856772213e-05
54	2611	3.3745827360314202e-09	None	0.8241581443746103	3.3745827360314202e-09
54	2741	3.114378834327504e-05	None	0.37586655574865857	3.114378834327504e-05
54	2661	-1.0870946701830989e-08	None	0.3258435971712119	-1.0870946701830989e-08
54	2637	-6.38278336103731e-09	None	0.2238000413052299	-6.38278336103731e-09
54	2799	-6.096834278603012e-07	None	0.175582831323277	-6.096834278603012e-07
54	2582	5.390128963511573e-06	None	0.0	5.390128963511573e-06
54	2680	1.803069861186705e-05	None	0.2936160685085894	1.803069861186705e-05
54	2642	-0.1	None	0.0	-0.1
54	2736	0.00013831079084542416	None	0.29493861295161955	0.00013831079084542416
54	2754	1.1784445482596313e-07	None	0.27436469720153556	1.1784445482596313e-07
54	2647	3.804484681473786e-08	None	0.2885547135532702	3.804484681473786e-08
54	2711	-0.1	None	0.0	-0.1
54	2569	-4.526055793301184e-06	None	0.4594838584373596	-4.526055793301184e-06
54	2797	0.005072245609246589	None	0.4670336861288623	0.005072245609246589
54	2649	9.156044345077306e-07	None	0.31739228419268495	9.156044345077306e-07
54	2725	1.2070453976754292e-07	None	0.31739228419268495	1.2070453976754292e-07
54	2770	-1.0365750395511321e-07	None	0.1944669318023143	-1.0365750395511321e-07
54	2746	-0.1	None	0.0	-0.1
54	2709	3.2512229941519358e-06	None	0.4793612066617177	3.2512229941519358e-06
54	2632	-1.407488653678439e-05	None	0.39918978036916475	-1.407488653678439e-05
54	2739	3.2632723436193194e-09	None	0.8241581443746103	3.2632723436193194e-09
54	2700	-0.1	None	0.0	-0.1
54	2616	3.4463174329276115e-10	None	0.0	3.4463174329276115e-10
54	2795	0.00015398231667900042	None	0.16075778857403206	0.00015398231667900042
54	2692	-8.339288911270935e-08	None	0.1944669318023143	-8.339288911270935e-08
54	2744	-0.1	None	0.0	-0.1
54	2774	1.1067512181223179e-08	None	0.1255163545657438	1.1067512181223179e-08
54	2705	2.041209346183829e-06	None	0.2238000413052299	2.041209346183829e-06
54	2588	3.748190394158741e-05	None	0.37586655574865857	3.748190394158741e-05
54	2747	-9.204882797403353e-08	None	0.2885547135532702	-9.204882797403353e-08
54	2669	8.219813819948105e-11	None	0.0	8.219813819948105e-11
54	2704	3.7716604480386386e-06	None	0.3263395533210943	3.7716604480386386e-06
54	2784	-1.4206748334284456e-08	None	0.1944669318023143	-1.4206748334284456e-08
54	2693	-9.443173303621462e-08	None	0.33330626978701716	-9.443173303621462e-08
54	2708	7.666075253976894e-10	None	0.175582831323277	7.666075253976894e-10
54	2567	-4.3026734965019487e-13	None	0.0	-4.3026734965019487e-13
54	2586	1.9313085137141162e-05	None	0.0	1.9313085137141162e-05
54	2773	-1.3811917766676372e-08	None	0.2661877599651269	-1.3811917766676372e-08
54	2694	3.3583447951596065e-08	None	0.3263395533210943	3.3583447951596065e-08
54	2789	3.7218401425086775e-07	None	0.31739228419268495	3.7218401425086775e-07
54	2638	3.6320348709385566e-07	None	0.49323331286491384	3.6320348709385566e-07
54	2792	-1.6455060645276958e-07	None	0.0	-1.6455060645276958e-07
54	2787	0.00042580819173903926	None	0.3059660385325472	0.00042580819173903926
54	2722	-3.2934825426043223e-07	None	0.4621928075625049	-3.2934825426043223e-07
54	2665	3.152418421055041e-08	None	0.2238000413052299	3.152418421055041e-08
54	2593	-3.649265820375455e-10	None	1.0275698935841784	-3.649265820375455e-10
54	2777	2.6277960132168094e-06	None	0.16075778857403206	2.6277960132168094e-06
54	2757	None	None	0.3161889458932784	None
54	2762	None	None	0.27369396544611113	None
54	2590	0.00031704999774941284	None	0.0	0.00031704999774941284
54	2731	-6.078572403688473e-07	None	0.175582831323277	-6.078572403688473e-07
54	2572	-3.2156835293480675e-08	None	0.3263395533210943	-3.2156835293480675e-08
54	2684	None	None	0.2627033906146798	None
54	2650	3.509703901888085e-05	None	0.4309432214388777	3.509703901888085e-05
54	2667	0.0004724100567857913	None	0.3059660385325472	0.0004724100567857913
54	2796	-1.3629323121627372e-07	None	0.44111069330298525	-1.3629323121627372e-07
108	5404	0.00016600139338367873	None	0.18183564536732905	0.00016600139338367873
108	5310	0.004896034294558525	None	0.0	0.004896034294558525
108	5469	1.5371809303020923e-06	None	0.21398571216756848	1.5371809303020923e-06
108	5441	-1.6389278003635586e-07	None	0.645789736622701	-1.6389278003635586e-07
108	4616	0.007369770803032075	None	0.0	0.007369770803032075
108	5434	6.010019871283404e-08	None	0.32027284673691075	6.010019871283404e-08
108	5343	-0.1	None	0.7470320239410213	-0.1
108	5463	1.7084120566901987e-08	None	0.3101910666758847	1.7084120566901987e-08
108	5476	1.1253184577769554e-09	None	0.025553498166375626	1.1253184577769554e-09
108	5314	0.006733738587984393	None	0.2272732391337807	0.006733738587984393
108	5479	-0.1	None	0.0	-0.1
108	5461	-0.1	None	0.0	-0.1
108	5219	0.0003389100223538607	None	0.3410147925447037	0.0003389100223538607
108	5440	0.005242109131323462	None	0.0	0.005242109131323462
108	5457	-0.1	None	0.0	-0.1
108	5289	8.764849981530741e-05	None	0.025553498166375626	8.764849981530741e-05
108	5414	0.0067337385878943725	None	0.2272732391337807	0.0067337385878943725
108	5470	0.007410500408490613	None	0.0	0.007410500408490613
108	5418	0.0001346312832827879	None	0.5119242499384443	0.0001346312832827879
108	4818	0.007355006727220338	None	0.0	0.007355006727220338
108	5236	0.007232075581519385	None	0.0	0.007232075581519385
108	4696	0.005118806678534156	None	0.0	0.005118806678534156
108	5455	0.007451639991866051	None	0.0	0.007451639991866051
108	5059	2.7956790876810537e-06	None	0.21908451859892705	2.7956790876810537e-06
108	5271	0.008251325325742026	None	0.025553498166375626	0.008251325325742026
108	4012	0.0051068769329991335	None	0.0	0.0051068769329991335
108	5398	0.007248163761376976	None	0.0	0.007248163761376976
108	5309	0.005296902081061126	None	0.0	0.005296902081061126
108	5495	1.4335389446012881e-05	None	0.24063488193362076	1.4335389446012881e-05
108	5366	0.007543868694978557	None	0.0	0.007543868694978557
108	4966	0.007012928898793754	None	0.0	0.007012928898793754
108	5500	0.007237306867064224	None	0.0	0.007237306867064224
108	5262	2.780231846443511e-08	None	0.2593354675728751	2.780231846443511e-08
108	5401	-2.7979714624694003e-08	None	0.5951379890641797	-2.7979714624694003e-08
108	5237	0.007339947214292426	None	0.0	0.007339947214292426
108	5386	0.007371640012301759	None	0.0	0.007371640012301759
108	5431	0.00011827121956866298	None	0.3061187197911226	0.00011827121956866298
108	5290	0.007356502544313343	None	0.0	0.007356502544313343
108	5417	0.007397642790766404	None	0.0	0.007397642790766404
108	4961	0.007255534775214079	None	0.0	0.007255534775214079
108	5275	0.007007263029985856	None	0.0	0.007007263029985856
108	5387	3.8032224880766996e-07	None	0.7379821700105762	3.8032224880766996e-07
108	5493	-7.118960762626047e-10	None	0.34870291609742554	-7.118960762626047e-10
108	5482	-0.1	None	0.0	-0.1
108	5466	0.0002981296682068898	None	0.25854101005480945	0.0002981296682068898
108	5127	0.007397902821448295	None	0.0	0.007397902821448295
108	5399	0.007569878786294337	None	0.0	0.007569878786294337
108	5350	1.0670548340009967e-05	None	0.4605161211775455	1.0670548340009967e-05
108	5465	-0.1	None	0.45168744939609357	-0.1
108	5109	0.007357321022494508	None	0.0	0.007357321022494508
108	5370	1.8888322135235318e-07	None	0.4027087147613515	1.8888322135235318e-07
108	5484	0.007407187280839139	None	0.0	0.007407187280839139
108	5024	0.007384371672214492	None	0.0	0.007384371672214492
108	5117	0.0010448875127260563	None	0.645789736622701	0.0010448875127260563
108	4823	0.0075790134520556385	None	0.0	0.0075790134520556385
108	5491	0.007458177217386103	None	0.0	0.007458177217386103
108	5388	-1.667136645697372e-11	None	0.37342505072273313	-1.667136645697372e-11
108	5393	0.00742631693432786	None	0.0	0.00742631693432786
108	5488	0.007195658149749654	None	0.0	0.007195658149749654
108	4929	0.007448022232243798	None	0.0	0.007448022232243798
108	4900	0.007398687103942992	None	0.0	0.007398687103942992
108	4344	0.007425039584652131	None	0.0	0.007425039584652131
108	5483	4.1257023945576314e-07	None	0.3643609877882337	4.1257023945576314e-07
108	5058	0.005255924837205615	None	0.0	0.005255924837205615
108	4997	0.005228402507921744	None	0.0	0.005228402507921744
108	5450	0.0071999100402376035	None	0.0	0.0071999100402376035
108	4680	0.005403286345120037	None	0.0	0.005403286345120037
108	5425	1.6502116045956645e-06	None	0.2674218220613847	1.6502116045956645e-06
108	5437	0.007428128944455387	None	0.0	0.007428128944455387
108	4635	0.007470655933296502	None	0.0	0.007470655933296502
108	4869	0.005093519280940132	None	0.0	0.005093519280940132
108	5305	0.007295329583258955	None	0.0	0.007295329583258955
108	5452	-0.1	None	0.0	-0.1
108	5412	-3.3347809956291547e-07	None	0.18492801649871046	-3.3347809956291547e-07
108	4476	0.0067182074068579635	None	0.2272732391337807	0.0067182074068579635
108	5246	1.6484047378149804e-05	None	0.305429482770813	1.6484047378149804e-05
108	5273	0.0074796011401074124	None	0.0	0.0074796011401074124
108	5477	None	None	0.28636815857414133	None
108	5239	0.007198959099626086	None	0.0	0.007198959099626086
108	5460	-0.1	None	0.0	-0.1
108	5467	8.991111862714007e-07	None	0.21398571216756848	8.991111862714007e-07
108	4282	0.007283316628869239	None	0.0	0.007283316628869239
108	5187	0.0075256713828730885	None	0.0	0.0075256713828730885
108	5359	8.020984994259721e-05	None	0.25667316805537593	8.020984994259721e-05
108	5419	0.0074342934475808585	None	0.0	0.0074342934475808585
108	5444	6.759037180081006e-08	None	0.3872779997949915	6.759037180081006e-08
108	5480	-0.1	None	0.0	-0.1
108	5302	0.007223427543545385	None	0.0	0.007223427543545385
108	5456	2.802339056883711e-05	None	0.589996905892719	2.802339056883711e-05
108	5203	0.005152572893040543	None	0.0	0.005152572893040543
108	5229	3.3905989245502996e-08	None	0.7387685505183674	3.3905989245502996e-08
108	5296	5.470033996469906e-05	None	0.48363377511305783	5.470033996469906e-05
108	5489	-1.997083180410386e-14	None	0.025553498166375626	-1.997083180410386e-14
108	5351	0.000573968990769209	None	0.3297490355831911	0.000573968990769209
108	5430	0.0023861681564238497	None	0.025553498166375626	0.0023861681564238497
108	5481	0.0014013693618362853	None	0.2989091195628423	0.0014013693618362853
108	5446	1.8328769643719884e-07	None	0.4027087147613515	1.8328769643719884e-07
108	4498	0.007204140431970184	None	0.0	0.007204140431970184
108	5193	9.99043052048376e-06	None	0.5690282308331648	9.99043052048376e-06
108	5473	-4.956460316760849e-10	None	0.8996073224073633	-4.956460316760849e-10
34	1743	0.2420318857533658	0.2420318857533658	0.32141110097743486	0.2420318857533658
34	1639	0.36080813696750885	0.36080813696750885	0.3816356429395934	0.36080813696750885
34	1733	0.27657616908384525	0.27657616908384525	0.34289604074278	0.27657616908384525
34	1301	0.18931754864837788	0.18931754864837788	0.23796294671278648	0.18931754864837788
34	1760	0.23767152730891222	0.23767152730891222	0.3348034874669832	0.23767152730891222
34	1629	0.37123049251858425	0.37123049251858425	0.3742019460797449	0.37123049251858425
34	1326	0.2987167876979681	0.2987167876979681	0.311281652628063	0.2987167876979681
34	1608	0.21486776595695983	0.21486776595695983	0.2825219813569997	0.21486776595695983
34	1300	0.6257868726511987	0.6257868726511987	0.6441077174072664	0.6257868726511987
34	1772	0.18931754864837788	0.18931754864837788	0.23796294671278648	0.18931754864837788
34	1790	0.24507404444945805	0.24507404444945805	0.3191668283798772	0.24507404444945805
34	1610	0.41367486693933203	0.41367486693933203	0.4154411141301425	0.41367486693933203
34	1793	0.0	0.0	0.22476582081242893	0.0
34	1548	0.3945083304838696	0.3945083304838696	0.5269073165077448	0.3945083304838696
34	1718	0.35319326238892657	0.35319326238892657	0.5630326147504974	0.35319326238892657
34	1759	0.36574232063723827	0.36574232063723827	0.41388705655892843	0.36574232063723827
34	1510	0.44748981832468626	0.44748981832468626	0.4551750246980576	0.44748981832468626
34	1775	0.26661279122146064	0.26661279122146064	0.34391948719733423	0.26661279122146064
34	1551	0.365721682512529	0.365721682512529	0.42544283677419215	0.365721682512529
34	1070	0.5250864292597128	0.5250864292597128	0.5618672089134908	0.5250864292597128
34	1755	0.21518148233059234	0.21518148233059234	0.4980956389469774	0.21518148233059234
34	1086	0.35319326238892657	0.35319326238892657	0.5630326147504974	0.35319326238892657
34	1765	0.3476987045450807	0.3476987045450807	0.370162191849434	0.3476987045450807
34	1708	0.5851881050701512	0.5851881050701512	0.5863865853143257	0.5851881050701512
34	1761	0.41203411965799697	0.41203411965799697	0.4649503881930238	0.41203411965799697
34	1660	0.3985227196558437	0.3985227196558437	0.5301538293929147	0.3985227196558437
34	1662	0.5999440021461873	0.5999440021461873	0.6299732894934873	0.5999440021461873
34	1717	0.3102794938349967	0.3102794938349967	0.3361848040240796	0.3102794938349967
34	1684	0.3784808400567581	0.3784808400567581	0.43100493492039715	0.3784808400567581
34	1728	0.4390204461049317	0.4390204461049317	0.44580700388146355	0.4390204461049317
34	1773	0.365721682512529	0.365721682512529	0.42544283677419215	0.365721682512529
34	1720	0.42527734295347636	0.42527734295347636	0.49594440699598774	0.42527734295347636
34	1778	0.4447811360732093	0.4447811360732093	0.4471485792223929	0.4447811360732093
34	1418	0.4389152543611038	0.4389152543611038	0.4453654722291308	0.4389152543611038
34	1459	0.4171010691404007	0.4171010691404007	0.465495356872723	0.4171010691404007
34	1724	0.3267282317973441	0.3267282317973441	0.34341249677372726	0.3267282317973441
34	1715	0.3192548855243954	0.3192548855243954	0.4152830285862371	0.3192548855243954
34	1702	0.413028767074543	0.413028767074543	0.5067509102873168	0.413028767074543
34	1738	0.3351327016184619	0.3351327016184619	0.38854260673283264	0.3351327016184619
34	1485	0.15627561242207727	0.15627561242207727	0.17108459110323726	0.15627561242207727
34	1692	0.32378371021656427	0.32378371021656427	0.38539220025504833	0.32378371021656427
34	853	0.400196506762508	0.400196506762508	0.42946453004775886	0.400196506762508
34	1375	0.44229996109319736	0.44229996109319736	0.45946103073590006	0.44229996109319736
34	1757	0.5077417194028508	0.5077417194028508	0.5138012233297556	0.5077417194028508
34	1667	0.5179926172948914	0.5179926172948914	0.550791425410903	0.5179926172948914
34	1680	0.22258285732331845	0.22258285732331845	0.28593505138049025	0.22258285732331845
34	1659	0.3975081178022675	0.3975081178022675	0.4219375687932656	0.3975081178022675
34	1764	0.13481897568569276	0.13481897568569276	0.2776269091599863	0.13481897568569276
34	1683	0.3649527455114073	0.3649527455114073	0.3868010649552749	0.3649527455114073
34	1664	0.3411421794942701	0.3411421794942701	0.43902145321436975	0.3411421794942701
34	1170	0.44144045262706644	0.44144045262706644	0.47118661678410456	0.44144045262706644
34	1673	0.2812837960769444	0.2812837960769444	0.3334638303518206	0.2812837960769444
34	1701	0.3446855187563669	0.3446855187563669	0.3547498755603972	0.3446855187563669
34	1750	0.37123049251858425	0.37123049251858425	0.3742019460797449	0.37123049251858425
34	1582	0.3317638647102348	0.3317638647102348	0.3921118826252176	0.3317638647102348
34	1319	0.49306965047395	0.49306965047395	0.5545047512302625	0.49306965047395
34	877	0.30098881050378734	0.30098881050378734	0.4425909378776958	0.30098881050378734
34	1740	0.46157323040650555	0.46157323040650555	0.5127868260389274	0.46157323040650555
34	1781	0.30303754921463477	0.30303754921463477	0.3708601159038169	0.30303754921463477
34	1731	0.3784808400567581	0.3784808400567581	0.43100493492039715	0.3784808400567581
34	1766	0.0	0.0	0.33841396958402264	0.0
34	1796	0.21541298323654906	0.21541298323654906	0.3329802802325137	0.21541298323654906
34	1776	0.15627561242207727	0.15627561242207727	0.17108459110323726	0.15627561242207727
34	1526	0.3476987045450807	0.3476987045450807	0.370162191849434	0.3476987045450807
34	1706	0.40730244930447945	0.40730244930447945	0.42800745175437466	0.40730244930447945
34	1369	0.4338242727258471	0.4338242727258471	0.4937436914569095	0.4338242727258471
34	1774	0.3222298600197695	0.3222298600197695	0.35461704611001216	0.3222298600197695
34	1585	0.2863202480538145	0.2863202480538145	0.345083031090433	0.2863202480538145
34	1792	0.37234726590275086	0.37234726590275086	0.4070599313167311	0.37234726590275086
34	1255	0.350254256269691	0.350254256269691	0.44029220564977434	0.350254256269691
34	1744	0.21518148233059234	0.21518148233059234	0.4980956389469774	0.21518148233059234
34	1146	0.39372196027750106	0.39372196027750106	0.4574766639717295	0.39372196027750106
34	1569	0.3617117124612715	0.3617117124612715	0.4075565443113405	0.3617117124612715
34	1734	0.3317638647102348	0.3317638647102348	0.3921118826252176	0.3317638647102348
34	1670	0.39278380392204065	0.39278380392204065	0.4832278663896242	0.39278380392204065
34	1668	0.3786182064266946	0.3786182064266946	0.3895702403786914	0.3786182064266946
34	1786	0.5250864292597128	0.5250864292597128	0.5618672089134908	0.5250864292597128
34	1794	0.33543639175675655	0.33543639175675655	0.36361643951026934	0.33543639175675655
34	1505	0.3649527455114073	0.3649527455114073	0.3868010649552749	0.3649527455114073
34	1515	0.39809437741997233	0.39809437741997233	0.534690295276121	0.39809437741997233
34	1730	0.31332707336295584	0.31332707336295584	0.3429342859821182	0.31332707336295584
34	1438	0.6257868726511987	0.6257868726511987	0.6441077174072664	0.6257868726511987
34	1500	0.41367486693933203	0.41367486693933203	0.4154411141301425	0.41367486693933203
34	1571	0.345948489377125	0.345948489377125	0.3695782773236994	0.345948489377125
34	1729	0.5851881050701512	0.5851881050701512	0.5863865853143257	0.5851881050701512
34	1508	0.36113456349421685	0.36113456349421685	0.38978789418616244	0.36113456349421685
34	1752	0.3055883280696139	0.3055883280696139	0.3312600087703701	0.3055883280696139
34	1712	0.3770983974829306	0.3770983974829306	0.38188035347665317	0.3770983974829306
34	1611	0.39809437741997233	0.39809437741997233	0.534690295276121	0.39809437741997233
34	1800	0.3612691093149862	0.3612691093149862	0.3734356908357308	0.3612691093149862
34	1777	0.4389152543611038	0.4389152543611038	0.4453654722291308	0.4389152543611038
34	1399	0.32240971463189594	0.32240971463189594	0.4593279704026306	0.32240971463189594
34	1565	0.37123049251858425	0.37123049251858425	0.3742019460797449	0.37123049251858425
34	1745	0.26661279122146064	0.26661279122146064	0.34391948719733423	0.26661279122146064
34	1598	0.35319326238892657	0.35319326238892657	0.5630326147504974	0.35319326238892657
34	1584	0.39278380392204065	0.39278380392204065	0.4832278663896242	0.39278380392204065
34	1709	0.3793710201410906	0.3793710201410906	0.3823133166696227	0.3793710201410906
34	1602	0.3428007916820254	0.3428007916820254	0.35384856747128474	0.3428007916820254
34	1762	0.15627561242207727	0.15627561242207727	0.17108459110323726	0.15627561242207727
34	1179	0.6257868726511987	0.6257868726511987	0.6441077174072664	0.6257868726511987
0	67	0.0	0.0	0.0	0.0
0	78	0.1133737314600122	0.1133737314600122	0.1133737314600122	0.1133737314600122
0	27	0.20895725219045813	0.20895725219045813	0.20895725219045813	0.20895725219045813
0	40	0.26065730915812	0.26065730915812	0.26065730915812	0.26065730915812
0	44	0.1133737314600122	0.1133737314600122	0.1133737314600122	0.1133737314600122
0	66	0.22912954505924574	0.22912954505924574	0.22912954505924574	0.22912954505924574
0	95	0.33732376069270137	0.33732376069270137	0.33732376069270137	0.33732376069270137
0	21	0.0	0.0	0.0	0.0
0	37	0.0	0.0	0.0	0.0
0	58	0.6705632488384947	0.6705632488384947	0.6705632488384947	0.6705632488384947
0	52	0.3122017819892417	0.3122017819892417	0.3122017819892417	0.3122017819892417
0	15	0.0	0.0	0.0	0.0
0	92	0.0	0.0	0.0	0.0
0	84	0.0	0.0	0.0	0.0
0	53	0.0	0.0	0.0	0.0
0	12	0.46681671756170146	0.46681671756170146	0.46681671756170146	0.46681671756170146
0	41	0.4262264750058293	0.4262264750058293	0.4262264750058293	0.4262264750058293
0	91	0.5788529606245543	0.5788529606245543	0.5788529606245543	0.5788529606245543
0	77	0.5650791313570205	0.5650791313570205	0.5650791313570205	0.5650791313570205
0	38	0.5650791313570205	0.5650791313570205	0.5650791313570205	0.5650791313570205
0	64	1.1586409006637832	1.1586409006637832	1.1586409006637832	1.1586409006637832
0	19	0.3047524564846434	0.3047524564846434	0.3047524564846434	0.3047524564846434
0	85	0.2874472773478623	0.2874472773478623	0.2874472773478623	0.2874472773478623
0	49	0.0	0.0	0.0	0.0
0	45	0.0	0.0	0.0	0.0
0	86	0.20043254203824148	0.20043254203824148	0.20043254203824148	0.20043254203824148
0	35	0.0	0.0	0.0	0.0
0	88	0.20061524525662958	0.20061524525662958	0.20061524525662958	0.20061524525662958
0	70	0.4008986186012343	0.4008986186012343	0.4008986186012343	0.4008986186012343
0	80	0.3832198336234296	0.3832198336234296	0.3832198336234296	0.3832198336234296
0	17	0.25381001128423325	0.25381001128423325	0.25381001128423325	0.25381001128423325
0	23	0.5788529606245543	0.5788529606245543	0.5788529606245543	0.5788529606245543
0	57	0.2913628696684354	0.2913628696684354	0.2913628696684354	0.2913628696684354
0	39	0.0	0.0	0.0	0.0
0	62	0.0	0.0	0.0	0.0
0	22	0.0	0.0	0.0	0.0
0	29	0.3381943985708142	0.3381943985708142	0.3381943985708142	0.3381943985708142
0	4	0.21697726982683574	0.21697726982683574	0.21697726982683574	0.21697726982683574
0	76	0.1133737314600122	0.1133737314600122	0.1133737314600122	0.1133737314600122
0	25	0.36986027692521617	0.36986027692521617	0.36986027692521617	0.36986027692521617
0	61	0.34562384179134276	0.34562384179134276	0.34562384179134276	0.34562384179134276
0	60	0.3347507863762349	0.3347507863762349	0.3347507863762349	0.3347507863762349
0	81	0.0	0.0	0.0	0.0
0	73	0.0	0.0	0.0	0.0
0	72	0.5650791313570205	0.5650791313570205	0.5650791313570205	0.5650791313570205
0	89	0.2149876692493542	0.2149876692493542	0.2149876692493542	0.2149876692493542
0	51	0.3342988307212346	0.3342988307212346	0.3342988307212346	0.3342988307212346
0	3	0.0	0.0	0.0	0.0
0	11	0.1133737314600122	0.1133737314600122	0.1133737314600122	0.1133737314600122
0	24	0.4939481182352542	0.4939481182352542	0.4939481182352542	0.4939481182352542
0	10	0.0	0.0	0.0	0.0
0	33	0.0	0.0	0.0	0.0
0	56	0.0	0.0	0.0	0.0
0	75	0.0	0.0	0.0	0.0
0	59	0.44029965860858056	0.44029965860858056	0.44029965860858056	0.44029965860858056
0	43	0.0	0.0	0.0	0.0
0	47	0.35402803488648515	0.35402803488648515	0.35402803488648515	0.35402803488648515
0	32	0.30161609445137516	0.30161609445137516	0.30161609445137516	0.30161609445137516
0	74	0.4167378548573753	0.4167378548573753	0.4167378548573753	0.4167378548573753
0	90	0.0	0.0	0.0	0.0
0	99	0.65316730546356	0.65316730546356	0.65316730546356	0.65316730546356
0	7	0.0	0.0	0.0	0.0
0	1	0.3718130603044977	0.3718130603044977	0.3718130603044977	0.3718130603044977
0	5	0.0	0.0	0.0	0.0
0	26	0.6981581576831604	0.6981581576831604	0.6981581576831604	0.6981581576831604
0	13	0.38787615169619755	0.38787615169619755	0.38787615169619755	0.38787615169619755
0	71	0.3348264504046047	0.3348264504046047	0.3348264504046047	0.3348264504046047
0	31	0.5650791313570205	0.5650791313570205	0.5650791313570205	0.5650791313570205
0	63	0.3131808271109335	0.3131808271109335	0.3131808271109335	0.3131808271109335
0	54	0.4502463642927713	0.4502463642927713	0.4502463642927713	0.4502463642927713
0	100	0.3302409761890313	0.3302409761890313	0.3302409761890313	0.3302409761890313
0	6	0.1133737314600122	0.1133737314600122	0.1133737314600122	0.1133737314600122
0	96	0.20172334058882516	0.20172334058882516	0.20172334058882516	0.20172334058882516
0	82	0.5712874378667672	0.5712874378667672	0.5712874378667672	0.5712874378667672
0	48	0.14635466427507868	0.14635466427507868	0.14635466427507868	0.14635466427507868
0	83	0.0	0.0	0.0	0.0
0	79	0.0	0.0	0.0	0.0
0	69	0.39416177371422584	0.39416177371422584	0.39416177371422584	0.39416177371422584
0	87	0.16554480996704118	0.16554480996704118	0.16554480996704118	0.16554480996704118
0	46	0.3575836095033108	0.3575836095033108	0.3575836095033108	0.3575836095033108
0	18	0.0	0.0	0.0	0.0
0	20	0.0	0.0	0.0	0.0
0	94	1.0864379516427607	1.0864379516427607	1.0864379516427607	1.0864379516427607
0	16	0.3159502307189298	0.3159502307189298	0.3159502307189298	0.3159502307189298
0	36	0.0	0.0	0.0	0.0
0	14	0.2798526227973311	0.2798526227973311	0.2798526227973311	0.2798526227973311
0	34	0.0	0.0	0.0	0.0
0	9	0.2688077847617406	0.2688077847617406	0.2688077847617406	0.2688077847617406
0	28	0.43043531250323086	0.43043531250323086	0.43043531250323086	0.43043531250323086
0	68	0.0	0.0	0.0	0.0
0	98	0.0	0.0	0.0	0.0
0	93	0.0	0.0	0.0	0.0
0	30	0.20126780951209447	0.20126780951209447	0.20126780951209447	0.20126780951209447
0	97	0.9923980075776242	0.9923980075776242	0.9923980075776242	0.9923980075776242
0	55	0.1133737314600122	0.1133737314600122	0.1133737314600122	0.1133737314600122
0	65	0.31433113081908826	0.31433113081908826	0.31433113081908826	0.31433113081908826
0	50	0.25134858225459134	0.25134858225459134	0.25134858225459134	0.25134858225459134
0	8	0.0	0.0	0.0	0.0
0	42	0.4330572098272992	0.4330572098272992	0.4330572098272992	0.4330572098272992
0	2	0.0	0.0	0.0	0.0
87	4385	-6.463383783553475e-10	None	0.5483138622916623	-6.463383783553475e-10
87	4185	0.000710543788177695	None	0.0	0.000710543788177695
87	4370	0.0009414639215935695	None	0.43211845249792463	0.0009414639215935695
87	4345	-1.3611394676040456e-06	None	0.0	-1.3611394676040456e-06
87	4411	-0.1	None	0.0	-0.1
87	4207	0.005043611127644397	None	0.0	0.005043611127644397
87	4333	0.00512895542430946	None	0.0	0.00512895542430946
87	4441	3.547371123930273e-05	None	0.31366525175588605	3.547371123930273e-05
87	4158	0.00739485445221636	None	0.44226906388698667	0.00739485445221636
87	4416	0.0006070239511216232	None	0.0	0.0006070239511216232
87	4151	0.0021964324362123582	None	0.0	0.0021964324362123582
87	4339	0.0009941437607782	None	0.0	0.0009941437607782
87	3801	0.00522300167851205	None	0.0	0.00522300167851205
87	4397	0.002277080423786814	None	0.0	0.002277080423786814
87	4012	0.0051068769329991335	None	0.0	0.0051068769329991335
87	4381	6.395222251009692e-09	None	0.5465787759248738	6.395222251009692e-09
87	4177	0.005270702553274005	None	0.0	0.005270702553274005
87	4081	0.005089529143612203	None	0.0	0.005089529143612203
87	4449	-0.1	None	0.0	-0.1
87	4256	0.005181890576334582	None	0.0	0.005181890576334582
87	4277	0.005088783619571595	None	0.0	0.005088783619571595
87	4383	-0.1	None	0.0	-0.1
87	4285	-0.1	None	0.0	-0.1
87	4291	0.007452946283999684	None	0.44226906388698667	0.007452946283999684
87	4149	0.0003707050619091707	None	0.2929882121327156	0.0003707050619091707
87	4415	-0.1	None	0.0	-0.1
87	4376	-0.1	None	0.0	-0.1
87	4365	None	None	0.34343230049526985	None
87	4168	0.0050872548875747475	None	0.0	0.0050872548875747475
87	4111	0.005233878182424909	None	0.0	0.005233878182424909
87	4403	0.005215545109746679	None	0.0	0.005215545109746679
87	4412	4.8328956214134364e-08	None	0.32771248756757154	4.8328956214134364e-08
87	4306	0.0005263562410217747	None	0.48598048516476666	0.0005263562410217747
87	4432	0.0049374886543917295	None	0.0	0.0049374886543917295
87	4317	-2.73355020449824e-08	None	0.12108884450286869	-2.73355020449824e-08
87	4374	0.0004980007496385385	None	0.0	0.0004980007496385385
87	4347	0.004579684764363078	None	0.0	0.004579684764363078
87	4396	5.969349235935086e-13	None	0.0	5.969349235935086e-13
87	4430	-1.7446890601884932e-05	None	0.4443774024869837	-1.7446890601884932e-05
87	4199	0.00500383210847449	None	0.0	0.00500383210847449
87	4392	-6.784703641640361e-10	None	0.5636110023212184	-6.784703641640361e-10
87	3728	0.005090747912483111	None	0.0	0.005090747912483111
87	4266	0.005283633679967763	None	0.0	0.005283633679967763
87	3648	0.005072629567072438	None	0.0	0.005072629567072438
87	4065	0.0054007650933336855	None	0.0	0.0054007650933336855
87	3905	0.004174352085844148	None	0.0	0.004174352085844148
87	4440	0.0003768262298519725	None	0.02326649073203007	0.0003768262298519725
87	4437	-0.1	None	0.4197063821893347	-0.1
87	4330	3.492877525216211e-06	None	0.0	3.492877525216211e-06
87	4359	0.00023026064494299903	None	0.3076523074995739	0.00023026064494299903
87	4371	7.552078673764433e-08	None	0.26463266958662385	7.552078673764433e-08
87	4344	0.007425039584652131	None	0.44226906388698667	0.007425039584652131
87	4387	0.002684821965364271	None	0.3221392755309266	0.002684821965364271
87	4172	0.002357716700565695	None	0.0	0.002357716700565695
87	4380	-0.1	None	0.0	-0.1
87	4438	0.005104951427054427	None	0.0	0.005104951427054427
87	4435	None	None	0.3317841055978879	None
87	4439	2.094114571101629e-08	None	0.02326649073203007	2.094114571101629e-08
87	4405	3.1111802761730717e-07	None	0.5537149721309661	3.1111802761730717e-07
87	4372	0.004966137331943763	None	0.0	0.004966137331943763
87	4420	-9.319758748803846e-12	None	0.0	-9.319758748803846e-12
87	4117	0.0025607578489048985	None	0.2382759051372823	0.0025607578489048985
87	4000	0.007177297908854301	None	0.44226906388698667	0.007177297908854301
87	4423	-0.1	None	0.0	-0.1
87	3130	0.004171838808418646	None	0.0	0.004171838808418646
87	4035	0.0003793957166928034	None	0.3293867682873213	0.0003793957166928034
87	4325	0.005226048703573057	None	0.0	0.005226048703573057
87	4303	0.004434679805587821	None	0.0	0.004434679805587821
87	4445	0.0014831943235763196	None	0.38401695547397174	0.0014831943235763196
87	3872	0.004856287050519026	None	0.0	0.004856287050519026
87	4318	0.005062032198103493	None	0.0	0.005062032198103493
87	4358	0.00430292376296424	None	0.0	0.00430292376296424
87	4104	0.0046318134241956485	None	0.0	0.0046318134241956485
87	4422	-0.1	None	0.0	-0.1
87	4414	5.1021837596086475e-06	None	0.0	5.1021837596086475e-06
87	4236	-3.721558037499848e-05	None	0.31121864407322297	-3.721558037499848e-05
87	4133	0.004518959987978525	None	0.0	0.004518959987978525
87	4447	0.0018070215694146036	None	0.0	0.0018070215694146036
87	3891	4.441052233439981e-05	None	0.0	4.441052233439981e-05
87	4406	-1.0227717070245693e-07	None	0.12108884450286869	-1.0227717070245693e-07
87	4443	-3.7022976965934324e-09	None	0.5768322917988971	-3.7022976965934324e-09
87	4282	0.007283316628869239	None	0.44226906388698667	0.007283316628869239
87	4434	1.918169304200451e-08	None	0.02326649073203007	1.918169304200451e-08
87	3887	0.0024040488467012566	None	0.0	0.0024040488467012566
87	4221	0.003956986430185802	None	0.0	0.003956986430185802
87	4402	8.146627730077242e-08	None	0.02326649073203007	8.146627730077242e-08
87	4404	2.0917304514524915e-08	None	0.12108884450286869	2.0917304514524915e-08
87	4394	0.00020768507866745278	None	0.0	0.00020768507866745278
87	4028	0.0006010955129130544	None	0.0	0.0006010955129130544
87	4410	0.005840855145015137	None	0.0	0.005840855145015137
87	4382	2.592163500887432e-07	None	0.5768322917988971	2.592163500887432e-07
87	4228	0.0023613330499550147	None	0.0	0.0023613330499550147
87	4169	0.004615613839453809	None	0.0	0.004615613839453809
87	4391	-1.177976961244716e-07	None	0.12108884450286869	-1.177976961244716e-07
87	4278	3.923981173160284e-08	None	0.35992337397791846	3.923981173160284e-08
87	4419	0.002478751350640636	None	0.2382759051372823	0.002478751350640636
87	3552	0.005254704491625904	None	0.0	0.005254704491625904
87	4286	0.0005598521282495208	None	0.02326649073203007	0.0005598521282495208
87	4088	0.004490279988886876	None	0.0	0.004490279988886876
87	4319	0.0006460570583317733	None	0.0	0.0006460570583317733
51	2617	None	None	0.30920647779015353	None
51	2598	-0.1	None	0.0	-0.1
51	2601	-0.1	None	0.35356787535757217	-0.1
51	2042	None	None	0.5719518966825958	None
51	2640	-0.1	None	0.3243737978550594	-0.1
51	2579	None	None	0.3142189481804799	None
51	2584	-0.1	None	0.0	-0.1
51	2629	-0.1	None	0.0	-0.1
51	2554	-0.1	None	0.4090906314331817	-0.1
51	2576	-0.1	None	0.25390941096428193	-0.1
51	2498	None	None	0.5101862220380056	None
51	2615	-0.1	None	0.0	-0.1
51	2558	-0.1	None	0.0	-0.1
51	2559	0.0007765303720884873	None	0.31243204895504617	0.0007765303720884873
51	2568	1.0801961508958866e-10	None	0.7604920442490621	1.0801961508958866e-10
51	2505	None	None	0.3508624178982346	None
51	2592	-1.9975367750504986e-08	None	0.41438375328401406	-1.9975367750504986e-08
51	2566	-0.1	None	0.0	-0.1
51	2621	-6.640377442754191e-06	None	0.3845909354370839	-6.640377442754191e-06
51	2625	-0.1	None	0.0	-0.1
51	2624	-6.400567854129157e-08	None	0.30752946460889957	-6.400567854129157e-08
51	2622	-0.1	None	0.3285321935309842	-0.1
51	2631	-6.207857468175914e-07	None	0.5027069482936763	-6.207857468175914e-07
51	2645	-0.1	None	0.0	-0.1
51	2628	-4.456677960933301e-06	None	0.03483208118259161	-4.456677960933301e-06
51	2571	-0.1	None	0.32042119373285793	-0.1
51	2508	None	None	0.43052613430615133	None
51	2426	None	None	0.3100439794782771	None
51	2529	None	None	0.5380565065960469	None
51	2245	None	None	0.46081438517442513	None
51	2488	None	None	0.39966132882478844	None
51	2585	-5.1854538508747994e-09	None	0.6413633277878972	-5.1854538508747994e-09
51	2581	-0.1	None	0.0	-0.1
51	2431	None	None	0.33678693232739454	None
51	2171	None	None	0.47618719070073334	None
51	2641	0.00033918298804791605	None	0.4349796881999932	0.00033918298804791605
51	2156	None	None	0.6413633277878972	None
51	2646	-0.1	None	0.0	-0.1
51	2635	-0.1	None	0.0	-0.1
51	2608	-4.113283141260697e-08	None	0.03483208118259161	-4.113283141260697e-08
51	2596	None	None	0.3206925988348951	None
51	2613	-0.1	None	0.480098300836724	-0.1
51	2553	-3.6247637378759092e-06	None	0.03483208118259161	-3.6247637378759092e-06
51	2276	None	None	0.4119735236325587	None
51	2606	1.3351986025386365e-07	None	0.39966132882478844	1.3351986025386365e-07
51	2531	None	None	0.3691479876091089	None
51	2458	None	None	0.25390941096428193	None
51	1778	None	None	0.5017351903303156	None
51	2605	-6.483598691605637e-08	None	0.03483208118259161	-6.483598691605637e-08
51	2517	None	None	0.5158090411866818	None
51	2636	-0.1	None	0.0	-0.1
51	2639	-0.1	None	0.5590982646404937	-0.1
51	2557	-0.1	None	0.0	-0.1
51	2623	None	None	0.342599487611558	None
51	2570	-1.0166298401737667e-08	None	0.4119735236325587	-1.0166298401737667e-08
51	2619	3.6073429026895777e-06	None	0.2859567386531675	3.6073429026895777e-06
51	2611	3.3745827360314202e-09	None	0.685723313948628	3.3745827360314202e-09
51	2589	2.4874099399505508e-08	None	0.33678693232739454	2.4874099399505508e-08
51	2637	-6.38278336103731e-09	None	0.4942178739343614	-6.38278336103731e-09
51	2614	-0.1	None	0.4090906314331817	-0.1
51	2582	5.390128963511573e-06	None	0.03483208118259161	5.390128963511573e-06
51	2642	-0.1	None	0.0	-0.1
51	2580	-0.1	None	0.0	-0.1
51	2647	3.804484681473786e-08	None	0.5101862220380056	3.804484681473786e-08
51	2569	-4.526055793301184e-06	None	0.3100439794782771	-4.526055793301184e-06
51	2649	9.156044345077306e-07	None	0.3956787407130671	9.156044345077306e-07
51	2633	4.0440481506809486e-08	None	0.6413633277878972	4.0440481506809486e-08
51	2563	4.148240616580037e-06	None	0.32740380107174305	4.148240616580037e-06
51	2610	-0.1	None	0.0	-0.1
51	2632	-1.407488653678439e-05	None	0.2880319368658892	-1.407488653678439e-05
51	2575	None	None	0.3569003169287482	None
51	2616	3.4463174329276115e-10	None	0.03483208118259161	3.4463174329276115e-10
51	2429	None	None	0.38150708954747703	None
51	2495	None	None	0.0	None
51	2609	-0.1	None	0.0	-0.1
51	2588	3.748190394158741e-05	None	0.3847965613320806	3.748190394158741e-05
51	2052	None	None	0.7604920442490621	None
51	2599	-0.1	None	0.5590982646404937	-0.1
51	2411	None	None	0.3792562885552289	None
51	2648	-0.1	None	0.0	-0.1
51	2604	-4.5086829507603195e-06	None	0.3100439794782771	-4.5086829507603195e-06
51	2626	-7.12614636547518e-09	None	0.5027069482936763	-7.12614636547518e-09
51	2574	1.0328735741854291e-08	None	0.5520525247145613	1.0328735741854291e-08
51	2565	-9.865653600906999e-05	None	0.03483208118259161	-9.865653600906999e-05
51	2567	-4.3026734965019487e-13	None	0.03483208118259161	-4.3026734965019487e-13
51	2527	None	None	0.0	None
51	2643	-0.1	None	0.44907284811561077	-0.1
51	2157	None	None	0.581190849873469	None
51	2586	1.9313085137141162e-05	None	0.03483208118259161	1.9313085137141162e-05
51	2634	-0.1	None	0.25390941096428193	-0.1
51	2630	-1.290570137179909e-05	None	0.2880319368658892	-1.290570137179909e-05
51	2638	3.6320348709385566e-07	None	0.4235470820945392	3.6320348709385566e-07
51	2591	-2.506571343096067e-05	None	0.2880319368658892	-2.506571343096067e-05
51	2573	-0.1	None	0.25390941096428193	-0.1
51	2593	-3.649265820375455e-10	None	0.7524150482050009	-3.649265820375455e-10
51	2618	3.1850494853539506e-08	None	0.30752946460889957	3.1850494853539506e-08
51	2590	0.00031704999774941284	None	0.03483208118259161	0.00031704999774941284
51	2572	-3.2156835293480675e-08	None	0.30752946460889957	-3.2156835293480675e-08
51	2489	None	None	0.5380565065960469	None
[truncated: 13,001 more rows]
