# Supplementary material for: Constrained by Design: Influence of Genetic Encodings on Evolved Traits of Robots
Source: Front Robot AI. 2021 Jun 15;8:672379. doi: 10.3389/frobt.2021.672379 (PMC8239187; doi:10.3389/frobt.2021.672379)
Supplement: Supplementary file 2 [file DataSheet1.ZIP › hyperplasticoding_plane_17_all_measures.tsv]

robot_id	velocity	displacement_velocity	displacement_velocity_hill	head_balance	contacts	branching	branching_modules_count	limbs	extremities	length_of_limbs	extensiveness	coverage	joints	hinge_count	active_hinges_count	brick_count	touch_sensor_count	brick_sensor_count	proportion	width	height	size	absolute_size	sensors	symmetry	avg_period	dev_period	avg_phase_offset	dev_phase_offset	avg_amplitude	dev_amplitude	avg_intra_dev_params	avg_inter_dev_params	sensors_reach	recurrence	synaptic_reception
4373	8.486425065712522e-09	7.522092555283591e-09	-1.6893446861065937e-09	0.9999993198669719	None	0	0	1.0	1	0	0	1.0	0	1	0	0	3	0	0.5	2	1	0.13333333333333333	2	1.0	0	0	0	0	0	0	0	0	0	0	0	0
2773	1.0378422825442728e-06	5.294176320024934e-07	4.807372698492979e-07	0.9998110857840886	None	0	0	0.6666666666666666	2	0.5	1	0.6666666666666666	0.5	3	1	0	2	0	0.6666666666666666	3	2	0.26666666666666666	4	1.0	0	1.2342205313849602e-05	0.5001058401630956	-0.09948595471235164	0.5039032072592875	0.08348653561174962	0.5147795935865417	0.6787288638654785	0.5062640146180827	0.0	0	0.0
4104	0.015053368964224552	0.0076166124341051555	0.003787585498972192	0.9968254075668318	None	0.3333333333333333	1	0.5	4	0.7	7	0.2857142857142857	0.7	11	7	0	0	0	0.8571428571428571	7	6	0.8	12	0.0	0.6666666666666666	0.09999951645729144	0.500002336884067	0.08530946090752405	0.6339073819249467	0.4256719604995533	1.0	0.9678249449115663	0.9999999164372745	0	0.45454545454545453	0.0
4	None	None	None	None	None	0.045454545454545456	1	0.2391304347826087	11	0.7121212121212122	47	0.8395061728395061	0.24242424242424243	24	16	43	1	0	1.0	9	9	4.533333333333333	68	0.012195121951219513	0.7796610169491526	-0.08794121440848442	0.6497196897512717	0.0727902288130926	0.5641875569408672	0.09256431531341332	0.6439350202693261	0.6755954829083921	0.6199860190785436	1.0	1.0	0.0
7051	0.0008282213888853782	0.0002790147040123832	-3.6752275811213044e-05	0.9987768040933119	None	0.2	1	0.3333333333333333	4	0.8	12	0.20987654320987653	0.8	16	12	0	0	0	1.0	9	9	1.1333333333333333	17	0.0	1.0	8.254742976276523e-11	0.5000000008683676	-0.05581494675855373	0.5882014910313785	0.01685861979904372	0.5849890202034019	0.5812324993107162	0.5580555951966194	0	1.0	0.0
1702	None	None	None	None	None	0.06666666666666667	1	0.25	8	0.7391304347826086	34	0.5925925925925926	0.6304347826086957	37	29	10	0	0	1.0	9	9	3.2	48	0.0	0.7142857142857143	0.04155652540747808	0.587613985692843	0.09961986554812323	0.5032721957229903	0.017510036136513515	0.6521858849555191	0.6083034413214754	0.5822346427699354	0	0.7837837837837838	0.0
131	None	None	None	None	None	0.06666666666666667	1	0.3125	10	0.6666666666666666	30	0.5802469135802469	0.37777777777777777	26	17	20	1	0	1.0	9	9	3.1333333333333333	47	0.02857142857142857	0.6153846153846154	0.03658869988155479	0.6416770055728039	0.09999473947709739	0.5001482114916567	0.06730561194491631	0.5680154119771409	0.5924507324891768	0.5709350753327386	0.0	0.19230769230769232	0.0
4445	0.000523773177556999	0.00011930639718993979	-8.044080809479874e-06	0.9984360796292907	None	0.2	1	0.3333333333333333	4	0.8	12	0.20987654320987653	0.8	16	12	0	0	0	1.0	9	9	1.1333333333333333	17	0.0	1.0	-0.09985884569244571	0.5000815434050669	1.676872367764096e-15	0.500000000000123	0.043214355402771465	0.5533573531165024	0.6454878559616049	0.5178733267915192	0	0.6875	0.0
1977	None	None	None	None	None	0	0	0	0	0	0	1.0	0	0	0	0	4	0	1.0	1	1	0.06666666666666667	1	1.0	0	0	0	0	0	0	0	0	0	0	0	0
784	None	None	None	None	None	0	0	0	0	0	0	1.0	0	0	0	0	4	0	1.0	1	1	0.06666666666666667	1	1.0	0	0	0	0	0	0	0	0	0	0	0	0
4512	0.001990474083126867	0.0002226355949240099	3.3726466219947256e-06	0.9965879442258259	None	0.16666666666666666	1	0.2857142857142857	4	0.8333333333333334	15	0.24691358024691357	0.7777777777777778	18	14	1	0	0	1.0	9	9	1.3333333333333333	20	0.0	0.7272727272727273	0.24142237170804784	0.6703105545373309	0.05803635162928962	0.5712241150400515	0.01662714966628999	0.5496070999738271	0.7363130732956761	0.5983288649464454	0	1.0	0.0
6386	0.00320117833420641	0.00023431979744637876	0.0002114362092071466	0.9961279109720388	None	0.2	1	0.3333333333333333	4	0.8	12	0.20987654320987653	0.8	16	12	0	0	0	1.0	9	9	1.1333333333333333	17	0.0	1.0	0.0164933641795909	0.6739166380087493	0.022457816659373075	0.5730223240626398	-0.06378782931274467	0.5855521631826727	0.626592180181476	0.6118870937288554	0	0	0.0
3813	None	None	None	None	None	0.125	1	0.3157894736842105	6	0.7307692307692307	19	0.5833333333333334	0.2692307692307692	11	7	16	7	0	0.75	6	8	1.8666666666666667	28	0.21875	0.36363636363636365	0.08846776637177887	0.6288671030672881	0.024094510930720812	0.5427933787052615	-0.09999930479632604	0.50000112499296	0.6857438463249924	0.5579844055372031	1.0	1.0	0.0
3266	None	None	None	None	None	0.15384615384615385	2	0.42857142857142855	12	0.5128205128205128	20	0.5694444444444444	0.38461538461538464	26	15	14	2	0	0.8888888888888888	8	9	2.7333333333333334	41	0.09523809523809523	0.7272727272727273	0.08679872997357421	0.6195818114127942	0.06496266121676542	0.5840839532707051	-0.1456306251077538	0.965683526978099	0.7453932761499886	0.8003018285325851	0.0	0	0.0
5661	8.210527342099376e-06	8.538869976115747e-07	8.44951608393222e-07	0.9999281966747616	None	0.2	1	0.3333333333333333	4	0.8	12	0.20987654320987653	0.8	16	12	0	0	0	1.0	9	9	1.1333333333333333	17	0.0	1.0	0.0991437060849968	0.5116421302476457	0.0002007996301446849	0.5327289829128355	0.0111748615982987	0.5088161548958785	0.6065920057736666	0.5177382700588951	0	1.0	0.0
7224	0.0	0.0	0.0	0.9999999999999998	None	0	0	0	0	0	0	1.0	0	0	0	0	4	0	1.0	1	1	0.06666666666666667	1	1.0	0	0	0	0	0	0	0	0	0	0	0	0
4161	0.0003210891396961828	2.4963409014131305e-05	2.050360470818378e-05	0.9999864519732888	None	0	0	0.3333333333333333	2	0.8571428571428571	6	0.36	0.8571428571428571	8	6	0	2	0	1.0	5	5	0.6	9	1.0	0	0.09996133438892935	0.5007951083803818	1.0393657356223297e-11	0.5000030028812352	0.20279664158189897	0.5705893642391262	0.69598706923236	0.5239357398683918	1.0	1.0	0.0
5138	0.002843856076575483	0.0007034974534819768	-5.904007255967751e-05	0.9924821720360266	None	0.3333333333333333	2	0.4666666666666667	7	0.6	12	0.5238095238095238	0.5	16	10	5	5	0	0.8571428571428571	7	6	1.4666666666666666	22	0.625	0.75	0.09997990183251523	0.500898536556363	0.006072188969914083	0.5152649193905527	0.09716239195949164	0.5393349343820171	0.6027677423205675	0.5185197193547887	0.9375	0.875	0.2804061542937051
2140	None	None	None	None	None	0	0	0.037037037037037035	2	0.9746835443037974	77	1.0	0.0379746835443038	3	3	77	0	0	1.0	9	9	5.4	81	0.0	1.0	-0.007344290459991275	0.6779647226452025	0.14379183512965993	0.9118146943490357	0.004447617143611563	0.5081613874489846	0.7643247079243202	0.7384046265526103	0	1.0	0.0
4456	0.0023327843845902846	0.001835120511158251	-0.0007179941517809047	0.9974111773450581	None	0.25	1	0.36363636363636365	4	0.7857142857142857	11	0.2222222222222222	0.7857142857142857	15	11	0	0	0	0.8888888888888888	9	8	1.0666666666666667	16	0.0	1.0	0.09995979404895086	0.5003915107097613	0.0933883227619794	0.63389360212486	-0.04387752239649625	0.6396576790969438	0.6769058477691584	0.592618465645418	0	1.0	0.0
7473	0.0022811522180112695	0.0018421256174518403	0.0014333580218415622	0.9958695012577555	None	0.2	1	0.3333333333333333	4	0.8	12	0.20987654320987653	0.8	16	12	0	0	0	1.0	9	9	1.1333333333333333	17	0.0	1.0	0.09999989361242159	0.5000019056183316	0.03373222828619917	0.596612243907277	0.042061785342474164	0.5517155922339888	0.5759814376055749	0.5497499686484644	0	1.0	0.0
6934	None	None	None	None	None	0.5	5	0.5454545454545454	12	0.5	15	0.4444444444444444	0.5	27	15	4	0	0	0.8888888888888888	8	9	2.1333333333333333	32	0.0	0.782608695652174	0.07634455517157021	0.6303690550421895	-0.09999458537367396	0.5252651065631042	-0.07602083001024558	0.6350525786334885	0.6924715502714511	0.5977984888940743	0	1.0	0.0
1051	None	None	None	None	None	0.2	1	0.3333333333333333	4	0.8	12	0.20987654320987653	0.8	16	12	0	0	0	1.0	9	9	1.1333333333333333	17	0.0	1.0	2.3943071595914098e-05	0.5069673359919625	0.08444991997315976	0.5702347021744167	0.09973766994645324	0.5116416931913381	0.6057234389791532	0.5297361280204914	0	1.0	0.0
5181	0.009056558981387498	0.008099245442551011	0.007879138090400164	0.9924278513932742	None	0.2	1	0.3333333333333333	4	0.8	12	0.20987654320987653	0.8	16	12	0	0	0	1.0	9	9	1.1333333333333333	17	0.0	1.0	0.09999410183381616	0.5000679326174026	0.06151293830496836	0.583782980907122	0.09926692536256528	0.5018226153361641	0.5446767913162698	0.5287918401955994	0	0	0.0
3494	0.0	0.0	0.0	1.0	None	0	0	0	0	0	0	1.0	0	0	0	0	0	0	1.0	1	1	0.06666666666666667	1	0.0	0	0	0	0	0	0	0	0	0	0	0	0
1106	None	None	None	None	None	0	0	0.15	6	0.8275862068965517	48	0.9523809523809523	0.06896551724137931	9	4	50	0	0	0.7777777777777778	7	9	4.0	60	0.0	0.9433962264150944	0.0001826309065037898	0.500860868764014	0.09912824958246039	0.5006059974317925	2.3693440891548477e-10	0.500000003287423	0.614548584115211	0.5004889567210017	0	0	0.0
1741	None	None	None	None	None	0	0	0.35294117647058826	6	0.6086956521739131	14	0.5208333333333334	0.2608695652173913	11	6	13	6	0	0.75	6	8	1.6666666666666667	25	0.24	0.38095238095238093	0.013495608277375106	0.6486181049626523	0.09998246535169693	0.5000821048015427	0.09999643667281742	0.5011442605050453	0.6003724593398284	0.551308417658674	1.0	1.0	0.0
5350	0.0008044604241348842	0.00016362329977974492	1.1657578729655819e-05	0.9990832103666629	None	0.2	1	0.3333333333333333	4	0.8	12	0.20987654320987653	0.8	16	12	0	0	0	1.0	9	9	1.1333333333333333	17	0.0	1.0	0.04514151084555797	0.5291672697808908	0.015137924039659792	0.6847220475432589	0.06555853783886717	0.5759826367440111	0.5746125267325136	0.5985805908987097	0	1.0	0.0
3302	2.5254974898972018e-06	4.1312982270150566e-08	4.01517973588352e-08	0.9999965555768617	None	0.25	1	0.36363636363636365	4	0.7857142857142857	11	0.2222222222222222	0.7857142857142857	15	11	0	0	0	0.8888888888888888	9	8	1.0666666666666667	16	0.0	1.0	0.099999669710824	0.5001930810301839	0.0004235958729352948	0.5863307754445749	0.0009367477537557123	0.5014857439213846	0.6141942726558105	0.5295930998281213	0	1.0	0.0
1780	None	None	None	None	None	0.05263157894736842	1	0.225	9	0.7719298245614035	44	0.7283950617283951	0.38596491228070173	30	22	28	0	0	1.0	9	9	3.933333333333333	59	0.0	0.7450980392156863	0.0350027966336489	0.5395351439408587	0.06935175657537358	0.5232798537449781	0.029751297539466905	0.5467408312576116	0.54942416097936	0.536532198980602	0	1.0	0.0
6925	0.0	0.0	0.0	1.0	None	0	0	0	0	0	0	1.0	0	0	0	0	0	0	1.0	1	1	0.06666666666666667	1	0.0	0	0	0	0	0	0	0	0	0	0	0	0
4933	0.017242610395917658	0.013186525197039356	0.006618764439124124	0.9916845587179152	None	0.125	1	0.3888888888888889	7	0.625	15	0.4126984126984127	0.5416666666666666	20	13	5	1	0	0.7777777777777778	9	7	1.7333333333333334	26	0.14285714285714285	0.42105263157894735	0.09995458642842987	0.5025005934249869	7.902762784127648e-27	0.5	0.2038204183433761	0.5928809321331279	0.6968176949868898	0.5321132636710386	1.0	1.0	0.0
994	None	None	None	None	None	0	0	0	0	0	0	1.0	0	0	0	0	0	0	1.0	1	1	0.06666666666666667	1	0.0	0	0	0	0	0	0	0	0	0	0	0	0
3882	2.854713968180204e-05	2.6348233965553317e-06	2.6348233871467747e-06	0.9992503353390153	None	0	0	1.0	2	0.0	0	1.0	0	2	0	0	0	0	0.3333333333333333	1	3	0.2	3	0.0	1.0	0	0	0	0	0	0	0	0	0	0	0
1542	None	None	None	None	None	0	0	0.6666666666666666	2	0.5	1	1.0	0.5	3	1	0	2	0	0.25	1	4	0.26666666666666666	4	1.0	0.6666666666666666	0.1133596205410287	0.580729448643456	0.048600935967490794	0.5441949419391142	0.03755218935995442	0.5552249838714457	0.5773011911375798	0.5601091972583642	1.0	1.0	0.0
6211	0.014703150421967317	0.011474735009629157	0.011133442694311423	0.9762033005301669	None	0.2	1	0.3333333333333333	4	0.8	12	0.20987654320987653	0.8	16	12	0	0	0	1.0	9	9	1.1333333333333333	17	0.0	1.0	0.2215063280964821	0.5494452534958899	-0.05041154054156884	0.571242680595361	-0.14126035552822946	0.629432209734621	0.8254385852120744	0.5837964956575282	0	1.0	0.0
6782	0.010686525134924414	0.009465387867752287	0.00945939305495239	0.993217352392254	None	0.2	1	0.3333333333333333	4	0.8	12	0.20987654320987653	0.8	16	12	0	0	0	1.0	9	9	1.1333333333333333	17	0.0	1.0	0.09999997512318094	0.5000003036465905	0.047037013872173586	0.5940794957255523	0.09999385877200809	0.5000274499245726	0.5620811633042608	0.5317046400018733	0	0	0.0
6354	0.0	0.0	0.0	1.0	None	0	0	0	0	0	0	1.0	0	0	0	0	0	0	1.0	1	1	0.06666666666666667	1	0.0	0	0	0	0	0	0	0	0	0	0	0	0
773	None	None	None	None	None	0.6666666666666666	2	0.75	6	0.3333333333333333	3	0.55	0.2222222222222222	7	2	3	3	0	0.8	4	5	0.7333333333333333	11	0.6	0.6666666666666666	0.08431969908909565	0.5310854283067267	0.034747890343752544	0.5462059626347262	-0.09806393176443663	0.5078147698518264	0.6808462594948534	0.5283957964456951	1.0	1.0	0.0
1161	None	None	None	None	None	0	0	0.75	3	0.3333333333333333	1	0.5555555555555556	0.3333333333333333	4	1	0	0	0	1.0	3	3	0.3333333333333333	5	0.0	1.0	0.09968347332279859	0.5003168448460326	-0.07699085714846106	0.5497801481112519	0.0014388745358923458	0.5042051635567498	0.6732253577724678	0.5181479306291901	0	1.0	0.0
3923	0.00116350534954808	7.182062132622184e-05	2.2248991766779434e-05	0.998957266561303	None	0.07692307692307693	1	0.32142857142857145	9	0.625	25	0.5185185185185185	0.025	5	1	36	5	0	1.0	9	9	2.8	42	0.06944444444444445	0.2777777777777778	0.09999989363675561	0.5034228544418484	0.0999999498352344	0.5000018245189934	0.3364140244041335	0.5116103273818773	0.7529609083676413	0.5050122145144583	1.0	1.0	0.0
4479	0.0009926283747240022	0.00010252724278251366	-1.872824277476218e-05	0.9985480054381018	None	0.2	1	0.3333333333333333	4	0.8	12	0.20987654320987653	0.8	16	12	0	0	0	1.0	9	9	1.1333333333333333	17	0.0	1.0	0.09635631265654922	0.5227718128670942	5.6011859660565386e-05	0.520984274005392	0.043041683318629974	0.5246189804836163	0.5924664281935446	0.5227918903812121	0	0	0.0
6722	0.0026979579910262905	0.0024115447510538353	-0.0024069657782864466	0.9977671741364464	None	0.15384615384615385	2	0.3793103448275862	11	0.6097560975609756	25	0.5308641975308642	0.6097560975609756	36	25	6	0	0	1.0	9	9	2.8666666666666667	43	0.0	0.7058823529411765	0.09999995870866994	0.5000005610636816	0.0071579138734105315	0.5875855212301351	0.09998090213565047	0.5000300551610668	0.607689731094145	0.5294754017072884	0	0	0.0
6588	0.010294663324527834	0.009663197603056345	0.009657607537639461	0.9931730818808024	None	0.2	1	0.3333333333333333	4	0.8	12	0.20987654320987653	0.8	16	12	0	0	0	1.0	9	9	1.1333333333333333	17	0.0	1.0	0.09999997512318094	0.5000003036465905	0.047037013872173586	0.5940794957255523	0.09999385877200809	0.5000274499245726	0.5620811633042608	0.5317046400018733	0	0	0.0
4918	0.0004554060919224014	6.917075061091667e-07	-1.3503341298965654e-09	0.99999998662437	None	0.2	1	0.3333333333333333	4	0.8	12	0.20987654320987653	0.8	16	12	0	0	0	1.0	9	9	1.1333333333333333	17	0.0	1.0	0.09847859280694708	0.5137247216078104	-0.03421213506006463	0.5162182062748123	0.12425256530577422	0.5665682363017904	0.6652774507238746	0.5322610708633275	0	1.0	0.0
7145	None	None	None	None	None	0	0	0.2962962962962963	16	0.6329113924050633	50	1.0	0.5189873417721519	56	41	24	0	0	1.0	9	9	5.4	81	0.0	1.0	0.07235972991188817	0.6121640642244216	0.1169694420834901	0.6552143617614045	-0.1422784575250303	0.6299050459830636	0.7489714774361993	0.6326081776013289	0	1.0	0.0
100	None	None	None	None	None	0	0	0	0	0	0	1.0	0	0	0	0	0	0	1.0	1	1	0.06666666666666667	1	0.0	0	0	0	0	0	0	0	0	0	0	0	0
5758	0.00784814843029252	0.0013711381118297263	0.0010955916245598465	0.9935143633772124	None	0.2	1	0.3333333333333333	4	0.8	12	0.20987654320987653	0.8	16	12	0	0	0	1.0	9	9	1.1333333333333333	17	0.0	1.0	0.09831938802148221	0.5103919221367805	2.846856678013131e-20	0.5000000000001604	0.28210179540047053	0.6143853086698131	0.764178342416044	0.5421792897376132	0	0	0.0
3090	0.0018850863264577718	0.0013604239242997096	0.0013588556304604859	0.999136266240023	None	0.14285714285714285	1	0.3125	5	0.7727272727272727	17	0.2962962962962963	0.7727272727272727	22	17	1	0	0	1.0	9	9	1.6	24	0.0	0.9333333333333333	-0.08569642975478052	0.6408174621971425	0.09994490856218981	0.5047509762367736	-0.011676342501530662	0.6569495895374537	0.6914678540827265	0.6024976122157562	0	1.0	0.0
4098	0.00015745104860421345	4.6009305294777475e-07	2.1852118435271938e-07	0.9999969963611091	None	0.5	1	0.6666666666666666	4	0.5	3	0.4	0.5	7	3	0	0	0	0.8	4	5	0.5333333333333333	8	0.0	0.6666666666666666	3.314355553806407e-05	0.5045264765308998	0.09632285904055385	0.5087093461534133	-0.13971274045276316	0.622458224505754	0.7249328564017191	0.545948544326545	0	1.0	0.0
6638	1.4243441710803475e-06	5.462434414178491e-09	2.6849682084527998e-09	0.9999998773110683	None	0	0	1.0	2	0.0	0	1.0	0	2	0	0	1	0	0.3333333333333333	1	3	0.2	3	0.5	1.0	0	0	0	0	0	0	0	0	0	0	0
2916	0.013619948937402156	0.002347193267283416	0.0023121729697355513	0.9900590045396616	None	0.2	1	0.3333333333333333	4	0.8	12	0.20987654320987653	0.8	16	12	0	0	0	1.0	9	9	1.1333333333333333	17	0.0	1.0	0.1562617221586993	0.589974903303789	0.044606876762292455	0.5825249295890166	0.1957994360022083	0.5339708859585061	0.6475242603644782	0.5689824209524872	0	1.0	0.0
3456	None	None	None	None	None	0.2727272727272727	3	0.4583333333333333	11	0.5151515151515151	17	0.43209876543209874	0.3939393939393939	23	13	11	1	0	1.0	9	9	2.3333333333333335	35	0.0625	0.7333333333333333	0.09999986775247188	0.5000000317477263	0.14376145625229164	0.6154403654439585	-0.12581551151073092	0.6864755559352955	0.7702665788818918	0.6029991898820496	1.0	1.0	0.0
5667	0.00308429206375457	0.00046538074607551234	-0.0004651302235023167	0.9965432677829429	None	0.2	1	0.3333333333333333	4	0.8	12	0.20987654320987653	0.8	16	12	0	0	0	1.0	9	9	1.1333333333333333	17	0.0	1.0	0.010505294549656496	0.6788451875253444	0.02994079979854834	0.5988354373022258	0.09681684461446251	0.5195881519939629	0.6139276312981693	0.6008862575910767	0	1.0	0.0
6812	0.014680354404372745	0.01168196958638358	0.011386171113418405	0.9763639736278215	None	0.2	1	0.3333333333333333	4	0.8	12	0.20987654320987653	0.8	16	12	0	0	0	1.0	9	9	1.1333333333333333	17	0.0	1.0	0.2215063280964821	0.5494452534958899	-0.05041154054156884	0.571242680595361	-0.14126035552822946	0.629432209734621	0.8254385852120744	0.5837964956575282	0	1.0	0.0
572	None	None	None	None	None	0	0	0.5	1	1.0	1	1.0	0	0	0	2	1	0	0.3333333333333333	3	1	0.2	3	0.125	0	0	0	0	0	0	0	0	0	0	0	0
3500	None	None	None	None	None	0.08333333333333333	1	0.3076923076923077	8	0.6666666666666666	24	0.7037037037037037	0.2777777777777778	13	10	24	0	0	0.6666666666666666	6	9	2.533333333333333	38	0.0	0.6060606060606061	0.0821720505752106	0.5409002640280878	6.480142868862884e-16	0.5015054557533243	0.17392481467535564	0.6885781288732219	0.6705764379758464	0.5796060797770403	0	0.6923076923076923	0.0
2294	None	None	None	None	None	0	0	0.11428571428571428	4	0.88	44	0.8253968253968254	0	0	0	51	17	0	0.7777777777777778	9	7	3.466666666666667	52	0.16037735849056603	0.9130434782608695	0	0	0	0	0	0	0	0	0	0	0
1045	None	None	None	None	None	0	0	0	0	0	0	1.0	0	0	0	0	2	0	1.0	1	1	0.06666666666666667	1	0.5	0	0	0	0	0	0	0	0	0	0	0	0
7183	0.013474584393649394	0.005679018477922142	0.005192336666650674	0.9858166538378826	None	0.2	1	0.3333333333333333	4	0.8	12	0.20987654320987653	0.8	16	12	0	0	0	1.0	9	9	1.1333333333333333	17	0.0	1.0	0.1810889729577377	0.5375603956004674	5.943606294897625e-16	0.5000000002691487	0.20069723242360243	0.9999999999120204	0.835338583638472	0.9995771826743423	0	1.0	0.0
4950	None	None	None	None	None	0	0	0.16666666666666666	8	0.8	56	0.8888888888888888	0.07142857142857142	10	5	61	0	0	1.0	9	9	4.8	72	0.0	0.8571428571428571	0.09999611530638855	0.500029173637016	0.2103892238847201	0.9907893541566198	0.09640364469941799	0.5344230030459939	0.6292730399716725	0.8327703111034516	0	1.0	0.0
2464	None	None	None	None	None	0.15789473684210525	3	0.325	13	0.6491228070175439	37	0.7283950617283951	0.631578947368421	49	36	9	0	0	1.0	9	9	3.933333333333333	59	0.0	0.8627450980392157	0.03430666061357532	0.658335041925444	0.10445612502270245	0.6877898015736399	2.99771048199026e-05	0.5002355568808837	0.627079644494792	0.6182697716475603	0	1.0	0.0
2842	1.0629402930058297e-08	9.679419532283003e-09	-4.2802859246917693e-10	0.9999985300303204	None	0	0	0.375	3	0.7777777777777778	7	0.4074074074074074	0.7777777777777778	10	7	0	1	0	0.3333333333333333	3	9	0.7333333333333333	11	1.0	1.0	0.01667909388662491	0.6443708695966207	0.09999999991730232	0.500000000323382	9.002372306788302e-05	0.500296683239115	0.6139732205914673	0.54946869874835	1.0	1.0	0.0
5188	0.0038606914453116043	0.00035632429658810736	-1.452291538523895e-05	0.9898348949095978	None	0.2	1	0.3333333333333333	4	0.8	12	0.20987654320987653	0.8	16	12	0	0	0	1.0	9	9	1.1333333333333333	17	0.0	1.0	4.647104326248007e-07	0.5001373642699907	6.390122887760897e-05	0.5000869344104212	0.0951655921051785	0.5106357294837847	0.6102701845590378	0.5036204809682069	0	0	0.0
1615	None	None	None	None	None	0.6666666666666666	2	0.75	6	0.3333333333333333	3	0.55	0.2222222222222222	7	2	3	3	0	0.8	4	5	0.7333333333333333	11	0.6	0.6666666666666666	0.08431969908909565	0.5310854283067267	0.034747890343752544	0.5462059626347262	-0.09806393176443663	0.5078147698518264	0.6808462594948534	0.5283957964456951	1.0	1.0	0.0
7285	0.010666522739001785	0.009651562740232482	0.009645440586233026	0.9930613755481602	None	0.2	1	0.3333333333333333	4	0.8	12	0.20987654320987653	0.8	16	12	0	0	0	1.0	9	9	1.1333333333333333	17	0.0	1.0	0.09999997512318094	0.5000003036465905	0.047037013872173586	0.5940794957255523	0.09999385877200809	0.5000274499245726	0.5620811633042608	0.5317046400018733	0	0	0.0
1459	None	None	None	None	None	0	0	0.09433962264150944	5	0.8961038961038961	69	0.9753086419753086	0.012987012987012988	5	1	73	0	0	1.0	9	9	5.266666666666667	79	0.0	0.9714285714285714	0.2590373015747282	0.617935030267918	0.027565788113282207	0.5148563737786908	0.06636404219290985	0.6609882805013375	0.7374145890144845	0.5993231496996064	0	0	0.0
1175	None	None	None	None	None	0	0	0.42857142857142855	3	0.75	6	0.3333333333333333	0.75	9	6	0	1	0	0.8333333333333334	5	6	0.6666666666666666	10	1.0	0.4	0.06670594671413083	0.539897750151197	9.037891550628773e-08	0.5001168881733584	0.00023260724152216386	0.5020948683551252	0.5774731951347262	0.5140611329479802	0.5555555555555556	1.0	0.0
4485	None	None	None	None	None	0	0	0.3	12	0.631578947368421	36	0.7283950617283951	0.14035087719298245	16	8	42	5	0	1.0	9	9	3.933333333333333	59	0.0625	0.8076923076923077	0.09996452231993942	0.5001869629809498	0.058780882663036424	0.5996679822701309	0.09980710523402794	0.5011674576334809	0.5524484444799296	0.5340720784896326	0.625	0.9375	0.0
1212	None	None	None	None	None	0	0	0.06060606060606061	2	0.9574468085106383	45	0.7777777777777778	0.02127659574468085	2	1	46	9	0	0.7777777777777778	7	9	3.2666666666666666	49	0.09473684210526316	0.8571428571428571	0.0996129977502996	0.5001448290961092	1.174281413137199e-05	0.5000277407287713	0.08561417463109042	0.5123126608048458	0.6084416703314944	0.5041624772911683	0.0	0	0.0
2860	0.0	0.0	0.0	1.0	None	0	0	0	0	0	0	1.0	0	0	0	0	0	0	1.0	1	1	0.06666666666666667	1	0.0	0	0	0	0	0	0	0	0	0	0	0	0
4345	0.00011462767730890876	1.034800588205553e-06	-1.0322741558458926e-06	0.9999943516637243	None	0.3333333333333333	1	0.4444444444444444	4	0.7272727272727273	8	0.2653061224489796	0.7272727272727273	12	8	0	0	0	1.0	7	7	0.8666666666666667	13	0.0	0.6666666666666666	0.09235953280466835	0.5419863187420729	0.09531861239427779	0.5757812148658931	0.03915326629771319	0.5791659481379638	0.566620456739842	0.5657151923347833	0	1.0	0.0
7088	0.004185811118325929	0.0008778819757671673	0.00017975926463272988	0.9879243562704557	None	0.2	1	0.3333333333333333	4	0.8	12	0.20987654320987653	0.8	16	12	0	0	0	1.0	9	9	1.1333333333333333	17	0.0	1.0	0.27911980671020603	0.5776285480761723	0.04295541663797696	0.6861772762070263	-0.04930995463303034	0.674258781561805	0.8059262475412691	0.6473980324934036	0	1.0	0.0
4785	0.00042156905814602755	4.165724102437801e-06	4.11352978775678e-06	0.999973111555313	None	0.2	1	0.3333333333333333	4	0.8	12	0.20987654320987653	0.8	16	12	0	0	0	1.0	9	9	1.1333333333333333	17	0.0	1.0	3.3000934424973983e-24	0.5	0.09999551262843609	0.500023005152561	0.10417446353763135	0.5455314964997913	0.6181694638143314	0.5152222902589094	0	0	0.0
5925	0.005798207887109934	0.00013163844633825515	-0.0001313794031449151	0.9881751914820057	None	0.2	1	0.3333333333333333	4	0.8	12	0.20987654320987653	0.8	16	12	0	0	0	1.0	9	9	1.1333333333333333	17	0.0	1.0	-0.020260225363043602	0.6580852966131909	0.07305963496642601	0.5620585793215042	0.09999280164965915	0.5000259511195632	0.6223593481522365	0.5748008515953918	0	0	0.0
2424	None	None	None	None	None	0	0	0	0	0	0	1.0	0	0	0	0	4	0	1.0	1	1	0.06666666666666667	1	1.0	0	0	0	0	0	0	0	0	0	0	0	0
2581	0.0014171169699219168	0.00014449275118044196	0.0001293855802519125	0.9937840449543077	None	0	0	0.42857142857142855	9	0.4827586206896552	14	0.49206349206349204	0.1724137931034483	10	5	20	0	0	0.7777777777777778	7	9	2.066666666666667	31	0.0	0.46153846153846156	2.01170613885738e-06	0.5036435996319748	2.2847712509581025e-11	0.5000805750955832	0.09997827578133409	0.5001594007930074	0.6156164957589505	0.5012945437821867	0	1.0	0.0
3820	0.004315611435588751	0.0002392749630752482	-0.00023147227054755838	0.9909403897011893	None	0.2	1	0.3333333333333333	4	0.8	12	0.20987654320987653	0.8	16	12	0	0	0	1.0	9	9	1.1333333333333333	17	0.0	1.0	-0.022472990779574986	0.6568928066471282	0.057425353246455854	0.5683273828514326	0.09808485473739158	0.523889867362107	0.6214479443123737	0.5842018896746434	0	1.0	0.0
4208	4.299175880251904e-07	3.618816840056129e-07	3.618816839978257e-07	0.999901095646012	None	0	0	0.5	1	1.0	1	1.0	1.0	2	1	0	3	0	0.3333333333333333	1	3	0.2	3	1.0	0	7.259447452969862e-06	0.5000032695773727	0.015702183116901854	0.5076182652958889	0.038172105336014096	0.530731063664665	0.5403481615332548	0.5127945304763971	1.0	1.0	0.0
843	None	None	None	None	None	0	0	1.0	2	0.0	0	1.0	0	2	0	0	0	0	0.3333333333333333	3	1	0.2	3	0.0	1.0	0	0	0	0	0	0	0	0	0	0	0
4096	0.0027941708826787646	0.000839472871360091	-0.0007147595987570226	0.9984397522505447	None	0.2	1	0.3333333333333333	4	0.8	12	0.20987654320987653	0.8	16	12	0	0	0	1.0	9	9	1.1333333333333333	17	0.0	1.0	-0.09995079169002694	0.535295941696992	1.0571676575781196e-10	0.5000000008691923	0.09347682773546967	0.546996395418392	0.6875450430837923	0.5274690741539096	0	1.0	0.0
3377	None	None	None	None	None	0	0	0.14814814814814814	8	0.8227848101265823	65	1.0	0.189873417721519	23	15	57	0	0	1.0	9	9	5.4	81	0.0	1.0	0.0683203482607694	0.5253559649396676	-0.0483644318858553	0.6007715503690358	-0.09653979345087337	0.5091629819994569	0.6696221539300393	0.5454448956433461	0	1.0	0.0
802	None	None	None	None	None	0	0	0.1724137931034483	5	0.8048780487804879	33	0.671875	0	0	0	42	0	0	1.0	8	8	2.8666666666666667	43	0.0	0.7428571428571429	0	0	0	0	0	0	0	0	0	0	0
3726	0.015870974616533244	0.007921275026110985	0.0035891946298648603	0.9967645399668231	None	0.3333333333333333	1	0.5	4	0.7	7	0.2857142857142857	0.7	11	7	0	0	0	0.8571428571428571	7	6	0.8	12	0.0	0.6666666666666666	0.09999951645729144	0.500002336884067	0.08530946090752405	0.6339073819249467	0.4256719604995533	1.0	0.9678249449115663	0.9999999164372745	0	0.45454545454545453	0.0
3775	0.0014957151095722964	0.0003631852312388235	0.0003478999319689391	0.9982001739203464	None	0.2	1	0.3333333333333333	4	0.8	12	0.20987654320987653	0.8	16	12	0	0	0	1.0	9	9	1.1333333333333333	17	0.0	1.0	-0.028475297752558547	0.65547259599963	0.2084695165813307	0.6308227319970054	-0.03075762498395489	0.6689913639432608	0.7700885606891221	0.6519267288037036	0	1.0	0.0
6057	None	None	None	None	None	0.04	1	0.21153846153846154	11	0.76	57	0.9506172839506173	0.4666666666666667	44	35	32	0	0	1.0	9	9	5.133333333333334	77	0.0	0.9411764705882353	0.0999999274950498	0.5000056799539085	0.19973265460927653	0.6960073118932749	0.09992032985047311	0.5001101562478436	0.6155067378187986	0.5686323348638195	0	0	0.0
855	None	None	None	None	None	0	0	0	0	0	0	1.0	0	0	0	0	1	0	1.0	1	1	0.06666666666666667	1	0.25	0	0	0	0	0	0	0	0	0	0	0	0
6870	0.0143804318320223	0.011510658873815041	0.011151096519535048	0.9763486049779608	None	0.2	1	0.3333333333333333	4	0.8	12	0.20987654320987653	0.8	16	12	0	0	0	1.0	9	9	1.1333333333333333	17	0.0	1.0	0.2215063280964821	0.5494452534958899	-0.05041154054156884	0.571242680595361	-0.14126035552822946	0.629432209734621	0.8254385852120744	0.5837964956575282	0	1.0	0.0
4543	0.003657263900371394	0.00047633566321224374	0.00046221426255278205	0.9967178202538027	None	0.25	1	0.4	4	0.7692307692307693	10	0.234375	0.7692307692307693	14	10	0	0	0	1.0	8	8	1.0	15	0.0	0.8571428571428571	0.057168057287619	0.5878338676572528	6.659582285542417e-23	0.500000000000003	0.16321040165204231	0.60568650264013	0.6646904095849985	0.5649832074498049	0	0.9285714285714286	0.0
3344	0.0036421553307187144	0.0014876610755071165	-0.0014674086811322909	0.9983514733546087	None	0.3333333333333333	1	0.5	4	0.7	7	0.2857142857142857	0.7	11	7	0	0	0	0.8571428571428571	7	6	0.8	12	0.0	0.6666666666666666	0.09918675042801252	0.5028221931178342	-0.030574288957390096	0.6341221640684015	0.09901396008619887	0.5034808073728522	0.6482854001468303	0.5477832695472471	0	1.0	0.0
2610	6.766379172890347e-05	5.196475956895784e-05	5.4481211762384254e-08	0.998410967981313	None	0	0	0.5	1	1.0	1	1.0	1.0	2	1	0	2	0	0.3333333333333333	3	1	0.2	3	0.6666666666666666	0	0.020641552988445423	0.5488920939747701	0.03103737589649678	0.5044742448963407	0.18400598347677719	0.527206922303153	0.6791483819401369	0.5268930255556413	1.0	1.0	0.0
7203	0.010568898255656637	0.009663659167327057	0.009657425926661974	0.9932445264017732	None	0.2	1	0.3333333333333333	4	0.8	12	0.20987654320987653	0.8	16	12	0	0	0	1.0	9	9	1.1333333333333333	17	0.0	1.0	0.09999997512318094	0.5000003036465905	0.047037013872173586	0.5940794957255523	0.09999385877200809	0.5000274499245726	0.5620811633042608	0.5317046400018733	0	0	0.0
4316	0.0	0.0	0.0	1.0	None	0	0	0	0	0	0	1.0	0	0	0	0	0	0	1.0	1	1	0.06666666666666667	1	0.0	0	0	0	0	0	0	0	0	0	0	0	0
4073	1.6362337491721922e-08	1.600879458030093e-08	-8.920993495351332e-09	0.99999629139182	None	0.25	1	0.4	4	0.7692307692307693	10	0.234375	0.7692307692307693	14	10	0	0	0	1.0	8	8	1.0	15	0.0	0.8571428571428571	0.09999643102019182	0.5000255117363847	-0.01635911261089968	0.6281394367774441	4.642923013454661e-06	0.5010102382608183	0.6273290504863158	0.5439187094474295	0	0.7857142857142857	0.0
5457	0.01325862124703925	0.008892192151834604	0.00889215574125946	0.9855127038353442	None	0.2	1	0.3333333333333333	4	0.8	12	0.20987654320987653	0.8	16	12	0	0	0	1.0	9	9	1.1333333333333333	17	0.0	1.0	0.09999990269420152	0.5000043518206011	0.011481781123057061	0.5606774517351117	0.1257624542833876	0.670030179953727	0.6076614174418067	0.5786946166785691	0	1.0	0.0
795	None	None	None	None	None	0.3333333333333333	1	0.4444444444444444	4	0.7272727272727273	8	0.2653061224489796	0.7272727272727273	10	8	2	6	0	1.0	7	7	0.8666666666666667	13	1.0	1.0	0.2068909758341876	1.0	0.09999977655112317	0.5000108368027679	0.059284945036445255	0.5967456738063062	0.8426804346483708	1.0	1.0	0.8	0.3716046303715461
1534	None	None	None	None	None	1.0	1	1.0	4	0.0	0	0.5555555555555556	0	2	0	2	4	0	1.0	3	3	0.3333333333333333	5	0.6666666666666666	1.0	0	0	0	0	0	0	0	0	0	0	0
3695	0.0022467239507578977	0.00023077283508082862	0.00021924231162161463	0.9983044699345986	None	0.2	1	0.3333333333333333	4	0.8	12	0.20987654320987653	0.8	16	12	0	0	0	1.0	9	9	1.1333333333333333	17	0.0	1.0	-0.04624523716978616	0.6674884363037579	0.12234407425177618	0.6259700278555851	0.04848038652553284	0.5851520812893521	0.6702095662662592	0.6268182964782631	0	1.0	0.0
5418	5.863035182675699e-09	6.0161000467228315e-09	-4.341928629805123e-09	0.9999997173783088	None	0	0	0	0	0	0	1.0	0	0	0	0	2	0	1.0	1	1	0.06666666666666667	1	0.5	0	0	0	0	0	0	0	0	0	0	0	0
1443	None	None	None	None	None	0	0	0.19148936170212766	9	0.7794117647058824	53	0.8641975308641975	0.3382352941176471	31	23	38	4	0	1.0	9	9	4.666666666666667	70	0.05555555555555555	0.9354838709677419	0.09810415196972552	0.6027386342433475	-0.0029242461360024005	0.6701771273156121	0.2846077833510007	0.5798349281748124	0.7576245770344443	0.6183751155298105	0.6290322580645161	1.0	0.0
7113	0.0012933533610761565	0.00029346492000865195	-2.9431362569289994e-05	0.9988663720268206	None	0.25	1	0.4	4	0.7692307692307693	10	0.23809523809523808	0.7692307692307693	14	10	0	0	0	0.7777777777777778	9	7	1.0	15	0.0	1.0	0.09999964238386173	0.5000032003181498	1.4733834731657435e-05	0.5673317982821141	-0.06976762929398429	0.6749010764799724	0.6675150410889652	0.5826855165122318	0	0	0.0
2069	None	None	None	None	None	0	0	0.5	2	0.6666666666666666	2	0.625	0.6666666666666666	4	2	0	2	0	0.5	2	4	0.3333333333333333	5	1.0	0	0.09657402673139584	0.5119613715880539	0.024589631601508753	0.5476803659071865	0.09747754047661394	0.5158435043306895	0.5823670665345877	0.525191369993048	0.25	0.25	0.0
1010	None	None	None	None	None	0	0	0.17142857142857143	6	0.8	40	0.6419753086419753	0.06	6	3	45	4	0	1.0	9	9	3.466666666666667	52	0.04395604395604396	0.8085106382978723	0.0476287815511462	0.6837216331071241	-0.014301976788683377	0.6081138488157061	-0.09742975981396203	0.511235812510605	0.6531262474640732	0.6031058818066062	1.0	1.0	0.0
4698	0.019944490769453007	0.0004044009309211832	-0.00039544437950517376	0.9925677680005047	None	0.2	1	0.3333333333333333	4	0.8	12	0.20987654320987653	0.8	16	12	0	0	0	1.0	9	9	1.1333333333333333	17	0.0	1.0	0.09999703994946914	0.500037909460549	0.3738990950110501	0.6090445731688726	0.2889342319502351	0.6251462440140703	0.7582046654719642	0.5789098271140957	0	0.9375	0.0
5162	0.0028230021279309126	0.001730248798350797	0.001723496697077234	0.997468100176879	None	0.25	1	0.4	4	0.75	9	0.25925925925925924	0.75	13	9	0	0	0	0.6666666666666666	6	9	0.9333333333333333	14	0.0	1.0	0.09276741989124596	0.5055075159890621	0.09983976902528131	0.5028451219961202	0.05623204348320872	0.5173613480774825	0.5466413822145907	0.5085729004054962	0	1.0	0.0
7456	0.009364254612088035	0.0036171865274232983	0.0036069128842177293	0.9881096998512784	None	0.2	1	0.3333333333333333	4	0.8	12	0.20987654320987653	0.8	16	12	0	0	0	1.0	9	9	1.1333333333333333	17	0.0	1.0	0.2518479806414862	0.5785928218087765	-0.0815375901776387	0.9553659916407862	-0.09969284572327697	0.5024246898915624	0.8413285729522352	0.7558571504750536	0	1.0	0.0
5958	0.010370232443335377	0.009616324718994493	0.009610173581511672	0.9929654763693646	None	0.2	1	0.3333333333333333	4	0.8	12	0.20987654320987653	0.8	16	12	0	0	0	1.0	9	9	1.1333333333333333	17	0.0	1.0	0.09999997512318094	0.5000003036465905	0.047037013872173586	0.5940794957255523	0.09999385877200809	0.5000274499245726	0.5620811633042608	0.5317046400018733	0	0	0.0
4379	2.770839297685457e-07	2.606277225017534e-07	2.3713472009983533e-07	0.9999670897429903	None	0	0	0.3	3	0.6666666666666666	8	0.7	0.08333333333333333	3	1	10	10	0	0.8	4	5	0.9333333333333333	14	0.45454545454545453	0.4444444444444444	0.09999996273363645	0.5000000872226696	0.07123040751614543	0.5126150370716568	0.013574169713856743	0.5125969586599265	0.5888385324935572	0.5084050171629141	1.0	1.0	0.0
15	None	None	None	None	None	0	0	0.3333333333333333	3	0.7272727272727273	8	0.52	0.7272727272727273	11	8	1	3	0	1.0	5	5	0.8666666666666667	13	1.0	0	0.04945995873810567	0.5146661583115535	0.08731282681167046	0.5733940347904756	0.0930255546347231	0.5916564088585805	0.5628172517360521	0.560141656882877	1.0	1.0	0.0
4029	0.00036483861813341466	0.00013058014765930502	0.00013057634120064467	0.9989155552837661	None	0.5	1	0.6666666666666666	4	0.5714285714285714	4	0.36	0.5714285714285714	8	4	0	0	0	1.0	5	5	0.6	9	0.0	0.5	0.07144251952276695	0.5580592578849933	0.08982466726426505	0.5422903080533095	0.0768569356098048	0.587704589503491	0.5418227105139714	0.5627786188367966	0	1.0	0.0
6521	0.015349742978313105	0.012318853573660691	0.011804835774277704	0.9764719211598516	None	0.2	1	0.3333333333333333	4	0.8	12	0.20987654320987653	0.8	16	12	0	0	0	1.0	9	9	1.1333333333333333	17	0.0	1.0	0.2215063280964821	0.5494452534958899	-0.05041154054156884	0.571242680595361	-0.14126035552822946	0.629432209734621	0.8254385852120744	0.5837964956575282	0	1.0	0.0
6161	0.003905234474161897	0.0027093159387503846	0.0023551977338781655	0.995032741612354	None	0.2	1	0.3333333333333333	4	0.8	12	0.20987654320987653	0.8	16	12	0	0	0	1.0	9	9	1.1333333333333333	17	0.0	1.0	0.09999998897566324	0.5000006453848123	-0.11746893627322468	0.724514856155143	0.09677553260143201	0.5186648762880877	0.7340794575636418	0.5859437076488029	0	1.0	0.0
3549	0.006659207767377399	0.0005586815393212819	-1.4174362272460333e-05	0.996068049700658	None	0.375	3	0.47368421052631576	9	0.5769230769230769	15	0.5714285714285714	0.5769230769230769	24	15	3	0	0	1.0	7	7	1.8666666666666667	28	0.0	0.47619047619047616	0.06889252799518436	0.5424956751323337	0.06104912052637105	0.5972590104482888	-0.06078483743584504	0.6165017201401491	0.6586968174530544	0.5857424546794039	0	1.0	0.0
4942	None	None	None	None	None	0.05	1	0.2857142857142857	12	0.6885245901639344	42	0.7777777777777778	0.45901639344262296	39	28	23	0	0	1.0	9	9	4.2	63	0.0	0.6666666666666666	1.0291923732110366e-06	0.5026921475002789	0.01060551238915199	0.5759880838791038	0.09993174246034217	0.5009805899378356	0.6117130584307772	0.526725876261881	0	1.0	0.0
3389	0.004712002444864161	0.00036587899809131054	-0.0003657453303577808	0.9922026468713078	None	0	0	0.25	1	1.0	3	1.0	1.0	4	3	0	3	0	0.2	1	5	0.3333333333333333	5	1.0	0	0.09999960093639734	0.5000049248034101	-0.09999627689339666	0.5000294951617386	0.13989189108023914	0.9178818289389324	0.7424290390457201	0.6909751867320834	1.0	1.0	0.0
238	None	None	None	None	None	0	0	0.2727272727272727	6	0.7096774193548387	22	0.515625	0.16129032258064516	8	5	24	12	0	1.0	8	8	2.2	33	0.24489795918367346	0.6666666666666666	0.16067266213565667	0.7971709205583436	0.09891645861403256	0.5356726621565067	1.5052322398438467e-08	0.5000009632644611	0.660187634332769	0.6233709312713931	1.0	1.0	0.2
2855	0.00018588307522247587	3.933880695808634e-05	2.165788629404559e-05	0.9999951155823364	None	0	0	0.5	2	0.75	3	0.6	0.75	5	3	0	0	0	0.4	5	2	0.4	6	0.0	0	0.07472799088546399	0.5527067266878499	0.10166081296794485	0.5817152571515087	-0.10263227503395915	0.5438349907135256	0.7106663947026999	0.5594855207911221	0	1.0	0.0
2929	None	None	None	None	None	0	0	0.34	17	0.5616438356164384	41	0.9259259259259259	0.3013698630136986	37	22	37	0	0	1.0	9	9	5.0	75	0.0	0.9090909090909091	0.09999981125548732	0.500393353816342	0.09337601287476657	0.5307578924006993	0.17235617130180986	0.6258582924333105	0.5924711969969243	0.5530701733492986	0	0	0.0
7185	0.008425349395031175	0.0006005616640943328	-0.00036108166164096366	0.9796195435734636	None	0.2	1	0.3333333333333333	4	0.8	12	0.20987654320987653	0.8	16	12	0	0	0	1.0	9	9	1.1333333333333333	17	0.0	1.0	0.25891924050748083	0.6051655844626401	-0.21726218375176312	0.9999994066066662	-0.11934880676554085	1.0	0.9751220337057812	1.0	0	1.0	0.0
2775	0.001744490169245331	0.0009125466798366549	-0.0008578349076067411	0.9972563901407151	None	0.2	1	0.3333333333333333	4	0.8	12	0.20987654320987653	0.8	16	12	0	0	0	1.0	9	9	1.1333333333333333	17	0.0	1.0	0.09640917049277839	0.5655818950248447	3.252700426529404e-05	0.5327171685686587	0.05131031699058506	0.5257666839241516	0.5917357316861132	0.541410071326319	0	0.4375	0.0
1338	None	None	None	None	None	0	0	0.1951219512195122	8	0.7627118644067796	45	0.7530864197530864	0.3898305084745763	30	23	30	2	0	1.0	9	9	4.066666666666666	61	0.03508771929824561	0.8571428571428571	-0.08383666247444459	0.5347221153694587	0.14432301450337032	0.617113789799526	0.10530345548083102	0.9999995525770574	0.7571233112748702	0.993810730280654	1.0	1.0	0.0
1749	None	None	None	None	None	0	0	0	0	0	0	1.0	0	0	0	0	0	0	1.0	1	1	0.06666666666666667	1	0.0	0	0	0	0	0	0	0	0	0	0	0	0
4350	0.0	0.0	0.0	0.9999999999999998	None	0	0	0	0	0	0	1.0	0	0	0	0	4	0	1.0	1	1	0.06666666666666667	1	1.0	0	0	0	0	0	0	0	0	0	0	0	0
1819	None	None	None	None	None	0	0	0	0	0	0	1.0	0	0	0	0	0	0	1.0	1	1	0.06666666666666667	1	0.0	0	0	0	0	0	0	0	0	0	0	0	0
1214	None	None	None	None	None	1.0	1	1.0	4	0.0	0	0.5555555555555556	0	3	0	1	0	0	1.0	3	3	0.3333333333333333	5	0.0	1.0	0	0	0	0	0	0	0	0	0	0	0
2872	5.774571780028192e-06	2.163718410443838e-07	3.020829761135653e-08	0.9999244856313557	None	0.3333333333333333	1	0.5	4	0.7	7	0.3333333333333333	0.7	11	7	0	0	0	0.4444444444444444	9	4	0.8	12	0.0	1.0	5.792944074202124e-05	0.5001894224099505	0.008629423508944339	0.6653023718178476	0.006272579529201273	0.5580249258373371	0.5758069442314622	0.5761464729655932	0	1.0	0.0
6551	0.0010132119822727395	3.719390187271419e-05	-2.2046342459054328e-05	0.9986279942123183	None	0	0	0.018518518518518517	1	1.0	79	1.0	0	1	0	79	0	0	1.0	9	9	5.4	81	0.0	1.0	0	0	0	0	0	0	0	0	0	0	0
5675	0.0	0.0	0.0	1.0	None	0	0	0	0	0	0	1.0	0	0	0	0	0	0	1.0	1	1	0.06666666666666667	1	0.0	0	0	0	0	0	0	0	0	0	0	0	0
14	None	None	None	None	None	0	0	0.17647058823529413	6	0.7916666666666666	38	0.9259259259259259	0.2916666666666667	18	14	31	6	0	0.6666666666666666	9	6	3.3333333333333335	50	0.0967741935483871	0.9090909090909091	-0.4959983389354218	1.0	0.10999475080386353	0.662962398416117	0.5639153751978861	0.9906240834309668	0.9946824547391464	1.0	1.0	1.0	0.0
5110	0.00888920323458207	0.00786433254057555	0.007615855759731611	0.9923215919641782	None	0.2	1	0.3333333333333333	4	0.8	12	0.20987654320987653	0.8	16	12	0	0	0	1.0	9	9	1.1333333333333333	17	0.0	1.0	0.09999410183381616	0.5000679326174026	0.06151293830496836	0.583782980907122	0.09926692536256528	0.5018226153361641	0.5446767913162698	0.5287918401955994	0	0	0.0
3874	0.0037481962515166067	0.00035484713878033584	0.00028502381446275367	0.9950813859160897	None	0.2	1	0.3333333333333333	4	0.8	12	0.20987654320987653	0.8	16	12	0	0	0	1.0	9	9	1.1333333333333333	17	0.0	1.0	0.12680850229005974	0.6151083539378629	0.0672084113169811	0.5796444910154323	0.09999752046220126	0.5000311984544175	0.5775245267583985	0.5654780898373415	0	0	0.0
4804	0.0006855073203669151	1.3633296065974432e-05	-1.2783117459842996e-05	0.9993275672303978	None	0.2	1	0.3333333333333333	4	0.8	12	0.20987654320987653	0.8	16	12	0	0	0	1.0	9	9	1.1333333333333333	17	0.0	1.0	0.020277393298869132	0.6705368861699107	0.03645098796461717	0.5730940734501482	0.02123472856494775	0.6213034309353033	0.6086597292076169	0.6224738089162181	0	0	0.0
3548	0.0010287712511877914	0.0004949499500439173	-2.6590070942250698e-06	0.9976935605993139	None	0	0	0.5	2	0.75	3	0.6	0.75	5	3	0	2	0	0.4	5	2	0.4	6	1.0	0	0.09881835600676614	0.502357778290716	-0.007677395786143956	0.6229385009889743	-0.0345490353362846	0.6878579347820203	0.6658122087649891	0.6067961831803516	0.9	1.0	0.0
3023	0.003970550610243854	0.001961373669887424	0.001473823419901355	0.996056586698608	None	0.3333333333333333	1	0.4444444444444444	4	0.7272727272727273	8	0.2653061224489796	0.7272727272727273	12	8	0	0	0	1.0	7	7	0.8666666666666667	13	0.0	0.6666666666666666	0.09985686334818253	0.5091291299975802	0.04470565885561898	0.6747014969224817	0.09990078111798925	0.5002954297166665	0.5643563238925158	0.5635895758933818	0	0.9166666666666666	0.0
70	None	None	None	None	None	0	0	0.037037037037037035	2	0.9746835443037974	77	1.0	0.012658227848101266	1	1	79	0	0	1.0	9	9	5.4	81	0.0	1.0	0.09999044900525711	0.5	0.041435942037966925	0.5	0.4707742806287579	0.5	0.8700042010023781	0.5	0	1.0	0.0
4476	0.006996699597534891	0.005511380618942243	0.0048225550100534625	0.9934640558697443	None	0.25	1	0.4	4	0.7692307692307693	10	0.23809523809523808	0.7692307692307693	14	10	0	0	0	0.7777777777777778	9	7	1.0	15	0.0	1.0	0.09994008034757032	0.5005350606312783	-0.05260201401220911	0.614831406199167	0.49966465199189936	1.0	0.9475720587358504	0.9999975660103315	0	1.0	0.0
1809	None	None	None	None	None	0	0	1.0	1	0	0	1.0	0	0	0	1	6	0	0.5	2	1	0.13333333333333333	2	1.0	0	0	0	0	0	0	0	0	0	0	0	0
522	None	None	None	None	None	0	0	0.018518518518518517	1	1.0	79	1.0	0	1	0	79	0	0	1.0	9	9	5.4	81	0.0	1.0	0	0	0	0	0	0	0	0	0	0	0
476	None	None	None	None	None	0	0	0	0	0	0	1.0	0	0	0	0	0	0	1.0	1	1	0.06666666666666667	1	0.0	0	0	0	0	0	0	0	0	0	0	0	0
5369	None	None	None	None	None	0	0	0.2	3	0.9	18	0.4074074074074074	0.8	19	16	2	1	0	0.6666666666666666	6	9	1.4666666666666666	22	0.2	1.0	0.09969638772335235	0.5119832054793336	-0.12112910561741932	0.9651848043906952	-0.017645785990609036	0.5629502492784154	0.7369206651751872	0.7699066107498539	0.0	0	0.0
1625	None	None	None	None	None	0	0	0	0	0	0	1.0	0	0	0	0	4	0	1.0	1	1	0.06666666666666667	1	1.0	0	0	0	0	0	0	0	0	0	0	0	0
4803	None	None	None	None	None	0	0	0.1590909090909091	7	0.8095238095238095	51	0.8024691358024691	0.19047619047619047	17	12	47	1	0	1.0	9	9	4.333333333333333	65	0.010752688172043012	0.8813559322033898	0.0999999829041177	0.5000061317982015	0.005185981128805499	0.6793926603776335	0.18684056060664403	0.9999998371768791	0.7417310029843608	0.9957667201913439	0.0	0	0.0
6160	None	None	None	None	None	0.04	1	0.2830188679245283	15	0.6623376623376623	51	0.9753086419753086	0.24675324675324675	31	19	47	0	0	1.0	9	9	5.266666666666667	79	0.0	0.9714285714285714	0.09986619047871706	0.5005827951521551	0.09999434852143879	0.5000091312028287	0.03334617950005038	0.6102245838626724	0.5776628614157845	0.5374815575910301	0	1.0	0.0
6817	0.013879493213691682	0.011459353947228098	0.011169742898061549	0.9764755644349575	None	0.2	1	0.3333333333333333	4	0.8	12	0.20987654320987653	0.8	16	12	0	0	0	1.0	9	9	1.1333333333333333	17	0.0	1.0	0.2215063280964821	0.5494452534958899	-0.05041154054156884	0.571242680595361	-0.14126035552822946	0.629432209734621	0.8254385852120744	0.5837964956575282	0	1.0	0.0
2704	2.1242764599807715e-08	4.2593614388916796e-09	4.2592878862821346e-09	0.9999994745050045	None	0	0	1.0	1	0	0	1.0	0	1	0	0	0	0	0.5	1	2	0.13333333333333333	2	0.0	0	0	0	0	0	0	0	0	0	0	0	0
3683	0.005424147991653373	0.00031791520292100893	0.00030199603155119033	0.9971744406032912	None	0.25	1	0.4	4	0.7692307692307693	10	0.23809523809523808	0.7692307692307693	14	10	0	0	0	0.7777777777777778	9	7	1.0	15	0.0	1.0	-0.017028012718457258	0.66395982801241	0.01473993544653041	0.6374289242561441	0.09880452162619681	0.5125778350184532	0.6258013450149223	0.6063141627887384	0	0.5	0.0
1762	None	None	None	None	None	0.16666666666666666	1	0.2857142857142857	4	0.8333333333333334	15	0.2777777777777778	0.6666666666666666	16	12	3	0	0	0.8888888888888888	8	9	1.3333333333333333	20	0.0	0.6666666666666666	0.0742526849039609	0.5387502469173394	0.017027446669993597	0.6578874835627336	0.002511316294480966	0.5308335190378437	0.5832606117351391	0.5771047185445245	0	0.875	0.0
4072	3.1750959787050313e-07	4.168034246972321e-08	-4.168028984330717e-08	0.9999874239396952	None	0	0	1.0	1	0	0	1.0	0	1	0	0	2	0	0.5	1	2	0.13333333333333333	2	0.6666666666666666	0	0	0	0	0	0	0	0	0	0	0	0
7034	0.008438874107865094	0.0008472276070887807	0.0006755047119452947	0.980810710513482	None	0.2	1	0.3333333333333333	4	0.8	12	0.20987654320987653	0.8	16	12	0	0	0	1.0	9	9	1.1333333333333333	17	0.0	1.0	0.35438206872268185	0.999642851160622	-0.13092368470712162	1.0	-0.09910348893626345	0.502616696451102	0.9560190581480682	0.9999999999780278	0	1.0	0.0
375	None	None	None	None	None	0.05555555555555555	1	0.18421052631578946	7	0.8181818181818182	45	0.9047619047619048	0.21818181818181817	16	12	40	6	0	0.7777777777777778	7	9	3.8	57	0.075	0.88	-0.0992550735517053	0.5009609270368202	0.22598075314585103	0.5458533239121788	0.0013470383454511742	0.5089003418716207	0.7952797217424538	0.5186063145188862	1.0	1.0	0.0
3041	None	None	None	None	None	0.125	1	0.3333333333333333	6	0.72	18	0.3333333333333333	0.68	23	17	3	1	0	1.0	9	9	1.8	27	0.25	0.8888888888888888	0.019404283500675676	0.5934539570235068	0.07974024279744481	0.5683688653365995	0.06766593421845608	0.523458583277189	0.5813555469281703	0.5619602986383915	1.0	1.0	0.0
5010	0.017096058070457828	0.0006483432711850622	0.00021032105850757877	0.9886585304607892	None	0.2222222222222222	2	0.35	7	0.7142857142857143	20	0.47619047619047616	0.7142857142857143	27	20	2	1	0	0.7777777777777778	9	7	2.0	30	1.0	0.9565217391304348	0.0003836504055496509	0.5423589107625968	7.902762784127648e-27	0.5000000000006721	0.1682272800667442	0.5885020305943943	0.6793744648038336	0.543855269959361	1.0	0.9629629629629629	0.0
7290	None	None	None	None	None	0.1	1	0.34782608695652173	8	0.625	20	0.8095238095238095	0.34375	18	11	15	13	0	0.8571428571428571	6	7	2.2666666666666666	34	0.48148148148148145	0.8571428571428571	0.09999999808342756	0.5000001170486101	-0.09999855994414314	0.5007875293058277	0.09696876982570454	0.5285594606483606	0.7178393176446178	0.5097914906175677	0.0	0	0.0
2952	0.0030867278534782616	0.00020866991015781674	-0.00019659156596127129	0.9947029474540177	None	0	0	0.4	2	0.8	4	0.4666666666666667	0.8	6	4	0	0	0	0.6	5	3	0.4666666666666667	7	0.0	0	0.09502298310053646	0.5277295204487498	0.052071751810466485	0.6176112222787892	0.18151920089647464	0.5572866276314815	0.616371192341571	0.5679609853698677	0	1.0	0.0
330	None	None	None	None	None	0.2	1	0.3333333333333333	4	0.8	12	0.20987654320987653	0.8	16	12	0	0	0	1.0	9	9	1.1333333333333333	17	0.0	1.0	0.06849924908336094	0.552595532419969	-0.12873632450425807	0.5900224522988342	0.09233480489238963	0.5443017164859784	0.7294015199429856	0.562413946532459	0	0.9375	0.0
7255	None	None	None	None	None	0	0	0.018518518518518517	1	1.0	79	1.0	0.16455696202531644	13	13	67	0	0	1.0	9	9	5.4	81	0.0	1.0	0.0011526721585961618	0.5702089330418945	3.6430686034890273e-06	0.5001364916002213	0.07906382794904751	0.5572822370496388	0.586587064981565	0.5426783106008272	0	1.0	0.0
5709	0.0	0.0	0.0	1.0	None	0	0	0	0	0	0	1.0	0	0	0	0	0	0	1.0	1	1	0.06666666666666667	1	0.0	0	0	0	0	0	0	0	0	0	0	0	0
7323	0.0032312699278807338	0.0017841630827352122	-0.0005273686302146803	0.9982105954094525	None	0.2	1	0.3333333333333333	4	0.8	12	0.20987654320987653	0.8	16	12	0	0	0	1.0	9	9	1.1333333333333333	17	0.0	1.0	0.0999962594880182	0.5000559044782114	1.2043724312807733e-05	0.5675399466463682	0.09999739082341579	0.5000289568592714	0.6156881288646505	0.5226645096672538	0	0	0.0
5488	None	None	None	None	None	0	0	0.35714285714285715	5	0.6111111111111112	11	0.6666666666666666	0.2222222222222222	8	4	11	7	0	0.8333333333333334	5	6	1.3333333333333333	20	0.3181818181818182	0.375	0.09998731818007019	0.5001008463954115	0.05852069534172437	0.5791314818230493	0.09993829827781667	0.5007545264546315	0.5486852857576677	0.526859996745267	1.0	1.0	0.0
6084	0.010355856385928446	0.009709873640714926	0.009703619182331032	0.9932482059349368	None	0.2	1	0.3333333333333333	4	0.8	12	0.20987654320987653	0.8	16	12	0	0	0	1.0	9	9	1.1333333333333333	17	0.0	1.0	0.09999997512318094	0.5000003036465905	0.047037013872173586	0.5940794957255523	0.09999385877200809	0.5000274499245726	0.5620811633042608	0.5317046400018733	0	0	0.0
3939	None	None	None	None	None	0	0	0.25	11	0.7142857142857143	45	0.8024691358024691	0.6666666666666666	52	42	12	0	0	1.0	9	9	4.333333333333333	65	0.0	0.7142857142857143	-0.2338955736998428	0.8264823975280187	0.09745597921372065	0.6470244556078067	3.747247208505776e-15	0.5000000049288114	0.7959572613017086	0.673112184540188	0	0	0.0
7114	9.12052110570798e-08	8.87446260778889e-08	6.154052427060858e-08	0.999984210167442	None	0	0	0.08333333333333333	3	0.9230769230769231	48	0.8571428571428571	0	0	0	53	11	0	0.7777777777777778	7	9	3.6	54	0.1	0.8085106382978723	0	0	0	0	0	0	0	0	0	0	0
7064	0.0010836021590457912	0.0007538971026183225	-0.00032536492645534313	0.9983991915475989	None	0.2	1	0.3333333333333333	4	0.8	12	0.20987654320987653	0.8	16	12	0	0	0	1.0	9	9	1.1333333333333333	17	0.0	1.0	0.09999999999926767	0.5000000000085512	0.0249404919310039	0.625697153017896	0.004485615723549207	0.6260076513727405	0.6120232848196592	0.5849132883021615	0	0	0.0
5467	0.002851686725687108	0.0010796562106397615	0.0001789824255977206	0.9994214383034835	None	0.2	1	0.3333333333333333	4	0.8	12	0.20987654320987653	0.8	16	12	0	0	0	1.0	9	9	1.1333333333333333	17	0.0	1.0	0.09999680716912811	0.5000753726027429	1.1897381622332624e-13	0.5000026834798914	-0.08613104275827992	0.5722959112587238	0.6814571272784054	0.5242756347844393	0	0	0.0
2064	None	None	None	None	None	0.5	2	0.6	6	0.5	6	0.4666666666666667	0.4166666666666667	11	5	2	2	0	0.8333333333333334	5	6	0.9333333333333333	14	1.0	0.6666666666666666	2.1708056463055514e-05	0.5020311266612377	1.449706638633539e-08	0.5000933489727772	0.11819726397498906	0.5883416836016397	0.6357981211766278	0.5304300246300478	0.0	0	0.0
2306	None	None	None	None	None	0	0	0.3076923076923077	8	0.6216216216216216	23	0.7222222222222222	0.05405405405405406	6	2	32	9	0	0.6666666666666666	6	9	2.6	39	0.140625	0.8648648648648649	0.09697188939168369	0.5055204026938712	-0.04635721224633833	0.5066548658816649	0.01371619677124709	0.52491177732614	0.6437798556301138	0.5123669130540343	1.0	1.0	0.0
5492	0.010766965979705874	0.009332122425793375	-0.009327127647862756	0.9895218638467718	None	0.2	1	0.3333333333333333	4	0.8	12	0.20987654320987653	0.8	16	12	0	0	0	1.0	9	9	1.1333333333333333	17	0.0	1.0	0.09999495268590412	0.5000658298493784	0.021746480389804698	0.5872245851240653	0.09222583126630882	0.5073932665036107	0.5870931935461139	0.5318187952163814	0	1.0	0.0
7245	6.199766505984954e-05	5.384337235161137e-07	-5.238496246676885e-07	0.9999845469460789	None	0	0	0.12962962962962962	7	0.8481012658227848	67	1.0	0.02531645569620253	6	2	74	0	0	1.0	9	9	5.4	81	0.0	1.0	0.09999708600441194	0.5000012376955363	-0.047756562484539855	0.5261038786885527	-0.07712318001033946	0.5357462289471896	0.6853060946388073	0.5206336716886371	0	1.0	0.0
342	None	None	None	None	None	0	0	0.25	1	1.0	3	1.0	1.0	4	3	0	3	0	0.2	5	1	0.3333333333333333	5	1.0	0	0.0001221815671699955	0.5004003770257512	0.10742075106626148	0.607718779362792	0.0280812668729575	0.6018212803237677	0.6128277185436664	0.5705588110004849	1.0	1.0	0.0
7308	0.0019115603192357438	0.00011482028373483008	-2.0996116740515014e-05	0.9968887987104019	None	0.2	1	0.3333333333333333	4	0.8	12	0.20987654320987653	0.8	16	12	0	0	0	1.0	9	9	1.1333333333333333	17	0.0	1.0	0.01882895474039825	0.5462438192534136	8.412988163859742e-10	0.5000939371108968	0.022564392534535998	0.6720670529688381	0.5860092074783074	0.5747220010856815	0	1.0	0.0
2223	None	None	None	None	None	0	0	0	0	0	0	1.0	0	0	0	0	4	0	1.0	1	1	0.06666666666666667	1	1.0	0	0	0	0	0	0	0	0	0	0	0	0
2423	None	None	None	None	None	0	0	0	0	0	0	1.0	0	0	0	0	4	0	1.0	1	1	0.06666666666666667	1	1.0	0	0	0	0	0	0	0	0	0	0	0	0
7305	0.006772664179493438	0.0003399876786622011	-0.000251121899655765	0.9885784254070645	None	0.2	1	0.3333333333333333	4	0.8	12	0.20987654320987653	0.8	16	12	0	0	0	1.0	9	9	1.1333333333333333	17	0.0	1.0	0.11591937572071745	0.9808211031216411	-0.06354852919753187	0.6978340200498143	-0.09995794478678469	0.5002125374936689	0.7537095684136329	0.830730244309499	0	1.0	0.0
6056	0.00037086107530425713	2.643672410701678e-06	1.6409265041472914e-06	0.9999999765712313	None	0.2	1	0.3333333333333333	4	0.8	12	0.20987654320987653	0.8	16	12	0	0	0	1.0	9	9	1.1333333333333333	17	0.0	1.0	0.010795238421714606	0.6397401922458951	0.05662379090841083	0.5845582814732724	0.08540716250993316	0.564031564580056	0.5941962297453134	0.5965467684040892	0	0	0.0
5754	1.2439985811713139e-07	1.1043893210153448e-07	4.901469986165019e-11	0.9999819418186179	None	0	0	0.018518518518518517	1	1.0	79	1.0	0	0	0	80	0	0	1.0	9	9	5.4	81	0.0	1.0	0	0	0	0	0	0	0	0	0	0	0
6022	0.0004146370535068255	1.7517241255655553e-06	1.6248811403124597e-06	0.9999999787307704	None	0.2	1	0.3333333333333333	4	0.8	12	0.20987654320987653	0.8	16	12	0	0	0	1.0	9	9	1.1333333333333333	17	0.0	1.0	0.03811599831865312	0.513574268793691	0.07614901300942933	0.578974244664855	0.0680650876860766	0.5430189420091974	0.5507117947478578	0.5453233024733624	0	1.0	0.0
7369	0.002934516438853268	0.0009280977669325607	4.741244606673757e-06	0.9955116225359211	None	0.2	1	0.3333333333333333	4	0.8	12	0.20987654320987653	0.8	16	12	0	0	0	1.0	9	9	1.1333333333333333	17	0.0	1.0	0.04390430117130013	0.574429337266259	-0.061589436830907916	0.9999999860901831	-0.09354210985110618	0.576126187645666	0.6772830918399676	0.9980393226209274	0	0.75	0.0
4911	0.0054699139178551555	0.0031162808173306306	0.0028465146488313897	0.9955402853251409	None	0.2	1	0.3333333333333333	4	0.8	12	0.20987654320987653	0.8	16	12	0	0	0	1.0	9	9	1.1333333333333333	17	0.0	1.0	0.09999996178538667	0.5000004579671109	0.040785669510571644	0.5702230485983778	0.053216005552305976	0.5910765801046963	0.5799791009750156	0.5540530033473233	0	0	0.0
5774	0.003765437820340919	0.00039430284016560204	-0.0003682271599571786	0.9855487206043633	None	0.2	1	0.3333333333333333	4	0.8	12	0.20987654320987653	0.8	16	12	0	0	0	1.0	9	9	1.1333333333333333	17	0.0	1.0	1.1870633889089892e-10	0.5000022912462448	0.05410177958221733	0.5571670103953125	0.06663675530011275	0.5395755628286053	0.5765996847299679	0.5323145269784779	0	0	0.0
6351	0.002285207529778353	0.0013633207628210608	-0.0010779583985727152	0.9951024514425877	None	0.2	1	0.3333333333333333	4	0.8	12	0.20987654320987653	0.8	16	12	0	0	0	1.0	9	9	1.1333333333333333	17	0.0	1.0	0.09999984149627152	0.5000012289017576	4.84116955513146e-12	0.5000000064113085	0.054231072328118225	0.6365966997767917	0.60585178157405	0.5465835134302466	0	0	0.0
7526	0.001199399613423305	9.270071134848092e-05	-6.285206117450517e-05	0.9991261990195994	None	0.25	1	0.4	4	0.7692307692307693	10	0.234375	0.7692307692307693	14	10	0	0	0	1.0	8	8	1.0	15	0.0	0.8571428571428571	0.03601936727757876	0.5066518686645751	-0.047653355012485334	0.5644406223220483	-0.09995353369870763	0.5007732094974294	0.6364611733783895	0.5240569062563417	0	1.0	0.0
5164	0.008828787674578105	0.007818795801013396	0.007574558175377791	0.9923441907515504	None	0.2	1	0.3333333333333333	4	0.8	12	0.20987654320987653	0.8	16	12	0	0	0	1.0	9	9	1.1333333333333333	17	0.0	1.0	0.09999410183381616	0.5000679326174026	0.06151293830496836	0.583782980907122	0.09926692536256528	0.5018226153361641	0.5446767913162698	0.5287918401955994	0	0	0.0
1674	None	None	None	None	None	1.0	1	1.0	4	0.0	0	0.5555555555555556	0	0	0	4	8	0	1.0	3	3	0.3333333333333333	5	0.6666666666666666	1.0	0	0	0	0	0	0	0	0	0	0	0
6042	None	None	None	None	None	0	0	0.2692307692307692	7	0.6756756756756757	25	0.48148148148148145	0.10810810810810811	7	4	31	6	0	1.0	9	9	2.6	39	0.09523809523809523	0.47058823529411764	0.04202027931084608	0.5097167369116504	0.013302955500837304	0.577228105180103	0.09835885671413537	0.5343691874914431	0.5886535068719525	0.5405747873275738	1.0	1.0	0.49040931723015146
3130	0.003994472618555007	0.0020001535420014153	0.0015011548308910638	0.996082983098788	None	0.3333333333333333	1	0.4444444444444444	4	0.7272727272727273	8	0.2653061224489796	0.7272727272727273	12	8	0	0	0	1.0	7	7	0.8666666666666667	13	0.0	0.6666666666666666	0.09985686334818253	0.5091291299975802	0.04470565885561898	0.6747014969224817	0.09990078111798925	0.5002954297166665	0.5643563238925158	0.5635895758933818	0	0.9166666666666666	0.0
2324	None	None	None	None	None	0	0	0	0	0	0	1.0	0	0	0	0	4	0	1.0	1	1	0.06666666666666667	1	1.0	0	0	0	0	0	0	0	0	0	0	0	0
1287	None	None	None	None	None	0	0	0	0	0	0	1.0	0	0	0	0	4	0	1.0	1	1	0.06666666666666667	1	1.0	0	0	0	0	0	0	0	0	0	0	0	0
3214	0.0037643288589593272	0.0007834557964603157	0.0001935149951733587	0.99805248462682	None	0.25	1	0.36363636363636365	4	0.7857142857142857	11	0.2222222222222222	0.7857142857142857	15	11	0	0	0	0.8888888888888888	8	9	1.0666666666666667	16	0.0	1.0	0.0941729040708923	0.5462947218622849	0.10340174047672539	0.5829396898875334	-0.036185291569494696	0.6436098546547493	0.6703147611914143	0.5915902901060159	0	1.0	0.0
1877	None	None	None	None	None	0	0	0.07547169811320754	4	0.922077922077922	71	0.9753086419753086	0.03896103896103896	4	3	74	2	0	1.0	9	9	5.266666666666667	79	0.013245033112582781	0.9714285714285714	-0.09836224690022441	0.5050480234099806	0.0038155492407912607	0.6793372109014757	0.12712284527937695	0.5096228138704085	0.7278649503182556	0.5670451427544608	1.0	1.0	0.10403038180941701
4929	0.0	0.0	0.0	1.0	None	0	0	0	0	0	0	1.0	0	0	0	0	0	0	1.0	1	1	0.06666666666666667	1	0.0	0	0	0	0	0	0	0	0	0	0	0	0
1999	None	None	None	None	None	0.3333333333333333	2	0.6428571428571429	9	0.3684210526315789	7	0.6	0.2631578947368421	13	5	7	3	0	0.7142857142857143	7	5	1.4	21	0.3	0.75	1.8476069634689517e-18	0.5000000000105914	0.0003022280265429901	0.5178073672478657	2.9169236463226683e-05	0.5035135668528617	0.5035410154835457	0.5071090298015775	0.0	0	0.0
835	None	None	None	None	None	0	0	0	0	0	0	1.0	0	0	0	0	4	0	1.0	1	1	0.06666666666666667	1	1.0	0	0	0	0	0	0	0	0	0	0	0	0
736	None	None	None	None	None	0	0	0.25	1	1.0	3	1.0	1.0	4	3	0	0	0	0.2	1	5	0.3333333333333333	5	0.0	0	0.00401863892876236	0.5019655244075453	0.008196859280469568	0.5107510415137836	-0.04724603575156246	0.5195630388063156	0.5627187694834398	0.5107620922330672	0	1.0	0.0
5119	0.0029268922401639737	0.00039635547721981334	-0.00030638944449672	0.9959568715961371	None	0.25	1	0.36363636363636365	4	0.7857142857142857	11	0.2222222222222222	0.7857142857142857	15	11	0	0	0	0.8888888888888888	8	9	1.0666666666666667	16	0.0	1.0	0.09907626858118393	0.5123244253932936	-0.08491474567226434	0.6039720517237467	-0.09994490925332702	0.500128753229155	0.7060337039125264	0.5392412853159072	0	1.0	0.0
7270	0.003966011949655484	0.0012871909532573805	0.0012139552487689768	0.9959879187537681	None	0.2	1	0.3333333333333333	4	0.8	12	0.20987654320987653	0.8	16	12	0	0	0	1.0	9	9	1.1333333333333333	17	0.0	1.0	0.023306333266809604	0.6384468048753547	-0.0372074253305987	0.5267768020049535	0.19759573231713987	0.9994501944150145	0.7310640928378909	0.9386056881999242	0	0	0.0
3418	0.00014632042623584693	1.2976077093066935e-06	1.1804680543328163e-06	0.9995088131501563	None	0	0	0	0	0	0	1.0	0	0	0	0	0	0	1.0	1	1	0.06666666666666667	1	0.0	0	0	0	0	0	0	0	0	0	0	0	0
521	None	None	None	None	None	0	0	0.26666666666666666	4	0.7	14	0.6111111111111112	0	0	0	21	15	0	1.0	6	6	1.4666666666666666	22	0.32608695652173914	0.375	0	0	0	0	0	0	0	0	0	0	0
1768	None	None	None	None	None	0	0	0.23809523809523808	5	0.7931034482758621	23	0.4305555555555556	0.7241379310344828	26	21	4	0	0	0.8888888888888888	8	9	2.066666666666667	31	0.0	0.64	0.08677364292173366	0.5842862224800516	0.09999990331000276	0.5000014146578232	-0.09669893158609233	0.5076585183588526	0.7087236076885162	0.5308803225963084	0	1.0	0.0
2875	6.560853036866812e-05	4.522445144922942e-05	2.796095132129906e-08	0.9984091022296977	None	0	0	0.5	1	1.0	1	1.0	1.0	2	1	0	2	0	0.3333333333333333	3	1	0.2	3	0.6666666666666666	0	0.020641552988445423	0.5488920939747701	0.03103737589649678	0.5044742448963407	0.18400598347677719	0.527206922303153	0.6791483819401369	0.5268930255556413	1.0	1.0	0.0
6146	0.0011444874547851965	0.00016781440523199254	-2.9832043458722706e-05	0.9989269340020145	None	0.2	1	0.3333333333333333	4	0.8	12	0.20987654320987653	0.8	16	12	0	0	0	1.0	9	9	1.1333333333333333	17	0.0	1.0	0.03546151161152354	0.5131414126154942	0.039631635783041075	0.5830743541339118	0.08673713857619372	0.5293300719731255	0.5628990140104205	0.5420206248111525	0	0	0.0
1743	None	None	None	None	None	0	0	1.0	3	0.0	0	0.6666666666666666	0	3	0	0	1	0	0.6666666666666666	2	3	0.26666666666666666	4	1.0	1.0	0	0	0	0	0	0	0	0	0	0	0
1252	None	None	None	None	None	0	0	0.06666666666666667	3	0.9384615384615385	61	0.8271604938271605	0	0	0	66	9	0	1.0	9	9	4.466666666666667	67	0.0661764705882353	0.896551724137931	0	0	0	0	0	0	0	0	0	0	0
2284	None	None	None	None	None	0.3333333333333333	1	0.5	4	0.7	7	0.2857142857142857	0.7	11	7	0	0	0	0.8571428571428571	6	7	0.8	12	0.0	0.6666666666666666	0.0012631028923026856	0.5737973265290343	0.026345436860759984	0.6538969965643677	0.4997603024988539	1.0	0.9528614985335144	1.0	0	0	0.0
3830	0.002112628835801225	0.0008886241227731218	0.0007514788818940838	0.9963423900179531	None	0	0	0.25	11	0.7142857142857143	45	0.8024691358024691	0.47619047619047616	40	30	24	0	0	1.0	9	9	4.333333333333333	65	0.0	0.7142857142857143	-0.0051098384558945515	0.6694376111219752	0.06087473510088792	0.6599664461115313	0.10493182927034131	0.6431583743873407	0.6733353636246029	0.65760259671657	0	1.0	0.0
7033	0.00847498423256856	0.0018220004496632232	0.0017642283000148347	0.9848890646978959	None	0.2	1	0.3333333333333333	4	0.8	12	0.20987654320987653	0.8	16	12	0	0	0	1.0	9	9	1.1333333333333333	17	0.0	1.0	0.22929707203472463	0.5716024150969414	0.06175959608466954	0.5938324069603751	-0.10316884969293116	0.5515698577781047	0.7968592540140632	0.5724235965236285	0	1.0	0.0
7435	None	None	None	None	None	0	0	0.20512820512820512	8	0.7678571428571429	43	0.7160493827160493	0.32142857142857145	25	18	32	4	0	1.0	9	9	3.8666666666666667	58	0.06557377049180328	0.7307692307692307	0.09999999945076798	0.5000001590778627	-0.043726285001423906	0.9429228167520126	-0.10472682910818701	0.5794131664270357	0.7292553299594117	0.7391679583028137	1.0	1.0	0.0
4971	0.0	0.0	0.0	1.0	None	0	0	0	0	0	0	1.0	0	0	0	0	0	0	1.0	1	1	0.06666666666666667	1	0.0	0	0	0	0	0	0	0	0	0	0	0	0
3844	0.007122069675150808	0.0008333177412443359	0.00024433940077099315	0.9967048445103194	None	0.14285714285714285	1	0.3125	5	0.7619047619047619	16	0.2839506172839506	0.7619047619047619	21	16	1	0	0	1.0	9	9	1.5333333333333334	23	0.0	0.8571428571428571	-0.09885230003248138	0.5050019223573649	-0.04688456117054888	0.6014086314006678	0.28974075949701245	0.9999999999999882	0.9480771388902002	0.9999802832587873	0	0.38095238095238093	0.0
6290	0.004127104514355302	0.0020336705007055604	-0.0014430092123427062	0.9957897803990713	None	0.2	1	0.3333333333333333	4	0.8	12	0.20987654320987653	0.8	16	12	0	0	0	1.0	9	9	1.1333333333333333	17	0.0	1.0	0.09997835140550249	0.5004744559455474	0.07215306226871507	0.6008481221422987	0.07338001986853693	0.590435626909227	0.5793349521839483	0.564362963239475	0	0	0.0
3282	None	None	None	None	None	0.1	1	0.43478260869565216	10	0.53125	17	0.53125	0.4375	23	14	10	0	0	1.0	8	8	2.2666666666666666	34	0.0	0.7692307692307693	0.09992748264686176	0.5046012201469933	-0.09999999999999594	0.500000013803497	-0.08544512861092075	0.5552071451822473	0.7126684235814332	0.5200008263442005	0	1.0	0.0
5715	0.00905249680922481	0.008099245442496001	0.0078791380903885	0.9924457599054957	None	0.2	1	0.3333333333333333	4	0.8	12	0.20987654320987653	0.8	16	12	0	0	0	1.0	9	9	1.1333333333333333	17	0.0	1.0	0.09999410183381616	0.5000679326174026	0.06151293830496836	0.583782980907122	0.09926692536256528	0.5018226153361641	0.5446767913162698	0.5287918401955994	0	0	0.0
3618	0.00012139611270208028	3.1505707712876005e-05	1.792499487542985e-05	0.9999948359059528	None	0	0	0.5	2	0.75	3	0.6	0.75	5	3	0	1	0	0.4	5	2	0.4	6	0.5	0	0.26341135973429103	0.6368048926555547	0.09115794303322507	0.5374173918434314	0.1423042484964085	0.9999810907393849	0.9131230750162993	0.9794159039840019	1.0	1.0	0.0
6150	0.0005903858191456514	1.2551701163078745e-05	5.616881605180902e-06	0.9999429317246888	None	0.25	1	0.4	4	0.7692307692307693	10	0.23809523809523808	0.7692307692307693	14	10	0	0	0	0.7777777777777778	7	9	1.0	15	0.0	1.0	0.09999998911244967	0.5000002041266115	-0.01985083640946552	0.6424091928229129	0.3330397577597918	1.0	0.8869457191314811	0.9999999992038757	0	0	0.0
344	None	None	None	None	None	0.2	1	0.3333333333333333	4	0.8	12	0.20987654320987653	0.8	16	12	0	0	0	1.0	9	9	1.1333333333333333	17	0.0	1.0	-0.019153547283400886	0.6565000894982358	-0.1056992647631052	0.5595815151055549	-0.009269001074665217	0.6545480946126783	0.6687565290561776	0.6245166393216445	0	1.0	0.0
3134	0.00015216812349891793	1.6595827159358425e-06	-1.6393538827192815e-06	0.9999779685934963	None	0	0	0.42857142857142855	3	0.75	6	0.4166666666666667	0.75	9	6	0	0	0	0.375	8	3	0.6666666666666666	10	0.0	0.8571428571428571	0.004659777513859048	0.5398668423242081	-0.09999976223775545	0.500422865658695	0.06144640737559541	0.5355221538918066	0.6612100701387452	0.5252972530793177	0	1.0	0.0
828	None	None	None	None	None	0	0	0	0	0	0	1.0	0	0	0	0	4	0	1.0	1	1	0.06666666666666667	1	1.0	0	0	0	0	0	0	0	0	0	0	0	0
2254	None	None	None	None	None	0	0	0	0	0	0	1.0	0	0	0	0	0	0	1.0	1	1	0.06666666666666667	1	0.0	0	0	0	0	0	0	0	0	0	0	0	0
5548	0.0016303214951847332	0.00028639528571558254	0.00021938075325849324	0.9960016831570297	None	0.2	1	0.3333333333333333	4	0.8	12	0.20987654320987653	0.8	16	12	0	0	0	1.0	9	9	1.1333333333333333	17	0.0	1.0	0.20594097330042463	0.608717758687088	0.09987944719176918	0.5025866002520263	0.03648225138355039	0.5602840639889058	0.6682539671672942	0.5576250648135018	0	1.0	0.0
6433	0.005616354322645434	0.003292662374529764	0.0032320943141003157	0.9897298513726318	None	0.2	1	0.3333333333333333	4	0.8	12	0.20987654320987653	0.8	16	12	0	0	0	1.0	9	9	1.1333333333333333	17	0.0	1.0	0.09999999157468498	0.5000000780851579	0.03070567534883297	0.5919177336722288	0.09891820107415976	0.5057879012583766	0.5803324348399954	0.5328734952263375	0	1.0	0.0
1159	None	None	None	None	None	0	0	0.14814814814814814	8	0.8205128205128205	64	0.9876543209876543	0.10256410256410256	14	8	65	0	0	1.0	9	9	5.333333333333333	80	0.0	1.0	-0.09999999745832058	0.5000000661454302	0.08871699314969382	0.5745882862220933	0.00016394561290356086	0.5135772925002933	0.6837149822363178	0.5295421436733082	0	1.0	0.0
4521	0.0071799395183198295	0.005508441119038541	0.004901706264919692	0.9936788503782548	None	0.25	1	0.4	4	0.7692307692307693	10	0.23809523809523808	0.7692307692307693	14	10	0	0	0	0.7777777777777778	9	7	1.0	15	0.0	1.0	0.09994008034757032	0.5005350606312783	-0.05260201401220911	0.614831406199167	0.49966465199189936	1.0	0.9475720587358504	0.9999975660103315	0	1.0	0.0
1983	None	None	None	None	None	0	0	0.06	3	0.9452054794520548	69	0.9259259259259259	0	0	0	74	0	0	1.0	9	9	5.0	75	0.0	0.9090909090909091	0	0	0	0	0	0	0	0	0	0	0
3805	0.004885112384564537	0.00019135499525940345	-0.0001764184268638685	0.9920831922214766	None	0.25	1	0.36363636363636365	4	0.7857142857142857	11	0.2222222222222222	0.7857142857142857	15	11	0	0	0	0.8888888888888888	9	8	1.0666666666666667	16	0.0	1.0	0.15895459800913816	0.6453529651220415	4.0673093114536e-08	0.5000179956062216	0.09179379391129737	0.5444803925732519	0.6577150040216789	0.5644018880375049	0	1.0	0.0
1917	None	None	None	None	None	0	0	0	0	0	0	1.0	0	0	0	0	2	0	1.0	1	1	0.06666666666666667	1	0.5	0	0	0	0	0	0	0	0	0	0	0	0
2686	1.0621025387460112e-06	5.009297115194321e-07	4.525792565933193e-07	0.9998169169956292	None	0	0	0.6666666666666666	2	0.5	1	0.6666666666666666	0.5	3	1	0	2	0	0.6666666666666666	3	2	0.26666666666666666	4	1.0	0	1.2342205313849602e-05	0.5001058401630956	-0.09948595471235164	0.5039032072592875	0.08348653561174962	0.5147795935865417	0.6787288638654785	0.5062640146180827	0.0	0	0.0
4953	0.018025455116149225	0.013025250038295265	0.006223721910429686	0.9916974147434012	None	0.125	1	0.3888888888888889	7	0.625	15	0.4126984126984127	0.5416666666666666	20	13	5	1	0	0.7777777777777778	9	7	1.7333333333333334	26	0.14285714285714285	0.42105263157894735	0.09995458642842987	0.5025005934249869	7.902762784127648e-27	0.5	0.2038204183433761	0.5928809321331279	0.6968176949868898	0.5321132636710386	1.0	1.0	0.0
6303	0.0017003391601361907	0.0009018049136228597	0.0007890724299313593	0.9981350661140975	None	0.2	1	0.3333333333333333	4	0.8	12	0.20987654320987653	0.8	16	12	0	0	0	1.0	9	9	1.1333333333333333	17	0.0	1.0	0.09987800597126485	0.5024685215774898	-0.09306583504278954	0.5251542920506684	0.03321656024819552	0.5336176438953123	0.6937321522247362	0.5204261342580058	0	1.0	0.0
315	None	None	None	None	None	0	0	0.3333333333333333	1	1.0	2	1.0	1.0	3	2	0	0	0	0.25	1	4	0.26666666666666666	4	0.0	0	0.04715553827105017	0.5278458914332526	0.004521600913083058	0.5052410712811907	8.089127816722295e-16	0.5000000000000071	0.552910991018033	0.51103687259586	0	1.0	0.0
3696	0.012706615322304696	0.0021533052249616807	0.0016632895768844505	0.9939064217914748	None	0.14285714285714285	1	0.29411764705882354	5	0.782608695652174	18	0.30864197530864196	0.7391304347826086	22	17	2	0	0	1.0	9	9	1.6666666666666667	25	0.0	1.0	0.09984641761636423	0.5412957237100475	0.2063709650674017	0.5262064356317601	0.071946629627394	0.5812756608573894	0.6408926795900202	0.5497097591948489	0	0.9545454545454546	0.0
1411	None	None	None	None	None	0	0	0	0	0	0	1.0	0	0	0	0	4	0	1.0	1	1	0.06666666666666667	1	1.0	0	0	0	0	0	0	0	0	0	0	0	0
2128	None	None	None	None	None	0	0	0	0	0	0	1.0	0	0	0	0	4	0	1.0	1	1	0.06666666666666667	1	1.0	0	0	0	0	0	0	0	0	0	0	0	0
3470	None	None	None	None	None	0	0	0.2682926829268293	11	0.6949152542372882	41	0.7530864197530864	0.3898305084745763	32	23	28	0	0	1.0	9	9	4.066666666666666	61	0.0	0.7692307692307693	0.09973684656103159	0.6445945907623367	0.039465535143466825	0.6557799481916604	0.09992124911765182	0.5000716484377453	0.6152558334082784	0.6019023098663483	0	0.96875	0.0
6861	None	None	None	None	None	0.07142857142857142	1	0.3333333333333333	10	0.6511627906976745	28	0.5555555555555556	0.4418604651162791	26	19	18	0	0	1.0	9	9	3.0	45	0.0	0.6666666666666666	0.09999999434905349	0.5000007175435319	0.00010945301043938784	0.561168174888354	0.033821255442253416	0.5113280256870406	0.6019057336171448	0.5242498853997256	0	0	0.0
1800	None	None	None	None	None	0	0	0	0	0	0	1.0	0	0	0	0	0	0	1.0	1	1	0.06666666666666667	1	0.0	0	0	0	0	0	0	0	0	0	0	0	0
6910	0.0	0.0	0.0	0.9999999999999998	None	0	0	0	0	0	0	1.0	0	0	0	0	4	0	1.0	1	1	0.06666666666666667	1	1.0	0	0	0	0	0	0	0	0	0	0	0	0
1616	None	None	None	None	None	0	0	0.3076923076923077	8	0.6111111111111112	22	0.7037037037037037	0.08333333333333333	8	3	29	0	0	0.6666666666666666	9	6	2.533333333333333	38	0.0	0.6875	0.14740663084262157	0.5880718749667269	-0.007215876740188485	0.6533444006039785	2.057302841423993e-05	0.5121697431842339	0.701316555144963	0.5856845846729477	0	0.875	0.0
7312	0.007260309556117521	0.0017591113874949223	0.0010583014684183724	0.9850277501300102	None	0.2	1	0.3333333333333333	4	0.8	12	0.20987654320987653	0.8	16	12	0	0	0	1.0	9	9	1.1333333333333333	17	0.0	1.0	0.2944670512469219	0.6867522232891878	1.1940067411981629e-05	0.5483504635958386	0.09999998908251106	0.500000066578561	0.7704352794327484	0.5808659337190516	0	1.0	0.0
1767	None	None	None	None	None	0	0	1.0	2	0.0	0	1.0	0	2	0	0	1	0	0.3333333333333333	3	1	0.2	3	0.5	1.0	0	0	0	0	0	0	0	0	0	0	0
7420	0.003735089701534557	0.0030181621274138447	-0.002997723401016523	0.9953449733662719	None	0	0	0.19444444444444445	7	0.7647058823529411	39	0.7361111111111112	0.23529411764705882	17	12	35	0	0	0.8888888888888888	8	9	3.533333333333333	53	0.0	0.9361702127659575	0.09999998836738325	0.5000005075876545	7.357599504191307e-06	0.5000417370454903	0.007807845324755947	0.65125568548002	0.6134656795929514	0.5518736967721471	0	1.0	0.0
5244	3.760277495652907e-09	3.892398561786854e-09	-3.8191929435741695e-09	0.999999830739086	None	0	0	0	0	0	0	1.0	0	0	0	0	1	0	1.0	1	1	0.06666666666666667	1	0.25	0	0	0	0	0	0	0	0	0	0	0	0
4988	1.1978382462016868e-07	1.0887254489096868e-07	-9.811725427396297e-08	0.9999760103087436	None	0	0	0.25	6	0.7058823529411765	24	0.5714285714285714	0.029411764705882353	3	1	32	7	0	0.7777777777777778	7	9	2.4	36	0.10606060606060606	0.5625	0.09998963889752172	0.5000366325713336	0.011373728670366897	0.5513773929092514	4.452948303144988e-11	0.5000000001753224	0.6099176157162168	0.5171918879974607	1.0	1.0	0.0
2835	0.0028777894716533413	0.0004816045820247472	0.0004229709322975714	0.9806116308078593	None	0.3333333333333333	1	0.5	4	0.6666666666666666	6	0.3055555555555556	0.6666666666666666	10	6	0	0	0	1.0	6	6	0.7333333333333333	11	0.0	0.4	0.523389576009686	0.7636867924207157	0.024458950953986043	0.5370381523727571	0.0434685915658064	0.6670393059401453	0.9173805394791262	0.6619693975436899	0	0.9	0.0
5651	0.00892092043897117	0.007913314480748066	0.007676186318277255	0.9924000298960578	None	0.2	1	0.3333333333333333	4	0.8	12	0.20987654320987653	0.8	16	12	0	0	0	1.0	9	9	1.1333333333333333	17	0.0	1.0	0.09999410183381616	0.5000679326174026	0.06151293830496836	0.583782980907122	0.09926692536256528	0.5018226153361641	0.5446767913162698	0.5287918401955994	0	0	0.0
5037	0.010230819127784424	0.007363666299996742	0.007343977334449731	0.991939717306607	None	0.2	1	0.3333333333333333	4	0.8	12	0.20987654320987653	0.8	16	12	0	0	0	1.0	9	9	1.1333333333333333	17	0.0	1.0	0.0889592614148044	0.5041006821229534	0.09743034250755925	0.5288706802288479	0.16104539629393097	0.5316619707881519	0.5797601294551055	0.5215559627696548	0	1.0	0.0
2836	None	None	None	None	None	0.2857142857142857	2	0.4375	7	0.6363636363636364	14	0.5333333333333333	0.6363636363636364	21	14	2	1	0	0.5555555555555556	9	5	1.6	24	1.0	0.8421052631578947	-0.08202172564675343	0.6374870552415302	0.0016868885967558258	0.5973423782433332	-0.14892235243881805	0.9999999998388676	0.785447906716945	0.999604866138351	1.0	1.0	0.0
5433	0.010324499980066234	0.005597067363330348	0.005139891894298629	0.9861176605341624	None	0.2	1	0.3333333333333333	4	0.8	12	0.20987654320987653	0.8	16	12	0	0	0	1.0	9	9	1.1333333333333333	17	0.0	1.0	0.0999956927218575	0.500056341687046	0.17779880511207802	0.653980681574577	0.18523731745111677	0.5375430083194088	0.6062350089367032	0.5652313979129122	0	1.0	0.0
4294	0.0003588072277447137	2.0888304690291503e-06	-8.962902264428208e-07	0.9999999735499616	None	0.2	1	0.3333333333333333	4	0.8	12	0.20987654320987653	0.8	16	12	0	0	0	1.0	9	9	1.1333333333333333	17	0.0	1.0	0.08761744544709447	0.6136367484919837	0.016812344654983505	0.5323402298739875	0.060975131393145254	0.5895838358775608	0.5772730320627104	0.5788702521490697	0	1.0	0.0
2251	None	None	None	None	None	0	0	0	0	0	0	1.0	0	0	0	0	3	0	1.0	1	1	0.06666666666666667	1	0.75	0	0	0	0	0	0	0	0	0	0	0	0
5324	0.0013263709483350744	0.00015753221330519926	3.842136419770447e-05	0.99806718157144	None	0.2	1	0.3333333333333333	4	0.8	12	0.20987654320987653	0.8	16	12	0	0	0	1.0	9	9	1.1333333333333333	17	0.0	1.0	6.371353137870047e-15	0.500847276876125	0.09956293503989791	0.6023337423425938	0.014618792205727224	0.5823963899127791	0.6057555388724261	0.5622754692247467	0	1.0	0.0
4565	0.0003154629870608173	4.59083862456552e-06	-1.8074660889329467e-06	0.9999769757624464	None	0.2	1	0.3333333333333333	4	0.8	12	0.20987654320987653	0.8	16	12	0	0	0	1.0	9	9	1.1333333333333333	17	0.0	1.0	0.0003522128542636729	0.562188474156373	0.23924400560578934	0.510098367756644	-0.09898489158690058	0.5006309929048021	0.8050477001307532	0.5243949139593999	0	1.0	0.0
2559	1.1155984682606787e-07	1.0640411968859666e-07	-1.0436620285978935e-08	0.9999833422280524	None	0	0	0.018518518518518517	1	1.0	78	0.9876543209876543	0	0	0	79	1	0	1.0	9	9	5.333333333333333	80	0.006172839506172839	0.9859154929577465	0	0	0	0	0	0	0	0	0	0	0
3997	0.002066994356618467	0.00036640173927573734	0.00035906948133161037	0.9970106381708523	None	0.14285714285714285	2	0.36666666666666664	11	0.5714285714285714	24	0.5432098765432098	0.5476190476190477	34	23	9	0	0	1.0	9	9	2.933333333333333	44	0.0	0.7428571428571429	1.14447306178787e-19	0.5000000000270513	0.09402779294608515	0.5665518433876737	-0.022225701597981297	0.6355549651224615	0.6105603546426168	0.5682315986015457	0	1.0	0.0
4357	None	None	None	None	None	0	0	0.3	6	0.6785714285714286	19	0.4166666666666667	0.42857142857142855	18	12	11	3	0	0.8888888888888888	8	9	2.0	30	0.15	0.8181818181818182	0.09999961151965306	0.5001305140034423	0.3608673588344014	0.649620048626156	0.1602558389543331	0.5683694260392959	0.7526168418845935	0.5738796043867298	1.0	1.0	0.0
6498	4.235157112883101e-05	2.0056415073758776e-05	1.7629064111486658e-05	0.9982750678971507	None	0.3333333333333333	1	0.5	4	0.6666666666666666	6	0.3055555555555556	0.6666666666666666	10	6	0	0	0	1.0	6	6	0.7333333333333333	11	0.0	0.8	0.002804608786939973	0.6692818567816671	0.08185807291594449	0.5874694146577746	0.05653517532394623	0.5414171907393391	0.5938689889385425	0.6006483488813739	0	1.0	0.0
4454	4.375060221238101e-08	3.803308721405402e-08	-2.2821926135488555e-10	0.999992994381308	None	0	0	0.5	1	1.0	1	1.0	1.0	2	1	0	3	0	0.3333333333333333	3	1	0.2	3	1.0	0	0.24010790076759161	0.6397738332732056	-0.026091666807731718	0.5499984068554692	0.011466345680485499	0.5270131633468654	0.7662552482652736	0.5730733808407008	1.0	1.0	0.0
3059	0.01333067995048286	0.002793432416783129	0.0022346914338051914	0.9937826220454159	None	0.14285714285714285	1	0.29411764705882354	5	0.782608695652174	18	0.30864197530864196	0.7391304347826086	22	17	2	0	0	1.0	9	9	1.6666666666666667	25	0.0	1.0	0.09984641761636423	0.5412957237100475	0.2063709650674017	0.5262064356317601	0.071946629627394	0.5812756608573894	0.6408926795900202	0.5497097591948489	0	0.9545454545454546	0.0
3649	1.6048629808913927e-05	5.955935355599411e-06	5.907349298910054e-06	0.9940877844210021	None	0	0	0.2	4	0.7777777777777778	21	0.8055555555555556	0	0	0	28	0	0	1.0	6	6	1.9333333333333333	29	0.0	0.43478260869565216	0	0	0	0	0	0	0	0	0	0	0
6184	0.010306668586212842	0.009666867820780746	0.009661431918848992	0.992938778333897	None	0.2	1	0.3333333333333333	4	0.8	12	0.20987654320987653	0.8	16	12	0	0	0	1.0	9	9	1.1333333333333333	17	0.0	1.0	0.09999997512318094	0.5000003036465905	0.047037013872173586	0.5940794957255523	0.09999385877200809	0.5000274499245726	0.5620811633042608	0.5317046400018733	0	0	0.0
4151	0.015425100414421794	0.007749871410836837	0.0038487805273844378	0.9967471139947082	None	0.3333333333333333	1	0.5	4	0.7	7	0.2857142857142857	0.7	11	7	0	0	0	0.8571428571428571	7	6	0.8	12	0.0	0.6666666666666666	0.09999951645729144	0.500002336884067	0.08530946090752405	0.6339073819249467	0.4256719604995533	1.0	0.9678249449115663	0.9999999164372745	0	0.45454545454545453	0.0
426	None	None	None	None	None	0.25	1	0.4	4	0.75	9	0.25925925925925924	0.75	13	9	0	0	0	0.6666666666666666	9	6	0.9333333333333333	14	0.0	1.0	0.009887682649592302	0.5473937531613308	0.0895886684027843	0.5251829834516955	0.05875530199093186	0.6678502363126032	0.5899396729795521	0.5817140447379833	0	0.9230769230769231	0.0
777	None	None	None	None	None	0.2857142857142857	6	0.4772727272727273	21	0.47619047619047616	30	0.8024691358024691	0.31746031746031744	41	20	23	0	0	1.0	9	9	4.333333333333333	65	0.0	0.7719298245614035	0.0499568229370206	0.6410882084674773	0.1198406997893238	0.9996639656675963	0.0032474341554218503	0.5421635318730356	0.6614870209581474	0.9486172255489537	0	0.9512195121951219	0.0
2506	None	None	None	None	None	0.5	1	0.6666666666666666	4	0.5714285714285714	4	0.36	0.5714285714285714	8	4	0	0	0	1.0	5	5	0.6	9	0.0	0.5	0.005749764263049522	0.5915822044260195	-0.049316122664922545	0.6373175148984978	4.534999034484226e-09	0.5000000564537107	0.5848580492229509	0.5772310520123	0	0.75	0.0
5842	None	None	None	None	None	0.043478260869565216	1	0.22448979591836735	11	0.7323943661971831	52	0.9012345679012346	0.14084507042253522	17	10	55	0	0	1.0	9	9	4.866666666666666	73	0.0	0.875	0.09990304920413337	0.5007285857412203	0.09367899003973829	0.5243238540358153	0.0999974604171302	0.5000013854194117	0.5074354010817447	0.5083569021253362	0	1.0	0.0
5179	0.03853651143600896	0.002248566240386777	0.0004668975399419382	0.9966634137690555	None	0	0	0.4090909090909091	9	0.5483870967741935	17	0.7333333333333333	0.41935483870967744	20	13	12	1	0	0.5555555555555556	9	5	2.2	33	0.047619047619047616	0.5714285714285714	0.09999977459997386	0.5000101981091571	0.018643278125366525	0.578377372132375	0.09403768180838443	0.5124111150911073	0.592638264110583	0.5304465622154568	1.0	1.0	0.0
3063	4.1285037153129016e-08	3.9187008716542084e-08	-1.1338099993007502e-08	0.9999861143136377	None	0.2	1	0.3333333333333333	4	0.8	12	0.20987654320987653	0.8	16	12	0	0	0	1.0	9	9	1.1333333333333333	17	0.0	1.0	0.060089746586802294	0.6753726241104673	0.01616483547572826	0.657004227686098	0.0008393398183998375	0.5004206529692081	0.5928168988866982	0.6133495254016401	0	0	0.0
2197	None	None	None	None	None	0	0	0.28125	9	0.6444444444444445	29	0.5802469135802469	0.15555555555555556	14	7	32	0	0	1.0	9	9	3.1333333333333333	47	0.0	0.7441860465116279	0.002004831313372079	0.5684812842839303	0.48219311386697805	0.6460549258794271	0.14384158625385252	0.7043909507117472	0.8714598316873058	0.641504173742207	0	1.0	0.0
4314	0.0	0.0	0.0	0.9999999999999998	None	0	0	0	0	0	0	1.0	0	0	0	0	4	0	1.0	1	1	0.06666666666666667	1	1.0	0	0	0	0	0	0	0	0	0	0	0	0
3729	0.00040414120905693984	3.6663638781777763e-06	-3.6659137131293216e-06	0.9999999788132663	None	0.2	1	0.3333333333333333	4	0.8	12	0.20987654320987653	0.8	16	12	0	0	0	1.0	9	9	1.1333333333333333	17	0.0	1.0	-0.09999698054650888	0.5006669602078825	0.08576600289644136	0.5756801552827941	0.0888191980645284	0.577946837224566	0.6971347654493814	0.5516553023833425	0	1.0	0.0
6438	0.0016094686461953364	0.0003763162447663602	0.00023521853752448815	0.9979477351945577	None	0.2	1	0.3333333333333333	4	0.8	12	0.20987654320987653	0.8	16	12	0	0	0	1.0	9	9	1.1333333333333333	17	0.0	1.0	0.09115327904956319	0.5195346345611394	0.07646105637235848	0.5732980001254504	0.05530934796001585	0.560807665007665	0.5418276510595513	0.5513135915516559	0	0	0.0
3144	0.00411608669575803	0.00021046997984530905	0.00016718650902927887	0.994281588904123	None	0.3333333333333333	1	0.5	4	0.6666666666666666	6	0.3142857142857143	0.6666666666666666	10	6	0	0	0	0.7142857142857143	7	5	0.7333333333333333	11	0.0	1.0	0.13500329601376823	0.6047076585294848	0.06928544363429638	0.6466758610715192	0.09924348534057745	0.5231847223451681	0.5966947118637597	0.5924560937072859	0	0.8	0.0
1078	None	None	None	None	None	0	0	0.5	2	0.75	3	0.6	0.75	5	3	0	0	0	0.4	5	2	0.4	6	0.0	0	0.006461380637459419	0.5155691777883334	0.03346752331570465	0.5203166371596747	2.6820765358622884e-08	0.5000010675361011	0.5365408511397208	0.5119654183418796	0	1.0	0.0
5961	0.0	0.0	0.0	0.9999999999999998	None	0	0	0	0	0	0	1.0	0	0	0	0	4	0	1.0	1	1	0.06666666666666667	1	1.0	0	0	0	0	0	0	0	0	0	0	0	0
3328	0.003972472127254772	0.001994510070855147	0.0015489066383995388	0.9962352318171389	None	0.3333333333333333	1	0.4444444444444444	4	0.7272727272727273	8	0.2653061224489796	0.7272727272727273	12	8	0	0	0	1.0	7	7	0.8666666666666667	13	0.0	0.6666666666666666	0.09985686334818253	0.5091291299975802	0.04470565885561898	0.6747014969224817	0.09990078111798925	0.5002954297166665	0.5643563238925158	0.5635895758933818	0	0.9166666666666666	0.0
2720	0.0	0.0	0.0	0.9999999999999998	None	0	0	0	0	0	0	1.0	0	0	0	0	4	0	1.0	1	1	0.06666666666666667	1	1.0	0	0	0	0	0	0	0	0	0	0	0	0
2091	None	None	None	None	None	0	0	0.10416666666666667	5	0.8857142857142857	62	0.8888888888888888	0.02857142857142857	6	2	65	0	0	1.0	9	9	4.8	72	0.0	0.8571428571428571	0.09998737648682829	0.500017885560435	0.06357240730414652	0.5586581153160731	-0.14654986322281044	0.562959182005782	0.7421130768251771	0.5406575261498691	0	1.0	0.0
6554	0.0017117986850098247	0.0006714180358230016	0.0004221842343222213	0.9931766528542268	None	0.5	1	0.6666666666666666	4	0.5714285714285714	4	0.375	0.5714285714285714	8	4	0	0	0	0.6666666666666666	4	6	0.6	9	0.0	0.6666666666666666	0.2622151817172026	0.5379325283697229	0.43372600095069735	0.6006817296835452	-0.09067278903956597	0.5328884504029728	0.8989055397359879	0.557418308344916	0	0	0.0
2960	1.853525525009218e-05	2.3168914480942126e-06	-2.1972282699004272e-08	0.9956966743795458	None	0	0	0.3333333333333333	2	0.7142857142857143	5	0.6	0	0	0	8	7	0	0.6	5	3	0.6	9	0.35	0	0	0	0	0	0	0	0	0	0	0	0
3982	1.0082773106808809e-14	1.0083952126916287e-14	-7.22901819428147e-15	0.9999999999999999	None	0	0	0	0	0	0	1.0	0	0	0	0	0	0	1.0	1	1	0.06666666666666667	1	0.0	0	0	0	0	0	0	0	0	0	0	0	0
840	None	None	None	None	None	0	0	0	0	0	0	1.0	0	0	0	0	3	0	1.0	1	1	0.06666666666666667	1	0.75	0	0	0	0	0	0	0	0	0	0	0	0
5107	0.0	0.0	0.0	1.0	None	0	0	0	0	0	0	1.0	0	0	0	0	0	0	1.0	1	1	0.06666666666666667	1	0.0	0	0	0	0	0	0	0	0	0	0	0	0
7190	0.010765587792902912	0.009934901243842359	0.009929008139022491	0.9931386465503643	None	0.2	1	0.3333333333333333	4	0.8	12	0.20987654320987653	0.8	16	12	0	0	0	1.0	9	9	1.1333333333333333	17	0.0	1.0	0.09999997512318094	0.5000003036465905	0.047037013872173586	0.5940794957255523	0.09999385877200809	0.5000274499245726	0.5620811633042608	0.5317046400018733	0	0	0.0
6148	0.006044559824382226	0.0009176968463338479	0.00018585650446135195	0.9923045637597421	None	0.2	1	0.3333333333333333	4	0.8	12	0.20987654320987653	0.8	16	12	0	0	0	1.0	9	9	1.1333333333333333	17	0.0	1.0	-0.03153436687347094	0.660126377759984	0.010233069740031528	0.5497037851332658	0.5319015020960934	0.999998138505889	0.9470289983595547	0.9908591608250664	0	1.0	0.0
3910	None	None	None	None	None	0.043478260869565216	1	0.22916666666666666	11	0.7391304347826086	51	0.8765432098765432	0.21739130434782608	23	15	47	3	0	1.0	9	9	4.733333333333333	71	0.03333333333333333	0.9538461538461539	0.09571752371456321	0.6423095109531198	3.0745046837081843e-21	0.500000000000001	0.09657764586982712	0.6112699409692255	0.6455688804753499	0.5856517624566432	0.9565217391304348	0.8260869565217391	0.0
780	None	None	None	None	None	0.2	1	0.3333333333333333	4	0.8	12	0.20987654320987653	0.8	16	12	0	0	0	1.0	9	9	1.1333333333333333	17	0.0	1.0	0.0006317898928514126	0.5106534412100291	0.06540134229205388	0.5747577193055761	-0.03592984834042164	0.512248049506228	0.6073723934211117	0.5326959207787876	0	1.0	0.0
3980	0.0004911446892486604	5.9438426486728883e-05	4.922007470868694e-05	0.9989861552987713	None	0.2	1	0.3333333333333333	4	0.8	12	0.20987654320987653	0.8	16	12	0	0	0	1.0	9	9	1.1333333333333333	17	0.0	1.0	4.4570270943872916e-12	0.5000003740624575	-0.0021074035055130584	0.6478898874873862	0.09954746267056586	0.5004534625227445	0.616370637164737	0.5507902288740218	0	1.0	0.0
1753	None	None	None	None	None	0	0	0	0	0	0	1.0	0	0	0	0	4	0	1.0	1	1	0.06666666666666667	1	1.0	0	0	0	0	0	0	0	0	0	0	0	0
1779	None	None	None	None	None	0	0	0.5	9	0.44	11	0.42857142857142855	0.12	10	3	16	12	0	0.7777777777777778	7	9	1.8	27	0.41379310344827586	0.25	0.06615033552024836	0.5281816685744494	0.0014844227204222971	0.5037176534541842	0.15015778880478145	0.6457723086777952	0.6483735916228035	0.5603891162713193	1.0	1.0	0.0
2063	None	None	None	None	None	0	0	1.0	1	0	0	1.0	0	1	0	0	2	0	0.5	2	1	0.13333333333333333	2	0.6666666666666666	0	0	0	0	0	0	0	0	0	0	0	0
3098	0.0016903826423654098	7.108576945980525e-06	8.72355193470521e-07	0.9975831857686449	None	0	0	0.3333333333333333	2	0.8571428571428571	6	0.36	0.8571428571428571	8	6	0	2	0	1.0	5	5	0.6	9	1.0	0	0.07155209166373581	0.5390673425131512	0.045726071223857065	0.5918793622780119	0.12417348845842613	0.5144099089784409	0.5805905680253998	0.5486773470943842	0.5	0.5	0.0
916	None	None	None	None	None	0	0	0.34210526315789475	13	0.5555555555555556	30	0.691358024691358	0.14814814814814814	15	8	40	5	0	1.0	9	9	3.7333333333333334	56	0.06493506493506493	0.6923076923076923	-0.09091393372081916	0.6381783590034653	1.5618670990683448e-08	0.5620141943118847	0.09431442867503174	0.5092276463527262	0.6800185295960932	0.5706672259492673	0.6	0.6	0.0
3437	3.784054608802818e-09	3.788000918682898e-09	-3.735830409232641e-09	0.9999998360704855	None	0	0	0	0	0	0	1.0	0	0	0	0	3	0	1.0	1	1	0.06666666666666667	1	0.75	0	0	0	0	0	0	0	0	0	0	0	0
4634	1.0338948122163763e-07	1.0245530501040147e-07	-5.039140743979537e-08	0.9999817140855112	None	0	0	0.06976744186046512	3	0.9354838709677419	58	0.7901234567901234	0	0	0	63	11	0	1.0	9	9	4.266666666666667	64	0.08461538461538462	0.8070175438596491	0	0	0	0	0	0	0	0	0	0	0
3760	0.013750777803735476	0.0025761869345533347	0.0025408122389556026	0.9907018192425009	None	0.2	1	0.3333333333333333	4	0.8	12	0.20987654320987653	0.8	16	12	0	0	0	1.0	9	9	1.1333333333333333	17	0.0	1.0	0.1562617221586993	0.589974903303789	0.044606876762292455	0.5825249295890166	0.1957994360022083	0.5339708859585061	0.6475242603644782	0.5689824209524872	0	1.0	0.0
3411	0.0048837718909187115	0.0006571460692683164	0.0003108933101118097	0.9945614085261044	None	0.2	1	0.3333333333333333	4	0.8	12	0.20987654320987653	0.8	16	12	0	0	0	1.0	9	9	1.1333333333333333	17	0.0	1.0	0.06350601601973593	0.5643977131373817	0.208990820566767	0.7138371736826853	0.48445664576216724	0.9984689580586671	0.9230780695049033	0.9276495712743138	0	1.0	0.0
3022	0.004166768577179908	9.211047574227409e-05	-6.815098459825041e-05	0.9910862816773485	None	0.2	1	0.3333333333333333	4	0.8	12	0.20987654320987653	0.8	16	12	0	0	0	1.0	9	9	1.1333333333333333	17	0.0	1.0	0.01987153480032309	0.5410178302411377	0.00039684053256434373	0.5151855752281218	0.15862182247801002	0.552464717322778	0.6661988105188053	0.5362559256966293	0	1.0	0.0
2857	0.003226053414232263	0.0027036515325024922	-0.0015282853110348347	0.993800075594482	None	0.2	1	0.3333333333333333	4	0.8	12	0.20987654320987653	0.8	16	12	0	0	0	1.0	9	9	1.1333333333333333	17	0.0	1.0	0.09981071229269822	0.5003319343528122	0.04525492742303986	0.5919564413326229	0.054029635565356296	0.5208829516797912	0.5657733181313385	0.5380071486191744	0	1.0	0.0
687	None	None	None	None	None	0	0	0	0	0	0	1.0	0	0	0	0	0	0	1.0	1	1	0.06666666666666667	1	0.0	0	0	0	0	0	0	0	0	0	0	0	0
472	None	None	None	None	None	0.3333333333333333	1	0.5	4	0.6666666666666666	6	0.3142857142857143	0.5555555555555556	8	5	2	5	0	0.7142857142857143	5	7	0.7333333333333333	11	1.0	0.6666666666666666	0.002099036490032574	0.6121844037639957	0.03544969711256262	0.638870715707391	-0.08728147388015163	0.6578208416481306	0.6433217749084298	0.636496335064304	1.0	1.0	0.09465254186157251
452	None	None	None	None	None	0	0	0.35714285714285715	5	0.631578947368421	12	0.3888888888888889	0.15789473684210525	4	3	16	0	0	0.6666666666666666	6	9	1.4	21	0.0	0.42105263157894735	0.06621803051887615	0.5427871213906363	0.06576445240013369	0.523099314096144	-0.09000877906813674	0.5070662643382113	0.6763335733224297	0.5243389250274915	0	0.75	0.0
2126	None	None	None	None	None	0.2	1	0.3333333333333333	4	0.8	12	0.20987654320987653	0.8	16	12	0	0	0	1.0	9	9	1.1333333333333333	17	0.0	1.0	0.019774516408378486	0.5830155561081386	0.10737961792997272	0.697437409455811	1.9536683894235614e-09	0.5003326409139441	0.6149685195376504	0.5964126964576342	0	0.9375	0.0
2623	0.0002367252183894198	1.1050392060200185e-06	1.1005826687370234e-06	0.9999999838154808	None	0.2	1	0.3333333333333333	4	0.8	12	0.20987654320987653	0.8	16	12	0	0	0	1.0	9	9	1.1333333333333333	17	0.0	1.0	0.0810001449246331	0.5897313251202191	0.09999229980350358	0.5000874228633775	0.052495170174158376	0.5232318139476295	0.5509274993890808	0.5379434697337427	0	0.0625	0.0
5821	0.0038699265024712344	0.0009599813116583505	-0.0006863076618406963	0.9940624410155727	None	0.25	1	0.4	4	0.7692307692307693	10	0.234375	0.7692307692307693	14	10	0	0	0	1.0	8	8	1.0	15	0.0	0.8571428571428571	0.09931350119002383	0.5057242957644761	0.07663987451822878	0.5671183272008674	0.09999734703839361	0.500004062671188	0.5261163272854882	0.5243987718657825	0	1.0	0.0
3920	0.007421943530053525	0.005585698978717627	0.004946717198370473	0.9935834745592	None	0.25	1	0.4	4	0.7692307692307693	10	0.23809523809523808	0.7692307692307693	14	10	0	0	0	0.7777777777777778	9	7	1.0	15	0.0	1.0	0.09994008034757032	0.5005350606312783	-0.05260201401220911	0.614831406199167	0.49966465199189936	1.0	0.9475720587358504	0.9999975660103315	0	1.0	0.0
4892	0.006182295656182472	0.001678784478002357	-0.0008456449055016897	0.9991504539085873	None	0.2	1	0.3333333333333333	4	0.8	12	0.20987654320987653	0.8	16	12	0	0	0	1.0	9	9	1.1333333333333333	17	0.0	1.0	-0.09980973953812418	0.548355810909944	0.11497111886606357	0.626421242540912	-0.2702758858438946	0.9998641494890439	0.8544300069437942	0.9610188002627615	0	1.0	0.0
4501	0.0	0.0	0.0	0.9999999999999998	None	0	0	0	0	0	0	1.0	0	0	0	0	4	0	1.0	1	1	0.06666666666666667	1	1.0	0	0	0	0	0	0	0	0	0	0	0	0
1439	None	None	None	None	None	0.25	1	0.4	4	0.75	9	0.25925925925925924	0.75	13	9	0	0	0	0.6666666666666666	9	6	0.9333333333333333	14	0.0	1.0	-0.08841390874778868	0.5567015657438668	0.05225452009521444	0.5797307059781714	0.017335577655403618	0.6638558816135117	0.669152075647709	0.6010862163653178	0	1.0	0.0
4351	0.0025336793321903105	0.00072468604427408	-0.0007172720114314311	0.9971249373612671	None	0.2	1	0.3333333333333333	4	0.8	12	0.20987654320987653	0.8	16	12	0	0	0	1.0	9	9	1.1333333333333333	17	0.0	1.0	0.037628038568370895	0.6543954420778963	-0.09836999885566669	0.6492977945223263	0.09620462749652514	0.5387870745376154	0.6987221391660701	0.6153704429223023	0	0	0.0
2593	4.189774479144142e-09	3.586752365762418e-09	1.8649536146455219e-10	0.9999998307875656	None	0	0	0	0	0	0	1.0	0	0	0	0	3	0	1.0	1	1	0.06666666666666667	1	0.75	0	0	0	0	0	0	0	0	0	0	0	0
3571	0.0005405707714375917	2.328768583075375e-05	-1.8508675950978567e-05	0.9999867433808808	None	0	0	0.3333333333333333	2	0.8571428571428571	6	0.36	0.8571428571428571	8	6	0	2	0	1.0	5	5	0.6	9	1.0	0	0.05467514022287112	0.5707698215034125	0.18985240789345853	0.5166778407308183	0.13148153944753577	0.5647368350208279	0.6407464761485728	0.5508352322083169	1.0	0.875	0.0
3372	0.009923916504758839	0.002051233614742643	0.00027557668867963023	0.9836242123942559	None	0.25	1	0.36363636363636365	4	0.7857142857142857	11	0.2222222222222222	0.7857142857142857	15	11	0	0	0	0.8888888888888888	9	8	1.0666666666666667	16	0.0	1.0	0.14993318956906726	0.7264596737995558	0.07246853156535016	0.742478290714522	0.21368817150722857	0.6194678618666617	0.6891702147182569	0.698669730320493	0	1.0	0.0
1577	None	None	None	None	None	0	0	1.0	1	0	0	1.0	0	0	0	1	0	0	0.5	1	2	0.13333333333333333	2	0.0	0	0	0	0	0	0	0	0	0	0	0	0
2241	None	None	None	None	None	0	0	0	0	0	0	1.0	0	0	0	0	0	0	1.0	1	1	0.06666666666666667	1	0.0	0	0	0	0	0	0	0	0	0	0	0	0
5624	0.005209979564679925	0.004058301098405999	0.002676788981310792	0.99038653794422	None	0.25	1	0.4	4	0.7692307692307693	10	0.23809523809523808	0.7692307692307693	14	10	0	0	0	0.7777777777777778	7	9	1.0	15	0.0	1.0	0.09999982331280506	0.5000011923409645	0.02502801766786376	0.5765109345207129	0.09992178283312873	0.5032072170584447	0.5874216541769033	0.5267494713528843	0	1.0	0.0
6133	0.0055591982306403215	0.00038797866079397556	-0.00036490301291247114	0.9920639789638714	None	0.2	1	0.3333333333333333	4	0.8	12	0.20987654320987653	0.8	16	12	0	0	0	1.0	9	9	1.1333333333333333	17	0.0	1.0	0.09157468137504057	0.5588118782753275	-0.055741201580267186	0.8454140164293142	-0.09772515027302797	0.5796074979126484	0.7205126185641271	0.6796564174844291	0	1.0	0.0
6609	5.812855572432624e-10	1.5475140756865307e-10	1.0343552448447495e-10	0.9999999998795619	None	0.2	1	0.3333333333333333	4	0.8	12	0.20987654320987653	0.8	16	12	0	0	0	1.0	9	9	1.1333333333333333	17	0.0	1.0	0	0.5	0.0002803451216104471	0.5637062757871716	0.08391059009466614	0.5421684802779784	0.5926010610449304	0.5353818619018588	0	1.0	0.0
350	None	None	None	None	None	0.07692307692307693	1	0.25	7	0.725	29	0.6666666666666666	0	4	0	37	8	0	0.7777777777777778	7	9	2.8	42	0.10810810810810811	0.7027027027027027	0	0	0	0	0	0	0	0	0	0	0
7049	7.209208253085436e-07	5.873622191188325e-07	5.84393624862206e-07	0.9998207470464847	None	0.2	1	0.3333333333333333	4	0.8	12	0.20987654320987653	0.8	16	12	0	0	0	1.0	9	9	1.1333333333333333	17	0.0	1.0	0.09955337727828094	0.5019077758396192	0.011048020971243477	0.6732935249501011	0.005995113250239939	0.5134335754798253	0.6138544274739243	0.5650047940520678	0	1.0	0.0
5930	0.0005333578324369714	6.418705126837254e-05	-5.035327700937647e-07	0.9993860571613463	None	0	0	0.25	1	1.0	3	1.0	1.0	4	3	0	2	0	0.2	5	1	0.3333333333333333	5	0.6666666666666666	0	0.043166408293836896	0.5229525487323242	0.0030855409339658668	0.505858984469433	0.07881336854462109	0.5169149990056243	0.5767516448652313	0.5152450733770583	0.0	0	0.0
6875	0.003390539741051173	0.000370005179470849	0.00018821754207677463	0.9932364308893641	None	0.05555555555555555	1	0.2631578947368421	10	0.7037037037037037	38	0.691358024691358	0.24074074074074073	20	13	35	1	0	1.0	9	9	3.7333333333333334	56	0.014925373134328358	0.6382978723404256	0.09999850007293035	0.5001000819208968	3.029526419907558e-08	0.5787636573161079	0.09990377781068042	0.5002830866161397	0.6156070455275348	0.526577660617827	0.0	0	0.0
1773	None	None	None	None	None	0	0	0.5	1	1.0	1	1.0	1.0	2	1	0	3	0	0.3333333333333333	1	3	0.2	3	1.0	0	0.09611560010043729	0.5044002406847226	0.06001268080910434	0.5096848913702872	0.07515349298234834	0.5067190290744765	0.5375314725894234	0.5069348521699858	1.0	1.0	0.0
1372	None	None	None	None	None	0.3	3	0.36363636363636365	8	0.7	21	0.4444444444444444	0.7	29	21	2	0	0	0.8888888888888888	8	9	2.1333333333333333	32	0.0	1.0	0.066170851513106	0.6080552451800263	3.7573432418410807e-07	0.5000242331130227	0.005446971393787237	0.6801849292874146	0.6049407531290799	0.5981961130775632	0	0.4482758620689655	0.0
2431	None	None	None	None	None	0	0	0.6666666666666666	2	0.5	1	1.0	0.5	3	1	0	2	0	0.25	1	4	0.26666666666666666	4	1.0	0.6666666666666666	0.1133596205410287	0.580729448643456	0.048600935967490794	0.5441949419391142	0.03755218935995442	0.5552249838714457	0.5773011911375798	0.5601091972583642	1.0	1.0	0.0
1536	None	None	None	None	None	0.2222222222222222	2	0.5238095238095238	11	0.41379310344827586	12	0.38271604938271603	0.3103448275862069	20	9	10	0	0	1.0	9	9	2.066666666666667	31	0.0	0.6086956521739131	-0.03219740440291259	0.6697699897834292	-0.05091987111826316	0.6709937718053902	-0.020668344017747274	0.6623419353483329	0.639995266083641	0.6677128635718085	0	1.0	0.0
5009	None	None	None	None	None	0	0	0.15217391304347827	7	0.8181818181818182	54	0.8395061728395061	0.10606060606060606	10	7	57	2	0	1.0	9	9	4.533333333333333	68	0.017391304347826087	0.8524590163934426	0.037041673381407125	0.6346502841068117	0.08160222919807694	0.578959831162792	0.09987544835968946	0.500820893427591	0.5834245819151602	0.5723231377075942	1.0	1.0	0.0
5862	0.0	0.0	0.0	1.0	None	0	0	0	0	0	0	1.0	0	0	0	0	0	0	1.0	1	1	0.06666666666666667	1	0.0	0	0	0	0	0	0	0	0	0	0	0	0
1964	None	None	None	None	None	0	0	0.5	3	0.5	3	0.5	0.16666666666666666	3	1	4	6	0	1.0	4	4	0.5333333333333333	8	0.6	0	0.1730136003343355	0.58253627930142	0.40512382259195834	0.9501916585397568	0.06407144261986097	0.5053047244740524	0.8056962350282915	0.7504408586605478	1.0	1.0	0.0
6315	0.009214322100011094	0.00783611760701132	0.0075789904974830034	0.9924182968185626	None	0.2	1	0.3333333333333333	4	0.8	12	0.20987654320987653	0.8	16	12	0	0	0	1.0	9	9	1.1333333333333333	17	0.0	1.0	0.09999410183381616	0.5000679326174026	0.06151293830496836	0.583782980907122	0.09926692536256528	0.5018226153361641	0.5446767913162698	0.5287918401955994	0	0	0.0
2112	None	None	None	None	None	0	0	0.21052631578947367	4	0.8461538461538461	22	0.5	0.7692307692307693	24	20	3	0	0	0.875	8	7	1.8666666666666667	28	0.0	0.8571428571428571	-0.017235988016958137	0.6788677026493475	0.0029273948164877947	0.673989400807274	0.09992800372303183	0.5000497458008657	0.6787116927210435	0.6205034174860886	0	1.0	0.0
5469	0.0011273641325631502	0.0002569502657022588	-5.4178011537298556e-06	0.9957545932967851	None	0	0	0.375	3	0.7777777777777778	7	0.3142857142857143	0.7777777777777778	10	7	0	0	0	0.7142857142857143	5	7	0.7333333333333333	11	0.0	0.6666666666666666	0.0999002710482608	0.5003778921421606	3.7793064081562546e-06	0.5000450846062174	-0.09999735035632248	0.57912357693447	0.6933280950262408	0.526713583330166	0	1.0	0.0
4868	None	None	None	None	None	0.1111111111111111	1	0.38095238095238093	8	0.5862068965517241	17	0.775	0.41379310344827586	20	12	10	6	0	0.625	8	5	2.066666666666667	31	0.375	0.6086956521739131	0.033234740962334454	0.6642334994672537	-0.08993709929234268	0.5331735342801244	-0.31843243477387223	1.0	0.8447270470713885	0.9999999272287574	1.0	0.95	0.0
1646	None	None	None	None	None	0	0	0.25	8	0.7333333333333333	33	0.5802469135802469	0.2222222222222222	15	10	31	0	0	1.0	9	9	3.1333333333333333	47	0.0	0.6666666666666666	0.016263405942290744	0.6579578811456014	0.003210466754523343	0.5768133949799256	-0.017085529600918112	0.6763565006221186	0.6106456178524781	0.6380699079132769	0	1.0	0.0
2469	None	None	None	None	None	0.6666666666666666	2	0.75	6	0.3333333333333333	3	0.55	0.2222222222222222	7	2	3	3	0	0.8	4	5	0.7333333333333333	11	0.6	0.6666666666666666	0.08431969908909565	0.5310854283067267	0.034747890343752544	0.5462059626347262	-0.09806393176443663	0.5078147698518264	0.6808462594948534	0.5283957964456951	1.0	1.0	0.0
6086	None	None	None	None	None	0	0	0.28	7	0.7142857142857143	25	0.4567901234567901	0.5142857142857142	25	18	11	1	0	1.0	9	9	2.466666666666667	37	0.05263157894736842	0.5	0.046007227568708245	0.5428425438129484	0.014703364419706388	0.5854631809271088	0.09998430015984701	0.5000404285803738	0.5901665799642732	0.5429931223879957	0.0	0	0.0
6167	0.0002986268817851598	1.1194430733003792e-06	6.069522834347738e-07	0.9953521610710553	None	0	0	0.2	4	0.8214285714285714	23	0.625	0.10714285714285714	7	3	22	3	0	0.75	6	8	2.0	30	0.06818181818181818	0.25	0.1780635472496339	0.5247376762975333	0.008594297608131556	0.5177350506883485	0.2589522191692951	1.0	0.8521836892734536	1.0	1.0	1.0	0.0
4317	8.202863826782562e-05	9.288362162184668e-06	5.280590256538538e-06	0.9999994562075489	None	0.2	1	0.3333333333333333	4	0.8	12	0.20987654320987653	0.8	16	12	0	0	0	1.0	9	9	1.1333333333333333	17	0.0	1.0	0.20214615068605943	0.9999323496257021	-0.017953160103536998	0.6628190413891473	0.06669405480532595	0.524411288989635	0.7814495316171489	0.9694756818556405	0	0	0.0
2779	0.00027514854926692325	8.833861460554786e-07	-8.791850387189546e-07	0.9998467272233332	None	0.25	1	0.4	4	0.75	9	0.25	0.75	13	9	0	0	0	0.875	7	8	0.9333333333333333	14	0.0	0.8571428571428571	-0.04885468104432184	0.6496112897752229	0.09433707980242426	0.5413819385839056	0.060297005893921195	0.6481918652370063	0.672164710164744	0.6141474377463648	0	1.0	0.0
4328	0.007124620513366308	0.005475176567125421	0.0047585083594395014	0.9934151750639696	None	0.25	1	0.4	4	0.7692307692307693	10	0.23809523809523808	0.7692307692307693	14	10	0	0	0	0.7777777777777778	9	7	1.0	15	0.0	1.0	0.09994008034757032	0.5005350606312783	-0.05260201401220911	0.614831406199167	0.49966465199189936	1.0	0.9475720587358504	0.9999975660103315	0	1.0	0.0
4462	0.019510049338696413	0.008221187097525682	0.0055371018406658095	0.9950519818546191	None	0.25	1	0.4	4	0.75	9	0.25925925925925924	0.75	13	9	0	0	0	0.6666666666666666	6	9	0.9333333333333333	14	0.0	1.0	-0.09999851245574681	0.5018546606547871	0.09627920191671989	0.550573607845719	0.34269007146374675	0.9999964847894118	0.8594354738754091	0.9860230697301737	0	1.0	0.0
1347	None	None	None	None	None	0	0	0.5	3	0.6666666666666666	4	0.4	0.6666666666666666	7	4	0	0	0	0.8	5	4	0.5333333333333333	8	0.0	0.6666666666666666	0.09922854333712675	0.5011229898194789	0.09676822484838689	0.5029197830794436	-0.049578146480890796	0.5158158116403012	0.667101474373731	0.5066209122003887	0	1.0	0.0
744	None	None	None	None	None	0	0	0	0	0	0	1.0	0	0	0	0	0	0	1.0	1	1	0.06666666666666667	1	0.0	0	0	0	0	0	0	0	0	0	0	0	0
761	None	None	None	None	None	0	0	0	0	0	0	1.0	0	0	0	0	0	0	1.0	1	1	0.06666666666666667	1	0.0	0	0	0	0	0	0	0	0	0	0	0	0
6819	0.015164971062460394	0.01216964502369316	0.011757684060425764	0.9762562805837672	None	0.2	1	0.3333333333333333	4	0.8	12	0.20987654320987653	0.8	16	12	0	0	0	1.0	9	9	1.1333333333333333	17	0.0	1.0	0.2215063280964821	0.5494452534958899	-0.05041154054156884	0.571242680595361	-0.14126035552822946	0.629432209734621	0.8254385852120744	0.5837964956575282	0	1.0	0.0
1860	None	None	None	None	None	0	0	0.16666666666666666	1	1.0	7	0.36	0.2857142857142857	3	2	5	0	0	1.0	5	5	0.6	9	0.0	0	2.4111750868431115e-11	0.5000002982678659	0.01354455778432968	0.5212991551186203	0.019749784936636247	0.5180568528474404	0.5279657666232124	0.5131226722442174	0	1.0	0.0
1053	None	None	None	None	None	0	0	0.25	1	1.0	3	1.0	1.0	4	3	0	1	0	0.2	5	1	0.3333333333333333	5	0.3333333333333333	0	0.0998413705846288	0.5013605489836834	2.660365691398325e-13	0.5000000000111838	2.289491732649783e-16	0.5000000000285977	0.6155391848693237	0.5004535173361234	0.75	1.0	0.0
2790	8.828672022769801e-08	3.5010366722388494e-08	-3.1868553450343925e-08	0.9999940601027264	None	0	0	0.24	6	0.7142857142857143	25	0.6851851851851852	0.2857142857142857	14	10	22	0	0	0.6666666666666666	6	9	2.466666666666667	37	0.0	0.7096774193548387	0.2823832935020877	0.9790579963638406	0.00252591775182849	0.5032234007806873	9.890681175720007e-06	0.5017580562778581	0.7902493094120869	0.7838514027761994	0	1.0	0.0
7137	0.00043211456893269955	2.925873081674085e-05	2.9164965720651434e-05	0.9980667108492229	None	0.5	1	0.6666666666666666	4	0.5	3	0.4	0.5	7	3	0	0	0	0.8	4	5	0.5333333333333333	8	0.0	0.6666666666666666	5.472035468559673e-06	0.5001388043617568	0.0781520111981179	0.5677683906095334	0.09999530641112808	0.5000135613965584	0.6070050115047484	0.5227643727530455	0	0	0.0
2466	None	None	None	None	None	0	0	0.3333333333333333	2	0.8571428571428571	6	0.36	0.8571428571428571	8	6	0	2	0	1.0	5	5	0.6	9	1.0	0	-0.18359319462889995	1.0	-0.10018925229996696	0.9261163727480267	0.057491302261883356	0.6663543037938996	0.8040468237591452	0.9999999775429776	1.0	1.0	0.0
3507	0.00748185538037372	0.005488356068463713	0.0048905013822614155	0.9936437432510076	None	0.25	1	0.4	4	0.7692307692307693	10	0.23809523809523808	0.7692307692307693	14	10	0	0	0	0.7777777777777778	9	7	1.0	15	0.0	1.0	0.09994008034757032	0.5005350606312783	-0.05260201401220911	0.614831406199167	0.49966465199189936	1.0	0.9475720587358504	0.9999975660103315	0	1.0	0.0
3028	0.0	0.0	0.0	1.0	None	0	0	0	0	0	0	1.0	0	0	0	0	0	0	1.0	1	1	0.06666666666666667	1	0.0	0	0	0	0	0	0	0	0	0	0	0	0
4223	0.007483100684047034	0.005671426217055608	0.004959559255496858	0.9934389185759459	None	0.25	1	0.4	4	0.7692307692307693	10	0.23809523809523808	0.7692307692307693	14	10	0	0	0	0.7777777777777778	9	7	1.0	15	0.0	1.0	0.09994008034757032	0.5005350606312783	-0.05260201401220911	0.614831406199167	0.49966465199189936	1.0	0.9475720587358504	0.9999975660103315	0	1.0	0.0
3735	0.00024140609610409186	4.369123323782642e-06	-3.8914780782083e-06	0.9999999598841767	None	0.2	1	0.3333333333333333	4	0.8	12	0.20987654320987653	0.8	16	12	0	0	0	1.0	9	9	1.1333333333333333	17	0.0	1.0	0.1732822807143479	0.5831189158556327	0.14263596803606984	0.6519791367804768	0.09996258730460611	0.5010251500336051	0.5879548997736534	0.5799285982399165	0	1.0	0.0
4972	None	None	None	None	None	0	0	0.2857142857142857	4	0.7777777777777778	14	0.35714285714285715	0.6111111111111112	14	11	5	3	0	0.875	8	7	1.3333333333333333	20	0.2727272727272727	0.625	0.09999999693538708	0.5000000822170382	-0.1671354334681298	0.988441335226886	-0.08889694571636533	0.5627937234657563	0.7687077287117533	0.8273651472023089	1.0	1.0	0.0
7509	0.0005148274438262693	0.00010948712009658818	-7.329547999555067e-05	0.9978410877704446	None	0.2	1	0.3333333333333333	4	0.8	12	0.20987654320987653	0.8	16	12	0	0	0	1.0	9	9	1.1333333333333333	17	0.0	1.0	0.26394365023638566	0.6067919197375813	-0.11454770923871568	0.6658852119292861	0.016953170338348755	0.506130069932329	0.831436680131266	0.5945162049458782	0	1.0	0.0
2684	2.3472812980939264e-05	1.001117698495946e-05	9.998493304899872e-06	0.9988153153036439	None	0.5	1	0.6666666666666666	4	0.5	3	0.4	0.5	7	3	0	0	0	0.8	4	5	0.5333333333333333	8	0.0	0.6666666666666666	0.011863625518199094	0.5420156304404353	0.00509044674050013	0.6419921864254409	0.03826639078822136	0.6008461954693493	0.5789127358574507	0.5955983006063068	0	1.0	0.0
3314	0.001955080180910342	0.0009647458123583167	0.0009633251664736493	0.9971049161985656	None	0.2	1	0.3333333333333333	4	0.8	12	0.20987654320987653	0.8	16	12	0	0	0	1.0	9	9	1.1333333333333333	17	0.0	1.0	0.09992158317784913	0.5036341980698363	0.28242432371929593	0.7948330646730278	0.0970784076117493	0.5107123832633145	0.7037308508899709	0.6155179713110385	0	1.0	0.0
7186	6.959751261014789e-06	2.2891515537013547e-06	2.2491305093992907e-06	0.9955951885688143	None	0	0	0.19047619047619047	4	0.7931034482758621	23	0.5535714285714286	0	0	0	30	10	0	0.875	8	7	2.066666666666667	31	0.15625	0.46153846153846156	0	0	0	0	0	0	0	0	0	0	0
3109	0.0	0.0	0.0	0.9999999999999998	None	0	0	0	0	0	0	1.0	0	0	0	0	4	0	1.0	1	1	0.06666666666666667	1	1.0	0	0	0	0	0	0	0	0	0	0	0	0
933	None	None	None	None	None	0	0	0.375	6	0.5238095238095238	11	0.5476190476190477	0.09523809523809523	7	2	15	6	0	0.8571428571428571	6	7	1.5333333333333334	23	0.20689655172413793	0.21052631578947367	0.0387997994899338	0.5165231192768754	0.0968933967164647	0.5306672647670497	-0.09999920529829108	0.5000168062617113	0.6966856005651006	0.5157453761669147	0.21428571428571427	0.14285714285714285	0.0
2031	None	None	None	None	None	0	0	0.5	1	1.0	1	1.0	1.0	2	1	0	3	0	0.3333333333333333	3	1	0.2	3	1.0	0	0.09999828653569912	0.5000033411560924	0.09358921881438738	0.5147085740654016	0.06171519949369601	0.5040871657307057	0.5422071991520033	0.5062674773677158	0.0	0	0.0
2522	None	None	None	None	None	0	0	0.3333333333333333	1	1.0	2	1.0	1.0	3	2	0	3	0	0.25	4	1	0.26666666666666666	4	1.0	0	0.09959909671090654	0.5026933226676329	0.09998907095037196	0.5001691211326046	0.196936895959334	0.5071487260401502	0.6125249876943183	0.5033371781329428	0.0	0	0.0
1423	None	None	None	None	None	0.125	2	0.20588235294117646	7	0.7916666666666666	38	0.7936507936507936	0.125	11	6	38	0	0	0.7777777777777778	7	9	3.3333333333333335	50	0.0	0.9090909090909091	0.000652001635625787	0.5032971484874531	-0.0972272852892195	0.5036218672628714	0.0003256788003237907	0.5163693381322777	0.6135875819421158	0.5077641482329357	0	1.0	0.0
1561	None	None	None	None	None	0	0	0.07692307692307693	3	0.9285714285714286	52	0.90625	0	0	0	57	13	0	1.0	8	8	3.8666666666666667	58	0.11016949152542373	0.72	0	0	0	0	0	0	0	0	0	0	0
5220	0.0	0.0	0.0	0.9999999999999998	None	0	0	0	0	0	0	1.0	0	0	0	0	4	0	1.0	1	1	0.06666666666666667	1	1.0	0	0	0	0	0	0	0	0	0	0	0	0
545	None	None	None	None	None	0.3333333333333333	1	0.4444444444444444	4	0.7272727272727273	8	0.2653061224489796	0.7272727272727273	12	8	0	0	0	1.0	7	7	0.8666666666666667	13	0.0	0.6666666666666666	0.09984367559795866	0.5004775876712116	0.07471582081942248	0.5240219783708747	-0.09999998836119298	0.5000000564905641	0.7086584686099522	0.5081719825698734	0	0	0.0
6324	0.009230395548697607	0.008177386254631252	0.007920638521185913	0.9924736616250981	None	0.2	1	0.3333333333333333	4	0.8	12	0.20987654320987653	0.8	16	12	0	0	0	1.0	9	9	1.1333333333333333	17	0.0	1.0	0.09999410183381616	0.5000679326174026	0.06151293830496836	0.583782980907122	0.09926692536256528	0.5018226153361641	0.5446767913162698	0.5287918401955994	0	0	0.0
2352	None	None	None	None	None	0	0	0	0	0	0	1.0	0	0	0	0	4	0	1.0	1	1	0.06666666666666667	1	1.0	0	0	0	0	0	0	0	0	0	0	0	0
6398	0.003762323317323021	0.002075079487241371	0.0018842745372504607	0.9963467334036801	None	0.2	1	0.3333333333333333	4	0.8	12	0.20987654320987653	0.8	16	12	0	0	0	1.0	9	9	1.1333333333333333	17	0.0	1.0	0.0999999727378839	0.5000006631492669	0.01008947639427039	0.5647817640363847	0.09999987171396862	0.5000018671656203	0.604401832965044	0.5217031810183624	0	1.0	0.0
2018	None	None	None	None	None	0	0	0	0	0	0	1.0	0	0	0	0	4	0	1.0	1	1	0.06666666666666667	1	1.0	0	0	0	0	0	0	0	0	0	0	0	0
948	None	None	None	None	None	0.04	1	0.24528301886792453	13	0.7142857142857143	55	0.9753086419753086	0.5194805194805194	51	40	27	2	0	1.0	9	9	5.266666666666667	79	0.0425531914893617	0.9714285714285714	0.05865962163951025	0.5972082417214543	0.09996026786065726	0.5002575957128055	-0.0646496707308619	0.7113704159313793	0.6750892282816497	0.606424795699069	1.0	0.9803921568627451	0.0
5371	0.007598626889827819	0.00043548195883466514	-0.0003838083080256139	0.9974539664827056	None	0.2	1	0.3333333333333333	4	0.8	12	0.20987654320987653	0.8	16	12	0	0	0	1.0	9	9	1.1333333333333333	17	0.0	1.0	0.02293153610980256	0.5924272151897203	0.009144982749027558	0.6610669196241029	-0.1561892266096833	0.9414686852836184	0.7038408955412182	0.7813094119481198	0	1.0	0.0
6414	0.0	0.0	0.0	0.9999999999999998	None	0	0	0	0	0	0	1.0	0	0	0	0	4	0	1.0	1	1	0.06666666666666667	1	1.0	0	0	0	0	0	0	0	0	0	0	0	0
6936	0.004690450578928764	0.001741926390525714	-0.0007215215637859733	0.9956727482621219	None	0.25	1	0.4	4	0.75	9	0.25925925925925924	0.75	13	9	0	0	0	0.6666666666666666	9	6	0.9333333333333333	14	0.0	1.0	0.09999703897096776	0.5003240195490881	0.016605742784343003	0.5839712769559537	0.04585146493588467	0.5106410316621207	0.5856694426079069	0.5318704097624657	0	0	0.0
7281	0.012946989732388019	0.0054582721233465	0.005394860224271624	0.9739542224855293	None	0.2	1	0.3333333333333333	4	0.8	12	0.20987654320987653	0.8	16	12	0	0	0	1.0	9	9	1.1333333333333333	17	0.0	1.0	0.34049969433757743	0.5919410877839199	-0.0999999827196241	0.5000030914565993	0.09291190382579832	0.5361120510855544	0.8590573551662986	0.5429528752602519	0	1.0	0.0
1220	None	None	None	None	None	0	0	0.15384615384615385	6	0.8571428571428571	48	0.7160493827160493	0.125	10	7	47	0	0	1.0	9	9	3.8666666666666667	58	0.0	0.7692307692307693	0.03707074484444543	0.5507958579484075	0.028413713218000312	0.5216191058004958	-0.09999991508517292	0.5000004162419053	0.6568634061753698	0.524182687545679	0	1.0	0.0
2619	None	None	None	None	None	0	0	0.32653061224489793	16	0.5915492957746479	42	0.9012345679012346	0.4084507042253521	40	29	32	0	0	1.0	9	9	4.866666666666666	73	0.0	0.9846153846153847	-0.024770769087103312	0.6543809445069081	0.03205146651421884	0.6680622372579548	0.11774930533897052	0.7715867514028738	0.6777932046670603	0.7009221651551205	0	0.925	0.0
2234	None	None	None	None	None	0	0	0.3333333333333333	3	0.8181818181818182	9	0.28888888888888886	0.8181818181818182	12	9	0	0	0	0.5555555555555556	5	9	0.8666666666666667	13	0.0	1.0	0.0014417304005229538	0.534326029267233	2.1977408980261547e-06	0.5263459494860551	0.03099279326356197	0.5781271812243205	0.5525062925281248	0.5463739967753766	0	1.0	0.0
6043	0.0019967483428128766	0.00031564603755473606	0.0001708620473472004	0.9958329233424735	None	0.2	1	0.3333333333333333	4	0.8	12	0.20987654320987653	0.8	16	12	0	0	0	1.0	9	9	1.1333333333333333	17	0.0	1.0	0.1834630919093817	0.6549486758868305	0.03329219786190091	0.6535079965279008	0.04717679863885678	0.5102606108558664	0.6746713909294914	0.607973608925283	0	1.0	0.0
519	None	None	None	None	None	0	0	0.6	3	0.6	3	0.4666666666666667	0.6	6	3	0	0	0	0.6	3	5	0.4666666666666667	7	0.0	1.0	7.99968562258126e-07	0.5000761278421785	0.09999999984249645	0.5000002422015531	0.0005482239912134813	0.5004228188110053	0.615411165632543	0.500166396312561	0	1.0	0.0
740	None	None	None	None	None	0	0	1.0	2	0.0	0	0.75	0	2	0	0	2	0	1.0	2	2	0.2	3	1.0	0	0	0	0	0	0	0	0	0	0	0	0
4092	None	None	None	None	None	0	0	0.17647058823529413	3	0.8695652173913043	20	0.5555555555555556	0.17391304347826086	6	4	18	2	0	0.5555555555555556	9	5	1.6666666666666667	25	0.05263157894736842	0.47619047619047616	0.09999991141296646	0.5000042601985044	-0.07777258809069694	0.5326121728539236	0.11440499346291473	0.5335542876674239	0.6967157154600973	0.5220748382672129	1.0	1.0	0.0
898	None	None	None	None	None	0	0	0	0	0	0	1.0	0	0	0	0	4	0	1.0	1	1	0.06666666666666667	1	1.0	0	0	0	0	0	0	0	0	0	0	0	0
5674	None	None	None	None	None	0.11764705882352941	2	0.3611111111111111	13	0.6153846153846154	32	0.6666666666666666	0.4230769230769231	34	22	19	0	0	1.0	9	9	3.6	54	0.0	0.7555555555555555	0.08117638323439386	0.5998977548559634	1.1146122190670829e-20	0.5000000003698597	0.09998793154195074	0.5002368438306751	0.6141509283926895	0.5337806679128735	0	1.0	0.0
615	None	None	None	None	None	0.1111111111111111	1	0.6	12	0.25	7	0.5357142857142857	0.10714285714285714	14	3	15	0	0	0.875	7	8	2.0	30	0.0	0.56	0.00014628306725118228	0.5004063564349649	0.06042727321656841	0.5882653307084375	0.09998281934353463	0.5001221649302094	0.6088422362593501	0.5298737960374242	0	1.0	0.0
4461	0.01763444483649203	0.012471376040909816	0.006278455324569466	0.9915930366695113	None	0.125	1	0.3888888888888889	7	0.625	15	0.4126984126984127	0.5416666666666666	20	13	5	1	0	0.7777777777777778	9	7	1.7333333333333334	26	0.14285714285714285	0.42105263157894735	0.09995458642842987	0.5025005934249869	7.902762784127648e-27	0.5	0.2038204183433761	0.5928809321331279	0.6968176949868898	0.5321132636710386	1.0	1.0	0.0
1996	None	None	None	None	None	0	0	0	0	0	0	1.0	0	0	0	0	3	0	1.0	1	1	0.06666666666666667	1	0.75	0	0	0	0	0	0	0	0	0	0	0	0
7198	0.010294785646654262	0.009956401299055773	0.009950646428801417	0.993145308314803	None	0.2	1	0.3333333333333333	4	0.8	12	0.20987654320987653	0.8	16	12	0	0	0	1.0	9	9	1.1333333333333333	17	0.0	1.0	0.09999997512318094	0.5000003036465905	0.047037013872173586	0.5940794957255523	0.09999385877200809	0.5000274499245726	0.5620811633042608	0.5317046400018733	0	0	0.0
537	None	None	None	None	None	0.047619047619047616	1	0.2727272727272727	12	0.703125	45	0.8148148148148148	0.640625	51	41	14	0	0	1.0	9	9	4.4	66	0.0	0.8421052631578947	0.06471235530016489	0.5622804037985097	0.09393639897185366	0.5591200172436609	0.24838072790619575	0.561530294960515	0.6980019589384489	0.5609773534844302	0	1.0	0.0
5473	0.0013002484241273335	0.0009121934435822832	0.000890776838987402	0.9982444259286543	None	0.2	1	0.3333333333333333	4	0.8	12	0.20987654320987653	0.8	16	12	0	0	0	1.0	9	9	1.1333333333333333	17	0.0	1.0	0.09999273207366548	0.500116165483753	0.034126185494666436	0.681473117235371	0.04370468006149565	0.5201116922633146	0.5758827781074037	0.5696691924925296	0	1.0	0.0
2995	0.002069448146581151	0.0010215505890365188	-0.0010188861940714736	0.9969087552866672	None	0.3333333333333333	1	0.4444444444444444	4	0.7272727272727273	8	0.28888888888888886	0.7272727272727273	12	8	0	0	0	0.5555555555555556	5	9	0.8666666666666667	13	0.0	1.0	-0.010889664499921634	0.6716491551380165	0.13871666196389326	0.5073522121077315	-0.0889451726631824	1.0	0.7319336838791356	0.9999999999999987	0	1.0	0.0
3228	0.0022577713993286023	0.0007420015483434657	0.0007215404327908381	0.9970845104346956	None	0	0	0.3333333333333333	3	0.8181818181818182	9	0.28888888888888886	0.8181818181818182	12	9	0	1	0	0.5555555555555556	9	5	0.8666666666666667	13	1.0	1.0	0.09999572844461427	0.5000047187956213	0.17962345094914856	0.5305650591975805	0.051580366453415315	0.5464264874711143	0.6279240611401778	0.5257001784606035	1.0	1.0	0.0
1469	None	None	None	None	None	0	0	1.0	2	0.0	0	1.0	0	0	0	2	6	0	0.3333333333333333	1	3	0.2	3	0.75	1.0	0	0	0	0	0	0	0	0	0	0	0
7044	0.0	0.0	0.0	0.9999999999999998	None	0	0	0	0	0	0	1.0	0	0	0	0	4	0	1.0	1	1	0.06666666666666667	1	1.0	0	0	0	0	0	0	0	0	0	0	0	0
7089	0.012878032405646502	0.0058869152643008515	-0.005884781463269245	0.9728320933753021	None	0.2	1	0.3333333333333333	4	0.8	12	0.20987654320987653	0.8	16	12	0	0	0	1.0	9	9	1.1333333333333333	17	0.0	1.0	0.27925564759689275	0.5769306195480239	1.208552228888485e-23	0.500000000001733	-0.44383479906940426	1.0	0.9816032072156051	1.0	0	1.0	0.0
1119	None	None	None	None	None	0	0	0.5	3	0.5714285714285714	4	0.75	0	0	0	8	4	0	0.3333333333333333	6	2	0.6	9	0.2	0.5714285714285714	0	0	0	0	0	0	0	0	0	0	0
1883	None	None	None	None	None	0	0	0	0	0	0	1.0	0	0	0	0	3	0	1.0	1	1	0.06666666666666667	1	0.75	0	0	0	0	0	0	0	0	0	0	0	0
4214	0.007993086264107803	0.0005621717726153081	0.00011619901284760749	0.9866744831379045	None	0.2	1	0.3333333333333333	4	0.8	12	0.20987654320987653	0.8	16	12	0	0	0	1.0	9	9	1.1333333333333333	17	0.0	1.0	2.9681274333012857e-08	0.5011687400815706	0.027994201974798773	0.5877318627810262	-0.36135653127556133	0.9934787378929685	0.8499917874408093	0.8575561604488351	0	1.0	0.0
3056	0.016127161160216216	0.0029392884857330974	-0.0019122431848765775	0.9808493513704615	None	0.25	1	0.36363636363636365	4	0.7857142857142857	11	0.2222222222222222	0.7857142857142857	15	11	0	0	0	0.8888888888888888	9	8	1.0666666666666667	16	0.0	1.0	0.18236343965097948	0.6012540205739659	0.01792893787606507	0.671234136623463	0.8474837271298632	0.999999928763768	0.9804993086365209	0.9971584965595001	0	1.0	0.0
1048	None	None	None	None	None	0.2	1	0.3333333333333333	4	0.8	12	0.20987654320987653	0.8	16	12	0	0	0	1.0	9	9	1.1333333333333333	17	0.0	1.0	-0.09953792280087309	0.5013724681705753	0.15256073446805338	0.6089350757400284	0.10358480034775622	0.5	0.7489923110879706	0.5372912856027802	0	0.9375	0.0
5168	0.0	0.0	0.0	1.0	None	0	0	0	0	0	0	1.0	0	0	0	0	0	0	1.0	1	1	0.06666666666666667	1	0.0	0	0	0	0	0	0	0	0	0	0	0	0
2015	None	None	None	None	None	0	0	0	0	0	0	1.0	0	0	0	0	4	0	1.0	1	1	0.06666666666666667	1	1.0	0	0	0	0	0	0	0	0	0	0	0	0
623	None	None	None	None	None	0	0	1.0	1	0	0	1.0	0	1	0	0	0	0	0.5	1	2	0.13333333333333333	2	0.0	0	0	0	0	0	0	0	0	0	0	0	0
7336	0.0021252488194706963	0.00010596253648739743	-4.9248290743963945e-05	0.9967535078419519	None	0.2	1	0.3333333333333333	4	0.8	12	0.20987654320987653	0.8	16	12	0	0	0	1.0	9	9	1.1333333333333333	17	0.0	1.0	0.042260416803011125	0.5690844293798628	0.01350343185429441	0.5481680906578111	0.08808459689150594	0.5388268215263228	0.5838237590226296	0.5520613717411177	0	0	0.0
4762	0.009428401292310777	0.005666180240271928	-0.004238341548436871	0.9976117670244761	None	0.25	1	0.4	4	0.75	9	0.25925925925925924	0.75	13	9	0	0	0	0.6666666666666666	9	6	0.9333333333333333	14	0.0	1.0	0.0999451584874971	0.5002184314748536	-0.08762216086890917	0.5267605890491802	0.0984134843864973	0.5640898978615717	0.7037664132582102	0.5304452944515067	0	0	0.0
3032	None	None	None	None	None	0	0	0.20689655172413793	6	0.8048780487804879	33	0.5308641975308642	0.6097560975609756	31	25	11	0	0	1.0	9	9	2.8666666666666667	43	0.0	0.8823529411764706	0.042219867117250114	0.6385622199718803	-0.09235606013391652	0.6889272785501306	0.014352887189126907	0.5287666977568647	0.626589334531196	0.620846815058093	0	0.3225806451612903	0.0
601	None	None	None	None	None	0.23076923076923078	3	0.41379310344827586	12	0.5853658536585366	24	0.671875	0.34146341463414637	24	14	18	1	0	1.0	8	8	2.8666666666666667	43	0.03333333333333333	0.5945945945945946	-0.14804082373237226	0.6527922906794015	0.09934151785877678	0.5201012201940345	0.00029848123349017274	0.5065834419923329	0.7346757041521906	0.5612015167792254	0.75	1.0	0.0
4729	None	None	None	None	None	0.043478260869565216	1	0.24489795918367346	12	0.7323943661971831	52	0.9012345679012346	0.352112676056338	35	25	37	0	0	1.0	9	9	4.866666666666666	73	0.0	0.9230769230769231	1.3322154010776906e-11	0.5006679113866517	6.53549119461457e-06	0.5006775414943139	0.05659867606337089	0.5236594503748192	0.5662987391753489	0.5083400884824595	0	0.9714285714285714	0.0
6401	0.006143722568856543	0.005568312043799751	0.00556249684424831	0.9932992260096234	None	0.2	1	0.3333333333333333	4	0.8	12	0.20987654320987653	0.8	16	12	0	0	0	1.0	9	9	1.1333333333333333	17	0.0	1.0	0.09932894262140365	0.5162502337580193	-0.05879653578789701	0.5142077991709715	0.06596075579146239	0.5700925214005742	0.6653416852498916	0.5336240909547932	0	1.0	0.0
3131	0.0003035737995958737	6.0073267782440155e-05	6.0072387773685466e-05	0.9994768466585061	None	0.2	1	0.3333333333333333	4	0.8	12	0.20987654320987653	0.8	16	12	0	0	0	1.0	9	9	1.1333333333333333	17	0.0	1.0	0.05427338230315838	0.5552550142919157	0.09922761509183504	0.6366301510759758	0.006715053539432953	0.5848871216207709	0.5985244649175129	0.5927118664517099	0	0.875	0.0
1310	None	None	None	None	None	0	0	0.3333333333333333	2	0.8571428571428571	6	0.36	0.8571428571428571	8	6	0	0	0	1.0	5	5	0.6	9	0.0	0	0.037858580582650805	0.6581831267210855	0.01537294033445541	0.5476308373531866	-0.022835424338693365	0.6791532497298644	0.5851466236638535	0.6299645414572772	0	1.0	0.0
5986	0.015031636136401514	0.012199831323613894	0.011730377487053488	0.9763576203173692	None	0.2	1	0.3333333333333333	4	0.8	12	0.20987654320987653	0.8	16	12	0	0	0	1.0	9	9	1.1333333333333333	17	0.0	1.0	0.2215063280964821	0.5494452534958899	-0.05041154054156884	0.571242680595361	-0.14126035552822946	0.629432209734621	0.8254385852120744	0.5837964956575282	0	1.0	0.0
3160	0.0	0.0	0.0	0.9999999999999998	None	0	0	0	0	0	0	1.0	0	0	0	0	4	0	1.0	1	1	0.06666666666666667	1	1.0	0	0	0	0	0	0	0	0	0	0	0	0
7046	0.006488178950683487	0.0010015667584302545	0.000998592887263669	0.982933421575794	None	0	0	0.42857142857142855	3	0.75	6	0.3333333333333333	0.75	9	6	0	1	0	0.8333333333333334	6	5	0.6666666666666666	10	1.0	0.4	0.1938450331704036	0.5434047297947806	-0.04084367447930806	0.515517255736268	-0.24668104795283846	0.9667964180887689	0.8474306015249662	0.768967809960995	1.0	1.0	0.0
6579	None	None	None	None	None	0	0	0.29411764705882354	10	0.673469387755102	33	0.6296296296296297	0.3877551020408163	28	19	22	0	0	1.0	9	9	3.4	51	0.0	0.6666666666666666	0.09999999982694649	0.5000000887706662	0.08711711237158473	0.6916294863409995	0.09406220405556046	0.5060220116800029	0.5133235723693058	0.5688790845612767	0	0	0.0
1493	None	None	None	None	None	0	0	0.28	7	0.6571428571428571	23	0.4567901234567901	0.2	12	7	24	7	0	1.0	9	9	2.466666666666667	37	0.14893617021276595	0.5625	0.13617576824675742	0.5385656671073379	-0.06923335470983794	0.711785768097267	0.0028560839433038887	0.5123514634269631	0.7008481834837624	0.5913025910426469	0.9166666666666666	0.9166666666666666	0.7147831505385562
6194	None	None	None	None	None	0.05263157894736842	1	0.275	11	0.7017543859649122	40	0.7283950617283951	0.2982456140350877	26	17	32	0	0	1.0	9	9	3.933333333333333	59	0.0	0.8	0.09999999955342101	0.5000000569634919	0.002325482483820871	0.5814111551632974	0.09999459285442021	0.5049109970491487	0.6118066419801392	0.5289852869705799	0	1.0	0.0
1097	None	None	None	None	None	0.13333333333333333	2	0.4375	14	0.5217391304347826	24	0.5925925925925926	0.2608695652173913	23	12	24	0	0	1.0	9	9	3.2	48	0.0	0.9743589743589743	0.09991175199431074	0.5013877041753142	-0.07487123745878946	0.6239557316642734	-0.09960070168706545	0.5068701190261377	0.708273762249794	0.544829756695568	0	0.043478260869565216	0.0
5781	None	None	None	None	None	0.09090909090909091	1	0.5	12	0.3939393939393939	13	0.625	0.12121212121212122	15	4	19	6	0	0.875	8	7	2.3333333333333335	35	0.1935483870967742	0.6206896551724138	0.07267054621355304	0.608801752210968	-0.09999999997175196	0.5000000006867574	0.14201865701425045	0.5833221024284929	0.7359087318114717	0.5645301148119545	1.0	0.9333333333333333	0.0
3821	0.00839034948523798	0.003100911564854929	-0.002378294221743587	0.9969126690049988	None	0.2	1	0.3333333333333333	4	0.8	12	0.20987654320987653	0.8	16	12	0	0	0	1.0	9	9	1.1333333333333333	17	0.0	1.0	0.09989106387885198	0.5016399538964944	0.025366945912466014	0.5845077092797109	0.06668496685074984	0.5772802720338125	0.5882670188756314	0.5547367722808756	0	1.0	0.0
1575	None	None	None	None	None	0	0	0.6666666666666666	4	0.3333333333333333	2	0.5	0	0	0	7	0	0	1.0	4	4	0.5333333333333333	8	0.0	0.5	0	0	0	0	0	0	0	0	0	0	0
4439	0.003364778251922894	0.00278554142628972	0.0016419358120250622	0.9954139641273522	None	0.15789473684210525	3	0.2682926829268293	11	0.711864406779661	42	0.7530864197530864	0.23728813559322035	24	14	36	0	0	1.0	9	9	4.066666666666666	61	0.0	0.8461538461538461	0.09999981254801646	0.5000078983565276	-0.08699721215423731	0.5809361161851487	0.1875948685350096	1.0	0.7851334972719166	0.9999999999935374	0	1.0	0.0
6253	0.004819091258464266	0.004276933618825537	-0.0012936825818448548	0.9959923837909678	None	0	0	0.10256410256410256	4	0.8928571428571429	50	0.7160493827160493	0.21428571428571427	14	12	43	9	0	1.0	9	9	3.8666666666666667	58	0.10227272727272728	0.9811320754716981	0.09999999837047306	0.5000000916247337	0.0003490819750469174	0.5517306975664537	0.013158397472822266	0.559239388636369	0.6088625458007009	0.5370769803842012	1.0	1.0	0.0
7388	0.006004141386517735	0.0005521097777849916	1.5814420445736655e-05	0.9909104685875993	None	0.2	1	0.3333333333333333	4	0.8	12	0.20987654320987653	0.8	16	12	0	0	0	1.0	9	9	1.1333333333333333	17	0.0	1.0	0.2218545658594116	0.5368531857383885	0.00024110942533622217	0.5279765849412795	0.2122456509830878	0.5889080303660887	0.7411844032476277	0.5514140451894393	0	0	0.0
448	None	None	None	None	None	0.21052631578947367	4	0.4146341463414634	17	0.5254237288135594	31	0.7530864197530864	0.3898305084745763	38	23	22	0	0	1.0	9	9	4.066666666666666	61	0.0	0.8	0.12321116230068854	0.6433071891300614	-0.09999962314168025	0.501487228796598	0.09110522238881087	0.5434981369327185	0.7252831942998386	0.5638273530389807	0	0.9736842105263158	0.0
6169	2.2009822720653953e-08	2.1015077697773703e-08	6.117822352580313e-10	0.9999971669730423	None	0.25	1	0.4	4	0.7692307692307693	10	0.23809523809523808	0.7692307692307693	14	10	0	0	0	0.7777777777777778	7	9	1.0	15	0.0	1.0	0.09999999964849648	0.5000000026584678	-0.037154373283012396	0.525383377091483	3.421407139020796e-11	0.5002100896968718	0.6408353512328718	0.5085376067020262	0	1.0	0.0
169	None	None	None	None	None	0	0	0.25	1	1.0	3	1.0	1.0	4	3	0	3	0	0.2	5	1	0.3333333333333333	5	1.0	0	0.0001221815671699955	0.5004003770257512	0.10742075106626148	0.607718779362792	0.0280812668729575	0.6018212803237677	0.6128277185436664	0.5705588110004849	1.0	1.0	0.0
2396	None	None	None	None	None	0	0	0.5	1	1.0	1	1.0	1.0	2	1	0	3	0	0.3333333333333333	3	1	0.2	3	1.0	0	0.09999562877580884	0.5000046962400596	0.08420337540738392	0.5007327850937069	0.05342376881962725	0.5100612478435183	0.5482336437826886	0.5035999671300287	0.0	0	0.0
2122	None	None	None	None	None	0	0	1.0	3	0.0	0	0.6666666666666666	0	0	0	3	6	0	0.6666666666666666	2	3	0.26666666666666666	4	0.6	1.0	0	0	0	0	0	0	0	0	0	0	0
866	None	None	None	None	None	0	0	0	0	0	0	1.0	0	0	0	0	0	0	1.0	1	1	0.06666666666666667	1	0.0	0	0	0	0	0	0	0	0	0	0	0	0
434	None	None	None	None	None	0.07692307692307693	1	0.42857142857142855	12	0.5128205128205128	20	0.7592592592592593	0.41025641025641024	27	16	13	0	0	0.6666666666666666	6	9	2.7333333333333334	41	0.0	0.8571428571428571	0.09946901715101972	0.5014941087550869	5.14044879267116e-09	0.5000143150280378	-0.29197489464993936	0.8735191621402538	0.8397083465630085	0.6561440771786524	0	1.0	0.0
2837	0.00019979800408644017	2.862065368770245e-06	1.0527023715349266e-06	0.9994374177606488	None	0.25	1	0.4	4	0.75	9	0.25	0.75	13	9	0	0	0	0.875	8	7	0.9333333333333333	14	0.0	0.8571428571428571	0.14100054607940105	0.5591436201003142	0.032732386299040135	0.5872566620187021	0.020227757161247098	0.6410065953029417	0.6400203411903891	0.5962874308227893	0	1.0	0.0
1437	None	None	None	None	None	0	0	0	0	0	0	1.0	0	0	0	0	4	0	1.0	1	1	0.06666666666666667	1	1.0	0	0	0	0	0	0	0	0	0	0	0	0
174	None	None	None	None	None	0	0	0.1875	3	0.8095238095238095	17	0.7666666666666667	0	0	0	22	0	0	0.8333333333333334	5	6	1.5333333333333334	23	0.0	0.1111111111111111	0	0	0	0	0	0	0	0	0	0	0
5619	1.9427555314889486e-05	2.9219985196234395e-06	-1.4746947352880164e-12	0.9943639687671288	None	0	0	0.25	7	0.7	28	0.5833333333333334	0.025	2	1	39	0	0	0.8888888888888888	8	9	2.8	42	0.0	1.0	0.09998083031060578	0.5000393087830665	-0.33709375327984153	0.6402437620837005	0.08078387119492172	0.5093694623549502	0.8825537954063439	0.5509938978863737	0	0	0.0
6820	0.008871156451174315	0.008129059551728778	0.007870622064351544	0.9924080460219895	None	0.2	1	0.3333333333333333	4	0.8	12	0.20987654320987653	0.8	16	12	0	0	0	1.0	9	9	1.1333333333333333	17	0.0	1.0	0.09999410183381616	0.5000679326174026	0.06151293830496836	0.583782980907122	0.09926692536256528	0.5018226153361641	0.5446767913162698	0.5287918401955994	0	0	0.0
7498	None	None	None	None	None	0	0	0.058823529411764705	1	1.0	23	1.0	0.13043478260869565	4	3	20	8	0	1.0	5	5	1.6666666666666667	25	0.18604651162790697	0	0.3304607350080086	0.5233300733735178	-0.019532346454468684	0.5617290585612943	-0.12037108260924616	0.5782514551042057	0.8732604019577229	0.5545462186256198	1.0	1.0	0.0
6481	0.0053457531512167205	0.00038436842777264007	0.00015496969979098704	0.9915456032462713	None	0.2	1	0.3333333333333333	4	0.8	12	0.20987654320987653	0.8	16	12	0	0	0	1.0	9	9	1.1333333333333333	17	0.0	1.0	0.18165308645412143	0.5647094858181134	3.1094531797876787e-07	0.5217611836136091	0.06477202062617855	0.5945226435427178	0.6816904561491786	0.56054242839873	0	1.0	0.0
5432	0.018033742084878453	0.01241886422462865	0.0059219054471291045	0.9917438177515635	None	0.125	1	0.3888888888888889	7	0.625	15	0.4126984126984127	0.5416666666666666	20	13	5	1	0	0.7777777777777778	9	7	1.7333333333333334	26	0.14285714285714285	0.42105263157894735	0.09995458642842987	0.5025005934249869	7.902762784127648e-27	0.5	0.2038204183433761	0.5928809321331279	0.6968176949868898	0.5321132636710386	1.0	1.0	0.0
1349	None	None	None	None	None	0	0	0.42857142857142855	3	0.75	6	0.3333333333333333	0.75	9	6	0	1	0	0.8333333333333334	5	6	0.6666666666666666	10	1.0	0.8	0.06386492530634344	0.563829114235438	0.024923425324974737	0.6720153656929279	0.06095422162387848	0.5478061107220229	0.5713087827798738	0.595948997180731	1.0	1.0	0.0
379	None	None	None	None	None	0	0	0.6666666666666666	2	0.5	1	0.6666666666666666	0.5	3	1	0	1	0	0.6666666666666666	3	2	0.26666666666666666	4	0.5	0	0.235801092390136	0.6609433596378651	0.09211619671008804	0.5165913681365685	0.01944990350208972	0.611785740067348	0.7371612805141953	0.5977835879646226	1.0	1.0	0.0
6436	None	None	None	None	None	0.13333333333333333	2	0.36363636363636365	12	0.6170212765957447	29	0.6049382716049383	0.40425531914893614	28	19	20	0	0	1.0	9	9	3.2666666666666666	49	0.0	0.8	0.34702398329287876	0.6834321902428574	-0.08259726921697734	0.9536013848511039	0.09936916539423486	0.511335331507395	0.8609948611424977	0.7823314605254024	0	1.0	0.0
5549	0.0	0.0	0.0	0.9999999999999998	None	0	0	0	0	0	0	1.0	0	0	0	0	4	0	1.0	1	1	0.06666666666666667	1	1.0	0	0	0	0	0	0	0	0	0	0	0	0
715	None	None	None	None	None	0	0	1.0	1	0	0	1.0	0	1	0	0	3	0	0.5	1	2	0.13333333333333333	2	1.0	0	0	0	0	0	0	0	0	0	0	0	0
4717	0.0030246793402146028	0.0001290185612179909	-0.0001285723209127182	0.9962792462176091	None	0.2	1	0.3333333333333333	4	0.8	12	0.20987654320987653	0.8	16	12	0	0	0	1.0	9	9	1.1333333333333333	17	0.0	1.0	0.060846534071231126	0.5392674628341918	0.04435054378914817	0.5775194987446596	0.09874028735211285	0.5095223317325969	0.5626412754039988	0.542239650978847	0	1.0	0.0
5016	None	None	None	None	None	0	0	0.24074074074074073	13	0.7088607594936709	56	1.0	0.4430379746835443	45	35	35	0	0	1.0	9	9	5.4	81	0.0	1.0	0.04044301164695565	0.5382357755868606	0.1475795257606025	0.9999028886892994	-0.0816789165780605	0.5334165605243596	0.7696030083237061	0.959903917405603	0	0	0.0
6608	0.009226144981404826	0.007816305866757111	0.00756345872967494	0.9924219347859227	None	0.2	1	0.3333333333333333	4	0.8	12	0.20987654320987653	0.8	16	12	0	0	0	1.0	9	9	1.1333333333333333	17	0.0	1.0	0.09999410183381616	0.5000679326174026	0.06151293830496836	0.583782980907122	0.09926692536256528	0.5018226153361641	0.5446767913162698	0.5287918401955994	0	0	0.0
3241	0.0008150059280245299	9.12485247051328e-05	2.1066981172627156e-05	0.9989796558321037	None	0.2	1	0.3333333333333333	4	0.8	12	0.20987654320987653	0.8	16	12	0	0	0	1.0	9	9	1.1333333333333333	17	0.0	1.0	8.972535924268019e-11	0.5000000231850514	0.014111159942329985	0.6587716694516369	0.09961777215925889	0.5173615838231311	0.6142861763541521	0.5603131782415537	0	1.0	0.0
4986	0.0	0.0	0.0	0.9999999999999998	None	0	0	0	0	0	0	1.0	0	0	0	0	4	0	1.0	1	1	0.06666666666666667	1	1.0	0	0	0	0	0	0	0	0	0	0	0	0
2620	None	None	None	None	None	0	0	0.13953488372093023	6	0.8387096774193549	52	0.7901234567901234	0.1774193548387097	16	11	47	0	0	1.0	9	9	4.266666666666667	64	0.0	0.9090909090909091	0.09996182170511977	0.5051681686612989	1.3206377026625623e-05	0.5633139995645179	0.27341193954142334	1.0	0.8140731584047115	0.999999987174052	0	0.9375	0.0
6328	0.0019999210476749963	0.0008296776041623917	-3.154175571027152e-05	0.9995523959384832	None	0.2	1	0.3333333333333333	4	0.8	12	0.20987654320987653	0.8	16	12	0	0	0	1.0	9	9	1.1333333333333333	17	0.0	1.0	0.0999995183532308	0.5000081552765765	2.181900774844431e-14	0.5056006151726186	0.0999983019860543	0.500002163909077	0.6157140869445122	0.5018703808115783	0	1.0	0.0
4025	0.0	0.0	0.0	1.0	None	0	0	0	0	0	0	1.0	0	0	0	0	0	0	1.0	1	1	0.06666666666666667	1	0.0	0	0	0	0	0	0	0	0	0	0	0	0
5947	0.005792556199481054	0.0050465797369685875	0.004905314128094125	0.9962195535638911	None	0.2	1	0.3333333333333333	4	0.8	12	0.20987654320987653	0.8	16	12	0	0	0	1.0	9	9	1.1333333333333333	17	0.0	1.0	0.09999915847704735	0.5000056850203991	0.042607222365227924	0.5749471042167363	0.09999894965740166	0.5000026539066708	0.5672277420600985	0.5251535629297928	0	0	0.0
1848	None	None	None	None	None	0.16666666666666666	1	0.4	6	0.6	12	0.88	0.5	15	10	6	6	0	1.0	5	5	1.4666666666666666	22	0.5454545454545454	0	0.0079591907218776	0.5521353960359582	5.7858280875739644e-06	0.50022487188345	0.22726051042005563	0.5427527435088435	0.7412114856989155	0.5317597987417678	1.0	1.0	0.9113174231960494
4937	0.018839389725984694	0.008677329471159973	0.006313253714699745	0.9950081339143241	None	0.25	1	0.4	4	0.75	9	0.25925925925925924	0.75	13	9	0	0	0	0.6666666666666666	6	9	0.9333333333333333	14	0.0	1.0	-0.09999851245574681	0.5018546606547871	0.09627920191671989	0.550573607845719	0.34269007146374675	0.9999964847894118	0.8594354738754091	0.9860230697301737	0	1.0	0.0
7532	0.001204998262602417	0.0009202041965034801	-3.994872912643289e-05	0.996111735813231	None	0	0	0.3333333333333333	2	0.8571428571428571	6	0.36	0.8571428571428571	8	6	0	2	0	1.0	5	5	0.6	9	1.0	0	0.09991347354842524	0.5012181281461702	-0.04551712723503998	0.5445750033197285	0.05234684757204584	0.5210234328787392	0.6488661654572977	0.5223010692991298	1.0	1.0	0.0
6552	6.214390689124853e-05	4.2437328158880034e-05	-4.239783819778351e-05	0.9993903681373798	None	0	0	0.3333333333333333	2	0.8571428571428571	6	0.36	0.8571428571428571	8	6	0	2	0	1.0	5	5	0.6	9	1.0	0	-0.020691646381039513	0.6795653281821457	0.04714135064668751	0.5828094697942999	0.049529950309944476	0.5834633811406369	0.5928567854588616	0.6164167310270309	0.0	0	0.0
6027	0.0	0.0	0.0	0.9999999999999998	None	0	0	0	0	0	0	1.0	0	0	0	0	4	0	1.0	1	1	0.06666666666666667	1	1.0	0	0	0	0	0	0	0	0	0	0	0	0
7444	0.01473873719267514	0.011753097433103845	0.01150888719313817	0.9765976123482463	None	0.2	1	0.3333333333333333	4	0.8	12	0.20987654320987653	0.8	16	12	0	0	0	1.0	9	9	1.1333333333333333	17	0.0	1.0	0.2215063280964821	0.5494452534958899	-0.05041154054156884	0.571242680595361	-0.14126035552822946	0.629432209734621	0.8254385852120744	0.5837964956575282	0	1.0	0.0
2236	None	None	None	None	None	0	0	0	0	0	0	1.0	0	0	0	0	2	0	1.0	1	1	0.06666666666666667	1	0.5	0	0	0	0	0	0	0	0	0	0	0	0
1647	None	None	None	None	None	0	0	0	0	0	0	1.0	0	0	0	0	0	0	1.0	1	1	0.06666666666666667	1	0.0	0	0	0	0	0	0	0	0	0	0	0	0
7367	0.010015196873088487	0.0035268962908847506	0.002808722740327998	0.9828963188436972	None	0.2	1	0.3333333333333333	4	0.8	12	0.20987654320987653	0.8	16	12	0	0	0	1.0	9	9	1.1333333333333333	17	0.0	1.0	0.22342069678954335	0.5878634370771016	-0.044846629559664	0.5264682593397236	0.16745179989842812	1.0	0.8249962659356012	0.9999999999999911	0	1.0	0.0
5904	None	None	None	None	None	0.2	1	0.5384615384615384	7	0.47058823529411764	8	0.6333333333333333	0.23529411764705882	10	4	8	1	0	0.8333333333333334	6	5	1.2666666666666666	19	0.07142857142857142	0.46153846153846156	0.03926609117752735	0.5178077499348164	0.00016862332106986515	0.5183298938141593	0.009219377167827092	0.54742364518894	0.5426033578639874	0.5278777326274842	0.0	0	0.0
2632	5.52365438137673e-05	2.4839284661951275e-05	-2.8939676663066606e-07	0.999718924299192	None	0	0	0.3333333333333333	1	1.0	2	1.0	1.0	3	2	0	0	0	0.25	4	1	0.26666666666666666	4	0.0	0	0.005510624874828274	0.5073843600834427	0.15862126367755366	0.5140100300486161	-0.041087947041135595	0.6607641880208697	0.701214166434632	0.5623648608809506	0	1.0	0.0
3520	None	None	None	None	None	0	0	0.29545454545454547	13	0.6190476190476191	39	0.8024691358024691	0.2222222222222222	25	14	39	3	0	1.0	9	9	4.333333333333333	65	0.04225352112676056	0.8275862068965517	0.09999989361771458	0.5000044169588878	-0.08886408697793242	0.6384517420190694	0.09999999957518184	0.5000000038525101	0.7089507886761381	0.5472476321924519	1.0	1.0	0.0
3204	0.00036160371508836835	6.076724533302256e-05	-4.336742662800046e-06	0.9986528234150763	None	0	0	0.375	3	0.7777777777777778	7	0.3142857142857143	0.7777777777777778	10	7	0	0	0	0.7142857142857143	5	7	0.7333333333333333	11	0.0	0.6666666666666666	0.08469943674683457	0.5572690712321847	0.154221801939471	0.7166611560340701	0.007852196146264612	0.5810648864223055	0.6381107229961746	0.6212986545151548	0	0	0.0
1872	None	None	None	None	None	0.25	1	0.4	4	0.7692307692307693	10	0.23809523809523808	0.7692307692307693	14	10	0	0	0	0.7777777777777778	7	9	1.0	15	0.0	1.0	0.029464569392361827	0.5854643335162371	0.07947859524349285	0.6090636650585658	0.03430008650521529	0.6701530233366462	0.6032528540757407	0.6222635977010647	0	1.0	0.0
2576	1.0774178075211973e-06	4.4379639839268437e-07	4.025926401586217e-07	0.9998392192317778	None	0	0	0.6666666666666666	2	0.5	1	0.6666666666666666	0.5	3	1	0	2	0	0.6666666666666666	3	2	0.26666666666666666	4	1.0	0	1.2342205313849602e-05	0.5001058401630956	-0.09948595471235164	0.5039032072592875	0.08348653561174962	0.5147795935865417	0.6787288638654785	0.5062640146180827	0.0	0	0.0
5712	0.0026160477144896023	0.0008460172674126771	0.0002542731784290098	0.9885338176382451	None	0.2	1	0.3333333333333333	4	0.8	12	0.20987654320987653	0.8	16	12	0	0	0	1.0	9	9	1.1333333333333333	17	0.0	1.0	0.45442205558698445	0.7358046414482047	0.007075171037508056	0.657641414559105	0.04279787697780494	0.5247415410217796	0.8938726750198849	0.6438333868290351	0	1.0	0.0
1076	None	None	None	None	None	0.3333333333333333	1	0.5	4	0.6666666666666666	6	0.3142857142857143	0.6666666666666666	10	6	0	0	0	0.7142857142857143	7	5	0.7333333333333333	11	0.0	0.6666666666666666	-0.09294631549980446	0.5163124100508552	0.03094450308196504	0.5316043137902154	0.0999393048973966	0.5000919058125015	0.6891066104646565	0.5160133922237147	0	1.0	0.0
3068	0.0	0.0	0.0	0.9999999999999998	None	0	0	0	0	0	0	1.0	0	0	0	0	4	0	1.0	1	1	0.06666666666666667	1	1.0	0	0	0	0	0	0	0	0	0	0	0	0
1322	None	None	None	None	None	0	0	0.5	1	1.0	1	1.0	1.0	2	1	0	3	0	0.3333333333333333	3	1	0.2	3	1.0	0	0.0332666184709942	0.6157089969333331	0.05179915170027764	0.5306062946906437	-0.09937035842584147	0.5011172811978198	0.6664072910516003	0.5497037937681325	0.0	0	0.0
3687	0.0	0.0	0.0	0.9999999999999998	None	0	0	0	0	0	0	1.0	0	0	0	0	4	0	1.0	1	1	0.06666666666666667	1	1.0	0	0	0	0	0	0	0	0	0	0	0	0
7283	0.0010795245638796779	0.00017877587220473663	-1.112868765581658e-05	0.9979281789867948	None	0.2	1	0.3333333333333333	4	0.8	12	0.20987654320987653	0.8	16	12	0	0	0	1.0	9	9	1.1333333333333333	17	0.0	1.0	0.11418838505646893	0.5943783719054194	-0.07963379888673168	0.8179420651101073	0.009929328534482085	0.6039470646737914	0.6809794798124313	0.6832685064157025	0	1.0	0.0
947	None	None	None	None	None	0	0	1.0	2	0.0	0	0.75	0	2	0	0	2	0	1.0	2	2	0.2	3	1.0	0	0	0	0	0	0	0	0	0	0	0	0
892	None	None	None	None	None	0.2	1	0.3333333333333333	4	0.8	12	0.20987654320987653	0.8	16	12	0	0	0	1.0	9	9	1.1333333333333333	17	0.0	1.0	1.915165546209896e-07	0.5000066539738788	0.00021741869104749916	0.505060901415269	-0.18761047366157174	0.9937924793806727	0.7154842214751366	0.8453621592731917	0	1.0	0.0
6219	0.0004559146255375037	1.7961094727192388e-05	1.1090446573487129e-05	0.9972524312985075	None	0	0	0.11320754716981132	6	0.8701298701298701	67	0.9753086419753086	0.012987012987012988	5	1	73	0	0	1.0	9	9	5.266666666666667	79	0.0	0.9714285714285714	-0.013668783513155503	0.5774300180939704	1.5986770105999193e-05	0.501495906408322	0.09954447430433452	0.5003923321735436	0.6231692199569875	0.5266235585824687	0	0	0.0
4538	6.0174554322673915e-09	6.0249477243226165e-09	-4.3483141593154495e-09	0.9999996888002853	None	0	0	0	0	0	0	1.0	0	0	0	0	2	0	1.0	1	1	0.06666666666666667	1	0.5	0	0	0	0	0	0	0	0	0	0	0	0
2883	0.0002072596470490248	2.135968998813191e-06	-9.461516190469712e-08	0.9999880931817486	None	0	0	0.18421052631578946	7	0.7777777777777778	42	0.8888888888888888	0.18518518518518517	15	10	40	8	0	0.7777777777777778	7	9	3.7333333333333334	56	0.10126582278481013	0.8979591836734694	9.962836541212882e-07	0.5008050555927144	-0.09557779667927943	0.5589218525526215	0.10315118361738385	0.5298982369652336	0.6924298869289478	0.529942763361818	0.33333333333333337	0.8666666666666667	0.0
1939	None	None	None	None	None	0	0	0.5	3	0.7142857142857143	5	0.36	0.7142857142857143	8	5	0	1	0	1.0	5	5	0.6	9	1.0	0.5	0	0.5	0.045010158000445555	0.5729200192294668	0.00015081989216918467	0.5031961389944727	0.55275925955274	0.5255244223758139	0.5	0.375	0.0
2801	0.004236292727951712	0.0032415768652286955	-0.0030380585714891526	0.9976879460703897	None	0.5	1	0.6666666666666666	4	0.5714285714285714	4	0.375	0.5714285714285714	8	4	0	0	0	0.6666666666666666	4	6	0.6	9	0.0	0.6666666666666666	0.09998237288603067	0.5000765213849695	0.01298341755964491	0.6743549556332773	0.223761149297013	0.5081454835003988	0.7045138408714327	0.5630656275609864	0	0.625	0.0
2634	0.008200497663068696	0.002868976697906288	0.0014544068227560596	0.9846093382692093	None	0.2	1	0.3333333333333333	4	0.8	12	0.20987654320987653	0.8	16	12	0	0	0	1.0	9	9	1.1333333333333333	17	0.0	1.0	0.09999467260895906	0.5000091805077056	0.15683204659568545	0.6102677959480508	0.3662737950295504	0.6178261206538473	0.7655651105419277	0.5767881205374912	0	1.0	0.0
7053	1.2623051424510243e-07	1.222021179881011e-07	-3.492232183795551e-08	0.9999809559978384	None	0	0	0.041666666666666664	2	0.9714285714285714	68	0.8888888888888888	0	0	0	71	9	0	1.0	9	9	4.8	72	0.06164383561643835	0.9253731343283582	0	0	0	0	0	0	0	0	0	0	0
1993	None	None	None	None	None	0	0	0.20930232558139536	9	0.7580645161290323	47	0.7901234567901234	0.24193548387096775	20	15	43	7	0	1.0	9	9	4.266666666666667	64	0.08235294117647059	0.7857142857142857	-0.09999635649007146	0.500049810804292	0.1323882446489085	0.6706084333499028	0.13439513359300864	0.5337514647312519	0.7548903839113912	0.5700649879278972	0.95	0.95	0.6136946152725868
5078	0.0002920204993404377	3.507787536496108e-05	-2.651147530258062e-07	0.9986930314987997	None	0.2	1	0.3333333333333333	4	0.8	12	0.20987654320987653	0.8	16	12	0	0	0	1.0	9	9	1.1333333333333333	17	0.0	1.0	0.009018186575817048	0.5260600790729092	-0.07671644363511074	0.6724081584268092	0.005513970815376921	0.5801062890972888	0.615930195806285	0.5944069559987308	0	1.0	0.0
277	None	None	None	None	None	0	0	0.1111111111111111	2	0.9166666666666666	22	0.7428571428571429	0	0	0	25	10	0	0.7142857142857143	7	5	1.7333333333333334	26	0.18518518518518517	0.2857142857142857	0	0	0	0	0	0	0	0	0	0	0
331	None	None	None	None	None	0	0	0.3333333333333333	2	0.8571428571428571	6	0.36	0.8571428571428571	8	6	0	0	0	1.0	5	5	0.6	9	0.0	0	0.15139914369836854	0.536405314145872	0.09188461611671159	0.5060933729034317	0.008031828879856841	0.5128406931810692	0.6443538601607998	0.5184606195265825	0	1.0	0.0
640	None	None	None	None	None	0.2222222222222222	4	0.3157894736842105	12	0.7037037037037037	38	0.691358024691358	0.6666666666666666	48	36	7	0	0	1.0	9	9	3.7333333333333334	56	0.0	0.851063829787234	-0.18128141705151973	0.6378628726375241	0.08401545300021548	0.6771530276213971	0.06935597699147325	0.9999999999997722	0.8784211446965596	0.9999604965060755	0	1.0	0.0
6231	0.0025222799229978102	0.0007732779119591495	0.00016786323708847654	0.9964279486721768	None	0.2	1	0.3333333333333333	4	0.8	12	0.20987654320987653	0.8	16	12	0	0	0	1.0	9	9	1.1333333333333333	17	0.0	1.0	0.0999999392785805	0.5000010793738011	0.0022187091266642803	0.5753275821030263	0.09991219512975129	0.5006219178107509	0.6132037667853321	0.5254873471045803	0	1.0	0.0
2477	None	None	None	None	None	0	0	1.0	2	0.0	0	1.0	0	2	0	0	1	0	0.3333333333333333	3	1	0.2	3	0.5	1.0	0	0	0	0	0	0	0	0	0	0	0
3578	0.0032433452191360924	0.0005702958632412733	0.00023259633089267278	0.9965007198596337	None	0.2	1	0.3333333333333333	4	0.8	12	0.20987654320987653	0.8	16	12	0	0	0	1.0	9	9	1.1333333333333333	17	0.0	1.0	0.08176409482590383	0.5200983410820409	-0.04585387414769777	0.6369400735733453	0.09424172306188625	0.5098415832438533	0.6541048129437392	0.5565828998766796	0	1.0	0.0
3501	0.0027027961322227518	0.00024847264896902865	-0.00024779714020034906	0.9963267997970561	None	0.2	1	0.3333333333333333	4	0.8	12	0.20987654320987653	0.8	16	12	0	0	0	1.0	9	9	1.1333333333333333	17	0.0	1.0	0.043520343724445965	0.5679178555612525	0.16462461653299326	0.7160236899706217	0.09764678767171983	0.6180869783017887	0.664653801855943	0.6364232161623603	0	1.0	0.0
6050	0.010385954241461073	0.009687737877329232	0.009681879829231603	0.9933087993279709	None	0.2	1	0.3333333333333333	4	0.8	12	0.20987654320987653	0.8	16	12	0	0	0	1.0	9	9	1.1333333333333333	17	0.0	1.0	0.09999997512318094	0.5000003036465905	0.047037013872173586	0.5940794957255523	0.09999385877200809	0.5000274499245726	0.5620811633042608	0.5317046400018733	0	0	0.0
1759	None	None	None	None	None	0	0	0	0	0	0	1.0	0	0	0	0	0	0	1.0	1	1	0.06666666666666667	1	0.0	0	0	0	0	0	0	0	0	0	0	0	0
2944	0.0	0.0	0.0	0.9999999999999998	None	0	0	0	0	0	0	1.0	0	0	0	0	4	0	1.0	1	1	0.06666666666666667	1	1.0	0	0	0	0	0	0	0	0	0	0	0	0
7187	None	None	None	None	None	0	0	0.16	8	0.8082191780821918	59	0.9259259259259259	0.0684931506849315	10	5	64	0	0	1.0	9	9	5.0	75	0.0	0.9090909090909091	0.24377162492034993	0.5342271929446115	-0.10423677953354737	0.5751304920833931	-0.03471313836155121	0.5068430684182981	0.8173758947766311	0.5388641206785554	0	1.0	0.0
2732	0.00035245498346508073	0.00014855505610165075	-0.00014841458846233773	0.9984423023818235	None	0.043478260869565216	1	0.2708333333333333	13	0.6666666666666666	46	0.8765432098765432	0.2608695652173913	30	18	40	0	0	1.0	9	9	4.733333333333333	71	0.0	0.8387096774193549	0.08000009517917053	0.56943500297017	0.09813284673390892	0.6054431910139334	0.02505836218433849	0.5830432195502943	0.5939131768645166	0.5860534733630423	0	0.9	0.0
2295	None	None	None	None	None	0.25	1	0.4	4	0.7692307692307693	10	0.23809523809523808	0.7692307692307693	14	10	0	0	0	0.7777777777777778	7	9	1.0	15	0.0	1.0	0.04026776504808544	0.6124783539046591	0.00022156381227017742	0.5713182671855118	0.026956858459531063	0.507985681204031	0.5659403057662016	0.5643838167265054	0	1.0	0.0
153	None	None	None	None	None	0	0	0.375	3	0.6666666666666666	6	0.6111111111111112	0.3333333333333333	5	3	5	0	0	0.2222222222222222	9	2	0.7333333333333333	11	0.0	0.2222222222222222	0.09148918788140385	0.5107632605364656	0.09880331118694016	0.5219471766684448	-0.3845072868986659	0.9998906987216414	0.9294668761048064	0.956230677349054	0	1.0	0.0
3559	0.01841688993983629	0.008082065671743415	0.005632782050828895	0.9950616727571775	None	0.25	1	0.4	4	0.75	9	0.25925925925925924	0.75	13	9	0	0	0	0.6666666666666666	6	9	0.9333333333333333	14	0.0	1.0	-0.09999851245574681	0.5018546606547871	0.09627920191671989	0.550573607845719	0.34269007146374675	0.9999964847894118	0.8594354738754091	0.9860230697301737	0	1.0	0.0
4577	None	None	None	None	None	0	0	0.2608695652173913	6	0.75	24	0.5396825396825397	0.375	16	12	17	0	0	0.7777777777777778	7	9	2.2666666666666666	34	0.0	0.5333333333333333	0.020877728363516413	0.6496408116694887	0.06928385673119719	0.5892252509970388	0.04137902453267951	0.5764275433811551	0.5920492818576039	0.6055830483387052	0	1.0	0.0
6664	0.0030543436685073547	0.00011105461422733139	-0.00011078016436870374	0.9938169966791232	None	0	0	0.25	1	1.0	3	1.0	1.0	4	3	0	3	0	0.2	1	5	0.3333333333333333	5	1.0	0	0.09999328961536161	0.50002725278756	0.05052251507294305	0.5010842134802004	0.09999096854989538	0.5000049911487388	0.5580377144904792	0.5003721529699043	0.0	0	0.0
2789	5.065946488286833e-07	1.0149669660405517e-07	-4.969758864517359e-09	0.9999778048742067	None	0	0	0.018518518518518517	1	1.0	79	1.0	0	1	0	79	0	0	1.0	9	9	5.4	81	0.0	1.0	0	0	0	0	0	0	0	0	0	0	0
2361	None	None	None	None	None	0.3333333333333333	1	0.5	4	0.6666666666666666	6	0.34375	0.6666666666666666	10	6	0	0	0	0.5	8	4	0.7333333333333333	11	0.0	0.8571428571428571	0.01820349547577914	0.5355234651284223	0.11840044980336635	0.6111052261554629	-0.05895837415091657	0.5250808524731345	0.6732965480448956	0.5576344927298581	0	1.0	0.0
2959	0.0	0.0	0.0	0.9999999999999998	None	0	0	0	0	0	0	1.0	0	0	0	0	4	0	1.0	1	1	0.06666666666666667	1	1.0	0	0	0	0	0	0	0	0	0	0	0	0
1884	None	None	None	None	None	0.4	6	0.45454545454545453	15	0.574468085106383	27	0.6049382716049383	0.574468085106383	41	27	7	0	0	1.0	9	9	3.2666666666666666	49	0.0	0.6829268292682927	0.09999752278156421	0.5072198956378249	0.05243741284382536	0.5310140681107418	-0.028803826552234818	0.5112483436963031	0.6288472271512421	0.5165021958539782	0	0.9512195121951219	0.0
3804	None	None	None	None	None	0.058823529411764705	1	0.24324324324324326	9	0.7358490566037735	39	0.6790123456790124	0.41509433962264153	30	22	24	1	0	1.0	9	9	3.6666666666666665	55	0.022727272727272728	0.8260869565217391	-0.05413971401797466	0.6676624897750828	1.9994890929504266e-05	0.5001079845965019	0.08871946235703235	0.5516360988196151	0.6251886493830121	0.5748781720420706	1.0	1.0	0.0
3262	0.0	0.0	0.0	1.0	None	0	0	0	0	0	0	1.0	0	0	0	0	0	0	1.0	1	1	0.06666666666666667	1	0.0	0	0	0	0	0	0	0	0	0	0	0	0
3472	0.0004371887594903196	0.0003064833570925945	0.0002934399058998441	0.9993656630213333	None	0.2	1	0.3333333333333333	4	0.8	12	0.20987654320987653	0.8	16	12	0	0	0	1.0	9	9	1.1333333333333333	17	0.0	1.0	0.09999993351153674	0.5000040558749294	-0.0755599931374775	0.6713406511934615	0.032621541404179805	0.5405532294561176	0.6731385659790439	0.5725543149545187	0	1.0	0.0
1270	None	None	None	None	None	0	0	0	0	0	0	1.0	0	0	0	0	4	0	1.0	1	1	0.06666666666666667	1	1.0	0	0	0	0	0	0	0	0	0	0	0	0
5251	6.693725131564413e-07	5.933347418322742e-07	5.933347415714753e-07	0.9998369666888706	None	0	0	1.0	1	0	0	1.0	0	1	0	0	3	0	0.5	1	2	0.13333333333333333	2	1.0	0	0	0	0	0	0	0	0	0	0	0	0
5730	0.01803527125400422	0.01298713990582795	0.006751987655403797	0.9914762035739448	None	0.125	1	0.3888888888888889	7	0.625	15	0.4126984126984127	0.5416666666666666	20	13	5	1	0	0.7777777777777778	9	7	1.7333333333333334	26	0.14285714285714285	0.42105263157894735	0.09995458642842987	0.5025005934249869	7.902762784127648e-27	0.5	0.2038204183433761	0.5928809321331279	0.6968176949868898	0.5321132636710386	1.0	1.0	0.0
6980	0.010609787536005	0.009670426597791324	0.009664841112706274	0.9931548016091744	None	0.2	1	0.3333333333333333	4	0.8	12	0.20987654320987653	0.8	16	12	0	0	0	1.0	9	9	1.1333333333333333	17	0.0	1.0	0.09999997512318094	0.5000003036465905	0.047037013872173586	0.5940794957255523	0.09999385877200809	0.5000274499245726	0.5620811633042608	0.5317046400018733	0	0	0.0
4315	0.015401267839878649	0.007650260937366021	0.004206069038798198	0.9967403673850719	None	0.3333333333333333	1	0.5	4	0.7	7	0.2857142857142857	0.7	11	7	0	0	0	0.8571428571428571	7	6	0.8	12	0.0	0.6666666666666666	0.09999951645729144	0.500002336884067	0.08530946090752405	0.6339073819249467	0.4256719604995533	1.0	0.9678249449115663	0.9999999164372745	0	0.45454545454545453	0.0
5495	0.005462355634653437	0.004410691106052106	-0.00380110673405195	0.9944494294488881	None	0.2	1	0.3333333333333333	4	0.8	12	0.20987654320987653	0.8	16	12	0	0	0	1.0	9	9	1.1333333333333333	17	0.0	1.0	0.09999711486001153	0.5000348375020635	-0.030495243854204945	0.6419757482425327	0.07877009069516092	0.5439857135751098	0.6356572118974925	0.5630367975160506	0	1.0	0.0
4002	0.00016613524496742987	2.696447132576626e-06	2.6361437760538328e-06	0.9999743570582318	None	0.3333333333333333	1	0.5	4	0.6666666666666666	6	0.3055555555555556	0.6666666666666666	10	6	0	0	0	1.0	6	6	0.7333333333333333	11	0.0	0.8	0.0991971794933969	0.5025493674888277	-0.0957055164156406	0.5191147107784208	0.04170336334760153	0.5863670940606578	0.6893091868028569	0.5362414010149096	0	1.0	0.0
1831	None	None	None	None	None	0	0	0.375	3	0.6666666666666666	6	0.7857142857142857	0.2222222222222222	5	2	5	9	0	0.2857142857142857	7	2	0.7333333333333333	11	0.8181818181818182	0.4444444444444444	0.09915574583552061	0.5042225897640402	0.0725214220465993	0.6119216028043096	0.09682749899848377	0.5686158873012581	0.5361588914985713	0.5620529209049403	0.0	0.2	0.0
308	None	None	None	None	None	0	0	0.5	1	1.0	1	1.0	1.0	2	1	0	0	0	0.3333333333333333	1	3	0.2	3	0.0	0	0.0990524397812838	0.5166738820117015	0.000705347792683744	0.5017310835172527	0.09997383421108934	0.5000165709432897	0.6145787329505458	0.5061422671214073	0	1.0	0.0
3577	0.0003966945535205414	2.7058863422301325e-06	-2.4179170209416928e-06	0.9990449493025174	None	0.25	1	0.36363636363636365	4	0.7857142857142857	11	0.2222222222222222	0.7857142857142857	15	11	0	0	0	0.8888888888888888	8	9	1.0666666666666667	16	0.0	1.0	0.006187152340406148	0.634267711215238	0.012638600485252963	0.6792601581129001	0.09997109347575903	0.5000406157924405	0.6206619863554103	0.606757311892484	0	0.7333333333333333	0.0
2192	None	None	None	None	None	0.3333333333333333	1	0.5	4	0.4444444444444444	4	0.44	0.4444444444444444	7	4	3	7	0	1.0	5	5	0.7333333333333333	11	1.0	0.3333333333333333	2.0925992027226156e-06	0.5000942374713938	0.06711267584586701	0.5855337656954678	0.12168621718202328	0.9999954665519879	0.8794811289682924	0.9854662904362841	1.0	1.0	0.0
6526	None	None	None	None	None	0.045454545454545456	1	0.34782608695652173	16	0.5671641791044776	38	0.8518518518518519	0.34328358208955223	38	23	30	0	0	1.0	9	9	4.6	69	0.0	0.8	0.24348586514115583	0.5389296124455447	-0.031766161933111825	0.5143091092181973	0.1499631050957716	0.5894463383546872	0.7595186693867297	0.5477674896862285	0	1.0	0.0
4047	None	None	None	None	None	0.07692307692307693	1	0.32142857142857145	9	0.625	25	0.7777777777777778	0.25	16	10	25	4	0	0.6666666666666666	9	6	2.8	42	0.08333333333333333	0.7567567567567568	0.04645459661539196	0.534610348755574	0.002278727864648773	0.5518714523043303	0.08117497313961193	0.9984261679872007	0.6387765178983218	0.9060661623312578	1.0	1.0	0.0
6355	0.010462041557980853	0.009674587101004052	0.009668862572170669	0.9932473806190025	None	0.2	1	0.3333333333333333	4	0.8	12	0.20987654320987653	0.8	16	12	0	0	0	1.0	9	9	1.1333333333333333	17	0.0	1.0	0.09999997512318094	0.5000003036465905	0.047037013872173586	0.5940794957255523	0.09999385877200809	0.5000274499245726	0.5620811633042608	0.5317046400018733	0	0	0.0
2256	None	None	None	None	None	0	0	0	0	0	0	1.0	0	0	0	0	0	0	1.0	1	1	0.06666666666666667	1	0.0	0	0	0	0	0	0	0	0	0	0	0	0
3603	0.0008140827199642802	2.5461681560374675e-05	-2.462714909404323e-06	0.9972926064061914	None	0	0	0.3333333333333333	1	1.0	2	1.0	1.0	3	2	0	1	0	0.25	4	1	0.26666666666666666	4	0.3333333333333333	0	0.07083477431901412	0.5478730647808103	0.005467079550225745	0.5175777449936737	-0.3783848685873672	0.9300992550463973	0.8788537303207595	0.7211577856750033	1.0	1.0	0.0
915	None	None	None	None	None	0.5	1	0.6666666666666666	4	0.5	3	0.4444444444444444	0.5	7	3	0	0	0	0.5	6	3	0.5333333333333333	8	0.0	1.0	0.010385169819675815	0.6043743727859957	0.15641016677899297	0.5261182211100816	-0.09599875009070566	0.6593286523291871	0.730706681039225	0.5977741206707021	0	1.0	0.0
3608	0.0015355125039777393	0.0010148980745449865	0.0010120478167741876	0.9931015042851706	None	0	0	0.5	2	0.6666666666666666	2	0.625	0.6666666666666666	4	2	0	0	0	0.5	2	4	0.3333333333333333	5	0.0	0	0.2896595118598747	0.5209863433307734	0.09803408785842466	0.5054168719234273	0.09715058662038077	0.5021210788902948	0.7114108362593043	0.5095111378179452	0	1.0	0.0
2010	None	None	None	None	None	0	0	0.3333333333333333	2	0.8571428571428571	6	1.0	0.8571428571428571	8	6	0	0	0	0.1111111111111111	1	9	0.6	9	0.0	1.0	2.9549856240337707e-05	0.5022148027847785	0.004368708225854898	0.5953045444504566	0.026430524618957806	0.5536811786807161	0.5578678565847183	0.5506880333377173	0	0	0.0
4697	0.0001086575900174629	4.808532473768744e-06	3.3499721563149025e-07	0.9986601265775291	None	0.25	1	0.36363636363636365	4	0.7857142857142857	11	0.2222222222222222	0.7857142857142857	15	11	0	0	0	0.8888888888888888	9	8	1.0666666666666667	16	0.0	1.0	0.053513392730642206	0.5753121278918754	1.1268119706022777e-11	0.5000000011025538	0.03044994153133922	0.5448312696346029	0.5586202114421663	0.5401936020340109	0	1.0	0.0
7359	None	None	None	None	None	0.047619047619047616	1	0.20454545454545456	9	0.765625	49	0.8148148148148148	0.109375	14	7	51	0	0	1.0	9	9	4.4	66	0.0	0.8	0.050080645247559154	0.5328996529697405	0.019660804733897835	0.6661895989649997	-0.08640045354412876	0.5268069308106389	0.6593544555402585	0.5768950906718534	0	1.0	0.0
535	None	None	None	None	None	0	0	0	0	0	0	1.0	0	0	0	0	4	0	1.0	1	1	0.06666666666666667	1	1.0	0	0	0	0	0	0	0	0	0	0	0	0
976	None	None	None	None	None	0	0	0	0	0	0	1.0	0	0	0	0	4	0	1.0	1	1	0.06666666666666667	1	1.0	0	0	0	0	0	0	0	0	0	0	0	0
6569	0.002433673868474739	0.0007373401818526516	0.0006395400027735403	0.9967554025160734	None	0.2	1	0.3333333333333333	4	0.8	12	0.20987654320987653	0.8	16	12	0	0	0	1.0	9	9	1.1333333333333333	17	0.0	1.0	0.09953963882537278	0.5036264154882286	2.1786124245463747e-07	0.5000281179914572	-0.0870931061577059	0.6102788724443357	0.6822445223492024	0.5385154623361731	0	1.0	0.0
2359	None	None	None	None	None	0.5	1	0.5714285714285714	4	0.625	5	0.3333333333333333	0.625	9	5	0	0	0	0.8333333333333334	6	5	0.6666666666666666	10	0.0	1.0	0.08728194240885925	0.6579862910736738	0.09899393410541632	0.5046374870440223	-2.585252418391213	1.0	0.99999999999857	1.0	0	1.0	0.0
207	None	None	None	None	None	0	0	0.25	1	1.0	3	1.0	1.0	4	3	0	0	0	0.2	5	1	0.3333333333333333	5	0.0	0	-0.03455447611486519	0.6800625461659663	0.18035261838126818	0.9932302670500736	4.0615613454259075e-10	0.5000007636613318	0.8619356047406075	0.8714888871893116	0	0	0.0
3766	0.00023280012714061923	6.164043124561437e-06	6.12419246771907e-06	0.9999921910346254	None	0	0	0.5	2	0.75	3	1.0	0.75	5	3	0	1	0	0.16666666666666666	1	6	0.4	6	0.5	0.4	0.0646370912870416	0.5172660245871176	0.012567559423670261	0.6903333744172229	0.09689102047832406	0.5	0.5855992991688739	0.5720589586261036	0.0	0	0.0
4851	None	None	None	None	None	0	0	0.24489795918367346	12	0.704225352112676	50	0.9012345679012346	0.39436619718309857	37	28	35	0	0	1.0	9	9	4.866666666666666	73	0.0	0.9538461538461539	0.030777456701005484	0.5165438030878821	0.050287881259652646	0.6002501978326609	-0.09998813223495999	0.5033291304616356	0.6636344395818574	0.540413629047741	0	0	0.0
143	None	None	None	None	None	0.04	1	0.1346153846153846	7	0.8533333333333334	64	0.9506172839506173	0.06666666666666667	11	5	65	0	0	1.0	9	9	5.133333333333334	77	0.0	0.9855072463768116	0.04458559558797927	0.5747818048532052	0.13707048175456393	0.574232102458074	0.11188258185817376	0.6332617551062105	0.583440668400802	0.5944166947504494	0	1.0	0.0
6257	1.212174830433008e-07	1.1442616907461194e-07	4.777276014469377e-11	0.9999826899592982	None	0	0	0.018518518518518517	1	1.0	79	1.0	0	0	0	80	0	0	1.0	9	9	5.4	81	0.0	1.0	0	0	0	0	0	0	0	0	0	0	0
6082	5.978499584594355e-09	6.1671203475971745e-09	-4.4509227227325385e-09	0.9999996282320723	None	0	0	0	0	0	0	1.0	0	0	0	0	2	0	1.0	1	1	0.06666666666666667	1	0.5	0	0	0	0	0	0	0	0	0	0	0	0
7513	None	None	None	None	None	0	0	0.24444444444444444	11	0.7076923076923077	46	0.8271604938271605	0.46153846153846156	39	30	27	0	0	1.0	9	9	4.466666666666667	67	0.0	0.9333333333333333	-0.08873224080631292	0.6462441909357534	-0.05470346702034527	0.5664951013117149	-0.05560849182770242	0.5583302236595618	0.5508307761556674	0.5910178399337095	0	1.0	0.0
4707	0.0017321575437366725	0.0002594833469096472	4.263004943686273e-05	0.9976447680646309	None	0.2	1	0.3333333333333333	4	0.8	12	0.20987654320987653	0.8	16	12	0	0	0	1.0	9	9	1.1333333333333333	17	0.0	1.0	0.09999901893824853	0.5000209399605393	1.4680940670524066e-05	0.512909998608524	0.05493961789890449	0.6177445475820318	0.6063288629411586	0.5441944615960024	0	0	0.0
461	None	None	None	None	None	0	0	0.25	1	1.0	3	1.0	1.0	4	3	0	0	0	0.2	5	1	0.3333333333333333	5	0.0	0	0.04386212283267956	0.5250700100845007	0.053366761556934116	0.5299450106553844	0.05258951615528827	0.5298874780181579	0.5238925138518088	0.5283014143008503	0	1.0	0.0
5858	0.0	0.0	0.0	0.9999999999999998	None	0	0	0	0	0	0	1.0	0	0	0	0	4	0	1.0	1	1	0.06666666666666667	1	1.0	0	0	0	0	0	0	0	0	0	0	0	0
659	None	None	None	None	None	0	0	0.5	3	0.6666666666666666	4	0.5714285714285714	0.6666666666666666	7	4	0	0	0	0.2857142857142857	7	2	0.5333333333333333	8	0.0	1.0	0.16223752960266782	0.9322818466462118	-0.09630859678042239	0.5045906852536272	7.902762784127648e-27	0.5	0.754365570055277	0.7068667135829361	0	0	0.0
2259	None	None	None	None	None	0	0	0.75	3	0.5	2	0.5	0.5	5	2	0	0	0	0.75	3	4	0.4	6	0.0	0.6666666666666666	0.0999991214419182	0.5000020050735898	-0.025063500184408033	0.5073113826113164	0.3346477279304382	0.6188602989138647	0.8170622333859038	0.5427263120470815	0	1.0	0.0
6997	0.0006002241416900579	0.00021382127567624504	0.0002138203695490925	0.9973388671681104	None	0.3333333333333333	1	0.5	4	0.7	7	0.2857142857142857	0.7	11	7	0	0	0	0.8571428571428571	7	6	0.8	12	0.0	0.6666666666666666	0.09999893808879283	0.5000290472229706	-0.06052150642972291	0.656016163975784	0.012945503132595158	0.6136900090573306	0.6628551544416981	0.5913427263583965	0	0	0.0
1116	None	None	None	None	None	0	0	0	0	0	0	1.0	0	0	0	0	4	0	1.0	1	1	0.06666666666666667	1	1.0	0	0	0	0	0	0	0	0	0	0	0	0
6421	1.2496623308324427e-05	4.88035695166174e-07	-4.88016896316459e-07	0.9942542673166817	None	0	0	0.07692307692307693	2	0.9459459459459459	35	0.8666666666666667	0	0	0	38	9	0	0.5555555555555556	9	5	2.6	39	0.1125	0.8235294117647058	0	0	0	0	0	0	0	0	0	0	0
861	None	None	None	None	None	0	0	1.0	3	0.0	0	0.6666666666666666	0	1	0	2	6	0	0.6666666666666666	3	2	0.26666666666666666	4	0.8571428571428571	1.0	0	0	0	0	0	0	0	0	0	0	0
932	None	None	None	None	None	0.2	1	0.3333333333333333	4	0.8	12	0.20987654320987653	0.8	16	12	0	0	0	1.0	9	9	1.1333333333333333	17	0.0	1.0	-0.128555598130331	0.9427019850684581	0.10036512389350798	0.6034900580237639	-0.09784726638246725	0.5043121050451739	0.7569701639230356	0.7463527537493824	0	1.0	0.0
6728	None	None	None	None	None	0	0	0.3333333333333333	18	0.569620253164557	45	1.0	0.3924050632911392	47	31	33	0	0	1.0	9	9	5.4	81	0.0	1.0	0.5431762191164992	0.7759624932991439	0.06409150399673078	0.9966566786145749	0.09999333429065882	0.5001528727671514	0.9028127856724931	0.9099846842705311	0	0	0.0
963	None	None	None	None	None	0	0	0	0	0	0	1.0	0	0	0	0	2	0	1.0	1	1	0.06666666666666667	1	0.5	0	0	0	0	0	0	0	0	0	0	0	0
178	None	None	None	None	None	0.3	3	0.4090909090909091	9	0.6333333333333333	19	0.3950617283950617	0.6	27	18	4	0	0	1.0	9	9	2.1333333333333333	32	0.0	0.6956521739130435	0.053971857073724275	0.5863193710649286	0.015683628126602643	0.6005463283826032	0.005749234263199279	0.5688425730271592	0.5909393528134289	0.5852947670731748	0	0.037037037037037035	0.0
4872	None	None	None	None	None	0	0	0.08333333333333333	4	0.9130434782608695	63	0.8765432098765432	0.08695652173913043	7	6	63	3	0	1.0	9	9	4.733333333333333	71	0.023255813953488372	0.8571428571428571	0.0999830407465753	0.5001827889938462	0.1856900536022464	0.9619634535858043	0.07777590692695233	0.5669876234500609	0.7490520411116585	0.7625861101998124	1.0	1.0	0.0
351	None	None	None	None	None	0.2	1	0.3333333333333333	4	0.8	12	0.20987654320987653	0.8	16	12	0	0	0	1.0	9	9	1.1333333333333333	17	0.0	1.0	-0.0221824728044737	0.584884626312047	-0.0545288329352482	0.6536886675773842	1.6367132787798228e-06	0.5001394672306363	0.5821253211955237	0.5808433384338968	0	0.6875	0.0
3099	0.0003499902646174097	3.2103476692482315e-06	-3.548050778718849e-07	0.9999998149255539	None	0.2	1	0.3333333333333333	4	0.8	12	0.20987654320987653	0.8	16	12	0	0	0	1.0	9	9	1.1333333333333333	17	0.0	1.0	0.0007943550403504416	0.5392349641462757	-0.02233156571675751	0.6550844018176235	0.07287105914473735	0.5831503325612568	0.6069493616937287	0.5934265771164787	0	0.0625	0.0
5099	0.0023110041253616917	0.0003870673890620712	0.00017982566436411105	0.9971371034478991	None	0.2	1	0.3333333333333333	4	0.8	12	0.20987654320987653	0.8	16	12	0	0	0	1.0	9	9	1.1333333333333333	17	0.0	1.0	0.08938284226243862	0.5399964981494131	0.09985666500245026	0.5035891531245799	0.0651996776089449	0.5758082992833188	0.5444115074608515	0.5399376323850767	0	1.0	0.0
7349	0.0	0.0	0.0	1.0	None	0	0	0	0	0	0	1.0	0	0	0	0	0	0	1.0	1	1	0.06666666666666667	1	0.0	0	0	0	0	0	0	0	0	0	0	0	0
2697	0.0	0.0	0.0	1.0	None	0	0	0	0	0	0	1.0	0	0	0	0	0	0	1.0	1	1	0.06666666666666667	1	0.0	0	0	0	0	0	0	0	0	0	0	0	0
2166	None	None	None	None	None	0.2	1	0.3333333333333333	4	0.8	12	0.20987654320987653	0.8	16	12	0	0	0	1.0	9	9	1.1333333333333333	17	0.0	1.0	0.0944750322060068	0.6580172282959337	-0.03523473525233717	0.5388597181549655	0.028343559827580557	0.5764923671190807	0.6554651019469362	0.5921526348019072	0	1.0	0.0
3019	0.002193612766740618	0.0005250110330907363	0.00026257525720770454	0.9989101230162586	None	0.2	1	0.3333333333333333	4	0.8	12	0.20987654320987653	0.8	16	12	0	0	0	1.0	9	9	1.1333333333333333	17	0.0	1.0	0.03903087065403231	0.5710042461611187	0.0007213773959190171	0.5128133916512913	-0.4128932804332173	0.9999985581521652	0.8822427349987643	0.9900047458426757	0	1.0	0.0
1446	None	None	None	None	None	0	0	0	0	0	0	1.0	0	0	0	0	4	0	1.0	1	1	0.06666666666666667	1	1.0	0	0	0	0	0	0	0	0	0	0	0	0
6956	0.015221686388858457	0.011419873926560919	0.011183095456870788	0.9767827652269514	None	0.2	1	0.3333333333333333	4	0.8	12	0.20987654320987653	0.8	16	12	0	0	0	1.0	9	9	1.1333333333333333	17	0.0	1.0	0.2215063280964821	0.5494452534958899	-0.05041154054156884	0.571242680595361	-0.14126035552822946	0.629432209734621	0.8254385852120744	0.5837964956575282	0	1.0	0.0
5370	0.002561766226141669	7.438809097174544e-05	-4.5466333401982246e-05	0.9941850256302065	None	0	0	0.5	3	0.7142857142857143	5	0.36	0.7142857142857143	8	5	0	0	0	1.0	5	5	0.6	9	0.0	1.0	0.09999999696583402	0.5000000075908716	1.1656640797244039e-07	0.5007873539283616	0.09780518936150864	0.5038473841284982	0.6144748885455383	0.5015449358283381	0	0	0.0
1388	None	None	None	None	None	0	0	0.42857142857142855	3	0.75	6	0.3333333333333333	0.75	9	6	0	1	0	0.8333333333333334	5	6	0.6666666666666666	10	1.0	0.4	0.02000405281810768	0.5254926177666293	0.024043852376324046	0.667219276777321	0.00387750691795453	0.5371858619149935	0.5677344646482237	0.5782444548824182	1.0	1.0	0.0
4777	0.007084600176316523	0.005551360186101906	0.004902908012745856	0.993546669534936	None	0.25	1	0.4	4	0.7692307692307693	10	0.23809523809523808	0.7692307692307693	14	10	0	0	0	0.7777777777777778	9	7	1.0	15	0.0	1.0	0.09994008034757032	0.5005350606312783	-0.05260201401220911	0.614831406199167	0.49966465199189936	1.0	0.9475720587358504	0.9999975660103315	0	1.0	0.0
6309	0.010134209735098793	0.009723707246800795	0.009718682358190484	0.9930338062820012	None	0.2	1	0.3333333333333333	4	0.8	12	0.20987654320987653	0.8	16	12	0	0	0	1.0	9	9	1.1333333333333333	17	0.0	1.0	0.09999997512318094	0.5000003036465905	0.047037013872173586	0.5940794957255523	0.09999385877200809	0.5000274499245726	0.5620811633042608	0.5317046400018733	0	0	0.0
904	None	None	None	None	None	0	0	0.5	1	1.0	1	1.0	1.0	2	1	0	3	0	0.3333333333333333	3	1	0.2	3	1.0	0	-0.03296047763781955	0.505708383678687	0.015652179003305695	0.5094076251643628	1.057796206729175e-07	0.5000002241106081	0.5505234952898453	0.5050390265119521	1.0	1.0	0.0
7320	0.014799387062586775	0.011100403077749144	0.010842502361262465	0.9773373915131882	None	0.2	1	0.3333333333333333	4	0.8	12	0.20987654320987653	0.8	16	12	0	0	0	1.0	9	9	1.1333333333333333	17	0.0	1.0	0.2215063280964821	0.5494452534958899	-0.05041154054156884	0.571242680595361	-0.14126035552822946	0.629432209734621	0.8254385852120744	0.5837964956575282	0	1.0	0.0
5393	0.0008869169775743972	0.0004206030783633748	-2.038974298148653e-05	0.9979405285797175	None	0.2	1	0.3333333333333333	4	0.8	12	0.20987654320987653	0.8	16	12	0	0	0	1.0	9	9	1.1333333333333333	17	0.0	1.0	0.09999997328825794	0.5000003629053369	-0.009286962227719056	0.6564358236832233	0.04583783615161511	0.5737691248459975	0.6167587688267354	0.5780807122061297	0	0.0625	0.0
5224	0.0	0.0	0.0	0.9999999999999998	None	0	0	0	0	0	0	1.0	0	0	0	0	4	0	1.0	1	1	0.06666666666666667	1	1.0	0	0	0	0	0	0	0	0	0	0	0	0
90	None	None	None	None	None	0	0	0	0	0	0	1.0	0	0	0	0	0	0	1.0	1	1	0.06666666666666667	1	0.0	0	0	0	0	0	0	0	0	0	0	0	0
4371	0.0002740690859647817	4.167728600854121e-06	4.146907384911333e-06	0.9999964679813389	None	0.3333333333333333	1	0.5	4	0.7	7	0.2857142857142857	0.7	11	7	0	0	0	0.8571428571428571	6	7	0.8	12	0.0	1.0	-0.09999985460184349	0.5000038159756803	0.09095216444525281	0.5600997575381196	0.24693521927854517	1.0	0.9954838840176511	0.9999998381104434	0	0.9090909090909091	0.0
5924	0.014390738291963329	0.0029164953183176776	-0.0010337200769133296	0.9905008602563338	None	0	0	0.3333333333333333	3	0.8181818181818182	9	0.28888888888888886	0.8181818181818182	12	9	0	0	0	0.5555555555555556	5	9	0.8666666666666667	13	0.0	1.0	-0.09999784541990439	0.50064485641646	-0.04103535107249961	0.628762009676297	-0.3677377519967393	0.9999827349945714	0.8865806458531693	0.9787953106046634	0	1.0	0.0
4593	0.01861836891451875	0.008012549719076625	0.005915326068639504	0.9949533947284701	None	0.25	1	0.4	4	0.75	9	0.25925925925925924	0.75	13	9	0	0	0	0.6666666666666666	6	9	0.9333333333333333	14	0.0	1.0	-0.09999851245574681	0.5018546606547871	0.09627920191671989	0.550573607845719	0.34269007146374675	0.9999964847894118	0.8594354738754091	0.9860230697301737	0	1.0	0.0
6537	0.0001298528765216463	1.4317022223253924e-06	1.0782434927251128e-06	0.9999843021815173	None	0	0	0.3333333333333333	2	0.8571428571428571	6	0.36	0.8571428571428571	8	6	0	2	0	1.0	5	5	0.6	9	1.0	0	0.076803588017648	0.5563266146479016	0.0001612760732179338	0.580344877835135	-0.052634051080299706	0.6099359768376761	0.6323540817800201	0.582367484027649	0.0	0	0.0
5232	None	None	None	None	None	0	0	0.3	6	0.6666666666666666	18	0.6444444444444445	0.6296296296296297	23	17	5	2	0	0.5555555555555556	5	9	1.9333333333333333	29	0.25	0.3333333333333333	0.030677585027759073	0.5160132418304757	0.011477345470882081	0.5416851241396922	-0.0971617628664662	0.5065928004991735	0.6375973735196261	0.5214514939273373	0.0	0	0.0
2826	0.0002202783481681268	4.185995613869981e-05	-4.1754826371204423e-05	0.9999955047005356	None	0	0	0.25	1	1.0	3	1.0	1.0	4	3	0	3	0	0.2	1	5	0.3333333333333333	5	1.0	0	0.0999388030903601	0.5002183465590354	3.0898884859988346e-26	0.5	0.09819796667567357	0.503989796187428	0.614690724850296	0.5014027388016459	1.0	1.0	0.09074057551134594
7160	0.0058140591131353005	0.002018816184757623	0.002016237368708533	0.9911843048157005	None	0.2	1	0.3333333333333333	4	0.8	12	0.20987654320987653	0.8	16	12	0	0	0	1.0	9	9	1.1333333333333333	17	0.0	1.0	0.09883729019172498	0.5087173047118765	-0.07188924549399396	0.9996033415278583	-0.09694415571265921	0.5478316451338868	0.7106057323445446	0.936211876488293	0	1.0	0.0
5870	0.0032517513321024564	0.0016588520137132844	0.0016586359274647102	0.9970469390654574	None	0.2	1	0.3333333333333333	4	0.8	12	0.20987654320987653	0.8	16	12	0	0	0	1.0	9	9	1.1333333333333333	17	0.0	1.0	0.09999995839978999	0.500001198232023	0.23804302408288325	0.6755538691984306	0.09871328266286163	0.517683329823226	0.6583542638838502	0.5666166587186949	0	0.9375	0.0
5632	None	None	None	None	None	0	0	0.21951219512195122	9	0.7457627118644068	44	0.8472222222222222	0.3220338983050847	26	19	34	0	0	0.8888888888888888	9	8	4.066666666666666	61	0.0	0.8888888888888888	0.09999546505417067	0.5000242737674878	0.07730362699992431	0.5502903716159617	0.09999953517089669	0.500004191780404	0.5267068203540743	0.5168234674159656	0	0	0.0
5404	0.001929244921137025	0.0003202649940518773	0.00030719219359695327	0.9982329007248715	None	0.2	1	0.3333333333333333	4	0.8	12	0.20987654320987653	0.8	16	12	0	0	0	1.0	9	9	1.1333333333333333	17	0.0	1.0	0.046804648816423856	0.6013354041818609	0.09993620291022919	0.500131472422882	0.0994733547679926	0.5684299323680345	0.5637088250253222	0.5570016500300173	0	1.0	0.0
27	None	None	None	None	None	0.18181818181818182	2	0.4	10	0.6	21	0.5873015873015873	0.2571428571428571	16	9	20	0	0	0.7777777777777778	9	7	2.466666666666667	37	0.0	0.6666666666666666	0.05758593879995004	0.5857192380652887	0.03318791844514862	0.5601001422462188	0.07467708745440652	0.627039263946145	0.555521542870324	0.5912496369343404	0	0.3125	0.0
7417	0.007954973537605856	0.0030719732052288218	0.002857370915985701	0.9905166462845334	None	0.2	1	0.3333333333333333	4	0.8	12	0.20987654320987653	0.8	16	12	0	0	0	1.0	9	9	1.1333333333333333	17	0.0	1.0	0.1904242053645589	0.5363415266041753	-0.062203079002416464	0.650407035760154	-0.08014873081472432	0.5472592401678111	0.7824030663947671	0.5790037182360982	0	1.0	0.0
6996	None	None	None	None	None	0.06666666666666667	1	0.36363636363636365	12	0.5957446808510638	28	0.6049382716049383	0.48936170212765956	34	23	14	0	0	1.0	9	9	3.2666666666666666	49	0.0	1.0	0.0962065434957677	0.5737807081674907	7.392382930834516e-05	0.5664125255552249	0.09987872976950203	0.500481321429245	0.6095144439944585	0.5470642306107985	0	0	0.0
4531	0.009682801346899375	0.0010677833993680591	-0.0010254244061397534	0.9808415617274564	None	0.2	1	0.3333333333333333	4	0.8	12	0.20987654320987653	0.8	16	12	0	0	0	1.0	9	9	1.1333333333333333	17	0.0	1.0	5.9890165674609215e-05	0.5107062424592562	0.08228212410538358	0.5538406633420987	-0.2460830177768592	0.9995603873116423	0.8498586658953121	0.9347916650860322	0	0.9375	0.0
5937	0.008005794517673873	0.004402501784145488	0.0035031163543568873	0.9931588140212833	None	0.2	1	0.3333333333333333	4	0.8	12	0.20987654320987653	0.8	16	12	0	0	0	1.0	9	9	1.1333333333333333	17	0.0	1.0	0.09999999973447089	0.5000000091627965	0.06393257838470394	0.5321976032196156	0.09999187181943693	0.5000370695599706	0.5423990047094209	0.5107581054132804	0	0.9375	0.0
5639	0.010751594665937723	0.00958921542606197	0.009583183135371355	0.9931164716333752	None	0.2	1	0.3333333333333333	4	0.8	12	0.20987654320987653	0.8	16	12	0	0	0	1.0	9	9	1.1333333333333333	17	0.0	1.0	0.09999997512318094	0.5000003036465905	0.047037013872173586	0.5940794957255523	0.09999385877200809	0.5000274499245726	0.5620811633042608	0.5317046400018733	0	0	0.0
4390	7.317757584566455e-05	5.455624456381641e-07	-5.020213654669746e-07	0.9999918433663566	None	0.3333333333333333	1	0.5	4	0.6666666666666666	6	0.3055555555555556	0.6666666666666666	10	6	0	0	0	1.0	6	6	0.7333333333333333	11	0.0	0.4	0.09984432463409529	0.5003963891942265	4.244943171037823e-11	0.5000000389554243	0.03945019495232355	0.5111687567081794	0.6012344367552046	0.5038556046095216	0	0.5	0.0
954	None	None	None	None	None	0	0	0.6	3	0.6	3	0.5833333333333334	0.6	6	3	0	0	0	0.3333333333333333	6	2	0.4666666666666667	7	0.0	0.4	-0.0630068293211141	0.5669466578793281	-0.07813019844077462	0.5874183019576786	-0.0038115604135164232	0.6326658249310809	0.6019750174242028	0.5959919933565023	0	1.0	0.0
1596	None	None	None	None	None	0	0	0.4	6	0.55	11	0.6285714285714286	0	4	0	17	6	0	0.7142857142857143	5	7	1.4666666666666666	22	0.17647058823529413	0.5	0	0	0	0	0	0	0	0	0	0	0
5636	0.007157275149685586	0.004698893897850266	-0.004481608204260279	0.994396864454085	None	0.2	1	0.3333333333333333	4	0.8	12	0.20987654320987653	0.8	16	12	0	0	0	1.0	9	9	1.1333333333333333	17	0.0	1.0	0.09980402858008056	0.5234190451763348	0.0908054540338418	0.5911183086798333	0.0993448861013713	0.5073117592911455	0.5319519184650692	0.5408739357311604	0	0	0.0
4398	0.0005222729239777865	0.00014753039605448794	-3.6816614761052456e-05	0.9984844097623562	None	0.2	1	0.3333333333333333	4	0.8	12	0.20987654320987653	0.8	16	12	0	0	0	1.0	9	9	1.1333333333333333	17	0.0	1.0	-0.09985884569244571	0.5000815434050669	1.676872367764096e-15	0.500000000000123	0.043214355402771465	0.5533573531165024	0.6454878559616049	0.5178733267915192	0	0.6875	0.0
6356	0.00920919783392018	0.007932120019594403	0.007682234734011441	0.9924164777885899	None	0.2	1	0.3333333333333333	4	0.8	12	0.20987654320987653	0.8	16	12	0	0	0	1.0	9	9	1.1333333333333333	17	0.0	1.0	0.09999410183381616	0.5000679326174026	0.06151293830496836	0.583782980907122	0.09926692536256528	0.5018226153361641	0.5446767913162698	0.5287918401955994	0	0	0.0
6957	0.0	0.0	0.0	0.9999999999999998	None	0	0	0	0	0	0	1.0	0	0	0	0	4	0	1.0	1	1	0.06666666666666667	1	1.0	0	0	0	0	0	0	0	0	0	0	0	0
940	None	None	None	None	None	0.25	1	0.36363636363636365	4	0.7857142857142857	11	0.2222222222222222	0.7857142857142857	15	11	0	0	0	0.8888888888888888	8	9	1.0666666666666667	16	0.0	1.0	2.0974561056306353e-05	0.5000545244928097	-0.0076518685231335495	0.678336013449899	0.09987250280452006	0.5005103953906118	0.6199300167546833	0.5620448114765072	0	1.0	0.0
6798	0.00039959779830059356	0.00024242732793918923	0.00023074553229764306	0.999498903922994	None	0.2	1	0.3333333333333333	4	0.8	12	0.20987654320987653	0.8	16	12	0	0	0	1.0	9	9	1.1333333333333333	17	0.0	1.0	0.09999429279877636	0.5002522487327882	0.014258286326702813	0.6735323634171353	0.03118526330115869	0.5065382014777093	0.5924184049477167	0.5622887772959272	0	1.0	0.0
2776	None	None	None	None	None	0.047619047619047616	1	0.29545454545454547	13	0.6349206349206349	40	0.8024691358024691	0.19047619047619047	22	12	42	8	0	1.0	9	9	4.333333333333333	65	0.10256410256410256	0.7931034482758621	0.0519608640081277	0.5292321910528908	0.05953463029650112	0.5761607330750644	-0.019205021134956653	0.669327763389433	0.591183641095481	0.5930078201746454	1.0	1.0	0.0
7504	0.01388147436635869	0.0020592595668013627	-0.002057341208904804	0.9788039273750297	None	0.16666666666666666	1	0.35714285714285715	5	0.6842105263157895	13	0.25925925925925924	0.6842105263157895	18	13	2	2	0	1.0	9	9	1.4	21	0.6666666666666666	0.5	0.25471139622427036	0.5709716918084075	-0.049167808752399	0.5839751012861254	-0.0999573647536572	0.5002337707052017	0.8279307381045654	0.551967076924927	1.0	1.0	0.0
1040	None	None	None	None	None	0	0	0	0	0	0	1.0	0	0	0	0	0	0	1.0	1	1	0.06666666666666667	1	0.0	0	0	0	0	0	0	0	0	0	0	0	0
1030	None	None	None	None	None	0.1	1	0.5	11	0.3870967741935484	12	0.7333333333333333	0.0967741935483871	10	3	22	4	0	0.5555555555555556	5	9	2.2	33	0.0975609756097561	0.7142857142857143	-0.008125824999159795	0.6322934170444505	0.10382707170124221	0.5128928209558269	4.541466709752073e-09	0.5000449783816519	0.6282203032525835	0.5493249600431864	0.0	0	0.0
2368	None	None	None	None	None	0.25	1	0.36363636363636365	4	0.7857142857142857	11	0.2222222222222222	0.7857142857142857	15	11	0	0	0	0.8888888888888888	9	8	1.0666666666666667	16	0.0	1.0	0.08762152245283432	0.6029168480484256	0.09759396206809727	0.5092889909244134	-0.024064767149302654	0.6611850595417744	0.6559152252549537	0.592535709736975	0	0.3333333333333333	0.0
2385	None	None	None	None	None	0	0	0.3333333333333333	2	0.8571428571428571	6	0.36	0.8571428571428571	8	6	0	0	0	1.0	5	5	0.6	9	0.0	0	0.14734151838451612	0.5428565296320063	0.05231029723870125	0.5770127848527655	0.12395525635597322	0.5842175086456803	0.6128040496180901	0.5681140027810093	0	1.0	0.0
1766	None	None	None	None	None	0.16666666666666666	1	0.4	6	0.6	12	0.88	0.5	15	10	6	6	0	1.0	5	5	1.4666666666666666	22	0.5454545454545454	0	0.0079591907218776	0.5521353960359582	5.7858280875739644e-06	0.50022487188345	0.22726051042005563	0.5427527435088435	0.7412114856989155	0.5317597987417678	1.0	1.0	0.9113174231960494
5590	None	None	None	None	None	0.1	2	0.30952380952380953	13	0.65	39	0.7654320987654321	0.36666666666666664	33	22	28	0	0	1.0	9	9	4.133333333333334	62	0.0	0.8214285714285714	-0.02733155463928083	0.6726561887667836	0.04261786450393216	0.5969194648027395	0.08402194766466964	0.5886704414458145	0.622169575458991	0.6202117202816654	0	0	0.0
3542	0.0008015083495577755	1.0156024197823162e-05	-8.241602145271253e-06	0.9999998981260425	None	0.2	1	0.3333333333333333	4	0.8	12	0.20987654320987653	0.8	16	12	0	0	0	1.0	9	9	1.1333333333333333	17	0.0	1.0	0.09999948290564482	0.5000039162436992	0.027092225723179174	0.588469944198733	0.16025570620359292	0.5863133338039958	0.6384754144547747	0.5585965880184884	0	0.375	0.0
544	None	None	None	None	None	0	0	0	0	0	0	1.0	0	0	0	0	1	0	1.0	1	1	0.06666666666666667	1	0.25	0	0	0	0	0	0	0	0	0	0	0	0
7497	0.0	0.0	0.0	0.9999999999999998	None	0	0	0	0	0	0	1.0	0	0	0	0	4	0	1.0	1	1	0.06666666666666667	1	1.0	0	0	0	0	0	0	0	0	0	0	0	0
5448	0.0	0.0	0.0	0.9999999999999998	None	0	0	0	0	0	0	1.0	0	0	0	0	4	0	1.0	1	1	0.06666666666666667	1	1.0	0	0	0	0	0	0	0	0	0	0	0	0
3441	2.7690680607276797e-06	9.659847149283532e-07	9.013428763165433e-07	0.9996347311216343	None	0.5	1	0.5714285714285714	4	0.625	5	0.35714285714285715	0.625	9	5	0	0	0	0.5714285714285714	4	7	0.6666666666666666	10	0.0	0.6666666666666666	-0.09999972925011709	0.5006469435903466	0.05829056980928933	0.6097969762646799	0.07528796540899232	0.5619387233454732	0.6764235855792069	0.5579123143793344	0	1.0	0.0
2627	0.0	0.0	0.0	1.0	None	0	0	0	0	0	0	1.0	0	0	0	0	0	0	1.0	1	1	0.06666666666666667	1	0.0	0	0	0	0	0	0	0	0	0	0	0	0
1886	None	None	None	None	None	0	0	0.15151515151515152	5	0.8297872340425532	39	0.765625	0.02127659574468085	1	1	47	0	0	1.0	8	8	3.2666666666666666	49	0.0	0.7317073170731707	2.0857049271733077e-07	0.5	0.0337262144593443	0.5	0.028900835776641744	0.5	0.5371616168338073	0.5	0	1.0	0.0
3938	0.013811264369171069	0.00263136757365036	0.002599574014806606	0.9908031383448809	None	0.2	1	0.3333333333333333	4	0.8	12	0.20987654320987653	0.8	16	12	0	0	0	1.0	9	9	1.1333333333333333	17	0.0	1.0	0.1562617221586993	0.589974903303789	0.044606876762292455	0.5825249295890166	0.1957994360022083	0.5339708859585061	0.6475242603644782	0.5689824209524872	0	1.0	0.0
3333	0.000352536866239873	0.00010907585726205486	6.134790779556465e-05	0.9971301968091132	None	0.5	1	0.6666666666666666	4	0.5	3	0.4	0.5	7	3	0	0	0	0.8	5	4	0.5333333333333333	8	0.0	0.6666666666666666	-0.09998646429908668	0.5000103348931589	4.575121242834806e-14	0.5000007901325118	0.08027595947588198	0.5197285760006157	0.6764270273806561	0.506582935883334	0	1.0	0.0
2770	1.1623616273197107e-08	1.023772318091293e-08	2.3178132889559122e-09	0.9999986095132789	None	0	0	0.5	1	1.0	1	1.0	1.0	2	1	0	1	0	0.3333333333333333	3	1	0.2	3	0.3333333333333333	0	0.0984746302538683	0.5021401981068581	0.09999999993496336	0.5000000001173255	0.0007594279224504938	0.5009948186569849	0.6140300007959923	0.5010450088999974	1.0	1.0	0.0
1635	None	None	None	None	None	0	0	0	0	0	0	1.0	0	0	0	0	2	0	1.0	1	1	0.06666666666666667	1	0.5	0	0	0	0	0	0	0	0	0	0	0	0
4156	0.0010214046697114758	0.0001473900201547842	7.719534349321706e-05	0.9988569215271896	None	0.3333333333333333	1	0.4444444444444444	4	0.7272727272727273	8	0.2653061224489796	0.7272727272727273	12	8	0	0	0	1.0	7	7	0.8666666666666667	13	0.0	0.6666666666666666	0.006593764053688109	0.5297629358668612	0.022740112342380617	0.6808728581053769	0.09994664599750251	0.5000617591699711	0.6121440548248124	0.5725856870543946	0	1.0	0.0
4034	0.0030998074590512406	0.00046318592130810713	-0.00039427154552964155	0.9989567098623073	None	0.25	1	0.4	4	0.75	9	0.25	0.75	13	9	0	0	0	0.875	7	8	0.9333333333333333	14	0.0	0.8571428571428571	0.09985136783641815	0.5074097149960325	0.2674001065861912	0.5448485547556723	0.05616171316422906	0.580998044948485	0.7023624885051596	0.5445805079930978	0	1.0	0.0
2366	None	None	None	None	None	0.25	1	0.4	4	0.7692307692307693	10	0.23809523809523808	0.7692307692307693	14	10	0	0	0	0.7777777777777778	7	9	1.0	15	0.0	1.0	-0.09629665920317361	0.5387803402977381	0.05495725050438548	0.5676372228464162	1.666338095428016e-14	0.5000005269087743	0.6381709205656769	0.5355775378403005	0	1.0	0.0
173	None	None	None	None	None	0.2	1	0.3333333333333333	4	0.8	12	0.20987654320987653	0.8	16	12	0	0	0	1.0	9	9	1.1333333333333333	17	0.0	1.0	0.00022944883458905955	0.518723886189815	0.06650631768707219	0.6044041940120053	0.007804889149752583	0.6606657549561645	0.5840506485101019	0.5958848870442395	0	0.0625	0.0
5028	0.0	0.0	0.0	0.9999999999999998	None	0	0	0	0	0	0	1.0	0	0	0	0	4	0	1.0	1	1	0.06666666666666667	1	1.0	0	0	0	0	0	0	0	0	0	0	0	0
3769	3.9991766854304424e-08	3.511578448409791e-08	-3.511263550171669e-08	0.9999941917636616	None	0	0	0.2857142857142857	2	0.75	6	0.5555555555555556	0	0	0	9	9	0	0.2222222222222222	9	2	0.6666666666666666	10	0.4090909090909091	1.0	0	0	0	0	0	0	0	0	0	0	0
7536	0.0031501420823886904	0.0004255740790541063	-0.0002189967294015595	0.9908963777314514	None	0	0	0.3333333333333333	2	0.8571428571428571	6	0.36	0.8571428571428571	8	6	0	2	0	1.0	5	5	0.6	9	1.0	0	0.17002990676373658	0.5573568477744705	-0.2379990284516657	0.744491167932716	0.09991472200958959	0.5001479863757272	0.8457133222352609	0.6067073545879881	1.0	1.0	0.0
7317	0.0020682052329502112	0.0004617015176276955	0.0003973510017640624	0.9925857385819159	None	0.09090909090909091	2	0.2127659574468085	10	0.7794117647058824	53	0.8641975308641975	0.23529411764705882	24	16	45	0	0	1.0	9	9	4.666666666666667	70	0.0	0.819672131147541	0.24265504251089967	0.5846554315765135	-0.04982580229033172	0.6952786098768836	0.1406144945226681	0.5283908837236007	0.779535333977711	0.6051184224280691	0	1.0	0.0
1353	None	None	None	None	None	0.15789473684210525	3	0.4146341463414634	17	0.5084745762711864	30	0.7530864197530864	0.3559322033898305	37	21	23	0	0	1.0	9	9	4.066666666666666	61	0.0	0.7924528301886793	0.05692904259362719	0.5905265505635788	0.09999060117626982	0.500393151576705	0.044819915087918105	0.6653107235262421	0.5979414101966833	0.5870028344455156	0	0.7027027027027027	0.0
6884	None	None	None	None	None	0	0	0.24	12	0.726027397260274	53	0.9259259259259259	0.3013698630136986	32	22	42	0	0	1.0	9	9	5.0	75	0.0	0.9090909090909091	0.2617248067771606	0.521835787619569	0.01862590303227827	0.6730360118213059	-0.049939113467124166	0.5293928075062531	0.7950754761913937	0.5766455875115042	0	1.0	0.0
76	None	None	None	None	None	0	0	0	0	0	0	1.0	0	0	0	0	4	0	1.0	1	1	0.06666666666666667	1	1.0	0	0	0	0	0	0	0	0	0	0	0	0
3069	0.012811100526722234	0.0027120555208033	0.00229037532982484	0.9937582221865672	None	0.14285714285714285	1	0.29411764705882354	5	0.782608695652174	18	0.30864197530864196	0.7391304347826086	22	17	2	0	0	1.0	9	9	1.6666666666666667	25	0.0	1.0	0.09984641761636423	0.5412957237100475	0.2063709650674017	0.5262064356317601	0.071946629627394	0.5812756608573894	0.6408926795900202	0.5497097591948489	0	0.9545454545454546	0.0
219	None	None	None	None	None	0.125	1	0.4444444444444444	8	0.4583333333333333	11	0.5777777777777777	0.3333333333333333	15	8	10	5	0	0.5555555555555556	9	5	1.7333333333333334	26	0.29411764705882354	0.7272727272727273	0.07638449193263763	0.6859472565882259	-0.09999742320764857	0.5001105825720201	0.0007508317705009675	0.5395888152933843	0.6731022723255868	0.5777287327680242	0.2	0.2	0.0
4691	0.0025117755574613648	0.00028245383083333724	-0.00013818342640188204	0.9995223842018061	None	0.2	1	0.3333333333333333	4	0.8	12	0.20987654320987653	0.8	16	12	0	0	0	1.0	9	9	1.1333333333333333	17	0.0	1.0	8.711664886513329e-08	0.5011033795094123	0.027821933929953635	0.5803100240118716	0.08255230384920353	0.5610062618345167	0.5866779277748976	0.5476637160151986	0	1.0	0.0
563	None	None	None	None	None	0	0	0.05555555555555555	3	0.9493670886075949	75	1.0	0.13924050632911392	12	11	68	0	0	1.0	9	9	5.4	81	0.0	1.0	0.00017533791146253554	0.5076973592469325	-0.028640149615852206	0.5828150772886947	-0.0957383706503246	0.563044852645666	0.6003799181888191	0.5513731484205386	0	1.0	0.0
5768	8.20047687091298e-06	9.545907618636818e-07	7.07935651567873e-07	0.9999213772718952	None	0.2	1	0.3333333333333333	4	0.8	12	0.20987654320987653	0.8	16	12	0	0	0	1.0	9	9	1.1333333333333333	17	0.0	1.0	0.0991437060849968	0.5116421302476457	0.0002007996301446849	0.5327289829128355	0.0111748615982987	0.5088161548958785	0.6065920057736666	0.5177382700588951	0	1.0	0.0
7508	None	None	None	None	None	0	0	0.375	9	0.5588235294117647	19	0.5714285714285714	0.3235294117647059	19	11	16	0	0	0.7777777777777778	9	7	2.4	36	0.0	0.5333333333333333	0.14955922365339566	0.6365422854146684	1.0329724894924824e-13	0.5031775698173536	-0.14164042723604212	0.6242907256507819	0.752890081667938	0.5891129622672081	0	1.0	0.0
6336	0.004232362871330585	0.0008978341594442333	-0.000137420829933	0.9981646549832395	None	0.2	1	0.3333333333333333	4	0.8	12	0.20987654320987653	0.8	16	12	0	0	0	1.0	9	9	1.1333333333333333	17	0.0	1.0	0.09999590483827858	0.5000528934685362	3.45182269744167e-07	0.5437017508536333	0.09769210280114739	0.5071975000542148	0.6144235907084458	0.5170149072237458	0	1.0	0.0
5248	0.009666543855625109	0.0027747815579795623	-0.0008375179649378029	0.9971062123708119	None	0.25	1	0.4	4	0.75	9	0.25925925925925924	0.75	13	9	0	0	0	0.6666666666666666	6	9	0.9333333333333333	14	0.0	1.0	-0.09999889456343167	0.5026790819043231	0.09999661276190126	0.5000627296597873	0.2905015196813754	0.9542604449010125	0.8312302128588819	0.7342538937831632	0	1.0	0.0
2558	0.0007058084266682369	3.802152898292662e-05	-1.85934055024099e-05	0.9979320535634723	None	0.3333333333333333	1	0.5	4	0.7	7	0.2857142857142857	0.7	11	7	0	0	0	0.8571428571428571	7	6	0.8	12	0.0	0.6666666666666666	-0.0840473065019168	0.9999952946781335	-0.028145095986242492	0.6476945773065935	0.043515033709304526	0.5880153073931271	0.6769547579778435	0.9879967237091039	0	0	0.0
2736	1.8895412434720705e-05	1.3599752277837549e-07	-9.741416810712672e-09	0.9999985625323032	None	0	0	0.5	1	1.0	1	1.0	1.0	2	1	0	3	0	0.3333333333333333	1	3	0.2	3	1.0	0	0.009457324993335688	0.5166693910636214	-0.026959332468074436	0.6546705311267526	0.039603560519689954	0.5042817542986122	0.5809943574272705	0.559998087051333	1.0	1.0	0.0
6921	None	None	None	None	None	0	0	0.20454545454545456	9	0.7777777777777778	49	0.8024691358024691	0.5079365079365079	40	32	24	0	0	1.0	9	9	4.333333333333333	65	0.0	0.7142857142857143	-0.034053517761442206	0.657205082445856	0.05856935263300196	0.6684742301984107	0.052496049640523346	0.6347030446326964	0.6471537755464613	0.6535923478817421	0	1.0	0.0
5361	0.004637659536550156	0.0002591163689442696	0.0001504481784173394	0.9936504705969855	None	0.3333333333333333	1	0.4444444444444444	4	0.7272727272727273	8	0.2708333333333333	0.7272727272727273	12	8	0	0	0	0.75	8	6	0.8666666666666667	13	0.0	0.8571428571428571	0.08107870504788339	0.5620026050955965	0.07312233345032804	0.5879102589940078	0.09995622475521534	0.5006520504402039	0.5337877495480357	0.5504308443256808	0	0	0.0
2674	0.000583301005883555	7.84194905194322e-06	7.262724648063884e-06	0.9986685402594587	None	0	0	0.3333333333333333	2	0.8333333333333334	5	0.4	0.8333333333333334	7	5	0	1	0	0.8	4	5	0.5333333333333333	8	0.5	0	0.007054179067679941	0.5129917610974315	0.00010184361676814928	0.5001154512022675	-0.034332991701754204	0.6452564915920237	0.5884959252470106	0.554012867040658	1.0	1.0	0.0
1600	None	None	None	None	None	0	0	0.5	2	0.75	3	1.0	0.75	5	3	0	0	0	0.16666666666666666	6	1	0.4	6	0.0	0.8	0.09727083146821561	0.506597063828117	0.03909728037645601	0.5920654059836327	0.12794056514378305	0.536713885494993	0.591084163468455	0.5453765034427417	0	1.0	0.0
1896	None	None	None	None	None	0	0	0	0	0	0	1.0	0	0	0	0	0	0	1.0	1	1	0.06666666666666667	1	0.0	0	0	0	0	0	0	0	0	0	0	0	0
874	None	None	None	None	None	0	0	0.5	5	0.4166666666666667	5	0.5833333333333334	0	0	0	13	13	0	0.6666666666666666	4	6	0.9333333333333333	14	0.43333333333333335	0.75	0	0	0	0	0	0	0	0	0	0	0
7117	0.014962063997966974	0.006157556852750973	-0.006043445275805043	0.9943602464426466	None	0.14285714285714285	1	0.375	6	0.6666666666666666	14	0.3194444444444444	0.5238095238095238	16	11	6	3	0	0.8888888888888888	9	8	1.5333333333333334	23	0.2727272727272727	0.6666666666666666	0.286318931765513	0.5935928213607179	5.1550656074153386e-08	0.5563141104134605	-0.05564113463303114	0.5278318603278398	0.8157934258780124	0.559425867925412	1.0	1.0	0.0
1196	None	None	None	None	None	0	0	1.0	2	0.0	0	0.75	0	2	0	0	2	0	1.0	2	2	0.2	3	1.0	0	0	0	0	0	0	0	0	0	0	0	0
292	None	None	None	None	None	0	0	0	0	0	0	1.0	0	0	0	0	0	0	1.0	1	1	0.06666666666666667	1	0.0	0	0	0	0	0	0	0	0	0	0	0	0
3420	0.0013961455607955913	0.000268445368645911	-8.285872454451515e-05	0.9989847243461989	None	0.25	1	0.4	4	0.75	9	0.25925925925925924	0.75	13	9	0	0	0	0.6666666666666666	9	6	0.9333333333333333	14	0.0	1.0	0.04739080469314512	0.5306053284658807	-0.01969306388416393	0.6854077943008042	0.09959997622779919	0.5033302878860874	0.6196260642177205	0.5756344406928239	0	0.7692307692307693	0.0
1122	None	None	None	None	None	0	0	0.6	3	0.6	3	0.5833333333333334	0.6	6	3	0	0	0	0.3333333333333333	6	2	0.4666666666666667	7	0.0	0.4	-0.0630068293211141	0.5669466578793281	-0.07813019844077462	0.5874183019576786	-0.0038115604135164232	0.6326658249310809	0.6019750174242028	0.5959919933565023	0	1.0	0.0
565	None	None	None	None	None	0.5	1	0.6666666666666666	4	0.5	3	0.4444444444444444	0.5	7	3	0	0	0	0.5	6	3	0.5333333333333333	8	0.0	1.0	0.010385169819675815	0.6043743727859957	0.15641016677899297	0.5261182211100816	-0.09599875009070566	0.6593286523291871	0.730706681039225	0.5977741206707021	0	1.0	0.0
5036	0.002262031377484498	0.000577315830189587	-0.0005434580983370701	0.9964795806041223	None	0.25	1	0.36363636363636365	4	0.7857142857142857	11	0.2222222222222222	0.7857142857142857	15	11	0	0	0	0.8888888888888888	9	8	1.0666666666666667	16	0.0	1.0	0.09988340036790883	0.5004772658043206	0.09285813491473252	0.6121073700850596	0.09951375390195454	0.506276612891751	0.5248298464239787	0.5401795067090367	0	1.0	0.0
5573	0.00896031911534903	0.007910314939106692	0.007660564985282902	0.9925099923817627	None	0.2	1	0.3333333333333333	4	0.8	12	0.20987654320987653	0.8	16	12	0	0	0	1.0	9	9	1.1333333333333333	17	0.0	1.0	0.09999410183381616	0.5000679326174026	0.06151293830496836	0.583782980907122	0.09926692536256528	0.5018226153361641	0.5446767913162698	0.5287918401955994	0	0	0.0
6077	0.00910078774886083	0.008024635043290252	0.0077668006528740135	0.9924337700525697	None	0.2	1	0.3333333333333333	4	0.8	12	0.20987654320987653	0.8	16	12	0	0	0	1.0	9	9	1.1333333333333333	17	0.0	1.0	0.09999410183381616	0.5000679326174026	0.06151293830496836	0.583782980907122	0.09926692536256528	0.5018226153361641	0.5446767913162698	0.5287918401955994	0	0	0.0
525	None	None	None	None	None	0.2	1	0.3333333333333333	4	0.8	12	0.20987654320987653	0.8	16	12	0	0	0	1.0	9	9	1.1333333333333333	17	0.0	1.0	0.08920091625217963	0.5855812059710178	0.10466058883194199	0.648469353796669	-0.07686294513678119	0.5293333625327085	0.7047525064651394	0.5886784093728735	0	1.0	0.0
5167	0.006291931193296066	0.004778158799637594	-0.004363393415424393	0.99695266908463	None	0.2	1	0.3333333333333333	4	0.8	12	0.20987654320987653	0.8	16	12	0	0	0	1.0	9	9	1.1333333333333333	17	0.0	1.0	0.09999968887537569	0.5000036406919176	0.08762657932977524	0.5940057409633642	0.09950530999572181	0.5119929437955603	0.5160046798301129	0.5356515215963881	0	1.0	0.0
5782	0.00651257943479322	0.001219049761321435	-0.0005905019903663379	0.9882360307196966	None	0.2	1	0.3333333333333333	4	0.8	12	0.20987654320987653	0.8	16	12	0	0	0	1.0	9	9	1.1333333333333333	17	0.0	1.0	0.0999868975199181	0.5000997698705996	0.025041656636800545	0.5881122612735669	0.0816058416101024	0.5432578657780315	0.582995097598496	0.5440547313580337	0	1.0	0.0
2792	1.997256835620484e-08	1.8833982601438602e-08	-1.8833981768660945e-08	0.9999972595572884	None	0.25	1	0.4	4	0.7692307692307693	10	0.23809523809523808	0.7692307692307693	14	10	0	0	0	0.7777777777777778	9	7	1.0	15	0.0	1.0	0.13410008156608408	0.5491973215130728	-0.015855850299765033	0.6735447006632941	4.866550876124928e-12	0.5000530311431706	0.6675904768880833	0.5762262099574235	0	0.9285714285714286	0.0
441	None	None	None	None	None	0.18181818181818182	2	0.2916666666666667	7	0.696969696969697	23	0.7777777777777778	0.12121212121212122	10	4	24	1	0	0.5555555555555556	9	5	2.3333333333333335	35	0.021739130434782608	0.8	0.05217168175801765	0.5119818673439336	-0.06313978299260507	0.6006696085558711	0.06894412092854285	0.5564859996896817	0.6502037566094279	0.5566807469170705	0.0	0.1	0.0
5319	0.0	0.0	0.0	1.0	None	0	0	0	0	0	0	1.0	0	0	0	0	0	0	1.0	1	1	0.06666666666666667	1	0.0	0	0	0	0	0	0	0	0	0	0	0	0
1299	None	None	None	None	None	0	0	0.6	3	0.6	3	0.4666666666666667	0.6	6	3	0	1	0	0.6	5	3	0.4666666666666667	7	1.0	1.0	-0.0990160766412115	0.5989028133945626	0.00646880752962988	0.6652756077777592	1.8484536373792915e-07	0.5000018050728257	0.6098244587083547	0.5896694099911263	1.0	1.0	0.0
3876	0.013050847203968584	0.002322349687112054	0.0022877762730999485	0.9900212114677446	None	0.2	1	0.3333333333333333	4	0.8	12	0.20987654320987653	0.8	16	12	0	0	0	1.0	9	9	1.1333333333333333	17	0.0	1.0	0.1562617221586993	0.589974903303789	0.044606876762292455	0.5825249295890166	0.1957994360022083	0.5339708859585061	0.6475242603644782	0.5689824209524872	0	1.0	0.0
2698	0.002715219538420764	0.0002988288513969111	-0.0002874837461898777	0.9969614324884967	None	0.25	1	0.4	4	0.7692307692307693	10	0.23809523809523808	0.7692307692307693	14	10	0	0	0	0.7777777777777778	7	9	1.0	15	0.0	1.0	0.03257474433041137	0.6439323691161047	0.05436370456704885	0.5861637421970702	0.1203518270021787	0.970863284718626	0.6824771253187611	0.814914119770046	0	1.0	0.0
1071	None	None	None	None	None	0	0	0.2972972972972973	11	0.6415094339622641	34	0.6790123456790124	0.24528301886792453	20	13	34	6	0	1.0	9	9	3.6666666666666665	55	0.09230769230769231	0.6530612244897959	0.16247562887309117	0.6615010644313633	-0.06692558058204608	0.666529669450785	0.005702579281862333	0.597402439177725	0.700137491006902	0.6423836571969133	1.0	1.0	0.0
6178	None	None	None	None	None	0	0	0.3235294117647059	11	0.625	30	0.6172839506172839	0.3333333333333333	24	16	25	2	0	1.0	9	9	3.3333333333333335	50	0.043478260869565216	0.8292682926829268	0.031534684833820215	0.5286327801528955	0.04508056470814155	0.5164449007502236	0.09957110223513627	0.5125294902733663	0.5696207144393199	0.5192062415708307	0.9583333333333334	1.0	0.0
366	None	None	None	None	None	0.2857142857142857	2	0.35294117647058826	6	0.7391304347826086	17	0.30864197530864196	0.7391304347826086	23	17	1	0	0	1.0	9	9	1.6666666666666667	25	0.0	1.0	0.06718985545905251	0.5160151109017367	0.0394492971462621	0.5721825714158051	0.09299167287485118	0.5315641425109623	0.5546809458742785	0.5400199290836232	0	0.9565217391304348	0.0
2443	None	None	None	None	None	0	0	0	0	0	0	1.0	0	0	0	0	4	0	1.0	1	1	0.06666666666666667	1	1.0	0	0	0	0	0	0	0	0	0	0	0	0
1271	None	None	None	None	None	0	0	0	0	0	0	1.0	0	0	0	0	4	0	1.0	1	1	0.06666666666666667	1	1.0	0	0	0	0	0	0	0	0	0	0	0	0
6583	0.0012903196191521962	4.0055968313868475e-05	-2.7972687313080747e-05	0.9971265916250923	None	0.3333333333333333	1	0.5	4	0.6666666666666666	6	0.3055555555555556	0.6666666666666666	10	6	0	0	0	1.0	6	6	0.7333333333333333	11	0.0	0.4	0.14036279544210245	0.5584927758187129	-0.06445201435812702	0.6192459176724165	0.0032956315992849483	0.6568750670801891	0.7290395298054925	0.612286053222159	0	1.0	0.0
7267	0.0007808561714930113	0.00032244601479134534	-5.2156112105089875e-06	0.9956483953158647	None	0.2	1	0.3333333333333333	4	0.8	12	0.20987654320987653	0.8	16	12	0	0	0	1.0	9	9	1.1333333333333333	17	0.0	1.0	0.09999991757288901	0.5000000844966099	-0.023372785530572066	0.5122208111113078	-0.022924107131644254	0.6338220935171972	0.6417139862099679	0.5496312174432989	0	1.0	0.0
681	None	None	None	None	None	0	0	0	0	0	0	1.0	0	0	0	0	4	0	1.0	1	1	0.06666666666666667	1	1.0	0	0	0	0	0	0	0	0	0	0	0	0
3867	0.0038511692814130224	0.0019837579365900187	0.0015430975295739246	0.9962216519746057	None	0.3333333333333333	1	0.4444444444444444	4	0.7272727272727273	8	0.2653061224489796	0.7272727272727273	12	8	0	0	0	1.0	7	7	0.8666666666666667	13	0.0	0.6666666666666666	0.09985686334818253	0.5091291299975802	0.04470565885561898	0.6747014969224817	0.09990078111798925	0.5002954297166665	0.5643563238925158	0.5635895758933818	0	0.9166666666666666	0.0
6144	0.00026242789673870036	0.00013439096883292902	-0.00013438224318253192	0.9997867106420161	None	0	0	0.25	1	1.0	3	1.0	1.0	4	3	0	3	0	0.2	1	5	0.3333333333333333	5	1.0	0	0.038753429239818574	0.5062230971225267	0.013655840895646953	0.5457178915011325	0.07392336335569033	0.5054502814360509	0.5618425358218652	0.5191638938274836	1.0	1.0	0.0
6783	None	None	None	None	None	0	0	0.20408163265306123	10	0.7605633802816901	54	0.9012345679012346	0.4507042253521127	41	32	31	0	0	1.0	9	9	4.866666666666666	73	0.0	0.875	0.09999852256277948	0.5002106279243689	-0.09999822370342995	0.5561471753105625	-0.01663913846157469	0.6721946391900833	0.7073287435975367	0.5780654249882853	0	1.0	0.0
6928	0.014678726871594936	0.011466726459390753	0.011126488129260976	0.9762483830979221	None	0.2	1	0.3333333333333333	4	0.8	12	0.20987654320987653	0.8	16	12	0	0	0	1.0	9	9	1.1333333333333333	17	0.0	1.0	0.2215063280964821	0.5494452534958899	-0.05041154054156884	0.571242680595361	-0.14126035552822946	0.629432209734621	0.8254385852120744	0.5837964956575282	0	1.0	0.0
7012	None	None	None	None	None	0.0625	1	0.3235294117647059	11	0.6458333333333334	31	0.6172839506172839	0.4791666666666667	33	23	16	2	0	1.0	9	9	3.3333333333333335	50	0.07692307692307693	0.8292682926829268	0.09974509128325355	0.5009669732885548	0.004438582538229667	0.592713964690246	0.09833218371144117	0.5031611432320648	0.6094572300335647	0.5325961072134484	1.0	1.0	0.0
1219	None	None	None	None	None	0.25	1	0.36363636363636365	4	0.7857142857142857	11	0.2222222222222222	0.7857142857142857	15	11	0	0	0	0.8888888888888888	8	9	1.0666666666666667	16	0.0	1.0	5.415158111245502e-07	0.5000007583686683	-0.11499508120090236	0.9887660112044944	0.09998541267078045	0.5000664467117889	0.7481195927287148	0.8164673303603704	0	1.0	0.0
6596	0.011400915997854482	0.007920847401202906	-0.00791731889131042	0.9886850065925612	None	0.2	1	0.3333333333333333	4	0.8	12	0.20987654320987653	0.8	16	12	0	0	0	1.0	9	9	1.1333333333333333	17	0.0	1.0	0.09999997632952591	0.5000003945739606	0.07588814994380678	0.567153746059578	0.09998371240652792	0.5001519357500924	0.5335955151722434	0.5225561092289291	0	0	0.0
5733	0.003062393680951427	0.002701807364794865	0.002696512143958211	0.9969541750496033	None	0.2	1	0.3333333333333333	4	0.8	12	0.20987654320987653	0.8	16	12	0	0	0	1.0	9	9	1.1333333333333333	17	0.0	1.0	0.0999923261350874	0.5057822949726781	-0.06952110720854661	0.8236411519080675	0.04912076232853378	0.5072802333122088	0.6700485248844261	0.629752636872089	0	0	0.0
2288	None	None	None	None	None	0	0	0	0	0	0	1.0	0	0	0	0	2	0	1.0	1	1	0.06666666666666667	1	0.5	0	0	0	0	0	0	0	0	0	0	0	0
4149	0.0	0.0	0.0	0.9999999999999998	None	0	0	0	0	0	0	1.0	0	0	0	0	4	0	1.0	1	1	0.06666666666666667	1	1.0	0	0	0	0	0	0	0	0	0	0	0	0
756	None	None	None	None	None	0	0	0	0	0	0	1.0	0	0	0	0	0	0	1.0	1	1	0.06666666666666667	1	0.0	0	0	0	0	0	0	0	0	0	0	0	0
1611	None	None	None	None	None	0	0	0.375	3	0.5555555555555556	5	0.7333333333333333	0	0	0	10	7	0	0.6	3	5	0.7333333333333333	11	0.2916666666666667	1.0	0	0	0	0	0	0	0	0	0	0	0
6937	None	None	None	None	None	0	0	0.21153846153846154	11	0.7466666666666667	56	0.9506172839506173	0.38666666666666666	38	29	38	0	0	1.0	9	9	5.133333333333334	77	0.0	0.9411764705882353	0.24724965606496901	0.5497244656945697	-0.06698527421912863	0.9997001887016461	-0.06901006338451725	0.5485159283186597	0.824941919939981	0.9445606559064866	0	0.9473684210526315	0.0
7392	0.0025393850760550506	0.0005395937963195354	0.00043289873642213603	0.996881527759047	None	0.2	1	0.3333333333333333	4	0.8	12	0.20987654320987653	0.8	16	12	0	0	0	1.0	9	9	1.1333333333333333	17	0.0	1.0	0.07654741821973579	0.5311067819938387	-0.0507047030160247	0.5598985071675991	0.09759421394982752	0.5130501379823718	0.6554656914658511	0.534739820380942	0	1.0	0.0
1818	None	None	None	None	None	0.2857142857142857	2	0.5882352941176471	10	0.391304347826087	9	0.46296296296296297	0.2608695652173913	14	6	10	0	0	0.6666666666666666	9	6	1.6666666666666667	25	0.0	0.6	0.09999828616489848	0.5000126184460831	0.053113241990045135	0.5610862295586019	0.29930864864842255	0.5815182437411316	0.7457629827130651	0.5477400573217388	0	1.0	0.0
5227	0.00882146982890089	0.007904911468590958	0.007692126544474298	0.992321848567005	None	0.2	1	0.3333333333333333	4	0.8	12	0.20987654320987653	0.8	16	12	0	0	0	1.0	9	9	1.1333333333333333	17	0.0	1.0	0.09999410183381616	0.5000679326174026	0.06151293830496836	0.583782980907122	0.09926692536256528	0.5018226153361641	0.5446767913162698	0.5287918401955994	0	0	0.0
5004	3.844285579963728e-09	3.8489115028513505e-09	-3.77652376002317e-09	0.9999998351013641	None	0	0	0	0	0	0	1.0	0	0	0	0	1	0	1.0	1	1	0.06666666666666667	1	0.25	0	0	0	0	0	0	0	0	0	0	0	0
5536	0.013213760410815956	0.008801871819819014	0.008799347975490293	0.9855229456723305	None	0.2	1	0.3333333333333333	4	0.8	12	0.20987654320987653	0.8	16	12	0	0	0	1.0	9	9	1.1333333333333333	17	0.0	1.0	0.09999990269420152	0.5000043518206011	0.011481781123057061	0.5606774517351117	0.1257624542833876	0.670030179953727	0.6076614174418067	0.5786946166785691	0	1.0	0.0
370	None	None	None	None	None	0	0	0.5	1	1.0	1	1.0	0	0	0	2	1	0	0.3333333333333333	3	1	0.2	3	0.125	0	0	0	0	0	0	0	0	0	0	0	0
6587	0.014997469996195556	0.012048053330969746	0.011575551538094338	0.9767458944191145	None	0.2	1	0.3333333333333333	4	0.8	12	0.20987654320987653	0.8	16	12	0	0	0	1.0	9	9	1.1333333333333333	17	0.0	1.0	0.2215063280964821	0.5494452534958899	-0.05041154054156884	0.571242680595361	-0.14126035552822946	0.629432209734621	0.8254385852120744	0.5837964956575282	0	1.0	0.0
7258	0.004034801549569149	0.0002170133174209069	0.000215576108951426	0.9930391074901199	None	0.2	1	0.3333333333333333	4	0.8	12	0.20987654320987653	0.8	16	12	0	0	0	1.0	9	9	1.1333333333333333	17	0.0	1.0	0.1330922850249724	0.5785388818965524	-0.09142465131131805	0.9288517481235156	0.07978523795335393	0.5656530242837885	0.7389248472684739	0.7407812219211855	0	0	0.0
4055	0.002892640189756396	0.0009116878509125181	-0.0003010189325407451	0.9951256737224453	None	0.2	1	0.3333333333333333	4	0.8	12	0.20987654320987653	0.8	16	12	0	0	0	1.0	9	9	1.1333333333333333	17	0.0	1.0	-0.09999999178117622	0.5000000322977846	0.02247163218327115	0.5875113288931455	0.06445641697008102	0.5948108295741544	0.6745640067302413	0.5611569405610619	0	1.0	0.0
4370	0.008075868973938074	0.001252385998702304	-0.0012152592945689534	0.9924362019542292	None	0.2	1	0.3333333333333333	4	0.8	12	0.20987654320987653	0.8	16	12	0	0	0	1.0	9	9	1.1333333333333333	17	0.0	1.0	0.09840564477822969	0.5203149821440607	0.09718492563078912	0.6143416502080404	0.23406726582945173	0.9999967025849555	0.9297128717233771	0.9877482307136743	0	1.0	0.0
3095	0.003105733972164203	0.0005404204804419846	-0.0002988305685033364	0.9960600790427274	None	0.2	1	0.3333333333333333	4	0.8	12	0.20987654320987653	0.8	16	12	0	0	0	1.0	9	9	1.1333333333333333	17	0.0	1.0	0.09739689364291602	0.5235801755935844	0.06413532829360266	0.6779787444566424	0.07532894317753518	0.5	0.5515849392090666	0.5694554380113096	0	1.0	0.0
2849	None	None	None	None	None	0.2	1	0.4166666666666667	5	0.5333333333333333	8	0.68	0.4	11	6	5	5	0	1.0	5	5	1.1333333333333333	17	0.5555555555555556	0	0.09999984748388553	0.5011514461813601	0.2789286933151133	0.5724820469169375	0.012542635580599601	0.5838072146997533	0.7518838999864564	0.5527210614585928	1.0	1.0	0.0
1771	None	None	None	None	None	0	0	0.375	3	0.6666666666666666	6	0.7857142857142857	0.2222222222222222	5	2	5	9	0	0.2857142857142857	7	2	0.7333333333333333	11	0.8181818181818182	0.4444444444444444	0.09915574583552061	0.5042225897640402	0.0725214220465993	0.6119216028043096	0.09682749899848377	0.5686158873012581	0.5361588914985713	0.5620529209049403	0.0	0.2	0.0
1413	None	None	None	None	None	0	0	0	0	0	0	1.0	0	0	0	0	4	0	1.0	1	1	0.06666666666666667	1	1.0	0	0	0	0	0	0	0	0	0	0	0	0
6952	0.010389231665796911	0.009878242801196402	0.00987182957690115	0.9930025157731979	None	0.2	1	0.3333333333333333	4	0.8	12	0.20987654320987653	0.8	16	12	0	0	0	1.0	9	9	1.1333333333333333	17	0.0	1.0	0.09999997512318094	0.5000003036465905	0.047037013872173586	0.5940794957255523	0.09999385877200809	0.5000274499245726	0.5620811633042608	0.5317046400018733	0	0	0.0
7124	0.010374356709051189	0.009895571266660345	0.009890180383504294	0.9930513404189669	None	0.2	1	0.3333333333333333	4	0.8	12	0.20987654320987653	0.8	16	12	0	0	0	1.0	9	9	1.1333333333333333	17	0.0	1.0	0.09999997512318094	0.5000003036465905	0.047037013872173586	0.5940794957255523	0.09999385877200809	0.5000274499245726	0.5620811633042608	0.5317046400018733	0	0	0.0
4205	None	None	None	None	None	0.05555555555555555	1	0.21052631578947367	8	0.7777777777777778	42	0.691358024691358	0.37037037037037035	26	20	29	6	0	1.0	9	9	3.7333333333333334	56	0.10714285714285714	0.6666666666666666	0.09993632843742675	0.5010588072379164	-0.0430969327081919	0.6657912951892577	0.06283373609670032	0.5275667985763952	0.6451812017035261	0.5665875133435055	0.15384615384615385	0.4230769230769231	0.0
3434	0.0025039742855980894	0.0009304413416115039	0.0009271334901000931	0.9983967991459745	None	0.2	1	0.3333333333333333	4	0.8	12	0.20987654320987653	0.8	16	12	0	0	0	1.0	9	9	1.1333333333333333	17	0.0	1.0	0.21630108993729397	0.850604662892759	0.07825183784791986	0.6297377402121229	0.2100721251466835	0.6242935380430555	0.6481314566136416	0.7162803968264254	0	1.0	0.0
3318	0.004314891751609907	0.0002422473569657435	0.00017581105514509793	0.994260784807124	None	0.3333333333333333	1	0.5	4	0.6666666666666666	6	0.3142857142857143	0.6666666666666666	10	6	0	0	0	0.7142857142857143	7	5	0.7333333333333333	11	0.0	1.0	0.13500329601376823	0.6047076585294848	0.06928544363429638	0.6466758610715192	0.09924348534057745	0.5231847223451681	0.5966947118637597	0.5924560937072859	0	0.8	0.0
6651	0.01011235219321625	0.009432577242070406	0.009426746347190838	0.9931069426301479	None	0.2	1	0.3333333333333333	4	0.8	12	0.20987654320987653	0.8	16	12	0	0	0	1.0	9	9	1.1333333333333333	17	0.0	1.0	0.09999997512318094	0.5000003036465905	0.047037013872173586	0.5940794957255523	0.09999385877200809	0.5000274499245726	0.5620811633042608	0.5317046400018733	0	0	0.0
1226	None	None	None	None	None	0	0	0.1111111111111111	2	0.92	23	0.9	0	0	0	26	0	0	0.8333333333333334	6	5	1.8	27	0.0	0.2727272727272727	0	0	0	0	0	0	0	0	0	0	0
5600	0.0010036947874165032	0.0007839060868675022	0.00036347953208094847	0.9987361503660932	None	0.2	1	0.3333333333333333	4	0.8	12	0.20987654320987653	0.8	16	12	0	0	0	1.0	9	9	1.1333333333333333	17	0.0	1.0	0.09999941866206981	0.5000022859405022	-0.06748984891014129	0.9973179983124565	-0.0035683606535690513	0.5971805670851312	0.6802530072043448	0.8912993119186955	0	1.0	0.0
468	None	None	None	None	None	0	0	0	0	0	0	1.0	0	0	0	0	4	0	1.0	1	1	0.06666666666666667	1	1.0	0	0	0	0	0	0	0	0	0	0	0	0
1707	None	None	None	None	None	0	0	0.2727272727272727	6	0.7333333333333333	22	0.5079365079365079	0.23333333333333334	11	7	20	3	0	0.7777777777777778	9	7	2.1333333333333333	32	0.075	0.32	0.40930350885439976	0.5698095972658975	0.05760893503902907	0.5352112359146463	0.039438002595165736	0.5224835964050932	0.8415548454045361	0.5425756404221582	1.0	1.0	0.0
3667	3.853017752538041e-09	3.746009041052877e-09	3.726502951074526e-09	0.9999998456770602	None	0	0	0	0	0	0	1.0	0	0	0	0	3	0	1.0	1	1	0.06666666666666667	1	0.75	0	0	0	0	0	0	0	0	0	0	0	0
5629	0.00026526338202036647	7.293952140419536e-05	-7.2528014711609e-05	0.9990579945488809	None	0	0	0.42857142857142855	3	0.75	6	0.3333333333333333	0.75	9	6	0	0	0	0.8333333333333334	5	6	0.6666666666666666	10	0.0	0.4	-0.04222287092256249	0.5477368474835195	0.08631988261943413	0.5767303776285398	0.0013345468801236953	0.6113922835795798	0.6302665986168222	0.578842013021075	0	1.0	0.0
3385	0.004007131681831556	9.793593834527597e-05	9.41278918696921e-05	0.9925732977082131	None	0	0	0.13333333333333333	6	0.8461538461538461	55	0.8271604938271605	0.1076923076923077	12	7	54	1	0	1.0	9	9	4.466666666666667	67	0.009345794392523364	0.8135593220338984	0.039137072849901144	0.5514854347615181	0.009648757866114294	0.5902228546707203	-0.0505509887948689	0.5298719639810127	0.5922441199517046	0.5573458274622631	1.0	1.0	0.0
2892	0.001522625835138733	0.00014627903815258482	-0.00014310586272888562	0.9979296387333922	None	0	0	0.3333333333333333	3	0.8181818181818182	9	0.28888888888888886	0.8181818181818182	12	9	0	1	0	0.5555555555555556	5	9	0.8666666666666667	13	1.0	1.0	0.05779934664166433	0.5838301777981753	-0.09979273926031816	0.635535450204467	0.06307866293434178	0.5563882568142312	0.6759163355075044	0.5923504680520989	0.0	0	0.0
1284	None	None	None	None	None	0	0	0.375	3	0.5555555555555556	5	0.7333333333333333	0	0	0	10	7	0	0.6	3	5	0.7333333333333333	11	0.2916666666666667	1.0	0	0	0	0	0	0	0	0	0	0	0
2246	None	None	None	None	None	0.2	1	0.3333333333333333	4	0.8	12	0.20987654320987653	0.8	16	12	0	0	0	1.0	9	9	1.1333333333333333	17	0.0	1.0	0.05085083133003525	0.6325219814358215	0.0003173090435355999	0.5029723105323239	7.902762784127648e-27	0.5	0.5614691358985018	0.5461136539760585	0	1.0	0.0
2606	0.0	0.0	0.0	0.9999999999999998	None	0	0	0	0	0	0	1.0	0	0	0	0	4	0	1.0	1	1	0.06666666666666667	1	1.0	0	0	0	0	0	0	0	0	0	0	0	0
2940	0.00029359582245456545	4.898159687254674e-05	5.774015285441746e-06	0.9991128314460923	None	0.25	1	0.4	4	0.75	9	0.25925925925925924	0.75	13	9	0	0	0	0.6666666666666666	6	9	0.9333333333333333	14	0.0	1.0	0.05958798511743354	0.6795780085865981	-0.09983872427433153	0.5219050100960831	-0.02050775129744898	0.654502994495623	0.679066403901849	0.6207659383710808	0	0.9230769230769231	0.0
1875	None	None	None	None	None	0	0	0.018518518518518517	1	1.0	79	1.0	0	0	0	80	0	0	1.0	9	9	5.4	81	0.0	1.0	0	0	0	0	0	0	0	0	0	0	0
2780	0.003969131965117024	0.0020161523546616314	0.0015119209362004988	0.9960691605482505	None	0.3333333333333333	1	0.4444444444444444	4	0.7272727272727273	8	0.2653061224489796	0.7272727272727273	12	8	0	0	0	1.0	7	7	0.8666666666666667	13	0.0	0.6666666666666666	0.09985686334818253	0.5091291299975802	0.04470565885561898	0.6747014969224817	0.09990078111798925	0.5002954297166665	0.5643563238925158	0.5635895758933818	0	0.9166666666666666	0.0
2239	None	None	None	None	None	0.2	1	0.3333333333333333	4	0.8	12	0.20987654320987653	0.8	16	12	0	0	0	1.0	9	9	1.1333333333333333	17	0.0	1.0	-0.0996461437849011	0.5013807600075578	-0.06255121421885224	0.6719149243443479	0	0.5	0.6027044244763	0.559909295176134	0	1.0	0.0
7252	0.005051256927233379	0.0018821326371272677	-0.0018696819565437687	0.9906154031508525	None	0.2	1	0.3333333333333333	4	0.8	12	0.20987654320987653	0.8	16	12	0	0	0	1.0	9	9	1.1333333333333333	17	0.0	1.0	0.18238383816545373	0.5839797946559794	-0.09697980078058302	0.5147408085129804	-0.0927566996699858	0.5237221838054438	0.7819881723883512	0.5409971611058264	0	1.0	0.0
2185	None	None	None	None	None	0	0	0	0	0	0	1.0	0	0	0	0	4	0	1.0	1	1	0.06666666666666667	1	1.0	0	0	0	0	0	0	0	0	0	0	0	0
4136	6.423798964640014e-05	5.583896611597157e-05	-1.847499089826822e-07	0.9985503300104626	None	0	0	0.3333333333333333	2	0.8571428571428571	6	0.36	0.8571428571428571	8	6	0	0	0	1.0	5	5	0.6	9	0.0	0	-0.09997580074649329	0.5002213406365484	0.047069808522280085	0.6436833394941851	-0.01434603888904444	0.58823904971336	0.6527841961578045	0.5784273809225038	0	0	0.0
1942	None	None	None	None	None	0	0	0	0	0	0	1.0	0	0	0	0	4	0	1.0	1	1	0.06666666666666667	1	1.0	0	0	0	0	0	0	0	0	0	0	0	0
6955	0.004404309394423084	0.0027975331161933003	-0.0026657712228674675	0.997979691437058	None	0.2222222222222222	2	0.38095238095238093	8	0.6206896551724138	18	0.38271604938271603	0.3793103448275862	19	11	11	6	0	1.0	9	9	2.066666666666667	31	0.3333333333333333	0.5	0.09925550807450825	0.5049394662691967	-0.14971224950960205	1.0	-0.197621467547322	0.9950227902842272	0.9078620019932769	1.0	1.0	1.0	0.0
4902	0.00027917904032265825	8.579963290806348e-05	-5.170088442933206e-05	0.9997714282316745	None	0.07142857142857142	1	0.4	12	0.5116279069767442	22	0.5555555555555556	0.16279069767441862	15	7	29	0	0	1.0	9	9	3.0	45	0.0	0.7	-0.022155945145708508	0.6627830079684853	0.08959831909401005	0.7192774736146952	0.06989585798362997	0.5658145394246156	0.6353876727698865	0.6518388742285166	0	0.9333333333333333	0.0
767	None	None	None	None	None	0.16666666666666666	1	0.5	7	0.5	9	0.40816326530612246	0.3888888888888889	13	7	6	1	0	1.0	7	7	1.3333333333333333	20	0.1	0.3076923076923077	0.0020233251385318495	0.5599585849610186	6.979873628212149e-17	0.5000000000012	-0.10291337574173587	0.7493487000464302	0.6189866881272906	0.6095398848122082	1.0	1.0	0.0
788	None	None	None	None	None	0	0	0.19230769230769232	5	0.7837837837837838	29	0.6964285714285714	0	0	0	38	10	0	0.875	8	7	2.6	39	0.125	0.5882352941176471	0	0	0	0	0	0	0	0	0	0	0
1298	None	None	None	None	None	0	0	0.1875	3	0.8095238095238095	17	0.7666666666666667	0	0	0	22	0	0	0.8333333333333334	5	6	1.5333333333333334	23	0.0	0.1111111111111111	0	0	0	0	0	0	0	0	0	0	0
220	None	None	None	None	None	0	0	0.075	3	0.9310344827586207	54	0.8333333333333334	0	0	0	59	6	0	0.8888888888888888	9	8	4.0	60	0.04918032786885246	0.9811320754716981	0	0	0	0	0	0	0	0	0	0	0
1155	None	None	None	None	None	0	0	0.3888888888888889	7	0.5416666666666666	13	0.7222222222222222	0.4583333333333333	16	11	9	1	0	1.0	6	6	1.7333333333333334	26	0.058823529411764705	0.3	1.1284681228719743e-05	0.5011416168479113	0.0786873859791886	0.5666429198379728	0.09994786437745236	0.5010609177586353	0.6081203098019023	0.523065071115655	0.9375	1.0	0.0
978	None	None	None	None	None	0	0	0.3333333333333333	3	0.8181818181818182	9	0.28888888888888886	0.8181818181818182	12	9	0	1	0	0.5555555555555556	9	5	0.8666666666666667	13	1.0	1.0	-0.16245407697341735	0.583170177133529	0.0073138186298444	0.5219868983590319	0.06426362505511472	0.5343849670826328	0.7278668047551072	0.5466607215839797	1.0	1.0	0.0
2206	None	None	None	None	None	0	0	0.12	3	0.8857142857142857	31	0.6851851851851852	0	1	0	35	1	0	0.6666666666666666	9	6	2.466666666666667	37	0.0136986301369863	0.5454545454545454	0	0	0	0	0	0	0	0	0	0	0
458	None	None	None	None	None	0	0	0.3	3	0.8333333333333334	10	0.4666666666666667	0.75	12	9	1	3	0	0.8333333333333334	6	5	0.9333333333333333	14	1.0	0.2222222222222222	0.43414147106708595	0.9999999903119648	-0.04275360376997128	0.6568529567585228	0.02521388083716224	0.5558183245820416	0.9517119067150329	0.998409255386975	1.0	1.0	0.0
4130	0.00045907156032741123	2.8925798648706472e-06	4.1074194058092535e-07	0.9999999802010358	None	0.2	1	0.3333333333333333	4	0.8	12	0.20987654320987653	0.8	16	12	0	0	0	1.0	9	9	1.1333333333333333	17	0.0	1.0	0.08260884690931283	0.6754480287050815	0.05490841190120196	0.5554360949165067	-0.09999324082193824	0.5003156925173096	0.6965989695692603	0.5790685859858257	0	0.9375	0.0
4552	None	None	None	None	None	0.0625	1	0.2647058823529412	9	0.7346938775510204	36	0.8095238095238095	0.3877551020408163	27	19	23	3	0	0.7777777777777778	7	9	3.4	51	0.07142857142857142	0.9090909090909091	-0.08365317945860082	0.5253633436792787	0.03476835490317333	0.5826340348735227	0.22737872330024142	1.0	0.7847000517086146	0.9999999998522808	1.0	1.0	0.0
2161	None	None	None	None	None	0.1	1	0.3181818181818182	7	0.6451612903225806	20	0.673469387755102	0.1935483870967742	11	6	21	11	0	1.0	7	7	2.2	33	0.2682926829268293	0.7692307692307693	-0.0856082495731226	0.5326206165878193	0.09997850925252824	0.5011549648742175	0.2902756286179453	0.7801310078642433	0.8167900307101783	0.6147301297752062	1.0	1.0	0.0
1833	None	None	None	None	None	0	0	0	0	0	0	1.0	0	0	0	0	2	0	1.0	1	1	0.06666666666666667	1	0.5	0	0	0	0	0	0	0	0	0	0	0	0
6680	0.003619884928149102	0.0003625489525213673	-0.00032585778029579833	0.9967443122284706	None	0.2	1	0.3333333333333333	4	0.8	12	0.20987654320987653	0.8	16	12	0	0	0	1.0	9	9	1.1333333333333333	17	0.0	1.0	0.09262976706112143	0.5519735139557009	5.648113960385185e-05	0.5512936224507942	0.09999191248461424	0.500293443429344	0.6065485824639213	0.5345880291014757	0	0	0.0
7413	0.00939459525991659	0.007073774767910692	0.006383873226091619	0.9933221966041272	None	0.2	1	0.3333333333333333	4	0.8	12	0.20987654320987653	0.8	16	12	0	0	0	1.0	9	9	1.1333333333333333	17	0.0	1.0	0.09999587760826804	0.50001845326228	-0.04749670644685829	0.6100556119612834	-0.23902057188732934	0.9994483027469739	0.8003046395611008	0.9340023419758261	0	1.0	0.0
1620	None	None	None	None	None	0	0	1.0	2	0.0	0	0.75	0	2	0	0	2	0	1.0	2	2	0.2	3	1.0	0	0	0	0	0	0	0	0	0	0	0	0
6858	0.0	0.0	0.0	0.9999999999999998	None	0	0	0	0	0	0	1.0	0	0	0	0	4	0	1.0	1	1	0.06666666666666667	1	1.0	0	0	0	0	0	0	0	0	0	0	0	0
6559	None	None	None	None	None	0	0	0.1590909090909091	7	0.8412698412698413	53	0.8024691358024691	0.3492063492063492	28	22	36	0	0	1.0	9	9	4.333333333333333	65	0.0	0.7142857142857143	0.21392345192420592	0.6119730520792755	-0.06036869690096445	0.5623813920718207	0.1359818614877743	0.5487716554054767	0.7682101126748699	0.5746180974922996	0	0	0.0
356	None	None	None	None	None	0	0	0	0	0	0	1.0	0	0	0	0	4	0	1.0	1	1	0.06666666666666667	1	1.0	0	0	0	0	0	0	0	0	0	0	0	0
4428	None	None	None	None	None	0.058823529411764705	1	0.3611111111111111	13	0.5882352941176471	30	0.654320987654321	0.45098039215686275	35	23	17	0	0	1.0	9	9	3.533333333333333	53	0.0	0.9090909090909091	0.09996907760862803	0.5005096953169468	0.11692440635334567	0.618181419788946	-0.09998343303141208	0.5000591914815158	0.7280300490501992	0.5402553444045006	0	1.0	0.0
7199	0.0	0.0	0.0	1.0	None	0	0	0	0	0	0	1.0	0	0	0	0	0	0	1.0	1	1	0.06666666666666667	1	0.0	0	0	0	0	0	0	0	0	0	0	0	0
4833	None	None	None	None	None	0.07692307692307693	1	0.32142857142857145	9	0.6153846153846154	24	0.7592592592592593	0.23076923076923078	16	9	24	3	0	0.6666666666666666	9	6	2.7333333333333334	41	0.06666666666666667	0.9444444444444444	0.09925677479131509	0.504708407101354	0.01705676256531975	0.5995146319689713	-0.00472706418109566	0.6400843741125299	0.6170472457921417	0.5824087007800703	1.0	1.0	0.0
3161	0.0	0.0	0.0	1.0	None	0	0	0	0	0	0	1.0	0	0	0	0	0	0	1.0	1	1	0.06666666666666667	1	0.0	0	0	0	0	0	0	0	0	0	0	0	0
7136	None	None	None	None	None	0	0	0.037037037037037035	2	0.9743589743589743	76	0.9876543209876543	0.11538461538461539	10	9	69	1	0	1.0	9	9	5.333333333333333	80	0.0070921985815602835	0.9859154929577465	0.09999999728175635	0.5000003017206619	0.03817506423624646	0.6596281681515982	0.09998610111342461	0.5000533606094449	0.572327653523838	0.5549317355773342	0.0	0	0.0
2809	0.009232675925780084	0.0018612324556821235	0.0018530817559511365	0.9849068082329338	None	0.2	1	0.3333333333333333	4	0.8	12	0.20987654320987653	0.8	16	12	0	0	0	1.0	9	9	1.1333333333333333	17	0.0	1.0	0.20383190035980675	0.6133466035229943	0.024642247768932958	0.5725194175886992	0.13632848008490758	0.5411933759595321	0.675008265918824	0.5759645485277737	0	1.0	0.0
5008	0.009865652947874072	0.002469486893385622	0.0023082397414115117	0.9891736741929065	None	0	0	0.3333333333333333	3	0.8181818181818182	9	0.28888888888888886	0.8181818181818182	12	9	0	1	0	0.5555555555555556	5	9	0.8666666666666667	13	1.0	1.0	0.08429830986487885	0.5808872023484164	7.032372653755448e-17	0.5000000001242669	0.15087877468194294	0.5602946088717803	0.6516343867733618	0.547256390801004	1.0	1.0	0.0
4665	0.003198500090900416	0.0003557166468981152	0.00024811936746422776	0.9965816323071286	None	0.2	1	0.3333333333333333	4	0.8	12	0.20987654320987653	0.8	16	12	0	0	0	1.0	9	9	1.1333333333333333	17	0.0	1.0	0.09964153761045555	0.5048409238905676	0.0002241603143345716	0.501222556843824	0.09998299464172615	0.500015664081122	0.6148957410394988	0.5020264217449376	0	1.0	0.0
2060	None	None	None	None	None	0	0	0.5	2	0.6666666666666666	2	0.625	0.6666666666666666	4	2	0	2	0	0.5	2	4	0.3333333333333333	5	1.0	0	0.09657402673139584	0.5119613715880539	0.024589631601508753	0.5476803659071865	0.09747754047661394	0.5158435043306895	0.5823670665345877	0.525191369993048	0.25	0.25	0.0
5288	0.003558079396546913	0.0005504953782380025	-0.0005492599940574748	0.9974830878429919	None	0.2	1	0.3333333333333333	4	0.8	12	0.20987654320987653	0.8	16	12	0	0	0	1.0	9	9	1.1333333333333333	17	0.0	1.0	0.023364610592291342	0.6598017892938489	0.03860526956587248	0.5942631740930997	0.09999986682241704	0.5000003418524274	0.599862993769639	0.5861349224729671	0	1.0	0.0
154	None	None	None	None	None	0	0	0.3333333333333333	12	0.6078431372549019	31	0.654320987654321	0.3333333333333333	26	17	26	2	0	1.0	9	9	3.533333333333333	53	0.0425531914893617	0.8085106382978723	0.18900975791345237	1.0	0.09990052561470468	0.5229991012307497	4.097006320279447e-08	0.5000792379761918	0.7212698079713182	0.999999043421689	1.0	1.0	0.0
6535	0.007717357532209942	0.005343684161204538	0.0043622123108107355	0.9924703835088675	None	0.2	1	0.3333333333333333	4	0.8	12	0.20987654320987653	0.8	16	12	0	0	0	1.0	9	9	1.1333333333333333	17	0.0	1.0	0.09998693703054315	0.5002348390200818	-0.056835571935901566	0.6251455441506383	0.15784351929528367	0.5883171866556047	0.7222308693572302	0.5719470929986847	0	1.0	0.0
549	None	None	None	None	None	0	0	0	0	0	0	1.0	0	0	0	0	0	0	1.0	1	1	0.06666666666666667	1	0.0	0	0	0	0	0	0	0	0	0	0	0	0
3815	2.3299367670269998e-05	1.9899411618995766e-07	1.9840759859067243e-07	0.9999962655390506	None	0.3333333333333333	1	0.5	4	0.7	7	0.2857142857142857	0.7	11	7	0	0	0	0.8571428571428571	7	6	0.8	12	0.0	1.0	0.08752910640335503	0.9817866645412804	0.05363788382690284	0.5735574547013478	0.001070752998724839	0.5765020010274117	0.5992962573786534	0.8221053207192048	0	1.0	0.0
2542	None	None	None	None	None	0	0	0	0	0	0	1.0	0	0	0	0	4	0	1.0	1	1	0.06666666666666667	1	1.0	0	0	0	0	0	0	0	0	0	0	0	0
6122	0.008557882849340526	0.006510671552646963	-0.00017950874320533768	0.9911884283218998	None	0.2	1	0.3333333333333333	4	0.8	12	0.20987654320987653	0.8	16	12	0	0	0	1.0	9	9	1.1333333333333333	17	0.0	1.0	0.0999992667671126	0.5000249401019424	0.11801264732822067	0.6032722080012495	0.09999972992336764	0.5000046983873035	0.5338498491534315	0.5348796459883616	0	1.0	0.0
2548	None	None	None	None	None	0.3333333333333333	1	0.4444444444444444	4	0.7272727272727273	8	0.2708333333333333	0.7272727272727273	12	8	0	0	0	0.75	6	8	0.8666666666666667	13	0.0	0.8571428571428571	-0.0968753245987784	0.6133244545281308	0.1206374296183359	0.5695230579183218	0.04852585493701275	0.550262843339885	0.7075941338076673	0.5779382650799204	0	1.0	0.0
670	None	None	None	None	None	0	0	0	0	0	0	1.0	0	0	0	0	4	0	1.0	1	1	0.06666666666666667	1	1.0	0	0	0	0	0	0	0	0	0	0	0	0
1334	None	None	None	None	None	0	0	0.22580645161290322	7	0.75	33	0.5679012345679012	0.29545454545454547	18	13	27	0	0	1.0	9	9	3.066666666666667	46	0.0	0.6190476190476191	0.0195828333260567	0.6738813605956558	0.01794146758750935	0.5636316802827672	4.44498964808307e-09	0.5000029067416383	0.5898735288940996	0.5810875771691123	0	0.05555555555555555	0.0
2682	0.0	0.0	0.0	0.9999999999999998	None	0	0	0	0	0	0	1.0	0	0	0	0	4	0	1.0	1	1	0.06666666666666667	1	1.0	0	0	0	0	0	0	0	0	0	0	0	0
2108	None	None	None	None	None	0	0	0.25	1	1.0	3	1.0	1.0	4	3	0	0	0	0.2	1	5	0.3333333333333333	5	0.0	0	-0.09999934096809393	0.5000012538107866	0.2338528643981018	0.5746792028578774	0.002856262909906058	0.520409473551249	0.8015924696263191	0.5318448841934525	0	1.0	0.0
6984	0.0	0.0	0.0	1.0	None	0	0	0	0	0	0	1.0	0	0	0	0	0	0	1.0	1	1	0.06666666666666667	1	0.0	0	0	0	0	0	0	0	0	0	0	0	0
4828	0.0	0.0	0.0	0.9999999999999998	None	0	0	0	0	0	0	1.0	0	0	0	0	4	0	1.0	1	1	0.06666666666666667	1	1.0	0	0	0	0	0	0	0	0	0	0	0	0
244	None	None	None	None	None	0	0	0	0	0	0	1.0	0	0	0	0	0	0	1.0	1	1	0.06666666666666667	1	0.0	0	0	0	0	0	0	0	0	0	0	0	0
5088	0.008940614803482487	0.008097707831665807	0.007852874689605148	0.992407004944949	None	0.2	1	0.3333333333333333	4	0.8	12	0.20987654320987653	0.8	16	12	0	0	0	1.0	9	9	1.1333333333333333	17	0.0	1.0	0.09999410183381616	0.5000679326174026	0.06151293830496836	0.583782980907122	0.09926692536256528	0.5018226153361641	0.5446767913162698	0.5287918401955994	0	0	0.0
7381	None	None	None	None	None	0	0	0.09259259259259259	5	0.8987341772151899	71	1.0	0.1518987341772152	16	12	64	0	0	1.0	9	9	5.4	81	0.0	1.0	0.09999890932130029	0.5000027252595125	-0.06517542661925779	0.9893358754980616	0.09991093258830182	0.5368856806894758	0.6899666610305424	0.826256271678216	0	1.0	0.0
1257	None	None	None	None	None	0	0	0.3333333333333333	2	0.8571428571428571	6	0.36	0.8571428571428571	8	6	0	0	0	1.0	5	5	0.6	9	0.0	0	0.21816714717441704	0.9999797128706797	0.09982980985044951	0.5007355220158725	-0.06476113562674508	0.5931880615553007	0.7865897569105357	0.9765357962231872	0	1.0	0.0
1653	None	None	None	None	None	0	0	0.3333333333333333	1	1.0	2	1.0	0	1	0	2	0	0	0.25	1	4	0.26666666666666666	4	0.0	0	0	0	0	0	0	0	0	0	0	0	0
6860	None	None	None	None	None	0.14285714285714285	3	0.29545454545454547	13	0.6984126984126984	44	0.8024691358024691	0.6031746031746031	51	38	13	0	0	1.0	9	9	4.333333333333333	65	0.0	0.7142857142857143	0.02571664777626078	0.5142746133574635	0.0862273803485955	0.6570772702393689	0.09999942055951745	0.5000077899608772	0.588399370672605	0.5586817870621802	0	1.0	0.0
3708	None	None	None	None	None	0.07692307692307693	1	0.3103448275862069	9	0.6829268292682927	28	0.5308641975308642	0.36585365853658536	23	15	19	0	0	1.0	9	9	2.8666666666666667	43	0.0	0.8235294117647058	0.04267408006882585	0.662414782845736	0.03909362682528379	0.6774045729804837	0.09740668997650373	0.5177286966547092	0.648960077621276	0.6214316736192641	0	0.5652173913043478	0.0
2907	0.0022672234958706085	0.0005449307287576799	0.00028235102804070953	0.9989285229715136	None	0.2	1	0.3333333333333333	4	0.8	12	0.20987654320987653	0.8	16	12	0	0	0	1.0	9	9	1.1333333333333333	17	0.0	1.0	0.03903087065403231	0.5710042461611187	0.0007213773959190171	0.5128133916512913	-0.4128932804332173	0.9999985581521652	0.8822427349987643	0.9900047458426757	0	1.0	0.0
324	None	None	None	None	None	0	0	0.42857142857142855	3	0.75	6	0.3333333333333333	0.75	9	6	0	0	0	0.8333333333333334	6	5	0.6666666666666666	10	0.0	0.4	0.09986005886257367	0.5023648651857844	0.0647608235325838	0.572982970616919	0.002404829669447532	0.5822433740512942	0.600695035491916	0.5527596284675855	0	1.0	0.0
5946	0.009258334865673337	0.008282170312170552	0.008060082246759753	0.9924281680951037	None	0.2	1	0.3333333333333333	4	0.8	12	0.20987654320987653	0.8	16	12	0	0	0	1.0	9	9	1.1333333333333333	17	0.0	1.0	0.09999410183381616	0.5000679326174026	0.06151293830496836	0.583782980907122	0.09926692536256528	0.5018226153361641	0.5446767913162698	0.5287918401955994	0	0	0.0
3247	0.0001926119013156359	2.655991041538967e-06	-1.4132836435915235e-06	0.9999973821999846	None	0.25	1	0.4	4	0.7692307692307693	10	0.23809523809523808	0.7692307692307693	14	10	0	0	0	0.7777777777777778	7	9	1.0	15	0.0	1.0	0.13900245381709747	0.5751861899082163	3.2434439381776664e-09	0.5000012243819051	-0.09506529061369297	0.6746801432889842	0.7019654321194887	0.5852004839420878	0	0.9285714285714286	0.0
5173	0.00022578944575664918	9.375078348738993e-06	-8.186916070631294e-06	0.9999929225367514	None	0	0	0.3333333333333333	2	0.8333333333333334	5	0.4	0.8333333333333334	7	5	0	2	0	0.8	5	4	0.5333333333333333	8	1.0	0	0.09993690393513885	0.5001801108437598	7.902762784127648e-27	0.5	0.2037590900864905	0.5541774320912011	0.696755487521125	0.5181823381182205	1.0	1.0	0.0
5314	7.798148711839851e-05	1.984422600528837e-07	-6.319683030682172e-08	0.9999964750868371	None	0	0	0.3333333333333333	1	1.0	2	1.0	1.0	3	2	0	0	0	0.25	4	1	0.26666666666666666	4	0.0	0	0.08472861793224358	0.552999254231721	0.02304135321185485	0.5359146884810816	0.09903028603754215	0.5013795222821332	0.5816904236886122	0.5301484730888848	0	1.0	0.0
5816	0.0	0.0	0.0	0.9999999999999998	None	0	0	0	0	0	0	1.0	0	0	0	0	4	0	1.0	1	1	0.06666666666666667	1	1.0	0	0	0	0	0	0	0	0	0	0	0	0
4671	0.009012441997064472	0.007918496375246147	0.007679225763347547	0.9924389273800304	None	0.2	1	0.3333333333333333	4	0.8	12	0.20987654320987653	0.8	16	12	0	0	0	1.0	9	9	1.1333333333333333	17	0.0	1.0	0.09999410183381616	0.5000679326174026	0.06151293830496836	0.583782980907122	0.09926692536256528	0.5018226153361641	0.5446767913162698	0.5287918401955994	0	0	0.0
2727	0.0004150569859041192	3.262186724461269e-06	1.1741775298015128e-07	0.999999968031107	None	0.2	1	0.3333333333333333	4	0.8	12	0.20987654320987653	0.8	16	12	0	0	0	1.0	9	9	1.1333333333333333	17	0.0	1.0	0.08076914282409364	0.5922190777540031	0.09999912951529921	0.5000058144107348	0.09658265088483375	0.510518904835699	0.5233499344172909	0.534549159502385	0	0	0.0
4935	0.0	0.0	0.0	0.9999999999999998	None	0	0	0	0	0	0	1.0	0	0	0	0	4	0	1.0	1	1	0.06666666666666667	1	1.0	0	0	0	0	0	0	0	0	0	0	0	0
3264	9.827370917947754e-05	5.934487486874563e-05	-5.560815021538532e-05	0.9996079371027783	None	0	0	0.42857142857142855	3	0.75	6	0.3333333333333333	0.75	9	6	0	1	0	0.8333333333333334	5	6	0.6666666666666666	10	1.0	0.4	0.09999999400377584	0.5000000157048702	0.08882858914715981	0.9999811693476379	0.0002708977233524281	0.5558472061456263	0.8431112988654256	0.9759069432374148	0.0	0	0.0
4289	0.017681274327139413	0.012621890802312524	0.006736888279200674	0.9917274500259848	None	0.125	1	0.3888888888888889	7	0.625	15	0.4126984126984127	0.5416666666666666	20	13	5	1	0	0.7777777777777778	9	7	1.7333333333333334	26	0.14285714285714285	0.42105263157894735	0.09995458642842987	0.5025005934249869	7.902762784127648e-27	0.5	0.2038204183433761	0.5928809321331279	0.6968176949868898	0.5321132636710386	1.0	1.0	0.0
2817	6.244212057498255e-07	6.713964040125834e-08	-4.6043319619881074e-08	0.9999884610407295	None	0	0	0.3333333333333333	2	0.8571428571428571	6	0.36	0.8571428571428571	8	6	0	0	0	1.0	5	5	0.6	9	0.0	0	0.0005224130103011428	0.5886411610286617	0.08678095053425519	0.5734492398184979	0.00011010624950666154	0.5003664067935485	0.5968689312475993	0.5544296644431089	0	1.0	0.0
1676	None	None	None	None	None	0	0	0	0	0	0	1.0	0	0	0	0	3	0	1.0	1	1	0.06666666666666667	1	0.75	0	0	0	0	0	0	0	0	0	0	0	0
854	None	None	None	None	None	0	0	0.375	3	0.6666666666666666	6	0.6111111111111112	0.3333333333333333	5	3	5	0	0	0.2222222222222222	9	2	0.7333333333333333	11	0.0	0.2222222222222222	0.09148918788140385	0.5107632605364656	0.09880331118694016	0.5219471766684448	-0.3845072868986659	0.9998906987216414	0.9294668761048064	0.956230677349054	0	1.0	0.0
1556	None	None	None	None	None	0	0	0.16666666666666666	9	0.7974683544303798	63	1.0	0.5189873417721519	49	41	31	0	0	1.0	9	9	5.4	81	0.0	1.0	2.2491314354066143e-05	0.5097433030434619	0.12746801092218085	0.7275064334895451	1.2757146246528812e-08	0.500000569228891	0.6458598877110541	0.5842705408437834	0	1.0	0.0
7428	0.005708120483320933	0.0020041453855678933	0.0020020501593618163	0.9911754973989965	None	0.2	1	0.3333333333333333	4	0.8	12	0.20987654320987653	0.8	16	12	0	0	0	1.0	9	9	1.1333333333333333	17	0.0	1.0	0.09883729019172498	0.5087173047118765	-0.07188924549399396	0.9996033415278583	-0.09694415571265921	0.5478316451338868	0.7106057323445446	0.936211876488293	0	1.0	0.0
4048	1.2502892717965394e-07	1.048620509571699e-07	5.137006444065522e-11	0.999980840684893	None	0	0	0.018518518518518517	1	1.0	79	1.0	0	0	0	80	0	0	1.0	9	9	5.4	81	0.0	1.0	0	0	0	0	0	0	0	0	0	0	0
2838	2.8826184236345395e-08	1.1042345383181596e-08	-7.574322087660805e-09	0.9999978442129074	None	0	0	0.75	3	0.5	2	0.5	0	1	0	4	0	0	0.75	4	3	0.4	6	0.0	0.6666666666666666	0	0	0	0	0	0	0	0	0	0	0
709	None	None	None	None	None	0	0	0	0	0	0	1.0	0	0	0	0	0	0	1.0	1	1	0.06666666666666667	1	0.0	0	0	0	0	0	0	0	0	0	0	0	0
2337	None	None	None	None	None	0	0	0.16666666666666666	1	1.0	7	0.36	0.2857142857142857	3	2	5	0	0	1.0	5	5	0.6	9	0.0	0	2.4111750868431115e-11	0.5000002982678659	0.01354455778432968	0.5212991551186203	0.019749784936636247	0.5180568528474404	0.5279657666232124	0.5131226722442174	0	1.0	0.0
4152	None	None	None	None	None	0.2	2	0.36363636363636365	8	0.6774193548387096	21	0.4074074074074074	0.6774193548387096	29	21	3	0	0	1.0	9	9	2.2	33	0.0	0.8888888888888888	0.016795205193514382	0.5676987620761774	-0.09759646147165901	0.5288803524182256	-0.09068448856879152	0.6204012444931355	0.6346247300183707	0.5727606091805391	0	1.0	0.0
5239	None	None	None	None	None	0	0	0.32142857142857145	9	0.625	25	0.6666666666666666	0.125	11	5	30	3	0	0.7777777777777778	7	9	2.8	42	0.05172413793103448	1.0	0.09859365040733462	0.5360910281001794	0.04761211492432712	0.5889602467386189	0.09939504636416559	0.5050829042948233	0.5602656535409544	0.5436069884196431	1.0	1.0	0.0
6659	0.0	0.0	0.0	0.9999999999999998	None	0	0	0	0	0	0	1.0	0	0	0	0	4	0	1.0	1	1	0.06666666666666667	1	1.0	0	0	0	0	0	0	0	0	0	0	0	0
2600	0.0002994123547694518	6.335408832729416e-05	-6.324506760963498e-05	0.9987851200188886	None	0	0	0.07692307692307693	4	0.92	69	0.9506172839506173	0.013333333333333334	3	1	73	0	0	1.0	9	9	5.133333333333334	77	0.0	0.9411764705882353	-0.1691359294117728	0.637355075903097	0.018209071797713562	0.5457513497485539	0.15098040135690308	0.5147066824665981	0.7936754723848588	0.5667872477207729	0	1.0	0.0
2519	None	None	None	None	None	0.1	1	0.36363636363636365	8	0.6451612903225806	20	0.5892857142857143	0.12903225806451613	11	4	21	3	0	0.875	8	7	2.2	33	0.07692307692307693	0.37037037037037035	-0.03271418281440632	0.5079717876696251	0.08817262119162758	0.6324193848501564	0.08074564050231273	0.6315561803687604	0.6398158269297475	0.5917326916345721	1.0	1.0	0.0
3759	0.014873237748331084	0.007625928440650347	0.003987542246661995	0.996819081211577	None	0.3333333333333333	1	0.5	4	0.7	7	0.2857142857142857	0.7	11	7	0	0	0	0.8571428571428571	7	6	0.8	12	0.0	0.6666666666666666	0.09999951645729144	0.500002336884067	0.08530946090752405	0.6339073819249467	0.4256719604995533	1.0	0.9678249449115663	0.9999999164372745	0	0.45454545454545453	0.0
486	None	None	None	None	None	0	0	0	0	0	0	1.0	0	0	0	0	0	0	1.0	1	1	0.06666666666666667	1	0.0	0	0	0	0	0	0	0	0	0	0	0	0
1892	None	None	None	None	None	0	0	0.5555555555555556	10	0.28	7	0.5510204081632653	0	7	0	19	8	0	1.0	7	7	1.8	27	0.22857142857142856	1.0	0	0	0	0	0	0	0	0	0	0	0
852	None	None	None	None	None	0	0	0.23529411764705882	8	0.7551020408163265	37	0.7083333333333334	0.061224489795918366	9	3	41	8	0	0.8888888888888888	9	8	3.4	51	0.1	0.6222222222222222	0.09999533519236917	0.5000053451975262	-0.1327314441266615	0.9177075615421326	0.003057286522671325	0.5863330611995616	0.7380964796659686	0.7150725169436773	1.0	1.0	0.0
5506	2.1189982490787857e-08	1.9782046567732627e-08	1.8866723153061084e-08	0.9999967959380118	None	0	0	0.5	2	0.6666666666666666	2	0.625	0.6666666666666666	4	2	0	2	0	0.5	2	4	0.3333333333333333	5	1.0	0	0.03913589021614267	0.507104595418795	0.044383349808266935	0.5206062492281539	7.778383182294262e-05	0.50022680042542	0.550863194119625	0.5093155224392629	1.0	1.0	0.0
7335	0.009396542355860309	0.005170139376312665	0.003889328702788729	0.9805714727777568	None	0.2	1	0.3333333333333333	4	0.8	12	0.20987654320987653	0.8	16	12	0	0	0	1.0	9	9	1.1333333333333333	17	0.0	1.0	0.3570087900503105	0.6983693173978285	3.1140645360006424e-07	0.5297301826205955	0.09999589941374418	0.5000109172531049	0.8180410222999256	0.579214543565622	0	1.0	0.0
2983	9.401271753650288e-05	4.7644582311295754e-05	3.7177342437543574e-07	0.9986381043155922	None	0.3333333333333333	1	0.4444444444444444	4	0.7272727272727273	8	0.43333333333333335	0.45454545454545453	8	5	4	3	0	0.8333333333333334	5	6	0.8666666666666667	13	0.3333333333333333	0.5	-0.04203510130224577	0.638063954661866	0.15179793589111992	0.9194355877028678	-0.009492921815106938	0.6031569425113996	0.6960867626508893	0.7576986423722846	1.0	1.0	0.0
6138	None	None	None	None	None	0	0	0.29411764705882354	5	0.7391304347826086	17	0.5952380952380952	0.6521739130434783	20	15	4	5	0	0.8571428571428571	7	6	1.6666666666666667	25	0.7142857142857143	0.5263157894736842	0.09649402253014172	0.5397328393431159	0.12720546753383855	0.9999999998951492	0.09983433555372671	0.5003987065624207	0.8055067086142386	0.9995532726276416	0.0	0	0.0
4609	0.007358704609214387	0.006490174253268319	-0.0055779826974743305	0.9910406061201563	None	0.2	1	0.3333333333333333	4	0.8	12	0.20987654320987653	0.8	16	12	0	0	0	1.0	9	9	1.1333333333333333	17	0.0	1.0	0.09999938311408604	0.5000087372357537	0.050591187567339976	0.5869107248972282	0.08262968516724929	0.5707308062495117	0.5581409844041888	0.5528087618978855	0	0	0.0
5696	0.005757834128116076	0.000429701561641525	0.00032206800739064827	0.9907862787289485	None	0	0	0.375	3	0.8	8	0.6	0.7	10	7	1	0	0	0.8	5	4	0.8	12	0.0	0.2857142857142857	0.09998704531338357	0.5000525241363645	0.028356519596169943	0.5663078460978475	0.025192136301128036	0.6574074995066568	0.5871949254684202	0.5759717285369135	0	0	0.0
6814	None	None	None	None	None	0.04	1	0.34615384615384615	18	0.5733333333333334	43	0.9506172839506173	0.28	36	21	40	0	0	1.0	9	9	5.133333333333334	77	0.0	0.9411764705882353	-0.0674250951040019	0.6937000949096973	-0.09999204758819454	0.5522448431436978	-0.05209483784196647	0.5291227005984517	0.5602615652636843	0.5941820091498322	0	1.0	0.0
7031	None	None	None	None	None	0	0	0.22857142857142856	8	0.74	37	0.6419753086419753	0.52	33	26	18	1	0	1.0	9	9	3.466666666666667	52	0.030303030303030304	0.851063829787234	0.025402931399541823	0.5156503513457987	0.020069063921123405	0.5876161235457199	0.09999999868025009	0.5000000026033256	0.5906401736660625	0.5346726864026821	1.0	1.0	0.0
1516	None	None	None	None	None	0	0	0	0	0	0	1.0	0	0	0	0	0	0	1.0	1	1	0.06666666666666667	1	0.0	0	0	0	0	0	0	0	0	0	0	0	0
4120	0.002512875110372349	0.00023537864367018658	1.0494970497028754e-05	0.9997554434281628	None	0.25	1	0.36363636363636365	4	0.7857142857142857	11	0.2222222222222222	0.7857142857142857	15	11	0	0	0	0.8888888888888888	9	8	1.0666666666666667	16	0.0	1.0	0.02662130649873885	0.5787606370254715	8.654599167643014e-25	0.5	0.09948890390771138	0.5413867824394163	0.6060031949421002	0.5402141610709471	0	1.0	0.0
4873	0.0	0.0	0.0	1.0	None	0	0	0	0	0	0	1.0	0	0	0	0	0	0	1.0	1	1	0.06666666666666667	1	0.0	0	0	0	0	0	0	0	0	0	0	0	0
6081	0.003074353504479914	0.0008379529547256505	0.0007634827487435585	0.9988741172201062	None	0.2	1	0.3333333333333333	4	0.8	12	0.20987654320987653	0.8	16	12	0	0	0	1.0	9	9	1.1333333333333333	17	0.0	1.0	0.02979099694300229	0.5129971566334911	0.06306207593706718	0.6634478467124838	0.18118114400658408	0.5672901604356723	0.6563683466406901	0.5826918732905025	0	1.0	0.0
2700	None	None	None	None	None	0.16666666666666666	4	0.4117647058823529	21	0.5405405405405406	40	0.9382716049382716	0.5135135135135135	58	38	17	0	0	1.0	9	9	5.066666666666666	76	0.0	0.9411764705882353	0.09884986337003518	0.6013161472879782	0.0992760283858044	0.5030852044701306	0.013911609053151877	0.6465770695692696	0.6177304238169918	0.5847831069746516	0	0.9827586206896551	0.0
1305	None	None	None	None	None	0	0	0.5	2	0.75	3	0.6	0.25	2	1	3	0	0	0.4	5	2	0.4	6	0.0	0	0.09973871701919002	0.5001503412184859	0.09190783548478304	0.5125444869826791	0.09483485449085485	0.5066004932469859	0.5081136496419999	0.5064324244238262	0	1.0	0.0
5325	0.005798437354143484	0.0023273108296892873	-0.0016772001519999244	0.996447607447886	None	0.2	1	0.3333333333333333	4	0.8	12	0.20987654320987653	0.8	16	12	0	0	0	1.0	9	9	1.1333333333333333	17	0.0	1.0	0.0987987622679044	0.500936453012777	0.09947037521633294	0.5149737023038515	0.18311110852797566	0.5271229802502494	0.6029789219500622	0.5143508129851638	0	1.0	0.0
7488	7.191521327408221e-07	2.6040877786454814e-08	1.8621378222328086e-08	0.9999929082634947	None	0	0	1.0	2	0.0	0	0.75	0	2	0	0	2	0	1.0	2	2	0.2	3	1.0	0	0	0	0	0	0	0	0	0	0	0	0
7483	0.002920976160940796	0.0002323270730401469	-7.900864013599525e-05	0.9973229336559949	None	0.25	1	0.36363636363636365	4	0.7857142857142857	11	0.2222222222222222	0.7857142857142857	15	11	0	0	0	0.8888888888888888	9	8	1.0666666666666667	16	0.0	1.0	0.04717797399483323	0.5082868708636463	-0.039688031814748455	0.527883982319656	-0.11795110000884731	0.6149248814220839	0.6693903694371988	0.5508951183898617	0	1.0	0.0
7326	0.005188542595589363	0.0017285912332652238	0.0017119106511676537	0.9941392607113866	None	0.2	1	0.3333333333333333	4	0.8	12	0.20987654320987653	0.8	16	12	0	0	0	1.0	9	9	1.1333333333333333	17	0.0	1.0	0.1318051158624484	0.5224345891574667	-0.02981832003387545	0.5116362606330083	-0.0987325929056837	0.7205592611436106	0.7216392732593574	0.5893300434574286	0	1.0	0.0
7396	0.014885168523327243	0.01108483067058888	0.010822554243532363	0.9772000068902289	None	0.2	1	0.3333333333333333	4	0.8	12	0.20987654320987653	0.8	16	12	0	0	0	1.0	9	9	1.1333333333333333	17	0.0	1.0	0.2215063280964821	0.5494452534958899	-0.05041154054156884	0.571242680595361	-0.14126035552822946	0.629432209734621	0.8254385852120744	0.5837964956575282	0	1.0	0.0
7197	None	None	None	None	None	0.07692307692307693	1	0.39285714285714285	11	0.5641025641025641	22	0.5061728395061729	0.48717948717948717	29	19	11	0	0	1.0	9	9	2.7333333333333334	41	0.0	0.5	0.03475046599663152	0.642726133929622	-0.046516679056677356	0.621723139716519	-0.09175112843014833	0.5080128413733586	0.6392941641242397	0.5919533297108525	0	1.0	0.0
103	None	None	None	None	None	0	0	0.037037037037037035	2	0.9746835443037974	77	1.0	0.012658227848101266	1	1	79	0	0	1.0	9	9	5.4	81	0.0	1.0	0.09999044900525711	0.5	0.041435942037966925	0.5	0.4707742806287579	0.5	0.8700042010023781	0.5	0	1.0	0.0
91	None	None	None	None	None	0	0	0	0	0	0	1.0	0	0	0	0	0	0	1.0	1	1	0.06666666666666667	1	0.0	0	0	0	0	0	0	0	0	0	0	0	0
5276	1.1796259922459495e-07	1.0642253500586578e-07	5.002539264192724e-11	0.9999812844856492	None	0	0	0.018518518518518517	1	1.0	79	1.0	0	0	0	80	0	0	1.0	9	9	5.4	81	0.0	1.0	0	0	0	0	0	0	0	0	0	0	0
1801	None	None	None	None	None	0	0	0	0	0	0	1.0	0	0	0	0	0	0	1.0	1	1	0.06666666666666667	1	0.0	0	0	0	0	0	0	0	0	0	0	0	0
6887	0.010325733308324725	0.009872680960808042	0.009866305458841321	0.9931704108265699	None	0.2	1	0.3333333333333333	4	0.8	12	0.20987654320987653	0.8	16	12	0	0	0	1.0	9	9	1.1333333333333333	17	0.0	1.0	0.09999997512318094	0.5000003036465905	0.047037013872173586	0.5940794957255523	0.09999385877200809	0.5000274499245726	0.5620811633042608	0.5317046400018733	0	0	0.0
628	None	None	None	None	None	0	0	0	0	0	0	1.0	0	0	0	0	3	0	1.0	1	1	0.06666666666666667	1	0.75	0	0	0	0	0	0	0	0	0	0	0	0
2708	None	None	None	None	None	0	0	0.018518518518518517	1	1.0	79	1.0	0.02531645569620253	3	2	77	0	0	1.0	9	9	5.4	81	0.0	1.0	-0.07853344182354308	0.5913829331786327	0.002362364661787337	0.5758028942445239	-0.013580028305190641	0.5667126398760779	0.5893357334337583	0.5779998398068684	0	1.0	0.0
1383	None	None	None	None	None	0	0	0.08163265306122448	4	0.9154929577464789	65	0.9012345679012346	0	0	0	72	0	0	1.0	9	9	4.866666666666666	73	0.0	0.9375	0	0	0	0	0	0	0	0	0	0	0
3206	0.001539265688991659	0.00014297344472107346	9.452608355682725e-05	0.9982964917140436	None	0.2	1	0.3333333333333333	4	0.8	12	0.20987654320987653	0.8	16	12	0	0	0	1.0	9	9	1.1333333333333333	17	0.0	1.0	0.033960572149186484	0.648846111905297	0.15695535186433074	0.6638294615790316	0.0013325773697955578	0.6827877383051345	0.6813181742865649	0.6652985322319324	0	0.9375	0.0
5669	0.0	0.0	0.0	0.9999999999999998	None	0	0	0	0	0	0	1.0	0	0	0	0	4	0	1.0	1	1	0.06666666666666667	1	1.0	0	0	0	0	0	0	0	0	0	0	0	0
1931	None	None	None	None	None	0.13333333333333333	2	0.40625	13	0.5652173913043478	26	0.5925925925925926	0.21739130434782608	21	10	26	0	0	1.0	9	9	3.2	48	0.0	0.9743589743589743	0.050650050389386934	0.640338797536972	-0.09319470144729032	0.7272026246188693	0.09976354114172913	0.5002276422819939	0.691382524780444	0.6270091191136568	0	1.0	0.0
3366	0.0001290995535939164	4.2570326711678874e-07	3.791196825644922e-07	0.9999976035627727	None	0.3333333333333333	1	0.5	4	0.6666666666666666	6	0.3055555555555556	0.6666666666666666	10	6	0	0	0	1.0	6	6	0.7333333333333333	11	0.0	0.8	0.09999999334078165	0.5000001317395919	-0.0569961392291673	0.520627025923239	0.09666469393009508	0.55578450365217	0.6701750688041086	0.5255299723633764	0	0.7	0.0
3933	0.0018337632441842052	0.0001905977152935187	-1.409101078413604e-05	0.9995564640177735	None	0.2	1	0.3333333333333333	4	0.8	12	0.20987654320987653	0.8	16	12	0	0	0	1.0	9	9	1.1333333333333333	17	0.0	1.0	0.09999958790368643	0.500003902312119	-0.09996399588174291	0.5017377952573226	0.09999825140025108	0.5000056789167222	0.7196310284353041	0.5005824608977184	0	1.0	0.0
3720	0.0	0.0	0.0	0.9999999999999998	None	0	0	0	0	0	0	1.0	0	0	0	0	4	0	1.0	1	1	0.06666666666666667	1	1.0	0	0	0	0	0	0	0	0	0	0	0	0
4374	0.0003297936317270005	2.8468162479107987e-05	1.9102886291543843e-05	0.9999879841994396	None	0	0	0.3333333333333333	2	0.8571428571428571	6	0.36	0.8571428571428571	8	6	0	2	0	1.0	5	5	0.6	9	1.0	0	0.09996133438892935	0.5007951083803818	1.0393657356223297e-11	0.5000030028812352	0.20279664158189897	0.5705893642391262	0.69598706923236	0.5239357398683918	1.0	1.0	0.0
2274	None	None	None	None	None	0	0	0.2857142857142857	2	0.75	6	0.4	0.5	6	4	3	2	0	1.0	5	5	0.6666666666666666	10	0.25	0.4	0.001762948922745152	0.5910480468760733	-0.05231390281512134	0.6392777098717035	0.06552595266536326	0.5474064146362247	0.6219876979796337	0.593127389132838	1.0	0.8333333333333334	0.0
104	None	None	None	None	None	0	0	0	0	0	0	1.0	0	0	0	0	0	0	1.0	1	1	0.06666666666666667	1	0.0	0	0	0	0	0	0	0	0	0	0	0	0
6685	0.010447170504044834	0.009555632150115505	0.00955039746953757	0.9931629836067154	None	0.2	1	0.3333333333333333	4	0.8	12	0.20987654320987653	0.8	16	12	0	0	0	1.0	9	9	1.1333333333333333	17	0.0	1.0	0.09999997512318094	0.5000003036465905	0.047037013872173586	0.5940794957255523	0.09999385877200809	0.5000274499245726	0.5620811633042608	0.5317046400018733	0	0	0.0
3525	None	None	None	None	None	0.058823529411764705	1	0.3611111111111111	13	0.5882352941176471	30	0.654320987654321	0.3333333333333333	28	17	24	0	0	1.0	9	9	3.533333333333333	53	0.0	0.9090909090909091	-0.09999998358393061	0.5002367096426249	0.052888861599427704	0.6364785285045196	0.051969844293365305	0.6394326900560202	0.6873909746865757	0.593387570006887	0	1.0	0.0
6964	0.0004847976824154612	1.4050699852082415e-06	4.0994497137614553e-07	0.9999999597150527	None	0.2	1	0.3333333333333333	4	0.8	12	0.20987654320987653	0.8	16	12	0	0	0	1.0	9	9	1.1333333333333333	17	0.0	1.0	0.09817553231485507	0.5089210393220648	-0.033753293120604586	0.6483695439445388	-0.12912417644937593	0.6070233900841053	0.7289200764570639	0.5892328844308039	0	1.0	0.0
1834	None	None	None	None	None	0	0	0.5	2	0.5	2	0.75	0	0	0	5	11	0	0.5	2	4	0.4	6	0.7857142857142857	0	0	0	0	0	0	0	0	0	0	0	0
1399	None	None	None	None	None	0	0	0	0	0	0	1.0	0	0	0	0	0	0	1.0	1	1	0.06666666666666667	1	0.0	0	0	0	0	0	0	0	0	0	0	0	0
6871	0.004029568756856979	0.0006029498238082823	-6.562745329000177e-05	0.997832689354234	None	0.2	1	0.3333333333333333	4	0.8	12	0.20987654320987653	0.8	16	12	0	0	0	1.0	9	9	1.1333333333333333	17	0.0	1.0	0.0020026829697693143	0.514532884928748	1.1441163621364234e-05	0.5001140425862773	-0.192506341304069	0.8021951961283416	0.7180398678711497	0.6192167638414373	0	0	0.0
4337	0.00042254717886771155	4.040142163940969e-06	4.040141956810811e-06	0.9999996021837514	None	0.3	3	0.36363636363636365	8	0.7096774193548387	22	0.4074074074074074	0.6451612903225806	28	20	4	0	0	1.0	9	9	2.2	33	0.0	1.0	0.09996519188460491	0.5002530087310496	-0.09996802026460008	0.5032834623085659	-0.19037859197861107	0.9999615490469591	0.8869635842027987	0.9674979947772141	0	1.0	0.0
1900	None	None	None	None	None	0	0	0	0	0	0	1.0	0	0	0	0	0	0	1.0	1	1	0.06666666666666667	1	0.0	0	0	0	0	0	0	0	0	0	0	0	0
1313	None	None	None	None	None	0	0	0	0	0	0	1.0	0	0	0	0	4	0	1.0	1	1	0.06666666666666667	1	1.0	0	0	0	0	0	0	0	0	0	0	0	0
599	None	None	None	None	None	0.16666666666666666	2	0.38461538461538464	10	0.6111111111111112	22	0.5277777777777778	0.5277777777777778	27	19	10	6	0	0.8888888888888888	8	9	2.533333333333333	38	0.375	0.5625	0.06564555300076472	0.5258588053640402	0.08768980534392132	0.5359417466522585	0.002142890545659157	0.5715322821734683	0.5877246776728157	0.5445191690914116	1.0	1.0	0.0
2475	None	None	None	None	None	0	0	0.2727272727272727	6	0.7419354838709677	23	0.4074074074074074	0.7419354838709677	29	23	3	0	0	1.0	9	9	2.2	33	0.0	0.5925925925925926	3.325334774666203e-07	0.5001333054810871	0.001545783078995174	0.5734364226677936	0.005331247742171244	0.5892168088460085	0.5055386535481621	0.5545443696816639	0	1.0	0.0
6880	0.026870701603082442	0.015442059072965154	0.014660679748841702	0.9830612460896112	None	0.2	1	0.3333333333333333	4	0.8	12	0.20987654320987653	0.8	16	12	0	0	0	1.0	9	9	1.1333333333333333	17	0.0	1.0	0.2636560279405499	0.5521025724340399	-0.034979006175094904	0.52095999177268	0.15560929761205206	0.5953652937029191	0.7757586864681911	0.5563635173774504	0	1.0	0.0
1085	None	None	None	None	None	0	0	0	0	0	0	1.0	0	0	0	0	4	0	1.0	1	1	0.06666666666666667	1	1.0	0	0	0	0	0	0	0	0	0	0	0	0
1696	None	None	None	None	None	0	0	0	0	0	0	1.0	0	0	0	0	3	0	1.0	1	1	0.06666666666666667	1	0.75	0	0	0	0	0	0	0	0	0	0	0	0
2601	None	None	None	None	None	0	0	0.2857142857142857	8	0.6666666666666666	26	0.6507936507936508	0.4358974358974359	24	17	16	0	0	0.7777777777777778	9	7	2.7333333333333334	41	0.0	0.5945945945945946	0.011185934783396814	0.6648415612401763	0.09731746726648838	0.5086940727769679	0.0347490544390774	0.672876336648177	0.6612645097793715	0.6178225279476421	0	1.0	0.0
2084	None	None	None	None	None	0	0	0	0	0	0	1.0	0	0	0	0	0	0	1.0	1	1	0.06666666666666667	1	0.0	0	0	0	0	0	0	0	0	0	0	0	0
1908	None	None	None	None	None	0.0625	1	0.2571428571428571	9	0.7	35	0.6419753086419753	0.48	33	24	18	5	0	1.0	9	9	3.466666666666667	52	0.16129032258064516	0.6808510638297872	-0.04143147080512906	0.6273965604391268	0.07999847763187995	0.6967398343666484	0.0992602846777222	0.5063742327402035	0.6773648010821032	0.6128863376170476	1.0	1.0	0.0
1178	None	None	None	None	None	0	0	0.3333333333333333	6	0.6666666666666666	16	0.5306122448979592	0.25	10	6	15	2	0	1.0	7	7	1.7333333333333334	26	0.06666666666666667	0.21052631578947367	-0.08909280796586413	0.5199602361656481	-0.22824282447690813	0.9999999999985372	-0.09031633907630447	0.6059791643421001	0.8432810645102926	0.9999042477557502	0.95	0.9	0.0
2003	None	None	None	None	None	0	0	0.625	5	0.4	4	0.4	0.4	8	4	3	2	0	0.8333333333333334	6	5	0.8	12	0.3333333333333333	0.6666666666666666	0.08897465751105657	0.5080114193677099	0.05767081338581709	0.5114980581790477	0.09998048635882963	0.5000455985852061	0.5447294613652535	0.5065188936871783	1.0	1.0	0.0
4180	0.00014168933784959703	9.75260709651178e-05	-1.718560550488253e-06	0.9999946574742662	None	0	0	0.25	1	1.0	3	1.0	1.0	4	3	0	0	0	0.2	5	1	0.3333333333333333	5	0.0	0	0.09999937187596146	0.5000032419245631	-0.006675599917602734	0.5503169698245338	0.2801166696176537	0.9999999995764615	0.8786197297453426	0.9992984011844881	0	1.0	0.0
446	None	None	None	None	None	0.25	1	0.4	4	0.75	9	0.25	0.75	13	9	0	0	0	0.875	8	7	0.9333333333333333	14	0.0	0.8571428571428571	0.06331404078533212	0.5546924988131995	0.02482028319832287	0.5567275366360078	0.09879865594249722	0.5692373971963198	0.5700021095225655	0.5602295041815698	0	1.0	0.0
2375	None	None	None	None	None	0	0	0.26666666666666666	12	0.676923076923077	44	0.8271604938271605	0.46153846153846156	40	30	26	2	0	1.0	9	9	4.466666666666667	67	0.043478260869565216	0.8135593220338984	1.752859325780518e-24	0.5000000058417923	0.0780727636395853	0.598641851248608	0.07096820417407124	0.5821653211120247	0.6012416500774886	0.5606562885790031	0.9125	0.975	0.13846174494940922
5515	0.0024990277035994513	0.0012146807272631678	0.0010114479045257067	0.9995384250705146	None	0	0	0.4444444444444444	4	0.6363636363636364	7	0.325	0.5454545454545454	9	6	3	1	0	0.625	5	8	0.8666666666666667	13	0.14285714285714285	0.5454545454545454	0.09999501012095095	0.5000444647018774	0.00013414464430432527	0.5050645403237022	0.06994688593566026	0.512038879218605	0.6021123996673824	0.5057165458119137	0.0	0	0.0
3786	0.0	0.0	0.0	1.0	None	0	0	0	0	0	0	1.0	0	0	0	0	0	0	1.0	1	1	0.06666666666666667	1	0.0	0	0	0	0	0	0	0	0	0	0	0	0
5132	0.00010670405654368088	8.590599789555392e-05	-7.614511885249948e-05	0.9956745413633664	None	0	0	0.3333333333333333	9	0.5789473684210527	22	0.6349206349206349	0.2894736842105263	18	11	21	10	0	0.7777777777777778	9	7	2.6666666666666665	40	0.2564102564102564	0.6451612903225806	0.09999998931362056	0.5000049145794097	-0.029880980393928093	0.510062893380673	0.00010981860755736137	0.5008718437956665	0.6353599431576817	0.5036469391977006	1.0	0.9444444444444444	0.7779287402091695
7373	None	None	None	None	None	0	0	0.25	6	0.7352941176470589	25	0.8571428571428571	0.47058823529411764	21	16	14	0	0	0.8571428571428571	6	7	2.4	36	0.0	1.0	7.902762784127648e-27	0.5	0.03900506306124037	0.5948673544429844	0.09987300850212996	0.5002223537281901	0.6123347564901386	0.532040478996631	0	1.0	0.0
6327	2.0336367643300595e-08	1.8203618957568308e-08	-1.427842361908324e-08	0.9999969095517683	None	0	0	0.125	5	0.8620689655172413	50	0.7407407407407407	0	0	0	59	0	0	1.0	9	9	4.0	60	0.0	0.9056603773584906	0	0	0	0	0	0	0	0	0	0	0
7115	0.00045140400169690285	9.566225325860005e-05	-9.525650477887796e-05	0.9978350625543071	None	0	0	0.14285714285714285	6	0.8333333333333334	50	0.7654320987654321	0.016666666666666666	3	1	58	6	0	1.0	9	9	4.133333333333334	62	0.05084745762711865	0.6415094339622641	0.24559341611367885	0.6539987986710694	-0.05223118722721409	0.9999519998751162	-0.023572173725884847	0.5925652452139504	0.8192449404201447	0.9747125437778885	1.0	1.0	0.0
897	None	None	None	None	None	0	0	0.34782608695652173	8	0.5625	18	0.41975308641975306	0	3	0	30	16	0	1.0	9	9	2.2666666666666666	34	0.26229508196721313	0.3870967741935484	0	0	0	0	0	0	0	0	0	0	0
5874	0.0	0.0	0.0	0.9999999999999998	None	0	0	0	0	0	0	1.0	0	0	0	0	4	0	1.0	1	1	0.06666666666666667	1	1.0	0	0	0	0	0	0	0	0	0	0	0	0
7418	0.014680980182929487	0.011829834717102012	0.011350559814838757	0.9764496291144279	None	0.2	1	0.3333333333333333	4	0.8	12	0.20987654320987653	0.8	16	12	0	0	0	1.0	9	9	1.1333333333333333	17	0.0	1.0	0.2215063280964821	0.5494452534958899	-0.05041154054156884	0.571242680595361	-0.14126035552822946	0.629432209734621	0.8254385852120744	0.5837964956575282	0	1.0	0.0
3837	0.0016568713705625265	0.0009370219052213428	8.037581507839255e-05	0.9978533351527322	None	0.2	1	0.3333333333333333	4	0.8	12	0.20987654320987653	0.8	16	12	0	0	0	1.0	9	9	1.1333333333333333	17	0.0	1.0	0.0022156103578492422	0.5717591266833095	-0.06738245359690478	0.5040829422340379	0.04891944820214557	0.5499734364055507	0.6169829759885882	0.5420609842086722	0	1.0	0.0
1580	None	None	None	None	None	0	0	0.34782608695652173	8	0.625	20	0.41975308641975306	0.28125	12	9	21	1	0	1.0	9	9	2.2666666666666666	34	0.023255813953488372	0.8148148148148148	0.040928265671746344	0.5379802286207328	0.05396465148635635	0.529107275577735	0.03346628570855703	0.6311295494555396	0.5536959840762339	0.5667525033779598	1.0	1.0	0.0
158	None	None	None	None	None	0	0	1.0	1	0	0	1.0	0	1	0	0	3	0	0.5	2	1	0.13333333333333333	2	1.0	0	0	0	0	0	0	0	0	0	0	0	0
396	None	None	None	None	None	0	0	0	0	0	0	1.0	0	0	0	0	4	0	1.0	1	1	0.06666666666666667	1	1.0	0	0	0	0	0	0	0	0	0	0	0	0
7075	0.010085606607055642	0.004422956782564126	0.004387575181905233	0.9870498200589195	None	0.2	1	0.3333333333333333	4	0.8	12	0.20987654320987653	0.8	16	12	0	0	0	1.0	9	9	1.1333333333333333	17	0.0	1.0	0.15789750453896056	0.5715814744881458	-0.06132155628497726	0.731197200648491	-0.1342520397878259	0.8226114202588946	0.7900234230363239	0.7193118968819634	0	1.0	0.0
1361	None	None	None	None	None	0.2	1	0.3333333333333333	4	0.8	12	0.20987654320987653	0.8	16	12	0	0	0	1.0	9	9	1.1333333333333333	17	0.0	1.0	0.08707567891999188	0.5225445445462166	-0.0629172093451156	0.5891736373831432	0.010119456268871114	0.6808823620192359	0.6728947280505527	0.599377764909665	0	0.75	0.0
400	None	None	None	None	None	0	0	0.3333333333333333	2	0.8571428571428571	6	0.36	0.8571428571428571	8	6	0	0	0	1.0	5	5	0.6	9	0.0	0	0.07830242609824438	0.5489430958067775	0.022502313779577877	0.574384282156254	0.0593027033373406	0.5754113322293576	0.5513237052876089	0.5662848203253927	0	1.0	0.0
1828	None	None	None	None	None	0.3333333333333333	1	0.625	5	0.5	5	0.6666666666666666	0.2	5	2	6	6	0	0.5	6	3	0.8	12	0.46153846153846156	0.6666666666666666	0.04035652577116764	0.5793997615070368	8.743575777694245e-09	0.5000075652741169	-0.4657134608164296	0.9966343982668883	0.9067683686833359	0.8811856122819862	0.0	0	0.0
7334	0.015438693008194785	0.012204208477314037	0.011683483519106419	0.976123437193414	None	0.2	1	0.3333333333333333	4	0.8	12	0.20987654320987653	0.8	16	12	0	0	0	1.0	9	9	1.1333333333333333	17	0.0	1.0	0.2215063280964821	0.5494452534958899	-0.05041154054156884	0.571242680595361	-0.14126035552822946	0.629432209734621	0.8254385852120744	0.5837964956575282	0	1.0	0.0
7300	0.0003646625651047435	2.858633447499365e-06	-2.214264005000772e-06	0.999999945143096	None	0.2	1	0.3333333333333333	4	0.8	12	0.20987654320987653	0.8	16	12	0	0	0	1.0	9	9	1.1333333333333333	17	0.0	1.0	0.09999999737923632	0.5000001091523933	0.004998343282692468	0.5769649521567	0.09999194221221334	0.5000156453292335	0.6101214511633205	0.5258427435380019	0	1.0	0.0
2005	None	None	None	None	None	1.0	1	1.0	4	0.0	0	0.5555555555555556	0	2	0	2	4	0	1.0	3	3	0.3333333333333333	5	0.6666666666666666	1.0	0	0	0	0	0	0	0	0	0	0	0
2264	None	None	None	None	None	0.3333333333333333	2	0.42857142857142855	6	0.6666666666666666	12	0.31746031746031744	0.6666666666666666	18	12	1	0	0	0.7777777777777778	9	7	1.3333333333333333	20	0.0	0.6153846153846154	0.09999852386530862	0.5000164306887923	-0.02435027599038314	0.6440129686739285	0.09999990375577683	0.5000006247797565	0.6424887653194477	0.5492475437794022	0	1.0	0.0
1953	None	None	None	None	None	0	0	0	0	0	0	1.0	0	0	0	0	0	0	1.0	1	1	0.06666666666666667	1	0.0	0	0	0	0	0	0	0	0	0	0	0	0
3173	0.0026464208159033167	0.000910721828784318	0.0009086241537367786	0.9983761270936354	None	0.2	1	0.3333333333333333	4	0.8	12	0.20987654320987653	0.8	16	12	0	0	0	1.0	9	9	1.1333333333333333	17	0.0	1.0	0.21630108993729397	0.850604662892759	0.07825183784791986	0.6297377402121229	0.2100721251466835	0.6242935380430555	0.6481314566136416	0.7162803968264254	0	1.0	0.0
5581	0.0036392094116099324	0.00021698810044784808	-4.426348680958169e-06	0.9966754417754015	None	0.2	1	0.3333333333333333	4	0.8	12	0.20987654320987653	0.8	16	12	0	0	0	1.0	9	9	1.1333333333333333	17	0.0	1.0	0.03986674626622427	0.51828828457213	0.004612939234664041	0.5238212962476559	0.20149141401384876	0.5261705211801775	0.6964190051632921	0.5227610083069737	0	0.9375	0.0
5773	3.75972026625992e-09	3.76476378504208e-09	-3.693958635840885e-09	0.9999998598678872	None	0	0	0	0	0	0	1.0	0	0	0	0	1	0	1.0	1	1	0.06666666666666667	1	0.25	0	0	0	0	0	0	0	0	0	0	0	0
352	None	None	None	None	None	0.2	1	0.3333333333333333	4	0.8	12	0.20987654320987653	0.8	16	12	0	0	0	1.0	9	9	1.1333333333333333	17	0.0	1.0	0.0028126528065929002	0.5110160915923425	0.06187895525635221	0.5881143722081565	0.08386244592319657	0.5912458732693946	0.5948876384264151	0.5637646839232959	0	1.0	0.0
2529	None	None	None	None	None	0	0	0.2571428571428571	9	0.68	34	0.6419753086419753	0.26	20	13	31	0	0	1.0	9	9	3.466666666666667	52	0.0	0.6808510638297872	0.09999879372988194	0.5965788537629946	0	0.5	0.0623659655092348	0.5959759547391412	0.602207129161292	0.5646327118420837	0	1.0	0.0
5866	0.0005156106237079327	0.00029040525721870644	-0.0002903451541138358	0.9992376305804935	None	0.2	1	0.3333333333333333	4	0.8	12	0.20987654320987653	0.8	16	12	0	0	0	1.0	9	9	1.1333333333333333	17	0.0	1.0	0.1571094288612026	0.5481357752286289	7.160799726871572e-05	0.5310991034897679	0.014904818753290739	0.5182391837696027	0.6653887708313556	0.5325113643034777	0	1.0	0.0
3070	None	None	None	None	None	0.1111111111111111	2	0.34210526315789475	13	0.6181818181818182	34	0.7037037037037037	0.2909090909090909	27	16	29	8	0	1.0	9	9	3.8	57	0.1568627450980392	0.875	-0.09977390397999929	0.5027762962035686	0.0007425595488573002	0.5061501107424381	0.09929147014561157	0.5815936877843891	0.6927649605157956	0.530381364549544	0.018518518518518517	0.07407407407407407	0.0
1701	None	None	None	None	None	0	0	0.3333333333333333	2	0.8333333333333334	5	1.0	0.8333333333333334	7	5	0	1	0	0.125	1	8	0.5333333333333333	8	0.5	0.8571428571428571	2.068932708817392e-05	0.5003146373394407	0.002123515207402488	0.5805930905391646	0.0004186555459973409	0.5015684619086425	0.5022251853263464	0.5277000236946656	0.0	0	0.0
7157	1.688094118612178e-10	3.2165453897200306e-12	1.2939425174161275e-13	0.9999999999955902	None	0.2	1	0.3333333333333333	4	0.8	12	0.20987654320987653	0.8	16	12	0	0	0	1.0	9	9	1.1333333333333333	17	0.0	1.0	0.09998583592881412	0.5000475545020604	0.07687254768106169	0.5893844024265088	1.8579627864877477e-10	0.5000001172014309	0.6075381938771722	0.5300978840706745	0	0.9375	0.0
4987	0.0	0.0	0.0	0.9999999999999998	None	0	0	0	0	0	0	1.0	0	0	0	0	4	0	1.0	1	1	0.06666666666666667	1	1.0	0	0	0	0	0	0	0	0	0	0	0	0
5672	0.004535688954132572	0.0004132805254155411	0.00020249425909183317	0.9928618654639095	None	0	0	0.25	1	1.0	3	1.0	1.0	4	3	0	3	0	0.2	5	1	0.3333333333333333	5	1.0	0	0.09999795788638674	0.5000219419765909	7.838091624502939e-17	0.5000000000000178	0.19274601570696054	0.5368340859836255	0.6872370318723917	0.5123051410386841	1.0	1.0	0.0
1857	None	None	None	None	None	0.2	3	0.375	12	0.6222222222222222	28	0.5802469135802469	0.4888888888888889	33	22	13	0	0	1.0	9	9	3.1333333333333333	47	0.0	0.7368421052631579	-0.011793741148552306	0.6627172930157685	3.7309605511623804e-13	0.5000014903659259	0.23524924388979676	0.5779745191929913	0.7582443243830131	0.5817510289252691	0	1.0	0.0
2521	None	None	None	None	None	0.058823529411764705	1	0.32432432432432434	12	0.6037735849056604	32	0.6790123456790124	0.11320754716981132	13	6	41	18	0	1.0	9	9	3.6666666666666665	55	0.22784810126582278	0.6666666666666666	0.09996196021065754	0.5007968161539692	0.08617755491014516	0.648859000541038	-0.09984351734111277	0.6118636247491893	0.7032534760480786	0.5884244250552834	0.5769230769230769	0.6923076923076923	0.0
384	None	None	None	None	None	0	0	0	0	0	0	1.0	0	0	0	0	4	0	1.0	1	1	0.06666666666666667	1	1.0	0	0	0	0	0	0	0	0	0	0	0	0
3369	0.0	0.0	0.0	1.0	None	0	0	0	0	0	0	1.0	0	0	0	0	0	0	1.0	1	1	0.06666666666666667	1	0.0	0	0	0	0	0	0	0	0	0	0	0	0
5585	None	None	None	None	None	0.045454545454545456	1	0.34782608695652173	16	0.5671641791044776	38	0.8518518518518519	0.34328358208955223	37	23	31	0	0	1.0	9	9	4.6	69	0.0	0.8	4.918328497020072e-25	0.5000000000298565	0.024774524135417572	0.5853962794068829	0.10850272955202167	0.6785837878636838	0.6167675261204058	0.5900274779821542	0	1.0	0.0
5980	0.009047201921495468	0.008103337523884748	0.007883283880211102	0.992344279380729	None	0.2	1	0.3333333333333333	4	0.8	12	0.20987654320987653	0.8	16	12	0	0	0	1.0	9	9	1.1333333333333333	17	0.0	1.0	0.09999410183381616	0.5000679326174026	0.06151293830496836	0.583782980907122	0.09926692536256528	0.5018226153361641	0.5446767913162698	0.5287918401955994	0	0	0.0
5194	0.008901757516316344	0.0005579255997691747	-0.0005502779950426691	0.9990355337384906	None	0.2	1	0.3333333333333333	4	0.8	12	0.20987654320987653	0.8	16	12	0	0	0	1.0	9	9	1.1333333333333333	17	0.0	1.0	0.03228251581972806	0.5618261272201404	-0.07008612350345049	0.6615992707498234	-0.20506906601597757	0.9947266209762727	0.7979322244420468	0.8862437638773141	0	1.0	0.0
6719	None	None	None	None	None	0	0	0.09259259259259259	5	0.8987341772151899	71	1.0	0.13924050632911392	14	11	66	0	0	1.0	9	9	5.4	81	0.0	1.0	0.0999994045306147	0.5000024487610056	-0.09559768013911121	0.9990694067056775	-0.14061152923347256	0.9821472781239758	0.834051398040149	0.9749647730314753	0	1.0	0.0
2402	None	None	None	None	None	0	0	0.125	2	0.9090909090909091	20	0.6857142857142857	0	1	0	22	3	0	0.7142857142857143	7	5	1.6	24	0.06382978723404255	0.631578947368421	0	0	0	0	0	0	0	0	0	0	0
3004	0.0	0.0	0.0	1.0	None	0	0	0	0	0	0	1.0	0	0	0	0	0	0	1.0	1	1	0.06666666666666667	1	0.0	0	0	0	0	0	0	0	0	0	0	0	0
5538	7.552514340198926e-06	5.6767383633071294e-08	2.783404649899944e-08	0.9999951891327782	None	0.3333333333333333	2	0.42857142857142855	6	0.6666666666666666	12	0.31746031746031744	0.6666666666666666	18	12	1	0	0	0.7777777777777778	7	9	1.3333333333333333	20	0.0	0.7272727272727273	1.0340395196648273e-12	0.5000001097925935	-0.055496895336170415	0.6070140743772757	0.0019210684173767592	0.5042696840953179	0.5661445437345843	0.5375837883389895	0	1.0	0.0
466	None	None	None	None	None	0.07142857142857142	1	0.22580645161290322	7	0.75	33	0.6388888888888888	0.045454545454545456	4	2	41	11	0	0.8888888888888888	8	9	3.066666666666667	46	0.13095238095238096	0.55	0.09179159916514443	0.6684246899022762	-0.047098712466990225	0.5969928089882578	0.019078667467742384	0.5283329774745394	0.6421959977699242	0.5992859927875744	0.25	0.25	0.0
38	None	None	None	None	None	0	0	0.6666666666666666	2	0.5	1	0.6666666666666666	0	0	0	3	9	0	0.6666666666666666	2	3	0.26666666666666666	4	0.9	0	0	0	0	0	0	0	0	0	0	0	0
7235	0.010032876185802841	0.009580159457291846	0.009445843257556444	0.9908281688689535	None	0.2	1	0.3333333333333333	4	0.8	12	0.20987654320987653	0.8	16	12	0	0	0	1.0	9	9	1.1333333333333333	17	0.0	1.0	0.09999577880049948	0.5000771766663668	0.055728882295472695	0.6099262462240773	0.0966525788762445	0.5139464964446911	0.5574134423902908	0.5418279611035651	0	0	0.0
3678	0.002798864637309438	0.002512957920408655	-0.0007885575092000288	0.9961439508361537	None	0.25	1	0.4	4	0.75	9	0.25	0.75	13	9	0	0	0	0.875	8	7	0.9333333333333333	14	0.0	0.8571428571428571	0.09998716287246348	0.500259990837769	0.008506087167906358	0.6606449649092353	0.08430639024489302	0.5161402350993117	0.5965389265225338	0.5606821587251534	0	1.0	0.0
1797	None	None	None	None	None	0.3333333333333333	1	0.5	4	0.5555555555555556	5	0.4583333333333333	0	0	0	10	0	0	0.6666666666666666	4	6	0.7333333333333333	11	0.0	0.8571428571428571	0	0	0	0	0	0	0	0	0	0	0
3271	0.0013703556747478815	0.00010651179736645866	-9.764959109476818e-06	0.9976647715436023	None	0.25	1	0.4	4	0.7692307692307693	10	0.234375	0.7692307692307693	14	10	0	0	0	1.0	8	8	1.0	15	0.0	0.8571428571428571	4.2527048271172224e-05	0.5187694253473422	0.04030793797283877	0.6072476925356673	0.07310912131330927	0.5318923078160865	0.5807675203693644	0.5530177194795081	0	1.0	0.0
5725	0.0	0.0	0.0	1.0	None	0	0	0	0	0	0	1.0	0	0	0	0	0	0	1.0	1	1	0.06666666666666667	1	0.0	0	0	0	0	0	0	0	0	0	0	0	0
4931	0.015717660141307765	0.007793184855968775	0.004177742510564648	0.9968183212620481	None	0.3333333333333333	1	0.5	4	0.7	7	0.2857142857142857	0.7	11	7	0	0	0	0.8571428571428571	7	6	0.8	12	0.0	0.6666666666666666	0.09999951645729144	0.500002336884067	0.08530946090752405	0.6339073819249467	0.4256719604995533	1.0	0.9678249449115663	0.9999999164372745	0	0.45454545454545453	0.0
4591	0.008970113627784113	0.007877961635216117	0.007636807048960725	0.9923756517807523	None	0.2	1	0.3333333333333333	4	0.8	12	0.20987654320987653	0.8	16	12	0	0	0	1.0	9	9	1.1333333333333333	17	0.0	1.0	0.09999410183381616	0.5000679326174026	0.06151293830496836	0.583782980907122	0.09926692536256528	0.5018226153361641	0.5446767913162698	0.5287918401955994	0	0	0.0
5962	0.0	0.0	0.0	0.9999999999999998	None	0	0	0	0	0	0	1.0	0	0	0	0	4	0	1.0	1	1	0.06666666666666667	1	1.0	0	0	0	0	0	0	0	0	0	0	0	0
983	None	None	None	None	None	0	0	0	0	0	0	1.0	0	0	0	0	4	0	1.0	1	1	0.06666666666666667	1	1.0	0	0	0	0	0	0	0	0	0	0	0	0
2002	None	None	None	None	None	0	0	0.07692307692307693	2	0.9459459459459459	35	0.8666666666666667	0	0	0	38	9	0	0.5555555555555556	9	5	2.6	39	0.1125	0.8235294117647058	0	0	0	0	0	0	0	0	0	0	0
1426	None	None	None	None	None	0	0	0.4	2	0.8	4	0.4666666666666667	0.8	6	4	0	2	0	0.6	5	3	0.4666666666666667	7	1.0	0	0.09096157755691998	0.5294179106361439	0.028356564334332684	0.7031374062977267	0.07380227233292833	0.5478535873479263	0.5749855790261137	0.596450611054409	1.0	1.0	0.0
3431	1.1927195778855397e-05	1.2142338901534718e-05	1.2142332574790435e-05	0.9996098758036539	None	0.2	1	0.3333333333333333	4	0.8	12	0.20987654320987653	0.8	16	12	0	0	0	1.0	9	9	1.1333333333333333	17	0.0	1.0	0.04948037466845838	0.5883739261660692	0.03318906358997351	0.5869128448476378	0.0015342230207117933	0.5594333187169739	0.5795974364587876	0.5782944540254428	0	1.0	0.0
4836	0.004702989367426331	0.0016583124976876087	-0.0016581906196379988	0.9971619480470508	None	0.2	1	0.3333333333333333	4	0.8	12	0.20987654320987653	0.8	16	12	0	0	0	1.0	9	9	1.1333333333333333	17	0.0	1.0	-0.06688238858027282	0.6140943826023924	0.06979528695697408	0.5708599258842585	0.09997061640766021	0.5010057388869996	0.6736241513603213	0.5624996695908357	0	1.0	0.0
1618	None	None	None	None	None	0	0	0	0	0	0	1.0	0	0	0	0	3	0	1.0	1	1	0.06666666666666667	1	0.75	0	0	0	0	0	0	0	0	0	0	0	0
10	None	None	None	None	None	0	0	0	0	0	0	1.0	0	0	0	0	0	0	1.0	1	1	0.06666666666666667	1	0.0	0	0	0	0	0	0	0	0	0	0	0	0
6742	None	None	None	None	None	0.13636363636363635	3	0.43478260869565216	20	0.47761194029850745	32	0.8518518518518519	0.417910447761194	48	28	20	0	0	1.0	9	9	4.6	69	0.0	0.8852459016393442	0.09475269045092354	0.5160811067772438	-0.10157042250805262	0.9989838846455552	1.3502969909008226e-18	0.500000003762479	0.7008829601151553	0.9103867347580125	0	1.0	0.0
4985	1.214276375777619e-07	1.0680447980544516e-07	5.338969400692154e-11	0.9999806475379308	None	0	0	0.018518518518518517	1	1.0	79	1.0	0	0	0	80	0	0	1.0	9	9	5.4	81	0.0	1.0	0	0	0	0	0	0	0	0	0	0	0
2081	None	None	None	None	None	0	0	0.3333333333333333	2	0.7142857142857143	5	0.9	0.5714285714285714	6	4	2	2	0	0.4	5	2	0.6	9	0.3333333333333333	0	0.08978093339472637	0.5435912514422891	0.05471179526755095	0.523303432972747	0.1396774861227409	0.5756895456075476	0.5932589012733409	0.5476213222688553	0.0	0	0.0
973	None	None	None	None	None	0	0	0.35714285714285715	5	0.631578947368421	12	0.3888888888888889	0.15789473684210525	4	3	16	0	0	0.6666666666666666	6	9	1.4	21	0.0	0.42105263157894735	0.06621803051887615	0.5427871213906363	0.06576445240013369	0.523099314096144	-0.09000877906813674	0.5070662643382113	0.6763335733224297	0.5243389250274915	0	0.75	0.0
3251	0.0	0.0	0.0	1.0	None	0	0	0	0	0	0	1.0	0	0	0	0	0	0	1.0	1	1	0.06666666666666667	1	0.0	0	0	0	0	0	0	0	0	0	0	0	0
5622	0.0026388110460019046	0.00017554215943147572	-4.231729617156947e-06	0.9939817904232792	None	0	0	0.6	3	0.6	3	0.4666666666666667	0.6	6	3	0	0	0	0.6	5	3	0.4666666666666667	7	0.0	1.0	0.09999603753119238	0.5000096896941553	0.006722862880792839	0.5326800330089677	0.09920948760444051	0.5046698775991983	0.607747183658304	0.5124662130737286	0	0	0.0
980	None	None	None	None	None	0.3333333333333333	1	0.4444444444444444	4	0.7272727272727273	8	0.2708333333333333	0.7272727272727273	12	8	0	0	0	0.75	6	8	0.8666666666666667	13	0.0	0.8571428571428571	0.0977647230210643	0.5098070278916867	0.11872050471054858	0.9999485006016633	-0.0964232958986391	0.5079493322637316	0.7308223908388991	0.9649389506999443	0	1.0	0.0
7159	None	None	None	None	None	0.045454545454545456	1	0.3695652173913043	17	0.5303030303030303	35	0.8395061728395061	0.3787878787878788	41	25	26	3	0	1.0	9	9	4.533333333333333	68	0.075	0.8	0.25822773621542333	0.5982277945668361	0.00105540165718845	0.5627839960136725	-0.0835084047257895	0.7799530393971384	0.8293911529959048	0.6544480460375527	0.0	0	0.0
5502	0.0011509826304919426	0.00016870037669084053	-7.414626953204138e-05	0.9990784754175818	None	0.2	1	0.3333333333333333	4	0.8	12	0.20987654320987653	0.8	16	12	0	0	0	1.0	9	9	1.1333333333333333	17	0.0	1.0	0.09999687107785574	0.5000361086287799	0.06135194454915448	0.5619902565268631	0.09957505393591906	0.5049781999188528	0.544953977535307	0.5224267130192045	0	1.0	0.0
5121	0.00015541853426184345	1.4944021385283158e-06	4.74322423341421e-07	0.9999929019255003	None	0.3333333333333333	2	0.4	6	0.7	14	0.4074074074074074	0.6	17	12	4	0	0	0.6666666666666666	6	9	1.4666666666666666	22	0.0	1.0	0.09999999826613547	0.5000000333704903	-0.12681922936749288	0.8939366737166393	-0.09907445404340884	0.5016968494783337	0.7339085520836721	0.6710185437275199	0	0	0.0
1814	None	None	None	None	None	0	0	0.5	3	0.7142857142857143	5	0.36	0.7142857142857143	8	5	0	1	0	1.0	5	5	0.6	9	1.0	1.0	0.0432926041569177	0.589827496646694	0.0594766986226549	0.56429194015098	-0.052777279432334775	0.6396342735000317	0.6218115254106055	0.5983375305011291	1.0	1.0	0.0
6036	0.007766944653191445	0.007101440674651641	-0.007098447571253147	0.9906924952879743	None	0.2	1	0.3333333333333333	4	0.8	12	0.20987654320987653	0.8	16	12	0	0	0	1.0	9	9	1.1333333333333333	17	0.0	1.0	0.09999926835647885	0.5000175004545375	0.026160342332650834	0.5899369954576928	0.22991181238307826	0.549907483056439	0.6942946388242321	0.5468679896720793	0	0	0.0
6687	0.005632153558609405	0.00017563902739673384	-0.00017431993393037123	0.989669079401659	None	0.2	1	0.3333333333333333	4	0.8	12	0.20987654320987653	0.8	16	12	0	0	0	1.0	9	9	1.1333333333333333	17	0.0	1.0	0.32513230146179717	0.5931585059361791	-0.05576804647108711	0.579885587653751	-0.08753332275038166	0.5290695633770253	0.8688757650990528	0.5675634869196946	0	1.0	0.0
997	None	None	None	None	None	0	0	0.75	3	0.3333333333333333	1	0.5555555555555556	0.3333333333333333	4	1	0	0	0	1.0	3	3	0.3333333333333333	5	0.0	1.0	0.09968347332279859	0.5003168448460326	-0.07699085714846106	0.5497801481112519	0.0014388745358923458	0.5042051635567498	0.6732253577724678	0.5181479306291901	0	1.0	0.0
4393	0.0	0.0	0.0	0.9999999999999998	None	0	0	0	0	0	0	1.0	0	0	0	0	4	0	1.0	1	1	0.06666666666666667	1	1.0	0	0	0	0	0	0	0	0	0	0	0	0
3783	0.0025367527124478617	0.00022314499562788484	-0.00012767592881483003	0.9978448408574047	None	0.25	1	0.36363636363636365	4	0.7857142857142857	11	0.2222222222222222	0.7857142857142857	15	11	0	0	0	0.8888888888888888	8	9	1.0666666666666667	16	0.0	1.0	-0.017761770091390038	0.6157965950998519	0.08623281525390218	0.5374156171555126	0.173918746148904	0.5534062916987257	0.6832389939778555	0.569229979501255	0	1.0	0.0
5785	None	None	None	None	None	0	0	0.17857142857142858	5	0.8461538461538461	33	0.6507936507936508	0.48717948717948717	23	19	17	1	0	0.7777777777777778	7	9	2.7333333333333334	41	0.029411764705882353	0.6857142857142857	0.17823803231699703	0.6300419402464464	-0.09049219165862957	0.5814177823356083	-0.03816998819989695	0.5797027990660698	0.7468040045733311	0.5972890609305784	1.0	1.0	0.0
11	None	None	None	None	None	0	0	0	0	0	0	1.0	0	0	0	0	4	0	1.0	1	1	0.06666666666666667	1	1.0	0	0	0	0	0	0	0	0	0	0	0	0
136	None	None	None	None	None	0	0	0.3333333333333333	8	0.6470588235294118	22	0.5714285714285714	0.08823529411764706	8	3	27	6	0	0.7777777777777778	9	7	2.4	36	0.11320754716981132	0.4666666666666667	-0.14300148129015053	0.5681863520540058	0.009674915662027998	0.5106433026733329	0.10332660953468256	0.5772447089314223	0.7441252712193462	0.5521849128867116	1.0	1.0	0.0
2626	1.4472332786896799e-05	2.2970293808190813e-06	-1.5227820602338457e-06	0.9991800008821309	None	0.3333333333333333	2	0.42857142857142855	6	0.6666666666666666	12	0.31746031746031744	0.6666666666666666	18	12	1	0	0	0.7777777777777778	7	9	1.3333333333333333	20	0.0	0.5714285714285714	0.08332510217584696	0.9984536346896448	0.09879833013671874	0.529648859436365	0.0035923543331197808	0.5040521661701036	0.7874933281298903	0.9004063796771852	0	1.0	0.0
7460	0.015131933254479743	0.011477573070329867	0.011198609851262451	0.9773294218787919	None	0.2	1	0.3333333333333333	4	0.8	12	0.20987654320987653	0.8	16	12	0	0	0	1.0	9	9	1.1333333333333333	17	0.0	1.0	0.2215063280964821	0.5494452534958899	-0.05041154054156884	0.571242680595361	-0.14126035552822946	0.629432209734621	0.8254385852120744	0.5837964956575282	0	1.0	0.0
4821	0.0	0.0	0.0	0.9999999999999998	None	0	0	0	0	0	0	1.0	0	0	0	0	4	0	1.0	1	1	0.06666666666666667	1	1.0	0	0	0	0	0	0	0	0	0	0	0	0
197	None	None	None	None	None	0.3333333333333333	2	0.42857142857142855	6	0.631578947368421	12	0.3333333333333333	0.631578947368421	18	12	2	2	0	0.7777777777777778	9	7	1.4	21	1.0	0.375	2.4108375361343292e-05	0.5172155150077362	-0.08268594252335035	0.5919383483172146	0.00198594764071803	0.5053945714034679	0.5971240337470274	0.5384615875706379	1.0	1.0	0.0
5184	0.001274735753136292	0.000688788638947649	0.0006621120708470613	0.9984521237809206	None	0.25	1	0.36363636363636365	4	0.7857142857142857	11	0.2222222222222222	0.7857142857142857	15	11	0	0	0	0.8888888888888888	8	9	1.0666666666666667	16	0.0	1.0	0.09973550716911825	0.5010546013748761	-0.098236885259893	0.5113827930020082	0.03804098216356887	0.5484113953329711	0.696907612234449	0.5203230952146691	0	1.0	0.0
6919	None	None	None	None	None	0	0	0.24390243902439024	10	0.7288135593220338	43	0.7530864197530864	0.22033898305084745	21	13	39	0	0	1.0	9	9	4.066666666666666	61	0.0	0.7692307692307693	0.051320398412990534	0.5667769212789004	0.03628761867472436	0.6448519485696931	-0.05310401300832316	0.5258057662336026	0.6504856584896646	0.5800157278434461	0	1.0	0.0
7238	0.0039013165291885256	0.0005266249990768295	0.0004984660252852059	0.9933304616182023	None	0.2	1	0.3333333333333333	4	0.8	12	0.20987654320987653	0.8	16	12	0	0	0	1.0	9	9	1.1333333333333333	17	0.0	1.0	0.0456141620932696	0.5197101140498488	-0.20255236001799118	0.9985941345128233	-0.19598288373608214	0.9744717347154449	0.8809001038279919	0.9685954817832602	0	1.0	0.0
2902	0.0012860404148720864	0.0005927386129075388	-5.787055826914613e-05	0.997116519941433	None	0.2	1	0.3333333333333333	4	0.8	12	0.20987654320987653	0.8	16	12	0	0	0	1.0	9	9	1.1333333333333333	17	0.0	1.0	0.0926898944614699	0.5514803962103462	0.050539075462840796	0.6004401970235279	0.06882906579874751	0.5875587178060743	0.5526193049657583	0.5799606711559736	0	0.9375	0.0
3426	None	None	None	None	None	0.125	1	0.3333333333333333	6	0.64	16	0.6428571428571429	0.12	6	3	20	11	0	0.8571428571428571	7	6	1.8	27	0.2682926829268293	0.5714285714285714	-0.09999675387429852	0.5020369889578697	0.14549686146225804	1.0	0.19167792450667337	0.7225161987791876	0.8442275726304024	1.0	1.0	1.0	0.0
2453	None	None	None	None	None	0.1111111111111111	1	0.3	6	0.6785714285714286	19	0.5555555555555556	0.32142857142857145	12	9	17	2	0	0.6666666666666666	9	6	2.0	30	0.05714285714285714	0.48	0.07091497191577054	0.513142011156062	-0.08408171048536454	0.9980951650404812	0.010419527919028466	0.6369024208651916	0.7060536104961013	0.9082117075708382	1.0	1.0	0.0
4457	3.8515756172534985e-09	3.8562201322138175e-09	-3.803110068732194e-09	0.9999998645879895	None	0	0	0	0	0	0	1.0	0	0	0	0	3	0	1.0	1	1	0.06666666666666667	1	0.75	0	0	0	0	0	0	0	0	0	0	0	0
6669	0.005678185061645423	0.0015822424280968477	-0.00021893643508199683	0.9946424332775785	None	0.2	1	0.3333333333333333	4	0.8	12	0.20987654320987653	0.8	16	12	0	0	0	1.0	9	9	1.1333333333333333	17	0.0	1.0	0.0992653027138755	0.5035691678175435	0.012299195134799202	0.5875042506783911	0.09987331608719567	0.5002824841785622	0.6004979683570362	0.530716639468845	0	1.0	0.0
4455	0.005751543441816851	0.00013596106068045711	-9.785981048776968e-05	0.993127353609096	None	0.3333333333333333	1	0.4444444444444444	4	0.7272727272727273	8	0.2653061224489796	0.7272727272727273	12	8	0	0	0	1.0	7	7	0.8666666666666667	13	0.0	0.6666666666666666	0.09379604651591374	0.5247722850206186	0.052682024457878826	0.5535458437743312	-0.4661244306982585	0.9980271419677635	0.930397507189525	0.8984535304513781	0	1.0	0.0
2270	None	None	None	None	None	0	0	0	0	0	0	1.0	0	0	0	0	0	0	1.0	1	1	0.06666666666666667	1	0.0	0	0	0	0	0	0	0	0	0	0	0	0
3287	0.0002730884218666388	1.1438752198935268e-06	1.1365305602031462e-06	0.999999989890047	None	0.2	1	0.3333333333333333	4	0.8	12	0.20987654320987653	0.8	16	12	0	0	0	1.0	9	9	1.1333333333333333	17	0.0	1.0	-0.032306229764729646	0.5013232220243737	0.25881598332610245	0.7375128627128714	0.004303774805301323	0.6237291045004747	0.7965157617652853	0.6258827295968415	0	1.0	0.0
2016	None	None	None	None	None	0.3333333333333333	1	0.5	4	0.6666666666666666	6	0.3055555555555556	0.6666666666666666	10	6	0	0	0	1.0	6	6	0.7333333333333333	11	0.0	0.8	-0.02263088603575967	0.6574283534789132	0.04469164454274097	0.5745353420008859	-0.14486961155123632	0.9976428764505498	0.7244689019894963	0.9116053734257211	0	1.0	0.0
2511	None	None	None	None	None	0.1	2	0.30952380952380953	13	0.65	39	0.7654320987654321	0.38333333333333336	35	23	26	0	0	1.0	9	9	4.133333333333334	62	0.0	0.7142857142857143	0.047733729673954894	0.6245171742523622	0.13867683797206323	0.5432888552553126	-0.029389128280888528	0.6576245860366428	0.6746151498208249	0.6094563298436518	0	1.0	0.0
3376	0.0008088675557146822	0.0004830864010816481	6.996825113700724e-06	0.9964051567691368	None	0	0	0.75	3	0.5	2	0.6	0.5	5	2	0	0	0	0.4	5	2	0.4	6	0.0	0.5	0.09995669312554042	0.5000367935624415	-0.035572781868461356	0.5431346260280184	0.09998167830561791	0.5000091425545432	0.6545186968347128	0.5144253458565703	0	1.0	0.0
5839	None	None	None	None	None	0.21052631578947367	4	0.35	14	0.6379310344827587	37	0.7407407407407407	0.5	42	29	17	0	0	1.0	9	9	4.0	60	0.0	0.8888888888888888	0.04246827747473976	0.5314351011901893	1.5413113452927773e-09	0.5000000042268491	0.11875074549934057	0.6081500867178536	0.62129553420386	0.5469817680629423	0	1.0	0.0
1199	None	None	None	None	None	0	0	0.3333333333333333	2	0.7142857142857143	5	0.6	0.14285714285714285	3	1	5	9	0	0.6	5	3	0.6	9	0.75	0	1.1796964063817963	1.0	0.10779240502564029	0.5667070449534694	5.454342427120893e-05	0.5001632745176562	0.9989520188341556	0.999999074626983	0.0	0.6666666666666666	0.0
1422	None	None	None	None	None	0	0	0.061224489795918366	3	0.9436619718309859	67	0.9012345679012346	0	0	0	72	7	0	1.0	9	9	4.866666666666666	73	0.0472972972972973	0.9850746268656716	0	0	0	0	0	0	0	0	0	0	0
524	None	None	None	None	None	0	0	0.5	1	1.0	1	1.0	1.0	2	1	0	0	0	0.3333333333333333	1	3	0.2	3	0.0	0	0.0990524397812838	0.5166738820117015	0.000705347792683744	0.5017310835172527	0.09997383421108934	0.5000165709432897	0.6145787329505458	0.5061422671214073	0	1.0	0.0
4418	0.00013314083513952239	9.401588575161524e-05	8.278866004535266e-07	0.9996853243502191	None	0.2	1	0.3333333333333333	4	0.8	12	0.20987654320987653	0.8	16	12	0	0	0	1.0	9	9	1.1333333333333333	17	0.0	1.0	-0.026354305848691605	0.515264446865578	-0.08991907670918507	0.7104730262713282	0.03930374314267761	0.5722136256703546	0.6381533291287201	0.6026572200070006	0	1.0	0.0
3165	0.0	0.0	0.0	1.0	None	0	0	0	0	0	0	1.0	0	0	0	0	0	0	1.0	1	1	0.06666666666666667	1	0.0	0	0	0	0	0	0	0	0	0	0	0	0
4401	0.00437599181987159	0.0011202625617414527	-0.0006050122502856818	0.9921946428571554	None	0.2	1	0.3333333333333333	4	0.8	12	0.20987654320987653	0.8	16	12	0	0	0	1.0	9	9	1.1333333333333333	17	0.0	1.0	-0.09926382854993651	0.5078710395657597	0.08596246713099913	0.5755252803513258	0.09036304366643624	0.5419382665677099	0.7052779576481816	0.5419069218629421	0	1.0	0.0
2340	None	None	None	None	None	0	0	0.3333333333333333	2	0.8333333333333334	5	0.4	0.8333333333333334	7	5	0	1	0	0.8	4	5	0.5333333333333333	8	0.5	0	0.08468645496253151	0.5147965317892825	0.07735452368323496	0.5510143356946579	2.984724875136685e-08	0.5000012657906907	0.5946218277254102	0.5219840124778762	1.0	1.0	0.0
6452	0.0030258629328185718	0.0018405818201941279	0.0011654139417768717	0.9968756097965734	None	0.2	1	0.3333333333333333	4	0.8	12	0.20987654320987653	0.8	16	12	0	0	0	1.0	9	9	1.1333333333333333	17	0.0	1.0	0.09973258845713955	0.5033185984672266	0.06583651261647935	0.5415144117086517	-0.061039107175142715	0.5655660132736924	0.667372108858726	0.536891040534598	0	1.0	0.0
2517	None	None	None	None	None	0.2	1	0.3333333333333333	4	0.8	12	0.20987654320987653	0.8	16	12	0	0	0	1.0	9	9	1.1333333333333333	17	0.0	1.0	0.09749209991995592	0.515426652211654	0.0026113964275850227	0.5168697460071199	0.12529906101203753	0.5921983390748096	0.6249704963519579	0.5417601144234448	0	0	0.0
1526	None	None	None	None	None	0	0	0.1111111111111111	2	0.92	23	0.9	0	0	0	26	0	0	0.8333333333333334	6	5	1.8	27	0.0	0.2727272727272727	0	0	0	0	0	0	0	0	0	0	0
515	None	None	None	None	None	0	0	0	0	0	0	1.0	0	0	0	0	4	0	1.0	1	1	0.06666666666666667	1	1.0	0	0	0	0	0	0	0	0	0	0	0	0
4580	0.008937660865147322	0.004470922898916371	0.0028935017854838734	0.9945547944186576	None	0.2	1	0.3333333333333333	4	0.8	12	0.20987654320987653	0.8	16	12	0	0	0	1.0	9	9	1.1333333333333333	17	0.0	1.0	-0.09881464829848398	0.5173818124380983	0.12795135653530448	0.6409803356080948	0.0694763303267731	0.5331261324783638	0.7170643286105522	0.5647899905361098	0	1.0	0.0
701	None	None	None	None	None	0	0	1.0	3	0.0	0	0.6666666666666666	0	1	0	2	6	0	0.6666666666666666	3	2	0.26666666666666666	4	0.8571428571428571	1.0	0	0	0	0	0	0	0	0	0	0	0
6822	0.0024475093949411345	0.0002418507661632159	-9.646809071021556e-05	0.9997666951620899	None	0.2	1	0.3333333333333333	4	0.8	12	0.20987654320987653	0.8	16	12	0	0	0	1.0	9	9	1.1333333333333333	17	0.0	1.0	0.0999990135660838	0.5000246567602737	1.0830907691691464e-05	0.501574932975916	0.09995494682457433	0.5001885503135709	0.6156725890426622	0.5005960481401186	0	1.0	0.0
2215	None	None	None	None	None	0	0	0	0	0	0	1.0	0	0	0	0	4	0	1.0	1	1	0.06666666666666667	1	1.0	0	0	0	0	0	0	0	0	0	0	0	0
7364	0.0019248474180885676	0.00015216787052227838	8.681656059956128e-05	0.996635189697332	None	0.2	1	0.3333333333333333	4	0.8	12	0.20987654320987653	0.8	16	12	0	0	0	1.0	9	9	1.1333333333333333	17	0.0	1.0	7.902762784127648e-27	0.5	0.09928784301275333	0.5354630598082843	0.09999913234191879	0.5000013008076132	0.6153210769643354	0.5118391222046011	0	1.0	0.0
6284	3.887777763057177e-09	3.77980046267029e-09	-3.708712513762674e-09	0.9999998554055091	None	0	0	0	0	0	0	1.0	0	0	0	0	1	0	1.0	1	1	0.06666666666666667	1	0.25	0	0	0	0	0	0	0	0	0	0	0	0
3681	0.006670236661910591	0.000949308759145636	0.0005533936365461672	0.9943351504101758	None	0.2	1	0.3333333333333333	4	0.8	12	0.20987654320987653	0.8	16	12	0	0	0	1.0	9	9	1.1333333333333333	17	0.0	1.0	0.09989570452883309	0.501655379473355	0.029980712328017734	0.6821065812276993	0.2522390558231445	0.7759169218547811	0.7225746952484899	0.6616613671949951	0	1.0	0.0
5869	0.008523785404093128	0.006289455186716729	0.00627456832606145	0.9917951602403786	None	0.2	1	0.3333333333333333	4	0.8	12	0.20987654320987653	0.8	16	12	0	0	0	1.0	9	9	1.1333333333333333	17	0.0	1.0	0.09999587978399542	0.5000769219356748	0.02281988697566337	0.5653966777879396	0.07582006886449122	0.5308020876004207	0.5844687850083509	0.5321859418333714	0	1.0	0.0
4329	1.75428606170941e-07	6.450268080752999e-08	6.074082842330846e-08	0.9999702722457955	None	0.3333333333333333	1	0.5	4	0.7	7	0.2857142857142857	0.7	11	7	0	0	0	0.8571428571428571	7	6	0.8	12	0.0	0.6666666666666666	0.09985161606168369	0.5007385357404239	2.5070845235366853e-21	0.5000000000000003	1.1244104043900191e-09	0.50000001038168	0.6155506144601715	0.5002461821998408	0	1.0	0.0
1098	None	None	None	None	None	0.2	1	0.3333333333333333	4	0.8	12	0.20987654320987653	0.8	16	12	0	0	0	1.0	9	9	1.1333333333333333	17	0.0	1.0	0.09748160799977272	0.6382968104456609	0.03622457892958381	0.6726151819292758	-0.09999999735106009	0.5000000109972758	0.7004166665683115	0.6057157817082646	0	1.0	0.0
6710	0.0009717159885298897	0.00012004222652555642	1.9345631232637346e-05	0.9992141681196821	None	0.2	1	0.3333333333333333	4	0.8	12	0.20987654320987653	0.8	16	12	0	0	0	1.0	9	9	1.1333333333333333	17	0.0	1.0	0.12305023587847978	0.573380984725505	0.018642000790405254	0.6381017433102001	0.03809314008358631	0.5555466540151816	0.626309925877943	0.5895165171405025	0	1.0	0.0
3269	1.0852225530621709e-05	1.540652403345254e-07	4.749162799123069e-08	0.9999620684260855	None	0	0	0.5	1	1.0	1	1.0	1.0	2	1	0	0	0	0.3333333333333333	3	1	0.2	3	0.0	0	3.3911361792566716e-07	0.5000007336018378	-0.09912944491589823	0.5006718124782853	-0.09999963472519198	0.5000005555826621	0.6152341775432859	0.500224367340629	0	1.0	0.0
3078	0.0	0.0	0.0	1.0	None	0	0	0	0	0	0	1.0	0	0	0	0	0	0	1.0	1	1	0.06666666666666667	1	0.0	0	0	0	0	0	0	0	0	0	0	0	0
4236	0.009014489753688541	0.0005511812203626179	-0.0005123363015414502	0.9871847919207554	None	0	0	0.3333333333333333	3	0.8181818181818182	9	0.28888888888888886	0.8181818181818182	12	9	0	0	0	0.5555555555555556	9	5	0.8666666666666667	13	0.0	1.0	0.09549978347449803	0.5734325889780747	0.044433776296115356	0.656789802624278	0.1870903912240628	0.5388186132199778	0.6716394187781072	0.5906918454312415	0	1.0	0.0
6841	None	None	None	None	None	0	0	0.1836734693877551	9	0.7887323943661971	56	0.9012345679012346	0.6619718309859155	55	47	17	1	0	1.0	9	9	4.866666666666666	73	0.03333333333333333	0.9846153846153847	0.09999999999986742	0.5000000005540485	0.02228686735050739	0.5858508541645724	0.0999924885400278	0.5001169674947659	0.5905730426846681	0.5289099643061255	0.0	0	0.0
6400	0.0020748508687562124	0.00036119415041640314	0.00014479935009948587	0.9972615387031081	None	0	0	0.3333333333333333	2	0.8571428571428571	6	0.36	0.8571428571428571	8	6	0	2	0	1.0	5	5	0.6	9	1.0	0	0.09944121566559913	0.5017908348294295	0.08273458730546852	0.5692247840594296	0.09997913206838689	0.5000257514363278	0.5197190615313761	0.5238115882965996	1.0	1.0	0.0
2828	2.3039168094744362e-05	1.5099052998513708e-05	1.5073977583825637e-05	0.9988628718546387	None	0.5	1	0.6666666666666666	4	0.5	3	0.4	0.5	7	3	0	0	0	0.8	4	5	0.5333333333333333	8	0.0	0.6666666666666666	0.011863625518199094	0.5420156304404353	0.00509044674050013	0.6419921864254409	0.03826639078822136	0.6008461954693493	0.5789127358574507	0.5955983006063068	0	1.0	0.0
603	None	None	None	None	None	0	0	0	0	0	0	1.0	0	0	0	0	1	0	1.0	1	1	0.06666666666666667	1	0.25	0	0	0	0	0	0	0	0	0	0	0	0
4869	0.0	0.0	0.0	1.0	None	0	0	0	0	0	0	1.0	0	0	0	0	0	0	1.0	1	1	0.06666666666666667	1	0.0	0	0	0	0	0	0	0	0	0	0	0	0
5886	0.005620178388788296	0.002778824898561535	-0.00023452929667355798	0.9844917513821557	None	0.2	1	0.3333333333333333	4	0.8	12	0.20987654320987653	0.8	16	12	0	0	0	1.0	9	9	1.1333333333333333	17	0.0	1.0	0.3201544227971936	0.6299641479949765	0.01967944236123198	0.5976125185219057	0.05889489179440005	0.6709372572243669	0.810790267655236	0.6333632238085048	0	1.0	0.0
2612	0.00202897867592114	0.00013677283876607974	-0.0001263736919195745	0.9963324149644812	None	0.3333333333333333	1	0.4444444444444444	4	0.7272727272727273	8	0.2653061224489796	0.7272727272727273	12	8	0	0	0	1.0	7	7	0.8666666666666667	13	0.0	0.6666666666666666	4.061307352461548e-12	0.5000011733179901	0.02258735571184891	0.6593673875503436	-0.08160604454777873	0.6711830562370052	0.5987659096216973	0.6125413355527313	0	1.0	0.0
4919	0.0070252202948264154	0.0053524746179970505	0.004748543430759426	0.9936499938472699	None	0.25	1	0.4	4	0.7692307692307693	10	0.23809523809523808	0.7692307692307693	14	10	0	0	0	0.7777777777777778	9	7	1.0	15	0.0	1.0	0.09994008034757032	0.5005350606312783	-0.05260201401220911	0.614831406199167	0.49966465199189936	1.0	0.9475720587358504	0.9999975660103315	0	1.0	0.0
6944	0.010762977859609136	0.00996756120465012	0.00996172178363569	0.9930868179595919	None	0.2	1	0.3333333333333333	4	0.8	12	0.20987654320987653	0.8	16	12	0	0	0	1.0	9	9	1.1333333333333333	17	0.0	1.0	0.09999997512318094	0.5000003036465905	0.047037013872173586	0.5940794957255523	0.09999385877200809	0.5000274499245726	0.5620811633042608	0.5317046400018733	0	0	0.0
4333	4.404973475071173e-06	7.220247069583076e-08	-3.840174291667434e-08	0.9999889585760241	None	0	0	0.3333333333333333	2	0.8571428571428571	6	0.36	0.8571428571428571	8	6	0	2	0	1.0	5	5	0.6	9	1.0	0	0.09999996751203433	0.5000002074031137	0.0019935427813742635	0.6608730344846955	0.0005997505781894067	0.5018876903553668	0.6158007296332069	0.5559923969944753	1.0	1.0	0.0
4594	0.007440559812834321	0.0053525692606137465	0.0047486191156955486	0.9936449704988846	None	0.25	1	0.4	4	0.7692307692307693	10	0.23809523809523808	0.7692307692307693	14	10	0	0	0	0.7777777777777778	9	7	1.0	15	0.0	1.0	0.09994008034757032	0.5005350606312783	-0.05260201401220911	0.614831406199167	0.49966465199189936	1.0	0.9475720587358504	0.9999975660103315	0	1.0	0.0
930	None	None	None	None	None	0	0	0.3333333333333333	3	0.8181818181818182	9	0.28888888888888886	0.8181818181818182	12	9	0	1	0	0.5555555555555556	5	9	0.8666666666666667	13	1.0	1.0	2.3546534387239793e-14	0.5000000000029461	-0.09999715816462659	0.5015859384330043	0.10124195939179892	0.6087709561578049	0.6945560161328528	0.5373049381858843	0.0	0	0.0
2543	None	None	None	None	None	0.05555555555555555	1	0.3684210526315789	14	0.5636363636363636	31	0.7037037037037037	0.32727272727272727	31	18	25	0	0	1.0	9	9	3.8	57	0.0	1.0	0.02493218753560648	0.600877931943458	0.03253615857307792	0.5659324079030593	-0.28323633007700333	1.0	0.9676585507635521	1.0	0	1.0	0.0
6850	0.006855112747237304	0.0037346658829062193	-0.0005921227020493573	0.9872526227444699	None	0.2	1	0.3333333333333333	4	0.8	12	0.20987654320987653	0.8	16	12	0	0	0	1.0	9	9	1.1333333333333333	17	0.0	1.0	0.23606088489390994	0.5701304270938737	-0.09987325737145186	0.5124582234232221	-0.08347569115253983	0.5458334541242982	0.8223169949787079	0.5429006271721036	0	0.875	0.0
4614	0.0006516950424746404	1.4671635439186166e-05	6.429055837018202e-06	0.9979835543226201	None	0.21428571428571427	3	0.4	12	0.5476190476190477	23	0.5432098765432098	0.4523809523809524	30	19	13	3	0	1.0	9	9	2.933333333333333	44	0.15789473684210525	0.7428571428571429	0.04499218980849601	0.5863763275784265	0.09982024933381713	0.501105347040167	0.04388770320060512	0.5134045025517422	0.5683526276864117	0.5338695093719641	1.0	1.0	0.0
3731	0.014331599570827129	0.013996046495354377	-0.0016127002652291708	0.9903687101798427	None	0.2	1	0.3333333333333333	4	0.8	12	0.20987654320987653	0.8	16	12	0	0	0	1.0	9	9	1.1333333333333333	17	0.0	1.0	0.09999608933828198	0.5000452961585541	-0.07763150011425753	0.5476278898109037	-0.8826228968386763	1.0	0.998591431256323	0.9999999997650484	0	0.4375	0.0
5266	0.0006281460513919448	7.173512170854844e-05	-1.7593908976437745e-05	0.9993211957324315	None	0.2	1	0.3333333333333333	4	0.8	12	0.20987654320987653	0.8	16	12	0	0	0	1.0	9	9	1.1333333333333333	17	0.0	1.0	0.0010351765954244598	0.5225124454907241	6.186568915345357e-08	0.5000950555889826	0.09999340300779777	0.5001565901940148	0.6151282298556229	0.5075925238524345	0	1.0	0.0
6918	None	None	None	None	None	0	0	0.24074074074074073	13	0.6962025316455697	55	1.0	0.17721518987341772	25	14	55	0	0	1.0	9	9	5.4	81	0.0	1.0	0.2778191416711827	0.5884773610758386	-0.21498821974921353	0.9999985940585012	-0.04506555796946407	0.5354777106599513	0.9153331251293241	0.9906056558207726	0	1.0	0.0
168	None	None	None	None	None	0	0	0.42857142857142855	9	0.4827586206896552	14	0.5740740740740741	0.20689655172413793	12	6	18	5	0	0.6666666666666666	9	6	2.066666666666667	31	0.14705882352941177	0.7272727272727273	0.09543051614575901	0.5263680571756115	0.014762164584274522	0.6824233567573392	0.10617960741525892	0.9999999999868561	0.6520492688469058	0.9998234715969638	1.0	1.0	0.0
2689	None	None	None	None	None	0.2857142857142857	4	0.5	15	0.47619047619047616	20	0.6111111111111112	0.2619047619047619	25	11	18	0	0	0.8888888888888888	8	9	2.933333333333333	44	0.0	0.8888888888888888	0.03215396032075366	0.5133171224850221	0.13811259165470718	0.6319383686380186	0.07510708316825582	0.6752035103585768	0.6171861488554148	0.6087067393962661	0	0.96	0.0
7195	0.010406737789873666	0.00938261629466094	0.009376564331902804	0.9932384146801068	None	0.2	1	0.3333333333333333	4	0.8	12	0.20987654320987653	0.8	16	12	0	0	0	1.0	9	9	1.1333333333333333	17	0.0	1.0	0.09999997512318094	0.5000003036465905	0.047037013872173586	0.5940794957255523	0.09999385877200809	0.5000274499245726	0.5620811633042608	0.5317046400018733	0	0	0.0
1083	None	None	None	None	None	0	0	0	0	0	0	1.0	0	0	0	0	4	0	1.0	1	1	0.06666666666666667	1	1.0	0	0	0	0	0	0	0	0	0	0	0	0
996	None	None	None	None	None	0	0	0.3	3	0.75	9	0.4666666666666667	0.6666666666666666	11	8	2	0	0	0.8333333333333334	5	6	0.9333333333333333	14	0.0	0.3333333333333333	0.09995439672551357	0.5152449483498845	0.07429027464969198	0.5776268208657128	-0.06972198435916274	0.5349365237411038	0.6643663802374888	0.5427298244682517	0	0.9090909090909091	0.0
5766	0.0	0.0	0.0	0.9999999999999998	None	0	0	0	0	0	0	1.0	0	0	0	0	4	0	1.0	1	1	0.06666666666666667	1	1.0	0	0	0	0	0	0	0	0	0	0	0	0
3222	None	None	None	None	None	0.1	2	0.3333333333333333	14	0.6229508196721312	38	0.7777777777777778	0.36065573770491804	35	22	27	0	0	1.0	9	9	4.2	63	0.0	0.7142857142857143	0.0550473725854	0.5003867827353908	0.0009659959211721495	0.5519260607416736	0.0943898844060486	0.5040639883110307	0.5932577754962952	0.5188460067931213	0	0.02857142857142857	0.0
710	None	None	None	None	None	0	0	0	0	0	0	1.0	0	0	0	0	4	0	1.0	1	1	0.06666666666666667	1	1.0	0	0	0	0	0	0	0	0	0	0	0	0
4330	4.215160021743689e-09	4.064398078561727e-09	-5.524365676141635e-10	0.999999866379534	None	0	0	0	0	0	0	1.0	0	0	0	0	3	0	1.0	1	1	0.06666666666666667	1	0.75	0	0	0	0	0	0	0	0	0	0	0	0
1553	None	None	None	None	None	0	0	0.5	3	0.7142857142857143	5	0.5625	0.7142857142857143	8	5	0	1	0	0.25	8	2	0.6	9	1.0	0.8571428571428571	0.0989899535149072	0.5374742745970893	0.044727924393882755	0.6793598932544779	0.1797642054355467	0.560987877692465	0.668635117214943	0.5943700690674923	1.0	1.0	0.0
3283	0.0004950841287134754	0.00042674188226697406	-3.2646061729899147e-06	0.9995348650306358	None	0	0	0.3333333333333333	1	1.0	2	1.0	1.0	3	2	0	3	0	0.25	4	1	0.26666666666666666	4	1.0	0	0.03350369143860048	0.5	0.010669139472910889	0.5210469518541729	0.20427641467665417	0.5715270291172326	0.7048716268075415	0.5309870454317613	1.0	1.0	0.0
1235	None	None	None	None	None	0.18181818181818182	2	0.4166666666666667	10	0.5882352941176471	20	0.4444444444444444	0.47058823529411764	25	16	10	0	0	1.0	9	9	2.4	36	0.0	0.6666666666666666	0.0777607771370909	0.9999376529706943	0.034423436270270155	0.6253782916241118	0.1407722266143553	0.9999999420531898	0.8068883563236543	0.9998706644223582	0	1.0	0.0
6325	0.002292063941151891	0.00018431097136421593	-0.00014371980802474057	0.9933631475196321	None	0.2	1	0.3333333333333333	4	0.8	12	0.20987654320987653	0.8	16	12	0	0	0	1.0	9	9	1.1333333333333333	17	0.0	1.0	0.19936126588368228	0.5891444210172048	-0.03676783575994887	0.5304188844152089	0.034276472274342	0.5977025340966765	0.7331338774692764	0.57266165774664	0	1.0	0.0
959	None	None	None	None	None	0	0	0	0	0	0	1.0	0	0	0	0	4	0	1.0	1	1	0.06666666666666667	1	1.0	0	0	0	0	0	0	0	0	0	0	0	0
870	None	None	None	None	None	0.14285714285714285	1	0.375	6	0.6666666666666666	14	0.36507936507936506	0.5238095238095238	16	11	6	1	0	0.7777777777777778	9	7	1.5333333333333334	23	0.09090909090909091	0.4444444444444444	0.03359290526002261	0.6517851432814609	0.09414654495681965	0.5057373530048153	0.0029834354864886974	0.6759633781760961	0.6426793916047708	0.6134196037680083	0.875	1.0	0.0
638	None	None	None	None	None	1.0	1	0.8	4	0.4	2	0.4375	0.4	6	2	0	0	0	1.0	4	4	0.4666666666666667	7	0.0	0.6666666666666666	0.02125634625030658	0.5568583968313611	0.016510208349226514	0.5188541519453816	3.659217874224837e-06	0.500008812502083	0.5262933545165551	0.5253041347524151	0	1.0	0.0
4267	3.937359651751617e-09	3.965562725850275e-09	3.805730119809318e-09	0.9999998609293879	None	0	0	0	0	0	0	1.0	0	0	0	0	1	0	1.0	1	1	0.06666666666666667	1	0.25	0	0	0	0	0	0	0	0	0	0	0	0
721	None	None	None	None	None	0	0	0.15625	5	0.8260869565217391	38	0.6666666666666666	0	1	0	46	7	0	0.8888888888888888	8	9	3.2	48	0.07368421052631578	0.8	0	0	0	0	0	0	0	0	0	0	0
6791	2.7232047632283293e-05	1.8421460141037724e-07	2.3392732822376024e-08	0.9999979143584214	None	0	0	0.6666666666666666	2	0.5	1	0.6666666666666666	0.5	3	1	0	2	0	0.6666666666666666	2	3	0.26666666666666666	4	1.0	0	0.09999315891228783	0.5000157222785574	0.0999964021455897	0.5000030501713829	0.0692188333955718	0.507404229976922	0.5362063181331852	0.5024744943721341	0.0	0	0.0
6970	0.011546103708174727	0.009715760965309735	0.009697819801299981	0.9931064710559673	None	0.2	1	0.3333333333333333	4	0.8	12	0.20987654320987653	0.8	16	12	0	0	0	1.0	9	9	1.1333333333333333	17	0.0	1.0	0.09993313030149223	0.5032583052713018	0.012364236799533825	0.5712126545475711	0.09985978584294193	0.5016053863991528	0.601769485279069	0.5254991458739515	0	0	0.0
3680	0.0004637897328611245	5.115056930121793e-06	4.85441568053151e-06	0.999999981819484	None	0.2	1	0.3333333333333333	4	0.8	12	0.20987654320987653	0.8	16	12	0	0	0	1.0	9	9	1.1333333333333333	17	0.0	1.0	0.014334231827725691	0.677098706365775	-0.00819408194912562	0.7171607769988971	0.09672056887848804	0.6091097357259869	0.6807467879219513	0.66925581024569	0	0.25	0.0
2643	2.1142637732868323e-05	2.8951364473166605e-06	-2.8945146481407788e-06	0.9949131985665183	None	0	0	0.2	2	0.8461538461538461	11	1.0	0	0	0	14	0	0	0.6	3	5	1.0	15	0.0	0	0	0	0	0	0	0	0	0	0	0	0
262	None	None	None	None	None	0	0	0.625	5	0.4	4	0.4	0.4	8	4	3	2	0	0.8333333333333334	6	5	0.8	12	0.3333333333333333	0.6666666666666666	0.08897465751105657	0.5080114193677099	0.05767081338581709	0.5114980581790477	0.09998048635882963	0.5000455985852061	0.5447294613652535	0.5065188936871783	1.0	1.0	0.0
507	None	None	None	None	None	0	0	0.5	1	1.0	1	1.0	0	0	0	2	1	0	0.3333333333333333	3	1	0.2	3	0.125	0	0	0	0	0	0	0	0	0	0	0	0
4736	0.0007574045391143886	0.0006790775922365902	0.000679066690271084	0.9994696397452837	None	0	0	0.4	2	0.8	4	0.4666666666666667	0.8	6	4	0	2	0	0.6	3	5	0.4666666666666667	7	1.0	0	0.09966760811722941	0.5008628235864353	-0.01614376279374321	0.662451460611478	0.03091124482731474	0.5883562086171535	0.6282349707404554	0.5853935207548455	1.0	1.0	0.0
4297	0.01537363677992027	0.007889790870758327	0.004552079784043599	0.996791356750254	None	0.3333333333333333	1	0.5	4	0.7	7	0.2857142857142857	0.7	11	7	0	0	0	0.8571428571428571	7	6	0.8	12	0.0	0.6666666666666666	0.09999951645729144	0.500002336884067	0.08530946090752405	0.6339073819249467	0.4256719604995533	1.0	0.9678249449115663	0.9999999164372745	0	0.45454545454545453	0.0
1303	None	None	None	None	None	0	0	0.2727272727272727	12	0.65625	42	0.8148148148148148	0.21875	23	14	42	0	0	1.0	9	9	4.4	66	0.0	0.8	-0.09640539483624347	0.9947748290198446	7.902762784127648e-27	0.5000000000000019	0.21980866426174814	0.6573644077238483	0.7823967918771023	0.87727416169514	0	0.9565217391304348	0.0
5051	0.0019798694513116426	7.128303547900044e-05	-2.559077371916428e-05	0.9964894499325494	None	0	0	0.3333333333333333	2	0.8571428571428571	6	0.36	0.8571428571428571	8	6	0	2	0	1.0	5	5	0.6	9	1.0	0	0.10490894052012471	0.5909230648669375	0.05814553566172105	0.5722662187833287	0.09997178049887216	0.500380671696437	0.5545090020922948	0.5548128744491382	0.0	0	0.0
2806	0.00039224601621906994	8.673944267348565e-05	3.425796614704649e-05	0.9991481161035466	None	0.3333333333333333	1	0.5	4	0.7	7	0.2857142857142857	0.7	11	7	0	0	0	0.8571428571428571	7	6	0.8	12	0.0	0.6666666666666666	0.0625513518043183	0.6152914189990137	-0.021473241645624568	0.6525478827726485	0.06001171093142672	0.579700187674911	0.6262840949207681	0.6162835825253534	0	1.0	0.0
3665	0.007249372254217328	0.005590827224729202	0.004884120205118694	0.9934653327405664	None	0.25	1	0.4	4	0.7692307692307693	10	0.23809523809523808	0.7692307692307693	14	10	0	0	0	0.7777777777777778	9	7	1.0	15	0.0	1.0	0.09994008034757032	0.5005350606312783	-0.05260201401220911	0.614831406199167	0.49966465199189936	1.0	0.9475720587358504	0.9999975660103315	0	1.0	0.0
241	None	None	None	None	None	1.0	1	0.8	4	0.4	2	0.4375	0.4	6	2	0	0	0	1.0	4	4	0.4666666666666667	7	0.0	0.6666666666666666	0.02125634625030658	0.5568583968313611	0.016510208349226514	0.5188541519453816	3.659217874224837e-06	0.500008812502083	0.5262933545165551	0.5253041347524151	0	1.0	0.0
503	None	None	None	None	None	0	0	0	0	0	0	1.0	0	0	0	0	0	0	1.0	1	1	0.06666666666666667	1	0.0	0	0	0	0	0	0	0	0	0	0	0	0
6577	0.00024321865991950813	2.6850671682164616e-06	-2.6782807713374076e-06	0.9999965102381718	None	0.25	1	0.4	4	0.75	9	0.25925925925925924	0.75	13	9	0	0	0	0.6666666666666666	6	9	0.9333333333333333	14	0.0	1.0	0.09999998225735396	0.5000005085483905	-0.084338201242141	0.6517037454545734	0.09972626222516635	0.5232157921171571	0.6974398839673921	0.5596700036669567	0	0	0.0
7056	0.010445725512218944	0.009721790310745004	0.009715785651412843	0.9931072731240803	None	0.2	1	0.3333333333333333	4	0.8	12	0.20987654320987653	0.8	16	12	0	0	0	1.0	9	9	1.1333333333333333	17	0.0	1.0	0.09999997512318094	0.5000003036465905	0.047037013872173586	0.5940794957255523	0.09999385877200809	0.5000274499245726	0.5620811633042608	0.5317046400018733	0	0	0.0
4692	0.017142567162498644	0.01231073249516247	0.006603437115725707	0.9916973505849307	None	0.125	1	0.3888888888888889	7	0.625	15	0.4126984126984127	0.5416666666666666	20	13	5	1	0	0.7777777777777778	9	7	1.7333333333333334	26	0.14285714285714285	0.42105263157894735	0.09995458642842987	0.5025005934249869	7.902762784127648e-27	0.5	0.2038204183433761	0.5928809321331279	0.6968176949868898	0.5321132636710386	1.0	1.0	0.0
3776	0.0014673815328497667	6.307338682200537e-05	-5.6381473371845765e-06	0.9974991612152742	None	0	0	0.25	1	1.0	3	1.0	1.0	4	3	0	2	0	0.2	5	1	0.3333333333333333	5	0.6666666666666666	0	0.06769513565571082	0.5211658813469834	0.00023487874013726696	0.5050835627731757	-0.2784999937554321	0.8878483503752393	0.817550006051031	0.6736336796073872	1.0	1.0	0.0
3048	3.7399254704644446e-05	5.515295872298451e-06	-5.515011925567617e-06	0.9984887066775333	None	0	0	0.25	1	1.0	3	1.0	1.0	4	3	0	0	0	0.2	1	5	0.3333333333333333	5	0.0	0	0.1524267082189728	0.6355227186445849	0.09275790278844857	0.5466148466103496	0.02150801962626494	0.5686111077996134	0.6315882952395341	0.5841235432170119	0	1.0	0.0
2997	0.0001195319489061424	3.6534125008268093e-06	3.6494983338013153e-06	0.9999947852453718	None	0	0	0.5	3	0.6666666666666666	4	0.4444444444444444	0.6666666666666666	7	4	0	0	0	0.5	3	6	0.5333333333333333	8	0.0	0.4	-0.0999934162493503	0.5000028068209369	0.13660071616780473	0.6819053997802144	0.10869462242896596	0.5041894228072686	0.7418699913329323	0.5645798686702173	0	1.0	0.0
4177	None	None	None	None	None	0	0	0.14705882352941177	5	0.8775510204081632	43	0.8095238095238095	0.22448979591836735	14	11	36	0	0	0.7777777777777778	9	7	3.4	51	0.0	0.8888888888888888	0.04973681659176789	0.510942708630071	-0.09996188442833323	0.5001003694435993	-0.09559920647041424	0.5087806443425571	0.6658414214696976	0.5066084061036544	0	1.0	0.0
3033	0.0021880606638757945	0.0005546805136467054	0.0005291975936397197	0.9963682279806164	None	0.2	1	0.3333333333333333	4	0.8	12	0.20987654320987653	0.8	16	12	0	0	0	1.0	9	9	1.1333333333333333	17	0.0	1.0	-0.08165081629421486	0.6428561313398654	0.09993538131518698	0.5122193013861648	0.05704209060428396	0.5701591220613972	0.6768728308298593	0.5760038242886707	0	1.0	0.0
1165	None	None	None	None	None	0	0	0	0	0	0	1.0	0	0	0	0	0	0	1.0	1	1	0.06666666666666667	1	0.0	0	0	0	0	0	0	0	0	0	0	0	0
737	None	None	None	None	None	0.5	1	0.6666666666666666	4	0.5	3	0.4	0.5	7	3	0	0	0	0.8	4	5	0.5333333333333333	8	0.0	0.6666666666666666	-0.09620013240744421	0.50536920540866	-0.09999812280569137	0.502686147219126	0.11023006229428048	0.5665852825090407	0.7275436564561539	0.5249920639674865	0	0.8571428571428571	0.0
7517	1.1444010444004877e-05	6.884848247140417e-07	-1.916940301182262e-07	0.9997705989490591	None	0.25	1	0.36363636363636365	4	0.7857142857142857	11	0.2222222222222222	0.7857142857142857	15	11	0	0	0	0.8888888888888888	8	9	1.0666666666666667	16	0.0	1.0	0.09308672402919643	0.5201900985008878	0.06505716492155247	0.6546330503292257	0.00259836134911084	0.5117376035868184	0.5980938563338204	0.563589683928115	0	0	0.0
7324	None	None	None	None	None	0	0	0.18421052631578946	7	0.7777777777777778	42	0.691358024691358	0.037037037037037035	4	2	51	8	0	1.0	9	9	3.7333333333333334	56	0.07692307692307693	0.7058823529411765	0.18009773382781613	0.5241886820499789	0.00023083281856210958	0.5002931597902925	0	0.5	0.7002409101321146	0.5081661866388258	1.0	1.0	0.0
7434	0.0006958201650957526	2.4431212691387503e-06	5.185254725754147e-07	0.9999932498712037	None	0.2	2	0.36363636363636365	8	0.6774193548387096	21	0.4074074074074074	0.6774193548387096	29	21	3	0	0	1.0	9	9	2.2	33	0.0	0.75	0.09998912494972897	0.5000184394027702	0.0003687854389284737	0.5138630345655819	-0.16742784703574287	0.9970742952823405	0.7509668290730809	0.8767791294589953	0	1.0	0.0
1427	None	None	None	None	None	0	0	0.5	3	0.7142857142857143	5	0.36	0.7142857142857143	8	5	0	0	0	1.0	5	5	0.6	9	0.0	0.5	0.147462751177798	0.579342607681166	0.00011975201169895874	0.5234585200125186	0.07109305584581767	0.6942230092070868	0.6474108394006357	0.6014007950921615	0	0	0.0
3927	0.019666754207827472	0.012639873824130938	0.011738819957730332	0.9944732909750303	None	0	0	0.375	3	0.7777777777777778	7	0.4074074074074074	0.7777777777777778	10	7	0	0	0	0.3333333333333333	3	9	0.7333333333333333	11	0.0	1.0	0.09997746188835535	0.5002023310463207	-0.14348522411597053	1.0	-0.11117014321785276	0.6037348775524284	0.8673967646414997	0.999997722777349	0	0.9	0.0
4000	None	None	None	None	None	0.35714285714285715	5	0.43333333333333335	13	0.6046511627906976	26	0.5555555555555556	0.5348837209302325	36	23	8	0	0	1.0	9	9	3.0	45	0.0	0.6111111111111112	0.09999998699143495	0.5000049170023052	0.07559704037042755	0.583274665562747	0.0007165045738085336	0.5047496980328829	0.6077688099205151	0.529569612846816	0	1.0	0.0
3207	0.0	0.0	0.0	0.9999999999999998	None	0	0	0	0	0	0	1.0	0	0	0	0	4	0	1.0	1	1	0.06666666666666667	1	1.0	0	0	0	0	0	0	0	0	0	0	0	0
4090	0.0011363230322905338	0.00010001789408344178	-3.303320415679089e-05	0.9988786417887808	None	0	0	0.3333333333333333	2	0.8571428571428571	6	0.36	0.8571428571428571	8	6	0	0	0	1.0	5	5	0.6	9	0.0	0	-0.03791866477045659	0.5377651606840818	7.87556308819291e-05	0.5007048080803048	-0.11334399598789072	0.5396198471139148	0.6157143890519015	0.5260580744206853	0	1.0	0.0
4024	0.006581086435894766	0.0011966029206794593	0.000803825426085027	0.9886244472326579	None	0.25	1	0.4	4	0.75	9	0.25	0.75	13	9	0	0	0	0.875	7	8	0.9333333333333333	14	0.0	0.8571428571428571	0.0999671997882984	0.5002892783023107	0.12682265066979412	0.9359723992025145	0.33302971149418836	0.7515000869789027	0.7356515267883335	0.7796026922870626	0	1.0	0.0
2485	None	None	None	None	None	0	0	0	0	0	0	1.0	0	0	0	0	4	0	1.0	1	1	0.06666666666666667	1	1.0	0	0	0	0	0	0	0	0	0	0	0	0
859	None	None	None	None	None	0	0	0	0	0	0	1.0	0	0	0	0	4	0	1.0	1	1	0.06666666666666667	1	1.0	0	0	0	0	0	0	0	0	0	0	0	0
6299	None	None	None	None	None	0.05263157894736842	1	0.25	10	0.7192982456140351	41	0.7283950617283951	0.42105263157894735	33	24	25	0	0	1.0	9	9	3.933333333333333	59	0.0	0.8461538461538461	0.3117785299406489	0.5792414670462911	0.05914619040174888	0.9999999999424942	-0.12888019085716926	0.9999999999915685	0.9796417891926213	0.9999999293798262	0	1.0	0.0
2317	None	None	None	None	None	0.2	1	0.3333333333333333	4	0.8	12	0.20987654320987653	0.8	16	12	0	0	0	1.0	9	9	1.1333333333333333	17	0.0	1.0	0.05843362329547719	0.6592895783802694	2.3568082720162617e-24	0.5000181976947715	0.015536135608685817	0.5694470963984635	0.5946742867601302	0.5776822876204494	0	1.0	0.0
1174	None	None	None	None	None	0	0	0	0	0	0	1.0	0	0	0	0	2	0	1.0	1	1	0.06666666666666667	1	0.5	0	0	0	0	0	0	0	0	0	0	0	0
3806	0.0017128072218888265	0.0010949649895638665	0.0008332781204644822	0.9967377370116051	None	0.5	1	0.5714285714285714	4	0.625	5	0.3333333333333333	0.625	9	5	0	0	0	0.8333333333333334	6	5	0.6666666666666666	10	0.0	0.8	0.09869699448568	0.5060108951660833	0.012923557934972556	0.6729705878126421	0.10024823293677916	0.534528276817458	0.5957886883432186	0.5731406329713703	0	0.8888888888888888	0.0
3273	5.133097740689328e-05	4.649235488481892e-07	4.641454484601152e-07	0.9999951883872229	None	0	0	0.25	1	1.0	3	1.0	1.0	4	3	0	3	0	0.2	5	1	0.3333333333333333	5	1.0	0	0.06445399374385484	0.5	0.0791617297250137	0.5280127330382002	0.011346248416982448	0.5128785761455095	0.5725866879127244	0.5136377908239413	1.0	1.0	0.0
7519	0.005325224112198062	0.0021385463772871332	-5.450056630421312e-05	0.9947578470051994	None	0.2	1	0.3333333333333333	4	0.8	12	0.20987654320987653	0.8	16	12	0	0	0	1.0	9	9	1.1333333333333333	17	0.0	1.0	0.09996258968857127	0.5013687386596878	0.09384541544564816	0.5672311462883788	0.09999847635078121	0.500007063252255	0.5072417154353035	0.5229893082893872	0	0.8125	0.0
6163	None	None	None	None	None	0.058823529411764705	1	0.2777777777777778	10	0.7058823529411765	36	0.654320987654321	0.27450980392156865	22	14	30	0	0	1.0	9	9	3.533333333333333	53	0.0	0.7727272727272727	0.09999999998759905	0.5000000005118878	0.029978359605182386	0.5104608027699842	0.09957530984442775	0.5011047867230084	0.5814073890448146	0.5038556297349183	0	0	0.0
6513	None	None	None	None	None	0.125	2	0.38235294117647056	13	0.5714285714285714	28	0.6296296296296297	0.32653061224489793	28	16	22	1	0	1.0	9	9	3.4	51	0.027777777777777776	0.7391304347826086	0.09961409740296698	0.5052501426750651	-0.030312428934618208	0.6976697719357625	0.002047132498803057	0.5251741359880909	0.631925095100428	0.5791625108951379	1.0	1.0	0.0
3854	7.075978825238001e-08	5.864248736940362e-08	1.8939629285217434e-08	0.9999863385918162	None	0.0625	1	0.29411764705882354	10	0.6530612244897959	32	0.6296296296296297	0.1836734693877551	15	9	35	4	0	1.0	9	9	3.4	51	0.058823529411764705	0.5217391304347826	0.09999997215987791	0.5000003845308814	0.09979535719833374	0.5153829533883743	0.0006668550642224484	0.5082396191527812	0.614646581537258	0.5078755350558649	0.9666666666666667	1.0	0.0
3535	0.004341704272523936	0.0010676340608865198	0.0002364739848018308	0.9920649836734365	None	0.3333333333333333	1	0.4444444444444444	4	0.7272727272727273	8	0.28888888888888886	0.7272727272727273	12	8	0	0	0	0.5555555555555556	9	5	0.8666666666666667	13	0.0	1.0	0.17811336502167394	0.6111899882304065	1.243142120486381e-12	0.5000000608072797	-0.042803896496644955	0.6849540842759092	0.7104834130075247	0.6010040076869491	0	1.0	0.0
2613	1.3249222392836261e-06	1.5573519173158135e-08	-3.5584898334047654e-10	0.999999925705268	None	1.0	1	1.0	4	0.0	0	0.5555555555555556	0	1	0	3	0	0	1.0	3	3	0.3333333333333333	5	0.0	1.0	0	0	0	0	0	0	0	0	0	0	0
3042	0.0023120063062785617	0.0004584076296186178	-1.0388033358538389e-05	0.9966100649848527	None	0.25	1	0.4	4	0.7692307692307693	10	0.23809523809523808	0.7692307692307693	14	10	0	0	0	0.7777777777777778	7	9	1.0	15	0.0	1.0	-0.005325537615107156	0.6632578797424726	0.051103844304778975	0.5675625732819018	0.07624982780192711	0.9983844663714018	0.6635969196176517	0.9211985585336556	0	0.5714285714285714	0.0
5171	0.0	0.0	0.0	0.9999999999999998	None	0	0	0	0	0	0	1.0	0	0	0	0	4	0	1.0	1	1	0.06666666666666667	1	1.0	0	0	0	0	0	0	0	0	0	0	0	0
6254	0.0006075453993291749	0.00018338334847904568	5.77969235750991e-05	0.9994451926994314	None	0.2	1	0.3333333333333333	4	0.8	12	0.20987654320987653	0.8	16	12	0	0	0	1.0	9	9	1.1333333333333333	17	0.0	1.0	0.000994722986318483	0.6470174083060717	0.05805381078320717	0.579453588479348	0.05558492261677548	0.5878351643394457	0.6102478179808442	0.605197561442346	0	0	0.0
7206	0.00744312450248491	0.0007686628450072013	9.719221560856688e-05	0.9914581230455224	None	0	0	0.3333333333333333	3	0.8181818181818182	9	0.28888888888888886	0.8181818181818182	12	9	0	0	0	0.5555555555555556	5	9	0.8666666666666667	13	0.0	1.0	0.06080946952877893	0.5484268226470951	-0.07666936241972032	0.8573392196460563	-0.20297745133180461	0.9999996498676402	0.9912373148426122	0.9963796039588588	0	1.0	0.0
4877	0.0021239501444550034	0.00019030793494045336	-0.00018104505136868558	0.9969466186315065	None	0.3333333333333333	1	0.4444444444444444	4	0.7272727272727273	8	0.2653061224489796	0.7272727272727273	12	8	0	0	0	1.0	7	7	0.8666666666666667	13	0.0	0.6666666666666666	0.06655809798523533	0.591677191054565	0.0004800562425083133	0.5097287407981219	0.09944572785878178	0.5006127434446661	0.6067973519962441	0.5343021982875881	0	0.3333333333333333	0.0
6723	0.0040239201388404654	0.0005062607614355004	-0.0003681188001625159	0.9970705030966361	None	0.2	1	0.3333333333333333	4	0.8	12	0.20987654320987653	0.8	16	12	0	0	0	1.0	9	9	1.1333333333333333	17	0.0	1.0	0.08519763877694553	0.5216330637985824	-0.07848822487163618	0.7632698260358023	0.07401999674861104	0.5560841220252843	0.6825007739387419	0.6210923192840156	0	1.0	0.0
4287	None	None	None	None	None	0.3	3	0.5454545454545454	12	0.43333333333333335	13	0.4444444444444444	0.4	22	12	9	5	0	0.8888888888888888	9	8	2.1333333333333333	32	0.4166666666666667	0.6666666666666666	0.13079847762060212	0.5712738409565613	0.01690286577678421	0.5749329014271342	0.2008014650532432	0.573454202606854	0.6836531207982633	0.5732209899108553	1.0	1.0	0.0
3412	0.0	0.0	0.0	0.9999999999999998	None	0	0	0	0	0	0	1.0	0	0	0	0	4	0	1.0	1	1	0.06666666666666667	1	1.0	0	0	0	0	0	0	0	0	0	0	0	0
1114	None	None	None	None	None	0	0	0.3333333333333333	3	0.8181818181818182	9	0.28888888888888886	0.8181818181818182	12	9	0	1	0	0.5555555555555556	9	5	0.8666666666666667	13	1.0	1.0	-0.16245407697341735	0.583170177133529	0.0073138186298444	0.5219868983590319	0.06426362505511472	0.5343849670826328	0.7278668047551072	0.5466607215839797	1.0	1.0	0.0
35	None	None	None	None	None	0.1	1	0.34782608695652173	8	0.625	20	0.6296296296296297	0.3125	18	10	15	3	0	0.6666666666666666	9	6	2.2666666666666666	34	0.11538461538461539	0.8	0.09779700990878618	0.5987923526635132	0.025326704037916724	0.5618329706202047	-0.19049373290048566	0.9981472248645007	0.7931291607985901	0.9099276722562696	0.05555555555555555	0.3888888888888889	0.0
3941	0.007342085216245826	0.005487820739615139	0.004861817907100207	0.993488998228976	None	0.25	1	0.4	4	0.7692307692307693	10	0.23809523809523808	0.7692307692307693	14	10	0	0	0	0.7777777777777778	9	7	1.0	15	0.0	1.0	0.09994008034757032	0.5005350606312783	-0.05260201401220911	0.614831406199167	0.49966465199189936	1.0	0.9475720587358504	0.9999975660103315	0	1.0	0.0
1570	None	None	None	None	None	0.2	1	0.3333333333333333	4	0.8	12	0.20987654320987653	0.8	16	12	0	0	0	1.0	9	9	1.1333333333333333	17	0.0	1.0	0.07691044096046248	0.5531382106052699	-0.0005585968508072747	0.9228031147673369	-0.13013718814278757	0.568076865272305	0.7720991270311289	0.7289841751816757	0	1.0	0.0
3174	0.0004083994088615445	0.00022143330585521886	0.00011231970890024256	0.9991376562539322	None	0.3333333333333333	1	0.5	4	0.7	7	0.2857142857142857	0.7	11	7	0	0	0	0.8571428571428571	6	7	0.8	12	0.0	0.6666666666666666	-0.087747935499476	0.5954689934651922	0.24769073525036395	0.5335896454935932	0.03375282587646818	0.5477332372629092	0.7921111368591836	0.5591137718886393	0	1.0	0.0
1899	None	None	None	None	None	0	0	0.42857142857142855	3	0.5	4	0.5	0	0	0	9	4	0	0.8	5	4	0.6666666666666666	10	0.18181818181818182	0.4	0	0	0	0	0	0	0	0	0	0	0
5258	6.897921580030217e-05	2.352566971347892e-07	-3.5297317746325313e-09	0.9999955169201942	None	0	0	0.3333333333333333	3	0.8181818181818182	9	0.28888888888888886	0.8181818181818182	12	9	0	0	0	0.5555555555555556	5	9	0.8666666666666667	13	0.0	1.0	0.00047362374167685546	0.5062776611706424	0.06408691028283756	0.5854398554636858	0.0019943634197327796	0.5537655689319528	0.5669941379350935	0.5486913935625245	0	1.0	0.0
2961	1.248598245380556e-07	1.1900716894849334e-07	4.096818789336525e-11	0.9999849458312688	None	0	0	0.018518518518518517	1	1.0	79	1.0	0	0	0	80	0	0	1.0	9	9	5.4	81	0.0	1.0	0	0	0	0	0	0	0	0	0	0	0
3750	0.0	0.0	0.0	0.9999999999999998	None	0	0	0	0	0	0	1.0	0	0	0	0	4	0	1.0	1	1	0.06666666666666667	1	1.0	0	0	0	0	0	0	0	0	0	0	0	0
2411	None	None	None	None	None	0	0	0.16666666666666666	1	1.0	7	0.36	0.2857142857142857	3	2	5	0	0	1.0	5	5	0.6	9	0.0	0	2.4111750868431115e-11	0.5000002982678659	0.01354455778432968	0.5212991551186203	0.019749784936636247	0.5180568528474404	0.5279657666232124	0.5131226722442174	0	1.0	0.0
3512	3.156385239184377e-05	8.878905704765521e-06	4.3049014023271316e-07	0.9996142011643824	None	0.25	1	0.4	4	0.7692307692307693	10	0.4166666666666667	0.6923076923076923	12	9	2	0	0	1.0	6	6	1.0	15	0.0	0.2222222222222222	-0.0073667554150393	0.6646332520507513	1.536280361258566e-09	0.5043396662088427	0.01755182570436659	0.5222364463902229	0.5770652620659352	0.5654861770068497	0	0	0.0
5567	0.017635015568185166	0.012679425713190305	0.00643660688272739	0.9916756835219352	None	0.125	1	0.3888888888888889	7	0.625	15	0.4126984126984127	0.5416666666666666	20	13	5	1	0	0.7777777777777778	9	7	1.7333333333333334	26	0.14285714285714285	0.42105263157894735	0.09995458642842987	0.5025005934249869	7.902762784127648e-27	0.5	0.2038204183433761	0.5928809321331279	0.6968176949868898	0.5321132636710386	1.0	1.0	0.0
3973	3.974929266132008e-09	3.3615786854365914e-09	-2.771447898320239e-10	0.9999998434444823	None	0	0	0	0	0	0	1.0	0	0	0	0	1	0	1.0	1	1	0.06666666666666667	1	0.25	0	0	0	0	0	0	0	0	0	0	0	0
1017	None	None	None	None	None	0.5	1	0.6666666666666666	4	0.5	3	0.4444444444444444	0.5	7	3	0	0	0	0.5	6	3	0.5333333333333333	8	0.0	1.0	0.010385169819675815	0.6043743727859957	0.15641016677899297	0.5261182211100816	-0.09599875009070566	0.6593286523291871	0.730706681039225	0.5977741206707021	0	1.0	0.0
2356	None	None	None	None	None	0	0	1.0	1	0	0	1.0	0	0	0	1	1	0	0.5	2	1	0.13333333333333333	2	0.16666666666666666	0	0	0	0	0	0	0	0	0	0	0	0
6071	0.003318223115165753	0.0008068860930953202	-0.0006427833127571994	0.9968692620609676	None	0.2	1	0.3333333333333333	4	0.8	12	0.20987654320987653	0.8	16	12	0	0	0	1.0	9	9	1.1333333333333333	17	0.0	1.0	0.0999953963039717	0.500055833097646	0.027570506846746685	0.6438341879169176	0.0999806149508025	0.5000768091308581	0.5845241109711437	0.5492213517980037	0	0	0.0
3935	0.013245140541693939	0.002622389396878846	0.002593836733190503	0.9908660406697988	None	0.2	1	0.3333333333333333	4	0.8	12	0.20987654320987653	0.8	16	12	0	0	0	1.0	9	9	1.1333333333333333	17	0.0	1.0	0.1562617221586993	0.589974903303789	0.044606876762292455	0.5825249295890166	0.1957994360022083	0.5339708859585061	0.6475242603644782	0.5689824209524872	0	1.0	0.0
2651	None	None	None	None	None	0	0	0.2037037037037037	11	0.759493670886076	60	1.0	0.5316455696202531	53	42	27	0	0	1.0	9	9	5.4	81	0.0	1.0	0.13047114899798473	0.6736008934953522	0.005057990849164722	0.5763103154178703	0.0017288969873497657	0.6650127236706854	0.6472946871742993	0.6393686957260454	0	0.5283018867924528	0.0
5823	0.00011563796495868337	1.4409348598883021e-05	-1.2902613683003255e-05	0.9999957606149347	None	0	0	0.25	1	1.0	3	1.0	1.0	4	3	0	3	0	0.2	1	5	0.3333333333333333	5	1.0	0	-0.02564606386666135	0.6374996928291332	0.33294227037140567	0.5099468450926042	0.0835802025476988	0.5032804454832499	0.8170049988287345	0.5512727263567347	1.0	1.0	0.0
3326	0.0006991426289654876	6.634919002920372e-06	-2.901491752133148e-06	0.9999998914966512	None	0.2	1	0.3333333333333333	4	0.8	12	0.20987654320987653	0.8	16	12	0	0	0	1.0	9	9	1.1333333333333333	17	0.0	1.0	0.03461644480720143	0.5561323951135547	0.0999885176217856	0.5004206323380187	0.559382030039799	0.999896577172064	0.9439070397954888	0.9582968662298416	0	1.0	0.0
2649	None	None	None	None	None	0	0	0.15789473684210525	6	0.8363636363636363	46	0.7037037037037037	0.14545454545454545	11	8	45	0	0	1.0	9	9	3.8	57	0.0	0.7307692307692307	0.025687402104953017	0.5049190830688468	0.31648285429291184	0.7162271553771048	0.0002633618141686909	0.5013332023102017	0.8071815102699939	0.5785793898311721	0	1.0	0.0
360	None	None	None	None	None	0.3333333333333333	1	0.5	4	0.6666666666666666	6	0.3055555555555556	0.6666666666666666	10	6	0	0	0	1.0	6	6	0.7333333333333333	11	0.0	0.8	0.05308386863516321	0.520446919340104	-0.028876331794153876	0.6796392703562161	0.018678759182181093	0.5279929312090731	0.5901649247136606	0.5781895206866718	0	1.0	0.0
7128	0.00029947867252955553	3.2029825031514855e-05	2.8664227417765465e-05	0.9999998844870743	None	0.2	1	0.3333333333333333	4	0.8	12	0.20987654320987653	0.8	16	12	0	0	0	1.0	9	9	1.1333333333333333	17	0.0	1.0	0.23809770407527747	0.553254496076287	-0.04548092855710062	0.5601478276240661	-0.23678583644386828	0.9123425536168619	0.8758174006467129	0.717627464465622	0	1.0	0.0
3984	3.371303916162187e-13	4.572081381398827e-13	-3.1713932087000293e-13	0.9999999999999989	None	0	0	0	0	0	0	1.0	0	0	0	0	0	0	1.0	1	1	0.06666666666666667	1	0.0	0	0	0	0	0	0	0	0	0	0	0	0
1958	None	None	None	None	None	0	0	0.20512820512820512	8	0.7857142857142857	44	0.8055555555555556	0.017857142857142856	4	1	53	18	0	0.8888888888888888	9	8	3.8666666666666667	58	0.16822429906542055	0.84	0.08371003526522851	0.5785941184760359	0.021889056180689693	0.5770463900659071	-0.0910171917140347	0.7141865524106671	0.6799241209646918	0.6258584296840217	0.5	0	0.0
7329	0.0002309466147311069	2.5115677446281483e-06	2.010249357644704e-06	0.9999974519476313	None	0.25	1	0.4	4	0.7692307692307693	10	0.23809523809523808	0.7692307692307693	14	10	0	0	0	0.7777777777777778	7	9	1.0	15	0.0	1.0	0.09999999996151494	0.5000000012319349	0.018400317721275893	0.66209926961895	0.0999993803121325	0.5000005928231931	0.5949972328169727	0.5558218001417107	0	1.0	0.0
5124	0.002721193444536468	0.0009507823033987578	-0.00019654760032542895	0.9971292781185236	None	0.2	1	0.3333333333333333	4	0.8	12	0.20987654320987653	0.8	16	12	0	0	0	1.0	9	9	1.1333333333333333	17	0.0	1.0	0.09971315253782653	0.5016123164061723	0.0060667915579304494	0.5130825158527461	0.06848317441175997	0.5342353845020356	0.5964269942627548	0.5163231511043033	0	1.0	0.0
4579	0.0	0.0	0.0	0.9999999999999998	None	0	0	0	0	0	0	1.0	0	0	0	0	4	0	1.0	1	1	0.06666666666666667	1	1.0	0	0	0	0	0	0	0	0	0	0	0	0
966	None	None	None	None	None	0.5	1	0.5714285714285714	4	0.625	5	0.3333333333333333	0.625	9	5	0	0	0	0.8333333333333334	6	5	0.6666666666666666	10	0.0	1.0	0.06948155537139142	0.5660480221272614	0.014059844969162363	0.5869202513916072	0.2328086766343543	0.583795773583462	0.6981715037496807	0.578947960022909	0	1.0	0.0
4206	0.0008926204628970471	6.94229762747618e-06	-5.239594407859607e-06	0.9960927422125206	None	0	0	0.25	1	1.0	3	1.0	1.0	4	3	0	3	0	0.2	1	5	0.3333333333333333	5	1.0	0	8.402842818822196e-14	0.5000000000027719	0.11151858401841006	0.6217525013594806	-0.013294448072311704	0.6692306071339299	0.6575317698541048	0.5988238512451515	0.0	0	0.0
4263	0.007266690243526073	0.005325282866659274	0.004745615862351256	0.9936547156170396	None	0.25	1	0.4	4	0.7692307692307693	10	0.23809523809523808	0.7692307692307693	14	10	0	0	0	0.7777777777777778	9	7	1.0	15	0.0	1.0	0.09994008034757032	0.5005350606312783	-0.05260201401220911	0.614831406199167	0.49966465199189936	1.0	0.9475720587358504	0.9999975660103315	0	1.0	0.0
6072	0.00035982760220950433	1.028523049609662e-06	-4.7377949348437766e-08	0.9996859628941615	None	0	0	1.0	2	0.0	0	0.75	0	0	0	2	0	0	1.0	2	2	0.2	3	0.0	0	0	0	0	0	0	0	0	0	0	0	0
6679	0.0031629428730959143	0.0012319700678205395	0.0006103678475291599	0.9960670782049706	None	0.2	1	0.3333333333333333	4	0.8	12	0.20987654320987653	0.8	16	12	0	0	0	1.0	9	9	1.1333333333333333	17	0.0	1.0	0.09999999676847704	0.5000000293652205	-0.10018592655111662	0.9999999509373985	0.09999360873567399	0.5000225335858804	0.7588200019142995	0.9963525989034242	0	0	0.0
2832	3.874525389179563e-09	3.856220133723615e-09	-3.803110070263078e-09	0.9999998554553741	None	0	0	0	0	0	0	1.0	0	0	0	0	3	0	1.0	1	1	0.06666666666666667	1	0.75	0	0	0	0	0	0	0	0	0	0	0	0
5703	None	None	None	None	None	0	0	0.27586206896551724	8	0.6585365853658537	27	0.5308641975308642	0.2682926829268293	17	11	25	2	0	1.0	9	9	2.8666666666666667	43	0.041666666666666664	0.5263157894736842	0.09999982899122829	0.5001330608055758	0.10341827639878168	0.6295930488027198	0.09981158568074984	0.5002718254770276	0.5388393114467632	0.5442250363398122	0.0	0	0.0
77	None	None	None	None	None	0	0	0	0	0	0	1.0	0	0	0	0	4	0	1.0	1	1	0.06666666666666667	1	1.0	0	0	0	0	0	0	0	0	0	0	0	0
7499	0.01511149868487545	0.012068193585483037	0.011593211107226564	0.9767836458129037	None	0.2	1	0.3333333333333333	4	0.8	12	0.20987654320987653	0.8	16	12	0	0	0	1.0	9	9	1.1333333333333333	17	0.0	1.0	0.2215063280964821	0.5494452534958899	-0.05041154054156884	0.571242680595361	-0.14126035552822946	0.629432209734621	0.8254385852120744	0.5837964956575282	0	1.0	0.0
6218	0.0	0.0	0.0	0.9999999999999998	None	0	0	0	0	0	0	1.0	0	0	0	0	4	0	1.0	1	1	0.06666666666666667	1	1.0	0	0	0	0	0	0	0	0	0	0	0	0
3751	1.0752295822848926e-07	9.288691905581375e-08	4.86956900794361e-09	0.9999822305002966	None	0	0	0.057692307692307696	3	0.9466666666666667	71	0.9506172839506173	0.013333333333333334	1	1	75	4	0	1.0	9	9	5.133333333333334	77	0.025974025974025976	0.9565217391304348	-1.5726032590300654	0.5	0.09995953600667047	0.5	7.996686126740644e-08	0.5	0.9995288242637332	0.5	0.0	0	0.0
4331	0.0	0.0	0.0	1.0	None	0	0	0	0	0	0	1.0	0	0	0	0	0	0	1.0	1	1	0.06666666666666667	1	0.0	0	0	0	0	0	0	0	0	0	0	0	0
1	None	None	None	None	None	0	0	0	0	0	0	1.0	0	0	0	0	0	0	1.0	1	1	0.06666666666666667	1	0.0	0	0	0	0	0	0	0	0	0	0	0	0
172	None	None	None	None	None	0.2222222222222222	2	0.38095238095238093	8	0.6551724137931034	19	0.8611111111111112	0.1724137931034483	11	5	19	2	0	1.0	6	6	2.066666666666667	31	0.05555555555555555	0.4	0.05759228534125989	0.5863574342670709	0.0019440322832327487	0.5180302532514119	0.07942249044429797	0.5268706652739082	0.5875396987636742	0.5439418390196011	1.0	1.0	0.0
1136	None	None	None	None	None	0.14285714285714285	1	0.29411764705882354	5	0.782608695652174	18	0.30864197530864196	0.782608695652174	23	18	1	0	0	1.0	9	9	1.6666666666666667	25	0.0	1.0	0.050727900659374735	0.5680467530918336	0.05539731629002278	0.5238122483080974	-0.007331460895170942	0.6553634159857026	0.5784598071691913	0.5835350713054291	0	0.6521739130434783	0.0
5000	0.004624959913810841	0.0005172175663287185	0.00042346502997016517	0.9921397205304455	None	0.2	1	0.3333333333333333	4	0.8	12	0.20987654320987653	0.8	16	12	0	0	0	1.0	9	9	1.1333333333333333	17	0.0	1.0	0.08550707116575555	0.6066150103127145	0.018382719886355276	0.5730998512064372	0.09970631658408727	0.500632138426245	0.5947967094341416	0.5605467538090492	0	0	0.0
4367	0.0	0.0	0.0	0.9999999999999998	None	0	0	0	0	0	0	1.0	0	0	0	0	4	0	1.0	1	1	0.06666666666666667	1	1.0	0	0	0	0	0	0	0	0	0	0	0	0
7146	0.006109911245579961	0.00035036506364515566	-9.22716573572379e-05	0.9930744041753276	None	0.2	1	0.3333333333333333	4	0.8	12	0.20987654320987653	0.8	16	12	0	0	0	1.0	9	9	1.1333333333333333	17	0.0	1.0	-0.0738805535950285	0.6667877832983727	2.6220142123700146e-10	0.5008814510972243	-0.39323230795425335	1.0	0.9261624362500644	0.9999998349598408	0	1.0	0.0
3291	0.013421297440713499	0.0022951004670565415	0.0022605468130277974	0.9900787802736736	None	0.2	1	0.3333333333333333	4	0.8	12	0.20987654320987653	0.8	16	12	0	0	0	1.0	9	9	1.1333333333333333	17	0.0	1.0	0.1562617221586993	0.589974903303789	0.044606876762292455	0.5825249295890166	0.1957994360022083	0.5339708859585061	0.6475242603644782	0.5689824209524872	0	1.0	0.0
2099	None	None	None	None	None	0	0	0.75	3	0.5	2	0.5	0.5	5	2	0	1	0	0.75	3	4	0.4	6	1.0	0.6666666666666666	0.019376063749163806	0.6518669882885139	0.00048751029766913893	0.5075277840643637	-0.1425010455041214	0.8241501810152995	0.7085388752898412	0.6756891335149344	1.0	1.0	0.0
4894	0.007835693360964749	0.005088644898272421	0.00505765594034229	0.9928131275300097	None	0.2	1	0.3333333333333333	4	0.8	12	0.20987654320987653	0.8	16	12	0	0	0	1.0	9	9	1.1333333333333333	17	0.0	1.0	0.09999799009232115	0.5000331291773985	0.0073413509575158175	0.5464031385958	0.09963341859520229	0.5011002189752916	0.6070075055313412	0.515884787475026	0	0	0.0
2323	None	None	None	None	None	0	0	0.5	3	0.7142857142857143	5	0.5625	0.7142857142857143	8	5	0	1	0	0.25	8	2	0.6	9	1.0	0.8571428571428571	0.0989899535149072	0.5374742745970893	0.044727924393882755	0.6793598932544779	0.1797642054355467	0.560987877692465	0.668635117214943	0.5943700690674923	1.0	1.0	0.0
1195	None	None	None	None	None	0.1111111111111111	1	0.6	12	0.25	7	0.5357142857142857	0.10714285714285714	14	3	15	0	0	0.875	7	8	2.0	30	0.0	0.56	0.00014628306725118228	0.5004063564349649	0.06042727321656841	0.5882653307084375	0.09998281934353463	0.5001221649302094	0.6088422362593501	0.5298737960374242	0	1.0	0.0
3568	0.0011435884088015207	0.0010206851993717681	0.0010182818789091033	0.9985806346152843	None	0	0	0.6	3	0.6	3	0.5833333333333334	0.6	6	3	0	1	0	0.3333333333333333	6	2	0.4666666666666667	7	1.0	0.4	0.09999987144307085	0.5000005281724016	-0.17358135252284274	0.6004200804326506	-0.09434347591854438	0.5063414746963316	0.7590347813418301	0.5359864286338398	1.0	0.3333333333333333	0.0
2499	None	None	None	None	None	0	0	0.3888888888888889	7	0.5416666666666666	13	0.4126984126984127	0.16666666666666666	11	4	14	2	0	0.7777777777777778	7	9	1.7333333333333334	26	0.08	0.09090909090909091	-0.028164153478930816	0.680616337729849	0.3103023114127802	0.7324833434502295	0.032021358392218556	0.5552888303350187	0.8034487669458817	0.659704117069324	0.9545454545454546	1.0	0.0
2470	None	None	None	None	None	0.2	1	0.3333333333333333	4	0.8	12	0.20987654320987653	0.8	16	12	0	0	0	1.0	9	9	1.1333333333333333	17	0.0	1.0	0.03265799600679283	0.5537557847850622	-0.039754371477752924	0.6641311159496432	-0.0956670852359076	0.581496071634891	0.641240666604579	0.600810825150414	0	0.5	0.0
4588	0.008076894270366527	0.001915893019163316	3.091525606775997e-05	0.996063547650409	None	0	0	0.3333333333333333	3	0.7272727272727273	8	0.52	0.36363636363636365	5	4	7	6	0	1.0	5	5	0.8666666666666667	13	0.35294117647058826	0.25	0.09962222862458628	0.5015766297418266	0.3144042114747044	0.5660781575753173	0.05715105713700243	0.5103611584241291	0.7551049268369129	0.5261116259759963	1.0	1.0	0.0
3856	0.01592957562904014	0.007837717348869795	0.00405910582187157	0.9968197754037167	None	0.3333333333333333	1	0.5	4	0.7	7	0.2857142857142857	0.7	11	7	0	0	0	0.8571428571428571	7	6	0.8	12	0.0	0.6666666666666666	0.09999951645729144	0.500002336884067	0.08530946090752405	0.6339073819249467	0.4256719604995533	1.0	0.9678249449115663	0.9999999164372745	0	0.45454545454545453	0.0
3635	0.00041340234468845665	1.218807205053427e-06	-1.2044348982539492e-06	0.9999999039830619	None	0.2	1	0.3333333333333333	4	0.8	12	0.20987654320987653	0.8	16	12	0	0	0	1.0	9	9	1.1333333333333333	17	0.0	1.0	0.16352075798282328	0.62128848132673	0.052481420624368266	0.5796875001158971	0.2058326624473513	0.534212256560735	0.6590227187569688	0.578802194638235	0	1.0	0.0
3905	0.008977322395076077	0.004499888981246123	-0.0032109869934047004	0.9920391906096958	None	0.2	1	0.3333333333333333	4	0.8	12	0.20987654320987653	0.8	16	12	0	0	0	1.0	9	9	1.1333333333333333	17	0.0	1.0	0.09962758002297448	0.5024024592941906	0.06585293745928429	0.5774273159630112	0.4242482344194377	0.9999294082485284	0.834491964481154	0.9642035107611863	0	1.0	0.0
59	None	None	None	None	None	0.1111111111111111	1	0.6	12	0.25	7	0.5357142857142857	0.10714285714285714	14	3	15	0	0	0.875	7	8	2.0	30	0.0	0.56	0.00014628306725118228	0.5004063564349649	0.06042727321656841	0.5882653307084375	0.09998281934353463	0.5001221649302094	0.6088422362593501	0.5298737960374242	0	1.0	0.0
1841	None	None	None	None	None	0.25	1	0.4	4	0.7692307692307693	10	0.23809523809523808	0.7692307692307693	14	10	0	0	0	0.7777777777777778	9	7	1.0	15	0.0	1.0	2.2422298009267736e-07	0.5000058746655415	0.02141299247144273	0.6071570084595356	0.0037588765501380466	0.5180362752542257	0.5247564325962999	0.5421974953968	0	1.0	0.0
2399	None	None	None	None	None	0	0	0.07692307692307693	2	0.9459459459459459	35	0.8666666666666667	0	0	0	38	9	0	0.5555555555555556	9	5	2.6	39	0.1125	0.8235294117647058	0	0	0	0	0	0	0	0	0	0	0
5847	6.231399173409668e-05	1.1719668073543066e-06	-2.1545662504988093e-07	0.9999677182730656	None	0.041666666666666664	1	0.18	9	0.7945205479452054	58	0.9259259259259259	0.1232876712328767	15	9	59	0	0	1.0	9	9	5.0	75	0.0	0.9090909090909091	0.396019317505703	0.6189440663579923	4.466325958047117e-16	0.5000000000073493	0.09998709682272171	0.500121737341151	0.8430995296043892	0.5403748737287429	0	0	0.0
3306	0.0	0.0	0.0	0.9999999999999998	None	0	0	0	0	0	0	1.0	0	0	0	0	4	0	1.0	1	1	0.06666666666666667	1	1.0	0	0	0	0	0	0	0	0	0	0	0	0
5517	0.0032769353334528104	0.000990041815034039	-0.000987954360890859	0.9991618738111252	None	0.2	1	0.3333333333333333	4	0.8	12	0.20987654320987653	0.8	16	12	0	0	0	1.0	9	9	1.1333333333333333	17	0.0	1.0	0.09997855454067724	0.5001524890114809	8.366677971803253e-11	0.5000017007366633	0.09996001060874975	0.5010448176290779	0.6156282212046396	0.5003996695491154	0	0	0.0
3936	4.32763855948997e-09	3.654712969865096e-09	2.1378289587802175e-10	0.9999998267470772	None	0	0	0	0	0	0	1.0	0	0	0	0	3	0	1.0	1	1	0.06666666666666667	1	0.75	0	0	0	0	0	0	0	0	0	0	0	0
1641	None	None	None	None	None	0.25	1	0.4	4	0.75	9	0.25925925925925924	0.75	13	9	0	0	0	0.6666666666666666	9	6	0.9333333333333333	14	0.0	1.0	0.08264407488829105	0.6023665268021434	-0.08185366086057637	0.6032607431836754	7.902762784127648e-27	0.5	0.6625911041344289	0.5690889908536495	0	1.0	0.0
2954	0.0072872506430629175	0.005509589990084418	0.004904744270112931	0.9934506587903282	None	0.25	1	0.4	4	0.7692307692307693	10	0.23809523809523808	0.7692307692307693	14	10	0	0	0	0.7777777777777778	9	7	1.0	15	0.0	1.0	0.09994008034757032	0.5005350606312783	-0.05260201401220911	0.614831406199167	0.49966465199189936	1.0	0.9475720587358504	0.9999975660103315	0	1.0	0.0
5746	0.0007971640479372093	0.00020066171706293736	0.00018435566301082097	0.9994907130393325	None	0.2	1	0.3333333333333333	4	0.8	12	0.20987654320987653	0.8	16	12	0	0	0	1.0	9	9	1.1333333333333333	17	0.0	1.0	0.02840539624305204	0.5074483083934684	0.15517074335707687	0.6446752962024711	0.09382679292280029	0.5213315808456251	0.6292839536315128	0.5589650381024628	0	1.0	0.0
3627	1.0205492607051373e-05	6.38292190059883e-08	-6.371942511128955e-08	0.9999995899953545	None	0	0	1.0	3	0.0	0	0.6666666666666666	0	3	0	0	1	0	0.6666666666666666	3	2	0.26666666666666666	4	1.0	1.0	0	0	0	0	0	0	0	0	0	0	0
6834	0.005562613005837543	0.0017476125084051012	0.001010451475321806	0.9940161833818251	None	0.2	1	0.3333333333333333	4	0.8	12	0.20987654320987653	0.8	16	12	0	0	0	1.0	9	9	1.1333333333333333	17	0.0	1.0	0.09999959787798088	0.5000037551446569	-0.06225933765975998	0.6864772468529443	0.11966533161501618	0.583698778086959	0.6971056380108558	0.5924003857431237	0	1.0	0.0
6838	0.013149080338578962	0.0010429684443575354	0.0010309845910078026	0.9900169254260963	None	0.2	1	0.3333333333333333	4	0.8	12	0.20987654320987653	0.8	16	12	0	0	0	1.0	9	9	1.1333333333333333	17	0.0	1.0	0.09213238455418596	0.6373440159745063	0.08217559210742527	0.5468434840505517	0.09923324286762328	0.5028985352544042	0.5415089255947212	0.5632734775875579	0	1.0	0.0
4349	0.0	0.0	0.0	1.0	None	0	0	0	0	0	0	1.0	0	0	0	0	0	0	1.0	1	1	0.06666666666666667	1	0.0	0	0	0	0	0	0	0	0	0	0	0	0
2913	0.00142269669715689	0.0011673006119060157	0.000614672000027484	0.9977635257381162	None	0.25	1	0.4	4	0.7692307692307693	10	0.23809523809523808	0.7692307692307693	14	10	0	0	0	0.7777777777777778	7	9	1.0	15	0.0	1.0	0.09996698210647338	0.5008572779164499	0.2095931668771885	0.521291208384312	0.0291596615772123	0.5699057012625851	0.6763530478475259	0.5308035987673942	0	0.9285714285714286	0.0
1189	None	None	None	None	None	0.3333333333333333	1	0.5555555555555556	5	0.5454545454545454	6	0.4642857142857143	0.36363636363636365	8	4	4	2	0	0.5714285714285714	4	7	0.8666666666666667	13	0.25	0.6666666666666666	0.00047184511663745933	0.501994361029549	0.09894388534170977	0.504169345198505	0.09952860226077764	0.5406872606066049	0.6136533856037795	0.5156419742670858	1.0	1.0	0.0
3466	5.379228943400357e-07	1.63219218351771e-08	8.568667954790998e-09	0.9999899519560792	None	0	0	1.0	2	0.0	0	0.75	0	2	0	0	0	0	1.0	2	2	0.2	3	0.0	0	0	0	0	0	0	0	0	0	0	0	0
6661	0.006034107850894551	0.000923022924150292	0.0006794777742748805	0.9889293374627053	None	0.2	1	0.3333333333333333	4	0.8	12	0.20987654320987653	0.8	16	12	0	0	0	1.0	9	9	1.1333333333333333	17	0.0	1.0	1.215798456719398e-22	0.5	0.0001756354476354768	0.5530845325098248	0.09999666221257722	0.5000155318222193	0.6156057577321541	0.5177594853055953	0	1.0	0.0
2984	0.012872437353264916	0.0026354131699493646	0.0021547938206032194	0.9937800941259862	None	0.14285714285714285	1	0.29411764705882354	5	0.782608695652174	18	0.30864197530864196	0.7391304347826086	22	17	2	0	0	1.0	9	9	1.6666666666666667	25	0.0	1.0	0.09984641761636423	0.5412957237100475	0.2063709650674017	0.5262064356317601	0.071946629627394	0.5812756608573894	0.6408926795900202	0.5497097591948489	0	0.9545454545454546	0.0
2695	0.003659132342041185	0.00023849123655375598	-4.091107631403158e-05	0.9963752600896019	None	0.14285714285714285	2	0.3333333333333333	10	0.6744186046511628	29	0.5555555555555556	0.4186046511627907	26	18	18	4	0	1.0	9	9	3.0	45	0.125	0.7027027027027027	-0.03673345548452807	0.5247350524231503	0.03414473829912236	0.5961995692903912	0.07419588322299286	0.6635952450923426	0.6216216916330833	0.5961248554972335	0.7307692307692307	0.7692307692307693	0.0
3021	0.0	0.0	0.0	0.9999999999999998	None	0	0	0	0	0	0	1.0	0	0	0	0	4	0	1.0	1	1	0.06666666666666667	1	1.0	0	0	0	0	0	0	0	0	0	0	0	0
5682	0.01049293683529457	0.009914631098938259	0.009908623562924159	0.9931505487919821	None	0.2	1	0.3333333333333333	4	0.8	12	0.20987654320987653	0.8	16	12	0	0	0	1.0	9	9	1.1333333333333333	17	0.0	1.0	0.09999997512318094	0.5000003036465905	0.047037013872173586	0.5940794957255523	0.09999385877200809	0.5000274499245726	0.5620811633042608	0.5317046400018733	0	0	0.0
2693	0.0002476940355248282	5.911295355899914e-07	-5.592067662102743e-07	0.9999978638257693	None	0.3333333333333333	1	0.4444444444444444	4	0.7272727272727273	8	0.28888888888888886	0.7272727272727273	12	8	0	0	0	0.5555555555555556	5	9	0.8666666666666667	13	0.0	1.0	0.10194095586358978	0.6445578259138696	-0.05621445838941722	0.5072439400784333	-0.09183641892106272	0.5905574982781435	0.6997612922203992	0.5817958959071035	0	0.9166666666666666	0.0
1770	None	None	None	None	None	0	0	0	0	0	0	1.0	0	0	0	0	4	0	1.0	1	1	0.06666666666666667	1	1.0	0	0	0	0	0	0	0	0	0	0	0	0
1806	None	None	None	None	None	0	0	0	0	0	0	1.0	0	0	0	0	2	0	1.0	1	1	0.06666666666666667	1	0.5	0	0	0	0	0	0	0	0	0	0	0	0
4131	0.000248963368541131	3.7165407892262374e-06	-2.402746881116112e-06	0.9999442192384684	None	0	0	0.375	12	0.5217391304347826	24	0.75	0.2608695652173913	24	12	23	9	0	1.0	8	8	3.2	48	0.23684210526315788	0.5853658536585366	0.09982980500780247	0.5033360123073056	-0.03992350179167488	0.6611463470030879	-0.11481838664153257	0.9228573008515389	0.7464670559619642	0.7416424821235184	1.0	1.0	0.0
1344	None	None	None	None	None	0	0	0.5	2	0.75	3	1.0	0.75	5	3	0	2	0	0.16666666666666666	1	6	0.4	6	1.0	0.8	0.09947701565854039	0.5007380567614474	-0.08893858720065201	0.5374106349209411	3.883262061749046e-12	0.5000000001264078	0.6834353181882861	0.5127368235220376	1.0	1.0	0.0
7171	0.0046321481275237025	0.0015981388897220216	-0.001595252261244343	0.9954738564765264	None	0.1875	3	0.35294117647058826	12	0.6530612244897959	32	0.6296296296296297	0.6326530612244898	43	31	7	0	0	1.0	9	9	3.4	51	0.0	0.6666666666666666	0.0997045756214888	0.5006186770017601	-0.03927797279487853	0.9995173945420963	0.07085301583729695	0.6046403566964429	0.6519780447378256	0.9362977523661336	0	1.0	0.0
1718	None	None	None	None	None	0	0	1.0	1	0	0	1.0	0	1	0	0	3	0	0.5	1	2	0.13333333333333333	2	1.0	0	0	0	0	0	0	0	0	0	0	0	0
5430	4.1943893297443695e-09	3.6537369993757807e-09	-4.1018310381276163e-10	0.9999998386839695	None	0	0	0	0	0	0	1.0	0	0	0	0	3	0	1.0	1	1	0.06666666666666667	1	0.75	0	0	0	0	0	0	0	0	0	0	0	0
3319	0.0024310899478235735	0.000703332461472442	0.0006980628627763953	0.9983961488481273	None	0.2	1	0.3333333333333333	4	0.8	12	0.20987654320987653	0.8	16	12	0	0	0	1.0	9	9	1.1333333333333333	17	0.0	1.0	0.21630108993729397	0.850604662892759	0.07825183784791986	0.6297377402121229	0.2100721251466835	0.6242935380430555	0.6481314566136416	0.7162803968264254	0	1.0	0.0
4602	None	None	None	None	None	0	0	0.3	6	0.7037037037037037	19	0.4027777777777778	0.4074074074074074	17	11	11	4	0	0.8888888888888888	9	8	1.9333333333333333	29	0.2	0.38095238095238093	-0.005692112852551319	0.6573299689301946	5.382790985966553e-16	0.500000000556953	0.14797891290107873	0.5701924421822783	0.6840577376934184	0.5772151132780079	1.0	1.0	0.0
3084	0.0006495175401066223	8.194543559058228e-05	8.0256990415323e-05	0.9961935304413183	None	0.25	1	0.4	4	0.7692307692307693	10	0.23809523809523808	0.7692307692307693	14	10	0	0	0	0.7777777777777778	9	7	1.0	15	0.0	1.0	0.09976113623334928	0.5004211988333136	0.03758085277282752	0.6017909875090193	0.05499448987772896	0.5689024214711967	0.5722116262052632	0.5574117070002186	0	1.0	0.0
418	None	None	None	None	None	0	0	0.21739130434782608	5	0.78125	25	0.41975308641975306	0.625	23	20	10	6	0	1.0	9	9	2.2666666666666666	34	0.2857142857142857	0.96	-0.11985575854521921	0.630457396621223	0.09805277583293467	0.5041372615328464	-0.08675299209915446	0.5689883309249483	0.7251533255234685	0.5686023988343405	1.0	1.0	0.0
410	None	None	None	None	None	0	0	0.018518518518518517	1	1.0	79	1.0	0	0	0	80	0	0	1.0	9	9	5.4	81	0.0	1.0	0	0	0	0	0	0	0	0	0	0	0
4582	0.0017280996217509178	0.0004598885849102941	0.00045981384627852214	0.9988651288651068	None	0.2	1	0.3333333333333333	4	0.8	12	0.20987654320987653	0.8	16	12	0	0	0	1.0	9	9	1.1333333333333333	17	0.0	1.0	0.09998601245959302	0.5001494128968138	2.274839757388423e-21	0.5000000000000021	0.05341180774800316	0.5389169092509463	0.6010693691144012	0.513045437500869	0	1.0	0.0
1514	None	None	None	None	None	0	0	0.3333333333333333	10	0.5813953488372093	25	0.625	0.16279069767441862	12	7	32	8	0	0.8888888888888888	9	8	3.0	45	0.12698412698412698	0.7	0.09999999183238467	0.5000009904682338	0.05452233122636293	0.8374999216246797	0.06032477354294967	0.6438699520844596	0.584670142702071	0.6778661010193968	1.0	1.0	0.0
3990	8.552512133742815e-11	5.702026663427806e-13	-4.981280739831876e-13	0.9999999999999996	None	0.2	1	0.3333333333333333	4	0.8	12	0.20987654320987653	0.8	16	12	0	0	0	1.0	9	9	1.1333333333333333	17	0.0	1.0	-0.010544789236350162	0.6789379485924955	0.01939049684351137	0.5553863276304202	2.859159752711735e-15	0.5000000023634379	0.5896242486897955	0.5802462891207979	0	1.0	0.0
3495	0.01372847213880584	0.0019412209620481592	0.0019212439602582184	0.9898553973120331	None	0.2	1	0.3333333333333333	4	0.8	12	0.20987654320987653	0.8	16	12	0	0	0	1.0	9	9	1.1333333333333333	17	0.0	1.0	0.1562617221586993	0.589974903303789	0.044606876762292455	0.5825249295890166	0.1957994360022083	0.5339708859585061	0.6475242603644782	0.5689824209524872	0	1.0	0.0
3107	0.012950022477406927	0.002565080561016002	0.002134934847527572	0.9938905519949954	None	0.14285714285714285	1	0.29411764705882354	5	0.782608695652174	18	0.30864197530864196	0.7391304347826086	22	17	2	0	0	1.0	9	9	1.6666666666666667	25	0.0	1.0	0.09984641761636423	0.5412957237100475	0.2063709650674017	0.5262064356317601	0.071946629627394	0.5812756608573894	0.6408926795900202	0.5497097591948489	0	0.9545454545454546	0.0
5046	None	None	None	None	None	0	0	0.2647058823529412	9	0.7083333333333334	34	0.6172839506172839	0.3125	21	15	28	0	0	1.0	9	9	3.3333333333333335	50	0.0	0.7317073170731707	0.030976358674417614	0.6593596622891142	0.07173315778227192	0.5797289312048455	0.09990106836075488	0.500115691616759	0.5779599055179008	0.5811562754756027	0	0	0.0
3630	0.00045012266377981124	0.0003064833570980599	0.0002934399059058703	0.9993656824171628	None	0.2	1	0.3333333333333333	4	0.8	12	0.20987654320987653	0.8	16	12	0	0	0	1.0	9	9	1.1333333333333333	17	0.0	1.0	0.09999993351153674	0.5000040558749294	-0.0755599931374775	0.6713406511934615	0.032621541404179805	0.5405532294561176	0.6731385659790439	0.5725543149545187	0	1.0	0.0
5060	0.004295630021499388	0.0004420997515775692	5.971187533179062e-05	0.9884487272517832	None	0.2	1	0.3333333333333333	4	0.8	12	0.20987654320987653	0.8	16	12	0	0	0	1.0	9	9	1.1333333333333333	17	0.0	1.0	0.0035884531109548804	0.5451686708560559	-0.13817655496378134	0.7812122470026256	0.09999032659812532	0.5006305836233105	0.7276988901687292	0.6190407217405142	0	0	0.0
2571	1.5464668181477982e-06	5.8457632417640694e-08	3.727557606644266e-09	0.9999990015293438	None	0	0	1.0	2	0.0	0	0.75	0	2	0	0	2	0	1.0	2	2	0.2	3	1.0	0	0	0	0	0	0	0	0	0	0	0	0
2996	0.0011519497042742578	0.0001265771149497541	-0.00011074880926919353	0.9984700188053739	None	0.2	1	0.3333333333333333	4	0.8	12	0.20987654320987653	0.8	16	12	0	0	0	1.0	9	9	1.1333333333333333	17	0.0	1.0	-0.06838726875686059	0.6520254519677542	0.09540327603831904	0.5614201514927136	0.061787722422066774	0.52469013988928	0.659705668794424	0.5804386359685465	0	1.0	0.0
4258	3.705195377034693e-05	5.398437277921922e-07	-5.191984417005294e-07	0.9999827980389148	None	0	0	0.05555555555555555	3	0.9493670886075949	75	1.0	0.02531645569620253	5	2	75	0	0	1.0	9	9	5.4	81	0.0	1.0	0.030518414438371694	0.5074687033463697	-0.08922402398239511	0.5107276181304454	-0.09766243798598513	0.5017944270758309	0.6433454556801381	0.5066639248317187	0	1.0	0.0
5875	None	None	None	None	None	0	0	0.25	10	0.7192982456140351	41	0.7283950617283951	0.22807017543859648	21	13	37	0	0	1.0	9	9	3.933333333333333	59	0.0	0.8	0.09987029395129163	0.5018764297569605	0.04866943428167876	0.6836724679183925	0.07787796724405967	0.6027688261239982	0.606740890989329	0.598304934786547	0	1.0	0.0
3143	0.0	0.0	0.0	0.9999999999999998	None	0	0	0	0	0	0	1.0	0	0	0	0	4	0	1.0	1	1	0.06666666666666667	1	1.0	0	0	0	0	0	0	0	0	0	0	0	0
3628	0.00022489850604236926	5.459863506307523e-06	5.399279755037247e-06	0.9999917212820766	None	0	0	0.5	2	0.75	3	1.0	0.75	5	3	0	1	0	0.16666666666666666	1	6	0.4	6	0.5	0.4	0.0646370912870416	0.5172660245871176	0.012567559423670261	0.6903333744172229	0.09689102047832406	0.5	0.5855992991688739	0.5720589586261036	0.0	0	0.0
1678	None	None	None	None	None	0	0	0.6666666666666666	2	0.5	1	0.6666666666666666	0.5	3	1	0	0	0	0.6666666666666666	3	2	0.26666666666666666	4	0.0	0	0.0014692126666337106	0.5020021741713088	-0.09844525367148627	0.5020373001869899	-0.06530239230460837	0.5137907059308612	0.6037144057305186	0.5059442868858401	0	0	0.0
5040	0.01702369495225974	0.012675233183063456	0.006622899432262828	0.9918511326097544	None	0.125	1	0.3888888888888889	7	0.625	15	0.4126984126984127	0.5416666666666666	20	13	5	1	0	0.7777777777777778	9	7	1.7333333333333334	26	0.14285714285714285	0.42105263157894735	0.09995458642842987	0.5025005934249869	7.902762784127648e-27	0.5	0.2038204183433761	0.5928809321331279	0.6968176949868898	0.5321132636710386	1.0	1.0	0.0
6147	None	None	None	None	None	0.1	1	0.3181818181818182	7	0.6774193548387096	21	0.6111111111111112	0.25806451612903225	12	8	20	0	0	0.6666666666666666	6	9	2.2	33	0.0	0.8275862068965517	0.09999968589518327	0.500010358040832	0.0002531530903163406	0.5122915411315181	0.09992270254844653	0.500799081493685	0.6151590959377108	0.5043677083269723	0	0	0.0
6425	0.0	0.0	0.0	0.9999999999999998	None	0	0	0	0	0	0	1.0	0	0	0	0	4	0	1.0	1	1	0.06666666666666667	1	1.0	0	0	0	0	0	0	0	0	0	0	0	0
5161	0.0032608165879792366	0.0008522970869265721	-0.0006830801018781864	0.9960485003267093	None	0.2	1	0.3333333333333333	4	0.8	12	0.20987654320987653	0.8	16	12	0	0	0	1.0	9	9	1.1333333333333333	17	0.0	1.0	0.0770343484816856	0.5255324428571981	1.1708864680099905e-06	0.5037594328455085	0.09999448187228943	0.5001194228639765	0.6045339263154987	0.5098099400289058	0	0	0.0
3841	0.012973973735679515	0.002556426361500728	0.002525572055207184	0.9907992634723228	None	0.2	1	0.3333333333333333	4	0.8	12	0.20987654320987653	0.8	16	12	0	0	0	1.0	9	9	1.1333333333333333	17	0.0	1.0	0.1562617221586993	0.589974903303789	0.044606876762292455	0.5825249295890166	0.1957994360022083	0.5339708859585061	0.6475242603644782	0.5689824209524872	0	1.0	0.0
1744	None	None	None	None	None	0.3333333333333333	1	0.4444444444444444	4	0.7272727272727273	8	0.2708333333333333	0.7272727272727273	12	8	0	0	0	0.75	6	8	0.8666666666666667	13	0.0	0.8571428571428571	0.038430791103501796	0.5932227719729924	4.308840617535167e-08	0.5000745297673282	1.6185774136441367e-05	0.5001239670790355	0.5451138665279087	0.5314665508686065	0	0	0.0
3633	0.015566302287358722	0.007748066044543457	0.0034924040516891956	0.9967524515575409	None	0.3333333333333333	1	0.5	4	0.7	7	0.2857142857142857	0.7	11	7	0	0	0	0.8571428571428571	7	6	0.8	12	0.0	0.6666666666666666	0.09999951645729144	0.500002336884067	0.08530946090752405	0.6339073819249467	0.4256719604995533	1.0	0.9678249449115663	0.9999999164372745	0	0.45454545454545453	0.0
2165	None	None	None	None	None	0	0	0.3333333333333333	2	0.8571428571428571	6	1.0	0.8571428571428571	8	6	0	0	0	0.1111111111111111	1	9	0.6	9	0.0	1.0	2.9549856240337707e-05	0.5022148027847785	0.004368708225854898	0.5953045444504566	0.026430524618957806	0.5536811786807161	0.5578678565847183	0.5506880333377173	0	0	0.0
2546	None	None	None	None	None	0	0	0	0	0	0	1.0	0	0	0	0	3	0	1.0	1	1	0.06666666666666667	1	0.75	0	0	0	0	0	0	0	0	0	0	0	0
1125	None	None	None	None	None	0	0	0	0	0	0	1.0	0	0	0	0	4	0	1.0	1	1	0.06666666666666667	1	1.0	0	0	0	0	0	0	0	0	0	0	0	0
1654	None	None	None	None	None	0	0	0.2391304347826087	11	0.696969696969697	46	0.8395061728395061	0.07575757575757576	11	5	56	2	0	1.0	9	9	4.533333333333333	68	0.01818181818181818	0.9354838709677419	0.09999915168709476	0.5000028217383424	-0.16262926725130242	0.9982948181016531	0.04253620812831463	0.5615911123867929	0.8116358654595577	0.900846886756163	1.0	1.0	0.0
1552	None	None	None	None	None	0	0	0.5	1	1.0	1	1.0	1.0	2	1	0	3	0	0.3333333333333333	1	3	0.2	3	1.0	0	0.09611560010043729	0.5044002406847226	0.06001268080910434	0.5096848913702872	0.07515349298234834	0.5067190290744765	0.5375314725894234	0.5069348521699858	1.0	1.0	0.0
5806	0.003979853735741129	0.0003865977176648885	-0.00016107341089269372	0.9952228009054038	None	0.2	1	0.3333333333333333	4	0.8	12	0.20987654320987653	0.8	16	12	0	0	0	1.0	9	9	1.1333333333333333	17	0.0	1.0	0.11670476608422024	0.6048608432637695	0.033806316126268644	0.5405475609663813	0.09952151793396849	0.5030346694052916	0.59536618858412	0.5498708312830859	0	0	0.0
6306	0.010611271059553715	0.009680138936076488	0.009674712942625261	0.992981054016781	None	0.2	1	0.3333333333333333	4	0.8	12	0.20987654320987653	0.8	16	12	0	0	0	1.0	9	9	1.1333333333333333	17	0.0	1.0	0.09999997512318094	0.5000003036465905	0.047037013872173586	0.5940794957255523	0.09999385877200809	0.5000274499245726	0.5620811633042608	0.5317046400018733	0	0	0.0
2856	0.0	0.0	0.0	0.9999999999999998	None	0	0	0	0	0	0	1.0	0	0	0	0	4	0	1.0	1	1	0.06666666666666667	1	1.0	0	0	0	0	0	0	0	0	0	0	0	0
6681	None	None	None	None	None	0.1111111111111111	2	0.2894736842105263	11	0.7090909090909091	39	0.7037037037037037	0.45454545454545453	35	25	21	0	0	1.0	9	9	3.8	57	0.0	0.6666666666666666	0.09999935240970978	0.5022873078497807	0.004110274431259559	0.5910582473337235	0.09999702486295944	0.5002112001379043	0.6111184072470878	0.5314862751196453	0	0	0.0
4112	8.255226066580629e-05	1.8226053337533148e-06	1.287055003985039e-06	0.9995047579379027	None	0.3333333333333333	1	0.5	4	0.6666666666666666	6	0.34375	0.6666666666666666	10	6	0	0	0	0.5	8	4	0.7333333333333333	11	0.0	0.8571428571428571	0.09999989453462603	0.5000006241272951	1.3587880445453808e-11	0.500000000189088	0.03354379375431483	0.6777063406100042	0.6139332419241537	0.5616229050650406	0	1.0	0.0
4549	0.010071748130734654	0.0006455818882993227	-0.0004023612234201446	0.9862630194628172	None	0	0	0.3333333333333333	2	0.8571428571428571	6	0.36	0.8571428571428571	8	6	0	2	0	1.0	5	5	0.6	9	1.0	0	0.09999143285029993	0.5000074618888961	1.3885459724117664e-05	0.5000144663884899	-0.34677679158434327	0.8270659251566769	0.8715284148821096	0.6275422107981281	1.0	1.0	0.0
2947	0.00042176418910972184	2.6759266713884078e-06	-1.4531112948080716e-06	0.9999999868079422	None	0.2	1	0.3333333333333333	4	0.8	12	0.20987654320987653	0.8	16	12	0	0	0	1.0	9	9	1.1333333333333333	17	0.0	1.0	-0.05702762566051041	0.5352499402363516	-0.018720894389918842	0.6768957863299035	0.08110503150785844	0.5476940849664436	0.656686574436224	0.5884056232615719	0	1.0	0.0
6747	0.00020500440660914092	1.9281871288391457e-06	6.671956698113511e-07	0.9999984356264852	None	0.25	1	0.36363636363636365	4	0.7857142857142857	11	0.2222222222222222	0.7857142857142857	15	11	0	0	0	0.8888888888888888	9	8	1.0666666666666667	16	0.0	1.0	0.09999999777726012	0.5000000349594746	2.6047609573581878e-05	0.5288923115433112	0.24969945094529714	0.5748751792026024	0.7361584044170003	0.5347330019447022	0	1.0	0.0
887	None	None	None	None	None	0	0	0	0	0	0	1.0	0	0	0	0	4	0	1.0	1	1	0.06666666666666667	1	1.0	0	0	0	0	0	0	0	0	0	0	0	0
2228	None	None	None	None	None	0	0	0.18181818181818182	2	0.8571428571428571	12	0.8	0	0	0	15	12	0	0.8	4	5	1.0666666666666667	16	0.35294117647058826	0.5454545454545454	0	0	0	0	0	0	0	0	0	0	0
3579	0.000106002392061655	1.44098406755892e-07	1.317746290124598e-07	0.9999999780439156	None	0.2	1	0.3333333333333333	4	0.8	12	0.20987654320987653	0.8	16	12	0	0	0	1.0	9	9	1.1333333333333333	17	0.0	1.0	0.04653080844011013	0.5993664534067156	0.22468547539102607	0.5349508136893961	0.019531853573979453	0.5392565796809529	0.7078977521650752	0.5580871909550844	0	1.0	0.0
499	None	None	None	None	None	0.2222222222222222	2	0.38095238095238093	8	0.6551724137931034	19	0.8611111111111112	0.1724137931034483	11	5	19	2	0	1.0	6	6	2.066666666666667	31	0.05555555555555555	0.4	0.05759228534125989	0.5863574342670709	0.0019440322832327487	0.5180302532514119	0.07942249044429797	0.5268706652739082	0.5875396987636742	0.5439418390196011	1.0	1.0	0.0
6676	None	None	None	None	None	0.041666666666666664	1	0.16	8	0.821917808219178	60	0.9259259259259259	0.0958904109589041	14	7	60	0	0	1.0	9	9	5.0	75	0.0	0.9090909090909091	-0.0834499758626182	0.5348855645880358	-0.106241166097191	0.5552771640148905	0.010941203589200832	0.526145375542589	0.630393482597976	0.5387937461681156	0	1.0	0.0
2305	None	None	None	None	None	0	0	0.3333333333333333	2	0.8571428571428571	6	0.36	0.8571428571428571	8	6	0	2	0	1.0	5	5	0.6	9	1.0	0	0.04530832036055167	0.5615764745741562	0.09999886318272093	0.5000042334163457	0.15959105232085627	0.5431613428673653	0.6168278540966872	0.5349973134618163	1.0	1.0	0.0
1638	None	None	None	None	None	0.5	1	0.6666666666666666	4	0.5714285714285714	4	0.375	0.5714285714285714	8	4	0	0	0	0.6666666666666666	4	6	0.6	9	0.0	0.8	0.03236822343498464	0.6225595881177018	0.00027011969872025633	0.5002474825648325	1.3073621968034343e-06	0.5000771161932615	0.5532104434861833	0.5417132391065973	0	1.0	0.0
7333	None	None	None	None	None	0.04	1	0.19230769230769232	10	0.7894736842105263	60	0.9629629629629629	0.3026315789473684	31	23	46	0	0	1.0	9	9	5.2	78	0.0	1.0	7.73612322002219e-24	0.5000000000002803	0.2674797133927789	0.6247511479525455	-0.08402713556548837	0.6139266442327992	0.8249094894055328	0.5804296395792814	0	1.0	0.0
4105	0.0003898709028358078	0.00012351269680738663	0.00011417121568352927	0.9997217721041477	None	0	0	0.4090909090909091	9	0.4838709677419355	15	0.4583333333333333	0.16129032258064516	11	5	21	11	0	0.8888888888888888	9	8	2.2	33	0.275	0.6428571428571429	0.034810334277608115	0.5227748776174969	1.1040519084898839e-18	0.5000000000029086	0.09999862098359902	0.5000174314319812	0.6021600553691536	0.5076021073451952	1.0	1.0	0.12395760008099893
6903	0.0034291411194712225	0.001965304719633547	0.001771122588930019	0.9985455652945354	None	0.2	1	0.3333333333333333	4	0.8	12	0.20987654320987653	0.8	16	12	0	0	0	1.0	9	9	1.1333333333333333	17	0.0	1.0	0.09999391945890279	0.500095244616794	0.09015379033841867	0.6025464701107668	0.09999510805905848	0.5000568514315723	0.5115770361523706	0.5346688758922254	0	0	0.0
2513	None	None	None	None	None	0.25	1	0.4	4	0.7692307692307693	10	0.23809523809523808	0.7692307692307693	14	10	0	0	0	0.7777777777777778	7	9	1.0	15	0.0	1.0	0.0895768420045735	0.5539873043860157	0.19283958025709208	0.6079664354716721	-0.04844115527494498	0.6038905288796371	0.750822193964697	0.5888200414210085	0	1.0	0.0
5690	2.0650924955142564e-08	1.9157276350009395e-08	1.820510073110276e-08	0.9999963566230302	None	0	0	0.5	2	0.6666666666666666	2	0.625	0.6666666666666666	4	2	0	2	0	0.5	2	4	0.3333333333333333	5	1.0	0	0.03913589021614267	0.507104595418795	0.044383349808266935	0.5206062492281539	7.778383182294262e-05	0.50022680042542	0.550863194119625	0.5093155224392629	1.0	1.0	0.0
2102	None	None	None	None	None	0.2	1	0.3333333333333333	4	0.8	12	0.20987654320987653	0.8	16	12	0	0	0	1.0	9	9	1.1333333333333333	17	0.0	1.0	0.09900527234898968	0.5613218832494229	-0.011548615223151409	0.6978921976508727	1.771615744805282e-13	0.5001687376843788	0.6136592094858537	0.589402223865897	0	0.9375	0.0
3946	0.0	0.0	0.0	0.9999999999999998	None	0	0	0	0	0	0	1.0	0	0	0	0	4	0	1.0	1	1	0.06666666666666667	1	1.0	0	0	0	0	0	0	0	0	0	0	0	0
2550	None	None	None	None	None	0	0	0	0	0	0	1.0	0	0	0	0	4	0	1.0	1	1	0.06666666666666667	1	1.0	0	0	0	0	0	0	0	0	0	0	0	0
3626	0.0029513645878826455	0.0011973573898621547	-0.00023785039179238123	0.9928270533645058	None	0.16666666666666666	1	0.4666666666666667	7	0.45	9	0.4074074074074074	0.1	7	2	14	6	0	0.6666666666666666	6	9	1.4666666666666666	22	0.2222222222222222	0.625	0.3030891159638605	0.5560781065549121	0.0979943930180661	0.5070313548608485	0.09199481231238568	0.5174564478914614	0.7331642925546582	0.5269107691639797	1.0	1.0	0.0
1937	None	None	None	None	None	0	0	0.5	3	0.5	3	0.5	0.16666666666666666	3	1	4	6	0	1.0	4	4	0.5333333333333333	8	0.6	0	0.1730136003343355	0.58253627930142	0.40512382259195834	0.9501916585397568	0.06407144261986097	0.5053047244740524	0.8056962350282915	0.7504408586605478	1.0	1.0	0.0
2037	None	None	None	None	None	0	0	0	0	0	0	1.0	0	0	0	0	4	0	1.0	1	1	0.06666666666666667	1	1.0	0	0	0	0	0	0	0	0	0	0	0	0
4272	3.874055273781408e-09	3.878677683655153e-09	-3.805730118279377e-09	0.9999998681755682	None	0	0	0	0	0	0	1.0	0	0	0	0	1	0	1.0	1	1	0.06666666666666667	1	0.25	0	0	0	0	0	0	0	0	0	0	0	0
7296	None	None	None	None	None	0.07142857142857142	1	0.23333333333333334	7	0.7857142857142857	33	0.5432098765432098	0.30952380952380953	19	13	24	0	0	1.0	9	9	2.933333333333333	44	0.0	0.7368421052631579	7.902762784127648e-27	0.5	-0.05172721961149386	0.5577319499426485	-0.1416947971664028	0.7292632737847813	0.6423196837424473	0.6005162848494977	0	1.0	0.0
459	None	None	None	None	None	0	0	0.4	2	0.8	4	0.4666666666666667	0.8	6	4	0	0	0	0.6	3	5	0.4666666666666667	7	0.0	0	0.05154828050788766	0.5368483531919718	0.13137368668792812	0.986308818511135	9.332339174043212e-09	0.5000000153878312	0.6936006182495187	0.8138100485565046	0	1.0	0.0
705	None	None	None	None	None	0	0	0.07407407407407407	2	0.9473684210526315	36	0.7407407407407407	0	0	0	39	5	0	0.6666666666666666	9	6	2.6666666666666665	40	0.06097560975609756	0.6285714285714286	0	0	0	0	0	0	0	0	0	0	0
6888	0.010076703918706345	0.009510486171624612	0.00950434935493958	0.9932592760925606	None	0.2	1	0.3333333333333333	4	0.8	12	0.20987654320987653	0.8	16	12	0	0	0	1.0	9	9	1.1333333333333333	17	0.0	1.0	0.09999997512318094	0.5000003036465905	0.047037013872173586	0.5940794957255523	0.09999385877200809	0.5000274499245726	0.5620811633042608	0.5317046400018733	0	0	0.0
4990	0.008855152762995635	0.008017507236640433	0.0077483836928579596	0.9924861639225318	None	0.2	1	0.3333333333333333	4	0.8	12	0.20987654320987653	0.8	16	12	0	0	0	1.0	9	9	1.1333333333333333	17	0.0	1.0	0.09999410183381616	0.5000679326174026	0.06151293830496836	0.583782980907122	0.09926692536256528	0.5018226153361641	0.5446767913162698	0.5287918401955994	0	0	0.0
290	None	None	None	None	None	0	0	0	0	0	0	1.0	0	0	0	0	4	0	1.0	1	1	0.06666666666666667	1	1.0	0	0	0	0	0	0	0	0	0	0	0	0
3483	0.0	0.0	0.0	0.9999999999999998	None	0	0	0	0	0	0	1.0	0	0	0	0	4	0	1.0	1	1	0.06666666666666667	1	1.0	0	0	0	0	0	0	0	0	0	0	0	0
2520	None	None	None	None	None	0.125	1	0.3888888888888889	7	0.6	15	0.75	0.36	15	9	11	8	0	0.4444444444444444	9	4	1.8	27	0.4	0.782608695652174	-0.09999994728508398	0.5000001278234496	-0.0430226984465278	0.5271602656266056	0	0.5	0.6014022747519954	0.5090613927637251	1.0	1.0	0.0
7514	0.00019160089183137751	8.954585994545249e-07	-1.61615997336273e-07	0.9999997787335841	None	0.2	1	0.3333333333333333	4	0.8	12	0.20987654320987653	0.8	16	12	0	0	0	1.0	9	9	1.1333333333333333	17	0.0	1.0	0.3019456695042989	0.5619210827263916	-0.03214740742018307	0.544917635998832	-0.11576514995446938	0.5712050428515479	0.8609251134638302	0.5593758400974914	0	1.0	0.0
651	None	None	None	None	None	0	0	0.21951219512195122	9	0.7288135593220338	43	0.7530864197530864	0.15254237288135594	16	9	44	2	0	1.0	9	9	4.066666666666666	61	0.023529411764705882	0.8076923076923077	0.12276499866770837	0.9292706770559886	0.01299068917316481	0.5744553362026485	0.017791425477334016	0.5278001375555688	0.6268525951388578	0.7301996740740729	1.0	1.0	0.0
1376	None	None	None	None	None	0	0	1.0	2	0.0	0	0.75	0	2	0	0	2	0	1.0	2	2	0.2	3	1.0	0	0	0	0	0	0	0	0	0	0	0	0
386	None	None	None	None	None	0	0	0.5	2	0.75	3	0.6	0.5	4	2	1	4	0	0.4	5	2	0.4	6	1.0	0.4	0.09784031450112443	0.5036173466075311	0.22271359973167987	0.507029356053215	-0.10412136075821879	0.5265828811103861	0.7932723624352337	0.5124158467945021	1.0	1.0	0.0
1451	None	None	None	None	None	0.05263157894736842	1	0.3	12	0.6379310344827587	37	0.7407407407407407	0.05172413793103448	10	3	49	4	0	1.0	9	9	4.0	60	0.042105263157894736	0.9090909090909091	0.09999995461734822	0.5004812309250481	0.09701116706152337	0.5180069710382751	5.554376775218772e-22	0.5000000000000022	0.614087550406923	0.5061650186205572	1.0	1.0	0.0
1295	None	None	None	None	None	0.2	1	0.3333333333333333	4	0.8	12	0.20987654320987653	0.8	16	12	0	0	0	1.0	9	9	1.1333333333333333	17	0.0	1.0	0.0003577936047884967	0.5009117935782702	0.10204457755470378	0.639786182100051	-0.054634144001053896	0.5383338425504497	0.6778016766033582	0.5606761831352468	0	0.0625	0.0
1378	None	None	None	None	None	0	0	0.25	1	1.0	3	1.0	1.0	3	3	1	2	0	0.2	1	5	0.3333333333333333	5	0.3333333333333333	0	0.03679186464585103	0.5428473779861972	0.09910119949624122	0.5004889065138078	-0.16307326482720946	0.7673964401254993	0.7536828694337199	0.6120200807260768	1.0	1.0	0.0
7035	0.01519714271190504	0.011455464089979498	0.011207697932727185	0.9771175093608718	None	0.2	1	0.3333333333333333	4	0.8	12	0.20987654320987653	0.8	16	12	0	0	0	1.0	9	9	1.1333333333333333	17	0.0	1.0	0.2215063280964821	0.5494452534958899	-0.05041154054156884	0.571242680595361	-0.14126035552822946	0.629432209734621	0.8254385852120744	0.5837964956575282	0	1.0	0.0
992	None	None	None	None	None	0	0	0.3333333333333333	3	0.8181818181818182	9	0.28888888888888886	0.8181818181818182	12	9	0	1	0	0.5555555555555556	5	9	0.8666666666666667	13	1.0	1.0	2.3546534387239793e-14	0.5000000000029461	-0.09999715816462659	0.5015859384330043	0.10124195939179892	0.6087709561578049	0.6945560161328528	0.5373049381858843	0.0	0	0.0
5247	0.009912157822720641	0.007108484068849941	0.007089096868774139	0.9921555736712511	None	0.2	1	0.3333333333333333	4	0.8	12	0.20987654320987653	0.8	16	12	0	0	0	1.0	9	9	1.1333333333333333	17	0.0	1.0	0.0889592614148044	0.5041006821229534	0.09743034250755925	0.5288706802288479	0.16104539629393097	0.5316619707881519	0.5797601294551055	0.5215559627696548	0	1.0	0.0
3329	None	None	None	None	None	0	0	0.037037037037037035	2	0.9746835443037974	77	1.0	0.0379746835443038	4	3	76	0	0	1.0	9	9	5.4	81	0.0	1.0	0.09946609385204638	0.5013361550317356	0.06025502253017524	0.5691730217312119	-0.03962022375782468	0.6297508691939663	0.6446428355143268	0.5674996281604241	0	0.75	0.0
813	None	None	None	None	None	0	0	0.3333333333333333	2	0.8571428571428571	6	0.36	0.8571428571428571	8	6	0	0	0	1.0	5	5	0.6	9	0.0	0	0.049140610370018586	0.5621587083648538	0.021050290497577194	0.5982456703513067	0.021724725926876853	0.5401735912883782	0.5798170966827964	0.5670217030948675	0	1.0	0.0
4196	0.005720094694572161	0.0006805440347135964	-0.00028087488209834946	0.9987795787133819	None	0.25	1	0.4	4	0.75	9	0.25925925925925924	0.75	13	9	0	0	0	0.6666666666666666	9	6	0.9333333333333333	14	0.0	1.0	0.021587854059141518	0.6632160603336118	0.0948012570539213	0.5236738589790927	0.1672649856834003	0.6389699840266356	0.6574245559524972	0.6101098441226122	0	1.0	0.0
6636	0.0	0.0	0.0	1.0	None	0	0	0	0	0	0	1.0	0	0	0	0	0	0	1.0	1	1	0.06666666666666667	1	0.0	0	0	0	0	0	0	0	0	0	0	0	0
5116	0.009106622773818913	0.008025128586886497	0.007776159222419932	0.9924437157274472	None	0.2	1	0.3333333333333333	4	0.8	12	0.20987654320987653	0.8	16	12	0	0	0	1.0	9	9	1.1333333333333333	17	0.0	1.0	0.09999410183381616	0.5000679326174026	0.06151293830496836	0.583782980907122	0.09926692536256528	0.5018226153361641	0.5446767913162698	0.5287918401955994	0	0	0.0
4631	0.0	0.0	0.0	1.0	None	0	0	0	0	0	0	1.0	0	0	0	0	0	0	1.0	1	1	0.06666666666666667	1	0.0	0	0	0	0	0	0	0	0	0	0	0	0
2604	0.003164383561506278	0.0001127023251531465	0.00011252566173831414	0.9951511655179841	None	0	0	0.375	3	0.8	8	0.3333333333333333	0.8	11	8	0	1	0	0.4444444444444444	4	9	0.8	12	1.0	1.0	1.2151148796629244e-14	0.5000000308341179	-0.030152819979513086	0.664910031283929	0.06933881167243945	0.5919557662015069	0.6073784570146891	0.5872082691730467	1.0	0.8181818181818182	0.0
2845	0.0	0.0	0.0	1.0	None	0	0	0	0	0	0	1.0	0	0	0	0	0	0	1.0	1	1	0.06666666666666667	1	0.0	0	0	0	0	0	0	0	0	0	0	0	0
167	None	None	None	None	None	0	0	0.4	2	0.8	4	0.4666666666666667	0.8	6	4	0	1	0	0.6	5	3	0.4666666666666667	7	0.5	0	-0.2270715964565761	0.9999999954891581	0.048019850728292304	0.516717889658357	0.01684410457384266	0.5918720994493187	0.9879793840318126	0.9985744857893508	1.0	0.8333333333333334	0.0
6126	0.00604446961348932	0.0005678434410575665	0.0003576003140923482	0.9944479332735375	None	0.2	1	0.3333333333333333	4	0.8	12	0.20987654320987653	0.8	16	12	0	0	0	1.0	9	9	1.1333333333333333	17	0.0	1.0	0.09776555561894693	0.5332925337292787	0.08875967551681727	0.5614331600584526	0.09996782642318973	0.5000899120099489	0.5234692525879666	0.5316831265387326	0	0.9375	0.0
4524	0.00401869704986784	7.843600806719727e-05	3.4670676826164354e-05	0.9980409030723114	None	0.5	1	0.6666666666666666	4	0.5714285714285714	4	0.375	0.5714285714285714	8	4	0	0	0	0.6666666666666666	6	4	0.6	9	0.0	0.6666666666666666	0.12140661797359646	0.6214754608321682	1.7197651706909202e-22	0.5	0.09998995240303052	0.5001077914999945	0.6292743499073797	0.541259853219423	0	1.0	0.0
2021	None	None	None	None	None	0	0	0.12	6	0.8611111111111112	62	0.9135802469135802	0.2222222222222222	17	16	56	7	0	1.0	9	9	4.933333333333334	74	0.06086956521739131	0.8923076923076924	0.09986365057354238	0.5014458796473912	0.03913966526452605	0.5531459419145911	-0.09591090090446787	0.5365858354452385	0.6890227587781105	0.5304438548070163	1.0	1.0	0.0
3901	4.971749054896164e-06	1.0668228067247405e-06	-1.0668028715515674e-06	0.9996926127031495	None	0.25	1	0.4	4	0.75	9	0.25925925925925924	0.75	13	9	0	0	0	0.6666666666666666	6	9	0.9333333333333333	14	0.0	1.0	0.04346811703498599	0.5235203233562521	0.08681780683193335	0.5880979755562449	0.0012004815636457217	0.5385918176897899	0.5802996831612887	0.5502410240713852	0	1.0	0.0
48	None	None	None	None	None	0	0	0.5	3	0.7142857142857143	5	0.375	0.7142857142857143	8	5	0	1	0	0.6666666666666666	6	4	0.6	9	1.0	0.4	0.06902209875884664	0.5268563918040859	-0.035953650969605275	0.6615453469113166	0.05790876928734932	0.5289703153330223	0.6110065299500759	0.5739314111167833	1.0	1.0	0.0
4138	0.0044515225830531555	0.002674096765783086	0.00079397933163054	0.998742266547745	None	0	0	0.3333333333333333	2	0.8571428571428571	6	0.36	0.8571428571428571	8	6	0	2	0	1.0	5	5	0.6	9	1.0	0	0.08619922859097487	0.6650589044144922	0.07533654738525206	0.6515882876207555	-0.09995993204020501	0.5156008447619881	0.6931584406197356	0.6125690911204144	1.0	1.0	0.18974484524895854
2652	None	None	None	None	None	0	0	0.07407407407407407	4	0.9240506329113924	73	1.0	0.11392405063291139	12	9	68	0	0	1.0	9	9	5.4	81	0.0	1.0	0.0008112676410763602	0.6739023484709412	0.006491714186268786	0.527789494001269	0.09996300171915512	0.5012110771690514	0.6147035253517568	0.5697100915763996	0	1.0	0.0
3422	None	None	None	None	None	0.04	1	0.1346153846153846	7	0.8533333333333334	64	0.9506172839506173	0.24	23	18	53	0	0	1.0	9	9	5.133333333333334	77	0.0	0.9714285714285714	0.09751901848788377	0.5224465268091463	0.09915313908897208	0.5024337949828173	0.022148076845549827	0.5880435230147182	0.5860809121392017	0.5378826799847831	0	0.782608695652174	0.0
3752	0.00016041723809785143	7.334973192946686e-05	6.635332666153325e-05	0.9984409713260033	None	0	0	0.058823529411764705	3	0.9459459459459459	70	0.9382716049382716	0.04054054054054054	5	3	70	2	0	1.0	9	9	5.066666666666666	76	0.014084507042253521	0.9705882352941176	-0.039103236025552934	0.6457384681176814	-0.09805627413285985	0.5017658227903494	-0.11523248492837186	0.5451916772255381	0.582935197777228	0.5653477179311915	1.0	1.0	0.0
5265	None	None	None	None	None	0	0	0.24074074074074073	13	0.7088607594936709	56	1.0	0.22784810126582278	31	18	49	0	0	1.0	9	9	5.4	81	0.0	1.0	0.06408505099075754	0.6175863312987272	0.0256007114336487	0.6023893351384673	0.07697683417903363	0.6745042755600243	0.5890205991417073	0.6320741061907913	0	1.0	0.0
1837	None	None	None	None	None	0.2222222222222222	2	0.5238095238095238	11	0.41379310344827586	12	0.38271604938271603	0.3103448275862069	20	9	10	0	0	1.0	9	9	2.066666666666667	31	0.0	0.6086956521739131	-0.03219740440291259	0.6697699897834292	-0.05091987111826316	0.6709937718053902	-0.020668344017747274	0.6623419353483329	0.639995266083641	0.6677128635718085	0	1.0	0.0
5205	2.1045612689898446e-05	2.918479937261335e-06	2.914000017492908e-06	0.9948744147320385	None	0	0	0.13793103448275862	4	0.8536585365853658	35	0.6825396825396826	0	0	0	42	14	0	0.7777777777777778	9	7	2.8666666666666667	43	0.1590909090909091	0.7692307692307693	0	0	0	0	0	0	0	0	0	0	0
1930	None	None	None	None	None	0	0	0.3333333333333333	2	0.8571428571428571	6	0.36	0.8571428571428571	8	6	0	2	0	1.0	5	5	0.6	9	1.0	0	0.05038170844105907	0.5857111787278959	-0.013098192609267529	0.6433804977500799	0.0995741511633919	0.5004865091770877	0.6298330599592044	0.5775585080257871	1.0	1.0	0.0
3374	0.00879896362371329	0.001134532785411211	-0.0009547583125050217	0.986138038319358	None	0.2	1	0.3333333333333333	4	0.8	12	0.20987654320987653	0.8	16	12	0	0	0	1.0	9	9	1.1333333333333333	17	0.0	1.0	0.2768395641026177	0.5866829414044499	-0.09493015882923557	0.5688446467280719	0.08898175195071542	0.5522662492284681	0.8072714979130706	0.5693206556700627	0	1.0	0.0
6196	0.008819624141785335	0.007901167917633596	0.007688362132877381	0.9924211240551425	None	0.2	1	0.3333333333333333	4	0.8	12	0.20987654320987653	0.8	16	12	0	0	0	1.0	9	9	1.1333333333333333	17	0.0	1.0	0.09999410183381616	0.5000679326174026	0.06151293830496836	0.583782980907122	0.09926692536256528	0.5018226153361641	0.5446767913162698	0.5287918401955994	0	0	0.0
2133	None	None	None	None	None	0	0	1.0	2	0.0	0	0.75	0	0	0	2	7	0	1.0	2	2	0.2	3	0.875	0	0	0	0	0	0	0	0	0	0	0	0
195	None	None	None	None	None	0.5	1	0.6666666666666666	4	0.5	3	0.4444444444444444	0.5	7	3	0	0	0	0.5	6	3	0.5333333333333333	8	0.0	1.0	0.09304678096144456	0.5379464745475384	0.025682338639896662	0.5456910109549072	-0.06551103583142853	0.515303304113336	0.6573366633312473	0.533000789000466	0	1.0	0.0
2566	0.00034253575881380507	5.347988394464507e-05	5.347374550190362e-05	0.9988053618937649	None	0	0	0.75	3	0.3333333333333333	1	0.5555555555555556	0.3333333333333333	4	1	0	0	0	1.0	3	3	0.3333333333333333	5	0.0	1.0	0.08613417723716477	0.5193371665052555	0.12549318185841282	0.5745548942019787	0.1706027519947478	0.5200020076995606	0.5908079295785674	0.5380842365053877	0	0	0.0
5888	0.0012377958634915706	0.00023674475749373925	-0.0001718488776960695	0.999850003705948	None	0.16666666666666666	2	0.4230769230769231	11	0.5555555555555556	20	0.5277777777777778	0.5	29	18	8	2	0	0.8888888888888888	8	9	2.533333333333333	38	0.2222222222222222	0.6060606060606061	0.04062866808010492	0.5384261803461717	0.00048685838469996476	0.5314917963821032	0.09974283663117736	0.5020833373890068	0.6005588468264799	0.5240211564916915	0.0	0	0.0
1987	None	None	None	None	None	0	0	0.5	2	0.75	3	0.6	0.75	5	3	0	0	0	0.4	2	5	0.4	6	0.0	0	0.12945999056895646	0.531047255722208	0.141488475632971	0.5491155859573345	-0.09999934065773669	0.5000010075524738	0.7557030991300865	0.5267619813064949	0	1.0	0.0
2609	None	None	None	None	None	0.10526315789473684	2	0.25	10	0.7368421052631579	42	0.7283950617283951	0.5614035087719298	42	32	16	0	0	1.0	9	9	3.933333333333333	59	0.0	0.7692307692307693	-0.06962332913808371	0.6839333986894229	0.038765382547284885	0.5770117427507624	0.036267493610001776	0.6699596756907673	0.6263782584724717	0.6449260290927122	0	1.0	0.0
4865	0.0	0.0	0.0	1.0	None	0	0	0	0	0	0	1.0	0	0	0	0	0	0	1.0	1	1	0.06666666666666667	1	0.0	0	0	0	0	0	0	0	0	0	0	0	0
576	None	None	None	None	None	0.058823529411764705	1	0.3333333333333333	12	0.6274509803921569	32	0.654320987654321	0.6078431372549019	43	31	9	0	0	1.0	9	9	3.533333333333333	53	0.0	0.9090909090909091	0.006707095561697562	0.5225453115226019	0.07670702099522206	0.6185025441024881	-0.04955513457095363	0.6307396066514431	0.6269124936509026	0.5913647859021771	0	1.0	0.0
6455	0.0005822452271088083	3.872443690317189e-05	3.8576098719854073e-05	0.999520634281725	None	0	0	0.25	1	1.0	3	1.0	1.0	4	3	0	3	0	0.2	1	5	0.3333333333333333	5	1.0	0	0.034133032580641834	0.516360050532345	0.11192852815610302	0.548972944011308	0.09582410017519341	0.5121548690361373	0.5835223735817806	0.5258614389901031	0.0	0	0.0
1184	None	None	None	None	None	0.0625	1	0.17647058823529413	6	0.8163265306122449	40	0.7083333333333334	0.20408163265306123	13	10	37	14	0	0.8888888888888888	9	8	3.4	51	0.18666666666666668	0.7346938775510204	0.13552404313555694	0.5496432683248893	0.07619171472372827	0.6032400524658468	-0.027543257348773487	0.5222245394739038	0.6641416439886927	0.5586594656367516	0.5384615384615384	0.5384615384615384	0.0
376	None	None	None	None	None	0.25	1	0.4	4	0.7692307692307693	10	0.234375	0.7692307692307693	14	10	0	0	0	1.0	8	8	1.0	15	0.0	0.8571428571428571	0.08561914854958172	0.5620238032140948	0.19109398695554775	0.5374446511602685	0.20166866990339471	0.5643232752268785	0.6302546974786076	0.5546282275571228	0	0.9285714285714286	0.0
1152	None	None	None	None	None	0	0	0.6666666666666666	2	0.5	1	0.6666666666666666	0.5	3	1	0	2	0	0.6666666666666666	3	2	0.26666666666666666	4	1.0	0	-0.5163994510071673	0.9981769688844104	0.09989275401630612	0.5001394834923217	0.0014154607484318518	0.5103435574714413	0.9380662405793759	0.8924283758659118	1.0	1.0	0.0
4669	0.012135399979858588	0.0006893732971101621	0.0006518507985962273	0.9950871480357195	None	0	0	0.3333333333333333	2	0.8571428571428571	6	0.36	0.8571428571428571	8	6	0	2	0	1.0	5	5	0.6	9	1.0	0	0.14859044936065002	0.5835976457380743	3.8555915693759075e-25	0.5	0.21476279422608427	0.5769803360631025	0.716531032989656	0.5537868479599749	1.0	1.0	0.0
1166	None	None	None	None	None	0	0	0.3103448275862069	9	0.6585365853658537	27	0.5308641975308642	0.2682926829268293	15	11	27	0	0	1.0	9	9	2.8666666666666667	43	0.0	0.7428571428571429	0.18533419685714733	0.5365393492196092	-0.27227605501670693	0.9948105292429453	0.20564734040782376	0.9856698996995892	0.9624836507064952	0.9612498382285467	0	1.0	0.0
2458	None	None	None	None	None	0	0	0	0	0	0	1.0	0	0	0	0	0	0	1.0	1	1	0.06666666666666667	1	0.0	0	0	0	0	0	0	0	0	0	0	0	0
7415	0.015081718329383348	0.011450908265740313	0.011197712493320413	0.9763887552929479	None	0.2	1	0.3333333333333333	4	0.8	12	0.20987654320987653	0.8	16	12	0	0	0	1.0	9	9	1.1333333333333333	17	0.0	1.0	0.2215063280964821	0.5494452534958899	-0.05041154054156884	0.571242680595361	-0.14126035552822946	0.629432209734621	0.8254385852120744	0.5837964956575282	0	1.0	0.0
1484	None	None	None	None	None	0	0	0.3	3	0.6666666666666666	8	0.56	0	0	0	13	14	0	1.0	5	5	0.9333333333333333	14	0.4666666666666667	0.4444444444444444	0	0	0	0	0	0	0	0	0	0	0
6065	9.87789428494684e-07	4.076791278981132e-07	2.882718995260399e-07	0.9997991763423381	None	0	0	0.3333333333333333	2	0.8571428571428571	6	0.36	0.8571428571428571	8	6	0	2	0	1.0	5	5	0.6	9	1.0	0	0.09999979181065496	0.5000005596450502	0.0009712957134642203	0.5071920068051337	1.8663871939100396e-08	0.5000081614692135	0.6151807718700768	0.5024003895552189	0.0	0	0.0
1489	None	None	None	None	None	0	0	0.4166666666666667	5	0.625	10	0.5142857142857142	0.375	9	6	8	5	0	0.7142857142857143	7	5	1.2	18	0.29411764705882354	0.5714285714285714	0.050459084729832335	0.5319303435514642	0.021857931905896646	0.6497262523259512	-0.3529218250843237	0.9999991078751119	0.8501856158856234	0.9925480286291702	0.2222222222222222	0.5555555555555556	0.0
1595	None	None	None	None	None	0	0	0.25	8	0.717391304347826	33	0.7619047619047619	0.5434782608695652	32	25	15	8	0	0.7777777777777778	7	9	3.2	48	0.2962962962962963	0.7441860465116279	0.08959754915778068	0.5425548352613826	0.014775856342885313	0.5327751438465288	0.16639022493330025	0.9999862077448278	0.7994547118525361	0.9787746146400353	0.96875	0.9375	0.039279773303197554
2584	4.0217666411530444e-08	3.649536003178983e-08	3.537199624404202e-08	0.9999937302072273	None	0	0	0.5	2	0.5	2	0.75	0	0	0	5	11	0	0.5	2	4	0.4	6	0.7857142857142857	0	0	0	0	0	0	0	0	0	0	0	0
6059	0.00642176734534941	0.0033964441428504825	-0.002001593241294701	0.9928770198038288	None	0.2	1	0.3333333333333333	4	0.8	12	0.20987654320987653	0.8	16	12	0	0	0	1.0	9	9	1.1333333333333333	17	0.0	1.0	0.09969365160639294	0.5034873268915562	0.022652347941426162	0.5850997068450801	0.09999995232228359	0.5000014884162777	0.5883390304833108	0.5297730296478632	0	0	0.0
2676	0.0	0.0	0.0	0.9999999999999998	None	0	0	0	0	0	0	1.0	0	0	0	0	4	0	1.0	1	1	0.06666666666666667	1	1.0	0	0	0	0	0	0	0	0	0	0	0	0
6305	0.004679390423514101	0.0041765309518701135	0.00028394120150666765	0.9956936552892813	None	0.2	1	0.3333333333333333	4	0.8	12	0.20987654320987653	0.8	16	12	0	0	0	1.0	9	9	1.1333333333333333	17	0.0	1.0	0.09999995379898219	0.500000312090158	0.0015967475427237521	0.5603823592357575	0.09999999980386742	0.5000000412211842	0.6139334704521887	0.5202152575089442	0	1.0	0.0
1950	None	None	None	None	None	0.2	1	0.3333333333333333	4	0.6875	11	0.6666666666666666	0	2	0	15	16	0	0.3333333333333333	9	3	1.2	18	0.5	0.875	0	0	0	0	0	0	0	0	0	0	0
5634	0.004194647343768512	0.00023356282391776467	0.00020731529582785152	0.9959531464972741	None	0.2	1	0.3333333333333333	4	0.8	12	0.20987654320987653	0.8	16	12	0	0	0	1.0	9	9	1.1333333333333333	17	0.0	1.0	0.06521684942554253	0.5372613990428944	0.002946066062290011	0.5182526537497657	0.2122247102824743	0.623467639684541	0.7057785327924467	0.560260527325918	0	0	0.0
1278	None	None	None	None	None	0	0	0	0	0	0	1.0	0	0	0	0	4	0	1.0	1	1	0.06666666666666667	1	1.0	0	0	0	0	0	0	0	0	0	0	0	0
2551	5.643774240114409e-09	5.412273304976436e-09	4.852786942495399e-10	0.9999994834141674	None	0	0	0.42857142857142855	3	0.75	6	0.5555555555555556	0.75	9	6	0	1	0	0.2222222222222222	2	9	0.6666666666666666	10	1.0	1.0	0.0380522889251922	0.5905635422536206	0.09999999939657886	0.5000000093748402	3.094784093237175e-05	0.5000147440902035	0.6124730518052328	0.5304916604819347	1.0	0.8888888888888888	0.0
26	None	None	None	None	None	0	0	0	0	0	0	1.0	0	0	0	0	0	0	1.0	1	1	0.06666666666666667	1	0.0	0	0	0	0	0	0	0	0	0	0	0	0
747	None	None	None	None	None	0.25	1	0.36363636363636365	4	0.7857142857142857	11	0.2222222222222222	0.7857142857142857	15	11	0	0	0	0.8888888888888888	8	9	1.0666666666666667	16	0.0	1.0	0.12810270136422858	0.9999999999334828	-0.005175969473142107	0.6784568141132309	0.12423051439378321	0.6142370765707124	0.8138839914501538	0.9997295453654941	0	1.0	0.0
3386	0.0018673873866353597	0.0009370742215475757	0.0009356953564704739	0.9970864880145357	None	0.2	1	0.3333333333333333	4	0.8	12	0.20987654320987653	0.8	16	12	0	0	0	1.0	9	9	1.1333333333333333	17	0.0	1.0	0.09992158317784913	0.5036341980698363	0.28242432371929593	0.7948330646730278	0.0970784076117493	0.5107123832633145	0.7037308508899709	0.6155179713110385	0	1.0	0.0
2666	0.0034769451602837368	0.0008764223585936031	6.562239053576222e-05	0.9959011507927006	None	0.2	1	0.3333333333333333	4	0.8	12	0.20987654320987653	0.8	16	12	0	0	0	1.0	9	9	1.1333333333333333	17	0.0	1.0	0.2076248751226637	0.6279054642643067	0.09431116334537679	0.6240172432214492	0.027978607849189995	0.5773522968632296	0.6892549301578523	0.6099883747543575	0	0	0.0
3177	0.003404700421217267	0.0010313541339301098	0.0005851290148300315	0.9954921486548978	None	0.2	1	0.3333333333333333	4	0.8	12	0.20987654320987653	0.8	16	12	0	0	0	1.0	9	9	1.1333333333333333	17	0.0	1.0	0.09705810451398031	0.5036212646401893	0.029053652083778813	0.5526461787108659	0.06686533434486688	0.5224650746471424	0.5688950735575985	0.5262902562949224	0	1.0	0.0
616	None	None	None	None	None	0	0	0.75	3	0.3333333333333333	1	0.5555555555555556	0.3333333333333333	4	1	0	0	0	1.0	3	3	0.3333333333333333	5	0.0	1.0	0.09968347332279859	0.5003168448460326	-0.07699085714846106	0.5497801481112519	0.0014388745358923458	0.5042051635567498	0.6732253577724678	0.5181479306291901	0	1.0	0.0
1583	None	None	None	None	None	0	0	0.06521739130434782	3	0.9393939393939394	62	0.8395061728395061	0	0	0	67	0	0	1.0	9	9	4.533333333333333	68	0.0	0.9830508474576272	0	0	0	0	0	0	0	0	0	0	0
3833	0.000571678259162021	3.286323611489698e-06	-3.2704388653778054e-06	0.9999999648291034	None	0.2	1	0.3333333333333333	4	0.8	12	0.20987654320987653	0.8	16	12	0	0	0	1.0	9	9	1.1333333333333333	17	0.0	1.0	0.016626058563163643	0.6309598237691615	0.04230210057916671	0.6172495826691909	0.1346210500493361	0.5014086326274617	0.6431683280069629	0.5841793121519929	0	1.0	0.0
4772	0.009037425665019154	0.008157563323584294	0.007917223699689531	0.9925153673018006	None	0.2	1	0.3333333333333333	4	0.8	12	0.20987654320987653	0.8	16	12	0	0	0	1.0	9	9	1.1333333333333333	17	0.0	1.0	0.09999410183381616	0.5000679326174026	0.06151293830496836	0.583782980907122	0.09926692536256528	0.5018226153361641	0.5446767913162698	0.5287918401955994	0	0	0.0
7038	None	None	None	None	None	0	0	0.29411764705882354	5	0.6521739130434783	15	0.6944444444444444	0.34782608695652173	11	8	13	8	0	1.0	6	6	1.6666666666666667	25	0.2962962962962963	0.6	0.00018754950892740065	0.5003600614439964	4.538284933292292e-11	0.5000380180858129	0.09999999999898468	0.5000000000077126	0.6156116802638708	0.5001326931968298	1.0	1.0	0.0
2990	0.00026144810811374024	3.403056296586698e-06	1.9821734940810262e-07	0.9999985810783181	None	0.25	1	0.36363636363636365	4	0.7857142857142857	11	0.2222222222222222	0.7857142857142857	15	11	0	0	0	0.8888888888888888	8	9	1.0666666666666667	16	0.0	1.0	0.09999946750510262	0.5000279066560829	0.09940599774279901	0.5061361437907502	-0.04597267186603676	0.6776576824028062	0.6649888586617857	0.5636269765014429	0	1.0	0.0
121	None	None	None	None	None	0	0	0	0	0	0	1.0	0	0	0	0	0	0	1.0	1	1	0.06666666666666667	1	0.0	0	0	0	0	0	0	0	0	0	0	0	0
778	None	None	None	None	None	1.0	1	0.8	4	0.4	2	0.4375	0.4	6	2	0	0	0	1.0	4	4	0.4666666666666667	7	0.0	0.6666666666666666	0.02125634625030658	0.5568583968313611	0.016510208349226514	0.5188541519453816	3.659217874224837e-06	0.500008812502083	0.5262933545165551	0.5253041347524151	0	1.0	0.0
7162	0.010875097665587733	0.01021996712925205	-0.010122902419081217	0.9914140511324989	None	0.2	1	0.3333333333333333	4	0.8	12	0.20987654320987653	0.8	16	12	0	0	0	1.0	9	9	1.1333333333333333	17	0.0	1.0	0.09999999947639479	0.5000000062391182	2.379020350095125	0.6723244967614068	0.09999995768757078	0.5000004396763212	0.9999784131593156	0.5596084265768034	0	0	0.0
781	None	None	None	None	None	0	0	0.21739130434782608	5	0.78125	25	0.41975308641975306	0.625	23	20	10	6	0	1.0	9	9	2.2666666666666666	34	0.2857142857142857	0.96	-0.11985575854521921	0.630457396621223	0.09805277583293467	0.5041372615328464	-0.08675299209915446	0.5689883309249483	0.7251533255234685	0.5686023988343405	1.0	1.0	0.0
4975	0.0	0.0	0.0	0.9999999999999998	None	0	0	0	0	0	0	1.0	0	0	0	0	4	0	1.0	1	1	0.06666666666666667	1	1.0	0	0	0	0	0	0	0	0	0	0	0	0
3698	0.001796274545036478	0.0003363007128717017	2.504299076434032e-05	0.9977602402061629	None	0.2	1	0.3333333333333333	4	0.8	12	0.20987654320987653	0.8	16	12	0	0	0	1.0	9	9	1.1333333333333333	17	0.0	1.0	0.06144523252337499	0.5643608016835908	0.03181062113315322	0.6551723280207575	0.017505558877340913	0.668177041403146	0.6314667719810481	0.6303133915215877	0	1.0	0.0
4774	1.4865419974532389e-05	2.570458343628031e-06	2.5678269712683188e-06	0.9957934035346176	None	0	0	0.20833333333333334	5	0.7575757575757576	25	0.546875	0	0	0	34	11	0	1.0	8	8	2.3333333333333335	35	0.1527777777777778	0.6	0	0	0	0	0	0	0	0	0	0	0
6118	0.0015468839857324518	0.00021187700559758163	7.810252962181345e-05	0.9976568335623923	None	0.2	1	0.3333333333333333	4	0.8	12	0.20987654320987653	0.8	16	12	0	0	0	1.0	9	9	1.1333333333333333	17	0.0	1.0	0.09854381156602535	0.5103013119832411	0.09943330374613671	0.5103852127778126	0.059308277268143764	0.5215108553209828	0.5451031483363273	0.5140674923339912	0	1.0	0.0
4619	0.0035277803190917967	0.00048419424243758766	-0.00046962312347592936	0.9988533944265392	None	0	0	0.3333333333333333	2	0.8571428571428571	6	0.36	0.8571428571428571	8	6	0	2	0	1.0	5	5	0.6	9	1.0	0	0.0767336932185046	0.5474232644598606	-0.027190726406398174	0.5072767218933857	0.17470196144539069	0.544162357532833	0.6948946174332614	0.532992396894811	1.0	1.0	0.0
7219	0.007805393025318137	0.0016065559640442764	0.0014248308066177014	0.9861429342315008	None	0.2	1	0.3333333333333333	4	0.8	12	0.20987654320987653	0.8	16	12	0	0	0	1.0	9	9	1.1333333333333333	17	0.0	1.0	0.333392213644133	0.599559476764733	1.1439821887042936e-09	0.501897124302655	0.08995067644249036	0.5772607802779801	0.8032109179078767	0.5599401182056288	0	1.0	0.0
[truncated: 6,239 more rows]
