# Supplementary material for: Constrained by Design: Influence of Genetic Encodings on Evolved Traits of Robots
Source: Front Robot AI. 2021 Jun 15;8:672379. doi: 10.3389/frobt.2021.672379 (PMC8239187; doi:10.3389/frobt.2021.672379)
Supplement: Supplementary file 2 [file DataSheet1.ZIP › hyperplasticoding_plane_17_snapshots_ids.tsv]

generation	robot_id	fitness	novelty	novelty_pop	cons_fitness
145	6995	0.011316191814995064	None	0.0	0.011316191814995064
145	6703	0.011540928094798706	None	0.0	0.011540928094798706
145	7119	0.009894624520688608	None	0.0	0.009894624520688608
145	7250	0.011195022613888071	None	0.0	0.011195022613888071
145	6900	0.009854920511126799	None	0.0	0.009854920511126799
145	7307	0.011856624519172557	None	0.0	0.011856624519172557
145	6899	0.011153212184189186	None	0.0	0.011153212184189186
145	7340	0.005330893030912646	None	0.0	0.005330893030912646
145	7334	0.011683483519106419	None	0.0	0.011683483519106419
145	7329	2.010249357644704e-06	None	0.22460633303999825	2.010249357644704e-06
145	7014	0.00200545425482005	None	0.0	0.00200545425482005
145	6656	0.011367683706568248	None	0.0	0.011367683706568248
145	7193	0.0002326725628004667	None	0.0	0.0002326725628004667
145	7319	0.001369963333158189	None	0.0	0.001369963333158189
145	7213	0.011332597418737819	None	0.0	0.011332597418737819
145	6967	0.011405155418239764	None	0.0	0.011405155418239764
145	7257	0.010191694616873252	None	0.0	0.010191694616873252
145	7312	0.0010583014684183724	None	0.0	0.0010583014684183724
145	7235	0.009445843257556444	None	0.0	0.009445843257556444
145	7253	0.015309280095594784	None	0.0	0.015309280095594784
145	7090	0.011199395877848491	None	0.0	0.011199395877848491
145	7071	0.0014436968251078067	None	0.0	0.0014436968251078067
145	7326	0.0017119106511676537	None	0.0	0.0017119106511676537
145	7097	7.408565518415135e-05	None	0.4150003384976789	7.408565518415135e-05
145	6737	0.009862707063625749	None	0.0	0.009862707063625749
145	7281	0.005394860224271624	None	0.0	0.005394860224271624
145	7022	0.011604740455719543	None	0.0	0.011604740455719543
145	6746	0.009987910561177215	None	0.0	0.009987910561177215
145	7256	0.01122920458356017	None	0.0	0.01122920458356017
145	7272	0.003541657805748072	None	0.0	0.003541657805748072
145	6741	0.009874096977413128	None	0.0	0.009874096977413128
145	7336	-4.9248290743963945e-06	None	0.0	-4.9248290743963945e-06
145	6960	0.002928119801370505	None	0.0	0.002928119801370505
145	7265	0.0026034224615729363	None	0.0	0.0026034224615729363
145	7160	0.002016237368708533	None	0.0	0.002016237368708533
145	7297	0.002062228653910048	None	0.0	0.002062228653910048
145	7327	0.00018092428098199064	None	0.0	0.00018092428098199064
145	5275	0.011170806030902094	None	0.0	0.011170806030902094
145	7161	0.0002688562783724084	None	0.0	0.0002688562783724084
145	7321	0.0009931922092367433	None	0.0	0.0009931922092367433
145	7190	0.009929008139022491	None	0.0	0.009929008139022491
145	7015	0.01133122853121088	None	0.0	0.01133122853121088
145	7086	0.011377366690600308	None	0.0	0.011377366690600308
145	7309	0.011565590795197547	None	0.0	0.011565590795197547
145	6880	0.014660679748841702	None	0.0	0.014660679748841702
145	7227	0.003604088447266999	None	0.4531473443999602	0.003604088447266999
145	7178	0.011141526183757508	None	0.0	0.011141526183757508
145	6605	0.011526820086900962	None	0.0	0.011526820086900962
145	7284	0.014738303266573811	None	0.0	0.014738303266573811
145	7299	0.011141399968319594	None	0.0	0.011141399968319594
145	7325	None	None	0.23062287279080834	None
145	7335	0.003889328702788729	None	0.0	0.003889328702788729
145	7288	None	None	0.22703031981244431	None
145	6778	0.009934149397057557	None	0.0	0.009934149397057557
145	7292	0.0020175259673818574	None	0.0	0.0020175259673818574
145	7198	0.009950646428801417	None	0.0	0.009950646428801417
145	7298	0.011191898218408568	None	0.0	0.011191898218408568
145	7212	0.0027505197027829238	None	0.0	0.0027505197027829238
145	7295	-2.898476605470863e-06	None	0.0	-2.898476605470863e-06
145	6221	0.010818356732342788	None	0.0	0.010818356732342788
145	7350	0.00020904106704175827	None	0.0	0.00020904106704175827
145	6969	0.011359691193479104	None	0.0	0.011359691193479104
145	7204	-1.1917740374309502e-08	None	0.31351490738450377	-1.1917740374309502e-08
145	6749	0.011126210387342074	None	0.0	0.011126210387342074
145	7244	0.00987011433148191	None	0.0	0.00987011433148191
145	6802	0.011561196123359362	None	0.0	0.011561196123359362
145	6923	0.011647604768092958	None	0.0	0.011647604768092958
145	7246	0.004659008861488551	None	0.0	0.004659008861488551
145	7344	0.0026417348092650124	None	0.0	0.0026417348092650124
145	7322	0.011750748637949289	None	0.0	0.011750748637949289
145	7276	0.0019677924766126663	None	0.0	0.0019677924766126663
145	7303	3.959343047196558e-05	None	0.22660555483374978	3.959343047196558e-05
145	7306	0.0005743876039625705	None	0.31438379685076023	0.0005743876039625705
145	7120	0.002160152537415524	None	0.0	0.002160152537415524
145	6956	0.011183095456870788	None	0.0	0.011183095456870788
145	7258	0.000215576108951426	None	0.0	0.000215576108951426
145	6816	0.0011463678406311174	None	0.0	0.0011463678406311174
145	7164	0.007577650408771485	None	0.0	0.007577650408771485
145	7182	0.014731431719871093	None	0.0	0.014731431719871093
145	7092	0.011155823805832573	None	0.0	0.011155823805832573
145	7337	8.249669682438205e-06	None	0.3978863394875355	8.249669682438205e-06
145	7196	2.0671313645353946e-06	None	0.5679063167507615	2.0671313645353946e-06
145	7314	0.001482536916901486	None	0.41130605065802445	0.001482536916901486
145	7098	0.011565590795197547	None	0.0	0.011565590795197547
145	7270	0.0012139552487689768	None	0.0	0.0012139552487689768
145	7271	0.011405155440025216	None	0.0	0.011405155440025216
145	6993	0.00035232695094086617	None	0.5362376633188534	0.00035232695094086617
145	7315	-5.294289630255203e-05	None	0.0	-5.294289630255203e-05
145	7203	0.009657425926661974	None	0.0	0.009657425926661974
145	6972	0.011045421915541002	None	0.0	0.011045421915541002
145	7320	0.010842502361262465	None	0.0	0.010842502361262465
145	7239	0.009890180383636924	None	0.0	0.009890180383636924
145	7261	0.011304003691150293	None	0.0	0.011304003691150293
145	7165	0.0014534011966716234	None	0.0	0.0014534011966716234
145	7305	-2.5112189965576502e-05	None	0.0	-2.5112189965576502e-05
145	7176	0.0020294336561507424	None	0.0	0.0020294336561507424
145	7096	0.011406028854673164	None	0.0	0.011406028854673164
145	6812	0.011386171113418405	None	0.0	0.011386171113418405
145	7287	None	None	0.30417541419306693	None
145	7341	0.002118403275539432	None	0.0	0.002118403275539432
143	6995	0.011316191814995064	None	0.0	0.011316191814995064
143	6703	0.011540928094798706	None	0.0	0.011540928094798706
143	7119	0.009894624520688608	None	0.0	0.009894624520688608
143	7250	0.011195022613888071	None	0.0	0.011195022613888071
143	6900	0.009854920511126799	None	0.0	0.009854920511126799
143	7240	-4.5830716957263245e-08	None	0.0	-4.5830716957263245e-08
143	6899	0.011153212184189186	None	0.0	0.011153212184189186
143	7014	0.00200545425482005	None	0.0	0.00200545425482005
143	6656	0.011367683706568248	None	0.0	0.011367683706568248
143	7185	-3.6108166164096365e-05	None	0.0	-3.6108166164096365e-05
143	6948	0.009506463011447763	None	0.0	0.009506463011447763
143	6998	0.00953606119365884	None	0.0	0.00953606119365884
143	7193	0.0002326725628004667	None	0.0	0.0002326725628004667
143	7169	0.009631831223569223	None	0.0	0.009631831223569223
143	7069	0.003611059705887387	None	0.0	0.003611059705887387
143	6405	0.011141526183757508	None	0.0	0.011141526183757508
143	7213	0.011332597418737819	None	0.0	0.011332597418737819
143	6967	0.011405155418239764	None	0.0	0.011405155418239764
143	7235	0.009445843257556444	None	0.0	0.009445843257556444
143	7090	0.011199395877848491	None	0.0	0.011199395877848491
143	7071	0.0014436968251078067	None	0.0	0.0014436968251078067
143	6792	0.011105735491665157	None	0.0	0.011105735491665157
143	7097	7.408565518415135e-05	None	0.4881107670346666	7.408565518415135e-05
143	6737	0.009862707063625749	None	0.0	0.009862707063625749
143	7022	0.011604740455719543	None	0.0	0.011604740455719543
143	6746	0.009987910561177215	None	0.0	0.009987910561177215
143	6854	0.011193411637081572	None	0.0	0.011193411637081572
143	6741	0.009874096977413128	None	0.0	0.009874096977413128
143	7081	0.001066557330684448	None	0.3546018233263001	0.001066557330684448
143	6960	0.002928119801370505	None	0.0	0.002928119801370505
143	6961	0.006057282999487421	None	0.0	0.006057282999487421
143	7168	0.00539023415715021	None	0.0	0.00539023415715021
143	7160	0.002016237368708533	None	0.0	0.002016237368708533
143	7231	0.00019276155429027243	None	0.0	0.00019276155429027243
143	7238	0.0004984660252852059	None	0.0	0.0004984660252852059
143	5275	0.011170806030902094	None	0.0	0.011170806030902094
143	7161	0.0002688562783724084	None	0.0	0.0002688562783724084
143	7037	0.010869426465204396	None	0.0	0.010869426465204396
143	7190	0.009929008139022491	None	0.0	0.009929008139022491
143	7241	-2.1043997197886526e-05	None	0.39402290799598083	-2.1043997197886526e-05
143	7172	0.00032278664177947514	None	0.0	0.00032278664177947514
143	6215	0.011023843951081127	None	0.0	0.011023843951081127
143	7015	0.01133122853121088	None	0.0	0.01133122853121088
143	7016	0.0005443266607024157	None	0.33977060545601045	0.0005443266607024157
143	7086	0.011377366690600308	None	0.0	0.011377366690600308
143	6880	0.014660679748841702	None	0.0	0.014660679748841702
143	7227	0.003604088447266999	None	0.47196706057888066	0.003604088447266999
143	7060	0.000434119173575522	None	0.4210796313720266	0.000434119173575522
143	7178	0.011141526183757508	None	0.0	0.011141526183757508
143	7249	-0.1	None	0.41530593703696644	-0.1
143	6605	0.011526820086900962	None	0.0	0.011526820086900962
143	7133	3.993880656794266e-10	None	0.0	3.993880656794266e-10
143	6778	0.009934149397057557	None	0.0	0.009934149397057557
143	7198	0.009950646428801417	None	0.0	0.009950646428801417
143	7212	0.0027505197027829238	None	0.0	0.0027505197027829238
143	6221	0.010818356732342788	None	0.0	0.010818356732342788
143	6969	0.011359691193479104	None	0.0	0.011359691193479104
143	7155	-8.385740570664432e-11	None	0.0	-8.385740570664432e-11
143	7204	-1.1917740374309502e-08	None	0.4663105358148993	-1.1917740374309502e-08
143	6749	0.011126210387342074	None	0.0	0.011126210387342074
143	7244	0.00987011433148191	None	0.0	0.00987011433148191
143	6802	0.011561196123359362	None	0.0	0.011561196123359362
143	7154	1.5166420489622217e-06	None	0.0	1.5166420489622217e-06
143	6519	0.010856759409528497	None	0.0	0.010856759409528497
143	6923	0.011647604768092958	None	0.0	0.011647604768092958
143	7246	0.004659008861488551	None	0.0	0.004659008861488551
143	7140	4.401415332572125e-09	None	0.0	4.401415332572125e-09
143	6930	0.00995956620367624	None	0.0	0.00995956620367624
143	7245	-5.238496246676885e-08	None	0.38729299479003104	-5.238496246676885e-08
143	7117	-0.0006043445275805043	None	0.45621124754258285	-0.0006043445275805043
143	7120	0.002160152537415524	None	0.0	0.002160152537415524
143	7229	0.00019499012589328568	None	0.0	0.00019499012589328568
143	6956	0.011183095456870788	None	0.0	0.011183095456870788
143	7232	0.011581900515092404	None	0.0	0.011581900515092404
143	6816	0.0011463678406311174	None	0.0	0.0011463678406311174
143	7164	0.007577650408771485	None	0.0	0.007577650408771485
143	7182	0.014731431719871093	None	0.0	0.014731431719871093
143	7092	0.011155823805832573	None	0.0	0.011155823805832573
143	7175	-8.667586622128519e-05	None	0.0	-8.667586622128519e-05
143	7196	2.0671313645353946e-06	None	0.5499049291605212	2.0671313645353946e-06
143	7098	0.011565590795197547	None	0.0	0.011565590795197547
143	7061	0.010139864554341762	None	0.0	0.010139864554341762
143	6993	0.00035232695094086617	None	0.5146413632076908	0.00035232695094086617
143	7203	0.009657425926661974	None	0.0	0.009657425926661974
143	6972	0.011045421915541002	None	0.0	0.011045421915541002
143	7221	0.011635895864416929	None	0.0	0.011635895864416929
143	7192	0.011513852494842727	None	0.0	0.011513852494842727
143	7239	0.009890180383636924	None	0.0	0.009890180383636924
143	6924	0.00033561423976937273	None	0.0	0.00033561423976937273
143	7165	0.0014534011966716234	None	0.0	0.0014534011966716234
143	7129	0.004582344872661575	None	0.47196706057888066	0.004582344872661575
143	7242	-3.160059775121899e-07	None	1.0959894276631057	-3.160059775121899e-07
143	7176	0.0020294336561507424	None	0.0	0.0020294336561507424
143	7096	0.011406028854673164	None	0.0	0.011406028854673164
143	7223	-1.5687090831959396e-08	None	0.3771891710178963	-1.5687090831959396e-08
143	7207	-3.724474940757737e-06	None	0.0	-3.724474940757737e-06
143	6944	0.00996172178363569	None	0.0	0.00996172178363569
143	6812	0.011386171113418405	None	0.0	0.011386171113418405
143	7179	0.0015498343256144245	None	0.46393124354185966	0.0015498343256144245
143	7247	0.0011297084897660503	None	1.0959894276631057	0.0011297084897660503
106	5088	0.007852874689605148	None	0.0	0.007852874689605148
106	5298	3.0130093995531073e-09	None	0.39644181990013166	3.0130093995531073e-09
106	5310	0.0002808241318460021	None	0.3492335451606364	0.0002808241318460021
106	5268	0.007918801760464634	None	0.0	0.007918801760464634
106	5343	-5.935572519608546e-06	None	0.4948005580214838	-5.935572519608546e-06
106	5014	0.0048819928456819255	None	0.0	0.0048819928456819255
106	5382	-0.1	None	0.0	-0.1
106	4408	0.0068964717116721565	None	0.0	0.0068964717116721565
106	4824	0.007542216185502312	None	0.0	0.007542216185502312
106	5363	0.007975149048473016	None	0.0	0.007975149048473016
106	5115	0.007593381116599833	None	0.0	0.007593381116599833
106	5181	0.007879138090400164	None	0.0	0.007879138090400164
106	5368	-6.800916738577486e-06	None	0.6136777812305597	-6.800916738577486e-06
106	4503	0.007907427295282335	None	0.0	0.007907427295282335
106	5261	-1.8686914923849566e-05	None	0.0	-1.8686914923849566e-05
106	5396	-0.00021335490880132935	None	0.5365721195515573	-0.00021335490880132935
106	5376	0.00966242213230788	None	0.0	0.00966242213230788
106	5352	0.0005589529466810023	None	0.2933529113636761	0.0005589529466810023
106	5366	0.00783815884437227	None	0.0	0.00783815884437227
106	5327	0.00038614071199346553	None	0.0	0.00038614071199346553
106	5344	0.007619385407823683	None	0.0	0.007619385407823683
106	5227	0.007692126544474298	None	0.0	0.007692126544474298
106	5320	0.011586617678890892	None	0.0	0.011586617678890892
106	5386	-8.371131903014642e-06	None	0.3520559543385294	-8.371131903014642e-06
106	5290	-1.9543585666966452e-07	None	0.50191698323719	-1.9543585666966452e-07
106	5275	0.011170806030902094	None	0.0	0.011170806030902094
106	4301	0.0037199156668205765	None	0.0	0.0037199156668205765
106	5313	0.007872508459788282	None	0.0	0.007872508459788282
106	5303	0.007681001700305705	None	0.0	0.007681001700305705
106	5318	0.00026530026447347524	None	0.0	0.00026530026447347524
106	5315	0.0021144896577738608	None	0.28547676764442464	0.0021144896577738608
106	4854	0.006666217365730375	None	0.0	0.006666217365730375
106	5341	0.007837720887825063	None	0.0	0.007837720887825063
106	5399	0.005521477463474203	None	0.22619817564721195	0.005521477463474203
106	5105	0.007482589319024001	None	0.0	0.007482589319024001
106	5350	1.1657578729655819e-05	None	0.0	1.1657578729655819e-05
106	5139	0.004952900446987351	None	0.0	0.004952900446987351
106	5354	0.007843520092180974	None	0.0	0.007843520092180974
106	5285	0.006428123483748667	None	0.0	0.006428123483748667
106	5370	-4.546633340198224e-06	None	0.3240504707717831	-4.546633340198224e-06
106	4049	0.0064327062786710245	None	0.0	0.0064327062786710245
106	5123	-2.1485217581282126e-09	None	0.0	-2.1485217581282126e-09
106	4789	0.00778379599136645	None	0.0	0.00778379599136645
106	4765	0.007877534979949995	None	0.0	0.007877534979949995
106	5338	0.0075601876666299	None	0.0	0.0075601876666299
106	5304	9.30336485510363e-08	None	0.6960153091551341	9.30336485510363e-08
106	5379	0.0006333660556094556	None	0.22619817564721195	0.0006333660556094556
106	5111	0.007766800652909909	None	0.0	0.007766800652909909
106	5210	0.006085072731349508	None	0.0	0.006085072731349508
106	5066	0.007720043785298337	None	0.0	0.007720043785298337
106	4464	0.007827315891690782	None	0.0	0.007827315891690782
106	5388	0.0009216001617163508	None	0.0	0.0009216001617163508
106	5206	0.005028434718248407	None	0.0	0.005028434718248407
106	5393	-2.038974298148653e-06	None	0.0	-2.038974298148653e-06
106	4993	0.006873541100499388	None	0.0	0.006873541100499388
106	5062	0.007095145576781342	None	0.0	0.007095145576781342
106	5391	1.1453941670158298e-06	None	0.0	1.1453941670158298e-06
106	3914	0.0077230393383057785	None	0.0	0.0077230393383057785
106	4293	0.005752872042688632	None	0.0697994721960902	0.005752872042688632
106	4513	0.007636807048934552	None	0.0	0.007636807048934552
106	5301	0.0007468370827165322	None	0.0	0.0007468370827165322
106	4912	3.641456388757339e-09	None	0.7232423247326094	3.641456388757339e-09
106	5069	0.007762884752317021	None	0.0	0.007762884752317021
106	4891	0.006068898763174242	None	0.0	0.006068898763174242
106	5392	-4.75959015664335e-08	None	0.6960153091551341	-4.75959015664335e-08
106	4734	0.005410390181593805	None	0.0697994721960902	0.005410390181593805
106	5332	0.005122686389223468	None	0.0	0.005122686389223468
106	5321	2.837606362391461e-07	None	0.0	2.837606362391461e-07
106	5189	0.002051211645952576	None	0.28547676764442464	0.002051211645952576
106	4739	0.0076787716808203	None	0.0	0.0076787716808203
106	5273	4.870032824420147e-05	None	0.0	4.870032824420147e-05
106	5201	0.006717507667926955	None	0.0	0.006717507667926955
106	4819	0.0047508468202719185	None	0.0	0.0047508468202719185
106	5389	0.0003927181135542168	None	0.0	0.0003927181135542168
106	4481	0.007801575470547571	None	0.0	0.007801575470547571
106	5280	0.0005000592103577441	None	0.0	0.0005000592103577441
106	4989	0.007622006092572389	None	0.0	0.007622006092572389
106	5159	0.007786194571934932	None	0.0	0.007786194571934932
106	5204	2.47745442942903e-05	None	0.0	2.47745442942903e-05
106	4796	0.006007677689773917	None	0.0	0.006007677689773917
106	5042	5.061709550151179e-06	None	0.568543066961692	5.061709550151179e-06
106	5043	0.007812256797819548	None	0.0	0.007812256797819548
106	5154	0.007754491279282819	None	0.0	0.007754491279282819
106	5360	-1.1871539077527001e-05	None	0.0	-1.1871539077527001e-05
106	5096	0.006519438307466547	None	0.0	0.006519438307466547
106	4740	0.007836553954607688	None	0.0	0.007836553954607688
106	5306	0.004749723129765711	None	0.0	0.004749723129765711
106	4943	0.006530139663657986	None	0.0	0.006530139663657986
106	5229	0.0066966507500754125	None	0.0	0.0066966507500754125
106	5385	-2.955728832007095e-08	None	1.0928331302533494	-2.955728832007095e-08
106	5249	0.00485119064522881	None	0.0	0.00485119064522881
106	5296	0.0009749431526089344	None	0.0	0.0009749431526089344
106	4897	0.007779284182303266	None	0.0	0.007779284182303266
106	5002	0.006866434998288416	None	0.0	0.006866434998288416
106	4748	0.007867877038318179	None	0.0	0.007867877038318179
106	5351	0.007737826775823757	None	0.0	0.007737826775823757
106	5334	0.007910232764760605	None	0.0	0.007910232764760605
106	4286	0.004890501382064438	None	0.0	0.004890501382064438
106	5141	0.007615722272101027	None	0.0	0.007615722272101027
106	5254	-0.0001860337042460611	None	0.0	-0.0001860337042460611
141	6995	0.011316191814995064	None	0.0	0.011316191814995064
141	6703	0.011540928094798706	None	0.0	0.011540928094798706
141	7119	0.009894624520688608	None	0.0	0.009894624520688608
141	6900	0.009854920511126799	None	0.0	0.009854920511126799
141	7113	-2.9431362569289995e-06	None	0.2129730876739832	-2.9431362569289995e-06
141	6899	0.011153212184189186	None	0.0	0.011153212184189186
141	7144	-0.1	None	0.21651389323031864	-0.1
141	7014	0.00200545425482005	None	0.0	0.00200545425482005
141	6656	0.011367683706568248	None	0.0	0.011367683706568248
141	6948	0.009506463011447763	None	0.0	0.009506463011447763
141	6998	0.00953606119365884	None	0.0	0.00953606119365884
141	6987	0.004054739987670538	None	0.0	0.004054739987670538
141	7069	0.003611059705887387	None	0.0	0.003611059705887387
141	6405	0.011141526183757508	None	0.0	0.011141526183757508
141	7137	2.9164965720651434e-05	None	0.5327429807537098	2.9164965720651434e-05
141	6967	0.011405155418239764	None	0.0	0.011405155418239764
141	7088	0.00017975926463272988	None	0.0	0.00017975926463272988
141	7090	0.011199395877848491	None	0.0	0.011199395877848491
141	7071	0.0014436968251078067	None	0.0	0.0014436968251078067
141	6792	0.011105735491665157	None	0.0	0.011105735491665157
141	7045	-1.619031179802812e-05	None	0.0	-1.619031179802812e-05
141	7097	7.408565518415135e-05	None	0.41920960071708757	7.408565518415135e-05
141	6737	0.009862707063625749	None	0.0	0.009862707063625749
141	7022	0.011604740455719543	None	0.0	0.011604740455719543
141	6746	0.009987910561177215	None	0.0	0.009987910561177215
141	6854	0.011193411637081572	None	0.0	0.011193411637081572
141	6760	0.011411014599653333	None	0.0	0.011411014599653333
141	7104	0.0009097907222859338	None	0.2129730876739832	0.0009097907222859338
141	6741	0.009874096977413128	None	0.0	0.009874096977413128
141	7081	0.001066557330684448	None	0.18638442075555506	0.001066557330684448
141	6960	0.002928119801370505	None	0.0	0.002928119801370505
141	6961	0.006057282999487421	None	0.0	0.006057282999487421
141	6959	0.0013770445222389242	None	0.0	0.0013770445222389242
141	6757	0.011359596273645257	None	0.0	0.011359596273645257
141	6460	0.009662529206976984	None	0.0	0.009662529206976984
141	5275	0.011170806030902094	None	0.0	0.011170806030902094
141	7115	-9.525650477887796e-06	None	0.36586930025724884	-9.525650477887796e-06
141	7126	-0.0002271118713298267	None	0.0	-0.0002271118713298267
141	7037	0.010869426465204396	None	0.0	0.010869426465204396
141	7107	-1.2222055900506867e-05	None	0.0	-1.2222055900506867e-05
141	7007	0.011819253709862056	None	0.0	0.011819253709862056
141	7145	None	None	0.38259891099267207	None
141	6215	0.011023843951081127	None	0.0	0.011023843951081127
141	7015	0.01133122853121088	None	0.0	0.01133122853121088
141	7016	0.0005443266607024157	None	0.31248050320745174	0.0005443266607024157
141	7086	0.011377366690600308	None	0.0	0.011377366690600308
141	6880	0.014660679748841702	None	0.0	0.014660679748841702
141	7109	0.0007263733003453151	None	0.0	0.0007263733003453151
141	7085	-2.0296153893710394e-05	None	0.0	-2.0296153893710394e-05
141	7060	0.000434119173575522	None	0.46098099498147693	0.000434119173575522
141	6762	0.011112324584500986	None	0.0	0.011112324584500986
141	6605	0.011526820086900962	None	0.0	0.011526820086900962
141	7133	3.993880656794266e-10	None	0.0	3.993880656794266e-10
141	7084	-7.299373180465779e-05	None	0.0	-7.299373180465779e-05
141	7122	-0.1	None	0.21651389323031864	-0.1
141	6778	0.009934149397057557	None	0.0	0.009934149397057557
141	6221	0.010818356732342788	None	0.0	0.010818356732342788
141	7009	0.007685309997259589	None	0.0	0.007685309997259589
141	7025	0.011158149909667356	None	0.0	0.011158149909667356
141	6969	0.011359691193479104	None	0.0	0.011359691193479104
141	6749	0.011126210387342074	None	0.0	0.011126210387342074
141	6802	0.011561196123359362	None	0.0	0.011561196123359362
141	6519	0.010856759409528497	None	0.0	0.010856759409528497
141	6923	0.011647604768092958	None	0.0	0.011647604768092958
141	6915	0.009952996263049815	None	0.0	0.009952996263049815
141	7140	4.401415332572125e-09	None	0.0	4.401415332572125e-09
141	6930	0.00995956620367624	None	0.0	0.00995956620367624
141	6928	0.011126488129260976	None	0.0	0.011126488129260976
141	7110	-0.00022673893182301223	None	0.0	-0.00022673893182301223
141	6800	0.003076269173417311	None	0.0	0.003076269173417311
141	7141	1.5927181600004255e-06	None	0.0	1.5927181600004255e-06
141	7135	0.0007346758860909767	None	0.0	0.0007346758860909767
141	7117	-0.0006043445275805043	None	0.3835906364992124	-0.0006043445275805043
141	7131	-7.710365805917957e-06	None	0.0	-7.710365805917957e-06
141	6784	0.0006027927257002351	None	0.0	0.0006027927257002351
141	7120	0.002160152537415524	None	0.0	0.002160152537415524
141	6978	0.000302061952199753	None	0.0	0.000302061952199753
141	7150	-5.958433154701915e-05	None	0.0	-5.958433154701915e-05
141	6956	0.011183095456870788	None	0.0	0.011183095456870788
141	7143	-5.430328558048773e-05	None	0.0	-5.430328558048773e-05
141	7075	0.004387575181905233	None	0.0	0.004387575181905233
141	6816	0.0011463678406311174	None	0.0	0.0011463678406311174
141	7073	0.009687038523765632	None	0.0	0.009687038523765632
141	7092	0.011155823805832573	None	0.0	0.011155823805832573
141	6905	0.002260923762246647	None	0.0	0.002260923762246647
141	7001	-0.1	None	0.1940624778580796	-0.1
141	7098	0.011565590795197547	None	0.0	0.011565590795197547
141	7061	0.010139864554341762	None	0.0	0.010139864554341762
141	6993	0.00035232695094086617	None	0.5042245382645778	0.00035232695094086617
141	7130	-0.1	None	0.6644304264658636	-0.1
141	6940	0.007679225763401602	None	0.0	0.007679225763401602
141	6972	0.011045421915541002	None	0.0	0.011045421915541002
141	6945	-4.0429056698424644e-05	None	0.0	-4.0429056698424644e-05
141	6924	0.00033561423976937273	None	0.0	0.00033561423976937273
141	7129	0.004582344872661575	None	0.4991851781646649	0.004582344872661575
141	7056	0.009715785651412843	None	0.0	0.009715785651412843
141	7096	0.011406028854673164	None	0.0	0.011406028854673164
141	7051	-3.6752275811213044e-06	None	0.0	-3.6752275811213044e-06
141	6944	0.00996172178363569	None	0.0	0.00996172178363569
141	6812	0.011386171113418405	None	0.0	0.011386171113418405
72	3680	4.85441568053151e-06	None	0.0	4.85441568053151e-06
72	3582	-2.7783966388218328e-09	None	0.4345915154071299	-2.7783966388218328e-09
72	3201	0.0003090145082637841	None	0.0	0.0003090145082637841
72	3559	0.005632782050828895	None	0.11633245366015035	0.005632782050828895
72	2629	0.0006030991762090594	None	0.2759073090629879	0.0006030991762090594
72	3484	0.003362363626858202	None	0.04810548131123882	0.003362363626858202
72	3618	1.792499487542985e-05	None	0.4471065750262791	1.792499487542985e-05
72	3668	2.2490840934743654e-09	None	0.8616702350955705	2.2490840934743654e-09
72	3457	0.0014817781074649612	None	0.01577669860051613	0.0014817781074649612
72	3665	0.004884120205118694	None	0.0	0.004884120205118694
72	3634	0.004851114249933064	None	0.0	0.004851114249933064
72	3350	0.0014399205504924254	None	0.01577669860051613	0.0014399205504924254
72	3667	-0.1	None	0.2809140003660754	-0.1
72	3637	0.0006403919657265179	None	0.0	0.0006403919657265179
72	3670	8.054663924750753e-05	None	0.430200904760332	8.054663924750753e-05
72	3685	-2.9905806280624664e-06	None	0.1911266563264193	-2.9905806280624664e-06
72	3274	0.002801401559819815	None	0.33817364176351483	0.002801401559819815
72	3533	0.0018571287041713287	None	0.05450188721394309	0.0018571287041713287
72	3531	0.001708849861198807	None	0.05450188721394309	0.001708849861198807
72	3644	4.8771553340101676e-08	None	0.09562177891429749	4.8771553340101676e-08
72	3188	0.0003231295691042967	None	0.0	0.0003231295691042967
72	3498	0.00028028498019435304	None	0.2759073090629879	0.00028028498019435304
72	3692	0.00025260255855311255	None	0.04810548131123882	0.00025260255855311255
72	3228	0.0007215404327908381	None	0.3112783864349951	0.0007215404327908381
72	2869	0.0035436462061201935	None	0.09562177891429749	0.0035436462061201935
72	3464	0.0046435072648236516	None	0.0	0.0046435072648236516
72	2893	0.0012161257119779802	None	0.0	0.0012161257119779802
72	3007	0.0005543797531792105	None	0.2759073090629879	0.0005543797531792105
72	3681	0.0005533936365461672	None	0.0	0.0005533936365461672
72	3596	0.0008901458347902998	None	0.0	0.0008901458347902998
72	3471	0.0007939974145275847	None	0.0	0.0007939974145275847
72	3190	0.0014888644524481867	None	0.01577669860051613	0.0014888644524481867
72	3693	1.1781874244812436e-06	None	0.2759073090629879	1.1781874244812436e-06
72	3375	0.003789022076571043	None	0.0	0.003789022076571043
72	3403	0.0006893981088280228	None	0.48931708123521156	0.0006893981088280228
72	3633	0.0034924040516891956	None	0.09562177891429749	0.0034924040516891956
72	3570	0.004955646499196096	None	0.0	0.004955646499196096
72	3371	0.0014595075287936973	None	0.01577669860051613	0.0014595075287936973
72	3496	0.0003166543007566896	None	0.15778537576458018	0.0003166543007566896
72	3482	0.004797056382214665	None	0.0	0.004797056382214665
72	3195	0.0002966492121092754	None	0.1911266563264193	0.0002966492121092754
72	3383	0.00042811947275526785	None	0.0	0.00042811947275526785
72	3088	0.002776351490557429	None	0.0	0.002776351490557429
72	3606	0.0026070442367424726	None	0.0	0.0026070442367424726
72	3687	-0.1	None	0.2809140003660754	-0.1
72	3059	0.0022346914338051914	None	0.05450188721394309	0.0022346914338051914
72	3622	0.0004991751965147398	None	0.0	0.0004991751965147398
72	3620	-0.1	None	0.2809140003660754	-0.1
72	3495	0.0019212439602582184	None	0.0	0.0019212439602582184
72	3597	0.00029313942576432135	None	0.0	0.00029313942576432135
72	3674	0.001145661813809431	None	0.04810548131123882	0.001145661813809431
72	3640	9.800237358117645e-06	None	0.2883812353360899	9.800237358117645e-06
72	3604	-0.1	None	0.2809140003660754	-0.1
72	3215	0.0008174772213039326	None	0.0	0.0008174772213039326
72	3690	2.0057453911420713e-05	None	0.4471065750262791	2.0057453911420713e-05
72	3450	0.00030803443909081254	None	0.2193275590576267	0.00030803443909081254
72	3547	-4.1083492593756166e-09	None	0.8616702350955705	-4.1083492593756166e-09
72	3248	0.0014817006735957704	None	0.01577669860051613	0.0014817006735957704
72	3695	0.00021924231162161463	None	0.0	0.00021924231162161463
72	3539	0.00029107238277812774	None	0.0	0.00029107238277812774
72	3249	0.004876386780927315	None	0.0	0.004876386780927315
72	3415	0.002913932305551742	None	0.0	0.002913932305551742
72	3462	0.0009007223042017995	None	0.0	0.0009007223042017995
72	3544	0.005115431705257613	None	0.0	0.005115431705257613
72	3663	0.0018948141012098015	None	0.0	0.0018948141012098015
72	3130	0.0015011548308910638	None	0.01577669860051613	0.0015011548308910638
72	3688	0.0018640146350907643	None	0.05450188721394309	0.0018640146350907643
72	3656	0.00020029082726453958	None	0.01577669860051613	0.00020029082726453958
72	3423	0.0010037493091781915	None	0.49358424450453936	0.0010037493091781915
72	3477	0.0009249152827278148	None	0.0	0.0009249152827278148
72	3669	1.7284539931499773e-06	None	0.2759073090629879	1.7284539931499773e-06
72	3576	-1.3743787597772345e-08	None	0.47485132963718113	-1.3743787597772345e-08
72	3631	7.008240060686697e-05	None	0.2759073090629879	7.008240060686697e-05
72	3173	0.0009086241537367786	None	0.0	0.0009086241537367786
72	3238	0.001515880809369252	None	0.05450188721394309	0.001515880809369252
72	3579	1.317746290124598e-07	None	0.0	1.317746290124598e-07
72	3351	0.0028648493170852045	None	0.0	0.0028648493170852045
72	3659	0.004725008022411198	None	0.0	0.004725008022411198
72	3565	0.005030093179324191	None	0.0	0.005030093179324191
72	3630	0.0002934399059058703	None	0.0	0.0002934399059058703
72	3224	0.0014717038848669401	None	0.01577669860051613	0.0014717038848669401
72	3605	0.0005133755269706932	None	0.0	0.0005133755269706932
72	3126	0.0024475031113311767	None	0.0	0.0024475031113311767
72	3567	0.0007310774857139589	None	0.48931708123521156	0.0007310774857139589
72	3698	2.504299076434032e-05	None	0.0	2.504299076434032e-05
72	3694	0.001204670575750768	None	0.04810548131123882	0.001204670575750768
72	3372	0.00027557668867963023	None	0.04810548131123882	0.00027557668867963023
72	3382	0.0017669921214934934	None	0.05450188721394309	0.0017669921214934934
72	3660	4.2898110774051227e-07	None	0.01577669860051613	4.2898110774051227e-07
72	3686	-0.1	None	0.561513047375709	-0.1
72	3217	0.0008643011090645051	None	0.0	0.0008643011090645051
72	3628	5.399279755037247e-06	None	0.6265222507579862	5.399279755037247e-06
72	3033	0.0005291975936397197	None	0.0	0.0005291975936397197
72	3546	2.403256761788512e-06	None	0.6786732475800139	2.403256761788512e-06
72	3672	0.004761039833207825	None	0.0	0.004761039833207825
72	3627	-6.371942511128955e-09	None	0.9999539022793387	-6.371942511128955e-09
72	3636	1.9525059960979796e-08	None	0.430200904760332	1.9525059960979796e-08
72	3328	0.0015489066383995388	None	0.01577669860051613	0.0015489066383995388
72	3322	0.004808918455771983	None	0.0	0.004808918455771983
72	3664	0.0027835451899126543	None	0.0	0.0027835451899126543
50	2598	None	None	0.3741540836046847	None
50	2414	None	None	0.4534828399819407	None
50	2020	None	None	0.5424764484754494	None
50	2448	None	None	0.3152005644698637	None
50	2579	-3.7140519594934394e-07	None	0.30056216334188074	-3.7140519594934394e-07
50	2382	None	None	0.4099267301445881	None
50	1733	None	None	0.4382125825898682	None
50	2584	-0.1	None	0.38256630863385166	-0.1
50	2560	-1.1696019035683787e-05	None	0.3814780652127684	-1.1696019035683787e-05
50	2554	-6.781208640324657e-09	None	0.3729336186600234	-6.781208640324657e-09
50	2576	4.025926401586217e-07	None	0.3823048356670093	4.025926401586217e-07
50	2332	None	None	0.4427649667550627	None
50	2127	None	None	0.4119048457210984	None
50	2558	-1.8593405502409898e-06	None	0.283533050370604	-1.8593405502409898e-06
50	2556	4.893372458377185e-08	None	0.34739888304453825	4.893372458377185e-08
50	2559	-0.1	None	0.418230546329965	-0.1
50	2568	2.3099931349283338e-07	None	0.3643943834015354	2.3099931349283338e-07
50	1790	None	None	0.488073604998754	None
50	2592	-2.787610837782652e-06	None	0.2181256053744721	-2.787610837782652e-06
50	2502	None	None	0.3643943834015354	None
50	2566	5.347374550190362e-05	None	0.4935794353662232	5.347374550190362e-05
50	2468	None	None	0.4710745830902468	None
50	2577	-5.2928927975404613e-05	None	0.2940923709175003	-5.2928927975404613e-05
50	2597	-2.5690303663570084e-06	None	0.42479934355316845	-2.5690303663570084e-06
50	2552	-0.1	None	0.0	-0.1
50	2571	3.727557606644266e-09	None	0.3729336186600234	3.727557606644266e-09
50	2426	None	None	0.43481545561883606	None
50	2453	None	None	0.39934209412099436	None
50	2245	None	None	0.4778480941957982	None
50	2484	None	None	0.38256630863385166	None
50	2600	-6.324506760963498e-06	None	0.3787376143415839	-6.324506760963498e-06
50	2533	None	None	0.48617111623116854	None
50	2585	7.679359787918543e-08	None	0.3643943834015354	7.679359787918543e-08
50	2581	0.0001293855802519125	None	0.41425250264634883	0.0001293855802519125
50	1299	None	None	0.36430463041354183	None
50	2596	0.0006688768392315557	None	0.29254630240257995	0.0006688768392315557
50	2553	-0.1	None	0.0	-0.1
50	1542	None	None	0.4534828399819407	None
50	2483	None	None	0.43667881533753866	None
50	2587	4.746716994936254e-08	None	0.3933826678195037	4.746716994936254e-08
50	2557	6.144328345730972e-07	None	0.6750425223960239	6.144328345730972e-07
50	2594	-0.1	None	0.0	-0.1
50	2115	None	None	0.38256630863385166	None
50	2503	None	None	0.3818205141169109	None
50	2362	None	None	0.38256630863385166	None
50	2398	None	None	0.35867116545391803	None
50	2589	-0.1	None	0.5785187375015408	-0.1
50	2355	None	None	0.4935794353662232	None
50	1518	None	None	0.36042053965916115	None
50	2406	None	None	0.43286857001687346	None
50	2510	None	None	0.41311107614286496	None
50	2582	-0.1	None	0.0	-0.1
50	2578	-0.1	None	0.3518267093069724	-0.1
50	2242	None	None	0.42834777389828343	None
50	2580	-0.1	None	0.0	-0.1
50	2219	None	None	0.41569018978829053	None
50	2364	None	None	0.4427649667550627	None
50	2133	None	None	0.3729336186600234	None
50	2561	-5.8257378166422596e-08	None	0.2420261928686466	-5.8257378166422596e-08
50	2357	None	None	0.6260229138871911	None
50	2563	0.0049009897422257415	None	0.2181256053744721	0.0049009897422257415
50	2545	None	None	0.5790051897543597	None
50	2267	None	None	0.4197902022507744	None
50	2523	None	None	0.37607942089444724	None
50	2575	-0.1	None	0.0	-0.1
50	2564	-0.1	None	0.0	-0.1
50	2429	None	None	0.40578464246565804	None
50	2555	-3.883505602812218e-05	None	0.2420261928686466	-3.883505602812218e-05
50	2462	None	None	0.4382125825898682	None
50	2506	None	None	0.35906178416467976	None
50	2421	None	None	0.488073604998754	None
50	2450	None	None	0.42834777389828343	None
50	2522	None	None	0.5477404826048549	None
50	2250	None	None	0.48617111623116854	None
50	2599	-4.9688378283777136e-08	None	0.2136472192631142	-4.9688378283777136e-08
50	2411	None	None	0.41160421580055806	None
50	2337	None	None	0.41160421580055806	None
50	2259	None	None	0.42479934355316845	None
50	2033	None	None	0.4197902022507744	None
50	2551	4.852786942495399e-10	None	0.3397991519462352	4.852786942495399e-10
50	2574	-0.1	None	0.44332341469187375	-0.1
50	1242	None	None	0.5790051897543597	None
50	2565	-1.0836044900751961e-05	None	0.41824028384073764	-1.0836044900751961e-05
50	2257	None	None	0.4197902022507744	None
50	2519	None	None	0.3622494006026025	None
50	2586	0.0015469142725516754	None	0.28736690961038935	0.0015469142725516754
50	2549	None	None	0.3729336186600234	None
50	2325	None	None	0.44995514325520813	None
50	2591	-9.254395932574021e-07	None	0.5790051897543597	-9.254395932574021e-07
50	2573	0.001035208860690162	None	0.2420261928686466	0.001035208860690162
50	2446	None	None	0.34211731665296125	None
50	2593	-0.1	None	0.0	-0.1
50	2537	None	None	0.6354101966249684	None
50	1462	None	None	0.6750425223960239	None
50	2590	5.404486793653324e-07	None	0.3729336186600234	5.404486793653324e-07
50	2172	None	None	0.4285918003993297	None
50	2562	-1.63137072331428e-07	None	0.3397991519462352	-1.63137072331428e-07
50	2583	None	None	0.37718975965172763	None
50	2511	None	None	0.3574878578150695	None
50	2489	None	None	0.37607942089444724	None
74	3709	7.4121713943241436e-06	None	0.6118358585581453	7.4121713943241436e-06
74	3582	-2.7783966388218328e-09	None	0.48738185353986996	-2.7783966388218328e-09
74	3762	-0.1	None	0.29700176477283746	-0.1
74	3704	0.00018016875928387576	None	0.0	0.00018016875928387576
74	3559	0.005632782050828895	None	0.09306596292812028	0.005632782050828895
74	2629	0.0006030991762090594	None	0.2634050220804251	0.0006030991762090594
74	3798	-0.1	None	0.4986024068023907	-0.1
74	3730	0.0022202253091744653	None	0.0	0.0022202253091744653
74	3484	0.003362363626858202	None	0.02405274065561941	0.003362363626858202
74	3753	1.328122977640674e-06	None	0.2634050220804251	1.328122977640674e-06
74	3761	-3.3413300660350757e-10	None	0.0	-3.3413300660350757e-10
74	3665	0.004884120205118694	None	0.0	0.004884120205118694
74	3634	0.004851114249933064	None	0.0	0.004851114249933064
74	3350	0.0014399205504924254	None	0.015936963152382917	0.0014399205504924254
74	3637	0.0006403919657265179	None	0.0	0.0006403919657265179
74	3670	8.054663924750753e-05	None	0.49968534812018134	8.054663924750753e-05
74	3726	0.0035891946298648603	None	0.1115587420666804	0.0035891946298648603
74	3760	0.0025408122389556026	None	0.0	0.0025408122389556026
74	3766	6.12419246771907e-06	None	0.5806585812443271	6.12419246771907e-06
74	3767	-0.00018724298581473364	None	0.2634050220804251	-0.00018724298581473364
74	3533	0.0018571287041713287	None	0.08175283082091463	0.0018571287041713287
74	3692	0.00025260255855311255	None	0.02405274065561941	0.00025260255855311255
74	3228	0.0007215404327908381	None	0.2119039860286641	0.0007215404327908381
74	2869	0.0035436462061201935	None	0.1115587420666804	0.0035436462061201935
74	3464	0.0046435072648236516	None	0.0	0.0046435072648236516
74	3799	0.0008202621097252307	None	0.25826218316168975	0.0008202621097252307
74	3773	0.003431848918758968	None	0.02405274065561941	0.003431848918758968
74	3681	0.0005533936365461672	None	0.0	0.0005533936365461672
74	3596	0.0008901458347902998	None	0.0	0.0008901458347902998
74	3471	0.0007939974145275847	None	0.0	0.0007939974145275847
74	3190	0.0014888644524481867	None	0.015936963152382917	0.0014888644524481867
74	3787	0.0022101282525633197	None	0.0	0.0022101282525633197
74	3714	0.0022596189751652907	None	0.0	0.0022596189751652907
74	3375	0.003789022076571043	None	0.0	0.003789022076571043
74	3403	0.0006893981088280228	None	0.5800962449971857	0.0006893981088280228
74	3570	0.004955646499196096	None	0.0	0.004955646499196096
74	3790	0.0005476658617026794	None	0.0	0.0005476658617026794
74	3371	0.0014595075287936973	None	0.015936963152382917	0.0014595075287936973
74	3496	0.0003166543007566896	None	0.15778537576458018	0.0003166543007566896
74	3728	0.0020257396540954184	None	0.0	0.0020257396540954184
74	3482	0.004797056382214665	None	0.0	0.004797056382214665
74	3195	0.0002966492121092754	None	0.19729143261488427	0.0002966492121092754
74	3756	-2.996426624239331e-07	None	0.0	-2.996426624239331e-07
74	3758	0.0005565624110714635	None	0.02405274065561941	0.0005565624110714635
74	3755	-1.8000475661731022e-07	None	0.0	-1.8000475661731022e-07
74	3088	0.002776351490557429	None	0.0	0.002776351490557429
74	3606	0.0026070442367424726	None	0.0	0.0026070442367424726
74	3732	0.0015650560704128064	None	0.015936963152382917	0.0015650560704128064
74	3622	0.0004991751965147398	None	0.0	0.0004991751965147398
74	3748	0.0028440271507580634	None	0.0	0.0028440271507580634
74	3796	0.006219451718291721	None	0.09306596292812028	0.006219451718291721
74	3495	0.0019212439602582184	None	0.0	0.0019212439602582184
74	3674	0.001145661813809431	None	0.02405274065561941	0.001145661813809431
74	3736	0.003732832290258675	None	0.0	0.003732832290258675
74	3640	9.800237358117645e-06	None	0.2883812353360899	9.800237358117645e-06
74	3771	0.00011907929511388277	None	0.1839191771907714	0.00011907929511388277
74	3793	-1.9301141122144603e-08	None	0.1115587420666804	-1.9301141122144603e-08
74	3690	2.0057453911420713e-05	None	0.5733626526293224	2.0057453911420713e-05
74	3450	0.00030803443909081254	None	0.21580159871311627	0.00030803443909081254
74	3695	0.00021924231162161463	None	0.0	0.00021924231162161463
74	3744	0.0007035234152186341	None	0.2119039860286641	0.0007035234152186341
74	3249	0.004876386780927315	None	0.0	0.004876386780927315
74	3415	0.002913932305551742	None	0.0	0.002913932305551742
74	3462	0.0009007223042017995	None	0.0	0.0009007223042017995
74	3130	0.0015011548308910638	None	0.015936963152382917	0.0015011548308910638
74	3784	0.0012994623433965065	None	0.0	0.0012994623433965065
74	3688	0.0018640146350907643	None	0.08175283082091463	0.0018640146350907643
74	3740	-0.1	None	0.29700176477283746	-0.1
74	3656	0.00020029082726453958	None	0.015936963152382917	0.00020029082726453958
74	3423	0.0010037493091781915	None	0.5973538082509215	0.0010037493091781915
74	3669	1.7284539931499773e-06	None	0.2634050220804251	1.7284539931499773e-06
74	3780	0.0015124415117306921	None	0.015936963152382917	0.0015124415117306921
74	3576	-1.3743787597772345e-08	None	0.3338628123616152	-1.3743787597772345e-08
74	3631	7.008240060686697e-05	None	0.2634050220804251	7.008240060686697e-05
74	3173	0.0009086241537367786	None	0.0	0.0009086241537367786
74	3238	0.001515880809369252	None	0.08175283082091463	0.001515880809369252
74	3351	0.0028648493170852045	None	0.0	0.0028648493170852045
74	3659	0.004725008022411198	None	0.0	0.004725008022411198
74	3565	0.005030093179324191	None	0.0	0.005030093179324191
74	3707	-1.0175644072582103e-07	None	0.0	-1.0175644072582103e-07
74	3711	0.0021109986321233383	None	0.08175283082091463	0.0021109986321233383
74	3224	0.0014717038848669401	None	0.015936963152382917	0.0014717038848669401
74	3605	0.0005133755269706932	None	0.0	0.0005133755269706932
74	3126	0.0024475031113311767	None	0.0	0.0024475031113311767
74	3791	0.00198535653196299	None	0.0	0.00198535653196299
74	3777	-0.00011326378540332216	None	0.0	-0.00011326378540332216
74	3698	2.504299076434032e-05	None	0.0	2.504299076434032e-05
74	3694	0.001204670575750768	None	0.02405274065561941	0.001204670575750768
74	3775	0.0003478999319689391	None	0.0	0.0003478999319689391
74	3759	0.003987542246661995	None	0.1115587420666804	0.003987542246661995
74	3382	0.0017669921214934934	None	0.08175283082091463	0.0017669921214934934
74	3742	0.0019266997270405645	None	0.0	0.0019266997270405645
74	3779	0.004893844887038664	None	0.0	0.004893844887038664
74	3217	0.0008643011090645051	None	0.0	0.0008643011090645051
74	3672	0.004761039833207825	None	0.0	0.004761039833207825
74	3636	1.9525059960979796e-08	None	0.49968534812018134	1.9525059960979796e-08
74	3328	0.0015489066383995388	None	0.015936963152382917	0.0015489066383995388
74	3322	0.004808918455771983	None	0.0	0.004808918455771983
74	3664	0.0027835451899126543	None	0.0	0.0027835451899126543
74	3782	-2.938357465717934e-06	None	0.0	-2.938357465717934e-06
60	2962	0.0003732830051050626	None	0.03489973609804511	0.0003732830051050626
60	3067	-1.5782848990630437e-08	None	0.4239477693285954	-1.5782848990630437e-08
60	3094	0.000146729515316679	None	0.47234507195676906	0.000146729515316679
60	3045	1.1402094761304354e-06	None	0.0	1.1402094761304354e-06
60	2629	0.0006030991762090594	None	0.020672152004102655	0.0006030991762090594
60	2969	4.510125792984966e-05	None	0.0	4.510125792984966e-05
60	2813	3.7551155395026186e-05	None	0.8881527448628883	3.7551155395026186e-05
60	3047	0.0005524147736598252	None	0.18293200832679588	0.0005524147736598252
60	2968	-1.6491617441475394e-09	None	0.0	-1.6491617441475394e-09
60	2566	5.347374550190362e-05	None	0.602575186939172	5.347374550190362e-05
60	2978	-1.2279261557650805e-05	None	0.5218111640455546	-1.2279261557650805e-05
60	3069	0.00229037532982484	None	0.10322760907355569	0.00229037532982484
60	3018	2.1963517728484554e-05	None	0.0	2.1963517728484554e-05
60	2937	0.005030310010297491	None	0.03489973609804511	0.005030310010297491
60	2996	-1.1074880926919354e-05	None	0.0	-1.1074880926919354e-05
60	2964	0.0004347119880889286	None	0.4404000332357197	0.0004347119880889286
60	3086	-0.1	None	0.48532259361173014	-0.1
60	2869	0.0035436462061201935	None	0.13936155881062007	0.0035436462061201935
60	2893	0.0012161257119779802	None	0.0	0.0012161257119779802
60	3007	0.0005543797531792105	None	0.020672152004102655	0.0005543797531792105
60	2830	2.2480354471365985e-05	None	0.508563822034205	2.2480354471365985e-05
60	2814	8.977670951746914e-05	None	0.0	8.977670951746914e-05
60	3054	5.916015871117183e-07	None	0.0	5.916015871117183e-07
60	3060	9.03979355289343e-05	None	0.26920590621847185	9.03979355289343e-05
60	2927	6.757933495095992e-05	None	0.0	6.757933495095992e-05
60	2997	3.6494983338013153e-06	None	0.47234507195676906	3.6494983338013153e-06
60	3015	-1.631275335713693e-07	None	0.7755379436215117	-1.631275335713693e-07
60	2764	0.00022570301681399852	None	0.275172633954165	0.00022570301681399852
60	2984	0.0021547938206032194	None	0.10322760907355569	0.0021547938206032194
60	3057	6.863392209040201e-07	None	0.18112204501410706	6.863392209040201e-07
60	2881	0.0006085594493963898	None	0.2918525762743279	0.0006085594493963898
60	2727	1.1741775298015128e-07	None	0.0	1.1741775298015128e-07
60	2752	0.00036442354138231854	None	0.0	0.00036442354138231854
60	2988	0.00032796676526313645	None	0.0	0.00032796676526313645
60	3092	7.599103062303794e-07	None	0.0	7.599103062303794e-07
60	3072	5.092788555697768e-05	None	0.020672152004102655	5.092788555697768e-05
60	2778	2.7984008754334873e-08	None	0.4542503876473056	2.7984008754334873e-08
60	3050	0.00036189633139833077	None	0.20354103944824514	0.00036189633139833077
60	2993	5.011668684831198e-10	None	0.4841435986960988	5.011668684831198e-10
60	3009	0.00018772842035670787	None	0.020672152004102655	0.00018772842035670787
60	3034	1.260760950916371e-07	None	0.36661822974330804	1.260760950916371e-07
60	3100	-7.246132896576962e-06	None	0.0	-7.246132896576962e-06
60	2998	5.4536374181932246e-05	None	0.13936155881062007	5.4536374181932246e-05
60	2903	3.9807434512168137e-07	None	0.503390450654889	3.9807434512168137e-07
60	2686	4.525792565933193e-07	None	0.503390450654889	4.525792565933193e-07
60	3076	0.0002979901394669745	None	0.0	0.0002979901394669745
60	3088	0.002776351490557429	None	0.0	0.002776351490557429
60	3056	-0.00019122431848765775	None	0.0	-0.00019122431848765775
60	3019	0.00026257525720770454	None	0.0	0.00026257525720770454
60	3059	0.0022346914338051914	None	0.10322760907355569	0.0022346914338051914
60	3071	-0.1	None	0.7254621496714677	-0.1
60	3005	0.0004955102394524761	None	0.4191746979481361	0.0004955102394524761
60	3061	4.839507516758368e-05	None	0.0	4.839507516758368e-05
60	2931	0.0012397014395442284	None	0.0	0.0012397014395442284
60	3012	-0.1	None	0.10407580960731111	-0.1
60	3024	0.0005992360700994411	None	0.2918525762743279	0.0005992360700994411
60	2647	0.00013014157276567626	None	0.020672152004102655	0.00013014157276567626
60	2711	0.0055743386814540484	None	0.09306596292812028	0.0055743386814540484
60	3079	0.002629203524396966	None	0.34631076544060085	0.002629203524396966
60	2780	0.0015119209362004988	None	0.15665254087453753	0.0015119209362004988
60	2563	0.0049009897422257415	None	0.03489973609804511	0.0049009897422257415
60	2971	0.0003039791257153643	None	0.3338848114929879	0.0003039791257153643
60	3068	-0.1	None	0.10407580960731111	-0.1
60	2945	0.000137266157494943	None	0.35088262931018516	0.000137266157494943
60	2674	7.262724648063884e-06	None	0.20672152004102656	7.262724648063884e-06
60	2616	0.0005549386255427234	None	0.0	0.0005549386255427234
60	2854	0.0007447425499089058	None	0.0	0.0007447425499089058
60	2688	0.0005438648109576063	None	0.020672152004102655	0.0005438648109576063
60	2904	0.005426968045096563	None	0.09306596292812028	0.005426968045096563
60	3093	4.170249077103744e-05	None	0.36661822974330804	4.170249077103744e-05
60	2916	0.0023121729697355513	None	0.0	0.0023121729697355513
60	2816	5.244669074902896e-09	None	0.9312487882854932	5.244669074902896e-09
60	2604	0.00011252566173831414	None	0.275172633954165	0.00011252566173831414
60	3016	0.000660167343399935	None	0.0	0.000660167343399935
60	3098	8.72355193470521e-07	None	0.020672152004102655	8.72355193470521e-07
60	3090	0.0013588556304604859	None	0.11444878844491216	0.0013588556304604859
60	3099	-3.548050778718849e-08	None	0.0	-3.548050778718849e-08
60	3000	-0.1	None	0.10407580960731111	-0.1
60	3066	0.004588181527044573	None	0.13936155881062007	0.004588181527044573
60	2788	0.0005280252223051715	None	0.0	0.0005280252223051715
60	3001	1.1185326861511152e-05	None	0.09306596292812028	1.1185326861511152e-05
60	3023	0.001473823419901355	None	0.15665254087453753	0.001473823419901355
60	3062	-8.585287385581725e-08	None	0.1399994367451132	-8.585287385581725e-08
60	2913	0.000614672000027484	None	0.03489973609804511	0.000614672000027484
60	2907	0.00028235102804070953	None	0.0	0.00028235102804070953
60	3085	-0.1	None	0.10407580960731111	-0.1
60	3013	-8.579294651470717e-15	None	0.0	-8.579294651470717e-15
60	2862	8.580311307682982e-05	None	0.8881527448628883	8.580311307682982e-05
60	2586	0.0015469142725516754	None	0.15665254087453753	0.0015469142725516754
60	2634	0.0014544068227560596	None	0.0	0.0014544068227560596
60	2822	0.0006343554348394076	None	0.03489973609804511	0.0006343554348394076
60	2809	0.0018530817559511365	None	0.0	0.0018530817559511365
60	3084	8.0256990415323e-05	None	0.03489973609804511	8.0256990415323e-05
60	3033	0.0005291975936397197	None	0.0	0.0005291975936397197
60	2956	-4.700282672890123e-09	None	0.16367795719479108	-4.700282672890123e-09
60	2872	3.020829761135653e-08	None	0.3111018594749463	3.020829761135653e-08
60	2990	1.9821734940810262e-07	None	0.0	1.9821734940810262e-07
60	2883	-9.461516190469712e-09	None	0.38140000256493733	-9.461516190469712e-09
60	2910	3.5123588340326107e-07	None	0.0	3.5123588340326107e-07
60	3082	0.0009814679123891835	None	0.0	0.0009814679123891835
109	5298	3.0130093995531073e-09	None	0.41116976125713095	3.0130093995531073e-09
109	5404	0.00030719219359695327	None	0.0	0.00030719219359695327
109	5310	0.0002808241318460021	None	0.364184651239701	0.0002808241318460021
109	5485	0.007928105542901806	None	0.0	0.007928105542901806
109	5433	0.005139891894298629	None	0.0	0.005139891894298629
109	5515	0.0010114479045257067	None	0.2712193748429573	0.0010114479045257067
109	5014	0.0048819928456819255	None	0.08387966847054362	0.0048819928456819255
109	5506	1.8866723153061084e-08	None	0.5488560273512031	1.8866723153061084e-08
109	5461	0.007877534979940521	None	0.0	0.007877534979940521
109	5440	0.0075586607447632945	None	0.0	0.0075586607447632945
109	5457	0.00889215574125946	None	0.0	0.00889215574125946
109	5453	0.009860229433936775	None	0.0	0.009860229433936775
109	4824	0.007542216185502312	None	0.0	0.007542216185502312
109	5363	0.007975149048473016	None	0.0	0.007975149048473016
109	5181	0.007879138090400164	None	0.0	0.007879138090400164
109	5539	0.007787409367055979	None	0.0	0.007787409367055979
109	4503	0.007907427295282335	None	0.0	0.007907427295282335
109	5455	0.007781839356211569	None	0.0	0.007781839356211569
109	5376	0.00966242213230788	None	0.0	0.00966242213230788
109	5495	-0.000380110673405195	None	0.0	-0.000380110673405195
109	5366	0.00783815884437227	None	0.0	0.00783815884437227
109	5547	0.007917296852305236	None	0.0	0.007917296852305236
109	5522	0.009664154477959402	None	0.0	0.009664154477959402
109	5227	0.007692126544474298	None	0.0	0.007692126544474298
109	5401	0.00777802558616904	None	0.0	0.00777802558616904
109	5503	0.007781839356189144	None	0.0	0.007781839356189144
109	5417	0.007640258985484554	None	0.0	0.007640258985484554
109	5275	0.011170806030902094	None	0.0	0.011170806030902094
109	4301	0.0037199156668205765	None	0.08387966847054362	0.0037199156668205765
109	5493	0.007917296852384612	None	0.0	0.007917296852384612
109	5313	0.007872508459788282	None	0.0	0.007872508459788282
109	5424	0.009748316959036331	None	0.0	0.009748316959036331
109	5530	0.00033859968401451596	None	0.0	0.00033859968401451596
109	5341	0.007837720887825063	None	0.0	0.007837720887825063
109	5550	0.007916863190828929	None	0.0	0.007916863190828929
109	5533	0.002052463040025411	None	0.0	0.002052463040025411
109	5507	0.009911778437872755	None	0.0	0.009911778437872755
109	5531	0.007586431791025062	None	0.0	0.007586431791025062
109	5139	0.004952900446987351	None	0.08387966847054362	0.004952900446987351
109	5354	0.007843520092180974	None	0.0	0.007843520092180974
109	5285	0.006428123483748667	None	0.060978650306273474	0.006428123483748667
109	5370	-4.546633340198224e-06	None	0.3240504707717831	-4.546633340198224e-06
109	4049	0.0064327062786710245	None	0.060978650306273474	0.0064327062786710245
109	5534	0.007757623887055326	None	0.0	0.007757623887055326
109	4765	0.007877534979949995	None	0.0	0.007877534979949995
109	5517	-9.87954360890859e-05	None	0.0	-9.87954360890859e-05
109	5508	-0.1	None	0.0	-0.1
109	5111	0.007766800652909909	None	0.0	0.007766800652909909
109	5504	0.006153844460184479	None	0.060978650306273474	0.006153844460184479
109	5210	0.006085072731349508	None	0.060978650306273474	0.006085072731349508
109	4464	0.007827315891690782	None	0.0	0.007827315891690782
109	5402	0.007737687596660903	None	0.0	0.007737687596660903
109	5483	0.009983546784732775	None	0.0	0.009983546784732775
109	5062	0.007095145576781342	None	0.060978650306273474	0.007095145576781342
109	5478	0.00022758825117034207	None	0.0	0.00022758825117034207
109	5425	0.00046554295088773487	None	0.0	0.00046554295088773487
109	3914	0.0077230393383057785	None	0.0	0.0077230393383057785
109	5427	0.007828473767609699	None	0.0	0.007828473767609699
109	5464	-1.5374676521768228e-05	None	0.0	-1.5374676521768228e-05
109	5437	2.789411484791338e-06	None	0.5637277411047464	2.789411484791338e-06
109	5069	0.007762884752317021	None	0.0	0.007762884752317021
109	4891	0.006068898763174242	None	0.060978650306273474	0.006068898763174242
109	4734	0.005410390181593805	None	0.13830665405597153	0.005410390181593805
109	5452	0.0003195765948367312	None	0.0	0.0003195765948367312
109	5412	3.9808150053285744e-06	None	0.0	3.9808150053285744e-06
109	5510	-4.44489810222313e-05	None	0.0	-4.44489810222313e-05
109	5541	-1.5240974694204477e-07	None	0.5720278066285766	-1.5240974694204477e-07
109	5201	0.006717507667926955	None	0.060978650306273474	0.006717507667926955
109	5389	0.0003927181135542168	None	0.0	0.0003927181135542168
109	4481	0.007801575470547571	None	0.0	0.007801575470547571
109	5520	-2.4713707111682715e-06	None	0.0	-2.4713707111682715e-06
109	5505	0.002271319098010578	None	0.1232652182996095	0.002271319098010578
109	5467	0.0001789824255977206	None	0.0	0.0001789824255977206
109	5496	0.0020193335498884983	None	0.0	0.0020193335498884983
109	5426	0.0006667033991282783	None	0.0	0.0006667033991282783
109	5204	2.47745442942903e-05	None	0.0	2.47745442942903e-05
109	4796	0.006007677689773917	None	0.0	0.006007677689773917
109	5497	-0.00032023585032723396	None	0.0	-0.00032023585032723396
109	5043	0.007812256797819548	None	0.0	0.007812256797819548
109	5154	0.007754491279282819	None	0.0	0.007754491279282819
109	5439	0.007852874689628564	None	0.0	0.007852874689628564
109	5444	0.008011633150930434	None	0.0	0.008011633150930434
109	4740	0.007836553954607688	None	0.0	0.007836553954607688
109	5459	0.0002109275163896514	None	0.0	0.0002109275163896514
109	5494	0.0012633040646078703	None	0.3431538330472391	0.0012633040646078703
109	5542	-1.890046865145147e-05	None	0.0	-1.890046865145147e-05
109	5229	0.0066966507500754125	None	0.060978650306273474	0.0066966507500754125
109	5432	0.0059219054471291045	None	0.060978650306273474	0.0059219054471291045
109	5249	0.00485119064522881	None	0.08387966847054362	0.00485119064522881
109	5536	0.008799347975490293	None	0.0	0.008799347975490293
109	5538	2.783404649899944e-08	None	0.3258338225761035	2.783404649899944e-08
109	4897	0.007779284182303266	None	0.0	0.007779284182303266
109	5351	0.007737826775823757	None	0.0	0.007737826775823757
109	5406	-4.9201938343001084e-05	None	0.08387966847054362	-4.9201938343001084e-05
109	5334	0.007910232764760605	None	0.0	0.007910232764760605
109	4286	0.004890501382064438	None	0.08387966847054362	0.004890501382064438
109	5141	0.007615722272101027	None	0.0	0.007615722272101027
109	5481	9.956468029174798e-05	None	0.13830665405597153	9.956468029174798e-05
109	5528	0.002237853782100083	None	0.0	0.002237853782100083
109	5473	0.000890776838987402	None	0.0	0.000890776838987402
110	5310	0.0002808241318460021	None	0.3541250136697252	0.0002808241318460021
110	5433	0.005139891894298629	None	0.0	0.005139891894298629
110	5515	0.0010114479045257067	None	0.25566148939300953	0.0010114479045257067
110	5506	1.8866723153061084e-08	None	0.5237248744945708	1.8866723153061084e-08
110	5582	0.007872277085218806	None	0.0	0.007872277085218806
110	5461	0.007877534979940521	None	0.0	0.007877534979940521
110	5440	0.0075586607447632945	None	0.0	0.0075586607447632945
110	5457	0.00889215574125946	None	0.0	0.00889215574125946
110	5453	0.009860229433936775	None	0.0	0.009860229433936775
110	4824	0.007542216185502312	None	0.0	0.007542216185502312
110	5363	0.007975149048473016	None	0.0	0.007975149048473016
110	5586	-7.4568629210405155e-06	None	0.11048846921642168	-7.4568629210405155e-06
110	5181	0.007879138090400164	None	0.0	0.007879138090400164
110	5579	-3.1822418084273596e-09	None	0.3311084844227019	-3.1822418084273596e-09
110	5539	0.007787409367055979	None	0.0	0.007787409367055979
110	5455	0.007781839356211569	None	0.0	0.007781839356211569
110	5376	0.00966242213230788	None	0.0	0.00966242213230788
110	5366	0.00783815884437227	None	0.0	0.00783815884437227
110	5547	0.007917296852305236	None	0.0	0.007917296852305236
110	5576	0.007295891155015833	None	0.0	0.007295891155015833
110	5522	0.009664154477959402	None	0.0	0.009664154477959402
110	5227	0.007692126544474298	None	0.0	0.007692126544474298
110	5401	0.00777802558616904	None	0.0	0.00777802558616904
110	5503	0.007781839356189144	None	0.0	0.007781839356189144
110	5417	0.007640258985484554	None	0.0	0.007640258985484554
110	5275	0.011170806030902094	None	0.0	0.011170806030902094
110	4301	0.0037199156668205765	None	0.06485254028402057	0.0037199156668205765
110	5493	0.007917296852384612	None	0.0	0.007917296852384612
110	5424	0.009748316959036331	None	0.0	0.009748316959036331
110	5530	0.00033859968401451596	None	0.0	0.00033859968401451596
110	5591	None	None	0.43501957092164745	None
110	5573	0.007660564985282902	None	0.0	0.007660564985282902
110	5550	0.007916863190828929	None	0.0	0.007916863190828929
110	5533	0.002052463040025411	None	0.0	0.002052463040025411
110	5561	0.008904410215204845	None	0.0	0.008904410215204845
110	5507	0.009911778437872755	None	0.0	0.009911778437872755
110	5531	0.007586431791025062	None	0.0	0.007586431791025062
110	5555	-0.1	None	0.4297601726077702	-0.1
110	5139	0.004952900446987351	None	0.06485254028402057	0.004952900446987351
110	5354	0.007843520092180974	None	0.0	0.007843520092180974
110	5285	0.006428123483748667	None	0.025566148939300946	0.006428123483748667
110	5583	-0.1	None	0.5320540202727474	-0.1
110	5370	-4.546633340198224e-06	None	0.3240504707717831	-4.546633340198224e-06
110	5597	-0.00022606445519112172	None	0.4021573824857362	-0.00022606445519112172
110	5562	0.007619244397310193	None	0.0	0.007619244397310193
110	4765	0.007877534979949995	None	0.0	0.007877534979949995
110	5592	-2.3278789882763248e-05	None	0.0	-2.3278789882763248e-05
110	5564	-6.155137021483052e-08	None	0.0	-6.155137021483052e-08
110	5517	-9.87954360890859e-05	None	0.0	-9.87954360890859e-05
110	5111	0.007766800652909909	None	0.0	0.007766800652909909
110	5504	0.006153844460184479	None	0.025566148939300946	0.006153844460184479
110	5210	0.006085072731349508	None	0.025566148939300946	0.006085072731349508
110	4464	0.007827315891690782	None	0.0	0.007827315891690782
110	5593	0.0047217255332495135	None	0.0	0.0047217255332495135
110	5402	0.007737687596660903	None	0.0	0.007737687596660903
110	5483	0.009983546784732775	None	0.0	0.009983546784732775
110	5563	0.007557515543304225	None	0.0	0.007557515543304225
110	5062	0.007095145576781342	None	0.025566148939300946	0.007095145576781342
110	5478	0.00022758825117034207	None	0.0	0.00022758825117034207
110	5425	0.00046554295088773487	None	0.0	0.00046554295088773487
110	3914	0.0077230393383057785	None	0.0	0.0077230393383057785
110	5427	0.007828473767609699	None	0.0	0.007828473767609699
110	5554	3.0429663812959264e-10	None	1.0791346514388194	3.0429663812959264e-10
110	5464	-1.5374676521768228e-05	None	0.0	-1.5374676521768228e-05
110	5581	-4.4263486809581686e-07	None	0.0	-4.4263486809581686e-07
110	5069	0.007762884752317021	None	0.0	0.007762884752317021
110	4891	0.006068898763174242	None	0.025566148939300946	0.006068898763174242
110	4734	0.005410390181593805	None	0.13176844937925103	0.005410390181593805
110	5595	0.0003336033934086894	None	0.0	0.0003336033934086894
110	5580	0.00017139981933272035	None	0.0	0.00017139981933272035
110	5412	3.9808150053285744e-06	None	0.0	3.9808150053285744e-06
110	5541	-1.5240974694204477e-07	None	0.5125539519292707	-1.5240974694204477e-07
110	5201	0.006717507667926955	None	0.025566148939300946	0.006717507667926955
110	5553	0.007737826775823757	None	0.0	0.007737826775823757
110	4481	0.007801575470547571	None	0.0	0.007801575470547571
110	5505	0.002271319098010578	None	0.11048846921642168	0.002271319098010578
110	5467	0.0001789824255977206	None	0.0	0.0001789824255977206
110	5496	0.0020193335498884983	None	0.0	0.0020193335498884983
110	5426	0.0006667033991282783	None	0.0	0.0006667033991282783
110	4796	0.006007677689773917	None	0.0	0.006007677689773917
110	5497	-0.00032023585032723396	None	0.0	-0.00032023585032723396
110	5043	0.007812256797819548	None	0.0	0.007812256797819548
110	5154	0.007754491279282819	None	0.0	0.007754491279282819
110	5439	0.007852874689628564	None	0.0	0.007852874689628564
110	5444	0.008011633150930434	None	0.0	0.008011633150930434
110	4740	0.007836553954607688	None	0.0	0.007836553954607688
110	5494	0.0012633040646078703	None	0.3312948445238189	0.0012633040646078703
110	5432	0.0059219054471291045	None	0.025566148939300946	0.0059219054471291045
110	5249	0.00485119064522881	None	0.06485254028402057	0.00485119064522881
110	5536	0.008799347975490293	None	0.0	0.008799347975490293
110	5556	4.240877479955353e-06	None	0.18151433728381045	4.240877479955353e-06
110	5538	2.783404649899944e-08	None	0.31278186640043615	2.783404649899944e-08
110	4897	0.007779284182303266	None	0.0	0.007779284182303266
110	5351	0.007737826775823757	None	0.0	0.007737826775823757
110	5406	-4.9201938343001084e-05	None	0.06485254028402057	-4.9201938343001084e-05
110	5334	0.007910232764760605	None	0.0	0.007910232764760605
110	5587	2.623531679906957e-05	None	0.0	2.623531679906957e-05
110	4286	0.004890501382064438	None	0.06485254028402057	0.004890501382064438
110	5481	9.956468029174798e-05	None	0.13176844937925103	9.956468029174798e-05
110	5528	0.002237853782100083	None	0.0	0.002237853782100083
76	3876	0.0022877762730999485	None	0.0	0.0022877762730999485
76	3709	7.4121713943241436e-06	None	0.6123191228636501	7.4121713943241436e-06
76	3814	0.004760191629426068	None	0.0	0.004760191629426068
76	3704	0.00018016875928387576	None	0.0	0.00018016875928387576
76	3808	0.003014441237146564	None	0.0	0.003014441237146564
76	3559	0.005632782050828895	None	0.05816622683007518	0.005632782050828895
76	2629	0.0006030991762090594	None	0.5520113742301261	0.0006030991762090594
76	3730	0.0022202253091744653	None	0.0	0.0022202253091744653
76	3806	0.0008332781204644822	None	0.26658035535430796	0.0008332781204644822
76	3484	0.003362363626858202	None	0.06013185163904853	0.003362363626858202
76	3761	-3.3413300660350757e-10	None	0.0	-3.3413300660350757e-10
76	3665	0.004884120205118694	None	0.0	0.004884120205118694
76	3634	0.004851114249933064	None	0.0	0.004851114249933064
76	3637	0.0006403919657265179	None	0.0	0.0006403919657265179
76	3726	0.0035891946298648603	None	0.06374785260953167	0.0035891946298648603
76	3767	-0.00018724298581473364	None	0.5520113742301261	-0.00018724298581473364
76	3888	-0.0014409721505104951	None	0.0	-0.0014409721505104951
76	3533	0.0018571287041713287	None	0.09395686728522326	0.0018571287041713287
76	3228	0.0007215404327908381	None	0.2664654186080405	0.0007215404327908381
76	2869	0.0035436462061201935	None	0.06374785260953167	0.0035436462061201935
76	3464	0.0046435072648236516	None	0.0	0.0046435072648236516
76	3886	0.005179358403889561	None	0.0	0.005179358403889561
76	3799	0.0008202621097252307	None	0.2823481870236942	0.0008202621097252307
76	3865	0.0006197125317068111	None	0.0	0.0006197125317068111
76	3827	0.004802773150847696	None	0.0	0.004802773150847696
76	3773	0.003431848918758968	None	0.06013185163904853	0.003431848918758968
76	3681	0.0005533936365461672	None	0.0	0.0005533936365461672
76	3829	0.004455196332374597	None	0.06374785260953167	0.004455196332374597
76	3856	0.00405910582187157	None	0.06374785260953167	0.00405910582187157
76	3596	0.0008901458347902998	None	0.0	0.0008901458347902998
76	3822	-0.1	None	0.38416077772165746	-0.1
76	3831	7.94356916046358e-05	None	0.06666666666666676	7.94356916046358e-05
76	3874	0.00028502381446275367	None	0.0	0.00028502381446275367
76	3867	0.0015430975295739246	None	0.0	0.0015430975295739246
76	3190	0.0014888644524481867	None	0.0	0.0014888644524481867
76	3714	0.0022596189751652907	None	0.0	0.0022596189751652907
76	3375	0.003789022076571043	None	0.0	0.003789022076571043
76	3815	1.9840759859067243e-07	None	0.1464509865326769	1.9840759859067243e-07
76	3403	0.0006893981088280228	None	0.5165755282929552	0.0006893981088280228
76	3818	0.004613101318717958	None	0.0	0.004613101318717958
76	3570	0.004955646499196096	None	0.0	0.004955646499196096
76	3790	0.0005476658617026794	None	0.0	0.0005476658617026794
76	3898	-1.6724510323663364e-05	None	0.60019840616782	-1.6724510323663364e-05
76	3496	0.0003166543007566896	None	0.15657554685451697	0.0003166543007566896
76	3482	0.004797056382214665	None	0.0	0.004797056382214665
76	3195	0.0002966492121092754	None	0.1790278883952158	0.0002966492121092754
76	3851	0.0015125749236126296	None	0.0	0.0015125749236126296
76	3088	0.002776351490557429	None	0.0	0.002776351490557429
76	3606	0.0026070442367424726	None	0.0	0.0026070442367424726
76	3866	-3.171344167233344e-06	None	0.60019840616782	-3.171344167233344e-06
76	3748	0.0028440271507580634	None	0.0	0.0028440271507580634
76	3796	0.006219451718291721	None	0.05816622683007518	0.006219451718291721
76	3674	0.001145661813809431	None	0.06013185163904853	0.001145661813809431
76	3736	0.003732832290258675	None	0.0	0.003732832290258675
76	3640	9.800237358117645e-06	None	0.2883812353360899	9.800237358117645e-06
76	3771	0.00011907929511388277	None	0.1464509865326769	0.00011907929511388277
76	3810	0.004967039165173904	None	0.0	0.004967039165173904
76	3881	7.306019023164598e-07	None	0.6081347953403862	7.306019023164598e-07
76	3884	0.0014764892470217014	None	0.0	0.0014764892470217014
76	3450	0.00030803443909081254	None	0.18652171657980637	0.00030803443909081254
76	3744	0.0007035234152186341	None	0.2664654186080405	0.0007035234152186341
76	3249	0.004876386780927315	None	0.0	0.004876386780927315
76	3415	0.002913932305551742	None	0.0	0.002913932305551742
76	3841	0.002525572055207184	None	0.0	0.002525572055207184
76	3462	0.0009007223042017995	None	0.0	0.0009007223042017995
76	3893	0.002221526445567523	None	0.0	0.002221526445567523
76	3130	0.0015011548308910638	None	0.0	0.0015011548308910638
76	3688	0.0018640146350907643	None	0.09395686728522326	0.0018640146350907643
76	3656	0.00020029082726453958	None	0.0	0.00020029082726453958
76	3880	0.001120774032366239	None	0.0	0.001120774032366239
76	3811	4.932934003642337e-07	None	0.0	4.932934003642337e-07
76	3669	1.7284539931499773e-06	None	0.5520113742301261	1.7284539931499773e-06
76	3879	0.004768474967045457	None	0.0	0.004768474967045457
76	3897	0.006944493767458184	None	0.38926543870854924	0.006944493767458184
76	3780	0.0015124415117306921	None	0.0	0.0015124415117306921
76	3576	-1.3743787597772345e-08	None	0.36653307161786924	-1.3743787597772345e-08
76	3173	0.0009086241537367786	None	0.0	0.0009086241537367786
76	3238	0.001515880809369252	None	0.09395686728522326	0.001515880809369252
76	3351	0.0028648493170852045	None	0.0	0.0028648493170852045
76	3659	0.004725008022411198	None	0.0	0.004725008022411198
76	3565	0.005030093179324191	None	0.0	0.005030093179324191
76	3819	0.0025724491928598337	None	0.0	0.0025724491928598337
76	3887	0.004734835355420507	None	0.0	0.004734835355420507
76	3126	0.0024475031113311767	None	0.0	0.0024475031113311767
76	3791	0.00198535653196299	None	0.0	0.00198535653196299
76	3698	2.504299076434032e-05	None	0.0	2.504299076434032e-05
76	3694	0.001204670575750768	None	0.06013185163904853	0.001204670575750768
76	3855	None	None	0.37346566349016097	None
76	3840	0.0010645942663747594	None	0.0	0.0010645942663747594
76	3759	0.003987542246661995	None	0.06374785260953167	0.003987542246661995
76	3382	0.0017669921214934934	None	0.09395686728522326	0.0017669921214934934
76	3742	0.0019266997270405645	None	0.0	0.0019266997270405645
76	3779	0.004893844887038664	None	0.0	0.004893844887038664
76	3217	0.0008643011090645051	None	0.0	0.0008643011090645051
76	3830	0.0007514788818940838	None	0.459717012735852	0.0007514788818940838
76	3672	0.004761039833207825	None	0.0	0.004761039833207825
76	3853	0.005969348133010645	None	0.05816622683007518	0.005969348133010645
76	3328	0.0015489066383995388	None	0.0	0.0015489066383995388
76	3664	0.0027835451899126543	None	0.0	0.0027835451899126543
76	3836	0.005299624060903976	None	0.05816622683007518	0.005299624060903976
30	1433	0.35293657959642066	0.35293657959642066	0.35293657959642066	0.35293657959642066
30	1492	0.46291052628847423	0.46291052628847423	0.4803577345480027	0.46291052628847423
30	1429	0.3429492638129573	0.3429492638129573	0.39197362796275453	0.3429492638129573
30	1528	0.2690305229957879	0.2690305229957879	0.3213587168342019	0.2690305229957879
30	1301	0.43528488990797837	0.43528488990797837	0.4515201413346911	0.43528488990797837
30	1461	0.3057555918649984	0.3057555918649984	0.3653453970133131	0.3057555918649984
30	1483	0.41896919409246347	0.41896919409246347	0.5193370992955697	0.41896919409246347
30	1521	0.34841576602274194	0.34841576602274194	0.36199163812358065	0.34841576602274194
30	1531	0.2434966644792298	0.2434966644792298	0.2928434117470884	0.2434966644792298
30	1600	0.4325478608165974	0.4325478608165974	0.4982144940773615	0.4325478608165974
30	1597	0.1118033988749895	0.1118033988749895	0.4075140769936443	0.1118033988749895
30	1562	0.21750644293101953	0.21750644293101953	0.345665218077571	0.21750644293101953
30	1200	0.5849395598662068	0.5849395598662068	0.6094133730730332	0.5849395598662068
30	1548	0.447213595499958	0.447213595499958	0.5677886362931013	0.447213595499958
30	1577	0.1118033988749895	0.1118033988749895	0.4075140769936443	0.1118033988749895
30	1463	0.39553956166171655	0.39553956166171655	0.46568879754095704	0.39553956166171655
30	1537	0.2764318561166682	0.2764318561166682	0.3076071439621465	0.2764318561166682
30	1551	0.12419575407632133	0.12419575407632133	0.296130632516293	0.12419575407632133
30	1575	0.48003314558203714	0.48003314558203714	0.4934368480705017	0.48003314558203714
30	38	0.41347781684789997	0.41347781684789997	0.4267636373055672	0.41347781684789997
30	1119	0.4653078833672251	0.4653078833672251	0.501999703658757	0.4653078833672251
30	1368	0.36858381850846156	0.36858381850846156	0.4446055363424781	0.36858381850846156
30	1435	0.40241177051317034	0.40241177051317034	0.4051421295715353	0.40241177051317034
30	1168	0.461557152256148	0.461557152256148	0.461557152256148	0.461557152256148
30	1581	0.28733486597664	0.28733486597664	0.28888758050503094	0.28733486597664
30	1299	0.41529335157538344	0.41529335157538344	0.42941304061827285	0.41529335157538344
30	1553	0.4624440201629235	0.4624440201629235	0.47141806236519307	0.4624440201629235
30	1404	0.2582244020485326	0.2582244020485326	0.3482537387055797	0.2582244020485326
30	1057	0.3744770945041484	0.3744770945041484	0.4292357974389261	0.3744770945041484
30	1593	0.0	0.0	0.1483125313518263	0.0
30	1509	0.3294627835346982	0.3294627835346982	0.3615205940110676	0.3294627835346982
30	1544	0.4341200416461975	0.4341200416461975	0.4859163115758551	0.4341200416461975
30	1468	0.35293657959642066	0.35293657959642066	0.35293657959642066	0.35293657959642066
30	1578	0.317164427479617	0.317164427479617	0.317164427479617	0.317164427479617
30	962	0.3631395834265456	0.3631395834265456	0.4051233560214665	0.3631395834265456
30	1542	0.42981414287476394	0.42981414287476394	0.4444120997641704	0.42981414287476394
30	1384	0.2964268384254766	0.2964268384254766	0.3220074951598604	0.2964268384254766
30	1364	0.461557152256148	0.461557152256148	0.461557152256148	0.461557152256148
30	343	0.3605981604309518	0.3605981604309518	0.3864915962284286	0.3605981604309518
30	1536	0.36776458345046714	0.36776458345046714	0.38307742782441306	0.36776458345046714
30	1122	0.4632850472192289	0.4632850472192289	0.48246126328051087	0.4632850472192289
30	1354	0.4272027621680138	0.4272027621680138	0.4272027621680138	0.4272027621680138
30	1523	0.34153755076749637	0.34153755076749637	0.40525138597919225	0.34153755076749637
30	1579	0.3711653287802775	0.3711653287802775	0.37785136205012393	0.3711653287802775
30	1284	0.40814773408024063	0.40814773408024063	0.4616510438284034	0.40814773408024063
30	1153	0.6040058622778478	0.6040058622778478	0.6531844399175688	0.6040058622778478
30	920	0.2434966644792298	0.2434966644792298	0.2928434117470884	0.2434966644792298
30	1518	0.46291052628847423	0.46291052628847423	0.4803577345480027	0.46291052628847423
30	1025	0.40625668442360474	0.40625668442360474	0.4071145963743697	0.40625668442360474
30	1233	0.3412869198194432	0.3412869198194432	0.42271484525074454	0.3412869198194432
30	1337	0.33933164791548787	0.33933164791548787	0.37674715172040735	0.33933164791548787
30	1469	0.5116889416191863	0.5116889416191863	0.597080198002183	0.5116889416191863
30	1425	0.42981414287476394	0.42981414287476394	0.4444120997641704	0.42981414287476394
30	1552	0.3744770945041484	0.3744770945041484	0.4292357974389261	0.3744770945041484
30	1372	0.26909864473356476	0.26909864473356476	0.37935082862810654	0.26909864473356476
30	1357	0.3007666434730327	0.3007666434730327	0.3882601871880816	0.3007666434730327
30	1522	0.355020148667366	0.355020148667366	0.355020148667366	0.355020148667366
30	1582	0.3390994735084642	0.3390994735084642	0.35833857694445503	0.3390994735084642
30	1493	0.27605216071451466	0.27605216071451466	0.31073685369688664	0.27605216071451466
30	773	0.4021675165678695	0.4021675165678695	0.40393215601151666	0.4021675165678695
30	1400	0.3298163465068595	0.3298163465068595	0.3793533943403962	0.3298163465068595
30	1103	0.35293657959642066	0.35293657959642066	0.35293657959642066	0.35293657959642066
30	723	0.4021675165678695	0.4021675165678695	0.40393215601151666	0.4021675165678695
30	1526	0.3298163465068595	0.3298163465068595	0.3793533943403962	0.3298163465068595
30	997	0.4896851329465325	0.4896851329465325	0.5071556860917258	0.4896851329465325
30	1503	0.38797061099686536	0.38797061099686536	0.3957144124897907	0.38797061099686536
30	1366	0.3931874057849253	0.3931874057849253	0.4114892205093946	0.3931874057849253
30	1268	0.43676321487702774	0.43676321487702774	0.47080115798172023	0.43676321487702774
30	1506	0.21338208898816288	0.21338208898816288	0.36644134089399616	0.21338208898816288
30	1181	0.38797061099686536	0.38797061099686536	0.3957144124897907	0.38797061099686536
30	1591	0.38797061099686536	0.38797061099686536	0.3957144124897907	0.38797061099686536
30	970	0.4057770799089286	0.4057770799089286	0.42121451667581555	0.4057770799089286
30	1558	0.40625668442360474	0.40625668442360474	0.4071145963743697	0.40625668442360474
30	1327	0.43528488990797837	0.43528488990797837	0.4515201413346911	0.43528488990797837
30	1514	0.3006493679445455	0.3006493679445455	0.3143798863302756	0.3006493679445455
30	1377	0.3704718865476161	0.3704718865476161	0.3704718865476161	0.3704718865476161
30	1394	0.33828060043928077	0.33828060043928077	0.35318124882097407	0.33828060043928077
30	1560	0.2895211636648308	0.2895211636648308	0.34218165397457245	0.2895211636648308
30	1242	0.461557152256148	0.461557152256148	0.461557152256148	0.461557152256148
30	1489	0.315513118172856	0.315513118172856	0.34958962918447944	0.315513118172856
30	650	0.4341200416461975	0.4341200416461975	0.4859163115758551	0.4341200416461975
30	1182	0.5116889416191863	0.5116889416191863	0.597080198002183	0.5116889416191863
30	1571	0.40625668442360474	0.40625668442360474	0.4071145963743697	0.40625668442360474
30	1530	0.0	0.0	0.1483125313518263	0.0
30	1596	0.33240036353233393	0.33240036353233393	0.3502522271962952	0.33240036353233393
30	1595	0.31294677188481235	0.31294677188481235	0.329884819006276	0.31294677188481235
30	1511	0.36605688177532236	0.36605688177532236	0.41727366338336785	0.36605688177532236
30	1594	0.33234755871860144	0.33234755871860144	0.4338701839527733	0.33234755871860144
30	1541	0.3007666434730327	0.3007666434730327	0.3882601871880816	0.3007666434730327
30	1561	0.2708431732420354	0.2708431732420354	0.34397046685161226	0.2708431732420354
30	597	0.394753231623893	0.394753231623893	0.4218178979275143	0.394753231623893
30	1462	0.5116889416191863	0.5116889416191863	0.597080198002183	0.5116889416191863
30	1226	0.3298163465068595	0.3298163465068595	0.3793533943403962	0.3298163465068595
30	1555	0.3007666434730327	0.3007666434730327	0.3882601871880816	0.3007666434730327
30	1598	0.3704718865476161	0.3704718865476161	0.3704718865476161	0.3704718865476161
30	1347	0.326775760079144	0.326775760079144	0.3301021347570918	0.326775760079144
30	1592	0.3441421933241854	0.3441421933241854	0.3441421933241854	0.3441421933241854
30	1196	0.447213595499958	0.447213595499958	0.5677886362931013	0.447213595499958
30	1134	0.2960733951691471	0.2960733951691471	0.32859792550498124	0.2960733951691471
30	1557	0.2651068584772379	0.2651068584772379	0.34436013340529403	0.2651068584772379
139	6995	0.011316191814995064	None	0.0	0.011316191814995064
139	6703	0.011540928094798706	None	0.0	0.011540928094798706
139	6900	0.009854920511126799	None	0.0	0.009854920511126799
139	6899	0.011153212184189186	None	0.0	0.011153212184189186
139	7014	0.00200545425482005	None	0.0	0.00200545425482005
139	6656	0.011367683706568248	None	0.0	0.011367683706568248
139	6948	0.009506463011447763	None	0.0	0.009506463011447763
139	6998	0.00953606119365884	None	0.0	0.00953606119365884
139	6987	0.004054739987670538	None	0.0	0.004054739987670538
139	6405	0.011141526183757508	None	0.0	0.011141526183757508
139	7011	-8.868555616802755e-05	None	0.3445294695270856	-8.868555616802755e-05
139	6967	0.011405155418239764	None	0.0	0.011405155418239764
139	6754	0.009750014773833658	None	0.0	0.009750014773833658
139	7023	0.00017211601426493279	None	0.0	0.00017211601426493279
139	5798	0.009687038523715955	None	0.0	0.009687038523715955
139	6819	0.011757684060425764	None	0.0	0.011757684060425764
139	6792	0.011105735491665157	None	0.0	0.011105735491665157
139	7045	-1.619031179802812e-05	None	0.0	-1.619031179802812e-05
139	6737	0.009862707063625749	None	0.0	0.009862707063625749
139	7022	0.011604740455719543	None	0.0	0.011604740455719543
139	6746	0.009987910561177215	None	0.0	0.009987910561177215
139	6854	0.011193411637081572	None	0.0	0.011193411637081572
139	6760	0.011411014599653333	None	0.0	0.011411014599653333
139	7042	0.00013913625278495743	None	0.0	0.00013913625278495743
139	6050	0.009681879829231603	None	0.0	0.009681879829231603
139	6741	0.009874096977413128	None	0.0	0.009874096977413128
139	6823	0.0013102539873474555	None	0.0	0.0013102539873474555
139	6960	0.002928119801370505	None	0.0	0.002928119801370505
139	7030	-0.00048483933025721674	None	0.18867968396863127	-0.00048483933025721674
139	6961	0.006057282999487421	None	0.0	0.006057282999487421
139	6959	0.0013770445222389242	None	0.0	0.0013770445222389242
139	6188	0.007786016314998121	None	0.0	0.007786016314998121
139	6757	0.011359596273645257	None	0.0	0.011359596273645257
139	7020	0.011177611964093993	None	0.0	0.011177611964093993
139	6460	0.009662529206976984	None	0.0	0.009662529206976984
139	6909	-0.0008775833204066558	None	0.0	-0.0008775833204066558
139	5275	0.011170806030902094	None	0.0	0.011170806030902094
139	7037	0.010869426465204396	None	0.0	0.010869426465204396
139	6988	0.0006463310257155023	None	0.0	0.0006463310257155023
139	7007	0.011819253709862056	None	0.0	0.011819253709862056
139	6547	0.01085887865471165	None	0.0	0.01085887865471165
139	6215	0.011023843951081127	None	0.0	0.011023843951081127
139	7015	0.01133122853121088	None	0.0	0.01133122853121088
139	7016	0.0005443266607024157	None	0.2869144255727313	0.0005443266607024157
139	7048	9.486676096214986e-05	None	0.0	9.486676096214986e-05
139	6951	1.063377515588155e-06	None	0.0	1.063377515588155e-06
139	6880	0.014660679748841702	None	0.0	0.014660679748841702
139	6360	0.007863713610466193	None	0.0	0.007863713610466193
139	7008	-0.1	None	0.7727136109760394	-0.1
139	5507	0.009911778437872755	None	0.0	0.009911778437872755
139	6762	0.011112324584500986	None	0.0	0.011112324584500986
139	6605	0.011526820086900962	None	0.0	0.011526820086900962
139	6180	0.00995631342307487	None	0.0	0.00995631342307487
139	6347	0.00992568995969185	None	0.0	0.00992568995969185
139	6778	0.009934149397057557	None	0.0	0.009934149397057557
139	6114	0.007655905397539524	None	0.0	0.007655905397539524
139	6221	0.010818356732342788	None	0.0	0.010818356732342788
139	7009	0.007685309997259589	None	0.0	0.007685309997259589
139	7025	0.011158149909667356	None	0.0	0.011158149909667356
139	6969	0.011359691193479104	None	0.0	0.011359691193479104
139	7021	None	None	0.42133299378077416	None
139	6688	0.011287479456113012	None	0.0	0.011287479456113012
139	6203	0.01081705523735519	None	0.0	0.01081705523735519
139	6608	0.00756345872967494	None	0.0	0.00756345872967494
139	6749	0.011126210387342074	None	0.0	0.011126210387342074
139	6802	0.011561196123359362	None	0.0	0.011561196123359362
139	7046	0.000998592887263669	None	0.5624596544960204	0.000998592887263669
139	6519	0.010856759409528497	None	0.0	0.010856759409528497
139	6985	-1.2453599008136213e-05	None	0.18867968396863127	-1.2453599008136213e-05
139	6923	0.011647604768092958	None	0.0	0.011647604768092958
139	6915	0.009952996263049815	None	0.0	0.009952996263049815
139	6930	0.00995956620367624	None	0.0	0.00995956620367624
139	6928	0.011126488129260976	None	0.0	0.011126488129260976
139	7000	-1.131587821206867e-05	None	0.0	-1.131587821206867e-05
139	6800	0.003076269173417311	None	0.0	0.003076269173417311
139	6784	0.0006027927257002351	None	0.0	0.0006027927257002351
139	6978	0.000302061952199753	None	0.0	0.000302061952199753
139	6956	0.011183095456870788	None	0.0	0.011183095456870788
139	6816	0.0011463678406311174	None	0.0	0.0011463678406311174
139	6896	4.098091999275288e-05	None	0.7979532974477948	4.098091999275288e-05
139	7039	-2.4388960862886e-06	None	0.0	-2.4388960862886e-06
139	7006	-0.0001597874498822127	None	0.9317312687696564	-0.0001597874498822127
139	6905	0.002260923762246647	None	0.0	0.002260923762246647
139	7033	0.0017642283000148347	None	0.0	0.0017642283000148347
139	7001	-0.1	None	0.4367032694028946	-0.1
139	6964	4.0994497137614553e-07	None	0.0	4.0994497137614553e-07
139	6977	0.009946680531690046	None	0.0	0.009946680531690046
139	6993	0.00035232695094086617	None	0.5799542850194459	0.00035232695094086617
139	6801	0.009679844549560852	None	0.0	0.009679844549560852
139	6940	0.007679225763401602	None	0.0	0.007679225763401602
139	6972	0.011045421915541002	None	0.0	0.011045421915541002
139	6945	-4.0429056698424644e-05	None	0.0	-4.0429056698424644e-05
139	6543	0.0007590904595581283	None	0.0	0.0007590904595581283
139	6924	0.00033561423976937273	None	0.0	0.00033561423976937273
139	6941	0.0011467536699303197	None	0.0	0.0011467536699303197
139	6963	None	None	0.3590546916152581	None
139	7035	0.011207697932727185	None	0.0	0.011207697932727185
139	6944	0.00996172178363569	None	0.0	0.00996172178363569
139	6812	0.011386171113418405	None	0.0	0.011386171113418405
139	6731	0.011138978347794587	None	0.0	0.011138978347794587
71	3488	0.0012877263756154486	None	0.0	0.0012877263756154486
71	2962	0.0003732830051050626	None	0.0	0.0003732830051050626
71	3284	0.000275250284946369	None	0.06013185163904853	0.000275250284946369
71	3582	-2.7783966388218328e-09	None	0.4034487763609964	-2.7783966388218328e-09
71	3201	0.0003090145082637841	None	0.0	0.0003090145082637841
71	3559	0.005632782050828895	None	0.1046992082941353	0.005632782050828895
71	2629	0.0006030991762090594	None	0.21229840199325462	0.0006030991762090594
71	3484	0.003362363626858202	None	0.06013185163904853	0.003362363626858202
71	3607	-3.5746206587546647e-07	None	0.4183418664519172	-3.5746206587546647e-07
71	3618	1.792499487542985e-05	None	0.373467949159248	1.792499487542985e-05
71	3457	0.0014817781074649612	None	0.015936963152382917	0.0014817781074649612
71	3629	None	None	0.27152093087284374	None
71	3634	0.004851114249933064	None	0.0	0.004851114249933064
71	3350	0.0014399205504924254	None	0.015936963152382917	0.0014399205504924254
71	3637	0.0006403919657265179	None	0.0	0.0006403919657265179
71	3551	0.000651080649861441	None	0.29693991778455664	0.000651080649861441
71	3274	0.002801401559819815	None	0.36182296976166434	0.002801401559819815
71	3572	-2.733534470452494e-05	None	0.0	-2.733534470452494e-05
71	3533	0.0018571287041713287	None	0.06812735901742886	0.0018571287041713287
71	3531	0.001708849861198807	None	0.06812735901742886	0.001708849861198807
71	3644	4.8771553340101676e-08	None	0.1115587420666804	4.8771553340101676e-08
71	3188	0.0003231295691042967	None	0.0	0.0003231295691042967
71	3498	0.00028028498019435304	None	0.21229840199325462	0.00028028498019435304
71	3228	0.0007215404327908381	None	0.30601823124877103	0.0007215404327908381
71	2869	0.0035436462061201935	None	0.1115587420666804	0.0035436462061201935
71	3464	0.0046435072648236516	None	0.0	0.0046435072648236516
71	2893	0.0012161257119779802	None	0.0	0.0012161257119779802
71	3007	0.0005543797531792105	None	0.21229840199325462	0.0005543797531792105
71	3180	0.0034090120886285475	None	0.06013185163904853	0.0034090120886285475
71	3596	0.0008901458347902998	None	0.0	0.0008901458347902998
71	3356	0.0019952183915897125	None	0.0	0.0019952183915897125
71	3526	-5.147915008869075e-05	None	0.34507864051448395	-5.147915008869075e-05
71	3471	0.0007939974145275847	None	0.0	0.0007939974145275847
71	3190	0.0014888644524481867	None	0.015936963152382917	0.0014888644524481867
71	3639	0.0010832548940071453	None	0.0	0.0010832548940071453
71	3375	0.003789022076571043	None	0.0	0.003789022076571043
71	3609	-1.3227418315701673e-07	None	0.0	-1.3227418315701673e-07
71	3403	0.0006893981088280228	None	0.43388878837742534	0.0006893981088280228
71	3633	0.0034924040516891956	None	0.1115587420666804	0.0034924040516891956
71	3570	0.004955646499196096	None	0.0	0.004955646499196096
71	3641	4.7276199478001065e-05	None	0.0	4.7276199478001065e-05
71	3513	1.3765939592190801e-05	None	0.1115587420666804	1.3765939592190801e-05
71	3371	0.0014595075287936973	None	0.015936963152382917	0.0014595075287936973
71	3505	0.004748543431840773	None	0.0	0.004748543431840773
71	3496	0.0003166543007566896	None	0.15778537576458018	0.0003166543007566896
71	3482	0.004797056382214665	None	0.0	0.004797056382214665
71	3195	0.0002966492121092754	None	0.2035788953570325	0.0002966492121092754
71	3538	0.002522120711674117	None	0.0	0.002522120711674117
71	3383	0.00042811947275526785	None	0.0	0.00042811947275526785
71	3088	0.002776351490557429	None	0.0	0.002776351490557429
71	3606	0.0026070442367424726	None	0.0	0.0026070442367424726
71	3648	None	None	0.3683428002856886	None
71	3059	0.0022346914338051914	None	0.06812735901742886	0.0022346914338051914
71	3622	0.0004991751965147398	None	0.0	0.0004991751965147398
71	2931	0.0012397014395442284	None	0.0	0.0012397014395442284
71	3620	-0.1	None	0.3825799929811464	-0.1
71	3495	0.0019212439602582184	None	0.0	0.0019212439602582184
71	3597	0.00029313942576432135	None	0.0	0.00029313942576432135
71	3640	9.800237358117645e-06	None	0.2863893255130023	9.800237358117645e-06
71	3604	-0.1	None	0.3825799929811464	-0.1
71	3215	0.0008174772213039326	None	0.0	0.0008174772213039326
71	3405	0.0049831184547486276	None	0.0	0.0049831184547486276
71	3450	0.00030803443909081254	None	0.22713783607040833	0.00030803443909081254
71	3547	-4.1083492593756166e-09	None	1.0159271866673878	-4.1083492593756166e-09
71	3248	0.0014817006735957704	None	0.015936963152382917	0.0014817006735957704
71	3539	0.00029107238277812774	None	0.0	0.00029107238277812774
71	3249	0.004876386780927315	None	0.0	0.004876386780927315
71	3415	0.002913932305551742	None	0.0	0.002913932305551742
71	3462	0.0009007223042017995	None	0.0	0.0009007223042017995
71	3544	0.005115431705257613	None	0.0	0.005115431705257613
71	3130	0.0015011548308910638	None	0.015936963152382917	0.0015011548308910638
71	3423	0.0010037493091781915	None	0.37326392870792974	0.0010037493091781915
71	3477	0.0009249152827278148	None	0.0	0.0009249152827278148
71	3576	-1.3743787597772345e-08	None	0.2470403436325192	-1.3743787597772345e-08
71	3631	7.008240060686697e-05	None	0.21229840199325462	7.008240060686697e-05
71	3173	0.0009086241537367786	None	0.0	0.0009086241537367786
71	3599	-0.1	None	0.3825799929811464	-0.1
71	3238	0.001515880809369252	None	0.06812735901742886	0.001515880809369252
71	3579	1.317746290124598e-07	None	0.0	1.317746290124598e-07
71	3351	0.0028648493170852045	None	0.0	0.0028648493170852045
71	3565	0.005030093179324191	None	0.0	0.005030093179324191
71	3630	0.0002934399059058703	None	0.0	0.0002934399059058703
71	3224	0.0014717038848669401	None	0.015936963152382917	0.0014717038848669401
71	3605	0.0005133755269706932	None	0.0	0.0005133755269706932
71	3632	-8.515555183936463e-05	None	0.30601823124877103	-8.515555183936463e-05
71	3126	0.0024475031113311767	None	0.0	0.0024475031113311767
71	3567	0.0007310774857139589	None	0.43388878837742534	0.0007310774857139589
71	3610	-1.4886527889831745e-06	None	0.4569573780556754	-1.4886527889831745e-06
71	3372	0.00027557668867963023	None	0.06013185163904853	0.00027557668867963023
71	3560	0.002522120705333269	None	0.0	0.002522120705333269
71	3382	0.0017669921214934934	None	0.06812735901742886	0.0017669921214934934
71	3217	0.0008643011090645051	None	0.0	0.0008643011090645051
71	3628	5.399279755037247e-06	None	0.6083214224621697	5.399279755037247e-06
71	3033	0.0005291975936397197	None	0.0	0.0005291975936397197
71	3546	2.403256761788512e-06	None	0.537370802008753	2.403256761788512e-06
71	3627	-6.371942511128955e-09	None	0.7940142348647384	-6.371942511128955e-09
71	3548	-2.6590070942250697e-07	None	0.373467949159248	-2.6590070942250697e-07
71	3636	1.9525059960979796e-08	None	0.4183418664519172	1.9525059960979796e-08
71	3328	0.0015489066383995388	None	0.015936963152382917	0.0015489066383995388
71	3322	0.004808918455771983	None	0.0	0.004808918455771983
54	2579	-3.7140519594934394e-07	None	0.21504801534193704	-3.7140519594934394e-07
54	2785	0.00026809372690523843	None	0.0	0.00026809372690523843
54	2560	-1.1696019035683787e-05	None	0.35794051801556315	-1.1696019035683787e-05
54	2629	0.0006030991762090594	None	0.26088543760706107	0.0006030991762090594
54	2554	-6.781208640324657e-09	None	0.677210089945304	-6.781208640324657e-09
54	2576	4.025926401586217e-07	None	0.4277827142341291	4.025926401586217e-07
54	2602	-1.300551554945703e-07	None	0.3676236992081551	-1.300551554945703e-07
54	2663	1.7193643915730084e-06	None	0.14865604673250726	1.7193643915730084e-06
54	2592	-2.787610837782652e-06	None	0.07137197204326888	-2.787610837782652e-06
54	2703	1.5953182192105913e-08	None	0.39549240932541363	1.5953182192105913e-08
54	2566	5.347374550190362e-05	None	0.6541127863031292	5.347374550190362e-05
54	2748	-0.1	None	0.0	-0.1
54	2628	-2.270062631399153e-12	None	0.2342667492771265	-2.270062631399153e-12
54	2790	-3.1868553450343927e-09	None	0.40632802431946163	-3.1868553450343927e-09
54	2571	3.727557606644266e-09	None	0.677210089945304	3.727557606644266e-09
54	2658	-1.77018289112573e-08	None	0.0	-1.77018289112573e-08
54	2585	7.679359787918543e-08	None	0.4790678404392488	7.679359787918543e-08
54	2690	-8.720775294791568e-07	None	0.08568534980542415	-8.720775294791568e-07
54	2664	-8.219785084703327e-09	None	0.4790678404392488	-8.219785084703327e-09
54	2596	0.0006688768392315557	None	0.23137249273638827	0.0006688768392315557
54	2730	-4.907224772733993e-09	None	0.23137249273638827	-4.907224772733993e-09
54	2613	-3.5584898334047654e-11	None	0.8663917318647382	-3.5584898334047654e-11
54	2755	2.7179323924834077e-08	None	0.2754468949459226	2.7179323924834077e-08
54	2764	0.00022570301681399852	None	0.23368680092461247	0.00022570301681399852
54	2781	1.0006377080487107e-05	None	0.3695995533126138	1.0006377080487107e-05
54	2727	1.1741775298015128e-07	None	0.0	1.1741775298015128e-07
54	2752	0.00036442354138231854	None	0.0	0.00036442354138231854
54	2775	-8.578349076067411e-05	None	0.0	-8.578349076067411e-05
54	2766	-1.5384443503378417e-06	None	0.2754757462374527	-1.5384443503378417e-06
54	2765	9.386300805364297e-06	None	0.467572077422021	9.386300805364297e-06
54	2778	2.7984008754334873e-08	None	0.2342667492771265	2.7984008754334873e-08
54	2718	5.096541026340902e-07	None	0.265558725141741	5.096541026340902e-07
54	2791	0.0001893693547160284	None	0.5269036260161657	0.0001893693547160284
54	2712	-4.938598744261545e-10	None	0.3096667070812041	-4.938598744261545e-10
54	2720	-0.1	None	0.0	-0.1
54	2623	1.1005826687370234e-06	None	0.0	1.1005826687370234e-06
54	2655	0.0014771573733004535	None	0.1533459858406875	0.0014771573733004535
54	2686	4.525792565933193e-07	None	0.4277827142341291	4.525792565933193e-07
54	2751	5.341436378359517e-10	None	0.0	5.341436378359517e-10
54	2786	3.0428401222046158e-09	None	0.7474556877495921	3.0428401222046158e-09
54	2611	0.0001040104011191649	None	0.8663917318647382	0.0001040104011191649
54	2742	4.471418300262258e-05	None	0.439309790127935	4.471418300262258e-05
54	2661	0.00046395735981031005	None	0.23368680092461247	0.00046395735981031005
54	2799	1.1608426851443875e-08	None	0.08568534980542415	1.1608426851443875e-08
54	2794	-5.496698992959867e-06	None	0.26088543760706107	-5.496698992959867e-06
54	2783	-1.4429476063588485e-08	None	0.4790678404392488	-1.4429476063588485e-08
54	2680	9.220741288094571e-08	None	0.739369559145337	9.220741288094571e-08
54	2603	6.494576138451673e-07	None	1.0918920532388285	6.494576138451673e-07
54	2642	1.2052934234055872e-06	None	0.3212009732083315	1.2052934234055872e-06
54	2736	-9.741416810712673e-10	None	0.2342667492771265	-9.741416810712673e-10
54	2754	0.0014713757775572736	None	0.1533459858406875	0.0014713757775572736
54	2647	0.00013014157276567626	None	0.26088543760706107	0.00013014157276567626
54	2711	0.0055743386814540484	None	0.1304867092196985	0.0055743386814540484
54	2780	0.0015119209362004988	None	0.1533459858406875	0.0015119209362004988
54	2633	-0.1	None	0.4404188292254817	-0.1
54	2561	-5.8257378166422596e-08	None	0.0	-5.8257378166422596e-08
54	2563	0.0049009897422257415	None	0.07137197204326888	0.0049009897422257415
54	2756	6.987767335720567e-05	None	0.0	6.987767335720567e-05
54	2725	-0.1	None	0.3096667070812041	-0.1
54	2770	2.3178132889559122e-09	None	0.2342667492771265	2.3178132889559122e-09
54	2610	5.4481211762384254e-08	None	0.2342667492771265	5.4481211762384254e-08
54	2674	7.262724648063884e-06	None	0.2754757462374527	7.262724648063884e-06
54	2616	0.0005549386255427234	None	0.0	0.0005549386255427234
54	2685	-3.4566344470006754e-08	None	0.0	-3.4566344470006754e-08
54	2795	-2.7834554211431033e-06	None	0.34256382113648365	-2.7834554211431033e-06
54	2555	-3.883505602812218e-05	None	0.0	-3.883505602812218e-05
54	2774	-0.1	None	0.0	-0.1
54	2688	0.0005438648109576063	None	0.26088543760706107	0.0005438648109576063
54	2793	4.4400959538388367e-07	None	0.0	4.4400959538388367e-07
54	2599	-4.9688378283777136e-08	None	0.08568534980542415	-4.9688378283777136e-08
54	2657	1.8101392744004416e-10	None	0.7474556877495921	1.8101392744004416e-10
54	2747	0.000850150312229183	None	0.0	0.000850150312229183
54	2763	-0.1	None	0.4404188292254817	-0.1
54	2604	0.00011252566173831414	None	0.23368680092461247	0.00011252566173831414
54	2784	-0.1	None	0.0	-0.1
54	2626	-1.5227820602338456e-07	None	0.21504801534193704	-1.5227820602338456e-07
54	2644	-2.8685791456855556e-05	None	0.16132016647373085	-2.8685791456855556e-05
54	2551	4.852786942495399e-10	None	0.36815360200120634	4.852786942495399e-10
54	2693	-5.592067662102743e-08	None	0.23198191928247205	-5.592067662102743e-08
54	2788	0.0005280252223051715	None	0.0	0.0005280252223051715
54	2753	8.702167866036221e-07	None	0.07137197204326888	8.702167866036221e-07
54	2586	0.0015469142725516754	None	0.1533459858406875	0.0015469142725516754
54	2773	4.807372698492979e-07	None	0.4277827142341291	4.807372698492979e-07
54	2694	-5.610995620594177e-07	None	0.3676236992081551	-5.610995620594177e-07
54	2634	0.0014544068227560596	None	0.0	0.0014544068227560596
54	2638	7.27975284128307e-09	None	0.32198173958880527	7.27975284128307e-09
54	2699	1.1707407251969922e-06	None	0.4669981688941262	1.1707407251969922e-06
54	2792	-1.8833981768660944e-09	None	0.07137197204326888	-1.8833981768660944e-09
54	2743	0.00048653446777812884	None	0.26088543760706107	0.00048653446777812884
54	2777	-9.501593303351533e-06	None	0.48661996306468974	-9.501593303351533e-06
54	2762	3.6539843767462593e-07	None	0.0	3.6539843767462593e-07
54	2590	5.404486793653324e-07	None	0.677210089945304	5.404486793653324e-07
54	2731	0.00029690215505116276	None	0.21002782435653425	0.00029690215505116276
54	2760	0.00046788340837021134	None	0.23137249273638827	0.00046788340837021134
54	2562	-1.63137072331428e-07	None	0.36815360200120634	-1.63137072331428e-07
54	2684	9.998493304899872e-06	None	0.3695995533126138	9.998493304899872e-06
54	2702	-2.107731461832332e-06	None	0.41130246028863954	-2.107731461832332e-06
54	2650	1.5068857013236926e-07	None	0.6371176256798283	1.5068857013236926e-07
54	2738	4.05648952256559e-06	None	0.28968072840064096	4.05648952256559e-06
54	2667	-1.7982976482978144e-05	None	0.22831162706948688	-1.7982976482978144e-05
108	5298	3.0130093995531073e-09	None	0.42497026531855014	3.0130093995531073e-09
108	5404	0.00030719219359695327	None	0.0	0.00030719219359695327
108	5310	0.0002808241318460021	None	0.3541250136697252	0.0002808241318460021
108	5485	0.007928105542901806	None	0.0	0.007928105542901806
108	5433	0.005139891894298629	None	0.0	0.005139891894298629
108	5490	-1.429151993572497e-05	None	0.3711250317552247	-1.429151993572497e-05
108	5014	0.0048819928456819255	None	0.07185329814273392	0.0048819928456819255
108	5461	0.007877534979940521	None	0.0	0.007877534979940521
108	5498	None	None	0.4185817505279307	None
108	5440	0.0075586607447632945	None	0.0	0.0075586607447632945
108	5457	0.00889215574125946	None	0.0	0.00889215574125946
108	5453	0.009860229433936775	None	0.0	0.009860229433936775
108	4824	0.007542216185502312	None	0.0	0.007542216185502312
108	5363	0.007975149048473016	None	0.0	0.007975149048473016
108	5115	0.007593381116599833	None	0.0	0.007593381116599833
108	5181	0.007879138090400164	None	0.0	0.007879138090400164
108	5418	-0.1	None	0.09109908975779571	-0.1
108	5475	0.00012482321870230326	None	0.0	0.00012482321870230326
108	4503	0.007907427295282335	None	0.0	0.007907427295282335
108	5455	0.007781839356211569	None	0.0	0.007781839356211569
108	5376	0.00966242213230788	None	0.0	0.00966242213230788
108	5495	-0.000380110673405195	None	0.0	-0.000380110673405195
108	5366	0.00783815884437227	None	0.0	0.00783815884437227
108	5227	0.007692126544474298	None	0.0	0.007692126544474298
108	5409	1.757148821681732e-08	None	0.42497026531855014	1.757148821681732e-08
108	5401	0.00777802558616904	None	0.0	0.00777802558616904
108	5386	-8.371131903014642e-06	None	0.34260324262931685	-8.371131903014642e-06
108	5417	0.007640258985484554	None	0.0	0.007640258985484554
108	5275	0.011170806030902094	None	0.0	0.011170806030902094
108	4301	0.0037199156668205765	None	0.07185329814273392	0.0037199156668205765
108	5449	0.00045757792884493914	None	0.0	0.00045757792884493914
108	5493	0.007917296852384612	None	0.0	0.007917296852384612
108	5313	0.007872508459788282	None	0.0	0.007872508459788282
108	5424	0.009748316959036331	None	0.0	0.009748316959036331
108	5341	0.007837720887825063	None	0.0	0.007837720887825063
108	5139	0.004952900446987351	None	0.07185329814273392	0.004952900446987351
108	5354	0.007843520092180974	None	0.0	0.007843520092180974
108	5285	0.006428123483748667	None	0.0	0.006428123483748667
108	5370	-4.546633340198224e-06	None	0.3240504707717831	-4.546633340198224e-06
108	4049	0.0064327062786710245	None	0.0	0.0064327062786710245
108	4789	0.00778379599136645	None	0.0	0.00778379599136645
108	4765	0.007877534979949995	None	0.0	0.007877534979949995
108	5484	-0.00030511529220911943	None	0.0	-0.00030511529220911943
108	5379	0.0006333660556094556	None	0.34369480981091	0.0006333660556094556
108	5111	0.007766800652909909	None	0.0	0.007766800652909909
108	5210	0.006085072731349508	None	0.0	0.006085072731349508
108	4464	0.007827315891690782	None	0.0	0.007827315891690782
108	5491	-1.0547609723552772e-05	None	0.5320267428761078	-1.0547609723552772e-05
108	5388	0.0009216001617163508	None	0.0	0.0009216001617163508
108	5472	-2.5816913314038396e-10	None	1.0039238591920354	-2.5816913314038396e-10
108	5402	0.007737687596660903	None	0.0	0.007737687596660903
108	5488	None	None	0.40310445869370026	None
108	5483	0.009983546784732775	None	0.0	0.009983546784732775
108	5062	0.007095145576781342	None	0.0	0.007095145576781342
108	5478	0.00022758825117034207	None	0.0	0.00022758825117034207
108	5425	0.00046554295088773487	None	0.0	0.00046554295088773487
108	3914	0.0077230393383057785	None	0.0	0.0077230393383057785
108	5427	0.007828473767609699	None	0.0	0.007828473767609699
108	4513	0.007636807048934552	None	0.0	0.007636807048934552
108	5464	-1.5374676521768228e-05	None	0.0	-1.5374676521768228e-05
108	4912	3.641456388757339e-09	None	0.8221545298757903	3.641456388757339e-09
108	5437	2.789411484791338e-06	None	0.5763132239852897	2.789411484791338e-06
108	5069	0.007762884752317021	None	0.0	0.007762884752317021
108	4891	0.006068898763174242	None	0.0	0.006068898763174242
108	5392	-4.75959015664335e-08	None	0.7700173471619923	-4.75959015664335e-08
108	4734	0.005410390181593805	None	0.14676867315236558	0.005410390181593805
108	5332	0.005122686389223468	None	0.0	0.005122686389223468
108	5452	0.0003195765948367312	None	0.0	0.0003195765948367312
108	5321	2.837606362391461e-07	None	0.0	2.837606362391461e-07
108	5412	3.9808150053285744e-06	None	0.0	3.9808150053285744e-06
108	4739	0.0076787716808203	None	0.0	0.0076787716808203
108	5201	0.006717507667926955	None	0.0	0.006717507667926955
108	5389	0.0003927181135542168	None	0.0	0.0003927181135542168
108	4481	0.007801575470547571	None	0.0	0.007801575470547571
108	5467	0.0001789824255977206	None	0.0	0.0001789824255977206
108	5496	0.0020193335498884983	None	0.0	0.0020193335498884983
108	5426	0.0006667033991282783	None	0.0	0.0006667033991282783
108	5204	2.47745442942903e-05	None	0.0	2.47745442942903e-05
108	4796	0.006007677689773917	None	0.0	0.006007677689773917
108	5497	-0.00032023585032723396	None	0.0	-0.00032023585032723396
108	5043	0.007812256797819548	None	0.0	0.007812256797819548
108	5154	0.007754491279282819	None	0.0	0.007754491279282819
108	5486	-0.0001331118952429497	None	0.3786323771252643	-0.0001331118952429497
108	5439	0.007852874689628564	None	0.0	0.007852874689628564
108	5444	0.008011633150930434	None	0.0	0.008011633150930434
108	5480	-9.389452715212067e-05	None	0.0	-9.389452715212067e-05
108	4740	0.007836553954607688	None	0.0	0.007836553954607688
108	5459	0.0002109275163896514	None	0.0	0.0002109275163896514
108	5494	0.0012633040646078703	None	0.35721940442131994	0.0012633040646078703
108	5229	0.0066966507500754125	None	0.0	0.0066966507500754125
108	5432	0.0059219054471291045	None	0.0	0.0059219054471291045
108	5249	0.00485119064522881	None	0.07185329814273392	0.00485119064522881
108	4897	0.007779284182303266	None	0.0	0.007779284182303266
108	5351	0.007737826775823757	None	0.0	0.007737826775823757
108	5406	-4.9201938343001084e-05	None	0.07185329814273392	-4.9201938343001084e-05
108	5334	0.007910232764760605	None	0.0	0.007910232764760605
108	4286	0.004890501382064438	None	0.07185329814273392	0.004890501382064438
108	5141	0.007615722272101027	None	0.0	0.007615722272101027
108	5481	9.956468029174798e-05	None	0.14676867315236558	9.956468029174798e-05
108	5473	0.000890776838987402	None	0.0	0.000890776838987402
34	1743	0.41428111478831475	0.41428111478831475	0.4632287412019678	0.41428111478831475
34	1642	0.31473488050190546	0.31473488050190546	0.3372449682747664	0.31473488050190546
34	1787	0.33541019662496846	0.33541019662496846	0.4733260735242668	0.33541019662496846
34	1733	0.34288532537947175	0.34288532537947175	0.36291597064583864	0.34288532537947175
34	1301	0.41139834667989483	0.41139834667989483	0.41673189866911287	0.41139834667989483
34	1483	0.35413941331941173	0.35413941331941173	0.419325790459775	0.35413941331941173
34	1521	0.31834596245000135	0.31834596245000135	0.33306755156969403	0.31834596245000135
34	1531	0.32438201412783263	0.32438201412783263	0.3776043033853097	0.32438201412783263
34	1783	0.31689107221825147	0.31689107221825147	0.3288601057255143	0.31689107221825147
34	1756	0.2758526410720945	0.2758526410720945	0.3678751711922636	0.2758526410720945
34	1784	0.5367244470568937	0.5367244470568937	0.5688405670034745	0.5367244470568937
34	1790	0.4122176303624429	0.4122176303624429	0.42333731833277366	0.4122176303624429
34	1610	0.42975353044105075	0.42975353044105075	0.4736752847143747	0.42975353044105075
34	1200	0.41428111478831475	0.41428111478831475	0.4632287412019678	0.41428111478831475
34	1723	0.31834596245000135	0.31834596245000135	0.33306755156969403	0.31834596245000135
34	1463	0.31417506357378067	0.31417506357378067	0.3868181311601533	0.31417506357378067
34	1767	0.43192172706555787	0.43192172706555787	0.6027042398315513	0.43192172706555787
34	1775	0.41428111478831475	0.41428111478831475	0.4632287412019678	0.41428111478831475
34	1681	0.5684244833655056	0.5684244833655056	0.5684244833655056	0.5684244833655056
34	1575	0.4122176303624429	0.4122176303624429	0.42333731833277366	0.4122176303624429
34	38	0.30437877673724006	0.30437877673724006	0.37653330250707806	0.30437877673724006
34	1710	0.3879108140183674	0.3879108140183674	0.3960548389135732	0.3879108140183674
34	1119	0.4047621621450575	0.4047621621450575	0.46117196526567295	0.4047621621450575
34	1435	0.3778013189442061	0.3778013189442061	0.3882256053637144	0.3778013189442061
34	1765	0.33541019662496846	0.33541019662496846	0.4733260735242668	0.33541019662496846
34	1168	0.4039431194945222	0.4039431194945222	0.4039431194945222	0.4039431194945222
34	1708	0.3776336538679562	0.3776336538679562	0.38590252641485284	0.3776336538679562
34	1581	0.42082388465236137	0.42082388465236137	0.45312940487003567	0.42082388465236137
34	1299	0.3879108140183674	0.3879108140183674	0.3960548389135732	0.3879108140183674
34	1553	0.4597891038082448	0.4597891038082448	0.47022542766385456	0.4597891038082448
34	1509	0.31086255655685785	0.31086255655685785	0.35132201605065894	0.31086255655685785
34	1542	0.38944538034037607	0.38944538034037607	0.4302363034998865	0.38944538034037607
34	1754	0.3927824602796658	0.3927824602796658	0.3963878296259661	0.3927824602796658
34	1661	0.32047148029812456	0.32047148029812456	0.33990211735132225	0.32047148029812456
34	1773	0.31848147307704544	0.31848147307704544	0.3977482223541719	0.31848147307704544
34	1778	0.2351071027498854	0.2351071027498854	0.3475561520438323	0.2351071027498854
34	1364	0.4039431194945222	0.4039431194945222	0.4039431194945222	0.4039431194945222
34	1648	0.2467517612375476	0.2467517612375476	0.2505909509173408	0.2467517612375476
34	343	0.2830185444290066	0.2830185444290066	0.34781349544778123	0.2830185444290066
34	1536	0.36288963002994434	0.36288963002994434	0.37573146787232076	0.36288963002994434
34	1716	0.32077171440976004	0.32077171440976004	0.34622384960735053	0.32077171440976004
34	1634	0.2921106675830891	0.2921106675830891	0.3446036114088166	0.2921106675830891
34	1689	0.32808212329690006	0.32808212329690006	0.34962631751898776	0.32808212329690006
34	1579	0.2804266966454908	0.2804266966454908	0.30730158122746587	0.2804266966454908
34	1738	0.46586675602156224	0.46586675602156224	0.4774454544773862	0.46586675602156224
34	1153	0.5367244470568937	0.5367244470568937	0.5688405670034745	0.5367244470568937
34	1799	0.31473488050190546	0.31473488050190546	0.3372449682747664	0.31473488050190546
34	1518	0.2467517612375476	0.2467517612375476	0.2505909509173408	0.2467517612375476
34	1674	0.4039431194945222	0.4039431194945222	0.4039431194945222	0.4039431194945222
34	1025	0.31689107221825147	0.31689107221825147	0.3288601057255143	0.31689107221825147
34	1425	0.38944538034037607	0.38944538034037607	0.4302363034998865	0.38944538034037607
34	1552	0.31848147307704544	0.31848147307704544	0.3977482223541719	0.31848147307704544
34	1701	0.45072160572664455	0.45072160572664455	0.5517393691268857	0.45072160572664455
34	1758	0.45072160572664455	0.45072160572664455	0.5517393691268857	0.45072160572664455
34	1789	0.2760925219016151	0.2760925219016151	0.3347588715599159	0.2760925219016151
34	1797	0.3776336538679562	0.3776336538679562	0.38590252641485284	0.3776336538679562
34	1740	0.37277776653560857	0.37277776653560857	0.3790947370039309	0.37277776653560857
34	1731	0.3297099740073913	0.3297099740073913	0.3492864838492915	0.3297099740073913
34	1665	0.2921106675830891	0.2921106675830891	0.3446036114088166	0.2921106675830891
34	1766	0.5720140107108443	0.5720140107108443	0.5956968867315922	0.5720140107108443
34	1779	0.3315244428661062	0.3315244428661062	0.3713967729128963	0.3315244428661062
34	1632	0.29816380827304184	0.29816380827304184	0.4675590236682865	0.29816380827304184
34	1627	0.4039431194945222	0.4039431194945222	0.4039431194945222	0.4039431194945222
34	1785	0.38944538034037607	0.38944538034037607	0.4302363034998865	0.38944538034037607
34	1366	0.35946822365694175	0.35946822365694175	0.3812679053591869	0.35946822365694175
34	1792	0.30508182730316435	0.30508182730316435	0.40124748994971837	0.30508182730316435
34	1735	0.30508182730316435	0.30508182730316435	0.40124748994971837	0.30508182730316435
34	1268	0.4374212409918362	0.4374212409918362	0.47556913194677125	0.4374212409918362
34	1181	0.337412320728364	0.337412320728364	0.3772529749595217	0.337412320728364
34	1705	0.3333902523436185	0.3333902523436185	0.36222275429657796	0.3333902523436185
34	1734	0.309326620295846	0.309326620295846	0.33242042295668084	0.309326620295846
34	1591	0.337412320728364	0.337412320728364	0.3772529749595217	0.337412320728364
34	1704	0.2957446205072663	0.2957446205072663	0.39322537244502853	0.2957446205072663
34	1795	0.09317061401750855	0.09317061401750855	0.23223578946240875	0.09317061401750855
34	1615	0.45811775713347347	0.45811775713347347	0.4624832790780923	0.45811775713347347
34	970	0.36258332283048966	0.36258332283048966	0.38130449032744884	0.36258332283048966
34	1558	0.31689107221825147	0.31689107221825147	0.3288601057255143	0.31689107221825147
34	1794	0.2765660403446334	0.2765660403446334	0.33275024965088357	0.2765660403446334
34	1327	0.41139834667989483	0.41139834667989483	0.41673189866911287	0.41139834667989483
34	1739	0.2467517612375476	0.2467517612375476	0.2505909509173408	0.2467517612375476
34	1601	0.36885252338848823	0.36885252338848823	0.4522909285010018	0.36885252338848823
34	1242	0.4039431194945222	0.4039431194945222	0.4039431194945222	0.4039431194945222
34	1771	0.46547339903407003	0.46547339903407003	0.49831833381165247	0.46547339903407003
34	1631	0.3927824602796658	0.3927824602796658	0.3963878296259661	0.3927824602796658
34	1732	0.32644590043994925	0.32644590043994925	0.3559344004336231	0.32644590043994925
34	1571	0.31689107221825147	0.31689107221825147	0.3288601057255143	0.31689107221825147
34	1780	0.24300581019688733	0.24300581019688733	0.3498540309676248	0.24300581019688733
34	1729	0.275697271674734	0.275697271674734	0.31210260579106286	0.275697271674734
34	1620	0.33541019662496846	0.33541019662496846	0.4733260735242668	0.33541019662496846
34	1752	0.29816380827304184	0.29816380827304184	0.4675590236682865	0.29816380827304184
34	1594	0.24626246745106745	0.24626246745106745	0.31361106036335806	0.24626246745106745
34	1462	0.43192172706555787	0.43192172706555787	0.6027042398315513	0.43192172706555787
34	1777	0.2795084971874737	0.2795084971874737	0.5900281539872885	0.2795084971874737
34	1226	0.4618381597600685	0.4618381597600685	0.5256795616345221	0.4618381597600685
34	1646	0.2703546462859222	0.2703546462859222	0.31766746096664206	0.2703546462859222
34	1745	0.32347679025337056	0.32347679025337056	0.39812623001551345	0.32347679025337056
34	1347	0.31347466391700923	0.31347466391700923	0.3429863795545337	0.31347466391700923
34	1679	0.48787451646650676	0.48787451646650676	0.5136212416658428	0.48787451646650676
34	1592	0.39110786070012515	0.39110786070012515	0.39110786070012515	0.39110786070012515
34	1762	0.31682605304204614	0.31682605304204614	0.3400607756273079	0.31682605304204614
0	67	0.8676038593872427	0.8676038593872427	0.8676038593872427	0.8676038593872427
0	78	0.0	0.0	0.0	0.0
0	27	0.2971667524392094	0.2971667524392094	0.2971667524392094	0.2971667524392094
0	40	0.0	0.0	0.0	0.0
0	44	0.17214380160003218	0.17214380160003218	0.17214380160003218	0.17214380160003218
0	66	0.23167207395234551	0.23167207395234551	0.23167207395234551	0.23167207395234551
0	95	0.2760142689970975	0.2760142689970975	0.2760142689970975	0.2760142689970975
0	21	0.45480626219358306	0.45480626219358306	0.45480626219358306	0.45480626219358306
0	37	0.17815537387898978	0.17815537387898978	0.17815537387898978	0.17815537387898978
0	58	0.3095462095147952	0.3095462095147952	0.3095462095147952	0.3095462095147952
0	52	0.0	0.0	0.0	0.0
0	15	0.4496356366934557	0.4496356366934557	0.4496356366934557	0.4496356366934557
0	92	0.3525151099357226	0.3525151099357226	0.3525151099357226	0.3525151099357226
0	84	0.5952881951271608	0.5952881951271608	0.5952881951271608	0.5952881951271608
0	53	0.0	0.0	0.0	0.0
0	12	0.24579193227717472	0.24579193227717472	0.24579193227717472	0.24579193227717472
0	41	0.0	0.0	0.0	0.0
0	91	0.0	0.0	0.0	0.0
0	77	0.0	0.0	0.0	0.0
0	38	0.6644208065341847	0.6644208065341847	0.6644208065341847	0.6644208065341847
0	64	0.5926203778228895	0.5926203778228895	0.5926203778228895	0.5926203778228895
0	19	0.23492790117533127	0.23492790117533127	0.23492790117533127	0.23492790117533127
0	85	0.26241898785645773	0.26241898785645773	0.26241898785645773	0.26241898785645773
0	49	0.2336369222546355	0.2336369222546355	0.2336369222546355	0.2336369222546355
0	45	0.22502642657280542	0.22502642657280542	0.22502642657280542	0.22502642657280542
0	86	0.20393349948857345	0.20393349948857345	0.20393349948857345	0.20393349948857345
0	35	0.3299010914039741	0.3299010914039741	0.3299010914039741	0.3299010914039741
0	88	0.0	0.0	0.0	0.0
0	70	0.324292615010369	0.324292615010369	0.324292615010369	0.324292615010369
0	80	0.42811147668041694	0.42811147668041694	0.42811147668041694	0.42811147668041694
0	17	0.20052902424791194	0.20052902424791194	0.20052902424791194	0.20052902424791194
0	23	0.17815537387898978	0.17815537387898978	0.17815537387898978	0.17815537387898978
0	57	0.44926173403420666	0.44926173403420666	0.44926173403420666	0.44926173403420666
0	39	0.3465190659236726	0.3465190659236726	0.3465190659236726	0.3465190659236726
0	62	0.43951395003862814	0.43951395003862814	0.43951395003862814	0.43951395003862814
0	22	0.44926173403420666	0.44926173403420666	0.44926173403420666	0.44926173403420666
0	29	0.474860198678671	0.474860198678671	0.474860198678671	0.474860198678671
0	4	0.22103610932857193	0.22103610932857193	0.22103610932857193	0.22103610932857193
0	76	0.0	0.0	0.0	0.0
0	25	0.0	0.0	0.0	0.0
0	61	0.8676038593872427	0.8676038593872427	0.8676038593872427	0.8676038593872427
0	60	0.27109103035700216	0.27109103035700216	0.27109103035700216	0.27109103035700216
0	81	0.25711412053850075	0.25711412053850075	0.25711412053850075	0.25711412053850075
0	73	0.17815537387898978	0.17815537387898978	0.17815537387898978	0.17815537387898978
0	72	0.432678657116276	0.432678657116276	0.432678657116276	0.432678657116276
0	89	0.4305497169815006	0.4305497169815006	0.4305497169815006	0.4305497169815006
0	51	0.9402449269890791	0.9402449269890791	0.9402449269890791	0.9402449269890791
0	3	0.0	0.0	0.0	0.0
0	11	0.0	0.0	0.0	0.0
0	24	0.0	0.0	0.0	0.0
0	10	0.0	0.0	0.0	0.0
0	33	0.0	0.0	0.0	0.0
0	56	0.3045815005659855	0.3045815005659855	0.3045815005659855	0.3045815005659855
0	75	0.0	0.0	0.0	0.0
0	59	0.5270042051066117	0.5270042051066117	0.5270042051066117	0.5270042051066117
0	43	0.0	0.0	0.0	0.0
0	47	0.20052902424791194	0.20052902424791194	0.20052902424791194	0.20052902424791194
0	32	0.41464608205630143	0.41464608205630143	0.41464608205630143	0.41464608205630143
0	74	0.38741946413794104	0.38741946413794104	0.38741946413794104	0.38741946413794104
0	90	0.0	0.0	0.0	0.0
0	99	0.0	0.0	0.0	0.0
0	7	0.377560869164054	0.377560869164054	0.377560869164054	0.377560869164054
0	1	0.0	0.0	0.0	0.0
0	5	0.27088717709284643	0.27088717709284643	0.27088717709284643	0.27088717709284643
0	26	0.0	0.0	0.0	0.0
0	13	0.26241898785645773	0.26241898785645773	0.26241898785645773	0.26241898785645773
0	71	0.3222634103202764	0.3222634103202764	0.3222634103202764	0.3222634103202764
0	31	0.0	0.0	0.0	0.0
0	63	0.31546436146343576	0.31546436146343576	0.31546436146343576	0.31546436146343576
0	54	0.38020384552575814	0.38020384552575814	0.38020384552575814	0.38020384552575814
0	100	0.0	0.0	0.0	0.0
0	6	0.4332993520009909	0.4332993520009909	0.4332993520009909	0.4332993520009909
0	96	0.17815537387898978	0.17815537387898978	0.17815537387898978	0.17815537387898978
0	82	0.0	0.0	0.0	0.0
0	48	0.4558914389931603	0.4558914389931603	0.4558914389931603	0.4558914389931603
0	83	0.2130328848025981	0.2130328848025981	0.2130328848025981	0.2130328848025981
0	79	0.4081630535139684	0.4081630535139684	0.4081630535139684	0.4081630535139684
0	69	0.9082680937306229	0.9082680937306229	0.9082680937306229	0.9082680937306229
0	87	0.3019463364124677	0.3019463364124677	0.3019463364124677	0.3019463364124677
0	46	0.0	0.0	0.0	0.0
0	18	0.0	0.0	0.0	0.0
0	20	0.0	0.0	0.0	0.0
0	94	0.3388112194460828	0.3388112194460828	0.3388112194460828	0.3388112194460828
0	16	0.43217598569390037	0.43217598569390037	0.43217598569390037	0.43217598569390037
0	36	0.0	0.0	0.0	0.0
0	14	0.3951336302194741	0.3951336302194741	0.3951336302194741	0.3951336302194741
0	34	0.26472167923463424	0.26472167923463424	0.26472167923463424	0.26472167923463424
0	9	0.0	0.0	0.0	0.0
0	28	0.45046287009105945	0.45046287009105945	0.45046287009105945	0.45046287009105945
0	68	0.31192341206904	0.31192341206904	0.31192341206904	0.31192341206904
0	98	0.0	0.0	0.0	0.0
0	93	0.0	0.0	0.0	0.0
0	30	0.662905761766144	0.662905761766144	0.662905761766144	0.662905761766144
0	97	0.0	0.0	0.0	0.0
0	55	0.2985643510504757	0.2985643510504757	0.2985643510504757	0.2985643510504757
0	65	0.44926173403420666	0.44926173403420666	0.44926173403420666	0.44926173403420666
0	50	0.40644343699869073	0.40644343699869073	0.40644343699869073	0.40644343699869073
0	8	0.2933273309314909	0.2933273309314909	0.2933273309314909	0.2933273309314909
0	42	0.2766685024596002	0.2766685024596002	0.2766685024596002	0.2766685024596002
0	2	0.0	0.0	0.0	0.0
87	4114	0.0018606310816186003	None	0.3066217378995567	0.0018606310816186003
87	4368	0.00352182350796543	None	0.0	0.00352182350796543
87	3806	0.0008332781204644822	None	0.21978247734894948	0.0008332781204644822
87	4123	0.004726611156482483	None	0.0	0.004726611156482483
87	4042	0.003669472897538393	None	0.0	0.003669472897538393
87	4240	0.006163156442358101	None	0.024716837480413124	0.006163156442358101
87	4450	-4.1201279824197004e-05	None	0.48524681983021345	-4.1201279824197004e-05
87	4309	0.0005893347937735647	None	0.24716837480413117	0.0005893347937735647
87	4433	0.00758492634070009	None	0.0	0.00758492634070009
87	4027	0.004752409429415095	None	0.0	0.004752409429415095
87	4187	0.003746249142257208	None	0.0	0.003746249142257208
87	3634	0.004851114249933064	None	0.0	0.004851114249933064
87	4037	0.001523829292262587	None	0.20913126375135271	0.001523829292262587
87	4110	0.005005199316020954	None	0.0	0.005005199316020954
87	4151	0.0038487805273844378	None	0.0	0.0038487805273844378
87	4408	0.0068964717116721565	None	0.024716837480413124	0.0068964717116721565
87	4448	0.00010648506204946796	None	0.10823733295028737	0.00010648506204946796
87	3464	0.0046435072648236516	None	0.0	0.0046435072648236516
87	4012	0.005437454902793217	None	0.0	0.005437454902793217
87	4201	0.00027957739238156705	None	0.27428976939493593	0.00027957739238156705
87	4226	0.0017400217411506647	None	0.0	0.0017400217411506647
87	4449	0.0008385835758050694	None	0.0	0.0008385835758050694
87	4256	0.004805162551971679	None	0.0	0.004805162551971679
87	3827	0.004802773150847696	None	0.0	0.004802773150847696
87	3829	0.004455196332374597	None	0.0	0.004455196332374597
87	4383	0.005989991985759961	None	0.0	0.005989991985759961
87	4336	0.0013485130039106329	None	0.0	0.0013485130039106329
87	4328	0.0047585083594395014	None	0.0	0.0047585083594395014
87	4365	0.004952941073108604	None	0.0	0.004952941073108604
87	4275	0.0014793631489351164	None	0.20913126375135271	0.0014793631489351164
87	4301	0.0037199156668205765	None	0.0	0.0037199156668205765
87	4306	0.0011710507701273602	None	0.3108911770898253	0.0011710507701273602
87	3818	0.004613101318717958	None	0.0	0.004613101318717958
87	3570	0.004955646499196096	None	0.0	0.004955646499196096
87	4347	0.00787593517410339	None	0.0	0.00787593517410339
87	4442	0.005590167495510501	None	0.0	0.005590167495510501
87	4436	0.003507359623300298	None	0.0	0.003507359623300298
87	4127	0.00625856006568006	None	0.024716837480413124	0.00625856006568006
87	4162	0.0050303888996331295	None	0.0	0.0050303888996331295
87	4255	0.0047612187918613285	None	0.0	0.0047612187918613285
87	4431	-0.1	None	0.7484129895530509	-0.1
87	3920	0.004946717198370473	None	0.0	0.004946717198370473
87	4252	6.280245592733711e-07	None	0.17661606355306225	6.280245592733711e-07
87	4049	0.0064327062786710245	None	0.024716837480413124	0.0064327062786710245
87	4266	0.005829848030634444	None	0.024716837480413124	0.005829848030634444
87	4337	4.040141956810811e-06	None	0.2673923927749658	4.040141956810811e-06
87	4379	2.3713472009983533e-07	None	0.44737247955492004	2.3713472009983533e-07
87	4444	0.0065511105426914185	None	0.024716837480413124	0.0065511105426914185
87	4378	0.004599435182566417	None	0.0	0.004599435182566417
87	4375	-1.454459954789826e-08	None	1.1257112570559074	-1.454459954789826e-08
87	4407	-5.769108548690589e-09	None	0.0	-5.769108548690589e-09
87	4446	9.509793563565102e-09	None	0.26994967694223726	9.509793563565102e-09
87	4290	0.004630912824536427	None	0.0	0.004630912824536427
87	4409	-0.1	None	0.29465689165199793	-0.1
87	4222	0.0048607821695314385	None	0.0	0.0048607821695314385
87	4041	0.005333770014829864	None	0.0	0.005333770014829864
87	4413	0.0033219551344078426	None	0.0	0.0033219551344078426
87	4246	0.0033650054774063474	None	0.0	0.0033650054774063474
87	4217	0.004999033853195822	None	0.0	0.004999033853195822
87	4129	0.000614062317447713	None	0.0	0.000614062317447713
87	3921	0.0062585622793324995	None	0.0	0.0062585622793324995
87	4387	-0.1	None	0.7484129895530509	-0.1
87	4439	0.0016419358120250622	None	0.31746602318873535	0.0016419358120250622
87	4405	0.006465755996282511	None	0.024716837480413124	0.006465755996282511
87	4315	0.004206069038798198	None	0.0	0.004206069038798198
87	3914	0.0077230393383057785	None	0.0	0.0077230393383057785
87	4293	0.005752872042688632	None	0.0	0.005752872042688632
87	4423	0.004557402829027237	None	0.0	0.004557402829027237
87	4356	0.00046777643292898914	None	0.0	0.00046777643292898914
87	4237	0.002295581182151283	None	0.0	0.002295581182151283
87	4325	0.0023653586327310717	None	0.0	0.0023653586327310717
87	4351	-7.172720114314312e-05	None	0.0	-7.172720114314312e-05
87	3897	0.006944493767458184	None	0.024716837480413124	0.006944493767458184
87	4176	0.006201776752927986	None	0.0	0.006201776752927986
87	4311	0.003400932456174518	None	0.0	0.003400932456174518
87	4358	0.00019317443574233127	None	0.0	0.00019317443574233127
87	4104	0.003787585498972192	None	0.0	0.003787585498972192
87	4422	-2.981652760198452e-07	None	0.0	-2.981652760198452e-07
87	3659	0.004725008022411198	None	0.0	0.004725008022411198
87	4414	0.00019065981478816633	None	0.10823733295028737	0.00019065981478816633
87	4231	0.004848106186936034	None	0.0	0.004848106186936034
87	3565	0.005030093179324191	None	0.0	0.005030093179324191
87	4406	0.0033455699842845866	None	0.379828528919482	0.0033455699842845866
87	4443	0.004505614091549667	None	0.0	0.004505614091549667
87	4401	-6.0501225028568176e-05	None	0.0	-6.0501225028568176e-05
87	4024	0.000803825426085027	None	0.15194468227596514	0.000803825426085027
87	4218	0.0065152624612882125	None	0.024716837480413124	0.0065152624612882125
87	4394	6.333425225160681e-08	None	0.23410971465836433	6.333425225160681e-08
87	4289	0.006736888279200674	None	0.024716837480413124	0.006736888279200674
87	3930	0.002499813029533274	None	0.0	0.002499813029533274
87	3382	0.0017669921214934934	None	0.1362547180348577	0.0017669921214934934
87	4094	0.005863121977823175	None	0.0	0.005863121977823175
87	3672	0.004761039833207825	None	0.0	0.004761039833207825
87	4418	8.278866004535266e-07	None	0.0	8.278866004535266e-07
87	4118	0.0002415446803988667	None	0.4262016875617249	0.0002415446803988667
87	4195	0.0008742292707311018	None	0.44926409716562066	0.0008742292707311018
87	4286	0.004890501382064438	None	0.0	0.004890501382064438
87	4001	9.319096960806392e-05	None	0.4411508572268302	9.319096960806392e-05
87	4097	0.004725008024382922	None	0.0	0.004725008024382922
87	4319	0.004411608594459051	None	0.0	0.004411608594459051
51	2617	-0.1	None	0.0	-0.1
51	2601	None	None	0.37136513854649095	None
51	2448	None	None	0.3560813933690862	None
51	2579	-3.7140519594934394e-07	None	0.2811483968285137	-3.7140519594934394e-07
51	1733	None	None	0.44485226858611704	None
51	2560	-1.1696019035683787e-05	None	0.2606666151452983	-1.1696019035683787e-05
51	2629	0.0006030991762090594	None	0.5716459302387757	0.0006030991762090594
51	2554	-6.781208640324657e-09	None	0.46074744303391446	-6.781208640324657e-09
51	2576	4.025926401586217e-07	None	0.5368109657212509	4.025926401586217e-07
51	2332	None	None	0.4112102991542096	None
51	2602	-1.300551554945703e-07	None	0.4519081897051816	-1.300551554945703e-07
51	2615	-0.1	None	0.0	-0.1
51	2558	-1.8593405502409898e-06	None	0.2549524253239971	-1.8593405502409898e-06
51	2556	4.893372458377185e-08	None	0.2940844512452557	4.893372458377185e-08
51	1790	None	None	0.4690343556648703	None
51	2592	-2.787610837782652e-06	None	0.17415849110894072	-2.787610837782652e-06
51	2502	None	None	0.4669974766184013	None
51	2566	5.347374550190362e-05	None	0.47434452393106896	5.347374550190362e-05
51	2621	5.987731279450028e-07	None	0.5861931979163642	5.987731279450028e-07
51	2625	-0.1	None	0.0	-0.1
51	2622	-1.2774767168405876e-07	None	0.28772190618471416	-1.2774767168405876e-07
51	2577	-5.2928927975404613e-05	None	0.26582746473936586	-5.2928927975404613e-05
51	2645	-0.1	None	0.0	-0.1
51	2628	-2.270062631399153e-12	None	0.416527217588591	-2.270062631399153e-12
51	2552	-0.1	None	0.0	-0.1
51	2571	3.727557606644266e-09	None	0.46074744303391446	3.727557606644266e-09
51	2245	None	None	0.4815819299211884	None
51	2600	-6.324506760963498e-06	None	0.34556709976639427	-6.324506760963498e-06
51	2533	None	None	0.5307043433252937	None
51	2585	7.679359787918543e-08	None	0.4669974766184013	7.679359787918543e-08
51	2607	1.0947608336391382e-06	None	0.1134899842379341	1.0947608336391382e-06
51	2646	None	None	0.31597717256431757	None
51	1299	None	None	0.40317772390820555	None
51	2608	None	None	0.24086153343889274	None
51	2596	0.0006688768392315557	None	0.3438713815252473	0.0006688768392315557
51	2613	-3.5584898334047654e-11	None	0.4803746322349099	-3.5584898334047654e-11
51	2553	-0.1	None	0.0	-0.1
51	1542	None	None	0.46874764980980715	None
51	2606	-0.1	None	0.0	-0.1
51	2605	-0.1	None	0.0	-0.1
51	2636	-0.1	None	0.0	-0.1
51	2639	-9.218237259032279e-10	None	0.41200455409292236	-9.218237259032279e-10
51	2557	6.144328345730972e-07	None	0.5861931979163642	6.144328345730972e-07
51	2594	-0.1	None	0.0	-0.1
51	2623	1.1005826687370234e-06	None	0.07414030557707947	1.1005826687370234e-06
51	2362	None	None	0.397517409134948	None
51	2611	0.0001040104011191649	None	0.4803746322349099	0.0001040104011191649
51	2589	-0.1	None	0.5962386268201243	-0.1
51	2637	-1.0659677927065084e-07	None	0.36775575448412273	-1.0659677927065084e-07
51	2614	0.0002444593752706788	None	0.4116929682636047	0.0002444593752706788
51	2510	None	None	0.4117897929989405	None
51	2582	-0.1	None	0.0	-0.1
51	2578	-0.1	None	0.5669366291975665	-0.1
51	2612	-1.263736919195745e-05	None	0.25228030091098375	-1.263736919195745e-05
51	2603	6.494576138451673e-07	None	0.5861931979163642	6.494576138451673e-07
51	2642	1.2052934234055872e-06	None	0.3725011482010029	1.2052934234055872e-06
51	2580	-0.1	None	0.0	-0.1
51	2647	0.00013014157276567626	None	0.5716459302387757	0.00013014157276567626
51	2219	None	None	0.47151737196992993	None
51	2133	None	None	0.46074744303391446	None
51	2649	None	None	0.28974185510096884	None
51	2633	-0.1	None	0.37560472968019143	-0.1
51	2561	-5.8257378166422596e-08	None	0.07414030557707947	-5.8257378166422596e-08
51	2357	None	None	0.5882731293439427	None
51	2563	0.0049009897422257415	None	0.17415849110894072	0.0049009897422257415
51	2610	5.4481211762384254e-08	None	0.416527217588591	5.4481211762384254e-08
51	2267	None	None	0.40110727020020676	None
51	2632	-2.8939676663066605e-08	None	0.40593411903912335	-2.8939676663066605e-08
51	2564	-0.1	None	0.0	-0.1
51	2616	0.0005549386255427234	None	0.07414030557707947	0.0005549386255427234
51	2429	None	None	0.3641071018332195	None
51	2555	-3.883505602812218e-05	None	0.07414030557707947	-3.883505602812218e-05
51	2506	None	None	0.41154048353446077	None
51	2421	None	None	0.4690343556648703	None
51	2522	None	None	0.40593411903912335	None
51	2250	None	None	0.5307043433252937	None
51	2599	-4.9688378283777136e-08	None	0.1134899842379341	-4.9688378283777136e-08
51	2411	None	None	0.5357238871238742	None
51	2337	None	None	0.5357238871238742	None
51	2259	None	None	0.4329967713387969	None
51	2604	0.00011252566173831414	None	0.3718269486435434	0.00011252566173831414
51	2626	-1.5227820602338456e-07	None	0.2811483968285137	-1.5227820602338456e-07
51	2644	-2.8685791456855556e-05	None	0.23553328736843482	-2.8685791456855556e-05
51	2551	4.852786942495399e-10	None	0.36775575448412273	4.852786942495399e-10
51	2574	-0.1	None	0.5388686456693943	-0.1
51	2565	-1.0836044900751961e-05	None	0.4524274157424796	-1.0836044900751961e-05
51	2643	-0.1	None	0.48162352194125874	-0.1
51	2586	0.0015469142725516754	None	0.25228030091098375	0.0015469142725516754
51	2549	None	None	0.46074744303391446	None
51	2634	0.0014544068227560596	None	0.07414030557707947	0.0014544068227560596
51	2630	-0.1	None	0.0	-0.1
51	2638	7.27975284128307e-09	None	0.25572081352947523	7.27975284128307e-09
51	2591	-9.254395932574021e-07	None	0.4803746322349099	-9.254395932574021e-07
51	2593	-0.1	None	0.0	-0.1
51	2618	-0.1	None	0.0	-0.1
51	2537	None	None	0.6661110375659176	None
51	2590	5.404486793653324e-07	None	0.46074744303391446	5.404486793653324e-07
51	2562	-1.63137072331428e-07	None	0.36775575448412273	-1.63137072331428e-07
51	2511	None	None	0.2951564817016662	None
[truncated: 13,001 more rows]
