# Supplementary material for: Constrained by Design: Influence of Genetic Encodings on Evolved Traits of Robots
Source: Front Robot AI. 2021 Jun 15;8:672379. doi: 10.3389/frobt.2021.672379 (PMC8239187; doi:10.3389/frobt.2021.672379)
Supplement: Supplementary file 2 [file DataSheet1.ZIP › hyperplasticoding_plane_18_all_measures.tsv]

robot_id	velocity	displacement_velocity	displacement_velocity_hill	head_balance	contacts	branching	branching_modules_count	limbs	extremities	length_of_limbs	extensiveness	coverage	joints	hinge_count	active_hinges_count	brick_count	touch_sensor_count	brick_sensor_count	proportion	width	height	size	absolute_size	sensors	symmetry	avg_period	dev_period	avg_phase_offset	dev_phase_offset	avg_amplitude	dev_amplitude	avg_intra_dev_params	avg_inter_dev_params	sensors_reach	recurrence	synaptic_reception
4373	0.0012547546433099189	0.000515010078244065	-0.00019751874569806706	0.9985333381510559	None	0.2	1	0.3333333333333333	4	0.8	12	0.20987654320987653	0.8	16	12	0	0	0	1.0	9	9	1.1333333333333333	17	0.0	1.0	-0.09994597956264864	0.500362749721442	-0.27729066588901485	0.9844515699282929	0.03312362710850276	0.6433808070956928	0.8322221244642277	0.8291877248216502	0	0.9375	0.0
2773	None	None	None	None	None	0.18181818181818182	2	0.36	9	0.6571428571428571	23	0.5138888888888888	0.6285714285714286	31	22	5	0	0	0.8888888888888888	8	9	2.466666666666667	37	0.0	0.7142857142857143	4.7758204619546945e-09	0.5000235253515872	1.4250108088112707e-07	0.500000532249152	-0.09999984895135758	0.500006120023968	0.6157161677215199	0.5000100592082403	0	1.0	0.0
4104	0.003986097273584108	0.0029982749240913664	0.0026231038937411153	0.995757089791883	None	0.2	1	0.3333333333333333	4	0.8	12	0.20987654320987653	0.8	16	12	0	0	0	1.0	9	9	1.1333333333333333	17	0.0	1.0	-0.09985895715806214	0.500862013453422	-0.17827059697258046	0.9981422203858902	-0.020314390360284103	0.6670224488127634	0.7029480675669896	0.9111887563196422	0	0	0.0
4	None	None	None	None	None	0.3333333333333333	1	0.4444444444444444	4	0.7272727272727273	8	0.2708333333333333	0.7272727272727273	12	8	0	0	0	0.75	6	8	0.8666666666666667	13	0.0	0.8571428571428571	0.052500349981141656	0.5674448716977638	0.012381240133931621	0.5501864681889108	0.07525810029035156	0.5199094291426695	0.5625169124960576	0.5459150953860149	0	1.0	0.0
7051	0.0	0.0	0.0	0.9999999999999998	None	0	0	0	0	0	0	1.0	0	0	0	0	4	0	1.0	1	1	0.06666666666666667	1	1.0	0	0	0	0	0	0	0	0	0	0	0	0
1702	None	None	None	None	None	0.25	1	0.4	4	0.7692307692307693	10	0.23809523809523808	0.7692307692307693	14	10	0	0	0	0.7777777777777778	7	9	1.0	15	0.0	1.0	7.600174885087158e-10	0.5000000405213717	0.1222165342312437	0.612870708041566	-0.07298520285050425	0.5977230290182117	0.6854848735612027	0.5708028140923334	0	1.0	0.0
131	None	None	None	None	None	0	0	0	0	0	0	1.0	0	0	0	0	4	0	1.0	1	1	0.06666666666666667	1	1.0	0	0	0	0	0	0	0	0	0	0	0	0
4445	0.00016528050894057617	1.657555634397484e-06	-1.9905951126262644e-07	0.9999999964525843	None	0.2	1	0.3333333333333333	4	0.8	12	0.20987654320987653	0.8	16	12	0	0	0	1.0	9	9	1.1333333333333333	17	0.0	1.0	0.07867872614758613	0.6673057712643959	-0.0064293330255405425	0.6526846572496299	-0.024832548950404994	0.5055207540059294	0.6072021313489274	0.6105575534080059	0	0.0625	0.0
1977	None	None	None	None	None	0	0	0.75	3	0.3333333333333333	1	0.5555555555555556	0.3333333333333333	4	1	0	1	0	1.0	3	3	0.3333333333333333	5	1.0	1.0	-0.09998543589595466	0.5000293169001281	0.09821647446927388	0.5025883656436432	0.18993164006676724	0.5152738186174267	0.7702836096979485	0.5059651429353502	0.0	0	0.0
784	None	None	None	None	None	0	0	0.6666666666666666	2	0.5	1	0.6666666666666666	0.5	3	1	0	0	0	0.6666666666666666	3	2	0.26666666666666666	4	0.0	0	8.884123940095867e-06	0.5000131519895782	0.269959920068147	0.5155174855754463	0.0999311618179918	0.5000384261009438	0.7529540162900452	0.5051911629769236	0	1.0	0.0
4512	0.005403526938637866	0.0005071274023659019	0.00040919067711554823	0.9991150760311615	None	0.2	1	0.3333333333333333	4	0.8	12	0.20987654320987653	0.8	16	12	0	0	0	1.0	9	9	1.1333333333333333	17	0.0	1.0	0.08460948779668301	0.5122684339841536	0.05841177921118572	0.6323145362959693	-0.09999999632052892	0.5000000810702504	0.6932935145089737	0.5491113928300944	0	1.0	0.0
6386	0.00015129822752992748	9.845339640818216e-06	3.5171612073954535e-07	0.999995480588726	None	0	0	0.5	2	0.75	3	1.0	0.75	5	3	0	0	0	0.16666666666666666	6	1	0.4	6	0.0	0.4	0.017385086374881085	0.5665161681115235	0.11387762598350497	0.9766453411490297	0.3345646731010611	0.5373739044597896	0.8063928312408054	0.7995660531730694	0	1.0	0.0
3813	None	None	None	None	None	0.043478260869565216	1	0.2653061224489796	13	0.676056338028169	48	0.9012345679012346	0.4084507042253521	41	29	31	0	0	1.0	9	9	4.866666666666666	73	0.0	0.9538461538461539	0.17074963403367094	0.7009482405799868	0.07876426389025179	0.6238026444524919	-0.09999998704305296	0.5000093711080106	0.7577158908204832	0.6112394090260254	0	1.0	0.0
3266	0.00301571523253927	0.0007284677880480908	0.000664895432216302	0.9948843775369755	None	0.3333333333333333	2	0.5	7	0.5789473684210527	11	0.4375	0.47368421052631576	13	9	7	7	0	0.75	6	8	1.4	21	0.5	0.6666666666666666	-0.09902037840802487	0.5022627196551221	-0.14790627501354633	0.9999903879944568	0.05522042680803938	0.6614015047155793	0.816157753640692	0.9833249877505641	1.0	1.0	0.2737672781684432
5661	0.0003880356936231131	5.3291364441269524e-06	2.476270191083393e-08	0.99830261373769	None	0	0	1.0	1	0	0	1.0	0	1	0	0	2	0	0.5	2	1	0.13333333333333333	2	0.6666666666666666	0	0	0	0	0	0	0	0	0	0	0	0
7224	0.012043263024653616	0.002200277623715796	-0.0020542524971816118	0.9866274733614001	None	0.25	1	0.4	4	0.7692307692307693	10	0.23809523809523808	0.7692307692307693	14	10	0	0	0	0.7777777777777778	9	7	1.0	15	0.0	1.0	0.11714213259020304	0.6108169926681365	0.15364851179423078	0.6711193720831546	0.4380214677213292	0.6463119892280695	0.8214244268995168	0.6431254927388893	0	1.0	0.0
4161	0.00029723612833517087	3.105369217649704e-06	-2.0058449370074172e-06	0.9999960534953989	None	0	0	0.3333333333333333	3	0.8181818181818182	9	0.28888888888888886	0.8181818181818182	12	9	0	1	0	0.5555555555555556	5	9	0.8666666666666667	13	1.0	1.0	7.574828489456396e-06	0.5000916442530148	0.08812703524054992	0.5977913822257518	-0.0999977271099018	0.5000069165185057	0.6832037327067594	0.5330073572902074	1.0	1.0	0.0
5138	0.006730547332197444	0.0009727770107428059	-0.0009345817459127015	0.9967388173740905	None	0.2	1	0.3333333333333333	4	0.8	12	0.20987654320987653	0.8	16	12	0	0	0	1.0	9	9	1.1333333333333333	17	0.0	1.0	0.13196751171653925	0.5918421724931311	0.0002867346565533388	0.5728687520479339	-0.09999999995215497	0.5000000021457629	0.7210930635487538	0.5552033235822484	0	0.875	0.0
2140	None	None	None	None	None	0	0	0	0	0	0	1.0	0	0	0	0	0	0	1.0	1	1	0.06666666666666667	1	0.0	0	0	0	0	0	0	0	0	0	0	0	0
4456	0.0	0.0	0.0	1.0	None	0	0	0	0	0	0	1.0	0	0	0	0	0	0	1.0	1	1	0.06666666666666667	1	0.0	0	0	0	0	0	0	0	0	0	0	0	0
7473	0.005678831219677926	0.0003860225970940919	0.0002477857798262028	0.9965033422633318	None	0.2	1	0.3333333333333333	4	0.8	12	0.20987654320987653	0.8	16	12	0	0	0	1.0	9	9	1.1333333333333333	17	0.0	1.0	0.00013532071957844387	0.5000270520283656	0.09999923617689792	0.5037155890090518	0.057857459159617444	0.6067979404846674	0.6067233776480366	0.5373339730017254	0	1.0	0.0
6934	0.016521372725837324	0.007723097014829248	0.007689887960127098	0.936357175524899	None	0.2	1	0.3333333333333333	4	0.8	12	0.20987654320987653	0.8	16	12	0	0	0	1.0	9	9	1.1333333333333333	17	0.0	1.0	0.006467644146667969	0.5498337170654716	0.05805543048860501	0.9834605588947138	0.39918565889717544	0.6376228453231829	0.85295988946778	0.8343528737230715	0	1.0	0.0
1051	None	None	None	None	None	0	0	0	0	0	0	1.0	0	0	0	0	4	0	1.0	1	1	0.06666666666666667	1	1.0	0	0	0	0	0	0	0	0	0	0	0	0
5181	0.0	0.0	0.0	1.0	None	0	0	0	0	0	0	1.0	0	0	0	0	0	0	1.0	1	1	0.06666666666666667	1	0.0	0	0	0	0	0	0	0	0	0	0	0	0
3494	0.000782863559932213	9.93817759392144e-05	-9.169844309649792e-05	0.999113776561623	None	0.2	1	0.3333333333333333	4	0.8	12	0.20987654320987653	0.8	15	12	1	2	0	1.0	9	9	1.1333333333333333	17	0.6666666666666666	1.0	0.02776429064137092	0.5641824924466813	0.1802680544016449	0.5741127079090937	-0.053873697730632955	0.6874969612799222	0.7284854729152667	0.6102625881373102	0.9333333333333333	1.0	0.0
1106	None	None	None	None	None	0	0	0.75	3	0.5	2	0.6	0.5	5	2	0	0	0	0.4	2	5	0.4	6	0.0	0.5	-0.20506628024598852	0.6245745874889261	1.8756872369350072e-06	0.5000009918110536	4.482012876126355e-24	0.5000000000000001	0.7244601501914388	0.5423164389737911	0	0.8	0.0
1741	None	None	None	None	None	0	0	0.75	3	0.0	0	0.625	0	3	0	1	3	0	0.5	4	2	0.3333333333333333	5	1.0	0.5	0	0	0	0	0	0	0	0	0	0	0
5350	0.00572600862694324	0.0033942807583306773	0.00337897945891645	0.9926123339360678	None	0	0	0.3333333333333333	3	0.8181818181818182	9	0.28888888888888886	0.8181818181818182	12	9	0	1	0	0.5555555555555556	5	9	0.8666666666666667	13	1.0	1.0	-0.07821839298873512	0.519358185016062	-0.04294808766944689	0.6357552992401134	-0.09999991030912343	0.5000009658500139	0.559700253017893	0.5526757411978137	1.0	0.9166666666666666	0.0
3302	0.0014558843004041414	0.00017194270793464522	0.00015442236180060034	0.9972754488290165	None	0.2	1	0.3333333333333333	4	0.8	12	0.20987654320987653	0.8	16	12	0	0	0	1.0	9	9	1.1333333333333333	17	0.0	1.0	0.0038872916878197198	0.5113653184829339	0.14084302479232852	0.5685842653372017	0.0610624618647553	0.5815460465754454	0.6343502304026999	0.5540109144756048	0	0.1875	0.0
1780	None	None	None	None	None	0	0	0	0	0	0	1.0	0	0	0	0	4	0	1.0	1	1	0.06666666666666667	1	1.0	0	0	0	0	0	0	0	0	0	0	0	0
6925	0.01501692025399515	0.013768602365583379	0.013765749722859792	0.991093926930117	None	0.2	1	0.3333333333333333	4	0.8	12	0.20987654320987653	0.8	16	12	0	0	0	1.0	9	9	1.1333333333333333	17	0.0	1.0	0.08438435609535398	0.5622016315116404	0.06022977670002705	0.7821163870651958	0.32794321057338516	0.6364311799298891	0.7791836010328463	0.66730419621445	0	1.0	0.0
4933	0.0	0.0	0.0	0.9999999999999998	None	0	0	0	0	0	0	1.0	0	0	0	0	4	0	1.0	1	1	0.06666666666666667	1	1.0	0	0	0	0	0	0	0	0	0	0	0	0
994	None	None	None	None	None	0	0	0	0	0	0	1.0	0	0	0	0	4	0	1.0	1	1	0.06666666666666667	1	1.0	0	0	0	0	0	0	0	0	0	0	0	0
3882	0.0007937433539365899	0.0002701879244946718	-0.000265902502813106	0.9992812177196047	None	0	0	0.3333333333333333	2	0.8571428571428571	6	0.36	0.8571428571428571	8	6	0	2	0	1.0	5	5	0.6	9	1.0	0	-0.02771408318544697	0.5049394951234186	-0.09789345976794901	0.5595191881514586	-0.099999991832371	0.5000000318008837	0.584126385394945	0.5215674161985047	1.0	0.875	0.0
1542	None	None	None	None	None	0	0	0.4	2	0.6	3	0.7	0	1	0	5	11	0	0.4	2	5	0.4666666666666667	7	0.8461538461538461	0	0	0	0	0	0	0	0	0	0	0	0
6211	1.7475822507092645e-10	1.1271836141437603e-12	-1.088612373264407e-12	0.9999999997326041	None	0.2	1	0.3333333333333333	4	0.8	12	0.20987654320987653	0.8	16	12	0	0	0	1.0	9	9	1.1333333333333333	17	0.0	1.0	-0.08794763546369473	0.6733887059066207	0.19391931359912878	0.9999999999999989	1.754916005923629e-08	0.5000000798969689	0.9002060489880125	0.99999173101907	0	0.9375	0.0
6782	0.00021705104418370076	3.502714496783677e-05	-1.932992138677682e-06	0.999993151261465	None	0	0	0.375	3	0.7777777777777778	7	0.3142857142857143	0.7777777777777778	10	7	0	1	0	0.7142857142857143	5	7	0.7333333333333333	11	1.0	0.6666666666666666	-0.0999844056529441	0.5069866798043668	0.07129667339406803	0.7423924344774689	0.016420969682931257	0.6597349542271473	0.6822325514587927	0.6417192851150471	1.0	1.0	0.0
6354	1.6430036899749263e-10	1.280999781855998e-12	-1.2635188672311462e-12	0.9999999999485403	None	0.2	1	0.3333333333333333	4	0.8	12	0.20987654320987653	0.8	16	12	0	0	0	1.0	9	9	1.1333333333333333	17	0.0	1.0	0.014500226266550231	0.5429423068760952	0.05348415008246534	0.5545318990176319	3.6775748982298016e-10	0.5000000034930729	0.5645900053741145	0.5325532319208296	0	1.0	0.0
773	None	None	None	None	None	0.25	1	0.4	4	0.7692307692307693	10	0.23809523809523808	0.7692307692307693	14	10	0	0	0	0.7777777777777778	9	7	1.0	15	0.0	1.0	0.09998943864516899	0.5000654613377173	0.14186546144934226	0.5967808442995252	0.029529059711424138	0.650547187289862	0.6205661469515558	0.5836865440498804	0	0.9285714285714286	0.0
1161	None	None	None	None	None	0	0	0.5555555555555556	5	0.36363636363636365	4	0.52	0	0	0	12	0	0	1.0	5	5	0.8666666666666667	13	0.0	0.5	0	0	0	0	0	0	0	0	0	0	0
3923	0.0	0.0	0.0	0.9999999999999998	None	0	0	0	0	0	0	1.0	0	0	0	0	4	0	1.0	1	1	0.06666666666666667	1	1.0	0	0	0	0	0	0	0	0	0	0	0	0
4479	0.00010150286563050391	1.8657852551674093e-06	-1.8217816414719357e-06	0.9994490684776928	None	0	0	0.42857142857142855	3	0.75	6	0.5555555555555556	0.75	9	6	0	1	0	0.2222222222222222	2	9	0.6666666666666666	10	1.0	1.0	-0.09999998687435338	0.5000000032975859	0.0780050136925163	0.5192354219828498	-0.023621753171118167	0.6567797580524045	0.6863600139031711	0.5602028523343049	1.0	1.0	0.0
6722	0.013165324015353143	0.01193801984227817	0.011620648080076191	0.9893988379263874	None	0.2	1	0.3333333333333333	4	0.8	12	0.20987654320987653	0.8	16	12	0	0	0	1.0	9	9	1.1333333333333333	17	0.0	1.0	0.09999420612247004	0.5000160854823552	0.07722895651445953	0.9212221832967482	-0.09999985452016605	0.5000016158337909	0.7098569195354538	0.6941755285439202	0	0.9375	0.0
6588	0.0	0.0	0.0	0.9999999999999998	None	0	0	0	0	0	0	1.0	0	0	0	0	4	0	1.0	1	1	0.06666666666666667	1	1.0	0	0	0	0	0	0	0	0	0	0	0	0
4918	0.0005921069409387427	0.00020754965902155414	2.3754535532487642e-05	0.9993493966979868	None	0.2	1	0.3333333333333333	4	0.8	12	0.20987654320987653	0.8	16	12	0	0	0	1.0	9	9	1.1333333333333333	17	0.0	1.0	-0.027796082728782125	0.5678511293337453	-0.22134045103202707	0.9983711074022857	-0.05880858620020638	0.6087848493674218	0.710879127756891	0.9151218366919227	0	0	0.0
7145	0.0068561331610918	0.0041714946272633875	0.004125722620708078	0.9957126310534773	None	0.2	1	0.3333333333333333	4	0.8	12	0.20987654320987653	0.8	16	12	0	0	0	1.0	9	9	1.1333333333333333	17	0.0	1.0	0.07214596099155271	0.5684405014295708	0.050589691965036765	0.6727484568437891	0.3031153334856699	0.6236531526399463	0.7640086946113808	0.6225546455143922	0	0.8125	0.0
100	None	None	None	None	None	0	0	0	0	0	0	1.0	0	0	0	0	0	0	1.0	1	1	0.06666666666666667	1	0.0	0	0	0	0	0	0	0	0	0	0	0	0
5758	0.009650411418610285	0.0036231152456301595	0.003578541771972783	0.9807360586837707	None	0	0	0.3333333333333333	3	0.8181818181818182	9	0.28888888888888886	0.8181818181818182	12	9	0	1	0	0.5555555555555556	5	9	0.8666666666666667	13	1.0	1.0	0.22120709094249155	0.5121466144721021	7.443708361948907e-12	0.5000000000399148	0.20748967328276255	0.664027525140761	0.7289569591386722	0.5605259319228713	1.0	1.0	0.0
3090	8.483207959437407e-06	3.90553082779404e-06	3.921049724815775e-07	0.9991734619384901	None	0	0	0.018518518518518517	1	1.0	79	1.0	0.02531645569620253	2	2	78	0	0	1.0	9	9	5.4	81	0.0	1.0	-0.05053496018184047	0.5564104315487495	4.958174472342103e-05	0.5001188193883227	0.05399946527884629	0.5540985404834272	0.6081479226514215	0.536959653737583	0	1.0	0.0
4098	0.0073193672121595246	0.0018803561016973926	0.0018509507788446542	0.9919709296433316	None	0.2	1	0.3333333333333333	4	0.8	12	0.20987654320987653	0.8	16	12	0	0	0	1.0	9	9	1.1333333333333333	17	0.0	1.0	0.13324284322286623	0.6646463286506054	0.0005024136893823703	0.571786936285122	-0.09999994110888119	0.5000005560590639	0.72536700909185	0.5803975802163889	0	0.9375	0.0
6638	0.0025602539710606496	0.0006733134978079516	0.0005208971122140565	0.9974748491343858	None	0.2	1	0.3333333333333333	4	0.8	12	0.20987654320987653	0.8	16	12	0	0	0	1.0	9	9	1.1333333333333333	17	0.0	1.0	0.000508286407236306	0.5048899092801207	0.06494332459534378	0.9998911981197227	0.17255439690961244	0.6506594255356197	0.782329099458246	0.9628806407689057	0	0	0.0
2916	0.0	0.0	0.0	0.9999999999999998	None	0	0	0	0	0	0	1.0	0	0	0	0	4	0	1.0	1	1	0.06666666666666667	1	1.0	0	0	0	0	0	0	0	0	0	0	0	0
3456	0.0	0.0	0.0	0.9999999999999998	None	0	0	0	0	0	0	1.0	0	0	0	0	4	0	1.0	1	1	0.06666666666666667	1	1.0	0	0	0	0	0	0	0	0	0	0	0	0
5667	0.0	0.0	0.0	0.9999999999999998	None	0	0	0	0	0	0	1.0	0	0	0	0	4	0	1.0	1	1	0.06666666666666667	1	1.0	0	0	0	0	0	0	0	0	0	0	0	0
6812	0.0	0.0	0.0	0.9999999999999998	None	0	0	0	0	0	0	1.0	0	0	0	0	4	0	1.0	1	1	0.06666666666666667	1	1.0	0	0	0	0	0	0	0	0	0	0	0	0
572	None	None	None	None	None	0	0	0	0	0	0	1.0	0	0	0	0	4	0	1.0	1	1	0.06666666666666667	1	1.0	0	0	0	0	0	0	0	0	0	0	0	0
3500	0.0	0.0	0.0	1.0	None	0	0	0	0	0	0	1.0	0	0	0	0	0	0	1.0	1	1	0.06666666666666667	1	0.0	0	0	0	0	0	0	0	0	0	0	0	0
2294	None	None	None	None	None	0	0	0	0	0	0	1.0	0	0	0	0	0	0	1.0	1	1	0.06666666666666667	1	0.0	0	0	0	0	0	0	0	0	0	0	0	0
1045	None	None	None	None	None	0.125	1	0.3888888888888889	7	0.64	16	0.42857142857142855	0.52	19	13	7	0	0	0.7777777777777778	7	9	1.8	27	0.0	0.4	4.676716475998819e-06	0.5000136461409367	1.5972696649223922e-06	0.5000233295180173	-0.08476803334335162	0.5856325648272782	0.5986031513960517	0.5288086711012736	0	0.42105263157894735	0.0
7183	None	None	None	None	None	0	0	0.35135135135135137	13	0.5660377358490566	30	0.6790123456790124	0.5283018867924528	41	28	13	2	0	1.0	9	9	3.6666666666666665	55	0.11764705882352941	0.8	0.08617765550532337	0.596229272262447	-0.30748222484317844	0.9999999999967295	-0.003688869746449703	0.6700871874261602	0.9442189396763897	0.9998970813640314	1.0	1.0	0.0
4950	0.0093278386002834	0.0006072316526404992	-0.0004991259742746064	0.9890663379200257	None	0.25	1	0.4	4	0.7692307692307693	10	0.23809523809523808	0.7692307692307693	14	10	0	0	0	0.7777777777777778	7	9	1.0	15	0.0	1.0	0.20703629514237337	0.5180380815593387	6.701362191580079e-05	0.5005341566921256	0.33008717387168274	0.6423237562720022	0.7963577174641707	0.5547614938932696	0	0.8571428571428571	0.0
2464	None	None	None	None	None	0	0	0	0	0	0	1.0	0	0	0	0	4	0	1.0	1	1	0.06666666666666667	1	1.0	0	0	0	0	0	0	0	0	0	0	0	0
2842	7.520103077907658e-08	7.093832641433408e-08	7.03482043164424e-08	0.9999881909267048	None	0	0	0.20689655172413793	6	0.7560975609756098	31	0.671875	0	0	0	42	15	0	1.0	8	8	2.8666666666666667	43	0.17045454545454544	0.6857142857142857	0	0	0	0	0	0	0	0	0	0	0
5188	0.000990107511550726	0.0006141205748467239	-2.498436310408874e-06	0.9958302923577407	None	0	0	0.5	1	1.0	1	1.0	1.0	2	1	0	0	0	0.3333333333333333	3	1	0.2	3	0.0	0	0.22826751542970572	0.5	0.12624697200598697	0.5249209390817591	-0.09999858391314749	0.5000004762224348	0.7977875675510097	0.5083132613045572	0	1.0	0.0
1615	None	None	None	None	None	0	0	0	0	0	0	1.0	0	0	0	0	0	0	1.0	1	1	0.06666666666666667	1	0.0	0	0	0	0	0	0	0	0	0	0	0	0
7285	1.5660596864438894e-10	4.425681974772676e-12	-1.7093275974163252e-13	0.9999999997991426	None	0.2	1	0.3333333333333333	4	0.8	12	0.20987654320987653	0.8	16	12	0	0	0	1.0	9	9	1.1333333333333333	17	0.0	1.0	0.06944323609520396	0.5346936943099296	0.09997835647737031	0.5016874272055978	3.662646378493309e-08	0.5000001589174229	0.603084873974069	0.5121433206466145	0	1.0	0.0
1459	None	None	None	None	None	0	0	0	0	0	0	1.0	0	0	0	0	0	0	1.0	1	1	0.06666666666666667	1	0.0	0	0	0	0	0	0	0	0	0	0	0	0
1175	None	None	None	None	None	0	0	0.6	3	0.6	3	0.5833333333333334	0.6	6	3	0	0	0	0.3333333333333333	2	6	0.4666666666666667	7	0.0	0.4	0	0.5	-0.07960263922881256	0.5698602053993944	0	0.5	0.5927270579961226	0.5234229114251573	0	1.0	0.0
4485	0.01901108311058009	0.0048334983470683665	0.0047974786394473605	0.989736177294611	None	0.2	1	0.3333333333333333	4	0.8	12	0.20987654320987653	0.8	16	12	0	0	0	1.0	9	9	1.1333333333333333	17	0.0	1.0	0.21877645697556702	0.5209288639110636	0.05365794421327078	0.5810840579969312	-0.09999999967820113	0.5000000022886192	0.7862274116839217	0.5341956636155284	0	0.9375	0.0
1212	None	None	None	None	None	0	0	0.4	4	0.6923076923076923	9	0.3333333333333333	0.6923076923076923	13	9	1	2	0	0.5555555555555556	5	9	1.0	15	1.0	0.4	0.09999627551112118	0.5000394453606984	0.09921956576177261	0.5097391486468759	0.17949094511737493	0.6353577865238182	0.5939203641423427	0.5493711768536347	1.0	1.0	0.0
2860	1.6489594473613302e-07	1.0894286930163972e-07	-5.788820680329131e-10	0.9999825563655544	None	0	0	0.037037037037037035	2	0.9746835443037974	77	1.0	0	2	0	78	0	0	1.0	9	9	5.4	81	0.0	1.0	0	0	0	0	0	0	0	0	0	0	0
4345	0.00013987260844163521	1.929518891109019e-06	-3.7600523502459267e-07	0.9999953281187766	None	0	0	0.5	2	0.75	3	0.5	0.75	5	3	0	2	0	0.75	3	4	0.4	6	1.0	0	-0.09999044969022926	0.5000661260589664	0.07497185320605336	0.5441266909958121	-0.09995714725937002	0.5001800077154466	0.6951959885301947	0.5148249619893841	0.0	0	0.0
7088	0.014803910824642018	0.013188580519620761	-0.01317669272358335	0.9764450156380562	None	0.2	1	0.3333333333333333	4	0.8	12	0.20987654320987653	0.8	16	12	0	0	0	1.0	9	9	1.1333333333333333	17	0.0	1.0	0.006654824349780655	0.6344764873214785	0.0726549549133127	0.9204054218496004	0.3003286061116784	0.6110483888973403	0.8044093845850685	0.7595753942434986	0	0.9375	0.0
4785	8.973892825745161e-06	1.9446051971154648e-08	-1.628700847315631e-08	0.9999973147561674	None	0	0	0.6666666666666666	2	0.5	1	0.6666666666666666	0.5	3	1	0	0	0	0.6666666666666666	3	2	0.26666666666666666	4	0.0	0	-0.041214716328478083	0.5033179541493145	-0.05823846546303811	0.513285286439557	-0.01814657014130462	0.5022672294711991	0.5409811978367509	0.5062908887095893	0	1.0	0.0
5925	3.7250006345411934e-09	3.842868622585434e-09	3.822858168657964e-09	0.9999998836787436	None	0	0	0	0	0	0	1.0	0	0	0	0	3	0	1.0	1	1	0.06666666666666667	1	0.75	0	0	0	0	0	0	0	0	0	0	0	0
2424	None	None	None	None	None	0.25	1	0.4	4	0.7692307692307693	10	0.23809523809523808	0.7692307692307693	14	10	0	0	0	0.7777777777777778	9	7	1.0	15	0.0	1.0	0.012210764054320849	0.5270348431668139	9.86855786311177e-09	0.5002436576905585	0.05997619766276874	0.5489507660734647	0.5674868635713767	0.5254489755778586	0	1.0	0.0
2581	0.0060076144477407955	0.00036328175790220526	0.00012017384187122111	0.9895266250461817	None	0.25	1	0.36363636363636365	4	0.7857142857142857	11	0.2222222222222222	0.7857142857142857	15	11	0	0	0	0.8888888888888888	8	9	1.0666666666666667	16	0.0	1.0	4.5389945722228486e-12	0.5000000000273098	0.06120882973883607	0.5788998473152641	0.09999999806114515	0.5000001085260739	0.6039769287815934	0.5264967563818456	0	1.0	0.0
3820	0.0013676671502618866	0.00015631967656401017	2.8739823831071403e-05	0.9962422977509803	None	0	0	0.3333333333333333	2	0.8571428571428571	6	0.36	0.8571428571428571	8	6	0	2	0	1.0	5	5	0.6	9	1.0	0	-0.09945963246808083	0.5030714783897023	-0.10692559111318085	0.6003410477465744	-0.02120917658286533	0.6624483950203894	0.6124494551833426	0.5901209878782024	0.9375	1.0	0.0
4208	0.007505966310755353	0.001803112808592702	0.0017671139315462736	0.9918788511054861	None	0.2	1	0.3333333333333333	4	0.8	12	0.20987654320987653	0.8	16	12	0	0	0	1.0	9	9	1.1333333333333333	17	0.0	1.0	0.13324284322286623	0.6646463286506054	0.0005024136893823703	0.571786936285122	-0.09999994110888119	0.5000005560590639	0.72536700909185	0.5803975802163889	0	0.9375	0.0
843	None	None	None	None	None	0	0	1.0	2	0.0	0	0.75	0	2	0	0	2	0	1.0	2	2	0.2	3	1.0	0	0	0	0	0	0	0	0	0	0	0	0
4096	3.98047540229608e-09	3.549925401699253e-09	2.1323160963894105e-10	0.9999998604746578	None	0	0	0	0	0	0	1.0	0	0	0	0	1	0	1.0	1	1	0.06666666666666667	1	0.25	0	0	0	0	0	0	0	0	0	0	0	0
3377	0.00266163452510034	0.0005013129615826975	0.0004262730930743768	0.9968680901520441	None	0.2	1	0.3333333333333333	4	0.8	12	0.20987654320987653	0.8	16	12	0	0	0	1.0	9	9	1.1333333333333333	17	0.0	1.0	1.4300610526785857e-07	0.5000134655115543	0.01792739665346842	0.5633331198505558	-0.07200396158923528	0.6504041945584944	0.6110587940229762	0.5724506757961922	0	1.0	0.0
802	None	None	None	None	None	0	0	1.0	2	0.0	0	0.75	0	1	0	1	5	0	1.0	2	2	0.2	3	1.0	0	0	0	0	0	0	0	0	0	0	0	0
3726	0.0	0.0	0.0	1.0	None	0	0	0	0	0	0	1.0	0	0	0	0	0	0	1.0	1	1	0.06666666666666667	1	0.0	0	0	0	0	0	0	0	0	0	0	0	0
3775	0.0029758010275102676	0.0006859582052115591	0.000635799852822412	0.9949837447088837	None	0.3333333333333333	2	0.5	7	0.5789473684210527	11	0.4375	0.47368421052631576	13	9	7	7	0	0.75	6	8	1.4	21	0.5	0.6666666666666666	-0.09902037840802487	0.5022627196551221	-0.14790627501354633	0.9999903879944568	0.05522042680803938	0.6614015047155793	0.816157753640692	0.9833249877505641	1.0	1.0	0.2737672781684432
6057	0.0	0.0	0.0	1.0	None	0	0	0	0	0	0	1.0	0	0	0	0	0	0	1.0	1	1	0.06666666666666667	1	0.0	0	0	0	0	0	0	0	0	0	0	0	0
855	None	None	None	None	None	0	0	0	0	0	0	1.0	0	0	0	0	4	0	1.0	1	1	0.06666666666666667	1	1.0	0	0	0	0	0	0	0	0	0	0	0	0
6870	1.4599329599161737e-10	2.5157240791523183e-12	4.194644959063719e-13	0.9999999999999997	None	0.2	1	0.3333333333333333	4	0.8	12	0.20987654320987653	0.8	16	12	0	0	0	1.0	9	9	1.1333333333333333	17	0.0	1.0	0.09027124155743037	0.5703424678180347	0.07623893346816778	0.9968141846167345	7.902762784127648e-27	0.5	0.6263258001888442	0.8818119217635022	0	1.0	0.0
4543	0.0	0.0	0.0	0.9999999999999998	None	0	0	0	0	0	0	1.0	0	0	0	0	4	0	1.0	1	1	0.06666666666666667	1	1.0	0	0	0	0	0	0	0	0	0	0	0	0
3344	0.0026229700979185835	0.0010612700276154802	-0.0009362280304085367	0.9951434537949594	None	0.25	1	0.4	4	0.75	9	0.25	0.75	13	9	0	0	0	0.875	8	7	0.9333333333333333	14	0.0	0.8571428571428571	-0.09971546732293052	0.5013975689746701	0.012117981271549037	0.6333206778315444	-0.06878466102390723	0.537522508092352	0.6140882875321895	0.5582716935975387	0	1.0	0.0
2610	None	None	None	None	None	0.1111111111111111	2	0.2894736842105263	11	0.6666666666666666	36	0.7777777777777778	0.3333333333333333	28	18	27	2	0	0.8888888888888888	9	8	3.7333333333333334	56	0.041666666666666664	0.8235294117647058	7.438826504019369e-10	0.5000000143886494	0.019614968137479462	0.583933621996858	0.018961318645487914	0.5945206311103731	0.5491005290658404	0.5598473755882563	0.17857142857142855	0.21428571428571427	0.0
7203	0.0001611369999101567	2.288594108459416e-07	-1.929309943553177e-07	0.9999972946238225	None	0.25	1	0.4	4	0.7692307692307693	10	0.23809523809523808	0.7692307692307693	14	10	0	0	0	0.7777777777777778	7	9	1.0	15	0.0	1.0	0.09999997935467345	0.5000003354497028	0.034588882610223595	0.5319543155748208	0.05213757038046831	0.6483241216803095	0.5773708605223671	0.561329114954709	0	1.0	0.0
4316	9.831234648795392e-08	9.79270271560801e-08	5.19127280902399e-08	0.9999842557108556	None	0	0	0.07894736842105263	3	0.9259259259259259	50	0.8888888888888888	0	0	0	55	18	0	0.7777777777777778	9	7	3.7333333333333334	56	0.15789473684210525	0.9795918367346939	0	0	0	0	0	0	0	0	0	0	0
4073	0.005629519339321415	0.0017057017833813776	0.0017056813402501598	0.9959019553069033	None	0.2	1	0.3333333333333333	4	0.8	12	0.20987654320987653	0.8	16	12	0	0	0	1.0	9	9	1.1333333333333333	17	0.0	1.0	0.04309125844299131	0.5129796461887632	0.04914136981881457	0.58205786664043	0.4136605764020656	0.5975405918800337	0.8498223379167403	0.5645039620545883	0	0.9375	0.0
5457	0.0002595011608513433	4.787108468047916e-06	-4.7843508675392365e-06	0.9999985277004669	None	0.25	1	0.36363636363636365	4	0.7857142857142857	11	0.2222222222222222	0.7857142857142857	15	11	0	0	0	0.8888888888888888	8	9	1.0666666666666667	16	0.0	1.0	0.05203087471324801	0.6322478560473322	-0.09996267708521088	0.5002426772584138	0.32646073227137357	0.6030060379073975	0.8584034395663406	0.579393232243252	0	1.0	0.0
795	None	None	None	None	None	0.25	1	0.36363636363636365	4	0.7857142857142857	11	0.2222222222222222	0.7857142857142857	15	11	0	0	0	0.8888888888888888	8	9	1.0666666666666667	16	0.0	1.0	0.05847634299119914	0.6839290211228006	-0.22956320017937823	1.0	1.7070435019369476e-05	0.5001420784927588	0.8071218152038311	0.9999998728286501	0	0.9333333333333333	0.0
1534	None	None	None	None	None	0	0	0.5	2	0.75	3	0.5	0.75	5	3	0	0	0	0.75	3	4	0.4	6	0.0	0	0.27497333621860215	0.5266255799371604	7.413073030153636e-08	0.5000003205811121	0.05501377378964565	0.5692883558193592	0.7695008708442456	0.532085241604492	0	0.8	0.0
3695	7.825911692715013e-05	1.0060000280288906e-05	2.569587275508253e-06	0.9999927094095941	None	0	0	0.375	3	0.7777777777777778	7	0.3142857142857143	0.7777777777777778	10	7	0	0	0	0.7142857142857143	5	7	0.7333333333333333	11	0.0	0.6666666666666666	0.24664326553668586	0.6316271278191783	0.028554144778786938	0.5048419783363506	-0.09859823568892363	0.8427879155645654	0.8153386019927008	0.6782840689740001	0	0.2	0.0
5418	0.00012397712988002492	4.735789245731956e-07	7.561640702764798e-10	0.9999999870421898	None	0.2	1	0.3333333333333333	4	0.8	12	0.20987654320987653	0.8	16	12	0	0	0	1.0	9	9	1.1333333333333333	17	0.0	1.0	0.09635284618058093	0.6084514360977185	0.05536698263463813	0.5293577885660443	-0.038029927319014147	0.5197099243667972	0.6293736391299137	0.5529057591002164	0	0.25	0.0
1443	None	None	None	None	None	0	0	1.0	1	0	0	1.0	0	1	0	0	0	0	0.5	2	1	0.13333333333333333	2	0.0	0	0	0	0	0	0	0	0	0	0	0	0
7113	0.01727781367677394	0.014314785663441854	0.014314567076201037	0.9893413492797494	None	0.25	1	0.36363636363636365	4	0.7857142857142857	11	0.2222222222222222	0.7857142857142857	15	11	0	0	0	0.8888888888888888	8	9	1.0666666666666667	16	0.0	1.0	0.09315656049288239	0.5578942796488775	0.05691820135328289	0.5690087492327741	0.35273114823723684	0.6266939203225589	0.7830654905517404	0.584877641428941	0	1.0	0.0
2069	None	None	None	None	None	0	0	0.09090909090909091	4	0.9047619047619048	57	0.8024691358024691	0	0	0	64	0	0	1.0	9	9	4.333333333333333	65	0.0	0.8771929824561403	0	0	0	0	0	0	0	0	0	0	0
1010	None	None	None	None	None	0	0	0.25	1	1.0	3	1.0	1.0	4	3	0	0	0	0.2	5	1	0.3333333333333333	5	0.0	0	0.04706623854413757	0.5762842418005348	0.11334594511752197	0.5345910031497081	0.02200218372163714	0.6826447472745444	0.6311057164828526	0.5996544306724363	0	1.0	0.0
4698	0.0	0.0	0.0	0.9999999999999998	None	0	0	0	0	0	0	1.0	0	0	0	0	4	0	1.0	1	1	0.06666666666666667	1	1.0	0	0	0	0	0	0	0	0	0	0	0	0
5162	0.0	0.0	0.0	1.0	None	0	0	0	0	0	0	1.0	0	0	0	0	0	0	1.0	1	1	0.06666666666666667	1	0.0	0	0	0	0	0	0	0	0	0	0	0	0
7456	3.750938681070514e-09	3.75593665613127e-09	3.736378871421393e-09	0.999999836086503	None	0	0	0	0	0	0	1.0	0	0	0	0	3	0	1.0	1	1	0.06666666666666667	1	0.75	0	0	0	0	0	0	0	0	0	0	0	0
5958	0.0	0.0	0.0	0.9999999999999998	None	0	0	0	0	0	0	1.0	0	0	0	0	4	0	1.0	1	1	0.06666666666666667	1	1.0	0	0	0	0	0	0	0	0	0	0	0	0
4379	0.0	0.0	0.0	1.0	None	0	0	0	0	0	0	1.0	0	0	0	0	0	0	1.0	1	1	0.06666666666666667	1	0.0	0	0	0	0	0	0	0	0	0	0	0	0
15	None	None	None	None	None	0	0	0	0	0	0	1.0	0	0	0	0	4	0	1.0	1	1	0.06666666666666667	1	1.0	0	0	0	0	0	0	0	0	0	0	0	0
4029	1.8207286014061069e-06	6.060548767931792e-07	-6.060548534132024e-07	0.9998198705304316	None	0	0	0.4	2	0.8	4	1.0	0.8	6	4	0	0	0	0.14285714285714285	1	7	0.4666666666666667	7	0.0	0.6666666666666666	0.016545075540569505	0.5	0.055106389896226536	0.5601544651385798	2.48879766163289e-06	0.5000053392029197	0.5575242518442317	0.5201399576286945	0	1.0	0.0
6521	1.6447837254837698e-10	7.544569405844411e-13	5.733667524115499e-13	0.9999999999781571	None	0.2	1	0.3333333333333333	4	0.8	12	0.20987654320987653	0.8	16	12	0	0	0	1.0	9	9	1.1333333333333333	17	0.0	1.0	0.09999953851669192	0.5000030055115475	0.045106227875927635	0.5324142878624932	3.6877968995019877e-10	0.5000000030047592	0.6013811465797899	0.5108192512064336	0	0.9375	0.0
6161	0.0	0.0	0.0	0.9999999999999998	None	0	0	0	0	0	0	1.0	0	0	0	0	4	0	1.0	1	1	0.06666666666666667	1	1.0	0	0	0	0	0	0	0	0	0	0	0	0
3549	0.003033006235977851	0.0008319468256812949	0.0007802972330527267	0.9949185954791392	None	0.3333333333333333	2	0.5	7	0.5789473684210527	11	0.4375	0.47368421052631576	13	9	7	7	0	0.75	6	8	1.4	21	0.5	0.6666666666666666	-0.09902037840802487	0.5022627196551221	-0.14790627501354633	0.9999903879944568	0.05522042680803938	0.6614015047155793	0.816157753640692	0.9833249877505641	1.0	1.0	0.2737672781684432
4942	0.002020493885079067	0.0010769905843604156	0.0008107861440742952	0.9978698580270086	None	0.2	1	0.3333333333333333	4	0.8	12	0.20987654320987653	0.8	16	12	0	0	0	1.0	9	9	1.1333333333333333	17	0.0	1.0	-0.0999996257229335	0.5000016568747164	-0.10205948188040556	0.9443066775667794	-0.0194858956580684	0.6774853903325855	0.5901075838945534	0.7669101478055049	0	0	0.0
3389	0.00016662662336074943	1.0375741190598548e-05	-9.32027353915425e-06	0.9986127997512885	None	0.2	1	0.3333333333333333	4	0.8	12	0.20987654320987653	0.8	16	12	0	0	0	1.0	9	9	1.1333333333333333	17	0.0	1.0	-0.09999999371725585	0.5000280854992013	0.06827472111763806	0.6192985541342682	-0.027619951822613464	0.5117840284034537	0.6662184719793106	0.544368754845609	0	0.9375	0.0
238	None	None	None	None	None	0	0	0.375	3	0.7777777777777778	7	0.4074074074074074	0.7777777777777778	10	7	0	0	0	0.3333333333333333	3	9	0.7333333333333333	11	0.0	1.0	-0.02088906661921481	0.5906156638549591	-0.06536998377491313	0.6801361109099767	0.012442379875480483	0.5395258908135507	0.6036710299818258	0.6050250542723197	0	1.0	0.0
2855	0.0	0.0	0.0	0.9999999999999998	None	0	0	0	0	0	0	1.0	0	0	0	0	4	0	1.0	1	1	0.06666666666666667	1	1.0	0	0	0	0	0	0	0	0	0	0	0	0
2929	0.0	0.0	0.0	0.9999999999999998	None	0	0	0	0	0	0	1.0	0	0	0	0	4	0	1.0	1	1	0.06666666666666667	1	1.0	0	0	0	0	0	0	0	0	0	0	0	0
7185	0.017658893939799913	0.014818840384655144	0.014817714455911795	0.9893354637018582	None	0.25	1	0.36363636363636365	4	0.7857142857142857	11	0.2222222222222222	0.7857142857142857	15	11	0	0	0	0.8888888888888888	8	9	1.0666666666666667	16	0.0	1.0	0.09315656049288239	0.5578942796488775	0.05691820135328289	0.5690087492327741	0.35273114823723684	0.6266939203225589	0.7830654905517404	0.584877641428941	0	1.0	0.0
2775	0.0	0.0	0.0	0.9999999999999998	None	0	0	0	0	0	0	1.0	0	0	0	0	4	0	1.0	1	1	0.06666666666666667	1	1.0	0	0	0	0	0	0	0	0	0	0	0	0
1338	None	None	None	None	None	0	0	0.3333333333333333	2	0.8571428571428571	6	0.36	0.8571428571428571	8	6	0	0	0	1.0	5	5	0.6	9	0.0	0	0.035959766274718905	0.5903408747161197	-0.049158918923805174	0.5297314750609201	0.07586297020924429	0.5707990502026878	0.6170177606440911	0.5637800714847013	0	1.0	0.0
1749	None	None	None	None	None	1.0	1	0.8	4	0.4	2	0.4375	0.4	6	2	0	0	0	1.0	4	4	0.4666666666666667	7	0.0	0.6666666666666666	0.017944784531128178	0.5328029556480215	0.0004487580252359368	0.5007839654228438	0.0819667543248599	0.523001666420064	0.5863402130563568	0.5188750328157706	0	1.0	0.0
4350	0.003951791572788861	0.002671350982676939	0.0023232658036615042	0.9957776263033068	None	0.2	1	0.3333333333333333	4	0.8	12	0.20987654320987653	0.8	16	12	0	0	0	1.0	9	9	1.1333333333333333	17	0.0	1.0	-0.09985895715806214	0.500862013453422	-0.17827059697258046	0.9981422203858902	-0.020314390360284103	0.6670224488127634	0.7029480675669896	0.9111887563196422	0	0	0.0
1819	None	None	None	None	None	0	0	0.3333333333333333	2	0.8571428571428571	6	0.36	0.8571428571428571	8	6	0	2	0	1.0	5	5	0.6	9	1.0	0	-0.049636896279699014	0.656549583167463	0.15512478757421105	0.5688357869656676	0.15757568441709605	0.9818818037505765	0.7706594479784883	0.8374266155858634	1.0	1.0	0.0
1214	None	None	None	None	None	0	0	0	0	0	0	1.0	0	0	0	0	4	0	1.0	1	1	0.06666666666666667	1	1.0	0	0	0	0	0	0	0	0	0	0	0	0
2872	0.0	0.0	0.0	0.9999999999999998	None	0	0	0	0	0	0	1.0	0	0	0	0	4	0	1.0	1	1	0.06666666666666667	1	1.0	0	0	0	0	0	0	0	0	0	0	0	0
6551	0.007783276026915764	0.0063053948181741835	0.0062865725089666655	0.9945421833844929	None	0.2	1	0.3333333333333333	4	0.8	12	0.20987654320987653	0.8	16	12	0	0	0	1.0	9	9	1.1333333333333333	17	0.0	1.0	0.08076053592225339	0.5688043468836095	0.05277494829975804	0.6185865643132387	0.16973196369437066	0.6452679683437348	0.6324749872282177	0.6113388747602824	0	1.0	0.0
5675	2.2967976655804724e-08	1.7799546118285042e-08	9.403708891653516e-10	0.9999961832835399	None	0	0	0.3333333333333333	1	1.0	2	1.0	1.0	3	2	0	0	0	0.25	4	1	0.26666666666666666	4	0.0	0	0.014763210232196674	0.5165629015941684	-0.04168341023032775	0.6750703552870987	7.902762784127648e-27	0.5	0.5821422212886369	0.5660684071153109	0	1.0	0.0
14	None	None	None	None	None	0.25	1	0.4	4	0.75	9	0.25925925925925924	0.75	13	9	0	0	0	0.6666666666666666	6	9	0.9333333333333333	14	0.0	1.0	0.15452053184608983	0.9999999860877917	0.006608467443209326	0.5270846385381055	0.11248553984406831	0.9999999984409693	0.9174366711633868	0.9999973102199119	0	0.15384615384615385	0.0
5110	0.001870696484000015	0.00018543337706040496	1.2644573790057672e-06	0.9884537542110812	None	0	0	0.25	1	1.0	3	1.0	1.0	4	3	0	0	0	0.2	5	1	0.3333333333333333	5	0.0	0	0.264200646530002	0.5120879936755556	0.039102009749674684	0.6224670949073908	0.456536662657735	0.5588915293335532	0.8463558058098356	0.5650507874504032	0	1.0	0.0
3874	0.0009619939122689694	0.0004022432375867714	0.0003897499389988828	0.9981261643163604	None	0	0	0.3333333333333333	2	0.8571428571428571	6	0.36	0.8571428571428571	8	6	0	0	0	1.0	5	5	0.6	9	0.0	0	0.23328903493657097	0.6340613992116265	1.3572533209224307e-06	0.5000779986434348	-0.023324632187581903	0.5020220875986933	0.7609899871296467	0.5463730633149368	0	1.0	0.0
4804	0.017659160798658428	0.004767389291556995	0.004740221951305854	0.9895678918394111	None	0.2	1	0.3333333333333333	4	0.8	12	0.20987654320987653	0.8	16	12	0	0	0	1.0	9	9	1.1333333333333333	17	0.0	1.0	0.21877645697556702	0.5209288639110636	0.05365794421327078	0.5810840579969312	-0.09999999967820113	0.5000000022886192	0.7862274116839217	0.5341956636155284	0	0.9375	0.0
3548	2.7176656438260444e-05	3.254538574227173e-05	3.176097984533736e-05	0.9988931449530507	None	0	0	0.11538461538461539	6	0.8666666666666667	65	0.9506172839506173	0.02666666666666667	6	2	70	0	0	1.0	9	9	5.133333333333334	77	0.0	0.9411764705882353	1.3733501923992416e-12	0.5000000001549475	0.09999929972759543	0.5000081111522756	-0.020259665425937635	0.6409530335335148	0.6285013082164511	0.5481449890488616	0	1.0	0.0
3023	0.007057869347827852	0.0015230842942280632	0.0015020487561971008	0.9917945797624422	None	0.2	1	0.3333333333333333	4	0.8	12	0.20987654320987653	0.8	16	12	0	0	0	1.0	9	9	1.1333333333333333	17	0.0	1.0	0.13324284322286623	0.6646463286506054	0.0005024136893823703	0.571786936285122	-0.09999994110888119	0.5000005560590639	0.72536700909185	0.5803975802163889	0	0.9375	0.0
70	None	None	None	None	None	0	0	0.1	4	0.896551724137931	52	0.8333333333333334	0	0	0	59	12	0	0.8888888888888888	8	9	4.0	60	0.09836065573770492	0.9259259259259259	0	0	0	0	0	0	0	0	0	0	0
4476	0.0008408767681829846	0.00013137968110845164	-7.492932045267787e-06	0.9987069917797378	None	0	0	0.42857142857142855	3	0.75	6	0.3333333333333333	0.75	9	6	0	0	0	0.8333333333333334	6	5	0.6666666666666666	10	0.0	0.8	-0.03658869273941435	0.6377798591646433	0.00017024049355892978	0.5454160505724491	-0.09999999994459582	0.5000000044256919	0.6165957269205937	0.5620048015928807	0	1.0	0.0
1809	None	None	None	None	None	0	0	0	0	0	0	1.0	0	0	0	0	4	0	1.0	1	1	0.06666666666666667	1	1.0	0	0	0	0	0	0	0	0	0	0	0	0
522	None	None	None	None	None	0	0	0.018518518518518517	1	1.0	79	1.0	0	0	0	80	0	0	1.0	9	9	5.4	81	0.0	1.0	0	0	0	0	0	0	0	0	0	0	0
476	None	None	None	None	None	0	0	0	0	0	0	1.0	0	0	0	0	4	0	1.0	1	1	0.06666666666666667	1	1.0	0	0	0	0	0	0	0	0	0	0	0	0
5369	0.018305247214021835	0.005022956398201181	0.004961626799085651	0.9786667286287228	None	0.2	1	0.3333333333333333	4	0.8	12	0.20987654320987653	0.8	16	12	0	0	0	1.0	9	9	1.1333333333333333	17	0.0	1.0	0.2492073699332528	0.5048582128366693	0.017707055511676707	0.5436342103544846	-0.09999903550454439	0.5000531631623237	0.8098686358215423	0.5162133195980338	0	1.0	0.0
1625	None	None	None	None	None	0	0	0.2222222222222222	4	0.75	18	0.6190476190476191	0.4583333333333333	14	11	11	9	0	0.8571428571428571	7	6	1.7333333333333334	26	0.391304347826087	0.631578947368421	0.10526216483479459	0.5835186439369748	-0.04740703508257477	0.5507444381590206	-0.03584564643634547	0.523189558612755	0.6700362360180401	0.5526160227556826	1.0	1.0	0.0
4803	0.0052242810737831435	0.0005473443101442131	0.0005303619550027712	0.9898831673168917	None	0	0	0.3333333333333333	2	0.8571428571428571	6	0.36	0.8571428571428571	8	6	0	0	0	1.0	5	5	0.6	9	0.0	0	0.3413420295934085	0.5159885761085521	0.009681449108130236	0.5346269957325769	-0.03360214307460242	0.5939486936801547	0.8352463420044917	0.5484326282799553	0	0.875	0.0
6160	0.0	0.0	0.0	0.9999999999999998	None	0	0	0	0	0	0	1.0	0	0	0	0	4	0	1.0	1	1	0.06666666666666667	1	1.0	0	0	0	0	0	0	0	0	0	0	0	0
6817	0.000344353031804263	3.679110023296974e-05	2.7548637847910576e-06	0.9995018837069863	None	0.2	1	0.3333333333333333	4	0.8	12	0.20987654320987653	0.8	16	12	0	0	0	1.0	9	9	1.1333333333333333	17	0.0	1.0	0.018101761632864793	0.5033506204483967	0.1175078676237555	0.7445427412290696	0.0663263369585767	0.593874817062282	0.6420215643493535	0.6195664209903599	0	1.0	0.0
2704	None	None	None	None	None	0	0	0.275	11	0.6842105263157895	39	0.7283950617283951	0.3684210526315789	30	21	28	0	0	1.0	9	9	3.933333333333333	59	0.0	0.8	-0.09999996937925133	0.5002053511218498	0.03357609956884912	0.6494224174436999	-0.09995720880662866	0.5004573446912821	0.652353739060573	0.5514136461597914	0	1.0	0.0
3683	0.007657711209797403	0.001904117464566349	0.001876808068062078	0.991972207130062	None	0.2	1	0.3333333333333333	4	0.8	12	0.20987654320987653	0.8	16	12	0	0	0	1.0	9	9	1.1333333333333333	17	0.0	1.0	0.13324284322286623	0.6646463286506054	0.0005024136893823703	0.571786936285122	-0.09999994110888119	0.5000005560590639	0.72536700909185	0.5803975802163889	0	0.9375	0.0
1762	None	None	None	None	None	0	0	0	0	0	0	1.0	0	0	0	0	0	0	1.0	1	1	0.06666666666666667	1	0.0	0	0	0	0	0	0	0	0	0	0	0	0
4072	0.0005310110781013362	1.4546172848808105e-06	-1.4129195990672564e-06	0.9999999889616694	None	0.2	1	0.3333333333333333	4	0.8	12	0.20987654320987653	0.8	16	12	0	0	0	1.0	9	9	1.1333333333333333	17	0.0	1.0	0.04945226086244604	0.5407034798404561	1.3708865571124175e-06	0.5038139530642475	-0.09999999946675234	0.5000000030396187	0.6506439042979244	0.5148648796573712	0	1.0	0.0
7034	1.4747543382436185e-10	2.4937379106753634e-12	-1.858881015585173e-12	0.9999999999999997	None	0.2	1	0.3333333333333333	4	0.8	12	0.20987654320987653	0.8	16	12	0	0	0	1.0	9	9	1.1333333333333333	17	0.0	1.0	0.04773018514852513	0.6488430069125691	0.09257102419960272	0.6572005882182732	1.311631352734983e-10	0.5000000007722358	0.6036956830047061	0.6038661483304075	0	0.6875	0.0
375	None	None	None	None	None	0	0	0	0	0	0	1.0	0	0	0	0	0	0	1.0	1	1	0.06666666666666667	1	0.0	0	0	0	0	0	0	0	0	0	0	0	0
3041	0.0	0.0	0.0	0.9999999999999998	None	0	0	0	0	0	0	1.0	0	0	0	0	4	0	1.0	1	1	0.06666666666666667	1	1.0	0	0	0	0	0	0	0	0	0	0	0	0
5010	0.0	0.0	0.0	0.9999999999999998	None	0	0	0	0	0	0	1.0	0	0	0	0	4	0	1.0	1	1	0.06666666666666667	1	1.0	0	0	0	0	0	0	0	0	0	0	0	0
7290	0.015119742855251514	0.013071265846566803	-0.013043893792208796	0.9924935501976857	None	0.2	1	0.3333333333333333	4	0.8	12	0.20987654320987653	0.8	16	12	0	0	0	1.0	9	9	1.1333333333333333	17	0.0	1.0	-0.08838156817278779	0.5179107560280457	0.04874684870068126	0.5799146111384259	0.2910514178824178	0.6305726186419001	0.830355063133689	0.5767852386387317	0	1.0	0.0
2952	0.004505062429858585	0.0005407388895977011	9.912963798875836e-05	0.994067242080096	None	0.2	1	0.3333333333333333	4	0.8	12	0.20987654320987653	0.8	16	12	0	0	0	1.0	9	9	1.1333333333333333	17	0.0	1.0	2.1024503769662242e-06	0.50000889619313	0.0005630465479654729	0.5175406813623916	0.18633381831817813	0.646937363992715	0.7039389567699735	0.5560822797800464	0	1.0	0.0
330	None	None	None	None	None	0	0	1.0	2	0.0	0	0.75	0	2	0	0	1	0	1.0	2	2	0.2	3	0.5	0	0	0	0	0	0	0	0	0	0	0	0
7255	1.4437586502130428e-10	2.4649307967651795e-12	-1.6459728786283526e-12	0.9999999999999997	None	0.2	1	0.3333333333333333	4	0.8	12	0.20987654320987653	0.8	16	12	0	0	0	1.0	9	9	1.1333333333333333	17	0.0	1.0	-0.02139916387035457	0.6303067324008073	0.04225189792835402	0.5607158935485419	7.902762784127648e-27	0.5	0.5718552705952508	0.5644396976748878	0	0.0625	0.0
5709	0.0	0.0	0.0	0.9999999999999998	None	0	0	0	0	0	0	1.0	0	0	0	0	4	0	1.0	1	1	0.06666666666666667	1	1.0	0	0	0	0	0	0	0	0	0	0	0	0
7323	6.13838479416006e-09	6.150625534682595e-09	4.500717166279756e-09	0.9999996206064223	None	0	0	0	0	0	0	1.0	0	0	0	0	2	0	1.0	1	1	0.06666666666666667	1	0.5	0	0	0	0	0	0	0	0	0	0	0	0
5488	0.0	0.0	0.0	1.0	None	0	0	0	0	0	0	1.0	0	0	0	0	0	0	1.0	1	1	0.06666666666666667	1	0.0	0	0	0	0	0	0	0	0	0	0	0	0
6084	3.6955732599125525e-07	2.517138459557338e-08	-2.5045902894193174e-08	0.9999964197423263	None	0.25	1	0.4	4	0.75	9	0.25925925925925924	0.75	13	9	0	0	0	0.6666666666666666	9	6	0.9333333333333333	14	0.0	1.0	0.06343476222127026	0.5056589660161744	2.1958478374433496e-05	0.5000577349653283	4.77991584931908e-08	0.5025168357090196	0.574189796108574	0.5027445722996202	0	1.0	0.0
3939	0.0029119622409199595	0.0008222190512077456	0.0007721532264874797	0.9949764396412036	None	0.3333333333333333	2	0.5	7	0.5789473684210527	11	0.4375	0.47368421052631576	13	9	7	7	0	0.75	6	8	1.4	21	0.5	0.6666666666666666	-0.09902037840802487	0.5022627196551221	-0.14790627501354633	0.9999903879944568	0.05522042680803938	0.6614015047155793	0.816157753640692	0.9833249877505641	1.0	1.0	0.2737672781684432
7114	0.004331020785108487	0.0002560064555176787	0.00025206829130118417	0.9960250514322413	None	0.2	1	0.3333333333333333	4	0.8	12	0.20987654320987653	0.8	16	12	0	0	0	1.0	9	9	1.1333333333333333	17	0.0	1.0	0.015640201138929256	0.6084496779260208	-0.23679667189569079	1.0	0.37976276780344875	0.6791964857519602	0.9470691856796313	1.0	0	1.0	0.0
7064	0.012711242947919183	0.0034120272230001554	-0.0023629092568318707	0.9977642855099679	None	0.2	1	0.3333333333333333	4	0.8	12	0.20987654320987653	0.8	16	12	0	0	0	1.0	9	9	1.1333333333333333	17	0.0	1.0	0.09382921421719079	0.6333792746228999	0.04270839180760666	0.5344419992667258	0.32003684438682256	0.6093754011018373	0.7777413897001417	0.5930218769454797	0	1.0	0.0
5467	0.0001140761238031552	5.940954539209328e-07	-2.071035987025931e-07	0.9999997626660097	None	0.2	1	0.3333333333333333	4	0.8	12	0.20987654320987653	0.8	16	12	0	0	0	1.0	9	9	1.1333333333333333	17	0.0	1.0	0.37752127548125014	0.5402568470324588	0.025002608279895	0.5692900983008558	-0.09999996509177489	0.5000005957887786	0.8827697486375075	0.536628800173012	0	1.0	0.0
2064	None	None	None	None	None	0	0	0	0	0	0	1.0	0	0	0	0	4	0	1.0	1	1	0.06666666666666667	1	1.0	0	0	0	0	0	0	0	0	0	0	0	0
2306	None	None	None	None	None	0	0	0	0	0	0	1.0	0	0	0	0	0	0	1.0	1	1	0.06666666666666667	1	0.0	0	0	0	0	0	0	0	0	0	0	0	0
5492	0.0	0.0	0.0	1.0	None	0	0	0	0	0	0	1.0	0	0	0	0	0	0	1.0	1	1	0.06666666666666667	1	0.0	0	0	0	0	0	0	0	0	0	0	0	0
7245	0.0	0.0	0.0	0.9999999999999998	None	0	0	0	0	0	0	1.0	0	0	0	0	4	0	1.0	1	1	0.06666666666666667	1	1.0	0	0	0	0	0	0	0	0	0	0	0	0
342	None	None	None	None	None	0.04	1	0.11320754716981132	6	0.8831168831168831	68	0.9753086419753086	0.11688311688311688	14	9	64	0	0	1.0	9	9	5.266666666666667	79	0.0	0.9714285714285714	0.07853774078266326	0.6971388189138286	0.21710107362405032	0.6205307498220063	0.09451806784686559	0.6542921772944574	0.7086900423288435	0.658021681620826	0	1.0	0.0
7308	0.0	0.0	0.0	1.0	None	0	0	0	0	0	0	1.0	0	0	0	0	0	0	1.0	1	1	0.06666666666666667	1	0.0	0	0	0	0	0	0	0	0	0	0	0	0
2223	None	None	None	None	None	0.043478260869565216	1	0.3333333333333333	16	0.6	42	0.8888888888888888	0.35714285714285715	35	25	36	5	0	1.0	9	9	4.8	72	0.07575757575757576	0.8888888888888888	-0.04150062660175581	0.5209176541920256	0.052765095345481	0.5614006584026846	0.09595668036643609	0.585295455864129	0.6380777522549518	0.5560236359010103	1.0	1.0	0.0
2423	None	None	None	None	None	0	0	0.75	3	0.3333333333333333	1	0.5555555555555556	0	0	0	4	0	0	1.0	3	3	0.3333333333333333	5	0.0	1.0	0	0	0	0	0	0	0	0	0	0	0
7305	0.010823777376630967	0.00886061759267568	0.008824026933387907	0.9942950787891173	None	0.2	1	0.3333333333333333	4	0.8	12	0.20987654320987653	0.8	16	12	0	0	0	1.0	9	9	1.1333333333333333	17	0.0	1.0	0.09052283163537211	0.5889790781802801	0.04297265967566662	0.5748000506449819	0.3400043064566998	0.6238659182452712	0.7942015091487418	0.5960579218468396	0	1.0	0.0
6056	0.0	0.0	0.0	0.9999999999999998	None	0	0	0	0	0	0	1.0	0	0	0	0	4	0	1.0	1	1	0.06666666666666667	1	1.0	0	0	0	0	0	0	0	0	0	0	0	0
5754	0.008596555821077394	0.005806043958171831	0.005093131864437036	0.9968723696016417	None	0.2	1	0.3333333333333333	4	0.8	12	0.20987654320987653	0.8	16	12	0	0	0	1.0	9	9	1.1333333333333333	17	0.0	1.0	-0.09999533702586952	0.5000168237898469	0.006932486007825467	0.5787984961626178	-0.09999999918747862	0.5000000162260078	0.6234161589069024	0.5264677697754957	0	1.0	0.0
6022	0.0020844329265141013	0.0021336925852931173	-0.002133248902345229	0.9979682684927794	None	0.5	1	0.6666666666666666	4	0.5714285714285714	4	0.42857142857142855	0.5714285714285714	8	4	0	0	0	0.42857142857142855	3	7	0.6	9	0.0	1.0	-0.09931954736574827	0.5004321548003796	0.06223599538446356	0.549827387011508	-0.09999999859957127	0.5000000723463228	0.6819397267037451	0.5168021879443647	0	1.0	0.0
7369	0.014947273289941405	0.013546540517071208	0.013544317038991768	0.9909488920541806	None	0.2	1	0.3333333333333333	4	0.8	12	0.20987654320987653	0.8	16	12	0	0	0	1.0	9	9	1.1333333333333333	17	0.0	1.0	0.08438435609535398	0.5622016315116404	0.06022977670002705	0.7821163870651958	0.32794321057338516	0.6364311799298891	0.7791836010328463	0.66730419621445	0	1.0	0.0
4911	0.0	0.0	0.0	0.9999999999999998	None	0	0	0	0	0	0	1.0	0	0	0	0	4	0	1.0	1	1	0.06666666666666667	1	1.0	0	0	0	0	0	0	0	0	0	0	0	0
5774	0.0035693903952692197	0.00040214290859509166	0.00026246555819140323	0.9909245861027516	None	0.1	1	0.22727272727272727	5	0.8387096774193549	26	0.4074074074074074	0.2903225806451613	13	9	19	0	0	1.0	9	9	2.2	33	0.0	0.3333333333333333	0.21831620163204257	0.5094818711872349	0.014369198892868983	0.5700595794730917	-0.09999956306825794	0.5000680002225428	0.7887804691354636	0.5266661967959411	0	1.0	0.0
6351	0.014946374824795315	0.013317150716999508	0.01331590690637699	0.9910255751143392	None	0.2	1	0.3333333333333333	4	0.8	12	0.20987654320987653	0.8	16	12	0	0	0	1.0	9	9	1.1333333333333333	17	0.0	1.0	0.08438435609535398	0.5622016315116404	0.06022977670002705	0.7821163870651958	0.32794321057338516	0.6364311799298891	0.7791836010328463	0.66730419621445	0	1.0	0.0
7526	0.016302888127897486	0.014829514926980706	0.014785127741168969	0.9855980951126804	None	0.2	1	0.3333333333333333	4	0.8	12	0.20987654320987653	0.8	16	12	0	0	0	1.0	9	9	1.1333333333333333	17	0.0	1.0	0.01237651533740625	0.628621211941244	0.059970288940577834	0.6557909724878348	0.3850262231495899	0.6442951856275964	0.8568975297927086	0.6429792073934034	0	1.0	0.0
5164	0.0	0.0	0.0	0.9999999999999998	None	0	0	0	0	0	0	1.0	0	0	0	0	4	0	1.0	1	1	0.06666666666666667	1	1.0	0	0	0	0	0	0	0	0	0	0	0	0
1674	None	None	None	None	None	0	0	0	0	0	0	1.0	0	0	0	0	0	0	1.0	1	1	0.06666666666666667	1	0.0	0	0	0	0	0	0	0	0	0	0	0	0
6042	8.318689995782317e-09	6.037214436791739e-11	-1.0439244605181227e-11	0.9999999964419111	None	0.2	1	0.3333333333333333	4	0.8	12	0.20987654320987653	0.8	16	12	0	0	0	1.0	9	9	1.1333333333333333	17	0.0	1.0	0.12518637234383073	0.533412182198803	7.614055414606196e-05	0.5003860558561226	1.627856676960606e-10	0.500333705851853	0.6433547800330878	0.5113919653998201	0	0.9375	0.0
3130	9.140298603406531e-08	2.4343921198520883e-08	-2.295800429568664e-08	0.9999941768031174	None	0	0	0.5	3	0.6666666666666666	4	0.4444444444444444	0.6666666666666666	7	4	0	1	0	0.5	3	6	0.5333333333333333	8	1.0	0.4	-0.05191349126454634	0.5143164154949149	0.006066636450795287	0.6027845826188294	4.94763560218725e-05	0.5000537659587913	0.5736543797821879	0.5394658591928317	1.0	1.0	0.0
2324	None	None	None	None	None	0.2	1	0.3333333333333333	4	0.8	12	0.20987654320987653	0.8	16	12	0	0	0	1.0	9	9	1.1333333333333333	17	0.0	1.0	-0.09999999809132588	0.5000000340049312	0.06844086089841024	0.5481316129844487	0.09393267569344424	0.5677438759866984	0.699688271680364	0.5387369430044606	0	0.1875	0.0
1287	None	None	None	None	None	0.2	1	0.3333333333333333	4	0.8	12	0.20987654320987653	0.8	16	12	0	0	0	1.0	9	9	1.1333333333333333	17	0.0	1.0	-0.05046793528609176	0.6515060962201399	0.00015648599532536953	0.5041662647616567	0.060789500927862526	0.5920920251921652	0.6134335430407128	0.5837817199972455	0	1.0	0.0
3214	None	None	None	None	None	0.2	2	0.36363636363636365	8	0.6451612903225806	20	0.4583333333333333	0.12903225806451613	10	4	22	6	0	0.8888888888888888	8	9	2.2	33	0.14285714285714285	0.42857142857142855	-0.09993530805167168	0.5003768829549271	-0.15047762745390716	0.6625395264723271	-0.08435719365782361	0.5691454945394716	0.6197375420656566	0.5788777968242271	0.0	0.2	0.0
1877	None	None	None	None	None	0	0	0.35714285714285715	10	0.55	22	0.65625	0.125	12	5	29	11	0	1.0	8	8	2.8	42	0.2	0.6470588235294118	1.9544359743724965e-14	0.5000000007624389	2.230908213695754e-05	0.5142591302960197	0.0001015801090893	0.5001956525743737	0.5002434300081667	0.5048194011199588	1.0	0.9166666666666666	0.0
4929	None	None	None	None	None	0.04	1	0.17307692307692307	9	0.8	60	0.9506172839506173	0.05333333333333334	10	4	66	3	0	1.0	9	9	5.133333333333334	77	0.023076923076923078	0.9855072463768116	0.15542525230673485	0.6226282295228757	0.07786055149616107	0.5682320510527856	-0.09999994211161956	0.500004354624177	0.7447207444431168	0.5642575056334381	1.0	1.0	0.0
1999	None	None	None	None	None	0	0	0.6666666666666666	2	0.5	1	0.6666666666666666	0.5	3	1	0	2	0	0.6666666666666666	3	2	0.26666666666666666	4	1.0	0	-0.09419327772416271	0.5059215217806752	0.00011338564233620278	0.500052553499222	-0.0983420376070301	0.5147562262281237	0.6110915958902222	0.5069111813939998	0.0	0	0.0
835	None	None	None	None	None	0	0	0.21621621621621623	8	0.7358490566037735	39	0.6790123456790124	0.5849056603773585	37	31	17	1	0	1.0	9	9	3.6666666666666665	55	0.03125	0.8163265306122449	-0.07888283918648237	0.5727214552526644	1.678999893122557e-13	0.5000001628433085	1.047256597070643e-12	0.500000000611851	0.5919076843968648	0.5243942840134864	0.5675675675675675	0.4864864864864865	0.0
736	None	None	None	None	None	0	0	0	0	0	0	1.0	0	0	0	0	0	0	1.0	1	1	0.06666666666666667	1	0.0	0	0	0	0	0	0	0	0	0	0	0	0
5119	0.0	0.0	0.0	1.0	None	0	0	0	0	0	0	1.0	0	0	0	0	0	0	1.0	1	1	0.06666666666666667	1	0.0	0	0	0	0	0	0	0	0	0	0	0	0
7270	0.0	0.0	0.0	1.0	None	0	0	0	0	0	0	1.0	0	0	0	0	0	0	1.0	1	1	0.06666666666666667	1	0.0	0	0	0	0	0	0	0	0	0	0	0	0
3418	0.009340174578500452	0.00037942743138483177	0.0003738495228872667	0.997127621756368	None	0.2	1	0.3333333333333333	4	0.8	12	0.20987654320987653	0.8	16	12	0	0	0	1.0	9	9	1.1333333333333333	17	0.0	1.0	0.08768300733399766	0.5940865829465255	0.09574386615275839	0.6163164085151531	-0.0999801580495645	0.5001249580613429	0.705702344670798	0.5707983381723896	0	0.875	0.0
521	None	None	None	None	None	0	0	0	0	0	0	1.0	0	0	0	0	4	0	1.0	1	1	0.06666666666666667	1	1.0	0	0	0	0	0	0	0	0	0	0	0	0
1768	None	None	None	None	None	0	0	1.0	2	0.0	0	0.75	0	0	0	2	0	0	1.0	2	2	0.2	3	0.0	0	0	0	0	0	0	0	0	0	0	0	0
2875	0.001002857682776126	7.666025526471384e-05	-8.488621136056508e-06	0.9980466335710781	None	0.25	1	0.4	4	0.75	9	0.25	0.75	13	9	0	0	0	0.875	8	7	0.9333333333333333	14	0.0	0.8571428571428571	0.0381939123924658	0.5881196828643175	1.1791635722143753e-07	0.5003692501290434	-0.030570187179836998	0.6599539822665795	0.6003262306458135	0.5842523677644584	0	1.0	0.0
6146	0.0	0.0	0.0	0.9999999999999998	None	0	0	0	0	0	0	1.0	0	0	0	0	4	0	1.0	1	1	0.06666666666666667	1	1.0	0	0	0	0	0	0	0	0	0	0	0	0
1743	None	None	None	None	None	0	0	0	0	0	0	1.0	0	0	0	0	0	0	1.0	1	1	0.06666666666666667	1	0.0	0	0	0	0	0	0	0	0	0	0	0	0
1252	None	None	None	None	None	0	0	0.16666666666666666	4	0.8529411764705882	29	0.75	0	1	0	34	0	0	0.75	6	8	2.4	36	0.0	0.6666666666666666	0	0	0	0	0	0	0	0	0	0	0
2284	None	None	None	None	None	0	0	0.25	1	1.0	3	1.0	1.0	4	3	0	0	0	0.2	5	1	0.3333333333333333	5	0.0	0	3.257467270672614e-09	0.5000000026445042	0.09007345407115594	0.5316182492413265	0.06367133908070181	0.6336017027705878	0.6082003150056126	0.5559597067012682	0	1.0	0.0
3830	0.00012882165321572144	1.5043986025280327e-06	-1.4670530864181422e-06	0.9999685402422841	None	0.5	1	0.6666666666666666	4	0.5714285714285714	4	0.375	0.5714285714285714	8	4	0	0	0	0.6666666666666666	6	4	0.6	9	0.0	0.6666666666666666	0.011396619235247367	0.6240925748599947	-0.005475447954160437	0.6673175897839972	-0.050127556854218144	0.5319896419348829	0.6326200098601544	0.6091456434059178	0	1.0	0.0
7033	4.888225504241573e-05	1.1483773647194202e-07	-9.483264553880677e-08	0.9999978529633289	None	0	0	0.6666666666666666	2	0.5	1	0.6666666666666666	0.5	3	1	0	0	0	0.6666666666666666	3	2	0.26666666666666666	4	0.0	0	0.09998972379719857	0.500027193774275	0.040867424881365376	0.5159078781187628	0.3617826981585622	0.5166948039284515	0.8013102403134268	0.5108787678562315	0	1.0	0.0
7435	2.470987633946826e-08	2.0000091508915053e-08	1.7243977007214823e-08	0.999994905355088	None	0	0	0.5	2	0.75	3	0.5	0.75	5	3	0	2	0	0.75	3	4	0.4	6	1.0	0	0.07296590834950016	0.523680743233932	0.03553489133413505	0.5115858473274273	7.902762784127648e-27	0.5	0.5739328885258898	0.5117599624138128	0.8	0.8	0.0
4971	0.0	0.0	0.0	1.0	None	0	0	0	0	0	0	1.0	0	0	0	0	0	0	1.0	1	1	0.06666666666666667	1	0.0	0	0	0	0	0	0	0	0	0	0	0	0
3844	None	None	None	None	None	0	0	0.23076923076923078	3	0.7647058823529411	13	0.6333333333333333	0.7058823529411765	15	12	3	3	0	0.8333333333333334	6	5	1.2666666666666666	19	0.42857142857142855	0.25	-0.0999999645704023	0.5000004685244075	0.04894370480238804	0.5829219877843781	-0.0999999998903188	0.5000000022611789	0.6686592259497873	0.5278695809111538	1.0	1.0	0.3610639886056474
6290	0.0016654415934001842	0.0005665697774448896	0.0002733492225978826	0.997534666083534	None	0.2	1	0.3333333333333333	4	0.8	12	0.20987654320987653	0.8	16	12	0	0	0	1.0	9	9	1.1333333333333333	17	0.0	1.0	0.09995553530368916	0.505294671404949	-0.004697566080832038	0.9999999331851352	-0.06644295056221854	0.5439023241414848	0.7392744571441765	0.9962147872349614	0	0.875	0.0
3282	0.0011733722110419185	3.777569734270734e-05	-3.747503459041304e-05	0.9986090603857553	None	0.2	1	0.3333333333333333	4	0.8	12	0.20987654320987653	0.8	16	12	0	0	0	1.0	9	9	1.1333333333333333	17	0.0	1.0	6.615473492398535e-14	0.5000000000092217	0.16507893655200107	0.6262259382173531	0.03019533041656728	0.5111714042996678	0.6730795789472095	0.546593818868455	0	0.9375	0.0
5715	0.018166383853004217	0.005138442996450029	0.005117161409266506	0.9788874831327	None	0.2	1	0.3333333333333333	4	0.8	12	0.20987654320987653	0.8	16	12	0	0	0	1.0	9	9	1.1333333333333333	17	0.0	1.0	0.2492073699332528	0.5048582128366693	0.017707055511676707	0.5436342103544846	-0.09999903550454439	0.5000531631623237	0.8098686358215423	0.5162133195980338	0	1.0	0.0
3618	0.0017322428056705922	0.00028792796648241824	-8.879203104082112e-05	0.9969647209517254	None	0	0	0.2857142857142857	10	0.64	32	0.7222222222222222	0.12	12	6	39	4	0	0.8888888888888888	9	8	3.466666666666667	52	0.05263157894736842	0.8636363636363636	-0.09997486812359199	0.5006771762082506	-0.1168199010856898	1.0	-0.014023999462302903	0.6553984129070707	0.7889918905462222	0.9999999999985787	0.9583333333333333	1.0	0.0
6150	0.0004901676006841144	0.0004135114124734447	0.00041351138558956357	0.9994869546077296	None	0.2	1	0.3333333333333333	4	0.8	12	0.20987654320987653	0.8	16	12	0	0	0	1.0	9	9	1.1333333333333333	17	0.0	1.0	0.08671951617095527	0.5472849053310047	0.06421467510645865	0.9872000628415203	-0.027477564092833105	0.5071694926638792	0.6311893623332202	0.8207258554991156	0	0.9375	0.0
344	None	None	None	None	None	0.13636363636363635	3	0.3191489361702128	15	0.6323529411764706	43	0.8641975308641975	0.35294117647058826	37	24	32	1	0	1.0	9	9	4.666666666666667	70	0.01818181818181818	0.8852459016393442	0.008760633321640888	0.6787777619698161	-0.0157856724698361	0.6628183968774976	0.11839253361138258	0.678933224192973	0.666701297362341	0.6735541983644655	0.3783783783783784	0.5675675675675675	0.0
3134	4.315221980452943e-05	2.478957660475617e-07	2.1741588464019957e-07	0.9999853849884537	None	0	0	0.08	4	0.9166666666666666	66	0.9135802469135802	0.013888888888888888	2	1	71	4	0	1.0	9	9	4.933333333333334	74	0.027586206896551724	0.9230769230769231	-0.09999999139314915	0.5000000150387307	2.1988410010408178e-26	0.5	0.2355009003655096	0.5302209076291233	0.8032160873808656	0.5100845671131737	1.0	1.0	0.48452602645291587
828	None	None	None	None	None	0	0	0.10869565217391304	5	0.8787878787878788	58	0.8395061728395061	0	1	0	66	7	0	1.0	9	9	4.533333333333333	68	0.05185185185185185	0.9491525423728814	0	0	0	0	0	0	0	0	0	0	0
2254	None	None	None	None	None	0	0	0	0	0	0	1.0	0	0	0	0	4	0	1.0	1	1	0.06666666666666667	1	1.0	0	0	0	0	0	0	0	0	0	0	0	0
5548	0.018573723742363126	0.004786931546352747	0.0047810579613267595	0.9897326946064181	None	0.2	1	0.3333333333333333	4	0.8	12	0.20987654320987653	0.8	16	12	0	0	0	1.0	9	9	1.1333333333333333	17	0.0	1.0	0.21877645697556702	0.5209288639110636	0.05365794421327078	0.5810840579969312	-0.09999999967820113	0.5000000022886192	0.7862274116839217	0.5341956636155284	0	0.9375	0.0
6433	1.5687023106146392e-10	1.5713848043395222e-12	6.268463337987133e-13	0.9999999999999997	None	0.2	1	0.3333333333333333	4	0.8	12	0.20987654320987653	0.8	16	12	0	0	0	1.0	9	9	1.1333333333333333	17	0.0	1.0	0.09991222255207464	0.5021058100487998	0.15250122508807623	0.7175847030423229	5.208381202246886e-21	0.5	0.6536099423386097	0.5777747637870578	0	1.0	0.0
1159	None	None	None	None	None	0.1111111111111111	1	0.42857142857142855	9	0.5517241379310345	16	0.7380952380952381	0.13793103448275862	9	4	21	6	0	0.8571428571428571	7	6	2.066666666666667	31	0.14634146341463414	0.32	1.1439925487572688e-15	0.5000000025378523	0.06657874721647725	0.570442182456348	5.608053700280912e-06	0.5000598045585023	0.5778227733197994	0.5236402524037193	1.0	1.0	0.0
4521	0.001964139772506642	0.00038232288317632823	-0.00021195218412477937	0.9962991887616328	None	0.2	1	0.3333333333333333	4	0.8	12	0.20987654320987653	0.8	16	12	0	0	0	1.0	9	9	1.1333333333333333	17	0.0	1.0	1.8701346109322438e-07	0.500108904337232	9.032760819777837e-05	0.5636650563614944	-0.09195980664778933	0.6675240601459927	0.6079131246355978	0.5787956075483203	0	1.0	0.0
1983	None	None	None	None	None	1.0	1	0.8	4	0.4	2	0.4375	0.4	6	2	0	0	0	1.0	4	4	0.4666666666666667	7	0.0	0.6666666666666666	0.017944784531128178	0.5328029556480215	0.0004487580252359368	0.5007839654228438	0.0819667543248599	0.523001666420064	0.5863402130563568	0.5188750328157706	0	1.0	0.0
3805	0.002835818008194651	0.00022497733878565343	-0.0002218124623844917	0.9931103158072042	None	0.2	1	0.3333333333333333	4	0.8	12	0.20987654320987653	0.8	16	12	0	0	0	1.0	9	9	1.1333333333333333	17	0.0	1.0	5.450370884564832e-16	0.5000001008328171	0.05422016537513465	0.5932332531734188	-0.07465786403538763	0.6260218719191046	0.6276143881051824	0.5738342041412897	0	0.875	0.0
1917	None	None	None	None	None	0.05263157894736842	1	0.3170731707317073	13	0.6101694915254238	36	0.8472222222222222	0.3050847457627119	26	18	34	0	0	0.8888888888888888	8	9	4.066666666666666	61	0.0	0.8888888888888888	0.09978841816946774	0.5003687750236286	0.0001061875618248421	0.5437932202464522	0.0005915195842927186	0.6764512655904937	0.6155772277970059	0.5756324850724883	0	0.9615384615384616	0.0
2686	1.774070755635409e-07	1.7590017323754245e-07	8.786760220325645e-08	0.9999705750980113	None	0	0	0.0425531914893617	2	0.9705882352941176	66	0.8641975308641975	0	0	0	69	6	0	1.0	9	9	4.666666666666667	70	0.04225352112676056	0.8888888888888888	0	0	0	0	0	0	0	0	0	0	0
4953	0.0	0.0	0.0	0.9999999999999998	None	0	0	0	0	0	0	1.0	0	0	0	0	4	0	1.0	1	1	0.06666666666666667	1	1.0	0	0	0	0	0	0	0	0	0	0	0	0
6303	0.000722409277997941	6.6484637598631786e-06	-5.588917031158811e-06	0.9999999269802173	None	0.2	1	0.3333333333333333	4	0.8	12	0.20987654320987653	0.8	16	12	0	0	0	1.0	9	9	1.1333333333333333	17	0.0	1.0	0.09999999802045305	0.5000001398415942	0.051525128538634044	0.6542796707813244	0.33357400902196493	0.6291511030282462	0.7814249526979217	0.5960003767065111	0	1.0	0.0
315	None	None	None	None	None	0	0	0	0	0	0	1.0	0	0	0	0	0	0	1.0	1	1	0.06666666666666667	1	0.0	0	0	0	0	0	0	0	0	0	0	0	0
3696	1.4861366075996833e-07	1.4539699026645497e-07	-5.4769336014057915e-08	0.9999582975040581	None	0.25	1	0.4	4	0.75	9	0.25925925925925924	0.75	13	9	0	0	0	0.6666666666666666	6	9	0.9333333333333333	14	0.0	1.0	0.015753188583357204	0.5460165687439896	0.0611180692599607	0.6325823587601378	0.001695172409638453	0.5039392827169152	0.5826237397813003	0.5616560486890244	0	0.8461538461538461	0.0
1411	None	None	None	None	None	0.26666666666666666	4	0.34375	11	0.6888888888888889	31	0.746031746031746	0.6888888888888889	42	31	4	0	0	0.7777777777777778	9	7	3.1333333333333333	47	0.0	1.0	0.0996838875193186	0.502864082782727	-0.06612185153129715	0.6259213928363152	-0.14616105209205782	0.9974379923446437	0.7729471740304122	0.8969270949924221	0	1.0	0.0
2128	None	None	None	None	None	0	0	0.07407407407407407	4	0.9230769230769231	72	0.9876543209876543	0.14102564102564102	14	11	65	0	0	1.0	9	9	5.333333333333333	80	0.0	0.9859154929577465	4.3321162514985815e-07	0.500075191916971	2.1009494857601514e-06	0.5000086321967359	8.692855906492434e-17	0.500000000454775	0.5000033899038465	0.5000279415229875	0	1.0	0.0
3470	0.0	0.0	0.0	0.9999999999999998	None	0	0	0	0	0	0	1.0	0	0	0	0	4	0	1.0	1	1	0.06666666666666667	1	1.0	0	0	0	0	0	0	0	0	0	0	0	0
6861	0.008125255019755822	0.0005519832662035344	-7.245276247674079e-05	0.9857837465412805	None	0.2	1	0.3333333333333333	4	0.8	12	0.20987654320987653	0.8	16	12	0	0	0	1.0	9	9	1.1333333333333333	17	0.0	1.0	0.03149241579637028	0.5903916657244801	0.05656623145782948	0.9904389447909405	0.27073820872486615	0.6401419874685054	0.7551296417950725	0.8653752296443172	0	0	0.0
1800	None	None	None	None	None	0	0	0.20588235294117646	7	0.7551020408163265	37	0.6296296296296297	0.20408163265306123	14	10	36	6	0	1.0	9	9	3.4	51	0.08333333333333333	0.6521739130434783	0.1219819857872813	0.6624559809937672	-0.09392035879378278	0.5525737656553442	0.09954953248251583	0.503479403813577	0.7258081371306464	0.5743815050438256	1.0	1.0	0.0
6910	0.0007208336096812054	1.2479010870493586e-05	9.990051234246386e-06	0.9999956324936697	None	0	0	0.3333333333333333	3	0.8181818181818182	9	0.28888888888888886	0.8181818181818182	12	9	0	1	0	0.5555555555555556	9	5	0.8666666666666667	13	1.0	1.0	0.007249486216833691	0.5983754124945064	0.1730982736526411	0.6575694364109451	0.23547218894943237	0.559946556491213	0.6956144117494697	0.6060429719843392	1.0	1.0	0.0
1616	None	None	None	None	None	0	0	0.19047619047619047	8	0.7868852459016393	48	0.7777777777777778	0.18032786885245902	12	11	50	10	0	1.0	9	9	4.2	63	0.0970873786407767	1.0	0.036154474685067314	0.5141697919850059	-0.02750280670456341	0.6479952020633202	0.34147331062378977	0.5713976750907426	0.8424049338331145	0.5788764756154172	0.0	0	0.0
7312	0.004762248250368132	0.0011622169705557117	-0.0010758515792936023	0.9920353100274979	None	0.2	1	0.3333333333333333	4	0.8	12	0.20987654320987653	0.8	16	12	0	0	0	1.0	9	9	1.1333333333333333	17	0.0	1.0	-0.09458515337427695	0.5627545374929236	0.26959256580748425	0.7467256652159764	0.3216202408614189	0.653573044930168	0.8775647273794843	0.658387944580168	0	0.1875	0.0
1767	None	None	None	None	None	0	0	0	0	0	0	1.0	0	0	0	0	0	0	1.0	1	1	0.06666666666666667	1	0.0	0	0	0	0	0	0	0	0	0	0	0	0
7420	0.00438467129900186	0.0003316549178672615	0.0003189266347301176	0.9956461559152429	None	0.25	1	0.36363636363636365	4	0.7857142857142857	11	0.2222222222222222	0.7857142857142857	15	11	0	0	0	0.8888888888888888	8	9	1.0666666666666667	16	0.0	1.0	0.09574022197877127	0.6064070800011895	0.09999998522060832	0.5000096229538594	-0.09999985836710254	0.500000712236333	0.7176689546618504	0.5359607747414427	0	1.0	0.0
5244	0.019064014198067445	0.005071944058532276	0.005055352290801877	0.9896894461948913	None	0.2	1	0.3333333333333333	4	0.8	12	0.20987654320987653	0.8	16	12	0	0	0	1.0	9	9	1.1333333333333333	17	0.0	1.0	0.21877645697556702	0.5209288639110636	0.05365794421327078	0.5810840579969312	-0.09999999967820113	0.5000000022886192	0.7862274116839217	0.5341956636155284	0	0.9375	0.0
4988	0.0	0.0	0.0	0.9999999999999998	None	0	0	0	0	0	0	1.0	0	0	0	0	4	0	1.0	1	1	0.06666666666666667	1	1.0	0	0	0	0	0	0	0	0	0	0	0	0
2835	1.1294439545446812e-07	1.0280076391225514e-07	2.1935123927547085e-08	0.9999798319040174	None	0	0	0.057692307692307696	3	0.9473684210526315	72	0.9629629629629629	0	0	0	77	2	0	1.0	9	9	5.2	78	0.012658227848101266	0.9855072463768116	0	0	0	0	0	0	0	0	0	0	0
5651	0.00878659795030782	0.002378642024546578	0.0019802676643868615	0.9950148790963559	None	0.2	1	0.3333333333333333	4	0.8	12	0.20987654320987653	0.8	16	12	0	0	0	1.0	9	9	1.1333333333333333	17	0.0	1.0	4.6281345435411285e-19	0.5000000000000002	0.016692110503517037	0.5785766994189652	-0.09999999035804334	0.5000000389860692	0.6260534970908606	0.5263865870308552	0	0.9375	0.0
5037	0.0025561447722057236	0.00033228822705627653	-0.00020586946259612025	0.9956511007638962	None	0.16666666666666666	1	0.42857142857142855	6	0.5789473684210527	11	0.5	0.3157894736842105	10	6	10	8	0	0.8571428571428571	6	7	1.4	21	0.4	0.5333333333333333	-0.09945270872521376	0.5	0.011800632218274692	0.6556922272909989	-0.06915923297987106	0.5615097338861584	0.6185409501689926	0.573745423886068	1.0	1.0	0.0
2836	0.0026075304560898883	0.00023700702973509258	0.00022121407885953933	0.9945672672453538	None	0.25	1	0.36363636363636365	4	0.7857142857142857	11	0.2222222222222222	0.7857142857142857	15	11	0	0	0	0.8888888888888888	9	8	1.0666666666666667	16	0.0	1.0	2.2343609334735556e-21	0.500000000000001	-0.043991304743091465	0.5204222425690764	0.0590825680317784	0.5799835195679549	0.589343701022469	0.5336523954899663	0	1.0	0.0
5433	1.8575008937022212e-07	1.8647497559240642e-07	1.6570866337430882e-07	0.9999696321312601	None	0	0	0.08695652173913043	2	0.9375	30	0.9444444444444444	0	0	0	33	18	0	0.4444444444444444	9	4	2.2666666666666666	34	0.2571428571428571	0.9333333333333333	0	0	0	0	0	0	0	0	0	0	0
4294	0.007673082692168977	0.00035980492896794085	-0.00024286949019877564	0.9949039861176018	None	0.2	1	0.3333333333333333	4	0.8	12	0.20987654320987653	0.8	16	12	0	0	0	1.0	9	9	1.1333333333333333	17	0.0	1.0	0.09974557970038231	0.6757581816050731	-0.055701165107661064	0.6067104903843785	-0.09999999861908318	0.5000000132504069	0.7126139864355773	0.5961102828146857	0	0.875	0.0
2251	None	None	None	None	None	0	0	1.0	1	0	0	1.0	0	0	0	1	2	0	0.5	2	1	0.13333333333333333	2	0.3333333333333333	0	0	0	0	0	0	0	0	0	0	0	0
5324	0.0001671815089944984	8.684706039470836e-06	-1.206801857702807e-06	0.9999968131622805	None	0.25	1	0.4	4	0.75	9	0.25925925925925924	0.75	13	9	0	0	0	0.6666666666666666	6	9	0.9333333333333333	14	0.0	1.0	1.6163180249438013e-05	0.5025126838276214	0.08447514826260875	0.5742061499254194	0.07992474888792653	0.6541505106667969	0.5961792200288005	0.5782204934492713	0	0	0.0
4565	2.0402074413713977e-09	1.3765393763866393e-10	-4.331488868538097e-11	0.9999999964595925	None	0.2	1	0.3333333333333333	4	0.8	12	0.20987654320987653	0.8	16	12	0	0	0	1.0	9	9	1.1333333333333333	17	0.0	1.0	-0.09999702923768448	0.5000020826100641	0.10930463145259628	0.6323702914260815	1.4558916351253143e-07	0.5000217012614049	0.7015631468849935	0.5450850483415356	0	0.9375	0.0
2559	8.843540517034455e-09	9.008023634960884e-09	-5.737725605587215e-09	0.9999993704146257	None	0	0	1.0	3	0.0	0	0.6666666666666666	0	0	0	3	5	0	0.6666666666666666	2	3	0.26666666666666666	4	0.5	1.0	0	0	0	0	0	0	0	0	0	0	0
3997	0.0	0.0	0.0	0.9999999999999998	None	0	0	0	0	0	0	1.0	0	0	0	0	4	0	1.0	1	1	0.06666666666666667	1	1.0	0	0	0	0	0	0	0	0	0	0	0	0
4357	0.0005922608663737305	0.0003146388342762225	-2.2229040175101236e-05	0.9989909268693844	None	0.3333333333333333	1	0.5	4	0.6666666666666666	6	0.3055555555555556	0.6666666666666666	10	6	0	0	0	1.0	6	6	0.7333333333333333	11	0.0	0.4	-0.09918464663684631	0.5014852215844408	-0.08954378814815334	0.6419525447872187	-0.013539697328456095	0.640304525397235	0.6033370393798793	0.5959998796186643	0	0	0.0
6498	0.01633405924858286	0.01483101397447765	0.014786973036231934	0.9855017463783006	None	0.2	1	0.3333333333333333	4	0.8	12	0.20987654320987653	0.8	16	12	0	0	0	1.0	9	9	1.1333333333333333	17	0.0	1.0	0.01237651533740625	0.628621211941244	0.059970288940577834	0.6557909724878348	0.3850262231495899	0.6442951856275964	0.8568975297927086	0.6429792073934034	0	1.0	0.0
4454	0.003916725644108226	0.00038776964126558647	6.764496586463411e-05	0.9958813889433297	None	0.2	1	0.3333333333333333	4	0.8	12	0.20987654320987653	0.8	16	12	0	0	0	1.0	9	9	1.1333333333333333	17	0.0	1.0	-0.08001972727686071	0.567925584671671	0.09995340445368275	0.5154931567035907	0.30799136342367345	0.5565952788313927	0.8292668744996345	0.5467580152236784	0	1.0	0.0
3059	0.0029551968409091724	0.0006710456554762348	0.0006076383610763518	0.994921168107365	None	0.3333333333333333	2	0.5	7	0.5789473684210527	11	0.4375	0.47368421052631576	13	9	7	7	0	0.75	6	8	1.4	21	0.5	0.6666666666666666	-0.09902037840802487	0.5022627196551221	-0.14790627501354633	0.9999903879944568	0.05522042680803938	0.6614015047155793	0.816157753640692	0.9833249877505641	1.0	1.0	0.2737672781684432
3649	8.446771852361616e-05	7.873083739046093e-05	-7.850292851708897e-05	0.9984444153325067	None	0.5	1	0.8333333333333334	5	0.16666666666666666	1	0.5	0.16666666666666666	5	1	2	1	0	1.0	4	4	0.5333333333333333	8	0.25	0.5	-0.09983077708676394	0.5005385792152959	0.04678743915012159	0.6764182721804404	0.050411218968496777	0.6305163932937694	0.67261668658894	0.6045951787640522	0.8	1.0	0.0
6184	0.007222837380887882	0.0036567404182709412	0.0036487641290974377	0.9898765974703336	None	0.3333333333333333	1	0.5	4	0.7	7	0.2857142857142857	0.7	11	7	0	0	0	0.8571428571428571	7	6	0.8	12	0.0	0.6666666666666666	0.10583476986385061	0.5610465455607224	0.07088400873878867	0.5818039771040417	0.3680502114481938	0.6571198656388533	0.7870188896064507	0.6007744687456411	0	1.0	0.0
4151	0.0029992456283705143	0.0007473595900686164	0.0006769658361446327	0.9948675830698158	None	0.3333333333333333	2	0.5	7	0.5789473684210527	11	0.4375	0.47368421052631576	13	9	7	7	0	0.75	6	8	1.4	21	0.5	0.6666666666666666	-0.09902037840802487	0.5022627196551221	-0.14790627501354633	0.9999903879944568	0.05522042680803938	0.6614015047155793	0.816157753640692	0.9833249877505641	1.0	1.0	0.2737672781684432
426	None	None	None	None	None	0.2	3	0.5454545454545454	18	0.3829787234042553	18	0.9074074074074074	0.3191489361702128	32	15	16	0	0	0.6666666666666666	6	9	3.2666666666666666	49	0.0	0.8837209302325582	0.09110333099004692	0.663976063684778	0.1287378591488339	0.6488528077731259	0.15028955990316967	0.9312885746361864	0.7419012600157759	0.7859313353244399	0	1.0	0.0
777	None	None	None	None	None	0	0	0.5	3	0.7142857142857143	5	0.36	0.7142857142857143	8	5	0	0	0	1.0	5	5	0.6	9	0.0	0.5	0	0.5	-0.10236787714107058	0.6635854772850814	0.35119949466108	0.601232469523296	0.8672431119913772	0.5898403761301834	0	1.0	0.0
2506	None	None	None	None	None	0	0	0.15625	5	0.8444444444444444	38	0.746031746031746	0.4	22	18	24	3	0	0.7777777777777778	7	9	3.1333333333333333	47	0.0625	1.0	-0.09999937326205362	0.5000024205575908	0.09999739305450095	0.500001382880569	0.05471134176775373	0.5178919362096126	0.7018770023154653	0.5059675107319037	1.0	1.0	0.0
5842	4.2138052554473645e-09	4.067517642083951e-09	-5.896127501477037e-10	0.9999998795648132	None	0	0	0	0	0	0	1.0	0	0	0	0	3	0	1.0	1	1	0.06666666666666667	1	0.75	0	0	0	0	0	0	0	0	0	0	0	0
5179	0.0005634653014253264	4.8548362159566954e-05	-2.6905465772760158e-05	0.9999939063222292	None	0.5	1	0.5714285714285714	4	0.625	5	0.3333333333333333	0.625	9	5	0	0	0	0.8333333333333334	5	6	0.6666666666666666	10	0.0	0.5	0.049452171091789274	0.5978716649235996	0.1074994811393338	0.5965892077964662	0.4884896976024555	0.593135348829006	0.8754352504987764	0.5958669935716601	0	1.0	0.0
3063	0.005755480925177984	0.0003291017866074787	-4.925058410984524e-05	0.9935787888438572	None	0	0	0.3333333333333333	3	0.8181818181818182	9	0.28888888888888886	0.8181818181818182	12	9	0	0	0	0.5555555555555556	5	9	0.8666666666666667	13	0.0	1.0	0.07841622895960461	0.5784154609286318	0.005888919904647934	0.5119902027813651	-0.11603437152316927	0.5693035180700793	0.7095220291629885	0.5533999169742408	0	0.6666666666666666	0.0
2197	None	None	None	None	None	0	0	0.018518518518518517	1	1.0	79	1.0	0	0	0	80	0	0	1.0	9	9	5.4	81	0.0	1.0	0	0	0	0	0	0	0	0	0	0	0
4314	6.682415481491109e-09	1.3794631976200253e-10	-1.5211473541483634e-11	0.9999999823175055	None	0.2	1	0.3333333333333333	4	0.8	12	0.20987654320987653	0.8	16	12	0	0	0	1.0	9	9	1.1333333333333333	17	0.0	1.0	-0.09999490425942115	0.5000208787500391	0.14259910751907987	0.6094096814441375	1.0485587490652768e-06	0.5000327062698122	0.7301694026272226	0.5370192887402025	0	0.9375	0.0
3729	0.000800438727908707	6.478697728618152e-05	-2.73547730815335e-06	0.9920705359537753	None	0	0	0.3333333333333333	1	1.0	2	1.0	1.0	3	2	0	3	0	0.25	4	1	0.26666666666666666	4	1.0	0	0.003009006691939814	0.5128268659978663	0.1060436370195239	0.5278585312204164	-0.0994292360334896	0.5006102638537736	0.6982209914166182	0.5137723013994363	0.0	0	0.0
6438	0.0	0.0	0.0	0.9999999999999998	None	0	0	0	0	0	0	1.0	0	0	0	0	4	0	1.0	1	1	0.06666666666666667	1	1.0	0	0	0	0	0	0	0	0	0	0	0	0
3144	0.00016819509068985157	2.0480413975166298e-05	-2.045557540375672e-05	0.9992760390679692	None	0.2	1	0.3333333333333333	4	0.8	12	0.20987654320987653	0.8	16	12	0	0	0	1.0	9	9	1.1333333333333333	17	0.0	1.0	0.08621993347007315	0.6004238293219119	1.4771321658467952e-26	0.5000000000001033	0.029228732209795893	0.5683264217684002	0.5892556759305462	0.5566110205389632	0	1.0	0.0
1078	None	None	None	None	None	0	0	0.3333333333333333	2	0.8571428571428571	6	0.36	0.8571428571428571	8	6	0	0	0	1.0	5	5	0.6	9	0.0	0	0.15573577328401367	0.5698509224706185	0.08703580652325166	0.5933845773721913	0.0006184140234185158	0.5167823270165002	0.6619003950976612	0.5602370392192413	0	1.0	0.0
5961	0.0	0.0	0.0	0.9999999999999998	None	0	0	0	0	0	0	1.0	0	0	0	0	4	0	1.0	1	1	0.06666666666666667	1	1.0	0	0	0	0	0	0	0	0	0	0	0	0
3328	0.0003926765632735358	1.2702346284616243e-05	2.12742340444162e-07	0.9999948693446594	None	0.3333333333333333	1	0.4444444444444444	4	0.7272727272727273	8	0.2708333333333333	0.7272727272727273	12	8	0	0	0	0.75	8	6	0.8666666666666667	13	0.0	0.8571428571428571	0.09983030789109273	0.5025421426730394	0.0999999984997277	0.5000000523901273	-0.129294796746	0.9996360497155072	0.7568496649818841	0.93356372725287	0	1.0	0.0
2720	1.2023507858410713e-07	1.1808365053880274e-07	-6.559782939518576e-09	0.9999835896041238	None	0	0	0.038461538461538464	2	0.9736842105263158	74	0.9629629629629629	0	0	0	77	0	0	1.0	9	9	5.2	78	0.0	0.9859154929577465	0	0	0	0	0	0	0	0	0	0	0
2091	None	None	None	None	None	0	0	1.0	3	0.0	0	0.6666666666666666	0	0	0	3	5	0	0.6666666666666666	2	3	0.26666666666666666	4	0.5	1.0	0	0	0	0	0	0	0	0	0	0	0
6554	0.02199846524902287	0.014611901523955617	0.014611795064598946	0.9781772378156017	None	0.2	1	0.3333333333333333	4	0.8	12	0.20987654320987653	0.8	16	12	0	0	0	1.0	9	9	1.1333333333333333	17	0.0	1.0	0.2547878256508637	0.6064173121696561	0.05969621122014246	0.5627955720578196	0.34985840049764133	0.5942368856649521	0.7713280118606485	0.587934628962396	0	1.0	0.0
2960	0.0007009759572360811	0.00012177549918830092	9.752149862044539e-05	0.9988404452670475	None	0	0	0.3333333333333333	2	0.8571428571428571	6	0.36	0.8571428571428571	8	6	0	0	0	1.0	5	5	0.6	9	0.0	0	-0.008917515409178097	0.6471192988118976	0.04295232532844377	0.5919645624029618	-0.08754098015611944	0.5282277552853483	0.6432767459385655	0.5899700398813467	0	1.0	0.0
3982	0.00747742039965387	0.0019373842588691697	0.0019070296163200048	0.9919478232604526	None	0.2	1	0.3333333333333333	4	0.8	12	0.20987654320987653	0.8	16	12	0	0	0	1.0	9	9	1.1333333333333333	17	0.0	1.0	0.13324284322286623	0.6646463286506054	0.0005024136893823703	0.571786936285122	-0.09999994110888119	0.5000005560590639	0.72536700909185	0.5803975802163889	0	0.9375	0.0
840	None	None	None	None	None	0.3333333333333333	1	0.5555555555555556	5	0.5454545454545454	6	0.43333333333333335	0.18181818181818182	5	2	7	5	0	0.8333333333333334	6	5	0.8666666666666667	13	0.3333333333333333	0.5714285714285714	0.013163825916970146	0.5363067495196766	0.06174115798154507	0.524994538413518	0.09934805583261165	0.5003790461347041	0.5870067052121861	0.5205767716487084	0.8	0.8	0.0
5107	5.002420930229844e-05	2.932921059216392e-06	-2.9298780292000488e-06	0.9999963808315385	None	0	0	0.25	1	1.0	3	1.0	1.0	4	3	0	3	0	0.2	5	1	0.3333333333333333	5	1.0	0	0.24056245503668441	0.5173190346520337	0.027212393799890894	0.5822622083945758	-0.09996971251991883	0.5001038465425207	0.8032279572420926	0.5334322243627855	1.0	1.0	0.0
7190	1.7796579617089586e-10	5.603318156451432e-12	-1.5480664513733936e-13	0.9999999999999997	None	0.2	1	0.3333333333333333	4	0.8	12	0.20987654320987653	0.8	16	12	0	0	0	1.0	9	9	1.1333333333333333	17	0.0	1.0	0.09838580513071857	0.5678312384961578	-0.05581989232255238	0.5340239422105731	1.0449025189105515e-13	0.5000000000010497	0.6485112319622157	0.5340567277010485	0	1.0	0.0
6148	0.00024110037780039568	3.171524952597034e-05	1.364448888026112e-06	0.9994007025339332	None	0.2	1	0.3333333333333333	4	0.8	12	0.20987654320987653	0.8	16	12	0	0	0	1.0	9	9	1.1333333333333333	17	0.0	1.0	0.0002981134183234912	0.5057184469068711	-0.12450532227200421	0.690261201944752	-0.025258298463935614	0.5140261464383576	0.6314969750755054	0.5728393012130542	0	0.9375	0.0
3910	0.003477215455546207	0.0006848799960653257	0.0006034826603299364	0.9959855410641814	None	0.2857142857142857	2	0.375	6	0.7142857142857143	15	0.3194444444444444	0.7142857142857143	21	15	1	0	0	0.8888888888888888	9	8	1.5333333333333334	23	0.0	0.8571428571428571	0.09972933629336664	0.5008818447218367	0.05795528779563959	0.6905905492720162	-0.061869879932492454	0.6256475499848148	0.6901808049359427	0.6082589083950001	0	0.5714285714285714	0.0
780	None	None	None	None	None	0	0	0.21568627450980393	11	0.7567567567567568	56	0.9382716049382716	0.4189189189189189	41	31	34	0	0	1.0	9	9	5.066666666666666	76	0.0	0.9253731343283582	0.06146912846132243	0.5958357449076525	0.1390784172961508	0.5408390859266236	6.902806075994149e-13	0.5000003063489863	0.6413634290916568	0.5458595808561643	0	1.0	0.0
3980	0.007315522709977486	0.0015688246638510305	0.001545473692969818	0.9917880498498564	None	0.2	1	0.3333333333333333	4	0.8	12	0.20987654320987653	0.8	16	12	0	0	0	1.0	9	9	1.1333333333333333	17	0.0	1.0	0.13324284322286623	0.6646463286506054	0.0005024136893823703	0.571786936285122	-0.09999994110888119	0.5000005560590639	0.72536700909185	0.5803975802163889	0	0.9375	0.0
1753	None	None	None	None	None	0	0	0.6	3	0.4	2	0.4666666666666667	0.4	4	2	2	5	0	0.6	3	5	0.4666666666666667	7	0.8333333333333334	0	0.06341914094705561	0.5149648396453328	2.5975532276376563e-06	0.5000979433018724	-0.030593814417868535	0.5039418263276606	0.5961641050179657	0.5063360480742699	1.0	1.0	0.0
1779	None	None	None	None	None	0	0	0.6666666666666666	2	0.5	1	0.6666666666666666	0.5	3	1	0	2	0	0.6666666666666666	3	2	0.26666666666666666	4	1.0	0	-0.09419327772416271	0.5059215217806752	0.00011338564233620278	0.500052553499222	-0.0983420376070301	0.5147562262281237	0.6110915958902222	0.5069111813939998	0.0	0	0.0
2063	None	None	None	None	None	0	0	0	0	0	0	1.0	0	0	0	0	4	0	1.0	1	1	0.06666666666666667	1	1.0	0	0	0	0	0	0	0	0	0	0	0	0
3098	0.0029057277201795764	0.000829636132054352	0.0007809650196455676	0.9949595835645176	None	0.3333333333333333	2	0.5	7	0.5789473684210527	11	0.4375	0.47368421052631576	13	9	7	7	0	0.75	6	8	1.4	21	0.5	0.6666666666666666	-0.09902037840802487	0.5022627196551221	-0.14790627501354633	0.9999903879944568	0.05522042680803938	0.6614015047155793	0.816157753640692	0.9833249877505641	1.0	1.0	0.2737672781684432
916	None	None	None	None	None	0.125	1	0.5	9	0.48	12	0.5	0.24	13	6	13	1	0	0.6666666666666666	6	9	1.8	27	0.043478260869565216	0.6086956521739131	0.056132789449112805	0.6081474354250979	-0.04967228299485754	0.5399953647395548	0.15176506272799442	0.569802718145833	0.7172982027324	0.572885560194559	1.0	1.0	0.0
3437	0.0	0.0	0.0	1.0	None	0	0	0	0	0	0	1.0	0	0	0	0	0	0	1.0	1	1	0.06666666666666667	1	0.0	0	0	0	0	0	0	0	0	0	0	0	0
4634	0.0002300462811545577	6.255815072007927e-07	-1.4684531350004088e-07	0.999999660089433	None	0.2	1	0.3333333333333333	4	0.8	12	0.20987654320987653	0.8	16	12	0	0	0	1.0	9	9	1.1333333333333333	17	0.0	1.0	2.3130290058680423e-09	0.5000000051679506	0.02965836522624186	0.5773304951380782	-0.09999999483286048	0.5000000416462462	0.6352374574272875	0.5259620059676254	0	1.0	0.0
3760	0.0001621640548870502	5.250831873649604e-06	4.69340353377798e-06	0.9999925589298232	None	0.3333333333333333	1	0.5	4	0.6666666666666666	6	0.3055555555555556	0.6666666666666666	10	6	0	0	0	1.0	6	6	0.7333333333333333	11	0.0	0.4	0.13841023888167037	0.660926836000726	0.020966479802490463	0.572915772251081	-0.09999998491351851	0.5000002133471111	0.7295696722091434	0.579420558847087	0	1.0	0.0
3411	1.826219784939446e-07	1.6487308178548502e-07	8.619906805846097e-08	0.9999630822227271	None	0	0	0.08695652173913043	4	0.9104477611940298	61	0.8518518518518519	0.04477611940298507	6	3	62	6	0	1.0	9	9	4.6	69	0.048	0.9032258064516129	0.07101968137993266	0.5729109261990083	0.1612604742076062	0.5507179112506244	1.0991919106487835e-08	0.5000000675499785	0.6622979729757873	0.541347832782562	1.0	0.6666666666666666	0.0
3022	None	None	None	None	None	0	0	0.2692307692307692	7	0.7297297297297297	27	0.6190476190476191	0.24324324324324326	15	9	23	5	0	0.7777777777777778	9	7	2.6	39	0.11363636363636363	0.75	0.09167923745284501	0.5471849442347291	0.024305471128957142	0.5864557743618173	0.04092768464546777	0.5119886260721727	0.5632405588254203	0.5487281433554285	1.0	1.0	0.0
2857	0.011854597631740682	0.0004869082596253492	0.0004595727770545346	0.9951793430478368	None	0.125	1	0.3684210526315789	7	0.6538461538461539	17	0.345679012345679	0.6538461538461539	23	17	4	0	0	1.0	9	9	1.8666666666666667	28	0.0	0.5263157894736842	0.0015999046853948343	0.5657817937600028	0.0385327798561655	0.5062491624260105	0.12291193754792498	0.9989515023433058	0.8395615967161391	0.9155219327814045	0	0.7391304347826086	0.0
687	None	None	None	None	None	0	0	0	0	0	0	1.0	0	0	0	0	4	0	1.0	1	1	0.06666666666666667	1	1.0	0	0	0	0	0	0	0	0	0	0	0	0
472	None	None	None	None	None	0	0	0.5	4	0.5555555555555556	5	0.5238095238095238	0.3333333333333333	7	3	3	0	0	0.42857142857142855	3	7	0.7333333333333333	11	0.0	1.0	0.09993426954604598	0.5001162196551566	0.06054080393113126	0.511058990643111	-0.013846862822453666	0.6619426857149829	0.6169514110913783	0.5594402190435055	0	1.0	0.0
452	None	None	None	None	None	0.2	1	0.3333333333333333	4	0.8	12	0.20987654320987653	0.8	16	12	0	0	0	1.0	9	9	1.1333333333333333	17	0.0	1.0	-0.09999519872928495	0.5019458807268175	0.005857227964538367	0.5697044039913522	0.19488434968779053	0.6301489973310287	0.7722319627867593	0.5680161430989517	0	1.0	0.0
2126	None	None	None	None	None	0.3333333333333333	1	0.5	4	0.6666666666666666	6	0.4074074074074074	0.6666666666666666	10	6	0	0	0	0.3333333333333333	9	3	0.7333333333333333	11	0.0	1.0	-0.07693654430993797	0.5354575753177915	-0.008877553703148286	0.6748018615602008	-0.04045375645976438	0.6388448689314666	0.6206158894735692	0.6179373391353358	0	1.0	0.0
2623	0.0	0.0	0.0	1.0	None	0	0	0	0	0	0	1.0	0	0	0	0	0	0	1.0	1	1	0.06666666666666667	1	0.0	0	0	0	0	0	0	0	0	0	0	0	0
5821	0.009939361721411185	0.0018075969082461322	-0.0016225075476749315	0.9924206293306878	None	0.25	1	0.4	4	0.7692307692307693	10	0.23809523809523808	0.7692307692307693	14	10	0	0	0	0.7777777777777778	7	9	1.0	15	0.0	1.0	0.2286597772062285	0.5023094381610685	0.03496258676150592	0.5465042440203001	-0.09999995662779346	0.5000028680288109	0.7937658241561159	0.5163113309822246	0	1.0	0.0
3920	0.0074346403495343235	0.0018443183176790638	0.0018174435381686214	0.9919927025945575	None	0.2	1	0.3333333333333333	4	0.8	12	0.20987654320987653	0.8	16	12	0	0	0	1.0	9	9	1.1333333333333333	17	0.0	1.0	0.13324284322286623	0.6646463286506054	0.0005024136893823703	0.571786936285122	-0.09999994110888119	0.5000005560590639	0.72536700909185	0.5803975802163889	0	0.9375	0.0
4892	0.0001923172502400953	1.9936387672997882e-06	1.4213348060764554e-06	0.9999873632246963	None	0	0	0.3333333333333333	2	0.8571428571428571	6	0.36	0.8571428571428571	8	6	0	0	0	1.0	5	5	0.6	9	0.0	0	-0.09990331771039498	0.5011841809509715	0.22774779817628593	1.0	0.09999974354756139	0.5000042995057679	0.9463985928564934	0.9999999999968383	0	0	0.0
4501	0.00017802108262411745	0.00011497986392526418	-0.00010425393066936589	0.9985671000740369	None	0	0	0.4230769230769231	11	0.4444444444444444	16	0.5277777777777778	0.05555555555555555	6	2	31	6	0	0.8888888888888888	8	9	2.533333333333333	38	0.0967741935483871	0.9333333333333333	-0.056989013204007136	0.5128534360547381	0.0998090929590503	0.5004697963714779	0.09999603890601298	0.5000163726960712	0.6769724665459538	0.5044473619593172	1.0	1.0	0.0
1439	None	None	None	None	None	0.25	1	0.4	4	0.7692307692307693	10	0.23809523809523808	0.7692307692307693	14	10	0	0	0	0.7777777777777778	7	9	1.0	15	0.0	1.0	-0.09880344843723118	0.5027929259365126	-0.1446279671554878	0.7648747137342834	0.07368176435777193	0.6615041845018913	0.7018864000507454	0.6502769166967264	0	1.0	0.0
4351	0.005535695009500256	0.0007917356067567104	-0.0007780365408787238	0.9976570709178445	None	0.25	1	0.36363636363636365	4	0.7857142857142857	11	0.2222222222222222	0.7857142857142857	15	11	0	0	0	0.8888888888888888	9	8	1.0666666666666667	16	0.0	1.0	2.7544206274184456e-18	0.5000000000000022	0.2622982614681904	0.5129236661334708	-0.09999999623568552	0.5000000829907009	0.8216760642584391	0.5043087694401458	0	1.0	0.0
2593	0.0027574506743674155	0.000943017481385989	-0.00031958616235923946	0.9948369516328214	None	0.25	1	0.36363636363636365	4	0.7857142857142857	11	0.2222222222222222	0.7857142857142857	15	11	0	0	0	0.8888888888888888	9	8	1.0666666666666667	16	0.0	1.0	0.30205238043117616	0.5496623096022722	6.077475993713567e-06	0.5052207512354572	0.036330604839890784	0.5119787427759704	0.7944163336210958	0.5223279976955898	0	0.9333333333333333	0.0
3571	0.005687501751143614	0.0009432188872477513	-0.00025239055620790353	0.9971817320957793	None	0	0	0.3333333333333333	3	0.8181818181818182	9	0.28888888888888886	0.8181818181818182	12	9	0	0	0	0.5555555555555556	9	5	0.8666666666666667	13	0.0	1.0	-0.060394725167375915	0.9270369855348054	0.04889161788487324	0.5817925165126567	-0.09999926563627046	0.5000100225226272	0.6559568394341684	0.7226020820509216	0	0.9166666666666666	0.0
3372	None	None	None	None	None	0.043478260869565216	1	0.25	12	0.7285714285714285	51	0.8888888888888888	0.11428571428571428	14	8	57	5	0	1.0	9	9	4.8	72	0.044642857142857144	0.9538461538461539	1.73766241729077e-18	0.5000000000000667	-0.06179419213596191	0.5654321383511585	0.06974591323006368	0.5763084204214727	0.6414140995248754	0.5474299090146064	1.0	1.0	0.0
1577	None	None	None	None	None	0	0	0.25	11	0.6984126984126984	44	0.9027777777777778	0.42857142857142855	36	27	28	9	0	0.8888888888888888	9	8	4.333333333333333	65	0.17647058823529413	0.8771929824561403	0.11488876951813523	0.5366032679935379	0.08855004654956375	0.5319748656839763	0.06434793530231009	0.571721355678127	0.5659794316039275	0.5468312812277065	0.9722222222222222	0.9444444444444444	0.9764432030433794
2241	None	None	None	None	None	0	0	0.11538461538461539	6	0.868421052631579	66	0.9629629629629629	0.07894736842105263	11	6	66	0	0	1.0	9	9	5.2	78	0.0	0.9565217391304348	-0.04645894037968629	0.5097271350291722	0.027601015884863005	0.6513419639451266	0.09134815390739816	0.5311248451691618	0.6574480254816254	0.5653340695906872	0	0.9090909090909091	0.0
5624	0.013076956086387795	0.00962828692805239	0.00944567044663113	0.9919494765590908	None	0.2	1	0.3333333333333333	4	0.8	12	0.20987654320987653	0.8	16	12	0	0	0	1.0	9	9	1.1333333333333333	17	0.0	1.0	0.09003636790692163	0.5856547342152882	0.05904626232463346	0.6947606560499359	0.1909162711209978	0.6015864591325476	0.6480633781540618	0.6287505978811128	0	1.0	0.0
6133	0.01441912480984502	0.013943630412678718	0.013940846685400762	0.9909769754937969	None	0.2	1	0.3333333333333333	4	0.8	12	0.20987654320987653	0.8	16	12	0	0	0	1.0	9	9	1.1333333333333333	17	0.0	1.0	0.08438435609535398	0.5622016315116404	0.06022977670002705	0.7821163870651958	0.32794321057338516	0.6364311799298891	0.7791836010328463	0.66730419621445	0	1.0	0.0
6609	0.0	0.0	0.0	1.0	None	0	0	0	0	0	0	1.0	0	0	0	0	0	0	1.0	1	1	0.06666666666666667	1	0.0	0	0	0	0	0	0	0	0	0	0	0	0
350	None	None	None	None	None	0.5	1	0.5714285714285714	4	0.625	5	0.3333333333333333	0.625	9	5	0	0	0	0.8333333333333334	5	6	0.6666666666666666	10	0.0	1.0	0.015622599419644912	0.6483645150368126	-0.01380277633183867	0.5596979922430717	0.00016646021245225387	0.5008059781440618	0.5441493372296172	0.57077311105914	0	1.0	0.0
7049	1.483101493845048e-10	2.1013248043819983e-12	-9.61069539495122e-13	0.9999999999999997	None	0.2	1	0.3333333333333333	4	0.8	12	0.20987654320987653	0.8	16	12	0	0	0	1.0	9	9	1.1333333333333333	17	0.0	1.0	0.05797993886108971	0.5704981112510952	0.18169156182558505	0.6879280514098038	7.902762784127648e-27	0.5	0.6809089725392093	0.5885831813043579	0	1.0	0.0
5930	0.010761310051929552	0.005182577828496056	0.004747087529334239	0.9880317217912223	None	0.2	1	0.3333333333333333	4	0.8	12	0.20987654320987653	0.8	16	12	0	0	0	1.0	9	9	1.1333333333333333	17	0.0	1.0	0.23145338091385703	0.5321439826014388	0.0014758558434587548	0.5690189487588059	-0.0999999985509294	0.5000001110662795	0.8000559470766764	0.5338318558987901	0	1.0	0.0
6875	1.4923181694077466e-10	2.1013248043819983e-12	-9.61069539495122e-13	0.9999999999999997	None	0.2	1	0.3333333333333333	4	0.8	12	0.20987654320987653	0.8	16	12	0	0	0	1.0	9	9	1.1333333333333333	17	0.0	1.0	0.0999998191849882	0.5000113238471314	-0.3001549160736487	0.9950449430848808	7.902762784127648e-27	0.5	0.8885452516454742	0.8541433627071902	0	1.0	0.0
1773	None	None	None	None	None	0	0	0	0	0	0	1.0	0	0	0	0	0	0	1.0	1	1	0.06666666666666667	1	0.0	0	0	0	0	0	0	0	0	0	0	0	0
1372	None	None	None	None	None	0.25	1	0.36363636363636365	4	0.7857142857142857	11	0.2222222222222222	0.7857142857142857	15	11	0	0	0	0.8888888888888888	9	8	1.0666666666666667	16	0.0	1.0	-0.09356935367727644	0.5317797760185896	1.7654292659203732e-26	0.5000000000744815	0.09988936730918384	0.5044864011780017	0.6866068753334903	0.5121007021874069	0	1.0	0.0
2431	None	None	None	None	None	0.2857142857142857	2	0.375	6	0.6818181818181818	15	0.5	0.6363636363636364	19	14	4	0	0	0.75	8	6	1.6	24	0.0	0.7058823529411765	-0.09999999999217349	0.5000000000204763	0.16495359423271053	0.9046425988880322	-0.041103834856506274	0.6619188873631667	0.7712895423462018	0.7259004902500829	0	0	0.0
1536	None	None	None	None	None	1.0	1	1.0	4	0.0	0	0.5555555555555556	0	4	0	0	0	0	1.0	3	3	0.3333333333333333	5	0.0	1.0	0	0	0	0	0	0	0	0	0	0	0
5009	8.350397104481452e-07	4.4978382758990107e-07	-3.179819339113849e-07	0.9997868402660642	None	0	0	0.3333333333333333	2	0.8571428571428571	6	0.36	0.8571428571428571	8	6	0	2	0	1.0	5	5	0.6	9	1.0	0	0.09240326509640287	0.5260878094495177	0.09143725352660062	0.6182497437890226	6.571089851782024e-17	0.5000000000000462	0.6070672568816773	0.5487258645989026	0.9375	1.0	0.0
5862	0.000279391133256111	7.402411845342858e-05	8.319199656521198e-06	0.999709388327345	None	0	0	0.25	1	1.0	3	1.0	1.0	4	3	0	3	0	0.2	5	1	0.3333333333333333	5	1.0	0	0.030386599163907808	0.5101305164655923	0.09989311988968397	0.5002272401912764	-0.0999999976599517	0.5000000103039718	0.6960634773806087	0.5034529962849144	1.0	0.75	0.0
1964	None	None	None	None	None	0.5	1	0.6666666666666666	4	0.5714285714285714	4	0.375	0.5714285714285714	8	4	0	0	0	0.6666666666666666	4	6	0.6	9	0.0	0.6666666666666666	0	0.5	-0.09999551688004034	0.5000099404196985	0	0.5	0.6157111332709833	0.5000033134732332	0	1.0	0.0
6315	4.04725637600952e-07	3.752384250492424e-07	-2.2091848568065766e-07	0.9998510164837034	None	0.2	1	0.3333333333333333	4	0.8	12	0.20987654320987653	0.8	16	12	0	0	0	1.0	9	9	1.1333333333333333	17	0.0	1.0	0.09598905975399499	0.5658994834032712	0.07140228189692563	0.960400659345746	0.001971574802431493	0.5061651271761882	0.6069454304941186	0.7612321688951951	0	0.9375	0.0
2112	None	None	None	None	None	1.0	1	0.8	4	0.4	2	0.4375	0.4	6	2	0	0	0	1.0	4	4	0.4666666666666667	7	0.0	0.6666666666666666	0.017944784531128178	0.5328029556480215	0.0004487580252359368	0.5007839654228438	0.0819667543248599	0.523001666420064	0.5863402130563568	0.5188750328157706	0	1.0	0.0
5469	0.0038807000105790896	0.00018075605275512678	0.00015653442743512202	0.9919498773213488	None	0.25	1	0.36363636363636365	4	0.7857142857142857	11	0.2222222222222222	0.7857142857142857	15	11	0	0	0	0.8888888888888888	9	8	1.0666666666666667	16	0.0	1.0	3.941431268017275e-06	0.5000041479906906	-0.013399999662801563	0.6512400630555919	-0.09999778783213238	0.500129942179201	0.6138378455352224	0.5518983120226766	0	0.9333333333333333	0.0
4868	None	None	None	None	None	0.04	1	0.28846153846153844	15	0.6447368421052632	49	0.9629629629629629	0.02631578947368421	14	2	63	0	0	1.0	9	9	5.2	78	0.0	0.9565217391304348	-0.03035198548562895	0.5002021872384896	0.09999999591906633	0.5266403837205498	-0.09999999999999984	0.5000000002230768	0.6961303919846603	0.5089549834893102	0	1.0	0.0
1646	None	None	None	None	None	1.0	1	1.0	4	0.0	0	0.5555555555555556	0	4	0	0	0	0	1.0	3	3	0.3333333333333333	5	0.0	1.0	0	0	0	0	0	0	0	0	0	0	0
2469	None	None	None	None	None	0.2	1	0.3333333333333333	4	0.8	12	0.20987654320987653	0.8	15	12	1	1	0	1.0	9	9	1.1333333333333333	17	0.3333333333333333	1.0	0.03253150475522022	0.5453030870907632	0.004717302302434355	0.5126055849334387	-0.07455843029762162	0.5891045212085445	0.6271835545472854	0.5492075754042204	1.0	1.0	0.0
6086	0.0	0.0	0.0	0.9999999999999998	None	0	0	0	0	0	0	1.0	0	0	0	0	4	0	1.0	1	1	0.06666666666666667	1	1.0	0	0	0	0	0	0	0	0	0	0	0	0
6167	0.011635176899839178	0.005882940317623259	0.005868639292155924	0.9892067282052048	None	0.25	1	0.4	4	0.7692307692307693	10	0.23809523809523808	0.7692307692307693	14	10	0	0	0	0.7777777777777778	7	9	1.0	15	0.0	1.0	0.15818744027523543	0.5369998959442818	0.0020152051407919596	0.5572469884186596	-0.09999999986289283	0.5000000092550742	0.7420616461688759	0.53148056571704	0	1.0	0.0
4317	0.01177694563391455	0.0017544323988872524	0.0006217181438014141	0.985881485141359	None	0.2	1	0.3333333333333333	4	0.8	12	0.20987654320987653	0.8	16	12	0	0	0	1.0	9	9	1.1333333333333333	17	0.0	1.0	0.17264273448641623	0.6426206110984488	0.021295757901300887	0.5762558241409723	0.3053297789468764	0.6706518278530543	0.7374119267892808	0.6306728299388501	0	0.9375	0.0
2779	0.0008798001355103393	0.00031916915561066596	-0.0002518518026153401	0.9987988792861497	None	0.05555555555555555	1	0.2894736842105263	11	0.6481481481481481	35	0.7777777777777778	0.48148148148148145	37	26	18	5	0	0.8888888888888888	8	9	3.7333333333333334	56	0.1724137931034483	0.6666666666666666	0.018637607562061738	0.6292858338639512	-0.09515675158754575	0.5934091731346314	-0.0013657495788634232	0.6708936456397094	0.64337597794711	0.6317706015705065	1.0	1.0	0.0
4328	0.006897012289392292	0.0005301621166838933	-5.04047504246405e-05	0.9917973803298813	None	0.2	1	0.3333333333333333	4	0.8	12	0.20987654320987653	0.8	16	12	0	0	0	1.0	9	9	1.1333333333333333	17	0.0	1.0	0.10074683155149149	0.6425383831035346	0.09701579048445008	0.6315747616268975	0.40785495720074705	0.6517654394072295	0.807359850398984	0.6420015007233838	0	1.0	0.0
4462	0.012826428483844606	0.004941840116881765	-0.0029497342662370752	0.9980331084959825	None	0.2	1	0.3333333333333333	4	0.8	12	0.20987654320987653	0.8	16	12	0	0	0	1.0	9	9	1.1333333333333333	17	0.0	1.0	0.18697568869180198	0.5380979321438517	0.07348217539980131	0.6362554639278672	-0.09999998335593185	0.5000004601796678	0.7649913093302438	0.5590430652084283	0	1.0	0.0
1347	None	None	None	None	None	0	0	0.36363636363636365	4	0.6428571428571429	9	0.8888888888888888	0	0	0	15	13	0	0.5	6	3	1.0666666666666667	16	0.38235294117647056	1.0	0	0	0	0	0	0	0	0	0	0	0
744	None	None	None	None	None	0.14285714285714285	1	0.35294117647058826	6	0.6956521739130435	16	0.46296296296296297	0.6086956521739131	18	14	6	0	0	0.6666666666666666	6	9	1.6666666666666667	25	0.0	0.7368421052631579	0.020333189028079707	0.5985869162746918	0.014548131378288453	0.6533751111793523	0.0999962850698439	0.5000211985287454	0.608193637008059	0.5852891759204747	0	1.0	0.0
761	None	None	None	None	None	0	0	0	0	0	0	1.0	0	0	0	0	0	0	1.0	1	1	0.06666666666666667	1	0.0	0	0	0	0	0	0	0	0	0	0	0	0
6819	0.004734498895054485	0.0009811154858535877	0.0007992454610898616	0.9948501597044214	None	0.2	1	0.3333333333333333	4	0.8	12	0.20987654320987653	0.8	16	12	0	0	0	1.0	9	9	1.1333333333333333	17	0.0	1.0	2.0843676365958812e-08	0.5028880131682533	0.08124795726556629	0.9981862695367432	0.47861691107432003	0.6786138180995889	0.8987511868642127	0.9134498948664508	0	0.75	0.0
1860	None	None	None	None	None	0.25	1	0.5	5	0.46153846153846156	6	1.0	0.46153846153846156	11	6	3	3	0	0.6	5	3	1.0	15	0.6	1.0	0.01555011904526438	0.5654454049383548	0.09978902380592634	0.5011620113704324	0.04376467585554525	0.6037253044363917	0.6018957364325753	0.5571616536193081	0.5454545454545454	0.5454545454545454	0.0
1053	None	None	None	None	None	0.5	1	0.5714285714285714	4	0.625	5	0.4166666666666667	0.625	9	5	0	0	0	0.375	3	8	0.6666666666666666	10	0.0	1.0	0	0.5	-0.08406403247750877	0.6016899914419725	0	0.5	0.5977939595198745	0.5343219165821614	0	1.0	0.0
2790	0.0	0.0	0.0	0.9999999999999998	None	0	0	0	0	0	0	1.0	0	0	0	0	4	0	1.0	1	1	0.06666666666666667	1	1.0	0	0	0	0	0	0	0	0	0	0	0	0
7137	0.017697196903363882	0.014468629562295209	0.014468253672817503	0.9893541463210024	None	0.25	1	0.36363636363636365	4	0.7857142857142857	11	0.2222222222222222	0.7857142857142857	15	11	0	0	0	0.8888888888888888	8	9	1.0666666666666667	16	0.0	1.0	0.09315656049288239	0.5578942796488775	0.05691820135328289	0.5690087492327741	0.35273114823723684	0.6266939203225589	0.7830654905517404	0.584877641428941	0	1.0	0.0
2466	None	None	None	None	None	0	0	1.0	3	0.0	0	0.6666666666666666	0	0	0	3	5	0	0.6666666666666666	2	3	0.26666666666666666	4	0.5	1.0	0	0	0	0	0	0	0	0	0	0	0
3507	0.0075068428411710336	0.0019736423768673766	0.0019487739844195526	0.9919838784414797	None	0.2	1	0.3333333333333333	4	0.8	12	0.20987654320987653	0.8	16	12	0	0	0	1.0	9	9	1.1333333333333333	17	0.0	1.0	0.13324284322286623	0.6646463286506054	0.0005024136893823703	0.571786936285122	-0.09999994110888119	0.5000005560590639	0.72536700909185	0.5803975802163889	0	0.9375	0.0
3028	0.007463228703894564	0.0018803837136696744	0.0018509775047079197	0.9919663733633972	None	0.2	1	0.3333333333333333	4	0.8	12	0.20987654320987653	0.8	16	12	0	0	0	1.0	9	9	1.1333333333333333	17	0.0	1.0	0.13324284322286623	0.6646463286506054	0.0005024136893823703	0.571786936285122	-0.09999994110888119	0.5000005560590639	0.72536700909185	0.5803975802163889	0	0.9375	0.0
4223	0.0020082595941081603	0.00022277614062722782	-0.000200374995187561	0.9935156983133183	None	0.3333333333333333	1	0.5	4	0.6666666666666666	6	0.3055555555555556	0.6666666666666666	10	6	0	0	0	1.0	6	6	0.7333333333333333	11	0.0	0.4	0.11900645456347117	0.9905514471275436	0.032017343716063726	0.5404190125564974	0.05990803410578764	0.5297262254814602	0.6768792473575015	0.8381451981904021	0	1.0	0.0
3735	4.523406392569915e-07	1.7832253367921666e-07	-1.7828949844332426e-07	0.9999464461739399	None	0	0	0.5	3	0.7142857142857143	5	0.5625	0.7142857142857143	8	5	0	1	0	0.25	2	8	0.6	9	1.0	0.8571428571428571	0.0016870549239014915	0.5811646909103378	0.2929051290751942	0.5209285753662399	1.6122471335824243e-19	0.5	0.7956715580146994	0.5342230420496501	1.0	0.875	0.0
4972	0.0	0.0	0.0	1.0	None	0	0	0	0	0	0	1.0	0	0	0	0	0	0	1.0	1	1	0.06666666666666667	1	0.0	0	0	0	0	0	0	0	0	0	0	0	0
7509	0.0	0.0	0.0	0.9999999999999998	None	0	0	0	0	0	0	1.0	0	0	0	0	4	0	1.0	1	1	0.06666666666666667	1	1.0	0	0	0	0	0	0	0	0	0	0	0	0
2684	0.0004650001014183752	6.351275796310635e-05	6.351061279496139e-05	0.9988524106065289	None	0.5	1	0.6666666666666666	4	0.5714285714285714	4	0.42857142857142855	0.5714285714285714	8	4	0	0	0	0.42857142857142855	3	7	0.6	9	0.0	1.0	-0.0900068497956648	0.5142031735163708	0.2232242003976678	0.9553705429857173	-0.08963958958277626	0.5734934954640521	0.8289827752144758	0.7574746882238285	0	0.625	0.0
3314	3.6076045724943185e-05	1.7458827491070824e-05	-1.6550232959519496e-05	0.9985367116872964	None	0	0	0.09259259259259259	5	0.8987341772151899	71	1.0	0.012658227848101266	5	1	75	0	0	1.0	9	9	5.4	81	0.0	1.0	-0.09311980106060151	0.6758027669167573	0.09874446128031339	0.6607422298259867	0.0696663003663041	0.5608792785003256	0.701738096207557	0.6338172265296229	0	1.0	0.0
7186	0.008120128860342957	0.0015462915836027215	0.001055104341975532	0.993579343844413	None	0.2	1	0.3333333333333333	4	0.8	12	0.20987654320987653	0.8	16	12	0	0	0	1.0	9	9	1.1333333333333333	17	0.0	1.0	0.09755194867923926	0.5324481405345944	0.00038447964803781337	0.5609090178849613	0.28413633247548786	0.6272160413756751	0.7556434304433586	0.5740447593734362	0	1.0	0.0
3109	None	None	None	None	None	0	0	0.12962962962962962	7	0.8481012658227848	67	1.0	0.0759493670886076	10	6	70	0	0	1.0	9	9	5.4	81	0.0	1.0	-0.09976421040553954	0.502385974076482	-0.0999999667316622	0.5000006791974463	0.07700607635306075	0.5403267400685324	0.6970422350985639	0.514263194504793	0	0.7	0.0
933	None	None	None	None	None	0	0	0	0	0	0	1.0	0	0	0	0	2	0	1.0	1	1	0.06666666666666667	1	0.5	0	0	0	0	0	0	0	0	0	0	0	0
2031	None	None	None	None	None	0.3333333333333333	1	0.5	4	0.7	7	0.3333333333333333	0.7	11	7	0	0	0	0.4444444444444444	9	4	0.8	12	0.0	1.0	-0.07947527610213527	0.5880615417265438	-0.22028991073756146	0.6562187906654201	2.5647015847416316e-06	0.5010462134252758	0.7113953687960763	0.5831076477278672	0	1.0	0.0
2522	None	None	None	None	None	0	0	1.0	1	0	0	1.0	0	1	0	0	3	0	0.5	1	2	0.13333333333333333	2	1.0	0	0	0	0	0	0	0	0	0	0	0	0
1423	None	None	None	None	None	0	0	0.018518518518518517	1	1.0	79	1.0	0	0	0	80	0	0	1.0	9	9	5.4	81	0.0	1.0	0	0	0	0	0	0	0	0	0	0	0
1561	None	None	None	None	None	0	0	1.0	1	0	0	1.0	0	1	0	0	3	0	0.5	1	2	0.13333333333333333	2	1.0	0	0	0	0	0	0	0	0	0	0	0	0
5220	0.013799172251950303	0.002123578286236649	0.002090582840225808	0.9936484183768478	None	0.2	1	0.3333333333333333	4	0.8	12	0.20987654320987653	0.8	16	12	0	0	0	1.0	9	9	1.1333333333333333	17	0.0	1.0	0.1390501611959009	0.5810459120899847	0.0002849242775908113	0.5042178367201379	-0.09999999319685082	0.5000010227511076	0.7271327029728669	0.5286306692859754	0	1.0	0.0
545	None	None	None	None	None	0	0	0.42857142857142855	3	0.75	6	0.35714285714285715	0.75	9	6	0	0	0	0.5714285714285714	4	7	0.6666666666666666	10	0.0	1.0	0.002022636387710128	0.6813605436515773	-0.04356822211590458	0.6113613994122914	0.027754701521392578	0.6443344165377596	0.6404745301724951	0.6462125677411379	0	1.0	0.0
6324	0.019748801626218514	0.00209234114792768	0.002092323811905711	0.9894392155633842	None	0.25	1	0.4	4	0.7692307692307693	10	0.23809523809523808	0.7692307692307693	14	10	0	0	0	0.7777777777777778	9	7	1.0	15	0.0	1.0	-0.13451767963778705	0.8410075201754285	0.0999950130665577	0.5153570309761304	-0.09999984759050715	0.5000005003111797	0.7376506271025465	0.6400845305692336	0	1.0	0.0
2352	None	None	None	None	None	0.2	1	0.3333333333333333	4	0.8	12	0.20987654320987653	0.8	16	12	0	0	0	1.0	9	9	1.1333333333333333	17	0.0	1.0	0.019972878817693007	0.5400755601285994	0.0291090666862641	0.5452444769342826	0.09999667641348682	0.5000499407668496	0.5896088657333729	0.5284958308757624	0	0.6875	0.0
6398	0.012629502461229977	0.009617700916913725	-0.008164259226750188	0.9952943504566556	None	0	0	0.3333333333333333	3	0.8181818181818182	9	0.28888888888888886	0.8181818181818182	12	9	0	1	0	0.5555555555555556	5	9	0.8666666666666667	13	1.0	1.0	-0.09490384243934466	0.5026079366361463	-0.08780071323413094	0.6610987857641835	-0.09999882891424705	0.500038050299505	0.5129107883091133	0.5563248048595907	1.0	1.0	0.0
2018	None	None	None	None	None	0	0	0.4117647058823529	7	0.5652173913043478	13	0.6944444444444444	0.391304347826087	16	9	8	6	0	0.4444444444444444	4	9	1.6666666666666667	25	0.46153846153846156	0.7619047619047619	-0.09999582454850668	0.5000343895549	0.09927006313051379	0.5192250293731463	-0.08169142793670683	0.625936228375054	0.7041146171659506	0.5491654318903669	1.0	1.0	0.0
948	None	None	None	None	None	0	0	0.375	3	0.7777777777777778	7	0.34375	0.7777777777777778	9	7	1	0	0	0.5	8	4	0.7333333333333333	11	0.0	0.8571428571428571	-0.03884062857339215	0.6857775012141907	0.028143612756310908	0.6345424500788924	0.06451930102035515	0.6340849357053878	0.623560974615775	0.6518836225125524	0	1.0	0.0
5371	0.014775779721629943	0.013433197614462577	0.013428952823494131	0.9909912607899802	None	0.2	1	0.3333333333333333	4	0.8	12	0.20987654320987653	0.8	16	12	0	0	0	1.0	9	9	1.1333333333333333	17	0.0	1.0	0.08438435609535398	0.5622016315116404	0.06022977670002705	0.7821163870651958	0.32794321057338516	0.6364311799298891	0.7791836010328463	0.66730419621445	0	1.0	0.0
6414	0.0005316271399943521	1.8879361840238024e-06	1.4453099611573516e-06	0.9999999266988431	None	0.2	1	0.3333333333333333	4	0.8	12	0.20987654320987653	0.8	16	12	0	0	0	1.0	9	9	1.1333333333333333	17	0.0	1.0	-0.09849087855698982	0.5	0.018316200122303783	0.6660231082085495	0.36272278453072526	0.5652195006756213	0.8800887303246175	0.5787250542947319	0	0.9375	0.0
6936	6.738784442770077e-09	6.748172745099535e-09	4.771678708664112e-09	0.9999996932150778	None	0	0	0	0	0	0	1.0	0	0	0	0	2	0	1.0	1	1	0.06666666666666667	1	0.5	0	0	0	0	0	0	0	0	0	0	0	0
7281	0.016297897179540707	0.014829281650340469	0.014784894058142541	0.9855840428701436	None	0.2	1	0.3333333333333333	4	0.8	12	0.20987654320987653	0.8	16	12	0	0	0	1.0	9	9	1.1333333333333333	17	0.0	1.0	0.01237651533740625	0.628621211941244	0.059970288940577834	0.6557909724878348	0.3850262231495899	0.6442951856275964	0.8568975297927086	0.6429792073934034	0	1.0	0.0
1220	None	None	None	None	None	0	0	0	0	0	0	1.0	0	0	0	0	3	0	1.0	1	1	0.06666666666666667	1	0.75	0	0	0	0	0	0	0	0	0	0	0	0
2619	0.00045984387285740445	1.9553705342112588e-05	1.955079973886743e-05	0.9992110410441204	None	0.5	1	0.6666666666666666	4	0.5714285714285714	4	0.42857142857142855	0.5714285714285714	8	4	0	0	0	0.42857142857142855	3	7	0.6	9	0.0	1.0	-0.0900068497956648	0.5142031735163708	0.2232242003976678	0.9553705429857173	-0.08963958958277626	0.5734934954640521	0.8289827752144758	0.7574746882238285	0	0.625	0.0
2234	None	None	None	None	None	0	0	0.25	1	1.0	3	1.0	1.0	4	3	0	3	0	0.2	5	1	0.3333333333333333	5	1.0	0	0.09593762454534431	0.5085720898075811	0.03997522660046478	0.508272925307113	-0.003847387340930733	0.6612045605785122	0.6062803347959124	0.5610319113496356	1.0	1.0	0.0
6043	8.053700298467174e-10	7.697784343028523e-10	-2.2322584233878102e-11	0.9999999995191758	None	0.2	1	0.3333333333333333	4	0.8	12	0.20987654320987653	0.8	16	12	0	0	0	1.0	9	9	1.1333333333333333	17	0.0	1.0	0.22455408002742142	0.5484432385788574	0.010004308186986516	0.5749566843408833	4.2498188696795935e-11	0.5000010242204548	0.7277849709572184	0.5412800263852658	0	1.0	0.0
519	None	None	None	None	None	0	0	0.6	3	0.4	2	0.875	0	1	0	5	2	0	0.5	2	4	0.4666666666666667	7	0.15384615384615385	0.8	0	0	0	0	0	0	0	0	0	0	0
740	None	None	None	None	None	0	0	0	0	0	0	1.0	0	0	0	0	0	0	1.0	1	1	0.06666666666666667	1	0.0	0	0	0	0	0	0	0	0	0	0	0	0
4092	None	None	None	None	None	0	0	0.018518518518518517	1	1.0	79	1.0	0.0759493670886076	6	6	74	0	0	1.0	9	9	5.4	81	0.0	1.0	-0.09827723650881326	0.5045233237845643	0.12457494874844906	0.7229371556997924	-0.08637345501184131	0.5413265836265845	0.7388323615159116	0.5941026970843442	0	1.0	0.0
898	None	None	None	None	None	0	0	0	0	0	0	1.0	0	0	0	0	0	0	1.0	1	1	0.06666666666666667	1	0.0	0	0	0	0	0	0	0	0	0	0	0	0
5674	0.002114492059267515	0.0007633384201401288	0.0007491191695105521	0.9978854601139765	None	0.2	1	0.3333333333333333	4	0.8	12	0.20987654320987653	0.8	16	12	0	0	0	1.0	9	9	1.1333333333333333	17	0.0	1.0	1.3659134526841456e-06	0.5000049933457346	0.07228648007144778	0.6005763944093797	-0.09999999216361574	0.5000003464175806	0.6696037903905095	0.5339384582143686	0	0.6875	0.0
615	None	None	None	None	None	0	0	0.22	11	0.7534246575342466	55	0.9259259259259259	0.6575342465753424	58	48	16	0	0	1.0	9	9	5.0	75	0.0	0.9696969696969697	-0.0459404083007558	0.6712368152912513	0.020274300495250162	0.542828574747944	0.09997237178821232	0.5004827396433471	0.6449553435530527	0.573419582869409	0	1.0	0.0
4461	5.092014471528072e-05	1.1214269738087814e-05	-1.1085856598038039e-05	0.9989647556407949	None	0.3333333333333333	1	0.5	4	0.6666666666666666	6	0.3055555555555556	0.6666666666666666	10	6	0	0	0	1.0	6	6	0.7333333333333333	11	0.0	0.4	-0.019868127687891077	0.5678028293337212	0.00038161673346407896	0.5743535504673448	-0.02851179121409355	0.5076363831118907	0.5346639663970386	0.5500877972486938	0	1.0	0.0
1996	None	None	None	None	None	0	0	0.16666666666666666	9	0.810126582278481	64	1.0	0.6455696202531646	60	51	20	0	0	1.0	9	9	5.4	81	0.0	1.0	2.474122895124853e-06	0.5000108671588971	0.2937985675345582	0.9379054250787284	0.12930407722757203	0.9977519386195148	0.7894096045270859	0.9496370211866967	0	1.0	0.0
7198	0.014474412669715433	0.013625307929391674	0.01362241651273451	0.99100845340023	None	0.2	1	0.3333333333333333	4	0.8	12	0.20987654320987653	0.8	16	12	0	0	0	1.0	9	9	1.1333333333333333	17	0.0	1.0	0.08438435609535398	0.5622016315116404	0.06022977670002705	0.7821163870651958	0.32794321057338516	0.6364311799298891	0.7791836010328463	0.66730419621445	0	1.0	0.0
537	None	None	None	None	None	0	0	0.5	3	0.7142857142857143	5	0.5625	0.7142857142857143	8	5	0	0	0	0.25	2	8	0.6	9	0.0	0.8571428571428571	0.011886762397478736	0.5817728422183454	0.054799324309975264	0.6751447134798869	-0.07294693206370392	0.6456214110723458	0.6529048066690974	0.6350206379230635	0	1.0	0.0
5473	None	None	None	None	None	0	0	0.2857142857142857	6	0.7241379310344828	21	0.38271604938271603	0.4482758620689655	18	13	12	3	0	1.0	9	9	2.066666666666667	31	0.13043478260869565	0.5454545454545454	-0.09999369626440699	0.5000090195923745	0.21006385787417442	0.581144757943208	0.14475676191359255	0.6064081384933633	0.7927895188501576	0.5629762209265414	1.0	0.9444444444444444	0.0
2995	7.607495946120567e-06	7.514995936211722e-07	-4.0466683495934514e-09	0.9952974994948388	None	0	0	0.13333333333333333	4	0.8837209302325582	38	1.0	0.06976744186046512	5	3	39	5	0	0.5555555555555556	5	9	3.0	45	0.0625	1.0	0.06905489787851102	0.5678858701011634	0.09946453483797596	0.5004917902047263	1.3984276560711605e-10	0.5000000186528362	0.6033854625046242	0.5229170950989244	1.0	1.0	0.0
3228	0.0001587444855449035	1.3552455529368975e-05	-1.355232242843549e-05	0.9999960331896653	None	0	0	0.25	1	1.0	3	1.0	1.0	4	3	0	3	0	0.2	1	5	0.3333333333333333	5	1.0	0	-0.056785970707570056	0.5158022226051918	-0.08177607940308616	0.5825486706850831	-0.0895341106788881	0.5214010426390969	0.54352182898907	0.5400913500761731	1.0	1.0	0.0
1469	None	None	None	None	None	0	0	0.18867924528301888	10	0.7662337662337663	59	0.9753086419753086	0.14285714285714285	20	11	58	0	0	1.0	9	9	5.266666666666667	79	0.0	0.9714285714285714	-0.0999781745580233	0.5000428036128655	0.09428395003234288	0.5587266256917346	0.000581924721806272	0.5031766597912173	0.6885114883437166	0.5207275937804814	0	0	0.0
7044	0.014902095169311463	0.01316156048334559	0.013158465752781987	0.9912081810005616	None	0.2	1	0.3333333333333333	4	0.8	12	0.20987654320987653	0.8	16	12	0	0	0	1.0	9	9	1.1333333333333333	17	0.0	1.0	0.08438435609535398	0.5622016315116404	0.06022977670002705	0.7821163870651958	0.32794321057338516	0.6364311799298891	0.7791836010328463	0.66730419621445	0	1.0	0.0
7089	0.00673709710028901	0.00018213243890054405	-0.00017737811938297812	0.9962667357876617	None	0.25	1	0.36363636363636365	4	0.7857142857142857	11	0.2222222222222222	0.7857142857142857	15	11	0	0	0	0.8888888888888888	9	8	1.0666666666666667	16	0.0	1.0	-0.08779320958894082	0.6790169253619718	0.09840142832276082	0.5637678902649063	0.2522029393591442	0.6037802973444967	0.7928097508236975	0.6167215274198169	0	1.0	0.0
1119	None	None	None	None	None	0	0	0.3333333333333333	2	0.8571428571428571	6	1.0	0.8571428571428571	8	6	0	0	0	0.1111111111111111	9	1	0.6	9	0.0	1.0	-0.06914834836214871	0.5483703824759091	-0.17348658326305227	0.7955048691063785	-0.08715985508896114	0.6746009986791144	0.6108942564640368	0.6814688353063303	0	0.875	0.0
1883	None	None	None	None	None	0	0	0.05555555555555555	3	0.9493670886075949	75	1.0	0.0759493670886076	7	6	73	0	0	1.0	9	9	5.4	81	0.0	1.0	0.0381235570199175	0.5157627489135123	0.00033756954098434247	0.5009789227687622	-0.08325434218768536	0.5888926050872121	0.6231050429564907	0.5354717221596639	0	1.0	0.0
4214	0.0044218151226280535	0.002828268576006855	0.002817751483665339	0.9991075686519613	None	0.2	1	0.3333333333333333	4	0.8	12	0.20987654320987653	0.8	16	12	0	0	0	1.0	9	9	1.1333333333333333	17	0.0	1.0	-0.040073750960643334	0.5054962360247762	0.0037076868016303276	0.5785671462500999	-0.09999999999614975	0.5000000002334563	0.6047020334710259	0.5282100080309806	0	1.0	0.0
3056	5.203852015922393e-08	5.203666915975194e-08	2.1154223302443315e-08	0.9999929150702807	None	0	0	0.25	6	0.7058823529411765	24	0.5625	0	0	0	35	22	0	1.0	8	8	2.4	36	0.2972972972972973	0.7741935483870968	0	0	0	0	0	0	0	0	0	0	0
1048	None	None	None	None	None	0.045454545454545456	1	0.2826086956521739	13	0.6515151515151515	43	0.8395061728395061	0.13636363636363635	13	9	54	6	0	1.0	9	9	4.533333333333333	68	0.05555555555555555	0.8524590163934426	0.08868531193857024	0.5797044259994671	0.22685818211745926	0.5358199012476024	3.6759698095080905e-15	0.5000019627792287	0.723705067201597	0.5386803487381071	0.9615384615384616	0.8461538461538461	0.0
5168	0.00040228171788731713	8.880249014570877e-06	7.2668381793172606e-06	0.9953813055520142	None	0.06666666666666667	1	0.12121212121212122	4	0.9361702127659575	44	0.6049382716049383	0.19148936170212766	12	9	36	0	0	1.0	9	9	3.2666666666666666	49	0.0	1.0	1.615999636061639e-05	0.5145781964918543	0.1350596128443134	0.6184599008774074	0.3073299792634362	0.5670982667905424	0.7810759034662028	0.5672048129815042	0	1.0	0.0
2015	None	None	None	None	None	0	0	0.5	5	0.3333333333333333	4	0.4666666666666667	0	0	0	13	14	0	0.8333333333333334	6	5	0.9333333333333333	14	0.4666666666666667	1.0	0	0	0	0	0	0	0	0	0	0	0
623	None	None	None	None	None	0	0	0.5	2	0.75	3	0.6	0.75	5	3	0	2	0	0.4	5	2	0.4	6	1.0	0	-0.05257271791594391	0.5319941310088946	0.32177353637164424	1.0	0.01926192164876676	0.5170435177810847	0.961914909755898	0.9999989559548765	1.0	1.0	0.0
7336	0.0	0.0	0.0	0.9999999999999998	None	0	0	0	0	0	0	1.0	0	0	0	0	4	0	1.0	1	1	0.06666666666666667	1	1.0	0	0	0	0	0	0	0	0	0	0	0	0
4762	0.01063628170177083	0.0035051518886234853	0.0034933035861703953	0.9977129004770415	None	0.2	1	0.3333333333333333	4	0.8	12	0.20987654320987653	0.8	16	12	0	0	0	1.0	9	9	1.1333333333333333	17	0.0	1.0	-0.08113897688457772	0.5218060556187263	-0.09673114690480715	0.6437645449911633	-0.09999275803742486	0.5000142173904624	0.5205012262138994	0.5563494003043403	0	1.0	0.0
3032	1.0894778478196689e-08	9.918731734506565e-09	-7.2845478826685985e-09	0.9999987854451906	None	0	0	1.0	2	0.0	0	0.75	0	0	0	2	2	0	1.0	2	2	0.2	3	0.25	0	0	0	0	0	0	0	0	0	0	0	0
601	None	None	None	None	None	0.2	1	0.3333333333333333	4	0.8	12	0.20987654320987653	0.8	16	12	0	0	0	1.0	9	9	1.1333333333333333	17	0.0	1.0	0.005845960877106833	0.5781860802459965	0.0523991770088114	0.6015532850997352	0.004927934581063028	0.5111685305596648	0.594920476865076	0.5639769143985129	0	0.375	0.0
4729	3.989252969828033e-09	3.2924831619393657e-09	3.5170607379585267e-10	0.9999998289724494	None	0	0	0	0	0	0	1.0	0	0	0	0	1	0	1.0	1	1	0.06666666666666667	1	0.25	0	0	0	0	0	0	0	0	0	0	0	0
6401	0.007267154251345594	0.00033540183206514994	-0.00030402253412829914	0.9687103691480539	None	0.2	1	0.3333333333333333	4	0.8	12	0.20987654320987653	0.8	16	12	0	0	0	1.0	9	9	1.1333333333333333	17	0.0	1.0	0.01277244048782849	0.5637091847273563	0.0007642958814902578	0.5684302681973431	0.08499686252328059	0.6580306961254123	0.5974618618646472	0.5975827308838204	0	1.0	0.0
3131	0.0025641385129852976	0.0004476766273327467	-0.0001805643181428328	0.9972304881638427	None	0.2	1	0.3333333333333333	4	0.8	12	0.20987654320987653	0.8	16	12	0	0	0	1.0	9	9	1.1333333333333333	17	0.0	1.0	-0.05041667619912817	0.6534676370903748	0.07539233946284489	0.5414699909431495	-0.0884744885654711	0.8194409157533946	0.6741968629947549	0.6837474770954864	0	1.0	0.0
1310	None	None	None	None	None	0	0	0.06	3	0.9452054794520548	69	0.9259259259259259	0	0	0	74	3	0	1.0	9	9	5.0	75	0.019736842105263157	0.9090909090909091	0	0	0	0	0	0	0	0	0	0	0
5986	0.005349607144601801	0.0018343001235760974	5.385408865766986e-06	0.9805320217792581	None	0.3333333333333333	1	0.5	4	0.6666666666666666	6	0.3142857142857143	0.6666666666666666	10	6	0	0	0	0.7142857142857143	5	7	0.7333333333333333	11	0.0	0.6666666666666666	0.23837490868962724	0.5121192879446922	0.029059107208095757	0.6488072016267742	0.16530180473423833	0.5806391344144017	0.7078126697481762	0.5815715696831809	0	1.0	0.0
3160	0.00018007450058702199	2.4243348130406608e-05	-2.4225174289212958e-05	0.9999958218981263	None	0	0	0.25	1	1.0	3	1.0	1.0	4	3	0	3	0	0.2	1	5	0.3333333333333333	5	1.0	0	2.5004427453836108e-08	0.5000003866967035	-0.055390538269671885	0.637204427548356	-0.17628363219053939	0.5336494637120688	0.6790740464763368	0.557910134735229	1.0	1.0	0.0
7046	0.005447830013250362	0.0037934074560590537	-0.003792195128240924	0.9957698785581839	None	0.25	1	0.36363636363636365	4	0.7857142857142857	11	0.2222222222222222	0.7857142857142857	15	11	0	0	0	0.8888888888888888	8	9	1.0666666666666667	16	0.0	1.0	0.0006447392021320444	0.5670487215157356	0.06657568304777096	0.5745838184014143	0.34925076361932317	0.6387563078932362	0.8132412720390921	0.5939027132805991	0	1.0	0.0
6579	0.006148539071764682	0.00040364591526635696	-3.189275361397293e-05	0.994872072892075	None	0.2	1	0.3333333333333333	4	0.8	12	0.20987654320987653	0.8	16	12	0	0	0	1.0	9	9	1.1333333333333333	17	0.0	1.0	0.11552621225869535	0.5599643143045464	0.09994345703552066	0.5030123786982655	0.35317769245057873	0.6573570754357982	0.7611087968442553	0.5748177488479564	0	1.0	0.0
1493	None	None	None	None	None	0.05555555555555555	1	0.34210526315789475	13	0.5925925925925926	32	0.7777777777777778	0.14814814814814814	17	8	38	0	0	0.8888888888888888	9	8	3.7333333333333334	56	0.0	0.8	-0.09991417437596249	0.5033324154593052	-0.04086858574944601	0.9241713600208208	0.01374869347047635	0.5623530902093667	0.6337334410816428	0.7153455243505333	0	0.9411764705882353	0.0
6194	0.0	0.0	0.0	0.9999999999999998	None	0	0	0	0	0	0	1.0	0	0	0	0	4	0	1.0	1	1	0.06666666666666667	1	1.0	0	0	0	0	0	0	0	0	0	0	0	0
1097	None	None	None	None	None	0	0	0.42857142857142855	3	0.75	6	0.3333333333333333	0.75	9	6	0	1	0	0.8333333333333334	5	6	0.6666666666666666	10	1.0	0.4	0.09937588651276265	0.5507256981757657	2.7491811669637405e-06	0.55612286645621	0.021974178604785313	0.6439177133238407	0.6021622869861264	0.58430823271624	0.4444444444444444	0.3333333333333333	0.0
5781	0.007948312577961763	0.0017813196001566882	0.0015587126755171096	0.996696582024501	None	0.2	1	0.3333333333333333	4	0.8	12	0.20987654320987653	0.8	16	12	0	0	0	1.0	9	9	1.1333333333333333	17	0.0	1.0	0.05888074780784817	0.5656232324997337	0.35097369247896115	0.7103555261009216	0.3385473016496106	0.6077765270971419	0.7926434154784293	0.6301905256937864	0	1.0	0.0
3821	0.0076425643382158496	0.0015434312643452198	0.001512033085618692	0.9918753382281031	None	0.2	1	0.3333333333333333	4	0.8	12	0.20987654320987653	0.8	16	12	0	0	0	1.0	9	9	1.1333333333333333	17	0.0	1.0	0.13324284322286623	0.6646463286506054	0.0005024136893823703	0.571786936285122	-0.09999994110888119	0.5000005560590639	0.72536700909185	0.5803975802163889	0	0.9375	0.0
1575	None	None	None	None	None	0	0	0.375	6	0.5454545454545454	12	0.96	0.18181818181818182	8	4	15	0	0	1.0	5	5	1.6	24	0.0	0	-0.062325015591344166	0.6770013642523123	0.2841315005942809	0.9999999999789402	0.19144800634844555	1.0	0.8306516879526105	0.9999999996776996	0	1.0	0.0
4439	0.0031350910666670985	0.00018526582622119736	-0.00017919806100002986	0.9956354570403577	None	0.2	1	0.4166666666666667	5	0.6875	11	0.4	0.6875	16	11	1	1	0	0.5555555555555556	5	9	1.2	18	1.0	0.7692307692307693	0.12708905270740836	0.510711280902784	-0.0034645058854089936	0.6608952047728018	-0.03540579316638122	0.5222341413622132	0.6773057045862756	0.5662034149467686	0.0	0	0.0
6253	0.008402009828778667	0.0027091096406665093	0.001966435727169369	0.9863601338329243	None	0.2	1	0.3333333333333333	4	0.8	12	0.20987654320987653	0.8	16	12	0	0	0	1.0	9	9	1.1333333333333333	17	0.0	1.0	-0.0999521589223869	0.5	0.007545906636391851	0.6856355174616787	-0.16734848794599627	0.999920121508945	0.8106932370260203	0.9678574997161645	0	1.0	0.0
7388	4.190684591535708e-09	3.715798919784907e-09	1.8296056535823524e-10	0.9999998325813527	None	0	0	0	0	0	0	1.0	0	0	0	0	3	0	1.0	1	1	0.06666666666666667	1	0.75	0	0	0	0	0	0	0	0	0	0	0	0
448	None	None	None	None	None	0	0	0.5	3	0.5714285714285714	4	0.6	0	1	0	7	0	0	0.6	3	5	0.6	9	0.0	0.3333333333333333	0	0	0	0	0	0	0	0	0	0	0
6169	0.0038214184411286727	0.0014675567222305324	0.0013406516165086698	0.9954133369040356	None	0.2	1	0.3333333333333333	4	0.8	12	0.20987654320987653	0.8	16	12	0	0	0	1.0	9	9	1.1333333333333333	17	0.0	1.0	0.09665759526900682	0.5637101602608348	0.07056943681937679	0.9900826811405559	0.29149979677702814	0.641724550289133	0.8060179209331685	0.8598685692370543	0	0.875	0.0
169	None	None	None	None	None	0	0	0	0	0	0	1.0	0	0	0	0	4	0	1.0	1	1	0.06666666666666667	1	1.0	0	0	0	0	0	0	0	0	0	0	0	0
2396	None	None	None	None	None	0	0	0	0	0	0	1.0	0	0	0	0	4	0	1.0	1	1	0.06666666666666667	1	1.0	0	0	0	0	0	0	0	0	0	0	0	0
2122	None	None	None	None	None	0	0	0.375	6	0.5454545454545454	12	0.96	0.18181818181818182	8	4	15	0	0	1.0	5	5	1.6	24	0.0	0	-0.062325015591344166	0.6770013642523123	0.2841315005942809	0.9999999999789402	0.19144800634844555	1.0	0.8306516879526105	0.9999999996776996	0	1.0	0.0
866	None	None	None	None	None	0	0	0.14814814814814814	8	0.8354430379746836	66	1.0	0.5063291139240507	46	40	34	0	0	1.0	9	9	5.4	81	0.0	1.0	0.09688304531041071	0.5933563034824126	0.0999986569194653	0.5017368374969796	0.04692324412306957	0.5795915180209464	0.5647468126852321	0.5585552366388431	0	0.9565217391304348	0.0
434	None	None	None	None	None	0	0	0.2608695652173913	6	0.6875	22	0.6938775510204082	0	0	0	33	5	0	1.0	7	7	2.2666666666666666	34	0.07142857142857142	0.8148148148148148	0	0	0	0	0	0	0	0	0	0	0
2837	0.0	0.0	0.0	0.9999999999999998	None	0	0	0	0	0	0	1.0	0	0	0	0	4	0	1.0	1	1	0.06666666666666667	1	1.0	0	0	0	0	0	0	0	0	0	0	0	0
1437	None	None	None	None	None	0	0	0.75	3	0.5	2	0.5	0	0	0	5	0	0	0.75	3	4	0.4	6	0.0	1.0	0	0	0	0	0	0	0	0	0	0	0
174	None	None	None	None	None	0	0	1.0	2	0.0	0	0.75	0	1	0	1	0	0	1.0	2	2	0.2	3	0.0	0	0	0	0	0	0	0	0	0	0	0	0
5619	0.0	0.0	0.0	0.9999999999999998	None	0	0	0	0	0	0	1.0	0	0	0	0	4	0	1.0	1	1	0.06666666666666667	1	1.0	0	0	0	0	0	0	0	0	0	0	0	0
6820	7.3338904362415685e-06	2.1826535040943122e-07	7.542551757519296e-10	0.9999377148337856	None	0	0	1.0	2	0.0	0	1.0	0	2	0	0	0	0	0.3333333333333333	3	1	0.2	3	0.0	1.0	0	0	0	0	0	0	0	0	0	0	0
7498	0.004757588987727304	0.000583489485422247	0.000270133490220725	0.9952779225313234	None	0	0	0.25	1	1.0	3	1.0	1.0	4	3	0	1	0	0.2	5	1	0.3333333333333333	5	0.3333333333333333	0	2.5100070562676316e-16	0.5000000000025117	0.11107539142726561	1.0	0.2201438232363567	0.5122485057061269	0.7414137937864804	0.9999967408200477	0.75	0.75	0.0
6481	1.7131957542623603e-08	1.4225858843282951e-08	-7.994704031063565e-09	0.999996938335244	None	0	0	0.75	3	0.5	2	0.5	0.5	5	2	0	0	0	0.75	3	4	0.4	6	0.0	0.6666666666666666	0.09990299328137413	0.5037056837422481	0.0548954929054443	0.6959719369683548	7.902762784127648e-27	0.5	0.6156218520720497	0.5697923781387108	0	1.0	0.0
5432	4.31909723926614e-09	4.220730825898522e-09	-6.294759218168802e-10	0.9999998859259458	None	0	0	0	0	0	0	1.0	0	0	0	0	3	0	1.0	1	1	0.06666666666666667	1	0.75	0	0	0	0	0	0	0	0	0	0	0	0
1349	None	None	None	None	None	0	0	0.018518518518518517	1	1.0	79	1.0	0	0	0	80	0	0	1.0	9	9	5.4	81	0.0	1.0	0	0	0	0	0	0	0	0	0	0	0
379	None	None	None	None	None	0	0	0	0	0	0	1.0	0	0	0	0	0	0	1.0	1	1	0.06666666666666667	1	0.0	0	0	0	0	0	0	0	0	0	0	0	0
6436	0.0015918736112865383	0.0013436135523116162	-0.0013431281614537743	0.9986254030976683	None	0.2	1	0.3333333333333333	4	0.8	12	0.20987654320987653	0.8	16	12	0	0	0	1.0	9	9	1.1333333333333333	17	0.0	1.0	-0.09973820946896324	0.5022656961218258	0.042962752997390885	0.5444382859363668	-0.03769374918761791	0.5129320250634983	0.6421361376449236	0.5199082932989416	0	0.0625	0.0
5549	None	None	None	None	None	0.16666666666666666	3	0.34210526315789475	13	0.6481481481481481	35	0.691358024691358	0.5185185185185185	41	28	14	0	0	1.0	9	9	3.7333333333333334	56	0.0	0.8085106382978723	0.019210029373372496	0.5449940066586942	-0.03808313557134135	0.6409272616008773	-0.03266151838763942	0.54723451991871	0.5787220927016253	0.5784595266921025	0	1.0	0.0
715	None	None	None	None	None	0	0	0.10526315789473684	2	0.9230769230769231	24	0.7777777777777778	0	0	0	27	14	0	1.0	6	6	1.8666666666666667	28	0.2413793103448276	0.45454545454545453	0	0	0	0	0	0	0	0	0	0	0
4717	0.0023371316173811055	0.0001415681529960027	4.9021950955206084e-05	0.9977843164900708	None	0.2	1	0.3333333333333333	4	0.8	12	0.20987654320987653	0.8	16	12	0	0	0	1.0	9	9	1.1333333333333333	17	0.0	1.0	-0.04580896996716194	0.6897676489291009	0.09648847929317964	0.622880094134342	-0.0999758473372615	0.5000869582170218	0.7057517071461309	0.6067625691472411	0	1.0	0.0
5016	0.005074629343762219	0.003115205779571162	0.0009226447502674466	0.9992136931603653	None	0	0	0.42857142857142855	3	0.75	6	0.3333333333333333	0.75	9	6	0	1	0	0.8333333333333334	5	6	0.6666666666666666	10	1.0	0.4	0.22258197164787283	0.5002396684946231	0.08684219033388468	0.6890889383807263	-0.09999999978518512	0.5000000003811238	0.7907311199393374	0.5660142058210028	1.0	1.0	0.0
6608	0.0	0.0	0.0	0.9999999999999998	None	0	0	0	0	0	0	1.0	0	0	0	0	4	0	1.0	1	1	0.06666666666666667	1	1.0	0	0	0	0	0	0	0	0	0	0	0	0
3241	0.008834347805783916	0.0006682151950357468	0.0006606498400288614	0.9937972016828778	None	0.2	1	0.3333333333333333	4	0.8	12	0.20987654320987653	0.8	16	12	0	0	0	1.0	9	9	1.1333333333333333	17	0.0	1.0	1.0473591263297149e-05	0.5022361075296575	0.09999987464753103	0.5000209708388651	0.015514780634943232	0.631308859585996	0.612348936244298	0.5454462517376873	0	1.0	0.0
4986	5.161296776783379e-06	4.973138177781627e-06	-4.973080423009599e-06	0.9997361712201874	None	0.2	1	0.3333333333333333	4	0.8	12	0.20987654320987653	0.8	16	12	0	0	0	1.0	9	9	1.1333333333333333	17	0.0	1.0	-0.11710566856090936	0.5284971578803308	-0.0999645934041462	0.5272746711799996	0.0027143878321385937	0.5129290034422608	0.6317515603457272	0.5229045360704492	0	1.0	0.0
2620	1.190726256824495e-07	1.0210675666677531e-07	5.3293936316530356e-11	0.9999802130113515	None	0	0	0.018518518518518517	1	1.0	79	1.0	0	0	0	80	0	0	1.0	9	9	5.4	81	0.0	1.0	0	0	0	0	0	0	0	0	0	0	0
6328	0.0006193275446405962	0.0002791974677770561	-0.0002791252353513818	0.9989197911454211	None	0	0	0.3333333333333333	1	1.0	2	1.0	1.0	3	2	0	1	0	0.25	1	4	0.26666666666666666	4	0.3333333333333333	0	0.037068873160228374	0.5	-1.970370918494374	0.9620691588580247	0.2163562525856148	0.5661769104446334	0.9999504661884097	0.7625173194250668	0.3333333333333333	0.3333333333333333	0.0
4025	0.003363907884391278	0.0004748645616888169	0.00043876343539696235	0.992857476012071	None	0	0	0.3333333333333333	3	0.8181818181818182	9	0.28888888888888886	0.8181818181818182	12	9	0	1	0	0.5555555555555556	9	5	0.8666666666666667	13	1.0	1.0	0.14364649059432788	0.6214372929516794	0.014317792245856215	0.5823015987183425	0.06017059496275873	0.6223629057475295	0.6669513108315467	0.6088523356885486	0.9166666666666666	1.0	0.0
5947	6.753796088061069e-09	6.741340339981595e-09	-4.890158173643911e-09	0.9999996792214635	None	0	0	0	0	0	0	1.0	0	0	0	0	2	0	1.0	1	1	0.06666666666666667	1	0.5	0	0	0	0	0	0	0	0	0	0	0	0
1848	None	None	None	None	None	0	0	0.3333333333333333	1	1.0	2	1.0	0	0	0	3	5	0	1.0	2	2	0.26666666666666666	4	0.5	0	0	0	0	0	0	0	0	0	0	0	0
4937	0.019547146781849305	0.0046695546280042	0.0046345629130183814	0.9896184516115113	None	0.2	1	0.3333333333333333	4	0.8	12	0.20987654320987653	0.8	16	12	0	0	0	1.0	9	9	1.1333333333333333	17	0.0	1.0	0.21877645697556702	0.5209288639110636	0.05365794421327078	0.5810840579969312	-0.09999999967820113	0.5000000022886192	0.7862274116839217	0.5341956636155284	0	0.9375	0.0
7532	8.125532846865095e-09	7.067455177255384e-09	-5.2476487126968e-10	0.9999993058771814	None	0	0	1.0	3	0.0	0	0.6666666666666666	0	3	0	0	0	0	0.6666666666666666	2	3	0.26666666666666666	4	0.0	1.0	0	0	0	0	0	0	0	0	0	0	0
6552	0.0006423703530426762	2.7191828966752275e-06	2.7085856724462584e-06	0.99999997942585	None	0.2	1	0.3333333333333333	4	0.8	12	0.20987654320987653	0.8	16	12	0	0	0	1.0	9	9	1.1333333333333333	17	0.0	1.0	0.05315468140174975	0.5675552497560221	0.069767403514241	1.0	0.4465963555083105	0.6191143816010758	0.863971329313228	0.9999999999999969	0	0.9375	0.0
6027	0.0	0.0	0.0	1.0	None	0	0	0	0	0	0	1.0	0	0	0	0	0	0	1.0	1	1	0.06666666666666667	1	0.0	0	0	0	0	0	0	0	0	0	0	0	0
7444	0.0012008679285752818	0.0009467055335169452	0.000945610261019144	0.9992065653607645	None	0.2	1	0.3333333333333333	4	0.8	12	0.20987654320987653	0.8	16	12	0	0	0	1.0	9	9	1.1333333333333333	17	0.0	1.0	0.08412881674724174	0.5623714827964342	0.03856710889916937	0.5653165584847735	-0.03401361816284178	0.5183399621400191	0.6206521303814146	0.5487572996550624	0	0.875	0.0
2236	None	None	None	None	None	0	0	0.375	3	0.7777777777777778	7	0.3142857142857143	0.7777777777777778	10	7	0	1	0	0.7142857142857143	5	7	0.7333333333333333	11	1.0	0.6666666666666666	3.3799660278597075e-06	0.5004737303562475	0.0863801973070523	0.563496577300391	0.09959635564036182	0.5035853382005289	0.6089936896167798	0.5226180169221794	0.4	0.5	0.0
1647	None	None	None	None	None	0	0	0.75	3	0.0	0	0.5555555555555556	0	0	0	4	9	0	1.0	3	3	0.3333333333333333	5	0.75	0	0	0	0	0	0	0	0	0	0	0	0
7367	7.534373193757411e-05	2.2106190627467524e-05	1.0081970588201505e-06	0.9990380233580581	None	0.2	1	0.3333333333333333	4	0.8	12	0.20987654320987653	0.8	16	12	0	0	0	1.0	9	9	1.1333333333333333	17	0.0	1.0	0.09999993566274439	0.5000032953890894	0.054879166866809194	0.5913541144823454	0.0033002082268706926	0.5495698857080377	0.6001471138958133	0.5472347469086604	0	0	0.0
5904	0.0010177372043361425	1.764830327781618e-05	4.4760949402883276e-06	0.9929933400259866	None	0	0	0.75	3	0.3333333333333333	1	0.625	0.3333333333333333	4	1	0	0	0	0.5	4	2	0.3333333333333333	5	0.0	0.6666666666666666	0.0028213291866405255	0.5108106948575487	0.07908864652352036	0.6529351622396388	0.3025445348831464	0.5449380345237501	0.7913001467734833	0.57080870561658	0	0	0.0
2632	1.0056636598851357e-08	9.343840942357063e-09	-6.647636381557582e-09	0.9999987251197242	None	0	0	1.0	2	0.0	0	0.75	0	0	0	2	0	0	1.0	2	2	0.2	3	0.0	0	0	0	0	0	0	0	0	0	0	0	0
3520	0.0	0.0	0.0	0.9999999999999998	None	0	0	0	0	0	0	1.0	0	0	0	0	4	0	1.0	1	1	0.06666666666666667	1	1.0	0	0	0	0	0	0	0	0	0	0	0	0
3204	None	None	None	None	None	0	0	0.175	7	0.8103448275862069	47	0.7407407407407407	0.46551724137931033	33	27	26	0	0	1.0	9	9	4.0	60	0.0	0.6666666666666666	0.08622946600980648	0.7657730332107467	0.1919642783994167	0.5805037448477246	2.457222705103675e-13	0.5000000000024676	0.7027202286481904	0.6231982805891998	0	1.0	0.0
1872	None	None	None	None	None	0.25	1	0.4	4	0.7692307692307693	10	0.23809523809523808	0.7692307692307693	14	10	0	0	0	0.7777777777777778	7	9	1.0	15	0.0	1.0	-0.09990496149318637	0.5010187381516457	-0.09999899293208717	0.5000053413861378	0.29762518048206565	1.0	0.8988327491066339	0.9999999982684924	0	1.0	0.0
2576	0.0	0.0	0.0	1.0	None	0	0	0	0	0	0	1.0	0	0	0	0	0	0	1.0	1	1	0.06666666666666667	1	0.0	0	0	0	0	0	0	0	0	0	0	0	0
5712	0.003095924529590681	0.0004757148263100164	-0.00045854940442650844	0.9960083659768494	None	0.2	1	0.3333333333333333	4	0.8	12	0.20987654320987653	0.8	16	12	0	0	0	1.0	9	9	1.1333333333333333	17	0.0	1.0	0.052562789102980956	0.5159250182070444	0.046785128508632104	0.6609652784800817	-0.09999998947104531	0.5000000214088782	0.67349234754491	0.5606433580536444	0	0	0.0
1076	None	None	None	None	None	0	0	0.42857142857142855	6	0.4444444444444444	8	0.5714285714285714	0.2222222222222222	7	4	12	9	0	0.7142857142857143	5	7	1.3333333333333333	20	0.36	0.9333333333333333	-0.09989230244974126	0.5000823231921201	-0.04399776636237303	0.5573808639958127	0.04082179768915788	0.5063761387777657	0.6437133925547733	0.5213515365697448	1.0	1.0	0.0
3068	None	None	None	None	None	0.041666666666666664	1	0.18	9	0.7945205479452054	58	0.9259259259259259	0.0684931506849315	11	5	63	1	0	1.0	9	9	5.0	75	0.008064516129032258	0.9253731343283582	-0.017926632029168003	0.684211590455675	0.1744234034297663	0.5372178864218864	0.00011976980881186327	0.5002371622711812	0.7043578466121034	0.5763392937871551	1.0	1.0	0.0
1322	None	None	None	None	None	0	0	0	0	0	0	1.0	0	0	0	0	4	0	1.0	1	1	0.06666666666666667	1	1.0	0	0	0	0	0	0	0	0	0	0	0	0
3687	9.32678019934314e-05	5.345280181715921e-05	-5.3439382709258233e-05	0.9999958713325231	None	0	0	0.25	1	1.0	3	1.0	1.0	4	3	0	0	0	0.2	1	5	0.3333333333333333	5	0.0	0	-0.028276195861646647	0.6812516373833921	-0.09878779894510281	0.500149069915928	-0.09999913565836299	0.5000002141482357	0.5830833566749558	0.5630071863099265	0	1.0	0.0
7283	None	None	None	None	None	0	0	0.3181818181818182	14	0.6190476190476191	39	0.8024691358024691	0.3492063492063492	35	22	29	0	0	1.0	9	9	4.333333333333333	65	0.0	0.7142857142857143	0.14360013448529135	0.5866009951278975	0.2227968534426553	0.7345667651442624	0.16063473707354714	0.5264211268563305	0.5858217224411224	0.6203916089762821	0	0.8857142857142857	0.0
947	None	None	None	None	None	0	0	0.2903225806451613	9	0.6363636363636364	28	0.6388888888888888	0.1590909090909091	13	7	32	0	0	0.8888888888888888	9	8	3.066666666666667	46	0.0	0.8421052631578947	0.3508348671718706	0.5668145872414516	0.06445201444352106	0.5205091373273619	0.09922493685450356	0.5006095552328012	0.7845340515737432	0.5294149305511658	0	1.0	0.0
892	None	None	None	None	None	0.047619047619047616	1	0.29545454545454547	13	0.640625	41	0.8148148148148148	0.25	26	16	39	0	0	1.0	9	9	4.4	66	0.0	0.8771929824561403	0.0030238220762753903	0.5932805457434862	-0.04928108594463274	0.5583890644055407	0.09990910460778242	0.5940820877256554	0.6491084916730658	0.5820056725552974	0	1.0	0.0
6219	0.003597186226088751	0.000488329877988439	-1.711866982862061e-05	0.9869425292962664	None	0	0	0.5	2	0.75	3	0.6	0.75	5	3	0	0	0	0.4	5	2	0.4	6	0.0	0	0.20741991247465238	0.5006793446565956	0.045365234740834065	0.5215381789611631	-0.09999999769236843	0.5000000675977841	0.7783228196741118	0.5074097669443655	0	1.0	0.0
4538	0.0013799432577853246	0.0009709466670801602	-0.00034073643872838854	0.9955176577958792	None	0	0	0.3333333333333333	2	0.8571428571428571	6	0.36	0.8571428571428571	8	6	0	2	0	1.0	5	5	0.6	9	1.0	0	-0.09965631775514502	0.5009061456334077	4.061586756052218e-06	0.5008168564039249	-0.050285139363523766	0.5232824455936776	0.6008697033920409	0.5083399927369651	0.9375	1.0	0.0
2883	0.0	0.0	0.0	1.0	None	0	0	0	0	0	0	1.0	0	0	0	0	0	0	1.0	1	1	0.06666666666666667	1	0.0	0	0	0	0	0	0	0	0	0	0	0	0
1939	None	None	None	None	None	0.08333333333333333	1	0.4074074074074074	11	0.5526315789473685	21	0.49382716049382713	0.23684210526315788	19	9	20	0	0	1.0	9	9	2.6666666666666665	40	0.0	0.6111111111111112	0.0036983877162716076	0.5927817451938434	0.07523150948224504	0.5956239792961204	3.1365928450758226e-05	0.5015961417690492	0.58914451079522	0.5637450561232618	0	1.0	0.0
2801	0.0011329742949949212	0.00014106495693806822	0.00013765979294999694	0.9982255094924952	None	0.25	1	0.36363636363636365	4	0.7857142857142857	11	0.2222222222222222	0.7857142857142857	15	11	0	0	0	0.8888888888888888	8	9	1.0666666666666667	16	0.0	1.0	3.8322712668410164e-13	0.5000000001805703	0.09239197254082368	0.5294762711933098	0.03277588410794964	0.6585035178064941	0.6101902797245209	0.5641998620998708	0	0.4666666666666667	0.0
2634	0.0	0.0	0.0	1.0	None	0	0	0	0	0	0	1.0	0	0	0	0	0	0	1.0	1	1	0.06666666666666667	1	0.0	0	0	0	0	0	0	0	0	0	0	0	0
7053	1.3276434251149728e-08	1.2530906676966855e-08	8.688485491456417e-10	0.9999984595608906	None	0.25	1	0.36363636363636365	4	0.7857142857142857	11	0.2222222222222222	0.7857142857142857	15	11	0	0	0	0.8888888888888888	8	9	1.0666666666666667	16	0.0	1.0	0.0057785632729492956	0.5	9.500382498898895e-17	0.5000037555844523	7.902762784127648e-27	0.5	0.5068096810436761	0.500001251861484	0	1.0	0.0
1993	None	None	None	None	None	0.16666666666666666	1	0.42857142857142855	6	0.5	9	0.5714285714285714	0.16666666666666666	8	3	11	1	0	0.7142857142857143	5	7	1.3333333333333333	20	0.047619047619047616	0.4	0.03011200179222065	0.6763680850921553	5.43150119717076e-07	0.5000076225863035	-0.03632779201922365	0.5538130279592298	0.5899733929235199	0.5787758259885443	1.0	1.0	0.0
5078	0.019154560028747082	0.004908979986012003	0.004893421065524147	0.9897175118230414	None	0.2	1	0.3333333333333333	4	0.8	12	0.20987654320987653	0.8	16	12	0	0	0	1.0	9	9	1.1333333333333333	17	0.0	1.0	0.21877645697556702	0.5209288639110636	0.05365794421327078	0.5810840579969312	-0.09999999967820113	0.5000000022886192	0.7862274116839217	0.5341956636155284	0	0.9375	0.0
277	None	None	None	None	None	0	0	0.06382978723404255	3	0.9411764705882353	64	0.8641975308641975	0	2	0	67	7	0	1.0	9	9	4.666666666666667	70	0.051470588235294115	0.9508196721311475	0	0	0	0	0	0	0	0	0	0	0
331	None	None	None	None	None	0	0	0.25	1	1.0	3	1.0	1.0	4	3	0	3	0	0.2	1	5	0.3333333333333333	5	1.0	0	0.0044351958479061405	0.5044442516170533	0.09550193912771224	0.5116850102972936	-0.1280387890456836	0.5704974767262699	0.7146997600765715	0.5290013408331766	0.0	0.5	0.0
640	None	None	None	None	None	0	0	0	0	0	0	1.0	0	0	0	0	4	0	1.0	1	1	0.06666666666666667	1	1.0	0	0	0	0	0	0	0	0	0	0	0	0
6231	0.014934943350661381	0.013930866368998717	0.013928410079064786	0.9910212527888053	None	0.2	1	0.3333333333333333	4	0.8	12	0.20987654320987653	0.8	16	12	0	0	0	1.0	9	9	1.1333333333333333	17	0.0	1.0	0.08438435609535398	0.5622016315116404	0.06022977670002705	0.7821163870651958	0.32794321057338516	0.6364311799298891	0.7791836010328463	0.66730419621445	0	1.0	0.0
2477	None	None	None	None	None	0	0	0.3333333333333333	1	1.0	2	1.0	1.0	3	2	0	3	0	0.25	4	1	0.26666666666666666	4	1.0	0	-0.09999999840855242	0.500000001806863	0.07069980755305072	0.5446968083242193	8.616999487580198e-13	0.5000000000048855	0.6682526613669065	0.5149343714073636	1.0	1.0	0.0
3578	0.0	0.0	0.0	0.9999999999999998	None	0	0	0	0	0	0	1.0	0	0	0	0	4	0	1.0	1	1	0.06666666666666667	1	1.0	0	0	0	0	0	0	0	0	0	0	0	0
3501	None	None	None	None	None	0	0	0.16666666666666666	8	0.7971014492753623	55	0.8765432098765432	0.07246376811594203	10	5	60	0	0	1.0	9	9	4.733333333333333	71	0.0	0.875	-0.0894956271689707	0.9784350604296179	-0.15130143208598903	0.9999846517924	-0.09999925353725635	0.5000081905299745	0.5892249274412019	0.9930805234022348	0	1.0	0.0
6050	0.0012158610201444973	0.0007800933433414348	-0.0007771291765679892	0.9952642782720433	None	0.13333333333333333	2	0.3333333333333333	11	0.6170212765957447	29	0.6049382716049383	0.1702127659574468	17	8	31	0	0	1.0	9	9	3.2666666666666666	49	0.0	0.6818181818181818	0.05655754442771026	0.5615474167002569	0.47493142231778424	0.679172563093171	0.20254944261693736	0.5406833026727741	0.8497199038356428	0.5955209722582321	0	1.0	0.0
1759	None	None	None	None	None	0.5	1	0.5714285714285714	4	0.625	5	0.3333333333333333	0.625	9	5	0	0	0	0.8333333333333334	5	6	0.6666666666666666	10	0.0	0.5	0.0425697656264479	0.5633692683866199	-0.05235321592456088	0.6164645801956038	0.019936609738656446	0.6669754024904138	0.6286655771203197	0.6164840077059285	0	0.7777777777777778	0.0
2944	3.976370097948911e-07	1.4578080884877515e-07	1.4527777964080618e-07	0.9999461675112524	None	0	0	0.375	3	0.8	8	0.3	0.8	11	8	0	0	0	0.625	8	5	0.8	12	0.0	0.8571428571428571	0.06927588619955112	0.5862045925516178	0.07593375609459539	0.5821942525900105	1.0010660998255127e-16	0.5000000000139695	0.5946437414711618	0.5564322619926316	0	0	0.0
7187	6.390055075283575e-05	6.42168016101192e-07	6.115481421723327e-08	0.9999975006560906	None	0	0	0.6666666666666666	2	0.5	1	0.6666666666666666	0.5	3	1	0	0	0	0.6666666666666666	2	3	0.26666666666666666	4	0.0	0	-0.07493875766277078	0.5164877902593425	0.05819651725673952	0.5169686506303119	0.4148271985289851	0.5566845481333481	0.8890202343411316	0.5300963146847709	0	1.0	0.0
2732	8.530323586392395e-05	5.485064961724854e-07	-2.255420076786228e-08	0.9998073927014864	None	0.5	1	0.5714285714285714	4	0.625	5	0.3333333333333333	0.625	9	5	0	0	0	0.8333333333333334	5	6	0.6666666666666666	10	0.0	1.0	-0.08921851315659682	0.550800027192881	0.13382963433632625	0.5265818800231448	-0.042080568005475834	0.5105357077767565	0.715080482421572	0.5293396379798644	0	1.0	0.0
2295	None	None	None	None	None	0	0	0.5	3	0.7142857142857143	5	0.36	0.7142857142857143	8	5	0	1	0	1.0	5	5	0.6	9	1.0	1.0	0.06687261487845368	0.5663522877565018	0.036395064028331994	0.560280554089497	0.13960354335134934	0.7448368338686248	0.6141825285861718	0.6287478559669682	1.0	1.0	0.0
153	None	None	None	None	None	0.2222222222222222	2	0.3333333333333333	7	0.7241379310344828	21	0.38271604938271603	0.7241379310344828	28	21	2	0	0	1.0	9	9	2.066666666666667	31	0.0	0.7272727272727273	0.03217549239836533	0.6719634201129949	0.0423424764658041	0.6107882983778717	1.4393038133660525e-07	0.5088143313889733	0.5982887784422112	0.5989252352932277	0	0.42857142857142855	0.0
3559	0.00254876988314532	0.000734157254048465	0.0003727216785065111	0.9954494561292844	None	0.1111111111111111	1	0.45	9	0.5357142857142857	15	0.5555555555555556	0.32142857142857145	14	9	15	0	0	0.6666666666666666	6	9	2.0	30	0.0	0.3333333333333333	0.09950830332549458	0.5073438997251037	-0.09999575145610609	0.5000616757292644	0.05181461012480014	0.6632050572457112	0.7047058531751169	0.5586647553056545	0	0	0.0
4577	6.716066476516346e-05	3.295861152899219e-06	3.0185700449178677e-06	0.9999953452956275	None	0	0	0.25	1	1.0	3	1.0	1.0	4	3	0	3	0	0.2	1	5	0.3333333333333333	5	1.0	0	0.30989989793610917	0.6008122354123299	7.026787705363775e-05	0.5000759030917515	-0.09999974069326142	0.5000015342742519	0.8513252335134022	0.5340439378116661	1.0	1.0	0.0
6664	0.021096396309901348	0.006198550080108475	0.006008409981395076	0.9932378087164999	None	0.14285714285714285	1	0.29411764705882354	5	0.782608695652174	18	0.30864197530864196	0.782608695652174	23	18	1	0	0	1.0	9	9	1.6666666666666667	25	0.0	1.0	0.20127066851972564	0.5010972395189514	0.011121168903499654	0.5457858814414858	-0.09999997646012854	0.5000328066183963	0.7763017478182511	0.5156763785534503	0	1.0	0.0
2789	None	None	None	None	None	0.058823529411764705	1	0.40540540540540543	15	0.5094339622641509	27	0.6790123456790124	0.1509433962264151	19	8	35	13	0	1.0	9	9	3.6666666666666665	55	0.20634920634920634	0.7083333333333334	0.08607486937751001	0.5114245456535812	0.007975421069520821	0.5981182981081024	0.04282921797776233	0.5872847389596977	0.5886851015119936	0.5659541584914127	0.8947368421052632	0.3684210526315789	0.0
2361	None	None	None	None	None	0.3333333333333333	1	0.5	4	0.6666666666666666	6	0.3055555555555556	0.6666666666666666	10	6	0	0	0	1.0	6	6	0.7333333333333333	11	0.0	0.4	-0.023312055675606538	0.6628291529551584	0.09988368297160222	0.507753801550036	0.24852120925685064	0.652523622892693	0.7455903672167746	0.6096160565299501	0	1.0	0.0
2959	0.0010822616681549486	0.00017009656739617443	0.0001628007524700998	0.9989491146866852	None	0.05	1	0.27906976744186046	12	0.6612903225806451	41	0.7901234567901234	0.06451612903225806	11	4	52	0	0	1.0	9	9	4.266666666666667	64	0.0	0.8571428571428571	0.0993464280686712	0.5869400026141958	0.13157967454835265	0.6241425466971743	0.08589996212162733	0.5260510070245678	0.5723187480244898	0.5795514559931495	0	1.0	0.0
1884	None	None	None	None	None	0	0	1.0	3	0.0	0	0.6666666666666666	0	0	0	3	5	0	0.6666666666666666	2	3	0.26666666666666666	4	0.5	1.0	0	0	0	0	0	0	0	0	0	0	0
3804	0.007623176038784367	0.0017014865746332155	0.0016781143160597863	0.9918759943351244	None	0.2	1	0.3333333333333333	4	0.8	12	0.20987654320987653	0.8	16	12	0	0	0	1.0	9	9	1.1333333333333333	17	0.0	1.0	0.13324284322286623	0.6646463286506054	0.0005024136893823703	0.571786936285122	-0.09999994110888119	0.5000005560590639	0.72536700909185	0.5803975802163889	0	0.9375	0.0
3262	0.0	0.0	0.0	0.9999999999999998	None	0	0	0	0	0	0	1.0	0	0	0	0	4	0	1.0	1	1	0.06666666666666667	1	1.0	0	0	0	0	0	0	0	0	0	0	0	0
3472	6.143827486751585e-09	5.971753168223847e-09	4.36982740147703e-09	0.999999711619426	None	0	0	0	0	0	0	1.0	0	0	0	0	2	0	1.0	1	1	0.06666666666666667	1	0.5	0	0	0	0	0	0	0	0	0	0	0	0
1270	None	None	None	None	None	0	0	0.6666666666666666	4	0.3333333333333333	2	0.5333333333333333	0.3333333333333333	6	2	1	2	0	0.6	5	3	0.5333333333333333	8	1.0	0.6666666666666666	-0.06965841104279473	0.5317397186154297	-0.06528725309211626	0.7013754607603322	0.0057966554824815985	0.6485512222134552	0.5935569095763845	0.6297678550614615	1.0	1.0	0.0
5251	0.0	0.0	0.0	1.0	None	0	0	0	0	0	0	1.0	0	0	0	0	0	0	1.0	1	1	0.06666666666666667	1	0.0	0	0	0	0	0	0	0	0	0	0	0	0
5730	9.648247703192769e-08	9.648373136539333e-08	6.79553505707297e-08	0.9999841102502995	None	0	0	0.1956521739130435	9	0.7611940298507462	51	0.8518518518518519	0.14925373134328357	16	10	52	4	0	1.0	9	9	4.6	69	0.0392156862745098	0.8571428571428571	0.07094666688050982	0.5374757799353261	0.09532531054673918	0.5676449510618378	8.529358044269241e-16	0.5009242488596442	0.596145650164937	0.5354513124824742	0.90625	1.0	0.0
6980	0.00014819205685646136	1.5375852921604703e-06	-6.938355401356602e-08	0.9999967046373934	None	0	0	0.3333333333333333	1	1.0	2	1.0	1.0	3	2	0	3	0	0.25	1	4	0.26666666666666666	4	1.0	0	0.09999806056860443	0.5	0.2981774698605902	0.5127083224737301	0.29969171978410647	0.5499905028810371	0.718658327212189	0.5209441177084616	1.0	1.0	0.0
4315	0.0	0.0	0.0	0.9999999999999998	None	0	0	0	0	0	0	1.0	0	0	0	0	4	0	1.0	1	1	0.06666666666666667	1	1.0	0	0	0	0	0	0	0	0	0	0	0	0
5495	0.018845817279316616	0.0048678799997849236	0.004866718192070695	0.9894428749741324	None	0.2	1	0.3333333333333333	4	0.8	12	0.20987654320987653	0.8	16	12	0	0	0	1.0	9	9	1.1333333333333333	17	0.0	1.0	0.21877645697556702	0.5209288639110636	0.05365794421327078	0.5810840579969312	-0.09999999967820113	0.5000000022886192	0.7862274116839217	0.5341956636155284	0	0.9375	0.0
4002	3.862708617463721e-09	3.732211105549948e-09	3.7127768636804063e-09	0.9999998703212791	None	0	0	0	0	0	0	1.0	0	0	0	0	3	0	1.0	1	1	0.06666666666666667	1	0.75	0	0	0	0	0	0	0	0	0	0	0	0
1831	None	None	None	None	None	0	0	0	0	0	0	1.0	0	0	0	0	4	0	1.0	1	1	0.06666666666666667	1	1.0	0	0	0	0	0	0	0	0	0	0	0	0
308	None	None	None	None	None	0	0	0.21212121212121213	7	0.7446808510638298	35	0.6049382716049383	0	0	0	48	4	0	1.0	9	9	3.2666666666666666	49	0.04	0.9545454545454546	0	0	0	0	0	0	0	0	0	0	0
3577	8.140192614557433e-11	3.1852281282035073e-13	3.1843509227087005e-13	0.9999999999999997	None	0.2	1	0.3333333333333333	4	0.8	12	0.20987654320987653	0.8	16	12	0	0	0	1.0	9	9	1.1333333333333333	17	0.0	1.0	0.07382340685635011	0.6247476443396286	-0.09996581046005688	0.5024467481502367	7.902762784127648e-27	0.5000000000000001	0.6709664483582087	0.5431867966141481	0	0.75	0.0
2192	None	None	None	None	None	0	0	0	0	0	0	1.0	0	0	0	0	0	0	1.0	1	1	0.06666666666666667	1	0.0	0	0	0	0	0	0	0	0	0	0	0	0
6526	0.0	0.0	0.0	0.9999999999999998	None	0	0	0	0	0	0	1.0	0	0	0	0	4	0	1.0	1	1	0.06666666666666667	1	1.0	0	0	0	0	0	0	0	0	0	0	0	0
4047	0.007265396002855702	0.0016088595524975575	0.0015897957305948368	0.991744145036557	None	0.2	1	0.3333333333333333	4	0.8	12	0.20987654320987653	0.8	16	12	0	0	0	1.0	9	9	1.1333333333333333	17	0.0	1.0	0.13324284322286623	0.6646463286506054	0.0005024136893823703	0.571786936285122	-0.09999994110888119	0.5000005560590639	0.72536700909185	0.5803975802163889	0	0.9375	0.0
6355	0.007786926341974727	0.00416240473473009	0.0019452736377878726	0.9939904300138351	None	0.2	1	0.3333333333333333	4	0.8	12	0.20987654320987653	0.8	16	12	0	0	0	1.0	9	9	1.1333333333333333	17	0.0	1.0	0.09593647381121569	0.5333273227383397	0.061163858242121026	0.5896873103007392	0.3795695648857077	0.6414806370148216	0.8144711536693707	0.5888771435968171	0	0.9375	0.0
2256	None	None	None	None	None	0	0	0.6	3	0.6	3	0.4666666666666667	0.6	6	3	0	0	0	0.6	3	5	0.4666666666666667	7	0.0	0.5	2.687379758923418e-05	0.5000154009606493	0.053593124424934316	0.5166081167082802	0.09991294521016027	0.50077712267892	0.6006703194236935	0.5058019905725224	0	1.0	0.0
3603	0.0	0.0	0.0	0.9999999999999998	None	0	0	0	0	0	0	1.0	0	0	0	0	4	0	1.0	1	1	0.06666666666666667	1	1.0	0	0	0	0	0	0	0	0	0	0	0	0
915	None	None	None	None	None	0	0	0.5	6	0.4375	7	0.72	0.3125	10	5	7	3	0	1.0	5	5	1.2	18	0.23076923076923078	0.15384615384615385	0.012396136923552773	0.546491922077687	0.05259274834141749	0.5092161819372316	0.04678814998825241	0.6482161164867077	0.5854236549670891	0.5691034428935948	1.0	1.0	0.0
3608	0.0028937609874569504	0.000788816530032306	0.0007520066358996339	0.9949809754936282	None	0.3333333333333333	2	0.5	7	0.5789473684210527	11	0.4375	0.47368421052631576	13	9	7	7	0	0.75	6	8	1.4	21	0.5	0.6666666666666666	-0.09902037840802487	0.5022627196551221	-0.14790627501354633	0.9999903879944568	0.05522042680803938	0.6614015047155793	0.816157753640692	0.9833249877505641	1.0	1.0	0.2737672781684432
2010	None	None	None	None	None	0.2	1	0.3333333333333333	4	0.8	12	0.20987654320987653	0.8	16	12	0	0	0	1.0	9	9	1.1333333333333333	17	0.0	1.0	-0.029710752803522134	0.5091226532493558	0.01491475767351092	0.59434971469065	0.008358067943103224	0.6787691235165577	0.6108991019079905	0.5960092062878317	0	1.0	0.0
4697	0.02254921133891738	0.006312216247058191	0.00613386685931878	0.9930305962732632	None	0.14285714285714285	1	0.29411764705882354	5	0.782608695652174	18	0.30864197530864196	0.782608695652174	23	18	1	0	0	1.0	9	9	1.6666666666666667	25	0.0	1.0	0.20127066851972564	0.5010972395189514	0.011121168903499654	0.5457858814414858	-0.09999997646012854	0.5000328066183963	0.7763017478182511	0.5156763785534503	0	1.0	0.0
7359	0.0	0.0	0.0	0.9999999999999998	None	0	0	0	0	0	0	1.0	0	0	0	0	4	0	1.0	1	1	0.06666666666666667	1	1.0	0	0	0	0	0	0	0	0	0	0	0	0
535	None	None	None	None	None	0	0	0.42857142857142855	3	0.75	6	0.4166666666666667	0.75	9	6	0	0	0	0.375	8	3	0.6666666666666666	10	0.0	0.8571428571428571	-0.14253994355783442	0.9973067654159109	1.5799124446733913e-05	0.5000635299513638	8.059908144609896e-21	0.5000000000000032	0.8078124769463492	0.8777746262069582	0	1.0	0.0
976	None	None	None	None	None	0.25	1	0.36363636363636365	4	0.7857142857142857	11	0.2222222222222222	0.7857142857142857	15	11	0	0	0	0.8888888888888888	8	9	1.0666666666666667	16	0.0	1.0	0.09998673522024087	0.5005374331424876	0.0013888744566612336	0.5036786275460073	0.0635688098483009	0.615335782820425	0.6037943709689967	0.5404664497098056	0	1.0	0.0
6569	0.019432651497047638	0.012162119734495007	0.012125632966493946	0.9916846696042793	None	0.2	1	0.3333333333333333	4	0.8	12	0.20987654320987653	0.8	16	12	0	0	0	1.0	9	9	1.1333333333333333	17	0.0	1.0	-0.09999769660269917	0.500057021911481	0.05625899432933523	0.987340515834299	0.46690099113494465	0.6833881613913034	0.9341218796409088	0.8466729094053902	0	1.0	0.0
2359	None	None	None	None	None	0	0	1.0	1	0	0	1.0	0	1	0	0	3	0	0.5	1	2	0.13333333333333333	2	1.0	0	0	0	0	0	0	0	0	0	0	0	0
207	None	None	None	None	None	0	0	0	0	0	0	1.0	0	0	0	0	4	0	1.0	1	1	0.06666666666666667	1	1.0	0	0	0	0	0	0	0	0	0	0	0	0
3766	0.004727937066404164	0.0003689501830729492	0.00033662731304160304	0.9988823632623989	None	0.2	1	0.3333333333333333	4	0.8	12	0.20987654320987653	0.8	16	12	0	0	0	1.0	9	9	1.1333333333333333	17	0.0	1.0	-0.06282165087675155	0.8619551871102334	0.015695694190517105	0.569978538052065	-0.0886608106043055	0.6090696149172058	0.6123778869382858	0.7010418228868991	0	1.0	0.0
4851	0.004641109543365135	0.00037877219025768394	-0.00031200456159757585	0.978807911995398	None	0	0	0.3333333333333333	2	0.8571428571428571	6	0.36	0.8571428571428571	8	6	0	2	0	1.0	5	5	0.6	9	1.0	0	0.2294486552455604	0.5618889706722928	0.00016907676148177243	0.5012067542464543	-0.09999998215690378	0.5000003268401445	0.7987274190978605	0.5211257680934396	0.9375	1.0	0.0
143	None	None	None	None	None	0	0	0.5	1	1.0	1	1.0	1.0	2	1	0	0	0	0.3333333333333333	3	1	0.2	3	0.0	0	0.023967550895121714	0.5472957652684749	-0.038561299050294005	0.5030543759604995	-0.02985413467238015	0.5423951466972754	0.5707549451733515	0.5309567493320299	0	1.0	0.0
6257	0.0003541528213952722	1.1486612186085009e-06	1.0423693145879466e-06	0.9999971106459948	None	0.25	1	0.4	4	0.7692307692307693	10	0.23809523809523808	0.7692307692307693	14	10	0	0	0	0.7777777777777778	7	9	1.0	15	0.0	1.0	0.09758383589079599	0.5058211928803507	0.27081649050184725	0.9999999969962672	0.4089450082352629	0.6636095398920756	0.8045270484570131	0.9988597563512198	0	1.0	0.0
6082	0.01432082499354738	0.0012900753923653398	0.00044153868787676846	0.9925702840609213	None	0.2	1	0.3333333333333333	4	0.8	12	0.20987654320987653	0.8	16	12	0	0	0	1.0	9	9	1.1333333333333333	17	0.0	1.0	0.2807240046586731	0.5626280521088306	0.0007099564501359502	0.5013244875071636	-0.09999990421864054	0.5000217757667287	0.833496679673571	0.5214218657770863	0	1.0	0.0
7513	0.00949159380817304	0.007627728446358462	0.007622710393679978	0.9884865822299236	None	0.25	1	0.36363636363636365	4	0.7857142857142857	11	0.2222222222222222	0.7857142857142857	15	11	0	0	0	0.8888888888888888	8	9	1.0666666666666667	16	0.0	1.0	0.09617203354703399	0.6173797389115009	0.09045639781772447	0.6238791171266942	0.3916180546501948	0.6598442856960953	0.812405166071075	0.6339103365299307	0	1.0	0.0
4707	0.0	0.0	0.0	0.9999999999999998	None	0	0	0	0	0	0	1.0	0	0	0	0	4	0	1.0	1	1	0.06666666666666667	1	1.0	0	0	0	0	0	0	0	0	0	0	0	0
461	None	None	None	None	None	0.08333333333333333	2	0.36	18	0.5694444444444444	41	0.9135802469135802	0.5416666666666666	57	39	16	0	0	1.0	9	9	4.933333333333334	74	0.0	0.9230769230769231	-0.0038492274214061615	0.6675781392091097	0.0020415787286337953	0.5789293993597499	0.09999854004860606	0.5003088687968131	0.6138700353983385	0.5839368286271643	0	1.0	0.0
5858	None	None	None	None	None	0.10526315789473684	2	0.34146341463414637	14	0.6101694915254238	36	0.7530864197530864	0.5084745762711864	43	30	17	0	0	1.0	9	9	4.066666666666666	61	0.0	0.7307692307692307	0.35850902240750576	0.517079401326408	-0.09995651764621648	0.5039431410863114	-0.09999988174547053	0.5009957915702103	0.8966656674393408	0.5073411606147001	0	1.0	0.0
659	None	None	None	None	None	0	0	0	0	0	0	1.0	0	0	0	0	4	0	1.0	1	1	0.06666666666666667	1	1.0	0	0	0	0	0	0	0	0	0	0	0	0
2259	None	None	None	None	None	0	0	0.5	1	1.0	1	1.0	1.0	2	1	0	3	0	0.3333333333333333	1	3	0.2	3	1.0	0	0.28552525583410776	0.6037018886617039	0.16379377266689038	0.5	-0.06647999612465347	0.5070060642227565	0.8124010959260778	0.5373419951793846	1.0	1.0	0.0
6997	0.014345522881463676	0.01291853405675205	0.012918285371453621	0.9911322344868927	None	0.2	1	0.3333333333333333	4	0.8	12	0.20987654320987653	0.8	16	12	0	0	0	1.0	9	9	1.1333333333333333	17	0.0	1.0	0.08438435609535398	0.5622016315116404	0.06022977670002705	0.7821163870651958	0.32794321057338516	0.6364311799298891	0.7791836010328463	0.66730419621445	0	1.0	0.0
1116	None	None	None	None	None	0	0	0	0	0	0	1.0	0	0	0	0	4	0	1.0	1	1	0.06666666666666667	1	1.0	0	0	0	0	0	0	0	0	0	0	0	0
6421	0.001739104274078049	0.0012537138022915115	-0.001103805361014697	0.9978949942114234	None	0.5	1	0.6666666666666666	4	0.5714285714285714	4	0.36	0.5714285714285714	8	4	0	0	0	1.0	5	5	0.6	9	0.0	0.5	-0.09999995502209316	0.5	0.1627840589052283	0.5802673242468546	-0.06365387360548966	0.5498826942749921	0.7586524015096746	0.5435615799661617	0	1.0	0.0
861	None	None	None	None	None	0	0	0	0	0	0	1.0	0	0	0	0	1	0	1.0	1	1	0.06666666666666667	1	0.25	0	0	0	0	0	0	0	0	0	0	0	0
932	None	None	None	None	None	0.058823529411764705	1	0.3333333333333333	12	0.6274509803921569	32	0.654320987654321	0.19607843137254902	19	10	33	4	0	1.0	9	9	3.533333333333333	53	0.06557377049180328	0.723404255319149	-0.02646146917575254	0.5072399832717281	0.09999934038315329	0.5000139863885897	-0.05779224307383627	0.6749245743553691	0.6639734062765361	0.5629608242870457	1.0	1.0	0.0
6728	0.015092945958284183	0.013500277781460351	0.013499077815365346	0.990984635543758	None	0.2	1	0.3333333333333333	4	0.8	12	0.20987654320987653	0.8	16	12	0	0	0	1.0	9	9	1.1333333333333333	17	0.0	1.0	0.08438435609535398	0.5622016315116404	0.06022977670002705	0.7821163870651958	0.32794321057338516	0.6364311799298891	0.7791836010328463	0.66730419621445	0	1.0	0.0
963	None	None	None	None	None	0	0	0.5	2	0.75	3	0.6	0.75	5	3	0	1	0	0.4	5	2	0.4	6	0.5	0	-0.09119341526926346	0.5215070535200126	-0.4904887125172802	0.9999999491145218	0.0017661639835190117	0.5163533979348365	0.9803498057682632	0.9964892272390952	1.0	1.0	0.0
178	None	None	None	None	None	0	0	0	0	0	0	1.0	0	0	0	0	0	0	1.0	1	1	0.06666666666666667	1	0.0	0	0	0	0	0	0	0	0	0	0	0	0
4872	0.004103835045202555	0.003091195516765176	0.002694668010896451	0.9956900041792182	None	0.2	1	0.3333333333333333	4	0.8	12	0.20987654320987653	0.8	16	12	0	0	0	1.0	9	9	1.1333333333333333	17	0.0	1.0	-0.09985895715806214	0.500862013453422	-0.17827059697258046	0.9981422203858902	-0.020314390360284103	0.6670224488127634	0.7029480675669896	0.9111887563196422	0	0	0.0
351	None	None	None	None	None	0	0	0.3333333333333333	2	0.8571428571428571	6	1.0	0.8571428571428571	8	6	0	0	0	0.1111111111111111	9	1	0.6	9	0.0	1.0	-0.06914834836214871	0.5483703824759091	-0.17348658326305227	0.7955048691063785	-0.08715985508896114	0.6746009986791144	0.6108942564640368	0.6814688353063303	0	0.875	0.0
3099	0.002980716309733072	0.0008108534712833005	0.0007647172986482424	0.9949430296042897	None	0.3333333333333333	2	0.5	7	0.5789473684210527	11	0.4375	0.47368421052631576	13	9	7	7	0	0.75	6	8	1.4	21	0.5	0.6666666666666666	-0.09902037840802487	0.5022627196551221	-0.14790627501354633	0.9999903879944568	0.05522042680803938	0.6614015047155793	0.816157753640692	0.9833249877505641	1.0	1.0	0.2737672781684432
5099	0.006685409928502275	0.005698137769166032	0.004351050096013425	0.9965077682851322	None	0	0	0.3333333333333333	3	0.8181818181818182	9	0.28888888888888886	0.8181818181818182	12	9	0	0	0	0.5555555555555556	5	9	0.8666666666666667	13	0.0	1.0	5.648585981090256e-11	0.500000000031583	-0.1428148497295862	0.9604811768533786	-0.09995048566690297	0.500289376281776	0.6968093082545059	0.7434424333390988	0	1.0	0.0
7349	0.014448223466922348	0.013532613317128512	0.013529925228701915	0.9910736170807195	None	0.2	1	0.3333333333333333	4	0.8	12	0.20987654320987653	0.8	16	12	0	0	0	1.0	9	9	1.1333333333333333	17	0.0	1.0	0.08438435609535398	0.5622016315116404	0.06022977670002705	0.7821163870651958	0.32794321057338516	0.6364311799298891	0.7791836010328463	0.66730419621445	0	1.0	0.0
2697	0.0	0.0	0.0	1.0	None	0	0	0	0	0	0	1.0	0	0	0	0	0	0	1.0	1	1	0.06666666666666667	1	0.0	0	0	0	0	0	0	0	0	0	0	0	0
2166	None	None	None	None	None	0	0	0	0	0	0	1.0	0	0	0	0	0	0	1.0	1	1	0.06666666666666667	1	0.0	0	0	0	0	0	0	0	0	0	0	0	0
3019	0.0	0.0	0.0	1.0	None	0	0	0	0	0	0	1.0	0	0	0	0	0	0	1.0	1	1	0.06666666666666667	1	0.0	0	0	0	0	0	0	0	0	0	0	0	0
1446	None	None	None	None	None	0.09090909090909091	1	0.4583333333333333	11	0.45454545454545453	15	0.625	0.21212121212121213	16	7	18	8	0	0.875	7	8	2.3333333333333335	35	0.25806451612903225	0.5333333333333333	-0.050183068732538395	0.9996037606643127	0.04133426600900041	0.5837408879329585	0.0002457359747183534	0.50042559972666	0.6064415801087597	0.9384463092903402	0.9375	1.0	0.34196484721187115
6956	0.01690026281612145	0.014345621048022677	0.014306858489006116	0.9857435245144349	None	0.2	1	0.3333333333333333	4	0.8	12	0.20987654320987653	0.8	16	12	0	0	0	1.0	9	9	1.1333333333333333	17	0.0	1.0	0.01237651533740625	0.628621211941244	0.059970288940577834	0.6557909724878348	0.3850262231495899	0.6442951856275964	0.8568975297927086	0.6429792073934034	0	1.0	0.0
5370	1.6888394272449467e-10	1.8649760437706734e-12	-7.625706050776547e-13	0.9999999999999997	None	0.2	1	0.3333333333333333	4	0.8	12	0.20987654320987653	0.8	16	12	0	0	0	1.0	9	9	1.1333333333333333	17	0.0	1.0	0.09899058221181752	0.5065227480972171	0.05785353215982071	0.8791040413210555	2.988709458197828e-15	0.5000000000138153	0.6068299690925073	0.6615080403139459	0	1.0	0.0
1388	None	None	None	None	None	0	0	0.36666666666666664	11	0.5348837209302325	23	0.625	0.11627906976744186	10	5	34	12	0	0.8888888888888888	9	8	3.0	45	0.1791044776119403	0.8108108108108109	0.11714013360684321	0.5590488818567109	0.011848220945000312	0.529566541904269	9.682162704524125e-10	0.5000000236819029	0.628380677932147	0.5296075953256946	1.0	1.0	0.0
4777	6.1812150262418284e-09	6.009019850493259e-09	-4.336818723646704e-09	0.9999997148552767	None	0	0	0	0	0	0	1.0	0	0	0	0	2	0	1.0	1	1	0.06666666666666667	1	0.5	0	0	0	0	0	0	0	0	0	0	0	0
6309	0.015031831794404621	0.013866764830862499	0.013864139553119183	0.9908586603558113	None	0.2	1	0.3333333333333333	4	0.8	12	0.20987654320987653	0.8	16	12	0	0	0	1.0	9	9	1.1333333333333333	17	0.0	1.0	0.08438435609535398	0.5622016315116404	0.06022977670002705	0.7821163870651958	0.32794321057338516	0.6364311799298891	0.7791836010328463	0.66730419621445	0	1.0	0.0
904	None	None	None	None	None	0	0	0.25	1	1.0	3	1.0	1.0	4	3	0	3	0	0.2	1	5	0.3333333333333333	5	1.0	0	0.015108834148446488	0.674019228232429	0.00011608581302562924	0.5008240995054725	-0.17927670378294408	0.6166025315573416	0.7102715452330433	0.5990775436656499	1.0	1.0	0.0
7320	0.01774195386749428	0.014584326954757143	0.01458344424297397	0.9893097842922772	None	0.25	1	0.36363636363636365	4	0.7857142857142857	11	0.2222222222222222	0.7857142857142857	15	11	0	0	0	0.8888888888888888	8	9	1.0666666666666667	16	0.0	1.0	0.09315656049288239	0.5578942796488775	0.05691820135328289	0.5690087492327741	0.35273114823723684	0.6266939203225589	0.7830654905517404	0.584877641428941	0	1.0	0.0
5393	0.011509853661835883	0.0028971042805908923	0.0027866805097192917	0.9968825326435743	None	0.2	1	0.3333333333333333	4	0.8	12	0.20987654320987653	0.8	16	12	0	0	0	1.0	9	9	1.1333333333333333	17	0.0	1.0	0.17330390452066605	0.5545054694956862	0.16822754088005654	0.5852849805534336	-0.09999998178444024	0.5000007377400212	0.7836507187953597	0.5468126560654846	0	1.0	0.0
5224	0.0	0.0	0.0	0.9999999999999998	None	0	0	0	0	0	0	1.0	0	0	0	0	4	0	1.0	1	1	0.06666666666666667	1	1.0	0	0	0	0	0	0	0	0	0	0	0	0
90	None	None	None	None	None	0	0	0.3333333333333333	2	0.8571428571428571	6	0.36	0.8571428571428571	8	6	0	2	0	1.0	5	5	0.6	9	1.0	0	-0.06493707027804449	0.620692389524441	-0.04885062749737594	0.6525421484439945	0.0026754402387438063	0.5136658232621192	0.6008019359475804	0.5968761472586994	0.9375	1.0	0.0
4371	0.00033686443681432113	9.867437199034223e-05	9.230351378732813e-05	0.9997108213691799	None	0.2	1	0.3333333333333333	4	0.8	12	0.20987654320987653	0.8	16	12	0	0	0	1.0	9	9	1.1333333333333333	17	0.0	1.0	-0.056323935110338716	0.5609569855965653	-0.08814138064621696	0.6349878149655409	-0.03263471104499224	0.512480816729292	0.5630451845897289	0.5702534226524297	0	1.0	0.0
5924	0.014550080760770362	0.01387246206668004	0.013871440795657441	0.9907991174779129	None	0.2	1	0.3333333333333333	4	0.8	12	0.20987654320987653	0.8	16	12	0	0	0	1.0	9	9	1.1333333333333333	17	0.0	1.0	0.08438435609535398	0.5622016315116404	0.06022977670002705	0.7821163870651958	0.32794321057338516	0.6364311799298891	0.7791836010328463	0.66730419621445	0	1.0	0.0
4593	0.010220119555540183	0.006703078777227406	-0.0014214082572468253	0.997874465326501	None	0.2	1	0.3333333333333333	4	0.8	12	0.20987654320987653	0.8	16	12	0	0	0	1.0	9	9	1.1333333333333333	17	0.0	1.0	-0.08789518525010692	0.5008815069558884	1.6252719796962898e-10	0.5000013861231252	-0.09999988655005643	0.5000240257931329	0.6095976970494335	0.5003023065583205	0	1.0	0.0
6537	4.294819498675848e-09	3.828877498899118e-09	1.209182460294917e-10	0.9999998452040293	None	0	0	0	0	0	0	1.0	0	0	0	0	3	0	1.0	1	1	0.06666666666666667	1	0.75	0	0	0	0	0	0	0	0	0	0	0	0
5232	None	None	None	None	None	0	0	0.3157894736842105	12	0.6	33	0.7037037037037037	0.509090909090909	40	28	16	0	0	1.0	9	9	3.8	57	0.0	0.875	0.18988079541231268	0.5091398788559462	0.00906837439414302	0.593566261625402	2.007882147188063e-10	0.5000000179612946	0.705455530826724	0.5345524737466893	0	0.975	0.0
2826	0.002916556641324929	0.0006685957635195194	0.0006088050174966246	0.9949255642098298	None	0.3333333333333333	2	0.5	7	0.5789473684210527	11	0.4375	0.47368421052631576	13	9	7	7	0	0.75	6	8	1.4	21	0.5	0.6666666666666666	-0.09902037840802487	0.5022627196551221	-0.14790627501354633	0.9999903879944568	0.05522042680803938	0.6614015047155793	0.816157753640692	0.9833249877505641	1.0	1.0	0.2737672781684432
7160	4.320029300504412e-09	4.165645470903244e-09	-6.415858361192926e-10	0.9999998940957181	None	0	0	0	0	0	0	1.0	0	0	0	0	3	0	1.0	1	1	0.06666666666666667	1	0.75	0	0	0	0	0	0	0	0	0	0	0	0
5870	None	None	None	None	None	0.16666666666666666	1	0.42857142857142855	6	0.6111111111111112	11	0.5555555555555556	0.5555555555555556	15	10	4	0	0	1.0	6	6	1.3333333333333333	20	0.0	0.14285714285714285	0.21925835582278513	0.5107414873400168	0.09340702230778038	0.509986699304488	-0.09999993369465932	0.5000224131807963	0.7884063066084868	0.5069174189733652	0	1.0	0.0
5632	0.0015835734433628692	0.0008402280963723702	0.0008173572519724707	0.9990251522392847	None	0.25	1	0.4	4	0.7692307692307693	10	0.23809523809523808	0.7692307692307693	14	10	0	0	0	0.7777777777777778	7	9	1.0	15	0.0	1.0	-0.0231007380073444	0.5044489126922601	0.020713977831664954	0.5258268043457782	-0.09999999998360129	0.5000000042213052	0.6222271153069822	0.5100982416375774	0	0	0.0
5404	None	None	None	None	None	0.043478260869565216	1	0.3541666666666667	17	0.5507246376811594	38	0.8765432098765432	0.14492753623188406	23	10	47	0	0	1.0	9	9	4.733333333333333	71	0.0	0.875	0.014045091512631936	0.6664093787090988	0.19419474570431805	0.7166435598775147	-0.06742294873437613	0.6304542268540975	0.72858406190316	0.6721685471203687	0	1.0	0.0
27	None	None	None	None	None	0.2	1	0.3333333333333333	4	0.8	12	0.20987654320987653	0.8	16	12	0	0	0	1.0	9	9	1.1333333333333333	17	0.0	1.0	0.09614813585173956	0.5088614719976289	0.06733861479885905	0.569289096192781	0.0007493507711774393	0.5319091938924946	0.5970596703795764	0.5367843664130006	0	0.75	0.0
7417	0.0	0.0	0.0	0.9999999999999998	None	0	0	0	0	0	0	1.0	0	0	0	0	4	0	1.0	1	1	0.06666666666666667	1	1.0	0	0	0	0	0	0	0	0	0	0	0	0
6996	0.016196995612649274	0.013477892497879368	0.013438646265359719	0.9858245624744573	None	0.2	1	0.3333333333333333	4	0.8	12	0.20987654320987653	0.8	16	12	0	0	0	1.0	9	9	1.1333333333333333	17	0.0	1.0	0.01237651533740625	0.628621211941244	0.059970288940577834	0.6557909724878348	0.3850262231495899	0.6442951856275964	0.8568975297927086	0.6429792073934034	0	1.0	0.0
4531	0.0017447776528429627	0.00039712816845661884	-0.00039587069285458305	0.9975982582411	None	0.2	1	0.3333333333333333	4	0.8	12	0.20987654320987653	0.8	16	12	0	0	0	1.0	9	9	1.1333333333333333	17	0.0	1.0	-0.09142802536077546	0.5374819695528785	-0.053412871141764705	0.5469080503933121	0.008401465131981076	0.6583756694700408	0.5941769551377452	0.5821210041182269	0	0	0.0
5937	7.664335527839529e-09	5.964772145994366e-09	1.1503527852232405e-09	0.9999996468132679	None	0	0	1.0	1	0	0	1.0	0	1	0	0	0	0	0.5	2	1	0.13333333333333333	2	0.0	0	0	0	0	0	0	0	0	0	0	0	0
5639	0.014522098564700213	0.01339828105578947	0.013397090042639968	0.9910468205198202	None	0.2	1	0.3333333333333333	4	0.8	12	0.20987654320987653	0.8	16	12	0	0	0	1.0	9	9	1.1333333333333333	17	0.0	1.0	0.08438435609535398	0.5622016315116404	0.06022977670002705	0.7821163870651958	0.32794321057338516	0.6364311799298891	0.7791836010328463	0.66730419621445	0	1.0	0.0
4390	0.0001419644797499899	2.056545820680219e-06	-4.227361956342645e-07	0.9999884095068032	None	0	0	0.3333333333333333	2	0.8571428571428571	6	0.36	0.8571428571428571	8	6	0	2	0	1.0	5	5	0.6	9	1.0	0	0.23755827906745464	0.6726221548641027	0.04508317299417412	0.5516748505721771	-0.09996813078519053	0.5001904417527255	0.7997021719787302	0.5767445456136485	0.0	0	0.0
954	None	None	None	None	None	0	0	0	0	0	0	1.0	0	0	0	0	4	0	1.0	1	1	0.06666666666666667	1	1.0	0	0	0	0	0	0	0	0	0	0	0	0
1596	None	None	None	None	None	0	0	0.22857142857142856	8	0.72	36	0.7222222222222222	0.04	4	2	47	5	0	0.8888888888888888	9	8	3.466666666666667	52	0.052083333333333336	0.782608695652174	-0.03891407711265671	0.5349003458073379	-0.041285655468289335	0.5055725873567154	-0.09999929935303062	0.5000016675375966	0.5701730150309713	0.5135072719135818	0.75	1.0	0.0
5636	0.013478688134784885	0.004159374621984333	0.003968860552635259	0.9960544970934097	None	0.2	1	0.3333333333333333	4	0.8	12	0.20987654320987653	0.8	16	12	0	0	0	1.0	9	9	1.1333333333333333	17	0.0	1.0	0.09821896734387646	0.5465261946533233	0.079530405006666	0.6021709977918968	-0.09999854758665017	0.5000034503432297	0.7096485086758301	0.5499311635603957	0	0.9375	0.0
4398	0.005600231310656789	0.002258425366700939	-0.0019717503756574157	0.999379603393344	None	0.25	1	0.4	4	0.75	9	0.25	0.75	13	9	0	0	0	0.875	8	7	0.9333333333333333	14	0.0	0.8571428571428571	0.24290477916350253	0.6743831666524233	-0.04938628547940867	0.5262278361366587	-0.09999979781219942	0.500102928844808	0.8180091834562305	0.569014675472224	0	1.0	0.0
6356	0.011022179835115081	0.008342192760186799	-0.008337645711914435	0.9739540824390645	None	0.25	1	0.36363636363636365	4	0.7857142857142857	11	0.2222222222222222	0.7857142857142857	15	11	0	0	0	0.8888888888888888	9	8	1.0666666666666667	16	0.0	1.0	0.0009265090013331924	0.5714413801632626	0.06591802443467724	0.5919493476317186	-0.09997382231411224	0.5033753483350645	0.6642698362114768	0.5558711770979103	0	1.0	0.0
6957	0.015321058884193004	0.013483284428695803	0.01348050937451499	0.9910644839830027	None	0.2	1	0.3333333333333333	4	0.8	12	0.20987654320987653	0.8	16	12	0	0	0	1.0	9	9	1.1333333333333333	17	0.0	1.0	0.08438435609535398	0.5622016315116404	0.06022977670002705	0.7821163870651958	0.32794321057338516	0.6364311799298891	0.7791836010328463	0.66730419621445	0	1.0	0.0
940	None	None	None	None	None	0	0	0.5555555555555556	5	0.36363636363636365	4	0.52	0	0	0	12	0	0	1.0	5	5	0.8666666666666667	13	0.0	0.5	0	0	0	0	0	0	0	0	0	0	0
6798	0.0	0.0	0.0	1.0	None	0	0	0	0	0	0	1.0	0	0	0	0	0	0	1.0	1	1	0.06666666666666667	1	0.0	0	0	0	0	0	0	0	0	0	0	0	0
2776	0.0009529298947131654	0.00014923368425465657	-1.0442277527425933e-06	0.9981987059732033	None	0	0	0.5	2	0.75	3	0.6	0.5	3	2	2	1	0	0.4	5	2	0.4	6	0.14285714285714285	0	-0.0885217449727079	0.5268372698302938	-0.02811095063895689	0.5313352047948163	-0.7448147445836182	0.9533626524851705	0.962513543186261	0.7471589877812573	1.0	1.0	0.0
7504	0.0	0.0	0.0	0.9999999999999998	None	0	0	0	0	0	0	1.0	0	0	0	0	4	0	1.0	1	1	0.06666666666666667	1	1.0	0	0	0	0	0	0	0	0	0	0	0	0
1040	None	None	None	None	None	0	0	0.5	6	0.4375	7	0.72	0.3125	10	5	7	3	0	1.0	5	5	1.2	18	0.23076923076923078	0.15384615384615385	0.012396136923552773	0.546491922077687	0.05259274834141749	0.5092161819372316	0.04678814998825241	0.6482161164867077	0.5854236549670891	0.5691034428935948	1.0	1.0	0.0
1030	None	None	None	None	None	0	0	1.0	1	0	0	1.0	0	1	0	0	0	0	0.5	1	2	0.13333333333333333	2	0.0	0	0	0	0	0	0	0	0	0	0	0	0
2368	None	None	None	None	None	0	0	0	0	0	0	1.0	0	0	0	0	4	0	1.0	1	1	0.06666666666666667	1	1.0	0	0	0	0	0	0	0	0	0	0	0	0
2385	None	None	None	None	None	0	0	0.6	6	0.3333333333333333	4	0.4666666666666667	0.08333333333333333	5	1	8	9	0	0.8333333333333334	5	6	0.9333333333333333	14	0.5625	0.2	6.51735222598592e-06	0.5000088183400235	0.0035750342459296034	0.5057423506813796	0.09657687051728447	0.5883610620034658	0.6099407970205878	0.5316409862649792	1.0	1.0	0.0
1766	None	None	None	None	None	0	0	0	0	0	0	1.0	0	0	0	0	4	0	1.0	1	1	0.06666666666666667	1	1.0	0	0	0	0	0	0	0	0	0	0	0	0
5590	0.0030124994809634354	0.0006069877701015286	0.0004105969249505181	0.9972668818892095	None	0.2	1	0.3333333333333333	4	0.8	12	0.20987654320987653	0.8	16	12	0	0	0	1.0	9	9	1.1333333333333333	17	0.0	1.0	-0.09996675482449123	0.5003350712963125	1.17229372564342e-06	0.5608136172613829	-0.09999999999892899	0.500000000003653	0.6157144168363979	0.520472299617991	0	1.0	0.0
3542	0.00012347096753940906	7.579865768717231e-05	9.271739645671064e-07	0.9984794420989159	None	0.3333333333333333	1	0.4444444444444444	4	0.7272727272727273	8	0.2708333333333333	0.7272727272727273	12	8	0	0	0	0.75	8	6	0.8666666666666667	13	0.0	0.8571428571428571	0.2118548246331752	0.5247037871750596	0.04152360999630353	0.5847922089220822	-0.02116686819543739	0.504930912688504	0.7294048075226983	0.5383493222032002	0	0.9166666666666666	0.0
544	None	None	None	None	None	0.047619047619047616	1	0.2222222222222222	10	0.7384615384615385	48	0.8271604938271605	0.1076923076923077	14	7	52	6	0	1.0	9	9	4.466666666666667	67	0.0594059405940594	0.8852459016393442	0.0988403621233841	0.5362499097630848	0.08771516861712565	0.6646905370395334	-0.015948479512298393	0.6744897754235846	0.6153717209525045	0.6269984777544025	0.0	0	0.0
7497	0.022953561706145865	0.012650071957937886	0.012583210030983057	0.9586549841663887	None	0.25	1	0.36363636363636365	4	0.7857142857142857	11	0.2222222222222222	0.7857142857142857	15	11	0	0	0	0.8888888888888888	8	9	1.0666666666666667	16	0.0	1.0	0.29691511044776925	0.6142635236248675	0.0750088154890253	0.5726702810922681	0.33258721432857785	0.5340263038254335	0.7605494292154901	0.5739812195454786	0	1.0	0.0
5448	0.003783086524085966	0.0021308807894771394	0.0021191509836150993	0.9966018944322332	None	0.2	1	0.3333333333333333	4	0.8	12	0.20987654320987653	0.8	16	12	0	0	0	1.0	9	9	1.1333333333333333	17	0.0	1.0	0.2247027415703618	0.5316801124721804	0.08370990477445465	0.5960290937373873	-0.03745496329919522	0.5146475255551537	0.7475242468851138	0.5477245971868602	0	1.0	0.0
3441	9.31811592271012e-05	4.425405496346934e-07	4.4247542848029454e-07	0.9999963443076272	None	0.25	1	0.4	4	0.7692307692307693	10	0.23809523809523808	0.7692307692307693	14	10	0	0	0	0.7777777777777778	9	7	1.0	15	0.0	1.0	-0.09712050699643451	0.6315777380575318	6.299737527378941e-05	0.5515674171240146	0.038976642059457375	0.5388544818266467	0.6334837053399189	0.5745833945543919	0	0.42857142857142855	0.0
2627	0.0	0.0	0.0	1.0	None	0	0	0	0	0	0	1.0	0	0	0	0	0	0	1.0	1	1	0.06666666666666667	1	0.0	0	0	0	0	0	0	0	0	0	0	0	0
1886	None	None	None	None	None	0	0	0	0	0	0	1.0	0	0	0	0	4	0	1.0	1	1	0.06666666666666667	1	1.0	0	0	0	0	0	0	0	0	0	0	0	0
3938	0.011424489043899004	0.0014038842629105952	-0.000856613202660621	0.9795084402908946	None	0.2	1	0.3333333333333333	4	0.8	12	0.20987654320987653	0.8	16	12	0	0	0	1.0	9	9	1.1333333333333333	17	0.0	1.0	0.24935767220858346	0.6513662473388921	0.13026258040257016	0.6422341949835527	-0.09999999451588001	0.5000000433488739	0.816339032722324	0.5994982475942111	0	0.9375	0.0
3333	0.0013991170386740222	0.0006191310740934907	-0.0006190259010940883	0.9985646649913217	None	0.25	1	0.4	4	0.75	9	0.25925925925925924	0.75	13	9	0	0	0	0.6666666666666666	6	9	0.9333333333333333	14	0.0	1.0	-0.059421056379913115	0.5336469072306926	5.331220586015566e-12	0.5001639723109308	0.02686261585387891	0.5831986976943632	0.594822300380146	0.5391998519270617	0	0.38461538461538464	0.0
2770	1.7495537970199642e-08	1.739450646630053e-08	-1.91014728990258e-09	0.9999924872686969	None	0	0	0.3333333333333333	3	0.8181818181818182	9	0.28888888888888886	0.8181818181818182	12	9	0	1	0	0.5555555555555556	5	9	0.8666666666666667	13	1.0	1.0	0.13092607305322565	0.6362534159298757	-0.06687696807254903	0.5683524351552831	4.370287462565287e-09	0.5033903443029439	0.6711315192257734	0.5701862591650358	1.0	1.0	0.0
1635	None	None	None	None	None	0.2	1	0.3333333333333333	4	0.8	12	0.20987654320987653	0.8	16	12	0	0	0	1.0	9	9	1.1333333333333333	17	0.0	1.0	0.09442442769115224	0.6551896256404208	-0.0845572339250134	1.0	0.0993640077154388	0.5298152370497521	0.7279350384054671	0.999999999999877	0	1.0	0.0
4156	1.6744110733890614e-09	1.6051214288733743e-09	-1.3505887300655563e-09	0.9999999999999808	None	0.2	1	0.3333333333333333	4	0.8	12	0.20987654320987653	0.8	16	12	0	0	0	1.0	9	9	1.1333333333333333	17	0.0	1.0	1.1340547830625424e-05	0.501383728347401	0.0204310773341774	0.6398087619118571	1.7479781863539483e-16	0.5000000000000039	0.5240431824898719	0.5481890529023398	0	1.0	0.0
4034	0.01702027281431954	0.006878407997325345	0.004032561348928542	0.9832193097230293	None	0.25	1	0.4	4	0.7692307692307693	10	0.23809523809523808	0.7692307692307693	14	10	0	0	0	0.7777777777777778	7	9	1.0	15	0.0	1.0	-0.09907474981736777	0.5004847462003517	0.05153657269191534	0.6451878138689762	0.270340605275673	0.5753427751809798	0.8245972301444654	0.5747338467795513	0	1.0	0.0
2366	None	None	None	None	None	0	0	0	0	0	0	1.0	0	0	0	0	0	0	1.0	1	1	0.06666666666666667	1	0.0	0	0	0	0	0	0	0	0	0	0	0	0
173	None	None	None	None	None	0.25	1	0.4	4	0.75	9	0.25	0.75	13	9	0	0	0	0.875	7	8	0.9333333333333333	14	0.0	0.8571428571428571	-0.0984973774559221	0.5101017779786444	0.08333494559609048	0.5634216022420573	-0.0999991690313365	0.5000022643725989	0.7000830631992638	0.5246036049066372	0	0	0.0
5028	0.018049028562323512	0.0048403953645778115	0.004790816590458627	0.9898241800393738	None	0.2	1	0.3333333333333333	4	0.8	12	0.20987654320987653	0.8	16	12	0	0	0	1.0	9	9	1.1333333333333333	17	0.0	1.0	0.21877645697556702	0.5209288639110636	0.05365794421327078	0.5810840579969312	-0.09999999967820113	0.5000000022886192	0.7862274116839217	0.5341956636155284	0	0.9375	0.0
3769	0.0038390002905889964	0.0004270622416773411	0.0003708775603023555	0.9953933626726603	None	0.25	1	0.4	4	0.75	9	0.25	0.75	13	9	0	0	0	0.875	8	7	0.9333333333333333	14	0.0	0.8571428571428571	-0.011423608206485757	0.6799634571654444	4.437888047491289e-08	0.5000007370225201	0.18122124055581426	0.6321093803168976	0.7242264618286484	0.6062623212213961	0	0	0.0
7536	0.0001483941627723973	3.894953938548407e-05	3.426351409796146e-05	0.9999958552165128	None	0	0	0.5	2	0.75	3	0.6	0.75	5	3	0	1	0	0.4	2	5	0.4	6	0.5	0	0.026043907860782194	0.5170118771363529	0.09973553373299615	0.5027063917025508	0.4056737864386494	0.6441513626403751	0.838033200455743	0.5557939848998749	1.0	1.0	0.0
7317	0.0049620770779964995	0.000560755514148295	0.0005059038917779381	0.9962429738795526	None	0.2	1	0.3333333333333333	4	0.8	12	0.20987654320987653	0.8	16	12	0	0	0	1.0	9	9	1.1333333333333333	17	0.0	1.0	0.05368664838007063	0.5607296683053572	0.09996453884366072	0.5108668873215902	0.36631039821114075	0.6453722858114659	0.7965156464783701	0.5733304344621605	0	0.875	0.0
1353	None	None	None	None	None	0	0	0	0	0	0	1.0	0	0	0	0	2	0	1.0	1	1	0.06666666666666667	1	0.5	0	0	0	0	0	0	0	0	0	0	0	0
6884	0.008179924435741889	0.0009123460487200578	0.0005208854064655144	0.9935429866743836	None	0.25	1	0.36363636363636365	4	0.7857142857142857	11	0.2222222222222222	0.7857142857142857	15	11	0	0	0	0.8888888888888888	8	9	1.0666666666666667	16	0.0	1.0	0.22738139580588176	0.5394888390339206	0.04016997685647415	0.5682403765254217	-0.09994114897590156	0.5168968038808087	0.7921169018198252	0.5416179431122108	0	1.0	0.0
76	None	None	None	None	None	0.3333333333333333	1	0.5	4	0.7	7	0.2857142857142857	0.7	11	7	0	0	0	0.8571428571428571	7	6	0.8	12	0.0	0.6666666666666666	0.05627417173065359	0.6163913236301649	0.07618771979799319	0.5598009696398201	0.05318857762364263	0.551822838450965	0.5596740571288956	0.5762872825443436	0	0.6363636363636364	0.0
3069	0.007274337164715485	0.0016059585322219614	0.0015871769258534655	0.9917545816169916	None	0.2	1	0.3333333333333333	4	0.8	12	0.20987654320987653	0.8	16	12	0	0	0	1.0	9	9	1.1333333333333333	17	0.0	1.0	0.13324284322286623	0.6646463286506054	0.0005024136893823703	0.571786936285122	-0.09999994110888119	0.5000005560590639	0.72536700909185	0.5803975802163889	0	0.9375	0.0
219	None	None	None	None	None	0	0	0.3333333333333333	2	0.8571428571428571	6	0.36	0.8571428571428571	8	6	0	0	0	1.0	5	5	0.6	9	0.0	0	0.25143981709155944	1.0	0.09999167805017103	0.5001729801660172	-0.09959138853141823	0.5013616887605974	0.9264714286597563	1.0	0	1.0	0.0
4691	0.005187527378577073	0.0011380472932222498	0.0007418341784471989	0.9978372102010679	None	0.2	1	0.3333333333333333	4	0.8	12	0.20987654320987653	0.8	16	12	0	0	0	1.0	9	9	1.1333333333333333	17	0.0	1.0	0.028169999804365374	0.6292825469541716	8.817099663685165e-05	0.5758666099678512	-0.09999999985281285	0.5000000005285089	0.6341716838018273	0.5691349731764842	0	1.0	0.0
563	None	None	None	None	None	0	0	0.19444444444444445	7	0.7843137254901961	40	0.654320987654321	0.5490196078431373	33	28	19	0	0	1.0	9	9	3.533333333333333	53	0.0	0.6666666666666666	0.0350042828900224	0.5561023719304259	0.04237700035885177	0.5247017916920528	0.07089484724181763	0.5717501683663185	0.5414674131059537	0.5509262510112116	0	1.0	0.0
5768	0.0	0.0	0.0	0.9999999999999998	None	0	0	0	0	0	0	1.0	0	0	0	0	4	0	1.0	1	1	0.06666666666666667	1	1.0	0	0	0	0	0	0	0	0	0	0	0	0
7508	0.00012893698224477305	8.305272601291332e-07	-7.797571813880631e-07	0.9999956442290936	None	0	0	0.5	3	0.7142857142857143	5	0.42857142857142855	0.7142857142857143	8	5	0	0	0	0.42857142857142855	7	3	0.6	9	0.0	0.6666666666666666	0.042058499648600346	0.5578474349861221	1.3275088061491599e-09	0.5006605391611217	-0.05579074549188197	0.6424453659725887	0.6069545216297145	0.5679982653744604	0	1.0	0.0
6336	0.0011642015123827943	6.0944588711973727e-05	6.0767830672764985e-05	0.9896231545056352	None	0	0	0.5	2	0.6666666666666666	2	0.625	0.6666666666666666	4	2	0	0	0	0.5	2	4	0.3333333333333333	5	0.0	0	-0.4527057623612273	1.0	1.8917903571902062e-07	0.5000042669348889	0.05920581999190481	0.5318576616577281	0.9103470425014525	1.0	0	0.5	0.0
5248	0.0	0.0	0.0	1.0	None	0	0	0	0	0	0	1.0	0	0	0	0	0	0	1.0	1	1	0.06666666666666667	1	0.0	0	0	0	0	0	0	0	0	0	0	0	0
2558	6.666015908770744e-08	5.8767502975629305e-08	-5.173379610821864e-08	0.9999644416100614	None	0	0	0.3333333333333333	3	0.8181818181818182	9	0.28888888888888886	0.8181818181818182	12	9	0	0	0	0.5555555555555556	5	9	0.8666666666666667	13	0.0	1.0	1.5153355531881183e-10	0.500000001576016	0.05833527628536857	0.5612553326735128	0.0010323379438120423	0.5090568767635661	0.5662629720845496	0.5235234376129843	0	1.0	0.0
2736	0.0	0.0	0.0	1.0	None	0	0	0	0	0	0	1.0	0	0	0	0	0	0	1.0	1	1	0.06666666666666667	1	0.0	0	0	0	0	0	0	0	0	0	0	0	0
6921	0.006252802257068698	0.002513722209487799	-0.0025101413857435586	0.9948150635204441	None	0.2	1	0.3333333333333333	4	0.8	12	0.20987654320987653	0.8	16	12	0	0	0	1.0	9	9	1.1333333333333333	17	0.0	1.0	0.09626909170518662	0.5795470456584682	0.03660792633466483	0.5432950352299784	0.37036690284569673	0.6892097309904367	0.8130615744030503	0.6059497994691433	0	0.5625	0.0
5361	4.070224650579064e-06	1.4810853252082162e-07	3.844145525463893e-08	0.9999962528716572	None	0	0	0.4	2	0.8	4	0.4375	0.8	6	4	0	2	0	1.0	4	4	0.4666666666666667	7	1.0	0	0	0.5	6.863149041870059e-05	0.5005123880489042	0.25692931741805203	0.5940156478354383	0.7705017329387523	0.531843558385515	1.0	1.0	0.0
2674	0.0	0.0	0.0	0.9999999999999998	None	0	0	0	0	0	0	1.0	0	0	0	0	4	0	1.0	1	1	0.06666666666666667	1	1.0	0	0	0	0	0	0	0	0	0	0	0	0
1600	None	None	None	None	None	0	0	0.75	3	0.0	0	0.625	0	3	0	1	3	0	0.5	4	2	0.3333333333333333	5	1.0	0.5	0	0	0	0	0	0	0	0	0	0	0
1896	None	None	None	None	None	0	0	0.75	3	0.5	2	0.5	0	0	0	5	0	0	0.75	3	4	0.4	6	0.0	1.0	0	0	0	0	0	0	0	0	0	0	0
874	None	None	None	None	None	0.2	1	0.3333333333333333	4	0.8	12	0.20987654320987653	0.8	16	12	0	0	0	1.0	9	9	1.1333333333333333	17	0.0	1.0	-0.09946352923578182	0.5018950033907158	-0.09847825190821864	0.5346791647944642	0.09998561050988948	0.5000417673218349	0.7181101396153928	0.5122214700521716	0	1.0	0.0
7117	0.023074208848590735	0.014413132022739493	0.014412954427153317	0.9776122815128075	None	0.2	1	0.3333333333333333	4	0.8	12	0.20987654320987653	0.8	16	12	0	0	0	1.0	9	9	1.1333333333333333	17	0.0	1.0	0.2547878256508637	0.6064173121696561	0.05969621122014246	0.5627955720578196	0.34985840049764133	0.5942368856649521	0.7713280118606485	0.587934628962396	0	1.0	0.0
1196	None	None	None	None	None	0.25	1	0.36363636363636365	4	0.7857142857142857	11	0.2222222222222222	0.7857142857142857	15	11	0	0	0	0.8888888888888888	8	9	1.0666666666666667	16	0.0	1.0	0.08543077646709404	0.5223825303263882	-0.09148971870871887	0.516552821390894	-0.35985001402293515	0.9999999966289814	0.9088330814146153	0.9985785075781043	0	1.0	0.0
292	None	None	None	None	None	0	0	0.3333333333333333	2	0.8571428571428571	6	1.0	0.8571428571428571	8	6	0	0	0	0.1111111111111111	9	1	0.6	9	0.0	1.0	-0.06914834836214871	0.5483703824759091	-0.17348658326305227	0.7955048691063785	-0.08715985508896114	0.6746009986791144	0.6108942564640368	0.6814688353063303	0	0.875	0.0
3420	0.002956012050716833	0.0008108422966952822	0.0007616718401314495	0.9949571306479938	None	0.3333333333333333	2	0.5	7	0.5789473684210527	11	0.4375	0.47368421052631576	13	9	7	7	0	0.75	6	8	1.4	21	0.5	0.6666666666666666	-0.09902037840802487	0.5022627196551221	-0.14790627501354633	0.9999903879944568	0.05522042680803938	0.6614015047155793	0.816157753640692	0.9833249877505641	1.0	1.0	0.2737672781684432
1122	None	None	None	None	None	1.0	1	0.8	4	0.4	2	0.4666666666666667	0.4	6	2	0	0	0	0.6	3	5	0.4666666666666667	7	0.0	1.0	-0.06614182872323156	0.5336377450476194	0.06500900564835174	0.5166852933845143	0.23310709746493022	0.5538908357580565	0.7712738326865906	0.5347708211680385	0	1.0	0.0
565	None	None	None	None	None	0.2	1	0.3333333333333333	4	0.8	12	0.20987654320987653	0.8	16	12	0	0	0	1.0	9	9	1.1333333333333333	17	0.0	1.0	0.13400275497902486	0.5974344145352251	0.00011773553185656606	0.5122824661032084	4.375312097336221e-19	0.5000000000005658	0.6527908240429434	0.5369264965335127	0	1.0	0.0
5036	0.018794652061095173	0.004910130064056782	0.004881896722280933	0.9897037296279828	None	0.2	1	0.3333333333333333	4	0.8	12	0.20987654320987653	0.8	16	12	0	0	0	1.0	9	9	1.1333333333333333	17	0.0	1.0	0.21877645697556702	0.5209288639110636	0.05365794421327078	0.5810840579969312	-0.09999999967820113	0.5000000022886192	0.7862274116839217	0.5341956636155284	0	0.9375	0.0
5573	0.01842228137922433	0.005037705472050674	0.005018931592569761	0.9892987829360101	None	0.2	1	0.3333333333333333	4	0.8	12	0.20987654320987653	0.8	16	12	0	0	0	1.0	9	9	1.1333333333333333	17	0.0	1.0	0.21877645697556702	0.5209288639110636	0.05365794421327078	0.5810840579969312	-0.09999999967820113	0.5000000022886192	0.7862274116839217	0.5341956636155284	0	0.9375	0.0
6077	8.603349403969864e-07	2.951137528307125e-08	-1.6090474673538556e-08	0.9999989742048528	None	0	0	1.0	2	0.0	0	0.75	0	2	0	0	2	0	1.0	2	2	0.2	3	1.0	0	0	0	0	0	0	0	0	0	0	0	0
525	None	None	None	None	None	0	0	0	0	0	0	1.0	0	0	0	0	4	0	1.0	1	1	0.06666666666666667	1	1.0	0	0	0	0	0	0	0	0	0	0	0	0
5167	0.005732537123322774	0.0004120412242517047	9.441732962807988e-05	0.9953123008610619	None	0.25	1	0.4	4	0.75	9	0.25925925925925924	0.75	13	9	0	0	0	0.6666666666666666	6	9	0.9333333333333333	14	0.0	1.0	0.08029250003021483	0.5090506743645529	0.2441981064030292	0.9834564175623952	-0.09999999431614315	0.5000000920387053	0.806960725822034	0.7979870709670559	0	1.0	0.0
5782	3.2719101012628625e-08	3.144529716237866e-08	-3.141449594637653e-08	0.9999960160035067	None	0	0	0.3333333333333333	3	0.8181818181818182	9	0.28888888888888886	0.8181818181818182	12	9	0	1	0	0.5555555555555556	9	5	0.8666666666666667	13	1.0	1.0	3.04323456340654e-13	0.500000000000374	0.002535431949809299	0.5773458403487564	7.902762784127648e-27	0.5	0.5029879996376404	0.5259672167201799	1.0	1.0	0.0
2792	3.466624723422011e-08	3.282674056324163e-08	-8.152514565079834e-09	0.9999946580991707	None	0	0	0.6666666666666666	4	0.3333333333333333	2	0.6666666666666666	0.3333333333333333	6	2	1	2	0	0.3333333333333333	6	2	0.5333333333333333	8	1.0	0.3333333333333333	-0.2743684070822723	0.9994602141557422	0.060811706500499954	0.5610167208936727	7.949763836483026e-21	0.5	0.86847589727248	0.9301954704022952	1.0	1.0	0.0
441	None	None	None	None	None	0	0	0.26666666666666666	4	0.7	14	0.55	0	0	0	21	0	0	0.625	5	8	1.4666666666666666	22	0.0	0.8235294117647058	0	0	0	0	0	0	0	0	0	0	0
5319	0.01790839576812132	0.005576771234444108	0.005571864596993845	0.9800794036559493	None	0.2	1	0.3333333333333333	4	0.8	12	0.20987654320987653	0.8	16	12	0	0	0	1.0	9	9	1.1333333333333333	17	0.0	1.0	0.2492073699332528	0.5048582128366693	0.017707055511676707	0.5436342103544846	-0.09999903550454439	0.5000531631623237	0.8098686358215423	0.5162133195980338	0	1.0	0.0
1299	None	None	None	None	None	0.5	1	0.5714285714285714	4	0.625	5	0.4166666666666667	0.625	9	5	0	0	0	0.375	3	8	0.6666666666666666	10	0.0	1.0	0	0.5	-0.08406403247750877	0.6016899914419725	0	0.5	0.5977939595198745	0.5343219165821614	0	1.0	0.0
3876	0.02705083477646449	0.002391632116744339	0.0020106315650278666	0.9690780209101849	None	0.3333333333333333	1	0.5	4	0.7	7	0.2857142857142857	0.7	11	7	0	0	0	0.8571428571428571	6	7	0.8	12	0.0	0.6666666666666666	0.1354692103818439	0.5016176804445827	0.08029654162022556	0.5843913615991418	0.39759870866509145	0.5993953963721795	0.7996619235373916	0.5621965326156246	0	1.0	0.0
2698	0.0	0.0	0.0	1.0	None	0	0	0	0	0	0	1.0	0	0	0	0	0	0	1.0	1	1	0.06666666666666667	1	0.0	0	0	0	0	0	0	0	0	0	0	0	0
1071	None	None	None	None	None	0	0	0.6	3	0.6	3	0.5833333333333334	0.6	6	3	0	0	0	0.3333333333333333	2	6	0.4666666666666667	7	0.0	0.4	0.01742594470564983	0.6416653114294939	0.07517468491210615	0.5623014994220906	0.09936218745332351	0.5049206749017575	0.5839556874918356	0.5705911753719703	0	1.0	0.0
6178	1.1633466180158848e-05	6.21321629905984e-08	-5.175316434065079e-09	0.9999986412561145	None	0	0	1.0	2	0.0	0	0.75	0	2	0	0	0	0	1.0	2	2	0.2	3	0.0	0	0	0	0	0	0	0	0	0	0	0	0
366	None	None	None	None	None	0	0	0	0	0	0	1.0	0	0	0	0	0	0	1.0	1	1	0.06666666666666667	1	0.0	0	0	0	0	0	0	0	0	0	0	0	0
2443	None	None	None	None	None	0.2222222222222222	2	0.38095238095238093	8	0.6206896551724138	18	0.5740740740740741	0.5172413793103449	23	15	7	0	0	0.6666666666666666	6	9	2.066666666666667	31	0.0	0.8	0.26772749493260006	0.5753452878443412	0.0002061616506440633	0.5120285752782725	0.000597984739797004	0.524932622051793	0.7765649316794004	0.5375649829905672	0	1.0	0.0
1271	None	None	None	None	None	0	0	0.2608695652173913	6	0.75	24	0.41975308641975306	0.71875	29	23	4	0	0	1.0	9	9	2.2666666666666666	34	0.0	0.48	-0.02190134042180542	0.6661126205637721	0.039631250229160524	0.5464011070188931	0.012489004898198597	0.5907943834742595	0.602525102073553	0.6022099467073339	0	0.9655172413793104	0.0
6583	0.014434001318214273	0.013542427329623342	0.01353975353203701	0.991010806754292	None	0.2	1	0.3333333333333333	4	0.8	12	0.20987654320987653	0.8	16	12	0	0	0	1.0	9	9	1.1333333333333333	17	0.0	1.0	0.08438435609535398	0.5622016315116404	0.06022977670002705	0.7821163870651958	0.32794321057338516	0.6364311799298891	0.7791836010328463	0.66730419621445	0	1.0	0.0
7267	0.0035749494570191708	0.0005620924228039538	-0.00023730606328503025	0.9926790675721485	None	0.2	1	0.3333333333333333	4	0.8	12	0.20987654320987653	0.8	16	12	0	0	0	1.0	9	9	1.1333333333333333	17	0.0	1.0	0.019747699898998584	0.5016798893698851	-0.13239245893958068	0.9999982024746784	0.1914901619052693	0.6273707918689176	0.8187777040236118	0.9899052170456654	0	1.0	0.0
681	None	None	None	None	None	0	0	1.0	1	0	0	1.0	0	0	0	1	6	0	0.5	1	2	0.13333333333333333	2	1.0	0	0	0	0	0	0	0	0	0	0	0	0
3867	0.005572104313737626	0.0007262018999445723	0.0007213183055993325	0.991664685178357	None	0	0	0.42857142857142855	3	0.75	6	0.3333333333333333	0.75	9	6	0	1	0	0.8333333333333334	6	5	0.6666666666666666	10	1.0	0.4	0.09218742937120585	0.5270589240841673	0.08364892016991675	0.5145154364501524	0.27466352138071165	0.6070115982162146	0.7157222715124935	0.5499319633831221	0.8888888888888888	1.0	0.0
6144	0.014471809971585276	0.01343540178200949	0.0134336964332974	0.990983880455067	None	0.2	1	0.3333333333333333	4	0.8	12	0.20987654320987653	0.8	16	12	0	0	0	1.0	9	9	1.1333333333333333	17	0.0	1.0	0.08438435609535398	0.5622016315116404	0.06022977670002705	0.7821163870651958	0.32794321057338516	0.6364311799298891	0.7791836010328463	0.66730419621445	0	1.0	0.0
6783	0.00035062746563747725	5.683018515437319e-07	5.021876306334124e-07	0.9999999864893138	None	0.2	1	0.3333333333333333	4	0.8	12	0.20987654320987653	0.8	16	12	0	0	0	1.0	9	9	1.1333333333333333	17	0.0	1.0	-0.04446142770064438	0.5334668326156964	0.09933452678760014	0.6200618295635013	-0.09999999952049696	0.5000000099048689	0.698454188868585	0.5518033131938619	0	0.5	0.0
6928	0.014563346160197723	0.013477000628829717	0.013473245318033459	0.9910709496629501	None	0.2	1	0.3333333333333333	4	0.8	12	0.20987654320987653	0.8	16	12	0	0	0	1.0	9	9	1.1333333333333333	17	0.0	1.0	0.08438435609535398	0.5622016315116404	0.06022977670002705	0.7821163870651958	0.32794321057338516	0.6364311799298891	0.7791836010328463	0.66730419621445	0	1.0	0.0
7012	0.0	0.0	0.0	0.9999999999999998	None	0	0	0	0	0	0	1.0	0	0	0	0	4	0	1.0	1	1	0.06666666666666667	1	1.0	0	0	0	0	0	0	0	0	0	0	0	0
1219	None	None	None	None	None	0	0	1.0	1	0	0	1.0	0	1	0	0	0	0	0.5	2	1	0.13333333333333333	2	0.0	0	0	0	0	0	0	0	0	0	0	0	0
6596	8.837640132969526e-05	3.6009282006716976e-05	-6.36355534934638e-07	0.9998207548250536	None	0	0	0.6	3	0.6	3	0.4666666666666667	0.6	6	3	0	1	0	0.6	5	3	0.4666666666666667	7	1.0	1.0	-0.04489628939685539	0.6123633005380118	0.05575228914721105	0.5798245705277302	-0.0551362904599159	0.5235006463908477	0.625568805086503	0.5722721292298422	0.0	0.16666666666666666	0.0
5733	0.0010919023641416167	0.000800005176617363	0.0004328078664905059	0.9988135003701225	None	0.2	1	0.3333333333333333	4	0.8	12	0.20987654320987653	0.8	16	12	0	0	0	1.0	9	9	1.1333333333333333	17	0.0	1.0	-0.09923468565302737	0.5	-0.007236845135423149	0.6824445860598967	-0.03817816699707359	0.5176053029428228	0.598721652911162	0.5691767512804154	0	0.9375	0.0
2288	None	None	None	None	None	0.3333333333333333	1	0.5	4	0.5555555555555556	5	0.7333333333333333	0.1111111111111111	4	1	6	7	0	0.6	5	3	0.7333333333333333	11	0.5384615384615384	1.0	6.608195804526865e-12	0.5000000004716041	0.14019502555103663	0.5396151577665441	0.05824587638379701	0.6326739524206535	0.6560497958055331	0.5582755207418365	0.75	1.0	0.0
4149	6.376025293466486e-07	6.107933207128576e-07	2.6345482779954497e-11	0.9998312119812837	None	0	0	1.0	1	0	0	1.0	0	1	0	0	3	0	0.5	2	1	0.13333333333333333	2	1.0	0	0	0	0	0	0	0	0	0	0	0	0
756	None	None	None	None	None	0.2	1	0.3333333333333333	4	0.8	12	0.20987654320987653	0.8	16	12	0	0	0	1.0	9	9	1.1333333333333333	17	0.0	1.0	-0.022612566324822187	0.6507756984734907	-0.029567915827049585	0.654266074703035	-0.08550141594939724	0.5485845033819592	0.6172301261071921	0.6189473827352037	0	1.0	0.0
1611	None	None	None	None	None	0.3333333333333333	1	0.5	4	0.6666666666666666	6	0.3055555555555556	0.6666666666666666	10	6	0	0	0	1.0	6	6	0.7333333333333333	11	0.0	0.8	0.05902556545778779	0.5755532961333333	0.1358716126845046	0.9798215204569789	0.09767823766222215	0.5032665711500958	0.6865821884185441	0.8022032273584748	0	1.0	0.0
6937	0.016416036913766724	0.012139016747213197	-0.010725641599316629	0.9987016482038409	None	0.2	1	0.3333333333333333	4	0.8	12	0.20987654320987653	0.8	16	12	0	0	0	1.0	9	9	1.1333333333333333	17	0.0	1.0	0.07824249809859657	0.5770899228948111	0.05330460337414804	0.9931091837539106	0.3432470165349595	0.6465394427654453	0.8547233659321147	0.8767258887902609	0	0.9375	0.0
7392	0.004287302355985091	0.001565953345982403	0.0009829047714442392	0.9956182518870337	None	0.2	1	0.3333333333333333	4	0.8	12	0.20987654320987653	0.8	16	12	0	0	0	1.0	9	9	1.1333333333333333	17	0.0	1.0	-0.0022747855945134264	0.6268986801773272	0.03987791474529556	0.570555224523255	0.44476081238873455	0.672190704058737	0.8859679747515635	0.6241155931377851	0	0.875	0.0
1818	None	None	None	None	None	0	0	0	0	0	0	1.0	0	0	0	0	4	0	1.0	1	1	0.06666666666666667	1	1.0	0	0	0	0	0	0	0	0	0	0	0	0
5227	3.547641544782366e-05	1.7977731814825566e-06	8.649708434766793e-07	0.9999990326047843	None	0.2	1	0.3333333333333333	4	0.8	12	0.20987654320987653	0.8	16	12	0	0	0	1.0	9	9	1.1333333333333333	17	0.0	1.0	0.012844390371109968	0.5	0.09482016700439269	0.6257775012092174	-0.09970767511251724	0.5023902255621766	0.689382314836741	0.5435316167716295	0	1.0	0.0
5004	0.003109352249176822	0.0026977378498809637	0.0026932400991070194	0.9983613188089976	None	0.25	1	0.36363636363636365	4	0.7857142857142857	11	0.2222222222222222	0.7857142857142857	15	11	0	0	0	0.8888888888888888	8	9	1.0666666666666667	16	0.0	1.0	0.0014800944866091349	0.5884828224843992	0.0028547690670764287	0.5777371539737142	-0.09999999993467244	0.5000000090532947	0.6361553541272074	0.5557001922687693	0	1.0	0.0
5536	0.0015745843502113803	1.558960700783176e-05	-3.644577219989237e-06	0.9946987391106369	None	0	0	0.25	1	1.0	3	1.0	1.0	4	3	0	3	0	0.2	5	1	0.3333333333333333	5	1.0	0	0.15124677645246823	0.5162390203491901	0.02940449160845009	0.5889656123668081	-0.09999997051233459	0.5000000769414364	0.7366725255704706	0.5353302034398428	1.0	1.0	0.0
370	None	None	None	None	None	0.14285714285714285	2	0.3	9	0.7209302325581395	31	0.7142857142857143	0.16279069767441862	14	7	30	2	0	0.7777777777777778	7	9	3.0	45	0.03508771929824561	0.9473684210526315	1.293424790540826e-06	0.5000198210721639	0.1657088056164579	0.5466914995361073	-0.03036660659202815	0.6164342730517423	0.709378578239379	0.5549300430055905	0.0	0	0.0
6587	0.0051813594141635715	0.0004430127172581049	-0.00017631948949383008	0.9938184466115333	None	0.2	1	0.3333333333333333	4	0.8	12	0.20987654320987653	0.8	16	12	0	0	0	1.0	9	9	1.1333333333333333	17	0.0	1.0	0.08474436500572888	0.5958406126192353	0.002301794057444159	0.5984060455436332	0.1362322192294046	0.6081592912598681	0.6235365200655645	0.6008139636961874	0	1.0	0.0
7258	0.017153050374407793	0.01392194733803502	0.013872944094453034	0.9857769313838349	None	0.2	1	0.3333333333333333	4	0.8	12	0.20987654320987653	0.8	16	12	0	0	0	1.0	9	9	1.1333333333333333	17	0.0	1.0	0.01237651533740625	0.628621211941244	0.059970288940577834	0.6557909724878348	0.3850262231495899	0.6442951856275964	0.8568975297927086	0.6429792073934034	0	1.0	0.0
4055	0.0	0.0	0.0	0.9999999999999998	None	0	0	0	0	0	0	1.0	0	0	0	0	4	0	1.0	1	1	0.06666666666666667	1	1.0	0	0	0	0	0	0	0	0	0	0	0	0
4370	0.00015836516397395482	1.8000303404744525e-05	9.391948449857716e-06	0.9994686069318066	None	0.2	1	0.3333333333333333	4	0.8	12	0.20987654320987653	0.8	16	12	0	0	0	1.0	9	9	1.1333333333333333	17	0.0	1.0	2.199536114509258e-07	0.5009247377006731	0.003251000023711437	0.5692780848403061	-0.034566043438359915	0.5155972897866603	0.5461753642466713	0.5287195803904433	0	1.0	0.0
3095	2.3142051154896365e-05	2.119406056082622e-05	3.4780879212370607e-06	0.9987327864758916	None	0	0	0.42857142857142855	3	0.75	6	0.3333333333333333	0.75	9	6	0	1	0	0.8333333333333334	5	6	0.6666666666666666	10	1.0	0.4	2.587484830224045e-06	0.500008568879663	-0.25610399444753906	0.8831637129721953	0.022186825006424285	0.5370961037551364	0.7806744931549214	0.673445360516656	1.0	1.0	0.0
2849	0.0023785719480116396	0.0004043703450889641	-0.0003991092116959301	0.9932898930642571	None	0.25	1	0.36363636363636365	4	0.7857142857142857	11	0.2222222222222222	0.7857142857142857	15	11	0	0	0	0.8888888888888888	9	8	1.0666666666666667	16	0.0	1.0	2.2343609334735556e-21	0.500000000000001	-0.043991304743091465	0.5204222425690764	0.0590825680317784	0.5799835195679549	0.589343701022469	0.5336523954899663	0	1.0	0.0
1771	None	None	None	None	None	0.5	1	0.6666666666666666	4	0.5714285714285714	4	0.375	0.5714285714285714	8	4	0	0	0	0.6666666666666666	4	6	0.6	9	0.0	0.6666666666666666	0.06627122622713419	0.5363680470101828	3.477776537744524e-05	0.5000503211134302	0.0005986491840520346	0.5014918931818	0.5767146897049916	0.5126554982671744	0	1.0	0.0
1413	None	None	None	None	None	0	0	0.5555555555555556	5	0.36363636363636365	4	0.52	0	0	0	12	0	0	1.0	5	5	0.8666666666666667	13	0.0	0.5	0	0	0	0	0	0	0	0	0	0	0
6952	0.007543746442466578	0.005160770273682056	0.0038647179868510255	0.9949860371793503	None	0.25	1	0.36363636363636365	4	0.7857142857142857	11	0.2222222222222222	0.7857142857142857	15	11	0	0	0	0.8888888888888888	8	9	1.0666666666666667	16	0.0	1.0	0.0995799656451934	0.5163965076853151	0.09960228965477048	0.956580388506317	0.4003188648017956	0.6615122676059513	0.8304121557006682	0.781774024299805	0	1.0	0.0
7124	4.2056995137497286e-09	3.5383351275180826e-09	-3.528745770380986e-10	0.9999998267635357	None	0	0	0	0	0	0	1.0	0	0	0	0	3	0	1.0	1	1	0.06666666666666667	1	0.75	0	0	0	0	0	0	0	0	0	0	0	0
4205	0.0	0.0	0.0	0.9999999999999998	None	0	0	0	0	0	0	1.0	0	0	0	0	4	0	1.0	1	1	0.06666666666666667	1	1.0	0	0	0	0	0	0	0	0	0	0	0	0
3434	0.0029102331077418306	0.0007246299108809984	0.0006766544232859925	0.9949454494623983	None	0.3333333333333333	2	0.5	7	0.5789473684210527	11	0.4375	0.47368421052631576	13	9	7	7	0	0.75	6	8	1.4	21	0.5	0.6666666666666666	-0.09902037840802487	0.5022627196551221	-0.14790627501354633	0.9999903879944568	0.05522042680803938	0.6614015047155793	0.816157753640692	0.9833249877505641	1.0	1.0	0.2737672781684432
3318	0.007624346331463305	0.0019566285470022176	0.0019213092735479622	0.9921038288274325	None	0.2	1	0.3333333333333333	4	0.8	12	0.20987654320987653	0.8	16	12	0	0	0	1.0	9	9	1.1333333333333333	17	0.0	1.0	0.13324284322286623	0.6646463286506054	0.0005024136893823703	0.571786936285122	-0.09999994110888119	0.5000005560590639	0.72536700909185	0.5803975802163889	0	0.9375	0.0
6651	5.1685175533873665e-09	4.836062801347522e-09	1.411843206278527e-10	0.9999986705018822	None	0.2	1	0.3333333333333333	4	0.8	12	0.20987654320987653	0.8	16	12	0	0	0	1.0	9	9	1.1333333333333333	17	0.0	1.0	0.04240726422845593	0.5	0.041744113435005115	0.5926906703308417	7.267669570589741e-05	0.5001855496983921	0.5494964729899073	0.5312792582492144	0	0.9375	0.0
1226	None	None	None	None	None	0	0	0.36363636363636365	4	0.6428571428571429	9	0.8888888888888888	0	0	0	15	13	0	0.5	6	3	1.0666666666666667	16	0.38235294117647056	1.0	0	0	0	0	0	0	0	0	0	0	0
5600	0.0	0.0	0.0	0.9999999999999998	None	0	0	0	0	0	0	1.0	0	0	0	0	4	0	1.0	1	1	0.06666666666666667	1	1.0	0	0	0	0	0	0	0	0	0	0	0	0
468	None	None	None	None	None	0	0	0	0	0	0	1.0	0	0	0	0	4	0	1.0	1	1	0.06666666666666667	1	1.0	0	0	0	0	0	0	0	0	0	0	0	0
1707	None	None	None	None	None	0	0	1.0	2	0.0	0	0.75	0	0	0	2	0	0	1.0	2	2	0.2	3	0.0	0	0	0	0	0	0	0	0	0	0	0	0
3667	0.0018087092310353676	0.0002921630678994243	0.00013845732938790322	0.9976470199393228	None	0	0	0.3333333333333333	2	0.8333333333333334	5	0.4	0.8333333333333334	7	5	0	0	0	0.8	4	5	0.5333333333333333	8	0.0	0	0.04803626719145723	0.6003727725632086	1.48465690415893e-06	0.5000044930462578	0.19422948832881817	0.5723723085183985	0.6955077402991935	0.5579528123662839	0	0.8571428571428571	0.0
5629	0.0	0.0	0.0	0.9999999999999998	None	0	0	0	0	0	0	1.0	0	0	0	0	4	0	1.0	1	1	0.06666666666666667	1	1.0	0	0	0	0	0	0	0	0	0	0	0	0
3385	0.0026272582630407835	0.0009405269411597772	-0.00037093496704396363	0.9981553385599558	None	0.2	1	0.3333333333333333	4	0.8	12	0.20987654320987653	0.8	16	12	0	0	0	1.0	9	9	1.1333333333333333	17	0.0	1.0	-0.0959608644107967	0.5080049762233433	0.04586787235993441	0.5640422099284665	-0.013622436011595468	0.6594591037545299	0.6654460674883943	0.5785515895232555	0	1.0	0.0
2892	0.003694665537288968	0.0013035571346618857	-0.0005308046386961471	0.9981104100969314	None	0.2	1	0.3333333333333333	4	0.8	12	0.20987654320987653	0.8	16	12	0	0	0	1.0	9	9	1.1333333333333333	17	0.0	1.0	-0.09985545245739468	0.5003908339358911	0.09998469504813441	0.5145357007625787	0.0979488470039884	0.5329912673814119	0.7176352939539857	0.5159845186950298	0	1.0	0.0
1284	None	None	None	None	None	0	0	0.21951219512195122	9	0.7288135593220338	43	0.7530864197530864	0.2711864406779661	23	16	37	5	0	1.0	9	9	4.066666666666666	61	0.07042253521126761	0.7931034482758621	0.0810570948234272	0.563612832635284	0.0999975272865766	0.5100683863181054	-0.08183965923818387	0.5957398695431925	0.6929016944069571	0.5567430211300062	1.0	0.9565217391304348	0.0
2246	None	None	None	None	None	0.2	1	0.3333333333333333	4	0.8	12	0.20987654320987653	0.8	16	12	0	0	0	1.0	9	9	1.1333333333333333	17	0.0	1.0	0.060330287199113264	0.5243326057790225	0.052714027060839753	0.5893642133020152	-0.051279483998679966	0.5064071234549171	0.6287940327449197	0.5402771198987435	0	1.0	0.0
2606	0.0	0.0	0.0	1.0	None	0	0	0	0	0	0	1.0	0	0	0	0	0	0	1.0	1	1	0.06666666666666667	1	0.0	0	0	0	0	0	0	0	0	0	0	0	0
2940	2.759444205726979e-05	6.774740724548953e-07	-6.3632380262150884e-09	0.9999991479061041	None	1.0	1	1.0	4	0.25	1	0.5	0.25	5	1	0	0	0	0.75	3	4	0.4	6	0.0	1.0	0.13410393959802244	0.5375434736390765	2.4495456096022263e-05	0.5000315257053152	0.1242711208172104	0.5256755346545379	0.6526516486018752	0.5211021025936726	0	1.0	0.0
1875	None	None	None	None	None	0	0	0.3333333333333333	2	0.8333333333333334	5	0.4	0.5	3	3	4	6	0	0.8	5	4	0.5333333333333333	8	0.5	0	0.0933600769941401	0.5288183116542059	4.9363717540224234e-05	0.5000759970459092	-0.09933647855077463	0.5011323810935461	0.6871469823425029	0.5100182146362264	0.6666666666666666	1.0	0.0
2780	3.775315844957261e-09	3.779243781838725e-09	-3.7081663025827404e-09	0.9999998594349837	None	0	0	0	0	0	0	1.0	0	0	0	0	1	0	1.0	1	1	0.06666666666666667	1	0.25	0	0	0	0	0	0	0	0	0	0	0	0
2239	None	None	None	None	None	0	0	0.5	2	0.5	2	0.6	0.5	4	2	1	2	0	0.4	5	2	0.4	6	0.5	1.0	5.216470162840295e-06	0.5000061467618424	0.195812805071947	0.5267077166781247	1.0365910253384787e-19	0.5	0.7156638226326156	0.508912158639819	0.0	0	0.0
7252	0.01708799722346038	0.014161774753899103	0.014160555736245632	0.9891648302179409	None	0.25	1	0.36363636363636365	4	0.7857142857142857	11	0.2222222222222222	0.7857142857142857	15	11	0	0	0	0.8888888888888888	8	9	1.0666666666666667	16	0.0	1.0	0.09315656049288239	0.5578942796488775	0.05691820135328289	0.5690087492327741	0.35273114823723684	0.6266939203225589	0.7830654905517404	0.584877641428941	0	1.0	0.0
2185	None	None	None	None	None	0	0	0	0	0	0	1.0	0	0	0	0	4	0	1.0	1	1	0.06666666666666667	1	1.0	0	0	0	0	0	0	0	0	0	0	0	0
4136	0.0009201440325374262	0.0004446977621021939	0.0004199622147833832	0.9916068649117771	None	0	0	0.3333333333333333	2	0.8571428571428571	6	0.36	0.8571428571428571	8	6	0	2	0	1.0	5	5	0.6	9	1.0	0	0.3713964283450437	0.5781129180242287	0.01592508860770952	0.529347645067179	-0.03510389537496446	0.5124665005578661	0.8570588085545987	0.5401163787663713	1.0	1.0	0.0
1942	None	None	None	None	None	0.25	1	0.5454545454545454	6	0.35714285714285715	5	0.5333333333333333	0.2857142857142857	9	4	6	0	0	0.8333333333333334	5	6	1.0666666666666667	16	0.0	0.36363636363636365	0.11553351073704002	0.6597514791796536	0.11667617216220982	0.5930772596644187	1.2828969646528862e-07	0.5336115133818137	0.662009516832606	0.5965665179174079	0	1.0	0.0
6955	1.4985105355270944e-09	1.3948085087667226e-09	1.1216958286078241e-10	0.9999999999999927	None	0.2	1	0.3333333333333333	4	0.8	12	0.20987654320987653	0.8	16	12	0	0	0	1.0	9	9	1.1333333333333333	17	0.0	1.0	0.00012868054289089803	0.5047016608947638	0.029040884864187787	0.5218187776946456	7.902762784127648e-27	0.5	0.5340964374573501	0.5088438916631413	0	0.9375	0.0
4902	0.0	0.0	0.0	0.9999999999999998	None	0	0	0	0	0	0	1.0	0	0	0	0	4	0	1.0	1	1	0.06666666666666667	1	1.0	0	0	0	0	0	0	0	0	0	0	0	0
767	None	None	None	None	None	0.5	1	0.6666666666666666	4	0.5714285714285714	4	0.375	0.5714285714285714	8	4	0	0	0	0.6666666666666666	6	4	0.6	9	0.0	0.6666666666666666	0.09957757125093572	0.5021920618980774	0.07749514496176133	0.5436360846914093	0.12258644646905073	0.5868763844143511	0.5572152255319497	0.5444510971915557	0	1.0	0.0
788	None	None	None	None	None	0	0	0	0	0	0	1.0	0	0	0	0	0	0	1.0	1	1	0.06666666666666667	1	0.0	0	0	0	0	0	0	0	0	0	0	0	0
1298	None	None	None	None	None	0	0	0	0	0	0	1.0	0	0	0	0	4	0	1.0	1	1	0.06666666666666667	1	1.0	0	0	0	0	0	0	0	0	0	0	0	0
220	None	None	None	None	None	0.25	1	0.4	4	0.7692307692307693	10	0.234375	0.7692307692307693	14	10	0	0	0	1.0	8	8	1.0	15	0.0	0.8571428571428571	-0.08765140812450094	0.5861300416158499	0.07075829960813074	0.6730979972803185	0.12890783026863498	0.5530869694509283	0.7220932861122046	0.6053459450134016	0	0.9285714285714286	0.0
1155	None	None	None	None	None	0	0	0	0	0	0	1.0	0	0	0	0	4	0	1.0	1	1	0.06666666666666667	1	1.0	0	0	0	0	0	0	0	0	0	0	0	0
978	None	None	None	None	None	0.2	1	0.3333333333333333	4	0.8	12	0.20987654320987653	0.8	16	12	0	0	0	1.0	9	9	1.1333333333333333	17	0.0	1.0	0.10503904647054882	0.5459311816122265	0.21292979206299786	0.6032312949960501	0.0020914953565253492	0.5074338837743356	0.7046672341702322	0.5525493155770266	0	0.25	0.0
2206	None	None	None	None	None	0.2857142857142857	2	0.375	6	0.7142857142857143	15	0.2839506172839506	0.7142857142857143	21	15	1	0	0	1.0	9	9	1.5333333333333334	23	0.0	0.8571428571428571	5.305085970416113e-07	0.5000023344024648	0.1146050536924355	0.5918194141860855	0.04520419950190799	0.5363786979704837	0.6166648800973725	0.5429996513115108	0	1.0	0.0
458	None	None	None	None	None	0.25	1	0.4	4	0.75	9	0.25	0.75	13	9	0	0	0	0.875	7	8	0.9333333333333333	14	0.0	0.8571428571428571	-0.14247691109247693	0.6764699893925605	0.0004772185917466066	0.5016137485520212	0.0001933883958550602	0.5018352428108149	0.6632242153854506	0.5622907224879922	0	1.0	0.0
4130	2.964141775806257e-08	2.9566627377323114e-08	2.956662122733915e-08	0.9999960906490573	None	0	0	0.3333333333333333	3	0.8181818181818182	9	0.28888888888888886	0.8181818181818182	12	9	0	1	0	0.5555555555555556	9	5	0.8666666666666667	13	1.0	1.0	0.02689403007784799	0.5923406086003963	0.00046427222751236756	0.5474976256403004	5.6601719438410535e-08	0.5000044144820803	0.5305712639331046	0.546881269327059	1.0	1.0	0.0
4552	0.0	0.0	0.0	1.0	None	0	0	0	0	0	0	1.0	0	0	0	0	0	0	1.0	1	1	0.06666666666666667	1	0.0	0	0	0	0	0	0	0	0	0	0	0	0
2161	None	None	None	None	None	0	0	0.6	3	0.4	2	0.7	0.4	5	2	1	3	0	0.4	2	5	0.4666666666666667	7	1.0	0	0.1494101541713546	0.5286529038205189	0.11347130482198362	0.5707712488369953	0.09560085869163627	0.5417386308687974	0.5662192222201841	0.5471164400425031	1.0	1.0	0.0
1833	None	None	None	None	None	0	0	0.75	3	0.0	0	0.625	0	3	0	1	3	0	0.5	4	2	0.3333333333333333	5	1.0	0.5	0	0	0	0	0	0	0	0	0	0	0
6680	0.00537957845884993	0.0006279998867769354	-0.0001362243318556802	0.9929152048579957	None	0.2	1	0.3333333333333333	4	0.8	12	0.20987654320987653	0.8	16	12	0	0	0	1.0	9	9	1.1333333333333333	17	0.0	1.0	0.006974682658913212	0.5465514911716721	-0.11533523626422806	0.9999080813051223	0.3403963140287835	0.640377634773366	0.8976620979243478	0.9661949313338061	0	1.0	0.0
7413	0.004998005039338806	0.0010002993658414518	8.903801618425546e-05	0.9947926636552163	None	0.2	1	0.3333333333333333	4	0.8	12	0.20987654320987653	0.8	16	12	0	0	0	1.0	9	9	1.1333333333333333	17	0.0	1.0	0.005319731438404976	0.5020581531305154	0.12777404115774696	0.689237390511114	0.4079859410937159	0.6089710647078612	0.8474693551296597	0.6025079916001953	0	1.0	0.0
1620	None	None	None	None	None	0	0	0.4	2	0.6	3	0.7	0	1	0	5	11	0	0.4	2	5	0.4666666666666667	7	0.8461538461538461	0	0	0	0	0	0	0	0	0	0	0	0
6858	4.0263592881741305e-08	2.6577648459437035e-08	1.0994844939341118e-10	0.9999951713919792	None	0	0	0.25	1	1.0	3	1.0	1.0	4	3	0	0	0	0.2	5	1	0.3333333333333333	5	0.0	0	0.036840732576313595	0.5121779321468631	0.023155247229666977	0.5148277403607923	2.409261885241599e-09	0.5000114250231567	0.5379701740172607	0.5090069773609618	0	1.0	0.0
6559	0.0001916670560119243	1.141506474393781e-06	-1.1413248260374304e-06	0.9996780148821234	None	0	0	0	0	0	0	1.0	0	0	0	0	0	0	1.0	1	1	0.06666666666666667	1	0.0	0	0	0	0	0	0	0	0	0	0	0	0
356	None	None	None	None	None	0.3333333333333333	2	0.4666666666666667	7	0.5	10	0.4888888888888889	0.2	7	4	14	0	0	0.5555555555555556	5	9	1.4666666666666666	22	0.0	0.5882352941176471	0.000337544501390805	0.580955128254893	0.0645300429388431	0.6720011812076531	0.09990557348130805	0.5001623876203404	0.6089335063735355	0.586180624059904	0	1.0	0.0
4428	0.0007883558634219449	0.00024125233579829484	0.00023593736406826065	0.9984423522968134	None	0	0	0.4	2	0.8	4	0.4666666666666667	0.8	6	4	0	0	0	0.6	5	3	0.4666666666666667	7	0.0	0	-0.0997602406762185	0.5008214946478068	0.26262207154565925	0.9999063247227428	-0.09247037285727804	0.5142565940145706	0.9751821759976839	0.9573838097001508	0	0	0.0
7199	2.2958828122581143e-10	2.4594569056233292e-12	-2.4420114521481897e-12	0.9999999889236234	None	0.2	1	0.3333333333333333	4	0.8	12	0.20987654320987653	0.8	16	12	0	0	0	1.0	9	9	1.1333333333333333	17	0.0	1.0	0.09999981522449272	0.5000162119087683	0.09993661982180399	0.5078718111056568	6.16851790737929e-07	0.5000097539381888	0.6156800222759784	0.502632784808101	0	1.0	0.0
4833	2.016029806840686e-08	1.853036803162577e-08	-5.925513894583978e-09	0.9999964390988487	None	0	0	0.6	3	0.6	3	0.4375	0.6	6	3	0	1	0	1.0	4	4	0.4666666666666667	7	1.0	0.6666666666666666	0.008509149188080512	0.507638878689406	0.14610296174550624	0.5587984881229141	7.2626146181879244e-06	0.5000069657397768	0.6612236438239693	0.5222247592843043	0.8333333333333334	1.0	0.0
3161	0.0028613490409368967	0.0006558679535396011	0.0005969054962869683	0.994998975566245	None	0.3333333333333333	2	0.5	7	0.5789473684210527	11	0.4375	0.47368421052631576	13	9	7	7	0	0.75	6	8	1.4	21	0.5	0.6666666666666666	-0.09902037840802487	0.5022627196551221	-0.14790627501354633	0.9999903879944568	0.05522042680803938	0.6614015047155793	0.816157753640692	0.9833249877505641	1.0	1.0	0.2737672781684432
7136	0.004170485415365788	0.001069439824174778	0.000797487126541621	0.9953739550260549	None	0.25	1	0.4	4	0.75	9	0.25	0.75	13	9	0	0	0	0.875	7	8	0.9333333333333333	14	0.0	0.8571428571428571	0.0517378159566394	0.5715552476012623	-0.10420530078661894	0.8408813637385079	0.24189653255826035	0.584691988647009	0.8035355780152644	0.6824429706325484	0	1.0	0.0
2809	0.0	0.0	0.0	1.0	None	0	0	0	0	0	0	1.0	0	0	0	0	0	0	1.0	1	1	0.06666666666666667	1	0.0	0	0	0	0	0	0	0	0	0	0	0	0
5008	0.01854736424375545	0.0049369186143279255	0.004930147559588624	0.9896582075843144	None	0.2	1	0.3333333333333333	4	0.8	12	0.20987654320987653	0.8	16	12	0	0	0	1.0	9	9	1.1333333333333333	17	0.0	1.0	0.21877645697556702	0.5209288639110636	0.05365794421327078	0.5810840579969312	-0.09999999967820113	0.5000000022886192	0.7862274116839217	0.5341956636155284	0	0.9375	0.0
4665	0.00393563760768701	0.0027431481533014735	0.0023700670649926783	0.995759288471545	None	0.2	1	0.3333333333333333	4	0.8	12	0.20987654320987653	0.8	16	12	0	0	0	1.0	9	9	1.1333333333333333	17	0.0	1.0	-0.09985895715806214	0.500862013453422	-0.17827059697258046	0.9981422203858902	-0.020314390360284103	0.6670224488127634	0.7029480675669896	0.9111887563196422	0	0	0.0
2060	None	None	None	None	None	0	0	0	0	0	0	1.0	0	0	0	0	4	0	1.0	1	1	0.06666666666666667	1	1.0	0	0	0	0	0	0	0	0	0	0	0	0
5288	0.0	0.0	0.0	1.0	None	0	0	0	0	0	0	1.0	0	0	0	0	0	0	1.0	1	1	0.06666666666666667	1	0.0	0	0	0	0	0	0	0	0	0	0	0	0
154	None	None	None	None	None	0.5	1	0.5714285714285714	4	0.625	5	0.3333333333333333	0.625	9	5	0	0	0	0.8333333333333334	5	6	0.6666666666666666	10	0.0	1.0	0.16000717950754995	0.5317078024572449	0.007572006153573091	0.5160297188765542	6.163081411396613e-08	0.5000002149273541	0.6763574763030809	0.5159232266443383	0	0	0.0
6535	0.00026575292242204664	9.321293021598378e-07	-9.201729980352569e-07	0.9999926319519239	None	0.2	1	0.3333333333333333	4	0.8	12	0.20987654320987653	0.8	16	12	0	0	0	1.0	9	9	1.1333333333333333	17	0.0	1.0	0.015090224149098507	0.5596180816009836	0.09999857447692259	0.5038705465209595	-0.09973028499945018	0.5040594321716235	0.6938695812963294	0.522595664741791	0	1.0	0.0
549	None	None	None	None	None	0	0	0.3103448275862069	9	0.6097560975609756	25	0.6825396825396826	0.17073170731707318	14	7	28	6	0	0.7777777777777778	7	9	2.8666666666666667	43	0.11320754716981132	0.7222222222222222	0.09999951600197443	0.5000037672795496	0.08925189693776629	0.6749558007792338	0.0999999842759991	0.5000128900622258	0.5126634573966781	0.5605967345749581	1.0	1.0	0.13092554426880465
3815	0.002905982553769586	0.0007453023819335287	0.0006783867745637348	0.9949235157063187	None	0.3333333333333333	2	0.5	7	0.5789473684210527	11	0.4375	0.47368421052631576	13	9	7	7	0	0.75	6	8	1.4	21	0.5	0.6666666666666666	-0.09902037840802487	0.5022627196551221	-0.14790627501354633	0.9999903879944568	0.05522042680803938	0.6614015047155793	0.816157753640692	0.9833249877505641	1.0	1.0	0.2737672781684432
2542	None	None	None	None	None	0	0	0.75	3	0.0	0	0.5555555555555556	0	0	0	4	9	0	1.0	3	3	0.3333333333333333	5	0.75	0	0	0	0	0	0	0	0	0	0	0	0
6122	0.022338281760875402	0.006384824445495848	0.006189412667773041	0.9932322182138563	None	0.14285714285714285	1	0.29411764705882354	5	0.782608695652174	18	0.30864197530864196	0.782608695652174	23	18	1	0	0	1.0	9	9	1.6666666666666667	25	0.0	1.0	0.20127066851972564	0.5010972395189514	0.011121168903499654	0.5457858814414858	-0.09999997646012854	0.5000328066183963	0.7763017478182511	0.5156763785534503	0	1.0	0.0
2548	None	None	None	None	None	0.16666666666666666	1	0.5	7	0.4444444444444444	8	0.4166666666666667	0.4444444444444444	14	8	5	2	0	0.75	8	6	1.3333333333333333	20	0.25	0.4444444444444444	1.2721423944076204e-08	0.5000000274603368	0.09896635588579758	0.5026536593556061	0.019282562693058995	0.5400897003530789	0.6042847959587059	0.514272672700578	0.4285714285714286	0.5	0.0
670	None	None	None	None	None	0	0	0.2	1	1.0	5	0.7	0	0	0	6	11	0	0.4	2	5	0.4666666666666667	7	0.6875	0	0	0	0	0	0	0	0	0	0	0	0
1334	None	None	None	None	None	0	0	0	0	0	0	1.0	0	0	0	0	1	0	1.0	1	1	0.06666666666666667	1	0.25	0	0	0	0	0	0	0	0	0	0	0	0
2682	None	None	None	None	None	0.08333333333333333	1	0.2962962962962963	8	0.7105263157894737	27	0.49382716049382713	0.5263157894736842	27	20	12	0	0	1.0	9	9	2.6666666666666665	40	0.0	0.45161290322580644	-0.09987896537941753	0.5059137476172183	-0.0953561910301313	0.9999999997545248	0.00022952848245216066	0.5181478820487079	0.6524027316906971	0.9993940063682524	0	1.0	0.0
2108	None	None	None	None	None	1.0	1	0.8	4	0.4	2	0.4375	0.4	6	2	0	0	0	1.0	4	4	0.4666666666666667	7	0.0	0.6666666666666666	0.017944784531128178	0.5328029556480215	0.0004487580252359368	0.5007839654228438	0.0819667543248599	0.523001666420064	0.5863402130563568	0.5188750328157706	0	1.0	0.0
6984	0.009746818597654522	0.0017923819033752854	-0.0017521562870084838	0.9766541095252662	None	0.2	1	0.3333333333333333	4	0.8	12	0.20987654320987653	0.8	16	12	0	0	0	1.0	9	9	1.1333333333333333	17	0.0	1.0	0.0019149262005272276	0.5515106860802906	0.07543044790726842	0.9999054479520415	0.33271131903615014	0.6539960213833904	0.8225632934416768	0.9667504008425917	0	0.9375	0.0
4828	4.614418387556258e-07	3.024252014017989e-07	3.0071653828231724e-07	0.999948978871668	None	0	0	0.2777777777777778	5	0.7083333333333334	17	0.5416666666666666	0.041666666666666664	3	1	22	4	0	0.75	6	8	1.7333333333333334	26	0.08695652173913043	0.4	-0.09311510225260589	0.5112571142768546	-0.08017248659722356	0.5206268051484583	0.034672730047224425	0.5024805419866353	0.6408410581734348	0.5114573598943724	0.0	0	0.0
244	None	None	None	None	None	0.3333333333333333	1	0.5	4	0.7	7	0.2857142857142857	0.7	11	7	0	0	0	0.8571428571428571	7	6	0.8	12	0.0	0.6666666666666666	0.05627417173065359	0.6163913236301649	0.07618771979799319	0.5598009696398201	0.05318857762364263	0.551822838450965	0.5596740571288956	0.5762872825443436	0	0.6363636363636364	0.0
5088	0.002857191040643776	0.000301993309954577	0.00015584877357892262	0.9980887628977322	None	0	0	0.5	2	0.75	3	1.0	0.75	5	3	0	2	0	0.16666666666666666	6	1	0.4	6	1.0	0.4	-0.0654483601890393	0.6665487256403012	-0.4554840607637519	0.9999999999808047	-0.09914958777959486	0.5042089927952172	0.8796344119919961	0.9997886822206438	1.0	0.8	0.0
7381	0.012128248496279373	0.0011815084653849846	0.0008252759672434779	0.9762145923947603	None	0.25	1	0.4	4	0.75	9	0.25	0.75	13	9	0	0	0	0.875	8	7	0.9333333333333333	14	0.0	0.8571428571428571	0.00014079012072805606	0.5572850012800953	-0.13257071832016137	0.97840589560302	0.3708055097887314	0.6154797367514269	0.9064914709860775	0.8182724543747355	0	1.0	0.0
1257	None	None	None	None	None	0	0	0	0	0	0	1.0	0	0	0	0	0	0	1.0	1	1	0.06666666666666667	1	0.0	0	0	0	0	0	0	0	0	0	0	0	0
1653	None	None	None	None	None	0	0	0	0	0	0	1.0	0	0	0	0	4	0	1.0	1	1	0.06666666666666667	1	1.0	0	0	0	0	0	0	0	0	0	0	0	0
6860	2.0056769311428783e-05	1.960991799976712e-05	1.9609784492324683e-05	0.9994384555634306	None	0	0	1.0	3	0.0	0	0.6666666666666666	0	3	0	0	1	0	0.6666666666666666	3	2	0.26666666666666666	4	1.0	1.0	0	0	0	0	0	0	0	0	0	0	0
3708	0.00018243716554771985	8.935643772566947e-07	7.060756446951791e-07	0.9999999898531715	None	0.2	1	0.3333333333333333	4	0.8	12	0.20987654320987653	0.8	16	12	0	0	0	1.0	9	9	1.1333333333333333	17	0.0	1.0	2.6869358746692392e-11	0.5074254185961813	0.020756823824978086	0.5980723072280992	-0.04420169083577955	0.5403120768502618	0.5753178735619733	0.5489050086441196	0	1.0	0.0
2907	0.003096081728131998	0.0005075938562871789	0.0002524011470061837	0.9825866961136005	None	0.5	1	0.5714285714285714	4	0.625	5	0.3333333333333333	0.625	8	5	1	3	0	0.8333333333333334	5	6	0.6666666666666666	10	1.0	0.8	-0.35369063408278906	0.9995287598155023	0.0999889382314432	0.5001218420067605	0.07908868713055495	0.5997359763566834	0.9398822685102842	0.9363252373417551	0.875	1.0	0.0
324	None	None	None	None	None	0.3333333333333333	1	0.625	5	0.4444444444444444	4	0.55	0.1111111111111111	4	1	6	0	0	0.8	4	5	0.7333333333333333	11	0.0	0.8571428571428571	-0.09967797614939265	0.5100451012756139	0.09021008689654278	0.5122281044711952	0.09957110442817732	0.5006180867329589	0.7134917080968339	0.5076311018519838	0	1.0	0.0
5946	0.00010038313096352143	1.4291666049900267e-05	1.388101487816726e-05	0.9995501932760762	None	0	0	0.3333333333333333	3	0.8181818181818182	9	0.28888888888888886	0.8181818181818182	12	9	0	0	0	0.5555555555555556	5	9	0.8666666666666667	13	0.0	1.0	-0.036884219115208325	0.5039014248449601	-0.09994085264436732	0.5003608442346189	-0.029266740299668935	0.5117418019154454	0.5788298884546014	0.5053352339678017	0	1.0	0.0
3247	7.856299535910411e-05	9.783330439242418e-06	9.77976384559688e-06	0.9999955430619134	None	0	0	0.25	1	1.0	3	1.0	1.0	4	3	0	0	0	0.2	1	5	0.3333333333333333	5	0.0	0	0.08046951963662655	0.5637537635120875	0.053127409329094454	0.5051138748297563	-0.028422974122002335	0.6387974347136179	0.6105325392547674	0.5701194375027739	0	0	0.0
5173	0.00013143967706167372	0.00013012182431042861	-0.00013012130146983236	0.9993516293560954	None	0	0	0.5	2	0.6666666666666666	2	0.625	0.6666666666666666	4	2	0	0	0	0.5	2	4	0.3333333333333333	5	0.0	0	-0.0636882218080524	0.5026355622610772	0.021116195297448487	0.5563759385724032	0.06760734267354755	0.5598298766359459	0.6414715459111681	0.5397062750939187	0	1.0	0.0
5314	0.0233872325023494	0.00354191125674076	0.0028741808005961823	0.9767111337974881	None	0.25	1	0.4	4	0.7692307692307693	10	0.23809523809523808	0.7692307692307693	14	10	0	0	0	0.7777777777777778	7	9	1.0	15	0.0	1.0	0.2548280023670449	0.5162152178069874	0.012809772372700368	0.5385063535888756	-0.09998998175064251	0.5002548068227246	0.8143391764314253	0.5183445838577396	0	1.0	0.0
5816	0.02250945275007868	0.006482142134154398	0.0063432603294676536	0.9929789455463507	None	0.14285714285714285	1	0.29411764705882354	5	0.782608695652174	18	0.30864197530864196	0.782608695652174	23	18	1	0	0	1.0	9	9	1.6666666666666667	25	0.0	1.0	0.20127066851972564	0.5010972395189514	0.011121168903499654	0.5457858814414858	-0.09999997646012854	0.5000328066183963	0.7763017478182511	0.5156763785534503	0	1.0	0.0
4671	0.01854827780774412	0.004504829864483107	0.004467792334423813	0.9896659056005801	None	0.2	1	0.3333333333333333	4	0.8	12	0.20987654320987653	0.8	16	12	0	0	0	1.0	9	9	1.1333333333333333	17	0.0	1.0	0.21877645697556702	0.5209288639110636	0.05365794421327078	0.5810840579969312	-0.09999999967820113	0.5000000022886192	0.7862274116839217	0.5341956636155284	0	0.9375	0.0
2727	0.0	0.0	0.0	0.9999999999999998	None	0	0	0	0	0	0	1.0	0	0	0	0	4	0	1.0	1	1	0.06666666666666667	1	1.0	0	0	0	0	0	0	0	0	0	0	0	0
4935	0.012893899538961168	0.002712830831328747	0.002695578769324854	0.9903518950020836	None	0.2	1	0.3333333333333333	4	0.8	12	0.20987654320987653	0.8	16	12	0	0	0	1.0	9	9	1.1333333333333333	17	0.0	1.0	0.2512318829565986	0.5274678282702469	0.0005919178434872759	0.5731615383240163	-0.0999999999860293	0.5000000010402913	0.8140993314123509	0.5336775995809527	0	0.125	0.0
3264	1.5923581188033284e-10	1.4600064074196975e-12	-1.7702618826115417e-13	0.9999999999999997	None	0.2	1	0.3333333333333333	4	0.8	12	0.20987654320987653	0.8	16	12	0	0	0	1.0	9	9	1.1333333333333333	17	0.0	1.0	-0.013650891598601982	0.6522900361292101	0.04029795817833493	0.5286539277195037	3.369741050627054e-17	0.5000000000046206	0.5896295317214079	0.5616728499867489	0	0.9375	0.0
4289	0.0014755299605195935	0.0009221303136426537	-0.0009210348997155121	0.9964884961380114	None	0	0	0.5	2	0.75	3	0.6	0.75	5	3	0	0	0	0.4	2	5	0.4	6	0.0	0	0.28472721273643564	0.5125045795172498	0.0512538457965262	0.5936887172925601	-0.09999999039048041	0.5000000849123494	0.829565730114552	0.5357111454719697	0	1.0	0.0
2817	None	None	None	None	None	0	0	0.35714285714285715	5	0.6666666666666666	12	0.6666666666666666	0.1111111111111111	6	2	13	7	0	0.8333333333333334	5	6	1.3333333333333333	20	0.2692307692307692	0.7142857142857143	0.03620817585189366	0.550334121416083	-0.09999928523028374	0.5000024809196361	-0.11627435915087454	0.5531811933939355	0.6708538779212473	0.5345749937826606	1.0	1.0	0.0
1676	None	None	None	None	None	0	0	0	0	0	0	1.0	0	0	0	0	0	0	1.0	1	1	0.06666666666666667	1	0.0	0	0	0	0	0	0	0	0	0	0	0	0
854	None	None	None	None	None	0	0	0	0	0	0	1.0	0	0	0	0	0	0	1.0	1	1	0.06666666666666667	1	0.0	0	0	0	0	0	0	0	0	0	0	0	0
1556	None	None	None	None	None	0	0	0	0	0	0	1.0	0	0	0	0	2	0	1.0	1	1	0.06666666666666667	1	0.5	0	0	0	0	0	0	0	0	0	0	0	0
7428	0.007588946088915421	0.001568039354505339	-6.001802741434491e-05	0.9891826063707145	None	0.2	1	0.3333333333333333	4	0.8	12	0.20987654320987653	0.8	16	12	0	0	0	1.0	9	9	1.1333333333333333	17	0.0	1.0	0.09775236289526316	0.6258830525693935	0.006917987130359229	0.6818633561267152	0.3111184170544841	0.6248863932823843	0.794783188662141	0.6446859927179485	0	0.875	0.0
4048	0.0016226194339772745	0.0007348029190919537	0.00030567113832455893	0.9974825436680224	None	0.2	1	0.3333333333333333	4	0.8	12	0.20987654320987653	0.8	16	12	0	0	0	1.0	9	9	1.1333333333333333	17	0.0	1.0	-0.09953503861082509	0.5080731127113352	-0.09958810108549002	0.5047599887526396	0.04708634846074531	0.5428446477756844	0.6660296646912426	0.5185860735563743	0	1.0	0.0
2838	0.0	0.0	0.0	1.0	None	0	0	0	0	0	0	1.0	0	0	0	0	0	0	1.0	1	1	0.06666666666666667	1	0.0	0	0	0	0	0	0	0	0	0	0	0	0
709	None	None	None	None	None	0.25	1	0.4	4	0.7692307692307693	10	0.23809523809523808	0.7692307692307693	14	10	0	0	0	0.7777777777777778	9	7	1.0	15	0.0	1.0	-0.04648105959854223	0.5229681515386159	-0.007922234782314368	0.6782311215682496	0.11735216358807063	0.5838625937637779	0.6875552695681767	0.596783482472398	0	0.5	0.0
2337	None	None	None	None	None	0.2222222222222222	2	0.38095238095238093	8	0.6551724137931034	19	0.38271604938271603	0.6551724137931034	27	19	3	0	0	1.0	9	9	2.066666666666667	31	0.0	0.9090909090909091	-0.09981657062186076	0.5008322710748176	-0.033428662924278485	0.6237997375834216	-0.041720224489636824	0.6558448179404452	0.6277020123363896	0.5949875799105194	0	0.9259259259259259	0.0
4152	0.00368191862803041	0.000502743151172463	7.866397235797958e-05	0.9983679325157833	None	0.2	1	0.3333333333333333	4	0.8	12	0.20987654320987653	0.8	16	12	0	0	0	1.0	9	9	1.1333333333333333	17	0.0	1.0	0.006580764033683112	0.5761240391251118	0.0016978592744149809	0.5815422251110616	-0.09999999999819266	0.500000000131715	0.6269390472849145	0.5528015376183736	0	0.875	0.0
5239	0.018588158322875636	0.005308775029202469	0.005156744425306163	0.9893458112527216	None	0.2	1	0.3333333333333333	4	0.8	12	0.20987654320987653	0.8	16	12	0	0	0	1.0	9	9	1.1333333333333333	17	0.0	1.0	0.21877645697556702	0.5209288639110636	0.05365794421327078	0.5810840579969312	-0.09999999967820113	0.5000000022886192	0.7862274116839217	0.5341956636155284	0	0.9375	0.0
6659	0.013473733729175734	0.011115472847137467	0.010972007505999576	0.9933209933154538	None	0.2	1	0.3333333333333333	4	0.8	12	0.20987654320987653	0.8	16	12	0	0	0	1.0	9	9	1.1333333333333333	17	0.0	1.0	0.09975852600600386	0.5072895411478129	0.04584272566313187	0.5612377041788803	0.3782277103038507	0.6516810707742696	0.8145598408200401	0.5745878592708776	0	1.0	0.0
2600	1.2287228586502988e-05	3.156890986993697e-06	1.0092352961140208e-08	0.9959560785574056	None	0	0	0.18181818181818182	2	0.8571428571428571	12	0.8	0	0	0	15	0	0	0.8	5	4	1.0666666666666667	16	0.0	0.5454545454545454	0	0	0	0	0	0	0	0	0	0	0
2519	None	None	None	None	None	0	0	0	0	0	0	1.0	0	0	0	0	4	0	1.0	1	1	0.06666666666666667	1	1.0	0	0	0	0	0	0	0	0	0	0	0	0
3759	0.008704633622885816	0.002368025023288129	-0.0007956365685553932	0.9818504405370014	None	0.2	1	0.3333333333333333	4	0.8	12	0.20987654320987653	0.8	16	12	0	0	0	1.0	9	9	1.1333333333333333	17	0.0	1.0	0.27688182809048223	0.9636772785585358	0.008051488044160792	0.6698617011779706	-0.09999999998960048	0.5000000003759169	0.8234811364901564	0.7906129706725716	0	0.9375	0.0
486	None	None	None	None	None	0	0	0.26666666666666666	4	0.7	14	0.55	0	0	0	21	0	0	0.625	5	8	1.4666666666666666	22	0.0	0.8235294117647058	0	0	0	0	0	0	0	0	0	0	0
1892	None	None	None	None	None	0	0	0	0	0	0	1.0	0	0	0	0	2	0	1.0	1	1	0.06666666666666667	1	0.5	0	0	0	0	0	0	0	0	0	0	0	0
852	None	None	None	None	None	0	0	0.5	4	0.4444444444444444	4	0.44	0	0	0	10	0	0	1.0	5	5	0.7333333333333333	11	0.0	1.0	0	0	0	0	0	0	0	0	0	0	0
5506	0.00028718035667918597	4.645210649514072e-06	4.517812583576636e-09	0.999377909871039	None	0	0	0.25	1	1.0	3	1.0	1.0	4	3	0	3	0	0.2	5	1	0.3333333333333333	5	1.0	0	-0.09999991082304008	0.50000081071416	7.882737710775811e-08	0.5000165120729078	-0.02377438505387715	0.6712561377310962	0.6144160833927552	0.5592158880448799	1.0	1.0	0.0
7335	0.021949049380971263	0.014331101550405324	0.014329105548638048	0.9784698149869894	None	0.2	1	0.3333333333333333	4	0.8	12	0.20987654320987653	0.8	16	12	0	0	0	1.0	9	9	1.1333333333333333	17	0.0	1.0	0.2547878256508637	0.6064173121696561	0.05969621122014246	0.5627955720578196	0.34985840049764133	0.5942368856649521	0.7713280118606485	0.587934628962396	0	1.0	0.0
2983	0.0024115288665739827	2.962428965370522e-05	1.4179783372440342e-05	0.9899057925231567	None	0.3333333333333333	1	0.5	4	0.6666666666666666	6	0.3055555555555556	0.6666666666666666	10	6	0	0	0	1.0	6	6	0.7333333333333333	11	0.0	0.4	0.009259740386019424	0.6665960347879296	7.221845567614185e-10	0.5004250677840584	-0.047332257440531066	0.6851219168940283	0.619575817197677	0.6202588295156259	0	1.0	0.0
6138	1.5338018963865278e-10	3.312779243189098e-12	-8.466771690349553e-13	0.9999999999999997	None	0.2	1	0.3333333333333333	4	0.8	12	0.20987654320987653	0.8	16	12	0	0	0	1.0	9	9	1.1333333333333333	17	0.0	1.0	0.0022799621317440106	0.6215328727759839	0.13267990708297667	0.5356217504095296	9.759334203358212e-13	0.5000000000098374	0.6516281738491972	0.5530321487587866	0	0.9375	0.0
4609	0.00022386349191600644	1.4254642937232161e-06	1.319624356821174e-06	0.999687275324531	None	0	0	0.3333333333333333	3	0.8181818181818182	9	0.28888888888888886	0.8181818181818182	12	9	0	1	0	0.5555555555555556	5	9	0.8666666666666667	13	1.0	1.0	0.003461793548425688	0.5979894907485451	4.6986169247699874e-05	0.5024770909575055	-0.01130809164123876	0.6413716439438257	0.582996217015864	0.5816235875372137	0.0	0.5	0.0
5696	3.160613853087453e-08	2.8136418988739983e-08	-5.16781284806958e-09	0.9999946987219209	None	0	0	0.5	2	0.75	3	0.6	0.75	5	3	0	2	0	0.4	5	2	0.4	6	1.0	0	-0.09999840467920884	0.5000045183706513	0.01333215834687149	0.6666520362191246	2.982954151183548e-09	0.500000013200678	0.6238116297971619	0.5575027427307118	1.0	1.0	0.0
6814	0.00021808853903011816	5.145404265585243e-05	2.717401087804753e-05	0.9999958116838616	None	0	0	0.5	2	0.75	3	0.6	0.75	5	3	0	0	0	0.4	5	2	0.4	6	0.0	0	6.853623945099096e-06	0.5024627154789876	0.0980404889241189	0.5615594302567218	0.13639354352699434	0.5226384153262589	0.6397526342343318	0.5289641942374316	0	1.0	0.0
7031	0.007944275454636007	0.0052025725677017215	0.0006869340652263284	0.9893157811308759	None	0.2	1	0.3333333333333333	4	0.8	12	0.20987654320987653	0.8	16	12	0	0	0	1.0	9	9	1.1333333333333333	17	0.0	1.0	-0.09964498114350724	0.507494181841312	0.05916521135158509	0.997311481063072	0.2904043858767477	0.6384978951210226	0.8512791487120527	0.8976731619907237	0	0.9375	0.0
1516	None	None	None	None	None	0	0	0.6	3	0.4	2	0.875	0	1	0	5	2	0	0.5	2	4	0.4666666666666667	7	0.15384615384615385	0.8	0	0	0	0	0	0	0	0	0	0	0
4120	0.010794013926712406	0.0054169825311709665	-0.004707821927358359	0.9981740636162196	None	0.2	1	0.3333333333333333	4	0.8	12	0.20987654320987653	0.8	16	12	0	0	0	1.0	9	9	1.1333333333333333	17	0.0	1.0	0.1614971158917651	0.6830216064012793	-0.055926288161847346	0.5829448371334653	-0.09735753140180245	0.5887286976260107	0.7600190258687483	0.6194214029567083	0	1.0	0.0
4873	0.0055201326591136956	0.0002898975372573915	0.0002773883140074576	0.9745843975197945	None	0	0	0.3333333333333333	2	0.8571428571428571	6	0.36	0.8571428571428571	8	6	0	2	0	1.0	5	5	0.6	9	1.0	0	5.322220966963898e-06	0.5000095842523617	0.13336226881287563	0.9999999808842931	0.40229986078055263	0.6075353789668161	0.8692883569275438	0.9976939702777388	1.0	1.0	0.0
6081	0.0	0.0	0.0	1.0	None	0	0	0	0	0	0	1.0	0	0	0	0	0	0	1.0	1	1	0.06666666666666667	1	0.0	0	0	0	0	0	0	0	0	0	0	0	0
2700	0.0008351959653707804	6.51527772628611e-05	-4.20092652950729e-05	0.9985797134804366	None	0.5	1	0.6666666666666666	4	0.5714285714285714	4	0.375	0.5714285714285714	8	4	0	0	0	0.6666666666666666	6	4	0.6	9	0.0	0.6666666666666666	0.0094734417858516	0.518949059275821	0.000138738345410415	0.5067464817218867	0.038761196321015254	0.5793438147520618	0.5421980703309808	0.5351834559068511	0	0.875	0.0
1305	None	None	None	None	None	0	0	0.35714285714285715	5	0.5789473684210527	11	0.5	0	0	0	20	6	0	0.8571428571428571	6	7	1.4	21	0.13636363636363635	0.4	0	0	0	0	0	0	0	0	0	0	0
5325	3.263804425284171e-05	5.609129354077138e-07	1.9758949678248378e-07	0.9999973993904543	None	0	0	0.75	3	0.5	2	0.5	0.5	5	2	0	0	0	0.75	4	3	0.4	6	0.0	0.6666666666666666	0.2007246011613156	0.5174006204805307	-0.022697622263812185	0.6828145358855813	-0.09999990355741817	0.5000008683688577	0.7762485010214956	0.5692496078856443	0	1.0	0.0
7488	1.700618943305105e-05	3.114466483105302e-06	2.222065616545039e-06	0.9987407904889818	None	0	0	1.0	2	0.0	0	0.75	0	2	0	0	2	0	1.0	2	2	0.2	3	1.0	0	0	0	0	0	0	0	0	0	0	0	0
7483	0.014436748570022776	0.012925134205179897	0.012924926228016765	0.9910915388886549	None	0.2	1	0.3333333333333333	4	0.8	12	0.20987654320987653	0.8	16	12	0	0	0	1.0	9	9	1.1333333333333333	17	0.0	1.0	0.08438435609535398	0.5622016315116404	0.06022977670002705	0.7821163870651958	0.32794321057338516	0.6364311799298891	0.7791836010328463	0.66730419621445	0	1.0	0.0
7326	0.007977323693398536	0.0018713411760212274	0.0018701798660898973	0.9871822069457958	None	0.25	1	0.4	4	0.7692307692307693	10	0.23809523809523808	0.7692307692307693	14	10	0	0	0	0.7777777777777778	9	7	1.0	15	0.0	1.0	0.12052488197058622	0.575381500993482	-0.0643053677769112	0.6626025445931256	0.32578250829777755	0.6811529487570961	0.8230562945266561	0.6409010452571858	0	0.9285714285714286	0.0
7396	0.010350943962492549	0.006272471492397284	-0.005969905592944786	0.9935163648708704	None	0.25	1	0.36363636363636365	4	0.7857142857142857	11	0.2222222222222222	0.7857142857142857	15	11	0	0	0	0.8888888888888888	9	8	1.0666666666666667	16	0.0	1.0	0.09417434915858677	0.5696855357996783	0.045426473409756425	0.5622980506346258	0.44199117244259406	0.6647402135926503	0.8539314390647476	0.5999325888936478	0	1.0	0.0
7197	0.007138659984883569	0.006776835184933874	0.0067753532614421115	0.9935051117409032	None	0.2	1	0.3333333333333333	4	0.8	12	0.20987654320987653	0.8	16	12	0	0	0	1.0	9	9	1.1333333333333333	17	0.0	1.0	0.09478135945649814	0.6658105060853542	-0.0901507796908789	0.9902054285900007	0.1375355767441068	0.6156700094809431	0.7429962636147547	0.8727538563037183	0	0.9375	0.0
103	None	None	None	None	None	0	0	0	0	0	0	1.0	0	0	0	0	0	0	1.0	1	1	0.06666666666666667	1	0.0	0	0	0	0	0	0	0	0	0	0	0	0
91	None	None	None	None	None	0.06666666666666667	1	0.40625	13	0.4888888888888889	22	0.5802469135802469	0.06666666666666667	10	3	36	9	0	1.0	9	9	3.1333333333333333	47	0.13043478260869565	0.631578947368421	0.054451120001217344	0.5509452314002264	0.09996487599780676	0.6045529093260342	-0.057545027757775216	0.6341361825567887	0.6567647519532206	0.5970018953502126	1.0	1.0	0.12743113562292452
5276	0.019294783213462292	0.005255526213459001	0.005224738825607417	0.9894588229663288	None	0.2	1	0.3333333333333333	4	0.8	12	0.20987654320987653	0.8	16	12	0	0	0	1.0	9	9	1.1333333333333333	17	0.0	1.0	0.21877645697556702	0.5209288639110636	0.05365794421327078	0.5810840579969312	-0.09999999967820113	0.5000000022886192	0.7862274116839217	0.5341956636155284	0	0.9375	0.0
1801	None	None	None	None	None	0.25	1	0.4	4	0.7692307692307693	10	0.23809523809523808	0.7692307692307693	14	10	0	0	0	0.7777777777777778	9	7	1.0	15	0.0	1.0	0.20317543603722382	0.9999979469319746	0.04946997876378391	0.549018444904764	0.07301351930849485	0.573934227806482	0.7234182764074832	0.9893371204537837	0	1.0	0.0
6887	0.012211371357683617	0.010071779417989089	0.010001228605060019	0.9896440680186471	None	0.2	1	0.3333333333333333	4	0.8	12	0.20987654320987653	0.8	16	12	0	0	0	1.0	9	9	1.1333333333333333	17	0.0	1.0	0.09566165020906661	0.5544781711532147	0.0638323657638201	0.5482464099247962	0.2518340267254645	0.6342488835664962	0.7023046237317483	0.57955636642618	0	1.0	0.0
628	None	None	None	None	None	0	0	0.5	2	0.75	3	0.6	0.75	5	3	0	2	0	0.4	5	2	0.4	6	1.0	0	-0.05257271791594391	0.5319941310088946	0.32177353637164424	1.0	0.01926192164876676	0.5170435177810847	0.961914909755898	0.9999989559548765	1.0	1.0	0.0
2708	7.966634127119376e-05	2.4621454735098176e-05	-2.3304727627182323e-06	0.999995763656126	None	0	0	0.25	1	1.0	3	1.0	1.0	4	3	0	0	0	0.2	5	1	0.3333333333333333	5	0.0	0	2.743688015029356e-13	0.5000000000000218	-0.031889038463543726	0.6269838815492549	0.008835286302728864	0.5803134567403545	0.5892523085885246	0.5698207441402059	0	1.0	0.0
1383	None	None	None	None	None	0	0	0	0	0	0	1.0	0	0	0	0	2	0	1.0	1	1	0.06666666666666667	1	0.5	0	0	0	0	0	0	0	0	0	0	0	0
3206	3.1391887629371166e-05	1.2024153633046835e-07	-1.1433031280659068e-07	0.9999917826392949	None	0.2	1	0.3333333333333333	4	0.8	12	0.20987654320987653	0.8	16	12	0	0	0	1.0	9	9	1.1333333333333333	17	0.0	1.0	9.445367879375273e-05	0.5003217084988951	0.09999989827869497	0.5000003211987373	0.0030598510292985217	0.5701608944742508	0.6139906940575142	0.5236320247172908	0	1.0	0.0
5669	None	None	None	None	None	0	0	0.09615384615384616	5	0.8947368421052632	68	0.9629629629629629	0.02631578947368421	6	2	71	0	0	1.0	9	9	5.2	78	0.0	0.9565217391304348	0.06854153375382145	0.5967641175236872	0.024088093655851343	0.5212218352413486	-0.08982637388168677	0.5470550879735845	0.6608766997496139	0.5552499318514384	0	1.0	0.0
1931	None	None	None	None	None	0	0	0.5	1	1.0	1	1.0	1.0	2	1	0	0	0	0.3333333333333333	3	1	0.2	3	0.0	0	0.06595446011853029	0.5003684644446077	0.00033118779455864494	0.5005273626883956	0.036416833533191265	0.5127528772210392	0.5669695156176787	0.5045503647450681	0	1.0	0.0
3366	0.004539291550426431	0.0006224703841942721	0.0006224604783213912	0.991998584911522	None	0.25	1	0.4	4	0.75	9	0.25925925925925924	0.75	13	9	0	0	0	0.6666666666666666	9	6	0.9333333333333333	14	0.0	1.0	0.20866459516821062	0.5857577554101717	0.023813903393768116	0.5807182612440248	-0.016469159975142873	0.6509205206931068	0.7173594343994825	0.6062927411703697	0	1.0	0.0
3933	0.0	0.0	0.0	0.9999999999999998	None	0	0	0	0	0	0	1.0	0	0	0	0	4	0	1.0	1	1	0.06666666666666667	1	1.0	0	0	0	0	0	0	0	0	0	0	0	0
3720	0.0018200723981243755	0.00011942520632852239	-7.23743176921956e-05	0.9978124812475092	None	0.2	1	0.3333333333333333	4	0.8	12	0.20987654320987653	0.8	16	12	0	0	0	1.0	9	9	1.1333333333333333	17	0.0	1.0	0.00024220639374881035	0.5267408625336671	0.027398704816759933	0.5822698228789862	-0.04061051820545133	0.5221247939204319	0.579087036961219	0.5438636887949578	0	0.875	0.0
4374	None	None	None	None	None	0	0	0.25	9	0.7254901960784313	37	0.654320987654321	0.5882352941176471	37	30	15	0	0	1.0	9	9	3.533333333333333	53	0.0	0.9090909090909091	0.03567756904511219	0.5516442487441663	-0.01422809782984948	0.675415618871744	-0.09999999999956775	0.5000000000270397	0.6535163202561945	0.5777067358498031	0	1.0	0.0
2274	None	None	None	None	None	0.5	1	0.6666666666666666	4	0.5	3	0.4	0.5	7	3	0	0	0	0.8	4	5	0.5333333333333333	8	0.0	0.6666666666666666	0.09535921835311786	0.5106451018404451	0.4493114827257759	0.6045395312836257	0.030215926650432656	0.5108030186367452	0.8650912138332475	0.5424162974816505	0	1.0	0.0
104	None	None	None	None	None	0.047619047619047616	1	0.22727272727272727	10	0.746031746031746	47	0.8024691358024691	0.7142857142857143	54	45	10	0	0	1.0	9	9	4.333333333333333	65	0.0	0.9655172413793104	-0.06359597375082016	0.6007356522509447	0.002579804392527086	0.5519101144103077	8.024079604579214e-10	0.5008875538564822	0.578421439944865	0.5515225384417525	0	0.8888888888888888	0.0
6685	0.014529800761088165	0.013413958777015237	0.01341210192067681	0.9911413953550176	None	0.2	1	0.3333333333333333	4	0.8	12	0.20987654320987653	0.8	16	12	0	0	0	1.0	9	9	1.1333333333333333	17	0.0	1.0	0.08438435609535398	0.5622016315116404	0.06022977670002705	0.7821163870651958	0.32794321057338516	0.6364311799298891	0.7791836010328463	0.66730419621445	0	1.0	0.0
3525	2.6429040911673642e-08	2.4719985175444777e-08	-2.4447767699267494e-08	0.9999974206782709	None	0.25	1	0.4	4	0.7692307692307693	10	0.23809523809523808	0.7692307692307693	14	10	0	0	0	0.7777777777777778	9	7	1.0	15	0.0	1.0	3.2931232158501916e-05	0.5001230330048281	0.07006815683019718	0.5880983928200622	7.498557877069076e-05	0.5015395051123759	0.5817641795677584	0.5301932142050861	0	1.0	0.0
6964	0.0069032466690343635	0.00041123946554619777	-0.0003358688944261057	0.9932218023414738	None	0.25	1	0.36363636363636365	4	0.7857142857142857	11	0.2222222222222222	0.7857142857142857	15	11	0	0	0	0.8888888888888888	8	9	1.0666666666666667	16	0.0	1.0	0.012327739982813914	0.5777685856807618	0.09999844154329562	0.5000949647835814	0.44735022044410166	0.6578627985135482	0.8625436686983128	0.5799564865147232	0	1.0	0.0
1834	None	None	None	None	None	0	0	0.21739130434782608	10	0.7272727272727273	48	0.8395061728395061	0.2727272727272727	25	18	42	5	0	1.0	9	9	4.533333333333333	68	0.06172839506172839	0.8813559322033898	-0.09991861570730973	0.5045908442625752	-0.09976082212941621	0.5065186957699473	-0.09869020180034994	0.5812906268347027	0.526936599483302	0.5310030039285256	0.96	0.96	0.46880874080401863
1399	None	None	None	None	None	0	0	0.4	2	0.8	4	0.4666666666666667	0.8	6	4	0	2	0	0.6	3	5	0.4666666666666667	7	1.0	0	0.09878295131442491	0.502721733302062	-0.11162832419464178	0.9999622513921149	-0.0512140801588019	0.6786844779943638	0.8523011893876382	0.9746108085341977	1.0	1.0	0.0
6871	0.012872066930250997	0.0032815085372776154	-0.0001361930241054411	0.9963676823380587	None	0.2	1	0.3333333333333333	4	0.8	12	0.20987654320987653	0.8	16	12	0	0	0	1.0	9	9	1.1333333333333333	17	0.0	1.0	-0.06293085255041354	0.6376818142097194	0.09999931877410037	0.5001348263773641	0.30647124258723263	0.6364311799298891	0.8156001613245016	0.5927280487801747	0	1.0	0.0
4337	0.0014773016188943508	6.399291291202562e-05	-4.167405851433522e-05	0.9979212383203124	None	0.2	1	0.3333333333333333	4	0.8	12	0.20987654320987653	0.8	16	12	0	0	0	1.0	9	9	1.1333333333333333	17	0.0	1.0	0.05288235223347224	0.57720383762017	-0.06374148971563924	0.6436462500985711	0.041194921818101644	0.6546854934911804	0.6629415155336745	0.6257616528539293	0	0.8125	0.0
1900	None	None	None	None	None	0	0	0.75	3	0.0	0	0.625	0	3	0	1	3	0	0.5	4	2	0.3333333333333333	5	1.0	0.5	0	0	0	0	0	0	0	0	0	0	0
1313	None	None	None	None	None	0.05555555555555555	1	0.2894736842105263	11	0.6851851851851852	37	0.691358024691358	0.35185185185185186	29	19	26	0	0	1.0	9	9	3.7333333333333334	56	0.0	0.8085106382978723	2.244594352010446e-05	0.5142724077937585	0.003130362857069899	0.5666907997201177	0.0010680249872866837	0.5077912678350501	0.5096436685097107	0.5296846332524746	0	0.41379310344827586	0.0
599	None	None	None	None	None	0	0	0.018518518518518517	1	1.0	79	1.0	0	0	0	80	0	0	1.0	9	9	5.4	81	0.0	1.0	0	0	0	0	0	0	0	0	0	0	0
2475	None	None	None	None	None	0.0625	1	0.3235294117647059	11	0.625	30	0.6172839506172839	0.3125	23	15	26	6	0	1.0	9	9	3.3333333333333335	50	0.125	0.6829268292682927	-0.14778962572946003	0.612556625467661	0.06708481350859004	0.5330158245821861	0.010110236686991014	0.5408075934938177	0.706924831832209	0.5624982276650117	1.0	1.0	0.09388742894293005
6880	0.0	0.0	0.0	0.9999999999999998	None	0	0	0	0	0	0	1.0	0	0	0	0	4	0	1.0	1	1	0.06666666666666667	1	1.0	0	0	0	0	0	0	0	0	0	0	0	0
1085	None	None	None	None	None	1.0	1	0.8	4	0.4	2	0.4666666666666667	0.4	6	2	0	0	0	0.6	3	5	0.4666666666666667	7	0.0	1.0	-0.06614182872323156	0.5336377450476194	0.06500900564835174	0.5166852933845143	0.23310709746493022	0.5538908357580565	0.7712738326865906	0.5347708211680385	0	1.0	0.0
1696	None	None	None	None	None	0	0	0.23529411764705882	4	0.782608695652174	18	0.5208333333333334	0.17391304347826086	7	4	17	0	0	0.75	6	8	1.6666666666666667	25	0.0	0.3157894736842105	0.004349226746705989	0.541217029917547	4.316401151224733e-11	0.5000001382272137	0.09832369555745443	0.7024232749800584	0.623790341863846	0.5845230906615355	0	1.0	0.0
2601	1.240793861592466e-07	9.525780850596793e-08	-8.921192577163607e-08	0.9999630205084606	None	0	0	0.6666666666666666	2	0.5	1	0.6666666666666666	0.5	3	1	0	0	0	0.6666666666666666	3	2	0.26666666666666666	4	0.0	0	0.0979108068512631	0.5022227204294638	0.10144508785723072	0.5427404676586216	0.012078314074270725	0.5065181646078944	0.6021447509722885	0.5171886562825875	0	1.0	0.0
2084	None	None	None	None	None	0	0	0.6	3	0.4	2	0.7	0.4	5	2	1	3	0	0.4	2	5	0.4666666666666667	7	1.0	0	0.1494101541713546	0.5286529038205189	0.11347130482198362	0.5707712488369953	0.09560085869163627	0.5417386308687974	0.5662192222201841	0.5471164400425031	1.0	1.0	0.0
1908	None	None	None	None	None	0.1111111111111111	2	0.2631578947368421	10	0.7222222222222222	39	0.7777777777777778	0.35185185185185186	27	19	28	0	0	0.8888888888888888	8	9	3.7333333333333334	56	0.0	0.8163265306122449	-0.025739306631541947	0.6689259982709366	0.08657476744999927	0.5986672110562965	-0.031511624073593834	0.6623581742761978	0.6771133948742267	0.6439054790067875	0	1.0	0.0
1178	None	None	None	None	None	0	0	0	0	0	0	1.0	0	0	0	0	4	0	1.0	1	1	0.06666666666666667	1	1.0	0	0	0	0	0	0	0	0	0	0	0	0
2003	None	None	None	None	None	0	0	0.5	4	0.6	6	0.48	0.2	5	2	6	8	0	1.0	5	5	0.8	12	0.6153846153846154	0.2	0.0448847653898498	0.6282650166245016	0.010346611132925836	0.5479856294502953	-0.054432734795028546	0.5150857264326848	0.601601097907921	0.5644459507879752	1.0	1.0	0.0
4180	0.007656305698441543	0.001938472963026911	0.0019080841036647784	0.9919777784928423	None	0.2	1	0.3333333333333333	4	0.8	12	0.20987654320987653	0.8	16	12	0	0	0	1.0	9	9	1.1333333333333333	17	0.0	1.0	0.13324284322286623	0.6646463286506054	0.0005024136893823703	0.571786936285122	-0.09999994110888119	0.5000005560590639	0.72536700909185	0.5803975802163889	0	0.9375	0.0
446	None	None	None	None	None	0.25	1	0.4	4	0.75	9	0.25	0.75	13	9	0	0	0	0.875	7	8	0.9333333333333333	14	0.0	0.8571428571428571	-0.1331607543239813	0.5987345510567811	-0.09019967532695511	0.5888505270638377	0.017446783278682702	0.5562034901998641	0.648151859579888	0.5813683005955999	0	1.0	0.0
2375	None	None	None	None	None	0.2	1	0.3333333333333333	4	0.8	12	0.20987654320987653	0.8	16	12	0	0	0	1.0	9	9	1.1333333333333333	17	0.0	1.0	-0.09999967192933787	0.5000007210229906	0.00797241411325579	0.5107111351715389	0.09999332124970177	0.5003763006888539	0.6936659025869184	0.5036965312839512	0	1.0	0.0
5515	0.00018164036362604242	3.1675402873108783e-06	2.2574354947705154e-06	0.9999898231198192	None	0	0	0.3333333333333333	2	0.8571428571428571	6	0.36	0.8571428571428571	8	6	0	2	0	1.0	5	5	0.6	9	1.0	0	0.218308801870264	0.522985842532029	3.09439872240316e-06	0.5000084609122883	-0.09999974178347296	0.5000006226489615	0.7906878305318464	0.5076697781387816	1.0	1.0	0.0
3786	0.007691724351962461	0.0015735523391501988	0.001546221543850009	0.9918160818302358	None	0.2	1	0.3333333333333333	4	0.8	12	0.20987654320987653	0.8	16	12	0	0	0	1.0	9	9	1.1333333333333333	17	0.0	1.0	0.13324284322286623	0.6646463286506054	0.0005024136893823703	0.571786936285122	-0.09999994110888119	0.5000005560590639	0.72536700909185	0.5803975802163889	0	0.9375	0.0
5132	None	None	None	None	None	0.0625	1	0.2647058823529412	9	0.7291666666666666	35	0.6172839506172839	0.5208333333333334	34	25	15	3	0	1.0	9	9	3.3333333333333335	50	0.12	0.6829268292682927	0.2098449086518987	0.6367439214137358	0.1097765066947666	0.6578096968760725	0.09999986214259059	0.5000032232047862	0.6387416760895266	0.5998740534474266	0.0	0	0.0
7373	0.011913541384174366	0.005038893107519109	-0.005038282564629956	0.9777010513996234	None	0.2	1	0.3333333333333333	4	0.8	12	0.20987654320987653	0.8	16	12	0	0	0	1.0	9	9	1.1333333333333333	17	0.0	1.0	0.16170472642184056	0.5624067210792054	-0.0019636123184562037	0.6594248354169487	0.36783321960883975	0.6346616964603902	0.8410509358213439	0.6196301310754034	0	1.0	0.0
6327	0.0	0.0	0.0	0.9999999999999998	None	0	0	0	0	0	0	1.0	0	0	0	0	4	0	1.0	1	1	0.06666666666666667	1	1.0	0	0	0	0	0	0	0	0	0	0	0	0
7115	0.0004916925547745122	3.1118834270314837e-06	-3.1118776954076485e-06	0.9999986508165891	None	0.3333333333333333	1	0.5	4	0.7	7	0.3333333333333333	0.7	11	7	0	0	0	0.4444444444444444	9	4	0.8	12	0.0	1.0	3.9108615532952666e-24	0.5000000000043094	0.09985902718883453	0.5410124304581534	0.27252940440863654	0.6662476501382817	0.7550546232297713	0.5708272506110458	0	1.0	0.0
897	None	None	None	None	None	0.16666666666666666	2	0.38461538461538464	10	0.5833333333333334	21	0.5277777777777778	0.3888888888888889	20	14	17	0	0	0.8888888888888888	9	8	2.533333333333333	38	0.0	0.5454545454545454	5.606756231247676e-05	0.5057191473002387	0.1148109752036816	0.5665716367247561	-0.038512583960242756	0.5281872012180664	0.6633022641277883	0.5335846097451182	0	1.0	0.0
5874	0.0042355590458975	0.00028281343373461065	0.0001828225470981842	0.9968477493881704	None	0.2	1	0.3333333333333333	4	0.8	12	0.20987654320987653	0.8	16	12	0	0	0	1.0	9	9	1.1333333333333333	17	0.0	1.0	0.011749705181041124	0.5146884442057239	0.0999957993734227	0.5384378220895031	0.30585425707964287	0.6164408144352007	0.7742144485151452	0.5570253250595791	0	1.0	0.0
7418	0.00018909556330446006	7.784821134985089e-07	7.611719799461196e-07	0.9999870461217415	None	0	0	0.3333333333333333	2	0.8571428571428571	6	0.36	0.8571428571428571	8	6	0	2	0	1.0	5	5	0.6	9	1.0	0	-0.23074664627280933	0.7452437772877636	0.08737424999669248	0.9402748332351212	-0.09999998668460061	0.5000000573555271	0.8338678139576873	0.7818717864134475	1.0	1.0	0.0
3837	0.002325198180566357	9.145537705346575e-05	8.108999209820465e-05	0.9951657345876703	None	0	0	0.4090909090909091	9	0.4838709677419355	15	0.5892857142857143	0.25806451612903225	13	8	19	7	0	0.875	7	8	2.2	33	0.1891891891891892	0.46153846153846156	-0.0878191982158477	0.5886820952371401	0.20703982474494267	0.9692556319227522	-0.05622482244072234	0.6328181935296124	0.8031804207234894	0.8101865072752876	1.0	0.9230769230769231	0.657876765952504
1580	None	None	None	None	None	0.5	1	0.6666666666666666	4	0.5	3	0.4	0.5	7	3	0	0	0	0.8	4	5	0.5333333333333333	8	0.0	0.6666666666666666	-0.05579454399366991	0.5229204049322944	-0.08446341787513648	0.5383974449189984	0.10875039517170944	0.548857962584637	0.6998799772005609	0.5367416658036818	0	1.0	0.0
158	None	None	None	None	None	0	0	0.36363636363636365	4	0.5714285714285714	8	0.45714285714285713	0.14285714285714285	4	2	11	0	0	0.7142857142857143	5	7	1.0666666666666667	16	0.0	0.5	-0.09998178599282183	0.5000333845799215	0.019911310827206576	0.5359061530741818	0.05877952355456998	0.5611808289615652	0.6633479919410009	0.5324511180539323	0	1.0	0.0
396	None	None	None	None	None	0	0	0.46153846153846156	12	0.3888888888888889	14	0.5277777777777778	0.3611111111111111	25	13	12	0	0	0.8888888888888888	8	9	2.533333333333333	38	0.0	0.8	0.05197010479775684	0.5738032378773839	0.033869060054604036	0.6603472387337962	0.04269370960326058	0.6085647894437897	0.6119085712507496	0.6148716602090595	0	1.0	0.0
7075	0.0027232090524624466	0.002326833361800062	-0.002097188802954538	0.998658564010024	None	0	0	0.5	2	0.75	3	0.5	0.75	5	3	0	0	0	0.75	3	4	0.4	6	0.0	0	0.07650771293638998	0.5239095475938377	-0.1029599092921116	0.5559620284883013	0.4927728073726391	0.5911545326715022	0.9194800710415988	0.5571854584658196	0	0	0.0
1361	None	None	None	None	None	0.2	1	0.3333333333333333	4	0.8	12	0.20987654320987653	0.8	16	12	0	0	0	1.0	9	9	1.1333333333333333	17	0.0	1.0	0.08992682508819684	0.5802845484939256	0.0002381621335238635	0.500405117130934	-0.08319073019278926	0.558516628733988	0.6396539709947803	0.5465899627864886	0	0.9375	0.0
400	None	None	None	None	None	0	0	0	0	0	0	1.0	0	0	0	0	4	0	1.0	1	1	0.06666666666666667	1	1.0	0	0	0	0	0	0	0	0	0	0	0	0
1828	None	None	None	None	None	0	0	0.3333333333333333	2	0.8571428571428571	6	1.0	0.8571428571428571	8	6	0	0	0	0.1111111111111111	9	1	0.6	9	0.0	1.0	-0.06914834836214871	0.5483703824759091	-0.17348658326305227	0.7955048691063785	-0.08715985508896114	0.6746009986791144	0.6108942564640368	0.6814688353063303	0	0.875	0.0
7334	3.872173729098158e-09	3.877387591146744e-09	-3.823985997495133e-09	0.9999998156899187	None	0	0	0	0	0	0	1.0	0	0	0	0	3	0	1.0	1	1	0.06666666666666667	1	0.75	0	0	0	0	0	0	0	0	0	0	0	0
7300	0.0	0.0	0.0	1.0	None	0	0	0	0	0	0	1.0	0	0	0	0	0	0	1.0	1	1	0.06666666666666667	1	0.0	0	0	0	0	0	0	0	0	0	0	0	0
2005	None	None	None	None	None	0	0	0.07142857142857142	2	0.9487179487179487	37	0.7592592592592593	0	0	0	40	0	0	0.6666666666666666	6	9	2.7333333333333334	41	0.0	0.7777777777777778	0	0	0	0	0	0	0	0	0	0	0
2264	None	None	None	None	None	0	0	0	0	0	0	1.0	0	0	0	0	4	0	1.0	1	1	0.06666666666666667	1	1.0	0	0	0	0	0	0	0	0	0	0	0	0
1953	None	None	None	None	None	0	0	0.75	3	0.0	0	0.5555555555555556	0	0	0	4	9	0	1.0	3	3	0.3333333333333333	5	0.75	0	0	0	0	0	0	0	0	0	0	0	0
3173	5.947877980524943e-08	2.5792414597407034e-08	-5.886025340667528e-09	0.9999954862323736	None	0.5	1	0.6666666666666666	4	0.5714285714285714	4	0.375	0.5714285714285714	8	4	0	0	0	0.6666666666666666	6	4	0.6	9	0.0	0.6666666666666666	3.365840392134072e-05	0.5010010428914534	8.29886535323993e-05	0.5014228657727389	2.464822229926634e-05	0.5001436608186456	0.500246231788337	0.5008558573858539	0	1.0	0.0
5581	0.0	0.0	0.0	1.0	None	0	0	0	0	0	0	1.0	0	0	0	0	0	0	1.0	1	1	0.06666666666666667	1	0.0	0	0	0	0	0	0	0	0	0	0	0	0
5773	0.0	0.0	0.0	0.9999999999999998	None	0	0	0	0	0	0	1.0	0	0	0	0	4	0	1.0	1	1	0.06666666666666667	1	1.0	0	0	0	0	0	0	0	0	0	0	0	0
352	None	None	None	None	None	0.25	1	0.4	4	0.7692307692307693	10	0.234375	0.7692307692307693	14	10	0	0	0	1.0	8	8	1.0	15	0.0	0.8571428571428571	0.11981657517569896	0.5443879019850112	0.06737460724827193	0.5771777029390401	0.09999999842368115	0.5000000285112212	0.5670206750943757	0.5406781099881938	0	0.2857142857142857	0.0
2529	None	None	None	None	None	0	0	0	0	0	0	1.0	0	0	0	0	4	0	1.0	1	1	0.06666666666666667	1	1.0	0	0	0	0	0	0	0	0	0	0	0	0
5866	0.0257389418018605	0.0005735098772210168	-0.00048042405677263777	0.9784851686251499	None	0	0	0.3333333333333333	3	0.8181818181818182	9	0.28888888888888886	0.8181818181818182	12	9	0	1	0	0.5555555555555556	5	9	0.8666666666666667	13	1.0	1.0	0.2170177681971087	0.5226735810968777	5.536880548030076e-08	0.5408807645973063	-0.0999999997999667	0.5000000047525696	0.7897273698286638	0.5212077261092422	0.75	0.75	0.0
3070	9.634241634899015e-07	8.117844640480866e-07	1.4823475479092073e-07	0.9997288823380084	None	1.0	1	1.0	4	0.0	0	0.5555555555555556	0	4	0	0	0	0	1.0	3	3	0.3333333333333333	5	0.0	1.0	0	0	0	0	0	0	0	0	0	0	0
1701	None	None	None	None	None	0	0	0.25	13	0.7105263157894737	54	0.9629629629629629	0.5789473684210527	55	44	22	0	0	1.0	9	9	5.2	78	0.0	0.9565217391304348	0.030977874849977948	0.5941211968819379	-0.02581968030877595	0.6308163096476986	-0.09724481265948379	0.6284926344798197	0.6583130163074524	0.6179450076697319	0	0.9636363636363636	0.0
7157	4.3399314250379845e-09	4.00914030761802e-09	-5.632986261430618e-10	0.9999998729061947	None	0	0	0	0	0	0	1.0	0	0	0	0	3	0	1.0	1	1	0.06666666666666667	1	0.75	0	0	0	0	0	0	0	0	0	0	0	0
4987	0.019176253860893375	0.005188290982437088	0.005112116407867843	0.9898697754207257	None	0.2	1	0.3333333333333333	4	0.8	12	0.20987654320987653	0.8	16	12	0	0	0	1.0	9	9	1.1333333333333333	17	0.0	1.0	0.21877645697556702	0.5209288639110636	0.05365794421327078	0.5810840579969312	-0.09999999967820113	0.5000000022886192	0.7862274116839217	0.5341956636155284	0	0.9375	0.0
5672	0.007226824233577877	0.0018812066535150616	-0.0018377992699313676	0.9909151527147114	None	0.2	1	0.3333333333333333	4	0.8	12	0.20987654320987653	0.8	16	12	0	0	0	1.0	9	9	1.1333333333333333	17	0.0	1.0	0.08894741158055162	0.5724933080178677	0.07784385362842641	1.0	0.27311559599851243	0.5955127888123621	0.7222924829449445	0.9999999975058615	0	1.0	0.0
1857	None	None	None	None	None	0	0	0.25	1	1.0	3	1.0	0	0	0	4	0	0	0.2	5	1	0.3333333333333333	5	0.0	0	0	0	0	0	0	0	0	0	0	0	0
2521	None	None	None	None	None	0.05555555555555555	1	0.3157894736842105	12	0.6111111111111112	33	0.691358024691358	0.2037037037037037	18	11	37	15	0	1.0	9	9	3.7333333333333334	56	0.2112676056338028	0.6666666666666666	0.00047006799660694753	0.5080060407305379	0.00027631471320507936	0.5027543143211592	0.012129624364218482	0.6480171943600291	0.5525973028084958	0.5542340563208992	0.3333333333333333	0	0.0
384	None	None	None	None	None	0.14285714285714285	2	0.3	9	0.7209302325581395	31	0.7142857142857143	0.16279069767441862	14	7	30	2	0	0.7777777777777778	7	9	3.0	45	0.03508771929824561	0.9473684210526315	1.293424790540826e-06	0.5000198210721639	0.1657088056164579	0.5466914995361073	-0.03036660659202815	0.6164342730517423	0.709378578239379	0.5549300430055905	0.0	0	0.0
3369	0.006024052242809409	0.0017018041889393788	-0.0005475609473384695	0.9817274898386539	None	0	0	0.3333333333333333	2	0.8571428571428571	6	0.36	0.8571428571428571	8	6	0	2	0	1.0	5	5	0.6	9	1.0	0	0.2565825743907258	0.6449069812978238	-0.05283824658668026	0.5167298298066855	-0.09999996229468627	0.500000440022604	0.830018512705509	0.5550815732238772	1.0	1.0	0.0
5585	3.923001707450857e-10	3.3664099011250556e-10	4.053644660601673e-11	0.9999999999999851	None	0.2	1	0.3333333333333333	4	0.8	12	0.20987654320987653	0.8	16	12	0	0	0	1.0	9	9	1.1333333333333333	17	0.0	1.0	0.1215596773158639	0.500847233451299	0.07786780806375974	0.5395992624577581	7.902762784127648e-27	0.5	0.6229346387492127	0.5135065812394416	0	1.0	0.0
5980	0.021848124204620477	0.006559000502207067	0.00638089716100816	0.9929474283650102	None	0.14285714285714285	1	0.29411764705882354	5	0.782608695652174	18	0.30864197530864196	0.782608695652174	23	18	1	0	0	1.0	9	9	1.6666666666666667	25	0.0	1.0	0.20127066851972564	0.5010972395189514	0.011121168903499654	0.5457858814414858	-0.09999997646012854	0.5000328066183963	0.7763017478182511	0.5156763785534503	0	1.0	0.0
5194	0.028119047718982743	0.006240581132585557	0.004832153220547149	0.9920215565204876	None	0.2	1	0.3333333333333333	4	0.8	12	0.20987654320987653	0.8	16	12	0	0	0	1.0	9	9	1.1333333333333333	17	0.0	1.0	0.1567749366737868	0.5201605548109008	0.00428155607178265	0.5183166415990966	0.37393276009314136	0.6369527161038756	0.8206987472865219	0.5593971764084351	0	0.25	0.0
6719	0.023064815147329405	0.011417476299794373	0.010853006383607481	0.9778770571514964	None	0	0	0.3333333333333333	3	0.8181818181818182	9	0.28888888888888886	0.8181818181818182	12	9	0	0	0	0.5555555555555556	5	9	0.8666666666666667	13	0.0	1.0	0.18778589151053687	0.5456717484219203	0.32126783211475535	0.632012132718586	0.1715767423916413	0.5532163954962572	0.6534186828516588	0.5775141634234487	0	0.8333333333333334	0.0
2402	None	None	None	None	None	0	0	0.6	3	0.4	2	0.7777777777777778	0	0	0	6	1	0	1.0	3	3	0.4666666666666667	7	0.0625	1.0	0	0	0	0	0	0	0	0	0	0	0
3004	0.0006785649599322544	0.00044793906173792544	7.180473774649434e-05	0.9998311100895726	None	0	0	0.4	2	0.8	4	0.4666666666666667	0.8	6	4	0	2	0	0.6	3	5	0.4666666666666667	7	1.0	0	1.4604739943211749e-05	0.5000172952941938	2.127435798970243e-10	0.5000010455736382	0.10767942544600029	0.531552751916147	0.6242356478826222	0.5105361325517512	0.0	0	0.0
5538	5.849598716455197e-06	1.9189899674465027e-06	-4.855356610271663e-09	0.9994565098058977	None	0	0	0.4	2	0.8	4	0.4666666666666667	0.8	6	4	0	2	0	0.6	5	3	0.4666666666666667	7	1.0	0	0.32908487443893364	0.5086916519533711	0.01752113242635866	0.5088560094237008	6.955097109009267e-11	0.5001270999959705	0.8202304279160141	0.5058919150219344	1.0	1.0	0.0
466	None	None	None	None	None	0	0	0.6	3	0.4	2	0.875	0	1	0	5	2	0	0.5	2	4	0.4666666666666667	7	0.15384615384615385	0.8	0	0	0	0	0	0	0	0	0	0	0
38	None	None	None	None	None	0	0	0	0	0	0	1.0	0	0	0	0	0	0	1.0	1	1	0.06666666666666667	1	0.0	0	0	0	0	0	0	0	0	0	0	0	0
7235	0.013577279909207712	0.0008915452465951626	0.0007040110547609225	0.9756810635311223	None	0.25	1	0.4	4	0.7692307692307693	10	0.23809523809523808	0.7692307692307693	14	10	0	0	0	0.7777777777777778	7	9	1.0	15	0.0	1.0	0.3021408694532268	0.6100768378198345	0.27956536502354534	0.6704725496799148	0.1882270318100679	0.5677240536969219	0.6418097742931945	0.6170021695031559	0	0.9285714285714286	0.0
3678	0.0006391577252252531	4.763538355871691e-06	4.104155683654673e-06	0.9999999804227558	None	0.2	1	0.3333333333333333	4	0.8	12	0.20987654320987653	0.8	16	12	0	0	0	1.0	9	9	1.1333333333333333	17	0.0	1.0	1.6619090627245283e-05	0.5082546222016774	-0.36156172374322765	0.9999943844522099	0.2189770659927936	0.6665694734544968	0.9278164734853988	0.9862368124850854	0	1.0	0.0
1797	None	None	None	None	None	0	0	0.3333333333333333	2	0.7142857142857143	5	0.6	0	0	0	8	0	0	0.6	5	3	0.6	9	0.0	0	0	0	0	0	0	0	0	0	0	0	0
3271	None	None	None	None	None	0	0	0.018518518518518517	1	1.0	79	1.0	0.05063291139240506	4	4	76	0	0	1.0	9	9	5.4	81	0.0	1.0	-0.09999930060899244	0.5000003569802988	-0.07609491138962292	0.5213534770370556	0.03819717058483335	0.5086476314612648	0.6473623141999141	0.510003772899783	0	1.0	0.0
5725	0.022572386420070464	0.006196639095808633	0.006006734276335806	0.9931294657088807	None	0.14285714285714285	1	0.29411764705882354	5	0.782608695652174	18	0.30864197530864196	0.782608695652174	23	18	1	0	0	1.0	9	9	1.6666666666666667	25	0.0	1.0	0.20127066851972564	0.5010972395189514	0.011121168903499654	0.5457858814414858	-0.09999997646012854	0.5000328066183963	0.7763017478182511	0.5156763785534503	0	1.0	0.0
4931	3.501501200493012e-07	9.86684528640083e-08	-2.7160190043649246e-08	0.9999731913940479	None	0	0	0.07692307692307693	4	0.9210526315789473	70	0.9629629629629629	0	2	0	75	3	0	1.0	9	9	5.2	78	0.019736842105263157	1.0	0	0	0	0	0	0	0	0	0	0	0
4591	None	None	None	None	None	0	0	0.05555555555555555	3	0.9493670886075949	75	1.0	0.0759493670886076	7	6	73	0	0	1.0	9	9	5.4	81	0.0	1.0	-0.056693320962642166	0.5736331087322762	-0.0750233038497058	0.5288018233802698	-0.003403558890899263	0.6480004801802585	0.5824246977170926	0.5843756411948371	0	0	0.0
5962	1.6914170485517824e-05	2.984626578449808e-06	5.742289820419652e-07	0.9990098039436366	None	0	0	1.0	2	0.0	0	0.75	0	2	0	0	0	0	1.0	2	2	0.2	3	0.0	0	0	0	0	0	0	0	0	0	0	0	0
983	None	None	None	None	None	0	0	0.3333333333333333	2	0.7142857142857143	5	0.36	0.5714285714285714	6	4	2	6	0	1.0	5	5	0.6	9	1.0	0	0.03963651339315085	0.5115495765872523	-0.06615853336778124	0.6606307009495012	0.07514956880175741	0.5951554071824053	0.6660892743080664	0.5904624150336453	0.6666666666666666	0.6666666666666666	0.0
2002	None	None	None	None	None	0.3333333333333333	1	0.5555555555555556	5	0.36363636363636365	4	0.65	0.09090909090909091	4	1	8	4	0	0.8	5	4	0.8666666666666667	13	0.23529411764705882	0.25	0.0003764449268075726	0.5008568018488546	-0.18048672081489178	0.6277686749773669	-0.09995068661635773	0.5000920859012175	0.6775476211953623	0.5437587463418255	0.0	0	0.0
1426	None	None	None	None	None	0	0	0.42857142857142855	3	0.75	6	0.3333333333333333	0.75	9	6	0	1	0	0.8333333333333334	5	6	0.6666666666666666	10	1.0	0.4	0.09658381314169885	0.6013184048449408	-0.08110513029091271	0.6345411422405345	0.05513064197695224	0.6671673887223877	0.6679291442190153	0.6347626492831112	1.0	1.0	0.0
3431	0.0	0.0	0.0	0.9999999999999998	None	0	0	0	0	0	0	1.0	0	0	0	0	4	0	1.0	1	1	0.06666666666666667	1	1.0	0	0	0	0	0	0	0	0	0	0	0	0
4836	0.010377397740381716	0.0014175680107903635	-0.0011616264153744998	0.9860346793854056	None	0.2	1	0.3333333333333333	4	0.8	12	0.20987654320987653	0.8	16	12	0	0	0	1.0	9	9	1.1333333333333333	17	0.0	1.0	-0.39180923212207314	0.6323475021732211	0.09999983448109177	0.500054991430673	0.14296572809289435	0.6279744897819862	0.9189100269127032	0.5879149802298974	0	1.0	0.0
1618	None	None	None	None	None	0	0	0.5	1	1.0	1	0.75	0	0	0	2	0	0	1.0	2	2	0.2	3	0.0	0	0	0	0	0	0	0	0	0	0	0	0
10	None	None	None	None	None	0.3333333333333333	1	0.5	4	0.6666666666666666	6	0.3142857142857143	0.6666666666666666	10	6	0	0	0	0.7142857142857143	5	7	0.7333333333333333	11	0.0	0.6666666666666666	0.00599661719326016	0.5271736054841734	0.0759975595333783	0.597668097805934	0.017292703332534687	0.6275882935895015	0.5966088257786049	0.5847122209353149	0	0.9	0.0
6742	0.014787405269248047	0.01341417251152147	0.013412410585147002	0.9909940267282491	None	0.2	1	0.3333333333333333	4	0.8	12	0.20987654320987653	0.8	16	12	0	0	0	1.0	9	9	1.1333333333333333	17	0.0	1.0	0.08438435609535398	0.5622016315116404	0.06022977670002705	0.7821163870651958	0.32794321057338516	0.6364311799298891	0.7791836010328463	0.66730419621445	0	1.0	0.0
4985	0.001617371161451775	0.00016570132537038675	0.00011435374313972148	0.9979898483534058	None	0	0	0.75	3	0.5	2	0.6	0.5	5	2	0	0	0	0.4	2	5	0.4	6	0.0	0.5	3.039173160596321e-16	0.5000000000000002	-0.11662285872375193	0.5490119236476092	-0.09999999998484034	0.5000000000490065	0.6259954365061143	0.5163840703655282	0	0	0.0
2081	None	None	None	None	None	0	0	0	0	0	0	1.0	0	0	0	0	0	0	1.0	1	1	0.06666666666666667	1	0.0	0	0	0	0	0	0	0	0	0	0	0	0
973	None	None	None	None	None	0	0	0	0	0	0	1.0	0	0	0	0	2	0	1.0	1	1	0.06666666666666667	1	0.5	0	0	0	0	0	0	0	0	0	0	0	0
3251	0.0005607182782804586	0.0002076865339622147	-0.00019233739454825496	0.9992698955897177	None	0	0	0.25	7	0.7	28	0.5833333333333334	0.1	9	4	32	9	0	0.8888888888888888	8	9	2.8	42	0.14285714285714285	0.8	0.020967163032268123	0.6528845187837923	0.08642818768447688	0.7154994062619584	-0.09391346574832868	0.5218393382352109	0.6758250433754371	0.6334703354722288	1.0	1.0	0.17147857594325816
5622	1.2191627883380425e-09	1.0819607463258135e-09	-6.878659272126391e-10	0.9999999999999829	None	0.2	1	0.3333333333333333	4	0.8	12	0.20987654320987653	0.8	16	12	0	0	0	1.0	9	9	1.1333333333333333	17	0.0	1.0	0.25972527162534104	0.6114393172176917	0.01539432310573972	0.5724038978138464	0	0.5	0.7667278001953509	0.5617688734976535	0	1.0	0.0
980	None	None	None	None	None	0	0	0.6666666666666666	4	0.42857142857142855	3	0.45	0	2	0	6	0	0	0.8	4	5	0.6	9	0.0	0.5	0	0	0	0	0	0	0	0	0	0	0
7159	0.0148034296880782	0.013146975312785003	0.013144647334992701	0.9910101459472549	None	0.2	1	0.3333333333333333	4	0.8	12	0.20987654320987653	0.8	16	12	0	0	0	1.0	9	9	1.1333333333333333	17	0.0	1.0	0.08438435609535398	0.5622016315116404	0.06022977670002705	0.7821163870651958	0.32794321057338516	0.6364311799298891	0.7791836010328463	0.66730419621445	0	1.0	0.0
5502	5.333947081990892e-06	1.7999647976267324e-08	1.866953379491677e-09	0.9999991942950447	None	0	0	1.0	1	0	0	1.0	0	1	0	0	0	0	0.5	1	2	0.13333333333333333	2	0.0	0	0	0	0	0	0	0	0	0	0	0	0
5121	None	None	None	None	None	0	0	0.18421052631578946	7	0.8	44	0.7037037037037037	0.2909090909090909	21	16	35	0	0	1.0	9	9	3.8	57	0.0	0.9411764705882353	0.2987044212391794	0.5011686261531324	0.023159749465502626	0.5534973657022499	-0.0253493163029747	0.5092452174777693	0.8082521999047121	0.5213596000830348	0	0.9523809523809523	0.0
1814	None	None	None	None	None	0	0	0	0	0	0	1.0	0	0	0	0	2	0	1.0	1	1	0.06666666666666667	1	0.5	0	0	0	0	0	0	0	0	0	0	0	0
6036	4.297234973184414e-09	3.91303325525926e-09	8.085255643979705e-11	0.99999985381978	None	0	0	0	0	0	0	1.0	0	0	0	0	3	0	1.0	1	1	0.06666666666666667	1	0.75	0	0	0	0	0	0	0	0	0	0	0	0
6687	1.4748686218241148e-10	1.523729653521135e-12	-1.083381589616229e-12	0.9999999999999997	None	0.2	1	0.3333333333333333	4	0.8	12	0.20987654320987653	0.8	16	12	0	0	0	1.0	9	9	1.1333333333333333	17	0.0	1.0	-0.1838709743711468	0.9999999999952855	0.15978513888060625	0.6944605439340904	7.902762784127648e-27	0.5	0.8028679565712158	0.9998724852460814	0	1.0	0.0
997	None	None	None	None	None	0	0	0.3333333333333333	3	0.8181818181818182	9	0.28888888888888886	0.8181818181818182	12	9	0	0	0	0.5555555555555556	9	5	0.8666666666666667	13	0.0	1.0	0.04461063854643653	0.5636708256595095	0.04722756022940908	0.5617691923931653	1.5787428993649604e-05	0.5000715256947031	0.5546001475447313	0.5419598260581421	0	0.75	0.0
4393	0.0013522395974689388	8.849758665624647e-05	-1.6048867912772988e-05	0.9981839631567009	None	0	0	0.3333333333333333	2	0.8571428571428571	6	0.36	0.8571428571428571	8	6	0	2	0	1.0	5	5	0.6	9	1.0	0	-0.09983052998524297	0.5002836813224203	0.02070799588547505	0.573377473778779	-0.05529312142266003	0.659097798269889	0.6429588463027786	0.5790037979376199	0.9375	1.0	0.0
3783	0.0	0.0	0.0	1.0	None	0	0	0	0	0	0	1.0	0	0	0	0	0	0	1.0	1	1	0.06666666666666667	1	0.0	0	0	0	0	0	0	0	0	0	0	0	0
5785	0.01113808812919493	0.005038001164735066	-0.0032872743566316103	0.9882593195401558	None	0.2	1	0.3333333333333333	4	0.8	12	0.20987654320987653	0.8	16	12	0	0	0	1.0	9	9	1.1333333333333333	17	0.0	1.0	0.26373403082512314	0.5464201338353263	0.09750837419973998	0.5024110441380886	-0.09999973091357632	0.5000033986974252	0.815603852114523	0.5163170902151533	0	0.1875	0.0
11	None	None	None	None	None	0.3333333333333333	1	0.5	4	0.6666666666666666	6	0.3055555555555556	0.6666666666666666	10	6	0	0	0	1.0	6	6	0.7333333333333333	11	0.0	0.4	0.06401726353796998	0.5915470674829499	0.315679968177393	0.9998827078249001	0.17589375778781796	0.6046587093238165	0.7909317320168983	0.9638061689790459	0	0.3	0.0
136	None	None	None	None	None	0.041666666666666664	1	0.27450980392156865	14	0.6756756756756757	50	0.9382716049382716	0.33783783783783783	36	25	39	0	0	1.0	9	9	5.066666666666666	76	0.0	0.9253731343283582	0.1532481191752823	0.7420427304589914	-0.23788243144469884	0.9994240568789049	0.1	0.7100869581498793	0.9121352853661213	0.9583980019350856	0	0.8055555555555556	0.0
2626	0.0009027415699504393	0.00015827260624940793	-6.792355520389233e-05	0.9983119241911532	None	0	0	0.3333333333333333	3	0.8181818181818182	9	0.28888888888888886	0.8181818181818182	12	9	0	1	0	0.5555555555555556	9	5	0.8666666666666667	13	1.0	1.0	7.285830381316207e-05	0.5003388735440215	0.14439530470725664	0.5728553845947602	-0.060823066943349866	0.6864231709361069	0.7046055839712143	0.5889045498389313	0.08333333333333333	0.25	0.0
7460	1.8759339759286014e-06	7.351619424728508e-07	-2.3670090566595606e-09	0.9997865113872306	None	0.5	1	0.5714285714285714	4	0.625	5	0.3333333333333333	0.625	9	5	0	0	0	0.8333333333333334	6	5	0.6666666666666666	10	0.0	1.0	0.48588661307284287	0.9999999998953668	0.043428446439870136	0.53213334425089	1.922839145680038e-10	0.5000000015431151	0.955144951104639	0.999548773900756	0	1.0	0.0
4821	0.0	0.0	0.0	1.0	None	0	0	0	0	0	0	1.0	0	0	0	0	0	0	1.0	1	1	0.06666666666666667	1	0.0	0	0	0	0	0	0	0	0	0	0	0	0
197	None	None	None	None	None	0.3333333333333333	1	0.5	4	0.6666666666666666	6	0.3055555555555556	0.6666666666666666	10	6	0	0	0	1.0	6	6	0.7333333333333333	11	0.0	0.8	0.031403630439253864	0.5266865770456554	-0.0072437464020319005	0.6864894935054858	6.593399157950208e-06	0.5050533404758137	0.5931315391496244	0.575323954125105	0	1.0	0.0
5184	0.0	0.0	0.0	0.9999999999999998	None	0	0	0	0	0	0	1.0	0	0	0	0	4	0	1.0	1	1	0.06666666666666667	1	1.0	0	0	0	0	0	0	0	0	0	0	0	0
6919	0.0	0.0	0.0	0.9999999999999998	None	0	0	0	0	0	0	1.0	0	0	0	0	4	0	1.0	1	1	0.06666666666666667	1	1.0	0	0	0	0	0	0	0	0	0	0	0	0
7238	0.0	0.0	0.0	0.9999999999999998	None	0	0	0	0	0	0	1.0	0	0	0	0	4	0	1.0	1	1	0.06666666666666667	1	1.0	0	0	0	0	0	0	0	0	0	0	0	0
2902	None	None	None	None	None	0	0	0.20454545454545456	9	0.7777777777777778	49	0.8024691358024691	0.3333333333333333	26	21	38	0	0	1.0	9	9	4.333333333333333	65	0.0	0.7142857142857143	-0.09586615705711679	0.5096551291139007	0.0999970584526529	0.5000639185554707	0.00018394835695462316	0.5047954133508331	0.689905780514593	0.5048384517695554	0	0.9615384615384616	0.0
3426	3.264137186209534e-05	3.427575833756751e-05	2.9552967717199893e-07	0.9987844867111503	None	0	0	0.6666666666666666	2	0.5	1	0.6666666666666666	0.5	3	1	0	2	0	0.6666666666666666	3	2	0.26666666666666666	4	1.0	0	0.06023071349912584	0.540820921611808	1.398638821847722e-07	0.5000001366263138	-0.0999999895929192	0.5000000753714062	0.6594448690046543	0.5136340172714504	1.0	1.0	0.0
2453	None	None	None	None	None	0.2	1	0.3333333333333333	4	0.8	12	0.20987654320987653	0.8	16	12	0	0	0	1.0	9	9	1.1333333333333333	17	0.0	1.0	-0.09999999921874031	0.5000000399906314	0.09795915418988574	0.9960395149531209	-0.08791671881374791	0.5494535273666062	0.7305565443995113	0.8708649156072353	0	1.0	0.0
4457	0.027791215147420816	0.00218590950666544	0.001959614844312253	0.9696693014212129	None	0.3333333333333333	1	0.5	4	0.7	7	0.2857142857142857	0.7	11	7	0	0	0	0.8571428571428571	6	7	0.8	12	0.0	0.6666666666666666	0.1354692103818439	0.5016176804445827	0.08029654162022556	0.5843913615991418	0.39759870866509145	0.5993953963721795	0.7996619235373916	0.5621965326156246	0	1.0	0.0
6669	1.5984520070062785e-09	4.930676110109945e-10	-3.327662460265941e-10	0.9999999555252937	None	0.2	1	0.3333333333333333	4	0.8	12	0.20987654320987653	0.8	16	12	0	0	0	1.0	9	9	1.1333333333333333	17	0.0	1.0	0.04706674542840989	0.5849757740642157	1.1589007508552219e-09	0.5000311881556619	4.407794664487438e-06	0.5006314111328993	0.5552413169643452	0.5287917748835586	0	1.0	0.0
4455	0.00636798227834862	0.0014239295716096231	-0.0011294152023760928	0.99693358107484	None	0.2	1	0.3333333333333333	4	0.8	12	0.20987654320987653	0.8	16	12	0	0	0	1.0	9	9	1.1333333333333333	17	0.0	1.0	-0.007934216847714646	0.660407010753591	0.07725733937614962	0.5702492880596172	-0.09999999852235106	0.5000000603239558	0.6857125122438551	0.5783472495482316	0	1.0	0.0
2270	None	None	None	None	None	0.043478260869565216	1	0.22448979591836735	11	0.7605633802816901	54	0.9012345679012346	0.4507042253521127	41	32	31	0	0	1.0	9	9	4.866666666666666	73	0.0	0.875	0.16096073083592607	0.6176804366853919	0.09943078942519888	0.5012159600009516	0.09999852193189188	0.5000261665757204	0.5714515367958666	0.5403026179379729	0	0.7317073170731707	0.0
3287	6.090484713647922e-08	5.651674570423932e-08	4.5460453493648155e-08	0.9999892467639602	None	0	0	0.4444444444444444	4	0.5454545454545454	6	0.43333333333333335	0	0	0	12	9	0	0.8333333333333334	5	6	0.8666666666666667	13	0.32142857142857145	1.0	0	0	0	0	0	0	0	0	0	0	0
2016	None	None	None	None	None	0.11764705882352941	2	0.3611111111111111	13	0.5882352941176471	30	0.654320987654321	0.47058823529411764	35	24	17	6	0	1.0	9	9	3.533333333333333	53	0.2222222222222222	0.7083333333333334	3.4134293036795436e-13	0.5000000000546091	0.10923622186467814	0.9999847395703053	-0.09029560714381495	0.9999999999999776	0.9023735191474319	0.9999993008021347	1.0	1.0	0.0
2511	None	None	None	None	None	0	0	0	0	0	0	1.0	0	0	0	0	4	0	1.0	1	1	0.06666666666666667	1	1.0	0	0	0	0	0	0	0	0	0	0	0	0
3376	None	None	None	None	None	0	0	0.5	4	0.5	5	0.5714285714285714	0.4	6	4	5	4	0	0.42857142857142855	7	3	0.8	12	0.3333333333333333	0.36363636363636365	0.05566479108950299	0.5348363840595609	-0.02511977949203571	0.6162601198993743	-0.0889096632751121	0.5710191091609584	0.6586514818494962	0.5743843502081443	1.0	1.0	0.0
5839	0.0060476455349765465	0.00038112366210082857	0.00010388108715647078	0.994830859050353	None	0.25	1	0.4	4	0.75	9	0.25925925925925924	0.75	13	9	0	0	0	0.6666666666666666	6	9	0.9333333333333333	14	0.0	1.0	0.1544764939272284	0.5179176702126951	0.0980602262656067	0.5031431404538965	-0.035422042990225874	0.5169182114344744	0.6919373423855495	0.5126616924941225	0	0.9230769230769231	0.0
1199	None	None	None	None	None	0	0	0	0	0	0	1.0	0	0	0	0	4	0	1.0	1	1	0.06666666666666667	1	1.0	0	0	0	0	0	0	0	0	0	0	0	0
1422	None	None	None	None	None	0.14285714285714285	1	0.29411764705882354	5	0.782608695652174	18	0.30864197530864196	0.5652173913043478	17	13	7	4	0	1.0	9	9	1.6666666666666667	25	0.2857142857142857	0.75	-0.09999526128662434	0.5002422481146449	0.052551557967400145	0.61013736513607	-0.10049304635402172	0.9999162652188371	0.6901823570739536	0.9636970162699252	0.8823529411764706	0.47058823529411764	0.0
524	None	None	None	None	None	0	0	0	0	0	0	1.0	0	0	0	0	0	0	1.0	1	1	0.06666666666666667	1	0.0	0	0	0	0	0	0	0	0	0	0	0	0
4418	0.019100092551099384	0.004711305160468381	0.004711259788254116	0.9892835470229476	None	0.2	1	0.3333333333333333	4	0.8	12	0.20987654320987653	0.8	16	12	0	0	0	1.0	9	9	1.1333333333333333	17	0.0	1.0	0.21877645697556702	0.5209288639110636	0.05365794421327078	0.5810840579969312	-0.09999999967820113	0.5000000022886192	0.7862274116839217	0.5341956636155284	0	0.9375	0.0
3165	0.0013913957437752746	0.0007149891437246441	-0.0004996094958408075	0.9948162233632609	None	0	0	0.3888888888888889	7	0.52	13	0.6	0.32	14	8	12	0	0	0.5555555555555556	5	9	1.8	27	0.0	0.7272727272727273	0.09704961232647247	0.6135193007558882	0.06745144037791065	0.6147716852309295	0.05027996795836683	0.6359486323083845	0.5893692111827007	0.6214692513516121	0	1.0	0.0
4401	0.027710160313210306	0.0025474414358805037	0.0025425377864846306	0.9689048340369556	None	0.3333333333333333	1	0.5	4	0.7	7	0.2857142857142857	0.7	11	7	0	0	0	0.8571428571428571	6	7	0.8	12	0.0	0.6666666666666666	0.1354692103818439	0.5016176804445827	0.08029654162022556	0.5843913615991418	0.39759870866509145	0.5993953963721795	0.7996619235373916	0.5621965326156246	0	1.0	0.0
2340	None	None	None	None	None	0	0	0.2631578947368421	5	0.6923076923076923	18	0.8	0.038461538461538464	4	1	23	0	0	0.7142857142857143	7	5	1.8666666666666667	28	0.0	0.2608695652173913	0.14621666191816218	0.5714943614581453	6.146973653464095e-10	0.50000000164919	0.03137324056492717	0.6628382768019484	0.6720750132164907	0.5796425870136798	0	1.0	0.0
6452	0.005739694597060201	0.0012694862596761495	0.0012136918166510487	0.9933950406041011	None	0.2	1	0.3333333333333333	4	0.8	12	0.20987654320987653	0.8	16	12	0	0	0	1.0	9	9	1.1333333333333333	17	0.0	1.0	0.04766860217256096	0.5727302276307581	0.0678928262140823	0.9077537715402896	0.4053381482773862	0.6277962329337472	0.8480818850018819	0.7377090357982244	0	1.0	0.0
2517	None	None	None	None	None	0	0	0.25	1	1.0	3	1.0	0	0	0	4	0	0	0.2	5	1	0.3333333333333333	5	0.0	0	0	0	0	0	0	0	0	0	0	0	0
1526	None	None	None	None	None	0	0	1.0	2	0.0	0	0.75	0	2	0	0	2	0	1.0	2	2	0.2	3	1.0	0	0	0	0	0	0	0	0	0	0	0	0
515	None	None	None	None	None	0	0	0.6	3	0.4	2	0.875	0	1	0	5	2	0	0.5	2	4	0.4666666666666667	7	0.15384615384615385	0.8	0	0	0	0	0	0	0	0	0	0	0
4580	0.010462198721988501	0.008208771978633638	0.004230039404137366	0.9986599025980774	None	0.3333333333333333	1	0.4444444444444444	4	0.7272727272727273	8	0.28888888888888886	0.7272727272727273	12	8	0	0	0	0.5555555555555556	9	5	0.8666666666666667	13	0.0	1.0	-0.09999944033249884	0.5000007685910071	0.15399221831180188	0.6054268900491708	-0.09999990304301665	0.5000012142701337	0.7680489463181852	0.5356176770421176	0	1.0	0.0
701	None	None	None	None	None	0	0	0.4	2	0.8	4	1.0	0.8	6	4	0	0	0	0.14285714285714285	7	1	0.4666666666666667	7	0.0	0.6666666666666666	0.13438509322186348	0.5453542451705632	4.082191942408842e-06	0.5000141266092303	0.024200151686671327	0.5490581776750899	0.6422963718215724	0.5315280804971046	0	1.0	0.0
6822	0.014557297984541836	0.01155458891476142	0.011553780333646457	0.9909229769285001	None	0.2	1	0.3333333333333333	4	0.8	12	0.20987654320987653	0.8	16	12	0	0	0	1.0	9	9	1.1333333333333333	17	0.0	1.0	0.09765748767802382	0.5202019651651466	0.0383559545785719	0.5490048873241942	0.29098408786671415	0.6619881515575906	0.7397999805653295	0.5784848102836462	0	1.0	0.0
2215	None	None	None	None	None	0.041666666666666664	1	0.21568627450980393	11	0.7702702702702703	57	0.9382716049382716	0.6081081081081081	55	45	20	0	0	1.0	9	9	5.066666666666666	76	0.0	0.9552238805970149	-0.03083174582543009	0.6687257662111498	0.22333397770035557	0.9999990188933396	-0.13670171057224487	0.999999999999998	0.8531103275975374	0.9999999024221886	0	0.9454545454545454	0.0
7364	0.0	0.0	0.0	0.9999999999999998	None	0	0	0	0	0	0	1.0	0	0	0	0	4	0	1.0	1	1	0.06666666666666667	1	1.0	0	0	0	0	0	0	0	0	0	0	0	0
6284	0.014758643355030816	0.0132893629332723	0.01328877417628497	0.9911993098123996	None	0.2	1	0.3333333333333333	4	0.8	12	0.20987654320987653	0.8	16	12	0	0	0	1.0	9	9	1.1333333333333333	17	0.0	1.0	0.08438435609535398	0.5622016315116404	0.06022977670002705	0.7821163870651958	0.32794321057338516	0.6364311799298891	0.7791836010328463	0.66730419621445	0	1.0	0.0
3681	0.0021738608719267458	0.0015414494951322508	0.0006821499426544369	0.994957391313025	None	0	0	0.375	3	0.7777777777777778	7	0.3142857142857143	0.7777777777777778	10	7	0	0	0	0.7142857142857143	5	7	0.7333333333333333	11	0.0	0.6666666666666666	0.10710253432921432	0.5122737545799227	-0.04465191489385297	0.6581255077911061	-0.09999998948683297	0.500000015562143	0.7103388799475558	0.5584035954769128	0	1.0	0.0
5869	1.8619718237695785e-05	8.775670848840428e-07	-5.568820758373332e-08	0.9999192959317744	None	0.2	1	0.3333333333333333	4	0.8	12	0.20987654320987653	0.8	16	12	0	0	0	1.0	9	9	1.1333333333333333	17	0.0	1.0	0.05122050089102818	0.5315040438290861	-0.010042682127607888	0.6401854733990701	-0.029131260637714464	0.5109808344267802	0.6031632711000782	0.5618715155795231	0	1.0	0.0
4329	1.8437334060016515e-10	1.577894561382277e-12	-1.2738030286865635e-12	0.9999999999999991	None	0.2	1	0.3333333333333333	4	0.8	12	0.20987654320987653	0.8	16	12	0	0	0	1.0	9	9	1.1333333333333333	17	0.0	1.0	0.1741114570294649	0.6622887659786868	0.08310091622544821	0.6033145568094305	3.410755240661379e-14	0.5000000000660096	0.6745300964489898	0.5900733276023186	0	0.875	0.0
1098	None	None	None	None	None	0.045454545454545456	1	0.1956521739130435	9	0.7761194029850746	52	0.8518518518518519	0.13432835820895522	16	9	52	1	0	1.0	9	9	4.6	69	0.009900990099009901	0.9032258064516129	7.187643806838159e-05	0.5011692271181705	-0.0097064679436703	0.665374716029424	-0.06308447619498476	0.5937761740117005	0.6025168166512884	0.5883635999032498	1.0	1.0	0.0
6710	0.007753171094379073	0.00593021343879249	0.0059245873322985015	0.9959952982307526	None	0.2	1	0.3333333333333333	4	0.8	12	0.20987654320987653	0.8	16	12	0	0	0	1.0	9	9	1.1333333333333333	17	0.0	1.0	0.0021247699041803416	0.5038659523088764	0.03215729692423597	0.5354007980694705	0.29140071884447033	0.6463934930931429	0.786573855227089	0.5630401063870093	0	1.0	0.0
3269	0.006052503093156337	0.0005509811180212379	0.00013564465731637218	0.9876603125633707	None	0	0	0.5	4	0.5555555555555556	5	0.36666666666666664	0.4444444444444444	6	4	4	0	0	0.8333333333333334	5	6	0.7333333333333333	11	0.0	0.2222222222222222	-0.0999727487939423	0.5000725104206356	-0.03337595742893615	0.5136213777784884	-0.7526125038813174	0.9408769875309375	0.9630907732679538	0.7192330367245191	0	1.0	0.0
3078	0.0005996455934114206	0.00021800555729672215	-0.00019607543096392398	0.999159293735794	None	0.25	1	0.36363636363636365	4	0.7857142857142857	11	0.2222222222222222	0.7857142857142857	15	11	0	0	0	0.8888888888888888	9	8	1.0666666666666667	16	0.0	1.0	0.0035319705414782977	0.5730145607777275	0.09993391218606301	0.5044209082559583	-0.0386216439663002	0.6486903079963465	0.641282015203522	0.5764891845449337	0	0.3333333333333333	0.0
4236	3.210848576976364e-08	3.138124460246462e-08	-2.205146490366441e-08	0.9999948854989792	None	0.3333333333333333	1	0.4444444444444444	4	0.7272727272727273	8	0.2653061224489796	0.7272727272727273	12	8	0	0	0	1.0	7	7	0.8666666666666667	13	0.0	0.6666666666666666	0.01849708808518951	0.6659346525533397	2.6516673008413845e-05	0.551346150782179	1.0814679199170762e-13	0.5000000000224253	0.5823623961150868	0.5741137774152119	0	1.0	0.0
6841	6.741435479405067e-09	6.512679962412047e-09	4.3573739911623743e-10	0.9999995195061152	None	0	0	1.0	1	0	0	1.0	0	1	0	0	3	0	0.5	2	1	0.13333333333333333	2	1.0	0	0	0	0	0	0	0	0	0	0	0	0
6400	0.0025743756783182963	0.00018751128954361124	-0.00015983421987180138	0.9871077902820378	None	0.2	1	0.3333333333333333	4	0.8	12	0.20987654320987653	0.8	16	12	0	0	0	1.0	9	9	1.1333333333333333	17	0.0	1.0	0.005802923315720742	0.525923016600505	0.1765118417396204	0.7170118513446708	0.04084881530443626	0.6458395671142046	0.6932226430949242	0.6329185221896542	0	1.0	0.0
2828	0.0003650716617825239	1.9614336251043962e-05	1.956594031327008e-05	0.9990882957217537	None	0.3333333333333333	1	0.5	4	0.6666666666666666	6	0.3055555555555556	0.6666666666666666	10	6	0	0	0	1.0	6	6	0.7333333333333333	11	0.0	0.8	0.025020309414660435	0.5642872660108363	1.6215853519787247e-06	0.5003464564089988	0.0012426532093599324	0.6174908696968517	0.5910089683941565	0.5612637809982912	0	1.0	0.0
603	None	None	None	None	None	0	0	0.5	6	0.4375	7	0.72	0.3125	10	5	7	3	0	1.0	5	5	1.2	18	0.23076923076923078	0.15384615384615385	0.012396136923552773	0.546491922077687	0.05259274834141749	0.5092161819372316	0.04678814998825241	0.6482161164867077	0.5854236549670891	0.5691034428935948	1.0	1.0	0.0
4869	0.0001745803919216715	1.2370925491243394e-05	-7.958002236701334e-06	0.9986329842313991	None	0	0	0.6	3	0.6	3	0.4666666666666667	0.6	6	3	0	0	0	0.6	5	3	0.4666666666666667	7	0.0	1.0	-0.09972081538671733	0.500305243145749	0.08078500883379154	0.5727841914425637	-0.0912896285742989	0.6976951977089811	0.6966176924033092	0.5931322211839618	0	0	0.0
5886	0.0015952667132511115	0.00048002209233767644	-1.3973157792329717e-05	0.9980294618743984	None	0.3333333333333333	1	0.5	4	0.7	7	0.3333333333333333	0.7	11	7	0	0	0	0.4444444444444444	4	9	0.8	12	0.0	1.0	2.3313301597582997e-06	0.5000001473644455	0.09743186319096654	0.5037540752234623	-0.09999999330223569	0.5000002926791548	0.6912639470929213	0.5012515259900842	0	1.0	0.0
2612	0.0	0.0	0.0	0.9999999999999998	None	0	0	0	0	0	0	1.0	0	0	0	0	4	0	1.0	1	1	0.06666666666666667	1	1.0	0	0	0	0	0	0	0	0	0	0	0	0
4919	0.0027737206196643957	0.0008634385542231206	-0.0008143050203750787	0.995697332730276	None	0.2	1	0.3333333333333333	4	0.8	12	0.20987654320987653	0.8	16	12	0	0	0	1.0	9	9	1.1333333333333333	17	0.0	1.0	-0.09525541979233688	0.5109656993654055	-0.08686886322916337	0.5327161098944685	-0.029321464674767473	0.673949719290978	0.5722934090116741	0.5745260718058384	0	0	0.0
6944	0.011179415027310497	0.00598696278581131	0.005389820133935219	0.9908603418777714	None	0.2	1	0.3333333333333333	4	0.8	12	0.20987654320987653	0.8	16	12	0	0	0	1.0	9	9	1.1333333333333333	17	0.0	1.0	0.09999990509330586	0.5000035758244833	0.04983129373300464	0.7102357291495541	0.4341388181156403	0.6675025795748156	0.8462965896784669	0.6297516527041149	0	1.0	0.0
4333	1.437003699961909e-10	4.5044083785155395e-12	-2.3985758290381137e-12	0.9999999999999997	None	0.2	1	0.3333333333333333	4	0.8	12	0.20987654320987653	0.8	16	12	0	0	0	1.0	9	9	1.1333333333333333	17	0.0	1.0	0.0002462897424304576	0.5020426423845091	0.426982979091994	0.9999966152664282	0	0.5	0.8839279379721894	0.985247314133586	0	0	0.0
4594	0.010253709186325032	0.0017196574071953316	-0.0017162106996997076	0.9941911128230484	None	0.2727272727272727	3	0.44	11	0.5714285714285714	20	0.5873015873015873	0.37142857142857144	20	13	16	0	0	0.7777777777777778	7	9	2.466666666666667	37	0.0	0.8387096774193549	0.1710401796824684	0.5017911719272814	0.002782869444564196	0.5292037553962468	-0.09996620974537873	0.5000698464555934	0.7530789430160727	0.5103645345929515	0	1.0	0.0
930	None	None	None	None	None	0	0	0.20512820512820512	8	0.75	42	0.8055555555555556	0.07142857142857142	7	4	50	7	0	0.8888888888888888	9	8	3.8666666666666667	58	0.06930693069306931	0.8846153846153846	-0.09957808358376781	0.5008637493064126	-0.014819454609101852	0.654998134023075	0.0013695791352511923	0.5048368474256779	0.6130452253020927	0.555099122077805	0.0	0	0.0
2543	None	None	None	None	None	0	0	0.6666666666666666	4	0.42857142857142855	3	0.45	0	0	0	8	0	0	0.8	5	4	0.6	9	0.0	0.5	0	0	0	0	0	0	0	0	0	0	0
6850	0.016531206745071463	0.010393451034662524	0.010337834643410754	0.9799338938151754	None	0.2	1	0.3333333333333333	4	0.8	12	0.20987654320987653	0.8	16	12	0	0	0	1.0	9	9	1.1333333333333333	17	0.0	1.0	0.24642403150436473	0.6064173121696561	0.05510317081343119	0.5416072024825109	-0.0999998588734143	0.5000007272844177	0.804892347207695	0.5497593022136867	0	1.0	0.0
4614	1.1624276107193329e-06	1.0811953144272964e-06	8.525023789119796e-08	0.9996695464436383	None	0.3333333333333333	1	0.4444444444444444	4	0.7272727272727273	8	0.2653061224489796	0.7272727272727273	12	8	0	0	0	1.0	7	7	0.8666666666666667	13	0.0	0.6666666666666666	0.04734865913991102	0.5466082827927379	0.02942956807060579	0.5751635443364871	0.01354705234650514	0.5372107485583261	0.5489537762642803	0.5530532756267375	0	0	0.0
3731	0.007592133571839098	0.0018825651487244083	0.001853495757509961	0.9918755652969383	None	0.2	1	0.3333333333333333	4	0.8	12	0.20987654320987653	0.8	16	12	0	0	0	1.0	9	9	1.1333333333333333	17	0.0	1.0	0.13324284322286623	0.6646463286506054	0.0005024136893823703	0.571786936285122	-0.09999994110888119	0.5000005560590639	0.72536700909185	0.5803975802163889	0	0.9375	0.0
5266	4.213354316276598e-09	4.280222809759097e-09	-6.481903218711967e-10	0.9999998899940143	None	0	0	0	0	0	0	1.0	0	0	0	0	3	0	1.0	1	1	0.06666666666666667	1	0.75	0	0	0	0	0	0	0	0	0	0	0	0
6918	7.266041642924185e-05	1.302674283499827e-06	2.2801973332633467e-07	0.9999987393553775	None	0.5	1	0.5714285714285714	4	0.625	5	0.3333333333333333	0.625	9	5	0	0	0	0.8333333333333334	5	6	0.6666666666666666	10	0.0	1.0	0.28449561021785197	0.5516214104758488	0.1322176996588394	0.998463821128781	0.3241407721544021	0.5920349088323497	0.772561483639439	0.9131070282694835	0	0	0.0
168	None	None	None	None	None	0.06666666666666667	1	0.25	8	0.7391304347826086	34	0.5925925925925926	0.6739130434782609	38	31	9	3	0	1.0	9	9	3.2	48	0.2	0.8837209302325582	-0.04522085566771898	0.5675493520361303	0.042314693962873816	0.592559444234556	0.03869805747930399	0.533041307660093	0.6163737633406919	0.5645358108642993	1.0	1.0	0.0
2689	0.004033771255669317	0.0003637127231731671	-0.0001788905035232665	0.9840819397285564	None	0.25	1	0.36363636363636365	4	0.7857142857142857	11	0.2222222222222222	0.7857142857142857	15	11	0	0	0	0.8888888888888888	9	8	1.0666666666666667	16	0.0	1.0	2.2343609334735556e-21	0.500000000000001	-0.043991304743091465	0.5204222425690764	0.0590825680317784	0.5799835195679549	0.589343701022469	0.5336523954899663	0	1.0	0.0
7195	0.014794464408589137	0.013941207235648454	0.013938979450730053	0.9909340187406552	None	0.2	1	0.3333333333333333	4	0.8	12	0.20987654320987653	0.8	16	12	0	0	0	1.0	9	9	1.1333333333333333	17	0.0	1.0	0.08438435609535398	0.5622016315116404	0.06022977670002705	0.7821163870651958	0.32794321057338516	0.6364311799298891	0.7791836010328463	0.66730419621445	0	1.0	0.0
1083	None	None	None	None	None	0.1111111111111111	1	0.2857142857142857	6	0.7586206896551724	22	0.5740740740740741	0.13793103448275862	9	4	21	3	0	0.6666666666666666	6	9	2.066666666666667	31	0.07317073170731707	0.8	-0.09990392639261278	0.5003795962317864	0.08189112495278182	0.5331876000711409	0.07703827810973085	0.5271680390076033	0.7007182421159356	0.5202591979466656	0.6666666666666666	0.6666666666666666	0.0
996	None	None	None	None	None	0	0	1.0	2	0.0	0	0.75	0	2	0	0	2	0	1.0	2	2	0.2	3	1.0	0	0	0	0	0	0	0	0	0	0	0	0
5766	0.02264793101259975	0.006467290610277433	0.006313181119894739	0.9929347451038826	None	0.14285714285714285	1	0.29411764705882354	5	0.782608695652174	18	0.30864197530864196	0.782608695652174	23	18	1	0	0	1.0	9	9	1.6666666666666667	25	0.0	1.0	0.20127066851972564	0.5010972395189514	0.011121168903499654	0.5457858814414858	-0.09999997646012854	0.5000328066183963	0.7763017478182511	0.5156763785534503	0	1.0	0.0
3222	None	None	None	None	None	0.125	1	0.3333333333333333	6	0.7083333333333334	17	0.3611111111111111	0.5	17	12	8	2	0	0.8888888888888888	8	9	1.7333333333333334	26	0.13333333333333333	0.8235294117647058	-0.15554329958966337	0.9999999999989777	0.09999915962771996	0.5001069653505813	-0.24482991721508104	0.9999986029162377	0.9945946575513783	0.9999988739844641	1.0	1.0	0.0
710	None	None	None	None	None	0.16666666666666666	1	0.35714285714285715	5	0.7222222222222222	13	0.31746031746031744	0.7222222222222222	18	13	1	0	0	0.7777777777777778	7	9	1.3333333333333333	20	0.0	0.6153846153846154	0.0748386959984337	0.5968280555319604	0.12391248519792089	0.6653857923625468	0.011534710716581516	0.5299160568178144	0.6008818035532317	0.5986445739551292	0	0.8888888888888888	0.0
4330	0.0003663494677155011	1.0919274449497953e-06	-8.20239749064494e-07	0.9999999670561305	None	0.2	1	0.3333333333333333	4	0.8	12	0.20987654320987653	0.8	16	12	0	0	0	1.0	9	9	1.1333333333333333	17	0.0	1.0	0.0657437808813377	0.5050248312084612	1.5524571987981453e-05	0.5649193271158113	-0.06574608283599989	0.6581427315308218	0.6305848052847226	0.5773961367106546	0	0	0.0
1553	None	None	None	None	None	0	0	0.75	3	0.5	2	0.5	0	0	0	5	0	0	0.75	3	4	0.4	6	0.0	1.0	0	0	0	0	0	0	0	0	0	0	0
3283	0.0003504944814401786	2.0627552638756993e-05	-1.9748584621412642e-05	0.9996502850384557	None	0.3333333333333333	1	0.4444444444444444	4	0.7272727272727273	8	0.2708333333333333	0.7272727272727273	12	8	0	0	0	0.75	8	6	0.8666666666666667	13	0.0	0.8571428571428571	0.08593742136420973	0.5498421014838581	2.196584330086313e-05	0.5123930497469976	-0.04233711603244563	0.5205427476453292	0.6272316960921628	0.527624538232731	0	0.9166666666666666	0.0
1235	None	None	None	None	None	0	0	1.0	2	0.0	0	0.75	0	2	0	0	0	0	1.0	2	2	0.2	3	0.0	0	0	0	0	0	0	0	0	0	0	0	0
6325	0.0073278442207921	0.0019466575920649865	-0.0019463411614706807	0.9874262859785008	None	0.2	1	0.3333333333333333	4	0.8	12	0.20987654320987653	0.8	16	12	0	0	0	1.0	9	9	1.1333333333333333	17	0.0	1.0	0.042373204551000715	0.5637257501053311	0.054056639210330326	0.5546654774107118	0.20199017143430517	0.6082507633385138	0.6682332726952951	0.5757296177043872	0	1.0	0.0
959	None	None	None	None	None	0	0	0	0	0	0	1.0	0	0	0	0	4	0	1.0	1	1	0.06666666666666667	1	1.0	0	0	0	0	0	0	0	0	0	0	0	0
870	None	None	None	None	None	0	0	0.3333333333333333	2	0.8571428571428571	6	0.36	0.8571428571428571	8	6	0	0	0	1.0	5	5	0.6	9	0.0	0	-0.047246594030937485	0.5158029023384272	0.022099514764553373	0.5230599492139947	0.25153754293768715	0.606365799118472	0.784533710238061	0.5488106640875476	0	0.875	0.0
638	None	None	None	None	None	0	0	0	0	0	0	1.0	0	0	0	0	4	0	1.0	1	1	0.06666666666666667	1	1.0	0	0	0	0	0	0	0	0	0	0	0	0
4267	0.0015895370091634936	0.00017933990438062043	0.0001530970530608904	0.9977085381360257	None	0.2	1	0.3333333333333333	4	0.8	12	0.20987654320987653	0.8	16	12	0	0	0	1.0	9	9	1.1333333333333333	17	0.0	1.0	-0.09822613942519993	0.5141274239378857	0.29279304673553974	0.9967582546901622	0.005439304059355126	0.6533388526244026	0.8323525500080172	0.8946888239006728	0	0.9375	0.0
721	None	None	None	None	None	0	0	0	0	0	0	1.0	0	0	0	0	4	0	1.0	1	1	0.06666666666666667	1	1.0	0	0	0	0	0	0	0	0	0	0	0	0
6791	0.00034643383581541443	3.0190662575637836e-05	2.3612102004645297e-07	0.9985204254699415	None	0	0	1.0	1	0	0	1.0	0	1	0	0	3	0	0.5	2	1	0.13333333333333333	2	1.0	0	0	0	0	0	0	0	0	0	0	0	0
6970	2.678860669948857e-07	2.8045676758990147e-08	-8.576113921779701e-10	0.999996339462286	None	0	0	0.3333333333333333	3	0.8181818181818182	9	0.28888888888888886	0.8181818181818182	12	9	0	1	0	0.5555555555555556	5	9	0.8666666666666667	13	1.0	1.0	-0.02012645511010369	0.6084960789017307	0.0993726707844938	0.5467486663506775	3.3851258013071662e-06	0.5017324208347564	0.6277624751829844	0.5527584700558953	0.8333333333333334	0.8333333333333334	0.0
3680	0.005562349507078885	8.329551745433002e-05	-7.810046026720478e-05	0.9999807881894309	None	0	0	0.018518518518518517	1	1.0	79	1.0	0.0379746835443038	3	3	77	0	0	1.0	9	9	5.4	81	0.0	1.0	0.09887397243978405	0.5022655841496187	0.059040120148470876	0.5106411692925856	-0.08467080466595013	0.522971057394588	0.6874672976904885	0.5119629216316982	0	1.0	0.0
2643	0.0005508368000029973	5.2162290686416835e-06	-4.724853454718563e-06	0.9999985866407687	None	0.25	1	0.36363636363636365	4	0.7857142857142857	11	0.2222222222222222	0.7857142857142857	15	11	0	0	0	0.8888888888888888	9	8	1.0666666666666667	16	0.0	1.0	-0.09994761765608703	0.5003936483017067	-0.19142814635341238	0.9999973094701365	0.18303624827806844	0.5790496642612477	0.8387232155704659	0.9876548810437428	0	1.0	0.0
262	None	None	None	None	None	0.2857142857142857	2	0.35294117647058826	6	0.7391304347826086	17	0.30864197530864196	0.7391304347826086	23	17	1	0	0	1.0	9	9	1.6666666666666667	25	0.0	1.0	0.0023879701586251387	0.523654623963552	0.08637880764942227	0.5493510984233023	-0.012075014376311298	0.6760334309869749	0.613015401276074	0.5848657078769441	0	0.6521739130434783	0.0
507	None	None	None	None	None	0	0	0	0	0	0	1.0	0	0	0	0	4	0	1.0	1	1	0.06666666666666667	1	1.0	0	0	0	0	0	0	0	0	0	0	0	0
4736	0.004138844743363934	0.002984623387581688	0.0029708997417921637	0.998761459381437	None	0.2	1	0.3333333333333333	4	0.8	12	0.20987654320987653	0.8	16	12	0	0	0	1.0	9	9	1.1333333333333333	17	0.0	1.0	-0.040073750960643334	0.5054962360247762	0.0037076868016303276	0.5785671462500999	-0.09999999999614975	0.5000000002334563	0.6047020334710259	0.5282100080309806	0	1.0	0.0
4297	0.004379365515833498	3.1015844420835597e-05	2.7612844290950886e-05	0.9988915801494859	None	0.2	1	0.3333333333333333	4	0.8	12	0.20987654320987653	0.8	16	12	0	0	0	1.0	9	9	1.1333333333333333	17	0.0	1.0	-0.0501419895027765	0.5562463008159876	0.08923953643685235	0.5975330150466974	-0.09999989833693793	0.5000066586671847	0.6899970286343781	0.5515795736209577	0	1.0	0.0
1303	None	None	None	None	None	0	0	1.0	3	0.0	0	0.6666666666666666	0	0	0	3	0	0	0.6666666666666666	3	2	0.26666666666666666	4	0.0	1.0	0	0	0	0	0	0	0	0	0	0	0
5051	2.7249436828844098e-06	9.059845007170618e-08	-7.443581244893079e-09	0.9999992806687487	None	0	0	1.0	1	0	0	1.0	0	1	0	0	0	0	0.5	1	2	0.13333333333333333	2	0.0	0	0	0	0	0	0	0	0	0	0	0	0
2806	0.0028816669280953737	0.0004052319655538602	8.015896488692687e-05	0.9984525807717364	None	0.3333333333333333	1	0.4444444444444444	4	0.7272727272727273	8	0.2708333333333333	0.7272727272727273	12	8	0	0	0	0.75	8	6	0.8666666666666667	13	0.0	0.8571428571428571	0.07441080164623555	0.5728812670562883	0.07377626450501155	0.5299057951150385	0.11230080829692121	0.6120106133118518	0.5574934815034488	0.571927111126193	0	1.0	0.0
3665	4.124583702930767e-07	4.816238332344674e-09	-4.663136564725635e-09	0.9999999931038264	None	0.2	1	0.3333333333333333	4	0.8	12	0.20987654320987653	0.8	16	12	0	0	0	1.0	9	9	1.1333333333333333	17	0.0	1.0	0.055033296844176835	0.559965149678211	0.2070197730319565	0.6604332175502876	4.840460519087399e-05	0.5005580680703561	0.707656766146699	0.5751332320043463	0	0.9375	0.0
241	None	None	None	None	None	0	0	0	0	0	0	1.0	0	0	0	0	4	0	1.0	1	1	0.06666666666666667	1	1.0	0	0	0	0	0	0	0	0	0	0	0	0
503	None	None	None	None	None	0.3333333333333333	1	0.5	4	0.4444444444444444	4	0.36666666666666664	0.4444444444444444	7	4	3	5	0	0.8333333333333334	5	6	0.7333333333333333	11	0.7142857142857143	0.3333333333333333	-0.22930006545171255	0.9974357603078563	4.3800065673238177e-07	0.5000007807887296	0.2681123475210091	0.5435515360971835	0.9226091584191911	0.8855488159516697	0.0	0	0.0
6577	0.005932248841181801	0.0006270196518004355	-0.0006164927262255856	0.9913680601845335	None	0.2	1	0.3333333333333333	4	0.8	12	0.20987654320987653	0.8	16	12	0	0	0	1.0	9	9	1.1333333333333333	17	0.0	1.0	0.08661382339600425	0.5744521809229848	0.31183043186356363	0.7103842802718262	0.3902604046530097	0.6341124014667827	0.7984277136610345	0.6416187467789263	0	1.0	0.0
7056	0.001526940732142169	0.000149561081224602	-2.8892591675230837e-06	0.9978449007905054	None	0	0	0.25	1	1.0	3	1.0	1.0	4	3	0	3	0	0.2	5	1	0.3333333333333333	5	1.0	0	0.03405840578608934	0.5596931848153028	0.07416047455494998	0.5744099877159679	0.31734315690308	0.5152517062573457	0.7775656733785081	0.549900797053358	1.0	1.0	0.0
4692	0.00023802336709022968	2.7263081148424938e-06	3.423415337412671e-07	0.9999963942966126	None	0	0	0.3333333333333333	3	0.8181818181818182	9	0.28888888888888886	0.8181818181818182	12	9	0	1	0	0.5555555555555556	5	9	0.8666666666666667	13	1.0	1.0	0.05587770388679973	0.5119804783860961	9.21225899038309e-12	0.5000000038754868	-0.09999890598749381	0.5000070301951837	0.6558398930666244	0.5039965168930389	1.0	1.0	0.0
3776	0.0	0.0	0.0	0.9999999999999998	None	0	0	0	0	0	0	1.0	0	0	0	0	4	0	1.0	1	1	0.06666666666666667	1	1.0	0	0	0	0	0	0	0	0	0	0	0	0
3048	0.00040779358785390595	2.439527709254151e-06	-2.0104243098224718e-06	0.9999834360952072	None	0.2	1	0.3333333333333333	4	0.8	12	0.20987654320987653	0.8	16	12	0	0	0	1.0	9	9	1.1333333333333333	17	0.0	1.0	0.0061611364452323365	0.6482446317395945	0.009613063928965635	0.5422889603918617	0.03427009844684427	0.6851128487619089	0.6051895870989953	0.6270123167435463	0	0.9375	0.0
2997	6.108430545466045e-09	6.117956054484348e-09	4.476811290426835e-09	0.9999996343943257	None	0	0	0	0	0	0	1.0	0	0	0	0	2	0	1.0	1	1	0.06666666666666667	1	0.5	0	0	0	0	0	0	0	0	0	0	0	0
4177	0.00165425908821116	0.00015718873192089675	4.398576792507085e-05	0.998246823872832	None	0.2	1	0.3333333333333333	4	0.8	12	0.20987654320987653	0.8	16	12	0	0	0	1.0	9	9	1.1333333333333333	17	0.0	1.0	0.017021278061115613	0.556063436534194	0.19530014737991586	0.9893398735032133	-0.05693589309555578	0.6698613908003522	0.7577007305623451	0.8606975289760956	0	0	0.0
3033	0.0003197842491142472	1.7813289214930288e-05	-7.210756761800539e-06	0.9999996467464378	None	0.2	1	0.3333333333333333	4	0.8	12	0.20987654320987653	0.8	16	12	0	0	0	1.0	9	9	1.1333333333333333	17	0.0	1.0	1.6581223213232164e-21	0.5	-0.09994960669445084	0.5001239896675864	0.030914835717912932	0.5975222682098132	0.6362436623988261	0.5329229397436371	0	0.4375	0.0
1165	None	None	None	None	None	0	0	0.42857142857142855	6	0.47368421052631576	9	0.5	0	0	0	20	0	0	0.8571428571428571	7	6	1.4	21	0.0	0.9333333333333333	0	0	0	0	0	0	0	0	0	0	0
737	None	None	None	None	None	0	0	0.4	8	0.5714285714285714	16	0.6666666666666666	0.39285714285714285	16	11	13	2	0	0.5555555555555556	5	9	2.0	30	0.08	0.4	2.424787369352327e-09	0.5000022087894775	-0.0478750133709052	0.5671524781038128	7.902762784127648e-27	0.5000000000000434	0.5561830110370266	0.522505740784841	1.0	1.0	0.0
7517	7.747358816267098e-06	1.4430691955619497e-07	1.4416110451411257e-07	0.9999973113942143	None	0	0	0.5	3	0.6666666666666666	4	0.4444444444444444	0.6666666666666666	7	4	0	0	0	0.5	6	3	0.5333333333333333	8	0.0	0.8	-0.027663147470974397	0.6794455350469932	0.07625848500983648	0.5453060431211155	0.0010188896547921663	0.5101708185153812	0.608381862227656	0.5804316141572878	0	0	0.0
7324	1.044862837818705e-08	8.640508812606947e-09	6.320389351007443e-09	0.9999982596742941	None	0	0	1.0	2	0.0	0	0.75	0	2	0	0	0	0	1.0	2	2	0.2	3	0.0	0	0	0	0	0	0	0	0	0	0	0	0
7434	0.014456079654375672	0.013524899766544344	0.013521423523027966	0.9909341770995822	None	0.2	1	0.3333333333333333	4	0.8	12	0.20987654320987653	0.8	16	12	0	0	0	1.0	9	9	1.1333333333333333	17	0.0	1.0	0.08438435609535398	0.5622016315116404	0.06022977670002705	0.7821163870651958	0.32794321057338516	0.6364311799298891	0.7791836010328463	0.66730419621445	0	1.0	0.0
1427	None	None	None	None	None	0.125	1	0.21052631578947367	4	0.8076923076923077	21	0.7	0	0	0	27	14	0	0.625	5	8	1.8666666666666667	28	0.2413793103448276	0.5833333333333334	0	0	0	0	0	0	0	0	0	0	0
3927	1.3050804072462563e-07	1.0469510897040706e-07	9.862698636102346e-09	0.9999768474753745	None	0	0	0.037037037037037035	2	0.9743589743589743	76	0.9876543209876543	0	0	0	79	1	0	1.0	9	9	5.333333333333333	80	0.006172839506172839	0.9859154929577465	0	0	0	0	0	0	0	0	0	0	0
4000	0.010255345625865686	0.0019030010593587285	-0.0018210601626923381	0.9912795470900796	None	0.2	1	0.3333333333333333	4	0.8	12	0.20987654320987653	0.8	16	12	0	0	0	1.0	9	9	1.1333333333333333	17	0.0	1.0	1.498349803911563e-15	0.5000000000158012	0.2979422689164105	0.99998578383505	0.33652517978312935	0.5803449272049067	0.8326548071190432	0.9787191138905701	0	1.0	0.0
3207	0.00021045089252677158	6.294215459401525e-07	4.816583519336152e-08	0.9999954707181121	None	0.25	1	0.4	4	0.75	9	0.25925925925925924	0.75	13	9	0	0	0	0.6666666666666666	9	6	0.9333333333333333	14	0.0	1.0	0.08487357568805451	0.5734593344788325	-0.12410368682335918	0.5705203377446887	0.04268222110371647	0.569692040403285	0.7108011703249151	0.5712246675995359	0	1.0	0.0
4090	0.0	0.0	0.0	1.0	None	0	0	0	0	0	0	1.0	0	0	0	0	0	0	1.0	1	1	0.06666666666666667	1	0.0	0	0	0	0	0	0	0	0	0	0	0	0
4024	0.007252134066685743	0.0015549308910866658	0.0015367981374537379	0.9917474388403658	None	0.2	1	0.3333333333333333	4	0.8	12	0.20987654320987653	0.8	16	12	0	0	0	1.0	9	9	1.1333333333333333	17	0.0	1.0	0.13324284322286623	0.6646463286506054	0.0005024136893823703	0.571786936285122	-0.09999994110888119	0.5000005560590639	0.72536700909185	0.5803975802163889	0	0.9375	0.0
2485	None	None	None	None	None	0.6666666666666666	2	0.8888888888888888	8	0.09090909090909091	1	0.52	0.09090909090909091	9	1	3	0	0	1.0	5	5	0.8666666666666667	13	0.0	1.0	-0.09999999589857958	0.5000000068793349	0.05828002856648144	0.5267142316864134	0.0027756408739560193	0.60187352325417	0.6640569222938244	0.543244717194409	0	0	0.0
859	None	None	None	None	None	0.5	1	0.5714285714285714	4	0.625	5	0.3333333333333333	0.625	9	5	0	0	0	0.8333333333333334	6	5	0.6666666666666666	10	0.0	0.8	0.20502201008912344	0.5378401133472152	0.08753087591414381	0.5343910725622444	-0.09945503681310013	0.5008636449802163	0.778128917111965	0.5243878698659418	0	0.1111111111111111	0.0
6299	0.0034458726344343965	0.0008459633619675496	0.0005875328942425826	0.9964538206351187	None	0.2	1	0.3333333333333333	4	0.8	12	0.20987654320987653	0.8	16	12	0	0	0	1.0	9	9	1.1333333333333333	17	0.0	1.0	0.09024827352124772	0.542446672975139	0.04144577517638167	0.6707398500531647	0.26836609920007265	0.5820738135403054	0.7543077747190846	0.599730101260747	0	1.0	0.0
2317	None	None	None	None	None	0	0	0	0	0	0	1.0	0	0	0	0	0	0	1.0	1	1	0.06666666666666667	1	0.0	0	0	0	0	0	0	0	0	0	0	0	0
1174	None	None	None	None	None	0	0	0.25	1	1.0	3	1.0	1.0	4	3	0	3	0	0.2	1	5	0.3333333333333333	5	1.0	0	0.21379763843765742	0.5432308008589347	0.0001028749949878105	0.5000920014181474	-0.0999998823038517	0.5000004196971369	0.7873125009513684	0.5144731001387521	0.75	1.0	0.0
3806	0.016651721583050547	0.001152569716603599	0.00032404523826790727	0.9915912638494077	None	0.25	1	0.4	4	0.7692307692307693	10	0.23809523809523808	0.7692307692307693	14	10	0	0	0	0.7777777777777778	7	9	1.0	15	0.0	1.0	0.23281649580732117	0.5162152178069874	-0.05869785010742882	0.5170694315995976	-0.09999999999884206	0.5000000000277771	0.813497269086931	0.5110971685541025	0	1.0	0.0
3273	None	None	None	None	None	0.045454545454545456	1	0.3695652173913043	17	0.5303030303030303	35	0.8395061728395061	0.2878787878787879	35	19	32	0	0	1.0	9	9	4.533333333333333	68	0.0	0.847457627118644	-0.08601838568165451	0.6464456751505686	0.09999434124312363	0.5001697947599304	3.1294568314443436e-09	0.5000000109049069	0.6813822989193251	0.5501748237929183	0	0.9714285714285714	0.0
7519	0.0031340909623227215	0.0011818041409958503	0.0010871018844689877	0.9969824519663357	None	0.2	1	0.3333333333333333	4	0.8	12	0.20987654320987653	0.8	16	12	0	0	0	1.0	9	9	1.1333333333333333	17	0.0	1.0	-0.04787844914340546	0.6387664764419411	0.09999562183410537	0.5006081108812105	-0.09999999908474755	0.5000000029680968	0.6999603504741021	0.5475596781512486	0	0.875	0.0
6163	None	None	None	None	None	0	0	0.2727272727272727	9	0.7021276595744681	33	0.6049382716049383	0.6170212765957447	36	29	12	2	0	1.0	9	9	3.2666666666666666	49	0.09523809523809523	0.7142857142857143	-0.041419803380753226	0.5011044304608125	0.002286350555786263	0.5277538778724624	-0.09999942586956725	0.5000413095030354	0.6032663067007131	0.50964153027684	0.9861111111111112	0.9444444444444444	0.0
6513	1.2222729802756189e-05	1.0817618419348451e-07	9.09831735089783e-09	0.9999990149266653	None	0	0	1.0	2	0.0	0	0.75	0	2	0	0	2	0	1.0	2	2	0.2	3	1.0	0	0	0	0	0	0	0	0	0	0	0	0
3854	None	None	None	None	None	0.04	1	0.3076923076923077	16	0.6133333333333333	46	0.9506172839506173	0.37333333333333335	40	28	36	0	0	1.0	9	9	5.133333333333334	77	0.0	0.9705882352941176	0.25561732885016386	0.7464859082176298	0.0050615250260856596	0.5836932980856183	-0.09999997994963847	0.5000031616776338	0.8168599974141657	0.6160086859137589	0	1.0	0.0
3535	0.013221757677121096	0.003108177237696544	-0.00021258247830377206	0.9803791692543657	None	0.2	1	0.3333333333333333	4	0.8	12	0.20987654320987653	0.8	16	12	0	0	0	1.0	9	9	1.1333333333333333	17	0.0	1.0	0.23460795744047988	0.670188421874309	-0.015991320893420768	0.581533468585156	0.2143154774175235	0.669186164452672	0.7687195462761192	0.6412679907038958	0	1.0	0.0
2613	0.004435298554437982	0.000726681677357265	0.00015554414781232922	0.9941757414213164	None	0.2	1	0.3333333333333333	4	0.8	12	0.20987654320987653	0.8	16	12	0	0	0	1.0	9	9	1.1333333333333333	17	0.0	1.0	2.1024503769662242e-06	0.50000889619313	0.0005630465479654729	0.5175406813623916	0.18633381831817813	0.646937363992715	0.7039389567699735	0.5560822797800464	0	1.0	0.0
3042	7.747840917953681e-08	7.121934994167822e-08	3.097224930555789e-09	0.9999882295426523	None	0	0	0.3333333333333333	10	0.5714285714285714	24	0.5432098765432098	0.11904761904761904	10	5	33	14	0	1.0	9	9	2.933333333333333	44	0.2153846153846154	0.631578947368421	-0.03987946254596111	0.8970918927453888	0.0004862339787844651	0.516788982765027	1.5191222474563229e-05	0.5020353826881117	0.5528416147055549	0.6784988242341901	1.0	0.6	0.37362218679115083
5171	0.0221896292050879	0.0065656625349909655	0.006482043658785217	0.9931981621947626	None	0.14285714285714285	1	0.29411764705882354	5	0.782608695652174	18	0.30864197530864196	0.782608695652174	23	18	1	0	0	1.0	9	9	1.6666666666666667	25	0.0	1.0	0.20127066851972564	0.5010972395189514	0.011121168903499654	0.5457858814414858	-0.09999997646012854	0.5000328066183963	0.7763017478182511	0.5156763785534503	0	1.0	0.0
6254	0.01096434712010422	0.00758640035651507	-0.0075863910728448235	0.9392161084417333	None	0.2	1	0.3333333333333333	4	0.8	12	0.20987654320987653	0.8	16	12	0	0	0	1.0	9	9	1.1333333333333333	17	0.0	1.0	4.244756991540161e-10	0.5001986890891776	0.06550270095967409	0.780175569694482	0.3865025697254757	0.6309192804638263	0.8525785455501779	0.6459343911206229	0	1.0	0.0
7206	0.009963233115938845	0.0072751342629584475	0.007174762305815998	0.9938749933185068	None	0.2	1	0.3333333333333333	4	0.8	12	0.20987654320987653	0.8	16	12	0	0	0	1.0	9	9	1.1333333333333333	17	0.0	1.0	0.0872423435775873	0.5559329236885034	0.05129907909239288	0.607595735930387	0.3422666455490871	0.666694227799879	0.7908647038365378	0.6110481322768154	0	0.9375	0.0
4877	0.0023998017182486607	0.0005102384573179505	-0.00038986623520449385	0.997898848456494	None	0.2	1	0.3333333333333333	4	0.8	12	0.20987654320987653	0.8	16	12	0	0	0	1.0	9	9	1.1333333333333333	17	0.0	1.0	0.02534212749000194	0.6240492919445164	-0.07364575119943498	0.5673055719150459	0.09999998185938079	0.5000000471594095	0.6761444585492632	0.5644427235858441	0	0	0.0
6723	0.00471335806922891	0.0010285901808254048	-0.0009760531106709556	0.9960229771651699	None	0.2	1	0.3333333333333333	4	0.8	12	0.20987654320987653	0.8	16	12	0	0	0	1.0	9	9	1.1333333333333333	17	0.0	1.0	0.02219400621497717	0.5617174498908584	0.0662130209458199	0.980247143647199	0.2549464232320449	0.6212956635813213	0.7519007099324008	0.8248026406404053	0	1.0	0.0
4287	0.002625637284265169	0.00030813439180672585	-6.450960252511238e-05	0.9960615312670291	None	0	0	0.5	2	0.75	3	1.0	0.75	5	3	0	2	0	0.16666666666666666	1	6	0.4	6	1.0	0.4	-0.09998843691765283	0.501165538776964	0.15095042225567848	0.5002338901926533	-0.09999999847682225	0.5000000941779755	0.765438215604869	0.5004665082899011	1.0	1.0	0.0
3412	None	None	None	None	None	0	0	0.34146341463414637	14	0.559322033898305	33	0.7530864197530864	0.1016949152542373	14	6	46	5	0	1.0	9	9	4.066666666666666	61	0.056818181818181816	0.7037037037037037	-0.09999997995592338	0.5000000719916453	0.05645005600778363	0.9999999998312421	0.0432828355755304	0.6581058004592494	0.7040408562525851	0.9995559548130342	1.0	0.9285714285714286	0.5705417730004281
1114	None	None	None	None	None	0.3333333333333333	1	0.4444444444444444	4	0.7272727272727273	8	0.2708333333333333	0.7272727272727273	12	8	0	0	0	0.75	6	8	0.8666666666666667	13	0.0	0.8571428571428571	-0.027873356483109263	0.6756476466909249	0.035334982443394385	0.6663230155746618	0.04206723142233405	0.5782950129737507	0.6361454182853095	0.6411610191349429	0	0	0.0
35	None	None	None	None	None	0.05	1	0.32558139534883723	14	0.6129032258064516	38	0.7901234567901234	0.5	44	31	19	2	0	1.0	9	9	4.266666666666667	64	0.06896551724137931	0.8363636363636363	0.035250777561798396	0.6216012354548833	-0.09350182735658569	0.6352291705670304	-0.06762433225921749	0.6172795449906037	0.6477144275799255	0.6247348872317122	1.0	1.0	0.0
3941	0.002975402505727744	0.0006859582032697146	0.0006357998575222159	0.9950055142650364	None	0.3333333333333333	2	0.5	7	0.5789473684210527	11	0.4375	0.47368421052631576	13	9	7	7	0	0.75	6	8	1.4	21	0.5	0.6666666666666666	-0.09902037840802487	0.5022627196551221	-0.14790627501354633	0.9999903879944568	0.05522042680803938	0.6614015047155793	0.816157753640692	0.9833249877505641	1.0	1.0	0.2737672781684432
1570	None	None	None	None	None	0	0	1.0	2	0.0	0	0.75	0	0	0	2	0	0	1.0	2	2	0.2	3	0.0	0	0	0	0	0	0	0	0	0	0	0	0
3174	1.2141882956913692e-07	1.1014573268708954e-07	4.7360018641003546e-11	0.9999823417399165	None	0	0	0.018518518518518517	1	1.0	79	1.0	0	0	0	80	0	0	1.0	9	9	5.4	81	0.0	1.0	0	0	0	0	0	0	0	0	0	0	0
1899	None	None	None	None	None	0	0	0.42857142857142855	3	0.5	4	0.6666666666666666	0	0	0	9	7	0	0.6	3	5	0.6666666666666666	10	0.3181818181818182	0.2857142857142857	0	0	0	0	0	0	0	0	0	0	0
5258	1.180743951019382e-05	7.632714630570198e-08	-7.611149845728747e-08	0.9999999992603318	None	0	0	1.0	2	0.0	0	1.0	0	2	0	0	0	0	0.3333333333333333	3	1	0.2	3	0.0	1.0	0	0	0	0	0	0	0	0	0	0	0
2961	0.0003888490464151879	0.0001420749559205419	0.00014201083004980719	0.9980639886414943	None	0	0	0.25	1	1.0	3	1.0	1.0	4	3	0	0	0	0.2	1	5	0.3333333333333333	5	0.0	0	-0.09972906063588417	0.5001842982256582	0.09790768971413594	0.5011063227131884	0.06181156825680438	0.5635372390535666	0.7029139571080327	0.521710743944448	0	1.0	0.0
3750	0.006847975502240422	0.0010117942901498914	0.0010115526959438765	0.9897698596080966	None	0.4	2	0.46153846153846156	6	0.6470588235294118	11	0.35185185185185186	0.5882352941176471	14	10	4	4	0	0.6666666666666666	6	9	1.2666666666666666	19	0.5	0.7692307692307693	0.3636484737849958	0.5463199809571349	-0.05101055768390753	0.5236886729918332	0.06665155226907368	0.6401447228676852	0.8507033023088173	0.5709047779734284	0.14285714285714285	0.21428571428571427	0.0
2411	None	None	None	None	None	0	0	0	0	0	0	1.0	0	0	0	0	0	0	1.0	1	1	0.06666666666666667	1	0.0	0	0	0	0	0	0	0	0	0	0	0	0
3512	0.005116644695718356	0.000542572880489457	-0.0003719272906854315	0.9915693822282226	None	0.25	1	0.4	4	0.7692307692307693	10	0.23809523809523808	0.7692307692307693	14	10	0	0	0	0.7777777777777778	7	9	1.0	15	0.0	1.0	0.1197242898164484	0.6561205043196742	0.08162473926953227	0.5746564413641545	-0.09999999839805998	0.500000125716744	0.7133314312565738	0.5782620386999839	0	0.9285714285714286	0.0
5567	8.263939093073153e-08	4.821066263553968e-10	4.819119237235164e-10	0.9999999872678951	None	0.2	1	0.3333333333333333	4	0.8	12	0.20987654320987653	0.8	16	12	0	0	0	1.0	9	9	1.1333333333333333	17	0.0	1.0	-0.06824562171156963	0.5323643763847374	0.004483258170999917	0.5156706052919517	1.12037176702617e-06	0.5004371846970292	0.5816475794737193	0.5161685655658848	0	0.125	0.0
3973	1.663802555236812e-09	9.67676812026759e-11	9.670751496945143e-11	0.9999999999887046	None	0.2	1	0.3333333333333333	4	0.8	12	0.20987654320987653	0.8	16	12	0	0	0	1.0	9	9	1.1333333333333333	17	0.0	1.0	0.05823453703980983	0.6140146454509147	0.03560031052751915	0.6730670809621522	1.5248465505965838e-08	0.5000005278571722	0.6019695403153084	0.5975908947677531	0	1.0	0.0
1017	None	None	None	None	None	0.5	1	0.5714285714285714	4	0.625	5	0.3333333333333333	0.625	9	5	0	0	0	0.8333333333333334	6	5	0.6666666666666666	10	0.0	1.0	7.350216567840215e-05	0.5002882172265056	1.9957744089331437e-13	0.5000000853919117	0.054491481219900925	0.6039486827544646	0.5636554765640871	0.5351998955957074	0	1.0	0.0
2356	None	None	None	None	None	0	0	0.2727272727272727	9	0.6595744680851063	31	0.6805555555555556	0	5	0	43	0	0	0.8888888888888888	9	8	3.2666666666666666	49	0.0	0.8	0	0	0	0	0	0	0	0	0	0	0
6071	None	None	None	None	None	0.05555555555555555	1	0.34210526315789475	13	0.6181818181818182	34	0.7037037037037037	0.43636363636363634	36	24	20	0	0	1.0	9	9	3.8	57	0.0	0.8333333333333334	0.042640689079936234	0.5812716407153036	0.00019608015481539028	0.5896748006691364	1.4113185650844819e-11	0.500000021156986	0.5499423930567688	0.5572986011493366	0	0.9444444444444444	0.0
3935	0.0	0.0	0.0	1.0	None	0	0	0	0	0	0	1.0	0	0	0	0	0	0	1.0	1	1	0.06666666666666667	1	0.0	0	0	0	0	0	0	0	0	0	0	0	0
2651	0.0	0.0	0.0	1.0	None	0	0	0	0	0	0	1.0	0	0	0	0	0	0	1.0	1	1	0.06666666666666667	1	0.0	0	0	0	0	0	0	0	0	0	0	0	0
5823	0.0015405271686957415	0.0006143455491078293	-3.1098815165456365e-06	0.9986186652252439	None	0	0	0.25	1	1.0	3	1.0	1.0	4	3	0	3	0	0.2	5	1	0.3333333333333333	5	1.0	0	-0.03815029773635444	0.5000781675958028	6.918079151157309e-05	0.5020894431521106	-0.09965149515439102	0.5018627545027503	0.6013918733359463	0.5013434587776721	0.75	0.75	0.0
3326	1.376655818515271e-05	3.803187985594262e-07	1.2101720485151841e-07	0.995228235221957	None	0	0	0.14285714285714285	4	0.8461538461538461	33	0.8367346938775511	0	0	0	40	3	0	1.0	7	7	2.7333333333333334	41	0.03571428571428571	0.5294117647058824	0	0	0	0	0	0	0	0	0	0	0
2649	1.6508226921722351e-06	1.7763256391981641e-07	1.729527422167535e-08	0.999931968741866	None	0	0	0.375	3	0.7777777777777778	7	0.3142857142857143	0.7777777777777778	10	7	0	1	0	0.7142857142857143	7	5	0.7333333333333333	11	1.0	0.6666666666666666	-0.012600445096634319	0.6404513936491644	-0.03359230438485002	0.5069707036595321	0.001250717424685299	0.501322887313272	0.567519344202472	0.5507001566399085	1.0	0.9	0.0
360	None	None	None	None	None	0	0	0.08695652173913043	4	0.9090909090909091	60	0.8395061728395061	0.015151515151515152	1	1	66	4	0	1.0	9	9	4.533333333333333	68	0.029411764705882353	0.8	-0.09276803316749668	0.5	0.026633729609055995	0.5	0.02484539631816871	0.5	0.6361511990042217	0.5	1.0	1.0	0.0
7128	0.0	0.0	0.0	0.9999999999999998	None	0	0	0	0	0	0	1.0	0	0	0	0	4	0	1.0	1	1	0.06666666666666667	1	1.0	0	0	0	0	0	0	0	0	0	0	0	0
3984	7.072071024326108e-08	6.761235253195588e-08	-5.5122505145670577e-08	0.9999868402793951	None	0	0	0.3333333333333333	2	0.6666666666666666	4	0.8	0	0	0	7	12	0	0.4	2	5	0.5333333333333333	8	0.6666666666666666	0	0	0	0	0	0	0	0	0	0	0	0
1958	None	None	None	None	None	0	0	0.45	9	0.42857142857142855	12	0.6122448979591837	0.21428571428571427	12	6	17	9	0	1.0	7	7	2.0	30	0.28125	0.6956521739130435	0.00010050176388887379	0.5006713242677225	0.09720218324216583	0.5455806138053231	0.022375270753976648	0.6579856945257337	0.6037096840348083	0.5695336362376314	1.0	1.0	0.6359339007738926
7329	7.074527751447875e-05	1.262074751458867e-07	1.1975482507237214e-07	0.999953344850212	None	0	0	0.75	3	0.3333333333333333	1	0.625	0.3333333333333333	4	1	0	1	0	0.5	2	4	0.3333333333333333	5	1.0	0.6666666666666666	0.09777240005180775	0.5051982526679504	8.225012702449383e-09	0.5000000288932408	0.3006316658328223	0.5663443751368415	0.7780537149474812	0.5239604234918139	1.0	1.0	0.0
5124	0.020333285814533104	0.0025870484255050325	0.001072363447509834	0.9748312093542915	None	0.2	1	0.3333333333333333	4	0.8	12	0.20987654320987653	0.8	16	12	0	0	0	1.0	9	9	1.1333333333333333	17	0.0	1.0	0.28858781032450026	0.5379410565684655	0.09930172409280322	0.5097447221001532	-0.09999192510840922	0.5000255645217616	0.8301325118208631	0.5159231645732745	0	1.0	0.0
4579	0.018779009958724995	0.004890646795913812	0.004865652280277747	0.9892014035642921	None	0.2	1	0.3333333333333333	4	0.8	12	0.20987654320987653	0.8	16	12	0	0	0	1.0	9	9	1.1333333333333333	17	0.0	1.0	0.21877645697556702	0.5209288639110636	0.05365794421327078	0.5810840579969312	-0.09999999967820113	0.5000000022886192	0.7862274116839217	0.5341956636155284	0	0.9375	0.0
966	None	None	None	None	None	0.04	1	0.15384615384615385	8	0.8266666666666667	62	0.9506172839506173	0.013333333333333334	8	1	68	2	0	1.0	9	9	5.133333333333334	77	0.015037593984962405	0.9411764705882353	-0.010213883901668507	0.6505680309254895	0.09635255356659238	0.5150808194261309	5.072168695254989e-05	0.5606891008503043	0.6177572045347526	0.5765465738658999	0.6875	1.0	0.0
4206	0.0	0.0	0.0	0.9999999999999998	None	0	0	0	0	0	0	1.0	0	0	0	0	4	0	1.0	1	1	0.06666666666666667	1	1.0	0	0	0	0	0	0	0	0	0	0	0	0
4263	1.695170538854742e-10	2.217436850998241e-12	-1.2247303950364268e-13	0.9999999999407462	None	0.2	1	0.3333333333333333	4	0.8	12	0.20987654320987653	0.8	16	12	0	0	0	1.0	9	9	1.1333333333333333	17	0.0	1.0	0.0721111976904906	0.6291496480132901	0.11285260389993101	0.6391427515424383	4.547140385854451e-17	0.5000000257686766	0.639436129297985	0.5906706916646034	0	0	0.0
6072	0.005177483737608302	0.0018195209815752345	0.0014001378790459776	0.9949894029471923	None	0	0	0.3333333333333333	3	0.8181818181818182	9	0.28888888888888886	0.8181818181818182	12	9	0	0	0	0.5555555555555556	5	9	0.8666666666666667	13	0.0	1.0	-0.04425857187889647	0.5009356669847755	0.043630710154242525	0.585349351799008	0.4507009695224369	0.6565857511156913	0.8973665455835964	0.5822970902245416	0	1.0	0.0
6679	0.01857331101074227	0.013241961381374706	0.012887104693092837	0.9834664408285687	None	0.2	1	0.3333333333333333	4	0.8	12	0.20987654320987653	0.8	16	12	0	0	0	1.0	9	9	1.1333333333333333	17	0.0	1.0	0.09969454950998777	0.5090614250976346	0.06736087523051969	0.8980149937438546	0.3241830249105518	0.6247789126658937	0.7743082065207159	0.7124195513213544	0	1.0	0.0
2832	0.0003210458681601031	3.570271560331814e-05	-2.8918532515937508e-05	0.9997505180028465	None	0.5	1	0.6666666666666666	4	0.5714285714285714	4	0.36	0.5714285714285714	8	4	0	0	0	1.0	5	5	0.6	9	0.0	1.0	0.07905763605441354	0.5535968244859119	-0.06251733489074204	0.6865970691677248	0.06769453851243883	0.5519988313407087	0.6485446793287136	0.5993459692691521	0	1.0	0.0
5703	0.0	0.0	0.0	0.9999999999999998	None	0	0	0	0	0	0	1.0	0	0	0	0	4	0	1.0	1	1	0.06666666666666667	1	1.0	0	0	0	0	0	0	0	0	0	0	0	0
77	None	None	None	None	None	0	0	0.018518518518518517	1	1.0	79	1.0	0	0	0	80	0	0	1.0	9	9	5.4	81	0.0	1.0	0	0	0	0	0	0	0	0	0	0	0
7499	0.017599436868395567	0.014919149195250048	0.014918201567582364	0.9893880043010108	None	0.25	1	0.36363636363636365	4	0.7857142857142857	11	0.2222222222222222	0.7857142857142857	15	11	0	0	0	0.8888888888888888	8	9	1.0666666666666667	16	0.0	1.0	0.09315656049288239	0.5578942796488775	0.05691820135328289	0.5690087492327741	0.35273114823723684	0.6266939203225589	0.7830654905517404	0.584877641428941	0	1.0	0.0
6218	0.0004354146997234273	8.9836037023264e-07	8.982799040556235e-07	0.9999960757229488	None	0.25	1	0.4	4	0.75	9	0.25	0.75	13	9	0	0	0	0.875	7	8	0.9333333333333333	14	0.0	0.8571428571428571	0.09586784380531568	0.5133759477775325	0.13044783473939742	0.9708837707801112	-0.09999993153173056	0.5000165719299656	0.7495358718931475	0.7661738649007106	0	1.0	0.0
3751	0.0004973685576064142	1.99880339320841e-05	-1.1858981026051865e-05	0.9999912812390768	None	0.3333333333333333	1	0.5	4	0.6666666666666666	6	0.3055555555555556	0.6666666666666666	10	6	0	0	0	1.0	6	6	0.7333333333333333	11	0.0	0.4	-0.0661307988883377	0.5380630461378563	3.865996024379524e-06	0.5000385889233249	0.47856839995044265	0.712235587895625	0.9171012639958889	0.5873423191822662	0	1.0	0.0
4331	0.006981864198876161	0.0013799319258390793	-0.0002638028504523258	0.9932612494614175	None	0	0	0.3333333333333333	3	0.8181818181818182	9	0.28888888888888886	0.8181818181818182	12	9	0	0	0	0.5555555555555556	5	9	0.8666666666666667	13	0.0	1.0	-0.08028658028689911	0.5183977518617683	2.6903401160693353e-06	0.5000160095609492	-0.09999999995947792	0.5000007583581086	0.6064708847670094	0.5061406344067951	0	1.0	0.0
1	None	None	None	None	None	0	0	0.3333333333333333	2	0.8333333333333334	5	0.4	0.8333333333333334	7	5	0	0	0	0.8	5	4	0.5333333333333333	8	0.0	0	0.004266672882062804	0.5836609398923507	-0.08226029205123334	0.5433841044161504	0.07656202814493693	0.5758879263549243	0.6584367597806305	0.567723684381775	0	1.0	0.0
172	None	None	None	None	None	0	0	0.30303030303030304	10	0.6382978723404256	30	0.7777777777777778	0.02127659574468085	6	1	42	9	0	0.7777777777777778	9	7	3.2666666666666666	49	0.10843373493975904	0.7906976744186046	0.03202394627769306	0.5285538120614216	5.367051464270143e-16	0.5000000001147586	0.05314459061430308	0.507492291005289	0.5564753234663311	0.5120236034302894	1.0	1.0	0.0
1136	None	None	None	None	None	0	0	0.35294117647058826	6	0.5652173913043478	13	0.5102040816326531	0	0	0	24	0	0	1.0	7	7	1.6666666666666667	25	0.0	0.6666666666666666	0	0	0	0	0	0	0	0	0	0	0
5000	0.014804096714588523	0.0132469921839696	-0.010758716139363408	0.9989727964990491	None	0.2	1	0.3333333333333333	4	0.8	12	0.20987654320987653	0.8	16	12	0	0	0	1.0	9	9	1.1333333333333333	17	0.0	1.0	-0.09999290467191282	0.5000004577703263	0.05333623380295775	0.5833604320553957	0.4509037199663835	0.6220966235576315	0.909354007408884	0.5691410401360035	0	1.0	0.0
4367	0.0	0.0	0.0	1.0	None	0	0	0	0	0	0	1.0	0	0	0	0	0	0	1.0	1	1	0.06666666666666667	1	0.0	0	0	0	0	0	0	0	0	0	0	0	0
7146	0.014552636474603139	0.013497283772113806	0.013495062547708792	0.9911048806313242	None	0.2	1	0.3333333333333333	4	0.8	12	0.20987654320987653	0.8	16	12	0	0	0	1.0	9	9	1.1333333333333333	17	0.0	1.0	0.08438435609535398	0.5622016315116404	0.06022977670002705	0.7821163870651958	0.32794321057338516	0.6364311799298891	0.7791836010328463	0.66730419621445	0	1.0	0.0
3291	0.007417807217664195	0.001976295729894281	0.0019510703095569585	0.9920379246188592	None	0.2	1	0.3333333333333333	4	0.8	12	0.20987654320987653	0.8	16	12	0	0	0	1.0	9	9	1.1333333333333333	17	0.0	1.0	0.13324284322286623	0.6646463286506054	0.0005024136893823703	0.571786936285122	-0.09999994110888119	0.5000005560590639	0.72536700909185	0.5803975802163889	0	0.9375	0.0
2099	None	None	None	None	None	0	0	0	0	0	0	1.0	0	0	0	0	4	0	1.0	1	1	0.06666666666666667	1	1.0	0	0	0	0	0	0	0	0	0	0	0	0
4894	0.004445209614906502	0.003043125693988099	0.002047208925366679	0.9988603654838596	None	0.5	1	0.6666666666666666	4	0.5	3	0.4444444444444444	0.5	7	3	0	0	0	0.5	6	3	0.5333333333333333	8	0.0	1.0	-0.09999973381524654	0.5000004575114276	0.3952851301983734	0.5169992159009889	-0.09999997041486416	0.5000001016896931	0.9117181184842351	0.5056685335936598	0	0.42857142857142855	0.0
2323	None	None	None	None	None	0	0	0.13333333333333333	6	0.8461538461538461	55	0.8271604938271605	0	0	0	66	0	0	1.0	9	9	4.466666666666667	67	0.0	0.9310344827586207	0	0	0	0	0	0	0	0	0	0	0
1195	None	None	None	None	None	0.25	1	0.5454545454545454	6	0.35714285714285715	5	0.5333333333333333	0.2857142857142857	9	4	6	0	0	0.8333333333333334	5	6	1.0666666666666667	16	0.0	0.36363636363636365	0.11553351073704002	0.6597514791796536	0.11667617216220982	0.5930772596644187	1.2828969646528862e-07	0.5336115133818137	0.662009516832606	0.5965665179174079	0	1.0	0.0
3568	0.0033997784452894724	0.0003506489332196594	-0.00013298958080950652	0.98315158850203	None	0.2	1	0.3333333333333333	4	0.8	12	0.20987654320987653	0.8	16	12	0	0	0	1.0	9	9	1.1333333333333333	17	0.0	1.0	1.3844640569379653e-12	0.5178073470800412	0.0010362176749733041	0.5627289381090441	-0.039000068440698	0.6452111478723881	0.5992175495069733	0.5761983363787866	0	0	0.0
2499	None	None	None	None	None	0	0	0.3333333333333333	2	0.8571428571428571	6	1.0	0.8571428571428571	8	6	0	0	0	0.1111111111111111	9	1	0.6	9	0.0	1.0	-0.06914834836214871	0.5483703824759091	-0.17348658326305227	0.7955048691063785	-0.08715985508896114	0.6746009986791144	0.6108942564640368	0.6814688353063303	0	0.875	0.0
2470	None	None	None	None	None	0	0	0	0	0	0	1.0	0	0	0	0	0	0	1.0	1	1	0.06666666666666667	1	0.0	0	0	0	0	0	0	0	0	0	0	0	0
4588	0.003055352150787179	4.201975352423066e-05	-4.854252642720763e-06	0.9964160373033886	None	0	0	0.25	1	1.0	3	1.0	1.0	4	3	0	0	0	0.2	5	1	0.3333333333333333	5	0.0	0	-0.08103398999694754	0.5023819804685983	0.08464371985047996	0.5428118109615152	0.6063368135215347	0.5059000737889024	0.9489607833406527	0.5170597897875311	0	0.75	0.0
3856	0.0001759104915428581	3.348291460852785e-06	-1.5979869223539484e-06	0.99999531848548	None	0.5	1	0.6666666666666666	4	0.5714285714285714	4	0.375	0.5714285714285714	8	4	0	0	0	0.6666666666666666	4	6	0.6	9	0.0	0.6666666666666666	0.12330914308633852	0.6459953500477413	4.7394287312821814e-07	0.5003831530498518	-0.09999932848843013	0.5000013966420194	0.7137380294763692	0.5500831891148531	0	1.0	0.0
3635	0.00732526838657538	0.002015606944507548	0.00199668075837455	0.992250622406973	None	0.2	1	0.3333333333333333	4	0.8	12	0.20987654320987653	0.8	16	12	0	0	0	1.0	9	9	1.1333333333333333	17	0.0	1.0	0.13324284322286623	0.6646463286506054	0.0005024136893823703	0.571786936285122	-0.09999994110888119	0.5000005560590639	0.72536700909185	0.5803975802163889	0	0.9375	0.0
3905	0.0	0.0	0.0	0.9999999999999998	None	0	0	0	0	0	0	1.0	0	0	0	0	4	0	1.0	1	1	0.06666666666666667	1	1.0	0	0	0	0	0	0	0	0	0	0	0	0
59	None	None	None	None	None	0	0	0.3333333333333333	2	0.8571428571428571	6	0.36	0.8571428571428571	8	6	0	0	0	1.0	5	5	0.6	9	0.0	0	0.008175055245644885	0.5204328043381715	0.033204986394432735	0.5322371560024203	0.12593918493510176	0.6119872404161874	0.6220599722524426	0.5553207335226934	0	1.0	0.0
1841	None	None	None	None	None	0	0	0.2222222222222222	10	0.7230769230769231	47	0.8271604938271605	0.2153846153846154	21	14	45	0	0	1.0	9	9	4.466666666666667	67	0.0	0.9032258064516129	-0.08836541868471443	0.6351769170327479	5.161795551414493e-06	0.5330029596064952	0.0008134568560715265	0.5478531497694145	0.6074559059667269	0.572705573236947	0	0.6190476190476191	0.0
2399	None	None	None	None	None	0	0	0.375	3	0.6	6	0.8571428571428571	0.4	6	4	5	0	0	0.2857142857142857	7	2	0.8	12	0.0	0.4	0.024096098500225656	0.520309027101427	0.07443502887254197	0.5225222053467562	0.054433230187448355	0.5340191654740417	0.5551602286093719	0.52562069706994	0	1.0	0.0
5847	0.005291008679599709	0.003952399062321343	-0.003927953403271914	0.9989296787228442	None	0.2	1	0.3333333333333333	4	0.8	12	0.20987654320987653	0.8	16	12	0	0	0	1.0	9	9	1.1333333333333333	17	0.0	1.0	-0.06581102766723484	0.5028094125284965	0.014361710270755595	0.5736199818326275	-0.09999999998073973	0.5000000001965048	0.6175817799540594	0.5256336635018691	0	1.0	0.0
3306	None	None	None	None	None	0	0	0.21052631578947367	8	0.7818181818181819	43	0.7037037037037037	0.36363636363636365	26	20	30	0	0	1.0	9	9	3.8	57	0.0	0.8333333333333334	0.06363509123180648	0.588386686927742	0.059347183487361364	0.5743486666835673	-0.019768890267213596	0.6595038393178534	0.6257726081135069	0.6081001706177656	0	1.0	0.0
5517	0.012816638250356432	0.00445179006368039	0.002513421127134935	0.997653407335997	None	0.2	1	0.3333333333333333	4	0.8	12	0.20987654320987653	0.8	16	12	0	0	0	1.0	9	9	1.1333333333333333	17	0.0	1.0	0.09070979233868134	0.5446497860403087	0.0039889991540053875	0.5685595025950537	-0.09999999997946367	0.5000000002520018	0.6856565438428297	0.537848504373659	0	1.0	0.0
3936	0.013505966519065129	0.007234753860452857	-0.0010705558635009176	0.9840593448671663	None	0.2	1	0.3333333333333333	4	0.8	12	0.20987654320987653	0.8	16	12	0	0	0	1.0	9	9	1.1333333333333333	17	0.0	1.0	0.1460241952921622	0.6258065099754097	2.739445110271982e-07	0.5267411537359281	0.30138777079930323	0.6502665197475804	0.7739625469016851	0.6020103507356419	0	0.9375	0.0
1641	None	None	None	None	None	0	0	0.125	3	0.8787878787878788	29	0.7777777777777778	0	0	0	34	0	0	0.5555555555555556	5	9	2.3333333333333335	35	0.0	0.8666666666666667	0	0	0	0	0	0	0	0	0	0	0
2954	2.9229466184419374e-07	8.902431464450565e-08	5.930087400118762e-08	0.999940487038121	None	0.3333333333333333	1	0.5	4	0.6666666666666666	6	0.3055555555555556	0.6666666666666666	10	6	0	0	0	1.0	6	6	0.7333333333333333	11	0.0	0.4	-0.2844414218344971	0.9999963336049159	0.08406883172944607	0.5573794533141384	0.0008221250597339053	0.5096227399197256	0.9863020806813015	0.9860987220443488	0	1.0	0.0
5746	0.0	0.0	0.0	0.9999999999999998	None	0	0	0	0	0	0	1.0	0	0	0	0	4	0	1.0	1	1	0.06666666666666667	1	1.0	0	0	0	0	0	0	0	0	0	0	0	0
3627	8.040936861539162e-07	6.929859755952767e-07	3.70650602782602e-07	0.9997465626315066	None	0	0	0.375	3	0.7777777777777778	7	0.3142857142857143	0.7777777777777778	10	7	0	1	0	0.7142857142857143	5	7	0.7333333333333333	11	1.0	0.6666666666666666	0.03792973555428958	0.5557465100595343	0.16287581177243118	0.9765983338915077	0.01772665366249001	0.5248358971891368	0.6550360384828516	0.7943807728522573	1.0	0.9	0.0
6834	0.003619781416317213	0.0005182954119146737	-0.0005182868321703783	0.9958855697691956	None	0.25	1	0.36363636363636365	4	0.7857142857142857	11	0.2222222222222222	0.7857142857142857	15	11	0	0	0	0.8888888888888888	9	8	1.0666666666666667	16	0.0	1.0	0.021922236098504556	0.5604838619374509	0.3382089994302941	0.7363652482550406	0.33148432550171436	0.6407326995704107	0.8138760653567163	0.6493715140264471	0	1.0	0.0
6838	0.0035381022934328084	0.000425307796032015	1.821158659066992e-05	0.9949716484752275	None	0.2	1	0.3333333333333333	4	0.8	12	0.20987654320987653	0.8	16	12	0	0	0	1.0	9	9	1.1333333333333333	17	0.0	1.0	0.09815692453346056	0.5587203768497818	0.0526971918981494	0.598338049441107	-0.09999965082929574	0.5000025103773943	0.6993492392089545	0.5526808782221256	0	0.0625	0.0
4349	0.00033573285071788317	2.6674425623042886e-06	-2.412968181596189e-06	0.9999999722416459	None	0.2	1	0.3333333333333333	4	0.8	12	0.20987654320987653	0.8	16	12	0	0	0	1.0	9	9	1.1333333333333333	17	0.0	1.0	0.08491861542357969	0.6362188190489277	-0.015546807982578908	0.6532429285967856	-0.09489998455315543	0.5188249589147917	0.6841701058262315	0.60409328882945	0	1.0	0.0
2913	0.0031898238856581736	0.0004662552413365752	0.00018596792056976025	0.9828741733531496	None	0.5	1	0.5714285714285714	4	0.625	5	0.3333333333333333	0.625	8	5	1	3	0	0.8333333333333334	5	6	0.6666666666666666	10	1.0	0.8	-0.35369063408278906	0.9995287598155023	0.0999889382314432	0.5001218420067605	0.07908868713055495	0.5997359763566834	0.9398822685102842	0.9363252373417551	0.875	1.0	0.0
1189	None	None	None	None	None	0.2	1	0.3333333333333333	4	0.8	12	0.20987654320987653	0.8	16	12	0	0	0	1.0	9	9	1.1333333333333333	17	0.0	1.0	0	0.5	-0.08871165821122586	0.5798129362897293	0	0.5	0.6030502354113294	0.52680806115674	0	1.0	0.0
3466	0.0005136658167183476	0.0005204650643479873	-7.127070067289272e-07	0.9994954684043873	None	0	0	0.25	1	1.0	3	1.0	1.0	4	3	0	3	0	0.2	5	1	0.3333333333333333	5	1.0	0	-0.09999753077995234	0.5000059438060689	0.1260790726230808	0.9666092938609194	0.07545176025072496	0.5220567232302694	0.8028963995214354	0.7597437078547737	1.0	1.0	0.039533529537608504
6661	0.007176166378351636	0.0006282662758094694	-0.000372354135820375	0.9931327871767783	None	0.2	1	0.3333333333333333	4	0.8	12	0.20987654320987653	0.8	16	12	0	0	0	1.0	9	9	1.1333333333333333	17	0.0	1.0	0.005173277472943762	0.5083732645783361	-0.04648266565598726	0.6429300110560794	0.4130367226673341	0.63237636308677	0.893529407036588	0.5958031775475799	0	1.0	0.0
2984	7.790502156421245e-08	7.067180275896226e-08	3.0604743041236256e-09	0.9999879881819113	None	0	0	0.3333333333333333	10	0.5714285714285714	24	0.5432098765432098	0.11904761904761904	10	5	33	14	0	1.0	9	9	2.933333333333333	44	0.2153846153846154	0.631578947368421	-0.03987946254596111	0.8970918927453888	0.0004862339787844651	0.516788982765027	1.5191222474563229e-05	0.5020353826881117	0.5528416147055549	0.6784988242341901	1.0	0.6	0.37362218679115083
2695	3.898067867920833e-09	3.89754105836134e-09	-3.824238723277651e-09	0.9999998706677021	None	0	0	0	0	0	0	1.0	0	0	0	0	1	0	1.0	1	1	0.06666666666666667	1	0.25	0	0	0	0	0	0	0	0	0	0	0	0
3021	0.0	0.0	0.0	0.9999999999999998	None	0	0	0	0	0	0	1.0	0	0	0	0	4	0	1.0	1	1	0.06666666666666667	1	1.0	0	0	0	0	0	0	0	0	0	0	0	0
5682	0.010254699806607771	0.0009864218418956332	0.00033629332866252204	0.9895306935444347	None	0.2	1	0.3333333333333333	4	0.8	12	0.20987654320987653	0.8	16	12	0	0	0	1.0	9	9	1.1333333333333333	17	0.0	1.0	0.5719604400875921	1.0	8.820774822764428e-05	0.5685230842536875	-0.09999998922889146	0.5000000489242928	0.9488680368086242	0.9999976016681046	0	0.9375	0.0
2693	7.721033782484204e-07	6.040406052832696e-08	6.01512911447853e-08	0.9999829691957232	None	0	0	0	0	0	0	1.0	0	0	0	0	3	0	1.0	1	1	0.06666666666666667	1	0.75	0	0	0	0	0	0	0	0	0	0	0	0
1770	None	None	None	None	None	0.2	1	0.3333333333333333	4	0.8	12	0.20987654320987653	0.8	16	12	0	0	0	1.0	9	9	1.1333333333333333	17	0.0	1.0	0.09500000921304269	0.6171327490720933	5.786720017816941e-07	0.5000089668189758	-0.008537327968946327	0.6531460729749385	0.633118259271738	0.5914854583681454	0	0.6875	0.0
1806	None	None	None	None	None	0.5	1	0.5714285714285714	4	0.625	5	0.3333333333333333	0.625	9	5	0	0	0	0.8333333333333334	6	5	0.6666666666666666	10	0.0	1.0	-0.09999991482208055	0.5000002644646734	2.1773655769751407e-10	0.5000000808983838	1.6607377805638846e-18	0.5000000000002469	0.6157160388217904	0.5000001151211013	0	1.0	0.0
4131	0.0	0.0	0.0	0.9999999999999998	None	0	0	0	0	0	0	1.0	0	0	0	0	4	0	1.0	1	1	0.06666666666666667	1	1.0	0	0	0	0	0	0	0	0	0	0	0	0
1344	None	None	None	None	None	0.2	1	0.3333333333333333	4	0.8	12	0.20987654320987653	0.8	16	12	0	0	0	1.0	9	9	1.1333333333333333	17	0.0	1.0	-0.09003737628568784	0.5329404327697899	0.037551502289899695	0.6268289031137533	0.09438868307707422	0.5773363073360944	0.6830668133941133	0.5795222600612888	0	0.5	0.0
7171	0.014658823270078815	0.013952139034232957	0.013949848987582707	0.9909337988862428	None	0.2	1	0.3333333333333333	4	0.8	12	0.20987654320987653	0.8	16	12	0	0	0	1.0	9	9	1.1333333333333333	17	0.0	1.0	0.08438435609535398	0.5622016315116404	0.06022977670002705	0.7821163870651958	0.32794321057338516	0.6364311799298891	0.7791836010328463	0.66730419621445	0	1.0	0.0
1718	None	None	None	None	None	0.1111111111111111	1	0.4	8	0.5555555555555556	15	0.5370370370370371	0.25925925925925924	11	7	17	3	0	0.6666666666666666	6	9	1.9333333333333333	29	0.08823529411764706	0.6956521739130435	0	0.5	0.04784311087245312	0.582102391229903	0	0.5	0.5561458561764997	0.5275894410281539	1.0	1.0	0.0
5430	1.2116908325607251e-07	1.0022383937355102e-07	5.561543541661909e-11	0.999979598510643	None	0	0	0.018518518518518517	1	1.0	79	1.0	0	0	0	80	0	0	1.0	9	9	5.4	81	0.0	1.0	0	0	0	0	0	0	0	0	0	0	0
3319	0.007931761928065266	0.0008477966299248328	0.00019926074388121353	0.9972135994962663	None	0.125	1	0.3684210526315789	7	0.6538461538461539	17	0.345679012345679	0.6538461538461539	23	17	4	0	0	1.0	9	9	1.8666666666666667	28	0.0	0.5263157894736842	0.0015999046853948343	0.5657817937600028	0.0385327798561655	0.5062491624260105	0.12291193754792498	0.9989515023433058	0.8395615967161391	0.9155219327814045	0	0.7391304347826086	0.0
4602	None	None	None	None	None	0.05555555555555555	1	0.3157894736842105	12	0.6481481481481481	35	0.691358024691358	0.5370370370370371	40	29	15	0	0	1.0	9	9	3.7333333333333334	56	0.0	0.8571428571428571	0.20399151732642234	0.5125748041023498	0.01744625450496802	0.586528661880348	1.6162857165584246e-11	0.5000000020756838	0.7155611070125473	0.5332793236534163	0	1.0	0.0
3084	1.5557768133453373e-07	1.332822272708076e-07	-2.5580609591723172e-08	0.9999633104856008	None	0	0	0.36363636363636365	4	0.5714285714285714	8	0.5333333333333333	0	1	0	14	0	0	0.8333333333333334	5	6	1.0666666666666667	16	0.0	0.8	0	0	0	0	0	0	0	0	0	0	0
418	None	None	None	None	None	0.2	1	0.3333333333333333	4	0.8	12	0.20987654320987653	0.8	16	12	0	0	0	1.0	9	9	1.1333333333333333	17	0.0	1.0	0.05713912741562248	0.5879226764676269	6.553728462519798e-07	0.5016493145554916	0.08837013434171624	0.5244282050096792	0.6016107759745368	0.5382395476647551	0	1.0	0.0
410	None	None	None	None	None	0	0	0.25	1	1.0	3	1.0	1.0	4	3	0	0	0	0.2	1	5	0.3333333333333333	5	0.0	0	0.09966699885686015	0.5002976008439105	0.001928516906393448	0.5301224498444631	-0.09829533295845275	0.5069719541037839	0.691739073752127	0.5124737375547219	0	0	0.0
4582	0.001283889003976899	0.0003146652418247187	-1.0700531832872039e-05	0.9989498695176796	None	0	0	0.5	2	0.75	3	0.5	0.75	5	3	0	2	0	0.75	3	4	0.4	6	1.0	0	-0.0839299293130575	0.5129026329257134	0.003556176476779513	0.5080188975202299	0.34175742611938775	0.5992092783152605	0.8637692891625421	0.5404010488663928	1.0	1.0	0.0
1514	None	None	None	None	None	0.06666666666666667	1	0.15625	5	0.8695652173913043	40	0.8888888888888888	0.043478260869565216	6	2	41	3	0	0.6666666666666666	6	9	3.2	48	0.036585365853658534	1.0	0.3270111697026676	0.5880329810459972	0.031982285442003745	0.5066957789024447	0.08857917095998427	0.5619258171813717	0.7793756127208068	0.5524402776263561	1.0	1.0	0.0
3990	0.0001759970193093156	6.311093574403995e-07	-2.6574300129057627e-07	0.9999999786551472	None	0.2	1	0.3333333333333333	4	0.8	12	0.20987654320987653	0.8	16	12	0	0	0	1.0	9	9	1.1333333333333333	17	0.0	1.0	-0.0461812730687632	0.6513337537450944	0.048580246026785935	0.5915452939500805	-0.03915377159275951	0.5227659610397268	0.6195477348600594	0.5895560391570174	0	1.0	0.0
3495	0.001011586347135906	0.00013390289702599827	0.00010549431751277221	0.998132056524889	None	0	0	0.5	2	0.75	3	0.5	0.75	5	3	0	0	0	0.75	4	3	0.4	6	0.0	0	-0.09192372754150338	0.6165918549777815	0.0457429383365912	0.5057044726331807	-0.1905150604140465	0.9816884135265824	0.7355359579765031	0.8165613883104704	0	1.0	0.0
3107	0.0008599128287481824	0.0005674380928157985	-0.0005634808243854171	0.9965839809347328	None	0	0	0.3333333333333333	3	0.8181818181818182	9	0.28888888888888886	0.8181818181818182	12	9	0	0	0	0.5555555555555556	5	9	0.8666666666666667	13	0.0	1.0	-0.09984465360285927	0.5013998672553177	1.7088537146323274e-07	0.5000126397287513	0.03827609166156167	0.5735947393997735	0.6416551269328497	0.525160642697664	0	0.5	0.0
5046	0.011973913108344721	0.005387998539098481	0.005377972517666476	0.9893145089890065	None	0.25	1	0.4	4	0.7692307692307693	10	0.23809523809523808	0.7692307692307693	14	10	0	0	0	0.7777777777777778	7	9	1.0	15	0.0	1.0	0.15818744027523543	0.5369998959442818	0.0020152051407919596	0.5572469884186596	-0.09999999986289283	0.5000000092550742	0.7420616461688759	0.53148056571704	0	1.0	0.0
3630	0.0	0.0	0.0	1.0	None	0	0	0	0	0	0	1.0	0	0	0	0	0	0	1.0	1	1	0.06666666666666667	1	0.0	0	0	0	0	0	0	0	0	0	0	0	0
5060	0.004648928082010964	0.0012518598413395325	-0.0005754462626750555	0.9971462011690191	None	0.2	1	0.3333333333333333	4	0.8	12	0.20987654320987653	0.8	16	12	0	0	0	1.0	9	9	1.1333333333333333	17	0.0	1.0	0.19555042692281216	0.504412956857341	0.0009483884766813739	0.5055054326168779	-0.09999999419687183	0.5000015269391223	0.7732013797794006	0.5033067029605657	0	1.0	0.0
2571	0.0023854167441282395	4.223144564680877e-05	-3.917724450163668e-05	0.9901247442225255	None	0.3333333333333333	1	0.5	4	0.6666666666666666	6	0.3055555555555556	0.6666666666666666	10	6	0	0	0	1.0	6	6	0.7333333333333333	11	0.0	0.4	0.009259740386019424	0.6665960347879296	7.221845567614185e-10	0.5004250677840584	-0.047332257440531066	0.6851219168940283	0.619575817197677	0.6202588295156259	0	1.0	0.0
2996	0.003203813455601784	0.0002762571588752303	0.00023555866579774509	0.9831173688309408	None	0.5	1	0.5714285714285714	4	0.625	5	0.3333333333333333	0.625	8	5	1	3	0	0.8333333333333334	5	6	0.6666666666666666	10	1.0	0.8	-0.35369063408278906	0.9995287598155023	0.0999889382314432	0.5001218420067605	0.07908868713055495	0.5997359763566834	0.9398822685102842	0.9363252373417551	0.875	1.0	0.0
4258	0.001820090237222119	0.0010436687562206347	0.0010436593746363102	0.998667385800327	None	0.2	1	0.3333333333333333	4	0.8	12	0.20987654320987653	0.8	16	12	0	0	0	1.0	9	9	1.1333333333333333	17	0.0	1.0	0.17422021561521014	0.507625407910941	0.017102268597072628	0.5727880901943405	-0.04793901390542819	0.6399568916641873	0.7128835434290516	0.5743542406693204	0	1.0	0.0
5875	0.0	0.0	0.0	1.0	None	0	0	0	0	0	0	1.0	0	0	0	0	0	0	1.0	1	1	0.06666666666666667	1	0.0	0	0	0	0	0	0	0	0	0	0	0	0
3143	0.003535092441976363	0.0002580050873481969	-0.00023120503875882612	0.9915837022677882	None	0.2	2	0.36363636363636365	8	0.6774193548387096	21	0.4074074074074074	0.6451612903225806	28	20	4	0	0	1.0	9	9	2.2	33	0.0	0.75	0.2389853836124026	0.5707108559008789	0.07236780328115884	0.9980282565043825	0.0029095323803028372	0.6611786074084447	0.7658296160290253	0.9163217735303263	0	0.5	0.0
3628	None	None	None	None	None	0	0	0.1111111111111111	6	0.8860759493670886	70	1.0	0.3291139240506329	31	26	49	0	0	1.0	9	9	5.4	81	0.0	1.0	0.11101531759870994	0.5980454940111067	0.005133335368076174	0.6718601938278318	3.87295110692822e-21	0.5	0.643483059066538	0.5917761617282804	0	1.0	0.0
1678	None	None	None	None	None	0	0	0.5	1	1.0	1	1.0	1.0	2	1	0	3	0	0.3333333333333333	3	1	0.2	3	1.0	0	3.4353932662760466e-05	0.5000118496322369	-0.0933574503784361	0.5029770572827724	0.0999890471293626	0.5000057339720283	0.6877219421368878	0.5009982240298051	1.0	1.0	0.5660875458501462
5040	0.0	0.0	0.0	1.0	None	0	0	0	0	0	0	1.0	0	0	0	0	0	0	1.0	1	1	0.06666666666666667	1	0.0	0	0	0	0	0	0	0	0	0	0	0	0
6147	0.014943728933401783	0.013546540497497865	0.013544317028088863	0.9909511947841275	None	0.2	1	0.3333333333333333	4	0.8	12	0.20987654320987653	0.8	16	12	0	0	0	1.0	9	9	1.1333333333333333	17	0.0	1.0	0.08438435609535398	0.5622016315116404	0.06022977670002705	0.7821163870651958	0.32794321057338516	0.6364311799298891	0.7791836010328463	0.66730419621445	0	1.0	0.0
6425	0.00044644084661217917	4.831952701052656e-06	3.3974437885732506e-06	0.9999999574585463	None	0.2	1	0.3333333333333333	4	0.8	12	0.20987654320987653	0.8	16	12	0	0	0	1.0	9	9	1.1333333333333333	17	0.0	1.0	0.09124063111101786	0.568570336229731	0.041785584141346796	0.6008815221271667	-0.09568127081815446	0.6136304253153653	0.691690379010024	0.5944967015787259	0	0	0.0
5161	0.0	0.0	0.0	0.9999999999999998	None	0	0	0	0	0	0	1.0	0	0	0	0	4	0	1.0	1	1	0.06666666666666667	1	1.0	0	0	0	0	0	0	0	0	0	0	0	0
3841	0.0	0.0	0.0	0.9999999999999998	None	0	0	0	0	0	0	1.0	0	0	0	0	4	0	1.0	1	1	0.06666666666666667	1	1.0	0	0	0	0	0	0	0	0	0	0	0	0
1744	None	None	None	None	None	0	0	0.75	3	0.5	2	0.5	0	0	0	5	0	0	0.75	3	4	0.4	6	0.0	1.0	0	0	0	0	0	0	0	0	0	0	0
3633	0.0	0.0	0.0	0.9999999999999998	None	0	0	0	0	0	0	1.0	0	0	0	0	4	0	1.0	1	1	0.06666666666666667	1	1.0	0	0	0	0	0	0	0	0	0	0	0	0
2165	None	None	None	None	None	0	0	0.05555555555555555	1	1.0	25	0.9	0	0	0	26	0	0	0.8333333333333334	5	6	1.8	27	0.0	0.18181818181818182	0	0	0	0	0	0	0	0	0	0	0
2546	None	None	None	None	None	0	0	0.5	2	0.75	3	0.6	0.75	5	3	0	0	0	0.4	2	5	0.4	6	0.0	0	0.03639933156831143	0.5991623995544014	-0.1310259483268305	0.5888244489910547	-0.061342686116890255	0.6416705851963249	0.6976654532297415	0.6101403399829488	0	1.0	0.0
1125	None	None	None	None	None	0	0	0	0	0	0	1.0	0	0	0	0	4	0	1.0	1	1	0.06666666666666667	1	1.0	0	0	0	0	0	0	0	0	0	0	0	0
1654	None	None	None	None	None	0	0	0.2222222222222222	4	0.75	18	0.6190476190476191	0.4583333333333333	14	11	11	9	0	0.8571428571428571	7	6	1.7333333333333334	26	0.391304347826087	0.631578947368421	0.10526216483479459	0.5835186439369748	-0.04740703508257477	0.5507444381590206	-0.03584564643634547	0.523189558612755	0.6700362360180401	0.5526160227556826	1.0	1.0	0.0
1552	None	None	None	None	None	0	0	0	0	0	0	1.0	0	0	0	0	0	0	1.0	1	1	0.06666666666666667	1	0.0	0	0	0	0	0	0	0	0	0	0	0	0
5806	None	None	None	None	None	0.038461538461538464	1	0.24074074074074073	13	0.7215189873417721	57	1.0	0.5063291139240507	52	40	28	0	0	1.0	9	9	5.4	81	0.0	1.0	0.0411082539970669	0.5932299828709917	0.05954815338500421	0.5505821064436225	-0.025048206535648255	0.6587020333005331	0.6092172308435091	0.601716937436469	0	0.9615384615384616	0.0
6306	0.021664340536247863	0.006431618653859065	0.006367780819618261	0.9931398117792408	None	0.14285714285714285	1	0.29411764705882354	5	0.782608695652174	18	0.30864197530864196	0.782608695652174	23	18	1	0	0	1.0	9	9	1.6666666666666667	25	0.0	1.0	0.20127066851972564	0.5010972395189514	0.011121168903499654	0.5457858814414858	-0.09999997646012854	0.5000328066183963	0.7763017478182511	0.5156763785534503	0	1.0	0.0
2856	0.0	0.0	0.0	0.9999999999999998	None	0	0	0	0	0	0	1.0	0	0	0	0	4	0	1.0	1	1	0.06666666666666667	1	1.0	0	0	0	0	0	0	0	0	0	0	0	0
6681	0.0016084669680606946	0.0002518203416868952	0.00025031663117911813	0.996660076069756	None	0.25	1	0.36363636363636365	4	0.7857142857142857	11	0.2222222222222222	0.7857142857142857	15	11	0	0	0	0.8888888888888888	9	8	1.0666666666666667	16	0.0	1.0	3.641241531908811e-15	0.5	0.008096074871414324	0.6597043031754087	-0.011086994021560397	0.6509468370651111	0.6124455614073493	0.6054899865580147	0	1.0	0.0
4112	0.007250513338630758	0.0019567451001967205	0.0019285317567575993	0.9919638761382041	None	0.2	1	0.3333333333333333	4	0.8	12	0.20987654320987653	0.8	16	12	0	0	0	1.0	9	9	1.1333333333333333	17	0.0	1.0	0.13324284322286623	0.6646463286506054	0.0005024136893823703	0.571786936285122	-0.09999994110888119	0.5000005560590639	0.72536700909185	0.5803975802163889	0	0.9375	0.0
4549	0.0039418210293410035	0.0015040430655317112	-0.0015011596656514558	0.9979373029251717	None	0.25	1	0.4	4	0.7692307692307693	10	0.23809523809523808	0.7692307692307693	14	10	0	0	0	0.7777777777777778	9	7	1.0	15	0.0	1.0	0.07469066109520857	0.5060401308862923	0.017936122246506123	0.5334868773826542	-0.09999993803155503	0.5000001800133045	0.6747064828190819	0.5131895012725732	0	1.0	0.0
2947	0.00778589033167464	0.001043199432851536	-0.0006458976155011594	0.9916445920753678	None	0	0	0.375	3	0.7777777777777778	7	0.3142857142857143	0.7777777777777778	10	7	0	0	0	0.7142857142857143	5	7	0.7333333333333333	11	0.0	0.6666666666666666	-0.09999394132499557	0.5000541192019817	0.03913892371663546	0.5099945954078825	0.17143494520303595	0.6985025833946403	0.7520316876871952	0.5728427917975789	0	1.0	0.0
6747	0.007209938156754883	0.002045385306947165	0.0018747677747082536	0.9777536485947818	None	0	0	0.3333333333333333	2	0.8571428571428571	6	0.36	0.8571428571428571	8	6	0	0	0	1.0	5	5	0.6	9	0.0	0	0.22035491011860103	0.5271716960737832	0.32861574017816764	0.6251402505081356	0.26347975972628035	0.614045840206335	0.6214966163387045	0.5894090605369999	0	1.0	0.0
887	None	None	None	None	None	0	0	0.5	1	1.0	1	1.0	1.0	2	1	0	3	0	0.3333333333333333	1	3	0.2	3	1.0	0	0.3347147343045731	0.5251186639271673	0.08802043165775267	0.5010369701919829	5.363381236347168e-05	0.5000501502308553	0.8048020252317915	0.5087414256631009	1.0	1.0	0.0
2228	None	None	None	None	None	0.5	1	0.8333333333333334	5	0.16666666666666666	1	0.6666666666666666	0.16666666666666666	5	1	2	3	0	0.75	4	3	0.5333333333333333	8	0.75	0.8	1.1653278177366295e-06	0.5000008945962603	0.05944820517932216	0.5332871999258011	0.04824366614022617	0.5088312761883715	0.5630470354739214	0.5140528307995925	1.0	1.0	0.0
3579	1.2499696142355537e-07	1.0085451473035042e-07	5.991594014902065e-11	0.999978865878613	None	0	0	0.018518518518518517	1	1.0	79	1.0	0	0	0	80	0	0	1.0	9	9	5.4	81	0.0	1.0	0	0	0	0	0	0	0	0	0	0	0
499	None	None	None	None	None	0	0	0.037037037037037035	2	0.9746835443037974	77	1.0	0.02531645569620253	4	2	76	0	0	1.0	9	9	5.4	81	0.0	1.0	0.05480515919105862	0.5273523881380087	0.09267651950368637	0.5417398510438731	0.09904627289137705	0.5019538405152102	0.5488914832285212	0.5237058105283128	0	0	0.0
6676	None	None	None	None	None	0	0	0.32	16	0.5833333333333334	42	0.9135802469135802	0.2638888888888889	31	19	42	1	0	1.0	9	9	4.933333333333334	74	0.013157894736842105	0.9230769230769231	0.0016661111342417666	0.5187714836937022	0.09999799056349773	0.5333747857983633	0.39526258607343684	0.7006424730677759	0.8384298429614137	0.5873592877703526	0.8387096774193549	0.8387096774193549	0.0
2305	None	None	None	None	None	0	0	0.75	3	0.3333333333333333	1	0.5555555555555556	0.3333333333333333	4	1	0	1	0	1.0	3	3	0.3333333333333333	5	1.0	1.0	-0.09998543589595466	0.5000293169001281	0.09821647446927388	0.5025883656436432	0.18993164006676724	0.5152738186174267	0.7702836096979485	0.5059651429353502	0.0	0	0.0
1638	None	None	None	None	None	0	0	0	0	0	0	1.0	0	0	0	0	0	0	1.0	1	1	0.06666666666666667	1	0.0	0	0	0	0	0	0	0	0	0	0	0	0
7333	0.00589584747361061	0.0007810431926453958	-0.0007380239366718698	0.9936992414551239	None	0.2	1	0.3333333333333333	4	0.8	12	0.20987654320987653	0.8	16	12	0	0	0	1.0	9	9	1.1333333333333333	17	0.0	1.0	0.14259953351715696	0.6154179358706855	0.03624757439603711	0.5342652371169377	0.35680066987080017	0.6610653963780033	0.7894654891282128	0.6047162251150646	0	1.0	0.0
4105	0.026904879018193377	0.002184140338970568	0.0020609823418344313	0.9691756227657659	None	0.3333333333333333	1	0.5	4	0.7	7	0.2857142857142857	0.7	11	7	0	0	0	0.8571428571428571	6	7	0.8	12	0.0	0.6666666666666666	0.1354692103818439	0.5016176804445827	0.08029654162022556	0.5843913615991418	0.39759870866509145	0.5993953963721795	0.7996619235373916	0.5621965326156246	0	1.0	0.0
6903	0.01739491563717974	0.014600699100571376	0.014553615931513202	0.9855953440515519	None	0.2	1	0.3333333333333333	4	0.8	12	0.20987654320987653	0.8	16	12	0	0	0	1.0	9	9	1.1333333333333333	17	0.0	1.0	0.01237651533740625	0.628621211941244	0.059970288940577834	0.6557909724878348	0.3850262231495899	0.6442951856275964	0.8568975297927086	0.6429792073934034	0	1.0	0.0
2513	None	None	None	None	None	0	0	0.25	1	1.0	3	1.0	1.0	4	3	0	3	0	0.2	1	5	0.3333333333333333	5	1.0	0	-0.0813013393974044	0.554056778332957	-0.21481880183296115	0.6063223334965351	0.01888984988198099	0.6712153629747509	0.7458598388062198	0.6116406751797108	0.5	1.0	0.0
5690	0.018821843863734748	0.005209104813284651	0.005186209703408869	0.9892313731281293	None	0.2	1	0.3333333333333333	4	0.8	12	0.20987654320987653	0.8	16	12	0	0	0	1.0	9	9	1.1333333333333333	17	0.0	1.0	0.21877645697556702	0.5209288639110636	0.05365794421327078	0.5810840579969312	-0.09999999967820113	0.5000000022886192	0.7862274116839217	0.5341956636155284	0	0.9375	0.0
2102	None	None	None	None	None	0.2	1	0.3333333333333333	4	0.8	12	0.20987654320987653	0.8	16	12	0	0	0	1.0	9	9	1.1333333333333333	17	0.0	1.0	3.867662082364762e-20	0.5000000000000263	-0.009382745135158327	0.6813453932085736	0.00017636231811393526	0.5003472834950012	0.5929703394594962	0.5631075469542933	0	0.9375	0.0
3946	0.005250498817777113	0.00227447584373678	0.00215301866472529	0.9986387388017631	None	0.2	1	0.3333333333333333	4	0.8	12	0.20987654320987653	0.8	16	12	0	0	0	1.0	9	9	1.1333333333333333	17	0.0	1.0	0.12863707288535683	0.6336098939690858	0.07282848456417175	0.6576136798414335	-0.09999999936151875	0.5000001134004819	0.7310547358062516	0.5987207544397907	0	0	0.0
2550	None	None	None	None	None	0	0	0	0	0	0	1.0	0	0	0	0	0	0	1.0	1	1	0.06666666666666667	1	0.0	0	0	0	0	0	0	0	0	0	0	0	0
3626	0.0013278582358686012	0.00011007370960856767	0.00011006120722984547	0.9983060286553814	None	0.3333333333333333	1	0.5	4	0.7	7	0.2857142857142857	0.7	11	7	0	0	0	0.8571428571428571	6	7	0.8	12	0.0	0.6666666666666666	-0.09570213813755504	0.5975792119448956	0.09968930507061408	0.5019460703180822	-0.026034301004333665	0.6612476887587023	0.6964762477995101	0.5883973544318146	0	1.0	0.0
1937	None	None	None	None	None	0	0	0.16981132075471697	9	0.7922077922077922	61	0.9753086419753086	0.15584415584415584	20	12	58	0	0	1.0	9	9	5.266666666666667	79	0.0	0.9714285714285714	-0.002974999238225015	0.670681806355022	0.03231896300837228	0.6370980744046331	0.09976621479042325	0.5322257974549544	0.6357217935459605	0.6148426659264733	0	0.9	0.0
2037	None	None	None	None	None	0	0	0	0	0	0	1.0	0	0	0	0	0	0	1.0	1	1	0.06666666666666667	1	0.0	0	0	0	0	0	0	0	0	0	0	0	0
4272	0.0	0.0	0.0	0.9999999999999998	None	0	0	0	0	0	0	1.0	0	0	0	0	4	0	1.0	1	1	0.06666666666666667	1	1.0	0	0	0	0	0	0	0	0	0	0	0	0
7296	6.935250223488674e-09	6.342822638050964e-09	-3.5257133242638387e-10	0.9999994164108471	None	0	0	1.0	1	0	0	1.0	0	1	0	0	1	0	0.5	2	1	0.13333333333333333	2	0.3333333333333333	0	0	0	0	0	0	0	0	0	0	0	0
459	None	None	None	None	None	0	0	0.42857142857142855	3	0.75	6	0.3333333333333333	0.75	9	6	0	0	0	0.8333333333333334	6	5	0.6666666666666666	10	0.0	0.4	0.08815617530947856	0.5257548601184503	0.09995444276860518	0.5007648724887468	-0.07888761255027639	0.5953430295242561	0.6913928431271742	0.5409305544643247	0	1.0	0.0
705	None	None	None	None	None	0	0	0.5	3	0.7142857142857143	5	0.5625	0.7142857142857143	8	5	0	0	0	0.25	2	8	0.6	9	0.0	0.8571428571428571	0.011886762397478736	0.5817728422183454	0.054799324309975264	0.6751447134798869	-0.07294693206370392	0.6456214110723458	0.6529048066690974	0.6350206379230635	0	1.0	0.0
6888	2.095786669373079e-05	1.9181143596306084e-06	1.557809725344755e-10	0.9994532027223205	None	0	0	1.0	1	0	0	1.0	0	1	0	0	0	0	0.5	2	1	0.13333333333333333	2	0.0	0	0	0	0	0	0	0	0	0	0	0	0
4990	0.018165130975067865	0.004740076450299502	0.004728940546607547	0.9898589592007051	None	0.2	1	0.3333333333333333	4	0.8	12	0.20987654320987653	0.8	16	12	0	0	0	1.0	9	9	1.1333333333333333	17	0.0	1.0	0.21877645697556702	0.5209288639110636	0.05365794421327078	0.5810840579969312	-0.09999999967820113	0.5000000022886192	0.7862274116839217	0.5341956636155284	0	0.9375	0.0
290	None	None	None	None	None	0	0	0	0	0	0	1.0	0	0	0	0	4	0	1.0	1	1	0.06666666666666667	1	1.0	0	0	0	0	0	0	0	0	0	0	0	0
3483	0.0	0.0	0.0	1.0	None	0	0	0	0	0	0	1.0	0	0	0	0	0	0	1.0	1	1	0.06666666666666667	1	0.0	0	0	0	0	0	0	0	0	0	0	0	0
2520	None	None	None	None	None	0.2857142857142857	2	0.5	8	0.45454545454545453	10	0.5333333333333333	0.2727272727272727	12	6	11	2	0	0.5555555555555556	5	9	1.6	24	0.1	0.7272727272727273	5.540828925447078e-13	0.5000000000389142	-0.12385796342081663	0.9919334214207732	-0.02589411380824621	0.5121352000680411	0.6380127112113516	0.8348170520816242	1.0	1.0	0.0
7514	0.00023420035014565176	9.375582602700596e-07	-8.843167474393141e-07	0.9999890835598024	None	0	0	0.42857142857142855	3	0.75	6	0.3333333333333333	0.75	9	6	0	1	0	0.8333333333333334	5	6	0.6666666666666666	10	1.0	0.4	-0.21084015428034358	0.6496300954966472	0.05857862724644601	0.539610918590746	-0.09999998698204572	0.5000000688214103	0.7277281541318752	0.5643240986009701	1.0	1.0	0.0
651	None	None	None	None	None	0.25	1	0.36363636363636365	4	0.7857142857142857	11	0.2222222222222222	0.7857142857142857	15	11	0	0	0	0.8888888888888888	8	9	1.0666666666666667	16	0.0	1.0	-0.07580301438500635	0.9999955591815438	0.0589831436259163	0.5677470456173279	0.06585107737674241	0.6570169882134211	0.7127174221314899	0.9880592663592903	0	0.2	0.0
1376	None	None	None	None	None	1.0	1	1.0	4	0.0	0	0.5555555555555556	0	4	0	0	0	0	1.0	3	3	0.3333333333333333	5	0.0	1.0	0	0	0	0	0	0	0	0	0	0	0
386	None	None	None	None	None	0	0	0.19444444444444445	7	0.7692307692307693	40	0.6666666666666666	0.019230769230769232	5	1	48	6	0	1.0	9	9	3.6	54	0.0625	0.7083333333333334	0.026687776213907888	0.940116443012078	-0.03641307763559194	0.6674589008728306	0.01717082912454806	0.5050169001275581	0.6377224926338172	0.7607498264770214	0.7	1.0	0.0
1451	None	None	None	None	None	0	0	0.36363636363636365	4	0.6428571428571429	9	0.8888888888888888	0	0	0	15	13	0	0.5	6	3	1.0666666666666667	16	0.38235294117647056	1.0	0	0	0	0	0	0	0	0	0	0	0
1295	None	None	None	None	None	1.0	1	0.8	4	0.4	2	0.4666666666666667	0.4	6	2	0	0	0	0.6	3	5	0.4666666666666667	7	0.0	1.0	-0.06614182872323156	0.5336377450476194	0.06500900564835174	0.5166852933845143	0.23310709746493022	0.5538908357580565	0.7712738326865906	0.5347708211680385	0	1.0	0.0
1378	None	None	None	None	None	0	0	0.5	1	1.0	1	1.0	1.0	2	1	0	2	0	0.3333333333333333	1	3	0.2	3	0.6666666666666666	0	0.020429464241514827	0.5372584802148618	0.013412062458815367	0.5254748051151751	-0.03987436330837866	0.5010857001235004	0.5669896172652013	0.5212905376672016	1.0	1.0	0.0
7035	0.0	0.0	0.0	0.9999999999999998	None	0	0	0	0	0	0	1.0	0	0	0	0	4	0	1.0	1	1	0.06666666666666667	1	1.0	0	0	0	0	0	0	0	0	0	0	0	0
992	None	None	None	None	None	0	0	0	0	0	0	1.0	0	0	0	0	0	0	1.0	1	1	0.06666666666666667	1	0.0	0	0	0	0	0	0	0	0	0	0	0	0
5247	9.072360214961296e-06	2.67079164549286e-06	-2.6698990111113204e-06	0.9990888557681388	None	0	0	0.5	2	0.75	3	0.6	0.75	5	3	0	2	0	0.4	2	5	0.4	6	1.0	0	0.3387223525043732	0.5050426037735217	0.09609304692960377	0.5098450522288547	1.310836961433192e-26	0.5	0.8061694538655229	0.5049628702031485	1.0	1.0	0.0
3329	0.002901895479810099	1.819464371276958e-05	5.266074001774605e-06	0.9936963026472193	None	0.5	1	0.6666666666666666	4	0.5714285714285714	4	0.375	0.5714285714285714	8	4	0	0	0	0.6666666666666666	6	4	0.6	9	0.0	0.6666666666666666	-0.09999745947936559	0.5000673482487061	2.2620647224222847e-11	0.5005371229991957	-0.09999999466200549	0.5000000573821503	0.6157147367403644	0.5002015096014478	0	1.0	0.0
813	None	None	None	None	None	0	0	1.0	3	0.0	0	0.6666666666666666	0	3	0	0	1	0	0.6666666666666666	3	2	0.26666666666666666	4	1.0	1.0	0	0	0	0	0	0	0	0	0	0	0
4196	0.0021054648790777776	0.00021683337367260898	-0.0001503785458134932	0.9968919894565197	None	0	0	0.3333333333333333	2	0.8571428571428571	6	0.36	0.8571428571428571	8	6	0	2	0	1.0	5	5	0.6	9	1.0	0	7.902762784127648e-27	0.5	0.2138190541931318	0.981387446577566	-0.09999998711310976	0.500000145428629	0.7875217734739978	0.7894661564525107	1.0	1.0	0.0
6636	0.022534529432991703	0.006762440393815068	0.006684203317801662	0.9930779012534167	None	0.14285714285714285	1	0.29411764705882354	5	0.782608695652174	18	0.30864197530864196	0.782608695652174	23	18	1	0	0	1.0	9	9	1.6666666666666667	25	0.0	1.0	0.20127066851972564	0.5010972395189514	0.011121168903499654	0.5457858814414858	-0.09999997646012854	0.5000328066183963	0.7763017478182511	0.5156763785534503	0	1.0	0.0
5116	0.0	0.0	0.0	1.0	None	0	0	0	0	0	0	1.0	0	0	0	0	0	0	1.0	1	1	0.06666666666666667	1	0.0	0	0	0	0	0	0	0	0	0	0	0	0
4631	4.182825214446024e-09	3.7186189744375145e-09	1.2425060719879782e-10	0.9999998437888213	None	0	0	0	0	0	0	1.0	0	0	0	0	3	0	1.0	1	1	0.06666666666666667	1	0.75	0	0	0	0	0	0	0	0	0	0	0	0
2604	None	None	None	None	None	0	0	0.16666666666666666	7	0.8166666666666667	49	0.7654320987654321	0.2833333333333333	23	17	38	4	0	1.0	9	9	4.133333333333334	62	0.05405405405405406	0.7636363636363637	0.11780266496032672	0.5447017891491875	7.621666356387144e-09	0.5000006574624172	0.055487842639554294	0.643503708954537	0.6257676544126701	0.5638078915485611	1.0	1.0	0.0
2845	None	None	None	None	None	0.11764705882352941	2	0.3611111111111111	13	0.5882352941176471	30	0.654320987654321	0.37254901960784315	29	19	23	0	0	1.0	9	9	3.533333333333333	53	0.0	0.6666666666666666	-0.014634502174254795	0.6614708711312525	-0.06293486648566557	0.6490834948094804	0.16349369293726992	0.9999933891433719	0.7715486302729533	0.9879180425088193	0	0.9310344827586207	0.0
167	None	None	None	None	None	0	0	0	0	0	0	1.0	0	0	0	0	0	0	1.0	1	1	0.06666666666666667	1	0.0	0	0	0	0	0	0	0	0	0	0	0	0
6126	8.27593416711612e-09	2.6376947226629024e-11	-1.0476638961817252e-11	0.9999999964780751	None	0.2	1	0.3333333333333333	4	0.8	12	0.20987654320987653	0.8	16	12	0	0	0	1.0	9	9	1.1333333333333333	17	0.0	1.0	0.12518637234383073	0.533412182198803	7.614055414606196e-05	0.5003860558561226	1.627856676960606e-10	0.500333705851853	0.6433547800330878	0.5113919653998201	0	0.9375	0.0
4524	0.003498503403023477	0.0015669872700327264	0.0015600477887931755	0.995658524881272	None	0.2	1	0.3333333333333333	4	0.8	12	0.20987654320987653	0.8	16	12	0	0	0	1.0	9	9	1.1333333333333333	17	0.0	1.0	-0.09020506807143566	0.5256876975587369	-0.0733399336161463	0.5734680442158591	-0.08750640844147548	0.5787092212100895	0.5481451269062289	0.5594124124292389	0	0	0.0
2021	None	None	None	None	None	1.0	1	1.0	4	0.0	0	0.5555555555555556	0	4	0	0	0	0	1.0	3	3	0.3333333333333333	5	0.0	1.0	0	0	0	0	0	0	0	0	0	0	0
3901	4.147171037502573e-08	3.429214202287814e-08	2.0825245794711158e-08	0.9999914266687604	None	0	0	0.45454545454545453	5	0.42857142857142855	6	0.5333333333333333	0	0	0	15	14	0	0.8333333333333334	5	6	1.0666666666666667	16	0.4117647058823529	1.0	0	0	0	0	0	0	0	0	0	0	0
48	None	None	None	None	None	0.3333333333333333	1	0.4444444444444444	4	0.7272727272727273	8	0.2653061224489796	0.7272727272727273	12	8	0	0	0	1.0	7	7	0.8666666666666667	13	0.0	0.6666666666666666	0.11269869344520167	0.9978023767743652	-0.005958267513600284	0.6072741793123008	0.12403217698018695	0.5976346482094895	0.7516434339112128	0.9102389108630994	0	1.0	0.0
4138	0.0	0.0	0.0	0.9999999999999998	None	0	0	0	0	0	0	1.0	0	0	0	0	4	0	1.0	1	1	0.06666666666666667	1	1.0	0	0	0	0	0	0	0	0	0	0	0	0
2652	0.0024021189605392124	0.0003353167813535041	-0.0002766989784050451	0.9948488977606568	None	0.3333333333333333	1	0.5	4	0.6666666666666666	6	0.3055555555555556	0.6666666666666666	10	6	0	0	0	1.0	6	6	0.7333333333333333	11	0.0	0.4	0.0984890499853941	0.5039856400695104	2.014461669346923e-06	0.5012683658923485	0.09018720742297923	0.5814843920795705	0.610520243136524	0.5291241878140909	0	1.0	0.0
3422	0.003940820594534233	0.003531026198371006	-0.0013063787443581627	0.9984582838032446	None	0.2	1	0.3333333333333333	4	0.8	12	0.20987654320987653	0.8	16	12	0	0	0	1.0	9	9	1.1333333333333333	17	0.0	1.0	0.09651024728163775	0.5152453961644954	0.09999994489261615	0.5000068441654315	0.05071094902864084	0.6518955602517331	0.5527697302485044	0.5571170618105797	0	1.0	0.0
3752	0.0	0.0	0.0	0.9999999999999998	None	0	0	0	0	0	0	1.0	0	0	0	0	4	0	1.0	1	1	0.06666666666666667	1	1.0	0	0	0	0	0	0	0	0	0	0	0	0
5265	0.005849725406322118	0.00514641401969032	0.004797021007425823	0.9956714090748349	None	0.25	1	0.36363636363636365	4	0.7857142857142857	11	0.2222222222222222	0.7857142857142857	15	11	0	0	0	0.8888888888888888	8	9	1.0666666666666667	16	0.0	1.0	-0.09998412699721729	0.5000033914881648	-0.08738077709040262	0.6628989220427467	-0.09999985261819148	0.5000241714758396	0.5148576421650637	0.5561249721403088	0	1.0	0.0
1837	None	None	None	None	None	0.16666666666666666	1	0.35714285714285715	5	0.6666666666666666	12	0.5714285714285714	0.6111111111111112	16	11	3	2	0	0.7142857142857143	5	7	1.3333333333333333	20	0.4	0.26666666666666666	0.09647587598655408	0.6795971440185139	0.028720622016126175	0.5478653437409164	-0.09818966690669788	0.623241474798993	0.6979700108378187	0.6183223157820328	1.0	1.0	0.0
5205	0.006914616189658531	0.003191581488962561	0.0013001255943309602	0.9923256497785153	None	0	0	0.3333333333333333	2	0.8571428571428571	6	0.36	0.8571428571428571	8	6	0	2	0	1.0	5	5	0.6	9	1.0	0	0.21206287694415904	0.504628293493568	-0.14782348341148174	0.9997382836923845	-0.09999999920059666	0.5000000018053345	0.8319697482693048	0.9402232448020414	1.0	1.0	0.0
1930	None	None	None	None	None	0	0	1.0	1	0	0	1.0	0	1	0	0	2	0	0.5	2	1	0.13333333333333333	2	0.6666666666666666	0	0	0	0	0	0	0	0	0	0	0	0
3374	0.00047675528917492493	0.00010012570942628032	-4.240375569747628e-07	0.9987186420309127	None	0.5	1	0.6666666666666666	4	0.5	3	0.4444444444444444	0.3333333333333333	3	2	4	7	0	0.5	6	3	0.5333333333333333	8	0.6363636363636364	1.0	-0.09507992401719548	0.5062027669050296	-0.0999596168102633	0.5008496483817322	-0.09063397782198053	0.5102634721471462	0.5095202207647841	0.5057722929957092	1.0	1.0	0.546939599019265
6196	0.007680350498992403	0.0030338347314828053	0.003033479909226212	0.8874828577132853	None	0	0	0.4	2	0.8	4	1.0	0.8	6	4	0	1	0	0.14285714285714285	7	1	0.4666666666666667	7	0.5	0.6666666666666666	0.11102103899696165	0.9999993556941414	0.04308893159445555	0.5331345188635168	0.28397623378385883	0.6131848907505074	0.8541708515832711	0.9929630222493523	1.0	1.0	0.0
2133	None	None	None	None	None	0	0	0.75	3	0.5	2	0.6	0.5	4	2	1	0	0	0.4	2	5	0.4	6	0.0	1.0	7.872599371825625e-09	0.500000007248146	0.09962859465322207	0.5002439701171565	0.0002755344730610676	0.5008531088561179	0.6150402251908051	0.5003656956243373	0	1.0	0.0
195	None	None	None	None	None	0.25	1	0.36363636363636365	4	0.7857142857142857	11	0.2222222222222222	0.7857142857142857	15	11	0	0	0	0.8888888888888888	9	8	1.0666666666666667	16	0.0	1.0	0.06773800163706586	0.5725357171483265	0.04783057373304973	0.568146149724142	-0.09938533772525217	0.5173780021313188	0.6760902116564018	0.5528053416079262	0	0.26666666666666666	0.0
2566	2.2168277848653234e-07	2.1884633941419828e-07	-1.6121931334320108e-07	0.9999617617783728	None	0	0	0.037037037037037035	1	1.0	38	0.9523809523809523	0	0	0	39	0	0	0.8571428571428571	6	7	2.6666666666666665	40	0.0	0.5882352941176471	0	0	0	0	0	0	0	0	0	0	0
5888	7.003464792429036e-06	2.372310388445937e-08	-2.2300586769917363e-08	0.9999994918275867	None	0	0	1.0	1	0	0	1.0	0	1	0	0	0	0	0.5	2	1	0.13333333333333333	2	0.0	0	0	0	0	0	0	0	0	0	0	0	0
1987	None	None	None	None	None	0	0	0.25	1	1.0	3	1.0	1.0	4	3	0	0	0	0.2	1	5	0.3333333333333333	5	0.0	0	0.021434272608927576	0.6611171645078596	0.1416546721978506	0.5670252689652897	0.14791347658891563	0.5055559797755553	0.6527096160296653	0.5793426099044509	0	1.0	0.0
2609	0.0	0.0	0.0	1.0	None	0	0	0	0	0	0	1.0	0	0	0	0	0	0	1.0	1	1	0.06666666666666667	1	0.0	0	0	0	0	0	0	0	0	0	0	0	0
4865	3.7581378583792765e-09	3.6772258882737425e-09	-4.288271330583738e-10	0.9999998768401426	None	0	0	0	0	0	0	1.0	0	0	0	0	1	0	1.0	1	1	0.06666666666666667	1	0.25	0	0	0	0	0	0	0	0	0	0	0	0
576	None	None	None	None	None	0	0	0	0	0	0	1.0	0	0	0	0	0	0	1.0	1	1	0.06666666666666667	1	0.0	0	0	0	0	0	0	0	0	0	0	0	0
6455	1.793999590946949e-10	8.56521593051301e-13	8.495234627043475e-13	0.999999999599464	None	0.2	1	0.3333333333333333	4	0.8	12	0.20987654320987653	0.8	16	12	0	0	0	1.0	9	9	1.1333333333333333	17	0.0	1.0	0.09985339617093454	0.5460450490836787	0.04868275379693876	0.5709611635478095	2.542896364656953e-09	0.5000000214816785	0.6022902474116334	0.5391262882542489	0	1.0	0.0
1184	None	None	None	None	None	0.25	1	0.4	4	0.7692307692307693	10	0.234375	0.7692307692307693	14	10	0	0	0	1.0	8	8	1.0	15	0.0	0.8571428571428571	0.001590012387412155	0.5046206813679198	0.0006873614678693446	0.5335677682992427	0.09923010905547085	0.5016943846391344	0.6129619340603251	0.5133080365103028	0	0.7857142857142857	0.0
376	None	None	None	None	None	0	0	0.10869565217391304	5	0.8805970149253731	59	0.8518518518518519	0.029850746268656716	3	2	65	4	0	1.0	9	9	4.6	69	0.03007518796992481	0.8	0.01423493420274366	0.6618125733792802	0.007559461193751571	0.5177070365503892	0.032805010360751875	0.5083654424813457	0.5721130908947474	0.5642843080722753	1.0	1.0	0.0
1152	None	None	None	None	None	0	0	0	0	0	0	1.0	0	0	0	0	2	0	1.0	1	1	0.06666666666666667	1	0.5	0	0	0	0	0	0	0	0	0	0	0	0
4669	0.004749863828952657	0.0008540672459827572	0.0007520457189632522	0.9946650340154364	None	0.2	1	0.3333333333333333	4	0.8	12	0.20987654320987653	0.8	16	12	0	0	0	1.0	9	9	1.1333333333333333	17	0.0	1.0	-0.06556367735946386	0.8601154847600712	0.002988510634130406	0.5564647658201548	-0.09996148322004308	0.5000858641484689	0.6108075672204318	0.6639930519362005	0	0.9375	0.0
1166	None	None	None	None	None	0	0	0	0	0	0	1.0	0	0	0	0	4	0	1.0	1	1	0.06666666666666667	1	1.0	0	0	0	0	0	0	0	0	0	0	0	0
2458	None	None	None	None	None	0.07692307692307693	1	0.27586206896551724	8	0.7317073170731707	30	0.5308641975308642	0.21951219512195122	12	9	30	0	0	1.0	9	9	2.8666666666666667	43	0.0	0.6285714285714286	1.878348128633532e-07	0.5000145618673438	0.12933685782856852	0.601531497403712	-0.021458373223093723	0.6940190042449608	0.6775084777962337	0.6011586154173134	0	1.0	0.0
7415	0.0017130733100675995	0.0011949278259191232	-0.0011910970626216747	0.9985345877673487	None	0.2	1	0.3333333333333333	4	0.8	12	0.20987654320987653	0.8	16	12	0	0	0	1.0	9	9	1.1333333333333333	17	0.0	1.0	0.06897184069427377	0.5614433636485067	-0.20837108841474833	0.9870328938640355	-0.031108160879120404	0.656817196574848	0.7767671718035579	0.8510445628718056	0	1.0	0.0
1484	None	None	None	None	None	0	0	0.375	3	0.6	6	0.8571428571428571	0.4	6	4	5	0	0	0.2857142857142857	7	2	0.8	12	0.0	0.4	0.024096098500225656	0.520309027101427	0.07443502887254197	0.5225222053467562	0.054433230187448355	0.5340191654740417	0.5551602286093719	0.52562069706994	0	1.0	0.0
6065	0.003459285312356343	0.0002664753832183752	0.00023647478723233043	0.9963540412854449	None	0.25	1	0.4	4	0.7692307692307693	10	0.23809523809523808	0.7692307692307693	14	10	0	0	0	0.7777777777777778	9	7	1.0	15	0.0	1.0	0.03782523055542348	0.5826937643687734	0.005250644840651456	0.6744985440236713	0.36003088393611	0.6558993077588903	0.8209762141161161	0.6385721721699199	0	1.0	0.0
1489	None	None	None	None	None	0	0	0.018518518518518517	1	1.0	79	1.0	0	0	0	80	0	0	1.0	9	9	5.4	81	0.0	1.0	0	0	0	0	0	0	0	0	0	0	0
1595	None	None	None	None	None	0.2	1	0.3333333333333333	4	0.8	12	0.20987654320987653	0.8	16	12	0	0	0	1.0	9	9	1.1333333333333333	17	0.0	1.0	1.6061073942798746e-06	0.5083786595260874	0.0629623591318618	0.5705210433627239	9.361049358295661e-08	0.5000012474318157	0.5736615904415422	0.5264336711921344	0	0.75	0.0
2584	0.0	0.0	0.0	0.9999999999999998	None	0	0	0	0	0	0	1.0	0	0	0	0	4	0	1.0	1	1	0.06666666666666667	1	1.0	0	0	0	0	0	0	0	0	0	0	0	0
6059	0.0	0.0	0.0	0.9999999999999998	None	0	0	0	0	0	0	1.0	0	0	0	0	4	0	1.0	1	1	0.06666666666666667	1	1.0	0	0	0	0	0	0	0	0	0	0	0	0
2676	0.0	0.0	0.0	1.0	None	0	0	0	0	0	0	1.0	0	0	0	0	0	0	1.0	1	1	0.06666666666666667	1	0.0	0	0	0	0	0	0	0	0	0	0	0	0
6305	0.00016096892362115384	1.323745935682417e-06	-9.26767713219036e-07	0.9999972833352703	None	0.25	1	0.4	4	0.7692307692307693	10	0.23809523809523808	0.7692307692307693	14	10	0	0	0	0.7777777777777778	9	7	1.0	15	0.0	1.0	3.820083696559824e-05	0.5020163851209702	-0.11904052767073378	0.6995063282777745	-0.037072666700597945	0.5135433469448384	0.6224847648044618	0.5750291420560351	0	1.0	0.0
1950	None	None	None	None	None	1.0	1	0.8	4	0.4	2	0.4666666666666667	0.4	6	2	0	0	0	0.6	3	5	0.4666666666666667	7	0.0	1.0	-0.01229196228461042	0.6653250636020553	0.07347382904896597	0.5713505274493805	0	0.5	0.60268592402652	0.5805000480114397	0	1.0	0.0
5634	0.009610641246677836	0.005851010118279453	0.004560656531924404	0.9925184595369805	None	0.2	1	0.3333333333333333	4	0.8	12	0.20987654320987653	0.8	16	12	0	0	0	1.0	9	9	1.1333333333333333	17	0.0	1.0	3.9141062085076556e-12	0.5000000000044696	0.0469342543731692	0.5360522857782999	-0.0999999955762277	0.5000033182160362	0.6486272906268085	0.5120371001118293	0	0.5	0.0
1278	None	None	None	None	None	0.5	1	0.6666666666666666	4	0.5	3	0.4	0.5	7	3	0	0	0	0.8	4	5	0.5333333333333333	8	0.0	0.6666666666666666	0.4098444895900212	0.551229862505399	0.05368813912567355	0.5721240026907715	0.17093936820753555	0.5731700576847574	0.8108234317809375	0.5655341650355261	0	1.0	0.0
2551	0.0	0.0	0.0	0.9999999999999998	None	0	0	0	0	0	0	1.0	0	0	0	0	4	0	1.0	1	1	0.06666666666666667	1	1.0	0	0	0	0	0	0	0	0	0	0	0	0
26	None	None	None	None	None	0.2	1	0.3333333333333333	4	0.8	12	0.20987654320987653	0.8	16	12	0	0	0	1.0	9	9	1.1333333333333333	17	0.0	1.0	0.02779072475675125	0.6548929246549937	-0.0012768241311951908	0.6746716380907758	0.005599077848894204	0.5824757050182702	0.5952254392291637	0.6382209678121304	0	1.0	0.0
747	None	None	None	None	None	0	0	0	0	0	0	1.0	0	0	0	0	2	0	1.0	1	1	0.06666666666666667	1	0.5	0	0	0	0	0	0	0	0	0	0	0	0
3386	None	None	None	None	None	0.18181818181818182	2	0.36	9	0.6571428571428571	23	0.4567901234567901	0.5428571428571428	28	19	8	0	0	1.0	9	9	2.466666666666667	37	0.0	0.5	0.0943779566847162	0.511710704252021	0.0014873435890392687	0.5078241590304988	0.13490981650320674	0.6449008286399521	0.63628981351127	0.5560015490980891	0	0.8571428571428571	0.0
2666	7.96295010399665e-07	3.60669854273604e-07	3.020576309964122e-07	0.9998309794978864	None	0	0	0.42857142857142855	3	0.75	6	0.3333333333333333	0.75	9	6	0	0	0	0.8333333333333334	6	5	0.6666666666666666	10	0.0	0.4	-0.1496720659513729	0.5989844248895193	0.09997938179096463	0.5004879999557061	0.0006815745705561054	0.5338380195740454	0.73620907847502	0.5447752833138315	0	1.0	0.0
3177	0.0005879426147720847	0.00010534766568360597	6.623090604299727e-06	0.9996277386714281	None	0.08333333333333333	2	0.22	11	0.75	54	0.9135802469135802	0.125	18	9	55	0	0	1.0	9	9	4.933333333333334	74	0.0	0.9230769230769231	-0.033640034312476655	0.6176527526741199	0.01042460616167995	0.5212717702982491	-0.09991889227866979	0.5001714704802328	0.6236138039129155	0.5469794756586744	0	1.0	0.0
616	None	None	None	None	None	0	0	0	0	0	0	1.0	0	0	0	0	0	0	1.0	1	1	0.06666666666666667	1	0.0	0	0	0	0	0	0	0	0	0	0	0	0
1583	None	None	None	None	None	0	0	0.1590909090909091	7	0.8412698412698413	53	0.8024691358024691	0.3492063492063492	28	22	36	0	0	1.0	9	9	4.333333333333333	65	0.0	0.7142857142857143	-0.03034142782197221	0.5064684721004145	0.09999604423369612	0.5000169293706902	0.0999999580813655	0.5000004700758804	0.6489437979515732	0.5021620640068605	0	1.0	0.0
3833	None	None	None	None	None	0.07142857142857142	1	0.2903225806451613	9	0.7045454545454546	31	0.5679012345679012	0.5227272727272727	31	23	14	0	0	1.0	9	9	3.066666666666667	46	0.0	0.918918918918919	-0.036776316483547275	0.6625285213582925	-0.09972530436923878	0.6104244424972642	0.004104134431587542	0.6573779208634823	0.6674541714141629	0.6437711891000345	0	1.0	0.0
4772	0.0092513673667175	0.0013508998063225001	0.0012325163799496107	0.9935192822382987	None	0.3333333333333333	1	0.5	4	0.7	7	0.2857142857142857	0.7	11	7	0	0	0	0.8571428571428571	6	7	0.8	12	0.0	1.0	0.09986553004943997	0.5249013816776301	-0.09024325775129906	0.5538163235584227	0.15338071496553002	0.6130293140240867	0.730688134795285	0.5642965517366411	0	0	0.0
7038	0.017251347109928754	0.014744572943254758	0.014744347747451965	0.9893230443804526	None	0.25	1	0.36363636363636365	4	0.7857142857142857	11	0.2222222222222222	0.7857142857142857	15	11	0	0	0	0.8888888888888888	8	9	1.0666666666666667	16	0.0	1.0	0.09315656049288239	0.5578942796488775	0.05691820135328289	0.5690087492327741	0.35273114823723684	0.6266939203225589	0.7830654905517404	0.584877641428941	0	1.0	0.0
2990	None	None	None	None	None	0.041666666666666664	1	0.14	7	0.8472222222222222	61	0.9135802469135802	0.041666666666666664	6	3	67	0	0	1.0	9	9	4.933333333333334	74	0.0	0.9230769230769231	0.004768139296491077	0.5071545405363911	7.399334063405976e-14	0.5000000002847159	0.0005920101967435366	0.5024900561588603	0.5055884981568333	0.503214990998959	0	1.0	0.0
121	None	None	None	None	None	0	0	0.3333333333333333	2	0.8571428571428571	6	0.36	0.8571428571428571	8	6	0	0	0	1.0	5	5	0.6	9	0.0	0	0.09994017570043343	0.5001038326851466	0.06823924257948143	0.5607869815227451	0.09998957230470029	0.5000215125493943	0.5373187206702019	0.5203935108770077	0	1.0	0.0
778	None	None	None	None	None	0	0	0.375	3	0.7777777777777778	7	0.4074074074074074	0.7777777777777778	10	7	0	0	0	0.3333333333333333	3	9	0.7333333333333333	11	0.0	1.0	0.09945326064205945	0.5017645289033651	-0.1534402026666272	0.9789111578359303	0.09999971966148644	0.507902998160876	0.7716535731929522	0.7845063441766897	0	1.0	0.0
7162	0.0	0.0	0.0	0.9999999999999998	None	0	0	0	0	0	0	1.0	0	0	0	0	4	0	1.0	1	1	0.06666666666666667	1	1.0	0	0	0	0	0	0	0	0	0	0	0	0
781	None	None	None	None	None	0	0	0.05555555555555555	1	1.0	25	0.9	0	0	0	26	0	0	0.8333333333333334	5	6	1.8	27	0.0	0.18181818181818182	0	0	0	0	0	0	0	0	0	0	0
4975	0.0012689642696509626	2.543318195936876e-05	1.8028704167458617e-05	0.9991239545873435	None	0	0	0.07692307692307693	4	0.9210526315789473	70	0.9629629629629629	0.013157894736842105	2	1	75	0	0	1.0	9	9	5.2	78	0.0	1.0	0.23991409671661706	0.5	-0.036503556042061416	0.6520910979249663	-0.09999886695171449	0.5000028205682312	0.8178455448938313	0.5521640705916077	0	0.5	0.0
3698	0.0011588007736457848	0.0003977415048768501	-9.79685599612659e-06	0.9987998900292057	None	0.25	1	0.36363636363636365	4	0.7857142857142857	11	0.2222222222222222	0.7857142857142857	15	11	0	0	0	0.8888888888888888	9	8	1.0666666666666667	16	0.0	1.0	0.0005060399147472044	0.5008094107257908	0.052716870566039034	0.6737547777073132	0.06091647255822522	0.5608962476332168	0.6052745246402432	0.5804006360292634	0	1.0	0.0
4774	0.0006639851684305647	3.691662581902507e-05	-8.260811156300013e-08	0.9966829350435925	None	0	0	0.5	2	0.6666666666666666	2	0.625	0.6666666666666666	4	2	0	2	0	0.5	4	2	0.3333333333333333	5	1.0	0	0.007257247443705581	0.5169838119522572	0.00883558551513678	0.5814969181665439	-0.09999999999996446	0.500000000000037	0.6271310561821786	0.5330254147686746	0.0	0	0.0
6118	0.0	0.0	0.0	1.0	None	0	0	0	0	0	0	1.0	0	0	0	0	0	0	1.0	1	1	0.06666666666666667	1	0.0	0	0	0	0	0	0	0	0	0	0	0	0
4619	0.00488415636029686	0.0019594678425860724	0.0006673386945400903	0.9953706644520337	None	0.2	1	0.3333333333333333	4	0.8	12	0.20987654320987653	0.8	16	12	0	0	0	1.0	9	9	1.1333333333333333	17	0.0	1.0	-0.09975123489209409	0.5021490567304392	0.08733676524578678	0.5668470975430554	0.09967341526189093	0.5051490895360985	0.7125297154013396	0.5248289091534463	0	0	0.0
7219	0.00726290721092417	0.0011570988264764364	0.0009907500508172368	0.9940192662083125	None	0.25	1	0.4	4	0.75	9	0.25925925925925924	0.75	13	9	0	0	0	0.6666666666666666	6	9	0.9333333333333333	14	0.0	1.0	0.015519882417033472	0.6020876068366794	0.09999894377205627	0.5001575279356649	-0.09999999981573805	0.5000000021096507	0.6941869971811456	0.5345118032341448	0	1.0	0.0
3859	0.0	0.0	0.0	0.9999999999999998	None	0	0	0	0	0	0	1.0	0	0	0	0	4	0	1.0	1	1	0.06666666666666667	1	1.0	0	0	0	0	0	0	0	0	0	0	0	0
4662	1.247205562391235e-07	8.619234526047347e-08	6.70743373700548e-11	0.9999756039074144	None	0	0	0.018518518518518517	1	1.0	79	1.0	0	0	0	80	0	0	1.0	9	9	5.4	81	0.0	1.0	0	0	0	0	0	0	0	0	0	0	0
7019	0.0	0.0	0.0	0.9999999999999998	None	0	0	0	0	0	0	1.0	0	0	0	0	4	0	1.0	1	1	0.06666666666666667	1	1.0	0	0	0	0	0	0	0	0	0	0	0	0
2711	2.836204756861875e-07	2.8362504940313177e-07	2.1009293262650217e-07	0.9999517965600226	None	0	0	0.07142857142857142	3	0.9333333333333333	56	0.8611111111111112	0	0	0	61	0	0	0.8888888888888888	9	8	4.133333333333334	62	0.0	0.9259259259259259	0	0	0	0	0	0	0	0	0	0	0
5213	0.010534178277945375	0.0058266735456122725	-0.005808097786374499	0.9904322367351434	None	0	0	0.3333333333333333	3	0.8181818181818182	9	0.28888888888888886	0.8181818181818182	12	9	0	0	0	0.5555555555555556	5	9	0.8666666666666667	13	0.0	1.0	-0.09999973550530633	0.5000005401283263	0.24945216582818802	0.5804024983457206	-0.09999985270615645	0.5000030855278261	0.8385301835869521	0.5270103800988576	0	1.0	0.0
5320	3.559027062196762e-05	1.7604984903149594e-06	5.54260822957841e-07	0.9999990391147945	None	0.2	1	0.3333333333333333	4	0.8	12	0.20987654320987653	0.8	16	12	0	0	0	1.0	9	9	1.1333333333333333	17	0.0	1.0	0.012844390371109968	0.5	0.09482016700439269	0.6257775012092174	-0.09970767511251724	0.5023902255621766	0.689382314836741	0.5435316167716295	0	1.0	0.0
2597	0.00015498986742536335	2.5285313662698346e-07	2.4234381400887866e-07	0.9999980385346774	None	1.0	1	0.8	4	0.4	2	0.4666666666666667	0.4	6	2	0	0	0	0.6	3	5	0.4666666666666667	7	0.0	1.0	-0.06614182872323156	0.5336377450476194	0.06500900564835174	0.5166852933845143	0.23310709746493022	0.5538908357580565	0.7712738326865906	0.5347708211680385	0	1.0	0.0
6683	0.014917010975610587	0.013612279555341578	0.013608649738644042	0.9910353547570566	None	0.2	1	0.3333333333333333	4	0.8	12	0.20987654320987653	0.8	16	12	0	0	0	1.0	9	9	1.1333333333333333	17	0.0	1.0	0.08438435609535398	0.5622016315116404	0.06022977670002705	0.7821163870651958	0.32794321057338516	0.6364311799298891	0.7791836010328463	0.66730419621445	0	1.0	0.0
1014	None	None	None	None	None	0	0	0	0	0	0	1.0	0	0	0	0	0	0	1.0	1	1	0.06666666666666667	1	0.0	0	0	0	0	0	0	0	0	0	0	0	0
6930	0.0033803680734587017	0.0025561331208235763	0.002501989304151525	0.996947424422417	None	0	0	0.5	2	0.75	3	0.6	0.75	5	3	0	0	0	0.4	2	5	0.4	6	0.0	0	0.06246203477114985	0.5	0.2552240355254496	0.5594764215515604	0.35388640983974395	0.5310295927060857	0.7703400652143516	0.5302393416202718	0	1.0	0.0
3286	None	None	None	None	None	0.06666666666666667	1	0.3333333333333333	11	0.6382978723404256	30	0.6049382716049383	0.2765957446808511	21	13	27	0	0	1.0	9	9	3.2666666666666666	49	0.0	1.0	-0.07176240785101856	0.5179875675146058	0.07192347461865338	0.5586688831822285	-0.0798785504218753	0.5996443560460862	0.6669733569153106	0.5590339004108467	0	1.0	0.0
5700	0.00821707703132767	0.0007304970618894152	-9.613626559980098e-05	0.9987700472484664	None	0.2	1	0.3333333333333333	4	0.8	12	0.20987654320987653	0.8	16	12	0	0	0	1.0	9	9	1.1333333333333333	17	0.0	1.0	-0.08228898134928046	0.5328463524960865	0.08855109041609964	0.5576717279439091	0.40176590158091996	0.6483199463104125	0.8795550213245406	0.5805386991859276	0	1.0	0.0
3956	0.0021944618446234033	0.0003569440478108705	0.00025368259754113243	0.9980485589143789	None	0.2	1	0.3333333333333333	4	0.8	12	0.20987654320987653	0.8	16	12	0	0	0	1.0	9	9	1.1333333333333333	17	0.0	1.0	-0.13549602815230527	0.5676515636975008	0.07999027436082817	0.5796507011247012	0.03549357843487654	0.5830696708375736	0.7354034239322338	0.5768041534786025	0	1.0	0.0
1588	None	None	None	None	None	0	0	0.11538461538461539	3	0.8918918918918919	33	0.6964285714285714	0	0	0	38	17	0	0.875	7	8	2.6	39	0.2125	0.8235294117647058	0	0	0	0	0	0	0	0	0	0	0
2437	None	None	None	None	None	0	0	0	0	0	0	1.0	0	0	0	0	0	0	1.0	1	1	0.06666666666666667	1	0.0	0	0	0	0	0	0	0	0	0	0	0	0
1554	None	None	None	None	None	0	0	0.5	5	0.3333333333333333	4	0.4666666666666667	0	0	0	13	14	0	0.8333333333333334	6	5	0.9333333333333333	14	0.4666666666666667	1.0	0	0	0	0	0	0	0	0	0	0	0
2768	3.8310122441227627e-07	1.721673400253584e-08	-1.4728908001058217e-09	0.9999928118199142	None	0	0	1.0	1	0	0	1.0	0	1	0	0	2	0	0.5	2	1	0.13333333333333333	2	0.6666666666666666	0	0	0	0	0	0	0	0	0	0	0	0
622	None	None	None	None	None	0.2	3	0.34375	11	0.6739130434782609	31	0.5925925925925926	0.6521739130434783	41	30	6	0	0	1.0	9	9	3.2	48	0.0	0.75	0.0005684209037628043	0.5092471424503345	5.148075035899937e-10	0.500300940428845	0.09999985395208238	0.5001460519720466	0.6153864878093174	0.503231684797929	0	0.975609756097561	0.0
3646	1.0163445451808426e-05	2.268113947054362e-08	-2.0741428228959442e-08	0.9999999994871096	None	0.2	1	0.3333333333333333	4	0.8	12	0.20987654320987653	0.8	16	12	0	0	0	1.0	9	9	1.1333333333333333	17	0.0	1.0	-0.024635975149373632	0.6733980106791709	0.05632016919077434	0.5444443342461309	0.0006149283387965256	0.5339459025204235	0.5964514340806786	0.5856338980781616	0	0.0625	0.0
3088	5.305596760260714e-09	2.8349059793862166e-09	-2.7496692607187547e-09	0.9999992758830176	None	0	0	1.0	1	0	0	1.0	0	1	0	0	2	0	0.5	1	2	0.13333333333333333	2	0.6666666666666666	0	0	0	0	0	0	0	0	0	0	0	0
4429	0.004462186134184919	0.0030325617086121386	0.003015502833396541	0.9990878328072511	None	0.2	1	0.3333333333333333	4	0.8	12	0.20987654320987653	0.8	16	12	0	0	0	1.0	9	9	1.1333333333333333	17	0.0	1.0	-0.040073750960643334	0.5054962360247762	0.0037076868016303276	0.5785671462500999	-0.09999999999614975	0.5000000002334563	0.6047020334710259	0.5282100080309806	0	1.0	0.0
2073	None	None	None	None	None	0.5	1	0.5714285714285714	4	0.625	5	0.3333333333333333	0.625	9	5	0	0	0	0.8333333333333334	6	5	0.6666666666666666	10	0.0	1.0	-0.09999991482208055	0.5000002644646734	2.1773655769751407e-10	0.5000000808983838	1.6607377805638846e-18	0.5000000000002469	0.6157160388217904	0.5000001151211013	0	1.0	0.0
749	None	None	None	None	None	0.25	1	0.4	4	0.7692307692307693	10	0.23809523809523808	0.7692307692307693	14	10	0	0	0	0.7777777777777778	7	9	1.0	15	0.0	1.0	-0.0998763706599918	0.5003479923422041	0.05155999371233002	0.6106280004236558	-0.04838908254373711	0.5350871373929111	0.653913343373713	0.549167621247337	0	1.0	0.0
5336	0.018885742767590787	0.004930755985879588	0.004928751701917637	0.9893925263232224	None	0.2	1	0.3333333333333333	4	0.8	12	0.20987654320987653	0.8	16	12	0	0	0	1.0	9	9	1.1333333333333333	17	0.0	1.0	0.21877645697556702	0.5209288639110636	0.05365794421327078	0.5810840579969312	-0.09999999967820113	0.5000000022886192	0.7862274116839217	0.5341956636155284	0	0.9375	0.0
5461	0.014866160376517983	0.013868817594390776	0.013865745109807887	0.9908788237635169	None	0.2	1	0.3333333333333333	4	0.8	12	0.20987654320987653	0.8	16	12	0	0	0	1.0	9	9	1.1333333333333333	17	0.0	1.0	0.08438435609535398	0.5622016315116404	0.06022977670002705	0.7821163870651958	0.32794321057338516	0.6364311799298891	0.7791836010328463	0.66730419621445	0	1.0	0.0
3976	0.0008547054345054334	0.0007972839815141501	-2.4860491097574763e-06	0.9983013968432836	None	0	0	0.5	2	0.75	3	0.6	0.75	5	3	0	2	0	0.4	5	2	0.4	6	1.0	0	-0.09979748383898145	0.5003223447584094	0.010645498015820706	0.5447782623484345	0.07053286569769418	0.6644757316440981	0.6694075520820715	0.5715217482818533	0.9	1.0	0.0
6706	0.0	0.0	0.0	1.0	None	0	0	0	0	0	0	1.0	0	0	0	0	0	0	1.0	1	1	0.06666666666666667	1	0.0	0	0	0	0	0	0	0	0	0	0	0	0
6877	0.006537239100554208	0.004230985441135507	0.003438703100614388	0.9974328637481341	None	0.2	1	0.3333333333333333	4	0.8	12	0.20987654320987653	0.8	16	12	0	0	0	1.0	9	9	1.1333333333333333	17	0.0	1.0	0.015988716174562066	0.5470108254995008	-0.02397998377081595	0.9622661851353418	0.44525899691943494	0.6360488745004974	0.9109092318440792	0.7905974118925281	0	0.875	0.0
2252	None	None	None	None	None	0	0	0.018518518518518517	1	1.0	79	1.0	0	0	0	80	0	0	1.0	9	9	5.4	81	0.0	1.0	0	0	0	0	0	0	0	0	0	0	0
6901	0.019766704045298174	0.012978254624945033	0.012940017993930644	0.9616793131509105	None	0.2	1	0.3333333333333333	4	0.8	12	0.20987654320987653	0.8	16	12	0	0	0	1.0	9	9	1.1333333333333333	17	0.0	1.0	0.7158745707944025	0.9999968030932209	0.050444828026181235	0.5455489732306051	0.34672055974625315	0.6714364712969889	0.9363093655390934	0.9891952415302004	0	1.0	0.0
5518	0.0011390523735124137	0.0001736924533106722	0.0001696096982318776	0.9987517882444732	None	0.3333333333333333	1	0.5	4	0.6666666666666666	6	0.3142857142857143	0.6666666666666666	10	6	0	0	0	0.7142857142857143	7	5	0.7333333333333333	11	0.0	0.6666666666666666	0.09066118602809603	0.5302429398131694	0.01948332746019817	0.5393514339790368	0.18820788792006252	0.5781320193689408	0.6715347616054638	0.549335728356523	0	1.0	0.0
5579	0.014792730182314247	0.01047939213660487	-0.009662879836797852	0.9961104559975108	None	0.25	1	0.4	4	0.7692307692307693	10	0.23809523809523808	0.7692307692307693	14	10	0	0	0	0.7777777777777778	9	7	1.0	15	0.0	1.0	0.28159786096648753	0.5212243228268699	0.11577481997380608	0.5157791931095206	-0.09999999995372384	0.5000010338612214	0.8267183995301991	0.5123383456544265	0	0.8571428571428571	0.0
6079	0.0002821572063929474	5.036194152006738e-06	2.579088787204218e-06	0.9999935762027855	None	0.3333333333333333	1	0.5	4	0.7	7	0.2857142857142857	0.7	11	7	0	0	0	0.8571428571428571	6	7	0.8	12	0.0	0.6666666666666666	-0.028062980188160953	0.5012082254005933	-0.09955676129389415	0.6260743819139791	-0.09999999971910377	0.5000000036034491	0.5837227158171244	0.5432454462642501	0	1.0	0.0
2435	None	None	None	None	None	0	0	0.018518518518518517	1	1.0	79	1.0	0	0	0	80	0	0	1.0	9	9	5.4	81	0.0	1.0	0	0	0	0	0	0	0	0	0	0	0
283	None	None	None	None	None	0.4	2	0.38461538461538464	5	0.6470588235294118	11	0.30158730158730157	0.5882352941176471	14	10	4	0	0	0.7777777777777778	9	7	1.2666666666666666	19	0.0	0.47058823529411764	-0.09996240120891782	0.5008164076018362	-0.071488359109065	0.6157091410221295	0.0048791908997904785	0.6718116470804686	0.6434759018201335	0.597969143056627	0	1.0	0.0
529	None	None	None	None	None	0.2857142857142857	2	0.375	6	0.7272727272727273	16	0.3333333333333333	0.6818181818181818	21	15	2	0	0	0.8888888888888888	9	8	1.6	24	0.0	0.625	-0.11814239755316222	0.6228271219788429	-0.07262385379449357	0.6143775642964949	-0.018034373952623407	0.6738245615724635	0.6486515627664118	0.6374430909024983	0	0.9523809523809523	0.0
3823	1.8348426526863238e-10	3.019990153494647e-12	5.332102982060527e-13	0.9999999911017101	None	0.2	1	0.3333333333333333	4	0.8	12	0.20987654320987653	0.8	16	12	0	0	0	1.0	9	9	1.1333333333333333	17	0.0	1.0	0.06301107068687858	0.5707022428263394	0.0072415160106899315	0.575710189511014	3.89792127279547e-08	0.5000048371915202	0.5676322311851965	0.5490025216477511	0	1.0	0.0
3625	0.0	0.0	0.0	0.9999999999999998	None	0	0	0	0	0	0	1.0	0	0	0	0	4	0	1.0	1	1	0.06666666666666667	1	1.0	0	0	0	0	0	0	0	0	0	0	0	0
7150	0.002339255601217481	0.00023561478539746629	-0.00020879892672894473	0.9954218126734422	None	0.2	1	0.3333333333333333	4	0.8	12	0.20987654320987653	0.8	16	12	0	0	0	1.0	9	9	1.1333333333333333	17	0.0	1.0	0.081476591754668	0.6830330766570746	0.09989736675940131	0.5625104209250166	0.04224383578054479	0.6520630484648045	0.6175915528785603	0.6339207718819241	0	1.0	0.0
787	None	None	None	None	None	0	0	0	0	0	0	1.0	0	0	0	0	4	0	1.0	1	1	0.06666666666666667	1	1.0	0	0	0	0	0	0	0	0	0	0	0	0
4169	0.004509163544449395	0.0004088293377771875	-0.0003103707444041156	0.9943253015296017	None	0	0	0.3333333333333333	6	0.625	15	0.9629629629629629	0.4583333333333333	16	11	9	0	0	0.3333333333333333	3	9	1.7333333333333334	26	0.0	0.9565217391304348	0.0534566564952794	0.696449552901609	0.17425091213371796	0.5432360723674572	-0.08275724434363904	0.5561926141813803	0.7396610379098937	0.6010518192182185	0	0.5625	0.0
5372	0.00384461807686444	3.348097012901541e-05	-7.293166359780237e-06	0.9832727109189499	None	0	0	0.25	1	1.0	3	1.0	1.0	4	3	0	0	0	0.2	5	1	0.3333333333333333	5	0.0	0	0.24532099027587534	0.5061540649394736	0.09203212724578244	0.5208777492213676	-0.09954604205631597	0.5016508824996557	0.8039150117735718	0.5095638866118173	0	1.0	0.0
4426	0.007229413019250686	0.0018278667347240134	0.0017996430590896185	0.9918634877742539	None	0.2	1	0.3333333333333333	4	0.8	12	0.20987654320987653	0.8	16	12	0	0	0	1.0	9	9	1.1333333333333333	17	0.0	1.0	0.13324284322286623	0.6646463286506054	0.0005024136893823703	0.571786936285122	-0.09999994110888119	0.5000005560590639	0.72536700909185	0.5803975802163889	0	0.9375	0.0
808	None	None	None	None	None	0.5	1	0.5714285714285714	4	0.375	3	0.4166666666666667	0.25	3	2	6	0	0	0.6666666666666666	6	4	0.6666666666666666	10	0.0	0.4	-0.07091879418491208	0.5897154573160479	0.0997273328495916	0.500332585877671	-0.09996436232736411	0.5003002083176337	0.707011152255199	0.5304058022463878	0	1.0	0.0
5584	0.022547707463822737	0.0064821421367438434	0.006343260337044209	0.9929711063638681	None	0.14285714285714285	1	0.29411764705882354	5	0.782608695652174	18	0.30864197530864196	0.782608695652174	23	18	1	0	0	1.0	9	9	1.6666666666666667	25	0.0	1.0	0.20127066851972564	0.5010972395189514	0.011121168903499654	0.5457858814414858	-0.09999997646012854	0.5000328066183963	0.7763017478182511	0.5156763785534503	0	1.0	0.0
6762	2.5835394933922863e-08	2.4344334699002207e-08	1.2540003379362826e-08	0.9999954448202727	None	0.25	1	0.4	4	0.75	9	0.25	0.75	13	9	0	0	0	0.875	7	8	0.9333333333333333	14	0.0	0.8571428571428571	0.07351751550266208	0.5465697988689291	0.0975146182839269	0.9138329732168564	2.5259550456326786e-24	0.5	0.6182074369635125	0.7004399278009668	0	1.0	0.0
6031	1.9502612481064463e-05	4.967466571242407e-07	-9.767975617893965e-09	0.999998584231216	None	0	0	0.5	1	1.0	1	1.0	1.0	2	1	0	3	0	0.3333333333333333	1	3	0.2	3	1.0	0	0.24352657407544953	0.5	0.0642789859900007	0.522871800276405	0.4153889478165203	0.5278888651189609	0.8074488189462904	0.5169287318097945	1.0	1.0	0.5231385521772262
[truncated: 6,192 more rows]
