# Supplementary material for: Constrained by Design: Influence of Genetic Encodings on Evolved Traits of Robots
Source: Front Robot AI. 2021 Jun 15;8:672379. doi: 10.3389/frobt.2021.672379 (PMC8239187; doi:10.3389/frobt.2021.672379)
Supplement: Supplementary file 2 [file DataSheet1.ZIP › hyperplasticoding_plane_18_snapshots_ids.tsv]

generation	robot_id	fitness	novelty	novelty_pop	cons_fitness
145	7317	0.0005059038917779381	None	0.0	0.0005059038917779381
145	7195	0.013938979450730053	None	0.0	0.013938979450730053
145	6822	0.011553780333646457	None	0.0	0.011553780333646457
145	7233	0.01428291126646487	None	0.0	0.01428291126646487
145	7329	1.1975482507237214e-07	None	0.865932002200642	1.1975482507237214e-07
145	6976	0.01307647271576395	None	0.0	0.01307647271576395
145	6750	0.013882895592652291	None	0.0	0.013882895592652291
145	7038	0.014744347747451965	None	0.0	0.014744347747451965
145	7264	-5.638526335529334e-08	None	0.9826051514388047	-5.638526335529334e-08
145	6843	0.014240915407885826	None	0.0	0.014240915407885826
145	7251	0.004014124306697568	None	0.0	0.004014124306697568
145	7137	0.014468253672817503	None	0.0	0.014468253672817503
145	7312	-0.00010758515792936023	None	0.0	-0.00010758515792936023
145	7235	0.0007040110547609225	None	0.011633245366015035	0.0007040110547609225
145	6633	0.01384096647938232	None	0.0	0.01384096647938232
145	7023	0.013527390656932092	None	0.0	0.013527390656932092
145	7275	0.014295054799992747	None	0.0	0.014295054799992747
145	7062	0.014806131495458476	None	0.0	0.014806131495458476
145	6771	0.014796354583790847	None	0.0	0.014796354583790847
145	7181	0.013818313676193126	None	0.0	0.013818313676193126
145	7286	7.913148244103345e-06	None	0.0	7.913148244103345e-06
145	7326	0.0018701798660898973	None	0.011633245366015035	0.0018701798660898973
145	7281	0.014784894058142541	None	0.0	0.014784894058142541
145	6925	0.013765749722859792	None	0.0	0.013765749722859792
145	7041	0.014355313638927409	None	0.0	0.014355313638927409
145	7316	0.0023664373451594166	None	0.1046992082941353	0.0023664373451594166
145	7302	-3.5565606940363725e-13	None	0.0	-3.5565606940363725e-13
145	7146	0.013495062547708792	None	0.0	0.013495062547708792
145	7081	0.013426344649346514	None	0.0	0.013426344649346514
145	6369	0.013873302209615048	None	0.0	0.013873302209615048
145	7327	0.013401598897332608	None	0.0	0.013401598897332608
145	6901	0.012940017993930644	None	0.0	0.012940017993930644
145	7231	0.0012581711145235874	None	0.0	0.0012581711145235874
145	6996	0.013438646265359719	None	0.0	0.013438646265359719
145	7087	0.0036144468301408375	None	0.1046992082941353	0.0036144468301408375
145	7348	-1.1818163099718002e-13	None	0.0	-1.1818163099718002e-13
145	7342	0.0002612148748704952	None	0.0	0.0002612148748704952
145	7338	-1.5533486546508755e-06	None	0.8706956610221088	-1.5533486546508755e-06
145	7211	0.01324148834095203	None	0.0	0.01324148834095203
145	7126	0.00923312284659169	None	0.0	0.00923312284659169
145	7172	0.013920652924715778	None	0.0	0.013920652924715778
145	7086	0.002602150053991226	None	0.0	0.002602150053991226
145	7309	0.0028076767575166603	None	0.0	0.0028076767575166603
145	7109	0.0014342455250001955	None	0.0	0.0014342455250001955
145	7310	0.0012258585804958719	None	0.0	0.0012258585804958719
145	6962	0.013878862365321978	None	0.0	0.013878862365321978
145	6592	0.014243421369102198	None	0.0	0.014243421369102198
145	7148	0.0013394368059319837	None	0.30601823124877103	0.0013394368059319837
145	7335	0.014329105548638048	None	0.0	0.014329105548638048
145	7198	0.01362241651273451	None	0.0	0.01362241651273451
145	7349	0.013529925228701915	None	0.0	0.013529925228701915
145	6738	0.013486719035448805	None	0.0	0.013486719035448805
145	7313	1.2846866137005559e-09	None	0.011633245366015035	1.2846866137005559e-09
145	7212	0.014000926364016036	None	0.0	0.014000926364016036
145	6688	0.013531278340316047	None	0.0	0.013531278340316047
145	6309	0.013864139553119183	None	0.0	0.013864139553119183
145	7204	0.0025409835773381843	None	0.0	0.0025409835773381843
145	7151	0.007487480153180248	None	0.0	0.007487480153180248
145	7324	6.320389351007443e-09	None	0.8771844272838006	6.320389351007443e-09
145	7246	8.995451971149092e-13	None	0.0	8.995451971149092e-13
145	7125	0.013452861029662361	None	0.0	0.013452861029662361
145	6668	0.01393431676465969	None	0.0	0.01393431676465969
145	7252	0.014160555736245632	None	0.0	0.014160555736245632
145	6744	0.014505987655328446	None	0.0	0.014505987655328446
145	7328	0.006069261523297582	None	0.0	0.006069261523297582
145	7280	-2.460723863551232e-07	None	0.0	-2.460723863551232e-07
145	5879	0.01342727234504478	None	0.0	0.01342727234504478
145	7079	0.013551574002094441	None	0.0	0.013551574002094441
145	7117	0.014412954427153317	None	0.0	0.014412954427153317
145	7044	0.013158465752781987	None	0.0	0.013158465752781987
145	6978	0.013876649320080876	None	0.0	0.013876649320080876
145	7074	0.013788262422675456	None	0.0	0.013788262422675456
145	7331	0.0007269828277647128	None	0.0	0.0007269828277647128
145	6756	0.013856185401393988	None	0.0	0.013856185401393988
145	6133	0.013940846685400762	None	0.0	0.013940846685400762
145	7175	0.011031616072694721	None	0.30601823124877103	0.011031616072694721
145	7337	-1.1743155696858223e-13	None	0.0	-1.1743155696858223e-13
145	7216	5.5409466925756065e-06	None	0.0	5.5409466925756065e-06
145	7314	0.0148034312947844	None	0.0	0.0148034312947844
145	7294	0.0004753338303500045	None	0.011633245366015035	0.0004753338303500045
145	7171	0.013949848987582707	None	0.0	0.013949848987582707
145	7271	0.013487144292169633	None	0.0	0.013487144292169633
145	7315	-7.603200965347074e-05	None	0.0	-7.603200965347074e-05
145	6940	0.01347789438360322	None	0.0	0.01347789438360322
145	6997	0.012918285371453621	None	0.0	0.012918285371453621
145	7268	4.440320788927265e-06	None	0.0	4.440320788927265e-06
145	6767	0.014163861638435478	None	0.0	0.014163861638435478
145	7262	0.000958683335922476	None	0.15888991124642146	0.000958683335922476
145	7221	0.00018209012186443465	None	0.0	0.00018209012186443465
145	7139	0.01383597770796466	None	0.0	0.01383597770796466
145	7320	0.01458344424297397	None	0.0	0.01458344424297397
145	6209	0.014782772695157839	None	0.0	0.014782772695157839
145	7305	0.008824026933387907	None	0.0	0.008824026933387907
145	7330	0.014657632734624294	None	0.0	0.014657632734624294
145	7100	0.013999151989825815	None	0.0	0.013999151989825815
145	6293	0.014484518882250583	None	0.0	0.014484518882250583
145	7277	9.904713421331131e-08	None	0.8771844272838006	9.904713421331131e-08
145	7260	0.01385822616185859	None	0.0	0.01385822616185859
145	7287	0.00801950208891425	None	0.0	0.00801950208891425
145	7332	0.014754540721440805	None	0.0	0.014754540721440805
143	7119	1.0170048155549355e-08	None	1.0880949763339962	1.0170048155549355e-08
143	7195	0.013938979450730053	None	0.0	0.013938979450730053
143	6822	0.011553780333646457	None	0.0	0.011553780333646457
143	7233	0.01428291126646487	None	0.0	0.01428291126646487
143	6976	0.01307647271576395	None	0.0	0.01307647271576395
143	7099	0.014370846914503712	None	0.0	0.014370846914503712
143	7185	0.014817714455911795	None	0.036079110983429113	0.014817714455911795
143	6750	0.013882895592652291	None	0.0	0.013882895592652291
143	7193	-3.544310287965349e-08	None	0.18520770797692626	-3.544310287965349e-08
143	7220	-0.00018943950360851333	None	0.0	-0.00018943950360851333
143	7038	0.014744347747451965	None	0.036079110983429113	0.014744347747451965
143	6843	0.014240915407885826	None	0.036079110983429113	0.014240915407885826
143	7137	0.014468253672817503	None	0.036079110983429113	0.014468253672817503
143	5461	0.013865745109807887	None	0.0	0.013865745109807887
143	7217	-0.1	None	0.0	-0.1
143	7235	0.0007040110547609225	None	0.04692610642585481	0.0007040110547609225
143	6633	0.01384096647938232	None	0.0	0.01384096647938232
143	7023	0.013527390656932092	None	0.0	0.013527390656932092
143	7062	0.014806131495458476	None	0.036079110983429113	0.014806131495458476
143	6771	0.014796354583790847	None	0.0	0.014796354583790847
143	7181	0.013818313676193126	None	0.0	0.013818313676193126
143	7022	0.013813491756502885	None	0.0	0.013813491756502885
143	6925	0.013765749722859792	None	0.0	0.013765749722859792
143	7104	0.000617638040871887	None	0.0	0.000617638040871887
143	7123	0.013258947616145555	None	0.0	0.013258947616145555
143	7041	0.014355313638927409	None	0.0	0.014355313638927409
143	7042	0.015443274734075701	None	0.04692610642585481	0.015443274734075701
143	7146	0.013495062547708792	None	0.0	0.013495062547708792
143	7081	0.013426344649346514	None	0.0	0.013426344649346514
143	7210	-1.05944766824484e-14	None	0.0	-1.05944766824484e-14
143	6369	0.013873302209615048	None	0.0	0.013873302209615048
143	6901	0.012940017993930644	None	0.0	0.012940017993930644
143	7231	0.0012581711145235874	None	0.0	0.0012581711145235874
143	6996	0.013438646265359719	None	0.0	0.013438646265359719
143	7238	-0.1	None	0.0	-0.1
143	7087	0.0036144468301408375	None	0.10078197538716978	0.0036144468301408375
143	7211	0.01324148834095203	None	0.0	0.01324148834095203
143	7199	-2.44201145214819e-13	None	0.0	-2.44201145214819e-13
143	7126	0.00923312284659169	None	0.0	0.00923312284659169
143	7107	0.01396244856810639	None	0.0	0.01396244856810639
143	7172	0.013920652924715778	None	0.0	0.013920652924715778
143	7086	0.002602150053991226	None	0.0	0.002602150053991226
143	7109	0.0014342455250001955	None	0.0	0.0014342455250001955
143	6876	0.013286741820106997	None	0.0	0.013286741820106997
143	6962	0.013878862365321978	None	0.0	0.013878862365321978
143	6592	0.014243421369102198	None	0.0	0.014243421369102198
143	7148	0.0013394368059319837	None	0.12490333071742517	0.0013394368059319837
143	7133	6.482529512224442e-06	None	1.0130900221469703	6.482529512224442e-06
143	7198	0.01362241651273451	None	0.0	0.01362241651273451
143	6738	0.013486719035448805	None	0.0	0.013486719035448805
143	7212	0.014000926364016036	None	0.0	0.014000926364016036
143	6688	0.013531278340316047	None	0.0	0.013531278340316047
143	6309	0.013864139553119183	None	0.0	0.013864139553119183
143	7204	0.0025409835773381843	None	0.0	0.0025409835773381843
143	7151	0.007487480153180248	None	0.0	0.007487480153180248
143	7246	8.995451971149092e-13	None	0.0	8.995451971149092e-13
143	7228	1.1317532671865462e-06	None	0.514111396403534	1.1317532671865462e-06
143	7125	0.013452861029662361	None	0.0	0.013452861029662361
143	6668	0.01393431676465969	None	0.0	0.01393431676465969
143	6744	0.014505987655328446	None	0.036079110983429113	0.014505987655328446
143	5879	0.01342727234504478	None	0.0	0.01342727234504478
143	7138	0.0023896048066085413	None	0.0	0.0023896048066085413
143	7079	0.013551574002094441	None	0.0	0.013551574002094441
143	7237	-8.525741312782659e-14	None	0.0	-8.525741312782659e-14
143	7141	-8.146192865182499e-11	None	0.12490333071742517	-8.146192865182499e-11
143	7117	0.014412954427153317	None	0.0	0.014412954427153317
143	7044	0.013158465752781987	None	0.0	0.013158465752781987
143	7101	-0.1	None	0.0	-0.1
143	7214	4.784385623751867e-07	None	0.0	4.784385623751867e-07
143	6978	0.013876649320080876	None	0.0	0.013876649320080876
143	7114	0.00025206829130118417	None	0.0	0.00025206829130118417
143	7074	0.013788262422675456	None	0.0	0.013788262422675456
143	6756	0.013856185401393988	None	0.0	0.013856185401393988
143	7201	-3.927860882827515e-14	None	0.0	-3.927860882827515e-14
143	6133	0.013940846685400762	None	0.0	0.013940846685400762
143	7033	-9.483264553880677e-09	None	0.9469144142768429	-9.483264553880677e-09
143	7175	0.011031616072694721	None	0.12490333071742517	0.011031616072694721
143	7234	-2.860159321821693e-07	None	0.0	-2.860159321821693e-07
143	7216	5.5409466925756065e-06	None	0.0	5.5409466925756065e-06
143	6652	0.013841512629405426	None	0.0	0.013841512629405426
143	7196	0.014070968498066652	None	0.0	0.014070968498066652
143	6642	0.013471144014798745	None	0.0	0.013471144014798745
143	7094	0.01357649698700362	None	0.0	0.01357649698700362
143	7171	0.013949848987582707	None	0.0	0.013949848987582707
143	7203	-1.929309943553177e-08	None	0.04692610642585481	-1.929309943553177e-08
143	6940	0.01347789438360322	None	0.0	0.01347789438360322
143	6997	0.012918285371453621	None	0.0	0.012918285371453621
143	6767	0.014163861638435478	None	0.0	0.014163861638435478
143	7173	0.0018991221222705384	None	0.0	0.0018991221222705384
143	7221	0.00018209012186443465	None	0.0	0.00018209012186443465
143	7139	0.01383597770796466	None	0.0	0.01383597770796466
143	7192	6.799424632121876e-08	None	0.5936945893936374	6.799424632121876e-08
143	6742	0.013412410585147002	None	0.0	0.013412410585147002
143	6209	0.014782772695157839	None	0.0	0.014782772695157839
143	7239	0.00022174381691820953	None	0.0	0.00022174381691820953
143	7186	0.001055104341975532	None	0.0	0.001055104341975532
143	7100	0.013999151989825815	None	0.0	0.013999151989825815
143	6293	0.014484518882250583	None	0.036079110983429113	0.014484518882250583
143	7159	0.013144647334992701	None	0.0	0.013144647334992701
143	7230	0.0006231916058354729	None	0.0	0.0006231916058354729
106	5298	0.004912246881863909	None	0.0	0.004912246881863909
106	4115	0.004801415204562388	None	0.0	0.004801415204562388
106	4697	0.00613386685931878	None	0.024627384500935563	0.00613386685931878
106	5157	8.99513700458537e-05	None	0.5757080329442699	8.99513700458537e-05
106	5095	0.0049691481819829	None	0.0	0.0049691481819829
106	5144	0.005161804415148528	None	0.0	0.005161804415148528
106	5339	-0.00017127717774679879	None	0.11188031510410786	-0.00017127717774679879
106	5371	0.013428952823494131	None	0.0	0.013428952823494131
106	4928	0.0048070404393988535	None	0.0	0.0048070404393988535
106	5314	0.0028741808005961823	None	0.04731923138764948	0.0028741808005961823
106	5067	0.005481023400704662	None	0.0	0.005481023400704662
106	5112	0.005715375165454784	None	0.04731923138764948	0.005715375165454784
106	5363	0.005788761711369064	None	0.04731923138764948	0.005788761711369064
106	5223	0.004798135742867245	None	0.0	0.004798135742867245
106	5276	0.005224738825607417	None	0.0	0.005224738825607417
106	4649	0.005092718893956812	None	0.0	0.005092718893956812
106	5368	0.00020890608474621758	None	0.0	0.00020890608474621758
106	5316	0.004949238348654682	None	0.0	0.004949238348654682
106	5261	-4.319091687495984e-08	None	0.6409152295960553	-4.319091687495984e-08
106	4890	0.0059874755708051825	None	0.024627384500935563	0.0059874755708051825
106	4965	0.0054181112261305255	None	0.0	0.0054181112261305255
106	5394	0.006330942338781716	None	0.024627384500935563	0.006330942338781716
106	5396	-0.0013605100074524535	None	0.0	-0.0013605100074524535
106	5398	0.0016123148796291019	None	0.0	0.0016123148796291019
106	5376	0.0007996743362812415	None	0.0	0.0007996743362812415
106	5327	0.006006826598658548	None	0.024627384500935563	0.006006826598658548
106	5293	0.004784754743862997	None	0.0	0.004784754743862997
106	5269	0.005997553951748529	None	0.11188031510410786	0.005997553951748529
106	5093	0.005433677586043172	None	0.04731923138764948	0.005433677586043172
106	5227	8.649708434766793e-07	None	0.0	8.649708434766793e-07
106	5320	5.54260822957841e-07	None	0.0	5.54260822957841e-07
106	4910	0.0035198881589691942	None	0.16533443497267358	0.0035198881589691942
106	5386	0.006441467060847928	None	0.024627384500935563	0.006441467060847928
106	5244	0.005055352290801877	None	0.0	0.005055352290801877
106	5340	0.0010085399545960556	None	0.0	0.0010085399545960556
106	5323	0.005973791201931394	None	0.04731923138764948	0.005973791201931394
106	5079	0.004867452942592506	None	0.08418459229466795	0.004867452942592506
106	5208	0.005435221591842369	None	0.0	0.005435221591842369
106	5190	0.0051875584818589435	None	0.0	0.0051875584818589435
106	5313	0.013308878507631789	None	0.0	0.013308878507631789
106	4970	0.00533694524148225	None	0.0	0.00533694524148225
106	4909	0.004769893125346639	None	0.0	0.004769893125346639
106	5315	0.0035972129150499983	None	0.0	0.0035972129150499983
106	5033	0.006013014033370497	None	0.024627384500935563	0.006013014033370497
106	5341	0.00517386122159839	None	0.0	0.00517386122159839
106	5216	0.006558642458212732	None	0.024627384500935563	0.006558642458212732
106	5350	0.00337897945891645	None	0.16533443497267358	0.00337897945891645
106	5348	0.0002593407291992364	None	0.6756310000579342	0.0002593407291992364
106	5353	-2.4984056672343147e-07	None	0.16533443497267358	-2.4984056672343147e-07
106	5194	0.004832153220547149	None	0.0	0.004832153220547149
106	5380	-5.38273853666703e-05	None	0.5424652843065392	-5.38273853666703e-05
106	5308	0.004721827864499481	None	0.0	0.004721827864499481
106	5029	0.004238092632570539	None	0.0	0.004238092632570539
106	5108	0.006307283545368164	None	0.0	0.006307283545368164
106	5383	0.0034306137376880013	None	0.16533443497267358	0.0034306137376880013
106	5330	0.0028325577043825136	None	0.0	0.0028325577043825136
106	5152	0.013826698028627217	None	0.0	0.013826698028627217
106	5197	0.00492433502801853	None	0.0	0.00492433502801853
106	5111	0.005092540073793313	None	0.0	0.005092540073793313
106	4690	0.005174591742040985	None	0.0	0.005174591742040985
106	4969	0.004656989456196239	None	0.08418459229466795	0.004656989456196239
106	4987	0.005112116407867843	None	0.0	0.005112116407867843
106	4650	0.005227625242786422	None	0.0	0.005227625242786422
106	5369	0.004961626799085651	None	0.0	0.004961626799085651
106	5283	0.008501745785450397	None	0.0	0.008501745785450397
106	5165	3.7883997650105696e-06	None	0.6409152295960553	3.7883997650105696e-06
106	5361	3.844145525463893e-08	None	0.7170755021264835	3.844145525463893e-08
106	5362	0.005177142288741713	None	0.0	0.005177142288741713
106	4995	0.005099285526077431	None	0.0	0.005099285526077431
106	5372	-7.293166359780237e-07	None	0.6409152295960553	-7.293166359780237e-07
106	5198	0.0052358743507888985	None	0.0	0.0052358743507888985
106	5195	0.0033702740247633315	None	0.0	0.0033702740247633315
106	4665	0.0023700670649926783	None	0.0	0.0023700670649926783
106	5069	0.00631995767215109	None	0.024627384500935563	0.00631995767215109
106	5392	0.002949091795633377	None	0.0	0.002949091795633377
106	5395	0.000731558809750652	None	0.7280504779534256	0.000731558809750652
106	5342	0.011237441457348223	None	0.0	0.011237441457348223
106	5273	0.0008715679625389914	None	0.04731923138764948	0.0008715679625389914
106	5201	0.0034125658523696248	None	0.0	0.0034125658523696248
106	5239	0.005156744425306163	None	0.0	0.005156744425306163
106	5365	0.013808467084219518	None	0.0	0.013808467084219518
106	5389	9.297933461676776e-06	None	0.0	9.297933461676776e-06
106	5280	0.005987279879898989	None	0.0	0.005987279879898989
106	5265	0.004797021007425823	None	0.08418459229466795	0.004797021007425823
106	5171	0.006482043658785217	None	0.024627384500935563	0.006482043658785217
106	5204	0.005604042894416846	None	0.0	0.005604042894416846
106	4421	0.0054587006746530725	None	0.0	0.0054587006746530725
106	5279	0.006485137219956829	None	0.04731923138764948	0.006485137219956829
106	5397	0.00687754076283436	None	0.608199450176396	0.00687754076283436
106	5359	2.7733685595724242e-05	None	0.6524199642774003	2.7733685595724242e-05
106	4951	0.0047870218497885085	None	0.2080923980475653	0.0047870218497885085
106	5052	0.01592628815906553	None	0.08418459229466795	0.01592628815906553
106	5302	0.0059402112420798734	None	0.0	0.0059402112420798734
106	5125	0.004906505483145322	None	0.0	0.004906505483145322
106	5306	1.5871538853458706e-09	None	0.0	1.5871538853458706e-09
106	5385	-4.594795519749633e-11	None	0.0	-4.594795519749633e-11
106	5249	0.0007878947790161679	None	0.0	0.0007878947790161679
106	5241	0.004766374324084888	None	0.0	0.004766374324084888
106	4915	0.004118027566573204	None	0.2080923980475653	0.004118027566573204
106	5336	0.004928751701917637	None	0.0	0.004928751701917637
141	7119	1.0170048155549355e-08	None	0.8893683768236238	1.0170048155549355e-08
141	7013	0.001973826972740012	None	0.0	0.001973826972740012
141	6822	0.011553780333646457	None	0.0	0.011553780333646457
141	7144	0.0002772290792964528	None	0.0	0.0002772290792964528
141	6976	0.01307647271576395	None	0.0	0.01307647271576395
141	7099	0.014370846914503712	None	0.0	0.014370846914503712
141	6750	0.013882895592652291	None	0.0	0.013882895592652291
141	6998	0.014721916866945831	None	0.0	0.014721916866945831
141	6713	0.013296067110523137	None	0.0	0.013296067110523137
141	6846	0.010736912243734109	None	0.0	0.010736912243734109
141	7038	0.014744347747451965	None	0.0	0.014744347747451965
141	6843	0.014240915407885826	None	0.0	0.014240915407885826
141	7132	-4.975961035395871e-06	None	0.8893683768236238	-4.975961035395871e-06
141	7137	0.014468253672817503	None	0.0	0.014468253672817503
141	6967	0.011406262123618574	None	0.17797738481826486	0.011406262123618574
141	5461	0.013865745109807887	None	0.0	0.013865745109807887
141	6231	0.013928410079064786	None	0.0	0.013928410079064786
141	6633	0.01384096647938232	None	0.0	0.01384096647938232
141	7023	0.013527390656932092	None	0.0	0.013527390656932092
141	6881	0.014937655856646033	None	0.0	0.014937655856646033
141	7062	0.014806131495458476	None	0.0	0.014806131495458476
141	6771	0.014796354583790847	None	0.0	0.014796354583790847
141	7116	0.014565365240308875	None	0.0	0.014565365240308875
141	7022	0.013813491756502885	None	0.0	0.013813491756502885
141	6925	0.013765749722859792	None	0.0	0.013765749722859792
141	7104	0.000617638040871887	None	0.0	0.000617638040871887
141	7123	0.013258947616145555	None	0.0	0.013258947616145555
141	7041	0.014355313638927409	None	0.0	0.014355313638927409
141	7042	0.015443274734075701	None	0.09581783766068297	0.015443274734075701
141	6903	0.014553615931513202	None	0.0	0.014553615931513202
141	7002	0.008916455681271623	None	0.0	0.008916455681271623
141	7146	0.013495062547708792	None	0.0	0.013495062547708792
141	7081	0.013426344649346514	None	0.0	0.013426344649346514
141	7030	2.2066694110030424e-08	None	0.09581783766068297	2.2066694110030424e-08
141	6369	0.013873302209615048	None	0.0	0.013873302209615048
141	6901	0.012940017993930644	None	0.0	0.012940017993930644
141	6996	0.013438646265359719	None	0.0	0.013438646265359719
141	7087	0.0036144468301408375	None	0.19850786054060346	0.0036144468301408375
141	7126	0.00923312284659169	None	0.0	0.00923312284659169
141	7107	0.01396244856810639	None	0.0	0.01396244856810639
141	6683	0.013608649738644042	None	0.0	0.013608649738644042
141	7145	0.004125722620708078	None	0.0	0.004125722620708078
141	6868	0.008857166235095408	None	0.09581783766068297	0.008857166235095408
141	7086	0.002602150053991226	None	0.0	0.002602150053991226
141	7109	0.0014342455250001955	None	0.0	0.0014342455250001955
141	6949	0.0006336864426393969	None	0.0	0.0006336864426393969
141	6876	0.013286741820106997	None	0.0	0.013286741820106997
141	6962	0.013878862365321978	None	0.0	0.013878862365321978
141	6592	0.014243421369102198	None	0.0	0.014243421369102198
141	7148	0.0013394368059319837	None	0.17797738481826486	0.0013394368059319837
141	7133	6.482529512224442e-06	None	0.8605232389372327	6.482529512224442e-06
141	7084	-0.1	None	0.0	-0.1
141	7122	5.277889153859147e-09	None	0.5200107553305167	5.277889153859147e-09
141	6738	0.013486719035448805	None	0.0	0.013486719035448805
141	7024	0.007668675187244554	None	0.0	0.007668675187244554
141	6688	0.013531278340316047	None	0.0	0.013531278340316047
141	7105	4.298497324865529e-08	None	0.6877853117377875	4.298497324865529e-08
141	6309	0.013864139553119183	None	0.0	0.013864139553119183
141	5998	0.013806337962513767	None	0.0	0.013806337962513767
141	6915	7.30771980643232e-07	None	0.558615739582421	7.30771980643232e-07
141	7125	0.013452861029662361	None	0.0	0.013452861029662361
141	6668	0.01393431676465969	None	0.0	0.01393431676465969
141	6928	0.013473245318033459	None	0.0	0.013473245318033459
141	6744	0.014505987655328446	None	0.0	0.014505987655328446
141	6780	0.013942133034735788	None	0.0	0.013942133034735788
141	5879	0.01342727234504478	None	0.0	0.01342727234504478
141	7138	0.0023896048066085413	None	0.0	0.0023896048066085413
141	7079	0.013551574002094441	None	0.0	0.013551574002094441
141	7070	-2.6665442358637147e-13	None	0.0	-2.6665442358637147e-13
141	7141	-8.146192865182499e-11	None	0.17797738481826486	-8.146192865182499e-11
141	7117	0.014412954427153317	None	0.0	0.014412954427153317
141	7044	0.013158465752781987	None	0.0	0.013158465752781987
141	7101	-0.1	None	0.0	-0.1
141	7131	0.0005324648763254747	None	0.0	0.0005324648763254747
141	6978	0.013876649320080876	None	0.0	0.013876649320080876
141	7114	0.00025206829130118417	None	0.0	0.00025206829130118417
141	7074	0.013788262422675456	None	0.0	0.013788262422675456
141	6756	0.013856185401393988	None	0.0	0.013856185401393988
141	6896	0.013473937233197572	None	0.0	0.013473937233197572
141	7093	-0.1	None	0.0	-0.1
141	7068	0.004264738114775075	None	0.0	0.004264738114775075
141	6133	0.013940846685400762	None	0.0	0.013940846685400762
141	7033	-9.483264553880677e-09	None	0.7175805443476568	-9.483264553880677e-09
141	6652	0.013841512629405426	None	0.0	0.013841512629405426
141	7061	0.005275516300392424	None	0.0	0.005275516300392424
141	6642	0.013471144014798745	None	0.0	0.013471144014798745
141	7094	0.01357649698700362	None	0.0	0.01357649698700362
141	7147	0.013576516981015014	None	0.0	0.013576516981015014
141	6940	0.01347789438360322	None	0.0	0.01347789438360322
141	6997	0.012918285371453621	None	0.0	0.012918285371453621
141	6767	0.014163861638435478	None	0.0	0.014163861638435478
141	7134	0.0028223256767933294	None	0.0	0.0028223256767933294
141	7139	0.01383597770796466	None	0.0	0.01383597770796466
141	6935	0.01386152654410581	None	0.0	0.01386152654410581
141	6742	0.013412410585147002	None	0.0	0.013412410585147002
141	6799	0.011405096708006886	None	0.17797738481826486	0.011405096708006886
141	6209	0.014782772695157839	None	0.0	0.014782772695157839
141	7100	0.013999151989825815	None	0.0	0.013999151989825815
141	6293	0.014484518882250583	None	0.0	0.014484518882250583
141	6914	0.00041924156905407247	None	0.0	0.00041924156905407247
72	3284	0.0015541110109727869	None	0.0	0.0015541110109727869
72	3678	4.104155683654673e-06	None	0.0	4.104155683654673e-06
72	3201	0.0006933243953852262	None	0.0	0.0006933243953852262
72	3448	0.004810643907196979	None	0.0	0.004810643907196979
72	3541	0.0025771030548061066	None	0.0	0.0025771030548061066
72	3618	-8.879203104082112e-06	None	0.41344039575482305	-8.879203104082112e-06
72	3105	0.0005573861941043562	None	0.2446164877190152	0.0005573861941043562
72	3665	-4.663136564725635e-10	None	0.0	-4.663136564725635e-10
72	3608	0.0007520066358996339	None	0.0	0.0007520066358996339
72	3667	0.00013845732938790322	None	0.38810408127786583	0.00013845732938790322
72	3507	0.0019487739844195526	None	0.0	0.0019487739844195526
72	3551	0.0004943307312206298	None	0.0	0.0004943307312206298
72	3670	0.00015541780218340806	None	0.0	0.00015541780218340806
72	3572	9.365018082456672e-11	None	0.0	9.365018082456672e-11
72	3459	0.0007616718168041479	None	0.0	0.0007616718168041479
72	3657	1.0872317809253124e-06	None	0.0	1.0872317809253124e-06
72	3439	0.00016993269661998774	None	0.0	0.00016993269661998774
72	3644	6.543751392764658e-05	None	0.3510799590441754	6.543751392764658e-05
72	3266	0.000664895432216302	None	0.0	0.000664895432216302
72	3692	0.005014074370556047	None	0.0	0.005014074370556047
72	3359	0.0019069871453124764	None	0.0	0.0019069871453124764
72	3649	-7.850292851708898e-06	None	0.6901211515539594	-7.850292851708898e-06
72	3563	0.0013329096318110791	None	0.0	0.0013329096318110791
72	3234	0.00036806037549894115	None	0.0	0.00036806037549894115
72	3681	0.0006821499426544369	None	0.29004590227035826	0.0006821499426544369
72	3497	0.0019496929287260488	None	0.0	0.0019496929287260488
72	3220	0.0018550151262617623	None	0.0	0.0018550151262617623
72	3556	0.000769809324323623	None	0.11273960548255599	0.000769809324323623
72	3693	2.206274491174034e-06	None	0.29237688888398444	2.206274491174034e-06
72	3613	-3.110968772586289e-05	None	0.0	-3.110968772586289e-05
72	3679	-0.1	None	0.0	-0.1
72	2881	0.00065590966451563	None	0.0	0.00065590966451563
72	3651	0.0018071620438722604	None	0.0	0.0018071620438722604
72	3689	5.6993998979262544e-09	None	0.28984155025955866	5.6993998979262544e-09
72	3635	0.00199668075837455	None	0.0	0.00199668075837455
72	3524	0.0006783696024142058	None	0.0	0.0006783696024142058
72	3590	3.5055405722709506e-07	None	0.1194050473865553	3.5055405722709506e-07
72	3403	-1.7222799117589298e-11	None	0.0	-1.7222799117589298e-11
72	3407	0.00041393148369288417	None	0.18957909835961956	0.00041393148369288417
72	3570	0.0007653876062634916	None	0.0	0.0007653876062634916
72	3612	0.005253075262498527	None	0.0	0.005253075262498527
72	3458	0.0006974084211756487	None	0.3510799590441754	0.0006974084211756487
72	3505	0.0018967489856219345	None	0.0	0.0018967489856219345
72	3482	0.0006466288768496285	None	0.0	0.0006466288768496285
72	3653	0.0018267403019963189	None	0.0	0.0018267403019963189
72	3549	0.0007802972330527267	None	0.0	0.0007802972330527267
72	3240	0.0007264500334806869	None	0.0	0.0007264500334806869
72	3418	0.0003738495228872667	None	0.0	0.0003738495228872667
72	2857	0.0004595727770545346	None	0.2446164877190152	0.0004595727770545346
72	3687	-5.343938270925823e-06	None	0.6008413227237744	-5.343938270925823e-06
72	3343	3.673695943074609e-06	None	0.3944423563590761	3.673695943074609e-06
72	2972	0.0005245001916358493	None	0.0	0.0005245001916358493
72	3597	9.008623189366183e-11	None	0.0	9.008623189366183e-11
72	3655	0.0003104481333095459	None	0.0	0.0003104481333095459
72	3465	0.0018724675566472765	None	0.0	0.0018724675566472765
72	3640	-0.1	None	0.0	-0.1
72	3317	0.0007694302202266301	None	0.0	0.0007694302202266301
72	3079	0.0015417721327314114	None	0.0	0.0015417721327314114
72	3493	0.0007383807447038389	None	0.4563201014044367	0.0007383807447038389
72	3690	0.0019159712911481722	None	0.0	0.0019159712911481722
72	3553	4.5588303483378845e-07	None	0.3510799590441754	4.5588303483378845e-07
72	3241	0.0006606498400288614	None	0.0	0.0006606498400288614
72	3236	0.001851464960900983	None	0.0	0.001851464960900983
72	3248	0.0002526592932737044	None	0.39005225395438603	0.0002526592932737044
72	3695	2.569587275508253e-06	None	0.29004590227035826	2.569587275508253e-06
72	3539	0.006149103067464784	None	0.1561827578393947	0.006149103067464784
72	3415	0.0003504226459438285	None	0.0	0.0003504226459438285
72	3544	0.0010061025146818681	None	0.4563201014044367	0.0010061025146818681
72	3663	-0.1	None	0.0	-0.1
72	3506	0.0006572956398299732	None	0.0	0.0006572956398299732
72	3319	0.00019926074388121353	None	0.2446164877190152	0.00019926074388121353
72	3688	0.001756032949596752	None	0.0	0.001756032949596752
72	3587	-1.2605828918915322e-09	None	0.27451156889035466	-1.2605828918915322e-09
72	3318	0.0019213092735479622	None	0.0	0.0019213092735479622
72	3656	2.732693141830664e-05	None	0.4743669638817085	2.732693141830664e-05
72	3669	-0.1	None	0.0	-0.1
72	3269	0.00013564465731637218	None	0.4202278140959407	0.00013564465731637218
72	3599	0.0018347615589689524	None	0.0	0.0018347615589689524
72	3699	6.025918279295646e-06	None	0.1988289748608724	6.025918279295646e-06
72	3410	0.0007520211258962163	None	0.0	0.0007520211258962163
72	3683	0.001876808068062078	None	0.0	0.001876808068062078
72	3630	-0.1	None	0.0	-0.1
72	3340	0.001991172313565187	None	0.0	0.001991172313565187
72	3291	0.0019510703095569585	None	0.0	0.0019510703095569585
72	3567	0.0007745205918385652	None	0.0	0.0007745205918385652
72	3196	0.0005944580991629344	None	0.0	0.0005944580991629344
72	3694	8.192320231811443e-11	None	0.5771802122488656	8.192320231811443e-11
72	3555	0.0013329096316303946	None	0.0	0.0013329096316303946
72	3560	4.757517251446811e-06	None	0.422201963921221	4.757517251446811e-06
72	3353	0.0009698341493284117	None	0.2843919482526857	0.0009698341493284117
72	2822	0.00188032207102064	None	0.0	0.00188032207102064
72	3468	0.000273313627195546	None	0.0	0.000273313627195546
72	3672	-0.1	None	0.0	-0.1
72	3573	-1.4074672988929361e-05	None	0.0	-1.4074672988929361e-05
72	3548	3.176097984533736e-05	None	0.5615287855233896	3.176097984533736e-05
72	3636	0.0001381741582093153	None	0.29237688888398444	0.0001381741582093153
72	3552	0.0007212428418191492	None	0.0	0.0007212428418191492
72	3664	0.0007588317858651608	None	0.0	0.0007588317858651608
72	3487	0.0018816635482289932	None	0.0	0.0018816635482289932
72	3394	0.0008871833472863072	None	0.0	0.0008871833472863072
50	2480	None	None	0.2884317498779383	None
50	2598	1.315815011854022e-09	None	0.3695266688955644	1.315815011854022e-09
50	2507	None	None	0.4020662516844104	None
50	2485	None	None	0.32951815630673786	None
50	2579	-3.2876654627855528e-09	None	0.3924407565781835	-3.2876654627855528e-09
50	1900	None	None	0.4039880655185023	None
50	2584	-0.1	None	0.0687607091584063	-0.1
50	2560	1.3350429862705101e-05	None	0.7047913611616246	1.3350429862705101e-05
50	2070	None	None	0.35270888640215636	None
50	2501	None	None	0.40416294949047193	None
50	2576	-0.1	None	0.0687607091584063	-0.1
50	2130	None	None	0.4880930802792047	None
50	2558	-5.173379610821865e-09	None	0.32359559713290464	-5.173379610821865e-09
50	2556	-2.192558217107297e-08	None	0.32951815630673786	-2.192558217107297e-08
50	2559	-0.1	None	0.2884317498779383	-0.1
50	2568	-0.1	None	0.0687607091584063	-0.1
50	2592	6.069873177279223e-08	None	0.34472082328073056	6.069873177279223e-08
50	2566	-0.1	None	0.43607088468025007	-0.1
50	2540	None	None	0.4111906265351298	None
50	2577	-0.1	None	0.3559312386791917	-0.1
50	2542	None	None	0.5534788490179664	None
50	2597	2.4234381400887866e-07	None	0.4473202884772166	2.4234381400887866e-07
50	2487	None	None	0.2911071269553719	None
50	2552	-0.1	None	0.4807715265226332	-0.1
50	2571	-3.917724450163668e-06	None	0.3847150193278385	-3.917724450163668e-06
50	2508	None	None	0.36558566872518494	None
50	2600	-0.1	None	0.3830575177035708	-0.1
50	2154	None	None	0.5234730930950408	None
50	2581	0.00012017384187122111	None	0.16417654170361348	0.00012017384187122111
50	2441	None	None	0.4875893310617732	None
50	2596	-0.1	None	0.0687607091584063	-0.1
50	2553	None	None	0.4020662516844104	None
50	2518	None	None	0.16417654170361348	None
50	2209	None	None	0.48953018731603865	None
50	2416	None	None	0.3561918206684075	None
50	2486	None	None	0.36219216639722507	None
50	2400	None	None	0.32515993979422	None
50	2365	None	None	0.625236802737465	None
50	2517	None	None	0.502124868262482	None
50	2587	-1.2909126320379668e-09	None	0.27787849496308226	-1.2909126320379668e-09
50	2278	None	None	0.3487355137931082	None
50	2557	-0.1	None	0.3578115448901185	-0.1
50	2084	None	None	0.4751355745023493	None
50	2594	5.51445098311134e-06	None	0.34623463783079267	5.51445098311134e-06
50	2570	-1.4797144221843317e-10	None	0.32515993979422	-1.4797144221843317e-10
50	2399	None	None	0.4875893310617732	None
50	2595	-0.1	None	0.32515993979422	-0.1
50	2589	-0.1	None	0.0687607091584063	-0.1
50	1945	None	None	0.4402562830342959	None
50	2305	None	None	0.4717144406006598	None
50	2457	None	None	0.0687607091584063	None
50	2510	None	None	0.3695266688955644	None
50	2582	-1.4159177300995072e-05	None	0.3907615850319016	-1.4159177300995072e-05
50	2578	-0.00018585053724619045	None	0.16542336970289218	-0.00018585053724619045
50	2546	None	None	0.3924407565781835	None
50	2580	-0.1	None	0.33872602171480043	-0.1
50	2569	0.00062324184661105	None	0.32569969102003177	0.00062324184661105
50	2563	7.696460015993294e-08	None	0.4039880655185023	7.696460015993294e-08
50	2131	None	None	0.502124868262482	None
50	1875	None	None	0.5006699499097143	None
50	2575	None	None	0.3899351071093553	None
50	2564	-0.1	None	0.0687607091584063	-0.1
50	2536	None	None	0.27787849496308226	None
50	2555	-0.1	None	0.0687607091584063	-0.1
50	2165	None	None	0.5751936111476758	None
50	2506	None	None	0.4130164776382113	None
50	2588	4.137775674306391e-11	None	0.32515993979422	4.137775674306391e-11
50	2599	-4.946766241189284e-07	None	0.16542336970289218	-4.946766241189284e-07
50	2280	None	None	0.41928119342536296	None
50	2551	-0.1	None	0.0687607091584063	-0.1
50	2427	None	None	0.3311118079886359	None
50	2574	0.00020377327764750796	None	0.4078486303680041	0.00020377327764750796
50	2494	None	None	0.3847150193278385	None
50	2565	-0.1	None	0.37583553534240666	-0.1
50	2393	None	None	0.4807715265226332	None
50	2257	None	None	0.2884317498779383	None
50	1699	None	None	0.5272657975934282	None
50	2567	0.0002929167810413613	None	0.3311118079886359	0.0002929167810413613
50	2527	None	None	0.32738540262955723	None
50	2113	None	None	0.495807381544617	None
50	2514	None	None	0.32381062879347544	None
50	2586	-4.632195868142858e-08	None	0.35670841158644456	-4.632195868142858e-08
50	2549	None	None	0.2884317498779383	None
50	2369	None	None	0.32951815630673786	None
50	2539	None	None	0.4198006871385164	None
50	1953	None	None	0.5534788490179664	None
50	2456	None	None	0.4351493816016436	None
50	2349	None	None	0.4713388675024907	None
50	2591	None	None	0.34279018354727964	None
50	2573	-0.1	None	0.3974695796151213	-0.1
50	2543	None	None	0.40652357376989234	None
50	2313	None	None	0.33886269409302516	None
50	2316	None	None	0.4039880655185023	None
50	2537	None	None	0.16417654170361348	None
50	2111	None	None	0.4048380381918137	None
50	2590	4.584478237815267e-06	None	0.3924407565781835	4.584478237815267e-06
50	2562	5.839380193240369e-07	None	0.16542336970289218	5.839380193240369e-07
50	2572	-0.1	None	0.4887875756956753	-0.1
50	2149	None	None	0.4298668833197124	None
50	1749	None	None	0.5709536476315119	None
74	3724	0.0015454541877760698	None	0.0	0.0015454541877760698
74	3709	0.0019289105669181295	None	0.0	0.0019289105669181295
74	3734	-0.1	None	0.0	-0.1
74	3284	0.0015541110109727869	None	0.0	0.0015541110109727869
74	3731	0.001853495757509961	None	0.0	0.001853495757509961
74	3769	0.0003708775603023555	None	0.1672709999738927	0.0003708775603023555
74	3201	0.0006933243953852262	None	0.0	0.0006933243953852262
74	3730	8.253861422926968e-07	None	0.5749771804902124	8.253861422926968e-07
74	3448	0.004810643907196979	None	0.0	0.004810643907196979
74	3541	0.0025771030548061066	None	0.0	0.0025771030548061066
74	3105	0.0005573861941043562	None	0.28126742926040615	0.0005573861941043562
74	3608	0.0007520066358996339	None	0.0	0.0007520066358996339
74	3667	0.00013845732938790322	None	0.2508870361167471	0.00013845732938790322
74	3507	0.0019487739844195526	None	0.0	0.0019487739844195526
74	3551	0.0004943307312206298	None	0.0	0.0004943307312206298
74	3760	4.69340353377798e-06	None	0.3330152042842443	4.69340353377798e-06
74	3766	0.00033662731304160304	None	0.0	0.00033662731304160304
74	3572	9.365018082456672e-11	None	0.0	9.365018082456672e-11
74	3459	0.0007616718168041479	None	0.0	0.0007616718168041479
74	3743	0.0017065600833748463	None	0.0	0.0017065600833748463
74	3644	6.543751392764658e-05	None	0.1227068666104382	6.543751392764658e-05
74	3692	0.005014074370556047	None	0.0	0.005014074370556047
74	3359	0.0019069871453124764	None	0.0	0.0019069871453124764
74	3563	0.0013329096318110791	None	0.0	0.0013329096318110791
74	3234	0.00036806037549894115	None	0.0	0.00036806037549894115
74	3773	0.00021883127380909362	None	0.0	0.00021883127380909362
74	3497	0.0019496929287260488	None	0.0	0.0019496929287260488
74	3772	-0.1	None	0.0	-0.1
74	3220	0.0018550151262617623	None	0.0	0.0018550151262617623
74	2881	0.00065590966451563	None	0.0	0.00065590966451563
74	3651	0.0018071620438722604	None	0.0	0.0018071620438722604
74	3751	-1.1858981026051865e-06	None	0.3330152042842443	-1.1858981026051865e-06
74	3635	0.00199668075837455	None	0.0	0.00199668075837455
74	3739	0.0005359164842789134	None	0.1227068666104382	0.0005359164842789134
74	3590	3.5055405722709506e-07	None	0.20432604861305573	3.5055405722709506e-07
74	3407	0.00041393148369288417	None	0.1672709999738927	0.00041393148369288417
74	3754	0.0025824338101074484	None	0.0	0.0025824338101074484
74	3790	0.0014967991289467656	None	0.0	0.0014967991289467656
74	3612	0.005253075262498527	None	0.0	0.005253075262498527
74	3458	0.0006974084211756487	None	0.1227068666104382	0.0006974084211756487
74	3505	0.0018967489856219345	None	0.0	0.0018967489856219345
74	3482	0.0006466288768496285	None	0.0	0.0006466288768496285
74	3763	0.0006647894107003443	None	0.0	0.0006647894107003443
74	3549	0.0007802972330527267	None	0.0	0.0007802972330527267
74	3758	1.8196774996853546e-06	None	0.0	1.8196774996853546e-06
74	3240	0.0007264500334806869	None	0.0	0.0007264500334806869
74	3768	1.6381014273963194e-11	None	0.0	1.6381014273963194e-11
74	3755	0.0005909102321131093	None	0.0	0.0005909102321131093
74	3732	9.361972851449588e-07	None	0.1672709999738927	9.361972851449588e-07
74	2857	0.0004595727770545346	None	0.28126742926040615	0.0004595727770545346
74	3788	0.004935560155210594	None	0.0	0.004935560155210594
74	3733	0.001542291020976856	None	0.0	0.001542291020976856
74	3343	3.673695943074609e-06	None	0.38032306261129983	3.673695943074609e-06
74	3597	9.008623189366183e-11	None	0.0	9.008623189366183e-11
74	3655	0.0003104481333095459	None	0.0	0.0003104481333095459
74	3465	0.0018724675566472765	None	0.0	0.0018724675566472765
74	3702	3.519192979588575e-05	None	0.5358578041702754	3.519192979588575e-05
74	3317	0.0007694302202266301	None	0.0	0.0007694302202266301
74	3770	-3.751885018480218e-05	None	0.34466378641299766	-3.751885018480218e-05
74	3493	0.0007383807447038389	None	0.5084170945189626	0.0007383807447038389
74	3793	0.0002665589132304091	None	0.1227068666104382	0.0002665589132304091
74	3705	3.743534140425729e-08	None	0.48874124982333483	3.743534140425729e-08
74	3690	0.0019159712911481722	None	0.0	0.0019159712911481722
74	3553	4.5588303483378845e-07	None	0.1227068666104382	4.5588303483378845e-07
74	3241	0.0006606498400288614	None	0.0	0.0006606498400288614
74	3236	0.001851464960900983	None	0.0	0.001851464960900983
74	3539	0.006149103067464784	None	0.25312060321495067	0.006149103067464784
74	3415	0.0003504226459438285	None	0.0	0.0003504226459438285
74	3776	-0.1	None	0.0	-0.1
74	3544	0.0010061025146818681	None	0.5084170945189626	0.0010061025146818681
74	3506	0.0006572956398299732	None	0.0	0.0006572956398299732
74	3784	2.0681415842804507e-06	None	0.5054512412392366	2.0681415842804507e-06
74	3587	-1.2605828918915322e-09	None	0.30850417158703164	-1.2605828918915322e-09
74	3318	0.0019213092735479622	None	0.0	0.0019213092735479622
74	3780	0.0006799968387051677	None	0.1227068666104382	0.0006799968387051677
74	3786	0.001546221543850009	None	0.0	0.001546221543850009
74	3599	0.0018347615589689524	None	0.0	0.0018347615589689524
74	3778	0.0001984145671903865	None	0.3528782449139987	0.0001984145671903865
74	3745	0.0006534992781894099	None	0.0	0.0006534992781894099
74	3410	0.0007520211258962163	None	0.0	0.0007520211258962163
74	3683	0.001876808068062078	None	0.0	0.001876808068062078
74	3340	0.001991172313565187	None	0.0	0.001991172313565187
74	3291	0.0019510703095569585	None	0.0	0.0019510703095569585
74	3567	0.0007745205918385652	None	0.0	0.0007745205918385652
74	3196	0.0005944580991629344	None	0.0	0.0005944580991629344
74	3777	0.00018564356248721076	None	0.0	0.00018564356248721076
74	3555	0.0013329096316303946	None	0.0	0.0013329096316303946
74	3727	-2.9525187926970887e-06	None	0.31729392679768614	-2.9525187926970887e-06
74	3775	0.000635799852822412	None	0.0	0.000635799852822412
74	3759	-7.956365685553932e-05	None	0.0	-7.956365685553932e-05
74	3560	4.757517251446811e-06	None	0.3174500413795677	4.757517251446811e-06
74	3353	0.0009698341493284117	None	0.2872003502330478	0.0009698341493284117
74	3779	0.00021281641607342263	None	0.0	0.00021281641607342263
74	2822	0.00188032207102064	None	0.0	0.00188032207102064
74	3468	0.000273313627195546	None	0.0	0.000273313627195546
74	3548	3.176097984533736e-05	None	0.5499425276030919	3.176097984533736e-05
74	3719	0.0006464218617627083	None	0.0	0.0006464218617627083
74	3664	0.0007588317858651608	None	0.0	0.0007588317858651608
74	3487	0.0018816635482289932	None	0.0	0.0018816635482289932
74	3394	0.0008871833472863072	None	0.0	0.0008871833472863072
60	2908	-1.5721570287694938e-06	None	0.18277883894510255	-1.5721570287694938e-06
60	3067	7.036362161836586e-05	None	0.256216744980033	7.036362161836586e-05
60	3045	0.0006738208520666739	None	0.0	0.0006738208520666739
60	2560	1.3350429862705101e-05	None	0.4078300486969719	1.3350429862705101e-05
60	2986	8.466635494685645e-08	None	0.4078300486969719	8.466635494685645e-08
60	2868	3.025405407877919e-06	None	0.3720971223498701	3.025405407877919e-06
60	2602	0.0005023669603394558	None	0.06388374541593907	0.0005023669603394558
60	2969	2.8199026228637045e-07	None	0.25775764644448085	2.8199026228637045e-07
60	3047	-4.657296878744845e-08	None	0.24565487003534425	-4.657296878744845e-08
60	2681	0.0015622531428377982	None	0.0	0.0015622531428377982
60	3018	0.0018261261360607778	None	0.0	0.0018261261360607778
60	3008	5.13936673797641e-05	None	0.465716973054178	5.13936673797641e-05
60	3029	-2.38706113616147e-06	None	0.0	-2.38706113616147e-06
60	2937	5.0031340866707835e-05	None	0.085405581660011	5.0031340866707835e-05
60	2890	2.5281281121508685e-05	None	0.3881731195395554	2.5281281121508685e-05
60	2996	0.00023555866579774509	None	0.1886384083988698	0.00023555866579774509
60	3053	0.000300505038493079	None	0.06388374541593907	0.000300505038493079
60	2905	3.4995050850499016e-11	None	0.3168694197733098	3.4995050850499016e-11
60	2869	0.00012354770224262167	None	0.1467075333617567	0.00012354770224262167
60	3064	0.0018253121482416637	None	0.0	0.0018253121482416637
60	2690	0.00018626009388642342	None	0.1886384083988698	0.00018626009388642342
60	2953	0.00017171692564762808	None	0.1467075333617567	0.00017171692564762808
60	3007	-6.406134494308441e-07	None	0.2765831184726123	-6.406134494308441e-07
60	3017	-1.2005081476609005e-05	None	0.22714152223607872	-1.2005081476609005e-05
60	3078	-1.96075430963924e-05	None	0.06388374541593907	-1.96075430963924e-05
60	2867	0.000413466704590197	None	0.0	0.000413466704590197
60	3054	-2.5532992536467864e-07	None	0.18277883894510255	-2.5532992536467864e-07
60	2927	0.0007520112720184872	None	0.0	0.0007520112720184872
60	2851	8.539545403351504e-05	None	0.0	8.539545403351504e-05
60	3048	-2.0104243098224718e-07	None	0.0	-2.0104243098224718e-07
60	3015	0.00028700566108378673	None	0.3545010915709885	0.00028700566108378673
60	2730	0.00021181781148600694	None	0.3684479438707405	0.00021181781148600694
60	2613	0.00015554414781232922	None	0.0	0.00015554414781232922
60	2984	3.0604743041236256e-09	None	0.33969242319625426	3.0604743041236256e-09
60	3057	-8.953412207815952e-06	None	0.13723714835242767	-8.953412207815952e-06
60	2959	0.0001628007524700998	None	0.2918347076012723	0.0001628007524700998
60	2881	0.00065590966451563	None	0.0	0.00065590966451563
60	3081	5.996108295035638e-09	None	0.3168694197733098	5.996108295035638e-09
60	3072	-1.0695587674583365e-09	None	0.25775764644448085	-1.0695587674583365e-09
60	2914	2.5493313811627933e-05	None	0.3881731195395554	2.5493313811627933e-05
60	2839	-2.5209171693968135e-12	None	0.4078300486969719	-2.5209171693968135e-12
60	3050	0.000649715714140087	None	0.0	0.000649715714140087
60	3025	0.00031198269983704393	None	0.0	0.00031198269983704393
60	3011	-7.294013618581766e-11	None	0.6494323603067296	-7.294013618581766e-11
60	2798	2.511337397857413e-05	None	0.3881731195395554	2.511337397857413e-05
60	2993	8.110519280774464e-05	None	0.0	8.110519280774464e-05
60	3034	1.085427562179155e-08	None	0.06388374541593907	1.085427562179155e-08
60	2864	0.0002098726311077178	None	0.3684479438707405	0.0002098726311077178
60	3096	-1.2974710783720005e-10	None	0.0	-1.2974710783720005e-10
60	3100	6.446229111841344e-05	None	0.0	6.446229111841344e-05
60	3076	1.8059905398331498e-07	None	0.06388374541593907	1.8059905398331498e-07
60	3088	-2.7496692607187546e-10	None	0.3168694197733098	-2.7496692607187546e-10
60	2857	0.0004595727770545346	None	0.2832884779058288	0.0004595727770545346
60	3091	0.00076437234282462	None	0.0	0.00076437234282462
60	2973	9.547080675618374e-06	None	0.4078300486969719	9.547080675618374e-06
60	3059	0.0006076383610763518	None	0.0	0.0006076383610763518
60	2811	4.384953742543411e-05	None	0.085405581660011	4.384953742543411e-05
60	2972	0.0005245001916358493	None	0.0	0.0005245001916358493
60	2876	7.985472975550505e-06	None	0.0	7.985472975550505e-06
60	2569	0.00062324184661105	None	0.0	0.00062324184661105
60	3027	5.2792622187662254e-08	None	0.085405581660011	5.2792622187662254e-08
60	3079	0.0015417721327314114	None	0.0	0.0015417721327314114
60	2709	4.439945996240198e-06	None	0.25530850105847924	4.439945996240198e-06
60	3095	3.4780879212370607e-06	None	0.25775764644448085	3.4780879212370607e-06
60	3046	0.00011887518670424083	None	0.20095824852400232	0.00011887518670424083
60	2860	-5.788820680329131e-11	None	0.38708075450210827	-5.788820680329131e-11
60	2826	0.0006088050174966246	None	0.0	0.0006088050174966246
60	2977	0.0002840109409435006	None	0.085405581660011	0.0002840109409435006
60	2769	6.0505077643930305e-05	None	0.0	6.0505077643930305e-05
60	2915	0.0007909423533460773	None	0.0	0.0007909423533460773
60	2967	0.000654148101816572	None	0.0	0.000654148101816572
60	3004	7.180473774649434e-05	None	0.256216744980033	7.180473774649434e-05
60	3037	0.00011349876915195941	None	0.06388374541593907	0.00011349876915195941
60	2816	8.2788058854063e-05	None	0.0	8.2788058854063e-05
60	2802	3.0634953569083463e-09	None	0.894038758316462	3.0634953569083463e-09
60	2806	8.015896488692687e-05	None	0.20210037498015945	8.015896488692687e-05
60	3016	5.144988361505197e-05	None	0.085405581660011	5.144988361505197e-05
60	3098	0.0007809650196455676	None	0.0	0.0007809650196455676
60	2873	7.017573823193569e-09	None	0.5927724362234593	7.017573823193569e-09
60	2995	-4.0466683495934513e-10	None	0.5510156297050857	-4.0466683495934513e-10
60	2574	0.00020377327764750796	None	0.1886384083988698	0.00020377327764750796
60	3090	3.921049724815775e-07	None	0.3989054819667887	3.921049724815775e-07
60	3099	0.0007647172986482424	None	0.0	0.0007647172986482424
60	3066	-4.079981309737127e-07	None	0.0	-4.079981309737127e-07
60	2788	4.952213790362257e-07	None	0.085405581660011	4.952213790362257e-07
60	2907	0.0002524011470061837	None	0.1886384083988698	0.0002524011470061837
60	2899	0.0007720427172326669	None	0.0	0.0007720427172326669
60	2567	0.0002929167810413613	None	0.2765831184726123	0.0002929167810413613
60	3051	9.107511393315027e-05	None	0.085405581660011	9.107511393315027e-05
60	2944	1.4527777964080618e-07	None	0.3104324411710206	1.4527777964080618e-07
60	2761	8.52256959765681e-13	None	0.0	8.52256959765681e-13
60	2630	4.552056956271945e-08	None	0.33969718171566277	4.552056956271945e-08
60	3044	7.474193008790442e-05	None	0.256216744980033	7.474193008790442e-05
60	3020	4.308664832937305e-08	None	0.085405581660011	4.308664832937305e-08
60	2822	0.00188032207102064	None	0.0	0.00188032207102064
60	3084	-2.558060959172317e-09	None	0.3691657088002219	-2.558060959172317e-09
60	2885	7.586580498134419e-05	None	0.256216744980033	7.586580498134419e-05
60	3073	1.5941113919492145e-05	None	0.13723714835242767	1.5941113919492145e-05
60	2812	7.593388259029187e-05	None	0.256216744980033	7.593388259029187e-05
60	2667	0.0007745981204590582	None	0.0	0.0007745981204590582
109	5298	0.004912246881863909	None	0.0	0.004912246881863909
109	5548	0.0047810579613267595	None	0.0	0.0047810579613267595
109	5441	0.01007963471614743	None	0.0	0.01007963471614743
109	4697	0.00613386685931878	None	0.0	0.00613386685931878
109	5144	0.005161804415148528	None	0.0	0.005161804415148528
109	5451	0.005347850221137783	None	0.0	0.005347850221137783
109	5490	0.005075172344100476	None	0.0	0.005075172344100476
109	5371	0.013428952823494131	None	0.0	0.013428952823494131
109	4928	0.0048070404393988535	None	0.0	0.0048070404393988535
109	5476	-8.249674427139786e-11	None	0.06013185163904853	-8.249674427139786e-11
109	5314	0.0028741808005961823	None	0.03489973609804511	0.0028741808005961823
109	5479	6.45376639966644e-10	None	0.5339640402441488	6.45376639966644e-10
109	5067	0.005481023400704662	None	0.0	0.005481023400704662
109	5461	0.013865745109807887	None	0.0	0.013865745109807887
109	5112	0.005715375165454784	None	0.03489973609804511	0.005715375165454784
109	5498	0.004754035449923988	None	0.0	0.004754035449923988
109	5223	0.004798135742867245	None	0.0	0.004798135742867245
109	5539	0.006206087520050351	None	0.17276073980829237	0.006206087520050351
109	4649	0.005092718893956812	None	0.0	0.005092718893956812
109	5316	0.004949238348654682	None	0.0	0.004949238348654682
109	4965	0.0054181112261305255	None	0.0	0.0054181112261305255
109	5394	0.006330942338781716	None	0.0	0.006330942338781716
109	5398	0.0016123148796291019	None	0.0	0.0016123148796291019
109	5529	0.006203040659423519	None	0.0	0.006203040659423519
109	5527	0.006118789645879674	None	0.08143271756210524	0.006118789645879674
109	5495	0.004866718192070695	None	0.0	0.004866718192070695
109	5523	1.1176475075428394e-08	None	0.0	1.1176475075428394e-08
109	5547	0.00024203328565744218	None	0.0	0.00024203328565744218
109	5293	0.004784754743862997	None	0.0	0.004784754743862997
109	5269	0.005997553951748529	None	0.08143271756210524	0.005997553951748529
109	5093	0.005433677586043172	None	0.03489973609804511	0.005433677586043172
109	5522	-0.0004175177259113749	None	0.0	-0.0004175177259113749
109	5474	0.006656029267558852	None	0.0	0.006656029267558852
109	5540	-1.4928978264053245e-05	None	0.5791337574111646	-1.4928978264053245e-05
109	5503	0.0020955908873371053	None	0.0	0.0020955908873371053
109	5386	0.006441467060847928	None	0.0	0.006441467060847928
109	5417	0.006011891453229467	None	0.0	0.006011891453229467
109	5429	0.0023496580396147257	None	0.0	0.0023496580396147257
109	5323	0.005973791201931394	None	0.03489973609804511	0.005973791201931394
109	5079	0.004867452942592506	None	0.06013185163904853	0.004867452942592506
109	5208	0.005435221591842369	None	0.0	0.005435221591842369
109	5190	0.0051875584818589435	None	0.0	0.0051875584818589435
109	5449	0.005780603766916129	None	0.03489973609804511	0.005780603766916129
109	5535	5.582505230525722e-10	None	0.5339640402441488	5.582505230525722e-10
109	5493	-3.309270320948844e-05	None	0.3835057788726416	-3.309270320948844e-05
109	5313	0.013308878507631789	None	0.0	0.013308878507631789
109	4970	0.00533694524148225	None	0.0	0.00533694524148225
109	5033	0.006013014033370497	None	0.0	0.006013014033370497
109	5466	0.002495650844778907	None	0.0	0.002495650844778907
109	5502	1.866953379491677e-09	None	1.2072715325572168	1.866953379491677e-09
109	5216	0.006558642458212732	None	0.0	0.006558642458212732
109	5350	0.00337897945891645	None	0.2954979208763229	0.00337897945891645
109	5507	0.006462408736894026	None	0.0	0.006462408736894026
109	5484	0.004910244215629471	None	0.0	0.004910244215629471
109	5308	0.004721827864499481	None	0.0	0.004721827864499481
109	5029	0.004238092632570539	None	0.0	0.004238092632570539
109	5108	0.006307283545368164	None	0.0	0.006307283545368164
109	5330	0.0028325577043825136	None	0.0	0.0028325577043825136
109	5152	0.013826698028627217	None	0.0	0.013826698028627217
109	5508	0.010279259736686178	None	0.0	0.010279259736686178
109	5504	0.013225068848224388	None	0.0	0.013225068848224388
109	5369	0.004961626799085651	None	0.0	0.004961626799085651
109	5283	0.008501745785450397	None	0.0	0.008501745785450397
109	5362	0.005177142288741713	None	0.0	0.005177142288741713
109	5509	9.502846151278805e-05	None	0.0	9.502846151278805e-05
109	5405	0.00022194272454857604	None	0.4181621149818671	0.00022194272454857604
109	5437	0.005535030867748653	None	0.0	0.005535030867748653
109	5195	0.0033702740247633315	None	0.0	0.0033702740247633315
109	4665	0.0023700670649926783	None	0.0	0.0023700670649926783
109	5462	0.005269047838297481	None	0.0	0.005269047838297481
109	5511	7.0455537691411515e-06	None	0.4416357280649228	7.0455537691411515e-06
109	5412	0.006005840074090731	None	0.0	0.006005840074090731
109	5541	-1.981978555620345e-09	None	0.5822709219312137	-1.981978555620345e-09
109	5201	0.0034125658523696248	None	0.0	0.0034125658523696248
109	5365	0.013808467084219518	None	0.0	0.013808467084219518
109	5389	9.297933461676776e-06	None	0.0	9.297933461676776e-06
109	5520	-4.12623333198606e-14	None	0.0	-4.12623333198606e-14
109	5516	0.0062003512835522925	None	0.0	0.0062003512835522925
109	5280	0.005987279879898989	None	0.0	0.005987279879898989
109	5265	0.004797021007425823	None	0.06013185163904853	0.004797021007425823
109	5171	0.006482043658785217	None	0.0	0.006482043658785217
109	5204	0.005604042894416846	None	0.0	0.005604042894416846
109	5497	0.005556211974879385	None	0.0	0.005556211974879385
109	5422	0.00657094528336656	None	0.03489973609804511	0.00657094528336656
109	4421	0.0054587006746530725	None	0.0	0.0054587006746530725
109	5279	0.006485137219956829	None	0.03489973609804511	0.006485137219956829
109	5543	0.00017851155872614685	None	0.03489973609804511	0.00017851155872614685
109	5397	0.00687754076283436	None	0.4860915421838829	0.00687754076283436
109	5052	0.01592628815906553	None	0.06013185163904853	0.01592628815906553
109	5537	0.0006118428686866198	None	0.5339640402441488	0.0006118428686866198
109	5302	0.0059402112420798734	None	0.0	0.0059402112420798734
109	5432	-0.1	None	0.8135458062267272	-0.1
109	5249	0.0007878947790161679	None	0.0	0.0007878947790161679
109	5420	0.01045542371844652	None	0.0	0.01045542371844652
109	5538	-4.855356610271663e-10	None	0.4416357280649228	-4.855356610271663e-10
109	4915	0.004118027566573204	None	0.1877843383022643	0.004118027566573204
109	5438	0.0103468281259187	None	0.0	0.0103468281259187
109	5481	0.004897472307312794	None	0.0	0.004897472307312794
109	5446	0.004661642783414839	None	0.08143271756210524	0.004661642783414839
109	5532	0.004981000425027026	None	0.0	0.004981000425027026
110	5298	0.004912246881863909	None	0.0	0.004912246881863909
110	5548	0.0047810579613267595	None	0.0	0.0047810579613267595
110	5441	0.01007963471614743	None	0.0	0.01007963471614743
110	4697	0.00613386685931878	None	0.0	0.00613386685931878
110	5596	0.010010917018208033	None	0.0	0.010010917018208033
110	5144	0.005161804415148528	None	0.0	0.005161804415148528
110	5451	0.005347850221137783	None	0.0	0.005347850221137783
110	5490	0.005075172344100476	None	0.0	0.005075172344100476
110	5371	0.013428952823494131	None	0.0	0.013428952823494131
110	4928	0.0048070404393988535	None	0.0	0.0048070404393988535
110	5314	0.0028741808005961823	None	0.02326649073203007	0.0028741808005961823
110	5067	0.005481023400704662	None	0.0	0.005481023400704662
110	5461	0.013865745109807887	None	0.0	0.013865745109807887
110	5112	0.005715375165454784	None	0.02326649073203007	0.005715375165454784
110	5498	0.004754035449923988	None	0.0	0.004754035449923988
110	5539	0.006206087520050351	None	0.17276073980829237	0.006206087520050351
110	4649	0.005092718893956812	None	0.0	0.005092718893956812
110	5571	0.006415900823447863	None	0.0	0.006415900823447863
110	5316	0.004949238348654682	None	0.0	0.004949238348654682
110	4965	0.0054181112261305255	None	0.0	0.0054181112261305255
110	5394	0.006330942338781716	None	0.0	0.006330942338781716
110	5398	0.0016123148796291019	None	0.0	0.0016123148796291019
110	5529	0.006203040659423519	None	0.0	0.006203040659423519
110	5527	0.006118789645879674	None	0.05816622683007518	0.006118789645879674
110	5495	0.004866718192070695	None	0.0	0.004866718192070695
110	5547	0.00024203328565744218	None	0.0	0.00024203328565744218
110	5584	0.006343260337044209	None	0.0	0.006343260337044209
110	5293	0.004784754743862997	None	0.0	0.004784754743862997
110	5269	0.005997553951748529	None	0.05816622683007518	0.005997553951748529
110	5093	0.005433677586043172	None	0.02326649073203007	0.005433677586043172
110	5474	0.006656029267558852	None	0.0	0.006656029267558852
110	5540	-1.4928978264053245e-05	None	0.4862199409731639	-1.4928978264053245e-05
110	5503	0.0020955908873371053	None	0.0	0.0020955908873371053
110	5386	0.006441467060847928	None	0.0	0.006441467060847928
110	5417	0.006011891453229467	None	0.0	0.006011891453229467
110	5429	0.0023496580396147257	None	0.0	0.0023496580396147257
110	5323	0.005973791201931394	None	0.02326649073203007	0.005973791201931394
110	5557	0.0005640115894600258	None	0.5762894469643121	0.0005640115894600258
110	5079	0.004867452942592506	None	0.08418459229466795	0.004867452942592506
110	5208	0.005435221591842369	None	0.0	0.005435221591842369
110	5190	0.0051875584818589435	None	0.0	0.0051875584818589435
110	5449	0.005780603766916129	None	0.02326649073203007	0.005780603766916129
110	5535	5.582505230525722e-10	None	0.5762894469643121	5.582505230525722e-10
110	5313	0.013308878507631789	None	0.0	0.013308878507631789
110	4970	0.00533694524148225	None	0.0	0.00533694524148225
110	5033	0.006013014033370497	None	0.0	0.006013014033370497
110	5573	0.005018931592569761	None	0.0	0.005018931592569761
110	5551	2.914374133583112e-06	None	0.0	2.914374133583112e-06
110	5216	0.006558642458212732	None	0.0	0.006558642458212732
110	5561	-2.8602269262325598e-12	None	1.0062305898749053	-2.8602269262325598e-12
110	5507	0.006462408736894026	None	0.0	0.006462408736894026
110	5572	7.930060408270006e-05	None	0.0	7.930060408270006e-05
110	5583	5.239943876367533e-06	None	0.0	5.239943876367533e-06
110	5597	-0.1	None	0.0	-0.1
110	5562	0.00258155419438828	None	0.05816622683007518	0.00258155419438828
110	5308	0.004721827864499481	None	0.0	0.004721827864499481
110	5029	0.004238092632570539	None	0.0	0.004238092632570539
110	5108	0.006307283545368164	None	0.0	0.006307283545368164
110	5588	-0.1	None	0.0	-0.1
110	5330	0.0028325577043825136	None	0.0	0.0028325577043825136
110	5592	-1.0645523205405914e-07	None	0.0	-1.0645523205405914e-07
110	5152	0.013826698028627217	None	0.0	0.013826698028627217
110	5508	0.010279259736686178	None	0.0	0.010279259736686178
110	5504	0.013225068848224388	None	0.0	0.013225068848224388
110	5598	0.001954818728068432	None	0.0	0.001954818728068432
110	5369	0.004961626799085651	None	0.0	0.004961626799085651
110	5362	0.005177142288741713	None	0.0	0.005177142288741713
110	5437	0.005535030867748653	None	0.0	0.005535030867748653
110	5195	0.0033702740247633315	None	0.0	0.0033702740247633315
110	4665	0.0023700670649926783	None	0.0	0.0023700670649926783
110	5462	0.005269047838297481	None	0.0	0.005269047838297481
110	5511	7.0455537691411515e-06	None	0.4238825793565472	7.0455537691411515e-06
110	5595	0.01381030474634982	None	0.0	0.01381030474634982
110	5412	0.006005840074090731	None	0.0	0.006005840074090731
110	5541	-1.981978555620345e-09	None	0.5538903495772937	-1.981978555620345e-09
110	5201	0.0034125658523696248	None	0.0	0.0034125658523696248
110	5570	-0.00010098274311996643	None	0.0	-0.00010098274311996643
110	5365	0.013808467084219518	None	0.0	0.013808467084219518
110	5389	9.297933461676776e-06	None	0.0	9.297933461676776e-06
110	5553	0.005165456022760236	None	0.0	0.005165456022760236
110	5516	0.0062003512835522925	None	0.0	0.0062003512835522925
110	5280	0.005987279879898989	None	0.0	0.005987279879898989
110	5265	0.004797021007425823	None	0.08418459229466795	0.004797021007425823
110	5171	0.006482043658785217	None	0.0	0.006482043658785217
110	5497	0.005556211974879385	None	0.0	0.005556211974879385
110	5422	0.00657094528336656	None	0.02326649073203007	0.00657094528336656
110	4421	0.0054587006746530725	None	0.0	0.0054587006746530725
110	5279	0.006485137219956829	None	0.02326649073203007	0.006485137219956829
110	5397	0.00687754076283436	None	0.5749767954667486	0.00687754076283436
110	5052	0.01592628815906553	None	0.08418459229466795	0.01592628815906553
110	5537	0.0006118428686866198	None	0.5762894469643121	0.0006118428686866198
110	5302	0.0059402112420798734	None	0.0	0.0059402112420798734
110	5249	0.0007878947790161679	None	0.0	0.0007878947790161679
110	5420	0.01045542371844652	None	0.0	0.01045542371844652
110	5538	-4.855356610271663e-10	None	0.4238825793565472	-4.855356610271663e-10
110	5438	0.0103468281259187	None	0.0	0.0103468281259187
110	5481	0.004897472307312794	None	0.0	0.004897472307312794
110	5532	0.004981000425027026	None	0.0	0.004981000425027026
110	5565	0.007870805394921897	None	0.45763701331939527	0.007870805394921897
110	5589	-3.472438489740806e-05	None	0.0	-3.472438489740806e-05
76	3876	0.0020106315650278666	None	0.24657879709452427	0.0020106315650278666
76	3724	0.0015454541877760698	None	0.0	0.0015454541877760698
76	3709	0.0019289105669181295	None	0.0	0.0019289105669181295
76	3284	0.0015541110109727869	None	0.0	0.0015541110109727869
76	3885	0.0019096601383262882	None	0.0	0.0019096601383262882
76	3731	0.001853495757509961	None	0.0	0.001853495757509961
76	3769	0.0003708775603023555	None	0.14167293000171255	0.0003708775603023555
76	3808	0.0013982524990092714	None	0.0	0.0013982524990092714
76	3730	8.253861422926968e-07	None	0.4948247437984764	8.253861422926968e-07
76	3541	0.0025771030548061066	None	0.0	0.0025771030548061066
76	3806	0.00032404523826790727	None	0.15464669206755519	0.00032404523826790727
76	3105	0.0005573861941043562	None	0.30931489867191875	0.0005573861941043562
76	3608	0.0007520066358996339	None	0.0	0.0007520066358996339
76	3667	0.00013845732938790322	None	0.20672152004102656	0.00013845732938790322
76	3854	None	None	0.4735005987876084	None
76	3766	0.00033662731304160304	None	0.0	0.00033662731304160304
76	3888	0.0018516218585499411	None	0.0	0.0018516218585499411
76	3852	0.0006676340240835272	None	0.0	0.0006676340240835272
76	3692	0.005014074370556047	None	0.0	0.005014074370556047
76	3359	0.0019069871453124764	None	0.0	0.0019069871453124764
76	3563	0.0013329096318110791	None	0.0	0.0013329096318110791
76	3234	0.00036806037549894115	None	0.0	0.00036806037549894115
76	3829	0.0006265035712586411	None	0.0	0.0006265035712586411
76	3497	0.0019496929287260488	None	0.0	0.0019496929287260488
76	3822	0.004614146242774322	None	0.0	0.004614146242774322
76	3874	0.0003897499389988828	None	0.020672152004102655	0.0003897499389988828
76	3867	0.0007213183055993325	None	0.4117225140187812	0.0007213183055993325
76	3220	0.0018550151262617623	None	0.0	0.0018550151262617623
76	3862	0.0018520183991717308	None	0.0	0.0018520183991717308
76	2881	0.00065590966451563	None	0.0	0.00065590966451563
76	3651	0.0018071620438722604	None	0.0	0.0018071620438722604
76	3815	0.0006783867745637348	None	0.0	0.0006783867745637348
76	3635	0.00199668075837455	None	0.0	0.00199668075837455
76	3739	0.0005359164842789134	None	0.020672152004102655	0.0005359164842789134
76	3754	0.0025824338101074484	None	0.0	0.0025824338101074484
76	3894	-8.422911378374419e-08	None	0.0	-8.422911378374419e-08
76	3790	0.0014967991289467656	None	0.0	0.0014967991289467656
76	3838	0.000729536727834134	None	0.0	0.000729536727834134
76	3612	0.005253075262498527	None	0.0	0.005253075262498527
76	3458	0.0006974084211756487	None	0.020672152004102655	0.0006974084211756487
76	3505	0.0018967489856219345	None	0.0	0.0018967489856219345
76	3482	0.0006466288768496285	None	0.0	0.0006466288768496285
76	3763	0.0006647894107003443	None	0.0	0.0006647894107003443
76	3549	0.0007802972330527267	None	0.0	0.0007802972330527267
76	3826	0.001901898523609982	None	0.0	0.001901898523609982
76	3240	0.0007264500334806869	None	0.0	0.0007264500334806869
76	3755	0.0005909102321131093	None	0.0	0.0005909102321131093
76	3732	9.361972851449588e-07	None	0.14167293000171255	9.361972851449588e-07
76	3871	-0.1	None	0.0	-0.1
76	2857	0.0004595727770545346	None	0.30931489867191875	0.0004595727770545346
76	3788	0.004935560155210594	None	0.0	0.004935560155210594
76	3882	-2.6590250281310597e-05	None	0.020672152004102655	-2.6590250281310597e-05
76	3896	-6.249243240428752e-05	None	0.0	-6.249243240428752e-05
76	3873	4.609935467233304e-05	None	0.0	4.609935467233304e-05
76	3655	0.0003104481333095459	None	0.0	0.0003104481333095459
76	3465	0.0018724675566472765	None	0.0	0.0018724675566472765
76	3317	0.0007694302202266301	None	0.0	0.0007694302202266301
76	3825	0.0004129827675357827	None	0.0	0.0004129827675357827
76	3793	0.0002665589132304091	None	0.020672152004102655	0.0002665589132304091
76	3705	3.743534140425729e-08	None	0.5552491064001803	3.743534140425729e-08
76	3881	6.131476761001754e-05	None	0.31752405556755303	6.131476761001754e-05
76	3690	0.0019159712911481722	None	0.0	0.0019159712911481722
76	3553	4.5588303483378845e-07	None	0.020672152004102655	4.5588303483378845e-07
76	3236	0.001851464960900983	None	0.0	0.001851464960900983
76	3820	2.8739823831071403e-05	None	0.020672152004102655	2.8739823831071403e-05
76	3846	6.398551769163907e-09	None	0.5417818903213156	6.398551769163907e-09
76	3859	-0.1	None	0.0	-0.1
76	3544	0.0010061025146818681	None	0.48705671195709127	0.0010061025146818681
76	3506	0.0006572956398299732	None	0.0	0.0006572956398299732
76	3784	2.0681415842804507e-06	None	0.48424054509944253	2.0681415842804507e-06
76	3587	-1.2605828918915322e-09	None	0.31025024582622635	-1.2605828918915322e-09
76	3318	0.0019213092735479622	None	0.0	0.0019213092735479622
76	3780	0.0006799968387051677	None	0.020672152004102655	0.0006799968387051677
76	3804	0.0016781143160597863	None	0.0	0.0016781143160597863
76	3786	0.001546221543850009	None	0.0	0.001546221543850009
76	3837	8.108999209820465e-05	None	0.5043387927914693	8.108999209820465e-05
76	3410	0.0007520211258962163	None	0.0	0.0007520211258962163
76	3812	0.0019213092710547665	None	0.0	0.0019213092710547665
76	3683	0.001876808068062078	None	0.0	0.001876808068062078
76	3891	0.0019105469686640146	None	0.0	0.0019105469686640146
76	3340	0.001991172313565187	None	0.0	0.001991172313565187
76	3887	0.005133408477490222	None	0.0	0.005133408477490222
76	3291	0.0019510703095569585	None	0.0	0.0019510703095569585
76	3895	-5.786067582176901e-09	None	0.4400064294946139	-5.786067582176901e-09
76	3567	0.0007745205918385652	None	0.0	0.0007745205918385652
76	3777	0.00018564356248721076	None	0.0	0.00018564356248721076
76	3555	0.0013329096316303946	None	0.0	0.0013329096316303946
76	3855	0.0005953227170364042	None	0.0	0.0005953227170364042
76	3845	-1.3335192965949857e-10	None	0.0	-1.3335192965949857e-10
76	3775	0.000635799852822412	None	0.0	0.000635799852822412
76	3821	0.001512033085618692	None	0.0	0.001512033085618692
76	3824	0.0004146272687853001	None	0.14167293000171255	0.0004146272687853001
76	3353	0.0009698341493284117	None	0.262059845696325	0.0009698341493284117
76	3803	6.464405419508639e-06	None	0.15464669206755519	6.464405419508639e-06
76	3863	-1.8349414367339065e-08	None	0.0	-1.8349414367339065e-08
76	2822	0.00188032207102064	None	0.0	0.00188032207102064
76	3719	0.0006464218617627083	None	0.0	0.0006464218617627083
76	3664	0.0007588317858651608	None	0.0	0.0007588317858651608
76	3487	0.0018816635482289932	None	0.0	0.0018816635482289932
76	3394	0.0008871833472863072	None	0.0	0.0008871833472863072
30	1528	0.3275219724523802	0.3275219724523802	0.3594175094301006	0.3275219724523802
30	1564	0.350179481204796	0.350179481204796	0.38177744090083093	0.350179481204796
30	1521	0.3365352357330681	0.3365352357330681	0.38732891926928203	0.3365352357330681
30	1600	0.62506445758801	0.62506445758801	0.6268895975900161	0.62506445758801
30	1407	0.41159397882559806	0.41159397882559806	0.4300381907493992	0.41159397882559806
30	1499	0.3132382513871074	0.3132382513871074	0.3396091626469811	0.3132382513871074
30	1360	0.4658058072825636	0.4658058072825636	0.5497135701033583	0.4658058072825636
30	1370	0.41694041814658167	0.41694041814658167	0.6000282199655107	0.41694041814658167
30	1113	0.44238375894508597	0.44238375894508597	0.4466932071397978	0.44238375894508597
30	1577	0.25555005002418735	0.25555005002418735	0.28407282208860274	0.25555005002418735
30	657	0.40918418556139163	0.40918418556139163	0.43790741287796403	0.40918418556139163
30	1420	0.5038445768986889	0.5038445768986889	0.5348829385713879	0.5038445768986889
30	1338	0.310601804098536	0.310601804098536	0.38761046902852453	0.310601804098536
30	782	0.40918418556139163	0.40918418556139163	0.43790741287796403	0.40918418556139163
30	1271	0.4203509948149075	0.4203509948149075	0.4795538201862183	0.4203509948149075
30	1551	0.3275219724523802	0.3275219724523802	0.3594175094301006	0.3275219724523802
30	1111	0.40134227048217025	0.40134227048217025	0.40134227048217025	0.40134227048217025
30	1575	0.45439178447127554	0.45439178447127554	0.48297020159864645	0.45439178447127554
30	1070	0.350179481204796	0.350179481204796	0.38177744090083093	0.350179481204796
30	1209	0.3057303365203203	0.3057303365203203	0.4640779726191995	0.3057303365203203
30	611	0.3973764765343087	0.3973764765343087	0.4167751590652589	0.3973764765343087
30	1441	0.20704823524131588	0.20704823524131588	0.29290211149938417	0.20704823524131588
30	1581	0.3228431468581442	0.3228431468581442	0.3485793348215579	0.3228431468581442
30	965	0.40321726100033883	0.40321726100033883	0.45813789161141444	0.40321726100033883
30	1050	0.3918832229470125	0.3918832229470125	0.3918832229470125	0.3918832229470125
30	1278	0.3132382513871074	0.3132382513871074	0.3396091626469811	0.3132382513871074
30	1404	0.30277944774374527	0.30277944774374527	0.31690346929332314	0.30277944774374527
30	1576	0.33432769940189566	0.33432769940189566	0.3396850304201943	0.33432769940189566
30	1502	0.3983253371374343	0.3983253371374343	0.40867874800181747	0.3983253371374343
30	1570	0.37452311594573523	0.37452311594573523	0.46387781366128555	0.37452311594573523
30	1540	0.2992379084947235	0.2992379084947235	0.33398427501326433	0.2992379084947235
30	1593	0.3973764765343087	0.3973764765343087	0.4167751590652589	0.3973764765343087
30	1544	0.30487047276401047	0.30487047276401047	0.3548520446215298	0.30487047276401047
30	1120	0.3248329257740683	0.3248329257740683	0.3248329257740683	0.3248329257740683
30	1542	0.37455036331120733	0.37455036331120733	0.404084476351685	0.37455036331120733
30	984	0.3458559442159653	0.3458559442159653	0.3458559442159653	0.3458559442159653
30	1471	0.41513424198410254	0.41513424198410254	0.4306830224643548	0.41513424198410254
30	1312	0.3550032458545459	0.3550032458545459	0.4460731784670281	0.3550032458545459
30	1263	0.37395180413582974	0.37395180413582974	0.37873034728485133	0.37395180413582974
30	1563	0.3050078645309712	0.3050078645309712	0.37853685309470964	0.3050078645309712
30	1016	0.40603256118977205	0.40603256118977205	0.41609179579533767	0.40603256118977205
30	1536	0.3918832229470125	0.3918832229470125	0.3918832229470125	0.3918832229470125
30	1348	0.4968441631424042	0.4968441631424042	0.5157356026559741	0.4968441631424042
30	1286	0.25983627762418293	0.25983627762418293	0.25983627762418293	0.25983627762418293
30	1532	0.3282548926695586	0.3282548926695586	0.34511065371732264	0.3282548926695586
30	1375	0.4329160693839481	0.4329160693839481	0.47266097497665227	0.4329160693839481
30	765	0.4329160693839481	0.4329160693839481	0.47266097497665227	0.4329160693839481
30	783	0.5038445768986889	0.5038445768986889	0.5348829385713879	0.5038445768986889
30	1539	0.41445056340636677	0.41445056340636677	0.42165237721857196	0.41445056340636677
30	1075	0.41694041814658167	0.41694041814658167	0.6000282199655107	0.41694041814658167
30	1504	0.2672551471687129	0.2672551471687129	0.32543978370185983	0.2672551471687129
30	728	0.37455036331120733	0.37455036331120733	0.404084476351685	0.37455036331120733
30	1491	0.2950930051887513	0.2950930051887513	0.3052184935452432	0.2950930051887513
30	1458	0.5245288906376918	0.5245288906376918	0.5245288906376918	0.5245288906376918
30	1357	0.3918832229470125	0.3918832229470125	0.3918832229470125	0.3918832229470125
30	1402	0.34386143130660174	0.34386143130660174	0.40950121991009514	0.34386143130660174
30	1582	0.012776749083187813	0.012776749083187813	0.16520847125127586	0.012776749083187813
30	1480	0.41694041814658167	0.41694041814658167	0.6000282199655107	0.41694041814658167
30	979	0.47598969244784134	0.47598969244784134	0.5468400591136051	0.47598969244784134
30	1325	0.2983410855065794	0.2983410855065794	0.31503918602817615	0.2983410855065794
30	1589	0.3918832229470125	0.3918832229470125	0.3918832229470125	0.3918832229470125
30	1380	0.3649046079890742	0.3649046079890742	0.38165215536271424	0.3649046079890742
30	1535	0.4476208103192968	0.4476208103192968	0.7581154789526339	0.4476208103192968
30	1503	0.35533323016581864	0.35533323016581864	0.42447775408530325	0.35533323016581864
30	1566	0.4720999752883922	0.4720999752883922	0.49275128996478756	0.4720999752883922
30	1110	0.45439178447127554	0.45439178447127554	0.48297020159864645	0.45439178447127554
30	1554	0.34498671055002	0.34498671055002	0.34498671055002	0.34498671055002
30	1430	0.7059963141369068	0.7059963141369068	0.7125249761841701	0.7059963141369068
30	1547	0.3768767387296038	0.3768767387296038	0.3768767387296038	0.3768767387296038
30	1053	0.41159397882559806	0.41159397882559806	0.4300381907493992	0.41159397882559806
30	1161	0.39208986102354026	0.39208986102354026	0.42214702479033595	0.39208986102354026
30	1207	0.37452311594573523	0.37452311594573523	0.46387781366128555	0.37452311594573523
30	1472	0.3371138663776789	0.3371138663776789	0.39071202425650814	0.3371138663776789
30	1465	0.25200532632265943	0.25200532632265943	0.3040152221062874	0.25200532632265943
30	1339	0.3872237199499319	0.3872237199499319	0.46666670698182405	0.3872237199499319
30	1303	0.5245288906376918	0.5245288906376918	0.5245288906376918	0.5245288906376918
30	1024	0.4500988462237013	0.4500988462237013	0.5084660880564383	0.4500988462237013
30	1587	0.0	0.0	0.0	0.0
30	1343	0.3524174230217806	0.3524174230217806	0.36637691028560593	0.3524174230217806
30	1500	0.3458559442159653	0.3458559442159653	0.3458559442159653	0.3458559442159653
30	1571	0.3248329257740683	0.3248329257740683	0.3248329257740683	0.3248329257740683
30	1424	0.33799196007608173	0.33799196007608173	0.3795304087055337	0.33799196007608173
30	1596	0.23212411178643172	0.23212411178643172	0.29003041594401796	0.23212411178643172
30	764	0.3649046079890742	0.3649046079890742	0.38165215536271424	0.3649046079890742
30	1511	0.41718967867863677	0.41718967867863677	0.45752113218383406	0.41718967867863677
30	1541	0.0	0.0	0.0	0.0
30	1561	0.3057303365203203	0.3057303365203203	0.4640779726191995	0.3057303365203203
30	1462	0.4329160693839481	0.4329160693839481	0.47266097497665227	0.4329160693839481
30	1256	0.4476208103192968	0.4476208103192968	0.7581154789526339	0.4476208103192968
30	1399	0.3371138663776789	0.3371138663776789	0.39071202425650814	0.3371138663776789
30	1573	0.3918832229470125	0.3918832229470125	0.3918832229470125	0.3918832229470125
30	1347	0.3669702360545849	0.3669702360545849	0.4595342827384538	0.3669702360545849
30	1427	0.35936673389106905	0.35936673389106905	0.38425076709695827	0.35936673389106905
30	1592	0.3057303365203203	0.3057303365203203	0.4640779726191995	0.3057303365203203
30	806	0.37673283901612437	0.37673283901612437	0.37866596422577503	0.37673283901612437
30	1436	0.3275219724523802	0.3275219724523802	0.3594175094301006	0.3275219724523802
30	1388	0.2825237484396208	0.2825237484396208	0.30503575614232825	0.2825237484396208
30	1250	0.4695359817410991	0.4695359817410991	0.4700422192898782	0.4695359817410991
30	931	0.4658058072825636	0.4658058072825636	0.5497135701033583	0.4658058072825636
30	1411	0.3524174230217806	0.3524174230217806	0.36637691028560593	0.3524174230217806
139	7013	0.001973826972740012	None	0.0	0.001973826972740012
139	6822	0.011553780333646457	None	0.0	0.011553780333646457
139	6899	1.1561022440964527e-07	None	0.4783070742250318	1.1561022440964527e-07
139	7028	0.013938195140327134	None	0.0	0.013938195140327134
139	6976	0.01307647271576395	None	0.0	0.01307647271576395
139	6750	0.013882895592652291	None	0.0	0.013882895592652291
139	6998	0.014721916866945831	None	0.0	0.014721916866945831
139	6713	0.013296067110523137	None	0.0	0.013296067110523137
139	6846	0.010736912243734109	None	0.0	0.010736912243734109
139	7038	0.014744347747451965	None	0.0	0.014744347747451965
139	6843	0.014240915407885826	None	0.0	0.014240915407885826
139	6759	0.013534932371839363	None	0.0	0.013534932371839363
139	7011	0.013777784496049862	None	0.0	0.013777784496049862
139	6967	0.011406262123618574	None	0.2519504961358297	0.011406262123618574
139	5461	0.013865745109807887	None	0.0	0.013865745109807887
139	6231	0.013928410079064786	None	0.0	0.013928410079064786
139	6633	0.01384096647938232	None	0.0	0.01384096647938232
139	6879	0.012642517388293506	None	0.0	0.012642517388293506
139	7023	0.013527390656932092	None	0.0	0.013527390656932092
139	6920	0.0012401724049238138	None	0.0	0.0012401724049238138
139	6881	0.014937655856646033	None	0.0	0.014937655856646033
139	6771	0.014796354583790847	None	0.0	0.014796354583790847
139	6927	0.013288970222400493	None	0.0	0.013288970222400493
139	6841	4.3573739911623743e-10	None	0.5897178353158965	4.3573739911623743e-10
139	7027	0.009328093417741936	None	0.0	0.009328093417741936
139	6785	0.009075862541576716	None	0.0	0.009075862541576716
139	7022	0.013813491756502885	None	0.0	0.013813491756502885
139	6925	0.013765749722859792	None	0.0	0.013765749722859792
139	7041	0.014355313638927409	None	0.0	0.014355313638927409
139	7042	0.015443274734075701	None	0.08418459229466795	0.015443274734075701
139	6903	0.014553615931513202	None	0.0	0.014553615931513202
139	7002	0.008916455681271623	None	0.0	0.008916455681271623
139	7030	2.2066694110030424e-08	None	0.08418459229466795	2.2066694110030424e-08
139	6369	0.013873302209615048	None	0.0	0.013873302209615048
139	6901	0.012940017993930644	None	0.0	0.012940017993930644
139	6996	0.013438646265359719	None	0.0	0.013438646265359719
139	6908	3.649584825947947e-05	None	0.0	3.649584825947947e-05
139	7037	-0.1	None	0.0	-0.1
139	6913	0.013929052796348764	None	0.0	0.013929052796348764
139	6683	0.013608649738644042	None	0.0	0.013608649738644042
139	6868	0.008857166235095408	None	0.08418459229466795	0.008857166235095408
139	6951	7.468675667258514e-12	None	0.5897178353158965	7.468675667258514e-12
139	6949	0.0006336864426393969	None	0.0	0.0006336864426393969
139	6876	0.013286741820106997	None	0.0	0.013286741820106997
139	6962	0.013878862365321978	None	0.0	0.013878862365321978
139	6592	0.014243421369102198	None	0.0	0.014243421369102198
139	7008	-0.1	None	0.0	-0.1
139	6835	0.006181284453064273	None	0.0	0.006181284453064273
139	6983	0.0015431052821309622	None	0.6713853366276774	0.0015431052821309622
139	6738	0.013486719035448805	None	0.0	0.013486719035448805
139	6527	0.013918474992425536	None	0.0	0.013918474992425536
139	6619	0.013208620352110716	None	0.0	0.013208620352110716
139	7024	0.007668675187244554	None	0.0	0.007668675187244554
139	6990	0.0007551995095352105	None	0.0	0.0007551995095352105
139	6688	0.013531278340316047	None	0.0	0.013531278340316047
139	6309	0.013864139553119183	None	0.0	0.013864139553119183
139	5998	0.013806337962513767	None	0.0	0.013806337962513767
139	6915	7.30771980643232e-07	None	0.5274778745498091	7.30771980643232e-07
139	6668	0.01393431676465969	None	0.0	0.01393431676465969
139	6928	0.013473245318033459	None	0.0	0.013473245318033459
139	6744	0.014505987655328446	None	0.0	0.014505987655328446
139	6862	0.007457026041546129	None	0.0	0.007457026041546129
139	6938	2.183435903903351e-06	None	0.0	2.183435903903351e-06
139	6780	0.013942133034735788	None	0.0	0.013942133034735788
139	5879	0.01342727234504478	None	0.0	0.01342727234504478
139	7044	0.013158465752781987	None	0.0	0.013158465752781987
139	6978	0.013876649320080876	None	0.0	0.013876649320080876
139	6956	0.014306858489006116	None	0.0	0.014306858489006116
139	6756	0.013856185401393988	None	0.0	0.013856185401393988
139	6896	0.013473937233197572	None	0.0	0.013473937233197572
139	7039	5.489948440277009e-12	None	0.0	5.489948440277009e-12
139	6264	0.013997370984719157	None	0.0	0.013997370984719157
139	7006	0.00831173454366598	None	0.0	0.00831173454366598
139	6728	0.013499077815365346	None	0.0	0.013499077815365346
139	6447	0.013418462273254847	None	0.0	0.013418462273254847
139	6968	-1.5635193452344753e-08	None	0.5132985287454319	-1.5635193452344753e-08
139	6133	0.013940846685400762	None	0.0	0.013940846685400762
139	7033	-9.483264553880677e-09	None	0.7678812099045721	-9.483264553880677e-09
139	6953	-8.291537626594274e-09	None	0.6186979317493767	-8.291537626594274e-09
139	6652	0.013841512629405426	None	0.0	0.013841512629405426
139	6654	0.013833784591928399	None	0.0	0.013833784591928399
139	7034	-1.858881015585173e-13	None	0.0	-1.858881015585173e-13
139	6642	0.013471144014798745	None	0.0	0.013471144014798745
139	6906	4.9801275362018125e-09	None	0.7772103161322365	4.9801275362018125e-09
139	6940	0.01347789438360322	None	0.0	0.01347789438360322
139	5638	0.013820769861090763	None	0.0	0.013820769861090763
139	6997	0.012918285371453621	None	0.0	0.012918285371453621
139	7005	-3.3924375312732704e-05	None	0.42652643829106135	-3.3924375312732704e-05
139	6767	0.014163861638435478	None	0.0	0.014163861638435478
139	6965	1.5624121606891662e-05	None	0.4783070742250318	1.5624121606891662e-05
139	6935	0.01386152654410581	None	0.0	0.01386152654410581
139	6742	0.013412410585147002	None	0.0	0.013412410585147002
139	6966	0.012691557880671061	None	0.0	0.012691557880671061
139	6799	0.011405096708006886	None	0.2519504961358297	0.011405096708006886
139	7036	0.0016325815116543278	None	0.0	0.0016325815116543278
139	6209	0.014782772695157839	None	0.0	0.014782772695157839
139	6971	0.003741855101075054	None	0.0	0.003741855101075054
139	7003	0.001813326435535777	None	0.0	0.001813326435535777
139	6293	0.014484518882250583	None	0.0	0.014484518882250583
139	6914	0.00041924156905407247	None	0.0	0.00041924156905407247
71	3284	0.0015541110109727869	None	0.0	0.0015541110109727869
71	3201	0.0006933243953852262	None	0.0	0.0006933243953852262
71	3559	0.0003727216785065111	None	0.4168795539605471	0.0003727216785065111
71	3624	0.0001020973873553245	None	0.20969589156154655	0.0001020973873553245
71	3448	0.004810643907196979	None	0.0	0.004810643907196979
71	3541	0.0025771030548061066	None	0.0	0.0025771030548061066
71	3618	-8.879203104082112e-06	None	0.3031384194702347	-8.879203104082112e-06
71	3509	-6.356947193943219e-08	None	0.8033341603023111	-6.356947193943219e-08
71	3105	0.0005573861941043562	None	0.25460004557286314	0.0005573861941043562
71	3608	0.0007520066358996339	None	0.0	0.0007520066358996339
71	3507	0.0019487739844195526	None	0.0	0.0019487739844195526
71	3551	0.0004943307312206298	None	0.0	0.0004943307312206298
71	3626	0.00011006120722984547	None	0.20969589156154655	0.00011006120722984547
71	3572	9.365018082456672e-11	None	0.0	9.365018082456672e-11
71	3459	0.0007616718168041479	None	0.0	0.0007616718168041479
71	3439	0.00016993269661998774	None	0.0	0.00016993269661998774
71	3644	6.543751392764658e-05	None	0.31940440647295487	6.543751392764658e-05
71	3266	0.000664895432216302	None	0.0	0.000664895432216302
71	3359	0.0019069871453124764	None	0.0	0.0019069871453124764
71	3649	-7.850292851708898e-06	None	0.6959213418712388	-7.850292851708898e-06
71	3563	0.0013329096318110791	None	0.0	0.0013329096318110791
71	3234	0.00036806037549894115	None	0.0	0.00036806037549894115
71	3575	-5.0810639800061944e-08	None	1.075285489945213	-5.0810639800061944e-08
71	3497	0.0019496929287260488	None	0.0	0.0019496929287260488
71	3621	-4.084287073056263e-05	None	0.38483276121466786	-4.084287073056263e-05
71	3220	0.0018550151262617623	None	0.0	0.0018550151262617623
71	3556	0.000769809324323623	None	0.11273960548255599	0.000769809324323623
71	3613	-3.110968772586289e-05	None	0.0	-3.110968772586289e-05
71	3645	4.1307057076335256e-11	None	0.7575457674438536	4.1307057076335256e-11
71	2881	0.00065590966451563	None	0.0	0.00065590966451563
71	3635	0.00199668075837455	None	0.0	0.00199668075837455
71	3524	0.0006783696024142058	None	0.0	0.0006783696024142058
71	3590	3.5055405722709506e-07	None	0.11831249825175863	3.5055405722709506e-07
71	3403	-1.7222799117589298e-11	None	0.0	-1.7222799117589298e-11
71	3407	0.00041393148369288417	None	0.17070647741901585	0.00041393148369288417
71	3537	2.8910164371830685e-06	None	0.4437532801858852	2.8910164371830685e-06
71	3570	0.0007653876062634916	None	0.0	0.0007653876062634916
71	3612	0.005253075262498527	None	0.0	0.005253075262498527
71	3458	0.0006974084211756487	None	0.31940440647295487	0.0006974084211756487
71	3554	0.0001519792866445304	None	0.16211129163565538	0.0001519792866445304
71	3050	0.000649715714140087	None	0.0	0.000649715714140087
71	3505	0.0018967489856219345	None	0.0	0.0018967489856219345
71	3482	0.0006466288768496285	None	0.0	0.0006466288768496285
71	3549	0.0007802972330527267	None	0.0	0.0007802972330527267
71	3240	0.0007264500334806869	None	0.0	0.0007264500334806869
71	3418	0.0003738495228872667	None	0.0	0.0003738495228872667
71	2857	0.0004595727770545346	None	0.25460004557286314	0.0004595727770545346
71	3059	0.0006076383610763518	None	0.0	0.0006076383610763518
71	3343	3.673695943074609e-06	None	0.3944423563590761	3.673695943074609e-06
71	2972	0.0005245001916358493	None	0.0	0.0005245001916358493
71	3646	-2.0741428228959442e-09	None	0.0	-2.0741428228959442e-09
71	3300	1.6908880959722585e-05	None	0.0	1.6908880959722585e-05
71	3597	9.008623189366183e-11	None	0.0	9.008623189366183e-11
71	3465	0.0018724675566472765	None	0.0	0.0018724675566472765
71	3640	-0.1	None	0.0	-0.1
71	3317	0.0007694302202266301	None	0.0	0.0007694302202266301
71	3079	0.0015417721327314114	None	0.0	0.0015417721327314114
71	3602	-1.7483935286777695e-05	None	0.0	-1.7483935286777695e-05
71	3493	0.0007383807447038389	None	0.4857700159938429	0.0007383807447038389
71	3553	4.5588303483378845e-07	None	0.31940440647295487	4.5588303483378845e-07
71	3241	0.0006606498400288614	None	0.0	0.0006606498400288614
71	3236	0.001851464960900983	None	0.0	0.001851464960900983
71	3046	0.00011887518670424083	None	0.20969589156154655	0.00011887518670424083
71	3248	0.0002526592932737044	None	0.3656405693252418	0.0002526592932737044
71	3539	0.006149103067464784	None	0.16211129163565538	0.006149103067464784
71	2977	0.0002840109409435006	None	0.31940440647295487	0.0002840109409435006
71	3415	0.0003504226459438285	None	0.0	0.0003504226459438285
71	3544	0.0010061025146818681	None	0.4857700159938429	0.0010061025146818681
71	3506	0.0006572956398299732	None	0.0	0.0006572956398299732
71	3319	0.00019926074388121353	None	0.25460004557286314	0.00019926074388121353
71	3485	1.4845262857485563e-08	None	0.306860835873282	1.4845262857485563e-08
71	3587	-1.2605828918915322e-09	None	0.2660900090761933	-1.2605828918915322e-09
71	3318	0.0019213092735479622	None	0.0	0.0019213092735479622
71	3638	-0.1	None	0.0	-0.1
71	3269	0.00013564465731637218	None	0.39999809005624054	0.00013564465731637218
71	3599	0.0018347615589689524	None	0.0	0.0018347615589689524
71	3410	0.0007520211258962163	None	0.0	0.0007520211258962163
71	3565	3.139081510121366e-05	None	0.0	3.139081510121366e-05
71	3630	-0.1	None	0.0	-0.1
71	3632	0.0003133217578914293	None	0.0	0.0003133217578914293
71	3426	2.9552967717199893e-07	None	0.5331362581559732	2.9552967717199893e-07
71	3340	0.001991172313565187	None	0.0	0.001991172313565187
71	3540	-4.54057152590481e-06	None	0.3240504707717831	-4.54057152590481e-06
71	3291	0.0019510703095569585	None	0.0	0.0019510703095569585
71	3567	0.0007745205918385652	None	0.0	0.0007745205918385652
71	3196	0.0005944580991629344	None	0.0	0.0005944580991629344
71	3555	0.0013329096316303946	None	0.0	0.0013329096316303946
71	3198	0.0006558652544373222	None	0.0	0.0006558652544373222
71	3475	0.0007059175897666045	None	0.0	0.0007059175897666045
71	3560	4.757517251446811e-06	None	0.2560934882757602	4.757517251446811e-06
71	3353	0.0009698341493284117	None	0.2382718305847448	0.0009698341493284117
71	2822	0.00188032207102064	None	0.0	0.00188032207102064
71	3468	0.000273313627195546	None	0.0	0.000273313627195546
71	3573	-1.4074672988929361e-05	None	0.0	-1.4074672988929361e-05
71	3548	3.176097984533736e-05	None	0.2820247002124785	3.176097984533736e-05
71	3636	0.0001381741582093153	None	0.346671105331977	0.0001381741582093153
71	3552	0.0007212428418191492	None	0.0	0.0007212428418191492
71	3585	2.9401957845758735e-05	None	0.30879306549238483	2.9401957845758735e-05
71	3487	0.0018816635482289932	None	0.0	0.0018816635482289932
71	3394	0.0008871833472863072	None	0.0	0.0008871833472863072
54	2617	9.183860145026337e-05	None	0.0	9.183860145026337e-05
54	2598	1.315815011854022e-09	None	0.7262619766608218	1.315815011854022e-09
54	2683	-2.816194840520259e-10	None	0.2983235753767276	-2.816194840520259e-10
54	2671	-0.1	None	0.0	-0.1
54	2579	-3.2876654627855528e-09	None	0.5752242182030808	-3.2876654627855528e-09
54	2717	-4.411435828598747e-10	None	0.2983235753767276	-4.411435828598747e-10
54	2800	1.5157459957747758e-07	None	0.639907560341745	1.5157459957747758e-07
54	2785	-7.902437521958828e-14	None	0.0	-7.902437521958828e-14
54	2560	1.3350429862705101e-05	None	0.639907560341745	1.3350429862705101e-05
54	2602	0.0005023669603394558	None	0.10071323515474628	0.0005023669603394558
54	2771	4.095818878874937e-08	None	0.5105185095025807	4.095818878874937e-08
54	2558	-5.173379610821865e-09	None	0.10025269202084897	-5.173379610821865e-09
54	2728	-2.2761197242173915e-06	None	0.4288681261366638	-2.2761197242173915e-06
54	2759	-0.1	None	0.0	-0.1
54	2701	-1.0326591354183343e-11	None	0.2019436802675439	-1.0326591354183343e-11
54	2681	0.0015622531428377982	None	0.0	0.0015622531428377982
54	2651	-0.1	None	0.0	-0.1
54	2748	-8.5904508424549e-12	None	0.2019436802675439	-8.5904508424549e-12
54	2631	8.827313167171881e-06	None	0.5310373141087475	8.827313167171881e-06
54	2597	2.4234381400887866e-07	None	0.5919911652631961	2.4234381400887866e-07
54	2790	-0.1	None	0.0	-0.1
54	2571	-3.917724450163668e-06	None	0.23372952501808353	-3.917724450163668e-06
54	2768	-1.4728908001058217e-10	None	0.2019436802675439	-1.4728908001058217e-10
54	2690	0.00018626009388642342	None	0.29176782894705405	0.00018626009388642342
54	2581	0.00012017384187122111	None	0.10071323515474628	0.00012017384187122111
54	2641	1.536308331935956e-06	None	0.410897155660496	1.536308331935956e-06
54	2670	-3.7441701460774265e-07	None	0.3624858309929883	-3.7441701460774265e-07
54	2596	-0.1	None	0.0	-0.1
54	2697	-0.1	None	0.0	-0.1
54	2730	0.00021181781148600694	None	0.3973869944343035	0.00021181781148600694
54	2613	0.00015554414781232922	None	0.0	0.00015554414781232922
54	2755	-8.613317493360614e-06	None	0.2819220876923251	-8.613317493360614e-06
54	2714	1.2260575910608137e-08	None	0.16241928006722292	1.2260575910608137e-08
54	2781	-5.779061595913627e-09	None	0.10025269202084897	-5.779061595913627e-09
54	2727	-0.1	None	0.0	-0.1
54	2775	-0.1	None	0.0	-0.1
54	2766	-1.3928182735906617e-09	None	0.2700075071079171	-1.3928182735906617e-09
54	2765	6.788633896346493e-07	None	0.48108147935193274	6.788633896346493e-07
54	2713	3.5567936789583277e-13	None	0.0	3.5567936789583277e-13
54	2778	8.559636804822221e-08	None	0.29159220570670913	8.559636804822221e-08
54	2666	3.020576309964122e-07	None	0.37607240998124186	3.020576309964122e-07
54	2732	-2.255420076786228e-09	None	0.33825644635704216	-2.255420076786228e-09
54	2791	-6.952131013958107e-06	None	0.10025269202084897	-6.952131013958107e-06
54	2557	-0.1	None	0.3027792630863697	-0.1
54	2712	3.225881878422957e-11	None	0.2019436802675439	3.225881878422957e-11
54	2798	2.511337397857413e-05	None	0.3390183780462551	2.511337397857413e-05
54	2570	-1.4797144221843317e-10	None	0.2019436802675439	-1.4797144221843317e-10
54	2619	1.955079973886743e-05	None	0.3390183780462551	1.955079973886743e-05
54	2655	-1.513984722650097e-06	None	0.23372952501808353	-1.513984722650097e-06
54	2782	7.056729819021968e-09	None	0.4574618244506639	7.056729819021968e-09
54	2786	None	None	0.3514526764047131	None
54	2742	0.00021191924142081902	None	0.23830522550279568	0.00021191924142081902
54	2799	-1.459019771721084e-10	None	0.10025269202084897	-1.459019771721084e-10
54	2749	1.7693584216799762e-06	None	0.19407484530741764	1.7693584216799762e-06
54	2794	3.888823828538783e-07	None	0.23025165022207722	3.888823828538783e-07
54	2783	-0.1	None	0.0	-0.1
54	2680	-2.8896560591743897e-08	None	0.30246991224452563	-2.8896560591743897e-08
54	2603	-0.1	None	0.0	-0.1
54	2716	-1.7217285993042298e-10	None	0.10025269202084897	-1.7217285993042298e-10
54	2711	-0.1	None	0.2649902187069232	-0.1
54	2569	0.00062324184661105	None	0.2859046957695749	0.00062324184661105
54	2563	7.696460015993294e-08	None	0.5105185095025807	7.696460015993294e-08
54	2756	4.669806573480449e-09	None	0.5940285639369811	4.669806573480449e-09
54	2725	-1.2979197996882747e-10	None	0.2019436802675439	-1.2979197996882747e-10
54	2737	-7.471224363343177e-09	None	0.0	-7.471224363343177e-09
54	2770	-1.91014728990258e-10	None	0.10025269202084897	-1.91014728990258e-10
54	2726	-3.8222609405053195e-05	None	0.0	-3.8222609405053195e-05
54	2746	-1.019262169273841e-06	None	0.10071323515474628	-1.019262169273841e-06
54	2709	4.439945996240198e-06	None	0.23372952501808353	4.439945996240198e-06
54	2739	-6.466138171460189e-08	None	0.0	-6.466138171460189e-08
54	2795	3.397037107062593e-08	None	0.16241928006722292	3.397037107062593e-08
54	2769	6.0505077643930305e-05	None	0.0	6.0505077643930305e-05
54	2750	-9.444277242574874e-08	None	0.639907560341745	-9.444277242574874e-08
54	2705	8.744166463630312e-09	None	0.2019436802675439	8.744166463630312e-09
54	2779	-2.5185180261534012e-05	None	0.3686007216015913	-2.5185180261534012e-05
54	2654	0.00039016815682918493	None	0.0	0.00039016815682918493
54	2599	-4.946766241189284e-07	None	0.0	-4.946766241189284e-07
54	2669	-8.75122234514033e-06	None	0.2819220876923251	-8.75122234514033e-06
54	2626	-6.792355520389234e-06	None	0.10025269202084897	-6.792355520389234e-06
54	2551	-0.1	None	0.0	-0.1
54	2734	-0.1	None	0.0	-0.1
54	2574	0.00020377327764750796	None	0.29176782894705405	0.00020377327764750796
54	2788	4.952213790362257e-07	None	0.5494510851075489	4.952213790362257e-07
54	2708	-2.3304727627182323e-07	None	0.639907560341745	-2.3304727627182323e-07
54	2567	0.0002929167810413613	None	0.3148312862273781	0.0002929167810413613
54	2753	4.8340844844689495e-05	None	0.3390183780462551	4.8340844844689495e-05
54	2659	-0.00018427929272259494	None	0.0	-0.00018427929272259494
54	2761	8.52256959765681e-13	None	0.0	8.52256959765681e-13
54	2630	4.552056956271945e-08	None	0.3454769462477902	4.552056956271945e-08
54	2699	-7.055146111867029e-10	None	0.7893691194022903	-7.055146111867029e-10
54	2792	-8.152514565079834e-10	None	0.6048832523336918	-8.152514565079834e-10
54	2665	-5.7918022716959454e-09	None	0.10025269202084897	-5.7918022716959454e-09
54	2762	-1.6600067449076906e-05	None	0.0	-1.6600067449076906e-05
54	2760	-0.1	None	0.0	-0.1
54	2562	5.839380193240369e-07	None	0.0	5.839380193240369e-07
54	2691	-0.1	None	0.2385679138605729	-0.1
54	2702	1.988769131108938e-09	None	0.7262619766608218	1.988769131108938e-09
54	2650	-5.316264161079004e-12	None	0.2019436802675439	-5.316264161079004e-12
54	2667	0.0007745981204590582	None	0.2859046957695749	0.0007745981204590582
54	2796	-0.1	None	0.0	-0.1
108	5298	0.004912246881863909	None	0.0	0.004912246881863909
108	5441	0.01007963471614743	None	0.0	0.01007963471614743
108	4697	0.00613386685931878	None	0.0	0.00613386685931878
108	5144	0.005161804415148528	None	0.0	0.005161804415148528
108	5434	-0.0002493295755069709	None	0.0697994721960902	-0.0002493295755069709
108	5451	0.005347850221137783	None	0.0	0.005347850221137783
108	5490	0.005075172344100476	None	0.0	0.005075172344100476
108	5371	0.013428952823494131	None	0.0	0.013428952823494131
108	4928	0.0048070404393988535	None	0.0	0.0048070404393988535
108	5476	-8.249674427139786e-11	None	0.036079110983429113	-8.249674427139786e-11
108	5314	0.0028741808005961823	None	0.011633245366015035	0.0028741808005961823
108	5479	6.45376639966644e-10	None	0.9707269122409258	6.45376639966644e-10
108	5067	0.005481023400704662	None	0.0	0.005481023400704662
108	5461	0.013865745109807887	None	0.0	0.013865745109807887
108	5112	0.005715375165454784	None	0.011633245366015035	0.005715375165454784
108	5498	0.004754035449923988	None	0.0	0.004754035449923988
108	5447	8.360897278220985e-10	None	0.036079110983429113	8.360897278220985e-10
108	5223	0.004798135742867245	None	0.0	0.004798135742867245
108	5470	-1.3093356371686287e-13	None	0.0	-1.3093356371686287e-13
108	4649	0.005092718893956812	None	0.0	0.005092718893956812
108	5316	0.004949238348654682	None	0.0	0.004949238348654682
108	4890	0.0059874755708051825	None	0.0	0.0059874755708051825
108	4965	0.0054181112261305255	None	0.0	0.0054181112261305255
108	5394	0.006330942338781716	None	0.0	0.006330942338781716
108	5398	0.0016123148796291019	None	0.0	0.0016123148796291019
108	5495	0.004866718192070695	None	0.0	0.004866718192070695
108	5327	0.006006826598658548	None	0.0	0.006006826598658548
108	5293	0.004784754743862997	None	0.0	0.004784754743862997
108	5269	0.005997553951748529	None	0.0697994721960902	0.005997553951748529
108	5093	0.005433677586043172	None	0.011633245366015035	0.005433677586043172
108	5320	5.54260822957841e-07	None	0.0	5.54260822957841e-07
108	4910	0.0035198881589691942	None	0.25506681662107444	0.0035198881589691942
108	5474	0.006656029267558852	None	0.0	0.006656029267558852
108	5386	0.006441467060847928	None	0.0	0.006441467060847928
108	5417	0.006011891453229467	None	0.0	0.006011891453229467
108	5429	0.0023496580396147257	None	0.0	0.0023496580396147257
108	5323	0.005973791201931394	None	0.011633245366015035	0.005973791201931394
108	5079	0.004867452942592506	None	0.036079110983429113	0.004867452942592506
108	5208	0.005435221591842369	None	0.0	0.005435221591842369
108	5190	0.0051875584818589435	None	0.0	0.0051875584818589435
108	5449	0.005780603766916129	None	0.011633245366015035	0.005780603766916129
108	5493	-3.309270320948844e-05	None	0.528401371912833	-3.309270320948844e-05
108	5313	0.013308878507631789	None	0.0	0.013308878507631789
108	4970	0.00533694524148225	None	0.0	0.00533694524148225
108	4909	0.004769893125346639	None	0.0	0.004769893125346639
108	5482	0.0010173758650958945	None	0.0	0.0010173758650958945
108	5315	0.0035972129150499983	None	0.0	0.0035972129150499983
108	5033	0.006013014033370497	None	0.0	0.006013014033370497
108	5466	0.002495650844778907	None	0.0	0.002495650844778907
108	5216	0.006558642458212732	None	0.0	0.006558642458212732
108	5350	0.00337897945891645	None	0.25506681662107444	0.00337897945891645
108	5465	-4.095847396011406e-14	None	0.0	-4.095847396011406e-14
108	5348	0.0002593407291992364	None	0.6628766206142707	0.0002593407291992364
108	5484	0.004910244215629471	None	0.0	0.004910244215629471
108	5308	0.004721827864499481	None	0.0	0.004721827864499481
108	5029	0.004238092632570539	None	0.0	0.004238092632570539
108	5108	0.006307283545368164	None	0.0	0.006307283545368164
108	5330	0.0028325577043825136	None	0.0	0.0028325577043825136
108	5152	0.013826698028627217	None	0.0	0.013826698028627217
108	5197	0.00492433502801853	None	0.0	0.00492433502801853
108	4969	0.004656989456196239	None	0.036079110983429113	0.004656989456196239
108	4987	0.005112116407867843	None	0.0	0.005112116407867843
108	5402	-1.7596762895970837e-12	None	0.0	-1.7596762895970837e-12
108	5369	0.004961626799085651	None	0.0	0.004961626799085651
108	5283	0.008501745785450397	None	0.0	0.008501745785450397
108	5362	0.005177142288741713	None	0.0	0.005177142288741713
108	5198	0.0052358743507888985	None	0.0	0.0052358743507888985
108	5405	0.00022194272454857604	None	0.36905238514166383	0.00022194272454857604
108	5437	0.005535030867748653	None	0.0	0.005535030867748653
108	5195	0.0033702740247633315	None	0.0	0.0033702740247633315
108	4665	0.0023700670649926783	None	0.0	0.0023700670649926783
108	5462	0.005269047838297481	None	0.0	0.005269047838297481
108	5412	0.006005840074090731	None	0.0	0.006005840074090731
108	5395	0.000731558809750652	None	0.528401371912833	0.000731558809750652
108	5201	0.0034125658523696248	None	0.0	0.0034125658523696248
108	5239	0.005156744425306163	None	0.0	0.005156744425306163
108	5365	0.013808467084219518	None	0.0	0.013808467084219518
108	5389	9.297933461676776e-06	None	0.0	9.297933461676776e-06
108	5280	0.005987279879898989	None	0.0	0.005987279879898989
108	5499	-5.9342161153671905e-05	None	0.0	-5.9342161153671905e-05
108	5265	0.004797021007425823	None	0.036079110983429113	0.004797021007425823
108	5171	0.006482043658785217	None	0.0	0.006482043658785217
108	5204	0.005604042894416846	None	0.0	0.005604042894416846
108	5497	0.005556211974879385	None	0.0	0.005556211974879385
108	5422	0.00657094528336656	None	0.011633245366015035	0.00657094528336656
108	4421	0.0054587006746530725	None	0.0	0.0054587006746530725
108	5279	0.006485137219956829	None	0.011633245366015035	0.006485137219956829
108	5397	0.00687754076283436	None	0.4548149752840308	0.00687754076283436
108	4951	0.0047870218497885085	None	0.17763030842961378	0.0047870218497885085
108	5444	1.506975868885532e-10	None	0.0	1.506975868885532e-10
108	5052	0.01592628815906553	None	0.036079110983429113	0.01592628815906553
108	5302	0.0059402112420798734	None	0.0	0.0059402112420798734
108	5432	-0.1	None	0.3482859563231898	-0.1
108	5249	0.0007878947790161679	None	0.0	0.0007878947790161679
108	5420	0.01045542371844652	None	0.0	0.01045542371844652
108	5241	0.004766374324084888	None	0.0	0.004766374324084888
108	4915	0.004118027566573204	None	0.17763030842961378	0.004118027566573204
108	5438	0.0103468281259187	None	0.0	0.0103468281259187
108	5481	0.004897472307312794	None	0.0	0.004897472307312794
108	5446	0.004661642783414839	None	0.0697994721960902	0.004661642783414839
34	1751	0.4744029594330764	0.4744029594330764	0.5429522955319173	0.4744029594330764
34	1642	0.39162135160278677	0.39162135160278677	0.4811274797823951	0.39162135160278677
34	1564	0.4044449653928047	0.4044449653928047	0.4405599543650949	0.4044449653928047
34	1694	0.3336280295072863	0.3336280295072863	0.3533980185967088	0.3336280295072863
34	1733	0.4175926555391777	0.4175926555391777	0.43256286064480387	0.4175926555391777
34	1783	0.3482182793644976	0.3482182793644976	0.3482182793644976	0.3482182793644976
34	1600	0.5388389250189873	0.5388389250189873	0.5407750949457705	0.5388389250189873
34	1756	0.3910813952728439	0.3910813952728439	0.47810021653559415	0.3910813952728439
34	1370	0.4252214085512868	0.4252214085512868	0.628187290086186	0.4252214085512868
34	1790	0.2925441472515903	0.2925441472515903	0.3777282030258795	0.2925441472515903
34	1793	0.4175926555391777	0.4175926555391777	0.43256286064480387	0.4175926555391777
34	1113	0.40297293218275465	0.40297293218275465	0.41001199357333257	0.40297293218275465
34	1420	0.4075420490576054	0.4075420490576054	0.43331348039548256	0.4075420490576054
34	1338	0.39162135160278677	0.39162135160278677	0.4811274797823951	0.39162135160278677
34	1759	0.2833750559939702	0.2833750559939702	0.32108729120542234	0.2833750559939702
34	782	0.370606637161928	0.370606637161928	0.41295978046567533	0.370606637161928
34	1696	0.39288172627182993	0.39288172627182993	0.41061957602602295	0.39288172627182993
34	1775	0.3398925881128675	0.3398925881128675	0.34435311196397594	0.3398925881128675
34	1741	0.5388389250189873	0.5388389250189873	0.5407750949457705	0.5388389250189873
34	1575	0.32528572305573267	0.32528572305573267	0.3416384644860192	0.32528572305573267
34	1755	0.32528572305573267	0.32528572305573267	0.3416384644860192	0.32528572305573267
34	1630	0.46764909038585223	0.46764909038585223	0.5037984499441845	0.46764909038585223
34	1765	0.35496837359897876	0.35496837359897876	0.44424674418155047	0.35496837359897876
34	1714	0.3521525664503563	0.3521525664503563	0.37012827239400053	0.3521525664503563
34	1581	0.24818118346273313	0.24818118346273313	0.26876799194512346	0.24818118346273313
34	965	0.4219693462271298	0.4219693462271298	0.4692387757016981	0.4219693462271298
34	1404	0.34104966002545284	0.34104966002545284	0.38015429277303064	0.34104966002545284
34	1660	0.40488794501739367	0.40488794501739367	0.4578857989551536	0.40488794501739367
34	1662	0.5557775408391068	0.5557775408391068	0.5625163158005342	0.5557775408391068
34	1717	0.3870237956964396	0.3870237956964396	0.4509777120921318	0.3870237956964396
34	1120	0.37241296456957873	0.37241296456957873	0.43133852966845765	0.37241296456957873
34	1672	0.3508700888475098	0.3508700888475098	0.4421245983236849	0.3508700888475098
34	1471	0.35957891941815767	0.35957891941815767	0.361402458986316	0.35957891941815767
34	1661	0.3097543545763657	0.3097543545763657	0.33434692490854745	0.3097543545763657
34	1728	0.4175926555391777	0.4175926555391777	0.43256286064480387	0.4175926555391777
34	1651	0.28283716705398687	0.28283716705398687	0.3957180312940164	0.28283716705398687
34	1648	0.41455788323119547	0.41455788323119547	0.4374583187241936	0.41455788323119547
34	1016	0.38258997591398936	0.38258997591398936	0.3890290216125967	0.38258997591398936
34	1763	0.35257311484984727	0.35257311484984727	0.3960103668044864	0.35257311484984727
34	1348	0.46764909038585223	0.46764909038585223	0.5037984499441845	0.46764909038585223
34	1689	0.4995634594572036	0.4995634594572036	0.5268910804031777	0.4995634594572036
34	1532	0.39249900057988363	0.39249900057988363	0.4417135774416199	0.39249900057988363
34	1375	0.41546851500599	0.41546851500599	0.49422716430524527	0.41546851500599
34	1757	0.32528572305573267	0.32528572305573267	0.3416384644860192	0.32528572305573267
34	1791	0.22051895013238693	0.22051895013238693	0.292402771368738	0.22051895013238693
34	783	0.4075420490576054	0.4075420490576054	0.43331348039548256	0.4075420490576054
34	1539	0.3453591372445862	0.3453591372445862	0.3453591372445862	0.3453591372445862
34	728	0.32172902944079257	0.32172902944079257	0.3383918604130458	0.32172902944079257
34	1659	0.3452224541179313	0.3452224541179313	0.3452224541179313	0.3452224541179313
34	1748	0.40481177131623136	0.40481177131623136	0.4881387614311327	0.40481177131623136
34	1671	0.24277072710932573	0.24277072710932573	0.29633045637937044	0.24277072710932573
34	1685	0.42494241452171266	0.42494241452171266	0.5460992588028903	0.42494241452171266
34	1683	0.4075420490576054	0.4075420490576054	0.43331348039548256	0.4075420490576054
34	1701	0.34104966002545284	0.34104966002545284	0.38015429277303064	0.34104966002545284
34	1402	0.35872670940062523	0.35872670940062523	0.4375325896049934	0.35872670940062523
34	1769	0.370606637161928	0.370606637161928	0.41295978046567533	0.370606637161928
34	1789	0.0829015134290148	0.0829015134290148	0.365220127964251	0.0829015134290148
34	1480	0.4252214085512868	0.4252214085512868	0.628187290086186	0.4252214085512868
34	979	0.37589272385566286	0.37589272385566286	0.43526443429085243	0.37589272385566286
34	1731	0.4252214085512868	0.4252214085512868	0.628187290086186	0.4252214085512868
34	1779	0.46764490879747755	0.46764490879747755	0.46764490879747755	0.46764490879747755
34	1796	0.3401107218659584	0.3401107218659584	0.43837773412158587	0.3401107218659584
34	1697	0.4335057695161514	0.4335057695161514	0.46345472031926416	0.4335057695161514
34	1380	0.33120290459511736	0.33120290459511736	0.3332552327637167	0.33120290459511736
34	1627	0.30027004300897586	0.30027004300897586	0.48929764263889985	0.30027004300897586
34	1503	0.3155008398294875	0.3155008398294875	0.40298757839292687	0.3155008398294875
34	1647	0.41546851500599	0.41546851500599	0.49422716430524527	0.41546851500599
34	1618	0.4930283165019732	0.4930283165019732	0.5377421034376841	0.4930283165019732
34	1735	0.2549819982509804	0.2549819982509804	0.5255787016555346	0.2549819982509804
34	1744	0.37241296456957873	0.37241296456957873	0.43133852966845765	0.37241296456957873
34	1782	0.25749812736734695	0.25749812736734695	0.3770123676637609	0.25749812736734695
34	1566	0.36381769897827243	0.36381769897827243	0.38105158479051193	0.36381769897827243
34	1110	0.32528572305573267	0.32528572305573267	0.3416384644860192	0.32528572305573267
34	1554	0.40511938520640134	0.40511938520640134	0.438660340121634	0.40511938520640134
34	1670	0.370606637161928	0.370606637161928	0.41295978046567533	0.370606637161928
34	1795	0.40239074715832823	0.40239074715832823	0.40259461909438193	0.40239074715832823
34	1161	0.45368645911744865	0.45368645911744865	0.4998393247504902	0.45368645911744865
34	1794	0.2723530235878477	0.2723530235878477	0.32945606117147447	0.2723530235878477
34	1339	0.4011400315984967	0.4011400315984967	0.46554159950267043	0.4011400315984967
34	1771	0.24818118346273313	0.24818118346273313	0.26876799194512346	0.24818118346273313
34	1303	0.5557775408391068	0.5557775408391068	0.5625163158005342	0.5557775408391068
34	1699	0.40297293218275465	0.40297293218275465	0.41001199357333257	0.40297293218275465
34	1024	0.4335057695161514	0.4335057695161514	0.46345472031926416	0.4335057695161514
34	1703	0.41455788323119547	0.41455788323119547	0.4374583187241936	0.41455788323119547
34	1713	0.31797971414949394	0.31797971414949394	0.3356441783062099	0.31797971414949394
34	1343	0.42057344912053746	0.42057344912053746	0.48827977753713714	0.42057344912053746
34	1730	0.0	0.0	0.0	0.0
34	1500	0.4175926555391777	0.4175926555391777	0.43256286064480387	0.4175926555391777
34	1695	0.4268970541212259	0.4268970541212259	0.4279941932926543	0.4268970541212259
34	1620	0.32172902944079257	0.32172902944079257	0.3383918604130458	0.32172902944079257
34	1711	0.35957891941815767	0.35957891941815767	0.361402458986316	0.35957891941815767
34	1768	0.30027004300897586	0.30027004300897586	0.48929764263889985	0.30027004300897586
34	1752	0.3097543545763657	0.3097543545763657	0.33434692490854745	0.3097543545763657
34	1511	0.4139200635986436	0.4139200635986436	0.4435984525125223	0.4139200635986436
34	1561	0.48484829548449115	0.48484829548449115	0.661588465085739	0.48484829548449115
34	1646	0.4995634594572036	0.4995634594572036	0.5268910804031777	0.4995634594572036
34	1347	0.35962484489563534	0.35962484489563534	0.4502691126973385	0.35962484489563534
34	1749	0.4744029594330764	0.4744029594330764	0.5429522955319173	0.4744029594330764
34	1250	0.3871017156297923	0.3871017156297923	0.3871017156297923	0.3871017156297923
34	931	0.4609357114043015	0.4609357114043015	0.5343893445229859	0.4609357114043015
0	67	0.0	0.0	0.0	0.0
0	78	0.3106379502719027	0.3106379502719027	0.3106379502719027	0.3106379502719027
0	27	0.0	0.0	0.0	0.0
0	40	0.28397693920544376	0.28397693920544376	0.28397693920544376	0.28397693920544376
0	44	0.0	0.0	0.0	0.0
0	66	0.1701113169053777	0.1701113169053777	0.1701113169053777	0.1701113169053777
0	95	0.0	0.0	0.0	0.0
0	21	0.2979889213580268	0.2979889213580268	0.2979889213580268	0.2979889213580268
0	37	0.0	0.0	0.0	0.0
0	58	0.0	0.0	0.0	0.0
0	52	0.0	0.0	0.0	0.0
0	15	0.0	0.0	0.0	0.0
0	92	0.36667670935574703	0.36667670935574703	0.36667670935574703	0.36667670935574703
0	84	0.0	0.0	0.0	0.0
0	53	0.1134899842379341	0.1134899842379341	0.1134899842379341	0.1134899842379341
0	12	0.2890114134581735	0.2890114134581735	0.2890114134581735	0.2890114134581735
0	41	0.46091101629083847	0.46091101629083847	0.46091101629083847	0.46091101629083847
0	91	0.403303038111518	0.403303038111518	0.403303038111518	0.403303038111518
0	77	0.17728171439702547	0.17728171439702547	0.17728171439702547	0.17728171439702547
0	38	0.0	0.0	0.0	0.0
0	64	0.8807781342996519	0.8807781342996519	0.8807781342996519	0.8807781342996519
0	19	1.0988395377879452	1.0988395377879452	1.0988395377879452	1.0988395377879452
0	85	0.3073676970393349	0.3073676970393349	0.3073676970393349	0.3073676970393349
0	49	0.8042080094594283	0.8042080094594283	0.8042080094594283	0.8042080094594283
0	45	0.0	0.0	0.0	0.0
0	86	0.0	0.0	0.0	0.0
0	35	0.31326560663279285	0.31326560663279285	0.31326560663279285	0.31326560663279285
0	88	0.20421117246388568	0.20421117246388568	0.20421117246388568	0.20421117246388568
0	70	0.21598734612947196	0.21598734612947196	0.21598734612947196	0.21598734612947196
0	80	0.0	0.0	0.0	0.0
0	17	0.19791190558789257	0.19791190558789257	0.19791190558789257	0.19791190558789257
0	23	0.26327224195279364	0.26327224195279364	0.26327224195279364	0.26327224195279364
0	57	0.0	0.0	0.0	0.0
0	39	0.48962028218116027	0.48962028218116027	0.48962028218116027	0.48962028218116027
0	62	0.9803555146718903	0.9803555146718903	0.9803555146718903	0.9803555146718903
0	22	0.0	0.0	0.0	0.0
0	29	0.1134899842379341	0.1134899842379341	0.1134899842379341	0.1134899842379341
0	4	0.20074663888799638	0.20074663888799638	0.20074663888799638	0.20074663888799638
0	76	0.27987876681871376	0.27987876681871376	0.27987876681871376	0.27987876681871376
0	25	0.39027632361317854	0.39027632361317854	0.39027632361317854	0.39027632361317854
0	61	0.3207796244102593	0.3207796244102593	0.3207796244102593	0.3207796244102593
0	60	0.36667670935574703	0.36667670935574703	0.36667670935574703	0.36667670935574703
0	81	0.0	0.0	0.0	0.0
0	73	0.3294132432752309	0.3294132432752309	0.3294132432752309	0.3294132432752309
0	72	0.0	0.0	0.0	0.0
0	89	0.39458655839042445	0.39458655839042445	0.39458655839042445	0.39458655839042445
0	51	0.6315386289434559	0.6315386289434559	0.6315386289434559	0.6315386289434559
0	3	0.16639956240206494	0.16639956240206494	0.16639956240206494	0.16639956240206494
0	11	0.3207796244102593	0.3207796244102593	0.3207796244102593	0.3207796244102593
0	24	0.35988516427471434	0.35988516427471434	0.35988516427471434	0.35988516427471434
0	10	0.3133650523217165	0.3133650523217165	0.3133650523217165	0.3133650523217165
0	33	0.39462876965837934	0.39462876965837934	0.39462876965837934	0.39462876965837934
0	56	0.25371868020006677	0.25371868020006677	0.25371868020006677	0.25371868020006677
0	75	0.3207796244102593	0.3207796244102593	0.3207796244102593	0.3207796244102593
0	59	0.25371868020006677	0.25371868020006677	0.25371868020006677	0.25371868020006677
0	43	0.27848149855049437	0.27848149855049437	0.27848149855049437	0.27848149855049437
0	47	0.0	0.0	0.0	0.0
0	32	0.0	0.0	0.0	0.0
0	74	0.3442898036125856	0.3442898036125856	0.3442898036125856	0.3442898036125856
0	90	0.25371868020006677	0.25371868020006677	0.25371868020006677	0.25371868020006677
0	99	0.0	0.0	0.0	0.0
0	7	0.4274834940063603	0.4274834940063603	0.4274834940063603	0.4274834940063603
0	1	0.3247415532803414	0.3247415532803414	0.3247415532803414	0.3247415532803414
0	5	0.0	0.0	0.0	0.0
0	26	0.0	0.0	0.0	0.0
0	13	0.0	0.0	0.0	0.0
0	71	0.3516196844586431	0.3516196844586431	0.3516196844586431	0.3516196844586431
0	31	0.3110982166663645	0.3110982166663645	0.3110982166663645	0.3110982166663645
0	63	0.17728171439702547	0.17728171439702547	0.17728171439702547	0.17728171439702547
0	54	0.0	0.0	0.0	0.0
0	100	0.0	0.0	0.0	0.0
0	6	0.0	0.0	0.0	0.0
0	96	0.0	0.0	0.0	0.0
0	82	0.5899628827908032	0.5899628827908032	0.5899628827908032	0.5899628827908032
0	48	0.30618764142685917	0.30618764142685917	0.30618764142685917	0.30618764142685917
0	83	0.3871297229206927	0.3871297229206927	0.3871297229206927	0.3871297229206927
0	79	0.0	0.0	0.0	0.0
0	69	0.0	0.0	0.0	0.0
0	87	0.4071689163082898	0.4071689163082898	0.4071689163082898	0.4071689163082898
0	46	0.0	0.0	0.0	0.0
0	18	0.1701113169053777	0.1701113169053777	0.1701113169053777	0.1701113169053777
0	20	0.20074663888799638	0.20074663888799638	0.20074663888799638	0.20074663888799638
0	94	0.0	0.0	0.0	0.0
0	16	0.0	0.0	0.0	0.0
0	36	0.27090324097439317	0.27090324097439317	0.27090324097439317	0.27090324097439317
0	14	0.22336455287263504	0.22336455287263504	0.22336455287263504	0.22336455287263504
0	34	0.0	0.0	0.0	0.0
0	9	0.25371868020006677	0.25371868020006677	0.25371868020006677	0.25371868020006677
0	28	0.0	0.0	0.0	0.0
0	68	0.17728171439702547	0.17728171439702547	0.17728171439702547	0.17728171439702547
0	98	0.16819903901974445	0.16819903901974445	0.16819903901974445	0.16819903901974445
0	93	0.8807781342996519	0.8807781342996519	0.8807781342996519	0.8807781342996519
0	30	0.5461885795073471	0.5461885795073471	0.5461885795073471	0.5461885795073471
0	97	0.0	0.0	0.0	0.0
0	55	0.6455731375367277	0.6455731375367277	0.6455731375367277	0.6455731375367277
0	65	0.25371868020006677	0.25371868020006677	0.25371868020006677	0.25371868020006677
0	50	0.0	0.0	0.0	0.0
0	8	0.17728171439702547	0.17728171439702547	0.17728171439702547	0.17728171439702547
0	42	0.0	0.0	0.0	0.0
0	2	0.0	0.0	0.0	0.0
87	4115	0.004801415204562388	None	0.0	0.004801415204562388
87	4425	-0.1	None	0.0	-0.1
87	3876	0.0020106315650278666	None	0.22101713102450563	0.0020106315650278666
87	4370	9.391948449857716e-06	None	0.0	9.391948449857716e-06
87	3724	0.0015454541877760698	None	0.0	0.0015454541877760698
87	4345	-3.7600523502459267e-08	None	0.3633547565543699	-3.7600523502459267e-08
87	4373	-1.9751874569806706e-05	None	0.0	-1.9751874569806706e-05
87	3284	0.0015541110109727869	None	0.0	0.0015541110109727869
87	4361	0.0007507752049151304	None	0.0	0.0007507752049151304
87	4368	-5.118903655600514e-08	None	0.3737620457877093	-5.118903655600514e-08
87	3541	0.0025771030548061066	None	0.0	0.0025771030548061066
87	4346	-3.432450928224759e-10	None	0.0	-3.432450928224759e-10
87	4433	-3.229259830188397e-05	None	0.2566965256460425	-3.229259830188397e-05
87	4214	0.002817751483665339	None	0.0	0.002817751483665339
87	4216	-7.395749638833365e-08	None	0.0	-7.395749638833365e-08
87	4242	0.0019330242372234006	None	0.0	0.0019330242372234006
87	4154	2.7352312949295684e-08	None	0.3023856719050758	2.7352312949295684e-08
87	3692	0.005014074370556047	None	0.0	0.005014074370556047
87	4357	-2.2229040175101235e-06	None	0.38352915459315073	-2.2229040175101235e-06
87	4201	0.0018902100166406097	None	0.0	0.0018902100166406097
87	3497	0.0019496929287260488	None	0.0	0.0019496929287260488
87	4105	0.0020609823418344313	None	0.22101713102450563	0.0020609823418344313
87	3822	0.004614146242774322	None	0.0	0.004614146242774322
87	4363	0.0026196857048748517	None	0.0	0.0026196857048748517
87	4291	0.0029230154697829367	None	0.0	0.0029230154697829367
87	4415	0.002689854671662652	None	0.09996285639936817	0.002689854671662652
87	4296	6.85490898387905e-05	None	0.0	6.85490898387905e-05
87	3862	0.0018520183991717308	None	0.0	0.0018520183991717308
87	4250	0.0028116851559836734	None	0.0	0.0028116851559836734
87	4429	0.003015502833396541	None	0.0	0.003015502833396541
87	4300	0.0007268003077774705	None	0.0	0.0007268003077774705
87	4030	0.0006783769303104636	None	0.09505365009704783	0.0006783769303104636
87	4102	0.002549084051437034	None	0.0	0.002549084051437034
87	4412	0.0007402014157715176	None	0.09505365009704783	0.0007402014157715176
87	4430	0.004939677735441289	None	0.0	0.004939677735441289
87	4199	0.001851591813720661	None	0.0	0.001851591813720661
87	4257	-3.2537533883648827e-06	None	0.0	-3.2537533883648827e-06
87	4335	0.0015520024804534392	None	0.0	0.0015520024804534392
87	4075	0.0019070614844887558	None	0.0	0.0019070614844887558
87	4444	0.0013844827563150896	None	0.0	0.0013844827563150896
87	4288	0.0026961651453031856	None	0.0	0.0026961651453031856
87	4065	0.0028325577045359303	None	0.0	0.0028325577045359303
87	3788	0.004935560155210594	None	0.0	0.004935560155210594
87	4427	-0.0001318132576897688	None	0.2566965256460425	-0.0001318132576897688
87	4407	-9.012846230344257e-05	None	0.1518785838360046	-9.012846230344257e-05
87	4359	0.0018071620432811909	None	0.0	0.0018071620432811909
87	4366	2.01285143787849e-05	None	0.1518785838360046	2.01285143787849e-05
87	4446	0.0024021214403077704	None	0.0	0.0024021214403077704
87	4274	0.0020595272285851137	None	0.0	0.0020595272285851137
87	4290	0.004690061497926092	None	0.29101734606138646	0.004690061497926092
87	4409	0.005229782408098334	None	0.0	0.005229782408098334
87	4143	0.004481061170842237	None	0.0	0.004481061170842237
87	4292	-2.7532817912661917e-07	None	0.46470449083722565	-2.7532817912661917e-07
87	4344	0.0015982999338608416	None	0.0	0.0015982999338608416
87	4387	0.0028181300996666845	None	0.0	0.0028181300996666845
87	4172	0.0028535967882972807	None	0.0	0.0028535967882972807
87	4332	-6.229416280842101e-05	None	0.0	-6.229416280842101e-05
87	4438	0.0013531443835597806	None	0.09996285639936817	0.0013531443835597806
87	4265	0.004961234086618749	None	0.0	0.004961234086618749
87	4435	0.00199667269435085	None	0.0	0.00199667269435085
87	4439	-1.7919806100002987e-05	None	0.3388359217331788	-1.7919806100002987e-05
87	4210	0.005153271247176843	None	0.0	0.005153271247176843
87	4405	1.5791037545423288e-05	None	0.0	1.5791037545423288e-05
87	4372	0.0018345412673577218	None	0.0	0.0018345412673577218
87	4420	0.0033809277772297005	None	0.3465667627329229	0.0033809277772297005
87	4171	0.001509382011248693	None	0.0	0.001509382011248693
87	3318	0.0019213092735479622	None	0.0	0.0019213092735479622
87	4351	-7.780365408787238e-05	None	0.09996285639936817	-7.780365408787238e-05
87	4080	0.0018913179609376103	None	0.0	0.0018913179609376103
87	4350	0.0023232658036615042	None	0.0	0.0023232658036615042
87	4305	0.0033194141672028654	None	0.0	0.0033194141672028654
87	4311	0.0019018985249882945	None	0.0	0.0019018985249882945
87	4386	0.0036602487293664237	None	0.3665649719076254	0.0036602487293664237
87	4348	0.004749831044855856	None	0.0	0.004749831044855856
87	4104	0.0026231038937411153	None	0.0	0.0026231038937411153
87	4422	-0.1	None	0.0	-0.1
87	3410	0.0007520211258962163	None	0.09505365009704783	0.0007520211258962163
87	4414	0.002827072671947453	None	0.0	0.002827072671947453
87	4447	0.005195697511403119	None	0.0	0.005195697511403119
87	3891	0.0019105469686640146	None	0.0	0.0019105469686640146
87	4194	1.6300353934004122e-06	None	0.3952433516641169	1.6300353934004122e-06
87	4401	0.0025425377864846306	None	0.22101713102450563	0.0025425377864846306
87	4119	0.0018791803600951508	None	0.0	0.0018791803600951508
87	4400	0.0005606232438770901	None	0.0	0.0005606232438770901
87	4434	6.691245530542101e-05	None	0.3996820545790477	6.691245530542101e-05
87	3291	0.0019510703095569585	None	0.0	0.0019510703095569585
87	4354	8.757404752012163e-08	None	0.22379430282769225	8.757404752012163e-08
87	4421	0.0054587006746530725	None	0.0	0.0054587006746530725
87	4404	-1.209372862178712e-07	None	0.9605799180639227	-1.209372862178712e-07
87	3855	0.0005953227170364042	None	0.09505365009704783	0.0005953227170364042
87	4314	-1.5211473541483634e-12	None	0.0	-1.5211473541483634e-12
87	4349	-2.412968181596189e-07	None	0.0	-2.412968181596189e-07
87	4417	0.0027982739943831353	None	0.0	0.0027982739943831353
87	4307	0.004878410755494439	None	0.0	0.004878410755494439
87	4418	0.004711259788254116	None	0.0	0.004711259788254116
87	4083	0.002801127206114947	None	0.0	0.002801127206114947
87	4419	0.0018517503871437382	None	0.0	0.0018517503871437382
87	4369	0.0048620339493909825	None	0.0	0.0048620339493909825
87	3946	0.00215301866472529	None	0.0	0.00215301866472529
87	4319	0.0018029751797991448	None	0.0	0.0018029751797991448
51	2617	9.183860145026337e-05	None	0.05110699633275125	9.183860145026337e-05
51	2598	1.315815011854022e-09	None	0.4590524706476412	1.315815011854022e-09
51	2601	-8.921192577163607e-09	None	0.5183760770674228	-8.921192577163607e-09
51	2640	-2.8860290535579294e-07	None	0.6542925271002036	-2.8860290535579294e-07
51	2485	None	None	0.4147677989598918	None
51	2579	-3.2876654627855528e-09	None	0.46698982415128454	-3.2876654627855528e-09
51	1900	None	None	0.486956715297359	None
51	2584	-0.1	None	0.0	-0.1
51	2560	1.3350429862705101e-05	None	0.6542925271002036	1.3350429862705101e-05
51	2629	-9.847212088893824e-07	None	0.6542925271002036	-9.847212088893824e-07
51	2501	None	None	0.41302993699233204	None
51	2576	-0.1	None	0.0	-0.1
51	2602	0.0005023669603394558	None	0.05035661757737314	0.0005023669603394558
51	2615	-0.1	None	0.0	-0.1
51	2558	-5.173379610821865e-09	None	0.3043022651207438	-5.173379610821865e-09
51	2592	6.069873177279223e-08	None	0.3361605333281137	6.069873177279223e-08
51	2566	-0.1	None	0.41720514144404186	-0.1
51	2540	None	None	0.4092934764117979	None
51	2625	1.4297671941735849e-06	None	0.2823570889162917	1.4297671941735849e-06
51	2624	-4.640807913014918e-05	None	0.2390682761929014	-4.640807913014918e-05
51	2577	-0.1	None	0.2915649643046814	-0.1
51	2631	8.827313167171881e-06	None	0.455101055081907	8.827313167171881e-06
51	2542	None	None	0.5874244202517036	None
51	2597	2.4234381400887866e-07	None	0.5426054425116849	2.4234381400887866e-07
51	2628	6.205704069685638e-07	None	0.05035661757737314	6.205704069685638e-07
51	2552	-0.1	None	0.5026659119239224	-0.1
51	2571	-3.917724450163668e-06	None	0.2823570889162917	-3.917724450163668e-06
51	2600	-0.1	None	0.38154097724865765	-0.1
51	2581	0.00012017384187122111	None	0.05035661757737314	0.00012017384187122111
51	2441	None	None	0.5104096830959103	None
51	2641	1.536308331935956e-06	None	0.4471322068682989	1.536308331935956e-06
51	2607	-0.1	None	0.33496385929770967	-0.1
51	2608	-1.1491195695364752e-06	None	0.2823570889162917	-1.1491195695364752e-06
51	2596	-0.1	None	0.0	-0.1
51	2613	0.00015554414781232922	None	0.05110699633275125	0.00015554414781232922
51	2209	None	None	0.534756056649701	None
51	2486	None	None	0.32144248521192526	None
51	2400	None	None	0.3999725030024847	None
51	2605	-0.0001814830709483825	None	0.05110699633275125	-0.0001814830709483825
51	2636	-0.1	None	0.2915649643046814	-0.1
51	2587	-1.2909126320379668e-09	None	0.2319273697639666	-1.2909126320379668e-09
51	2639	None	None	0.34289238716678944	None
51	2557	-0.1	None	0.290134494558803	-0.1
51	2084	None	None	0.5162349097933661	None
51	2594	5.51445098311134e-06	None	0.3318899659039166	5.51445098311134e-06
51	2623	-0.1	None	0.0	-0.1
51	2570	-1.4797144221843317e-10	None	0.3999725030024847	-1.4797144221843317e-10
51	2619	1.955079973886743e-05	None	0.5256268585584999	1.955079973886743e-05
51	2611	-0.1	None	0.0	-0.1
51	2595	-0.1	None	0.3999725030024847	-0.1
51	2589	-0.1	None	0.0	-0.1
51	2637	-0.1	None	0.0	-0.1
51	1945	None	None	0.4333422844421985	None
51	2457	None	None	0.0	None
51	2614	-0.1	None	0.2821258465038763	-0.1
51	2578	-0.00018585053724619045	None	0.05110699633275125	-0.00018585053724619045
51	2612	-0.1	None	0.0	-0.1
51	2603	-0.1	None	0.0	-0.1
51	2642	-0.1	None	0.0	-0.1
51	2647	-9.726194007686442e-06	None	0.15706480341072374	-9.726194007686442e-06
51	2569	0.00062324184661105	None	0.3446644042852265	0.00062324184661105
51	2649	1.729527422167535e-08	None	0.2390682761929014	1.729527422167535e-08
51	2633	-0.1	None	0.2915649643046814	-0.1
51	2563	7.696460015993294e-08	None	0.486956715297359	7.696460015993294e-08
51	2627	-0.1	None	0.0	-0.1
51	2610	None	None	0.30198955873853045	None
51	1875	None	None	0.5511091253107943	None
51	2632	-0.1	None	0.5641425051414208	-0.1
51	2575	None	None	0.4294422268517115	None
51	2564	-0.1	None	0.0	-0.1
51	2616	-0.1	None	0.0	-0.1
51	2536	None	None	0.2319273697639666	None
51	2555	-0.1	None	0.0	-0.1
51	2588	4.137775674306391e-11	None	0.3999725030024847	4.137775674306391e-11
51	2599	-4.946766241189284e-07	None	0.05110699633275125	-4.946766241189284e-07
51	2648	-0.1	None	0.0	-0.1
51	2626	-6.792355520389234e-06	None	0.3043022651207438	-6.792355520389234e-06
51	2644	None	None	0.37399463338079036	None
51	2551	-0.1	None	0.0	-0.1
51	2427	None	None	0.2390682761929014	None
51	2574	0.00020377327764750796	None	0.4292615152633319	0.00020377327764750796
51	2494	None	None	0.2823570889162917	None
51	2393	None	None	0.5026659119239224	None
51	2567	0.0002929167810413613	None	0.2390682761929014	0.0002929167810413613
51	2643	-4.724853454718563e-07	None	0.05035661757737314	-4.724853454718563e-07
51	2514	None	None	0.27419537943158234	None
51	2586	-4.632195868142858e-08	None	0.3062914407420006	-4.632195868142858e-08
51	2634	-0.1	None	0.0	-0.1
51	2369	None	None	0.4147677989598918	None
51	2630	4.552056956271945e-08	None	0.33413609743772793	4.552056956271945e-08
51	1953	None	None	0.5874244202517036	None
51	2638	-0.1	None	0.0	-0.1
51	2456	None	None	0.5054931984845601	None
51	2349	None	None	0.45706809991862896	None
51	2573	-0.1	None	0.47038925283790023	-0.1
51	2618	-6.576825705392465e-08	None	0.05035661757737314	-6.576825705392465e-08
51	2316	None	None	0.486956715297359	None
51	2562	5.839380193240369e-07	None	0.05110699633275125	5.839380193240369e-07
51	2572	-0.1	None	0.5171656560453365	-0.1
[truncated: 13,001 more rows]
