# Supplementary material for: Constrained by Design: Influence of Genetic Encodings on Evolved Traits of Robots
Source: Front Robot AI. 2021 Jun 15;8:672379. doi: 10.3389/frobt.2021.672379 (PMC8239187; doi:10.3389/frobt.2021.672379)
Supplement: Supplementary file 2 [file DataSheet1.ZIP › hyperplasticoding_plane_19_all_measures.tsv]

robot_id	velocity	displacement_velocity	displacement_velocity_hill	head_balance	contacts	branching	branching_modules_count	limbs	extremities	length_of_limbs	extensiveness	coverage	joints	hinge_count	active_hinges_count	brick_count	touch_sensor_count	brick_sensor_count	proportion	width	height	size	absolute_size	sensors	symmetry	avg_period	dev_period	avg_phase_offset	dev_phase_offset	avg_amplitude	dev_amplitude	avg_intra_dev_params	avg_inter_dev_params	sensors_reach	recurrence	synaptic_reception
4373	0.004085256541674787	0.0006494284751234824	-0.0006489688585462601	0.9964489490351015	None	0.2	1	0.3333333333333333	4	0.8	12	0.20987654320987653	0.8	16	12	0	0	0	1.0	9	9	1.1333333333333333	17	0.0	1.0	-0.07870844878006814	0.5259789591122425	1.278232938504909e-11	0.5000000006412565	0.20276749057797322	0.5702291655107176	0.7676420452126542	0.532188397475851	0	1.0	0.0
2773	0.0018578705337739228	0.00031567848959910503	-1.7789616553416793e-05	0.9949945610124794	None	0.2	1	0.3333333333333333	4	0.8	12	0.20987654320987653	0.8	16	12	0	0	0	1.0	9	9	1.1333333333333333	17	0.0	1.0	1.4212159231307158e-05	0.5001833073949402	0.26531274502392915	0.6503299149893844	0.023621931046417587	0.5916271018724188	0.7706409213725396	0.5819149889747407	0	1.0	0.0
4104	0.0	0.0	0.0	0.9999999999999998	None	0	0	0	0	0	0	1.0	0	0	0	0	4	0	1.0	1	1	0.06666666666666667	1	1.0	0	0	0	0	0	0	0	0	0	0	0	0
4	None	None	None	None	None	0	0	0.17307692307692307	9	0.7894736842105263	60	0.9629629629629629	0.07894736842105263	14	6	63	0	0	1.0	9	9	5.2	78	0.0	0.9565217391304348	-0.0034586165448409	0.6462519899842257	0.07713604218548306	0.6215036468882147	0.08375991182332532	0.5878994555516291	0.595182499532735	0.6188357567474224	0	1.0	0.0
7051	0.0028862221257202722	0.0005197033839312815	-0.000514237979831067	0.9992208158978327	None	0	0	0.5	2	0.75	3	0.6	0.75	5	3	0	1	0	0.4	2	5	0.4	6	0.5	0	0.05046412108453374	0.5812452487534231	0.0398933194547444	0.58295833545246	0.13269888486272982	0.9999999999981082	0.7170188287637994	0.9999008487185947	1.0	1.0	0.0
1702	None	None	None	None	None	0	0	0.38095238095238093	8	0.5172413793103449	15	0.5535714285714286	0.06896551724137931	6	2	24	13	0	0.875	7	8	2.066666666666667	31	0.2708333333333333	0.9565217391304348	0.06626104013625773	0.5582274653043034	0.1042314157861306	0.5415622324332551	0.013321041284556846	0.5298874617901341	0.5926493018353955	0.5432497603021325	0.0	1.0	0.0
131	None	None	None	None	None	0	0	0	0	0	0	1.0	0	0	0	0	4	0	1.0	1	1	0.06666666666666667	1	1.0	0	0	0	0	0	0	0	0	0	0	0	0
4445	0.011057945295528455	0.002894646260939546	0.0024064183393606763	0.9974581302534753	None	0.25	1	0.4	4	0.7692307692307693	10	0.23809523809523808	0.7692307692307693	14	10	0	0	0	0.7777777777777778	9	7	1.0	15	0.0	1.0	0.09999999999629648	0.5000000096818071	0.0712517549186202	0.9030166973774609	0.09999934370372741	0.500002720914891	0.5431586993841334	0.6778126499877078	0	1.0	0.0
1977	None	None	None	None	None	0.4	2	0.46153846153846156	6	0.6470588235294118	11	0.35185185185185186	0.6470588235294118	17	11	1	0	0	0.6666666666666666	9	6	1.2666666666666666	19	0.0	0.6153846153846154	1.7935528823644635e-07	0.5000365219611699	0.05106746454129376	0.6056449614156949	0.039767904348613665	0.5873500528849142	0.5837942481974148	0.5648173516489596	0	1.0	0.0
784	None	None	None	None	None	0.25	1	0.36363636363636365	4	0.7857142857142857	11	0.2222222222222222	0.7857142857142857	15	11	0	0	0	0.8888888888888888	9	8	1.0666666666666667	16	0.0	1.0	0.09998991682683524	0.5002461793355905	0.0988795199200975	0.5227898190661101	-0.010056974723534505	0.6595301547159529	0.6267159083611984	0.5624561167875956	0	0.6666666666666666	0.0
4512	0.0004365493440586155	3.504618154749338e-06	5.2199043183642315e-08	0.9999984627767425	None	0.25	1	0.36363636363636365	4	0.7857142857142857	11	0.2222222222222222	0.7857142857142857	15	11	0	0	0	0.8888888888888888	9	8	1.0666666666666667	16	0.0	1.0	0.09403204558449134	0.6972755576380998	8.787855627514822e-05	0.5654586735460347	0.18879726955775106	0.7156858058687913	0.7548477294349443	0.6623136500869599	0	1.0	0.0
6386	0.00568549830501678	0.0020070959095761644	-0.0007335540292390895	0.9969803022479244	None	0.2	1	0.3333333333333333	4	0.8	12	0.20987654320987653	0.8	16	12	0	0	0	1.0	9	9	1.1333333333333333	17	0.0	1.0	0.11751137219895406	0.5245326565252157	0.08594486513640906	0.9992625437284683	0.05964545460080356	0.6863807286583159	0.6743141401882562	0.9368893757054452	0	1.0	0.0
3813	0.0	0.0	0.0	0.9999999999999998	None	0	0	0	0	0	0	1.0	0	0	0	0	4	0	1.0	1	1	0.06666666666666667	1	1.0	0	0	0	0	0	0	0	0	0	0	0	0
3266	0.0067422876182981935	0.0018436512932964882	0.0007370561951388048	0.9929660322417663	None	0.25	1	0.36363636363636365	4	0.7857142857142857	11	0.2222222222222222	0.7857142857142857	15	11	0	0	0	0.8888888888888888	9	8	1.0666666666666667	16	0.0	1.0	0.06051692595954442	0.5876854192789265	-0.030441231366149395	0.651331421734144	0.14754317062761102	0.9686007366544367	0.690054823171214	0.8129747894523446	0	1.0	0.0
5661	9.244972498565306e-05	1.2842064854067446e-06	1.2724211312904472e-06	0.9983368894230765	None	0.08695652173913043	2	0.32653061224489793	16	0.6056338028169014	43	0.9012345679012346	0.07042253521126761	15	5	57	5	0	1.0	9	9	4.866666666666666	73	0.046296296296296294	0.8923076923076924	0.09999964695153163	0.5199891496181298	0.27719392662080294	0.6646807526910189	0.09999330698718173	0.5000664067651436	0.6974793587256818	0.5633648596445594	1.0	1.0	0.48755095156393147
7224	0.00013915930296467876	1.3609828375010184e-06	-1.096822263143924e-06	0.9999984580807437	None	0.25	1	0.36363636363636365	4	0.7857142857142857	11	0.2222222222222222	0.7857142857142857	15	11	0	0	0	0.8888888888888888	8	9	1.0666666666666667	16	0.0	1.0	0.09999638205588328	0.5000075315632075	-0.03522022281542385	0.6915609877017509	0.09924316255052074	0.5041485994887587	0.6520674175617189	0.5682424662414887	0	0	0.0
4161	0.0	0.0	0.0	0.9999999999999998	None	0	0	0	0	0	0	1.0	0	0	0	0	4	0	1.0	1	1	0.06666666666666667	1	1.0	0	0	0	0	0	0	0	0	0	0	0	0
5138	0.013266505971870825	0.010064583435750434	-0.008329631436519725	0.9973104734810307	None	0.2	1	0.3333333333333333	4	0.8	12	0.20987654320987653	0.8	16	12	0	0	0	1.0	9	9	1.1333333333333333	17	0.0	1.0	-0.0337751534509658	0.6914262974930001	0.2528373617714779	0.7000098170340213	0.2627813244331276	0.6697208098474128	0.7898513350428462	0.6871913271666824	0	1.0	0.0
2140	None	None	None	None	None	0	0	0.35294117647058826	6	0.6521739130434783	15	0.5555555555555556	0.43478260869565216	15	10	9	7	0	0.5555555555555556	5	9	1.6666666666666667	25	0.4117647058823529	0.4	-0.11170982156374751	1.0	-0.024822029070687566	0.6862468041946251	-0.003974165592481116	0.6688559879234205	0.828727294034967	0.9999999999999676	0.2	0.6	0.0
4456	0.00010719190700684011	1.1581135521514967e-06	7.371067076198902e-08	0.9999999785030778	None	0.2	1	0.3333333333333333	4	0.8	12	0.20987654320987653	0.8	16	12	0	0	0	1.0	9	9	1.1333333333333333	17	0.0	1.0	0.09999999970953427	0.5000011465576457	1.967115324481829e-09	0.5000081495010127	0.07594386317871896	0.5492322954484642	0.6049595861476843	0.5164612588554841	0	1.0	0.0
7473	8.532474823970356e-09	7.570520488126275e-09	-7.569722065853395e-09	0.9999980632485815	None	0.2	1	0.3333333333333333	4	0.8	12	0.20987654320987653	0.8	16	12	0	0	0	1.0	9	9	1.1333333333333333	17	0.0	1.0	0.09999737705636465	0.5084913013386707	0.07131277412632465	0.5751799820080246	0.0003348454658338943	0.5003369199822001	0.603089265063707	0.5281646181427562	0	0.9375	0.0
6934	0.002836394961657349	0.0027427619423900616	0.002679694749298294	0.9969859954881622	None	0.5	1	0.5714285714285714	4	0.625	5	0.35714285714285715	0.625	9	5	0	0	0	0.5714285714285714	4	7	0.6666666666666666	10	0.0	0.6666666666666666	0.09948575819647112	0.5027191359337496	0.06227886033402099	0.9455023310135532	-0.1986534643651704	0.9999872844432379	0.8066707291635283	0.9910965129034044	0	0.2222222222222222	0.0
1051	None	None	None	None	None	0	0	0.05660377358490566	3	0.948051948051948	73	0.9753086419753086	0	0	0	78	0	0	1.0	9	9	5.266666666666667	79	0.0	0.9714285714285714	0	0	0	0	0	0	0	0	0	0	0
5181	0.0030618567937825535	0.0008375662422914182	0.00016665905712831867	0.9958196494458051	None	0.25	1	0.36363636363636365	4	0.7857142857142857	11	0.2222222222222222	0.7857142857142857	15	11	0	0	0	0.8888888888888888	8	9	1.0666666666666667	16	0.0	1.0	0.09005843788017986	0.6613179885878171	0.0983161902252689	0.6249739742667698	0.09960128276289772	0.5353760766406708	0.5811703619938478	0.6083883985390963	0	1.0	0.0
3494	0.0021374532566190694	0.0004643085117815187	0.00033490607664276586	0.9974172951085774	None	0	0	0.375	3	0.7777777777777778	7	0.3142857142857143	0.7777777777777778	10	7	0	1	0	0.7142857142857143	5	7	0.7333333333333333	11	1.0	0.6666666666666666	-0.0445537710715134	0.6594066956475663	0.09975866547434724	0.5012574784241435	0.07195929332085563	0.5674551673768761	0.6449693178988772	0.5774674735380462	0.9	1.0	0.0
1106	None	None	None	None	None	0	0	0	0	0	0	1.0	0	0	0	0	0	0	1.0	1	1	0.06666666666666667	1	0.0	0	0	0	0	0	0	0	0	0	0	0	0
1741	None	None	None	None	None	0	0	0.6	3	0.6	3	0.5833333333333334	0.6	6	3	0	0	0	0.3333333333333333	2	6	0.4666666666666667	7	0.0	0.4	5.145782630807125e-09	0.5000001032272288	-0.053239564816250085	0.6646900439248055	0.046146224862161175	0.554195113234096	0.6257307458591335	0.5745974415926406	0	0	0.0
5350	6.8068163239065234e-09	6.188523572744016e-09	-6.029378500878107e-09	0.9999993923875454	None	0	0	1.0	1	0	0	1.0	0	1	0	0	3	0	0.5	1	2	0.13333333333333333	2	1.0	0	0	0	0	0	0	0	0	0	0	0	0
3302	0.0	0.0	0.0	0.9999999999999998	None	0	0	0	0	0	0	1.0	0	0	0	0	4	0	1.0	1	1	0.06666666666666667	1	1.0	0	0	0	0	0	0	0	0	0	0	0	0
1780	None	None	None	None	None	0	0	0	0	0	0	1.0	0	0	0	0	0	0	1.0	1	1	0.06666666666666667	1	0.0	0	0	0	0	0	0	0	0	0	0	0	0
6925	None	None	None	None	None	0.045454545454545456	1	0.2826086956521739	13	0.6666666666666666	44	0.8395061728395061	0.09090909090909091	11	6	56	11	0	1.0	9	9	4.533333333333333	68	0.0990990990990991	0.9508196721311475	0.0999301473068167	0.6353790410812942	0.03875550227721379	0.7033481208392357	0.09999835543598536	0.5183296297781846	0.6269821640239673	0.6218330315785039	1.0	1.0	0.0
4933	1.0233806694530957e-08	9.665488115623314e-09	-1.1249640022960461e-10	0.9999990776788947	None	1.0	1	1.0	4	0.25	1	0.5	0.25	5	1	0	0	0	0.75	4	3	0.4	6	0.0	1.0	0.09862906631901588	0.5013449362148814	-0.0839591663477186	0.5259956261097452	1.5277629927214392e-23	0.5	0.6779268801737088	0.5091203304446937	0	0	0.0
994	None	None	None	None	None	0.2	1	0.3333333333333333	4	0.8	12	0.20987654320987653	0.8	16	12	0	0	0	1.0	9	9	1.1333333333333333	17	0.0	1.0	-0.07815806046467744	0.5661623455105008	-0.09999926827914933	0.5000436732535418	-0.08879778984421703	0.5424569076894556	0.5389624099363156	0.5363211377672442	0	0	0.0
3882	0.0	0.0	0.0	1.0	None	0	0	0	0	0	0	1.0	0	0	0	0	0	0	1.0	1	1	0.06666666666666667	1	0.0	0	0	0	0	0	0	0	0	0	0	0	0
1542	None	None	None	None	None	0.3333333333333333	1	0.6666666666666666	6	0.36363636363636365	4	0.52	0.2727272727272727	9	3	3	3	0	1.0	5	5	0.8666666666666667	13	0.75	0.6666666666666666	1.2615365620242929e-09	0.5000000223264276	0.07529705434427632	0.6223475101870061	5.895560734954061e-07	0.5000040815538971	0.5878179865423692	0.5415324656497327	1.0	1.0	0.0
6211	0.002444837435798298	0.00023235078090410802	-0.00023209789335949834	0.9973917531355441	None	0	0	0.3333333333333333	3	0.7272727272727273	8	0.52	0.7272727272727273	11	8	1	3	0	1.0	5	5	0.8666666666666667	13	1.0	0	-0.042671918902563125	0.5987895266081309	0.07620368689655371	0.9305199200821276	0.0525483808713423	0.5552305770192029	0.6393140621015565	0.745037540893118	1.0	1.0	0.0
6782	0.0004723600611807742	3.718857033772728e-06	3.5832037237091024e-06	0.9999923358519762	None	0.2	1	0.3333333333333333	4	0.8	12	0.20987654320987653	0.8	16	12	0	0	0	1.0	9	9	1.1333333333333333	17	0.0	1.0	0.0778623362512338	0.529886811636868	0.08591290733429356	0.9999999999506757	0.09998525875767951	0.5002252340605223	0.6656912266138804	0.9996478375004645	0	0.5	0.0
6354	0.0016332684676333407	0.00017449422485732753	-3.1645724241735065e-05	0.9987428984705478	None	0.25	1	0.4	4	0.7692307692307693	10	0.23809523809523808	0.7692307692307693	14	10	0	0	0	0.7777777777777778	7	9	1.0	15	0.0	1.0	-0.02855383902607045	0.65639885790462	0.0026290840407178187	0.5054514327010087	0.025709970790674674	0.6925149471524095	0.5999017999037242	0.6209695922663558	0	0.7142857142857143	0.0
773	None	None	None	None	None	0	0	0	0	0	0	1.0	0	0	0	0	4	0	1.0	1	1	0.06666666666666667	1	1.0	0	0	0	0	0	0	0	0	0	0	0	0
1161	None	None	None	None	None	0	0	0	0	0	0	1.0	0	0	0	0	3	0	1.0	1	1	0.06666666666666667	1	0.75	0	0	0	0	0	0	0	0	0	0	0	0
3923	None	None	None	None	None	0	0	0.018518518518518517	1	1.0	79	1.0	0.0759493670886076	6	6	74	0	0	1.0	9	9	5.4	81	0.0	1.0	-0.2571433229566781	0.9855470459134591	1.1831730663102942e-18	0.500000000000074	0.049626429232957694	0.5248261721994969	0.8504655130357789	0.8085415853775224	0	1.0	0.0
4479	0.00012079686109726734	4.6440861989701123e-05	-4.642218870794437e-05	0.9999961233245538	None	0	0	0.25	1	1.0	3	1.0	1.0	4	3	0	0	0	0.2	1	5	0.3333333333333333	5	0.0	0	0.09999893897700303	0.500013261993279	0.13787084290766058	0.6867895265737316	0.09999636410501533	0.5000204525796711	0.5447742578873411	0.5650694902771639	0	1.0	0.0
6722	0.012746938762465597	0.00896048739650359	0.008953648558625864	0.9959704364474518	None	0.2	1	0.3333333333333333	4	0.8	12	0.20987654320987653	0.8	16	12	0	0	0	1.0	9	9	1.1333333333333333	17	0.0	1.0	0.09713451897428513	0.5090872599571915	0.06965775788822957	0.996915987875431	0.07176642157960833	0.5754006793245329	0.6587242004823994	0.8848894359620992	0	0	0.0
6588	0.002420112451603505	0.0004885239703375507	0.00047979569329337446	0.9978934232787711	None	0.2	1	0.3333333333333333	4	0.8	12	0.20987654320987653	0.8	16	12	0	0	0	1.0	9	9	1.1333333333333333	17	0.0	1.0	0.08686606868225281	0.5306553672941718	0.07256910523703552	0.9523112552360268	0.05490260861940251	0.5416013619818603	0.5511277280906319	0.7492446257845197	0	0.5	0.0
4918	0.0005305384628067779	1.7282016367534645e-05	1.432650365815484e-05	0.9999999449872045	None	0.2	1	0.3333333333333333	4	0.8	12	0.20987654320987653	0.8	16	12	0	0	0	1.0	9	9	1.1333333333333333	17	0.0	1.0	0.08324904095976485	0.5296407538997145	0.0874880119321621	0.6444442889208529	0.1348051047816333	1.0	0.7916145719699914	0.9999997444647402	0	1.0	0.0
7145	0.0013274902620510666	0.0002977039362741259	3.1131905675644262e-06	0.9994893298308732	None	0.2	1	0.3333333333333333	4	0.8	12	0.20987654320987653	0.8	16	12	0	0	0	1.0	9	9	1.1333333333333333	17	0.0	1.0	0.003207094868023545	0.5225854958448569	0.09878030892708195	0.6761187277469448	0.06306992052422151	0.5600526267316009	0.6025348881152034	0.5880532984127915	0	1.0	0.0
100	None	None	None	None	None	0	0	0	0	0	0	1.0	0	0	0	0	4	0	1.0	1	1	0.06666666666666667	1	1.0	0	0	0	0	0	0	0	0	0	0	0	0
5758	0.007853242673493722	0.0012223680741672328	0.0006567527714315683	0.9934243988814188	None	0.16666666666666666	1	0.3333333333333333	5	0.75	15	0.3492063492063492	0.7	19	14	2	2	0	0.7777777777777778	9	7	1.4666666666666666	22	0.6666666666666666	0.4	0.07049185838779035	0.6112545804586177	0.06361457603517442	0.7793472994883495	0.12131218891941908	0.9999409617059101	0.7558666861490044	0.978484688513957	0.9473684210526315	0.7894736842105263	0.4815871396702293
3090	0.015761781222724692	0.0019027790324251225	-0.0004996326952966931	0.9563147508749171	None	0.25	1	0.4	4	0.75	9	0.25925925925925924	0.75	13	9	0	0	0	0.6666666666666666	6	9	0.9333333333333333	14	0.0	1.0	0.5136802186487979	0.777151214750528	-0.21867652108786323	0.9999036188273277	0.21572963651376353	0.6247204220724994	0.9700514780537686	0.975123144908735	0	0.9230769230769231	0.0
4098	0.004433503727694578	0.003041661684235466	6.767142490615708e-05	0.9961600649701419	None	0	0	0.34615384615384615	18	0.5466666666666666	41	0.9506172839506173	0.44	49	33	27	1	0	1.0	9	9	5.133333333333334	77	0.023809523809523808	0.9411764705882353	0.09941673109498754	0.5122245778903562	-0.01942680022062015	0.5025522853518954	0.09867949504060039	0.5134127668887698	0.6355638405521034	0.5093973291548554	1.0	1.0	0.0
6638	0.00041300890989652436	1.9839954522896323e-06	4.643447897700429e-07	0.9999991393470486	None	0.2	1	0.3333333333333333	4	0.8	12	0.20987654320987653	0.8	16	12	0	0	0	1.0	9	9	1.1333333333333333	17	0.0	1.0	0.07307168781008525	0.5267075401554245	0.0004712257308344415	0.5692854774395769	-0.11324994376518767	0.5739857684874049	0.682849252898936	0.5567543777372496	0	0.4375	0.0
2916	0.0	0.0	0.0	0.9999999999999998	None	0	0	0	0	0	0	1.0	0	0	0	0	4	0	1.0	1	1	0.06666666666666667	1	1.0	0	0	0	0	0	0	0	0	0	0	0	0
3456	0.0004672433927012722	2.2894451045143885e-06	-1.7497701480079207e-06	0.9987744897966205	None	0	0	0.42857142857142855	3	0.75	6	0.3333333333333333	0.75	9	6	0	1	0	0.8333333333333334	5	6	0.6666666666666666	10	1.0	0.4	0.05719017660438976	0.6060491016466246	0.09798372627390531	0.5094400432179386	0.05939150877251721	0.5662640886038154	0.5599961681907062	0.5609556381702648	0.0	0.2222222222222222	0.0
5667	0.0012070835811130722	0.0008560798691154735	0.00021276815508694977	0.9983375531575436	None	0.25	1	0.4	4	0.7692307692307693	10	0.23809523809523808	0.7692307692307693	14	10	0	0	0	0.7777777777777778	7	9	1.0	15	0.0	1.0	0.09999972513560457	0.504511865953282	0.41659124227422967	0.666596067899538	0.09997185105070615	0.5007027051796616	0.8164558322889465	0.5591951095217367	0	0.8571428571428571	0.0
6812	0.00843265691560024	0.0025953755578816446	-0.0007241393206482674	0.9913314068465509	None	0.2	2	0.36363636363636365	8	0.6666666666666666	20	0.4444444444444444	0.6666666666666666	28	20	3	0	0	0.8888888888888888	9	8	2.1333333333333333	32	0.0	0.6086956521739131	0.09682267242399685	0.5950262697477968	0.1554784580465466	0.6715207038006141	0.09999275242740585	0.5150846061843228	0.6065601400498245	0.5954969629137288	0	1.0	0.0
572	None	None	None	None	None	0	0	0	0	0	0	1.0	0	0	0	0	2	0	1.0	1	1	0.06666666666666667	1	0.5	0	0	0	0	0	0	0	0	0	0	0	0
3500	0.0003014161984741305	9.998684023192424e-07	-1.2784979599642944e-07	0.9999853671148105	None	0	0	0.3333333333333333	2	0.8571428571428571	6	0.36	0.8571428571428571	8	6	0	2	0	1.0	5	5	0.6	9	1.0	0	0.08400645053158702	0.673284693336064	0.09897908471726417	0.6197124706206604	-0.1306935082182167	0.6535674064667409	0.7369039533465961	0.6491689332063741	1.0	0.875	0.0
2294	None	None	None	None	None	0	0	0.6666666666666666	2	0.0	0	0.6666666666666666	0	0	0	3	0	0	0.6666666666666666	3	2	0.26666666666666666	4	0.0	1.0	0	0	0	0	0	0	0	0	0	0	0
1045	None	None	None	None	None	0.5	1	0.6666666666666666	4	0.5714285714285714	4	0.375	0.5714285714285714	7	4	1	3	0	0.6666666666666666	4	6	0.6	9	1.0	0.6666666666666666	0.008271640303809285	0.5146128132763412	-0.03497009869437159	0.5069764603700077	0.015592152820566437	0.5216729713732474	0.5572173177188994	0.5144228141645397	0.7142857142857143	1.0	0.0
7183	0.00025708362400338506	9.586632855943358e-06	-7.613071381625807e-06	0.9998307703460102	None	0.2	1	0.3333333333333333	4	0.8	12	0.20987654320987653	0.8	16	12	0	0	0	1.0	9	9	1.1333333333333333	17	0.0	1.0	0.05322179056027706	0.599836974816822	0.08698517983246964	0.9999999999996569	0.05411686396976521	0.5182776380312953	0.6409925803884357	0.9999403031493219	0	0.1875	0.0
4950	0.005026272358253829	0.0019934552998354333	-0.000682733294048995	0.9940474960432912	None	0.25	1	0.36363636363636365	4	0.7857142857142857	11	0.2222222222222222	0.7857142857142857	15	11	0	0	0	0.8888888888888888	8	9	1.0666666666666667	16	0.0	1.0	0.09755466130960987	0.5987124827401448	0.0038218950456238737	0.596937237060389	-0.16908077539984673	0.9899586623669129	0.8023928687940486	0.8574893410291275	0	1.0	0.0
2464	None	None	None	None	None	0	0	0.5	2	0.6666666666666666	2	0.5555555555555556	0.6666666666666666	4	2	0	2	0	1.0	3	3	0.3333333333333333	5	1.0	0	-0.04373273143631075	0.5192658238604417	0.07420927575509108	0.5823069609287769	-0.07377301758509802	0.6749626567860725	0.6596030369051532	0.5938787051049529	1.0	1.0	0.0
2842	0.001974129390543856	0.00015880373588791295	0.00015553985890935938	0.9764064540415207	None	0	0	0.3333333333333333	2	0.8571428571428571	6	0.36	0.8571428571428571	8	6	0	2	0	1.0	5	5	0.6	9	1.0	0	0.17281299672099987	0.9991964624734997	-0.0472736521972705	0.6457066224845004	0.05841807627885938	0.5316569478890751	0.7757514759232431	0.9319836222097757	0.9375	1.0	0.0
5188	0.0005314186765600574	1.0934224637847646e-06	-2.4519613233055127e-07	0.9999972730522456	None	0.2	1	0.3333333333333333	4	0.8	12	0.20987654320987653	0.8	16	12	0	0	0	1.0	9	9	1.1333333333333333	17	0.0	1.0	0.05935125438486233	0.547189341844672	0.09414892554952718	0.5485801389726073	-0.13699704078250458	0.5700333046682401	0.7297371974669172	0.5552932123257142	0	0.0625	0.0
1615	None	None	None	None	None	0.06666666666666667	1	0.21212121212121213	7	0.8085106382978723	38	0.6049382716049383	0.2553191489361702	17	12	31	0	0	1.0	9	9	3.2666666666666666	49	0.0	1.0	0.0933546109489511	0.533677035074652	0.040727115039424965	0.5277333952120767	0.060801515289113775	0.541300067309581	0.5450039780610358	0.5342411107416517	0	0.058823529411764705	0.0
7285	0.003919829765898035	0.0005276216459354386	-0.0004834194403057914	0.9941762456947311	None	0.2	1	0.3333333333333333	4	0.8	12	0.20987654320987653	0.8	16	12	0	0	0	1.0	9	9	1.1333333333333333	17	0.0	1.0	0.03157089582997803	0.5979039143968206	0.13608585362460363	0.6244739764644621	-0.0999992190427105	0.5000042973955504	0.7248215308881205	0.5748774366849705	0	1.0	0.0
1459	None	None	None	None	None	0	0	0.018518518518518517	1	1.0	79	1.0	0.17721518987341772	14	14	66	0	0	1.0	9	9	5.4	81	0.0	1.0	1.437497028012393e-07	0.5046227335258469	-0.023928436005154173	0.6830145125142626	-0.07135331823902025	0.7231595404534877	0.6322685352896188	0.6415535435605529	0	1.0	0.0
1175	None	None	None	None	None	0.2	1	0.3333333333333333	4	0.8	12	0.20987654320987653	0.8	16	12	0	0	0	1.0	9	9	1.1333333333333333	17	0.0	1.0	-0.020617980874275875	0.5078174834069884	0.17461748707221486	0.5981811330261971	0.045513130660599796	0.5543137597498939	0.6940962167175967	0.5537317457137261	0	1.0	0.0
4485	0.011116440306081334	0.00522674994622287	0.001825428451243759	0.9962356777956551	None	0.25	1	0.36363636363636365	4	0.7857142857142857	11	0.2222222222222222	0.7857142857142857	15	11	0	0	0	0.8888888888888888	8	9	1.0666666666666667	16	0.0	1.0	0.09998172304750223	0.5122514577637878	0.09968122493703299	0.5178925977683527	0.06412656656349343	0.5637720056444884	0.5337440222127608	0.5313838124340834	0	0.06666666666666667	0.0
1212	None	None	None	None	None	0.15384615384615385	2	0.35714285714285715	10	0.65	26	0.5185185185185185	0.25	19	10	22	2	0	1.0	9	9	2.8	42	0.05128205128205128	0.9090909090909091	-0.10321090514063784	0.7300421794145776	0.07356593229728008	0.6424026237806404	8.584571380155869e-16	0.5000177089578404	0.683244633907268	0.6287609606097664	0.5789473684210527	0.5263157894736842	0.0
2860	2.6068943844858295e-14	2.949857827352036e-14	1.4046538383665877e-14	0.9999999999999997	None	0	0	0	0	0	0	1.0	0	0	0	0	0	0	1.0	1	1	0.06666666666666667	1	0.0	0	0	0	0	0	0	0	0	0	0	0	0
4345	4.25172078374008e-05	1.162307898907428e-06	-1.1507441638269725e-06	0.9999948874876512	None	0	0	0.6	3	0.6	3	0.5833333333333334	0.6	6	3	0	1	0	0.3333333333333333	6	2	0.4666666666666667	7	1.0	0.4	0.24007368109982247	0.6050954525407776	0.06160374945186683	0.6899636643097015	0.0637107003755121	0.5817622471096183	0.70694447758209	0.6268907758829975	0.8333333333333334	1.0	0.0
7088	0.0002531990087773226	1.54669951760992e-06	1.5360610629298402e-06	0.9999954031434304	None	0.25	1	0.4	4	0.75	9	0.25	0.75	13	9	0	0	0	0.875	7	8	0.9333333333333333	14	0.0	0.8571428571428571	-0.0824151700395969	0.5859096442218459	0.04305109456923697	0.5482983740944087	0.0625076278247369	0.5406361804296437	0.6557605218294869	0.5583810962361258	0	1.0	0.0
4785	0.013632791074881082	0.005434079029645529	0.004066456397391323	0.9950043965264804	None	0.2	1	0.3333333333333333	4	0.8	12	0.20987654320987653	0.8	16	12	0	0	0	1.0	9	9	1.1333333333333333	17	0.0	1.0	0.09999999956306135	0.5000012366642252	2.3656510523489005e-06	0.5502684119164888	0.09990393879504864	0.5004569589896984	0.6154563533000758	0.5169591611113732	0	1.0	0.0
5925	0.0013245126912845083	8.813670636450641e-05	-2.5035219934585907e-05	0.9992514585423032	None	0.2	1	0.3333333333333333	4	0.8	12	0.20987654320987653	0.8	16	12	0	0	0	1.0	9	9	1.1333333333333333	17	0.0	1.0	0.039136239539206065	0.5472322896225784	0.034899162258585005	0.5841540079158247	-0.03251379068592758	0.6925446915388216	0.6108657995413929	0.6099564015613025	0	1.0	0.0
2424	None	None	None	None	None	0	0	0.5833333333333334	7	0.2	3	0.5666666666666667	0	5	0	11	4	0	0.8333333333333334	6	5	1.1333333333333333	17	0.19047619047619047	0	0	0	0	0	0	0	0	0	0	0	0
2581	1.4268617689766812e-05	8.854960978049022e-08	-7.799289472534127e-08	0.9999989277355344	None	0	0	1.0	2	0.0	0	0.75	0	2	0	0	2	0	1.0	2	2	0.2	3	1.0	0	0	0	0	0	0	0	0	0	0	0	0
3820	0.018745112274372033	0.005806344822644873	0.0012885427002669702	0.9932806737261762	None	0.2	1	0.3333333333333333	4	0.8	12	0.20987654320987653	0.8	16	12	0	0	0	1.0	9	9	1.1333333333333333	17	0.0	1.0	0.09069978770987525	0.8658485175758679	1.944227651576823e-19	0.5000000000184217	0.18493510558985965	0.999998709796529	0.7170921087366547	0.994186930821413	0	1.0	0.0
4208	0.006568142703222577	0.005209808103304107	0.0028107867105217586	0.9985630429271153	None	0.2	1	0.3333333333333333	4	0.8	12	0.20987654320987653	0.8	16	12	0	0	0	1.0	9	9	1.1333333333333333	17	0.0	1.0	0.09999856078135032	0.5012766993149622	-0.029415274726045347	0.6789610184625449	0.09989162473645555	0.5011727235538977	0.6478971039157331	0.5628982696155654	0	0	0.0
843	None	None	None	None	None	0	0	0.07407407407407407	4	0.9240506329113924	73	1.0	0.0759493670886076	8	6	72	0	0	1.0	9	9	5.4	81	0.0	1.0	0.041687801079343494	0.591911036644953	2.1292984888457708e-08	0.500074248875465	0.09398151727910795	0.5767497501582204	0.6011055345468371	0.5565579900627241	0	0.625	0.0
4096	0.012261491418045403	0.009012721629602939	0.00732331648424569	0.9955097403059451	None	0.2	1	0.3333333333333333	4	0.8	12	0.20987654320987653	0.8	16	12	0	0	0	1.0	9	9	1.1333333333333333	17	0.0	1.0	0.09998898390484953	0.5145491328203651	0.016688383803469715	0.5968474815100258	-0.1088285535966154	0.9879458084678143	0.7999675843607599	0.8346468219419808	0	0.125	0.0
3377	0.007632821354919982	0.0008106608942035282	-0.0007789485474332131	0.9923359507057083	None	0.2	1	0.3333333333333333	4	0.8	12	0.20987654320987653	0.8	16	12	0	0	0	1.0	9	9	1.1333333333333333	17	0.0	1.0	0.08931664008487952	0.5960385231956297	-0.03555339734074582	0.6594359106583472	0.09786129661651358	0.9353359543885537	0.7836967625923119	0.7756491596732397	0	0.9375	0.0
802	None	None	None	None	None	0	0	0	0	0	0	1.0	0	0	0	0	4	0	1.0	1	1	0.06666666666666667	1	1.0	0	0	0	0	0	0	0	0	0	0	0	0
3726	6.971515566969137e-09	6.846583489061447e-09	6.748821030271174e-09	0.9999978329408943	None	0.2	1	0.3333333333333333	4	0.8	12	0.20987654320987653	0.8	16	12	0	0	0	1.0	9	9	1.1333333333333333	17	0.0	1.0	0.12329791856235031	0.6184704497654822	-0.01666928701756993	0.6596345917915837	2.5677786425482806e-06	0.5039255429036646	0.6560376202882353	0.5955145255612615	0	1.0	0.0
3775	0.0016736958680214616	0.0004145161899428361	-0.00018472526838530276	0.9982539282810401	None	0.2	1	0.3333333333333333	4	0.8	12	0.20987654320987653	0.8	16	12	0	0	0	1.0	9	9	1.1333333333333333	17	0.0	1.0	0.07766800479166089	0.5722924657644556	-0.026080145624136776	0.6743550913818164	0.07628528001089965	0.601527463335398	0.6175956687946258	0.6170386996396277	0	0.9375	0.0
6057	None	None	None	None	None	0.09090909090909091	1	0.52	13	0.37142857142857144	13	0.4567901234567901	0.22857142857142856	20	8	16	0	0	1.0	9	9	2.466666666666667	37	0.0	0.375	0.09054888342310345	0.9999999997296973	-0.02810174908526889	0.6542113241857814	0.05855775223094632	0.6295950601282968	0.6563796750942699	0.9995621460415189	0	1.0	0.0
855	None	None	None	None	None	0	0	0	0	0	0	1.0	0	0	0	0	0	0	1.0	1	1	0.06666666666666667	1	0.0	0	0	0	0	0	0	0	0	0	0	0	0
6870	0.0003994219630218432	3.864427682045852e-06	-3.8543338271259e-06	0.999983019499116	None	0.2	1	0.3333333333333333	4	0.8	12	0.20987654320987653	0.8	16	12	0	0	0	1.0	9	9	1.1333333333333333	17	0.0	1.0	0.0301537828585543	0.6389579414122512	0.062383856980850874	0.9656953885822955	0.07166183050713719	0.5473566295984438	0.6726925126978798	0.7967551946367637	0	0.25	0.0
4543	0.0029336078307660093	0.0017756143578944595	0.0013385900328048781	0.9969988271699014	None	0.3333333333333333	1	0.4444444444444444	4	0.7272727272727273	8	0.2653061224489796	0.7272727272727273	12	8	0	0	0	1.0	7	7	0.8666666666666667	13	0.0	0.6666666666666666	0.09978172853377383	0.509948734622411	0.001081295125706524	0.5411913163806429	-0.0893167434461955	0.627273888630946	0.6833921019334537	0.5601636823575059	0	1.0	0.0
3344	0.0010126149223568608	0.0007126555495886896	0.0007110137002959884	0.9984887987832106	None	0.25	1	0.36363636363636365	4	0.7857142857142857	11	0.2222222222222222	0.7857142857142857	15	11	0	0	0	0.8888888888888888	9	8	1.0666666666666667	16	0.0	1.0	0.09712169027986421	0.6481733200857319	0.028753990052227802	0.5830523101297495	0.14702518277332213	0.6540656771173338	0.608595700125021	0.6289616388050521	0	1.0	0.0
2610	1.931699784187938e-08	1.830522637378313e-08	-1.7566912747459065e-08	0.9999979827090444	None	1.0	1	0.8	4	0.4	2	0.5833333333333334	0	1	0	5	9	0	0.75	3	4	0.4666666666666667	7	0.6923076923076923	0.6666666666666666	0	0	0	0	0	0	0	0	0	0	0
7203	0.0069663226360382425	0.001796246891696755	-0.001796189865222511	0.9986283694954415	None	0.2	1	0.3333333333333333	4	0.8	12	0.20987654320987653	0.8	16	12	0	0	0	1.0	9	9	1.1333333333333333	17	0.0	1.0	0.08621449198194886	0.5680011518415129	0.04535196381204901	0.9995180753583064	0.16884706218052198	0.624668765017221	0.6228022167523919	0.9430413534663906	0	0.9375	0.0
4316	0.0	0.0	0.0	1.0	None	0	0	0	0	0	0	1.0	0	0	0	0	0	0	1.0	1	1	0.06666666666666667	1	0.0	0	0	0	0	0	0	0	0	0	0	0	0
4073	0.004294166012448626	0.0002025048775323975	0.0001509471050078364	0.9964090025092592	None	0.25	1	0.36363636363636365	4	0.7857142857142857	11	0.2222222222222222	0.7857142857142857	15	11	0	0	0	0.8888888888888888	8	9	1.0666666666666667	16	0.0	1.0	0.19839537514870237	0.6478357165639141	0.03940550105997781	0.5700499964534428	0.015539777177330946	0.6622438838138663	0.7012612933782922	0.6275299503520825	0	0.4666666666666667	0.0
5457	0.00020876653204992827	3.545196857168656e-05	-3.543784133646172e-05	0.9985367208176025	None	0.25	1	0.4	4	0.7692307692307693	10	0.23809523809523808	0.7692307692307693	14	10	0	0	0	0.7777777777777778	7	9	1.0	15	0.0	1.0	0.09999549428314156	0.5487463387209318	0.008758063919114762	0.6011096902713019	-0.06828537925584058	0.607677381587618	0.6721169326599997	0.586072439514995	0	1.0	0.0
795	None	None	None	None	None	0	0	0.11538461538461539	3	0.8918918918918919	33	0.9285714285714286	0	0	0	38	11	0	0.8571428571428571	6	7	2.6	39	0.1375	0.5454545454545454	0	0	0	0	0	0	0	0	0	0	0
1534	None	None	None	None	None	0.2	1	0.3333333333333333	4	0.8	12	0.20987654320987653	0.8	16	12	0	0	0	1.0	9	9	1.1333333333333333	17	0.0	1.0	0.042348058412002454	0.5141730163732555	0.08951875757927674	0.5994779733144779	-0.0220798803684307	0.6692391475698951	0.6047123954935939	0.5958608360641418	0	1.0	0.0
3695	0.0002723453942428968	3.9481592308027333e-07	-3.9313877762902964e-07	0.9999951326665509	None	0	0	0.42857142857142855	3	0.75	6	0.5555555555555556	0.625	8	5	1	3	0	0.5	6	3	0.6666666666666666	10	1.0	0.2857142857142857	0.03367856886234481	0.5122651369800233	0.09991485850660475	0.5009605714226537	-0.19323448146764474	0.9804027487554332	0.8224074943333928	0.7894858337594086	1.0	0.625	0.0
5418	None	None	None	None	None	0	0	0.20408163265306123	10	0.7605633802816901	54	0.9012345679012346	0.39436619718309857	36	28	36	0	0	1.0	9	9	4.866666666666666	73	0.0	0.875	0.34721516962823945	0.6616934439262682	0.09996169114830943	0.647622761437599	0.09999999976814858	0.5000002058135661	0.7828070277273486	0.6050341512615043	0	1.0	0.0
1443	None	None	None	None	None	0	0	0.2857142857142857	2	0.875	7	1.0	0.625	7	5	2	3	0	0.4	5	2	0.6666666666666666	10	0.5	0	3.0999957797468163e-06	0.5000101748676198	0.2670641548738305	0.7081382289752369	-0.21719682973183954	0.7013002571111162	0.898843216429487	0.6410595036810872	0.2857142857142857	0.42857142857142855	0.0
7113	0.004157934778589216	0.0005478524621202979	0.00017468832603579528	0.9981123779548199	None	0.2	1	0.3333333333333333	4	0.8	12	0.20987654320987653	0.8	16	12	0	0	0	1.0	9	9	1.1333333333333333	17	0.0	1.0	0.09855863391731794	0.5086657833794124	0.0535061357308688	0.9642047203597224	0.06061051847180976	0.5061933511972365	0.6287121096634151	0.7535512482413274	0	1.0	0.0
2069	None	None	None	None	None	0	0	1.0	2	0.0	0	0.75	0	2	0	0	0	0	1.0	2	2	0.2	3	0.0	0	0	0	0	0	0	0	0	0	0	0	0
1010	None	None	None	None	None	0	0	0	0	0	0	1.0	0	0	0	0	4	0	1.0	1	1	0.06666666666666667	1	1.0	0	0	0	0	0	0	0	0	0	0	0	0
4698	0.0	0.0	0.0	0.9999999999999998	None	0	0	0	0	0	0	1.0	0	0	0	0	4	0	1.0	1	1	0.06666666666666667	1	1.0	0	0	0	0	0	0	0	0	0	0	0	0
5162	None	None	None	None	None	0	0	0.14	7	0.8356164383561644	61	0.9259259259259259	0.1095890410958904	13	8	61	0	0	1.0	9	9	5.0	75	0.0	0.9090909090909091	0.024666124639089928	0.6682000870809599	0.0002586789216601418	0.5087037183007509	-0.03832445831828384	0.5044865529560367	0.5967510098423182	0.5624079049690163	0	1.0	0.0
7456	0.00018736005487211707	1.1901962333648133e-06	1.1782962130314877e-06	0.9999999933971345	None	0.2	1	0.3333333333333333	4	0.8	12	0.20987654320987653	0.8	16	12	0	0	0	1.0	9	9	1.1333333333333333	17	0.0	1.0	0.000692041549202411	0.501460803667123	0.08603221454678239	0.6912224927463438	0.04199922615872646	0.5216031244766565	0.6002185000950446	0.5742917885399024	0	0	0.0
5958	0.0007196641670263836	0.0001729746674286537	0.00015637759314636796	0.9979061789102834	None	0	0	0.5	2	0.6666666666666666	2	0.5555555555555556	0.6666666666666666	4	2	0	2	0	1.0	3	3	0.3333333333333333	5	1.0	0	0.09998586535137066	0.5006814043784241	0.024252393913409116	0.5051673975551408	0.23470891290340665	0.5846505648064869	0.70461660796495	0.5304032877567179	1.0	1.0	0.0
4379	0.000718498821945352	0.00015743828322550336	-6.082594679869298e-05	0.9985241382855763	None	0.2	1	0.3333333333333333	4	0.8	12	0.20987654320987653	0.8	16	12	0	0	0	1.0	9	9	1.1333333333333333	17	0.0	1.0	0.09939503310333589	0.5290890491468715	0.003351101828906509	0.5916809786441812	0.10491282869507268	0.9949994362373347	0.6841936515516513	0.8729021301397941	0	1.0	0.0
15	None	None	None	None	None	0	0	0.25	1	1.0	3	1.0	1.0	4	3	0	0	0	0.2	1	5	0.3333333333333333	5	0.0	0	0.002206295461371557	0.5043915946475175	4.554560215055761e-06	0.5000203747897185	0.06853952664415194	0.575592176673301	0.5782306333546774	0.5268369233918142	0	1.0	0.0
4029	0.006422885354512013	0.003580958123404647	0.003014039659891263	0.9983895686348077	None	0.25	1	0.36363636363636365	4	0.7857142857142857	11	0.2222222222222222	0.7857142857142857	15	11	0	0	0	0.8888888888888888	9	8	1.0666666666666667	16	0.0	1.0	0.09999877192215942	0.5218154075688656	0.07525937895039206	0.6774668891222463	0.05140788121143434	0.5343895666065476	0.5601767480256675	0.5799129155040826	0	0.9333333333333333	0.0
6521	0.000375645148338901	4.787034632006135e-05	-3.781806249029838e-09	0.9994930794319239	None	0	0	0.5	2	0.75	3	0.6	0.75	5	3	0	2	0	0.4	5	2	0.4	6	1.0	0	0.06695781224408298	0.5165314285459306	0.06155196758737197	0.6063479733882978	-0.053706110105666595	0.5514735125733218	0.6470123438064339	0.5584615991669708	0.0	0.8	0.0
6161	0.014615709760712846	0.001052484537335038	-0.0008539800213797937	0.9925288783629233	None	0.2	1	0.3333333333333333	4	0.8	12	0.20987654320987653	0.8	16	12	0	0	0	1.0	9	9	1.1333333333333333	17	0.0	1.0	0.0026319581080409835	0.5656306904743612	-0.0886925952125741	0.7578709593590034	-0.0012731724020147994	0.9603695174714587	0.8298017170580807	0.8221432269308409	0	0.8125	0.0
3549	None	None	None	None	None	0	0	0.19047619047619047	8	0.7833333333333333	47	0.8611111111111112	0.25	22	15	39	1	0	0.8888888888888888	9	8	4.133333333333334	62	0.013333333333333334	0.9090909090909091	0.09999970320206923	0.5158893624227415	0.09999795006980906	0.5990319734767215	0.281697562610326	0.6659922342040643	0.701936656840683	0.5950885868794418	1.0	1.0	0.0
4942	0.0003719973162406141	3.6575076359107247e-06	3.5214421571877065e-06	0.9999722450849045	None	0	0	0.15555555555555556	7	0.8153846153846154	53	0.8271604938271605	0.07692307692307693	9	5	57	8	0	1.0	9	9	4.466666666666667	67	0.07017543859649122	0.847457627118644	0.09999999999094802	0.5000000243928092	0.027053686869957665	0.6626010657262742	0.3545117999353569	0.6182452237728929	0.8200300507977274	0.5952402208378357	0.3333333333333333	1.0	0.0
3389	0.010812563327670518	0.0045696111167206075	0.0016876757995572219	0.995947309875217	None	0.25	1	0.36363636363636365	4	0.7857142857142857	11	0.2222222222222222	0.7857142857142857	15	11	0	0	0	0.8888888888888888	8	9	1.0666666666666667	16	0.0	1.0	0.09998172304750223	0.5122514577637878	0.09968122493703299	0.5178925977683527	0.06412656656349343	0.5637720056444884	0.5337440222127608	0.5313838124340834	0	0.06666666666666667	0.0
238	None	None	None	None	None	0	0	0	0	0	0	1.0	0	0	0	0	0	0	1.0	1	1	0.06666666666666667	1	0.0	0	0	0	0	0	0	0	0	0	0	0	0
2855	0.0001448690130391783	6.769909109808173e-07	6.604843069935564e-07	0.9999972447166207	None	0.3333333333333333	1	0.5	4	0.6666666666666666	6	0.3142857142857143	0.6666666666666666	10	6	0	0	0	0.7142857142857143	7	5	0.7333333333333333	11	0.0	1.0	-0.09999997970723443	0.5000000449393356	-0.07707991364895724	0.5775825827107076	0.027992215906602762	0.6787227891563161	0.6375012582024434	0.5874875572950095	0	0.8	0.0
2929	1.7214422130686295e-07	1.0252906409414422e-09	1.195943987098095e-10	0.9999999400826144	None	0.2	1	0.3333333333333333	4	0.8	12	0.20987654320987653	0.8	16	12	0	0	0	1.0	9	9	1.1333333333333333	17	0.0	1.0	0.09867989234737244	0.5613140278365265	-0.060303038947444466	0.6441587142167458	7.811897653393658e-09	0.5000671283101846	0.6462944423478938	0.5695646549131316	0	0.9375	0.0
7185	0.012850990949874758	0.009929844817046977	0.009910566550934872	0.9958387717080998	None	0.2	1	0.3333333333333333	4	0.8	12	0.20987654320987653	0.8	16	12	0	0	0	1.0	9	9	1.1333333333333333	17	0.0	1.0	0.09713451897428513	0.5090872599571915	0.06965775788822957	0.996915987875431	0.07176642157960833	0.5754006793245329	0.6587242004823994	0.8848894359620992	0	0	0.0
2775	3.9841779916401736e-09	3.965562722221128e-09	3.805730116027764e-09	0.9999998779495403	None	0	0	0	0	0	0	1.0	0	0	0	0	1	0	1.0	1	1	0.06666666666666667	1	0.25	0	0	0	0	0	0	0	0	0	0	0	0
1338	None	None	None	None	None	0.3333333333333333	2	0.42857142857142855	6	0.6666666666666666	12	0.31746031746031744	0.6666666666666666	17	12	2	2	0	0.7777777777777778	7	9	1.3333333333333333	20	0.6666666666666666	0.6153846153846154	0.49102979861737917	0.7222770395517412	0.02325380250683204	0.5666796223224142	0.21282978784396414	1.0	0.9195767965708356	0.999999782030548	1.0	1.0	0.0
1749	None	None	None	None	None	0	0	0.3333333333333333	2	0.7142857142857143	5	0.36	0	0	0	8	11	0	1.0	5	5	0.6	9	0.55	0.3333333333333333	0	0	0	0	0	0	0	0	0	0	0
4350	0.00012866821341439322	1.1909425326740983e-06	1.177000822280099e-06	0.9999972035891744	None	0.25	1	0.4	4	0.7692307692307693	10	0.23809523809523808	0.7692307692307693	14	10	0	0	0	0.7777777777777778	9	7	1.0	15	0.0	1.0	0.09986955758485784	0.5261058884148976	0.09992050686808665	0.534104996829129	0.04468454590806731	0.554609554207271	0.5647389333281522	0.5382968283328328	0	0.9285714285714286	0.0
1819	None	None	None	None	None	0.25	1	0.4	4	0.7692307692307693	10	0.23809523809523808	0.7692307692307693	14	10	0	0	0	0.7777777777777778	9	7	1.0	15	0.0	1.0	4.694503489569924e-05	0.5001296587263352	0.06864240358420327	0.5926374660195051	-0.09999883621358698	0.5000374397066206	0.6665451784389537	0.5312548381320229	0	1.0	0.0
1214	None	None	None	None	None	0.3333333333333333	1	0.5	4	0.7	7	0.2857142857142857	0.7	11	7	0	0	0	0.8571428571428571	7	6	0.8	12	0.0	0.6666666666666666	-0.01461906904101935	0.6099063756940947	0.0013396436250583117	0.530907326746161	8.720442087616302e-05	0.5498699255330136	0.5392807081130877	0.5638864673050618	0	1.0	0.0
2872	0.0	0.0	0.0	1.0	None	0	0	0	0	0	0	1.0	0	0	0	0	0	0	1.0	1	1	0.06666666666666667	1	0.0	0	0	0	0	0	0	0	0	0	0	0	0
6551	1.270301733023456e-05	1.5635134422064107e-07	-2.406251400006237e-08	0.9999999974085579	None	0.2	1	0.3333333333333333	4	0.8	12	0.20987654320987653	0.8	16	12	0	0	0	1.0	9	9	1.1333333333333333	17	0.0	1.0	0.02718830375833133	0.58899514349438	3.4386771681630607e-25	0.5004131114463084	0.2130372149899417	0.7130766385076379	0.7209874797960621	0.6044271947288047	0	1.0	0.0
5675	0.013200756652828632	0.00937818699818685	0.009365429117595948	0.9959381687864861	None	0.2	1	0.3333333333333333	4	0.8	12	0.20987654320987653	0.8	16	12	0	0	0	1.0	9	9	1.1333333333333333	17	0.0	1.0	0.09713451897428513	0.5090872599571915	0.06965775788822957	0.996915987875431	0.07176642157960833	0.5754006793245329	0.6587242004823994	0.8848894359620992	0	0	0.0
14	None	None	None	None	None	0	0	0.25	1	1.0	3	1.0	1.0	4	3	0	2	0	0.2	5	1	0.3333333333333333	5	0.6666666666666666	0	0.00773177119658332	0.5075060269910879	0.1177303572906458	0.5449338470225491	0.019062180928476537	0.5044042446642679	0.6210544624480473	0.5189796597964276	0.0	0	0.0
5110	0.0001382725966765884	5.832606609788731e-06	-5.534676423292628e-06	0.9999967086561908	None	0.25	1	0.4	4	0.75	9	0.25925925925925924	0.75	13	9	0	0	0	0.6666666666666666	9	6	0.9333333333333333	14	0.0	1.0	-0.09195071636812664	0.9999652180500452	0.09999996789366583	0.5017219981883326	0.21528805182737934	0.6817921256879668	0.895351006134235	0.9753598292546553	0	1.0	0.0
3874	0.02151405616491738	0.005845894683773932	0.0008955281555818569	0.9930653253095878	None	0.2	1	0.3333333333333333	4	0.8	12	0.20987654320987653	0.8	16	12	0	0	0	1.0	9	9	1.1333333333333333	17	0.0	1.0	0.09069978770987525	0.8658485175758679	1.944227651576823e-19	0.5000000000184217	0.18493510558985965	0.999998709796529	0.7170921087366547	0.994186930821413	0	1.0	0.0
4804	0.0012223449764024806	7.20596178385492e-05	-4.1976813544510116e-06	0.9972268315726164	None	0	0	0.3333333333333333	3	0.8181818181818182	9	0.28888888888888886	0.8181818181818182	12	9	0	1	0	0.5555555555555556	5	9	0.8666666666666667	13	1.0	1.0	0.09999999999999785	0.5000000012454121	0.00046362000782880036	0.5709149015816601	0.0317986054150426	0.6435904640275407	0.6082538780482936	0.5725319559933796	1.0	1.0	0.0
3548	1.3378237628886297e-07	1.2445369106126912e-07	2.9203892710591123e-08	0.9999768457974583	None	0	0	0.057692307692307696	3	0.9466666666666667	71	0.9506172839506173	0	0	0	76	3	0	1.0	9	9	5.133333333333334	77	0.019230769230769232	0.9705882352941176	0	0	0	0	0	0	0	0	0	0	0
3023	0.0005026288474767534	0.0002167917496357847	4.196476713033677e-05	0.9994868157278425	None	0.2	1	0.3333333333333333	4	0.8	12	0.20987654320987653	0.8	16	12	0	0	0	1.0	9	9	1.1333333333333333	17	0.0	1.0	-0.021361645368123884	0.5155022439339104	-0.13426137609288344	0.6559812558329337	0.0012030023075170957	0.6543415553552828	0.6397084642578059	0.610293894229183	0	0	0.0
70	None	None	None	None	None	0.2	1	0.3333333333333333	4	0.8	12	0.20987654320987653	0.8	16	12	0	0	0	1.0	9	9	1.1333333333333333	17	0.0	1.0	-0.10174329646171139	0.7445354355795395	0.058289143009400815	0.6186452270461055	0.07949166222395798	0.6782102123289168	0.6879193440624495	0.6827298867404665	0	1.0	0.0
4476	0.006449538713890801	0.003552604230054332	0.0029659920931636714	0.9982920109261211	None	0.25	1	0.36363636363636365	4	0.7857142857142857	11	0.2222222222222222	0.7857142857142857	15	11	0	0	0	0.8888888888888888	9	8	1.0666666666666667	16	0.0	1.0	0.09999877192215942	0.5218154075688656	0.07525937895039206	0.6774668891222463	0.05140788121143434	0.5343895666065476	0.5601767480256675	0.5799129155040826	0	0.9333333333333333	0.0
1809	None	None	None	None	None	0	0	0.038461538461538464	2	0.9736842105263158	74	0.9629629629629629	0	0	0	77	2	0	1.0	9	9	5.2	78	0.012658227848101266	0.9565217391304348	0	0	0	0	0	0	0	0	0	0	0
522	None	None	None	None	None	0	0	0.25	1	1.0	3	1.0	1.0	4	3	0	0	0	0.2	5	1	0.3333333333333333	5	0.0	0	1.7104615480076559e-09	0.5000000013291725	0.18864246150629588	1.0	0.08819096877722185	0.5324901659335801	0.8092523463489755	1.0	0	1.0	0.0
476	None	None	None	None	None	0	0	0	0	0	0	1.0	0	0	0	0	3	0	1.0	1	1	0.06666666666666667	1	0.75	0	0	0	0	0	0	0	0	0	0	0	0
5369	1.637668183324207e-05	2.870613525136622e-07	6.467242502081429e-08	0.9999572244369201	None	0.2	1	0.3333333333333333	4	0.8	12	0.20987654320987653	0.8	16	12	0	0	0	1.0	9	9	1.1333333333333333	17	0.0	1.0	0.0999992710408236	0.5049440498221228	1.175215203676425e-05	0.5106294038623018	0.00092384855434018	0.5832301635304212	0.6125302356253639	0.533147032859207	0	1.0	0.0
1625	None	None	None	None	None	0	0	0.08695652173913043	4	0.9104477611940298	61	0.8518518518518519	0	0	0	68	0	0	1.0	9	9	4.6	69	0.0	0.8333333333333334	0	0	0	0	0	0	0	0	0	0	0
4803	0.009168996241656775	0.0007591561983241486	0.0007552163489162014	0.9940619215605841	None	0.125	1	0.47368421052631576	9	0.4230769230769231	11	0.6222222222222222	0.15384615384615385	11	4	16	7	0	0.5555555555555556	9	5	1.8666666666666667	28	0.2413793103448276	0.6086956521739131	0.09914007413710053	0.5603743023888196	-0.02106656820876141	0.6751946187137298	4.534704851552574e-11	0.5520169950054118	0.6153460253941149	0.5973478425479356	1.0	1.0	0.0
6160	None	None	None	None	None	0.5	5	0.5909090909090909	13	0.45161290322580644	14	0.4074074074074074	0.3548387096774194	23	11	9	9	0	1.0	9	9	2.2	33	0.9	0.6666666666666666	0.09997223191779656	0.5084124307274877	-0.04578451455974607	0.6600369734835834	0.2095179272353736	0.7096656823707631	0.7164010986486867	0.6295509647704319	1.0	1.0	0.0
6817	0.0029391033567572116	0.00032459697241732247	0.0002866987153037202	0.9993987400939741	None	0	0	0.5	2	0.75	3	0.6	0.75	5	3	0	2	0	0.4	5	2	0.4	6	1.0	0	0.051153656468680864	0.5144401005980429	-0.027265460728697972	0.6696300422364445	0.1257381980635797	0.9992675734854866	0.8370592668746464	0.9346797094147828	0.0	0	0.0
2704	1.2022979154722862e-06	9.901576839791757e-09	-4.519850417799194e-10	0.9999973607768847	None	0.25	1	0.4	4	0.7692307692307693	10	0.23809523809523808	0.7692307692307693	14	10	0	0	0	0.7777777777777778	7	9	1.0	15	0.0	1.0	1.2998223374769905e-22	0.500000000000079	-0.008060504712384212	0.6559072839501011	9.652738500879774e-05	0.5008264267752546	0.5854920976322415	0.5538251241515362	0	0.14285714285714285	0.0
3683	0.0	0.0	0.0	1.0	None	0	0	0	0	0	0	1.0	0	0	0	0	0	0	1.0	1	1	0.06666666666666667	1	0.0	0	0	0	0	0	0	0	0	0	0	0	0
1762	None	None	None	None	None	0	0	0	0	0	0	1.0	0	0	0	0	0	0	1.0	1	1	0.06666666666666667	1	0.0	0	0	0	0	0	0	0	0	0	0	0	0
4072	2.806576556526764e-08	1.8491282471130694e-08	-1.8491282195652994e-08	0.9999973207347701	None	0.25	1	0.4	4	0.7692307692307693	10	0.23809523809523808	0.7692307692307693	14	10	0	0	0	0.7777777777777778	9	7	1.0	15	0.0	1.0	0.4141726489783178	0.7259497627028906	9.631764818167775e-16	0.500000000005705	9.438290176143959e-05	0.5006671114234388	0.8755654705644452	0.5806914755079091	0	1.0	0.0
7034	1.8909097633737596e-06	1.2361771404740145e-06	-1.1233562332991308e-06	0.9999278284760614	None	0	0	0.018518518518518517	1	1.0	79	1.0	0.012658227848101266	1	1	79	0	0	1.0	9	9	5.4	81	0.0	1.0	-0.08994383703922884	0.5	-0.09999965863627554	0.5	0.09572223529602092	0.5	0.7109242182847328	0.5	0	1.0	0.0
375	None	None	None	None	None	0.08695652173913043	2	0.2857142857142857	14	0.6619718309859155	47	0.9012345679012346	0.29577464788732394	33	21	39	0	0	1.0	9	9	4.866666666666666	73	0.0	0.875	0.006854175981168806	0.5665833336737057	0.06438310144797996	0.6575198382719494	0.39835113293511165	0.9999999999999323	0.9923936385872378	0.9999700044424935	0	1.0	0.0
3041	0.0067437557863575135	0.0016512712398425546	0.0006292291996794994	0.9929145418569374	None	0.25	1	0.36363636363636365	4	0.7857142857142857	11	0.2222222222222222	0.7857142857142857	15	11	0	0	0	0.8888888888888888	9	8	1.0666666666666667	16	0.0	1.0	0.06051692595954442	0.5876854192789265	-0.030441231366149395	0.651331421734144	0.14754317062761102	0.9686007366544367	0.690054823171214	0.8129747894523446	0	1.0	0.0
5010	0.012201761396041849	0.008777770124401642	0.006959875103279421	0.9954633758743541	None	0.2	1	0.3333333333333333	4	0.8	12	0.20987654320987653	0.8	16	12	0	0	0	1.0	9	9	1.1333333333333333	17	0.0	1.0	0.09998898390484953	0.5145491328203651	0.016688383803469715	0.5968474815100258	-0.1088285535966154	0.9879458084678143	0.7999675843607599	0.8346468219419808	0	0.125	0.0
7290	0.0130060109192026	0.009473547423248284	0.00945969469703659	0.9959607595513285	None	0.2	1	0.3333333333333333	4	0.8	12	0.20987654320987653	0.8	16	12	0	0	0	1.0	9	9	1.1333333333333333	17	0.0	1.0	0.09713451897428513	0.5090872599571915	0.06965775788822957	0.996915987875431	0.07176642157960833	0.5754006793245329	0.6587242004823994	0.8848894359620992	0	0	0.0
2952	1.0075993921192136e-05	1.4586831764369473e-06	-1.9718220346117402e-07	0.9995440782597531	None	0	0	1.0	2	0.0	0	0.75	0	2	0	0	2	0	1.0	2	2	0.2	3	1.0	0	0	0	0	0	0	0	0	0	0	0	0
330	None	None	None	None	None	0	0	0.19047619047619047	4	0.8275862068965517	24	0.8857142857142857	0.4482758620689655	15	13	15	0	0	0.7142857142857143	7	5	2.066666666666667	31	0.0	0.46153846153846156	7.354515202081095e-08	0.5000142387145996	-0.03714299389710884	0.6707719920649883	4.1268686364933095e-05	0.5003482185097738	0.5873037263667791	0.5591491196103974	0	1.0	0.0
7255	0.0007107627653670248	0.00014168862209953983	0.00014000525136063447	0.9995089183894288	None	0.2	1	0.3333333333333333	4	0.8	12	0.20987654320987653	0.8	16	12	0	0	0	1.0	9	9	1.1333333333333333	17	0.0	1.0	0.058811183028010805	0.6188639872551811	0.0970123934425475	0.6901118609337016	-0.001942896279927727	0.6565574337947937	0.6375607135313233	0.6557595838094318	0	0	0.0
5709	0.009211331337208046	0.0014900840784203807	-0.00030246795921559595	0.9959168011854891	None	0.2	1	0.3333333333333333	4	0.8	12	0.20987654320987653	0.8	16	12	0	0	0	1.0	9	9	1.1333333333333333	17	0.0	1.0	0.09999954096857695	0.5010435138772089	0.08837876048253016	0.5935957881604613	0.23672812810186317	0.6710273009003113	0.6863521225125235	0.5903195379498205	0	1.0	0.0
7323	0.0	0.0	0.0	0.9999999999999998	None	0	0	0	0	0	0	1.0	0	0	0	0	4	0	1.0	1	1	0.06666666666666667	1	1.0	0	0	0	0	0	0	0	0	0	0	0	0
5488	0.0	0.0	0.0	0.9999999999999998	None	0	0	0	0	0	0	1.0	0	0	0	0	4	0	1.0	1	1	0.06666666666666667	1	1.0	0	0	0	0	0	0	0	0	0	0	0	0
6084	0.01924520198177351	0.0081722953959345	0.008039151342307736	0.995324154262268	None	0.2	1	0.3333333333333333	4	0.8	12	0.20987654320987653	0.8	16	12	0	0	0	1.0	9	9	1.1333333333333333	17	0.0	1.0	0.07208509988705966	0.630460417776012	0.06791976621076715	0.8290964284518988	0.16922108587719814	0.5339159939135185	0.6305865314667711	0.679128008753354	0	0.0625	0.0
3939	0.0002581653486703761	5.31386263204128e-05	5.307655387274102e-05	0.998507508646896	None	0	0	0.6	3	0.6	3	0.4666666666666667	0.6	6	3	0	0	0	0.6	3	5	0.4666666666666667	7	0.0	1.0	0.09990411390614237	0.5018824916766575	4.467469593875276e-08	0.5000870871097094	0.09028340845889345	0.5443307275301227	0.610018906728303	0.5154674050208132	0	1.0	0.0
7114	None	None	None	None	None	0.125	2	0.29411764705882354	10	0.673469387755102	33	0.6296296296296297	0.4897959183673469	34	24	16	0	0	1.0	9	9	3.4	51	0.0	0.8	0.07351017681903861	0.5805491207916816	0.046048059495474684	0.8535133989813742	0.05357027395885401	0.6039210031621663	0.5599054098708044	0.6977124481590806	0	0.11764705882352941	0.0
7064	0.013263389255833844	0.010043286024206554	0.010023154784027167	0.9958112086878356	None	0.2	1	0.3333333333333333	4	0.8	12	0.20987654320987653	0.8	16	12	0	0	0	1.0	9	9	1.1333333333333333	17	0.0	1.0	0.09713451897428513	0.5090872599571915	0.06965775788822957	0.996915987875431	0.07176642157960833	0.5754006793245329	0.6587242004823994	0.8848894359620992	0	0	0.0
5467	0.0	0.0	0.0	0.9999999999999998	None	0	0	0	0	0	0	1.0	0	0	0	0	4	0	1.0	1	1	0.06666666666666667	1	1.0	0	0	0	0	0	0	0	0	0	0	0	0
2064	None	None	None	None	None	0	0	0.5	2	0.6666666666666666	2	0.5555555555555556	0.6666666666666666	4	2	0	0	0	1.0	3	3	0.3333333333333333	5	0.0	0	-0.041590230340665016	0.6155789939644584	0	0.5	-0.050549831534408576	0.504897130631895	0.5763991363077602	0.5407770757763974	0	1.0	0.0
2306	None	None	None	None	None	0.2	1	0.3333333333333333	4	0.8	12	0.20987654320987653	0.8	16	12	0	0	0	1.0	9	9	1.1333333333333333	17	0.0	1.0	0.2787873549535157	0.5052028291093296	0.011523689666417333	0.5217505853729567	1.659101756889837e-08	0.5000002139825025	0.7840035623903494	0.5089882155519058	0	1.0	0.0
5492	0.006743818416680323	0.00024189076526739823	-0.00022985556941214393	0.9993665848269472	None	0.2	1	0.3333333333333333	4	0.8	12	0.20987654320987653	0.8	16	12	0	0	0	1.0	9	9	1.1333333333333333	17	0.0	1.0	0.04655968005864625	0.6776419057477583	0.008891526258692802	0.6788483834972152	0.11074356703332944	0.996272764377819	0.7828252136212827	0.9137204100799524	0	0.125	0.0
7245	0.0	0.0	0.0	0.9999999999999998	None	0	0	0	0	0	0	1.0	0	0	0	0	4	0	1.0	1	1	0.06666666666666667	1	1.0	0	0	0	0	0	0	0	0	0	0	0	0
342	None	None	None	None	None	0.08333333333333333	1	0.3333333333333333	9	0.631578947368421	24	0.7407407407407407	0.3684210526315789	21	14	18	4	0	0.6666666666666666	6	9	2.6666666666666665	40	0.12121212121212122	0.8333333333333334	0.32773183052680743	0.6507658399665197	0.0004921414899225261	0.5097577930309494	0.035856445819778655	0.543110849776076	0.8125151372824798	0.5690816609643721	0.8809523809523809	0.047619047619047616	0.0
7308	0.012952446297288058	0.009917743985779841	0.00989897768674363	0.9958253098290986	None	0.2	1	0.3333333333333333	4	0.8	12	0.20987654320987653	0.8	16	12	0	0	0	1.0	9	9	1.1333333333333333	17	0.0	1.0	0.09713451897428513	0.5090872599571915	0.06965775788822957	0.996915987875431	0.07176642157960833	0.5754006793245329	0.6587242004823994	0.8848894359620992	0	0	0.0
2223	None	None	None	None	None	0.04	1	0.1346153846153846	7	0.8533333333333334	64	0.9506172839506173	0.05333333333333334	10	4	66	0	0	1.0	9	9	5.133333333333334	77	0.0	0.9411764705882353	0.01600523675863246	0.6799564360343215	-0.13502041926410197	0.5584474005103107	1.2171728652614489e-05	0.5000625313383321	0.6810641002062181	0.5816527210629352	0	0.5	0.0
2423	None	None	None	None	None	0	0	0.32	8	0.6	21	0.8222222222222222	0.14285714285714285	11	5	25	0	0	0.5555555555555556	9	5	2.466666666666667	37	0.0	0.75	-0.0016935746039206446	0.6704569404018901	0.07739317866866133	0.5538602852819011	0.017093939943748082	0.5043578239447623	0.5919238034144607	0.57802104366261	0	0	0.0
7305	0.006105202783675564	0.002312860717934238	-0.0004588483412823914	0.9986282037555366	None	0.2	1	0.3333333333333333	4	0.8	12	0.20987654320987653	0.8	16	12	0	0	0	1.0	9	9	1.1333333333333333	17	0.0	1.0	0.0916065870773818	0.5410765336606564	0.07264157950082928	0.9824529826711912	0.13850385512426114	0.9992958523234755	0.8184096630685254	0.978456199938338	0	0	0.0
6056	0.0012160509098947307	0.00016402648786206875	-2.3383574768193577e-06	0.9927841229955153	None	0	0	0.5	3	0.7142857142857143	5	0.36	0.7142857142857143	8	5	0	0	0	1.0	5	5	0.6	9	0.0	1.0	0.0011170842816303967	0.5015435781976717	0.04077978236634019	0.6013257566178515	-0.10324902835391433	0.9862877318017101	0.6954363582756536	0.8269658701482937	0	1.0	0.0
5754	0.00011441851128698728	4.429215764369596e-06	1.9055232693214747e-06	0.9999951438965788	None	0	0	0.5	2	0.75	3	0.6	0.75	5	3	0	2	0	0.4	5	2	0.4	6	1.0	0	0.09997152585361155	0.5000521563944542	0.0369424341823835	0.5850851235097783	0.13368266961936953	0.623046359311621	0.5757809310820751	0.5700684511634946	0.0	0	0.0
6022	0.007562439926885394	0.0002598898890247404	-5.730435320345044e-06	0.9991865992923664	None	0.5	1	0.5714285714285714	4	0.625	5	0.35714285714285715	0.625	9	5	0	0	0	0.5714285714285714	4	7	0.6666666666666666	10	0.0	0.6666666666666666	0.0999986510515605	0.5000264583113527	0.09999475102949154	0.5001174817583941	0.1340379276272184	0.6338651808779697	0.5400322105603159	0.5456566660064421	0	1.0	0.0
7369	0.012896487286046645	0.009913910103256875	0.009895835739679813	0.9958579260703119	None	0.2	1	0.3333333333333333	4	0.8	12	0.20987654320987653	0.8	16	12	0	0	0	1.0	9	9	1.1333333333333333	17	0.0	1.0	0.09713451897428513	0.5090872599571915	0.06965775788822957	0.996915987875431	0.07176642157960833	0.5754006793245329	0.6587242004823994	0.8848894359620992	0	0	0.0
4911	0.01173628215383268	0.008790399199949851	0.007082432716878622	0.9956187385469893	None	0.2	1	0.3333333333333333	4	0.8	12	0.20987654320987653	0.8	16	12	0	0	0	1.0	9	9	1.1333333333333333	17	0.0	1.0	0.09998898390484953	0.5145491328203651	0.016688383803469715	0.5968474815100258	-0.1088285535966154	0.9879458084678143	0.7999675843607599	0.8346468219419808	0	0.125	0.0
5774	0.007355230010072665	0.0005013809428902348	-0.0001921343846109355	0.9989127988296591	None	0.2	1	0.3333333333333333	4	0.8	12	0.20987654320987653	0.8	16	12	0	0	0	1.0	9	9	1.1333333333333333	17	0.0	1.0	0.061300330746152557	0.6919996300893705	0.033753033709838176	0.5870842204331153	-0.11787800728070938	0.9999999787574478	0.7936131716559034	0.998123039513254	0	0.625	0.0
6351	0.00027290064318678835	1.103657747181265e-05	-8.099482498284131e-06	0.9996352673302666	None	0.2	1	0.3333333333333333	4	0.8	12	0.20987654320987653	0.8	16	12	0	0	0	1.0	9	9	1.1333333333333333	17	0.0	1.0	-0.035764924222427434	0.6517700169096897	0.09606873649228068	0.581904961287082	0.09403920083745256	0.530000675691318	0.6438269677733945	0.5888446663879685	0	0	0.0
7526	5.841600841369262e-07	1.1350183884109052e-07	7.396011809589358e-12	0.9999702413244378	None	0	0	0.5	1	1.0	1	1.0	1.0	2	1	0	3	0	0.3333333333333333	3	1	0.2	3	1.0	0	0.09758302746410419	0.502922562393679	-0.04379195652763775	0.5127408166304623	0.04160557829338727	0.5089467673197688	0.6415414566804144	0.5082038947877581	1.0	1.0	0.5
5164	0.004660999233409344	0.0013026038391444152	0.001301447515081332	0.984184170233984	None	0	0	0.375	3	0.7777777777777778	7	0.3142857142857143	0.7777777777777778	10	7	0	1	0	0.7142857142857143	7	5	0.7333333333333333	11	1.0	0.6666666666666666	0.30174368375807664	0.5874132458336124	-0.02000103955690003	0.66741449994174	-0.12144043789213947	0.8425206597969314	0.868805542259817	0.7127886848173485	0.8	0.8	0.0
1674	None	None	None	None	None	1.0	1	0.8	4	0.4	2	0.4375	0.4	6	2	0	0	0	1.0	4	4	0.4666666666666667	7	0.0	0.6666666666666666	1.0129543633165127e-09	0.5000000231753102	-0.19112879844205777	0.5830239867825763	0.004230205056972099	0.5050582144901534	0.7116780194814766	0.529584840632851	0	1.0	0.0
6042	None	None	None	None	None	0.0625	1	0.3235294117647059	11	0.6326530612244898	31	0.6296296296296297	0.5102040816326531	36	25	14	0	0	1.0	9	9	3.4	51	0.0	0.8695652173913043	3.580681662362849e-06	0.5741584706851779	0.0630012040450924	0.9999858697504758	-0.09684960009705768	0.5436009559019105	0.6949019928187676	0.9797727156027595	0	1.0	0.0
3130	0.0	0.0	0.0	0.9999999999999998	None	0	0	0	0	0	0	1.0	0	0	0	0	4	0	1.0	1	1	0.06666666666666667	1	1.0	0	0	0	0	0	0	0	0	0	0	0	0
2324	None	None	None	None	None	0	0	0.3333333333333333	2	0.8571428571428571	6	1.0	0.8571428571428571	8	6	0	2	0	0.1111111111111111	9	1	0.6	9	1.0	1.0	2.3768720321123954e-11	0.5000000000379354	-0.002684633465384956	0.6697056864122163	0.0005402445232916684	0.5072257082254322	0.5813549655153364	0.5610077654521993	0.0	0	0.0
1287	None	None	None	None	None	0	0	0	0	0	0	1.0	0	0	0	0	0	0	1.0	1	1	0.06666666666666667	1	0.0	0	0	0	0	0	0	0	0	0	0	0	0
3214	None	None	None	None	None	0.13333333333333333	2	0.3333333333333333	11	0.6382978723404256	30	0.765625	0.48936170212765956	31	23	17	9	0	1.0	8	8	3.2666666666666666	49	0.3	0.6829268292682927	-0.07614653202092408	0.5936542193469087	0.30087786833935465	0.6700967087030856	0.1002224768812385	0.6819450112351315	0.811219131613469	0.6494934277946146	1.0	0.9354838709677419	0.6613358293942873
1877	None	None	None	None	None	0.3333333333333333	2	0.5	7	0.5555555555555556	10	0.31746031746031744	0.5	16	9	3	1	0	0.7777777777777778	9	7	1.3333333333333333	20	0.3333333333333333	0.7058823529411765	0.046021288388026105	0.5955486605689554	-0.021510030320398502	0.6677796214582302	0.04468051807879766	0.5889406627060207	0.6076662941708917	0.618117688938226	0.9375	1.0	0.0
4929	0.014801094557572302	0.010201655599445737	0.00672873890364536	0.9974464106638238	None	0.25	1	0.4	4	0.7692307692307693	10	0.23809523809523808	0.7692307692307693	14	10	0	0	0	0.7777777777777778	7	9	1.0	15	0.0	1.0	0.09998988711106217	0.5032034393600983	0.09877422811665175	0.6149311144370398	0.08999616266517621	0.9982974693351282	0.6755299460912262	0.9076225605908665	0	1.0	0.0
1999	None	None	None	None	None	0.2	1	0.3333333333333333	4	0.8	12	0.4722222222222222	0.6	13	9	3	4	0	1.0	6	6	1.1333333333333333	17	0.6666666666666666	0.18181818181818182	4.855025225654113e-07	0.5000228093046661	0.10046099435104165	0.5412989411077381	0.014821875858501036	0.5977437295098424	0.6089711084682555	0.5466751207222575	0.0	0	0.0
835	None	None	None	None	None	0	0	0.3055555555555556	11	0.6274509803921569	32	0.654320987654321	0.43137254901960786	31	22	21	0	0	1.0	9	9	3.533333333333333	53	0.0	0.7272727272727273	3.1736604304205174e-08	0.5000475980385507	0.27741638518754447	0.6845967556905352	0.09698572097451724	0.535317300404273	0.7646731457334409	0.5758005910997094	0	1.0	0.0
736	None	None	None	None	None	0	0	0.21739130434782608	5	0.75	24	0.41975308641975306	0.0625	4	2	29	15	0	1.0	9	9	2.2666666666666666	34	0.25	0.42857142857142855	-0.09588815911213085	0.5255446822252537	-0.10896654730030127	0.5292429456584308	0.016451399204523404	0.5149319420906148	0.6390767826889711	0.5232431298614599	1.0	1.0	0.0
5119	0.013813052156914873	0.009948631546972056	0.007482235450976733	0.9912948473868427	None	0.25	1	0.4	4	0.7692307692307693	10	0.23809523809523808	0.7692307692307693	14	10	0	0	0	0.7777777777777778	9	7	1.0	15	0.0	1.0	0.09997931184498657	0.5005356914863688	0.001608679306969496	0.572410029697245	-0.127013170844349	0.9999399999445279	0.7532541268394092	0.9657200347883851	0	0	0.0
7270	0.004769026232128767	0.0007828011409374529	0.0004339596961333727	0.9984723286027387	None	0.2	1	0.3333333333333333	4	0.8	12	0.20987654320987653	0.8	16	12	0	0	0	1.0	9	9	1.1333333333333333	17	0.0	1.0	0.07740584960787168	0.641820706760351	-0.014994810862845176	0.7348435691081838	0.059657491326244386	0.5491861346050311	0.618324996432564	0.6456559926365346	0	1.0	0.0
3418	7.576910092469055e-09	7.010584514452477e-09	-6.742164154665811e-09	0.9999979155846702	None	0.2	1	0.3333333333333333	4	0.8	12	0.20987654320987653	0.8	16	12	0	0	0	1.0	9	9	1.1333333333333333	17	0.0	1.0	0.29792905582567986	0.6086623064830828	0.020440205272511686	0.6614949608024643	9.749296782257038e-08	0.5004904802807273	0.7979725787400628	0.5917503635133232	0	1.0	0.0
521	None	None	None	None	None	0	0	0.06666666666666667	1	1.0	20	0.7333333333333333	0	0	0	21	12	0	0.8333333333333334	6	5	1.4666666666666666	22	0.2608695652173913	0.47058823529411764	0	0	0	0	0	0	0	0	0	0	0
1768	None	None	None	None	None	0.25	1	0.4	4	0.75	9	0.25	0.75	13	9	0	0	0	0.875	8	7	0.9333333333333333	14	0.0	0.8571428571428571	3.536330734523944e-11	0.5000000019317933	0.02075667345355333	0.5512119734161838	0.09998979635241369	0.555850038646837	0.603313537349921	0.5357642400618535	0	1.0	0.0
2875	None	None	None	None	None	0	0	0.17647058823529413	6	0.7959183673469388	39	0.7083333333333334	0.30612244897959184	18	15	32	3	0	0.8888888888888888	8	9	3.4	51	0.046153846153846156	0.8	0.04344519925274746	0.5615968653566297	0.0031714048990737513	0.6711400693715059	0.04738141041360078	0.5351689924654637	0.5723691211499323	0.5908064013832972	1.0	1.0	0.0
6146	0.0	0.0	0.0	0.9999999999999998	None	0	0	0	0	0	0	1.0	0	0	0	0	4	0	1.0	1	1	0.06666666666666667	1	1.0	0	0	0	0	0	0	0	0	0	0	0	0
1743	None	None	None	None	None	0	0	0.2857142857142857	4	0.7222222222222222	13	0.5555555555555556	0.4444444444444444	11	8	8	3	0	1.0	6	6	1.3333333333333333	20	0.17647058823529413	0.42857142857142855	-0.09997464418770977	0.5000562088702752	0.04321647607840063	0.5069927674800873	-0.09999999999999998	0.5000000000000003	0.662622999771559	0.5023497934742778	1.0	1.0	0.0
1252	None	None	None	None	None	0	0	0.25	1	1.0	3	1.0	0.6666666666666666	3	2	1	0	0	0.2	1	5	0.3333333333333333	5	0.0	0	0.030356070606931386	0.5600491716448629	0.0004519848604639263	0.5003151236888292	0.07169614306314392	0.5015222025728354	0.5778126523166457	0.5207140493180414	0	0.6666666666666666	0.0
2284	None	None	None	None	None	0	0	0.42857142857142855	3	0.75	6	0.3333333333333333	0.75	9	6	0	0	0	0.8333333333333334	6	5	0.6666666666666666	10	0.0	0.4	5.615059833377743e-13	0.500000020317126	0.017496368108134548	0.670517475296852	-0.06620487874119751	0.597177619899707	0.6135362707949354	0.5909953924410466	0	1.0	0.0
3830	0.00143222564264128	4.7712695543001e-05	-4.732166606669425e-05	0.9971896833084274	None	0	0	0.25	1	1.0	3	1.0	1.0	4	3	0	1	0	0.2	1	5	0.3333333333333333	5	0.3333333333333333	0	0.07466578167012361	0.5944578268353683	-0.03936998094378237	0.67434054369911	0.0999111552780741	0.5010177968343119	0.6559119446879133	0.5918116474696673	1.0	1.0	0.0
7033	0.0	0.0	0.0	0.9999999999999998	None	0	0	0	0	0	0	1.0	0	0	0	0	4	0	1.0	1	1	0.06666666666666667	1	1.0	0	0	0	0	0	0	0	0	0	0	0	0
7435	0.010633035269609598	0.007421603481545254	0.006659094786394938	0.9961891900261122	None	0.2	1	0.3333333333333333	4	0.8	12	0.20987654320987653	0.8	16	12	0	0	0	1.0	9	9	1.1333333333333333	17	0.0	1.0	0.05890468112101442	0.5734841451983771	0.06722513019807534	0.9801951957555382	0.10820004716133425	0.709514438045164	0.696159715524731	0.8451396716045134	0	0	0.0
4971	2.976041568632181e-08	2.19528562157451e-08	-2.4480469911575082e-09	0.9999935088075995	None	0	0	0.5	2	0.75	3	0.6	0.75	5	3	0	2	0	0.4	5	2	0.4	6	1.0	0	0.18487877076566087	0.5202681876610744	0.03621730688066298	0.5733075692509719	1.4718313596312012e-14	0.5000001295720328	0.6846114123619528	0.5313319429646466	0.3	0	0.0
3844	1.1758507184789815e-07	8.825600797555784e-08	6.442665590773576e-11	0.9999763988972428	None	0	0	0.018518518518518517	1	1.0	79	1.0	0	0	0	80	0	0	1.0	9	9	5.4	81	0.0	1.0	0	0	0	0	0	0	0	0	0	0	0
6290	0.001011375977857913	6.608815282724326e-05	-6.608720335752279e-05	0.9974755143608749	None	0	0	0.5	2	0.75	3	0.6	0.75	5	3	0	0	0	0.4	2	5	0.4	6	0.0	0	0.09940845779327101	0.5022743276849454	0.07769795266366629	0.9430427644666176	0.09975284362022777	0.5027909690633011	0.7347690068524736	0.7195755995058267	0	1.0	0.0
3282	0.003927441363450511	0.0012593631615668364	0.0009879526142276378	0.9983145804023351	None	0.25	1	0.4	4	0.75	9	0.25925925925925924	0.75	13	9	0	0	0	0.6666666666666666	9	6	0.9333333333333333	14	0.0	1.0	0.0999199856171445	0.5306911858547924	0.09997324289431814	0.5032220831841352	0.08102424975965476	0.5369112550953407	0.5313980302949268	0.5236258845990727	0	1.0	0.0
5715	0.00027347589429806303	5.77545641686445e-07	-5.587384443908375e-07	0.9999944565340465	None	0.3333333333333333	1	0.4444444444444444	4	0.7272727272727273	8	0.2708333333333333	0.7272727272727273	12	8	0	0	0	0.75	8	6	0.8666666666666667	13	0.0	0.8571428571428571	0.0999999910112535	0.500000173010134	-0.0172751237778589	0.6661893467539758	-0.0808787489135421	0.6485490437847446	0.6896288920579865	0.6069610849947358	0	0	0.0
3618	5.8879791007111335e-06	1.7812083784239473e-06	1.780890712995473e-06	0.9995052422345627	None	0	0	0.5	2	0.6666666666666666	2	0.625	0.6666666666666666	4	2	0	2	0	0.5	2	4	0.3333333333333333	5	1.0	0	0.09999898973983845	0.5000122608571964	0.18957499616979248	0.572442172575228	0.04949275525950725	0.5213564237831959	0.6406441681387112	0.5314043492157411	1.0	1.0	0.0
6150	0.022795831309132715	0.020062677845166802	0.009325388488552213	0.9968480359982238	None	0.25	1	0.4	4	0.7692307692307693	10	0.23809523809523808	0.7692307692307693	14	10	0	0	0	0.7777777777777778	9	7	1.0	15	0.0	1.0	0.09999970459302257	0.5033942537003138	0.22101993928489788	0.709034417818238	0.17540695241687282	0.6621734386819647	0.671353012275247	0.6284929717882848	0	1.0	0.0
344	None	None	None	None	None	0	0	0	0	0	0	1.0	0	0	0	0	4	0	1.0	1	1	0.06666666666666667	1	1.0	0	0	0	0	0	0	0	0	0	0	0	0
3134	0.0	0.0	0.0	1.0	None	0	0	0	0	0	0	1.0	0	0	0	0	0	0	1.0	1	1	0.06666666666666667	1	0.0	0	0	0	0	0	0	0	0	0	0	0	0
828	None	None	None	None	None	0.2	2	0.45454545454545453	10	0.5483870967741935	17	0.7333333333333333	0.12903225806451613	11	4	21	5	0	0.5555555555555556	9	5	2.2	33	0.1282051282051282	0.6428571428571429	6.161117696171619e-09	0.5000000421584415	0.17839637551407078	0.5717982903904424	0.006383756996147067	0.5315541246652327	0.6971283164324289	0.5345761057582487	1.0	1.0	0.0
2254	None	None	None	None	None	0.07692307692307693	1	0.32142857142857145	9	0.6153846153846154	24	0.6507936507936508	0.358974358974359	21	14	19	0	0	0.7777777777777778	9	7	2.7333333333333334	41	0.0	0.7647058823529411	0.0024359142005367174	0.6657359643073776	-0.09607202049401621	0.616071777121206	0.21979236065657579	0.6186802269703127	0.7945979711539228	0.633812268074984	0	1.0	0.0
5548	0.0	0.0	0.0	0.9999999999999998	None	0	0	0	0	0	0	1.0	0	0	0	0	4	0	1.0	1	1	0.06666666666666667	1	1.0	0	0	0	0	0	0	0	0	0	0	0	0
6433	0.0	0.0	0.0	0.9999999999999998	None	0	0	0	0	0	0	1.0	0	0	0	0	4	0	1.0	1	1	0.06666666666666667	1	1.0	0	0	0	0	0	0	0	0	0	0	0	0
1159	None	None	None	None	None	0	0	0.2619047619047619	11	0.6833333333333333	41	0.7654320987654321	0.4166666666666667	34	25	27	0	0	1.0	9	9	4.133333333333334	62	0.0	0.8	0.09707694677357404	0.5671952149163034	0.06906888778821337	0.6055527844268072	0.1699104525308038	0.712624072858137	0.6226839872400248	0.6308221187010201	0	0.9411764705882353	0.0
4521	0.01396290097246156	0.008349198197576006	0.004956343269252226	0.9958641898231183	None	0.2	1	0.3333333333333333	4	0.8	12	0.20987654320987653	0.8	16	12	0	0	0	1.0	9	9	1.1333333333333333	17	0.0	1.0	0.09922712536525484	0.6022244709797827	-0.08025709939515405	0.6262320994410504	0.09998230731436233	0.5005566356662025	0.6968864894612358	0.5771338049624608	0	0	0.0
1983	None	None	None	None	None	0	0	0.5	2	0.75	3	0.6	0.75	5	3	0	2	0	0.4	2	5	0.4	6	1.0	0	7.467408929220011e-22	0.5	0.4223131296144248	0.9999983112604284	1.685770672712216e-09	0.5000000078401058	0.9138356406092281	0.9882317129467829	1.0	1.0	0.0
3805	7.70093449050415e-06	5.404112308323951e-08	-5.396766193721377e-08	0.9999999999165362	None	1.0	1	1.0	4	0.0	0	0.5555555555555556	0	2	0	2	6	0	1.0	3	3	0.3333333333333333	5	1.0	1.0	0	0	0	0	0	0	0	0	0	0	0
1917	None	None	None	None	None	0	0	0	0	0	0	1.0	0	0	0	0	4	0	1.0	1	1	0.06666666666666667	1	1.0	0	0	0	0	0	0	0	0	0	0	0	0
2686	6.369008571403462e-06	1.1218951394022288e-07	4.3462257887356164e-08	0.9999683102486673	None	0	0	0.16666666666666666	9	0.7974683544303798	63	1.0	0	9	0	71	0	0	1.0	9	9	5.4	81	0.0	1.0	0	0	0	0	0	0	0	0	0	0	0
4953	0.0035757671995144233	0.0011837021246738182	-0.0002752744922857299	0.9945592055332071	None	0.2	1	0.3333333333333333	4	0.8	12	0.20987654320987653	0.8	16	12	0	0	0	1.0	9	9	1.1333333333333333	17	0.0	1.0	0.09998016638589272	0.5139108598467031	0.15943626112887413	0.6439652868381144	0.0672931784361972	0.9999914851907717	0.6079643321271598	0.9838145253381323	0	0.9375	0.0
6303	0.0015332159612277821	0.0010056635278274419	0.00100482029298838	0.9969056173037731	None	0.3333333333333333	1	0.5	4	0.7	7	0.3	0.7	11	7	0	0	0	0.625	5	8	0.8	12	0.0	0.8571428571428571	-0.09979945470135088	0.5004408473505706	0.018055955595629388	0.684806141571551	0.0700673487552497	0.5554264053665863	0.6891224259380997	0.5825971036378453	0	1.0	0.0
315	None	None	None	None	None	0	0	0.4375	7	0.5454545454545454	12	0.5714285714285714	0.5	16	11	7	2	0	0.8571428571428571	7	6	1.6	24	0.15384615384615385	0.6666666666666666	-0.09997124467176646	0.5001743391787994	9.318057523843586e-05	0.5131106094841912	0.00013656362643487042	0.5003865352580082	0.6158812062983609	0.5045580370613345	0.9375	0.8125	0.0
3696	0.011421597496122258	0.0008204109943429763	-0.0005954794069232309	0.9916094556879662	None	0.2	1	0.3333333333333333	4	0.8	12	0.20987654320987653	0.8	16	12	0	0	0	1.0	9	9	1.1333333333333333	17	0.0	1.0	0.07087753649705426	0.8355354098194487	0.09484842261086565	0.607943868936558	0.33521826828869294	0.9999999999996705	0.9370643780079785	0.9999652892677687	0	0.0625	0.0
1411	None	None	None	None	None	0	0	0	0	0	0	1.0	0	0	0	0	3	0	1.0	1	1	0.06666666666666667	1	0.75	0	0	0	0	0	0	0	0	0	0	0	0
2128	None	None	None	None	None	0	0	0.05555555555555555	3	0.9487179487179487	74	0.9876543209876543	0.08974358974358974	8	7	71	1	0	1.0	9	9	5.333333333333333	80	0.006896551724137931	0.9859154929577465	7.408768013046731e-20	0.5	0.13188669829753857	0.647935798779538	-0.09585072125952708	0.6978208748919913	0.7178081267898778	0.6182924547942957	0.75	0.75	0.0
3470	4.774821845003816e-08	2.7016569472839538e-08	1.0138746509042268e-08	0.9999947969243065	None	0.3333333333333333	1	0.4444444444444444	4	0.7272727272727273	8	0.2708333333333333	0.7272727272727273	12	8	0	0	0	0.75	6	8	0.8666666666666667	13	0.0	0.8571428571428571	-0.06787909771995852	0.6694974076303187	0.04747117522230826	0.6899073805505632	1.1142057949744422e-07	0.5001200906991456	0.6131361599756326	0.6229354467332116	0	0	0.0
6861	1.590026659958543e-10	1.4979797505373068e-12	1.2954193602585045e-12	0.999999999278398	None	0.2	1	0.3333333333333333	4	0.8	12	0.20987654320987653	0.8	16	12	0	0	0	1.0	9	9	1.1333333333333333	17	0.0	1.0	0.00022058520534579446	0.5159241184492827	0.0815444189387839	0.6994412020651897	7.422565317711038e-10	0.5000000575650064	0.594652122289714	0.5751233207368283	0	1.0	0.0
1800	None	None	None	None	None	0	0	0.375	3	0.6666666666666666	6	0.6111111111111112	0.3333333333333333	4	3	6	6	0	0.2222222222222222	9	2	0.7333333333333333	11	0.4	0.8888888888888888	3.8082177934205475e-06	0.500008348457424	0.08001604427179668	0.5255098377972988	0.0430626189861922	0.524518047956052	0.5813630544896149	0.5166864952509646	0.5	0	0.0
6910	0.0	0.0	0.0	0.9999999999999998	None	0	0	0	0	0	0	1.0	0	0	0	0	4	0	1.0	1	1	0.06666666666666667	1	1.0	0	0	0	0	0	0	0	0	0	0	0	0
1616	None	None	None	None	None	0.2	1	0.3333333333333333	4	0.8	12	0.20987654320987653	0.8	16	12	0	0	0	1.0	9	9	1.1333333333333333	17	0.0	1.0	-0.09999995986421792	0.5000229933908279	0.098172535350127	0.5604337214038704	0.036034453050186675	0.6167657147579926	0.6957576655806315	0.5596197697834502	0	1.0	0.0
7312	0.0016363547294576657	0.00023109084179178996	0.0001853759170852581	0.9977675133524687	None	0	0	0.5	3	0.6666666666666666	4	0.4444444444444444	0.6666666666666666	7	4	0	1	0	0.5	3	6	0.5333333333333333	8	1.0	0.4	0.07450353501221034	0.5311948616464762	-0.1291359527825519	1.0	-0.14095059014023567	0.6734226319456749	0.7429313405542618	0.9999999270824718	0.0	0	0.0
1767	None	None	None	None	None	0	0	0	0	0	0	1.0	0	0	0	0	0	0	1.0	1	1	0.06666666666666667	1	0.0	0	0	0	0	0	0	0	0	0	0	0	0
7420	0.017931442659206893	0.0073074750697418155	-0.005196135151070626	0.9934955627477235	None	0.2	1	0.3333333333333333	4	0.8	12	0.20987654320987653	0.8	16	12	0	0	0	1.0	9	9	1.1333333333333333	17	0.0	1.0	0.12602370382898603	0.7811427111715966	0.06075660348666874	0.9968460626795558	0.20706350154386235	0.9989208249934033	0.9184611247089713	0.9902393446378579	0	1.0	0.0
5244	0.002114057841517952	0.0002208808524098426	-6.88739164538234e-05	0.9976641658077291	None	0.3333333333333333	1	0.5	4	0.7	7	0.2857142857142857	0.7	11	7	0	0	0	0.8571428571428571	6	7	0.8	12	0.0	0.6666666666666666	0.0680078250380487	0.6043593302488124	0.09999999607013033	0.5000007770281022	0.11239120962309865	0.6867186114216364	0.5604055904499697	0.5993672855266226	0	1.0	0.0
4988	0.0028536219090971064	0.0012820408185608525	-0.0005634905712964311	0.9941120511934936	None	0	0	0.3333333333333333	5	0.65	13	0.88	0.55	15	11	6	7	0	1.0	5	5	1.4666666666666666	22	0.5833333333333334	0	0.09991911422243371	0.5006309504877491	-0.09448199622727846	0.6763699026480036	0.06150311168813977	0.9208911433408213	0.7209521389758217	0.743592763831372	1.0	1.0	0.1445286187383688
2835	0.0001423798583735671	8.449529463878214e-07	-7.59021389267772e-07	0.999999957494991	None	0.2	1	0.3333333333333333	4	0.8	12	0.20987654320987653	0.8	16	12	0	0	0	1.0	9	9	1.1333333333333333	17	0.0	1.0	0.21213859155633025	0.562673569484614	-0.032728356777444914	0.5403787638797622	0.04059384181243989	0.6667670895787043	0.7400708813560053	0.5912565074651236	0	1.0	0.0
5651	0.007297861919409152	0.001173242588966327	-0.00025837236530826783	0.9985993184355683	None	0.2	1	0.3333333333333333	4	0.8	12	0.20987654320987653	0.8	16	12	0	0	0	1.0	9	9	1.1333333333333333	17	0.0	1.0	0.09999435970887023	0.5153656795220484	0.01783004806130676	0.5881108707664643	-0.1082733183011985	0.9999999872399342	0.7647901004448984	0.9979710305577542	0	0.4375	0.0
5037	0.012205129062227192	0.009196401428370407	0.007265069441162824	0.9955113053787846	None	0.2	1	0.3333333333333333	4	0.8	12	0.20987654320987653	0.8	16	12	0	0	0	1.0	9	9	1.1333333333333333	17	0.0	1.0	0.09998898390484953	0.5145491328203651	0.016688383803469715	0.5968474815100258	-0.1088285535966154	0.9879458084678143	0.7999675843607599	0.8346468219419808	0	0.125	0.0
2836	1.554152978519765e-07	1.249239524413089e-07	1.2492395235815533e-07	0.99996449512367	None	0	0	1.0	2	0.0	0	0.75	0	2	0	0	2	0	1.0	2	2	0.2	3	1.0	0	0	0	0	0	0	0	0	0	0	0	0
5433	0.0	0.0	0.0	0.9999999999999998	None	0	0	0	0	0	0	1.0	0	0	0	0	4	0	1.0	1	1	0.06666666666666667	1	1.0	0	0	0	0	0	0	0	0	0	0	0	0
4294	0.0	0.0	0.0	0.9999999999999998	None	0	0	0	0	0	0	1.0	0	0	0	0	4	0	1.0	1	1	0.06666666666666667	1	1.0	0	0	0	0	0	0	0	0	0	0	0	0
2251	None	None	None	None	None	0	0	0	0	0	0	1.0	0	0	0	0	4	0	1.0	1	1	0.06666666666666667	1	1.0	0	0	0	0	0	0	0	0	0	0	0	0
5324	0.0032238252835976016	0.00011963311193849257	0.00011528466334692499	0.9952070149404082	None	0.2	1	0.3333333333333333	4	0.8	12	0.20987654320987653	0.8	16	12	0	0	0	1.0	9	9	1.1333333333333333	17	0.0	1.0	0.09948994335540665	0.6105306759865938	0.006760239385073898	0.5903779799250259	-0.10326985686044779	0.9999999912119316	0.7440902472003548	0.9984297999704902	0	0.375	0.0
4565	0.013969504699329742	0.007726409849262771	0.004821392736305737	0.9961857052593512	None	0.2	1	0.3333333333333333	4	0.8	12	0.20987654320987653	0.8	16	12	0	0	0	1.0	9	9	1.1333333333333333	17	0.0	1.0	0.09922712536525484	0.6022244709797827	-0.08025709939515405	0.6262320994410504	0.09998230731436233	0.5005566356662025	0.6968864894612358	0.5771338049624608	0	0	0.0
2559	1.208202331969049e-08	9.504658348582948e-09	8.027668207178522e-09	0.999997835522811	None	0	0	0.5	1	1.0	1	0.75	0	0	0	2	0	0	1.0	2	2	0.2	3	0.0	0	0	0	0	0	0	0	0	0	0	0	0
3997	0.0001459616837519119	7.153656957701383e-06	-3.105588005679223e-06	0.9999950066995771	None	0	0	0.4	2	0.8	4	0.4375	0.8	6	4	0	2	0	1.0	4	4	0.4666666666666667	7	1.0	0	0.0999727158960981	0.5013863723184345	0.09996885740326482	0.5003163620484014	0.12360769343477088	0.5362665765798761	0.5278275768765053	0.512674989297234	1.0	1.0	0.0
4357	None	None	None	None	None	0.2727272727272727	3	0.375	9	0.6666666666666666	22	0.43209876543209874	0.6363636363636364	30	21	4	0	0	1.0	9	9	2.3333333333333335	35	0.0	0.5517241379310345	0.0999998608046757	0.512430920555202	-0.017230695623131714	0.6615870861816349	0.06717828936410848	0.9951306109603564	0.7253723922735226	0.882190395016859	0	0.13333333333333333	0.0
6498	0.00034679976465087475	3.442982414856319e-06	-8.938707270833517e-07	0.9999999744931762	None	0.2	1	0.3333333333333333	4	0.8	12	0.20987654320987653	0.8	16	12	0	0	0	1.0	9	9	1.1333333333333333	17	0.0	1.0	0.06658283207140717	0.6034937542630014	-0.04949458477598754	0.9985364836108757	0.060558161591392136	0.5460054369867158	0.6697831447700716	0.9150315673926221	0	0.125	0.0
4454	0.012922159783876463	0.009576522780518817	0.006741804418661153	0.9975586643576464	None	0.2	1	0.3333333333333333	4	0.8	12	0.20987654320987653	0.8	16	12	0	0	0	1.0	9	9	1.1333333333333333	17	0.0	1.0	0.09977996239735423	0.5878196621997885	-0.03570399326100163	0.6539835712791939	0.20985410672790028	0.6391922699291034	0.7252266219246863	0.6274139315834578	0	0.0625	0.0
3059	0.0002825673911949805	8.670482716603001e-06	-4.299897512521131e-06	0.9999998306075493	None	0.2	1	0.3333333333333333	4	0.8	12	0.20987654320987653	0.8	16	12	0	0	0	1.0	9	9	1.1333333333333333	17	0.0	1.0	1.4917044381329353e-09	0.5000053924316757	-0.0055745397650883224	0.6782571840870378	0.043560129515633886	0.6800767158727583	0.632177616746341	0.6224530624226743	0	0	0.0
3649	0.0009057121992100638	0.00018542559994528843	5.47797116328592e-05	0.9994643260696766	None	0.2	1	0.38461538461538464	5	0.7058823529411765	12	0.2638888888888889	0.5882352941176471	15	10	3	4	0	0.8888888888888888	9	8	1.2666666666666666	19	0.8	0.42857142857142855	0.03188776615955917	0.5530639448118341	0.09986531492645648	0.5369344582682286	0.09996591308326472	0.5005917067521174	0.5772122300623924	0.5302490444679205	0.6	0.8666666666666667	0.0
6184	0.0003448636122446894	0.00021901216673492904	-4.0189751479588996e-05	0.9988246018463945	None	0	0	0.75	3	0.5	2	0.5	0.5	5	2	0	1	0	0.75	3	4	0.4	6	1.0	0.6666666666666666	0.03915943579523173	0.5240243067553864	0.06143618403442812	0.5285261486346217	0.13653748512574637	0.5950352371987696	0.6018744558714442	0.5494396300227352	1.0	1.0	0.0
4151	0.006531599633199275	0.005219822778367154	0.002711911405424101	0.9985833103137597	None	0.2	1	0.3333333333333333	4	0.8	12	0.20987654320987653	0.8	16	12	0	0	0	1.0	9	9	1.1333333333333333	17	0.0	1.0	0.09999856078135032	0.5012766993149622	-0.029415274726045347	0.6789610184625449	0.09989162473645555	0.5011727235538977	0.6478971039157331	0.5628982696155654	0	0	0.0
426	None	None	None	None	None	0	0	0.07142857142857142	2	0.9487179487179487	37	0.5694444444444444	0.1282051282051282	6	5	34	4	0	0.8888888888888888	9	8	2.7333333333333334	41	0.056338028169014086	0.7222222222222222	0.011725781534744835	0.6218167797072814	-0.30075753796471394	0.5344248631479876	0.0111891646113471	0.5156606627582632	0.812162090556982	0.5578931425657057	0.41666666666666663	0.5	0.0
777	None	None	None	None	None	0	0	0.5	3	0.6666666666666666	4	0.4	0.6666666666666666	7	4	0	0	0	0.8	4	5	0.5333333333333333	8	0.0	0.6666666666666666	-0.04516449897283441	0.5425446360749364	0.0485399495863669	0.5698018184322426	0.0008842884242407664	0.5037757700252471	0.5869610340282344	0.5388164890668272	0	1.0	0.0
2506	None	None	None	None	None	0.5	1	0.6666666666666666	4	0.5714285714285714	4	0.36	0.5714285714285714	8	4	0	0	0	1.0	5	5	0.6	9	0.0	1.0	0.1321722742353976	0.5730532529902856	-0.46215535562352433	0.768554477202927	-0.06712468891014674	0.5137884011594099	0.9338427061614311	0.6263409900307672	0	1.0	0.0
5842	0.012045280826340383	0.007759896766790966	0.006838295943457864	0.9934272030875502	None	0.2	1	0.3333333333333333	4	0.8	12	0.20987654320987653	0.8	16	12	0	0	0	1.0	9	9	1.1333333333333333	17	0.0	1.0	0.09917257457348348	0.5438909811846044	0.09998373671817365	0.5029060733262769	0.10131655395673442	0.6570288499749432	0.5503679811542262	0.5693601341612462	0	0.1875	0.0
5179	0.0	0.0	0.0	0.9999999999999998	None	0	0	0	0	0	0	1.0	0	0	0	0	4	0	1.0	1	1	0.06666666666666667	1	1.0	0	0	0	0	0	0	0	0	0	0	0	0
3063	0.006898297891920513	0.0016170918802964982	0.0007107104873468665	0.9931672844362688	None	0.25	1	0.36363636363636365	4	0.7857142857142857	11	0.2222222222222222	0.7857142857142857	15	11	0	0	0	0.8888888888888888	9	8	1.0666666666666667	16	0.0	1.0	0.06051692595954442	0.5876854192789265	-0.030441231366149395	0.651331421734144	0.14754317062761102	0.9686007366544367	0.690054823171214	0.8129747894523446	0	1.0	0.0
2197	None	None	None	None	None	0	0	0	0	0	0	1.0	0	0	0	0	0	0	1.0	1	1	0.06666666666666667	1	0.0	0	0	0	0	0	0	0	0	0	0	0	0
4314	1.0532354937846404e-05	4.188399293095885e-06	2.2054903931451555e-10	0.9988176490995873	None	0	0	0.25	1	1.0	3	1.0	1.0	4	3	0	3	0	0.2	5	1	0.3333333333333333	5	1.0	0	-0.020953548016546038	0.6560349584839235	0.006600318838576341	0.5342491643905707	1.5873505979283005e-08	0.5000004627105465	0.58908955663972	0.5648728748674637	1.0	1.0	0.0
3729	0.00519622081593879	0.0031116482760364826	0.002729281474411769	0.9992720629375149	None	0	0	0.25	1	1.0	3	1.0	1.0	4	3	0	3	0	0.2	1	5	0.3333333333333333	5	1.0	0	0.09972773484590902	0.5014696302231106	0.09929529918676502	0.5063643737195825	0.12643105620890382	0.6790417667324984	0.5398933270427236	0.5646943905931031	0.25	0.5	0.0
6438	0.012906089834114483	0.009968224211066622	0.009950677768843971	0.9958160381972684	None	0.2	1	0.3333333333333333	4	0.8	12	0.20987654320987653	0.8	16	12	0	0	0	1.0	9	9	1.1333333333333333	17	0.0	1.0	0.09713451897428513	0.5090872599571915	0.06965775788822957	0.996915987875431	0.07176642157960833	0.5754006793245329	0.6587242004823994	0.8848894359620992	0	0	0.0
3144	0.00035402353093016254	5.887949636576286e-06	5.844582731939555e-06	0.9999974829662509	None	0.25	1	0.4	4	0.7692307692307693	10	0.23809523809523808	0.7692307692307693	14	10	0	0	0	0.7777777777777778	9	7	1.0	15	0.0	1.0	0.05310060279894242	0.6589649608133951	-0.19025475423060706	0.9999907996939109	0.09975561246598696	0.5060020836181588	0.8456490948503117	0.9835846431820466	0	0.07142857142857142	0.0
1078	None	None	None	None	None	0	0	0.16216216216216217	6	0.8113207547169812	43	0.6790123456790124	0.1509433962264151	10	8	44	0	0	1.0	9	9	3.6666666666666665	55	0.0	0.8	5.004726058865244e-09	0.5000000060603406	0.07730323834112655	0.5889880470629968	0.09995494745105472	0.5002038839984043	0.6099249262389421	0.5300138016069493	0	1.0	0.0
5961	0.004352161921830818	0.0026807974675560385	0.0019102097174108106	0.9980443180390779	None	0.2	1	0.3333333333333333	4	0.8	12	0.20987654320987653	0.8	16	12	0	0	0	1.0	9	9	1.1333333333333333	17	0.0	1.0	0.09937984313303243	0.5031722356032573	-0.06761116312492325	0.5945740335463637	0.09999127929052376	0.5004396450334752	0.6875385496377087	0.5330645627715423	0	0	0.0
3328	1.651049111659311e-07	6.916205256431841e-08	6.34208343629908e-08	0.999974905013995	None	0.3333333333333333	1	0.4444444444444444	4	0.7272727272727273	8	0.2708333333333333	0.7272727272727273	12	8	0	0	0	0.75	6	8	0.8666666666666667	13	0.0	0.8571428571428571	0.09998915526297474	0.5403879742783116	0.09864790581754423	0.5689072288187264	4.965914468544785e-15	0.5000000018935579	0.6149679746984495	0.5365429514980594	0	0	0.0
2720	5.914686355661091e-05	3.9699369758099946e-07	-3.5348933679764595e-07	0.9999766662034388	None	0.041666666666666664	1	0.2	10	0.7671232876712328	56	0.9259259259259259	0.1095890410958904	16	8	58	0	0	1.0	9	9	5.0	75	0.0	0.9090909090909091	0.15968485614024802	0.5398666175064627	0.22753016282615546	0.5965031339096373	0.013666332067640364	0.6557408402778627	0.7145207243782471	0.5982945601777151	0	1.0	0.0
2091	None	None	None	None	None	0	0	0.09803921568627451	5	0.8918918918918919	66	0.9382716049382716	0	2	0	73	2	0	1.0	9	9	5.066666666666666	76	0.013513513513513514	0.9552238805970149	0	0	0	0	0	0	0	0	0	0	0
6554	0.0029112866854810004	0.00032073663409620264	0.0002925672981403281	0.998993056295475	None	0.2	1	0.3333333333333333	4	0.8	12	0.20987654320987653	0.8	16	12	0	0	0	1.0	9	9	1.1333333333333333	17	0.0	1.0	0.0014822202898978037	0.5250793432741023	-0.08499854143981271	0.676056098774907	0.10634359621903462	0.6363945346106853	0.6838758336231171	0.6142673038209491	0	0.5625	0.0
2960	0.0	0.0	0.0	0.9999999999999998	None	0	0	0	0	0	0	1.0	0	0	0	0	4	0	1.0	1	1	0.06666666666666667	1	1.0	0	0	0	0	0	0	0	0	0	0	0	0
3982	0.0029548293977000226	0.0003026936515736008	-0.0001923671073168203	0.9846049909091962	None	0.3333333333333333	1	0.5	4	0.7	7	0.2857142857142857	0.7	11	7	0	0	0	0.8571428571428571	6	7	0.8	12	0.0	0.6666666666666666	1.2484491769289301e-05	0.5002753047256144	0.060183836888352535	0.5876278458770321	-0.06633229898173318	0.9379312264588269	0.6638760124313464	0.7356669178580579	0	1.0	0.0
840	None	None	None	None	None	0	0	0.21428571428571427	6	0.775	31	0.7777777777777778	0.55	27	22	14	3	0	0.6666666666666666	9	6	2.8	42	0.1111111111111111	0.8108108108108109	0.0996868439831752	0.500825998198884	0.006862093896691968	0.5619927677854017	-0.09838692318886069	0.5101005160144491	0.6920131689753848	0.5243943763149377	0.9629629629629629	0.9629629629629629	0.25404028334647677
5107	0.0042898643724088815	0.00024217044014489223	0.00017671257217030618	0.991675517039813	None	0.25	1	0.4	4	0.7692307692307693	10	0.23809523809523808	0.7692307692307693	14	10	0	0	0	0.7777777777777778	7	9	1.0	15	0.0	1.0	0.04829667395729015	0.6473983093862703	0.09999852793281243	0.5008654779783089	0.08296121742081389	0.9798547922552184	0.7820619043579385	0.8173517715507286	0	1.0	0.0
7190	1.2010778757872915e-07	9.167287340687828e-08	9.330777689626905e-09	0.9999761545991209	None	0	0	0.037037037037037035	2	0.9743589743589743	76	0.9876543209876543	0	0	0	79	1	0	1.0	9	9	5.333333333333333	80	0.006172839506172839	1.0	0	0	0	0	0	0	0	0	0	0	0
6148	0.00041276464575487853	1.390964738901226e-05	-7.023240334618228e-07	0.9984378495370951	None	0	0	0.6666666666666666	2	0.5	1	1.0	0.5	3	1	0	2	0	0.25	4	1	0.26666666666666666	4	1.0	0.6666666666666666	0.09519679887492538	0.5117268858110823	0.06064614322118165	0.5880753424218125	0.20210833944230097	0.5257433820492001	0.6456957770573621	0.5420666066806271	0.0	0	0.0
3910	0.013358198397405575	0.0059075458445499015	0.004375422450582157	0.9950423631129852	None	0.2	1	0.3333333333333333	4	0.8	12	0.20987654320987653	0.8	16	12	0	0	0	1.0	9	9	1.1333333333333333	17	0.0	1.0	0.09999999956306135	0.5000012366642252	2.3656510523489005e-06	0.5502684119164888	0.09990393879504864	0.5004569589896984	0.6154563533000758	0.5169591611113732	0	1.0	0.0
780	None	None	None	None	None	0	0	0.14893617021276595	7	0.8235294117647058	56	0.8641975308641975	0.22058823529411764	20	15	49	0	0	1.0	9	9	4.666666666666667	70	0.0	0.8387096774193549	1.1264996330296222e-06	0.5015364382145162	-0.05120329846281988	0.6506515634189896	2.6799318477080047e-08	0.5000002750447534	0.569022106315605	0.5521472921115185	0	1.0	0.0
3980	0.0	0.0	0.0	1.0	None	0	0	0	0	0	0	1.0	0	0	0	0	0	0	1.0	1	1	0.06666666666666667	1	0.0	0	0	0	0	0	0	0	0	0	0	0	0
1753	None	None	None	None	None	0	0	0.25	1	1.0	3	1.0	1.0	4	3	0	2	0	0.2	5	1	0.3333333333333333	5	0.6666666666666666	0	1.4255278146557546e-05	0.5000282626867188	0.02252778376120141	0.5490407422841248	0.3321902069103676	0.9103202668015029	0.8200532497352361	0.6980761707990306	0.0	0	0.0
1779	None	None	None	None	None	0.3333333333333333	1	0.4444444444444444	4	0.7272727272727273	8	0.2653061224489796	0.7272727272727273	12	8	0	0	0	1.0	7	7	0.8666666666666667	13	0.0	0.6666666666666666	0.0999966757745662	0.5000420591578183	0.0765887773322335	0.591524195699111	0.004272135691201492	0.5923383948131653	0.601165380716259	0.5616906380592371	0	1.0	0.0
2063	None	None	None	None	None	1.0	1	0.8	4	0.4	2	0.4666666666666667	0.4	6	2	0	0	0	0.6	3	5	0.4666666666666667	7	0.0	1.0	-0.02256727868393994	0.5010033128943859	0.05513554638877718	0.590786938213245	5.222613546451196e-08	0.5000001031942217	0.5806396740807438	0.5308966806310591	0	0	0.0
3098	7.000499049930229e-05	1.1618215998668241e-05	1.1597744167343865e-05	0.9999953280521959	None	0	0	0.25	1	1.0	3	1.0	1.0	4	3	0	0	0	0.2	1	5	0.3333333333333333	5	0.0	0	0.05205370032767036	0.5235581963348226	0.2148270982433091	0.6514930645090556	0.06025927080834466	0.6409725261945955	0.685296190875723	0.6066294984393266	0	1.0	0.0
916	None	None	None	None	None	0.05555555555555555	1	0.3157894736842105	12	0.6545454545454545	36	0.7037037037037037	0.4	31	22	25	2	0	1.0	9	9	3.8	57	0.044444444444444446	0.76	-0.07813848381829776	0.5538691108465764	-0.010473240831063513	0.629786353235584	-0.06545812648507027	0.6211137252665939	0.5749549375952826	0.6020381890600804	0.9516129032258065	1.0	0.0
3437	4.8643934921384486e-05	1.5257499436236979e-05	-1.3677874680896368e-05	0.9999935982745345	None	0	0	0.5	3	0.6666666666666666	4	0.4	0.6666666666666666	6	4	1	3	0	0.8	4	5	0.5333333333333333	8	0.75	0.6666666666666666	0.19265515733831923	0.5879585771709078	0.09999983810539297	0.5000008170479099	0.0027439266667308114	0.5878881101565255	0.6625361558284101	0.5589559416208886	1.0	1.0	0.0
4634	0.0	0.0	0.0	1.0	None	0	0	0	0	0	0	1.0	0	0	0	0	0	0	1.0	1	1	0.06666666666666667	1	0.0	0	0	0	0	0	0	0	0	0	0	0	0
3760	0.020903142089988464	0.005286001813175037	0.0005687540841059797	0.9933220019918984	None	0.2	1	0.3333333333333333	4	0.8	12	0.20987654320987653	0.8	16	12	0	0	0	1.0	9	9	1.1333333333333333	17	0.0	1.0	0.09069978770987525	0.8658485175758679	1.944227651576823e-19	0.5000000000184217	0.18493510558985965	0.999998709796529	0.7170921087366547	0.994186930821413	0	1.0	0.0
3411	0.0049997407876058875	0.0007036961743116019	0.0005387243918791403	0.9953590193256707	None	0.2	1	0.3333333333333333	4	0.8	12	0.20987654320987653	0.8	16	12	0	0	0	1.0	9	9	1.1333333333333333	17	0.0	1.0	-0.0971959941557943	0.6259944684736715	0.0998001803045846	0.503464363808018	-0.16325821077674052	0.9996645512574305	0.7910385482331489	0.9449493766831292	0	1.0	0.0
3022	3.215285976685985e-05	4.964989939783798e-07	-2.5500588512072152e-08	0.9999409535378717	None	0.2	1	0.3333333333333333	4	0.8	12	0.20987654320987653	0.8	16	12	0	0	0	1.0	9	9	1.1333333333333333	17	0.0	1.0	-0.030962922194166152	0.5082585619930154	-0.05625614171413211	0.5290411747969305	0.004645363567903857	0.52917324708681	0.5670417615399227	0.5221653401456032	0	1.0	0.0
2857	0.0008071583854928041	1.6437950975732455e-05	-1.6151190172669463e-05	0.999999939260824	None	0.2	1	0.3333333333333333	4	0.8	12	0.20987654320987653	0.8	16	12	0	0	0	1.0	9	9	1.1333333333333333	17	0.0	1.0	0.058222941968274544	0.667798963330219	1.203557828084315e-05	0.5001741507800206	0.17922602121364017	0.9991119186182044	0.7461911787728687	0.9292242751322894	0	1.0	0.0
687	None	None	None	None	None	0	0	0	0	0	0	1.0	0	0	0	0	0	0	1.0	1	1	0.06666666666666667	1	0.0	0	0	0	0	0	0	0	0	0	0	0	0
472	None	None	None	None	None	0	0	0.5	2	0.75	3	0.6	0.75	5	3	0	2	0	0.4	2	5	0.4	6	1.0	0	0.030774723837192985	0.6051299566273753	-0.09986966538925963	0.5008797892824095	0.06532165762196883	0.613570508785001	0.6712809466868486	0.5738517553345295	0.0	0	0.0
452	None	None	None	None	None	0	0	0	0	0	0	1.0	0	0	0	0	3	0	1.0	1	1	0.06666666666666667	1	0.75	0	0	0	0	0	0	0	0	0	0	0	0
2126	None	None	None	None	None	0	0	0	0	0	0	1.0	0	0	0	0	0	0	1.0	1	1	0.06666666666666667	1	0.0	0	0	0	0	0	0	0	0	0	0	0	0
2623	0.007373272688481628	0.0005212518443748875	0.0003577523746328798	0.9864259318863671	None	0.3333333333333333	1	0.5	4	0.7	7	0.2857142857142857	0.7	11	7	0	0	0	0.8571428571428571	7	6	0.8	12	0.0	0.6666666666666666	1.7377104425258657e-10	0.5000000004837136	0.03659466165823399	0.5870276001496426	0.25636126436879997	0.999864364787228	0.866106471241485	0.9562989727848726	0	1.0	0.0
5821	0.006011221800885366	0.004045133805917693	0.0038011685658487504	0.9949777513807141	None	0.25	1	0.36363636363636365	4	0.7857142857142857	11	0.2222222222222222	0.7857142857142857	15	11	0	0	0	0.8888888888888888	8	9	1.0666666666666667	16	0.0	1.0	-0.09862440924855423	0.5029134076759367	0.06795616897935608	0.9998190547836174	0.08796655213451263	0.5920385685540277	0.7461188130685578	0.9525920164131363	0	1.0	0.0
3920	0.006700134769597621	0.0014101403435736381	0.0010359645355318048	0.9906706065466042	None	0.3333333333333333	1	0.5	4	0.6666666666666666	6	0.3055555555555556	0.6666666666666666	10	6	0	0	0	1.0	6	6	0.7333333333333333	11	0.0	0.4	0.09999978248737676	0.500147071057194	0.09626993670911496	0.6276774119132852	0.23026787132902093	0.6184350432545368	0.654181454513653	0.5830374515297848	0	1.0	0.0
4892	None	None	None	None	None	0.06666666666666667	1	0.3939393939393939	13	0.5531914893617021	26	0.6049382716049383	0.3829787234042553	29	18	19	0	0	1.0	9	9	3.2666666666666666	49	0.0	1.0	0.09980915834267642	0.5673263993469452	-0.09994566731533873	0.5006367269924767	-0.020041874333393883	0.6768552186431971	0.7050081026228999	0.5836118721604038	0	1.0	0.0
4501	0.005407139110797494	0.002877461339099032	0.002872358000560802	0.9933345391789198	None	0.2	1	0.3333333333333333	4	0.8	12	0.20987654320987653	0.8	16	12	0	0	0	1.0	9	9	1.1333333333333333	17	0.0	1.0	0.09999057328106302	0.5074795179858048	-0.053726153829543974	0.6625399465372286	-0.08049440627109113	0.5315456768537826	0.6936732120051139	0.5688027771769743	0	0.75	0.0
1439	None	None	None	None	None	0.2	2	0.45454545454545453	10	0.5483870967741935	17	0.7333333333333333	0.12903225806451613	11	4	21	5	0	0.5555555555555556	9	5	2.2	33	0.1282051282051282	0.6428571428571429	6.161117696171619e-09	0.5000000421584415	0.17839637551407078	0.5717982903904424	0.006383756996147067	0.5315541246652327	0.6971283164324289	0.5345761057582487	1.0	1.0	0.0
4351	0.00010113359264655845	1.291829676476648e-07	7.520826406395027e-08	0.9999588194721318	None	0	0	0.3333333333333333	3	0.8181818181818182	9	0.28888888888888886	0.8181818181818182	12	9	0	0	0	0.5555555555555556	5	9	0.8666666666666667	13	0.0	1.0	0.09997322783587755	0.5829478932314176	0.055241001131122555	0.5522749454472936	0.048449023359529275	0.5901170443832836	0.5771665195259057	0.5751922268580911	0	0	0.0
2593	0.0003166368559288521	4.66480601736049e-06	-3.4245373658057074e-06	0.9999871326980571	None	0	0	0.3333333333333333	2	0.8571428571428571	6	0.36	0.8571428571428571	8	6	0	2	0	1.0	5	5	0.6	9	1.0	0	-0.09999999748651092	0.500000170907752	-0.036168154125636315	0.6613535894678938	0.23320873310028692	0.6105911978675141	0.8170995153111343	0.5921942104758432	0.0	0	0.0
3571	1.2555246098903777e-07	1.1401940357338435e-07	4.4550015357768526e-11	0.9999834397950409	None	0	0	0.018518518518518517	1	1.0	79	1.0	0	0	0	80	0	0	1.0	9	9	5.4	81	0.0	1.0	0	0	0	0	0	0	0	0	0	0	0
3372	6.7407727165808686e-09	6.951240970816112e-09	4.915269628111405e-09	0.999999658624583	None	0	0	0	0	0	0	1.0	0	0	0	0	2	0	1.0	1	1	0.06666666666666667	1	0.5	0	0	0	0	0	0	0	0	0	0	0	0
1577	None	None	None	None	None	0.5	1	0.5714285714285714	4	0.625	5	0.3333333333333333	0.625	9	5	0	0	0	0.8333333333333334	5	6	0.6666666666666666	10	0.0	0.5	2.582083461997244e-13	0.5000000342000417	0.19878172307716852	0.972133533395628	-0.06337633438300853	0.5794309130979605	0.8069944610964349	0.7842885971408731	0	1.0	0.0
2241	None	None	None	None	None	0.10526315789473684	2	0.2926829268292683	12	0.6779661016949152	40	0.7530864197530864	0.6101694915254238	47	36	13	1	0	1.0	9	9	4.066666666666666	61	0.05263157894736842	0.8727272727272727	6.39413759835068e-06	0.671371182673057	0.029106638078187752	0.5647033065159492	5.3332521797045075e-06	0.5000085452359756	0.5934586405058024	0.5805179585021853	1.0	0.19148936170212766	0.0
5624	0.0024208825160710787	0.000482293640108949	-2.695894236191143e-06	0.9957267867856759	None	0	0	0.42857142857142855	6	0.5789473684210527	11	0.4375	0.5263157894736842	15	10	5	6	0	0.75	8	6	1.4	21	0.6666666666666666	0.5333333333333333	0.05870771183759985	0.5627733263599954	2.3654126896020464e-13	0.5000021192918226	0.15609590464720965	0.9999999998674718	0.7935959539221467	0.9995315221496915	0.9333333333333333	0	0.0
6133	0.0	0.0	0.0	1.0	None	0	0	0	0	0	0	1.0	0	0	0	0	0	0	1.0	1	1	0.06666666666666667	1	0.0	0	0	0	0	0	0	0	0	0	0	0	0
6609	8.220834125674619e-05	1.3188558922278756e-05	7.173733123812343e-06	0.999999597425772	None	0.2	1	0.3333333333333333	4	0.8	12	0.20987654320987653	0.8	16	12	0	0	0	1.0	9	9	1.1333333333333333	17	0.0	1.0	-0.1834756236502854	1.0	0.0008451785023072507	0.5798331236255353	0.04773959852411089	0.6606168193567424	0.8114983535890111	0.9999999999999998	0	0	0.0
350	None	None	None	None	None	0	0	0.2222222222222222	2	0.9090909090909091	10	0.52	0.8181818181818182	11	9	1	3	0	1.0	5	5	0.8666666666666667	13	0.75	0	0.048570216983434875	0.5529351012885245	0.0995619582835326	0.5628743891005954	0.04852894961922332	0.670679228094485	0.5788656848984718	0.5968147164694634	1.0	1.0	0.0
7049	0.002596541792243779	0.0010573271529379265	-0.0008411117460756328	0.9965808631413341	None	0.25	1	0.4	4	0.75	9	0.25925925925925924	0.75	13	9	0	0	0	0.6666666666666666	6	9	0.9333333333333333	14	0.0	1.0	0.09983137897084407	0.5000314921086192	0.09528691222977205	0.6526155294429266	0.06722941339523376	0.5489166845595812	0.5382527307514762	0.5684816184875467	0	0.23076923076923078	0.0
5930	0.00024535985966463533	2.320072176549504e-06	-2.2746462371249646e-06	0.9999999876564587	None	0.2	1	0.3333333333333333	4	0.8	12	0.20987654320987653	0.8	16	12	0	0	0	1.0	9	9	1.1333333333333333	17	0.0	1.0	0.1022640514297255	0.5230379642816735	0.033467758643589605	0.5341724764727912	0.04008204718749506	0.5958683552776467	0.5821203266755026	0.5512691390510327	0	0.9375	0.0
6875	0.021335225538718226	0.005000827459766519	-0.001524695202216614	0.9589537776801043	None	0.2	1	0.3333333333333333	4	0.8	12	0.20987654320987653	0.8	16	12	0	0	0	1.0	9	9	1.1333333333333333	17	0.0	1.0	0.6464248339875365	0.9999999999999996	0.08853812252438556	0.752316477232616	0.11079840404167225	0.7220080371870067	0.9920600137375689	0.9999963953656161	0	0.1875	0.0
1773	None	None	None	None	None	0	0	0.25	1	1.0	3	1.0	1.0	4	3	0	0	0	0.2	1	5	0.3333333333333333	5	0.0	0	-0.05856202106789451	0.5057727016390189	0.01207398102267613	0.5151478420991156	3.458408246787687e-07	0.5000048308199955	0.5756855050000181	0.5069763032424465	0	0	0.0
1372	None	None	None	None	None	0	0	0.4	2	0.8	4	0.4666666666666667	0.8	6	4	0	0	0	0.6	5	3	0.4666666666666667	7	0.0	0	0.34614601278315554	0.5479732925078985	0.05799320967892556	0.5742427320255413	-0.01430705488150267	0.604471078938217	0.8229333046876061	0.5757293264322414	0	1.0	0.0
2431	None	None	None	None	None	0	0	0	0	0	0	1.0	0	0	0	0	1	0	1.0	1	1	0.06666666666666667	1	0.25	0	0	0	0	0	0	0	0	0	0	0	0
1536	None	None	None	None	None	0	0	0.2727272727272727	6	0.6774193548387096	21	0.7333333333333333	0	4	0	28	8	0	0.5555555555555556	9	5	2.2	33	0.14285714285714285	0.8571428571428571	0	0	0	0	0	0	0	0	0	0	0
5009	0.011835613202026335	0.008789279917088052	0.007154793693280915	0.9954525432152941	None	0.2	1	0.3333333333333333	4	0.8	12	0.20987654320987653	0.8	16	12	0	0	0	1.0	9	9	1.1333333333333333	17	0.0	1.0	0.09998898390484953	0.5145491328203651	0.016688383803469715	0.5968474815100258	-0.1088285535966154	0.9879458084678143	0.7999675843607599	0.8346468219419808	0	0.125	0.0
5862	0.011677581554381136	0.001332185186416336	0.0012402689964074877	0.9976932953665903	None	0.2	1	0.3333333333333333	4	0.8	12	0.20987654320987653	0.8	16	12	0	0	0	1.0	9	9	1.1333333333333333	17	0.0	1.0	0.038969916832336374	0.6681879295461682	0.09989494587619889	0.5585134458264758	0.28969380071982676	0.6456411769482796	0.7853693192894295	0.6252022311848793	0	0	0.0
1964	None	None	None	None	None	0	0	0	0	0	0	1.0	0	0	0	0	4	0	1.0	1	1	0.06666666666666667	1	1.0	0	0	0	0	0	0	0	0	0	0	0	0
6315	0.0	0.0	0.0	0.9999999999999998	None	0	0	0	0	0	0	1.0	0	0	0	0	4	0	1.0	1	1	0.06666666666666667	1	1.0	0	0	0	0	0	0	0	0	0	0	0	0
2112	None	None	None	None	None	0.14285714285714285	1	0.375	6	0.5714285714285714	12	0.5111111111111111	0.2857142857142857	11	6	11	8	0	0.5555555555555556	9	5	1.5333333333333334	23	0.38095238095238093	0.3157894736842105	0.0020665469695149846	0.5647866160183351	0.13712885449037063	0.5464964951033254	1.4141309914162974e-07	0.5002346289332718	0.6551187106994486	0.5372703198704083	0.8181818181818182	0.9090909090909091	0.0
5469	0.011877130693198616	0.008851152725054835	0.007137455673539412	0.9954689873035055	None	0.2	1	0.3333333333333333	4	0.8	12	0.20987654320987653	0.8	16	12	0	0	0	1.0	9	9	1.1333333333333333	17	0.0	1.0	0.09998898390484953	0.5145491328203651	0.016688383803469715	0.5968474815100258	-0.1088285535966154	0.9879458084678143	0.7999675843607599	0.8346468219419808	0	0.125	0.0
4868	1.7790178297529448e-05	2.704052073576178e-06	1.5223674685264528e-07	0.9958945076696537	None	0	0	0.10256410256410256	4	0.8928571428571429	50	0.90625	0	0	0	57	13	0	1.0	8	8	3.8666666666666667	58	0.11016949152542373	0.72	0	0	0	0	0	0	0	0	0	0	0
1646	None	None	None	None	None	0.16666666666666666	1	0.3333333333333333	5	0.75	15	0.3055555555555556	0.75	20	15	1	0	0	0.8888888888888888	8	9	1.4666666666666666	22	0.0	0.7692307692307693	1.1487799837792922e-09	0.500000068522536	0.01726211240046449	0.6682488569926991	1.009287700543305e-06	0.5101754152221443	0.5806174655738351	0.5614365728272016	0	0	0.0
2469	None	None	None	None	None	0	0	0.25	1	1.0	3	1.0	1.0	4	3	0	3	0	0.2	1	5	0.3333333333333333	5	1.0	0	0.3647339940349173	0.5516230797891375	-0.0481228014459521	0.6599773685787567	1.0035965518518221e-24	0.5	0.8639237711532437	0.5720307442652901	0.0	0	0.0
6086	3.838976095229125e-09	3.2104851465835268e-09	-2.134474543126342e-10	0.9999998230046198	None	0	0	0	0	0	0	1.0	0	0	0	0	1	0	1.0	1	1	0.06666666666666667	1	0.25	0	0	0	0	0	0	0	0	0	0	0	0
6167	0.012198219331382555	0.008854320294031584	0.006968142602127311	0.995404555260262	None	0.2	1	0.3333333333333333	4	0.8	12	0.20987654320987653	0.8	16	12	0	0	0	1.0	9	9	1.1333333333333333	17	0.0	1.0	0.09998898390484953	0.5145491328203651	0.016688383803469715	0.5968474815100258	-0.1088285535966154	0.9879458084678143	0.7999675843607599	0.8346468219419808	0	0.125	0.0
4317	0.0	0.0	0.0	0.9999999999999998	None	0	0	0	0	0	0	1.0	0	0	0	0	4	0	1.0	1	1	0.06666666666666667	1	1.0	0	0	0	0	0	0	0	0	0	0	0	0
2779	0.00017740610883098504	5.769714719557659e-07	5.746792162466171e-07	0.9999883380512504	None	0	0	0.3333333333333333	2	0.8571428571428571	6	0.36	0.8571428571428571	8	6	0	2	0	1.0	5	5	0.6	9	1.0	0	-0.0361004495299168	0.513779382066434	0.06050288447161913	0.5634407042956167	0.02877873569514331	0.6688596529255336	0.6187804401990189	0.5836480259931136	1.0	1.0	0.0
4328	0.025881946373548244	0.003408248011675787	0.003220836223909463	0.9876333347083988	None	0.2	1	0.3333333333333333	4	0.8	12	0.20987654320987653	0.8	16	12	0	0	0	1.0	9	9	1.1333333333333333	17	0.0	1.0	0.20567478150152504	0.7035606653993212	-0.09985978863474233	0.5054465746586007	0.34844206537825195	0.9999995576574872	0.9383957634385142	0.994361184747209	0	1.0	0.0
4462	0.010405013346026023	0.004184851102540287	0.0014059592285008686	0.9959756645937702	None	0.25	1	0.36363636363636365	4	0.7857142857142857	11	0.2222222222222222	0.7857142857142857	15	11	0	0	0	0.8888888888888888	8	9	1.0666666666666667	16	0.0	1.0	0.09998172304750223	0.5122514577637878	0.09968122493703299	0.5178925977683527	0.06412656656349343	0.5637720056444884	0.5337440222127608	0.5313838124340834	0	0.06666666666666667	0.0
1347	None	None	None	None	None	0	0	0.24242424242424243	8	0.7021276595744681	33	0.6049382716049383	0.2553191489361702	18	12	30	1	0	1.0	9	9	3.2666666666666666	49	0.017241379310344827	0.6363636363636364	-0.057918038853365904	0.9992887823879448	0.0004533879608669999	0.5024790658460428	-0.013533789381751246	0.6816727382068141	0.7472128903318245	0.9354186731803612	1.0	1.0	0.0
744	None	None	None	None	None	0	0	0.2647058823529412	9	0.7142857142857143	35	0.7083333333333334	0.4489795918367347	28	22	22	2	0	0.8888888888888888	9	8	3.4	51	0.047619047619047616	0.7272727272727273	0.05596986278148399	0.6147549354454591	-0.09108115344571813	0.5707375852441814	0.1513658048896621	0.5471321755586419	0.736713391496411	0.5778040093884116	1.0	1.0	0.0
761	None	None	None	None	None	0.3333333333333333	1	0.5	4	0.6666666666666666	6	0.4074074074074074	0.6666666666666666	10	6	0	0	0	0.3333333333333333	9	3	0.7333333333333333	11	0.0	1.0	0.2524480100406898	0.6239653493371763	0.05534393007316194	0.6241833968804058	0.1203620497087022	0.5766177753379867	0.6751116035405437	0.608470344342949	0	0.9	0.0
6819	None	None	None	None	None	0.4444444444444444	4	0.5714285714285714	12	0.4482758620689655	13	0.5740740740740741	0.4482758620689655	24	13	6	0	0	0.6666666666666666	6	9	2.066666666666667	31	0.0	0.5384615384615384	-0.05857613648487494	0.6068791455846511	-0.09985729927851565	0.638859910865171	0.2576259934964929	0.6895007249855711	0.8220959262213672	0.6458406867269488	0	1.0	0.0
1860	None	None	None	None	None	0.2	1	0.3333333333333333	4	0.8	12	0.20987654320987653	0.8	16	12	0	0	0	1.0	9	9	1.1333333333333333	17	0.0	1.0	0.2597630913885034	0.6126115386767026	-0.3615034698322978	0.918661705782457	0.02108580109502684	0.6521933570619319	0.9147690091907513	0.7632232407381039	0	0.0625	0.0
1053	None	None	None	None	None	0	0	0.19230769230769232	5	0.7837837837837838	29	0.48148148148148145	0	1	0	37	6	0	1.0	9	9	2.6	39	0.07792207792207792	0.23529411764705882	0	0	0	0	0	0	0	0	0	0	0
2790	3.8340025431573435e-05	4.7918690517800726e-05	5.18213966625661e-09	0.9985241336331241	None	0	0	0.6666666666666666	2	0.5	1	0.6666666666666666	0.5	3	1	0	0	0	0.6666666666666666	3	2	0.26666666666666666	4	0.0	0	-0.042106359865359974	0.5129523660031793	0.1199352175016993	0.5222172333695538	-0.14300779547376657	0.5136270392326767	0.751640759293215	0.5162667745698156	0	0	0.0
7137	5.48689929670356e-05	6.235167234706858e-07	2.1983645658404618e-07	0.9999999888163469	None	0.2	1	0.3333333333333333	4	0.8	12	0.20987654320987653	0.8	16	12	0	0	0	1.0	9	9	1.1333333333333333	17	0.0	1.0	0.0998932258866549	0.5002622448185609	-0.09999993710785389	0.5000014035614122	0.058831271021777785	0.5496830508693215	0.7030650924231083	0.5166975193550412	0	0.5	0.0
2466	None	None	None	None	None	0	0	0	0	0	0	1.0	0	0	0	0	4	0	1.0	1	1	0.06666666666666667	1	1.0	0	0	0	0	0	0	0	0	0	0	0	0
3507	0.0002532765655155007	2.2994714854745304e-05	9.27231608607251e-06	0.9999929199882507	None	0.3333333333333333	1	0.5	4	0.7	7	0.5	0.6	10	6	1	2	0	0.6666666666666666	6	4	0.8	12	1.0	0.2857142857142857	-0.04810177611920099	0.6999086787753679	0.09988718266163728	0.5397890659280687	0.09999982944476679	0.5000018170994546	0.6677201360940985	0.5830859710755959	0.0	0.1	0.0
3028	0.0	0.0	0.0	1.0	None	0	0	0	0	0	0	1.0	0	0	0	0	0	0	1.0	1	1	0.06666666666666667	1	0.0	0	0	0	0	0	0	0	0	0	0	0	0
4223	0.003924206897435626	0.0013217552027809305	-8.34573753680549e-06	0.9649809231729823	None	0.2	1	0.3333333333333333	4	0.8	12	0.20987654320987653	0.8	16	12	0	0	0	1.0	9	9	1.1333333333333333	17	0.0	1.0	-50.960765801456645	1.0	1.4741988166775085e-11	0.5000000000357109	0.119837144478193	0.5783483651689229	1.0	1.0	0	0	0.0
3735	0.006027011241822445	0.004538396928417159	0.0015351190356366151	0.9988755625115113	None	0.2	1	0.3333333333333333	4	0.8	12	0.20987654320987653	0.8	16	12	0	0	0	1.0	9	9	1.1333333333333333	17	0.0	1.0	0.0995917795128644	0.5108193398434017	0.027826466468615484	0.5893251113738432	-0.08384482653251521	0.7056819083785373	0.6909915101362232	0.6049948714197558	0	0	0.0
4972	0.0005041720539049935	7.553881392824702e-05	-1.5265321942109206e-05	0.999172840422468	None	0.2	1	0.3333333333333333	4	0.8	12	0.20987654320987653	0.8	16	12	0	0	0	1.0	9	9	1.1333333333333333	17	0.0	1.0	-0.03251493863059392	0.6613814038459308	0.09989593612857775	0.6078429610720886	-0.08499025361308671	0.6256152950081335	0.6903086043017016	0.6319025347643252	0	1.0	0.0
7509	0.003415780715998751	0.002269664065469755	-0.0008560330226374854	0.9933339856857184	None	0	0	0.375	3	0.8	8	0.3	0.8	11	8	0	0	0	0.625	5	8	0.8	12	0.0	0.8571428571428571	0.09997295438370732	0.5003446130053928	0.012705798107697387	0.6690333149253875	0.14037318655724554	0.6180292602731842	0.6610317948859677	0.5975969009317649	0	0.6363636363636364	0.0
2684	0.0	0.0	0.0	0.9999999999999998	None	0	0	0	0	0	0	1.0	0	0	0	0	4	0	1.0	1	1	0.06666666666666667	1	1.0	0	0	0	0	0	0	0	0	0	0	0	0
3314	0.00657851715876449	0.0018651176816444715	0.0008056056057914666	0.993135341368093	None	0.25	1	0.36363636363636365	4	0.7857142857142857	11	0.2222222222222222	0.7857142857142857	15	11	0	0	0	0.8888888888888888	9	8	1.0666666666666667	16	0.0	1.0	0.06051692595954442	0.5876854192789265	-0.030441231366149395	0.651331421734144	0.14754317062761102	0.9686007366544367	0.690054823171214	0.8129747894523446	0	1.0	0.0
7186	0.001180990024650054	0.0001695387484801385	0.00014698731943761913	0.9983838104436435	None	0.2	1	0.3333333333333333	4	0.8	12	0.20987654320987653	0.8	15	12	1	0	0	1.0	9	9	1.1333333333333333	17	0.0	1.0	0.019491244370556268	0.6735591877859918	0.09985933765624729	0.637533361760533	0.09891914501702742	0.5186115911313351	0.58566972043372	0.6117072031373373	0	1.0	0.0
3109	1.2195376791664864e-07	1.1946216630182098e-07	-7.255095178828161e-08	0.9999538005293862	None	0.2	1	0.3333333333333333	4	0.8	12	0.20987654320987653	0.8	16	12	0	0	0	1.0	9	9	1.1333333333333333	17	0.0	1.0	0.05874122161291477	0.6037403529218203	0.007181562847690564	0.6893354552779233	1.3224499593753503e-06	0.5022094457995123	0.6126296835972114	0.6008422155834698	0	1.0	0.0
933	None	None	None	None	None	0.3333333333333333	1	0.5	4	0.6666666666666666	6	0.4074074074074074	0.6666666666666666	10	6	0	0	0	0.3333333333333333	3	9	0.7333333333333333	11	0.0	1.0	0.24224741619844864	0.7091642716307252	0.15447680805499828	0.5832041416072653	-0.09966017307563146	0.5225609983304478	0.8078989979775879	0.6080663753490261	0	0	0.0
2031	None	None	None	None	None	0.5	1	0.6666666666666666	4	0.5	3	0.4444444444444444	0.5	7	3	0	0	0	0.5	3	6	0.5333333333333333	8	0.0	1.0	3.4043396655255215e-11	0.5000000000838047	0.028532403967977314	0.5398188586015447	0.099999817450089	0.5000011722048666	0.6036276755703917	0.5132983736184867	0	1.0	0.0
2522	None	None	None	None	None	0	0	0.75	3	0.5	2	0.75	0.25	3	1	2	0	0	0.5	4	2	0.4	6	0.0	0.5	-0.09999936828117727	0.5000011847446869	-0.09953447541411921	0.501258871835638	0.034402569181544454	0.5197439873269102	0.6525962525567344	0.5070043145820483	0	1.0	0.0
1423	None	None	None	None	None	0.25	1	0.36363636363636365	4	0.7857142857142857	11	0.2222222222222222	0.7857142857142857	15	11	0	0	0	0.8888888888888888	8	9	1.0666666666666667	16	0.0	1.0	-0.09961760225316874	0.6030678815085356	1.5163846831371704e-10	0.500000025544983	0.17963907615942543	0.6284689272169989	0.7607424734412644	0.5780173185006124	0	0	0.0
1561	None	None	None	None	None	0	0	0.24074074074074073	13	0.6962025316455697	55	1.0	0.189873417721519	26	15	54	0	0	1.0	9	9	5.4	81	0.0	1.0	0.010284420918460293	0.6106583638371464	0.002360077621650037	0.5382657080039164	0.005524428619621615	0.6686766966946806	0.6046676686910744	0.6071186072469782	0	1.0	0.0
5220	0.0	0.0	0.0	0.9999999999999998	None	0	0	0	0	0	0	1.0	0	0	0	0	4	0	1.0	1	1	0.06666666666666667	1	1.0	0	0	0	0	0	0	0	0	0	0	0	0
545	None	None	None	None	None	0.1	1	0.3181818181818182	7	0.7096774193548387	22	0.4074074074074074	0.5806451612903226	25	18	7	0	0	1.0	9	9	2.2	33	0.0	0.6666666666666666	0.18454193903627727	0.9999995225133753	0.00020064453290705473	0.5037911659391763	5.993501542279401e-08	0.5000197758188436	0.836444603962343	0.9922835750132775	0	0	0.0
6324	0.0007210360261186841	0.00017066362019717908	5.14392736075988e-08	0.9965801746592245	None	0	0	0.25	1	1.0	3	1.0	1.0	4	3	0	3	0	0.2	5	1	0.3333333333333333	5	1.0	0	0.09999972909696238	0.5000000802480168	0.32538176023740284	0.500505084196285	0.11994236125184239	0.6769263245844112	0.7366155110330097	0.5614956351755025	0.0	0	0.0
2352	None	None	None	None	None	0	0	0.35294117647058826	6	0.5652173913043478	13	0.625	0.34782608695652173	13	8	11	0	0	0.625	8	5	1.6666666666666667	25	0.0	0.7	0.2413092050277564	0.6579880417013326	0.08290053444618353	0.5734728395036129	0.11514853314635046	0.5853456048601707	0.6636877567271816	0.6062821370183838	0	1.0	0.0
6398	7.361162524727866e-08	5.3026204435260625e-08	5.225226415622137e-08	0.9999855657794035	None	0	0	1.0	2	0.0	0	0.75	0	2	0	0	2	0	1.0	2	2	0.2	3	1.0	0	0	0	0	0	0	0	0	0	0	0	0
2018	None	None	None	None	None	0	0	0.5	2	0.75	3	1.0	0.75	5	3	0	0	0	0.16666666666666666	1	6	0.4	6	0.0	0.4	0.07530095383377831	0.5863974980795954	2.0430844820855605e-05	0.5003612348538374	0.0027020413843870813	0.5928741600053166	0.607636244529142	0.5602390861693112	0	1.0	0.0
948	None	None	None	None	None	0	0	0	0	0	0	1.0	0	0	0	0	4	0	1.0	1	1	0.06666666666666667	1	1.0	0	0	0	0	0	0	0	0	0	0	0	0
5371	0.009123511856170765	0.005797624935272388	0.0023519742585300448	0.9977572344622695	None	0.2	1	0.3333333333333333	4	0.8	12	0.20987654320987653	0.8	16	12	0	0	0	1.0	9	9	1.1333333333333333	17	0.0	1.0	0.09999999373330629	0.5000081511259944	-0.07898562864779095	0.6646421122575578	0.09844709204892757	0.5206456394454835	0.6983028274658989	0.5635472010358586	0	0.25	0.0
6414	None	None	None	None	None	0.4444444444444444	4	0.6	12	0.35714285714285715	10	0.5555555555555556	0.35714285714285715	21	10	8	0	0	0.6666666666666666	6	9	2.0	30	0.0	0.72	0.09991960404965664	0.5001116899826189	-0.05505821561165838	0.9862925596507612	0.043842957604685866	0.531610808518063	0.6726061343252924	0.8127061812834503	0	1.0	0.0
6936	0.0009458404197666983	0.0008130812163788605	0.0007777640807215284	0.998209073099804	None	0.2	1	0.3333333333333333	4	0.8	12	0.20987654320987653	0.8	16	12	0	0	0	1.0	9	9	1.1333333333333333	17	0.0	1.0	0.09830493628315137	0.5102021565592528	0.09890186490970086	0.5831283228314508	0.005782362356360508	0.6605604996602167	0.6067592181328734	0.5859898636035044	0	0.375	0.0
7281	None	None	None	None	None	0	0	0.037037037037037035	2	0.9746835443037974	77	1.0	0.08860759493670886	7	7	73	0	0	1.0	9	9	5.4	81	0.0	1.0	0.02171164125882329	0.5522086295269838	-0.041956750520927746	0.9745882614378647	0.09085197741192096	0.5860842042083403	0.6864136911890828	0.8024061265406612	0	0	0.0
1220	None	None	None	None	None	0.06666666666666667	1	0.21875	7	0.7777777777777778	35	0.6527777777777778	0.4888888888888889	27	22	19	7	0	0.8888888888888888	8	9	3.1333333333333333	47	0.1891891891891892	0.6829268292682927	0.09841581875138872	0.5984904927788307	0.00048642787961273773	0.5143985283617819	-0.010911924665960714	0.6687909703887269	0.6375485912606489	0.5954407732874771	1.0	0.9259259259259259	0.0
2619	None	None	None	None	None	0	0	0.2222222222222222	12	0.7215189873417721	57	1.0	0.20253164556962025	25	16	55	0	0	1.0	9	9	5.4	81	0.0	1.0	0.051085780405329004	0.6760235134370254	-0.05632288829266504	0.5311223714856182	-0.09462473967883371	0.5367437386595701	0.647011728920902	0.5831738180492456	0	0.96	0.0
2234	None	None	None	None	None	0.2	1	0.3333333333333333	4	0.8	12	0.20987654320987653	0.8	16	12	0	0	0	1.0	9	9	1.1333333333333333	17	0.0	1.0	7.902762784127648e-27	0.5000000000000364	0.00023542121435249477	0.5098062459449675	0.09796397943160443	0.5051367349553161	0.6117890396364427	0.5049813082667661	0	0.1875	0.0
6043	0.012274266346450517	0.007375982949522969	0.0069894224263951504	0.9964229372224025	None	0.2	1	0.3333333333333333	4	0.8	12	0.20987654320987653	0.8	16	12	0	0	0	1.0	9	9	1.1333333333333333	17	0.0	1.0	0.09575116727288661	0.5160323490641507	0.06806954984280708	0.6745606855573187	0.13647686088226785	0.9999999999929157	0.7994868539315191	0.99985257673418	0	0	0.0
519	None	None	None	None	None	0	0	0.3333333333333333	2	0.7142857142857143	5	0.36	0.5714285714285714	6	4	2	6	0	1.0	5	5	0.6	9	1.0	0	9.327615917813988e-10	0.5000261641705889	0.003881819168084908	0.5045729081731994	0.09272573227835569	0.5622328431346433	0.6057245939320977	0.522370531167666	1.0	1.0	0.6720000272359967
740	None	None	None	None	None	0	0	0	0	0	0	1.0	0	0	0	0	4	0	1.0	1	1	0.06666666666666667	1	1.0	0	0	0	0	0	0	0	0	0	0	0	0
4092	0.005146056666875458	0.002422114102811762	0.002405400346304883	0.9998100542212032	None	0	0	0.3333333333333333	2	0.8571428571428571	6	1.0	0.8571428571428571	8	6	0	2	0	0.1111111111111111	9	1	0.6	9	1.0	1.0	0.09996499101963385	0.5181913820323045	0.025075264891134798	0.6831252615517408	0.0813164975726703	0.9999999999712346	0.663428638403529	0.9997685551622095	1.0	0.875	0.0
898	None	None	None	None	None	0.2	1	0.3333333333333333	4	0.8	12	0.20987654320987653	0.8	16	12	0	0	0	1.0	9	9	1.1333333333333333	17	0.0	1.0	2.0976279976017444e-07	0.5616465084100285	0.02283340261501387	0.5883167842274469	0.04062916367633069	0.5246091037623101	0.5563801541307352	0.5583474970248519	0	1.0	0.0
5674	0.006436724857795101	0.0031309332232533006	0.002619467574384999	0.9918363002878253	None	0.2	1	0.3333333333333333	4	0.8	12	0.20987654320987653	0.8	16	12	0	0	0	1.0	9	9	1.1333333333333333	17	0.0	1.0	0.09745997636343812	0.572388569770136	0.09999950210031323	0.5000073891365786	0.09795910375247044	0.5090425556143706	0.5079069484079681	0.5272900934095548	0	1.0	0.0
615	None	None	None	None	None	0	0	0.5	2	0.6666666666666666	2	0.625	0.6666666666666666	4	2	0	2	0	0.5	2	4	0.3333333333333333	5	1.0	0	0.09888085274041136	0.5656532451476493	0.050916585953547734	0.5689733265033954	0.07548414812592082	0.5093325583720568	0.5679042905222115	0.5481120294483489	1.0	1.0	0.20161718920113283
4461	0.0002132449370824209	2.5295985360607497e-06	2.069503178700792e-06	0.9999928639726196	None	0	0	0.375	3	0.7777777777777778	7	0.3142857142857143	0.7777777777777778	10	7	0	0	0	0.7142857142857143	5	7	0.7333333333333333	11	0.0	0.6666666666666666	-0.09995098147174755	0.5007139424268751	0.0999735338121834	0.5001703710235191	0.09531142953588025	0.5537979268480931	0.717174675754768	0.5182889365053204	0	1.0	0.0
1996	None	None	None	None	None	0	0	0	0	0	0	1.0	0	0	0	0	4	0	1.0	1	1	0.06666666666666667	1	1.0	0	0	0	0	0	0	0	0	0	0	0	0
7198	0.001087120962129477	3.682284542078794e-05	3.6666272998630894e-05	0.997999773108415	None	0	0	0.25	1	1.0	3	1.0	1.0	4	3	0	3	0	0.2	1	5	0.3333333333333333	5	1.0	0	0.02308855288333316	0.6721596333561679	-0.1148425527964972	0.9726141043321639	0.09996481451871292	0.5005309911111139	0.8283585678893234	0.806904032050384	0.0	0	0.0
537	None	None	None	None	None	0	0	0.75	3	0.5	2	0.6	0.5	5	2	0	1	0	0.4	2	5	0.4	6	1.0	1.0	0.3108100283870124	0.587996182018084	-0.09128953730102178	0.6208997036996196	0.07073046183147796	0.5555956945317008	0.824941249812976	0.5884240372462352	0.6	1.0	0.0
5473	0.024152328770220593	0.020663005361990394	0.009604762498916286	0.996848573859012	None	0.25	1	0.4	4	0.7692307692307693	10	0.23809523809523808	0.7692307692307693	14	10	0	0	0	0.7777777777777778	9	7	1.0	15	0.0	1.0	0.09999970459302257	0.5033942537003138	0.22101993928489788	0.709034417818238	0.17540695241687282	0.6621734386819647	0.671353012275247	0.6284929717882848	0	1.0	0.0
2995	0.00024155593889576405	1.852336105958457e-05	-1.7811168370646353e-05	0.999489265553052	None	0.2	1	0.3333333333333333	4	0.8	12	0.20987654320987653	0.8	16	12	0	0	0	1.0	9	9	1.1333333333333333	17	0.0	1.0	0.013493529330465662	0.6765905249611192	0.0999999152091732	0.5000012140351486	0.000201987350474007	0.5507655527639261	0.6151921049371217	0.5778544988467028	0	1.0	0.0
3228	0.006607714867127942	0.0017369935663403785	0.0008116236663579232	0.9928827868361993	None	0.25	1	0.36363636363636365	4	0.7857142857142857	11	0.2222222222222222	0.7857142857142857	15	11	0	0	0	0.8888888888888888	9	8	1.0666666666666667	16	0.0	1.0	0.06051692595954442	0.5876854192789265	-0.030441231366149395	0.651331421734144	0.14754317062761102	0.9686007366544367	0.690054823171214	0.8129747894523446	0	1.0	0.0
1469	None	None	None	None	None	0	0	0.5	3	0.6666666666666666	4	0.4	0.6666666666666666	7	4	0	0	0	0.8	4	5	0.5333333333333333	8	0.0	0.6666666666666666	0.0490057262376238	0.6750257336204434	1.375595968767736e-05	0.504550237209016	-0.05788555482069828	0.6485984326600297	0.6417273000750681	0.6115970065247985	0	1.0	0.0
7044	None	None	None	None	None	0	0	0.3076923076923077	8	0.6756756756756757	25	0.48148148148148145	0.6486486486486487	31	24	7	0	0	1.0	9	9	2.6	39	0.0	0.5454545454545454	0.029891616805045308	0.6731755211176902	0.01438877846127184	0.6936741660120735	0.09999406688106952	0.5028803609407545	0.6864734054811054	0.6264816772553998	0	0	0.0
7089	0.0005946435268592084	2.949360580537001e-06	-2.52998182579601e-06	0.9999999266040708	None	0.2	1	0.3333333333333333	4	0.8	12	0.20987654320987653	0.8	16	12	0	0	0	1.0	9	9	1.1333333333333333	17	0.0	1.0	0.09959447353760831	0.5017447560722191	0.06131380117645406	0.7870375735606833	0.15492667191188975	0.8851098340125308	0.678006042826461	0.7537335446115807	0	1.0	0.0
1119	None	None	None	None	None	0	0	0	0	0	0	1.0	0	0	0	0	0	0	1.0	1	1	0.06666666666666667	1	0.0	0	0	0	0	0	0	0	0	0	0	0	0
1883	None	None	None	None	None	0.3333333333333333	1	0.5	4	0.7	7	0.2857142857142857	0.7	11	7	0	0	0	0.8571428571428571	7	6	0.8	12	0.0	0.6666666666666666	0.002722756060854259	0.5213091773661148	0.09998199589769943	0.5082514799784351	-0.08992065572612151	0.6934168218905442	0.6847453611886989	0.5772464290659222	0	0.9090909090909091	0.0
4214	0.009934566531978635	0.0034351224470451323	0.00013936941426950604	0.9944238504598579	None	0.2	1	0.3333333333333333	4	0.8	12	0.20987654320987653	0.8	16	12	0	0	0	1.0	9	9	1.1333333333333333	17	0.0	1.0	0.09891596497855773	0.5020173094791706	0.0768512469567282	0.6656501592215938	0.09948322940360284	0.5043703431559357	0.5259804210685101	0.5592311957325873	0	1.0	0.0
3056	0.0	0.0	0.0	0.9999999999999998	None	0	0	0	0	0	0	1.0	0	0	0	0	4	0	1.0	1	1	0.06666666666666667	1	1.0	0	0	0	0	0	0	0	0	0	0	0	0
1048	None	None	None	None	None	0	0	0	0	0	0	1.0	0	0	0	0	4	0	1.0	1	1	0.06666666666666667	1	1.0	0	0	0	0	0	0	0	0	0	0	0	0
5168	0.001692220981097627	0.0005177752617375376	-0.00012198142059017916	0.9990232322328904	None	0.2	1	0.3333333333333333	4	0.8	12	0.20987654320987653	0.8	16	12	0	0	0	1.0	9	9	1.1333333333333333	17	0.0	1.0	0.09999956059143685	0.5000955400260481	0.0792240913371481	0.5961539032067733	0.06647852163395554	0.6260715302904339	0.5999385185796948	0.5748700408198567	0	0.875	0.0
2015	None	None	None	None	None	0	0	0.5	2	0.6666666666666666	2	0.8333333333333334	0.3333333333333333	2	1	2	0	0	0.6666666666666666	3	2	0.3333333333333333	5	0.0	0	1.1253955667149399e-09	0.5000000003042174	0.08730739761779845	0.5006190882874787	0.21211219248489002	0.5666409844819292	0.7051781469126099	0.5225376969734887	0	1.0	0.0
623	None	None	None	None	None	0	0	0.3333333333333333	1	1.0	2	1.0	1.0	3	2	0	1	0	0.25	4	1	0.26666666666666666	4	0.3333333333333333	0	0.09999726145563329	0.5000012433644019	0.09987129833317414	0.5002602002817238	-0.09998602729549438	0.5000162017357864	0.7195909521724075	0.5000925484674119	1.0	1.0	0.0
7336	0.013247654093007481	0.010235584493509574	0.01021534449498257	0.9958317261254936	None	0.2	1	0.3333333333333333	4	0.8	12	0.20987654320987653	0.8	16	12	0	0	0	1.0	9	9	1.1333333333333333	17	0.0	1.0	0.09713451897428513	0.5090872599571915	0.06965775788822957	0.996915987875431	0.07176642157960833	0.5754006793245329	0.6587242004823994	0.8848894359620992	0	0	0.0
4762	0.0	0.0	0.0	1.0	None	0	0	0	0	0	0	1.0	0	0	0	0	0	0	1.0	1	1	0.06666666666666667	1	0.0	0	0	0	0	0	0	0	0	0	0	0	0
3032	0.021539544804416413	0.003639794450306972	-9.60542849421407e-05	0.9837025569205078	None	0.25	1	0.4	4	0.75	9	0.25925925925925924	0.75	13	9	0	0	0	0.6666666666666666	6	9	0.9333333333333333	14	0.0	1.0	0.3467654557797559	0.5650040033779598	3.9133925005346997e-10	0.5000000011226468	0.09049460545576128	0.6618743057738852	0.8129233510901105	0.5771418554972869	0	1.0	0.0
601	None	None	None	None	None	0	0	0	0	0	0	1.0	0	0	0	0	4	0	1.0	1	1	0.06666666666666667	1	1.0	0	0	0	0	0	0	0	0	0	0	0	0
4729	0.007259299147075009	0.00018992736231155765	-0.0001694128928150259	0.9887233989033276	None	0.3333333333333333	1	0.4444444444444444	4	0.7272727272727273	8	0.2708333333333333	0.7272727272727273	12	8	0	0	0	0.75	8	6	0.8666666666666667	13	0.0	0.8571428571428571	0.1415712912713832	0.9911633723239464	-0.04414135124174584	0.680580477583647	-0.012201593653502376	0.6707224128473542	0.7596520349078745	0.8872169025162244	0	0	0.0
6401	0.0	0.0	0.0	0.9999999999999998	None	0	0	0	0	0	0	1.0	0	0	0	0	4	0	1.0	1	1	0.06666666666666667	1	1.0	0	0	0	0	0	0	0	0	0	0	0	0
3131	0.0	0.0	0.0	1.0	None	0	0	0	0	0	0	1.0	0	0	0	0	0	0	1.0	1	1	0.06666666666666667	1	0.0	0	0	0	0	0	0	0	0	0	0	0	0
1310	None	None	None	None	None	0	0	1.0	1	0	0	1.0	0	1	0	0	3	0	0.5	1	2	0.13333333333333333	2	1.0	0	0	0	0	0	0	0	0	0	0	0	0
5986	0.0	0.0	0.0	1.0	None	0	0	0	0	0	0	1.0	0	0	0	0	0	0	1.0	1	1	0.06666666666666667	1	0.0	0	0	0	0	0	0	0	0	0	0	0	0
3160	0.0032497493855839824	0.0005635777403614555	-0.00048402872393151126	0.9965849896023313	None	0.3333333333333333	1	0.5	4	0.6666666666666666	6	0.3142857142857143	0.6666666666666666	10	6	0	0	0	0.7142857142857143	5	7	0.7333333333333333	11	0.0	0.6666666666666666	0.0744649360693006	0.5906811847208902	0.099983742865368	0.5013492605551755	-0.163195228565798	1.0	0.8134163908373456	0.9999992904612539	0	1.0	0.0
7046	5.975284912534061e-05	1.8267885886080964e-05	-1.8265941288556647e-05	0.9998369194061856	None	0	0	0.42857142857142855	3	0.75	6	0.4166666666666667	0.75	9	6	0	0	0	0.375	3	8	0.6666666666666666	10	0.0	0.8571428571428571	-0.033316122807877005	0.6356243856329757	-0.11412953377964027	0.9903629715959901	0.045504031647143416	0.526210815283282	0.7940475300116946	0.8537857045167977	0	0	0.0
6579	1.3514589383020768e-08	1.2990099373548826e-08	-6.877390602417838e-09	0.9999975166095181	None	0	0	0.2391304347826087	11	0.696969696969697	46	0.8395061728395061	0.21212121212121213	23	14	44	7	0	1.0	9	9	4.533333333333333	68	0.08433734939759036	0.9830508474576272	0.09999989344544541	0.5237142942492526	0.16540419387819671	0.9999572890320734	4.895667887285954e-05	0.5001152403567671	0.6989809856299641	0.9672472478049706	1.0	1.0	0.0
1493	None	None	None	None	None	0	0	0.5	2	0.6666666666666666	2	0.625	0.6666666666666666	4	2	0	2	0	0.5	4	2	0.3333333333333333	5	1.0	0	1.1087890409052841e-07	0.5000012752539491	8.790282234177862e-26	0.5	0.030348451598580302	0.6754508733300653	0.595769024492499	0.5607770342354454	1.0	1.0	0.0
6194	None	None	None	None	None	0.0625	1	0.23529411764705882	8	0.7291666666666666	35	0.6944444444444444	0.125	13	6	36	3	0	0.8888888888888888	8	9	3.3333333333333335	50	0.043478260869565216	0.9523809523809523	0.2907270570255121	0.6929833617735938	-0.006617655900625905	0.7049492620222275	0.05394470453008412	0.5836232418847132	0.7574422824888449	0.6624539771792642	1.0	1.0	0.0
1097	None	None	None	None	None	0	0	0	0	0	0	1.0	0	0	0	0	1	0	1.0	1	1	0.06666666666666667	1	0.25	0	0	0	0	0	0	0	0	0	0	0	0
5781	0.012014497209451889	0.00893279382435968	0.007270333738478252	0.9955296954422269	None	0.2	1	0.3333333333333333	4	0.8	12	0.20987654320987653	0.8	16	12	0	0	0	1.0	9	9	1.1333333333333333	17	0.0	1.0	0.09998898390484953	0.5145491328203651	0.016688383803469715	0.5968474815100258	-0.1088285535966154	0.9879458084678143	0.7999675843607599	0.8346468219419808	0	0.125	0.0
3821	0.006949803053055027	0.0006605392592543842	-0.0006577039548006428	0.9793970791546261	None	0.2	1	0.3333333333333333	4	0.8	12	0.20987654320987653	0.8	16	12	0	0	0	1.0	9	9	1.1333333333333333	17	0.0	1.0	0.44591199345048516	0.7538286385174793	0.054429047511486806	0.6549619307114616	0.10327086986512173	0.5491275787666299	0.8506019193803483	0.6575515377337695	0	0.375	0.0
1575	None	None	None	None	None	0	0	0	0	0	0	1.0	0	0	0	0	4	0	1.0	1	1	0.06666666666666667	1	1.0	0	0	0	0	0	0	0	0	0	0	0	0
4439	0.0	0.0	0.0	0.9999999999999998	None	0	0	0	0	0	0	1.0	0	0	0	0	4	0	1.0	1	1	0.06666666666666667	1	1.0	0	0	0	0	0	0	0	0	0	0	0	0
6253	0.004772442169024235	0.0006603719248172946	-0.0006458571578175553	0.9918979977475798	None	0.3333333333333333	2	0.4	6	0.7	14	0.3055555555555556	0.65	19	13	2	2	0	0.8888888888888888	9	8	1.4666666666666666	22	1.0	0.7692307692307693	0.002638831489726829	0.5766945570921861	1.6803389893709138e-14	0.5603940518904635	0.1123752996201743	0.7134149099519739	0.6142079696208165	0.619635789958692	0.9736842105263157	0.6842105263157895	0.0
7388	0.0	0.0	0.0	1.0	None	0	0	0	0	0	0	1.0	0	0	0	0	0	0	1.0	1	1	0.06666666666666667	1	0.0	0	0	0	0	0	0	0	0	0	0	0	0
448	None	None	None	None	None	0	0	0.2916666666666667	7	0.696969696969697	23	0.7777777777777778	0.18181818181818182	11	6	23	1	0	0.5555555555555556	5	9	2.3333333333333335	35	0.022222222222222223	0.8666666666666667	0	0.5	0.17004982000306054	0.5506270645077088	0.002514179760482299	0.5594011393105204	0.686508588153734	0.5367615925047531	1.0	1.0	0.0
6169	None	None	None	None	None	0	0	0.037037037037037035	2	0.9746835443037974	77	1.0	0.06329113924050633	6	5	74	0	0	1.0	9	9	5.4	81	0.0	1.0	-0.08433380965810955	0.5264860068997262	-0.056511617772639314	0.5313129841469658	0.03962144405401469	0.5100126478034156	0.6300635148442935	0.5226108433773584	0	0	0.0
169	None	None	None	None	None	0.2	1	0.3333333333333333	4	0.8	12	0.20987654320987653	0.8	16	12	0	0	0	1.0	9	9	1.1333333333333333	17	0.0	1.0	0.02462924004941405	0.6685981535930615	0.041649313129248376	0.5630915630448471	0.023913668499685868	0.5759186962400871	0.5711163462227954	0.603611777644749	0	1.0	0.0
2396	None	None	None	None	None	0	0	0.14285714285714285	3	0.8620689655172413	25	0.49206349206349204	0	0	0	30	14	0	0.7777777777777778	9	7	2.066666666666667	31	0.21875	0.2962962962962963	0	0	0	0	0	0	0	0	0	0	0
2122	None	None	None	None	None	0.3333333333333333	1	0.5	4	0.6666666666666666	6	0.3055555555555556	0.6666666666666666	10	6	0	0	0	1.0	6	6	0.7333333333333333	11	0.0	0.8	1.3613535218908425e-07	0.5000003404762641	0.05001223661962243	0.575335565685525	0.18274587410865525	0.5819374367796029	0.6859426446718028	0.5526694958114515	0	1.0	0.0
866	None	None	None	None	None	0.25	1	0.4	4	0.75	9	0.25925925925925924	0.75	13	9	0	0	0	0.6666666666666666	6	9	0.9333333333333333	14	0.0	1.0	-0.11371977193039033	0.6092057808717191	0.027692786836616738	0.5322844221741956	-0.1661423658017217	0.7733300101361997	0.6970016226212334	0.6456946871949016	0	1.0	0.0
434	None	None	None	None	None	0	0	0.1875	6	0.782608695652174	36	0.8888888888888888	0.06521739130434782	6	3	41	2	0	0.6666666666666666	9	6	3.2	48	0.024096385542168676	0.8571428571428571	0.013725902968486973	0.5184666990070352	-0.11148790252629923	0.508372299510368	0.0011246882324726815	0.5014149176099039	0.6382739396291003	0.5094199206129048	0.0	0	0.0
2837	0.017010816808481075	0.00031165795161931337	0.00020734934326453492	0.9960564089197874	None	0	0	0.15	3	0.8518518518518519	23	0.4603174603174603	0.2222222222222222	7	6	21	0	0	0.7777777777777778	7	9	1.9333333333333333	29	0.0	0.3333333333333333	-0.09837593026401291	0.5026066466598409	0.09999778239043246	0.5000215428913352	-0.09971918208193416	0.5115926622205109	0.7180303223259143	0.5047408423563408	0	0.8571428571428571	0.0
1437	None	None	None	None	None	0	0	0	0	0	0	1.0	0	0	0	0	4	0	1.0	1	1	0.06666666666666667	1	1.0	0	0	0	0	0	0	0	0	0	0	0	0
174	None	None	None	None	None	0.2	1	0.3333333333333333	4	0.8	12	0.20987654320987653	0.8	16	12	0	0	0	1.0	9	9	1.1333333333333333	17	0.0	1.0	0.0011126746631862868	0.5512713492778201	-0.09999376688491789	0.5000380829044754	0.05001059970063417	0.6687043205708055	0.6510557009068736	0.5751180475333424	0	1.0	0.0
5619	0.013410907420462885	0.009732020780591199	0.009717989762258603	0.9959559473661427	None	0.2	1	0.3333333333333333	4	0.8	12	0.20987654320987653	0.8	16	12	0	0	0	1.0	9	9	1.1333333333333333	17	0.0	1.0	0.09713451897428513	0.5090872599571915	0.06965775788822957	0.996915987875431	0.07176642157960833	0.5754006793245329	0.6587242004823994	0.8848894359620992	0	0	0.0
6820	0.000927763575217105	0.0007752476217031628	-0.0007711544774261317	0.9989354967628096	None	0.25	1	0.4	4	0.75	9	0.25	0.75	13	9	0	0	0	0.875	7	8	0.9333333333333333	14	0.0	1.0	0.09883238725842401	0.5037155585430717	0.20208598601974487	0.9999999999999998	-0.031588142607515475	0.6072337689413264	0.8948819028964105	0.9999953566673204	0	0.9230769230769231	0.0
7498	0.0	0.0	0.0	0.9999999999999998	None	0	0	0	0	0	0	1.0	0	0	0	0	4	0	1.0	1	1	0.06666666666666667	1	1.0	0	0	0	0	0	0	0	0	0	0	0	0
6481	5.273465330347103e-05	3.059545795981359e-07	-3.0401811621728654e-07	0.9999983863327888	None	0	0	0.375	3	0.7777777777777778	7	0.4074074074074074	0.7777777777777778	10	7	0	0	0	0.3333333333333333	3	9	0.7333333333333333	11	0.0	1.0	0.06202002040429809	0.5934170292482651	0.09999999913351985	0.5000001167656494	0.06158516449826407	0.5501274061959454	0.558345258814788	0.5481251671540484	0	0	0.0
5432	None	None	None	None	None	0.1	2	0.4883720930232558	21	0.3870967741935484	24	0.7901234567901234	0.1935483870967742	30	12	33	0	0	1.0	9	9	4.266666666666667	64	0.0	0.8	0.06319305424201849	0.5847518291284663	3.989226831032023e-06	0.5588523817433725	0.03107301485716719	0.533222734695945	0.5646898367470774	0.5590485007713605	0	1.0	0.0
1349	None	None	None	None	None	0	0	0.2857142857142857	8	0.6410256410256411	25	0.7321428571428571	0.07692307692307693	7	3	33	13	0	0.875	7	8	2.7333333333333334	41	0.19696969696969696	0.8235294117647058	0.03602393838760606	0.6005712178285869	0.0018658443966983267	0.5382816843457103	0.09996825251990701	0.5002184112805973	0.6013390881516464	0.5467089423457687	0.5714285714285714	0.2857142857142857	0.0
379	None	None	None	None	None	0	0	0.3333333333333333	2	0.8571428571428571	6	0.36	0.8571428571428571	8	6	0	0	0	1.0	5	5	0.6	9	0.0	0	9.56585412656105e-05	0.5002994576388129	0.09892700163797699	0.5029855026100677	-0.08541951041049436	0.58304822446218	0.6793185333839887	0.5290040115679105	0	0.875	0.0
6436	0.0005359539166441394	6.883042169235098e-06	5.781436334129635e-06	0.9999984987926503	None	0.25	1	0.36363636363636365	4	0.7857142857142857	11	0.2222222222222222	0.7857142857142857	15	11	0	0	0	0.8888888888888888	9	8	1.0666666666666667	16	0.0	1.0	0.09999998218406758	0.5000750507131837	-0.03777348245723482	0.6790484244333781	0.07242870018879966	0.6590648830073442	0.6691706130798476	0.6152916171331259	0	0.13333333333333333	0.0
5549	0.00031633145233437416	2.0613589860291946e-06	1.5058476587333386e-06	0.9998349490723012	None	0.045454545454545456	1	0.2608695652173913	12	0.6865671641791045	46	0.8518518518518519	0.208955223880597	24	14	44	0	0	1.0	9	9	4.6	69	0.0	0.8	6.011330101500578e-06	0.5778099074600022	0.02560255712115278	0.6694658556937773	0.04446171892061775	0.5972772565759353	0.5881137191864058	0.6156750401491838	0	1.0	0.0
715	None	None	None	None	None	0	0	0	0	0	0	1.0	0	0	0	0	0	0	1.0	1	1	0.06666666666666667	1	0.0	0	0	0	0	0	0	0	0	0	0	0	0
4717	0.005604817963309986	0.0009754303122014357	-0.0008456753090564189	0.9974437069553139	None	0	0	0.3333333333333333	3	0.8181818181818182	9	0.28888888888888886	0.8181818181818182	12	9	0	1	0	0.5555555555555556	9	5	0.8666666666666667	13	1.0	1.0	0.0596511475811474	0.6611267938411234	0.007141933956273487	0.6000883542132718	-0.09623523322837815	0.9953048375460171	0.7337537468673819	0.8950651110569726	0.0	0	0.0
5016	0.01219454405652288	0.009340818078358352	0.007459650100277092	0.9953868458336851	None	0.2	1	0.3333333333333333	4	0.8	12	0.20987654320987653	0.8	16	12	0	0	0	1.0	9	9	1.1333333333333333	17	0.0	1.0	0.09998898390484953	0.5145491328203651	0.016688383803469715	0.5968474815100258	-0.1088285535966154	0.9879458084678143	0.7999675843607599	0.8346468219419808	0	0.125	0.0
6608	0.0007384416605701632	6.653067358785243e-06	3.59124957404529e-06	0.9999999634957948	None	0.2	1	0.3333333333333333	4	0.8	12	0.20987654320987653	0.8	16	12	0	0	0	1.0	9	9	1.1333333333333333	17	0.0	1.0	0.09858759266447556	0.5030912312062885	0.03638676826712406	0.6706086460501531	0.14180853019849748	0.9999989129678631	0.7539167839354108	0.9919854848172925	0	0	0.0
3241	0.00014221294943530502	2.0859678010009487e-06	2.076858520918405e-06	0.9999999234936274	None	0.2	1	0.3333333333333333	4	0.8	12	0.20987654320987653	0.8	16	12	0	0	0	1.0	9	9	1.1333333333333333	17	0.0	1.0	0.24467064472298042	0.6568604700357571	0.1250442229075081	0.9227158885795853	0.07251252511433708	0.6827920421938635	0.7471030576832798	0.7855992826867841	0	1.0	0.0
4986	1.3097047704297242e-06	2.549417252878757e-08	2.0863674814961543e-08	0.9999961677718886	None	0.25	1	0.4	4	0.7692307692307693	10	0.23809523809523808	0.7692307692307693	14	10	0	0	0	0.7777777777777778	9	7	1.0	15	0.0	1.0	0.09999894283061983	0.5000905068310056	0.15026665291026017	0.6853814500037946	0.00019747345439938925	0.5166868151766594	0.6510563955761165	0.5700159494957311	0	0.2857142857142857	0.0
2620	0.00010488558931498227	4.3870350638127445e-07	-4.338849265077239e-07	0.9999977454783694	None	0.5	1	0.6666666666666666	4	0.5714285714285714	4	0.375	0.5714285714285714	8	4	0	0	0	0.6666666666666666	4	6	0.6	9	0.0	0.8	-0.06987250471745426	0.5338442718483258	0.30753554836815483	0.5030987924680341	-0.07027015283220531	0.6030352364642154	0.855497521560513	0.5470361623642848	0	1.0	0.0
6328	4.213353872235336e-09	3.6409589066495088e-09	-3.584780126688834e-10	0.9999998255708155	None	0	0	0	0	0	0	1.0	0	0	0	0	3	0	1.0	1	1	0.06666666666666667	1	0.75	0	0	0	0	0	0	0	0	0	0	0	0
4025	0.0	0.0	0.0	0.9999999999999998	None	0	0	0	0	0	0	1.0	0	0	0	0	4	0	1.0	1	1	0.06666666666666667	1	1.0	0	0	0	0	0	0	0	0	0	0	0	0
5947	0.00014265862061950228	1.2274140651278414e-06	6.698205242363468e-07	0.999986747774318	None	0	0	0.3333333333333333	2	0.8571428571428571	6	0.36	0.8571428571428571	8	6	0	2	0	1.0	5	5	0.6	9	1.0	0	0.09799798503698094	0.5147462424015228	0.09758656882293244	0.9068650330332098	-0.011616391372525021	0.6489123773343486	0.6724584761309087	0.7277168065866743	0.0	0	0.0
1848	None	None	None	None	None	0	0	1.0	1	0	0	1.0	0	1	0	0	0	0	0.5	1	2	0.13333333333333333	2	0.0	0	0	0	0	0	0	0	0	0	0	0	0
4937	0.0023221852124257866	0.00022508031130013834	0.00015036438023541477	0.9983987045209177	None	0.2	1	0.3333333333333333	4	0.8	12	0.20987654320987653	0.8	16	12	0	0	0	1.0	9	9	1.1333333333333333	17	0.0	1.0	0.08546665277942041	0.5808018527451357	1.1947910054807968e-07	0.5019685322235651	-0.10458350419664963	0.9880244238428473	0.6976809126850276	0.8295242695534323	0	0.125	0.0
7532	0.0	0.0	0.0	0.9999999999999998	None	0	0	0	0	0	0	1.0	0	0	0	0	4	0	1.0	1	1	0.06666666666666667	1	1.0	0	0	0	0	0	0	0	0	0	0	0	0
6552	0.01278601807612473	0.009336162097266648	0.009321740390742772	0.9959686510244388	None	0.2	1	0.3333333333333333	4	0.8	12	0.20987654320987653	0.8	16	12	0	0	0	1.0	9	9	1.1333333333333333	17	0.0	1.0	0.09713451897428513	0.5090872599571915	0.06965775788822957	0.996915987875431	0.07176642157960833	0.5754006793245329	0.6587242004823994	0.8848894359620992	0	0	0.0
6027	0.02356604931486111	0.013428015478572718	-0.0023283628615300396	0.9833736855853431	None	0.25	1	0.4	4	0.75	9	0.25925925925925924	0.75	13	9	0	0	0	0.6666666666666666	9	6	0.9333333333333333	14	0.0	1.0	0.35162225948192416	0.6246962889509495	0.0003369357421527982	0.5034352187191166	-0.08838959484244781	0.9954344774159808	0.8889737256154179	0.8775365300554667	0	1.0	0.0
7444	7.845779847508996e-07	3.0008556067667455e-08	2.1294410519231723e-08	0.9999906678530777	None	0.25	1	0.4	4	0.75	9	0.25925925925925924	0.75	13	9	0	0	0	0.6666666666666666	6	9	0.9333333333333333	14	0.0	1.0	0.09339551192630183	0.5381686242398169	0.06080977594578231	0.9890960877681179	4.527558408676064e-07	0.5008035037114548	0.7059402385172545	0.8255798080225748	0	1.0	0.0
2236	None	None	None	None	None	0	0	0	0	0	0	1.0	0	0	0	0	0	0	1.0	1	1	0.06666666666666667	1	0.0	0	0	0	0	0	0	0	0	0	0	0	0
1647	None	None	None	None	None	0	0	0	0	0	0	1.0	0	0	0	0	0	0	1.0	1	1	0.06666666666666667	1	0.0	0	0	0	0	0	0	0	0	0	0	0	0
7367	0.004045114509477035	0.0002848781949799799	0.0002592853627843925	0.9942386581694155	None	0.3333333333333333	1	0.5	4	0.7	7	0.2857142857142857	0.7	11	7	0	0	0	0.8571428571428571	7	6	0.8	12	0.0	0.6666666666666666	0.11142633646173972	0.9999730058271079	3.983385024712173e-06	0.5858832206458764	0.08030480841167395	0.5686401136551354	0.6317693898060869	0.9762092475966158	0	1.0	0.0
5904	4.381594992364814e-05	5.530506490909027e-07	5.068632646463327e-07	0.9999984119217744	None	0	0	0.6666666666666666	2	0.5	1	0.6666666666666666	0.5	3	1	0	2	0	0.6666666666666666	2	3	0.26666666666666666	4	1.0	0	0.09999989852951274	0.500000219057499	0.05740185949116198	0.5176799522669544	0.12474605727685706	0.5691325309596317	0.5753866363254437	0.5290558069179394	0.6666666666666666	1.0	0.0
2632	1.7580811673687744e-08	1.5518307274398827e-08	5.133588497295613e-09	0.9999972018500894	None	0	0	0.5	1	1.0	1	1.0	0	0	0	2	5	0	0.3333333333333333	3	1	0.2	3	0.625	0	0	0	0	0	0	0	0	0	0	0	0
3520	0.0025581668088036206	0.0013183492084519383	0.0013163495617348247	0.9990675719076741	None	0.3333333333333333	1	0.5	4	0.7	7	0.3333333333333333	0.7	11	7	0	0	0	0.4444444444444444	4	9	0.8	12	0.0	1.0	0.09992298118550859	0.5151178417032403	0.011769796813429597	0.6018560788574426	-0.04938000495990595	0.6588944543468733	0.6683863409404514	0.5932350844841952	0	0.2727272727272727	0.0
3204	0.006693263106157979	0.0008333751061400786	-0.0002831513882750002	0.9973788065632453	None	0.2	1	0.3333333333333333	4	0.8	12	0.20987654320987653	0.8	16	12	0	0	0	1.0	9	9	1.1333333333333333	17	0.0	1.0	-0.001902562926947593	0.9618029280299062	0.12430301355901192	0.6412670396396682	-0.02776899421812178	0.654790819056877	0.7777808148941995	0.814928965164078	0	1.0	0.0
1872	None	None	None	None	None	0.3333333333333333	1	0.5	4	0.7	7	0.2857142857142857	0.7	11	7	0	0	0	0.8571428571428571	7	6	0.8	12	0.0	0.6666666666666666	-0.09999907516724973	0.5010319173126743	0.07376054664400664	0.5896386623333859	0.031484697499610616	0.5177992571252025	0.6775761715656061	0.5364209310128856	0	1.0	0.0
2576	1.2749089564532023e-05	8.889744313664968e-07	8.889713044880953e-07	0.9948539407035054	None	0	0	0.125	3	0.8787878787878788	29	0.7777777777777778	0	2	0	32	0	0	0.5555555555555556	9	5	2.3333333333333335	35	0.0	0.8	0	0	0	0	0	0	0	0	0	0	0
5712	8.730776280933529e-05	5.650281605599724e-07	-1.4388004500155724e-07	0.9999985028870575	None	0.25	1	0.36363636363636365	4	0.7857142857142857	11	0.2222222222222222	0.7857142857142857	15	11	0	0	0	0.8888888888888888	9	8	1.0666666666666667	16	0.0	1.0	0.09971098982191486	0.5281940842473704	2.9949998863096253e-10	0.5625414885150923	0.0360519586440903	0.5487013164407186	0.5999376212672253	0.5465154362766322	0	1.0	0.0
1076	None	None	None	None	None	0	0	0.25	6	0.7058823529411765	24	0.5714285714285714	0.14705882352941177	8	5	27	7	0	0.7777777777777778	7	9	2.4	36	0.12727272727272726	0.45161290322580644	0.059451088981402056	0.5021240570681089	0.035022965329719984	0.6502601037928946	0.007775552748138808	0.5143526086701663	0.5856574997695345	0.5569275196915299	1.0	1.0	0.0
3068	0.0019772703463893865	0.0002340411644604434	0.0002335438045496343	0.9770169177702133	None	0	0	0.3333333333333333	2	0.8571428571428571	6	0.36	0.8571428571428571	8	6	0	2	0	1.0	5	5	0.6	9	1.0	0	0.17281299672099987	0.9991964624734997	-0.0472736521972705	0.6457066224845004	0.05841807627885938	0.5316569478890751	0.7757514759232431	0.9319836222097757	0.9375	1.0	0.0
1322	None	None	None	None	None	0	0	1.0	2	0.0	0	0.75	0	2	0	0	2	0	1.0	2	2	0.2	3	1.0	0	0	0	0	0	0	0	0	0	0	0	0
3687	0.0	0.0	0.0	1.0	None	0	0	0	0	0	0	1.0	0	0	0	0	0	0	1.0	1	1	0.06666666666666667	1	0.0	0	0	0	0	0	0	0	0	0	0	0	0
7283	1.264109186980774e-10	4.59890384641689e-13	1.1775920123620185e-13	0.9999999999999982	None	0.2	1	0.3333333333333333	4	0.8	12	0.20987654320987653	0.8	16	12	0	0	0	1.0	9	9	1.1333333333333333	17	0.0	1.0	0.09469448373034453	0.5226839864002857	0.06095262638692953	1.0	9.881064492472451e-15	0.5000000011011905	0.7006987558202373	0.9999980615842807	0	0	0.0
947	None	None	None	None	None	0	0	0.1	5	0.8888888888888888	64	0.9135802469135802	0.16666666666666666	14	12	59	4	0	1.0	9	9	4.933333333333334	74	0.03333333333333333	0.9230769230769231	-0.035485928185072825	0.5258547716329027	-0.04248083151410233	0.510969901296116	-0.09999953658441542	0.5000054296594882	0.5714737275577724	0.5122825099967856	0.9285714285714286	1.0	0.0
892	None	None	None	None	None	0	0	0	0	0	0	1.0	0	0	0	0	0	0	1.0	1	1	0.06666666666666667	1	0.0	0	0	0	0	0	0	0	0	0	0	0	0
6219	0.0	0.0	0.0	0.9999999999999998	None	0	0	0	0	0	0	1.0	0	0	0	0	4	0	1.0	1	1	0.06666666666666667	1	1.0	0	0	0	0	0	0	0	0	0	0	0	0
4538	0.0032984273823111723	0.0006148590523227126	0.0004260169132181869	0.9931348538206087	None	0.25	1	0.4	4	0.7692307692307693	10	0.23809523809523808	0.7692307692307693	14	10	0	0	0	0.7777777777777778	7	9	1.0	15	0.0	1.0	0.245925503805755	0.6844939389029823	0.07751394665263538	0.6850907274203761	0.0022018164399745356	0.6568658549929586	0.7516056665392664	0.6756186556706075	0	1.0	0.0
2883	0.00011601937735056959	2.5454272132829816e-06	2.542865519446458e-06	0.9999999838715145	None	0.2	1	0.3333333333333333	4	0.8	12	0.20987654320987653	0.8	16	12	0	0	0	1.0	9	9	1.1333333333333333	17	0.0	1.0	-0.09918013955213247	0.5056173946660059	-0.09382965896018403	0.5712403347206003	-0.08216235639920255	0.6663348710211409	0.5535121832750586	0.5826543837353944	0	0.9375	0.0
1939	None	None	None	None	None	0	0	0	0	0	0	1.0	0	0	0	0	0	0	1.0	1	1	0.06666666666666667	1	0.0	0	0	0	0	0	0	0	0	0	0	0	0
2801	0.0	0.0	0.0	1.0	None	0	0	0	0	0	0	1.0	0	0	0	0	0	0	1.0	1	1	0.06666666666666667	1	0.0	0	0	0	0	0	0	0	0	0	0	0	0
2634	0.0033190060426367693	9.471959662298154e-05	2.4410257059613923e-05	0.9945246133910595	None	0.2	1	0.3333333333333333	4	0.8	12	0.20987654320987653	0.8	16	12	0	0	0	1.0	9	9	1.1333333333333333	17	0.0	1.0	0.22313903455588088	0.5965127957778675	-0.051536700948183856	0.9503095423459481	-0.05169367021091571	0.623545028533835	0.7807876979785611	0.7828213862398049	0	1.0	0.0
7053	0.0002960237274530143	1.4854608298016935e-06	5.804289683783657e-07	0.9999999839009021	None	0.2	1	0.3333333333333333	4	0.8	12	0.20987654320987653	0.8	16	12	0	0	0	1.0	9	9	1.1333333333333333	17	0.0	1.0	0.09991582340864594	0.5001482640160559	0.03702751413525252	0.666926736174329	0.11138076779519186	0.6809289463908932	0.6200886448359353	0.6187670605761448	0	0	0.0
1993	None	None	None	None	None	0	0	0	0	0	0	1.0	0	0	0	0	4	0	1.0	1	1	0.06666666666666667	1	1.0	0	0	0	0	0	0	0	0	0	0	0	0
5078	None	None	None	None	None	0.42857142857142855	3	0.5294117647058824	9	0.4782608695652174	11	0.46296296296296297	0.30434782608695654	16	7	8	0	0	0.6666666666666666	9	6	1.6666666666666667	25	0.0	0.5	0.0999999701256107	0.5000001749722484	1.719820608792241e-05	0.5753669321290922	0.0999999898067376	0.5000345303370372	0.6156828763247973	0.5253051424505556	0	1.0	0.0
277	None	None	None	None	None	0	0	0.3333333333333333	2	0.8571428571428571	6	0.36	0.8571428571428571	8	6	0	2	0	1.0	5	5	0.6	9	1.0	0	0.026457036969211877	0.5874733789019935	-0.0072197412933424675	0.5977767297221112	0.0015963857357756857	0.57194985007977	0.5674894078689504	0.5857727172648122	1.0	1.0	0.0
331	None	None	None	None	None	0	0	1.0	2	0.0	0	0.75	0	2	0	0	2	0	1.0	2	2	0.2	3	1.0	0	0	0	0	0	0	0	0	0	0	0	0
640	None	None	None	None	None	0.14285714285714285	1	0.4375	7	0.5238095238095238	11	0.2839506172839506	0.42857142857142855	15	9	7	0	0	1.0	9	9	1.5333333333333334	23	0.0	0	-0.03826371843230453	0.6847226030837744	-0.04999515444035631	0.6580228779817223	-0.09999994119381915	0.5000009135998326	0.6430215386505459	0.6169652089535224	0	0.8666666666666667	0.0
6231	0.018783867492400998	0.0004496437335597584	-0.000181229457305029	0.9854033528840598	None	0.2	1	0.3333333333333333	4	0.8	12	0.20987654320987653	0.8	16	12	0	0	0	1.0	9	9	1.1333333333333333	17	0.0	1.0	5.467635033904292e-09	0.5603954262920572	1.2576164817690196e-05	0.5377433588422394	-0.10882063262983718	0.9984628154948008	0.7334707460987125	0.908053594206534	0	1.0	0.0
2477	None	None	None	None	None	0.043478260869565216	1	0.20833333333333334	10	0.7681159420289855	53	0.8765432098765432	0.2898550724637681	28	20	42	0	0	1.0	9	9	4.733333333333333	71	0.0	0.9354838709677419	7.046422791905175e-10	0.5000001730447975	3.641639304124089e-24	0.5000000645335155	0.03602293943900266	0.5900223977675336	0.5423517148542721	0.53030106656653	0	0.9642857142857143	0.0
3578	0.002570778691375355	0.0002586225700146391	0.00020102896259860853	0.9982579558092087	None	0.2	1	0.3333333333333333	4	0.8	12	0.20987654320987653	0.8	16	12	0	0	0	1.0	9	9	1.1333333333333333	17	0.0	1.0	-0.005794248644894526	0.6029078165030664	0.09842122140625872	0.5226746165401607	0.099943178564872	0.5005087750173396	0.6215686120209634	0.5424303455249617	0	0.0625	0.0
3501	None	None	None	None	None	0.08333333333333333	1	0.2692307692307692	7	0.7222222222222222	26	0.7037037037037037	0.5277777777777778	26	19	11	3	0	0.6666666666666666	9	6	2.533333333333333	38	0.15789473684210525	0.7272727272727273	0.07465792320441855	0.612967381448272	0.0196816325361224	0.6753105103187557	0.12246383419140502	0.6658826916791916	0.6464350777714398	0.6518639373792882	0.9615384615384616	1.0	0.0
6050	None	None	None	None	None	0	0	0.2972972972972973	11	0.6415094339622641	34	0.6790123456790124	0.6037735849056604	43	32	11	2	0	1.0	9	9	3.6666666666666665	55	0.13333333333333333	0.723404255319149	0.2620608655410433	0.7008803491015463	0.14557030575011393	0.6477938613968143	0.3259689188978167	0.8017850201218819	0.6921814061327427	0.7216737638076851	0.9651162790697674	1.0	0.0
1759	None	None	None	None	None	0	0	0.3333333333333333	2	0.8571428571428571	6	1.0	0.8571428571428571	8	6	0	2	0	0.1111111111111111	9	1	0.6	9	1.0	1.0	2.3768720321123954e-11	0.5000000000379354	-0.002684633465384956	0.6697056864122163	0.0005402445232916684	0.5072257082254322	0.5813549655153364	0.5610077654521993	0.0	0	0.0
2944	1.5745750150539092e-06	4.436764527366649e-07	3.0829415895317995e-07	0.9997846060552907	None	0	0	0.3333333333333333	2	0.8571428571428571	6	0.36	0.8571428571428571	8	6	0	2	0	1.0	5	5	0.6	9	1.0	0	-0.09993816489700136	0.5010767450945558	0.14794841390438646	0.6346206952459491	0.0001561811408495998	0.5206542577757325	0.7341818775380755	0.5530547375767385	1.0	1.0	0.0
7187	1.4855960575126047e-05	1.335517209824017e-07	-3.673086651934463e-08	0.9999989854883575	None	0.5	1	0.6666666666666666	4	0.5	3	0.4	0.5	7	3	0	0	0	0.8	4	5	0.5333333333333333	8	0.0	1.0	-0.09493287770450035	0.5383269382596241	0.1006841347320051	0.6481828667445545	0.03479040294221099	0.662729957209653	0.6972753405013553	0.6177600034372251	0	1.0	0.0
2732	0.0005560947755894487	2.2024387121539602e-05	8.992202413027556e-07	0.9989780461484454	None	0	0	0.3333333333333333	2	0.8571428571428571	6	0.36	0.8571428571428571	8	6	0	0	0	1.0	5	5	0.6	9	0.0	0	6.496438031386865e-09	0.5000000616749143	-0.012385929165951711	0.6077321973408104	0.02307992339370558	0.6697891670876034	0.5898611492292527	0.5942767427566049	0	1.0	0.0
2295	None	None	None	None	None	0	0	0.4	8	0.5185185185185185	14	0.8285714285714286	0.14814814814814814	9	4	19	0	0	0.7142857142857143	7	5	1.9333333333333333	29	0.0	0.3333333333333333	0.0059502679630143536	0.5878174708810323	0.31820152414294994	0.5661126223324487	0.042746614489687536	0.5210926812508235	0.7972749908149057	0.5585122680910103	0	0.8888888888888888	0.0
153	None	None	None	None	None	0	0	0	0	0	0	1.0	0	0	0	0	0	0	1.0	1	1	0.06666666666666667	1	0.0	0	0	0	0	0	0	0	0	0	0	0	0
3559	0.0	0.0	0.0	1.0	None	0	0	0	0	0	0	1.0	0	0	0	0	0	0	1.0	1	1	0.06666666666666667	1	0.0	0	0	0	0	0	0	0	0	0	0	0	0
4577	0.021563524355309963	0.005132468073026446	0.0005549605462784348	0.9933132563385111	None	0.2	1	0.3333333333333333	4	0.8	12	0.20987654320987653	0.8	16	12	0	0	0	1.0	9	9	1.1333333333333333	17	0.0	1.0	0.09069978770987525	0.8658485175758679	1.944227651576823e-19	0.5000000000184217	0.18493510558985965	0.999998709796529	0.7170921087366547	0.994186930821413	0	1.0	0.0
6664	0.0	0.0	0.0	0.9999999999999998	None	0	0	0	0	0	0	1.0	0	0	0	0	4	0	1.0	1	1	0.06666666666666667	1	1.0	0	0	0	0	0	0	0	0	0	0	0	0
2789	None	None	None	None	None	0	0	0.3103448275862069	9	0.6585365853658537	27	0.5308641975308642	0.3170731707317073	20	13	22	4	0	1.0	9	9	2.8666666666666667	43	0.0975609756097561	0.5882352941176471	0.4526772494856986	0.6046801221105892	2.3583796236093927e-11	0.5000000309434095	0.05251878670520298	0.6015961685739574	0.8869082168551855	0.5693112376178747	1.0	1.0	0.0
2361	None	None	None	None	None	0	0	0.3333333333333333	4	0.6875	11	0.3333333333333333	0.375	9	6	8	0	0	0.6666666666666666	9	6	1.2	18	0.0	0.35294117647058826	-0.05602824593120069	0.6520019775606436	0.04667339486749914	0.6882874835456408	0.05796593846728294	0.5173948877305262	0.6517952628351781	0.62164302884629	0	1.0	0.0
2959	6.82259004936655e-08	5.6049632840863534e-08	-5.543773669152523e-08	0.9999822642388578	None	0.2	1	0.3333333333333333	4	0.8	12	0.20987654320987653	0.8	16	12	0	0	0	1.0	9	9	1.1333333333333333	17	0.0	1.0	0.09106061443305251	0.5855530152072143	-0.0014754150835353114	0.6765254217294392	7.931483916062728e-06	0.5060175456874249	0.6149911448520892	0.5912602187989299	0	0.1875	0.0
1884	None	None	None	None	None	0	0	0.3333333333333333	1	1.0	2	1.0	0	0	0	3	8	0	1.0	2	2	0.26666666666666666	4	0.8	0	0	0	0	0	0	0	0	0	0	0	0
3804	0.0035631969911175446	0.000996101837258647	0.0009258884386931303	0.9985632570537618	None	0.25	1	0.4	4	0.7692307692307693	10	0.23809523809523808	0.7692307692307693	14	10	0	0	0	0.7777777777777778	7	9	1.0	15	0.0	1.0	0.09997897340157239	0.516733188839255	0.09981928679600083	0.5041190196519463	0.12643618416692556	0.6023716372860073	0.5313289641224918	0.541470427735224	0	0	0.0
3262	0.0	0.0	0.0	1.0	None	0	0	0	0	0	0	1.0	0	0	0	0	0	0	1.0	1	1	0.06666666666666667	1	0.0	0	0	0	0	0	0	0	0	0	0	0	0
3472	1.4012314798299333e-05	1.5370090602459448e-05	1.5347671988310104e-05	0.9986854411972134	None	0.25	1	0.4	4	0.7692307692307693	10	0.23809523809523808	0.7692307692307693	14	10	0	0	0	0.7777777777777778	7	9	1.0	15	0.0	1.0	-0.03757794173639815	0.5144348495294303	-0.0545397643674622	0.6597571834374344	0.024112612005463985	0.5812467934357355	0.6201998040816212	0.586444706513063	0	0.8571428571428571	0.0
1270	None	None	None	None	None	0	0	0.375	3	0.8	8	0.3333333333333333	0.8	11	8	0	1	0	0.4444444444444444	9	4	0.8	12	1.0	1.0	-0.0225275488379515	0.5055764547231584	0.05430171084738946	0.542406873359356	-0.13001701952270256	0.6522291351630604	0.6869745570948687	0.568008780145862	0.0	0	0.0
5251	0.00629800622154818	0.0035740378827338066	-0.002650773727840056	0.9969778857166117	None	0.3333333333333333	1	0.4444444444444444	4	0.7272727272727273	8	0.2653061224489796	0.7272727272727273	12	8	0	0	0	1.0	7	7	0.8666666666666667	13	0.0	0.6666666666666666	0.09986666281794093	0.5177012314411236	0.0006516705328325944	0.5437917941307379	0.13187323206113352	0.9999999352528561	0.7820267890709619	0.996314815217393	0	1.0	0.0
5730	0.003410997957107378	0.002003127233525426	-0.0017906691449563854	0.999037640354869	None	0.2	1	0.3333333333333333	4	0.8	12	0.20987654320987653	0.8	16	12	0	0	0	1.0	9	9	1.1333333333333333	17	0.0	1.0	0.09999999887908557	0.5000000948593393	2.780470745203739e-05	0.5676858679655514	0.09629767523535182	0.6042652488330549	0.6139805830949427	0.5577153599213066	0	1.0	0.0
6980	0.013680374209389919	0.009683692284714414	0.0096693189386144	0.9960103472968744	None	0.2	1	0.3333333333333333	4	0.8	12	0.20987654320987653	0.8	16	12	0	0	0	1.0	9	9	1.1333333333333333	17	0.0	1.0	0.09713451897428513	0.5090872599571915	0.06965775788822957	0.996915987875431	0.07176642157960833	0.5754006793245329	0.6587242004823994	0.8848894359620992	0	0	0.0
4315	0.01602580713655987	0.010386461142833937	0.007211820422359594	0.9938021626828254	None	0.2	1	0.3333333333333333	4	0.8	12	0.20987654320987653	0.8	16	12	0	0	0	1.0	9	9	1.1333333333333333	17	0.0	1.0	0.09951610959018897	0.5655916146416788	-0.09994773759443015	0.5004678600533065	0.09999421335850037	0.5001747136473846	0.7190959534905179	0.5221902067013087	0	1.0	0.0
5495	5.267846507144445e-07	3.94892620874953e-07	1.0055931428976654e-10	0.9998918696865255	None	0	0	1.0	1	0	0	1.0	0	1	0	0	0	0	0.5	2	1	0.13333333333333333	2	0.0	0	0	0	0	0	0	0	0	0	0	0	0
4002	0.0	0.0	0.0	0.9999999999999998	None	0	0	0	0	0	0	1.0	0	0	0	0	4	0	1.0	1	1	0.06666666666666667	1	1.0	0	0	0	0	0	0	0	0	0	0	0	0
1831	None	None	None	None	None	0.6666666666666666	2	0.6666666666666666	6	0.2727272727272727	3	0.52	0.18181818181818182	4	2	8	0	0	1.0	5	5	0.8666666666666667	13	0.0	0.2222222222222222	-0.08295483060395988	0.5326453863099129	0.07366791268707513	0.5584654566759105	1.0590202844818066e-05	0.5004920649344035	0.6560093189813722	0.5306010682150184	0	1.0	0.0
308	None	None	None	None	None	0	0	0.375	3	0.8	8	0.3	0.8	11	8	0	0	0	0.625	5	8	0.8	12	0.0	0.8571428571428571	-0.09999999575605825	0.5000016996437637	-0.1832108748262769	0.8231080522623875	9.159154272359092e-06	0.50011908548582	0.6791166563746496	0.6254338581028125	0	0.09090909090909091	0.0
3577	0.010393395448908363	0.004125403629945911	0.0014075541114918092	0.995957915825904	None	0.25	1	0.36363636363636365	4	0.7857142857142857	11	0.2222222222222222	0.7857142857142857	15	11	0	0	0	0.8888888888888888	8	9	1.0666666666666667	16	0.0	1.0	0.09998172304750223	0.5122514577637878	0.09968122493703299	0.5178925977683527	0.06412656656349343	0.5637720056444884	0.5337440222127608	0.5313838124340834	0	0.06666666666666667	0.0
2192	None	None	None	None	None	0	0	0	0	0	0	1.0	0	0	0	0	0	0	1.0	1	1	0.06666666666666667	1	0.0	0	0	0	0	0	0	0	0	0	0	0	0
6526	0.01329038461855828	0.009252776910467985	0.009244981592021922	0.9960091295763629	None	0.2	1	0.3333333333333333	4	0.8	12	0.20987654320987653	0.8	16	12	0	0	0	1.0	9	9	1.1333333333333333	17	0.0	1.0	0.09713451897428513	0.5090872599571915	0.06965775788822957	0.996915987875431	0.07176642157960833	0.5754006793245329	0.6587242004823994	0.8848894359620992	0	0	0.0
4047	1.511402978862846e-05	2.6309006859408714e-07	2.6269791204889814e-07	0.9999969586652946	None	0	0	0.3333333333333333	1	1.0	2	1.0	1.0	3	2	0	3	0	0.25	4	1	0.26666666666666666	4	1.0	0	0.09997975949725882	0.5000315906016822	0.09873328816933256	0.5061884096095638	0.028619806638800226	0.6007368165565894	0.5826094981178994	0.5360554241305919	0.6666666666666666	1.0	0.0
6355	None	None	None	None	None	0	0	0.21428571428571427	9	0.7704918032786885	47	0.7777777777777778	0.5901639344262295	43	36	19	8	0	1.0	9	9	4.2	63	0.22857142857142856	0.8	0.2432158561707825	0.9999992335135357	3.0724238495561996e-05	0.5190115392192667	0.0020255427875705534	0.584203400493822	0.8755283449944926	0.9920966041212527	1.0	1.0	0.14285714285714285
2256	None	None	None	None	None	0	0	0	0	0	0	1.0	0	0	0	0	4	0	1.0	1	1	0.06666666666666667	1	1.0	0	0	0	0	0	0	0	0	0	0	0	0
3603	0.0050653193251709566	0.0043677423132431024	0.003424181143855481	0.9974700643894776	None	0.2	1	0.3333333333333333	4	0.8	12	0.20987654320987653	0.8	16	12	0	0	0	1.0	9	9	1.1333333333333333	17	0.0	1.0	0.09999999923139657	0.5000008825956805	0.09284363427000826	0.5867220644032969	0.0783743976960683	0.5413507699974424	0.5299344751446226	0.5429121830685424	0	0	0.0
915	None	None	None	None	None	0.14285714285714285	1	0.47058823529411764	8	0.5217391304347826	12	0.5208333333333334	0.43478260869565216	16	10	8	2	0	0.75	8	6	1.6666666666666667	25	0.14285714285714285	0.5	0.00030560305435104775	0.5066435499577071	0.0004492434040575086	0.5067830898766547	0.11166941212413235	0.5732412738063432	0.6270437802687644	0.5290337745600961	1.0	1.0	0.0
3608	6.336639817508371e-05	2.688412999521916e-07	2.4550886060743705e-07	0.9999108224270774	None	0.25	1	0.4	4	0.7692307692307693	10	0.23809523809523808	0.7692307692307693	14	10	0	0	0	0.7777777777777778	7	9	1.0	15	0.0	1.0	0.0998740332971333	0.5513141021564234	0.08013671267512934	0.5541222725052942	0.0004946500135323168	0.5241520615165562	0.5961062363271098	0.543225637694228	0	0.2857142857142857	0.0
2010	None	None	None	None	None	0.3333333333333333	1	0.4444444444444444	4	0.7272727272727273	8	0.2653061224489796	0.7272727272727273	12	8	0	0	0	1.0	7	7	0.8666666666666667	13	0.0	0.6666666666666666	0.05200016952625691	0.6379696138913095	0.0159136905810581	0.529482901132329	0.0138132593911879	0.5298967195967045	0.5744346866588311	0.5666313736111017	0	1.0	0.0
4697	0.0016443368849059481	0.0004202384003192473	0.0003978870932759754	0.9980645050664066	None	0.2	1	0.3333333333333333	4	0.8	12	0.20987654320987653	0.8	16	12	0	0	0	1.0	9	9	1.1333333333333333	17	0.0	1.0	7.66156107402419e-14	0.5021620304774821	0.09910240641854551	0.5651074351986117	0.034599531384358506	0.5738341782459322	0.6019629414344371	0.5471987975891364	0	1.0	0.0
7359	None	None	None	None	None	0.125	1	0.3333333333333333	6	0.72	18	0.42857142857142855	0.68	23	17	3	0	0	0.7777777777777778	7	9	1.8	27	0.0	0.4444444444444444	0.00022833668216980487	0.5537151206589358	-0.04529579591612528	0.5830332106225119	0.025253690777113442	0.5230782893111113	0.5887429821620627	0.5534046156282205	0	0	0.0
535	None	None	None	None	None	0	0	0	0	0	0	1.0	0	0	0	0	0	0	1.0	1	1	0.06666666666666667	1	0.0	0	0	0	0	0	0	0	0	0	0	0	0
976	None	None	None	None	None	0	0	0.3333333333333333	2	0.7142857142857143	5	0.6428571428571429	0	1	0	7	8	0	0.2857142857142857	7	2	0.6	9	0.47058823529411764	0.2857142857142857	0	0	0	0	0	0	0	0	0	0	0
6569	0.0	0.0	0.0	0.9999999999999998	None	0	0	0	0	0	0	1.0	0	0	0	0	4	0	1.0	1	1	0.06666666666666667	1	1.0	0	0	0	0	0	0	0	0	0	0	0	0
2359	None	None	None	None	None	0	0	1.0	2	0.0	0	0.75	0	2	0	0	1	0	1.0	2	2	0.2	3	0.5	0	0	0	0	0	0	0	0	0	0	0	0
207	None	None	None	None	None	0	0	0.04	2	0.9722222222222222	70	0.9135802469135802	0	0	0	73	0	0	1.0	9	9	4.933333333333334	74	0.0	1.0	0	0	0	0	0	0	0	0	0	0	0
3766	0.002480813392125568	0.0008936606599715194	4.9319033160984334e-05	0.995694804954092	None	0.25	1	0.4	4	0.7692307692307693	10	0.23809523809523808	0.7692307692307693	14	10	0	0	0	0.7777777777777778	7	9	1.0	15	0.0	1.0	0.09999999999997486	0.5000000113944414	-0.04101643704091464	0.6735483811205836	0.09999607753647775	0.5000110535110724	0.6603248102182948	0.560068675553311	0	1.0	0.0
4851	0.0002136380696351914	5.325486317560439e-05	-7.929183342642321e-07	0.9997422336043021	None	0	0	0.25	1	1.0	3	1.0	1.0	4	3	0	3	0	0.2	5	1	0.3333333333333333	5	1.0	0	1.5002516817571714e-06	0.5000349385799356	4.950732843166924e-06	0.5068467542243519	0.012957211623394093	0.661034473366563	0.5736052100457318	0.5576948748859564	0.0	0	0.0
143	None	None	None	None	None	0	0	0	0	0	0	1.0	0	0	0	0	2	0	1.0	1	1	0.06666666666666667	1	0.5	0	0	0	0	0	0	0	0	0	0	0	0
6257	8.322846592698125e-08	6.040783125931382e-08	5.278725793135254e-08	0.9999784144680389	None	0	0	0.11363636363636363	5	0.873015873015873	55	0.8024691358024691	0	0	0	64	9	0	1.0	9	9	4.333333333333333	65	0.06818181818181818	0.8214285714285714	0	0	0	0	0	0	0	0	0	0	0
6082	1.0090566155454578e-07	8.528091706401434e-08	-2.1037445395450915e-11	0.9999829195822468	None	0	0	0.03773584905660377	2	0.974025974025974	75	0.9753086419753086	0	0	0	78	0	0	1.0	9	9	5.266666666666667	79	0.0	1.0	0	0	0	0	0	0	0	0	0	0	0
7513	0.005597631024886581	0.0001612510657097422	-9.854306230196557e-05	0.9894317890453977	None	0	0	0.3333333333333333	3	0.8181818181818182	9	0.28888888888888886	0.8181818181818182	12	9	0	1	0	0.5555555555555556	5	9	0.8666666666666667	13	1.0	1.0	0.04087053382316248	0.5554563277121165	0.15895234917297177	0.6066273117750454	-0.09999965178022305	0.5000016927638555	0.7432498554428817	0.5544421052808205	0.9166666666666666	1.0	0.0
4707	0.011840561304219784	0.008657559883278274	0.006846915065714506	0.9956008774674519	None	0.2	1	0.3333333333333333	4	0.8	12	0.20987654320987653	0.8	16	12	0	0	0	1.0	9	9	1.1333333333333333	17	0.0	1.0	0.09998898390484953	0.5145491328203651	0.016688383803469715	0.5968474815100258	-0.1088285535966154	0.9879458084678143	0.7999675843607599	0.8346468219419808	0	0.125	0.0
461	None	None	None	None	None	0.5	1	0.6666666666666666	4	0.5714285714285714	4	0.375	0.5714285714285714	8	4	0	0	0	0.6666666666666666	6	4	0.6	9	0.0	0.6666666666666666	0.36126022280507836	0.6449704924164488	5.7237252906139696e-05	0.5004486425511022	-0.07307434516734268	0.5290207788433072	0.8690776485798128	0.5593038678395377	0	0.375	0.0
5858	0.0003066277078592227	1.5428615488919936e-06	1.4932189489773808e-06	0.9999999698171934	None	0.2	1	0.3333333333333333	4	0.8	12	0.20987654320987653	0.8	16	12	0	0	0	1.0	9	9	1.1333333333333333	17	0.0	1.0	0.09997442631862805	0.5240200642593171	0.22073662737652225	0.6943241512309557	0.12229159610021641	0.6495220212649961	0.6615143004340354	0.6250804630215334	0	1.0	0.0
659	None	None	None	None	None	0.2	1	0.3333333333333333	4	0.8	12	0.20987654320987653	0.8	16	12	0	0	0	1.0	9	9	1.1333333333333333	17	0.0	1.0	-0.03165332945035841	0.5257189187471173	0.037533612708938804	0.5383208732586058	-0.03618254101070506	0.5209888312949478	0.5865274886137251	0.5283492233327026	0	1.0	0.0
2259	None	None	None	None	None	0	0	0	0	0	0	1.0	0	0	0	0	4	0	1.0	1	1	0.06666666666666667	1	1.0	0	0	0	0	0	0	0	0	0	0	0	0
6997	0.0031425297279105134	6.205890131523426e-05	5.688742873632154e-05	0.9986180482026159	None	0.2	1	0.3333333333333333	4	0.8	12	0.20987654320987653	0.8	16	12	0	0	0	1.0	9	9	1.1333333333333333	17	0.0	1.0	0.04286361162303182	0.5569842501868828	3.349564786779731e-07	0.5013936541784779	-0.014716268001397626	0.6816566419254954	0.5875143802612811	0.582237966263743	0	0	0.0
1116	None	None	None	None	None	0	0	0.018518518518518517	1	1.0	79	1.0	0	0	0	80	0	0	1.0	9	9	5.4	81	0.0	1.0	0	0	0	0	0	0	0	0	0	0	0
6421	None	None	None	None	None	0	0	0.037037037037037035	2	0.9746835443037974	77	1.0	0.02531645569620253	2	2	78	0	0	1.0	9	9	5.4	81	0.0	1.0	0.09999879460966365	0.5000023178122596	0.04592482795087009	0.5823191644825997	0.09999957231345089	0.5000008762651778	0.5633843912877105	0.5276645412156898	0	0	0.0
861	None	None	None	None	None	0	0	0.6666666666666666	2	0.5	1	0.6666666666666666	0.5	3	1	0	0	0	0.6666666666666666	2	3	0.26666666666666666	4	0.0	0	-0.008927452919852783	0.5529461470039502	-0.09964820319518067	0.5005690284200143	0.01680800168230185	0.5778780557547779	0.6293388885390797	0.5439633675488764	0	1.0	0.0
932	None	None	None	None	None	0.3333333333333333	3	0.5238095238095238	11	0.41379310344827586	12	0.5740740740740741	0.3103448275862069	20	9	10	0	0	0.6666666666666666	9	6	2.066666666666667	31	0.0	0.4444444444444444	0.00023768174485710119	0.5630980660506383	-0.014131166427969915	0.6008268750526549	0.09985697086097536	0.5018349365395676	0.6242824055604191	0.5556021206761496	0	1.0	0.0
6728	2.4817590583748905e-06	2.6579845520480422e-08	-1.7803703828192294e-08	0.9999949312072305	None	0	0	1.0	2	0.0	0	1.0	0	2	0	0	2	0	0.3333333333333333	1	3	0.2	3	1.0	1.0	0	0	0	0	0	0	0	0	0	0	0
963	None	None	None	None	None	0.16666666666666666	1	0.35714285714285715	5	0.6666666666666666	12	0.4444444444444444	0.6666666666666666	17	12	2	2	0	0.5555555555555556	9	5	1.3333333333333333	20	0.6666666666666666	0.5333333333333333	-0.09923095152436419	0.5047406278540683	0.06440413359334984	0.5596790573813258	0.013257037705199695	0.5237900694817879	0.6631895760993723	0.5294703766202936	1.0	1.0	0.0
178	None	None	None	None	None	0.09523809523809523	2	0.35555555555555557	16	0.5846153846153846	38	0.8271604938271605	0.07692307692307693	19	5	47	2	0	1.0	9	9	4.466666666666667	67	0.023809523809523808	0.9152542372881356	0.05996955943717858	0.5813072925935723	0.01042113842460083	0.5826926862451358	0.2484211603403129	0.6853360130028159	0.7347799284444875	0.6177780334900755	0.0	0	0.0
4872	0.01042231102992763	0.004401466637453412	-2.4751820876860112e-05	0.9959401784092917	None	0.25	1	0.36363636363636365	4	0.7857142857142857	11	0.2222222222222222	0.7857142857142857	15	11	0	0	0	0.8888888888888888	9	8	1.0666666666666667	16	0.0	1.0	0.19902090358349717	0.6270383604223453	0.017135204208778433	0.6343521817583871	-0.10944608368324585	0.8896983278102071	0.8045136801880503	0.7412949012707472	0	1.0	0.0
351	None	None	None	None	None	0	0	0.2391304347826087	11	0.696969696969697	46	0.8395061728395061	0.3181818181818182	30	21	37	0	0	1.0	9	9	4.533333333333333	68	0.0	0.8813559322033898	0.06574959856230925	0.5374168987161542	0.0973518715284081	0.5066025129259609	0.22010948836772096	0.7158162217513957	0.6622735039903255	0.5906663254669662	0	1.0	0.0
3099	None	None	None	None	None	0.07692307692307693	1	0.2857142857142857	8	0.7	28	0.8571428571428571	0.525	28	21	13	8	0	1.0	7	7	2.8	42	0.34782608695652173	0.7428571428571429	1.6820658536346549e-07	0.500070906991006	0.09655679053846764	0.5180531779808584	0.06290471352012772	0.5878735826448425	0.6000477176644444	0.5355822107393217	0.0	0	0.0
5099	0.01222716112073427	0.008851097023809656	0.0071028793747386	0.9957311804247034	None	0.2	1	0.3333333333333333	4	0.8	12	0.20987654320987653	0.8	16	12	0	0	0	1.0	9	9	1.1333333333333333	17	0.0	1.0	0.09998898390484953	0.5145491328203651	0.016688383803469715	0.5968474815100258	-0.1088285535966154	0.9879458084678143	0.7999675843607599	0.8346468219419808	0	0.125	0.0
7349	0.0046247453047830326	0.0022174402525506117	-0.0014282404853406293	0.9931971283318611	None	0	0	0.3333333333333333	2	0.8571428571428571	6	0.36	0.8571428571428571	8	6	0	0	0	1.0	5	5	0.6	9	0.0	0	0.09995862954090384	0.500461090817918	0.09867432992849298	0.6010375906752198	0.09999674394491456	0.5001361284133959	0.5015257197946817	0.5342943326056977	0	1.0	0.0
2697	0.005434323446115134	0.003312232330091458	0.000549043765126769	0.99246849187053	None	0	0	0.4	2	0.8	4	0.4666666666666667	0.8	6	4	0	0	0	0.6	5	3	0.4666666666666667	7	0.0	0	0.2542735115017871	0.5586159749686018	0.0003335319950695893	0.5112922290882405	0.3146433439482978	0.6274557586139387	0.8055189466754252	0.566441474622961	0	1.0	0.0
2166	None	None	None	None	None	0.2	1	0.3333333333333333	4	0.8	12	0.20987654320987653	0.8	16	12	0	0	0	1.0	9	9	1.1333333333333333	17	0.0	1.0	0.13342931828917093	0.9993611837122568	0.027280194291802628	0.5887233120779096	-0.09999964129433284	0.5000017760114392	0.7910489591916887	0.9289926400026027	0	1.0	0.0
3019	0.000764365021936088	4.935163234599671e-05	-4.9340192165517824e-05	0.9988048389513057	None	0	0	0.25	1	1.0	3	1.0	1.0	4	3	0	0	0	0.2	1	5	0.3333333333333333	5	0.0	0	0.06351591436273693	0.5538949048951778	0.08715532252031732	0.5602100466439371	-0.04043687483790924	0.6702572221471802	0.6303752103572389	0.5961048378628686	0	1.0	0.0
1446	None	None	None	None	None	0	0	0	0	0	0	1.0	0	0	0	0	4	0	1.0	1	1	0.06666666666666667	1	1.0	0	0	0	0	0	0	0	0	0	0	0	0
6956	None	None	None	None	None	0.5	4	0.5555555555555556	10	0.5	12	0.48148148148148145	0.4583333333333333	19	11	6	0	0	0.6666666666666666	6	9	1.7333333333333334	26	0.0	0.6666666666666666	0.001644692162282535	0.6530056902196357	-0.04360676906525074	0.9940980855064412	-0.057326076796342496	0.677095223026395	0.6783122037120662	0.8971941784455929	0	0.15789473684210525	0.0
5370	0.0	0.0	0.0	0.9999999999999998	None	0	0	0	0	0	0	1.0	0	0	0	0	4	0	1.0	1	1	0.06666666666666667	1	1.0	0	0	0	0	0	0	0	0	0	0	0	0
1388	None	None	None	None	None	0.16666666666666666	1	0.5	7	0.4444444444444444	8	0.5714285714285714	0.05555555555555555	3	1	16	13	0	0.7142857142857143	5	7	1.3333333333333333	20	0.38235294117647056	0.9333333333333333	-0.179831304543844	0.5304868088811661	0.021956528102726757	0.6337337263261156	0.13920441464851066	0.546498572256965	0.7874064549725462	0.5709267872762238	0.0	0	0.0
4777	6.060151440369076e-06	5.8824669385690314e-08	5.585137044892451e-08	0.9999964166656445	None	0	0	0.11363636363636363	5	0.873015873015873	55	0.8024691358024691	0	2	0	62	0	0	1.0	9	9	4.333333333333333	65	0.0	1.0	0	0	0	0	0	0	0	0	0	0	0
6309	0.005621652055845265	0.003961850480477536	0.00391217694882171	0.994343231404491	None	0.2	1	0.3333333333333333	4	0.8	12	0.20987654320987653	0.8	16	12	0	0	0	1.0	9	9	1.1333333333333333	17	0.0	1.0	0.09937521008919539	0.5690039301286763	0.0412598552418164	0.5140376460617634	-0.09551653864971232	0.5175857748119717	0.6909927628762601	0.533642910246401	0	1.0	0.0
904	None	None	None	None	None	0.2	2	0.45454545454545453	10	0.5483870967741935	17	0.7333333333333333	0.12903225806451613	11	4	21	5	0	0.5555555555555556	9	5	2.2	33	0.1282051282051282	0.6428571428571429	6.161117696171619e-09	0.5000000421584415	0.17839637551407078	0.5717982903904424	0.006383756996147067	0.5315541246652327	0.6971283164324289	0.5345761057582487	1.0	1.0	0.0
7320	0.01279207623492997	0.009268879844267964	0.009257256745182473	0.9960230358711848	None	0.2	1	0.3333333333333333	4	0.8	12	0.20987654320987653	0.8	16	12	0	0	0	1.0	9	9	1.1333333333333333	17	0.0	1.0	0.09713451897428513	0.5090872599571915	0.06965775788822957	0.996915987875431	0.07176642157960833	0.5754006793245329	0.6587242004823994	0.8848894359620992	0	0	0.0
5393	0.00933119930127755	0.0009576536762056583	0.0009532078925048734	0.9940898286022121	None	0.125	1	0.47368421052631576	9	0.4230769230769231	11	0.6222222222222222	0.15384615384615385	11	4	16	7	0	0.5555555555555556	9	5	1.8666666666666667	28	0.2413793103448276	0.6086956521739131	0.09914007413710053	0.5603743023888196	-0.02106656820876141	0.6751946187137298	4.534704851552574e-11	0.5520169950054118	0.6153460253941149	0.5973478425479356	1.0	1.0	0.0
5224	0.000345162014060175	3.9154032141280175e-05	3.915384168388042e-05	0.9997512844505905	None	0.25	1	0.4	4	0.7692307692307693	10	0.23809523809523808	0.7692307692307693	14	10	0	0	0	0.7777777777777778	7	9	1.0	15	0.0	1.0	0.029097033558200647	0.5329152309387248	0.09523062868132734	0.6490684152138578	0.016293031556392563	0.6571536364040254	0.5834803177027447	0.6143918660240132	0	1.0	0.0
90	None	None	None	None	None	0.3333333333333333	1	0.4444444444444444	4	0.7272727272727273	8	0.2653061224489796	0.7272727272727273	12	8	0	0	0	1.0	7	7	0.8666666666666667	13	0.0	0.6666666666666666	0.027170919474554488	0.5350014476128673	-0.09595880117171159	0.6148426970099408	0.008102703302804376	0.5263836783024309	0.6251154461946437	0.5591864276017089	0	1.0	0.0
4371	0.0063033411664375925	0.0036642035744910246	0.0035538821490071217	0.9993364924404353	None	0.16666666666666666	1	0.2857142857142857	4	0.8421052631578947	16	0.25925925925925924	0.7894736842105263	19	15	1	1	0	1.0	9	9	1.4	21	0.5	0.6666666666666666	0.09999432267166374	0.5052870525051398	0.09761405055991969	0.6068028152451704	0.23147088329875504	0.7032278879981508	0.6502178433379457	0.6080809510264522	0.7894736842105263	1.0	0.0
5924	7.898335326639006e-06	3.981841657530432e-08	-3.8189771419515975e-09	0.9999991343622208	None	0	0	1.0	1	0	0	1.0	0	1	0	0	0	0	0.5	1	2	0.13333333333333333	2	0.0	0	0	0	0	0	0	0	0	0	0	0	0
4593	3.1845884975298685e-08	3.081429309841752e-08	4.54174978784537e-09	0.9999948926292905	None	0	0	0.3333333333333333	3	0.8181818181818182	9	0.28888888888888886	0.8181818181818182	12	9	0	1	0	0.5555555555555556	5	9	0.8666666666666667	13	1.0	1.0	0.0993743369047014	0.6080970252772545	-0.018200837844889628	0.6530144674145615	4.204194836544904e-10	0.5000872654259644	0.6265883662637017	0.5883935788491214	0.0	0	0.0
6537	0.0121927281221754	0.009855301045939293	0.00983319444126671	0.9890792658862586	None	0.2	1	0.3333333333333333	4	0.8	12	0.20987654320987653	0.8	16	12	0	0	0	1.0	9	9	1.1333333333333333	17	0.0	1.0	0.09996361465475592	0.5116350571528882	0.082763002225007	0.5767283541853758	0.09801804000347338	0.5056621269128646	0.5303190044517408	0.5315044840824921	0	0.8125	0.0
5232	7.567154894661234e-07	3.1477005129920473e-07	1.6857131227708356e-07	0.9998466568603823	None	0	0	0.42857142857142855	3	0.75	6	0.3333333333333333	0.75	9	6	0	0	0	0.8333333333333334	5	6	0.6666666666666666	10	0.0	0.4	0.09999999552635168	0.500037117263075	-0.08053872533225709	0.6693398588345298	1.8889750937302887e-12	0.5000001071241716	0.676661694479919	0.5585098597549196	0	1.0	0.0
2826	1.235300348220062e-05	5.978612716065221e-07	-5.978328079244928e-07	0.9942809535574357	None	0	0	0.03571428571428571	1	1.0	39	0.9111111111111111	0	0	0	40	9	0	0.5555555555555556	9	5	2.7333333333333334	41	0.10714285714285714	0.8888888888888888	0	0	0	0	0	0	0	0	0	0	0
7160	0.0051150111867410645	0.0003441369141416104	-0.00018952154912937126	0.9966908850973689	None	0.2	1	0.3333333333333333	4	0.8	12	0.20987654320987653	0.8	16	12	0	0	0	1.0	9	9	1.1333333333333333	17	0.0	1.0	0.09532117301237646	0.5247508268277703	0.09998679966883897	0.5523724041291532	0.07689163086874001	0.5971071355782556	0.5432303838198708	0.5582978957072008	0	0	0.0
5870	3.183345282165147e-05	3.1286693595336853e-07	1.9072700340100996e-07	0.9999871628259019	None	0	0	0.3333333333333333	2	0.8571428571428571	6	0.36	0.8571428571428571	8	6	0	2	0	1.0	5	5	0.6	9	1.0	0	0.0999868552430622	0.5032390505042152	0.01556781723780053	0.6999786446974872	0.031065297177272994	0.5873352773585899	0.6338243854597415	0.5997373795748604	1.0	1.0	0.0
5632	0.0025772514517598006	0.0012671832669169422	0.0007416472791934926	0.9989163088449234	None	0.2	1	0.3333333333333333	4	0.8	12	0.20987654320987653	0.8	16	12	0	0	0	1.0	9	9	1.1333333333333333	17	0.0	1.0	0.03562619019220259	0.5558174754290585	0.09099740702005867	0.6960567958429613	0.13206429974976772	0.9814187614659162	0.8084542080711747	0.8420038447157262	0	0.3125	0.0
5404	0.024189541909038992	0.020176604348332888	0.009858419130561881	0.996891983445299	None	0.25	1	0.4	4	0.7692307692307693	10	0.23809523809523808	0.7692307692307693	14	10	0	0	0	0.7777777777777778	9	7	1.0	15	0.0	1.0	0.09999970459302257	0.5033942537003138	0.22101993928489788	0.709034417818238	0.17540695241687282	0.6621734386819647	0.671353012275247	0.6284929717882848	0	1.0	0.0
27	None	None	None	None	None	0	0	0	0	0	0	1.0	0	0	0	0	0	0	1.0	1	1	0.06666666666666667	1	0.0	0	0	0	0	0	0	0	0	0	0	0	0
7417	2.424548401636445e-05	8.840955592128515e-07	4.757707993894911e-10	0.9987669677233824	None	0	0	0.5	1	1.0	1	1.0	1.0	2	1	0	3	0	0.3333333333333333	3	1	0.2	3	1.0	0	0.09870752434440395	0.5003786012319527	0.09889201136407093	0.5003126554997896	0.047697675056940184	0.5892081491717861	0.5599353009489614	0.5302511654509929	1.0	1.0	0.0
6996	0.000962244027159312	8.307616500874936e-05	5.481735643155646e-05	0.9991279093148671	None	0.2	1	0.3333333333333333	4	0.8	12	0.20987654320987653	0.8	16	12	0	0	0	1.0	9	9	1.1333333333333333	17	0.0	1.0	0.06885645967170129	0.5616201086658694	0.03861908923865347	0.6388041598317932	-0.002407414898732792	0.6539894605720842	0.6114385735794853	0.6188916436090549	0	1.0	0.0
4531	0.012177348629707272	0.008766448150089267	0.007062314653767835	0.9956783904971818	None	0.2	1	0.3333333333333333	4	0.8	12	0.20987654320987653	0.8	16	12	0	0	0	1.0	9	9	1.1333333333333333	17	0.0	1.0	0.09998898390484953	0.5145491328203651	0.016688383803469715	0.5968474815100258	-0.1088285535966154	0.9879458084678143	0.7999675843607599	0.8346468219419808	0	0.125	0.0
5937	0.0	0.0	0.0	0.9999999999999998	None	0	0	0	0	0	0	1.0	0	0	0	0	4	0	1.0	1	1	0.06666666666666667	1	1.0	0	0	0	0	0	0	0	0	0	0	0	0
5639	0.0032026946765350436	0.0005165161528178745	-7.811019150863842e-05	0.9940594456304889	None	0	0	0.3333333333333333	2	0.8571428571428571	6	0.36	0.8571428571428571	8	6	0	2	0	1.0	5	5	0.6	9	1.0	0	0.09999905476774702	0.5015894879723365	0.018026142977787197	0.5997292320121651	0.10827552580402382	0.9918224966558374	0.6928483396301898	0.8502144607733454	0.0	0.125	0.0
4390	0.0036143145845598385	0.0009396666940697999	0.00010638265838710075	0.9980413574837864	None	0.2	1	0.3333333333333333	4	0.8	12	0.20987654320987653	0.8	16	12	0	0	0	1.0	9	9	1.1333333333333333	17	0.0	1.0	-0.03645524743658627	0.6259528090107671	0.0993360098002718	0.5959522441120585	0.09999998891890986	0.5000009860602104	0.6521386713517519	0.5747296826636412	0	0.1875	0.0
954	None	None	None	None	None	0.25	1	0.4	4	0.7692307692307693	10	0.234375	0.7692307692307693	14	10	0	0	0	1.0	8	8	1.0	15	0.0	0.8571428571428571	-0.0367463334212047	0.6543120939183068	3.0906201454509184e-09	0.5000000595957708	0.12474945318801434	0.9139708698264143	0.6834261794651475	0.7311346645354233	0	1.0	0.0
1596	None	None	None	None	None	1.0	1	0.8	4	0.4	2	0.4375	0.4	6	2	0	0	0	1.0	4	4	0.4666666666666667	7	0.0	0.6666666666666666	1.0129543633165127e-09	0.5000000231753102	-0.19112879844205777	0.5830239867825763	0.004230205056972099	0.5050582144901534	0.7116780194814766	0.529584840632851	0	1.0	0.0
5636	0.014099781198812633	0.010082880139123652	0.008038419272243861	0.9978040776422955	None	0.25	1	0.4	4	0.7692307692307693	10	0.23809523809523808	0.7692307692307693	14	10	0	0	0	0.7777777777777778	7	9	1.0	15	0.0	1.0	0.09998988711106217	0.5032034393600983	0.09877422811665175	0.6149311144370398	0.08999616266517621	0.9982974693351282	0.6755299460912262	0.9076225605908665	0	1.0	0.0
4398	0.0	0.0	0.0	0.9999999999999998	None	0	0	0	0	0	0	1.0	0	0	0	0	4	0	1.0	1	1	0.06666666666666667	1	1.0	0	0	0	0	0	0	0	0	0	0	0	0
6356	1.210262242470026e-08	1.0343587709049062e-08	9.50141672837497e-09	0.9999984047825776	None	0	0	0.5	1	1.0	1	0.75	0	0	0	2	3	0	1.0	2	2	0.2	3	0.375	0	0	0	0	0	0	0	0	0	0	0	0
6957	0.01352833579705478	0.009045588763975248	0.009036965253093464	0.9959928125207825	None	0.2	1	0.3333333333333333	4	0.8	12	0.20987654320987653	0.8	16	12	0	0	0	1.0	9	9	1.1333333333333333	17	0.0	1.0	0.09713451897428513	0.5090872599571915	0.06965775788822957	0.996915987875431	0.07176642157960833	0.5754006793245329	0.6587242004823994	0.8848894359620992	0	0	0.0
940	None	None	None	None	None	0	0	0.2222222222222222	12	0.7341772151898734	58	1.0	0.43037974683544306	45	34	35	0	0	1.0	9	9	5.4	81	0.0	1.0	0.05343945389000854	0.6564384431092856	0.25956081161144584	1.0	0.0987364718589996	0.5055580892737968	0.7786731983586632	0.9999999993126525	0	1.0	0.0
6798	0.0010669992561951423	0.0007574305920653586	0.0007573951975783356	0.9994167234008716	None	0.2	1	0.3333333333333333	4	0.8	12	0.20987654320987653	0.8	16	12	0	0	0	1.0	9	9	1.1333333333333333	17	0.0	1.0	0.09992642832320492	0.500037949738674	0.0003411086002113344	0.5822156124887679	-0.008771249479218776	0.6575371707983735	0.6183712317964075	0.5813023067856594	0	0	0.0
2776	0.0	0.0	0.0	1.0	None	0	0	0	0	0	0	1.0	0	0	0	0	0	0	1.0	1	1	0.06666666666666667	1	0.0	0	0	0	0	0	0	0	0	0	0	0	0
7504	0.0	0.0	0.0	1.0	None	0	0	0	0	0	0	1.0	0	0	0	0	0	0	1.0	1	1	0.06666666666666667	1	0.0	0	0	0	0	0	0	0	0	0	0	0	0
1040	None	None	None	None	None	0	0	0.19444444444444445	7	0.7692307692307693	40	0.6666666666666666	0.15384615384615385	12	8	41	0	0	1.0	9	9	3.6	54	0.0	0.6530612244897959	0.22872242279409843	0.5452313504333356	3.80608116196777e-05	0.5005488985116383	0.19143843125708102	0.6204070791599514	0.7378297844831984	0.5560051180965802	0	1.0	0.0
1030	None	None	None	None	None	0	0	0.1568627450980392	8	0.8108108108108109	60	0.9382716049382716	0.0945945945945946	13	7	62	0	0	1.0	9	9	5.066666666666666	76	0.0	0.9411764705882353	-0.019484167537342	0.6577650070554528	-0.07563332206574595	0.6582794200078709	0.07031665168558776	0.572929774938591	0.6707761046831533	0.6304777645187293	0	1.0	0.0
2368	None	None	None	None	None	0.2	1	0.3333333333333333	4	0.8	12	0.20987654320987653	0.8	16	12	0	0	0	1.0	9	9	1.1333333333333333	17	0.0	1.0	0.00027832863494145824	0.5267990398218778	-0.03447528946204227	0.6560190487537678	0.0999958838463744	0.5001407926426189	0.6385507343839495	0.5624608228330868	0	0.9375	0.0
2385	None	None	None	None	None	0	0	0.037037037037037035	2	0.9746835443037974	77	1.0	0.02531645569620253	4	2	76	0	0	1.0	9	9	5.4	81	0.0	1.0	1.9818084731689937e-12	0.5000000000225435	-0.04282879794265473	0.5064987291859511	0.09878248436891934	0.5011487733704173	0.6439862579431177	0.5025492681066226	0	1.0	0.0
1766	None	None	None	None	None	0	0	0.3333333333333333	2	0.8571428571428571	6	1.0	0.8571428571428571	8	6	0	2	0	0.1111111111111111	9	1	0.6	9	1.0	1.0	2.3768720321123954e-11	0.5000000000379354	-0.002684633465384956	0.6697056864122163	0.0005402445232916684	0.5072257082254322	0.5813549655153364	0.5610077654521993	0.0	0	0.0
5590	0.004102757311004976	0.0002620119041050398	1.955557063731638e-05	0.9932029756458215	None	0	0	0.4	2	0.8	4	0.4666666666666667	0.8	6	4	0	0	0	0.6	3	5	0.4666666666666667	7	0.0	0	0.10433101244101353	0.6373481435173994	0.00047727398798110937	0.5025406311956825	-0.2319555159110002	0.8449933805161259	0.8016929171176447	0.6806220818635961	0	1.0	0.0
3542	0.008828933539779475	0.0015416103018760048	0.00048654468459360023	0.9858958629845983	None	0.2	1	0.3333333333333333	4	0.8	12	0.20987654320987653	0.8	16	12	0	0	0	1.0	9	9	1.1333333333333333	17	0.0	1.0	0.1986125211320934	0.6730918834338648	0.09974100091255109	0.5100838201650237	0.09990768660326532	0.5027671363072219	0.6147623923242088	0.5641127920726077	0	0.9375	0.0
544	None	None	None	None	None	0	0	0.5	3	0.6666666666666666	4	0.4	0.6666666666666666	7	4	0	1	0	0.8	4	5	0.5333333333333333	8	1.0	0.6666666666666666	0.09829287245559072	0.505243062626904	0.0042279405806328685	0.5091558317423429	0.0006833978896155387	0.5040529663345552	0.6110693421167767	0.5061507447934962	1.0	1.0	0.0
7497	0.0005022069284068114	3.8089546397267655e-06	-2.277228187104312e-06	0.9992628619544371	None	0.2	1	0.3333333333333333	4	0.8	12	0.20987654320987653	0.8	16	12	0	0	0	1.0	9	9	1.1333333333333333	17	0.0	1.0	0.040863754969145995	0.6635970738246159	-0.04070984508996679	0.6721991384981953	0.11308264145459838	0.9999938590941799	0.6728420869931724	0.9886375681500316	0	1.0	0.0
5448	0.024154589988927184	0.02019003980707835	0.008332356870148426	0.9968391248119947	None	0.25	1	0.4	4	0.7692307692307693	10	0.23809523809523808	0.7692307692307693	14	10	0	0	0	0.7777777777777778	9	7	1.0	15	0.0	1.0	0.09999970459302257	0.5033942537003138	0.22101993928489788	0.709034417818238	0.17540695241687282	0.6621734386819647	0.671353012275247	0.6284929717882848	0	1.0	0.0
3441	4.785848986755005e-07	6.188413731461568e-08	5.402418147476438e-08	0.9999755180302811	None	0	0	1.0	2	0.0	0	0.75	0	2	0	0	2	0	1.0	2	2	0.2	3	1.0	0	0	0	0	0	0	0	0	0	0	0	0
2627	1.4310132080428085e-05	1.9927302613392926e-06	1.8795954546113028e-08	0.9956304122369035	None	0	0	0.08695652173913043	2	0.9375	30	0.9444444444444444	0.03125	2	1	31	9	0	1.0	6	6	2.2666666666666666	34	0.13846153846153847	0.7142857142857143	1.2596454635779348e-11	0.5000000000097942	0.4136830489930084	0.5261929073876056	0.014144293307594386	0.5250005249825421	0.8719230909691219	0.5170727928559045	1.0	1.0	0.0
1886	None	None	None	None	None	0	0	0	0	0	0	1.0	0	0	0	0	4	0	1.0	1	1	0.06666666666666667	1	1.0	0	0	0	0	0	0	0	0	0	0	0	0
3938	2.7197455800268674e-05	9.088998965084839e-07	-5.578269923857934e-07	0.9996377132528984	None	0	0	0	0	0	0	1.0	0	0	0	0	4	0	1.0	1	1	0.06666666666666667	1	1.0	0	0	0	0	0	0	0	0	0	0	0	0
3333	0.005351529762074909	0.002070530642334812	-0.0010882773162006643	0.9938494826841138	None	0	0	0.3333333333333333	3	0.8181818181818182	9	0.28888888888888886	0.8181818181818182	12	9	0	0	0	0.5555555555555556	5	9	0.8666666666666667	13	0.0	1.0	0.09999988049247624	0.500080874840577	-0.05681670849110661	0.6022222209589042	0.06531297859041305	0.5275446088954595	0.6620339444054534	0.5436673508595372	0	0	0.0
2770	0.001135296536066562	0.00026113141089767516	4.8657021190342936e-05	0.9969666711122084	None	0.045454545454545456	1	0.1956521739130435	9	0.7727272727272727	51	0.8395061728395061	0.10606060606060606	14	7	53	0	0	1.0	9	9	4.533333333333333	68	0.0	0.8666666666666667	0.008114510356471738	0.550330578554041	-0.07062747948994322	0.5521526401912488	-0.09999489224946352	0.511116954563947	0.625290300445744	0.5379148822979145	0	0.9285714285714286	0.0
1635	None	None	None	None	None	0	0	0	0	0	0	1.0	0	0	0	0	4	0	1.0	1	1	0.06666666666666667	1	1.0	0	0	0	0	0	0	0	0	0	0	0	0
4156	0.0031204879398027035	0.0018970029811610776	0.0018760998568596564	0.9970370974155237	None	0	0	0.3333333333333333	3	0.8181818181818182	9	0.28888888888888886	0.8181818181818182	12	9	0	0	0	0.5555555555555556	5	9	0.8666666666666667	13	0.0	1.0	-0.02907530331959297	0.5645743391877874	3.0875020540682672e-12	0.5000000000350217	0.23089176691197802	0.5586330009566098	0.7483533724572753	0.5411867945802099	0	1.0	0.0
4034	0.004394076282741289	0.0028830703291938147	0.0021797476254894034	0.9986312269799857	None	0.25	1	0.36363636363636365	4	0.7857142857142857	11	0.2222222222222222	0.7857142857142857	15	11	0	0	0	0.8888888888888888	8	9	1.0666666666666667	16	0.0	1.0	0.0999334880854851	0.5084049278993035	0.04305193735554072	0.5193658839834087	0.08170646314216065	0.6667501590646341	0.5703046570692017	0.5666548918605463	0	0.5333333333333333	0.0
2366	None	None	None	None	None	0	0	0	0	0	0	1.0	0	0	0	0	0	0	1.0	1	1	0.06666666666666667	1	0.0	0	0	0	0	0	0	0	0	0	0	0	0
173	None	None	None	None	None	0	0	0	0	0	0	1.0	0	0	0	0	0	0	1.0	1	1	0.06666666666666667	1	0.0	0	0	0	0	0	0	0	0	0	0	0	0
5028	0.001392234724564224	0.0009046088394564138	-0.0008598702494499971	0.9989085681538835	None	0.2	1	0.3333333333333333	4	0.8	12	0.20987654320987653	0.8	16	12	0	0	0	1.0	9	9	1.1333333333333333	17	0.0	1.0	0.09996732638955994	0.5050946456707734	0.06791809798746223	0.5770948761945488	0.03528130099762468	0.6606710473636582	0.5783830171780445	0.5823695001611342	0	0.0625	0.0
3769	1.2118910706733505e-07	1.0474365898809722e-07	5.111419102117637e-11	0.9999808821637982	None	0	0	0.018518518518518517	1	1.0	79	1.0	0	0	0	80	0	0	1.0	9	9	5.4	81	0.0	1.0	0	0	0	0	0	0	0	0	0	0	0
7536	0.000767124617140421	1.2759489956576681e-05	1.1283939631798467e-05	0.9989161302461219	None	0	0	0.6666666666666666	2	0.5	1	0.6666666666666666	0.5	3	1	0	2	0	0.6666666666666666	2	3	0.26666666666666666	4	1.0	0	-0.4204119860567966	0.6778567612037687	0.08789702801216702	0.5299917878583649	-0.06250770974616461	0.5411658766780795	0.8924427241213949	0.5849262074750657	1.0	1.0	0.4602006229320973
7317	0.00012958563254290208	9.840509072672298e-06	7.971956931231336e-06	0.9995825023338555	None	0.2	1	0.3333333333333333	4	0.8	12	0.20987654320987653	0.8	16	12	0	0	0	1.0	9	9	1.1333333333333333	17	0.0	1.0	0.09150973382734102	0.521857561613266	0.06641501106176816	0.915557993184519	0.030571475015569515	0.5115894011207054	0.5667534529560779	0.6982770807187274	0	1.0	0.0
1353	None	None	None	None	None	0	0	0.3333333333333333	3	0.8181818181818182	9	0.28888888888888886	0.8181818181818182	12	9	0	1	0	0.5555555555555556	9	5	0.8666666666666667	13	1.0	1.0	3.512352749391829e-07	0.5012580180879384	1.2456864045637013e-06	0.5000033076200816	-0.1292139517275862	0.6654688689234699	0.6477406176458861	0.5574787112372048	1.0	1.0	0.0
6884	0.0017407163468512892	0.0001564832946385848	0.0001558941746411006	0.9960162818973933	None	0.5	1	0.6666666666666666	4	0.5714285714285714	4	0.36	0.5714285714285714	8	4	0	0	0	1.0	5	5	0.6	9	0.0	0.5	0.0956441760807854	0.5050321220031521	0.09950769043706652	0.5338672785311117	0.08785296360099282	0.995961473832452	0.7886599432851227	0.8685134221947919	0	0.25	0.0
76	None	None	None	None	None	0	0	0	0	0	0	1.0	0	0	0	0	2	0	1.0	1	1	0.06666666666666667	1	0.5	0	0	0	0	0	0	0	0	0	0	0	0
3069	0.00014431101881857487	1.4225815123893821e-06	5.311274737669769e-07	0.9990804476407211	None	0	0	0.14583333333333334	7	0.8285714285714286	58	1.0	0.1	12	7	59	5	0	0.8888888888888888	8	9	4.8	72	0.042735042735042736	1.0	0.24195587815387873	0.5114512312707826	0.06169986654571641	0.5419280678756346	0.09999994015019656	0.5000008706355163	0.6847086149538385	0.5178194054918663	0.0	0.16666666666666666	0.0
219	None	None	None	None	None	0.25	1	0.4	4	0.75	9	0.25925925925925924	0.75	13	9	0	0	0	0.6666666666666666	9	6	0.9333333333333333	14	0.0	1.0	-0.15718401861070783	0.9999999983643082	0.09790986856799415	0.5500450178285851	0.00014352317319684527	0.5018707966330624	0.8155827191577695	0.9989020134731593	0	1.0	0.0
4691	0.0	0.0	0.0	1.0	None	0	0	0	0	0	0	1.0	0	0	0	0	0	0	1.0	1	1	0.06666666666666667	1	0.0	0	0	0	0	0	0	0	0	0	0	0	0
563	None	None	None	None	None	0	0	0.043478260869565216	2	0.9696969696969697	64	0.9444444444444444	0	0	0	67	9	0	0.8888888888888888	8	9	4.533333333333333	68	0.06521739130434782	0.9333333333333333	0	0	0	0	0	0	0	0	0	0	0
5768	0.013046324513998977	0.009136144157763522	0.009128746482693557	0.9959786162331059	None	0.2	1	0.3333333333333333	4	0.8	12	0.20987654320987653	0.8	16	12	0	0	0	1.0	9	9	1.1333333333333333	17	0.0	1.0	0.09713451897428513	0.5090872599571915	0.06965775788822957	0.996915987875431	0.07176642157960833	0.5754006793245329	0.6587242004823994	0.8848894359620992	0	0	0.0
7508	0.013295500380346029	0.009807388704787706	0.009786305536798615	0.9958559279571868	None	0.2	1	0.3333333333333333	4	0.8	12	0.20987654320987653	0.8	16	12	0	0	0	1.0	9	9	1.1333333333333333	17	0.0	1.0	0.09713451897428513	0.5090872599571915	0.06965775788822957	0.996915987875431	0.07176642157960833	0.5754006793245329	0.6587242004823994	0.8848894359620992	0	0	0.0
6336	0.012962370615593011	0.009449988858691185	0.009436308468074361	0.9959426976164649	None	0.2	1	0.3333333333333333	4	0.8	12	0.20987654320987653	0.8	16	12	0	0	0	1.0	9	9	1.1333333333333333	17	0.0	1.0	0.09713451897428513	0.5090872599571915	0.06965775788822957	0.996915987875431	0.07176642157960833	0.5754006793245329	0.6587242004823994	0.8848894359620992	0	0	0.0
5248	0.0	0.0	0.0	0.9999999999999998	None	0	0	0	0	0	0	1.0	0	0	0	0	4	0	1.0	1	1	0.06666666666666667	1	1.0	0	0	0	0	0	0	0	0	0	0	0	0
2558	3.959631388023345e-09	3.9649779778026636e-09	3.805168940504541e-09	0.9999998280832922	None	0	0	0	0	0	0	1.0	0	0	0	0	1	0	1.0	1	1	0.06666666666666667	1	0.25	0	0	0	0	0	0	0	0	0	0	0	0
2736	None	None	None	None	None	0.125	1	0.3888888888888889	7	0.5416666666666666	13	0.5777777777777777	0.125	7	3	18	9	0	0.5555555555555556	9	5	1.7333333333333334	26	0.25	0.6956521739130435	-0.0931665993112686	0.6588326381269877	0.06251541713787076	0.8276664217877735	-0.06996848698827911	0.6213878457839838	0.6827855621608465	0.7125031763786674	1.0	1.0	0.0
6921	None	None	None	None	None	0.1	1	0.34782608695652173	8	0.65625	21	0.41975308641975306	0.65625	29	21	4	0	0	1.0	9	9	2.2666666666666666	34	0.0	0.64	0.09882320827147463	0.5040939585204641	-0.09984841745243746	0.5301870881167435	0.08546510564238523	0.9091260214647072	0.71231831851639	0.6928393394418504	0	0.13793103448275862	0.0
5361	0.0008252474252002204	0.00020316120296238644	-7.287698361769651e-05	0.999359855617651	None	0.2	1	0.3333333333333333	4	0.8	12	0.20987654320987653	0.8	16	12	0	0	0	1.0	9	9	1.1333333333333333	17	0.0	1.0	0.06629613230365432	0.5917888387393543	-0.026712399983876544	0.6797708529389485	-0.04266010035719366	0.6695804894245321	0.648277417343172	0.6479691266768696	0	0.4375	0.0
2674	8.419516067443945e-07	1.392539828111335e-08	8.78350600708395e-09	0.9999959803325233	None	0	0	0	0	0	0	1.0	0	0	0	0	1	0	1.0	1	1	0.06666666666666667	1	0.25	0	0	0	0	0	0	0	0	0	0	0	0
1600	None	None	None	None	None	0	0	0.6	3	0.6	3	0.4666666666666667	0.6	6	3	0	1	0	0.6	5	3	0.4666666666666667	7	1.0	0.5	-0.07015051872178933	0.6003624325696388	0.09654209956557377	0.5257914521885468	0.09998704630223096	0.500097329980922	0.6850198892900953	0.5424494214971242	1.0	1.0	0.0
1896	None	None	None	None	None	0.25	1	0.4	4	0.75	9	0.25925925925925924	0.75	13	9	0	0	0	0.6666666666666666	9	6	0.9333333333333333	14	0.0	1.0	0.14274503717944426	0.7070009599126043	0.19609601014384337	0.5419744580124931	0.2046510541397128	0.5214821613247759	0.5862279541020758	0.5934821738366677	0	0.9230769230769231	0.0
874	None	None	None	None	None	0.5	1	0.5714285714285714	4	0.625	5	0.35714285714285715	0.625	9	5	0	0	0	0.5714285714285714	7	4	0.6666666666666666	10	0.0	0.6666666666666666	0.045124842296456205	0.5128563086150628	0.0017111120812366935	0.5839506989930815	-0.09999968548091215	0.5000008401503643	0.6471250698141071	0.5324918745107603	0	1.0	0.0
7117	0.000916029716213156	0.00032174029612784983	0.0003043666916979018	0.9970679175965944	None	0.25	1	0.4	4	0.75	9	0.25925925925925924	0.75	13	9	0	0	0	0.6666666666666666	9	6	0.9333333333333333	14	0.0	1.0	0.0993118013125133	0.5046348571491176	-0.031406024043591066	0.9992948595709213	-0.02391296989189529	0.6831109408676566	0.6986903967037333	0.9358972180373172	0	0.9230769230769231	0.0
1196	None	None	None	None	None	0	0	0.2916666666666667	7	0.6363636363636364	21	0.7777777777777778	0.2727272727272727	15	9	19	0	0	0.5555555555555556	5	9	2.3333333333333335	35	0.0	0.6666666666666666	-0.0032449816170504004	0.6561173149313213	3.116891308567262e-05	0.5722472254479218	7.902762784127648e-27	0.5000000000000026	0.5731716789465876	0.5774599652933847	0	0.6	0.0
292	None	None	None	None	None	0	0	0.3333333333333333	5	0.6	12	0.6111111111111112	0.2	8	4	13	9	0	1.0	6	6	1.4666666666666666	22	0.34615384615384615	0.5555555555555556	-0.05383453755978764	0.648107216018086	0.08977207090919205	0.5231846408523951	0.04034674470545481	0.5699153034019179	0.644817460735234	0.5813570668545642	1.0	0.875	0.0
3420	0.006747484586853981	0.0016361759278608983	0.0007427141916894284	0.9933033072105523	None	0.25	1	0.36363636363636365	4	0.7857142857142857	11	0.2222222222222222	0.7857142857142857	15	11	0	0	0	0.8888888888888888	9	8	1.0666666666666667	16	0.0	1.0	0.06051692595954442	0.5876854192789265	-0.030441231366149395	0.651331421734144	0.14754317062761102	0.9686007366544367	0.690054823171214	0.8129747894523446	0	1.0	0.0
1122	None	None	None	None	None	0	0	0.75	3	0.3333333333333333	1	0.8333333333333334	0	3	0	1	0	0	0.6666666666666666	3	2	0.3333333333333333	5	0.0	0.6666666666666666	0	0	0	0	0	0	0	0	0	0	0
565	None	None	None	None	None	0	0	0.75	3	0.3333333333333333	1	0.625	0.3333333333333333	4	1	0	1	0	0.5	2	4	0.3333333333333333	5	1.0	0.6666666666666666	0.0999850408146384	0.5000313838247589	0.16831533859479375	0.5221108738845811	0.07174411080692689	0.5173562084775499	0.5996988215936183	0.51317024358872	1.0	1.0	0.0
5036	None	None	None	None	None	0.058823529411764705	1	0.3333333333333333	12	0.6274509803921569	32	0.654320987654321	0.5098039215686274	37	26	15	0	0	1.0	9	9	3.533333333333333	53	0.0	0.7111111111111111	-0.09950507358507826	0.5125788022249879	0.08326111262981375	0.6452707996394585	0.09204402081579802	0.561062657164937	0.7020826672622377	0.5739630748385863	0	1.0	0.0
5573	0.0066306968359459125	0.002980116024150179	0.0017832350361738163	0.9985438190142906	None	0.2	1	0.3333333333333333	4	0.8	12	0.20987654320987653	0.8	16	12	0	0	0	1.0	9	9	1.1333333333333333	17	0.0	1.0	0.09999492227916551	0.5060008383788408	0.0805453611975239	0.9913149228812304	-0.11935873953323275	1.0	0.8155641799841725	0.9999998210374428	0	0.9375	0.0
6077	0.013070354641027966	0.007592637475805109	0.0036261514227952955	0.9954618808094537	None	0.2	1	0.3333333333333333	4	0.8	12	0.20987654320987653	0.8	16	12	0	0	0	1.0	9	9	1.1333333333333333	17	0.0	1.0	0.09999997906290226	0.5000355684113574	0.1699890039480078	0.6497189109787198	0.12949985668307756	0.6696981883430586	0.6319433428794904	0.60863755140161	0	1.0	0.0
525	None	None	None	None	None	0	0	0.21428571428571427	6	0.7692307692307693	30	0.6507936507936508	0.3076923076923077	16	12	24	0	0	0.7777777777777778	7	9	2.7333333333333334	41	0.0	0.8823529411764706	0.09999999984721064	0.5000000010156732	-0.09999541499177035	0.500086101358462	3.4833672552571045e-05	0.5000715555807448	0.6934881797128196	0.5000525526518796	0	0.125	0.0
5167	0.006916570278823251	0.002172646268842614	0.002158249301999847	0.9979475473914701	None	0	0	0.3333333333333333	3	0.8181818181818182	9	0.28888888888888886	0.8181818181818182	12	9	0	1	0	0.5555555555555556	5	9	0.8666666666666667	13	1.0	1.0	0.09986902385892264	0.5919758632997041	0.12718493675977555	0.6467720643474317	0.12238258460559655	0.8383617294086659	0.6064806226358533	0.7056540951655813	0.0	0.08333333333333333	0.0
5782	0.006300497619382527	0.003233476261104411	0.002796249530729156	0.9917995541473272	None	0.2	1	0.3333333333333333	4	0.8	12	0.20987654320987653	0.8	16	12	0	0	0	1.0	9	9	1.1333333333333333	17	0.0	1.0	0.09745997636343812	0.572388569770136	0.09999950210031323	0.5000073891365786	0.09795910375247044	0.5090425556143706	0.5079069484079681	0.5272900934095548	0	1.0	0.0
2792	0.00033759062026725214	3.5847651683552395e-06	3.552787578082212e-06	0.9999999230940613	None	0.2	1	0.3333333333333333	4	0.8	12	0.20987654320987653	0.8	16	12	0	0	0	1.0	9	9	1.1333333333333333	17	0.0	1.0	5.982133742063017e-11	0.5000003024883065	4.4174890858509985e-24	0.5	0.09173883026416803	0.6031087122872715	0.6064611774723764	0.5348132681963702	0	0.875	0.0
441	None	None	None	None	None	0.08333333333333333	1	0.2692307692307692	7	0.7567567567567568	28	0.48148148148148145	0.24324324324324326	15	9	23	0	0	1.0	9	9	2.6	39	0.0	0.625	0.18974553361560278	0.6124466316576429	2.8675785802911272e-05	0.5284326196863205	2.4097240910887447e-05	0.5045141286949945	0.709802132557483	0.5489690703610928	0	1.0	0.0
5319	0.004873275873569746	0.004231872845430397	0.0017013190644523813	0.9982109811030039	None	0.2	1	0.3333333333333333	4	0.8	12	0.20987654320987653	0.8	16	12	0	0	0	1.0	9	9	1.1333333333333333	17	0.0	1.0	0.09998474980845487	0.5564814507664176	-0.010366131580654156	0.6743146794778303	0.029096062419528224	0.680546533084598	0.6373329305548106	0.6388357826024784	0	1.0	0.0
1299	None	None	None	None	None	0	0	0	0	0	0	1.0	0	0	0	0	4	0	1.0	1	1	0.06666666666666667	1	1.0	0	0	0	0	0	0	0	0	0	0	0	0
3876	0.0025908182102785194	0.0013579039281721023	0.001355765507977189	0.9990673264122466	None	0.3333333333333333	1	0.5	4	0.7	7	0.3333333333333333	0.7	11	7	0	0	0	0.4444444444444444	4	9	0.8	12	0.0	1.0	0.09992298118550859	0.5151178417032403	0.011769796813429597	0.6018560788574426	-0.04938000495990595	0.6588944543468733	0.6683863409404514	0.5932350844841952	0	0.2727272727272727	0.0
2698	0.0	0.0	0.0	1.0	None	0	0	0	0	0	0	1.0	0	0	0	0	0	0	1.0	1	1	0.06666666666666667	1	0.0	0	0	0	0	0	0	0	0	0	0	0	0
1071	None	None	None	None	None	0	0	0	0	0	0	1.0	0	0	0	0	1	0	1.0	1	1	0.06666666666666667	1	0.25	0	0	0	0	0	0	0	0	0	0	0	0
6178	0.005594017101384972	0.0009342262699208327	0.0009254488749972272	0.995823303496758	None	0.2	1	0.3333333333333333	4	0.8	12	0.20987654320987653	0.8	16	12	0	0	0	1.0	9	9	1.1333333333333333	17	0.0	1.0	0.09995591495491866	0.5335131974883119	3.383553152581604e-13	0.5234319643878675	0.30366068053661327	0.6637638454439565	0.779800089991117	0.5751075788486626	0	0.875	0.0
366	None	None	None	None	None	0	0	0	0	0	0	1.0	0	0	0	0	3	0	1.0	1	1	0.06666666666666667	1	0.75	0	0	0	0	0	0	0	0	0	0	0	0
2443	None	None	None	None	None	0	0	0.5	1	1.0	1	1.0	1.0	2	1	0	3	0	0.3333333333333333	3	1	0.2	3	1.0	0	0.00010126052719121546	0.5001761529756926	-0.051485261119847955	0.598093819475307	0.03848725411678332	0.5185918244282445	0.5927120575233098	0.539304999889614	1.0	1.0	0.0
1271	None	None	None	None	None	0.2	1	0.3333333333333333	4	0.8	12	0.20987654320987653	0.8	16	12	0	0	0	1.0	9	9	1.1333333333333333	17	0.0	1.0	0.02298089995746394	0.574264983502872	0.09914114426623581	0.5026804002711763	0.06668138574521555	0.5745412422798173	0.5878387394902445	0.5506918543733441	0	1.0	0.0
6583	0.00042281370405453073	7.086186895795091e-05	-6.84713707473313e-05	0.9997749461638836	None	0.2	1	0.3333333333333333	4	0.8	12	0.20987654320987653	0.8	16	12	0	0	0	1.0	9	9	1.1333333333333333	17	0.0	1.0	0.031421859202592384	0.5282702907193206	0.02561592372363698	0.6496533673461371	0.06671457535589603	0.5093633624079631	0.5737192273849556	0.5636671480048069	0	0.1875	0.0
7267	0.002091627602723425	0.001464922994066422	0.00012711393337114726	0.9969171420277165	None	0.2	1	0.3333333333333333	4	0.8	12	0.20987654320987653	0.8	16	12	0	0	0	1.0	9	9	1.1333333333333333	17	0.0	1.0	0.09992223257376842	0.5001053751341525	-0.051547976674076144	0.9138116049424841	0.0022332570754916214	0.5938385972793317	0.6734851113727097	0.7137749053224242	0	0	0.0
681	None	None	None	None	None	0.045454545454545456	1	0.23404255319148937	11	0.7205882352941176	49	0.8641975308641975	0.16176470588235295	21	11	48	0	0	1.0	9	9	4.666666666666667	70	0.0	0.9032258064516129	0.11439613514746463	0.5677998225768781	0.001967638783367972	0.51794465544997	0.002928643007138671	0.5701990068787769	0.621060130705205	0.552089704017012	0	1.0	0.0
3867	0.0	0.0	0.0	0.9999999999999998	None	0	0	0	0	0	0	1.0	0	0	0	0	4	0	1.0	1	1	0.06666666666666667	1	1.0	0	0	0	0	0	0	0	0	0	0	0	0
6144	6.65096848820458e-05	9.844856707863752e-07	3.8485646156449484e-08	0.9999947254621171	None	0	0	0.25	1	1.0	3	1.0	1.0	4	3	0	3	0	0.2	1	5	0.3333333333333333	5	1.0	0	0.09999623799258137	0.5000056900927801	0.0020535438539676432	0.5600193431615333	0.09801175832009759	0.5269733986301173	0.613301490982714	0.5290723178581541	0.0	0	0.0
6783	1.0413903688320379e-08	7.939909806623629e-09	7.915310638333834e-09	0.9999986002348491	None	0	0	1.0	1	0	0	1.0	0	0	0	1	6	0	0.5	1	2	0.13333333333333333	2	1.0	0	0	0	0	0	0	0	0	0	0	0	0
6928	1.0283543968661414e-08	7.979215000787632e-09	3.359916202869249e-10	0.9999985814789175	None	0	0	1.0	1	0	0	1.0	0	0	0	1	6	0	0.5	2	1	0.13333333333333333	2	1.0	0	0	0	0	0	0	0	0	0	0	0	0
7012	6.020160765985791e-06	3.196837915606649e-08	-5.809420309858231e-09	0.9999993792240712	None	0	0	1.0	1	0	0	1.0	0	1	0	0	3	0	0.5	1	2	0.13333333333333333	2	1.0	0	0	0	0	0	0	0	0	0	0	0	0
1219	None	None	None	None	None	0.3333333333333333	1	0.4444444444444444	4	0.7272727272727273	8	0.2653061224489796	0.7272727272727273	12	8	0	0	0	1.0	7	7	0.8666666666666667	13	0.0	0.6666666666666666	-0.04046786730867426	0.6548522721516217	0.0008633179218065082	0.5021155421312892	7.79898892031096e-05	0.5020038280372542	0.5855994096978454	0.5545252005092238	0	0	0.0
6596	6.556493892033076e-05	5.800621495103776e-07	-5.659118572822137e-07	0.9999983073393882	None	0.25	1	0.36363636363636365	4	0.7857142857142857	11	0.2222222222222222	0.7857142857142857	15	11	0	0	0	0.8888888888888888	8	9	1.0666666666666667	16	0.0	1.0	0.21110911154369502	1.0	-0.008323805838330905	0.6623850612462611	0.04720253390710936	0.5376273047773202	0.8738210527226198	1.0	0	0.6666666666666666	0.0
5733	0.0015263122117237175	0.0005525680739597622	-0.0005524273499227831	0.9987926641479011	None	0.25	1	0.4	4	0.75	9	0.25	0.75	13	9	0	0	0	0.875	7	8	0.9333333333333333	14	0.0	0.8571428571428571	-0.0914376434431253	0.5156463140136287	0.00022191345742646635	0.5677826479130511	0.1192981916151713	0.6076094350962548	0.7065522798815717	0.5640372442677507	0	0	0.0
2288	None	None	None	None	None	0	0	0.21153846153846154	11	0.7466666666666667	56	0.9506172839506173	0.21333333333333335	25	16	51	0	0	1.0	9	9	5.133333333333334	77	0.0	0.9411764705882353	0.2382864084281317	0.5401262072547242	-0.09999997828319225	0.5050802640888484	0.049682614814663836	0.5921937599040359	0.7997743996621115	0.5460536153145475	0	1.0	0.0
4149	0.009875347382098517	0.0019713210698557152	-0.0019303483312717207	0.9969159722767235	None	0.25	1	0.36363636363636365	4	0.7857142857142857	11	0.2222222222222222	0.7857142857142857	15	11	0	0	0	0.8888888888888888	9	8	1.0666666666666667	16	0.0	1.0	0.09999621362788876	0.5528313934110907	0.03282628127944238	0.503265081553081	0.2100694523874261	0.7166748967608096	0.6763103813006237	0.594934303774571	0	1.0	0.0
756	None	None	None	None	None	0	0	0.375	3	0.7777777777777778	7	0.3142857142857143	0.7777777777777778	10	7	0	0	0	0.7142857142857143	5	7	0.7333333333333333	11	0.0	0.6666666666666666	0.03991376519315719	0.6798380973385719	0.0995382908033342	0.5080024754506443	0.1876322352298875	0.5821154358499983	0.6780212089409894	0.5919827427334932	0	1.0	0.0
1611	None	None	None	None	None	0	0	0.5	2	0.75	3	0.5	0.75	5	3	0	0	0	0.75	3	4	0.4	6	0.0	0	1.890474330575454e-08	0.5000008821597454	0.12941395582896348	0.5945655205605305	1.7083655083520966e-06	0.5010716176159121	0.6479542987861602	0.5322187662105227	0	0.8	0.0
6937	0.0	0.0	0.0	0.9999999999999998	None	0	0	0	0	0	0	1.0	0	0	0	0	4	0	1.0	1	1	0.06666666666666667	1	1.0	0	0	0	0	0	0	0	0	0	0	0	0
7392	0.00024245497583377494	2.507478565948851e-07	2.191393802206119e-07	0.99994688293513	None	0.2	1	0.3333333333333333	4	0.8	12	0.20987654320987653	0.8	16	12	0	0	0	1.0	9	9	1.1333333333333333	17	0.0	1.0	0.08517638434320716	0.5750807614709759	0.04910577815585738	0.8791342313911966	0.09998313538912416	0.500265350776972	0.5661180115310847	0.6819273388982174	0	0	0.0
1818	None	None	None	None	None	0.2	1	0.3333333333333333	4	0.8	12	0.20987654320987653	0.8	16	12	0	0	0	1.0	9	9	1.1333333333333333	17	0.0	1.0	1.2610565157004482e-10	0.5000000508657636	-0.09999896518014975	0.5000073941374679	0.09998807029688707	0.5000897227027328	0.6934790076225501	0.5000323892355972	0	0	0.0
5227	0.0046760394714359605	0.0011045404228129298	0.00029443882454381436	0.9940196870219169	None	0.2	1	0.3333333333333333	4	0.8	12	0.20987654320987653	0.8	16	12	0	0	0	1.0	9	9	1.1333333333333333	17	0.0	1.0	0.037782142733843324	0.6814171432871801	0.09999912314077922	0.5334695159997069	0.0999842354557728	0.5009329003995193	0.5719267247798862	0.5742878690385099	0	1.0	0.0
5004	0.014567374032173022	0.010095466956131106	0.008041467397756748	0.9978001178682878	None	0.25	1	0.4	4	0.7692307692307693	10	0.23809523809523808	0.7692307692307693	14	10	0	0	0	0.7777777777777778	7	9	1.0	15	0.0	1.0	0.09998988711106217	0.5032034393600983	0.09877422811665175	0.6149311144370398	0.08999616266517621	0.9982974693351282	0.6755299460912262	0.9076225605908665	0	1.0	0.0
5536	0.0001853539663171331	1.8732273275114156e-05	-2.0676172154393878e-08	0.9999953289680715	None	0	0	0.25	1	1.0	3	1.0	1.0	4	3	0	3	0	0.2	5	1	0.3333333333333333	5	1.0	0	-0.026303368092878615	0.6803628591569973	0.006927294385484228	0.6011545145676623	-0.19195936971990735	0.9173919642418706	0.7530320954157744	0.766928542708903	0.0	0	0.0
370	None	None	None	None	None	0	0	0.5	7	0.3684210526315789	7	0.5	0	0	0	20	16	0	0.8571428571428571	6	7	1.4	21	0.36363636363636365	0.8571428571428571	0	0	0	0	0	0	0	0	0	0	0
6587	1.2084507595069927e-07	8.355574530878248e-08	6.816550456838402e-11	0.99997506565657	None	0	0	0.018518518518518517	1	1.0	79	1.0	0	0	0	80	0	0	1.0	9	9	5.4	81	0.0	1.0	0	0	0	0	0	0	0	0	0	0	0
7258	0.0004524581219881687	1.2570381281685991e-05	1.0333118677616482e-05	0.9999999574147703	None	0.2	1	0.3333333333333333	4	0.8	12	0.20987654320987653	0.8	16	12	0	0	0	1.0	9	9	1.1333333333333333	17	0.0	1.0	0.07679933733458214	0.5639739904432952	-0.04581066577048489	0.9999999988424693	0.147669245547068	0.6347672471536068	0.7887444667524779	0.9991991231781475	0	0	0.0
4055	0.013066650593488929	0.005715368252875751	0.004249373945662702	0.9950846068912972	None	0.2	1	0.3333333333333333	4	0.8	12	0.20987654320987653	0.8	16	12	0	0	0	1.0	9	9	1.1333333333333333	17	0.0	1.0	0.09999999956306135	0.5000012366642252	2.3656510523489005e-06	0.5502684119164888	0.09990393879504864	0.5004569589896984	0.6154563533000758	0.5169591611113732	0	1.0	0.0
4370	0.00046872371341045527	4.100960521246863e-06	4.091904194825221e-06	0.9999956035955675	None	0	0	0.3333333333333333	3	0.8181818181818182	9	0.28888888888888886	0.8181818181818182	12	9	0	1	0	0.5555555555555556	9	5	0.8666666666666667	13	1.0	1.0	0.034930201377754065	0.5161910431905631	0.03246603058562113	0.5844687820420023	0.0870964224165936	0.5902784724971367	0.5687538973305187	0.563902710518892	0.25	0.3333333333333333	0.0
3095	0.003901071023969795	0.00021141552069446019	0.00019925880722608354	0.9816112757417842	None	0	0	0.3333333333333333	2	0.8571428571428571	6	0.36	0.8571428571428571	8	6	0	0	0	1.0	5	5	0.6	9	0.0	0	2.331426779722388e-25	0.500000000000015	0.0166217597254734	0.6478724815970024	-0.09986320488713757	0.5003960403204828	0.6257663009598788	0.5507648695612616	0	0	0.0
2849	6.247846354416622e-05	2.5783787076981794e-07	-2.509299460970675e-07	0.9999999969262314	None	0.2	1	0.3333333333333333	4	0.8	12	0.20987654320987653	0.8	16	12	0	0	0	1.0	9	9	1.1333333333333333	17	0.0	1.0	-0.07771681660807835	0.6404899135508483	0.5427706434404687	0.5748024894271858	0.02294714949580449	0.5596627730236219	0.9373049665550579	0.5921641540808673	0	1.0	0.0
1771	None	None	None	None	None	0.2857142857142857	2	0.5	8	0.5238095238095238	11	0.42592592592592593	0.47619047619047616	18	10	4	3	0	0.6666666666666666	9	6	1.5333333333333334	23	0.75	0.7142857142857143	0.00019642646399479192	0.5182694683360406	0.00021667917459322416	0.5846972052202556	0.09420436295166638	0.5837998049004698	0.6027437917165688	0.5624708879758384	1.0	1.0	0.0
1413	None	None	None	None	None	0	0	1.0	1	0	0	1.0	0	1	0	0	0	0	0.5	2	1	0.13333333333333333	2	0.0	0	0	0	0	0	0	0	0	0	0	0	0
6952	0.0007630492039743341	0.0008212330924818397	-0.0008212321647485483	0.9988797016979531	None	0	0	0.5	2	0.75	3	0.6	0.75	5	3	0	0	0	0.4	2	5	0.4	6	0.0	0	0.09993611020429952	0.5002720725159666	0.06261332976164177	0.5866341195280583	0.042795267337660876	0.5274342195274964	0.5589488485342908	0.5383415554581721	0	0	0.0
7124	0.0	0.0	0.0	0.9999999999999998	None	0	0	0	0	0	0	1.0	0	0	0	0	4	0	1.0	1	1	0.06666666666666667	1	1.0	0	0	0	0	0	0	0	0	0	0	0	0
4205	0.007016397757081698	0.0010096350513105349	0.0005047425608655532	0.9948569357170979	None	0.25	1	0.4	4	0.7692307692307693	10	0.23809523809523808	0.7692307692307693	14	10	0	0	0	0.7777777777777778	7	9	1.0	15	0.0	1.0	0.10950840873085714	0.539482410476617	1.1406704857198977e-12	0.5000000000094089	0.2822626711570349	0.5563749505850634	0.7614916780522971	0.532016288405288	0	1.0	0.0
3434	1.709510600605097e-05	4.720209321105691e-06	-8.418325638744222e-11	0.9986667373412051	None	0	0	0.3333333333333333	1	1.0	2	1.0	1.0	3	2	0	3	0	0.25	4	1	0.26666666666666666	4	1.0	0	0.07041438635757204	0.5776283811634109	0.09999999308021233	0.5000000099187851	0.04051703292740656	0.5260473475216472	0.5647450521846552	0.5347214435544868	1.0	1.0	0.0
3318	0.0	0.0	0.0	0.9999999999999998	None	0	0	0	0	0	0	1.0	0	0	0	0	4	0	1.0	1	1	0.06666666666666667	1	1.0	0	0	0	0	0	0	0	0	0	0	0	0
6651	0.01277620116379928	0.008974183565383893	0.008967440942701601	0.9960033164177238	None	0.2	1	0.3333333333333333	4	0.8	12	0.20987654320987653	0.8	16	12	0	0	0	1.0	9	9	1.1333333333333333	17	0.0	1.0	0.09713451897428513	0.5090872599571915	0.06965775788822957	0.996915987875431	0.07176642157960833	0.5754006793245329	0.6587242004823994	0.8848894359620992	0	0	0.0
1226	None	None	None	None	None	0	0	0	0	0	0	1.0	0	0	0	0	4	0	1.0	1	1	0.06666666666666667	1	1.0	0	0	0	0	0	0	0	0	0	0	0	0
5600	6.421028381999592e-07	1.6481801203550802e-07	6.785138282520472e-08	0.9999354579140501	None	1.0	1	0.8	4	0.4	2	0.4666666666666667	0.4	6	2	0	0	0	0.6	3	5	0.4666666666666667	7	0.0	1.0	0.09999369359771994	0.5000722160008917	0.23902371711274686	0.5688648135832136	0.028090435594623035	0.5424835955669699	0.7024288216525221	0.537252099849456	0	1.0	0.0
468	None	None	None	None	None	0	0	1.0	1	0	0	1.0	0	1	0	0	3	0	0.5	2	1	0.13333333333333333	2	1.0	0	0	0	0	0	0	0	0	0	0	0	0
1707	None	None	None	None	None	0.1111111111111111	1	0.4	8	0.5185185185185185	14	0.4027777777777778	0.1111111111111111	6	3	22	16	0	0.8888888888888888	8	9	1.9333333333333333	29	0.35555555555555557	0.7272727272727273	0.23679334216309025	0.5902263418942695	0.12526922665734624	0.5123606510026021	7.987995299701233e-05	0.5001716209618023	0.7246130738756533	0.5345316320648996	1.0	1.0	0.0
3667	None	None	None	None	None	0	0	0.25	10	0.7241379310344828	42	0.7407407407407407	0.5689655172413793	42	33	17	0	0	1.0	9	9	4.0	60	0.0	0.7450980392156863	0.14485810921757195	0.6618334095371691	0.07572914390862812	0.9578051890644098	0.052989972026152785	0.6173698634689775	0.7034660571258567	0.8059762896570143	0	1.0	0.0
5629	0.0030901208489053943	0.0005658178086411522	-1.9863625110724465e-06	0.9852129898197302	None	0	0	0.3333333333333333	2	0.8333333333333334	5	1.0	0.8333333333333334	7	5	0	0	0	0.125	8	1	0.5333333333333333	8	0.0	0.8571428571428571	0.027150267593880922	0.5730958513698401	0.0452745047249166	0.5827664827769845	-0.1316499224533002	0.9999990742633577	0.7308437342639945	0.9921583726775609	0	1.0	0.0
3385	None	None	None	None	None	0.09090909090909091	1	0.32	8	0.6571428571428571	23	0.5873015873015873	0.6	28	21	8	1	0	0.7777777777777778	9	7	2.466666666666667	37	0.07692307692307693	0.7142857142857143	-0.015941956848627214	0.6841843460764839	0.04489817681657422	0.6566086783286137	0.0798481655245749	0.9999999975065621	0.6911878225482303	0.9991563789896457	0.9285714285714286	0.9285714285714286	0.0
2892	0.0	0.0	0.0	0.9999999999999998	None	0	0	0	0	0	0	1.0	0	0	0	0	4	0	1.0	1	1	0.06666666666666667	1	1.0	0	0	0	0	0	0	0	0	0	0	0	0
1284	None	None	None	None	None	0	0	0	0	0	0	1.0	0	0	0	0	4	0	1.0	1	1	0.06666666666666667	1	1.0	0	0	0	0	0	0	0	0	0	0	0	0
2246	None	None	None	None	None	0.25	1	0.7	7	0.25	3	0.7777777777777778	0	6	0	7	4	0	0.5	6	3	0.9333333333333333	14	0.3333333333333333	0.75	0	0	0	0	0	0	0	0	0	0	0
2606	0.00014897994519213567	2.4650732710212696e-05	-2.464814600576345e-05	0.998500248520338	None	0	0	0.5	1	1.0	1	1.0	1.0	2	1	0	0	0	0.3333333333333333	1	3	0.2	3	0.0	0	-0.07652971567509105	0.5336086840753654	8.808158922873138e-05	0.5002187223922802	0.09961661408578015	0.5005579308437882	0.6730543294481633	0.511476681124066	0	1.0	0.0
2940	3.7648014640645675e-07	3.230509652267825e-07	-2.223681519910701e-07	0.9999208599733832	None	0	0	0.25806451612903225	8	0.6818181818181818	30	0.5679012345679012	0	0	0	45	9	0	1.0	9	9	3.066666666666667	46	0.09574468085106383	0.65	0	0	0	0	0	0	0	0	0	0	0
1875	None	None	None	None	None	0.3	3	0.45454545454545453	10	0.5161290322580645	16	0.5238095238095238	0.06451612903225806	6	2	26	11	0	0.7777777777777778	9	7	2.2	33	0.21153846153846154	0.5925925925925926	0.0997065377501154	0.5006116091158888	0.07982842105519408	0.5956435939053077	0.09996091327612186	0.5000978612902188	0.5235395797200422	0.5324695495205172	1.0	1.0	0.3207529902514116
2780	None	None	None	None	None	0	0	0.25	2	0.8888888888888888	8	0.4583333333333333	0.6666666666666666	8	6	2	4	0	0.6666666666666666	4	6	0.7333333333333333	11	0.6666666666666666	0	0.2148336759569819	0.5175768983179476	-0.05074112660909776	0.6505319798591181	0.03607313712418804	0.6572513639160327	0.7531348128507075	0.610067206650269	1.0	1.0	0.0
2239	None	None	None	None	None	0	0	0	0	0	0	1.0	0	0	0	0	0	0	1.0	1	1	0.06666666666666667	1	0.0	0	0	0	0	0	0	0	0	0	0	0	0
7252	0.013679416008764312	0.009954142776640643	0.009935645237801145	0.9958800556306127	None	0.2	1	0.3333333333333333	4	0.8	12	0.20987654320987653	0.8	16	12	0	0	0	1.0	9	9	1.1333333333333333	17	0.0	1.0	0.09713451897428513	0.5090872599571915	0.06965775788822957	0.996915987875431	0.07176642157960833	0.5754006793245329	0.6587242004823994	0.8848894359620992	0	0	0.0
2185	None	None	None	None	None	0	0	0.5	2	0.3333333333333333	1	0.5555555555555556	0	0	0	4	0	0	1.0	3	3	0.3333333333333333	5	0.0	0	0	0	0	0	0	0	0	0	0	0	0
4136	0.02145865338565963	0.0010498517274371573	0.0010222039310887982	0.9744951771779966	None	0.2	1	0.3333333333333333	4	0.8	12	0.20987654320987653	0.8	16	12	0	0	0	1.0	9	9	1.1333333333333333	17	0.0	1.0	-0.006444969665215633	0.5232839850242584	9.163862978316628e-09	0.5000000574013894	-0.054121169205658036	0.6555386758082109	0.5846070162483064	0.5610832890190816	0	1.0	0.0
1942	None	None	None	None	None	0.5	1	0.6666666666666666	4	0.5714285714285714	4	0.375	0.5714285714285714	8	4	0	0	0	0.6666666666666666	4	6	0.6	9	0.0	0.6666666666666666	0.07655135478521617	0.5333641220787364	0.07272110108067845	0.5744678394195475	0	0.5	0.5897476456626459	0.5360837176249494	0	0	0.0
6955	0.01187954529340352	0.009770632312488047	0.009752003820724624	0.9889879662787543	None	0.2	1	0.3333333333333333	4	0.8	12	0.20987654320987653	0.8	16	12	0	0	0	1.0	9	9	1.1333333333333333	17	0.0	1.0	0.09996361465475592	0.5116350571528882	0.082763002225007	0.5767283541853758	0.09801804000347338	0.5056621269128646	0.5303190044517408	0.5315044840824921	0	0.8125	0.0
4902	0.0	0.0	0.0	1.0	None	0	0	0	0	0	0	1.0	0	0	0	0	0	0	1.0	1	1	0.06666666666666667	1	0.0	0	0	0	0	0	0	0	0	0	0	0	0
767	None	None	None	None	None	0	0	0.6666666666666666	4	0.3333333333333333	2	0.5	0	0	0	7	11	0	1.0	4	4	0.5333333333333333	8	0.6111111111111112	0.5	0	0	0	0	0	0	0	0	0	0	0
788	None	None	None	None	None	0	0	0	0	0	0	1.0	0	0	0	0	4	0	1.0	1	1	0.06666666666666667	1	1.0	0	0	0	0	0	0	0	0	0	0	0	0
1298	None	None	None	None	None	0	0	0.3	3	0.6923076923076923	9	1.0	0	0	0	14	0	0	0.6	5	3	1.0	15	0.0	1.0	0	0	0	0	0	0	0	0	0	0	0
220	None	None	None	None	None	0	0	1.0	1	0	0	1.0	0	1	0	0	3	0	0.5	1	2	0.13333333333333333	2	1.0	0	0	0	0	0	0	0	0	0	0	0	0
1155	None	None	None	None	None	0.2	1	0.3333333333333333	4	0.8	12	0.20987654320987653	0.8	16	12	0	0	0	1.0	9	9	1.1333333333333333	17	0.0	1.0	-0.08758253182739428	0.9999992705469783	0.08582993367935224	0.5757535804639464	0.1298384327264857	0.7808130811281656	0.9024708458435222	0.9947044673943064	0	1.0	0.0
978	None	None	None	None	None	0	0	0	0	0	0	1.0	0	0	0	0	4	0	1.0	1	1	0.06666666666666667	1	1.0	0	0	0	0	0	0	0	0	0	0	0	0
2206	None	None	None	None	None	0	0	0.75	3	0.3333333333333333	1	0.8333333333333334	0	3	0	1	0	0	0.6666666666666666	3	2	0.3333333333333333	5	0.0	0.6666666666666666	0	0	0	0	0	0	0	0	0	0	0
458	None	None	None	None	None	0	0	0.6666666666666666	2	0.5	1	0.6666666666666666	0.5	3	1	0	2	0	0.6666666666666666	2	3	0.26666666666666666	4	1.0	0	0.09408722833784591	0.5176401459154599	0.1495476206916559	0.5920818658160651	0.0999885913866698	0.5000124524428281	0.5714778504824053	0.5368678068492305	1.0	1.0	0.0
4130	0.00044294148374477544	7.26445673995247e-06	-8.258097596188051e-07	0.9991963637190928	None	1.0	1	1.0	4	0.0	0	0.5555555555555556	0	4	0	0	0	0	1.0	3	3	0.3333333333333333	5	0.0	1.0	0	0	0	0	0	0	0	0	0	0	0
4552	None	None	None	None	None	0	0	0.2857142857142857	8	0.6923076923076923	27	0.5061728395061729	0.38461538461538464	22	15	18	2	0	1.0	9	9	2.7333333333333334	41	0.06060606060606061	0.6875	-0.08759161463320533	0.6224764995137685	-0.06687264047213867	0.6666888021418051	0.0999998311408329	0.5000215975845376	0.7035551581799918	0.5981594717254533	0.0	0	0.0
2161	None	None	None	None	None	0	0	0.25	1	1.0	4	1.0	0.5	3	2	2	4	0	0.6666666666666666	2	3	0.4	6	0.5714285714285714	0	0.02083960201855834	0.6711564943763032	0.047445242555284005	0.5134039074989206	1.6852350982550942e-05	0.5000228906298496	0.6006462137421902	0.5635822770723157	1.0	1.0	0.0
1833	None	None	None	None	None	0.13333333333333333	2	0.3333333333333333	11	0.6170212765957447	29	0.6805555555555556	0.1276595744680851	13	6	35	4	0	0.8888888888888888	9	8	3.2666666666666666	49	0.05970149253731343	0.6976744186046512	0.13446473918353002	0.5820674123115093	0.14920626864804037	0.6186881566072212	0.09990476012101653	0.5027122654289023	0.5819050539538677	0.5684098648656633	0.9615384615384616	1.0	0.0
6680	3.9280877860584317e-07	1.517153462345023e-07	-1.5919708116681673e-08	0.9999434779569654	None	0	0	0.375	3	0.8	8	0.3	0.8	11	8	0	0	0	0.625	5	8	0.8	12	0.0	0.8571428571428571	0.099546682969348	0.5022605859470288	0.05852520462649633	0.7239897825321705	9.34341620509916e-07	0.5007362578231779	0.600629501361993	0.5806500013762548	0	0.36363636363636365	0.0
7413	0.0026526128908255717	0.0003685512271585003	-0.0001169639319562808	0.9975077550640052	None	0.5	1	0.5714285714285714	4	0.625	5	0.35714285714285715	0.625	9	5	0	0	0	0.5714285714285714	4	7	0.6666666666666666	10	0.0	0.6666666666666666	0.09733163176917256	0.5074288877643226	0.0997577274168209	0.5575725543946342	0.11251708011793131	0.6750888591123507	0.5818335292531324	0.5819480545059473	0	0	0.0
1620	None	None	None	None	None	0	0	1.0	3	0.0	0	0.6666666666666666	0	3	0	0	1	0	0.6666666666666666	2	3	0.26666666666666666	4	1.0	1.0	0	0	0	0	0	0	0	0	0	0	0
6858	0.0	0.0	0.0	0.9999999999999998	None	0	0	0	0	0	0	1.0	0	0	0	0	4	0	1.0	1	1	0.06666666666666667	1	1.0	0	0	0	0	0	0	0	0	0	0	0	0
6559	0.01104033474658345	0.007356229642440521	0.0054609576563490764	0.9987309166137892	None	0.2	1	0.3333333333333333	4	0.8	12	0.20987654320987653	0.8	16	12	0	0	0	1.0	9	9	1.1333333333333333	17	0.0	1.0	0.09190374660026449	0.5346405257646986	-0.037536898922463154	0.5397768888046781	0.09998654083820949	0.5002436344637359	0.6540601190476285	0.5249129746923707	0	0	0.0
356	None	None	None	None	None	0.25	1	0.36363636363636365	4	0.7857142857142857	11	0.2222222222222222	0.7857142857142857	15	11	0	0	0	0.8888888888888888	8	9	1.0666666666666667	16	0.0	1.0	0.22694585085055263	0.5774146668513368	0.048915402931281056	0.5719590258618232	-0.11688176136842861	0.5454780516679594	0.8085475525889496	0.5649995876106623	0	1.0	0.0
4428	0.009994950360071371	0.002048397575653299	-0.00033817707973431875	0.981491057859976	None	0.25	1	0.4	4	0.7692307692307693	10	0.23809523809523808	0.7692307692307693	14	10	0	0	0	0.7777777777777778	7	9	1.0	15	0.0	1.0	0.3092322287416767	0.684222864808819	0.01703036681066213	0.5894894034556472	-0.10965896212125488	0.9996241438558695	0.8528117430579895	0.952889814667188	0	0.9285714285714286	0.0
7199	0.00030520704925311157	1.3164821102435854e-06	-9.075061383943932e-07	0.9999999891593127	None	0.2	1	0.3333333333333333	4	0.8	12	0.20987654320987653	0.8	16	12	0	0	0	1.0	9	9	1.1333333333333333	17	0.0	1.0	0.09961544346000836	0.5026628665491404	0.05739243646022959	0.9994602645933511	0.09568261472949746	0.5481352671682884	0.5856764141028313	0.929293962011376	0	0.3125	0.0
4833	0.009060469849399466	0.00032064292562124805	-4.900941880780414e-05	0.9964820244917557	None	0.2	1	0.3333333333333333	4	0.8	12	0.20987654320987653	0.8	16	12	0	0	0	1.0	9	9	1.1333333333333333	17	0.0	1.0	0.03411027993554631	0.6594455157456807	-0.0998776217394835	0.5118026856324432	0.026699994044261866	0.6768686412263648	0.6866478012318048	0.6183350533929632	0	0.125	0.0
3161	0.01441444733944942	0.003180507391446767	0.0031732507458795546	0.9879492171627058	None	0.15384615384615385	2	0.32142857142857145	9	0.6923076923076923	27	0.5061728395061729	0.5897435897435898	31	23	9	0	0	1.0	9	9	2.7333333333333334	41	0.0	1.0	-0.0981883030981604	0.5055571603889729	7.782166924424129e-11	0.5000000008409143	-0.09161088763042467	0.9999627574161926	0.7178959322029033	0.9679148252134199	0	0.9354838709677419	0.0
7136	0.00022065052161068097	6.507283190612669e-07	4.106142785361413e-07	0.9999888001907941	None	0.2	1	0.3333333333333333	4	0.8	12	0.20987654320987653	0.8	16	12	0	0	0	1.0	9	9	1.1333333333333333	17	0.0	1.0	0.0284782505956059	0.569955708342097	-0.058226199842354644	1.0	0.043558142578793514	0.5267967390830399	0.687676839547374	0.999999998147677	0	0.375	0.0
2809	6.800104099289551e-05	4.266156902927149e-06	-2.5866493914800904e-07	0.9999952149675728	None	0	0	0.25	1	1.0	3	1.0	1.0	4	3	0	0	0	0.2	5	1	0.3333333333333333	5	0.0	0	-0.09724784448655346	0.5025690368057998	-0.036595634261814156	0.6538448647138895	-0.04830516185634045	0.6622921705592987	0.6356479062125228	0.6082419539381331	0	0.75	0.0
5008	8.900189516171538e-05	3.7079954188185986e-05	-8.098889436078497e-07	0.9990272591059844	None	0	0	0.3333333333333333	1	1.0	2	1.0	1.0	3	2	0	3	0	0.25	4	1	0.26666666666666666	4	1.0	0	0.07636879567629051	0.5786419394915681	0.031924904747291344	0.5897259376804885	-0.06683892993718434	0.6313606226513307	0.6238308412139992	0.6001357085876505	1.0	1.0	0.6836486179644371
4665	0.0	0.0	0.0	1.0	None	0	0	0	0	0	0	1.0	0	0	0	0	0	0	1.0	1	1	0.06666666666666667	1	0.0	0	0	0	0	0	0	0	0	0	0	0	0
2060	None	None	None	None	None	0.25	1	0.4	4	0.7692307692307693	10	0.23809523809523808	0.7692307692307693	14	10	0	0	0	0.7777777777777778	9	7	1.0	15	0.0	1.0	5.574653419156858e-05	0.5116134958650607	0.0022583849854328395	0.5249862171378528	-0.03095497744374273	0.66794649543563	0.5790694829102163	0.5699876658741295	0	0.21428571428571427	0.0
5288	0.00011795841273742769	5.173989343439903e-06	-2.813949776398276e-08	0.9984263200733438	None	0.2857142857142857	2	0.35294117647058826	6	0.7391304347826086	17	0.30864197530864196	0.6956521739130435	22	16	2	0	0	1.0	9	9	1.6666666666666667	25	0.0	0.5882352941176471	0.09999898969612395	0.5005228655875611	0.0005175268401731197	0.5864343444663342	0.000561823028439452	0.582059832519146	0.6117984296385508	0.5566367894604846	0	0.36363636363636365	0.0
154	None	None	None	None	None	0	0	0.3333333333333333	3	0.8181818181818182	9	0.28888888888888886	0.8181818181818182	12	9	0	1	0	0.5555555555555556	5	9	0.8666666666666667	13	1.0	1.0	0.09885029826115226	0.503028911727831	0.011802205589827471	0.5817134925884878	0.09969270239753802	0.5032520664250678	0.6008085531809706	0.5295435185737921	1.0	1.0	0.0
6535	0.00019353618571249054	3.659509866310575e-07	-3.618002037115186e-07	0.9999850681993108	None	0	0	0.3333333333333333	2	0.8571428571428571	6	0.45	0.7142857142857143	7	5	1	4	0	0.8	5	4	0.6	9	1.0	0	0.09974202930845744	0.5529869054618339	0.09999999771021656	0.5000004503491452	0.0962966525879276	0.5031101961228391	0.5042704911535844	0.5187569587149924	1.0	1.0	0.0
549	None	None	None	None	None	0	0	0	0	0	0	1.0	0	0	0	0	4	0	1.0	1	1	0.06666666666666667	1	1.0	0	0	0	0	0	0	0	0	0	0	0	0
3815	0.006511556753794809	0.0011729864377490382	-0.001172441253188018	0.9896993292226854	None	0.25	1	0.4	4	0.75	9	0.25	0.75	13	9	0	0	0	0.875	8	7	0.9333333333333333	14	0.0	0.8571428571428571	0.09999804275803804	0.5001302462749267	0.09943763085352053	0.5264074324915311	0.09965653937665726	0.5008738268919575	0.5010056075838546	0.5091443474212447	0	0	0.0
2542	None	None	None	None	None	0	0	0	0	0	0	1.0	0	0	0	0	3	0	1.0	1	1	0.06666666666666667	1	0.75	0	0	0	0	0	0	0	0	0	0	0	0
6122	0.011753994514937981	0.008550763726025463	0.006904650879067483	0.9955211393924465	None	0.2	1	0.3333333333333333	4	0.8	12	0.20987654320987653	0.8	16	12	0	0	0	1.0	9	9	1.1333333333333333	17	0.0	1.0	0.09998898390484953	0.5145491328203651	0.016688383803469715	0.5968474815100258	-0.1088285535966154	0.9879458084678143	0.7999675843607599	0.8346468219419808	0	0.125	0.0
2548	None	None	None	None	None	0	0	0.2682926829268293	11	0.6610169491525424	39	0.7530864197530864	0.3220338983050847	28	19	32	2	0	1.0	9	9	4.066666666666666	61	0.03389830508474576	0.7719298245614035	0.29001389755717055	0.5892272081302051	0.029088289548322942	0.5780243912433815	-0.09999999980198997	0.5006894687382266	0.8325179151173999	0.556277034160448	1.0	1.0	0.0
670	None	None	None	None	None	0.13333333333333333	2	0.2727272727272727	9	0.7446808510638298	35	0.6049382716049383	0.46808510638297873	30	22	18	0	0	1.0	9	9	3.2666666666666666	49	0.0	0.6	0.03801152788914767	0.5320589315774572	0.006845596417918945	0.5882680333057296	0.2541618862772797	0.6004746464767917	0.7389390352708388	0.5738447237282556	0	0.6666666666666666	0.0
1334	None	None	None	None	None	0.3333333333333333	1	0.6666666666666666	6	0.36363636363636365	4	0.52	0.2727272727272727	9	3	3	3	0	1.0	5	5	0.8666666666666667	13	0.75	0.6666666666666666	1.2615365620242929e-09	0.5000000223264276	0.07529705434427632	0.6223475101870061	5.895560734954061e-07	0.5000040815538971	0.5878179865423692	0.5415324656497327	1.0	1.0	0.0
2682	1.264056240770323e-05	2.0406937984933733e-06	-2.0406920029184643e-06	0.994684930836522	None	0	0	0.10344827586206896	3	0.926829268292683	38	0.7962962962962963	0	0	0	42	9	0	0.6666666666666666	9	6	2.8666666666666667	43	0.10227272727272728	0.8108108108108109	0	0	0	0	0	0	0	0	0	0	0
2108	None	None	None	None	None	0	0	0.25	1	1.0	3	1.0	1.0	4	3	0	3	0	0.2	5	1	0.3333333333333333	5	1.0	0	0.0003276286823688439	0.5006163186398803	0.09999421522718314	0.5000331572415836	0.08044623650055491	0.5674576178119904	0.6069695104216515	0.5228244306579695	1.0	1.0	0.0
6984	0.0	0.0	0.0	1.0	None	0	0	0	0	0	0	1.0	0	0	0	0	0	0	1.0	1	1	0.06666666666666667	1	0.0	0	0	0	0	0	0	0	0	0	0	0	0
4828	0.003317573311454042	0.002592128545868263	-0.0025558081049723964	0.9983873715493329	None	0.3333333333333333	1	0.5	4	0.7	7	0.3333333333333333	0.7	11	7	0	0	0	0.4444444444444444	9	4	0.8	12	0.0	1.0	0.08660009800840049	0.5849715132252468	4.686268788321501e-05	0.5098741003454984	0.06581488266231529	0.5971861462302744	0.5907092920552772	0.5643471699493549	0	0	0.0
244	None	None	None	None	None	0	0	0	0	0	0	1.0	0	0	0	0	4	0	1.0	1	1	0.06666666666666667	1	1.0	0	0	0	0	0	0	0	0	0	0	0	0
5088	0.011694575368258455	0.008938382049411808	0.007126968484858122	0.9955069109043335	None	0.2	1	0.3333333333333333	4	0.8	12	0.20987654320987653	0.8	16	12	0	0	0	1.0	9	9	1.1333333333333333	17	0.0	1.0	0.09998898390484953	0.5145491328203651	0.016688383803469715	0.5968474815100258	-0.1088285535966154	0.9879458084678143	0.7999675843607599	0.8346468219419808	0	0.125	0.0
7381	0.01314157662274282	0.009758737338190462	0.00974637922176984	0.9959050149709981	None	0.2	1	0.3333333333333333	4	0.8	12	0.20987654320987653	0.8	16	12	0	0	0	1.0	9	9	1.1333333333333333	17	0.0	1.0	0.09713451897428513	0.5090872599571915	0.06965775788822957	0.996915987875431	0.07176642157960833	0.5754006793245329	0.6587242004823994	0.8848894359620992	0	0	0.0
1257	None	None	None	None	None	0.0625	1	0.3235294117647059	11	0.6122448979591837	30	0.8095238095238095	0.4489795918367347	32	22	18	1	0	0.7777777777777778	7	9	3.4	51	0.03333333333333333	0.8888888888888888	-0.03692740078619117	0.5459204943356222	-0.08978260055005387	0.5771119437614951	1.5012587952417941e-05	0.5000485314521165	0.5930145265230344	0.5411834790490986	1.0	1.0	0.0
1653	None	None	None	None	None	0	0	0	0	0	0	1.0	0	0	0	0	0	0	1.0	1	1	0.06666666666666667	1	0.0	0	0	0	0	0	0	0	0	0	0	0	0
6860	0.012888893934297624	0.008886108096903135	0.008878251710581838	0.9959951137088818	None	0.2	1	0.3333333333333333	4	0.8	12	0.20987654320987653	0.8	16	12	0	0	0	1.0	9	9	1.1333333333333333	17	0.0	1.0	0.09713451897428513	0.5090872599571915	0.06965775788822957	0.996915987875431	0.07176642157960833	0.5754006793245329	0.6587242004823994	0.8848894359620992	0	0	0.0
3708	0.0046307512075107644	0.0008725653345670252	-0.0002976616711640404	0.9628414338783705	None	0	0	0.3333333333333333	2	0.8571428571428571	6	0.36	0.8571428571428571	8	6	0	0	0	1.0	5	5	0.6	9	0.0	0	0.43937968716556897	0.6995304733944931	-0.0678627367155642	0.5205548864513326	0.08857591471021656	0.5707889593188118	0.8892966164018103	0.5996803104586986	0	0	0.0
2907	3.9385641160850884e-09	3.9439139050770504e-09	3.784953857946701e-09	0.9999998666654304	None	0	0	0	0	0	0	1.0	0	0	0	0	1	0	1.0	1	1	0.06666666666666667	1	0.25	0	0	0	0	0	0	0	0	0	0	0	0
324	None	None	None	None	None	0.2	1	0.3333333333333333	4	0.8	12	0.20987654320987653	0.8	16	12	0	0	0	1.0	9	9	1.1333333333333333	17	0.0	1.0	8.356406878716723e-06	0.5000861032594431	0.1097849508329249	0.6035521499456151	0.10060581784339133	0.5372423554151738	0.6294034678180774	0.5473475584142585	0	1.0	0.0
5946	0.0002736091013017097	4.321221245386743e-05	-4.6481825883775474e-07	0.9996560824908182	None	0.3333333333333333	1	0.4444444444444444	4	0.7272727272727273	8	0.2708333333333333	0.7272727272727273	12	8	0	0	0	0.75	8	6	0.8666666666666667	13	0.0	0.8571428571428571	0.09999999834628547	0.5000061711188405	0.17522708777670576	0.6796387592168233	0.09850336861256805	0.6332833640126496	0.6490580060796293	0.6065472866941918	0	0.9166666666666666	0.0
3247	0.01074432222917246	0.005002052614238613	0.001605493044445185	0.9962657284915315	None	0.25	1	0.36363636363636365	4	0.7857142857142857	11	0.2222222222222222	0.7857142857142857	15	11	0	0	0	0.8888888888888888	8	9	1.0666666666666667	16	0.0	1.0	0.09998172304750223	0.5122514577637878	0.09968122493703299	0.5178925977683527	0.06412656656349343	0.5637720056444884	0.5337440222127608	0.5313838124340834	0	0.06666666666666667	0.0
5173	0.012773676369629009	0.0005817058976894071	-2.028909417507059e-05	0.9950817157080356	None	0.125	1	0.3333333333333333	6	0.7083333333333334	17	0.6190476190476191	0.5416666666666666	18	13	7	7	0	0.8571428571428571	6	7	1.7333333333333334	26	0.5384615384615384	0.3	0.09999999992907391	0.5000020162707185	-0.04974343355334032	0.6554485478060892	0.09999999988873486	0.500001864578111	0.6694939819073206	0.5533867127739364	1.0	1.0	0.4248763354263385
5314	1.2484265419469824e-07	1.161340320873598e-07	4.65569502526012e-11	0.9999831608810519	None	0	0	0.018518518518518517	1	1.0	79	1.0	0	0	0	80	0	0	1.0	9	9	5.4	81	0.0	1.0	0	0	0	0	0	0	0	0	0	0	0
5816	None	None	None	None	None	0.2222222222222222	2	0.4	8	0.5555555555555556	15	0.5178571428571429	0.25925925925925924	13	7	15	9	0	0.875	8	7	1.9333333333333333	29	0.32142857142857145	0.5217391304347826	0.09994519956013297	0.56378855445049	1.0644623582535015e-06	0.5002635408222843	0.34352451945249496	0.6715220735432686	0.8088675613050353	0.5803542682900302	0.38461538461538464	0	0.0
4671	0.040246099969876215	0.0012977286464156191	-0.0007680319373088594	0.988308895255129	None	0.2	1	0.3333333333333333	4	0.8	12	0.20987654320987653	0.8	16	12	0	0	0	1.0	9	9	1.1333333333333333	17	0.0	1.0	0.07136974946971095	1.0	0.09645576482681513	0.5615618594135734	0.06302962619738398	0.558670848950221	0.5407548814867034	0.9999999987100763	0	0.3125	0.0
2727	None	None	None	None	None	0.08	2	0.3584905660377358	19	0.5584415584415584	43	0.9753086419753086	0.2987012987012987	39	23	39	0	0	1.0	9	9	5.266666666666667	79	0.0	0.9714285714285714	0.0637935876904997	0.6551443694105371	9.365316872505439e-11	0.5000158643469468	0.21914781466202227	0.7220974057984834	0.7166517348240797	0.6300024973183613	0	1.0	0.0
4935	0.007063501111154315	0.0002592841026000891	0.00024399563002001963	0.993300398166005	None	0.25	1	0.4	4	0.75	9	0.25925925925925924	0.75	13	9	0	0	0	0.6666666666666666	6	9	0.9333333333333333	14	0.0	1.0	0.07849580263563445	0.6263825855157849	0.00014719510818773186	0.5799424665379656	0.09962790798613932	0.5054680867138525	0.6021623182762846	0.5712729107900077	0	1.0	0.0
3264	None	None	None	None	None	0	0	0.17391304347826086	8	0.7910447761194029	53	0.8518518518518519	0.3880597014925373	32	26	36	2	0	1.0	9	9	4.6	69	0.02857142857142857	0.9032258064516129	0.06625003713831804	0.633105344665817	0.08463827647468576	0.6773417205074961	0.07730040129269897	1.0	0.6871965276919231	0.9999999999999925	0.984375	0.9375	0.0
4289	0.0023721983385631942	0.0007724618129834147	-0.0004978710391438526	0.9990272101092557	None	0.2	1	0.3333333333333333	4	0.8	12	0.20987654320987653	0.8	16	12	0	0	0	1.0	9	9	1.1333333333333333	17	0.0	1.0	7.902762784127648e-27	0.5000000001958729	0.0008714019185463797	0.5806396294566548	0.095829455962079	0.5563523791946956	0.6078058576396599	0.545851729757405	0	1.0	0.0
2817	6.700952296926721e-05	6.256916393635795e-07	2.3515308858245713e-08	0.9999987371283179	None	0	0	0.5	1	1.0	1	1.0	1.0	2	1	0	3	0	0.3333333333333333	1	3	0.2	3	1.0	0	0.007383164108157964	0.5006859686981605	-0.07661040717273479	0.5123176127935364	-0.15498202642355574	0.9841100059001378	0.8771725907705809	0.8010214652756386	1.0	1.0	0.0
1676	None	None	None	None	None	0	0	0	0	0	0	1.0	0	0	0	0	4	0	1.0	1	1	0.06666666666666667	1	1.0	0	0	0	0	0	0	0	0	0	0	0	0
854	None	None	None	None	None	0	0	0.375	3	0.7777777777777778	7	0.3142857142857143	0.7777777777777778	10	7	0	0	0	0.7142857142857143	5	7	0.7333333333333333	11	0.0	0.6666666666666666	0.03991376519315719	0.6798380973385719	0.0995382908033342	0.5080024754506443	0.1876322352298875	0.5821154358499983	0.6780212089409894	0.5919827427334932	0	1.0	0.0
1556	None	None	None	None	None	0.2	1	0.3333333333333333	4	0.8	12	0.20987654320987653	0.8	16	12	0	0	0	1.0	9	9	1.1333333333333333	17	0.0	1.0	0.07272209345755358	0.6290191435102095	0.09999937755501491	0.5000025839231244	0.0007439271582283652	0.5386228551591633	0.6052259865044697	0.5566573969584939	0	1.0	0.0
7428	0.012895594340523852	0.009340761934736423	0.009325736722711517	0.9959225156532562	None	0.2	1	0.3333333333333333	4	0.8	12	0.20987654320987653	0.8	16	12	0	0	0	1.0	9	9	1.1333333333333333	17	0.0	1.0	0.09713451897428513	0.5090872599571915	0.06965775788822957	0.996915987875431	0.07176642157960833	0.5754006793245329	0.6587242004823994	0.8848894359620992	0	0	0.0
4048	0.0	0.0	0.0	0.9999999999999998	None	0	0	0	0	0	0	1.0	0	0	0	0	4	0	1.0	1	1	0.06666666666666667	1	1.0	0	0	0	0	0	0	0	0	0	0	0	0
2838	0.0	0.0	0.0	0.9999999999999998	None	0	0	0	0	0	0	1.0	0	0	0	0	4	0	1.0	1	1	0.06666666666666667	1	1.0	0	0	0	0	0	0	0	0	0	0	0	0
709	None	None	None	None	None	0	0	0	0	0	0	1.0	0	0	0	0	4	0	1.0	1	1	0.06666666666666667	1	1.0	0	0	0	0	0	0	0	0	0	0	0	0
2337	None	None	None	None	None	0	0	0	0	0	0	1.0	0	0	0	0	3	0	1.0	1	1	0.06666666666666667	1	0.75	0	0	0	0	0	0	0	0	0	0	0	0
4152	0.013517810081879796	0.005450691681871385	0.003947605144185486	0.9951372281338754	None	0.2	1	0.3333333333333333	4	0.8	12	0.20987654320987653	0.8	16	12	0	0	0	1.0	9	9	1.1333333333333333	17	0.0	1.0	0.09999999956306135	0.5000012366642252	2.3656510523489005e-06	0.5502684119164888	0.09990393879504864	0.5004569589896984	0.6154563533000758	0.5169591611113732	0	1.0	0.0
5239	0.006821196053096741	0.0020790361483865242	0.0020672771045211666	0.9978787608405039	None	0	0	0.3333333333333333	3	0.8181818181818182	9	0.28888888888888886	0.8181818181818182	12	9	0	1	0	0.5555555555555556	5	9	0.8666666666666667	13	1.0	1.0	0.09986902385892264	0.5919758632997041	0.12718493675977555	0.6467720643474317	0.12238258460559655	0.8383617294086659	0.6064806226358533	0.7056540951655813	0.0	0.08333333333333333	0.0
6659	0.001242315335446981	1.827357527279117e-05	-1.383457330639816e-05	0.9983833333586031	None	0	0	0.42857142857142855	3	0.75	6	0.5555555555555556	0.75	9	6	0	1	0	0.2222222222222222	2	9	0.6666666666666666	10	1.0	1.0	-0.02282400724188412	0.571196443747679	-0.09025592484377228	0.999493729394084	0.07207128295542811	0.5677880476816515	0.7798206478185344	0.937954477791677	0.0	0	0.0
2600	None	None	None	None	None	0.07692307692307693	2	0.24074074074074073	13	0.717948717948718	56	0.9876543209876543	0.19230769230769232	26	15	53	0	0	1.0	9	9	5.333333333333333	80	0.0	0.9859154929577465	0.09999924377017128	0.5000084555121147	-0.13888797534683564	0.9998017765564756	-0.09979552765833968	0.6481878082673248	0.7755929151422479	0.9545955696432967	0	0	0.0
2519	None	None	None	None	None	0	0	0.045454545454545456	2	0.96875	62	0.9166666666666666	0	0	0	65	0	0	0.8888888888888888	8	9	4.4	66	0.0	0.9310344827586207	0	0	0	0	0	0	0	0	0	0	0
3759	1.32867582230501e-07	1.139928194405398e-07	6.936285222450268e-08	0.9999705380218541	None	0	0	0.10869565217391304	5	0.8805970149253731	59	0.8518518518518519	0	0	0	68	6	0	1.0	9	9	4.6	69	0.04285714285714286	1.0	0	0	0	0	0	0	0	0	0	0	0
486	None	None	None	None	None	0	0	0.3333333333333333	2	0.8333333333333334	5	0.4	0.8333333333333334	7	5	0	0	0	0.8	5	4	0.5333333333333333	8	0.0	0	0.04699745637806995	0.5477428552695123	-0.19774631568269868	0.9917305660814021	1.4736050728284016e-05	0.5001028948444248	0.7744677264386028	0.8401866278573248	0	1.0	0.0
1892	None	None	None	None	None	0	0	0.3333333333333333	2	0.8333333333333334	5	0.4	0.8333333333333334	7	5	0	0	0	0.8	4	5	0.5333333333333333	8	0.0	0	1.774257865976695e-07	0.5000037842965733	0.06810978273517529	0.659577607758579	0.07626941962149769	0.5667745141646995	0.5907898009503286	0.5768959033472633	0	1.0	0.0
852	None	None	None	None	None	0.3333333333333333	1	0.625	5	0.4	4	0.34285714285714286	0.3	8	3	3	4	0	0.7142857142857143	5	7	0.8	12	0.8	0.2857142857142857	0.09997682125159683	0.5000288150054039	-0.05529793494406865	0.566563377241401	-0.03178628720907894	0.66406979153625	0.6818718615964677	0.578466361516515	1.0	1.0	0.0
5506	0.012614019777908346	0.008244243558686696	0.007903108258514185	0.9963122714606303	None	0.2	1	0.3333333333333333	4	0.8	12	0.20987654320987653	0.8	16	12	0	0	0	1.0	9	9	1.1333333333333333	17	0.0	1.0	0.09575116727288661	0.5160323490641507	0.06806954984280708	0.6745606855573187	0.13647686088226785	0.9999999999929157	0.7994868539315191	0.99985257673418	0	0	0.0
7335	0.005779470052760957	0.0003953427976725085	-0.000365962627243726	0.9980671502349932	None	0.2	1	0.3333333333333333	4	0.8	12	0.20987654320987653	0.8	16	12	0	0	0	1.0	9	9	1.1333333333333333	17	0.0	1.0	0.043774626047074834	0.549447958499511	-0.0472412779750979	0.5514740509540065	0.10290660885244877	0.6704647183354999	0.6690030907468443	0.591890337798169	0	0.375	0.0
2983	0.0016983732353535411	0.0012956029593875693	6.346552973542163e-06	0.9978940717716033	None	0.2	1	0.3333333333333333	4	0.8	12	0.20987654320987653	0.8	16	12	0	0	0	1.0	9	9	1.1333333333333333	17	0.0	1.0	-0.09999969310048114	0.500000130368844	0.05233536762226158	0.6649495954679192	0.05071403231492584	0.6572839536366608	0.6918326675948676	0.6095802629309351	0	0.9375	0.0
6138	None	None	None	None	None	0.18181818181818182	2	0.36	9	0.6571428571428571	23	0.4567901234567901	0.5714285714285714	29	20	7	2	0	1.0	9	9	2.466666666666667	37	0.2222222222222222	0.5714285714285714	0.27438254082737973	0.7376447681444604	0.10903911187563295	0.6790006354628506	0.03859965537210824	0.5686970799433082	0.7198491836089582	0.6651866278318181	1.0	0.9655172413793104	0.0
4609	0.0032605165741408223	0.0004117233206969217	-0.0002826786530554754	0.9957546589255128	None	0.25	1	0.4	4	0.75	9	0.25925925925925924	0.75	13	9	0	0	0	0.6666666666666666	6	9	0.9333333333333333	14	0.0	1.0	0.06025888846428997	0.6634102519411099	0.03322491902175332	0.6673593355726474	0.08351276035123403	0.5970315587041363	0.6331475634895838	0.6432049985576695	0	1.0	0.0
5696	0.00046818928005175564	2.562082320210138e-05	2.0716378450438857e-05	0.999659708385437	None	0	0	0.3333333333333333	2	0.8571428571428571	6	0.36	0.8571428571428571	8	6	0	2	0	1.0	5	5	0.6	9	1.0	0	0.09468498882334361	0.6613241966291169	0.06119437293874184	0.5760330221552329	0.06331665088367526	0.9988595235460438	0.6460340618031858	0.9298003203806153	1.0	1.0	0.0
6814	0.013320378812029908	0.009250637424575844	0.009242390957466803	0.9960162533891547	None	0.2	1	0.3333333333333333	4	0.8	12	0.20987654320987653	0.8	16	12	0	0	0	1.0	9	9	1.1333333333333333	17	0.0	1.0	0.09713451897428513	0.5090872599571915	0.06965775788822957	0.996915987875431	0.07176642157960833	0.5754006793245329	0.6587242004823994	0.8848894359620992	0	0	0.0
7031	0.0043721276314452355	0.0009256601926696764	-0.0009063984871175707	0.9982354814916128	None	0.2	1	0.3333333333333333	4	0.8	12	0.20987654320987653	0.8	16	12	0	0	0	1.0	9	9	1.1333333333333333	17	0.0	1.0	0.07472564016619951	0.5318855254525539	0.023677483863618065	0.5800740784257188	0.06511015807053333	0.5623850666663459	0.5606892488891847	0.5582049518044869	0	0.1875	0.0
1516	None	None	None	None	None	0	0	0	0	0	0	1.0	0	0	0	0	2	0	1.0	1	1	0.06666666666666667	1	0.5	0	0	0	0	0	0	0	0	0	0	0	0
4120	0.0	0.0	0.0	0.9999999999999998	None	0	0	0	0	0	0	1.0	0	0	0	0	4	0	1.0	1	1	0.06666666666666667	1	1.0	0	0	0	0	0	0	0	0	0	0	0	0
4873	0.0	0.0	0.0	0.9999999999999998	None	0	0	0	0	0	0	1.0	0	0	0	0	4	0	1.0	1	1	0.06666666666666667	1	1.0	0	0	0	0	0	0	0	0	0	0	0	0
6081	0.012205214685677358	0.009029930069094886	0.007068889551142501	0.9956253257257929	None	0.2	1	0.3333333333333333	4	0.8	12	0.20987654320987653	0.8	16	12	0	0	0	1.0	9	9	1.1333333333333333	17	0.0	1.0	0.09998898390484953	0.5145491328203651	0.016688383803469715	0.5968474815100258	-0.1088285535966154	0.9879458084678143	0.7999675843607599	0.8346468219419808	0	0.125	0.0
2700	None	None	None	None	None	0.038461538461538464	1	0.24074074074074073	13	0.7341772151898734	58	1.0	0.27848101265822783	33	22	47	0	0	1.0	9	9	5.4	81	0.0	1.0	5.5175263094142634e-08	0.5000263855602498	7.902762784127648e-27	0.5000000000000031	0.00118311759539287	0.5266014360935558	0.50139429544193	0.5088833861935836	0	0.9696969696969697	0.0
1305	None	None	None	None	None	0	0	0	0	0	0	1.0	0	0	0	0	3	0	1.0	1	1	0.06666666666666667	1	0.75	0	0	0	0	0	0	0	0	0	0	0	0
5325	0.00012561875819292853	1.9674075581646163e-06	1.9666430955147623e-06	0.9999999899318167	None	0	0	0.3333333333333333	2	0.8571428571428571	6	1.0	0.8571428571428571	8	6	0	2	0	0.1111111111111111	9	1	0.6	9	1.0	1.0	0.0997450252145257	0.5197771354984125	0.010775174695047773	0.9806209405455922	0.1002107798920818	0.5910891101416313	0.856795628411093	0.8111046752663084	0.0	0.375	0.0
7488	0.0052079188704406264	0.003934152868039811	-0.003489143972863176	0.9965394828188407	None	0.3333333333333333	1	0.5	4	0.7	7	0.3	0.7	11	7	0	0	0	0.625	5	8	0.8	12	0.0	1.0	0.09999522864845951	0.5000097729345061	-0.09768754028928864	0.9999933700097325	0.09258169825846042	0.5616321849088384	0.753780639945555	0.9829974441261917	0	1.0	0.0
7483	3.579250147611715e-14	4.3695215422614524e-14	4.366337754755638e-14	0.9999999999999998	None	0	0	0	0	0	0	1.0	0	0	0	0	4	0	1.0	1	1	0.06666666666666667	1	1.0	0	0	0	0	0	0	0	0	0	0	0	0
7326	0.0004697353665486305	7.814959834895887e-06	-2.1429872963832207e-06	0.9999959621796275	None	0	0	0.3333333333333333	3	0.8181818181818182	9	0.28888888888888886	0.8181818181818182	12	9	0	0	0	0.5555555555555556	5	9	0.8666666666666667	13	0.0	1.0	-0.09571682062508163	0.5272051249316563	-0.0561553426102263	0.9999864517823616	0.21146720756188722	0.8866115708755753	0.8964115564015246	0.988550034832379	0	1.0	0.0
7396	0.00046337375736200714	5.281287212730561e-06	5.280505744320596e-06	0.9999999692997866	None	0.2	1	0.3333333333333333	4	0.8	12	0.20987654320987653	0.8	16	12	0	0	0	1.0	9	9	1.1333333333333333	17	0.0	1.0	-0.09892347238839455	0.5033108682839841	-0.06577028115015984	1.0	0.09356726743153643	0.7085876163301801	0.7718663184272695	0.9999987249553651	0	1.0	0.0
7197	0.013138622517188144	0.009921709287407682	0.009902254179427394	0.9958576811334096	None	0.2	1	0.3333333333333333	4	0.8	12	0.20987654320987653	0.8	16	12	0	0	0	1.0	9	9	1.1333333333333333	17	0.0	1.0	0.09713451897428513	0.5090872599571915	0.06965775788822957	0.996915987875431	0.07176642157960833	0.5754006793245329	0.6587242004823994	0.8848894359620992	0	0	0.0
103	None	None	None	None	None	0.2	1	0.3333333333333333	4	0.8	12	0.20987654320987653	0.8	16	12	0	0	0	1.0	9	9	1.1333333333333333	17	0.0	1.0	0.17601092892305206	0.6351129135748005	0.07191081201039325	0.5637209966937108	-0.08314000354500235	0.5542463185578058	0.7473705488747369	0.5848652570588733	0	1.0	0.0
91	None	None	None	None	None	0.05555555555555555	1	0.1794871794871795	7	0.8035714285714286	45	0.7160493827160493	0.08928571428571429	10	5	47	0	0	1.0	9	9	3.8666666666666667	58	0.0	0.8076923076923077	0.03424766217632519	0.6474293254558607	0.09980608394866892	0.5017671146759122	-0.0685857205405465	1.0	0.9625262211299316	0.9999999999953018	0	0.3	0.0
5276	0.00026207313930423035	2.787826615714929e-06	1.2586767795382383e-06	0.9999887470564601	None	0	0	0.3333333333333333	2	0.8571428571428571	6	0.36	0.8571428571428571	8	6	0	2	0	1.0	5	5	0.6	9	1.0	0	0.14364397441125948	0.6585757785369731	0.0007933394787533101	0.5886981100165855	0.10697334816221997	1.0	0.7535972997223855	0.9999999993040201	1.0	1.0	0.0
1801	None	None	None	None	None	0	0	0.25	1	1.0	3	1.0	1.0	4	3	0	3	0	0.2	1	5	0.3333333333333333	5	1.0	0	0.33053402385935754	0.5817755895236477	0.04317783993290725	0.6680237583302774	-0.11053917449346448	0.5843626036238334	0.8752975831252394	0.6122259222671148	0.0	0	0.0
6887	0.013740187484500073	0.009196280044297785	0.008847684616200203	0.9956858011106092	None	0.2	1	0.3333333333333333	4	0.8	12	0.20987654320987653	0.8	16	12	0	0	0	1.0	9	9	1.1333333333333333	17	0.0	1.0	0.0999960342417994	0.524846365500967	0.1422779276676585	0.6711322501275049	0.09998799563701033	0.5003801030143603	0.5850352018163775	0.5674446148550484	0	0.875	0.0
628	None	None	None	None	None	0	0	0	0	0	0	1.0	0	0	0	0	0	0	1.0	1	1	0.06666666666666667	1	0.0	0	0	0	0	0	0	0	0	0	0	0	0
2708	0.00013129916823526104	6.530863548794923e-07	-6.530773670394248e-07	0.9999962747744935	None	0	0	0.6	3	0.6	3	0.4666666666666667	0.6	6	3	0	1	0	0.6	5	3	0.4666666666666667	7	1.0	1.0	0.11142424239185648	0.5218747807949808	0.09060181257163383	0.9309255781323446	0.060621878460163314	0.5955740905794672	0.5762382033486756	0.7359847174316583	1.0	1.0	0.0
1383	None	None	None	None	None	0	0	0	0	0	0	1.0	0	0	0	0	0	0	1.0	1	1	0.06666666666666667	1	0.0	0	0	0	0	0	0	0	0	0	0	0	0
3206	0.00023382723823696944	7.420004257725003e-07	4.2456988032028564e-07	0.9999999967099956	None	0.2	1	0.3333333333333333	4	0.8	12	0.20987654320987653	0.8	16	12	0	0	0	1.0	9	9	1.1333333333333333	17	0.0	1.0	0.06206845745348989	0.5816684058868695	0.05845468781057935	0.6650865924615493	0.052898384308916066	0.546285211035935	0.559085023917847	0.5987952749487029	0	1.0	0.0
5669	0.0025198951033093423	0.001162808932522421	0.001001175909020345	0.9984586264981933	None	0.25	1	0.4	4	0.7692307692307693	10	0.234375	0.7692307692307693	14	10	0	0	0	1.0	8	8	1.0	15	0.0	0.8571428571428571	0.09995560312878742	0.503894514746106	0.0033655046715557343	0.5933391408889153	-0.07677746297597106	0.5802212061688675	0.6797418705881775	0.5594710186777796	0	0	0.0
1931	None	None	None	None	None	0.1	1	0.30434782608695654	7	0.65625	21	0.8095238095238095	0.09375	6	3	27	6	0	0.8571428571428571	6	7	2.2666666666666666	34	0.10909090909090909	0.41379310344827586	0.0006944471361191163	0.5948616567654837	0.027618164810289843	0.5764612921308548	0.08906116696815496	0.5655535735152112	0.5840223115316566	0.5790070701861394	1.0	1.0	0.0
3366	0.0004110490645405864	1.5834349182689385e-06	1.2434981331708126e-06	0.9999974657166658	None	0.2	1	0.3333333333333333	4	0.8	12	0.2361111111111111	0.7333333333333333	15	11	1	0	0	0.8888888888888888	8	9	1.1333333333333333	17	0.0	0.8888888888888888	0.04047726351889104	0.6545413387209583	0.09113331590461175	0.6735781874429699	0.0655608523928919	0.5770657147186028	0.5653265463181552	0.6360062227315706	0	0.4666666666666667	0.0
3933	0.0002079439965446535	8.64525919210897e-06	-6.190625749244101e-06	0.9999986392408805	None	0.25	1	0.36363636363636365	4	0.7857142857142857	11	0.2222222222222222	0.7857142857142857	15	11	0	0	0	0.8888888888888888	9	8	1.0666666666666667	16	0.0	1.0	0.16735190792276855	0.7092500097443665	0.07752603729037819	0.6848584030577747	-0.07037417234597962	0.6815350676196186	0.7408316596890746	0.692022109259189	0	1.0	0.0
3720	0.005321739031735524	0.00034244437052888195	0.0003413130560475016	0.9950971349757066	None	0.3333333333333333	1	0.5	4	0.6666666666666666	6	0.3055555555555556	0.6666666666666666	10	6	0	0	0	1.0	6	6	0.7333333333333333	11	0.0	0.4	0.09167199733240947	0.6347508997703287	0.1687234344037687	1.0	0.2241717390793772	0.6370394112768769	0.8375392298195993	0.9999998984834394	0	1.0	0.0
4374	2.7365424917810316e-08	2.5417602158731227e-08	-2.54175433429005e-08	0.9999962386933348	None	0.25	1	0.4	4	0.75	9	0.25925925925925924	0.75	13	9	0	0	0	0.6666666666666666	9	6	0.9333333333333333	14	0.0	1.0	7.902762784127648e-27	0.5	0.0918551325862277	0.5926362111750316	7.746684422172755e-10	0.5000001227037392	0.6065919290502688	0.5311989651892663	0	0	0.0
2274	None	None	None	None	None	0	0	0	0	0	0	1.0	0	0	0	0	0	0	1.0	1	1	0.06666666666666667	1	0.0	0	0	0	0	0	0	0	0	0	0	0	0
104	None	None	None	None	None	0	0	0.4	6	0.5	10	0.6111111111111112	0	0	0	21	13	0	1.0	6	6	1.4666666666666666	22	0.2826086956521739	0.5263157894736842	0	0	0	0	0	0	0	0	0	0	0
6685	0.0	0.0	0.0	1.0	None	0	0	0	0	0	0	1.0	0	0	0	0	0	0	1.0	1	1	0.06666666666666667	1	0.0	0	0	0	0	0	0	0	0	0	0	0	0
3525	0.011121416169129135	0.005065912139153173	0.0017004441261046924	0.9961511655675117	None	0.25	1	0.36363636363636365	4	0.7857142857142857	11	0.2222222222222222	0.7857142857142857	15	11	0	0	0	0.8888888888888888	8	9	1.0666666666666667	16	0.0	1.0	0.09998172304750223	0.5122514577637878	0.09968122493703299	0.5178925977683527	0.06412656656349343	0.5637720056444884	0.5337440222127608	0.5313838124340834	0	0.06666666666666667	0.0
6964	0.00037803240472328683	1.7464175756352072e-06	-1.7336459649286288e-06	0.9999999660781379	None	0.2	1	0.3333333333333333	4	0.8	12	0.20987654320987653	0.8	16	12	0	0	0	1.0	9	9	1.1333333333333333	17	0.0	1.0	-0.08821766451934675	0.5578755828155579	0.09979700992463722	0.6534221000885683	0.678903060815504	0.770495113916425	0.9644034082871782	0.6665427884682621	0	1.0	0.0
1834	None	None	None	None	None	0.3333333333333333	1	0.4444444444444444	4	0.7272727272727273	8	0.2653061224489796	0.7272727272727273	12	8	0	0	0	1.0	7	7	0.8666666666666667	13	0.0	0.6666666666666666	5.509090509627141e-05	0.5002966327312728	0.007955357075223202	0.5145970456235985	-0.08242962068290734	0.5457309417041198	0.6046167379239494	0.5202412419229779	0	1.0	0.0
1399	None	None	None	None	None	0	0	0	0	0	0	1.0	0	0	0	0	0	0	1.0	1	1	0.06666666666666667	1	0.0	0	0	0	0	0	0	0	0	0	0	0	0
6871	0.012926433131459128	0.009952790276383808	0.009932682239210337	0.9958096018559226	None	0.2	1	0.3333333333333333	4	0.8	12	0.20987654320987653	0.8	16	12	0	0	0	1.0	9	9	1.1333333333333333	17	0.0	1.0	0.09713451897428513	0.5090872599571915	0.06965775788822957	0.996915987875431	0.07176642157960833	0.5754006793245329	0.6587242004823994	0.8848894359620992	0	0	0.0
4337	0.0030296915015175694	0.00021799424634776893	0.0001314360453374027	0.9988780517976017	None	0.3333333333333333	1	0.4444444444444444	4	0.7272727272727273	8	0.28888888888888886	0.7272727272727273	12	8	0	0	0	0.5555555555555556	9	5	0.8666666666666667	13	0.0	1.0	7.902762784127648e-27	0.5	0.0035422468591049957	0.5778019491005714	0.09999281937091592	0.5000315193940966	0.614719731264186	0.5261330579578994	0	1.0	0.0
1900	None	None	None	None	None	0.16666666666666666	1	0.3333333333333333	5	0.75	15	0.3055555555555556	0.75	20	15	1	0	0	0.8888888888888888	8	9	1.4666666666666666	22	0.0	0.7692307692307693	1.1487799837792922e-09	0.500000068522536	0.01726211240046449	0.6682488569926991	1.009287700543305e-06	0.5101754152221443	0.5806174655738351	0.5614365728272016	0	0	0.0
1313	None	None	None	None	None	0	0	0.4	4	0.6923076923076923	9	0.625	0.5384615384615384	11	7	3	5	0	0.6666666666666666	6	4	1.0	15	0.8333333333333334	0.4	-0.09999856072000912	0.500000551847018	0.10338705188236219	0.6033720007169326	-0.044644472931414596	0.5151491254475744	0.7018936536976145	0.5399275013467595	1.0	1.0	0.0
599	None	None	None	None	None	0	0	0.2619047619047619	11	0.6885245901639344	42	0.7777777777777778	0.3114754098360656	28	19	34	0	0	1.0	9	9	4.2	63	0.0	0.7931034482758621	6.217181773587042e-13	0.5181951984682495	-0.1575907492360375	1.0	0.27799810998061913	0.7268335169771523	0.9049093511202596	0.9999999999999931	0	0	0.0
2475	None	None	None	None	None	0	0	0.04	2	0.9722222222222222	70	0.9135802469135802	0	0	0	73	5	0	1.0	9	9	4.933333333333334	74	0.03333333333333333	0.9090909090909091	0	0	0	0	0	0	0	0	0	0	0
6880	0.00035731736108368537	1.084479135007835e-06	-1.074716810213759e-06	0.9999999816963547	None	0.2	1	0.3333333333333333	4	0.8	12	0.20987654320987653	0.8	16	12	0	0	0	1.0	9	9	1.1333333333333333	17	0.0	1.0	0.05468265379078506	0.6040937706136829	0.012604357511505685	0.6392847414295743	0.0012700180361892375	0.6564631449661292	0.636520357193624	0.6335464990311735	0	0	0.0
1085	None	None	None	None	None	0	0	1.0	2	0.0	0	0.75	0	2	0	0	2	0	1.0	2	2	0.2	3	1.0	0	0	0	0	0	0	0	0	0	0	0	0
1696	None	None	None	None	None	0	0	0.2	5	0.7714285714285715	27	0.7708333333333334	0.2	11	7	25	0	0	0.75	8	6	2.466666666666667	37	0.0	0.5806451612903226	0.06372136261831411	0.6421366897597589	0.09936292373365604	0.50641690552962	0.09873637391995882	0.5113662881997166	0.5396800381025927	0.55443276027499	0	1.0	0.0
2601	None	None	None	None	None	0.05555555555555555	1	0.4358974358974359	17	0.48214285714285715	27	0.7160493827160493	0.42857142857142855	40	24	17	0	0	1.0	9	9	3.8666666666666667	58	0.0	0.6938775510204082	-0.09999999999281804	0.5000000087328359	0.0548625289525738	0.5199386885993955	2.1732631424250334e-11	0.5442177900464144	0.6568212468746597	0.5214145197956899	0	0.95	0.0
2084	None	None	None	None	None	0.06666666666666667	1	0.3333333333333333	11	0.6382978723404256	30	0.6049382716049383	0.5957446808510638	39	28	9	0	0	1.0	9	9	3.2666666666666666	49	0.0	1.0	9.337172770016886e-07	0.5037230231881741	0.04790988963163567	0.6178639333189068	0.21758120771866	0.6392172825940862	0.7224077839775317	0.5880195126055998	0	0	0.0
1908	None	None	None	None	None	0	0	0.5	4	0.3333333333333333	3	0.6111111111111112	0	1	0	9	4	0	0.5	6	3	0.7333333333333333	11	0.19047619047619047	0.2857142857142857	0	0	0	0	0	0	0	0	0	0	0
1178	None	None	None	None	None	0	0	0.25	1	1.0	3	1.0	1.0	4	3	0	3	0	0.2	5	1	0.3333333333333333	5	1.0	0	0.052208131794527525	0.5390748889266841	0.045649956491122454	0.5090303688103363	0.0999999881035981	0.5000001293159281	0.5615038518418325	0.5160565472715057	1.0	1.0	0.0
2003	None	None	None	None	None	0	0	0	0	0	0	1.0	0	0	0	0	0	0	1.0	1	1	0.06666666666666667	1	0.0	0	0	0	0	0	0	0	0	0	0	0	0
4180	0.014041416248219099	0.0003063711292898389	-0.0003027902883769785	0.9962806047484882	None	0.1111111111111111	1	0.35	7	0.6785714285714286	19	0.4166666666666667	0.5	20	14	9	0	0	0.8888888888888888	8	9	2.0	30	0.0	0.47619047619047616	0.09999843039759107	0.5017756218491569	0.0614627753320343	0.6816029281138866	0.07126694335751568	0.9999998972445111	0.8212524818327439	0.9963874465343003	0	0.7	0.0
446	None	None	None	None	None	0	0	0	0	0	0	1.0	0	0	0	0	2	0	1.0	1	1	0.06666666666666667	1	0.5	0	0	0	0	0	0	0	0	0	0	0	0
2375	None	None	None	None	None	0	0	0.5	4	0.4444444444444444	4	0.9166666666666666	0.2222222222222222	6	2	4	4	0	0.3333333333333333	6	2	0.7333333333333333	11	0.5	0.8	-0.09999999466758291	0.5000001675188633	0.1421768668629599	0.5520973540335772	-0.09202655327026352	0.5170731262335648	0.7573352099375025	0.5231058838009066	1.0	1.0	0.0
5515	0.0014875459399077567	0.0008403876575338618	0.0006860311187907965	0.9989890662584704	None	0.25	1	0.36363636363636365	4	0.7857142857142857	11	0.2222222222222222	0.7857142857142857	15	11	0	0	0	0.8888888888888888	9	8	1.0666666666666667	16	0.0	1.0	0.09999988847994705	0.5023783211785697	0.24352452918883757	0.7055119052005434	0.055467031459681314	0.6509277885350914	0.668411183055067	0.6229541468342265	0	1.0	0.0
3786	None	None	None	None	None	0.16666666666666666	1	0.5	7	0.47368421052631576	9	0.4666666666666667	0.42105263157894735	13	8	7	5	0	0.5555555555555556	9	5	1.4	21	0.38461538461538464	0.5	0.09997054378187557	0.5205650559795104	0.09451967740600394	0.5129681257875963	0.09980430449221891	0.5082728198443979	0.5087025730348618	0.51393681362839	1.0	1.0	0.0
5132	2.9294982724062395e-05	2.8387789190843706e-07	-1.7778571582526928e-07	0.9999077761552505	None	0.2	1	0.3333333333333333	4	0.8	12	0.20987654320987653	0.8	16	12	0	0	0	1.0	9	9	1.1333333333333333	17	0.0	1.0	0.09827805717432095	0.5049533770796337	0.11609761451663339	0.6697813481291042	-0.029806144521728816	0.5107332916063615	0.6568153003462682	0.5638126277337738	0	0.125	0.0
7373	0.00016763195608394512	1.3762260753097653e-06	1.3736721909824909e-06	0.9999999633787185	None	0.2	1	0.3333333333333333	4	0.8	12	0.20987654320987653	0.8	16	12	0	0	0	1.0	9	9	1.1333333333333333	17	0.0	1.0	0.0999528097715366	0.5001478811476145	0.09940091353355976	0.589962506581286	0.09997535035257113	0.5003913809483143	0.5006290328714457	0.5304595221739624	0	0	0.0
6327	0.012040620748827282	0.009015258347765339	0.0072812084400953984	0.9955167557276217	None	0.2	1	0.3333333333333333	4	0.8	12	0.20987654320987653	0.8	16	12	0	0	0	1.0	9	9	1.1333333333333333	17	0.0	1.0	0.09998898390484953	0.5145491328203651	0.016688383803469715	0.5968474815100258	-0.1088285535966154	0.9879458084678143	0.7999675843607599	0.8346468219419808	0	0.125	0.0
7115	0.00033022537023229596	6.124241674224932e-06	-4.066966398092546e-06	0.9993892779767622	None	0.2	1	0.3333333333333333	4	0.8	12	0.20987654320987653	0.8	16	12	0	0	0	1.0	9	9	1.1333333333333333	17	0.0	1.0	0.08611199883109036	0.6081463523605865	-0.04579233997753812	0.9969917971768512	0.05209539878886739	0.535720246033453	0.6805834210749284	0.8936600004788603	0	0.0625	0.0
897	None	None	None	None	None	0.2	1	0.3333333333333333	4	0.8	12	0.20987654320987653	0.8	16	12	0	0	0	1.0	9	9	1.1333333333333333	17	0.0	1.0	2.4426318433810788e-08	0.5574620319904796	1.92707165845037e-05	0.5002453193266967	0.0023368596577590605	0.5709565961701272	0.5033928304980106	0.5430270258222564	0	1.0	0.0
5874	0.0004639010797381833	1.669219792384892e-06	-1.6480914996695166e-06	0.999996700501096	None	0.25	1	0.4	4	0.75	9	0.25925925925925924	0.75	13	9	0	0	0	0.6666666666666666	9	6	0.9333333333333333	14	0.0	1.0	0.0999998787542593	0.5022785935426224	0.2191390260447807	0.7104599554391171	-0.23667307518490666	0.9982721607882448	0.8945005737721952	0.9184868012629634	0	1.0	0.0
7418	0.005220657759913038	0.0006119598106630918	0.0006088766144666022	0.9976555156014706	None	0.2	1	0.3333333333333333	4	0.8	12	0.20987654320987653	0.8	16	12	0	0	0	1.0	9	9	1.1333333333333333	17	0.0	1.0	-0.01508168903208835	0.6274470113623537	0.057294500131612434	0.9979255394761192	0.18141891262818674	0.6076302853096341	0.763666747146424	0.915150273369859	0	1.0	0.0
3837	0.0	0.0	0.0	0.9999999999999998	None	0	0	0	0	0	0	1.0	0	0	0	0	4	0	1.0	1	1	0.06666666666666667	1	1.0	0	0	0	0	0	0	0	0	0	0	0	0
1580	None	None	None	None	None	0	0	0.5	1	1.0	1	0.75	0	0	0	2	6	0	1.0	2	2	0.2	3	0.75	0	0	0	0	0	0	0	0	0	0	0	0
158	None	None	None	None	None	0	0	0	0	0	0	1.0	0	0	0	0	4	0	1.0	1	1	0.06666666666666667	1	1.0	0	0	0	0	0	0	0	0	0	0	0	0
396	None	None	None	None	None	0	0	0.5	3	0.6666666666666666	4	0.4	0.6666666666666666	7	4	0	1	0	0.8	4	5	0.5333333333333333	8	1.0	0.6666666666666666	0.09829287245559072	0.505243062626904	0.0042279405806328685	0.5091558317423429	0.0006833978896155387	0.5040529663345552	0.6110693421167767	0.5061507447934962	1.0	1.0	0.0
7075	0.013301958525854914	0.009838482596857791	0.009817459917809043	0.9958520651498082	None	0.2	1	0.3333333333333333	4	0.8	12	0.20987654320987653	0.8	16	12	0	0	0	1.0	9	9	1.1333333333333333	17	0.0	1.0	0.09713451897428513	0.5090872599571915	0.06965775788822957	0.996915987875431	0.07176642157960833	0.5754006793245329	0.6587242004823994	0.8848894359620992	0	0	0.0
1361	None	None	None	None	None	0	0	0.5	2	0.6666666666666666	2	0.8333333333333334	0.3333333333333333	2	1	2	0	0	0.6666666666666666	3	2	0.3333333333333333	5	0.0	0	1.1253955667149399e-09	0.5000000003042174	0.08730739761779845	0.5006190882874787	0.21211219248489002	0.5666409844819292	0.7051781469126099	0.5225376969734887	0	1.0	0.0
400	None	None	None	None	None	0.25	1	0.36363636363636365	4	0.7857142857142857	11	0.2222222222222222	0.7857142857142857	15	11	0	0	0	0.8888888888888888	9	8	1.0666666666666667	16	0.0	1.0	0.032353411621332664	0.5073518973052319	0.062093412744879464	0.6657439344506266	0.01375398671818363	0.5428427116160649	0.5759458494904017	0.5736437239930381	0	0.8666666666666667	0.0
1828	None	None	None	None	None	0	0	0.3333333333333333	4	0.7333333333333333	11	0.5666666666666667	0.4666666666666667	10	7	6	0	0	0.8333333333333334	5	6	1.1333333333333333	17	0.0	0.6666666666666666	-0.09999999990882738	0.5000000143665719	6.568315044728446e-06	0.5012644688908988	-0.03836414634387482	0.541602952631892	0.6030993425153187	0.5143173676468056	0	0.2	0.0
7334	0.01289284046133181	0.009466712939488545	0.009453516380295188	0.9959132520722395	None	0.2	1	0.3333333333333333	4	0.8	12	0.20987654320987653	0.8	16	12	0	0	0	1.0	9	9	1.1333333333333333	17	0.0	1.0	0.09713451897428513	0.5090872599571915	0.06965775788822957	0.996915987875431	0.07176642157960833	0.5754006793245329	0.6587242004823994	0.8848894359620992	0	0	0.0
7300	0.001089396901004761	7.706186265313443e-05	2.7656964394828228e-05	0.999107454798579	None	0.2	1	0.3333333333333333	4	0.8	12	0.20987654320987653	0.8	16	12	0	0	0	1.0	9	9	1.1333333333333333	17	0.0	1.0	0.08870822192959776	0.5483103590933728	2.157675705030878e-09	0.5425917098312719	-0.046434011916576944	0.624778414491344	0.6307713304700416	0.572363904330875	0	0	0.0
2005	None	None	None	None	None	0.5	1	0.5714285714285714	4	0.625	5	0.3333333333333333	0.5	7	4	2	5	0	0.8333333333333334	5	6	0.6666666666666666	10	1.0	1.0	0.13386217495616742	0.5649741427283035	-0.09989722758640611	0.5001467071552645	1.5349668217027194e-06	0.5000055252194064	0.7226549405916106	0.5218180880354728	1.0	0.8571428571428571	0.2565959278798353
2264	None	None	None	None	None	0	0	0	0	0	0	1.0	0	0	0	0	0	0	1.0	1	1	0.06666666666666667	1	0.0	0	0	0	0	0	0	0	0	0	0	0	0
1953	None	None	None	None	None	0	0	0.25	1	1.0	4	1.0	0.5	3	2	2	4	0	0.6666666666666666	2	3	0.4	6	0.5714285714285714	0	0.02083960201855834	0.6711564943763032	0.047445242555284005	0.5134039074989206	1.6852350982550942e-05	0.5000228906298496	0.6006462137421902	0.5635822770723157	1.0	1.0	0.0
3173	0.010847967560416035	0.004730371514308858	-0.0036710157228792457	0.9967575670583394	None	0.07692307692307693	1	0.35714285714285715	10	0.625	25	0.5185185185185185	0.575	33	23	8	0	0	1.0	9	9	2.8	42	0.0	0.7058823529411765	0.005938421712595109	0.6585959241110246	-0.022102111607751888	0.6599307522181533	0.0999999999390616	0.5000000234167302	0.6678008012377722	0.6082613474331353	0	0	0.0
5581	0.0	0.0	0.0	1.0	None	0	0	0	0	0	0	1.0	0	0	0	0	0	0	1.0	1	1	0.06666666666666667	1	0.0	0	0	0	0	0	0	0	0	0	0	0	0
5773	None	None	None	None	None	0.14285714285714285	2	0.4666666666666667	14	0.4418604651162791	19	0.625	0.2558139534883721	22	11	22	7	0	0.8888888888888888	9	8	3.0	45	0.1891891891891892	0.717948717948718	-0.055596945587849514	0.6525945454725466	-0.040373584049665824	0.9521987408898189	0.04190560749188941	0.5350224378852139	0.6462222973024252	0.7780205740275765	1.0	0.9545454545454546	0.0
352	None	None	None	None	None	0	0	0	0	0	0	1.0	0	0	0	0	0	0	1.0	1	1	0.06666666666666667	1	0.0	0	0	0	0	0	0	0	0	0	0	0	0
2529	None	None	None	None	None	0	0	0.3333333333333333	3	0.8181818181818182	9	0.28888888888888886	0.8181818181818182	12	9	0	0	0	0.5555555555555556	9	5	0.8666666666666667	13	0.0	1.0	-0.018774241755270323	0.6559867213172289	0.09686429515552995	0.6076450176703835	0.09980623440925782	0.5853941755799922	0.6362016263950097	0.6167903880127968	0	1.0	0.0
5866	1.9264728932287652e-05	1.961246341505389e-06	-1.9497263942851955e-06	0.9993670069500645	None	0.25	1	0.4	4	0.75	9	0.25925925925925924	0.75	13	9	0	0	0	0.6666666666666666	6	9	0.9333333333333333	14	0.0	1.0	0.013951362629440894	0.6720347514723273	-0.07154444401188173	0.6996862665978654	0.001913812101631724	0.5837383206581996	0.6125313333793131	0.6533464815763018	0	0.15384615384615385	0.0
3070	0.0	0.0	0.0	0.9999999999999998	None	0	0	0	0	0	0	1.0	0	0	0	0	4	0	1.0	1	1	0.06666666666666667	1	1.0	0	0	0	0	0	0	0	0	0	0	0	0
1701	None	None	None	None	None	0	0	0.75	3	0.3333333333333333	1	0.625	0.3333333333333333	4	1	0	0	0	0.5	2	4	0.3333333333333333	5	0.0	0.6666666666666666	0.028856856176850056	0.6456172758767657	0.009302252796991844	0.522105540319527	0.0026516614767005675	0.5074891059079892	0.5703749890445654	0.5595713621613208	0	1.0	0.0
7157	0.00041879985488483005	4.483054418265449e-05	-4.279206782404746e-05	0.998689370177619	None	0.2	1	0.3333333333333333	4	0.8	12	0.20987654320987653	0.8	16	12	0	0	0	1.0	9	9	1.1333333333333333	17	0.0	1.0	0.09952778037052075	0.5020907771537263	0.05314840285058138	0.9317228219703109	0.09720981560004116	0.6089522605949113	0.613163432151435	0.7352798078939466	0	1.0	0.0
4987	0.0001721035053318587	5.378517580443047e-06	-5.27445675001993e-06	0.9990248123437321	None	0.2	1	0.3333333333333333	4	0.8	12	0.20987654320987653	0.8	16	12	0	0	0	1.0	9	9	1.1333333333333333	17	0.0	1.0	0.09999550111768561	0.5001674337395621	-0.07081920811363389	0.6748532276908199	0.03817913814845535	0.5852222741118793	0.6748305130750701	0.5886479975614538	0	0	0.0
5672	0.0035291849453486287	0.0002047644598505825	9.906375258532857e-05	0.989870416704228	None	0.25	1	0.36363636363636365	4	0.7857142857142857	11	0.2222222222222222	0.7857142857142857	15	11	0	0	0	0.8888888888888888	9	8	1.0666666666666667	16	0.0	1.0	0.21575224993103612	0.6389353400186831	-0.09999199944892892	0.5006640053616023	0.04968427023522423	0.5598097910819053	0.784020897990203	0.5674032188666764	0	0.2	0.0
1857	None	None	None	None	None	0.09090909090909091	1	0.32	8	0.6857142857142857	24	0.4567901234567901	0.6285714285714286	30	22	6	0	0	1.0	9	9	2.466666666666667	37	0.0	0.5714285714285714	1.981504356067754e-09	0.5000000912953015	0.00023674855989532377	0.5005992095425414	0.04950550866687164	0.5878336342761971	0.5579422989298402	0.5297493292507502	0	1.0	0.0
2521	None	None	None	None	None	0	0	0.75	3	0.5	2	0.6	0.5	5	2	0	1	0	0.4	5	2	0.4	6	1.0	1.0	0.15041133697484155	0.576337308886477	0.04996711251845411	0.5161614725930863	0.11863165920601411	0.546484573688327	0.6035065223531605	0.546440815241419	1.0	1.0	0.0
384	None	None	None	None	None	0	0	0	0	0	0	1.0	0	0	0	0	4	0	1.0	1	1	0.06666666666666667	1	1.0	0	0	0	0	0	0	0	0	0	0	0	0
3369	None	None	None	None	None	0.05263157894736842	1	0.15	6	0.8448275862068966	49	0.7407407407407407	0.25862068965517243	19	15	40	0	0	1.0	9	9	4.0	60	0.0	0.8888888888888888	0.04935481760217493	0.6812518684953858	0.07317974615247373	0.7010891372334024	0.06412236189368879	0.595315860028978	0.6179668780749484	0.6606073434490565	0	0.6842105263157895	0.0
5585	0.003223644582160844	0.0018561922099892192	0.001622122824645471	0.9980642257825796	None	0.2	1	0.3333333333333333	4	0.8	12	0.20987654320987653	0.8	16	12	0	0	0	1.0	9	9	1.1333333333333333	17	0.0	1.0	0.09940883327172531	0.6142297751633897	0.2437567985939002	0.6169272929970677	-0.04809815402606884	0.513676953881721	0.7669252918611482	0.5822763322441082	0	1.0	0.0
5980	0.002328634905840435	0.00012556441413591097	-7.644112287334459e-05	0.998715119405828	None	0.25	1	0.4	4	0.7692307692307693	10	0.234375	0.7692307692307693	14	10	0	0	0	1.0	8	8	1.0	15	0.0	0.8571428571428571	0.0017924662394654639	0.5073601272363203	0.31841497741704766	0.6897544405292662	0.1992148808398905	0.6557941008578527	0.7899768874565913	0.6203436288351557	0	1.0	0.0
5194	0.006357892680763996	0.00026233138288112744	-0.00011059574728228108	0.9966511057375235	None	0.14285714285714285	1	0.29411764705882354	5	0.782608695652174	18	0.30864197530864196	0.782608695652174	23	18	1	0	0	1.0	9	9	1.6666666666666667	25	0.0	1.0	3.749265142297804e-15	0.5035516883811034	0.011259986469886334	0.651937432116984	0.033282346966088734	0.5288506418776638	0.5798832994974115	0.5627756831690512	0	0	0.0
6719	0.012057579732790003	0.006955548365461492	-0.0069030146140549396	0.9929046686916606	None	0.2	1	0.3333333333333333	4	0.8	12	0.20987654320987653	0.8	16	12	0	0	0	1.0	9	9	1.1333333333333333	17	0.0	1.0	0.13885571046946144	0.5449890586065773	9.123777797751899e-08	0.5575533745787415	0.039302818091020764	0.6686701782407544	0.6435797451178377	0.5917697867226529	0	0.25	0.0
2402	None	None	None	None	None	0	0	0	0	0	0	1.0	0	0	0	0	0	0	1.0	1	1	0.06666666666666667	1	0.0	0	0	0	0	0	0	0	0	0	0	0	0
3004	0.0027739107855971243	3.572571244044143e-05	-3.275639725377911e-05	0.9899512104868752	None	0	0	0.42857142857142855	3	0.75	6	0.3333333333333333	0.75	9	6	0	0	0	0.8333333333333334	5	6	0.6666666666666666	10	0.0	0.4	0.0062136588972861746	0.5060960267440464	3.424721550360277e-09	0.500000025060798	0.00738213828113915	0.6765752895695022	0.5925729620031804	0.5631987417630678	0	1.0	0.0
5538	0.0	0.0	0.0	0.9999999999999998	None	0	0	0	0	0	0	1.0	0	0	0	0	4	0	1.0	1	1	0.06666666666666667	1	1.0	0	0	0	0	0	0	0	0	0	0	0	0
466	None	None	None	None	None	0	0	0	0	0	0	1.0	0	0	0	0	0	0	1.0	1	1	0.06666666666666667	1	0.0	0	0	0	0	0	0	0	0	0	0	0	0
38	None	None	None	None	None	0	0	0	0	0	0	1.0	0	0	0	0	2	0	1.0	1	1	0.06666666666666667	1	0.5	0	0	0	0	0	0	0	0	0	0	0	0
7235	0.00026179407803489043	1.1586863139192172e-05	-7.2368804892291215e-06	0.9991999749434635	None	0.2	1	0.3333333333333333	4	0.8	12	0.20987654320987653	0.8	16	12	0	0	0	1.0	9	9	1.1333333333333333	17	0.0	1.0	0.09757647010096293	0.524851255128286	-0.07127459805002563	0.6112171805601824	0.06326442774385894	0.5292117991305301	0.6736717466557459	0.5555117873776042	0	1.0	0.0
3678	0.0042584641469410565	0.002653995553491387	0.0017009844727228552	0.998743990027399	None	0	0	0.5	3	0.6666666666666666	4	0.5714285714285714	0.6666666666666666	7	4	0	0	0	0.2857142857142857	7	2	0.5333333333333333	8	0.0	0.6666666666666666	0.09999232151263324	0.5024512866524329	0.09812538294454895	0.5777533964767646	0.09491277256540429	0.6870828778431749	0.5901900170424585	0.5914492641316295	0	1.0	0.0
1797	None	None	None	None	None	0	0	0.6	3	0.6	3	0.4666666666666667	0.6	6	3	0	1	0	0.6	5	3	0.4666666666666667	7	1.0	1.0	0.09446364644849407	0.5122035018013162	0.028784114054852743	0.6197080389413154	-0.19412269885456696	0.5911523113556547	0.78469534727256	0.5749202738645162	0.0	0	0.0
3271	0.0	0.0	0.0	1.0	None	0	0	0	0	0	0	1.0	0	0	0	0	0	0	1.0	1	1	0.06666666666666667	1	0.0	0	0	0	0	0	0	0	0	0	0	0	0
5725	0.0032976668639831744	0.0005748155715783867	0.00015530543389690352	0.9950589384010037	None	0.2	1	0.3333333333333333	4	0.8	12	0.20987654320987653	0.8	16	12	0	0	0	1.0	9	9	1.1333333333333333	17	0.0	1.0	0.11833634588341128	0.9992887131753104	0.019873862861558202	0.6635994985732923	0.042508295893012596	0.5054339646192048	0.6764325268571505	0.9339870796616588	0	0.125	0.0
4931	0.0009689444917605771	0.00014260845681393983	-0.00014254455706512342	0.9976550194006405	None	0	0	0.3333333333333333	3	0.8181818181818182	9	0.28888888888888886	0.8181818181818182	12	9	0	1	0	0.5555555555555556	5	9	0.8666666666666667	13	1.0	1.0	0.09999995888805202	0.5001519094119397	6.333448623272136e-05	0.5762437447650154	0.09107529796616454	0.5734811427439835	0.6110564091538291	0.5501679927845121	0.0	0.25	0.0
4591	9.804851747921786e-07	4.279286848891143e-07	3.011775273091551e-07	0.9997905993162105	None	0	0	0.3333333333333333	2	0.8571428571428571	6	0.36	0.8571428571428571	8	6	0	2	0	1.0	5	5	0.6	9	1.0	0	0.09999566737413897	0.5135867566905088	0.07794544552397957	0.568957597947109	4.7120334732917135e-05	0.5016318862820097	0.6038592799476165	0.5281773990714765	1.0	1.0	0.0
5962	0.014846135431607226	0.010188834467776511	0.007260364080844163	0.9976637974980995	None	0.25	1	0.4	4	0.7692307692307693	10	0.23809523809523808	0.7692307692307693	14	10	0	0	0	0.7777777777777778	7	9	1.0	15	0.0	1.0	0.09998988711106217	0.5032034393600983	0.09877422811665175	0.6149311144370398	0.08999616266517621	0.9982974693351282	0.6755299460912262	0.9076225605908665	0	1.0	0.0
983	None	None	None	None	None	0	0	0.20833333333333334	5	0.7941176470588235	27	0.6666666666666666	0.08823529411764706	6	3	29	6	0	0.6666666666666666	9	6	2.4	36	0.1016949152542373	0.7741935483870968	-0.09760603481541319	0.6231635676354523	8.405538332718937e-05	0.5920702594571244	0.36348559686542825	0.6514382682182344	0.849568365034344	0.6225294732284592	1.0	1.0	0.0
2002	None	None	None	None	None	0	0	0.4	2	0.8	4	0.4375	0.8	6	4	0	0	0	1.0	4	4	0.4666666666666667	7	0.0	0	0.0901565636694788	0.5181022836676265	0.1460704639092685	0.6909466616539123	0.00019743048439020586	0.5002995872518876	0.6476042428383659	0.5726641789675297	0	1.0	0.0
1426	None	None	None	None	None	0	0	0.375	3	0.6666666666666666	6	0.6111111111111112	0.3333333333333333	4	3	6	6	0	0.2222222222222222	9	2	0.7333333333333333	11	0.4	0.8888888888888888	3.8082177934205475e-06	0.500008348457424	0.08001604427179668	0.5255098377972988	0.0430626189861922	0.524518047956052	0.5813630544896149	0.5166864952509646	0.5	0	0.0
3431	None	None	None	None	None	0	0	0.2222222222222222	12	0.7341772151898734	58	1.0	0.35443037974683544	37	28	43	0	0	1.0	9	9	5.4	81	0.0	1.0	7.902762784127648e-27	0.5	2.1905460310185057e-05	0.5002197972952699	1.8670600698805113e-05	0.5497175778793959	0.5000491961378456	0.5166945295136564	0	0.972972972972973	0.0
4836	None	None	None	None	None	0.1111111111111111	1	0.35	7	0.6785714285714286	19	0.4166666666666667	0.5714285714285714	22	16	7	1	0	0.8888888888888888	9	8	2.0	30	0.08333333333333333	0.7272727272727273	0.09983507324093645	0.6393220338984169	0.09823706745799608	0.6692825302715508	0.0520251478465088	0.5510121084727044	0.5508116545730072	0.6210581217788972	0.9545454545454546	0.9545454545454546	0.0
1618	None	None	None	None	None	0	0	0.75	3	0.3333333333333333	1	0.625	0.3333333333333333	4	1	0	0	0	0.5	2	4	0.3333333333333333	5	0.0	0.6666666666666666	0.028856856176850056	0.6456172758767657	0.009302252796991844	0.522105540319527	0.0026516614767005675	0.5074891059079892	0.5703749890445654	0.5595713621613208	0	1.0	0.0
10	None	None	None	None	None	0.25	1	0.4	4	0.75	9	0.25925925925925924	0.75	13	9	0	0	0	0.6666666666666666	6	9	0.9333333333333333	14	0.0	1.0	0.07415038791541483	0.5591787385864445	0.0019732338702356544	0.5260022741775607	0.17997672926612412	0.5220317026813259	0.6750931880130302	0.5357817783279096	0	0.9230769230769231	0.0
6742	0.00021832967302157834	6.204500294387287e-05	6.146698832465758e-05	0.9992846255839377	None	0.2	1	0.3333333333333333	4	0.8	12	0.20987654320987653	0.8	16	12	0	0	0	1.0	9	9	1.1333333333333333	17	0.0	1.0	0.048771539450280024	0.6070883108465436	0.10727239697049558	0.7479488574266475	0.046140664431044406	0.5982922277937074	0.6106138328693024	0.654839837313702	0	0	0.0
4985	0.011270209768724896	0.008467936277345336	-0.0057745871792571676	0.9980421620109139	None	0.2	1	0.3333333333333333	4	0.8	12	0.20987654320987653	0.8	16	12	0	0	0	1.0	9	9	1.1333333333333333	17	0.0	1.0	0.09999928572717424	0.5056427394649653	0.07934571789112668	0.6815863997668622	0.09999507028647149	0.5001614304223462	0.5242440359414925	0.5649877433464714	0	0	0.0
2081	None	None	None	None	None	0.3333333333333333	1	0.5	4	0.7	7	0.2857142857142857	0.7	11	7	0	0	0	0.8571428571428571	7	6	0.8	12	0.0	0.8	-0.09999982471010069	0.500004038033634	-0.09379538995798106	0.536334176269595	-0.056805309634531766	0.6396740068900808	0.5502593433582735	0.5596774248418489	0	1.0	0.0
973	None	None	None	None	None	0.25	1	0.4	4	0.75	9	0.25925925925925924	0.75	13	9	0	0	0	0.6666666666666666	9	6	0.9333333333333333	14	0.0	1.0	-0.09988872050356805	0.5010101926581911	4.689301028075634e-10	0.5659406375481402	-0.09992933976831157	0.5026477095469255	0.6155283365767549	0.5233113874778035	0	0.6923076923076923	0.0
3251	0.005815400894337985	0.000756220569247545	-0.0007285073331161062	0.9943000436723585	None	0.2	1	0.3333333333333333	4	0.8	12	0.20987654320987653	0.8	16	12	0	0	0	1.0	9	9	1.1333333333333333	17	0.0	1.0	0.05500863099445428	0.6407446336833579	-0.00514013752188364	0.6480212404942858	0.17373370675422553	0.9788570215835691	0.7126648677702933	0.8421982534573303	0	1.0	0.0
5622	0.0011718320697262266	3.411771725127841e-05	-1.617705082393658e-05	0.9986478184220546	None	0	0	0.25	1	1.0	3	1.0	1.0	4	3	0	3	0	0.2	5	1	0.3333333333333333	5	1.0	0	-0.046390922512854635	0.6074805616270262	-0.04056694022342453	0.9278296182154637	0.07696813247250966	0.5780722518304	0.6830224548760414	0.7505982972123625	1.0	1.0	0.0
980	None	None	None	None	None	0	0	0	0	0	0	1.0	0	0	0	0	4	0	1.0	1	1	0.06666666666666667	1	1.0	0	0	0	0	0	0	0	0	0	0	0	0
7159	0.0002820681609944096	2.4512228327994028e-06	5.901793616513934e-09	0.9957879299267957	None	0	0	0.08823529411764706	3	0.9183673469387755	45	0.8095238095238095	0	0	0	50	0	0	0.7777777777777778	7	9	3.4	51	0.0	0.8888888888888888	0	0	0	0	0	0	0	0	0	0	0
5502	0.012143806526277688	0.008891102419886499	0.007109159257048277	0.995481246677341	None	0.2	1	0.3333333333333333	4	0.8	12	0.20987654320987653	0.8	16	12	0	0	0	1.0	9	9	1.1333333333333333	17	0.0	1.0	0.09998898390484953	0.5145491328203651	0.016688383803469715	0.5968474815100258	-0.1088285535966154	0.9879458084678143	0.7999675843607599	0.8346468219419808	0	0.125	0.0
5121	0.0002436962203913486	2.6882062413778047e-06	2.537842451841235e-06	0.9999901671775212	None	0	0	0.42857142857142855	3	0.75	6	0.3333333333333333	0.75	9	6	0	1	0	0.8333333333333334	6	5	0.6666666666666666	10	1.0	0.4	0.09997149098599147	0.5019440304899352	0.00949395859749429	0.581272292694914	0.16761984122190535	0.6133724764212855	0.609701047872681	0.5660521261184249	0.1111111111111111	0.4444444444444444	0.0
1814	None	None	None	None	None	0	0	1.0	1	0	0	1.0	0	1	0	0	0	0	0.5	2	1	0.13333333333333333	2	0.0	0	0	0	0	0	0	0	0	0	0	0	0
6036	0.005949601445725853	0.0005423776280325623	0.0003964988550530919	0.9980764515974939	None	0	0	0.42857142857142855	3	0.75	6	0.3333333333333333	0.75	9	6	0	1	0	0.8333333333333334	6	5	0.6666666666666666	10	1.0	0.4	0.12432919733266694	0.5937900864033858	0.012717055344038298	0.5967037518813866	0.11259804682435164	0.9999999960329442	0.8185185243540474	0.9987773960226423	0.8888888888888888	0.4444444444444444	0.0
6687	0.0004499027450588697	8.71227206431213e-06	-8.588771932737779e-07	0.999995613308005	None	0	0	0.3333333333333333	3	0.8181818181818182	9	0.28888888888888886	0.8181818181818182	12	9	0	0	0	0.5555555555555556	5	9	0.8666666666666667	13	0.0	1.0	0.08113299942717414	0.5576874475093905	-0.07490252086861356	0.9997311794174513	0.10864459183414962	0.7237406790819306	0.7408956821978923	0.9584607904115088	0	1.0	0.0
997	None	None	None	None	None	0	0	0.3157894736842105	12	0.5925925925925926	32	0.691358024691358	0.2037037037037037	21	11	34	4	0	1.0	9	9	3.7333333333333334	56	0.06451612903225806	0.8163265306122449	0.09999999993859257	0.5000000030580247	9.092381293419162e-13	0.5000205771695	8.401276331772575e-06	0.5734641926966161	0.615709928769765	0.5246534501856316	1.0	1.0	0.0
4393	2.5060105551138802e-12	1.0758001362339274e-12	-1.0293982231967527e-12	0.9999999999977087	None	0	0	0.5	2	0.6666666666666666	2	1.0	0.6666666666666666	4	2	0	2	0	0.2	5	1	0.3333333333333333	5	1.0	1.0	0.09999996035249477	0.5000001025141262	0.09976352543145645	0.5005048296161506	0.03326315971094227	0.9860597939815383	0.881651147598141	0.8053885534193849	1.0	1.0	0.0
3783	None	None	None	None	None	0.09090909090909091	1	0.3333333333333333	8	0.6666666666666666	22	0.43209876543209874	0.6363636363636364	29	21	5	1	0	1.0	9	9	2.3333333333333335	35	0.16666666666666666	0.9230769230769231	0.09980870715934773	0.5633538717442589	0.09571229307948378	0.6342145783809957	0.05360760794246126	0.5405607840694586	0.5496438993512689	0.5799517352137034	0.06896551724137931	0.6206896551724138	0.0
5785	None	None	None	None	None	0	0	0.3	6	0.7142857142857143	20	0.4166666666666667	0.6785714285714286	24	19	5	3	0	0.8888888888888888	9	8	2.0	30	0.3333333333333333	0.6666666666666666	8.64929781408915e-10	0.5001349109908819	0.33615739787267435	0.7266487134804982	0.17566157383664224	0.6788066862503008	0.8000548539266295	0.6400327050957223	1.0	1.0	0.0
11	None	None	None	None	None	0	0	0	0	0	0	1.0	0	0	0	0	0	0	1.0	1	1	0.06666666666666667	1	0.0	0	0	0	0	0	0	0	0	0	0	0	0
136	None	None	None	None	None	0	0	1.0	1	0	0	1.0	0	1	0	0	3	0	0.5	2	1	0.13333333333333333	2	1.0	0	0	0	0	0	0	0	0	0	0	0	0
2626	0.0	0.0	0.0	1.0	None	0	0	0	0	0	0	1.0	0	0	0	0	0	0	1.0	1	1	0.06666666666666667	1	0.0	0	0	0	0	0	0	0	0	0	0	0	0
7460	0.014569879670273926	0.010608051745489221	-0.0006935471854850259	0.9965550102552889	None	0.2	1	0.3333333333333333	4	0.8	12	0.20987654320987653	0.8	16	12	0	0	0	1.0	9	9	1.1333333333333333	17	0.0	1.0	0.09960099316305784	0.5005350698335931	-0.05458996585200956	0.549024305933845	0.08079662786543636	0.5821358338961392	0.6664595350166826	0.544086625177519	0	1.0	0.0
4821	0.011076361963070753	0.00061572853728595	0.00021233337276861384	0.9950249083566104	None	0.08333333333333333	1	0.3076923076923077	8	0.6944444444444444	25	0.4691358024691358	0.4444444444444444	23	16	14	0	0	1.0	9	9	2.533333333333333	38	0.0	0.6206896551724138	0.04993953105726272	0.5815377551335315	0.0006541962081852765	0.5920365221130929	0.07942153786765023	0.8608672090170411	0.5943709153708799	0.6987453503275106	0	0	0.0
197	None	None	None	None	None	0.08695652173913043	2	0.22448979591836735	11	0.7464788732394366	53	0.9012345679012346	0.23943661971830985	26	17	46	0	0	1.0	9	9	4.866666666666666	73	0.0	0.875	0.08269149175161482	0.6471173923503457	0.020634648379443073	0.5480015431007785	0.13186600060495154	0.5707877014566685	0.6261749008266514	0.5893677793457197	0	1.0	0.0
5184	0.011618011653234658	0.008812997209001763	0.007085662884031277	0.9955625808252635	None	0.2	1	0.3333333333333333	4	0.8	12	0.20987654320987653	0.8	16	12	0	0	0	1.0	9	9	1.1333333333333333	17	0.0	1.0	0.09998898390484953	0.5145491328203651	0.016688383803469715	0.5968474815100258	-0.1088285535966154	0.9879458084678143	0.7999675843607599	0.8346468219419808	0	0.125	0.0
6919	0.0001468109016015424	1.0477007522108683e-06	7.846283466738056e-07	0.9996237994673891	None	0.3333333333333333	1	0.4444444444444444	4	0.7272727272727273	8	0.2708333333333333	0.7272727272727273	12	8	0	0	0	0.75	6	8	0.8666666666666667	13	0.0	0.8571428571428571	0.05143481879960955	0.5144348524645804	0.06385951664377051	0.8260997209910004	0.03474219768616663	0.5139474567721012	0.5409409119818899	0.6358193416881043	0	1.0	0.0
7238	None	None	None	None	None	0	0	0.3333333333333333	16	0.5857142857142857	41	0.8888888888888888	0.38571428571428573	42	27	29	0	0	1.0	9	9	4.8	72	0.0	0.8571428571428571	0.08427967550610309	0.6458378705287637	0.1058128369564993	0.7918053447124305	0.07726720788828899	1.0	0.6437195849684294	1.0	0	1.0	0.0
2902	0.007935828310668613	0.0010780608616031175	-0.0005145506333488706	0.9900435494713902	None	0.2	1	0.3333333333333333	4	0.8	12	0.20987654320987653	0.8	16	12	0	0	0	1.0	9	9	1.1333333333333333	17	0.0	1.0	0.17316020697997275	0.586259016943042	-0.025174693221618794	0.6583992976891102	0.1281564801918274	0.999999999993157	0.7639601763562756	0.9998641968623456	0	1.0	0.0
3426	3.86523695088496e-09	3.522382765834424e-09	2.2732349171410197e-10	0.9999998574021799	None	0	0	0	0	0	0	1.0	0	0	0	0	1	0	1.0	1	1	0.06666666666666667	1	0.25	0	0	0	0	0	0	0	0	0	0	0	0
2453	None	None	None	None	None	1.0	1	0.8	4	0.4	2	0.4666666666666667	0.4	6	2	0	0	0	0.6	3	5	0.4666666666666667	7	0.0	1.0	-0.09998174770039014	0.5000979776546084	0.04306442348617238	0.5125395932000187	0.04438192801533131	0.5131526711163373	0.6635955480001868	0.5085977880863796	0	1.0	0.0
4457	1.1467866943313874e-07	1.093934346226773e-07	6.172350129414919e-08	0.999981483855256	None	0	0	0.275	11	0.6491228070175439	37	0.7283950617283951	0.12280701754385964	13	7	45	0	0	1.0	9	9	3.933333333333333	59	0.0	0.8	0.09460851309734923	0.5284695237545701	0.0384286587294068	0.5110098544465639	8.691895653792547e-06	0.5000013573291994	0.5955240837566714	0.5131680683311675	0	1.0	0.0
6669	0.01472176998326587	0.009913579554465712	0.007716760967542583	0.9978122962533219	None	0.25	1	0.4	4	0.7692307692307693	10	0.23809523809523808	0.7692307692307693	14	10	0	0	0	0.7777777777777778	7	9	1.0	15	0.0	1.0	0.09998988711106217	0.5032034393600983	0.09877422811665175	0.6149311144370398	0.08999616266517621	0.9982974693351282	0.6755299460912262	0.9076225605908665	0	1.0	0.0
4455	0.0001854979213387149	2.0081241503765053e-06	8.556362957135758e-08	0.9999973559901888	None	0.25	1	0.4	4	0.7692307692307693	10	0.23809523809523808	0.7692307692307693	14	10	0	0	0	0.7777777777777778	9	7	1.0	15	0.0	1.0	0.09989672343415945	0.5022368785439014	-0.08863998370945077	0.6437635251383637	0.10749941298072663	0.9999933459579771	0.7860305858143165	0.9848375475096686	0	0.07142857142857142	0.0
2270	None	None	None	None	None	0	0	0.21428571428571427	9	0.7333333333333333	44	0.7654320987654321	0.05	11	3	50	3	0	1.0	9	9	4.133333333333334	62	0.03125	0.8679245283018868	0.010071521343578454	0.6810630898456875	3.3199507908090253e-06	0.5002383002473959	0.09537248737985764	0.5060130231174044	0.613184080091416	0.5649368338170152	1.0	1.0	0.0
3287	0.0036901687418776446	0.0008196885621730033	0.0006615665042133219	0.9962748402212314	None	0.2	1	0.3333333333333333	4	0.8	12	0.20987654320987653	0.8	16	12	0	0	0	1.0	9	9	1.1333333333333333	17	0.0	1.0	-0.08370411797784413	0.5592445256643467	0.07547275944598922	0.6837944231900916	0.14330397832404154	0.6377481831020917	0.7051232591973342	0.6283134824929073	0	1.0	0.0
2016	None	None	None	None	None	0.3333333333333333	1	0.5	4	0.7	7	0.2857142857142857	0.7	11	7	0	0	0	0.8571428571428571	6	7	0.8	12	0.0	0.6666666666666666	-0.1644540170324415	0.9983144097672166	0.009335464986873505	0.5511381856782365	0.1316201791741673	0.6060460439772625	0.829002281828409	0.9121346129855382	0	0	0.0
2511	None	None	None	None	None	0.5	2	0.6363636363636364	7	0.42857142857142855	6	0.64	0.2857142857142857	11	4	4	4	0	1.0	5	5	1.0666666666666667	16	0.8	0.9090909090909091	0.013326907690084797	0.6571674047265631	4.536798096016824e-05	0.5005365922079562	-0.005602807520867491	0.6671964626179031	0.60523901270811	0.610510448132519	1.0	1.0	0.12438723831014659
3376	1.59912839445476e-05	4.261961612332488e-06	1.3837221301905506e-07	0.9993662503986515	None	0.25	1	0.6363636363636364	7	0.21428571428571427	3	0.6666666666666666	0.07142857142857142	8	1	7	7	0	0.375	8	3	1.0666666666666667	16	0.6363636363636364	0.7142857142857143	0.00746976479544334	0.6627949993663784	0.18674442305325228	0.5541872561866679	-0.11204321254094392	0.5356924457669946	0.7840116141475343	0.5855171278002395	1.0	1.0	0.0
5839	5.754185564651191e-10	5.367031451748804e-10	5.357734298737893e-10	0.9999999927194574	None	0.2	1	0.3333333333333333	4	0.8	12	0.20987654320987653	0.8	16	12	0	0	0	1.0	9	9	1.1333333333333333	17	0.0	1.0	0.09999874587296913	0.5024447626855815	0.040485518846147164	0.58803365105817	2.6945118512140397e-12	0.5000025512873438	0.6081260944287481	0.5304316599088045	0	1.0	0.0
1199	None	None	None	None	None	0	0	0.5	2	0.6666666666666666	2	1.0	0.6666666666666666	4	2	0	2	0	0.2	5	1	0.3333333333333333	5	1.0	0.5	0.08674180286476915	0.5026885704318976	0.08337008827826786	0.5854920275548374	0.14412010284664895	0.5695628120730865	0.569220038415168	0.5528174163301263	1.0	1.0	0.0
1422	None	None	None	None	None	0.5	1	0.6666666666666666	4	0.5	3	0.4	0.5	7	3	0	0	0	0.8	4	5	0.5333333333333333	8	0.0	1.0	-0.082057687124277	0.5567089414787029	0.0882731491337618	0.5697036295649777	0.08388667953182465	0.5422536253565908	0.6621183582238437	0.5562505884394329	0	1.0	0.0
524	None	None	None	None	None	0	0	0.018518518518518517	1	1.0	79	1.0	0	0	0	80	0	0	1.0	9	9	5.4	81	0.0	1.0	0	0	0	0	0	0	0	0	0	0	0
4418	0.0010580263765031213	0.0006084030926939387	-0.00044934045481628186	0.9948533790393415	None	0.07142857142857142	1	0.3870967741935484	12	0.5454545454545454	24	0.5679012345679012	0.18181818181818182	15	8	30	9	0	1.0	9	9	3.066666666666667	46	0.15789473684210525	0.6	-0.09986211873820591	0.5008763538543433	-0.09847882293984533	0.544706082930761	0.09999995980231736	0.5000027488474758	0.7186329274736808	0.5152302523041506	0.0	0	0.0
3165	0.0007609101590866896	6.686825503829404e-05	4.80551143644927e-05	0.9992352024491165	None	0.25	1	0.36363636363636365	4	0.7857142857142857	11	0.2222222222222222	0.7857142857142857	15	11	0	0	0	0.8888888888888888	8	9	1.0666666666666667	16	0.0	1.0	-0.06592388177995281	0.5439047265428086	0.09998763660032133	0.5007112828644477	0.060754077204154225	0.6256645943768865	0.6711162003923581	0.5574600045076973	0	1.0	0.0
4401	0.005317397393163539	0.003196267302857396	0.0027528615226159554	0.9992275388186985	None	0	0	0.25	1	1.0	3	1.0	1.0	4	3	0	3	0	0.2	1	5	0.3333333333333333	5	1.0	0	0.09972773484590902	0.5014696302231106	0.09929529918676502	0.5063643737195825	0.12643105620890382	0.6790417667324984	0.5398933270427236	0.5646943905931031	0.25	0.5	0.0
2340	None	None	None	None	None	0	0	0.3333333333333333	2	0.8571428571428571	6	0.36	0.8571428571428571	8	6	0	2	0	1.0	5	5	0.6	9	1.0	0	-0.09999999844285765	0.5000000339971107	0.25520696283697974	0.5957150462485187	-0.034747447140236074	0.5148399015567295	0.8248103785582689	0.5371828665927064	0.6875	0.25	0.0
6452	0.024785552819357858	0.021086233359612037	0.0066459180504989165	0.9967704178690583	None	0.25	1	0.4	4	0.7692307692307693	10	0.23809523809523808	0.7692307692307693	14	10	0	0	0	0.7777777777777778	9	7	1.0	15	0.0	1.0	0.09999970459302257	0.5033942537003138	0.22101993928489788	0.709034417818238	0.17540695241687282	0.6621734386819647	0.671353012275247	0.6284929717882848	0	1.0	0.0
2517	None	None	None	None	None	1.0	1	1.0	4	0.0	0	0.5555555555555556	0	4	0	0	0	0	1.0	3	3	0.3333333333333333	5	0.0	1.0	0	0	0	0	0	0	0	0	0	0	0
1526	None	None	None	None	None	0	0	0.6666666666666666	2	0.5	1	0.6666666666666666	0.5	3	1	0	0	0	0.6666666666666666	2	3	0.26666666666666666	4	0.0	0	-0.09997455765228007	0.5001293306773131	0.04826137218298844	0.5133806789088308	0.05947290433964699	0.5283636276627376	0.6740718286178652	0.5139654720784096	0	0.6666666666666666	0.0
515	None	None	None	None	None	0.09523809523809523	2	0.24444444444444444	11	0.7230769230769231	47	0.8271604938271605	0.12307692307692308	16	8	50	6	0	1.0	9	9	4.466666666666667	67	0.0625	0.819672131147541	0.09883819742414846	0.5095716526190925	0.026825729673140508	0.6679356986894471	0.2703277220599194	0.7253492211277225	0.7254054729919728	0.638632978492603	0.0	0.9375	0.0
4580	0.016705816442781227	0.002325377386877375	-0.0020086422100687178	0.991699263861549	None	0.2	1	0.3333333333333333	4	0.8	12	0.20987654320987653	0.8	16	12	0	0	0	1.0	9	9	1.1333333333333333	17	0.0	1.0	0.13870592084614194	0.6031927531465345	0.02182831722709704	0.5899225255763483	-0.09979885430229651	0.5271986133442818	0.7236876468850534	0.5737361440685034	0	1.0	0.0
701	None	None	None	None	None	0	0	0.5	2	0.75	3	0.6	0.75	5	3	0	2	0	0.4	2	5	0.4	6	1.0	0	0.030774723837192985	0.6051299566273753	-0.09986966538925963	0.5008797892824095	0.06532165762196883	0.613570508785001	0.6712809466868486	0.5738517553345295	0.0	0	0.0
6822	0.00031006242039423803	3.0307328556361856e-06	3.0090452429785796e-06	0.999999995922113	None	0.2	1	0.3333333333333333	4	0.8	12	0.20987654320987653	0.8	16	12	0	0	0	1.0	9	9	1.1333333333333333	17	0.0	1.0	-0.06545012493452737	0.5398156226850247	0.08725875079449223	0.6881813242805338	0.03847014060678487	0.6817244780191487	0.6822439672140499	0.6389892029937971	0	1.0	0.0
2215	None	None	None	None	None	0	0	0.3333333333333333	2	0.8571428571428571	6	1.0	0.8571428571428571	8	6	0	0	0	0.1111111111111111	9	1	0.6	9	0.0	1.0	-0.09995955444414237	0.5001999342771793	1.8886691549631831e-06	0.5000027926324917	8.559077490621457e-09	0.5000016739603756	0.6156738243714226	0.5000681336264793	0	0	0.0
7364	None	None	None	None	None	0	0	0.018518518518518517	1	1.0	79	1.0	0.1518987341772152	12	12	68	0	0	1.0	9	9	5.4	81	0.0	1.0	0.09990151793666356	0.5004702994821572	-0.06259951335610917	0.9741701732473173	0.054657338729872086	0.5723418772008505	0.6872157267911472	0.7871419744710711	0	1.0	0.0
6284	0.0	0.0	0.0	0.9999999999999998	None	0	0	0	0	0	0	1.0	0	0	0	0	4	0	1.0	1	1	0.06666666666666667	1	1.0	0	0	0	0	0	0	0	0	0	0	0	0
3681	0.0	0.0	0.0	1.0	None	0	0	0	0	0	0	1.0	0	0	0	0	0	0	1.0	1	1	0.06666666666666667	1	0.0	0	0	0	0	0	0	0	0	0	0	0	0
5869	1.2477064902771568e-07	9.453830172413474e-08	6.081058075186749e-11	0.9999779761632913	None	0	0	0.018518518518518517	1	1.0	79	1.0	0	0	0	80	0	0	1.0	9	9	5.4	81	0.0	1.0	0	0	0	0	0	0	0	0	0	0	0
4329	0.006712130099762797	0.003809202571904281	0.003002247243268673	0.998353933019749	None	0.25	1	0.36363636363636365	4	0.7857142857142857	11	0.2222222222222222	0.7857142857142857	15	11	0	0	0	0.8888888888888888	9	8	1.0666666666666667	16	0.0	1.0	0.09999877192215942	0.5218154075688656	0.07525937895039206	0.6774668891222463	0.05140788121143434	0.5343895666065476	0.5601767480256675	0.5799129155040826	0	0.9333333333333333	0.0
1098	None	None	None	None	None	0.3333333333333333	1	0.5	4	0.6666666666666666	6	0.3142857142857143	0.6666666666666666	10	6	0	0	0	0.7142857142857143	5	7	0.7333333333333333	11	0.0	0.6666666666666666	-0.03723695643212442	0.5133859256612883	0.004650736764143145	0.5093488174662917	0.05072210048902357	0.5857493629942321	0.5950293099251953	0.5363836541297871	0	1.0	0.0
6710	0.0003575608208261073	4.469260932358309e-06	1.8285275176167754e-07	0.9984905424321134	None	0.25	1	0.4	4	0.7692307692307693	10	0.23809523809523808	0.7692307692307693	14	10	0	0	0	0.7777777777777778	7	9	1.0	15	0.0	1.0	0.07777330168543894	0.5769061264250666	0.07858746837037697	0.5923031900840345	0.09789585281436683	0.5040776699104776	0.5419810918184018	0.5580611769603077	0	1.0	0.0
3269	0.009747431811546345	0.000622573979935153	0.0005994036031647703	0.9954404000610644	None	0.14285714285714285	1	0.3125	5	0.7142857142857143	15	0.46938775510204084	0.42857142857142855	13	9	9	5	0	1.0	7	7	1.5333333333333334	23	0.2777777777777778	0.5	0.0999952130597869	0.5024858087633016	0.11255616497991375	0.9999463816784767	0.06563104371676184	0.8974841592221661	0.7419796902870643	0.982090682169306	0.07692307692307693	0	0.0
3078	0.007197677574072282	0.000733772736409188	0.00044420668329240713	0.9937462966042299	None	0.2	1	0.3333333333333333	4	0.8	12	0.20987654320987653	0.8	16	12	0	0	0	1.0	9	9	1.1333333333333333	17	0.0	1.0	0.1100859006325187	0.6242281108033952	0.09999133990215216	0.5028595360753702	0.07097368640688909	0.5779556127701274	0.5652344919456903	0.5690033841944969	0	0.375	0.0
4236	0.006812136445887606	0.0006466650584770077	-0.0006296098511547636	0.9956729612351067	None	0.2	1	0.3333333333333333	4	0.8	12	0.20987654320987653	0.8	16	12	0	0	0	1.0	9	9	1.1333333333333333	17	0.0	1.0	0.03457992730495178	0.5351141383555745	0.028521295447723093	0.5913986984697033	-0.12349957587689611	0.9958832089826121	0.724450919525738	0.8807618901102288	0	1.0	0.0
6841	0.00022641966128818125	3.490000475103745e-06	-2.2667681520868257e-06	0.9999999866745354	None	0.2	1	0.3333333333333333	4	0.8	12	0.20987654320987653	0.8	16	12	0	0	0	1.0	9	9	1.1333333333333333	17	0.0	1.0	0.09547243381523371	0.509452635936199	0.012332256942867055	0.6539839730227267	0.011013541736647606	0.6529974813233196	0.6441576197745187	0.607198496180946	0	0	0.0
6400	0.0	0.0	0.0	0.9999999999999998	None	0	0	0	0	0	0	1.0	0	0	0	0	4	0	1.0	1	1	0.06666666666666667	1	1.0	0	0	0	0	0	0	0	0	0	0	0	0
2828	0.006995126006610354	0.0006339740521591512	-0.00011234072300785425	0.9919346469842141	None	0.2	1	0.3333333333333333	4	0.8	12	0.20987654320987653	0.8	16	12	0	0	0	1.0	9	9	1.1333333333333333	17	0.0	1.0	0.1398133463943212	0.5633747086067658	0.057674846767677215	0.6714538819159961	0.11128470793676426	0.6406956644563336	0.6012754601309862	0.6262137142016423	0	1.0	0.0
603	None	None	None	None	None	0	0	0.2127659574468085	10	0.7352941176470589	50	0.8641975308641975	0.07352941176470588	14	5	55	0	0	1.0	9	9	4.666666666666667	70	0.0	0.9032258064516129	-0.036505897771394326	0.5221804604250655	0.060866415796105425	0.6672773080965019	4.112020490635109e-11	0.5000000014013313	0.6100258704254939	0.5650194441467515	0	0.9285714285714286	0.0
4869	2.4610089474632666e-06	8.871842886925118e-07	-5.3514592415519145e-09	0.9997333762493474	None	0	0	0.42857142857142855	3	0.75	6	0.3333333333333333	0.75	9	6	0	1	0	0.8333333333333334	5	6	0.6666666666666666	10	1.0	0.8	0.09957125763535375	0.6775237326190103	-0.07567104753457955	0.5380704207931504	6.476150581579191e-12	0.5000000013775966	0.6608567334022403	0.5740343866400665	1.0	1.0	0.0
5886	4.244318109313652e-05	1.346010699316108e-07	1.1646631388164875e-07	0.9999981291311751	None	0	0	0.6666666666666666	2	0.5	1	0.6666666666666666	0.5	3	1	0	0	0	0.6666666666666666	3	2	0.26666666666666666	4	0.0	0	0.07120059256236026	0.5647572423255132	0.09944292978451458	0.5024909338024837	0.09953497829182507	0.5005790787124238	0.5332889690511389	0.5227153672862961	0	1.0	0.0
2612	0.0	0.0	0.0	0.9999999999999998	None	0	0	0	0	0	0	1.0	0	0	0	0	4	0	1.0	1	1	0.06666666666666667	1	1.0	0	0	0	0	0	0	0	0	0	0	0	0
4919	0.009384205801991355	0.0009740570890761442	0.0009728702098353354	0.9940609936238939	None	0.125	1	0.47368421052631576	9	0.4230769230769231	11	0.6222222222222222	0.15384615384615385	11	4	16	7	0	0.5555555555555556	9	5	1.8666666666666667	28	0.2413793103448276	0.6086956521739131	0.09914007413710053	0.5603743023888196	-0.02106656820876141	0.6751946187137298	4.534704851552574e-11	0.5520169950054118	0.6153460253941149	0.5973478425479356	1.0	1.0	0.0
6944	0.0010927622098249503	4.185697718992552e-05	4.185612110821922e-05	0.9981547053180847	None	0	0	0.4	2	0.8	4	0.4666666666666667	0.6	5	3	1	0	0	0.6	3	5	0.4666666666666667	7	0.0	0	-0.09211856241091781	0.518593962483105	0.05923774004457042	1.0	0.09999997692369741	0.5000001985852501	0.7472908646691897	1.0	0	0.4	0.0
4333	1.308093167841683e-07	4.768965775393297e-08	1.3283627652353922e-11	0.999978726368279	None	0	0	0.3333333333333333	1	1.0	2	1.0	1.0	3	2	0	3	0	0.25	4	1	0.26666666666666666	4	1.0	0	0.09999745446271238	0.5000183623605027	0.012548624022551214	0.6021264568801797	0.006253852450420501	0.5490903733617104	0.6053594659942995	0.5507746134435142	1.0	1.0	0.0
4594	0.00023082284093487132	3.601970882862574e-05	-3.549593997050073e-05	0.994945018816566	None	0.0625	1	0.2571428571428571	9	0.7	35	0.7222222222222222	0.14	14	7	37	7	0	0.8888888888888888	9	8	3.466666666666667	52	0.09859154929577464	0.8444444444444444	0.09994941523787126	0.6248822952324113	0.03681844377631308	0.6769007764772995	0.09993850838887477	0.5035384451821987	0.6034296573012427	0.6038056652677521	0.42857142857142855	0.6428571428571429	0.0
930	None	None	None	None	None	0	0	0	0	0	0	1.0	0	0	0	0	4	0	1.0	1	1	0.06666666666666667	1	1.0	0	0	0	0	0	0	0	0	0	0	0	0
2543	None	None	None	None	None	0	0	0	0	0	0	1.0	0	0	0	0	4	0	1.0	1	1	0.06666666666666667	1	1.0	0	0	0	0	0	0	0	0	0	0	0	0
6850	1.7096875319024766e-09	1.440006078592593e-10	-6.721441825157994e-11	0.9999999987666464	None	0.2	1	0.3333333333333333	4	0.8	12	0.20987654320987653	0.8	16	12	0	0	0	1.0	9	9	1.1333333333333333	17	0.0	1.0	0.099277217747848	0.5219025521605453	0.000755323256731475	0.5714704627811007	1.0278004379685782e-12	0.5000001278068892	0.610614087270973	0.5312525337751545	0	0.5	0.0
4614	None	None	None	None	None	0.09090909090909091	1	0.32	8	0.6857142857142857	24	0.4567901234567901	0.5142857142857142	25	18	11	0	0	1.0	9	9	2.466666666666667	37	0.0	0.5714285714285714	0.098490424946729	0.593903280977304	1.713579820614988e-08	0.5306228369670485	0.06739915271352101	0.5958186858563483	0.6007527081840406	0.5736961633809035	0	1.0	0.0
3731	0.005736660179344101	0.0053965332036434305	0.004996160848894378	0.9972112653271408	None	0.2	1	0.3333333333333333	4	0.8	12	0.20987654320987653	0.8	16	12	0	0	0	1.0	9	9	1.1333333333333333	17	0.0	1.0	0.09999992914919476	0.5000426519983858	0.09128601182586633	0.5895278998458525	0.08105596188766247	0.9751083246880867	0.7049857214415663	0.7930485053193888	0	1.0	0.0
5266	0.00012187655276859561	1.8076017823059718e-06	1.0322189754362395e-06	0.9992392844806232	None	0	0	0.6	3	0.6	3	0.4666666666666667	0.6	6	3	0	1	0	0.6	5	3	0.4666666666666667	7	1.0	1.0	0.09914146782670782	0.5246109518130094	0.03490707818021814	0.5598068499185276	-0.13752186580906295	0.9550891355000514	0.7565151567839757	0.7562094357102304	0.0	0	0.0
6918	9.820170925634256e-08	8.270900170774843e-08	8.156517704711877e-08	0.9999815482657302	None	0	0	0.08695652173913043	2	0.9375	30	0.4722222222222222	0	0	0	33	8	0	0.8888888888888888	8	9	2.2666666666666666	34	0.11428571428571428	0.27586206896551724	0	0	0	0	0	0	0	0	0	0	0
168	None	None	None	None	None	0	0	0	0	0	0	1.0	0	0	0	0	4	0	1.0	1	1	0.06666666666666667	1	1.0	0	0	0	0	0	0	0	0	0	0	0	0
2689	0.0	0.0	0.0	1.0	None	0	0	0	0	0	0	1.0	0	0	0	0	0	0	1.0	1	1	0.06666666666666667	1	0.0	0	0	0	0	0	0	0	0	0	0	0	0
7195	0.001120438375239525	4.589712303300825e-05	-1.3307119650568904e-05	0.9997273014257413	None	0.2	1	0.3333333333333333	4	0.8	12	0.20987654320987653	0.8	16	12	0	0	0	1.0	9	9	1.1333333333333333	17	0.0	1.0	0.09996707467806551	0.5011418203644746	0.08053750637646195	0.6064318707009636	0.04377560174740469	0.5227854577660375	0.5703962574096421	0.5438959087232523	0	1.0	0.0
1083	None	None	None	None	None	0	0	0	0	0	0	1.0	0	0	0	0	1	0	1.0	1	1	0.06666666666666667	1	0.25	0	0	0	0	0	0	0	0	0	0	0	0
996	None	None	None	None	None	0	0	0.25	1	1.0	4	1.0	0.5	3	2	2	4	0	0.6666666666666666	2	3	0.4	6	0.5714285714285714	0	0.02083960201855834	0.6711564943763032	0.047445242555284005	0.5134039074989206	1.6852350982550942e-05	0.5000228906298496	0.6006462137421902	0.5635822770723157	1.0	1.0	0.0
5766	9.430986083771572e-05	2.277308589167419e-05	-2.276942554483181e-05	0.9999956915496049	None	0	0	0.25	1	1.0	3	1.0	1.0	4	3	0	0	0	0.2	1	5	0.3333333333333333	5	0.0	0	0.09999719526619018	0.5000618900464643	0.18712383227290424	0.5898817316045716	0.20561949953100003	0.6649895595423302	0.6419327232784467	0.5865637182556483	0	1.0	0.0
3222	0.0002046087292055369	1.5538779063247179e-06	1.5407786349630313e-06	0.9999898187059288	None	0.2	1	0.3333333333333333	4	0.8	12	0.20987654320987653	0.8	16	12	0	0	0	1.0	9	9	1.1333333333333333	17	0.0	1.0	0.15921537405906733	0.6415425645124385	-0.1398756049717011	0.7341650238475432	0.047198786389926084	0.6029589153068509	0.8096779606163127	0.6619309328766587	0	1.0	0.0
710	None	None	None	None	None	0.07692307692307693	1	0.32142857142857145	9	0.6666666666666666	26	0.5061728395061729	0.46153846153846156	26	18	14	0	0	1.0	9	9	2.7333333333333334	41	0.0	0.75	0.09933889868621495	0.6532451521364709	-0.0997400431050397	0.5035175875274567	0.09527686365954584	0.554511041810154	0.7095309007855934	0.5716957396796741	0	0	0.0
4330	0.000786618737074598	0.0002367024425865229	-0.00013997084560191532	0.9968696734862851	None	0	0	0.3333333333333333	2	0.8571428571428571	6	0.36	0.8571428571428571	8	6	0	2	0	1.0	5	5	0.6	9	1.0	0	0.09998037844834318	0.5084270154040875	0.09990821382059382	0.5222423525986037	0.0633785145239297	0.5877177172947847	0.5430392381556242	0.5396894815102635	1.0	1.0	0.0
1553	None	None	None	None	None	0	0	0.18	9	0.7945205479452054	58	0.9259259259259259	0.0958904109589041	14	7	60	2	0	1.0	9	9	5.0	75	0.017094017094017096	0.9565217391304348	0.15243234169438083	0.999999994959337	0.28188519334162054	0.688522472833906	5.2129415550793885e-17	0.5000000104156934	0.8405995428584376	0.9986854992827002	1.0	1.0	0.0
3283	0.0	0.0	0.0	0.9999999999999998	None	0	0	0	0	0	0	1.0	0	0	0	0	4	0	1.0	1	1	0.06666666666666667	1	1.0	0	0	0	0	0	0	0	0	0	0	0	0
1235	None	None	None	None	None	0	0	0.13953488372093023	6	0.8387096774193549	52	0.7901234567901234	0.06451612903225806	7	4	56	7	0	1.0	9	9	4.266666666666667	64	0.061946902654867256	0.896551724137931	-0.4996083871893551	1.0	-0.0610108629753674	0.5545248163167668	0.004350948270453013	0.5192182434968116	0.951999537677981	1.0	1.0	1.0	0.0
6325	0.00015391766853696998	8.285755276997255e-05	-2.6610793000798796e-06	0.9999940863353254	None	0	0	0.25	1	1.0	3	1.0	1.0	4	3	0	0	0	0.2	5	1	0.3333333333333333	5	0.0	0	-0.032782753717504484	0.6411344451571175	4.0478266160686e-06	0.500034177468803	-0.01688488809543518	0.974596603003656	0.7442508383654429	0.8036380912401379	0	1.0	0.0
959	None	None	None	None	None	0	0	0	0	0	0	1.0	0	0	0	0	4	0	1.0	1	1	0.06666666666666667	1	1.0	0	0	0	0	0	0	0	0	0	0	0	0
870	None	None	None	None	None	0	0	0.2857142857142857	8	0.7	28	0.5185185185185185	0.675	35	27	6	0	0	1.0	9	9	2.8	42	0.0	0.6666666666666666	-0.09095704232320351	0.7342846534776298	0.02833772652633502	0.5851298183803622	-0.06770475545976885	0.9999999999999805	0.7385680934774963	0.9999828593499073	0	1.0	0.0
638	None	None	None	None	None	0.2	1	0.3333333333333333	4	0.8	12	0.20987654320987653	0.8	16	12	0	0	0	1.0	9	9	1.1333333333333333	17	0.0	1.0	0.03321509163949418	0.6743334611095922	2.7831001693992902e-06	0.500719573655382	0.01036172537523484	0.5156829107099293	0.595621356037976	0.5657406357946387	0	1.0	0.0
4267	0.0008854823361166413	7.25430000469845e-05	7.52199376532702e-06	0.9987481329924673	None	0	0	0.25	1	1.0	3	1.0	1.0	4	3	0	3	0	0.2	5	1	0.3333333333333333	5	1.0	0	-0.0885403650075007	0.5295799389749534	0.09893645059396729	0.5242406465578706	0.09905585965543887	0.5165550610279409	0.7050288021051757	0.5234611924910512	0.0	0	0.0
721	None	None	None	None	None	0.3333333333333333	1	0.5	4	0.7	7	0.2857142857142857	0.7	11	7	0	0	0	0.8571428571428571	6	7	0.8	12	0.0	0.8	0.13612524292317033	1.0	0.11683053011907821	0.5540935696492604	0.0025641201819633945	0.5142145027282192	0.7588627768966428	0.9999975954895172	0	1.0	0.0
6791	None	None	None	None	None	0	0	0.1590909090909091	7	0.8412698412698413	53	0.8024691358024691	0.3492063492063492	28	22	36	0	0	1.0	9	9	4.333333333333333	65	0.0	0.7142857142857143	0.09509718389262331	0.570295405086877	0.1874523096554523	0.892938009887755	0.099883250806195	0.5043946454269925	0.6236950710431383	0.6915228082017324	0	0.5357142857142857	0.0
6970	None	None	None	None	None	0.25	2	0.47368421052631576	9	0.5384615384615384	14	0.5	0.5384615384615384	22	14	5	3	0	0.875	8	7	1.8666666666666667	28	0.5	0.5454545454545454	-0.028341140586466425	0.5882971142063401	0.10159360231744649	0.6345336723131944	0.07095630603629706	0.6342053498070586	0.6373972058741166	0.6192381199310608	0.0	0	0.0
3680	0.0020553838767124765	6.874600093210217e-05	-2.0384507001610403e-05	0.9965784839441071	None	0.5	1	0.5714285714285714	4	0.625	5	0.3333333333333333	0.625	9	5	0	0	0	0.8333333333333334	6	5	0.6666666666666666	10	0.0	1.0	0.09307977510946462	0.530333264530043	-0.0710427492257696	0.6775429001761618	0.08482414362554128	0.5732427954349094	0.6921031166711621	0.5954060663737721	0	1.0	0.0
2643	0.00363234049857234	0.0007400789769214538	0.0005437808855725554	0.9962448395163879	None	0.2	1	0.3333333333333333	4	0.8	12	0.20987654320987653	0.8	16	12	0	0	0	1.0	9	9	1.1333333333333333	17	0.0	1.0	-0.08370411797784413	0.5592445256643467	0.07547275944598922	0.6837944231900916	0.14330397832404154	0.6377481831020917	0.7051232591973342	0.6283134824929073	0	1.0	0.0
262	None	None	None	None	None	0	0	0.3125	5	0.6666666666666666	14	0.5111111111111111	0.6190476190476191	18	13	4	0	0	0.5555555555555556	5	9	1.5333333333333334	23	0.0	0.4444444444444444	0.11754912417440852	0.5971921303510779	0.09140735609274019	0.5969221365886348	-0.15762247330783447	0.6309180670921509	0.7712488299825642	0.6084650017889075	0	1.0	0.0
507	None	None	None	None	None	0	0	0.5	1	1.0	1	1.0	1.0	2	1	0	3	0	0.3333333333333333	1	3	0.2	3	1.0	0	0.0469309088668597	0.5112354504138572	0.09687485800546093	0.5041911942048231	0.050030234504985296	0.5372756875750039	0.5602468786681339	0.517583949284248	1.0	1.0	0.0
4736	0.0	0.0	0.0	0.9999999999999998	None	0	0	0	0	0	0	1.0	0	0	0	0	4	0	1.0	1	1	0.06666666666666667	1	1.0	0	0	0	0	0	0	0	0	0	0	0	0
4297	1.5247540453863955e-05	2.141434910628346e-07	-9.003945556384229e-08	0.999994399897336	None	0.2	1	0.3333333333333333	4	0.8	12	0.20987654320987653	0.8	16	12	0	0	0	1.0	9	9	1.1333333333333333	17	0.0	1.0	0.0999835128432762	0.5061905896362779	0.03523481082217422	0.587467771637467	0.0042409480785506465	0.5613172739284965	0.6024938197637327	0.5518776761944174	0	0.125	0.0
1303	None	None	None	None	None	0	0	0.21875	7	0.7391304347826086	34	0.5925925925925926	0.17391304347826086	13	8	34	0	0	1.0	9	9	3.2	48	0.0	0.8181818181818182	0.00018609341308585642	0.5003799192057448	-0.05317481956620492	0.6296283697826464	-0.026144407018830574	0.5165246056843625	0.564711141236769	0.5496908485422674	0	1.0	0.0
5051	0.0006206866036761216	8.654997547638881e-05	-8.040977843169448e-05	0.9986326732616493	None	0.2	1	0.3333333333333333	4	0.8	12	0.20987654320987653	0.8	16	12	0	0	0	1.0	9	9	1.1333333333333333	17	0.0	1.0	0.04230633592754329	0.5746714706172328	0.0002699844671171125	0.513487651397596	-0.10922850933532949	1.0	0.7141332948814613	0.9999999999993483	0	0	0.0
2806	0.0	0.0	0.0	1.0	None	0	0	0	0	0	0	1.0	0	0	0	0	0	0	1.0	1	1	0.06666666666666667	1	0.0	0	0	0	0	0	0	0	0	0	0	0	0
3665	None	None	None	None	None	0.05	1	0.21428571428571427	9	0.7666666666666667	46	0.9841269841269841	0.6333333333333333	46	38	15	2	0	0.7777777777777778	9	7	4.133333333333334	62	0.07692307692307693	0.9818181818181818	0.15692681278460727	0.6234651591435099	0.09944562033913097	0.5862896716743413	0.04446555270163055	0.5524145969862265	0.6168992793343544	0.5876972224157676	0.9891304347826086	1.0	0.0
241	None	None	None	None	None	0	0	0.25	1	1.0	3	1.0	1.0	4	3	0	1	0	0.2	1	5	0.3333333333333333	5	0.3333333333333333	0	0.08334309626515701	0.5001666464248439	-0.09985323712804749	0.5002738162443108	-0.07275383130402305	0.6426563088522942	0.6921441010551505	0.548899355215435	0.0	0	0.0
503	None	None	None	None	None	0	0	0.75	3	0.5	2	0.5	0.5	5	2	0	1	0	0.75	3	4	0.4	6	1.0	1.0	0.01808101858960265	0.6447012530454941	8.946447630039636e-07	0.5000213010340746	-0.035395647726019594	0.5051444708036513	0.5626864911953431	0.5511942918727053	1.0	1.0	0.0
6577	0.0019279526072819941	0.0009320311242557878	0.0008553233139871195	0.9970655076623035	None	0.3333333333333333	1	0.5	4	0.7	7	0.2857142857142857	0.7	11	7	0	0	0	0.8571428571428571	6	7	0.8	12	0.0	0.8	0.08160514773088019	0.552742488812589	0.05050586013246411	0.910672814326326	0.07436735366757562	0.5597860347233138	0.5616746256823641	0.7159872213403562	0	0.6363636363636364	0.0
7056	0.0010674512401034329	7.244797042738512e-05	-7.13149974339653e-05	0.9983257701618184	None	0.2	1	0.3333333333333333	4	0.8	12	0.20987654320987653	0.8	16	12	0	0	0	1.0	9	9	1.1333333333333333	17	0.0	1.0	0.0721964388599681	0.9674423588444635	0.09896706099352412	0.5853847402521427	8.809535970517319e-05	0.5605664626785232	0.6103149241645391	0.7902900197260699	0	1.0	0.0
4692	0.0013514047096171795	8.976030122806057e-05	-8.586469823085058e-05	0.9923980473348768	None	0.2	1	0.3333333333333333	4	0.8	12	0.20987654320987653	0.8	16	12	0	0	0	1.0	9	9	1.1333333333333333	17	0.0	1.0	8.344001317046296e-12	0.5306628422254573	0.03764373633958063	0.6701324096001924	0.04291613531098395	0.5244181933852047	0.5781295498002881	0.5768315603148626	0	0.125	0.0
3776	0.00018870041083538	7.468109395932879e-07	-1.2485675173369927e-08	0.9999689691726983	None	0.25	1	0.4	4	0.7692307692307693	10	0.23809523809523808	0.7692307692307693	14	10	0	0	0	0.7777777777777778	9	7	1.0	15	0.0	1.0	-0.04142616434388115	0.6410676367454737	0.0066684830711105205	0.6459482638700079	-0.01320976164833521	0.6230431173806081	0.5939021327141548	0.6367426635793404	0	1.0	0.0
3048	0.0009248386106553604	2.670461225720174e-05	2.6688128792560217e-05	0.9910465359813152	None	0.2	1	0.3333333333333333	4	0.8	12	0.20987654320987653	0.8	16	12	0	0	0	1.0	9	9	1.1333333333333333	17	0.0	1.0	3.3797551872486026e-15	0.5000000000000218	0.2541252352101353	0.590861770548694	0.008414029825713007	0.5671839246889873	0.7642451143911104	0.5529589308434266	0	0.9375	0.0
2997	0.002589636266130059	0.0003266634044389104	0.00021100389482106216	0.9933600305217243	None	0.2	1	0.3333333333333333	4	0.8	12	0.20987654320987653	0.8	16	12	0	0	0	1.0	9	9	1.1333333333333333	17	0.0	1.0	2.438716209644985e-08	0.500000275298383	4.6254226723086e-09	0.500000027756557	-0.08069397682268718	0.6493451617009968	0.5964795750751501	0.5511671936129243	0	1.0	0.0
4177	2.2497690600903058e-05	1.742178996334485e-07	-1.6036709635462585e-07	0.9999972542467254	None	0	0	0.6666666666666666	2	0.5	1	0.6666666666666666	0.5	3	1	0	0	0	0.6666666666666666	3	2	0.26666666666666666	4	0.0	0	0.1323586213013262	0.5622438772192248	0.09957371101644742	0.502621965320305	0.08969113121065848	0.516472380922393	0.5516293926960348	0.527196055559251	0	1.0	0.0
3033	2.8423946328399663e-08	2.783381936695341e-08	-2.7828700982680265e-08	0.99999641329703	None	0.25	1	0.4	4	0.75	9	0.25925925925925924	0.75	13	9	0	0	0	0.6666666666666666	9	6	0.9333333333333333	14	0.0	1.0	-0.057251140323698366	0.6022509265808035	0.09675620451472076	0.636506262365697	2.5810747447251166e-06	0.5000392852031283	0.6642532323238627	0.5805619619517299	0	1.0	0.0
1165	None	None	None	None	None	0	0	0.5833333333333334	7	0.2	3	0.5666666666666667	0	5	0	11	4	0	0.8333333333333334	6	5	1.1333333333333333	17	0.19047619047619047	0	0	0	0	0	0	0	0	0	0	0	0
737	None	None	None	None	None	0.07142857142857142	1	0.36666666666666664	11	0.5813953488372093	25	0.5555555555555556	0.3488372093023256	22	15	22	7	0	1.0	9	9	3.0	45	0.17073170731707318	0.6842105263157895	0.00020627467886042	0.6525236409900101	-0.07006148698187512	0.5281878143201183	-0.06427604931016406	0.5374205441988291	0.578453140555383	0.5738707321610018	1.0	0.8636363636363636	0.0
7517	0.000447159972521627	1.5208715487252485e-06	1.302081880133463e-07	0.9999881135043105	None	0	0	0.3333333333333333	2	0.8571428571428571	6	0.36	0.8571428571428571	8	6	0	2	0	1.0	5	5	0.6	9	1.0	0	0.09965198793025694	0.5009780668217376	0.05089540025365402	0.9999592664267869	0.09995287642748003	0.5004525391863052	0.5596938039894327	0.9667980129550878	1.0	1.0	0.0
7324	0.0002326478100885159	5.727155471068388e-09	3.684101437737414e-09	0.9999998745942619	None	0	0	0	0	0	0	1.0	0	0	0	0	4	0	1.0	1	1	0.06666666666666667	1	1.0	0	0	0	0	0	0	0	0	0	0	0	0
7434	0.004669866434821399	0.0009218199349026744	0.0007754168913553282	0.9967165406035842	None	0.2	1	0.3333333333333333	4	0.8	12	0.20987654320987653	0.8	16	12	0	0	0	1.0	9	9	1.1333333333333333	17	0.0	1.0	0.06404393438690063	0.5148542050802185	0.06159313930836126	0.9934244510428984	0.22221159705829036	0.6215414900279134	0.6903468831010819	0.8650376084460751	0	0	0.0
1427	None	None	None	None	None	0	0	0	0	0	0	1.0	0	0	0	0	0	0	1.0	1	1	0.06666666666666667	1	0.0	0	0	0	0	0	0	0	0	0	0	0	0
3927	0.0	0.0	0.0	1.0	None	0	0	0	0	0	0	1.0	0	0	0	0	0	0	1.0	1	1	0.06666666666666667	1	0.0	0	0	0	0	0	0	0	0	0	0	0	0
4000	None	None	None	None	None	0	0	0.38461538461538464	5	0.6470588235294118	11	0.3877551020408163	0.5294117647058824	13	9	5	2	0	1.0	7	7	1.2666666666666666	19	0.2	0.3333333333333333	0.13336608578738912	0.9999994347325549	0.016118184259209127	0.5971052215083897	0.07375648244999873	0.6677828442206527	0.6614436596494188	0.9942864576133945	0.3846153846153846	0.6153846153846154	0.0
3207	0.0	0.0	0.0	0.9999999999999998	None	0	0	0	0	0	0	1.0	0	0	0	0	4	0	1.0	1	1	0.06666666666666667	1	1.0	0	0	0	0	0	0	0	0	0	0	0	0
4090	0.0032322673408374035	0.001925309210372389	0.0019086721207419862	0.9970809213015965	None	0	0	0.3333333333333333	3	0.8181818181818182	9	0.28888888888888886	0.8181818181818182	12	9	0	0	0	0.5555555555555556	5	9	0.8666666666666667	13	0.0	1.0	-0.02907530331959297	0.5645743391877874	3.0875020540682672e-12	0.5000000000350217	0.23089176691197802	0.5586330009566098	0.7483533724572753	0.5411867945802099	0	1.0	0.0
4024	0.00350796061027377	0.0008000625169926819	0.0005777115480813204	0.9979595960056109	None	0.5	1	0.5714285714285714	4	0.625	5	0.4166666666666667	0.5	7	4	2	0	0	0.6666666666666666	6	4	0.6666666666666666	10	0.0	0.5	0.0999995235723138	0.5000282940750193	0.0476240543774944	0.5179613995836773	0.0998959804247407	0.5033025206881533	0.5613535305566814	0.5070995209717493	0	1.0	0.0
2485	None	None	None	None	None	0	0	0.5	2	0.75	3	0.6	0.75	5	3	0	0	0	0.4	2	5	0.4	6	0.0	0	-0.03339395323574813	0.5114016978544935	0.06206044272253668	0.504723239504575	0.0003577615608265422	0.501360918810335	0.5966976302019047	0.5058290615401584	0	0	0.0
859	None	None	None	None	None	0	0	0.3333333333333333	1	1.0	2	1.0	1.0	3	2	0	3	0	0.25	4	1	0.26666666666666666	4	1.0	0	0.09849199207362	0.5012579221361801	0.09988540028608313	0.5004350353755643	0.09999720775941431	0.500022049344651	0.501711831508583	0.5005716696242968	1.0	0.6666666666666666	0.0
6299	0.0	0.0	0.0	0.9999999999999998	None	0	0	0	0	0	0	1.0	0	0	0	0	4	0	1.0	1	1	0.06666666666666667	1	1.0	0	0	0	0	0	0	0	0	0	0	0	0
2317	None	None	None	None	None	0	0	0.07692307692307693	2	0.9444444444444444	34	0.7037037037037037	0	0	0	37	0	0	0.6666666666666666	9	6	2.533333333333333	38	0.0	0.6470588235294118	0	0	0	0	0	0	0	0	0	0	0
1174	None	None	None	None	None	0	0	0.3333333333333333	5	0.6	12	0.4888888888888889	0	0	0	21	3	0	0.5555555555555556	9	5	1.4666666666666666	22	0.06521739130434782	0.8235294117647058	0	0	0	0	0	0	0	0	0	0	0
3806	0.0	0.0	0.0	0.9999999999999998	None	0	0	0	0	0	0	1.0	0	0	0	0	4	0	1.0	1	1	0.06666666666666667	1	1.0	0	0	0	0	0	0	0	0	0	0	0	0
3273	None	None	None	None	None	0.11764705882352941	2	0.3333333333333333	12	0.6538461538461539	34	0.6666666666666666	0.4423076923076923	34	23	19	4	0	1.0	9	9	3.6	54	0.12903225806451613	0.6666666666666666	-0.004914903936078373	0.6650139165805171	-0.027060460313493677	0.5167119763036474	0.05513451077160939	0.6029598071872638	0.6329621687963607	0.5963151826713339	1.0	1.0	0.0
7519	0.0003881863982479434	5.056478582041351e-06	3.7640783011255943e-06	0.9999999684554655	None	0.2	1	0.3333333333333333	4	0.8	12	0.20987654320987653	0.8	16	12	0	0	0	1.0	9	9	1.1333333333333333	17	0.0	1.0	0.09999841412059403	0.5347633822337762	0.06376531068989078	0.5854745870688316	0.05758770300124594	0.6680214546416922	0.5706700575800013	0.5973909010008499	0	1.0	0.0
6163	0.0172788989021718	0.003212484485879766	-0.0012358573181853614	0.9944666924658484	None	0.2	1	0.3333333333333333	4	0.8	12	0.20987654320987653	0.8	16	12	0	0	0	1.0	9	9	1.1333333333333333	17	0.0	1.0	0.10172374384435504	0.5347465191528938	0.09842345008653396	0.6746530154331822	0.12377959053151497	0.995974199320845	0.7353749842701698	0.8934527353743856	0	0.5	0.0
6513	0.0004306948204031958	6.748360750261286e-07	-3.655707278577724e-08	0.9999999049430174	None	0.2	1	0.3333333333333333	4	0.8	12	0.20987654320987653	0.8	16	12	0	0	0	1.0	9	9	1.1333333333333333	17	0.0	1.0	0.09381796408773913	0.5142758902196899	-0.04629110420709159	0.5337722687557718	0.13951202039324112	0.9999998718692868	0.7119939105723455	0.995294045727955	0	0	0.0
3854	0.006322671807720763	0.005086224962991719	0.0028270947967326356	0.9985930866460351	None	0.2	1	0.3333333333333333	4	0.8	12	0.20987654320987653	0.8	16	12	0	0	0	1.0	9	9	1.1333333333333333	17	0.0	1.0	0.09999856078135032	0.5012766993149622	-0.029415274726045347	0.6789610184625449	0.09989162473645555	0.5011727235538977	0.6478971039157331	0.5628982696155654	0	0	0.0
3535	0.0003970885459660792	0.00012746039286977892	0.0001255967554850941	0.9989410792394695	None	0	0	0.4	2	0.8	4	0.4666666666666667	0.8	6	4	0	0	0	0.6	3	5	0.4666666666666667	7	0.0	0	0.09932928779351233	0.5025398341254277	0.0028198128080459215	0.5838301625093963	0.06316457591483131	0.5244540014266476	0.5985160183500128	0.537145619597578	0	1.0	0.0
2613	0.0018645310391148199	0.00015113908896289264	7.96144972366044e-06	0.9974025966344162	None	0	0	0.25	11	0.6875	44	0.8148148148148148	0.15625	17	10	48	4	0	1.0	9	9	4.4	66	0.043010752688172046	0.8275862068965517	-0.04014249168800196	0.506464412053645	-0.022504527563038057	0.6825910478549306	0.09919560275480067	0.580090952979941	0.6487099168479913	0.5918383534042755	0.0	0	0.0
3042	0.0	0.0	0.0	0.9999999999999998	None	0	0	0	0	0	0	1.0	0	0	0	0	4	0	1.0	1	1	0.06666666666666667	1	1.0	0	0	0	0	0	0	0	0	0	0	0	0
5171	0.0014398768725601078	1.6615550575587738e-05	-9.237075987181775e-06	0.9946991199141436	None	0	0	0.25	1	1.0	3	1.0	1.0	4	3	0	0	0	0.2	5	1	0.3333333333333333	5	0.0	0	0.13995099533299998	0.6705476743202934	0.03619609674242645	0.5883593481131518	-0.11764883992563782	0.7641426260466228	0.7774515584826734	0.6786975028961612	0	0	0.0
6254	0.001923418779511168	0.001372562901603507	0.0013722659800466175	0.9989503094176415	None	0	0	0.5	3	0.6666666666666666	4	0.5714285714285714	0.6666666666666666	7	4	0	1	0	0.2857142857142857	2	7	0.5333333333333333	8	1.0	1.0	0.01489753579921354	0.525524378297063	-0.0343224417270458	0.6858308239326074	0.2742029640076277	0.6684246163473293	0.7895530147085938	0.6290129563057993	0.5714285714285714	0.42857142857142855	0.0
7206	None	None	None	None	None	0	0	0.35294117647058826	6	0.6521739130434783	15	0.3968253968253968	0.6086956521739131	19	14	5	0	0	0.7777777777777778	7	9	1.6666666666666667	25	0.0	0.7272727272727273	0.08419457109804931	0.5416548232355517	0.0001291234421886235	0.5490861710145918	0.19086025168792006	0.990005712976647	0.6938404688835894	0.8393267836119254	0	1.0	0.0
4877	0.00851319485275603	0.0009746880374768473	5.331961479780048e-05	0.9798513974108202	None	0.2	1	0.3333333333333333	4	0.8	12	0.20987654320987653	0.8	16	12	0	0	0	1.0	9	9	1.1333333333333333	17	0.0	1.0	3.6799748127458935e-15	0.5000636918064616	0.022158798016359556	0.5875516253499469	-0.0492078533659551	0.9999999999998328	0.7373714602579879	0.9999510475916092	0	0	0.0
6723	0.005324411345710782	0.0004946041048146373	0.0003750774322224818	0.9889619860855547	None	0.2	1	0.3333333333333333	4	0.8	12	0.20987654320987653	0.8	16	12	0	0	0	1.0	9	9	1.1333333333333333	17	0.0	1.0	1.3147921589516299e-05	0.5681998681253301	0.09268836554266538	0.6883223443104995	0.10810946624340576	0.5246887829183431	0.6260538584440438	0.5959322823741469	0	0.875	0.0
4287	0.013483553920322584	0.00600561016028336	0.0047017508529567	0.9949414109360247	None	0.2	1	0.3333333333333333	4	0.8	12	0.20987654320987653	0.8	16	12	0	0	0	1.0	9	9	1.1333333333333333	17	0.0	1.0	0.09999999956306135	0.5000012366642252	2.3656510523489005e-06	0.5502684119164888	0.09990393879504864	0.5004569589896984	0.6154563533000758	0.5169591611113732	0	1.0	0.0
3412	0.004699421059464422	0.0004125758290029862	-0.00041020260740819517	0.9922683766185499	None	0	0	0.3333333333333333	2	0.8571428571428571	6	0.36	0.8571428571428571	8	6	0	2	0	1.0	5	5	0.6	9	1.0	0	0.09999996729069836	0.5000008297633598	0.0851812208763708	0.617541634870915	0.09619189803338996	0.5756066700151712	0.5474145632820059	0.5649553327008774	0.0	0.125	0.0
1114	None	None	None	None	None	0.3333333333333333	1	0.4444444444444444	4	0.7272727272727273	8	0.2653061224489796	0.7272727272727273	12	8	0	0	0	1.0	7	7	0.8666666666666667	13	0.0	0.6666666666666666	0.24298508335047986	0.6126659834563984	-0.03857233799926804	0.5101068002231988	3.5117025840631886e-09	0.5000750247322344	0.7781580112637273	0.5415096802896727	0	1.0	0.0
35	None	None	None	None	None	0.25	1	0.4	4	0.75	9	0.25	0.75	13	9	0	0	0	0.875	7	8	0.9333333333333333	14	0.0	0.8571428571428571	0.09651993569319009	0.5238315266040774	-0.057120922182008683	0.6780675453124091	0.005857846429898621	0.5124769575412254	0.6542581486758139	0.573645531520491	0	0.6923076923076923	0.0
3941	0.014974920907418844	0.006060198613280183	0.0014201469933362342	0.994803887981488	None	0.25	1	0.4	4	0.7692307692307693	10	0.23809523809523808	0.7692307692307693	14	10	0	0	0	0.7777777777777778	9	7	1.0	15	0.0	1.0	0.0999599285692564	0.5455389684032101	0.10363376155032338	0.7347697848634601	0.09950701679351183	0.5100189296691455	0.5316609196586941	0.6020228315672769	0	0	0.0
1570	None	None	None	None	None	0.3333333333333333	1	0.4444444444444444	4	0.7272727272727273	8	0.2708333333333333	0.7272727272727273	12	8	0	0	0	0.75	6	8	0.8666666666666667	13	0.0	0.8571428571428571	-0.07343631665839931	0.5487577798006997	-0.09998086665417638	0.5002483479161485	3.513121273636985e-05	0.566860278178193	0.6095126225623004	0.5387304859769054	0	1.0	0.0
3174	None	None	None	None	None	0.14285714285714285	1	0.35294117647058826	6	0.6956521739130435	16	0.30864197530864196	0.6956521739130435	22	16	2	1	0	1.0	9	9	1.6666666666666667	25	0.5	0.7368421052631579	0.050255210747706704	0.5613802380799889	-0.00588605657049721	0.6658226454346795	0.09999126029240517	0.5002563153069128	0.6094853303588675	0.5774662738545074	0.9545454545454546	1.0	0.0
1899	None	None	None	None	None	0	0	0.6	3	0.6	3	0.4666666666666667	0.6	6	3	0	1	0	0.6	5	3	0.4666666666666667	7	1.0	1.0	0.09446364644849407	0.5122035018013162	0.028784114054852743	0.6197080389413154	-0.19412269885456696	0.5911523113556547	0.78469534727256	0.5749202738645162	0.0	0	0.0
5258	0.00022418250305119406	8.845614532016794e-06	5.179786070668052e-06	0.9999331600705749	None	0	0	0.4	2	0.8	4	0.4666666666666667	0.8	6	4	0	0	0	0.6	5	3	0.4666666666666667	7	0.0	0	0.09999987965653245	0.5000064728135332	0.0372512677355755	0.5159498917545812	0.0993171283025216	0.515161662093885	0.5700112181053387	0.5103745407129678	0	0.8333333333333334	0.0
2961	0.0037602163754075673	0.0007512775218331368	0.00047151188723366553	0.9963685477692702	None	0.2	1	0.3333333333333333	4	0.8	12	0.20987654320987653	0.8	16	12	0	0	0	1.0	9	9	1.1333333333333333	17	0.0	1.0	-0.08370411797784413	0.5592445256643467	0.07547275944598922	0.6837944231900916	0.14330397832404154	0.6377481831020917	0.7051232591973342	0.6283134824929073	0	1.0	0.0
3750	0.00011227650675078342	2.2220870677655813e-07	2.206481766972715e-07	0.9999980477085589	None	0	0	0.5	3	0.7142857142857143	5	0.5625	0.7142857142857143	8	5	0	1	0	0.25	8	2	0.6	9	1.0	0.8571428571428571	0.09999899537636052	0.5059210891149633	0.08758473513570189	0.6522926828063561	0.060315385748603664	0.5644104338795648	0.5413301101899443	0.575411833314425	0.875	1.0	0.0
2411	None	None	None	None	None	0	0	0	0	0	0	1.0	0	0	0	0	0	0	1.0	1	1	0.06666666666666667	1	0.0	0	0	0	0	0	0	0	0	0	0	0	0
3512	0.004114836358596998	0.002354709959944677	-0.0023344786032503556	0.9946396988406646	None	0.15	3	0.35714285714285715	15	0.6166666666666667	37	0.7654320987654321	0.5833333333333334	50	35	11	0	0	1.0	9	9	4.133333333333334	62	0.0	0.7547169811320755	0.09986463774691164	0.5038313138070925	-0.03162444077263139	0.6917995978931142	0.491053586821384	0.9947323991016318	0.9083087222722008	0.8830453314246532	0	0.4	0.0
5567	0.007607304947169525	0.00038846331810293784	0.0003878006832623938	0.9854421300557484	None	0.25	1	0.4	4	0.75	9	0.25925925925925924	0.75	13	9	0	0	0	0.6666666666666666	6	9	0.9333333333333333	14	0.0	1.0	0.2203500832190844	0.6463859437560371	0.041353491837410515	0.5830150226048485	-0.012735603608190801	0.69242719472281	0.7667373938552386	0.6418221456403799	0	0	0.0
3973	0.0002720677318920173	3.7032154645699336e-05	1.3293389610193281e-05	0.9994171002712708	None	0.5	1	0.6666666666666666	4	0.5714285714285714	4	0.375	0.5714285714285714	8	4	0	0	0	0.6666666666666666	4	6	0.6	9	0.0	0.6666666666666666	0.07168348901330598	0.5530178247382355	-0.09873684443707205	0.5047145928994967	-0.14205321953356437	0.9939300341258697	0.7321197409948673	0.855286605435045	0	0.125	0.0
1017	None	None	None	None	None	0	0	0	0	0	0	1.0	0	0	0	0	0	0	1.0	1	1	0.06666666666666667	1	0.0	0	0	0	0	0	0	0	0	0	0	0	0
2356	None	None	None	None	None	0.15384615384615385	2	0.3793103448275862	11	0.5609756097560976	23	0.5308641975308642	0.04878048780487805	10	2	32	5	0	1.0	9	9	2.8666666666666667	43	0.08333333333333333	0.3157894736842105	-0.09999999997673464	0.5000000003317555	0.09281319406210185	0.5742839959145504	8.391087097328142e-10	0.501191530253445	0.6872644080735323	0.5253214613334705	1.0	1.0	0.6666666666666666
6071	0.0002369852372227142	6.467287658283532e-05	4.6824917607415945e-05	0.99596195766533	None	0.058823529411764705	1	0.2702702702702703	10	0.6981132075471698	37	0.6790123456790124	0.07547169811320754	9	4	45	0	0	1.0	9	9	3.6666666666666665	55	0.0	0.6938775510204082	2.4842331799815196e-08	0.5000251908185499	-0.09999999957980002	0.5173434522666981	0.3095488370128466	0.8038397399435173	0.851118737862059	0.6208890397427945	0	1.0	0.0
3935	0.0005008130201554153	2.6962451175583093e-05	1.4802823324501378e-05	0.9995432334479539	None	0.25	1	0.36363636363636365	4	0.7857142857142857	11	0.2222222222222222	0.7857142857142857	15	11	0	0	0	0.8888888888888888	9	8	1.0666666666666667	16	0.0	1.0	-0.021661839889108633	0.6658501144060778	0.05853877983860305	0.6249058892134939	0.04626545487732748	0.5137342779157976	0.6285754101423203	0.6030723921068027	0	0	0.0
2651	None	None	None	None	None	0	0	0.21428571428571427	6	0.775	31	0.5185185185185185	0.15	11	6	30	2	0	1.0	9	9	2.8	42	0.03389830508474576	0.5555555555555556	0.04333192408079305	0.6806209119107132	-0.10154270060215084	0.9999905207681493	0.011706482545755547	0.5839682231680988	0.6688747800406859	0.9855243106443141	0.0	0	0.0
5823	0.0	0.0	0.0	0.9999999999999998	None	0	0	0	0	0	0	1.0	0	0	0	0	4	0	1.0	1	1	0.06666666666666667	1	1.0	0	0	0	0	0	0	0	0	0	0	0	0
3326	1.2500539366902632e-07	1.0182446408854986e-07	5.442957480187243e-11	0.9999799769292896	None	0	0	0.018518518518518517	1	1.0	79	1.0	0	0	0	80	0	0	1.0	9	9	5.4	81	0.0	1.0	0	0	0	0	0	0	0	0	0	0	0
2649	1.3456722023325396e-05	4.770855069365505e-06	-3.762889762425658e-06	0.9938894508034949	None	0	0	0.05	1	1.0	27	0.6904761904761905	0	0	0	28	11	0	0.8571428571428571	6	7	1.9333333333333333	29	0.18333333333333332	0.5	0	0	0	0	0	0	0	0	0	0	0
360	None	None	None	None	None	0	0	0	0	0	0	1.0	0	0	0	0	4	0	1.0	1	1	0.06666666666666667	1	1.0	0	0	0	0	0	0	0	0	0	0	0	0
7128	0.00014636734760117232	6.354560484292097e-07	-5.91689947980028e-07	0.9999635411789403	None	0.25	1	0.4	4	0.7692307692307693	10	0.23809523809523808	0.7692307692307693	14	10	0	0	0	0.7777777777777778	7	9	1.0	15	0.0	1.0	0.023296452384357208	0.5370955663496124	0.07627773588108513	0.978725142494608	-0.0690088280924057	0.5942315667168352	0.6878701014873683	0.8104528839091679	0	0.07142857142857142	0.0
3984	1.6567563464658234e-07	8.853452946182052e-08	-1.1403345933863e-11	0.9999787176568997	None	0	0	0.5	1	1.0	1	1.0	1.0	2	1	0	3	0	0.3333333333333333	3	1	0.2	3	1.0	0	0.09221776346444284	0.5030384532051294	0.0961110579467139	0.5026031661673916	-0.0005355471696232683	0.5554779125457642	0.609902326637393	0.5204382572015481	1.0	1.0	0.0
1958	None	None	None	None	None	0	0	0	0	0	0	1.0	0	0	0	0	0	0	1.0	1	1	0.06666666666666667	1	0.0	0	0	0	0	0	0	0	0	0	0	0	0
7329	0.00036491361617700945	2.834450844724263e-06	-5.378083522945721e-07	0.99997201751756	None	0.2	1	0.3333333333333333	4	0.8	12	0.20987654320987653	0.8	16	12	0	0	0	1.0	9	9	1.1333333333333333	17	0.0	1.0	-0.032944584549601655	0.5729481650078436	0.058273647423289734	0.9837722923467692	0.08612766726186247	0.6467051534463812	0.6805827189434197	0.8412712313023083	0	1.0	0.0
5124	0.024135907290242297	0.0198581797785488	0.007754650461664732	0.9968723984269703	None	0.25	1	0.4	4	0.7692307692307693	10	0.23809523809523808	0.7692307692307693	14	10	0	0	0	0.7777777777777778	9	7	1.0	15	0.0	1.0	0.09999970459302257	0.5033942537003138	0.22101993928489788	0.709034417818238	0.17540695241687282	0.6621734386819647	0.671353012275247	0.6284929717882848	0	1.0	0.0
4579	0.0	0.0	0.0	0.9999999999999998	None	0	0	0	0	0	0	1.0	0	0	0	0	4	0	1.0	1	1	0.06666666666666667	1	1.0	0	0	0	0	0	0	0	0	0	0	0	0
966	None	None	None	None	None	0.08	2	0.3076923076923077	16	0.64	48	0.9506172839506173	0.17333333333333334	25	13	51	0	0	1.0	9	9	5.133333333333334	77	0.0	0.9411764705882353	0.2444978293117698	0.607486191191539	0.24804640995446786	0.6097570587523927	-0.08302952779660733	0.993318645395674	0.8385493291466642	0.8767052705391634	0	1.0	0.0
4206	None	None	None	None	None	0	0	0.09615384615384616	5	0.8947368421052632	68	0.9629629629629629	0.11842105263157894	11	9	66	0	0	1.0	9	9	5.2	78	0.0	1.0	0.09999804155501792	0.5735258840958964	0.0698054803240145	0.7549318686079046	0.04702453690800631	0.5323621749293584	0.5641593316309793	0.6264438582895712	0	1.0	0.0
4263	0.016423210620216063	0.01071733888589517	0.007439455171467041	0.9938463616612658	None	0.2	1	0.3333333333333333	4	0.8	12	0.20987654320987653	0.8	16	12	0	0	0	1.0	9	9	1.1333333333333333	17	0.0	1.0	0.09951610959018897	0.5655916146416788	-0.09994773759443015	0.5004678600533065	0.09999421335850037	0.5001747136473846	0.7190959534905179	0.5221902067013087	0	1.0	0.0
6072	0.011863074305095221	0.009041212146376347	0.007222749669157452	0.9953517389106086	None	0.2	1	0.3333333333333333	4	0.8	12	0.20987654320987653	0.8	16	12	0	0	0	1.0	9	9	1.1333333333333333	17	0.0	1.0	0.09998898390484953	0.5145491328203651	0.016688383803469715	0.5968474815100258	-0.1088285535966154	0.9879458084678143	0.7999675843607599	0.8346468219419808	0	0.125	0.0
6679	0.013356195997328383	0.009936231704969248	0.00991652882472649	0.9958458069051364	None	0.2	1	0.3333333333333333	4	0.8	12	0.20987654320987653	0.8	16	12	0	0	0	1.0	9	9	1.1333333333333333	17	0.0	1.0	0.09713451897428513	0.5090872599571915	0.06965775788822957	0.996915987875431	0.07176642157960833	0.5754006793245329	0.6587242004823994	0.8848894359620992	0	0	0.0
2832	4.418845844797234e-08	3.99293773132741e-08	-6.277720196616622e-10	0.9999940448634346	None	0	0	0.0625	3	0.9420289855072463	65	0.8765432098765432	0	0	0	70	6	0	1.0	9	9	4.733333333333333	71	0.041666666666666664	1.0	0	0	0	0	0	0	0	0	0	0	0
5703	0.0014253058519511311	0.00035937433003826856	-0.0003391028339742577	0.9971080345836651	None	0.25	1	0.4	4	0.75	9	0.25925925925925924	0.75	13	9	0	0	0	0.6666666666666666	6	9	0.9333333333333333	14	0.0	1.0	0.09999997661206343	0.5001113002101337	-0.05439861306739915	0.9519820708017197	-0.058515836536307986	0.5432793101195156	0.7610342516331662	0.7414763642826663	0	1.0	0.0
77	None	None	None	None	None	0	0	0.07547169811320754	4	0.922077922077922	71	0.9753086419753086	0.025974025974025976	5	2	73	0	0	1.0	9	9	5.266666666666667	79	0.0	0.9714285714285714	0.000860155154494735	0.5005064635293786	-0.02838357914091851	0.6398877449414216	0.021349409948977837	0.5361041984841469	0.5615947044928425	0.5598427271598915	0	1.0	0.0
7499	0.0002452904802164412	2.2544457849080964e-05	2.2543786373317216e-05	0.9999698434373832	None	0	0	0.5	2	0.6666666666666666	2	1.0	0.6666666666666666	4	2	0	0	0	0.2	1	5	0.3333333333333333	5	0.0	1.0	0.09092079895127446	0.5113735517366412	0.09981687385639162	0.5004983766035783	0.09985618647532749	0.5003037675507962	0.5104462024486363	0.504059130281814	0	0.5	0.0
6218	0.00045264631481243314	4.573406967686095e-06	-4.121383450953976e-06	0.9998709998786166	None	0.1111111111111111	1	0.38095238095238093	8	0.5862068965517241	17	0.38271604938271603	0.5172413793103449	23	15	7	0	0	1.0	9	9	2.066666666666667	31	0.0	0.6153846153846154	0.09949654992734147	0.5008977238629078	-0.030462236209270112	0.8219103572039544	1.654649258269644e-05	0.5526249523533887	0.6377279955283305	0.6413908235706564	0	1.0	0.0
3751	0.006897655177720552	0.0017222914013491563	0.0006268871053822907	0.9930320133115984	None	0.25	1	0.36363636363636365	4	0.7857142857142857	11	0.2222222222222222	0.7857142857142857	15	11	0	0	0	0.8888888888888888	9	8	1.0666666666666667	16	0.0	1.0	0.06051692595954442	0.5876854192789265	-0.030441231366149395	0.651331421734144	0.14754317062761102	0.9686007366544367	0.690054823171214	0.8129747894523446	0	1.0	0.0
4331	1.209312009078768e-07	1.1417273155957398e-07	4.746850836569443e-11	0.9999827406425194	None	0	0	0.018518518518518517	1	1.0	79	1.0	0	0	0	80	0	0	1.0	9	9	5.4	81	0.0	1.0	0	0	0	0	0	0	0	0	0	0	0
1	None	None	None	None	None	0.25	1	0.36363636363636365	4	0.7857142857142857	11	0.2222222222222222	0.7857142857142857	15	11	0	0	0	0.8888888888888888	8	9	1.0666666666666667	16	0.0	1.0	-0.022971044528250956	0.6554880709665827	-0.04488901843636932	0.6627751126932928	-0.003217612908658926	0.6364223554396246	0.6136516799723404	0.6516429615459461	0	1.0	0.0
172	None	None	None	None	None	0	0	0.2702702702702703	10	0.660377358490566	35	0.6790123456790124	0.09433962264150944	12	5	42	3	0	1.0	9	9	3.6666666666666665	55	0.037037037037037035	0.7916666666666666	0.009347846763518469	0.5927367478810226	0.09756272338943606	0.5430662764547208	-0.02964053668757897	0.6533630753400138	0.630687169372317	0.5972323105034122	1.0	1.0	0.0
1136	None	None	None	None	None	0.15384615384615385	2	0.35714285714285715	10	0.65	26	0.5185185185185185	0.25	19	10	22	2	0	1.0	9	9	2.8	42	0.05128205128205128	0.9090909090909091	-0.10321090514063784	0.7300421794145776	0.07356593229728008	0.6424026237806404	8.584571380155869e-16	0.5000177089578404	0.683244633907268	0.6287609606097664	0.5789473684210527	0.5263157894736842	0.0
5000	9.367186483093408e-05	3.4342169209957633e-07	1.586312181323166e-08	0.9999875425255533	None	0.2	1	0.3333333333333333	4	0.8	12	0.20987654320987653	0.8	16	12	0	0	0	1.0	9	9	1.1333333333333333	17	0.0	1.0	0.09999046172976891	0.5051443103265569	0.04053822693755386	0.6124431055805568	-0.05384776634691361	0.5031745620715005	0.6541311934620979	0.5408147952968403	0	0.375	0.0
4367	0.006485181194090248	0.0037743454868012683	0.0036617117198950843	0.9993355363076513	None	0.16666666666666666	1	0.2857142857142857	4	0.8421052631578947	16	0.25925925925925924	0.7894736842105263	19	15	1	1	0	1.0	9	9	1.4	21	0.5	0.6666666666666666	0.09999432267166374	0.5052870525051398	0.09761405055991969	0.6068028152451704	0.23147088329875504	0.7032278879981508	0.6502178433379457	0.6080809510264522	0.7894736842105263	1.0	0.0
7146	0.000506190801410758	6.832493755511553e-06	-6.290312725248598e-06	0.9999999817473407	None	0.2	1	0.3333333333333333	4	0.8	12	0.20987654320987653	0.8	16	12	0	0	0	1.0	9	9	1.1333333333333333	17	0.0	1.0	-0.05488359529621108	0.591994117665437	0.05760568541133948	0.9363077172487247	0.1005135706856795	0.6268223186341818	0.6955161798598586	0.7672595836875494	0	1.0	0.0
3291	0.0	0.0	0.0	1.0	None	0	0	0	0	0	0	1.0	0	0	0	0	0	0	1.0	1	1	0.06666666666666667	1	0.0	0	0	0	0	0	0	0	0	0	0	0	0
2099	None	None	None	None	None	0	0	0	0	0	0	1.0	0	0	0	0	1	0	1.0	1	1	0.06666666666666667	1	0.25	0	0	0	0	0	0	0	0	0	0	0	0
4894	0.0034279423408303394	0.0005962785516998096	0.0004822444282620914	0.9956096528451525	None	0.2	1	0.3333333333333333	4	0.8	12	0.20987654320987653	0.8	16	12	0	0	0	1.0	9	9	1.1333333333333333	17	0.0	1.0	0.082481671119123	0.6101175666118004	0.017743514143825474	0.6572475839386059	0.17124340624098164	0.6819873169578865	0.7144658670452599	0.6503533782489552	0	0	0.0
2323	None	None	None	None	None	0	0	0.5555555555555556	5	0.2727272727272727	3	0.5416666666666666	0.09090909090909091	5	1	7	2	0	0.6666666666666666	4	6	0.8666666666666667	13	0.14285714285714285	0.4	0.05852676325018298	0.6275843962172399	-0.08426673552468451	0.5073344589555319	2.2015011022022816e-06	0.5000080330723443	0.64212128671056	0.5458078378064088	0.5	0.2	0.0
1195	None	None	None	None	None	0	0	0.42857142857142855	3	0.75	6	0.35714285714285715	0.75	9	6	0	0	0	0.5714285714285714	7	4	0.6666666666666666	10	0.0	0.6666666666666666	0.07620464329313305	0.6632110479762459	0.1165572856830894	0.5188095258254225	-0.04134728362403488	0.5180474886098553	0.677533694495983	0.5683307566970807	0	1.0	0.0
3568	8.329235144634857e-05	4.5691601419865986e-07	-3.662126620925832e-08	0.9999564962226778	None	0	0	0.14285714285714285	4	0.8461538461538461	33	0.5694444444444444	0.10256410256410256	7	4	33	7	0	0.8888888888888888	9	8	2.7333333333333334	41	0.1044776119402985	0.7567567567567568	0.09910794919401826	0.5218593756910482	0.010806859270731533	0.6704784820104113	0.03289228601755141	0.5148126313103182	0.5733217433313899	0.5709440033455605	0.0	1.0	0.0
2499	None	None	None	None	None	0	0	0	0	0	0	1.0	0	0	0	0	0	0	1.0	1	1	0.06666666666666667	1	0.0	0	0	0	0	0	0	0	0	0	0	0	0
2470	None	None	None	None	None	0	0	0.3333333333333333	2	0.7142857142857143	5	0.45	0	0	0	8	1	0	0.8	5	4	0.6	9	0.05	0	0	0	0	0	0	0	0	0	0	0	0
4588	0.0020191863350527417	0.0006671467408749585	-0.0005977511242682578	0.9976210984345105	None	0.25	1	0.36363636363636365	4	0.7857142857142857	11	0.2222222222222222	0.7857142857142857	15	11	0	0	0	0.8888888888888888	8	9	1.0666666666666667	16	0.0	1.0	-0.09934881402835151	0.5359133369430287	1.5323380785473492e-11	0.5000000000393731	0.06503798078276982	0.5717864068705291	0.6576673975882494	0.5360245150653377	0	1.0	0.0
3856	0.0006902252212307204	0.00019882703430381248	-2.5019712418867875e-05	0.9992178003792561	None	0.3333333333333333	1	0.4444444444444444	4	0.7272727272727273	8	0.2708333333333333	0.7272727272727273	12	8	0	0	0	0.75	6	8	0.8666666666666667	13	0.0	0.8571428571428571	0.04289844339842398	0.5154632475343934	0.31237547432104645	0.9811303298933439	0.06451381845742377	0.5790031573611604	0.7620455012547442	0.8090581067563334	0	1.0	0.0
3635	0.006399890751254033	0.00022614809322679132	-0.00020854113541157295	0.9855430181639737	None	0	0	0.375	3	0.8	8	0.3	0.8	11	8	0	1	0	0.625	8	5	0.8	12	1.0	0.8571428571428571	0.22587646794123944	0.7040466917114957	0.09999999931568443	0.500000032760744	0.060916787994132936	0.5415380308516736	0.6537886300243044	0.5852572440329529	1.0	0.9090909090909091	0.0
3905	0.0	0.0	0.0	0.9999999999999998	None	0	0	0	0	0	0	1.0	0	0	0	0	4	0	1.0	1	1	0.06666666666666667	1	1.0	0	0	0	0	0	0	0	0	0	0	0	0
59	None	None	None	None	None	0	0	0.25	1	1.0	3	1.0	1.0	4	3	0	0	0	0.2	5	1	0.3333333333333333	5	0.0	0	0.25445928864822764	0.6732117621754099	0.05881624213386645	0.5144534258750553	0.12325838093534032	0.5411460529198154	0.6929810773538448	0.5781486974650313	0	1.0	0.0
1841	None	None	None	None	None	0.6666666666666666	2	0.6666666666666666	6	0.2727272727272727	3	0.52	0.18181818181818182	4	2	8	0	0	1.0	5	5	0.8666666666666667	13	0.0	0.2222222222222222	-0.08295483060395988	0.5326453863099129	0.07366791268707513	0.5584654566759105	1.0590202844818066e-05	0.5004920649344035	0.6560093189813722	0.5306010682150184	0	1.0	0.0
2399	None	None	None	None	None	0	0	0.5	1	1.0	1	1.0	1.0	2	1	0	2	0	0.3333333333333333	3	1	0.2	3	0.6666666666666666	0	5.965609712041357e-07	0.5000012833183068	-0.03460057902492858	0.5002295829317055	-0.02791998209745773	0.6557877532160583	0.583213505553623	0.5535852721242445	0.0	0	0.0
5847	0.005669351890704728	0.0016519316190999353	-0.0016403119381296306	0.9990736173322825	None	0.25	1	0.4	4	0.75	9	0.25925925925925924	0.75	13	9	0	0	0	0.6666666666666666	9	6	0.9333333333333333	14	0.0	1.0	0.09999988025770848	0.5000011653733953	0.035121134960733436	0.5919011255158914	0.06594279151330087	0.9903322241759284	0.7372986409347227	0.8411788610598322	0	0	0.0
3306	0.0	0.0	0.0	1.0	None	0	0	0	0	0	0	1.0	0	0	0	0	0	0	1.0	1	1	0.06666666666666667	1	0.0	0	0	0	0	0	0	0	0	0	0	0	0
5517	0.023383598218644216	0.020229544535606842	0.008817226255229568	0.9969092894125142	None	0.25	1	0.4	4	0.7692307692307693	10	0.23809523809523808	0.7692307692307693	14	10	0	0	0	0.7777777777777778	9	7	1.0	15	0.0	1.0	0.09999970459302257	0.5033942537003138	0.22101993928489788	0.709034417818238	0.17540695241687282	0.6621734386819647	0.671353012275247	0.6284929717882848	0	1.0	0.0
3936	1.3405497115376468e-05	2.8666162492683003e-07	8.193111904772104e-08	0.9999836757175093	None	0	0	0.1590909090909091	7	0.8095238095238095	51	0.8024691358024691	0	4	0	60	3	0	1.0	9	9	4.333333333333333	65	0.025	0.8421052631578947	0	0	0	0	0	0	0	0	0	0	0
1641	None	None	None	None	None	0	0	0.08333333333333333	3	0.9230769230769231	48	0.8571428571428571	0.019230769230769232	2	1	51	0	0	0.7777777777777778	9	7	3.6	54	0.0	0.9787234042553191	5.119095751414977e-06	0.5000126563249581	0.09749855332582329	0.5234389391615054	0.04622036977130173	0.5356705182948317	0.6005991299859611	0.5197230963053954	0	0	0.0
2954	0.0053513911313476555	0.0010352652212612136	-0.00022721806881784395	0.9896049619361263	None	0.25	1	0.4	4	0.75	9	0.25	0.75	13	9	0	0	0	0.875	8	7	0.9333333333333333	14	0.0	0.8571428571428571	-0.02876583857413037	0.6137714372918956	0.023111706031183857	0.5058328652037176	-0.08304906907583841	0.9975869052582285	0.658944772598103	0.8975522423186578	0	1.0	0.0
5746	0.0020625947552925586	0.00028094935670301127	7.158453229303263e-05	0.9967970376796574	None	0.25	1	0.4	4	0.75	9	0.25925925925925924	0.75	13	9	0	0	0	0.6666666666666666	6	9	0.9333333333333333	14	0.0	1.0	3.5915111469012855e-14	0.5016307871156244	-0.09933393125383023	0.5143890450617135	0.06187308854868934	0.7024987134627177	0.6497329816144398	0.5763416861155557	0	1.0	0.0
3627	0.006629690453001716	0.0018167856898016403	0.0007840360852328503	0.9929242108239666	None	0.25	1	0.36363636363636365	4	0.7857142857142857	11	0.2222222222222222	0.7857142857142857	15	11	0	0	0	0.8888888888888888	9	8	1.0666666666666667	16	0.0	1.0	0.06051692595954442	0.5876854192789265	-0.030441231366149395	0.651331421734144	0.14754317062761102	0.9686007366544367	0.690054823171214	0.8129747894523446	0	1.0	0.0
6834	0.0	0.0	0.0	0.9999999999999998	None	0	0	0	0	0	0	1.0	0	0	0	0	4	0	1.0	1	1	0.06666666666666667	1	1.0	0	0	0	0	0	0	0	0	0	0	0	0
6838	0.0015301946751858863	0.00012058119071244883	-8.619014482797955e-05	0.999701501712339	None	0.2	1	0.3333333333333333	4	0.8	12	0.20987654320987653	0.8	16	12	0	0	0	1.0	9	9	1.1333333333333333	17	0.0	1.0	0.026243462769324377	0.5611523624222795	0.03081573298967317	0.6589151271886073	0.09991892382808971	0.5016958889854887	0.5872959665200482	0.5753457160575599	0	0.0625	0.0
4349	0.010717477830041431	0.0007392811828360557	0.0002204825307545355	0.9938555625115584	None	0.1111111111111111	1	0.45	9	0.5	14	0.5555555555555556	0.21428571428571427	13	6	16	8	0	0.6666666666666666	6	9	2.0	30	0.27586206896551724	0.56	0.10528023944409697	0.8477464969691234	0.09985800452902019	0.5004922670890892	0.0999999999559912	0.5000000226609517	0.5461984385171573	0.6394554201609239	0.6923076923076923	0.46153846153846156	0.0
2913	0.0002788296980496902	2.1598516539591836e-06	-1.8622254294203065e-08	0.9999904402666121	None	0	0	0.5238095238095238	11	0.3793103448275862	11	0.4305555555555556	0.2413793103448276	16	7	14	8	0	0.8888888888888888	8	9	2.066666666666667	31	0.34782608695652173	0.23076923076923078	-0.0837404269722293	0.619729118653444	0.4480212912579796	0.549223049475817	-0.04578651813369936	0.619402611180293	0.9161586439333707	0.5965189140479391	1.0	1.0	0.0
1189	None	None	None	None	None	0.2	1	0.3333333333333333	4	0.8	12	0.20987654320987653	0.8	16	12	0	0	0	1.0	9	9	1.1333333333333333	17	0.0	1.0	-0.09777497333450846	0.6102768127473611	7.082477215845453e-12	0.5000087360556473	0.09014049245715261	0.5223508868860726	0.6830246102769723	0.5447114181561207	0	1.0	0.0
3466	0.0019562480030864723	0.0003696841259957478	3.709841020233344e-07	0.9948348320384619	None	0.25	1	0.4	4	0.75	9	0.3888888888888889	0.6666666666666666	11	8	2	4	0	1.0	6	6	0.9333333333333333	14	0.8	0.25	0.09999659311425779	0.508508650742236	0.05012090864422271	0.5248899521960935	0.04913272738070378	0.5363638929305	0.5610335156369544	0.5232659279796779	1.0	0.36363636363636365	0.0
6661	0.0	0.0	0.0	1.0	None	0	0	0	0	0	0	1.0	0	0	0	0	0	0	1.0	1	1	0.06666666666666667	1	0.0	0	0	0	0	0	0	0	0	0	0	0	0
2984	0.0019700758757176203	0.00015445247310376487	0.00014901104262797437	0.9764750396222742	None	0	0	0.3333333333333333	2	0.8571428571428571	6	0.36	0.8571428571428571	8	6	0	2	0	1.0	5	5	0.6	9	1.0	0	0.17281299672099987	0.9991964624734997	-0.0472736521972705	0.6457066224845004	0.05841807627885938	0.5316569478890751	0.7757514759232431	0.9319836222097757	0.9375	1.0	0.0
2695	None	None	None	None	None	0	0	0.38461538461538464	5	0.5294117647058824	9	0.5428571428571428	0.11764705882352941	4	2	14	8	0	0.7142857142857143	7	5	1.2666666666666666	19	0.26666666666666666	0.4	0.3133864616927732	0.5584062842853156	0.025083654697976916	0.6607480207454457	0.03961956191160103	0.5429207151769023	0.7948254483555579	0.5885103871640701	1.0	0.75	0.0
3021	None	None	None	None	None	0.14285714285714285	2	0.3333333333333333	10	0.6744186046511628	29	0.625	0.5813953488372093	35	25	9	0	0	0.8888888888888888	8	9	3.0	45	0.0	0.7894736842105263	0.031813731240618065	0.6548319685886905	0.0988949186643548	1.0	-0.02885996515016793	0.5128277953451932	0.7081041436442341	0.9999999999998945	0	0.9714285714285714	0.0
5682	0.0005007953736513238	3.2545683219064746e-05	-2.6647080984998653e-05	0.9944174014267145	None	0	0	0.2	4	0.8571428571428571	24	0.625	0.07142857142857142	5	2	24	0	0	0.75	6	8	2.0	30	0.0	0.3333333333333333	-0.12843477354791363	0.6231715672334183	0.03307526512577059	0.5123107009948158	0.09999826744175468	0.5000268209162677	0.7228894367962306	0.5459030409115592	0	1.0	0.0
2693	0.002804201604828368	0.001917959746835216	0.0013382858990380255	0.9953577808980276	None	0.2	1	0.3333333333333333	4	0.8	12	0.20987654320987653	0.8	16	12	0	0	0	1.0	9	9	1.1333333333333333	17	0.0	1.0	-0.09793925664708629	0.5020066449626062	0.03112946651684837	0.5903234703101524	0.046240180988208715	0.6723414389083082	0.6736649248971225	0.5900183397342943	0	1.0	0.0
1770	None	None	None	None	None	0	0	0.375	12	0.5652173913043478	26	0.7619047619047619	0.2826086956521739	24	13	23	4	0	0.7777777777777778	9	7	3.2	48	0.10256410256410256	0.8095238095238095	0.020319829882915242	0.6323643120907617	0.08091707115489666	0.6169411955061276	-0.026241169559276818	0.6641963365958132	0.6196251067486428	0.6380713873815453	0.0	0	0.0
1806	None	None	None	None	None	0	0	0.6	3	0.6	3	0.4666666666666667	0.6	6	3	0	1	0	0.6	5	3	0.4666666666666667	7	1.0	1.0	0.09446364644849407	0.5122035018013162	0.028784114054852743	0.6197080389413154	-0.19412269885456696	0.5911523113556547	0.78469534727256	0.5749202738645162	0.0	0	0.0
4131	0.00398982805106705	0.00018273055068796616	-0.0001580314897210154	0.9758387377274439	None	0.125	1	0.42105263157894735	8	0.5769230769230769	15	0.3888888888888889	0.5384615384615384	21	14	6	4	0	0.8888888888888888	9	8	1.8666666666666667	28	0.4444444444444444	0.5263157894736842	2.0698146959483686e-05	0.5807288223981941	-0.043916354403370425	0.6946574260549725	0.0999971929260387	0.5001281835056728	0.6461532405498482	0.5945372584877637	0.023809523809523808	0	0.0
1344	None	None	None	None	None	1.0	2	0.8571428571428571	6	0.25	2	0.5	0.25	8	2	1	0	0	0.8	4	5	0.6666666666666666	10	0.0	0.8	1.662199560374808e-08	0.5000007001640191	-0.06530083612307289	0.5148587788444986	0.09502506087696878	0.6291641604803943	0.6566510067223379	0.5488510104375798	0	0	0.0
7171	0.011473876640948002	0.010037256310660849	0.00999581108244352	0.9921474475846909	None	0.2	1	0.3333333333333333	4	0.8	12	0.20987654320987653	0.8	16	12	0	0	0	1.0	9	9	1.1333333333333333	17	0.0	1.0	0.09989361652199737	0.5725095458954833	0.0742007286532673	0.6761882111846982	-0.09999824971788514	0.5000096809638562	0.7085208725983715	0.584874172396343	0	1.0	0.0
1718	None	None	None	None	None	0	0	0.3333333333333333	2	0.8571428571428571	6	1.0	0.8571428571428571	8	6	0	2	0	0.1111111111111111	9	1	0.6	9	1.0	1.0	2.3768720321123954e-11	0.5000000000379354	-0.002684633465384956	0.6697056864122163	0.0005402445232916684	0.5072257082254322	0.5813549655153364	0.5610077654521993	0.0	0	0.0
5430	5.216324569224618e-08	2.826224866906298e-08	5.235382496728659e-11	0.9999960452318937	None	0	0	0.3333333333333333	3	0.8181818181818182	9	0.28888888888888886	0.8181818181818182	12	9	0	1	0	0.5555555555555556	5	9	0.8666666666666667	13	1.0	1.0	0.09997114401555421	0.5438165209885064	0.09999545023350927	0.5018298646499376	1.9363627814078785e-10	0.5000251681287823	0.6156225936435633	0.515256677478113	1.0	1.0	0.0
3319	0.010729257424300195	0.004946321678250025	0.0015307649626851148	0.9959879588214859	None	0.25	1	0.36363636363636365	4	0.7857142857142857	11	0.2222222222222222	0.7857142857142857	15	11	0	0	0	0.8888888888888888	8	9	1.0666666666666667	16	0.0	1.0	0.09998172304750223	0.5122514577637878	0.09968122493703299	0.5178925977683527	0.06412656656349343	0.5637720056444884	0.5337440222127608	0.5313838124340834	0	0.06666666666666667	0.0
4602	8.085055137757476e-05	3.1908903021650894e-07	2.342668857175869e-07	0.9999876462027344	None	0	0	0.3333333333333333	2	0.8571428571428571	6	0.36	0.8571428571428571	8	6	0	0	0	1.0	5	5	0.6	9	0.0	0	0.09941035230316397	0.5053676037172855	-0.0713384379410982	0.6781053134887349	0.09137284229759168	0.5946808722430128	0.6867037840924178	0.5946687434299822	0	1.0	0.0
3084	0.0	0.0	0.0	0.9999999999999998	None	0	0	0	0	0	0	1.0	0	0	0	0	4	0	1.0	1	1	0.06666666666666667	1	1.0	0	0	0	0	0	0	0	0	0	0	0	0
418	None	None	None	None	None	0	0	0.018518518518518517	1	1.0	79	1.0	0.0379746835443038	3	3	77	0	0	1.0	9	9	5.4	81	0.0	1.0	0.09997941543254196	0.5090884939806192	0.07309715880728904	0.5823274210599237	0.028081373093218082	0.5637629055865087	0.5948668239763604	0.5519073841059489	0	1.0	0.0
410	None	None	None	None	None	0	0	0.14814814814814814	4	0.8421052631578947	32	0.7142857142857143	0.05263157894736842	2	2	37	2	0	0.875	7	8	2.6666666666666665	40	0.02564102564102564	0.45714285714285713	0.18103928054070145	0.5132790345981788	-0.028865563436719838	0.5509254252779103	0.04990495658348452	0.580443192660161	0.7051162522060995	0.5483593657056843	1.0	1.0	0.0
4582	0.0063324643182909295	0.00021081187325202463	0.00020597848778424542	0.9937132285017164	None	0	0	0.4	2	0.8	4	0.4666666666666667	0.8	6	4	0	1	0	0.6	3	5	0.4666666666666667	7	0.5	0	3.7521038450037557e-10	0.5004366074549869	0.05315048860541577	0.6592229013195753	0.10606724078113836	0.5820632352394377	0.62893311552512	0.5819887656798097	0.8333333333333334	1.0	0.0
1514	None	None	None	None	None	0.5	1	0.6666666666666666	4	0.5	3	0.4	0.5	7	3	0	0	0	0.8	4	5	0.5333333333333333	8	0.0	1.0	0.09541447853189956	0.503100654232455	0.02800742784505842	0.5295360136341377	0.07661875891013745	0.6469116087001793	0.5810663024078161	0.5610419741324792	0	1.0	0.0
3990	0.00831701367056349	0.0004662435968326344	0.00046331972537270446	0.9930230688392883	None	0.25	1	0.4	4	0.75	9	0.25925925925925924	0.75	13	9	0	0	0	0.6666666666666666	6	9	0.9333333333333333	14	0.0	1.0	0.04083196643095421	0.6709978731033531	2.8573913619016107e-07	0.5000412029421208	0.08115431315100972	0.6515064153475976	0.6053780002676135	0.6097301347371034	0	0.9230769230769231	0.0
3495	0.010349711692542129	0.005109489854595568	0.0015658284852795674	0.9960919849452675	None	0.25	1	0.36363636363636365	4	0.7857142857142857	11	0.2222222222222222	0.7857142857142857	15	11	0	0	0	0.8888888888888888	8	9	1.0666666666666667	16	0.0	1.0	0.09998172304750223	0.5122514577637878	0.09968122493703299	0.5178925977683527	0.06412656656349343	0.5637720056444884	0.5337440222127608	0.5313838124340834	0	0.06666666666666667	0.0
3107	0.0018157647285432623	0.0001894679945107608	-3.866034347000973e-05	0.9941937211979696	None	0	0	0.75	3	0.3333333333333333	1	0.5555555555555556	0.3333333333333333	4	1	0	1	0	1.0	3	3	0.3333333333333333	5	1.0	1.0	0.3780432201162659	0.5760332915317581	0.03056374968170037	0.6070773369363013	0.11556852167685065	0.527114264465223	0.8172408212971551	0.5703728399449348	1.0	1.0	0.0
5046	0.00013777037919884675	6.187018657755498e-07	1.7480005974983497e-07	0.9999999156569074	None	0.2	1	0.3333333333333333	4	0.8	12	0.20987654320987653	0.8	16	12	0	0	0	1.0	9	9	1.1333333333333333	17	0.0	1.0	0.2561324827898699	0.6552203358759624	0.015171169243419574	0.5891251104799322	-0.11030732952211117	0.9573666720128362	0.8361752628796617	0.797593658159708	0	1.0	0.0
3630	1.2480341155457028e-07	1.0424180219403565e-07	5.15749056190258e-11	0.9999807387603622	None	0	0	0.018518518518518517	1	1.0	79	1.0	0	0	0	80	0	0	1.0	9	9	5.4	81	0.0	1.0	0	0	0	0	0	0	0	0	0	0	0
5060	4.3076725041392e-09	3.8918231654795686e-09	-4.761949933437196e-10	0.9999998495008635	None	0	0	0	0	0	0	1.0	0	0	0	0	3	0	1.0	1	1	0.06666666666666667	1	0.75	0	0	0	0	0	0	0	0	0	0	0	0
2571	0.001894693049944346	2.2413585780631436e-05	-2.2293579831626487e-05	0.9975098904772346	None	0	0	0.5	2	0.75	3	1.0	0.75	5	3	0	0	0	0.16666666666666666	1	6	0.4	6	0.0	0.4	-0.28387671540801057	1.0	0.21283376394107117	0.5768380759731506	0.29528118665668235	0.5609133211835636	0.958025081239335	0.9999999232184263	0	0.4	0.0
2996	0.0032159922818799074	0.0001688837567343248	0.00011864249748026006	0.9992751551158134	None	0.2	1	0.3333333333333333	4	0.8	12	0.20987654320987653	0.8	16	12	0	0	0	1.0	9	9	1.1333333333333333	17	0.0	1.0	0.08932318561985012	0.6201088687921674	0.07606123801609768	0.6477108367320497	-0.057059211765622765	0.658048605569435	0.6420011887274292	0.642110820461795	0	1.0	0.0
4258	0.00018689772336288055	2.0998782957703377e-06	-7.442720727428347e-07	0.9999960302438715	None	0.2	1	0.3333333333333333	4	0.8	12	0.20987654320987653	0.8	16	12	0	0	0	1.0	9	9	1.1333333333333333	17	0.0	1.0	0.09998263686305814	0.5019859550335535	0.002046264857516441	0.5824069189967094	0.08235802153899754	0.5335391027765871	0.6004770965897577	0.5394978594083235	0	0.0625	0.0
5875	0.011934213900119674	0.008985498585708261	0.007199963190031465	0.9954859238190936	None	0.2	1	0.3333333333333333	4	0.8	12	0.20987654320987653	0.8	16	12	0	0	0	1.0	9	9	1.1333333333333333	17	0.0	1.0	0.09998898390484953	0.5145491328203651	0.016688383803469715	0.5968474815100258	-0.1088285535966154	0.9879458084678143	0.7999675843607599	0.8346468219419808	0	0.125	0.0
3143	0.0	0.0	0.0	0.9999999999999998	None	0	0	0	0	0	0	1.0	0	0	0	0	4	0	1.0	1	1	0.06666666666666667	1	1.0	0	0	0	0	0	0	0	0	0	0	0	0
3628	1.211193434849199e-07	9.091224849350614e-08	6.34830989764442e-11	0.99997694693502	None	0	0	0.018518518518518517	1	1.0	79	1.0	0	0	0	80	0	0	1.0	9	9	5.4	81	0.0	1.0	0	0	0	0	0	0	0	0	0	0	0
1678	None	None	None	None	None	0.2	1	0.3333333333333333	4	0.8	12	0.20987654320987653	0.8	16	12	0	0	0	1.0	9	9	1.1333333333333333	17	0.0	1.0	0.06654620749053597	0.9999889736553316	0.2038053955163354	0.9986037727954084	-0.10780282478525756	0.6290873231609713	0.9724823547206546	0.997917358235992	0	1.0	0.0
5040	0.0026519930847408286	0.001617679373923719	0.0011277578794547485	0.9981737849761576	None	0.2	1	0.3333333333333333	4	0.8	12	0.20987654320987653	0.8	16	12	0	0	0	1.0	9	9	1.1333333333333333	17	0.0	1.0	0.09999381143370309	0.5305169272455181	-0.001998782599844381	0.659818171660722	-0.016744969816733755	0.6554522763193693	0.6758449824544261	0.6167868594517676	0	0.125	0.0
6147	0.024822131975233003	0.020025535632888527	0.009316594073396304	0.9968622621741542	None	0.25	1	0.4	4	0.7692307692307693	10	0.23809523809523808	0.7692307692307693	14	10	0	0	0	0.7777777777777778	9	7	1.0	15	0.0	1.0	0.09999970459302257	0.5033942537003138	0.22101993928489788	0.709034417818238	0.17540695241687282	0.6621734386819647	0.671353012275247	0.6284929717882848	0	1.0	0.0
6425	0.00026199461535355656	1.2373796074043132e-06	-1.231524298313434e-06	0.9999880700145465	None	0.25	1	0.36363636363636365	4	0.7857142857142857	11	0.2222222222222222	0.7857142857142857	15	11	0	0	0	0.8888888888888888	8	9	1.0666666666666667	16	0.0	1.0	0.09972398098518613	0.5652562864405644	7.712660863333855e-24	0.5000003256643129	0.09654200513231168	0.5012864489915343	0.6134953567265938	0.5222910182466778	0	0.8666666666666667	0.0
5161	0.014755708118400417	0.01003206282805306	0.007537868071840518	0.9976796843265825	None	0.25	1	0.4	4	0.7692307692307693	10	0.23809523809523808	0.7692307692307693	14	10	0	0	0	0.7777777777777778	7	9	1.0	15	0.0	1.0	0.09998988711106217	0.5032034393600983	0.09877422811665175	0.6149311144370398	0.08999616266517621	0.9982974693351282	0.6755299460912262	0.9076225605908665	0	1.0	0.0
3841	0.005051035722383502	0.004212810093189229	0.0031638103534168474	0.9975150648307417	None	0.2	1	0.3333333333333333	4	0.8	12	0.20987654320987653	0.8	16	12	0	0	0	1.0	9	9	1.1333333333333333	17	0.0	1.0	0.09999999923139657	0.5000008825956805	0.09284363427000826	0.5867220644032969	0.0783743976960683	0.5413507699974424	0.5299344751446226	0.5429121830685424	0	0	0.0
1744	None	None	None	None	None	0	0	0.6666666666666666	2	0.5	1	1.0	0.5	3	1	0	0	0	0.25	1	4	0.26666666666666666	4	0.0	0.6666666666666666	-0.09999906594350663	0.5000009829169058	-0.45934196108916225	0.8017766869737761	6.1676287771161106e-09	0.5000000439972977	0.8778655713976244	0.6143923505021218	0	1.0	0.0
3633	None	None	None	None	None	0	0	0.27450980392156865	14	0.6621621621621622	49	0.9382716049382716	0.3783783783783784	40	28	35	0	0	1.0	9	9	5.066666666666666	76	0.0	0.9411764705882353	0.007376424691894837	0.6697954093934279	0.08330649421596534	0.6859812558930034	0.08856270190643074	0.6752568538135806	0.6579920282592598	0.6770480504087281	0	0.325	0.0
2165	None	None	None	None	None	0	0	0.5	3	0.6666666666666666	4	0.5714285714285714	0.6666666666666666	7	4	0	1	0	0.2857142857142857	2	7	0.5333333333333333	8	1.0	0.6666666666666666	-0.09999963104338673	0.5000006789588083	0.09999902413405237	0.5000158603369148	0.22929722109828518	0.5623839010523395	0.7948866499187695	0.5208968895788795	1.0	1.0	0.0
2546	None	None	None	None	None	0.2	1	0.3333333333333333	4	0.8	12	0.20987654320987653	0.8	16	12	0	0	0	1.0	9	9	1.1333333333333333	17	0.0	1.0	1.038560552189492e-05	0.5184283642097737	0.038183113602545615	0.5931635029077269	0.04244530270471564	0.5795056557719015	0.5549511805910793	0.5639437638589475	0	1.0	0.0
1125	None	None	None	None	None	0	0	0	0	0	0	1.0	0	0	0	0	0	0	1.0	1	1	0.06666666666666667	1	0.0	0	0	0	0	0	0	0	0	0	0	0	0
1654	None	None	None	None	None	0	0	1.0	2	0.0	0	0.75	0	2	0	0	0	0	1.0	2	2	0.2	3	0.0	0	0	0	0	0	0	0	0	0	0	0	0
1552	None	None	None	None	None	0	0	0	0	0	0	1.0	0	0	0	0	0	0	1.0	1	1	0.06666666666666667	1	0.0	0	0	0	0	0	0	0	0	0	0	0	0
5806	0.012428791713671757	0.007433316079065219	0.007032566751307247	0.9964118198462449	None	0.2	1	0.3333333333333333	4	0.8	12	0.20987654320987653	0.8	16	12	0	0	0	1.0	9	9	1.1333333333333333	17	0.0	1.0	0.09575116727288661	0.5160323490641507	0.06806954984280708	0.6745606855573187	0.13647686088226785	0.9999999999929157	0.7994868539315191	0.99985257673418	0	0	0.0
6306	3.84423898391924e-05	5.20561032947095e-07	5.197392580811589e-07	0.9999985444016163	None	0	0	0.6666666666666666	2	0.5	1	1.0	0.5	3	1	0	0	0	0.25	4	1	0.26666666666666666	4	0.0	0.6666666666666666	0.0999533659060462	0.5004423385633376	0.0140113424381632	0.5210018361759106	0.0999994209561416	0.5000006263245954	0.5997495587452343	0.5071519006867992	0	0	0.0
2856	0.0	0.0	0.0	1.0	None	0	0	0	0	0	0	1.0	0	0	0	0	0	0	1.0	1	1	0.06666666666666667	1	0.0	0	0	0	0	0	0	0	0	0	0	0	0
6681	0.002085133032661258	0.0008642725553162938	0.00021240234947110236	0.9973435238712449	None	0.25	1	0.4	4	0.75	9	0.25925925925925924	0.75	13	9	0	0	0	0.6666666666666666	6	9	0.9333333333333333	14	0.0	1.0	0.0994061697975091	0.5030320980070753	0.09994836782382652	0.5768309303695603	0.05040335113630492	0.5240374498791174	0.5579677172750881	0.5347878641087414	0	0.46153846153846156	0.0
4112	0.0	0.0	0.0	0.9999999999999998	None	0	0	0	0	0	0	1.0	0	0	0	0	4	0	1.0	1	1	0.06666666666666667	1	1.0	0	0	0	0	0	0	0	0	0	0	0	0
4549	0.0073334438621125994	0.0003812542627101486	0.00029085015522966554	0.9840065746035838	None	0.2	1	0.3333333333333333	4	0.7333333333333333	11	0.37777777777777777	0.7333333333333333	15	11	1	2	0	0.5555555555555556	5	9	1.1333333333333333	17	1.0	0.6666666666666666	0.09999971499237069	0.5062926201733492	1.711186976926013e-17	0.512099395784775	-0.07356837913567885	0.9627420455222362	0.7565039419490276	0.75184929019686	0.0	0.06666666666666667	0.0
2947	None	None	None	None	None	0.2222222222222222	2	0.45	9	0.5555555555555556	15	0.5370370370370371	0.14814814814814814	11	4	17	5	0	0.6666666666666666	9	6	1.9333333333333333	29	0.16129032258064516	0.6956521739130435	-0.05343393067980429	0.556642565555236	1.5852358835995823e-10	0.5000012735615258	0.002168113613824554	0.5959048761128997	0.5851248998049794	0.5511523188597217	0.9090909090909091	1.0	0.0
6747	0.0	0.0	0.0	1.0	None	0	0	0	0	0	0	1.0	0	0	0	0	0	0	1.0	1	1	0.06666666666666667	1	0.0	0	0	0	0	0	0	0	0	0	0	0	0
887	None	None	None	None	None	0	0	0	0	0	0	1.0	0	0	0	0	0	0	1.0	1	1	0.06666666666666667	1	0.0	0	0	0	0	0	0	0	0	0	0	0	0
2228	None	None	None	None	None	0.3333333333333333	1	0.4444444444444444	4	0.7272727272727273	8	0.2708333333333333	0.7272727272727273	12	8	0	0	0	0.75	8	6	0.8666666666666667	13	0.0	0.8571428571428571	8.264435619042005e-11	0.5000000007120174	0.09663148987322104	0.5080714665740734	-0.01835909207092306	0.5059744992161681	0.6215338734430578	0.5046821804992921	0	1.0	0.0
3579	0.0011442650683588915	3.737650610724156e-05	2.5031105301281446e-05	0.9996650427964602	None	0.06666666666666667	1	0.3125	10	0.6739130434782609	31	0.5925925925925926	0.21739130434782608	18	10	29	0	0	1.0	9	9	3.2	48	0.0	0.717948717948718	0.09999993683686093	0.6190549242013652	0.08366996210849718	0.6621557529625822	0.04896867747420489	0.558134568810612	0.5570313882998947	0.6139665545719138	0	0.3888888888888889	0.0
499	None	None	None	None	None	0.2	1	0.3333333333333333	4	0.8	12	0.20987654320987653	0.8	16	12	0	0	0	1.0	9	9	1.1333333333333333	17	0.0	1.0	-0.007488941717520412	0.6380877701797375	0.11245867427179386	0.6220859559690866	0.24229347053590589	0.999998563939469	0.8370104860362816	0.9921526185457	0	0.9375	0.0
6676	0.013007836340159605	0.009957317188387405	0.00993728185262697	0.9958210607488379	None	0.2	1	0.3333333333333333	4	0.8	12	0.20987654320987653	0.8	16	12	0	0	0	1.0	9	9	1.1333333333333333	17	0.0	1.0	0.09713451897428513	0.5090872599571915	0.06965775788822957	0.996915987875431	0.07176642157960833	0.5754006793245329	0.6587242004823994	0.8848894359620992	0	0	0.0
2305	None	None	None	None	None	0	0	0	0	0	0	1.0	0	0	0	0	0	0	1.0	1	1	0.06666666666666667	1	0.0	0	0	0	0	0	0	0	0	0	0	0	0
1638	None	None	None	None	None	0	0	0.35714285714285715	10	0.575	23	0.9333333333333333	0.35	23	14	18	3	0	0.5555555555555556	9	5	2.8	42	0.0967741935483871	0.918918918918919	0.1993767360057288	0.5804280805348727	0.09784599555618398	0.5847623992958533	0.019873124154955284	0.5476442385514493	0.683563498918898	0.5710200637928242	0.9565217391304348	0.9130434782608695	0.13645383578688233
7333	0.0	0.0	0.0	0.9999999999999998	None	0	0	0	0	0	0	1.0	0	0	0	0	4	0	1.0	1	1	0.06666666666666667	1	1.0	0	0	0	0	0	0	0	0	0	0	0	0
4105	0.0044298713051034305	0.0030416616828779362	6.767142506228911e-05	0.9961549712562411	None	0	0	0.34615384615384615	18	0.5466666666666666	41	0.9506172839506173	0.44	49	33	27	1	0	1.0	9	9	5.133333333333334	77	0.023809523809523808	0.9411764705882353	0.09941673109498754	0.5122245778903562	-0.01942680022062015	0.5025522853518954	0.09867949504060039	0.5134127668887698	0.6355638405521034	0.5093973291548554	1.0	1.0	0.0
6903	0.00027223659349298135	7.973558484370789e-07	-6.40635783918823e-07	0.9999999866356903	None	0.2	1	0.3333333333333333	4	0.8	12	0.20987654320987653	0.8	16	12	0	0	0	1.0	9	9	1.1333333333333333	17	0.0	1.0	-0.07351058022641685	0.5439913796330677	-0.04982367772435339	0.9999999828394973	0.010875445210902682	0.6845938402357727	0.6927699878221336	0.9981251447613296	0	0.9375	0.0
2513	None	None	None	None	None	0	0	0	0	0	0	1.0	0	0	0	0	0	0	1.0	1	1	0.06666666666666667	1	0.0	0	0	0	0	0	0	0	0	0	0	0	0
5690	0.0018061086675026526	0.00011751937280479928	-9.201814665565747e-05	0.998802896970745	None	0	0	0.3333333333333333	2	0.8571428571428571	6	0.36	0.8571428571428571	8	6	0	0	0	1.0	5	5	0.6	9	0.0	0	0.06785990998353306	0.5237364032205468	0.11320304734205662	0.5978201288760958	0.058123305501861774	0.5461467705205426	0.5656827032989147	0.5561390803026264	0	1.0	0.0
2102	None	None	None	None	None	0.25	2	0.4444444444444444	8	0.5833333333333334	14	0.40625	0.2916666666666667	15	7	10	3	0	1.0	8	8	1.7333333333333334	26	0.1875	0.5217391304347826	-0.09999994507436935	0.5000062108768749	0.04846594125115753	0.566062231261189	-0.09997780284593664	0.5002146664463593	0.6681525608680065	0.5222092428016133	0.9333333333333333	0.8666666666666667	0.09151816743546645
3946	None	None	None	None	None	0.125	2	0.3235294117647059	11	0.673469387755102	33	0.6296296296296297	0.6326530612244898	42	31	8	0	0	1.0	9	9	3.4	51	0.0	0.6666666666666666	-0.09811362296668	0.5773856193161893	-0.09906270664715836	0.5794740723353341	8.175129289714788e-14	0.5005710179058624	0.6116686054554317	0.552715784163396	0	0	0.0
2550	None	None	None	None	None	0	0	0	0	0	0	1.0	0	0	0	0	0	0	1.0	1	1	0.06666666666666667	1	0.0	0	0	0	0	0	0	0	0	0	0	0	0
3626	0.0	0.0	0.0	1.0	None	0	0	0	0	0	0	1.0	0	0	0	0	0	0	1.0	1	1	0.06666666666666667	1	0.0	0	0	0	0	0	0	0	0	0	0	0	0
1937	None	None	None	None	None	0	0	0.5	2	0.75	3	0.5	0.75	5	3	0	0	0	0.75	4	3	0.4	6	0.0	0	-0.05555626341726727	0.5166968918736969	7.541874024982596e-06	0.5000105022003672	-0.048255430513952854	0.605268356839147	0.5690477330699661	0.5411004009564144	0	1.0	0.0
2037	None	None	None	None	None	0	0	0.75	3	0.3333333333333333	1	0.625	0.3333333333333333	4	1	0	0	0	0.5	2	4	0.3333333333333333	5	0.0	0.6666666666666666	0.028856856176850056	0.6456172758767657	0.009302252796991844	0.522105540319527	0.0026516614767005675	0.5074891059079892	0.5703749890445654	0.5595713621613208	0	1.0	0.0
4272	0.01387929581522836	0.006156056984958358	0.004808849974686818	0.9949450126274633	None	0.2	1	0.3333333333333333	4	0.8	12	0.20987654320987653	0.8	16	12	0	0	0	1.0	9	9	1.1333333333333333	17	0.0	1.0	0.09999999956306135	0.5000012366642252	2.3656510523489005e-06	0.5502684119164888	0.09990393879504864	0.5004569589896984	0.6154563533000758	0.5169591611113732	0	1.0	0.0
7296	0.007500725660669343	0.0005899171240990602	7.11323712926022e-05	0.9949182632126378	None	0.2	1	0.3333333333333333	4	0.8	12	0.20987654320987653	0.8	16	12	0	0	0	1.0	9	9	1.1333333333333333	17	0.0	1.0	0.09632589217686095	0.5907033706900461	0.1720886563913772	0.6151353981471933	-0.09999923277039216	0.5000024124440948	0.758974125735407	0.5692057652005269	0	0.9375	0.0
459	None	None	None	None	None	0	0	0.16666666666666666	6	0.803921568627451	41	0.654320987654321	0.0196078431372549	5	1	47	8	0	1.0	9	9	3.533333333333333	53	0.0851063829787234	0.8085106382978723	0.18076215174890117	0.5578727922218091	0.00015237410993774873	0.5006404652338036	-0.08321025050833229	0.5422860594746027	0.7506143167659312	0.5336693389927588	1.0	1.0	0.38552178909401474
705	None	None	None	None	None	0	0	0.46153846153846156	6	0.5294117647058824	9	0.5277777777777778	0.058823529411764705	4	1	14	7	0	1.0	6	6	1.2666666666666666	19	0.2413793103448276	0.42857142857142855	0.0999996629264954	0.500000494947922	0.00025642267554198646	0.5005732510525149	-0.046085836186350135	0.5104088653600355	0.6478194254414148	0.503661306444074	0.0	0	0.0
6888	0.0013169210620431373	8.724574475427429e-05	6.114233310191026e-05	0.9980552914153407	None	0.25	1	0.4	4	0.7692307692307693	10	0.23809523809523808	0.7692307692307693	14	10	0	0	0	0.7777777777777778	7	9	1.0	15	0.0	1.0	0.059553980294027184	0.5250054028414207	-0.022746527069795575	0.6498521438024507	0.0758142610753002	0.5547546790920785	0.6147045835732021	0.5775681601993823	0	0	0.0
4990	0.0	0.0	0.0	0.9999999999999998	None	0	0	0	0	0	0	1.0	0	0	0	0	4	0	1.0	1	1	0.06666666666666667	1	1.0	0	0	0	0	0	0	0	0	0	0	0	0
290	None	None	None	None	None	0.2857142857142857	2	0.35294117647058826	6	0.7391304347826086	17	0.30864197530864196	0.7391304347826086	23	17	1	0	0	1.0	9	9	1.6666666666666667	25	0.0	1.0	7.634871086651592e-07	0.5000807449473904	-0.036384288829261056	0.6569002785582146	0.07161931131297768	0.5380408986014851	0.6223039420001404	0.5664620519494933	0	1.0	0.0
3483	0.003428985679315348	0.0005287459536552008	-0.00010476484546153747	0.9892846962784572	None	0	0	0.42857142857142855	3	0.75	6	0.3333333333333333	0.75	9	6	0	0	0	0.8333333333333334	6	5	0.6666666666666666	10	0.0	0.4	0.24211573054473812	0.5870712776481093	0.06295788161131811	0.6858983861826337	0.13071082845935106	0.6647830897720052	0.7001782836556703	0.6469948590651728	0	1.0	0.0
2520	None	None	None	None	None	0.2	1	0.3333333333333333	4	0.8	12	0.20987654320987653	0.8	16	12	0	0	0	1.0	9	9	1.1333333333333333	17	0.0	1.0	8.191073535916106e-07	0.5493364231574625	0.3295145059575254	0.6531913304445638	-0.09971734720779978	0.5085132205527264	0.8607273118293055	0.5715997249997281	0	1.0	0.0
7514	0.004994534487734232	0.0028500130759348797	-0.001000901841960418	0.994417502976809	None	0.5	1	0.5714285714285714	4	0.625	5	0.3333333333333333	0.625	9	5	0	0	0	0.8333333333333334	5	6	0.6666666666666666	10	0.0	0.8	-0.14026165399266471	0.533142993327766	0.07238693253327362	0.8913448609391396	0.09990570577359645	0.5005905581304485	0.7486214201431325	0.6784287722053084	0	0	0.0
651	None	None	None	None	None	0	0	0.21951219512195122	9	0.7288135593220338	43	0.7530864197530864	0.1694915254237288	16	10	44	0	0	1.0	9	9	4.066666666666666	61	0.0	0.8363636363636363	0.001541970889572987	0.6331826329937886	-0.017014577406907604	0.6207541022904853	0.08833670836175289	0.7110891503273805	0.6436882701081259	0.6562081298732186	0	0.3125	0.0
1376	None	None	None	None	None	0	0	1.0	1	0	0	1.0	0	1	0	0	0	0	0.5	2	1	0.13333333333333333	2	0.0	0	0	0	0	0	0	0	0	0	0	0	0
386	None	None	None	None	None	0	0	0	0	0	0	1.0	0	0	0	0	2	0	1.0	1	1	0.06666666666666667	1	0.5	0	0	0	0	0	0	0	0	0	0	0	0
1451	None	None	None	None	None	0	0	0.75	3	0.5	2	0.5	0.5	4	2	1	3	0	0.75	3	4	0.4	6	0.75	1.0	-0.703796184332249	0.8755230705201918	0.0015713297323083123	0.5024287696098335	0.10663653928273775	0.9999066623202657	0.9828007720468728	0.9769447486968468	0.0	0	0.0
1295	None	None	None	None	None	0	0	0.3333333333333333	2	0.7142857142857143	5	0.36	0	0	0	8	11	0	1.0	5	5	0.6	9	0.55	0.3333333333333333	0	0	0	0	0	0	0	0	0	0	0
1378	None	None	None	None	None	0.16666666666666666	1	0.5	7	0.4444444444444444	8	0.5714285714285714	0.05555555555555555	3	1	16	13	0	0.7142857142857143	5	7	1.3333333333333333	20	0.38235294117647056	0.9333333333333333	-0.179831304543844	0.5304868088811661	0.021956528102726757	0.6337337263261156	0.13920441464851066	0.546498572256965	0.7874064549725462	0.5709267872762238	0.0	0	0.0
7035	0.0	0.0	0.0	0.9999999999999998	None	0	0	0	0	0	0	1.0	0	0	0	0	4	0	1.0	1	1	0.06666666666666667	1	1.0	0	0	0	0	0	0	0	0	0	0	0	0
992	None	None	None	None	None	0	0	0.08823529411764706	3	0.9183673469387755	45	0.9444444444444444	0.061224489795918366	3	3	47	3	0	0.6666666666666666	6	9	3.4	51	0.030612244897959183	0.9777777777777777	2.1476240431097673	0.9999999999743998	-0.05891113953764088	0.5590372001378813	0.09974975136709982	0.5000872332242241	0.9999611418632666	0.9997277926519316	1.0	1.0	0.0
5247	0.012094172151252237	0.009077434105309867	0.008437572672245357	0.9933236072493302	None	0.2	1	0.3333333333333333	4	0.8	12	0.20987654320987653	0.8	16	12	0	0	0	1.0	9	9	1.1333333333333333	17	0.0	1.0	0.09917257457348348	0.5438909811846044	0.09998373671817365	0.5029060733262769	0.10131655395673442	0.6570288499749432	0.5503679811542262	0.5693601341612462	0	0.1875	0.0
3329	0.0005156821784588238	0.00020871658993064233	0.00015101745381561677	0.99970369832093	None	0.2	1	0.3333333333333333	4	0.8	12	0.20987654320987653	0.8	16	12	0	0	0	1.0	9	9	1.1333333333333333	17	0.0	1.0	-0.036498748449170684	0.5092627598957773	9.155008823751749e-18	0.501031003227877	-0.012121085505637362	0.659802787256478	0.5830596233835948	0.5583656107331003	0	0.75	0.0
813	None	None	None	None	None	0.25	1	0.36363636363636365	4	0.7857142857142857	11	0.2222222222222222	0.7857142857142857	15	11	0	0	0	0.8888888888888888	8	9	1.0666666666666667	16	0.0	1.0	0.2619955780631578	0.5330306072686256	-0.09999994704623974	0.5000002759628029	0.14139871208095905	0.9955841220478335	0.8229682913723759	0.8641442905966686	0	1.0	0.0
4196	None	None	None	None	None	0.058823529411764705	1	0.3611111111111111	13	0.5882352941176471	30	0.654320987654321	0.47058823529411764	36	24	16	5	0	1.0	9	9	3.533333333333333	53	0.20833333333333334	0.7916666666666666	0.05192431562592641	0.5997100939309088	0.022946754043403912	0.6024814622428373	0.05276245207536662	0.7049748803380448	0.565919243117972	0.6373139411646552	0.0	0	0.0
6636	0.02396074337754087	0.02052922207866118	0.00865026529660085	0.996859517528056	None	0.25	1	0.4	4	0.7692307692307693	10	0.23809523809523808	0.7692307692307693	14	10	0	0	0	0.7777777777777778	9	7	1.0	15	0.0	1.0	0.09999970459302257	0.5033942537003138	0.22101993928489788	0.709034417818238	0.17540695241687282	0.6621734386819647	0.671353012275247	0.6284929717882848	0	1.0	0.0
5116	1.0798672699666622e-05	1.8577534584594392e-07	1.8556078433667793e-07	0.9999986161825395	None	0	0	0.5	2	0.75	3	1.0	0.75	5	3	0	2	0	0.16666666666666666	6	1	0.4	6	1.0	0.8	0.0999363957614554	0.5031547583023556	-0.08811911923439184	0.5443212812996903	0.06806573829401809	0.6469998414063227	0.6946471045352058	0.5659672289795182	1.0	1.0	0.0
4631	0.00828896995923123	0.0052330451795316885	0.005142347519881429	0.9911484581422888	None	0.25	1	0.4	4	0.7692307692307693	10	0.23809523809523808	0.7692307692307693	14	10	0	0	0	0.7777777777777778	7	9	1.0	15	0.0	1.0	0.09706583911435147	0.6442941709315816	0.04293756473288929	0.5153352019239814	-0.12013383355257315	0.5792993099511924	0.7047544558712798	0.5805673905924885	0	0	0.0
2604	6.142920446789373e-09	6.1506255266049216e-09	4.500717160571339e-09	0.999999730014489	None	0	0	0	0	0	0	1.0	0	0	0	0	2	0	1.0	1	1	0.06666666666666667	1	0.5	0	0	0	0	0	0	0	0	0	0	0	0
2845	0.0	0.0	0.0	1.0	None	0	0	0	0	0	0	1.0	0	0	0	0	0	0	1.0	1	1	0.06666666666666667	1	0.0	0	0	0	0	0	0	0	0	0	0	0	0
167	None	None	None	None	None	0	0	0	0	0	0	1.0	0	0	0	0	1	0	1.0	1	1	0.06666666666666667	1	0.25	0	0	0	0	0	0	0	0	0	0	0	0
6126	0.012943056218235542	0.009250483964389485	0.009242237697287685	0.9960056448690684	None	0.2	1	0.3333333333333333	4	0.8	12	0.20987654320987653	0.8	16	12	0	0	0	1.0	9	9	1.1333333333333333	17	0.0	1.0	0.09713451897428513	0.5090872599571915	0.06965775788822957	0.996915987875431	0.07176642157960833	0.5754006793245329	0.6587242004823994	0.8848894359620992	0	0	0.0
4524	0.008503526951014185	0.007653628859147057	0.005809879126791758	0.9963927971534554	None	0.2	1	0.3333333333333333	4	0.8	12	0.20987654320987653	0.8	16	12	0	0	0	1.0	9	9	1.1333333333333333	17	0.0	1.0	0.09999999999971732	0.5000000009996257	0.002988846413224718	0.5819554473688653	0.06764347796397982	0.5221808095296673	0.5981671906666364	0.534908729075793	0	1.0	0.0
2021	None	None	None	None	None	0	0	0.22727272727272727	10	0.7142857142857143	45	0.8024691358024691	0.031746031746031744	11	2	53	1	0	1.0	9	9	4.333333333333333	65	0.009900990099009901	0.8813559322033898	0.012772867156571615	0.6274961895951523	-0.08697198812489218	0.5963492757206498	0.01860681847765098	0.5583088864172333	0.6305926141952629	0.5943608904784553	1.0	0.9090909090909091	0.0
3901	0.004126986008585714	0.0004954071646973205	-0.00023215163687464313	0.9951228994730876	None	0.2	1	0.3333333333333333	4	0.8	12	0.20987654320987653	0.8	16	12	0	0	0	1.0	9	9	1.1333333333333333	17	0.0	1.0	0.059978515991050974	0.6353061129497649	0.029654174883885047	0.6680186098579172	-0.001965740830637763	0.9413181489354147	0.745912807965655	0.7930067371723425	0	1.0	0.0
48	None	None	None	None	None	0	0	0.0425531914893617	2	0.9705882352941176	66	0.8641975308641975	0	0	0	69	0	0	1.0	9	9	4.666666666666667	70	0.0	0.8709677419354839	0	0	0	0	0	0	0	0	0	0	0
4138	0.0052265017359383725	0.00032201400764246654	-0.00021745697547591753	0.9990880122604824	None	0.2	1	0.3333333333333333	4	0.8	12	0.20987654320987653	0.8	16	12	0	0	0	1.0	9	9	1.1333333333333333	17	0.0	1.0	0.04040905502633285	0.5910500003288732	0.008544657534267688	0.5995494475472712	-0.13830958291675902	1.0	0.8068007488776194	0.9999986023832153	0	0.125	0.0
2652	1.78182975309248e-08	1.6041270521184674e-08	5.2222171149986855e-09	0.9999973611927457	None	0	0	0.5	1	1.0	1	1.0	0	0	0	2	5	0	0.3333333333333333	3	1	0.2	3	0.625	0	0	0	0	0	0	0	0	0	0	0	0
3422	0.0019431461139901474	0.0004968807512233756	0.00048436043454326913	0.9972630523511301	None	0.2	1	0.3333333333333333	4	0.8	12	0.20987654320987653	0.8	16	12	0	0	0	1.0	9	9	1.1333333333333333	17	0.0	1.0	0.0979095741804152	0.5947476468266165	-0.024286467038702124	0.5028720700032695	0.05196006016431136	0.5575156291054363	0.621508675602102	0.5519947724421396	0	1.0	0.0
3752	None	None	None	None	None	0	0	0.3333333333333333	10	0.6046511627906976	26	0.5555555555555556	0.3488372093023256	23	15	21	7	0	1.0	9	9	3.0	45	0.18421052631578946	0.47368421052631576	0.09999993127451787	0.5622119117544584	0.026430919995964308	0.6768814319152409	0.1900877418892873	0.5874197708702773	0.6691612956248852	0.6100787412766748	1.0	1.0	0.0
5265	0.004208373721484335	0.002645332729087348	-0.002377958670364385	0.9966193938475918	None	0.2	1	0.3333333333333333	4	0.8	12	0.20987654320987653	0.8	16	12	0	0	0	1.0	9	9	1.1333333333333333	17	0.0	1.0	0.09999890615916911	0.5089705012137469	0.0024193204918882515	0.5944279362942259	0.11888756611127622	0.992889068874073	0.6143375111271832	0.8564022473288561	0	1.0	0.0
1837	None	None	None	None	None	0	0	0.5	1	1.0	1	1.0	1.0	2	1	0	0	0	0.3333333333333333	3	1	0.2	3	0.0	0	3.9330244883932635e-05	0.5000646060982161	0.09966713460028279	0.5001863080716566	-0.09990894478757069	0.5	0.6931242507046077	0.5000836380588382	0	0	0.0
5205	0.01304931596323375	0.009648508615553244	0.007327156497088034	0.9975838888688204	None	0.2	1	0.3333333333333333	4	0.8	12	0.20987654320987653	0.8	16	12	0	0	0	1.0	9	9	1.1333333333333333	17	0.0	1.0	0.09977996239735423	0.5878196621997885	-0.03570399326100163	0.6539835712791939	0.20985410672790028	0.6391922699291034	0.7252266219246863	0.6274139315834578	0	0.0625	0.0
1930	None	None	None	None	None	0.25	1	0.4	4	0.7692307692307693	10	0.234375	0.7692307692307693	14	10	0	0	0	1.0	8	8	1.0	15	0.0	0.8571428571428571	1.5299649170924848e-21	0.5000000000000397	0.000283942976611961	0.5094851089039071	0.006280553177878347	0.656129990043816	0.5681886210643685	0.5567576601181503	0	1.0	0.0
3374	None	None	None	None	None	0	0	0.09259259259259259	5	0.8987341772151899	71	1.0	0.12658227848101267	13	10	67	0	0	1.0	9	9	5.4	81	0.0	1.0	-0.04749819987356927	0.6676291049276937	4.326545363129183e-06	0.5000059487741287	-0.09999996820257101	0.5011102393958909	0.6061727547056445	0.5582300830599071	0	0	0.0
6196	0.00011205264955657914	6.900542144751954e-06	2.5993249142439927e-06	0.9999960278002478	None	0	0	0.5	2	0.75	3	0.6	0.75	5	3	0	2	0	0.4	5	2	0.4	6	1.0	0	-0.12199562037774787	0.5739505729074633	0.09998433679374616	0.5059145524115614	-0.07856832765891962	0.9955270580929758	0.7315435018984424	0.8709020092219658	1.0	1.0	0.0
2133	None	None	None	None	None	0.14285714285714285	2	0.3	9	0.7209302325581395	31	0.5555555555555556	0.3488372093023256	22	15	22	0	0	1.0	9	9	3.0	45	0.0	0.8888888888888888	2.5701723373758484e-08	0.5074861694880253	0.09999999687986885	0.5000005241347497	0.19831524226965344	0.6277520914766487	0.6919821655186104	0.5459148055434858	0	1.0	0.0
195	None	None	None	None	None	0	0	0	0	0	0	1.0	0	0	0	0	4	0	1.0	1	1	0.06666666666666667	1	1.0	0	0	0	0	0	0	0	0	0	0	0	0
2566	None	None	None	None	None	0	0	0.20588235294117646	7	0.7916666666666666	38	0.9259259259259259	0.3958333333333333	25	19	24	0	0	0.6666666666666666	6	9	3.3333333333333335	50	0.0	0.9090909090909091	-0.09999999998712825	0.5000000111473997	-0.07993859988078203	0.5576936380861824	5.01073934634845e-09	0.5000012152859113	0.6063932529115375	0.5193080534212997	0	1.0	0.0
5888	0.003295380303622799	0.0005915524345317704	-0.00021601718162574603	0.9987449314423901	None	0	0	0.25	1	1.0	3	1.0	1.0	4	3	0	3	0	0.2	5	1	0.3333333333333333	5	1.0	0	0.07566608944045347	0.5732297915456691	4.456584988051132e-06	0.5066948683763569	-0.11839171724048456	0.9637659602500201	0.7607806821174212	0.7686831613044818	0.0	0.75	0.0
1987	None	None	None	None	None	0	0	0.24074074074074073	13	0.6962025316455697	55	1.0	0.379746835443038	40	30	40	0	0	1.0	9	9	5.4	81	0.0	1.0	-0.04245533758832879	0.5645009188697725	0.07624096433413301	0.5964136726613188	3.2752781266627953e-07	0.5000022842120324	0.6230428455770919	0.5539559654557984	0	0.975	0.0
2609	None	None	None	None	None	0	0	0.3125	10	0.6222222222222222	28	0.5802469135802469	0.35555555555555557	23	16	23	6	0	1.0	9	9	3.1333333333333333	47	0.13953488372093023	0.55	-0.025323004730625355	0.6569854412081461	0.09999996935347125	0.5000001115667561	0.13115194781107506	0.5984628816281442	0.6503317083497226	0.5865330206750371	1.0	1.0	0.0
4865	0.004040000148100127	0.0019900971945561743	0.0018238275650733432	0.997019918204945	None	0.2	1	0.3333333333333333	4	0.8	12	0.20987654320987653	0.8	16	12	0	0	0	1.0	9	9	1.1333333333333333	17	0.0	1.0	0.09999994293061361	0.5000345689734701	0.0004370498299853326	0.5588681646740032	0.09346055464969454	0.597558592558833	0.6086950683334953	0.5524736472056074	0	0.9375	0.0
576	None	None	None	None	None	0	0	0	0	0	0	1.0	0	0	0	0	0	0	1.0	1	1	0.06666666666666667	1	0.0	0	0	0	0	0	0	0	0	0	0	0	0
6455	1.06730136265256e-05	1.0354826453405697e-07	1.0253259023681144e-07	0.99999932290202	None	0	0	1.0	1	0	0	1.0	0	1	0	0	3	0	0.5	2	1	0.13333333333333333	2	1.0	0	0	0	0	0	0	0	0	0	0	0	0
1184	None	None	None	None	None	0	0	0.35714285714285715	5	0.6111111111111112	11	0.4166666666666667	0.5	12	9	7	11	0	0.75	8	6	1.3333333333333333	20	0.7333333333333333	0.4	1.225892729151683e-11	0.5000000061138798	0.0001931977215632441	0.5406164078185829	0.10783087850942603	0.5344051710847818	0.6239686995357168	0.5250342945940822	0.0	0	0.0
376	None	None	None	None	None	0	0	0	0	0	0	1.0	0	0	0	0	0	0	1.0	1	1	0.06666666666666667	1	0.0	0	0	0	0	0	0	0	0	0	0	0	0
1152	None	None	None	None	None	0.14285714285714285	1	0.375	6	0.6818181818181818	15	0.2962962962962963	0.6818181818181818	21	15	2	1	0	1.0	9	9	1.6	24	0.5	0.5333333333333333	0.18408837030354702	0.7052541941784499	0.03928159064850293	0.5412605141616509	4.2522441584251306e-05	0.5911452136847165	0.6713608887036481	0.6151127034564219	1.0	1.0	0.0
4669	0.0	0.0	0.0	0.9999999999999998	None	0	0	0	0	0	0	1.0	0	0	0	0	4	0	1.0	1	1	0.06666666666666667	1	1.0	0	0	0	0	0	0	0	0	0	0	0	0
1166	None	None	None	None	None	0	0	0.6	3	0.6	3	0.5833333333333334	0.6	6	3	0	1	0	0.3333333333333333	6	2	0.4666666666666667	7	1.0	0.4	-0.007106001628908604	0.5329676391420767	0.09650825568297536	0.5601261260252497	0.14357407279364803	0.5769308379258812	0.6548281503279397	0.5567480049006696	1.0	1.0	0.0
2458	None	None	None	None	None	0.25	1	0.4	4	0.75	9	0.25	0.75	13	9	0	0	0	0.875	7	8	0.9333333333333333	14	0.0	0.8571428571428571	-0.09995812155256464	0.5003551719502014	-0.2319214724669582	0.9999999999997791	2.7137286055829653e-13	0.5000000000814394	0.896932573950465	0.9999395757302763	0	0.7692307692307693	0.0
7415	0.0017250651768618622	0.00017467109514823342	5.30474901740978e-05	0.9991616826334485	None	0.2	1	0.3333333333333333	4	0.8	12	0.20987654320987653	0.8	16	12	0	0	0	1.0	9	9	1.1333333333333333	17	0.0	1.0	-0.09064992832624785	0.516538457521704	0.05495525645323633	0.9218979904375394	0.04145315717745157	0.6730151028469706	0.6737783211094748	0.7475302846047421	0	1.0	0.0
1484	None	None	None	None	None	0	0	0.5	6	0.3333333333333333	5	0.5666666666666667	0.13333333333333333	6	2	10	0	0	0.8333333333333334	6	5	1.1333333333333333	17	0.0	0.3333333333333333	-0.07920739644257815	0.60039933177665	-0.09999658052849211	0.500010069444796	5.501655365031442e-06	0.516256898945185	0.6121658524564471	0.5392706224235605	0	1.0	0.0
6065	0.000594833520953006	2.8131957889646418e-06	8.401744540307694e-07	0.9999984803208267	None	0.25	1	0.36363636363636365	4	0.7857142857142857	11	0.2222222222222222	0.7857142857142857	15	11	0	0	0	0.8888888888888888	8	9	1.0666666666666667	16	0.0	1.0	0.012375456241386282	0.5114963832660351	-0.0009188111400931633	0.6298710686799163	0.08729594587744037	0.5619868893459549	0.5888375821755568	0.5684742954089321	0	0	0.0
1489	None	None	None	None	None	0	0	0.3333333333333333	2	0.8571428571428571	6	0.36	0.8571428571428571	8	6	0	2	0	1.0	5	5	0.6	9	1.0	0	-0.0999987391422728	0.5001460092699767	0.11005437714929597	0.5354987491688071	0.06436043196248793	0.5405661660411017	0.7128230784620492	0.5254314061882511	1.0	1.0	0.0
1595	None	None	None	None	None	0.3333333333333333	1	0.5	4	0.6666666666666666	6	0.3055555555555556	0.6666666666666666	10	6	0	0	0	1.0	6	6	0.7333333333333333	11	0.0	0.8	-0.09990750564596121	0.5111730067502286	0.05525122376372108	0.5520394033061375	0.0001457459136949122	0.5004765656926553	0.649973576070116	0.5212804602540104	0	1.0	0.0
2584	0.0	0.0	0.0	0.9999999999999998	None	0	0	0	0	0	0	1.0	0	0	0	0	4	0	1.0	1	1	0.06666666666666667	1	1.0	0	0	0	0	0	0	0	0	0	0	0	0
6059	0.00031247128464113476	1.6166838109805754e-06	-1.4199377106035238e-06	0.9999999815578425	None	0.2	1	0.3333333333333333	4	0.8	12	0.20987654320987653	0.8	16	12	0	0	0	1.0	9	9	1.1333333333333333	17	0.0	1.0	-0.0230419671770788	0.6784153422635102	0.09170120250700851	0.6969673023137012	0.10322692688994703	0.5542386584353418	0.6592642731102879	0.6454433814002306	0	0.125	0.0
2676	0.02390127512706424	0.00017002094419384047	3.052038635459101e-05	0.9960528785189251	None	0	0	0.15	3	0.8518518518518519	23	0.4603174603174603	0.2222222222222222	7	6	21	0	0	0.7777777777777778	7	9	1.9333333333333333	29	0.0	0.3333333333333333	-0.09837593026401291	0.5026066466598409	0.09999778239043246	0.5000215428913352	-0.09971918208193416	0.5115926622205109	0.7180303223259143	0.5047408423563408	0	0.8571428571428571	0.0
6305	0.00018076981231080356	2.897461404902667e-06	-1.0654666692287035e-06	0.9999985418439912	None	0.25	1	0.36363636363636365	4	0.7857142857142857	11	0.2222222222222222	0.7857142857142857	15	11	0	0	0	0.8888888888888888	8	9	1.0666666666666667	16	0.0	1.0	-0.054841832933804215	0.5681922407498786	-0.0581930965694283	0.9740253398975519	0.045631352546920606	0.5818204194956209	0.6646538033555048	0.803715785951398	0	0.3333333333333333	0.0
1950	None	None	None	None	None	0.16666666666666666	1	0.4666666666666667	7	0.45	9	0.55	0.15	6	3	15	7	0	0.625	5	8	1.4666666666666666	22	0.22580645161290322	0.2222222222222222	4.316789425512169e-06	0.5000101584923166	0.07538232955906721	0.5852669260716409	5.087679637550619e-05	0.5000835678378499	0.5878682919419345	0.5287023942929163	1.0	1.0	0.0
5634	1.4304092539342673e-05	3.311172675436067e-08	-2.0802159827342906e-08	0.9999789240400991	None	0.25	1	0.4	4	0.75	9	0.25925925925925924	0.75	13	9	0	0	0	0.6666666666666666	9	6	0.9333333333333333	14	0.0	1.0	0.05959103361603919	0.5795521109949449	0.021186357493070886	0.5903107751553734	0.005218813818568073	0.5027657223105023	0.5608715209499389	0.5578438778104026	0	0.5384615384615384	0.0
1278	None	None	None	None	None	0.5	1	0.6666666666666666	4	0.5	3	0.4	0.5	7	3	0	0	0	0.8	4	5	0.5333333333333333	8	0.0	1.0	-0.082057687124277	0.5567089414787029	0.0882731491337618	0.5697036295649777	0.08388667953182465	0.5422536253565908	0.6621183582238437	0.5562505884394329	0	1.0	0.0
2551	0.00044677493367872325	1.4411147894024064e-05	-1.2139678758504863e-05	0.9991618837671765	None	1.0	1	1.0	4	0.0	0	0.5555555555555556	0	4	0	0	0	0	1.0	3	3	0.3333333333333333	5	0.0	1.0	0	0	0	0	0	0	0	0	0	0	0
26	None	None	None	None	None	0	0	0.5	3	0.7142857142857143	5	0.36	0.7142857142857143	8	5	0	0	0	1.0	5	5	0.6	9	0.0	0.5	-0.0407191633149545	0.5951675440870919	0.09996593792436188	0.50008742183213	0.08947774655364414	0.5521899981933198	0.6482105279020502	0.5494414459165907	0	1.0	0.0
747	None	None	None	None	None	0.1111111111111111	2	0.34210526315789475	13	0.5925925925925926	32	0.691358024691358	0.25925925925925924	25	14	30	0	0	1.0	9	9	3.7333333333333334	56	0.0	0.6938775510204082	0.034450012458598536	0.5302187073754745	0.0017544021970472654	0.6007084721325384	1.0852596339553884e-14	0.5000000000075147	0.5401833378366271	0.5440058677359922	0	0.32	0.0
3386	0.007453777461610486	0.000559883026927762	-0.00019690015878298534	0.9861342856420796	None	0.25	2	0.3888888888888889	7	0.68	17	0.375	0.68	24	17	2	0	0	0.8888888888888888	8	9	1.8	27	0.0	0.6666666666666666	-0.12959807251028246	0.7124472696504651	0.018110792494967932	0.5789665074757278	-0.07928734815237663	0.6553149092494845	0.6967334424012913	0.6508487771785578	0	1.0	0.0
2666	0.00016578844438055099	7.751658854201958e-07	-3.3072938632393784e-07	0.9999999860128262	None	0.2	1	0.3333333333333333	4	0.8	12	0.20987654320987653	0.8	16	12	0	0	0	1.0	9	9	1.1333333333333333	17	0.0	1.0	-0.09749401372183716	0.5415907145875353	0.533803576647659	0.5946985193334335	-0.012133149335190146	0.6771757865252852	0.9455520372332773	0.6059528252499647	0	1.0	0.0
3177	0.01885960596550399	0.004557522091362799	-0.0003555518953969898	0.9660901612349604	None	0.2	1	0.3333333333333333	4	0.8	12	0.20987654320987653	0.8	16	12	0	0	0	1.0	9	9	1.1333333333333333	17	0.0	1.0	0.2502522330808662	0.5237429557342389	0.0999887625548832	0.5006341683957787	0.12245117204372351	0.9975676075603613	0.7029983163523587	0.8847302941546318	0	0.9375	0.0
616	None	None	None	None	None	0	0	0.13636363636363635	3	0.8709677419354839	27	0.825	0	0	0	32	0	0	0.625	8	5	2.2	33	0.0	0.5714285714285714	0	0	0	0	0	0	0	0	0	0	0
1583	None	None	None	None	None	0	0	0.3333333333333333	2	0.8571428571428571	6	1.0	0.8571428571428571	8	6	0	2	0	0.1111111111111111	9	1	0.6	9	1.0	1.0	2.3768720321123954e-11	0.5000000000379354	-0.002684633465384956	0.6697056864122163	0.0005402445232916684	0.5072257082254322	0.5813549655153364	0.5610077654521993	0.0	0	0.0
3833	0.0	0.0	0.0	1.0	None	0	0	0	0	0	0	1.0	0	0	0	0	0	0	1.0	1	1	0.06666666666666667	1	0.0	0	0	0	0	0	0	0	0	0	0	0	0
4772	None	None	None	None	None	0.08333333333333333	1	0.2222222222222222	6	0.8157894736842105	31	0.49382716049382713	0.34210526315789475	18	13	21	1	0	1.0	9	9	2.6666666666666665	40	0.024390243902439025	0.7096774193548387	0.09964599392326266	0.667245503027677	0.01066864983553708	0.5925368666769907	-0.09817971510861791	0.9990109002766708	0.7519376396547711	0.9347862266317255	1.0	0.9444444444444444	0.0
7038	0.0	0.0	0.0	0.9999999999999998	None	0	0	0	0	0	0	1.0	0	0	0	0	4	0	1.0	1	1	0.06666666666666667	1	1.0	0	0	0	0	0	0	0	0	0	0	0	0
2990	3.774759101403714e-09	3.892398559153789e-09	-3.819192940890625e-09	0.9999998504571471	None	0	0	0	0	0	0	1.0	0	0	0	0	1	0	1.0	1	1	0.06666666666666667	1	0.25	0	0	0	0	0	0	0	0	0	0	0	0
121	None	None	None	None	None	0	0	0	0	0	0	1.0	0	0	0	0	0	0	1.0	1	1	0.06666666666666667	1	0.0	0	0	0	0	0	0	0	0	0	0	0	0
778	None	None	None	None	None	0	0	0.25	1	1.0	3	1.0	1.0	4	3	0	3	0	0.2	5	1	0.3333333333333333	5	1.0	0	0.00033860594122096484	0.5033998468362685	-0.0016881419294378	0.5193981689353815	-0.007863914042382493	0.6700838613359532	0.5702568829460508	0.5662576609808161	1.0	1.0	0.0
7162	0.002718715665624147	0.0003744417926670856	0.00030363300796510556	0.9973411262561587	None	0.2	1	0.3333333333333333	4	0.8	12	0.20987654320987653	0.8	16	12	0	0	0	1.0	9	9	1.1333333333333333	17	0.0	1.0	0.04924537858383636	0.6504413799736112	0.209707815517752	0.7386532518143885	-0.2133576969393379	0.9968646371929375	0.8838207781294658	0.92229485583925	0	0.3125	0.0
781	None	None	None	None	None	0	0	0.3333333333333333	3	0.8181818181818182	9	0.28888888888888886	0.8181818181818182	12	9	0	0	0	0.5555555555555556	5	9	0.8666666666666667	13	0.0	1.0	0.29401648302856287	1.0	0.005198565011310364	0.5314332907046813	3.9381663587345305e-05	0.5590544486491895	0.9473223748352703	1.0	0	1.0	0.0
[truncated: 6,245 more rows]
