# Supplementary material for: Constrained by Design: Influence of Genetic Encodings on Evolved Traits of Robots
Source: Front Robot AI. 2021 Jun 15;8:672379. doi: 10.3389/frobt.2021.672379 (PMC8239187; doi:10.3389/frobt.2021.672379)
Supplement: Supplementary file 2 [file DataSheet1.ZIP › hyperplasticoding_plane_19_snapshots_ids.tsv]

generation	robot_id	fitness	novelty	novelty_pop	cons_fitness
145	7119	2.0104353757817563e-06	None	0.0	2.0104353757817563e-06
145	7317	7.971956931231336e-06	None	0.0	7.971956931231336e-06
145	7233	3.429826217811882e-05	None	0.09391225248875903	3.429826217811882e-05
145	7340	0.009214935796208563	None	0.0	0.009214935796208563
145	6994	0.010164831372954413	None	0.0	0.010164831372954413
145	6781	0.009666212242496525	None	0.0	0.009666212242496525
145	7156	0.009931762544604261	None	0.0	0.009931762544604261
145	6406	0.010229659564825874	None	0.0	0.010229659564825874
145	6385	0.00991140587107781	None	0.0	0.00991140587107781
145	6904	0.010001146281871992	None	0.0	0.010001146281871992
145	7319	-8.112241419916857e-07	None	0.0	-8.112241419916857e-07
145	6967	0.010041439659572179	None	0.0	0.010041439659572179
145	6981	0.00924376032469233	None	0.0	0.00924376032469233
145	7257	-7.638558322980545e-12	None	0.0	-7.638558322980545e-12
145	7304	-2.6128997880442974e-07	None	0.2041448320397568	-2.6128997880442974e-07
145	7312	0.0001853759170852581	None	0.5351538047926608	0.0001853759170852581
145	7259	0.00012811601236615284	None	0.0	0.00012811601236615284
145	7286	6.737784456519564e-05	None	0.3703406738786616	6.737784456519564e-05
145	7326	-2.1429872963832207e-07	None	0.2589406971009408	-2.1429872963832207e-07
145	6590	0.009455304214113058	None	0.0	0.009455304214113058
145	6793	0.010194768337636067	None	0.0	0.010194768337636067
145	7308	0.00989897768674363	None	0.0	0.00989897768674363
145	7279	0.01019453667940965	None	0.0	0.01019453667940965
145	6768	0.009365429162289822	None	0.0	0.009365429162289822
145	7302	0.0003462007860764754	None	0.0	0.0003462007860764754
145	7002	0.009935297650076804	None	0.0	0.009935297650076804
145	7081	0.009711300415083047	None	0.0	0.009711300415083047
145	7336	0.01021534449498257	None	0.0	0.01021534449498257
145	6676	0.00993728185262697	None	0.0	0.00993728185262697
145	7274	0.0098973353761002	None	0.0	0.0098973353761002
145	7153	-1.1220863519106183e-09	None	0.11123884797179977	-1.1220863519106183e-09
145	7297	4.214760851975433e-06	None	0.0	4.214760851975433e-06
145	7219	0.009916786386026935	None	0.0	0.009916786386026935
145	6549	0.010176893640386077	None	0.0	0.010176893640386077
145	7197	0.009902254179427394	None	0.0	0.009902254179427394
145	7338	-3.185460133632887e-07	None	0.0	-3.185460133632887e-07
145	5552	0.009764236950297905	None	0.0	0.009764236950297905
145	7161	0.00012786792802530755	None	0.0	0.00012786792802530755
145	6988	0.009660622108140242	None	0.0	0.009660622108140242
145	7321	0.010195359187490137	None	0.0	0.010195359187490137
145	7241	3.1178915302086847e-09	None	1.1913449603260058	3.1178915302086847e-09
145	7086	0.009717989699480489	None	0.0	0.009717989699480489
145	7309	0.0013150549009873385	None	0.38253798741998	0.0013150549009873385
145	7310	0.009761118578007344	None	0.0	0.009761118578007344
145	7208	0.00035736796269378416	None	0.0	0.00035736796269378416
145	7249	0.010242303412139215	None	0.0	0.010242303412139215
145	6657	0.00016558374420098305	None	0.0	0.00016558374420098305
145	7299	8.302882891663406e-07	None	0.2589406971009408	8.302882891663406e-07
145	6853	0.0098618940136752	None	0.0	0.0098618940136752
145	7225	0.010208113553702438	None	0.0	0.010208113553702438
145	6986	0.000767324913373263	None	0.09391225248875903	0.000767324913373263
145	7290	0.00945969469703659	None	0.0	0.00945969469703659
145	6147	0.009316594073396304	None	0.07058572211967955	0.009316594073396304
145	7349	-0.00014282404853406294	None	0.8063933109840992	-0.00014282404853406294
145	6738	0.010433319843325822	None	0.0	0.010433319843325822
145	7313	None	None	0.38270150942437653	None
145	6578	0.009774501575749562	None	0.0	0.009774501575749562
145	7025	0.009224057381324476	None	0.0	0.009224057381324476
145	6666	0.009863151463194825	None	0.0	0.009863151463194825
145	6923	0.009459718464428913	None	0.0	0.009459718464428913
145	7125	0.009482879676120333	None	0.0	0.009482879676120333
145	7322	-0.1	None	0.7003541627590943	-0.1
145	7328	0.009917190760855982	None	0.0	0.009917190760855982
145	7303	0.009935644677359716	None	0.0	0.009935644677359716
145	7091	0.0101332899874867	None	0.0	0.0101332899874867
145	6537	0.00983319444126671	None	0.0	0.00983319444126671
145	7180	0.008938242232642597	None	0.0	0.008938242232642597
145	6814	0.009242390957466803	None	0.0	0.009242390957466803
145	7229	0.010252222158819291	None	0.0	0.010252222158819291
145	7258	1.0333118677616482e-05	None	0.0	1.0333118677616482e-05
145	7331	0.0005162500799323849	None	0.0	0.0005162500799323849
145	7143	0.009866686501017985	None	0.0	0.009866686501017985
145	5619	0.009717989762258603	None	0.0	0.009717989762258603
145	7318	-2.6246541873298608e-05	None	0.0	-2.6246541873298608e-05
145	7248	0.010214112724593685	None	0.0	0.010214112724593685
145	7291	0.0033874427671014744	None	0.0	0.0033874427671014744
145	6957	0.009036965253093464	None	0.0	0.009036965253093464
145	7182	0.009732561686598246	None	0.0	0.009732561686598246
145	6912	0.010180961815415262	None	0.0	0.010180961815415262
145	7175	0.00988994388757803	None	0.0	0.00988994388757803
145	7216	-0.00013319289410401234	None	0.0	-0.00013319289410401234
145	7196	3.759955227981291e-05	None	0.4630250511598927	3.759955227981291e-05
145	7270	0.0004339596961333727	None	0.0	0.0004339596961333727
145	6977	1.5538927505992754e-06	None	0.09391225248875903	1.5538927505992754e-06
145	7171	0.00999581108244352	None	0.0	0.00999581108244352
145	7315	7.512799137617057e-06	None	0.0	7.512799137617057e-06
145	6662	0.010043177469142496	None	0.0	0.010043177469142496
145	7262	2.7292125415607766e-07	None	0.767926759461517	2.7292125415607766e-07
145	5913	0.009932276144868768	None	0.0	0.009932276144868768
145	7134	0.009488009211882885	None	0.0	0.009488009211882885
145	7320	0.009257256745182473	None	0.0	0.009257256745182473
145	7330	0.00017790614036236434	None	0.07058572211967955	0.00017790614036236434
145	7176	0.00932498112214265	None	0.0	0.00932498112214265
145	7236	0.005112949520564267	None	0.0	0.005112949520564267
145	6963	0.00017386945485646548	None	0.07058572211967955	0.00017386945485646548
145	7186	0.00014698731943761913	None	0.0	0.00014698731943761913
145	7223	0.008946897896942264	None	0.0	0.008946897896942264
145	7260	0.010013156338971232	None	0.0	0.010013156338971232
145	7341	0.00989897765271556	None	0.0	0.00989897765271556
145	7247	0.00022213050418809843	None	0.3972037551408769	0.00022213050418809843
143	7119	2.0104353757817563e-06	None	0.0	2.0104353757817563e-06
143	7250	0.00012962733030416545	None	0.0	0.00012962733030416545
143	7013	0.010195579688316301	None	0.0	0.010195579688316301
143	7233	3.429826217811882e-05	None	0.1049114052422347	3.429826217811882e-05
143	6994	0.010164831372954413	None	0.0	0.010164831372954413
143	6781	0.009666212242496525	None	0.0	0.009666212242496525
143	7156	0.009931762544604261	None	0.0	0.009931762544604261
143	6406	0.010229659564825874	None	0.0	0.010229659564825874
143	6385	0.00991140587107781	None	0.0	0.00991140587107781
143	7220	1.9087696203961465e-06	None	0.0	1.9087696203961465e-06
143	6904	0.010001146281871992	None	0.0	0.010001146281871992
143	7213	-6.877490937607759e-08	None	0.0	-6.877490937607759e-08
143	6894	0.009910566553653475	None	0.0	0.009910566553653475
143	7137	2.1983645658404618e-07	None	0.0	2.1983645658404618e-07
143	6967	0.010041439659572179	None	0.0	0.010041439659572179
143	6981	0.00924376032469233	None	0.0	0.00924376032469233
143	7217	-0.00014536168140676513	None	0.1049114052422347	-0.00014536168140676513
143	6590	0.009455304214113058	None	0.0	0.009455304214113058
143	6793	0.010194768337636067	None	0.0	0.010194768337636067
143	6768	0.009365429162289822	None	0.0	0.009365429162289822
143	7002	0.009935297650076804	None	0.0	0.009935297650076804
143	7146	-6.290312725248598e-07	None	0.0	-6.290312725248598e-07
143	7081	0.009711300415083047	None	0.0	0.009711300415083047
143	6676	0.00993728185262697	None	0.0	0.00993728185262697
143	7030	0.00939163928843566	None	0.0	0.00939163928843566
143	7168	-1.7675684468206925e-05	None	0.1802691319847358	-1.7675684468206925e-05
143	7160	-1.8952154912937127e-05	None	0.0	-1.8952154912937127e-05
143	7153	-1.1220863519106183e-09	None	0.08568534980542415	-1.1220863519106183e-09
143	7219	0.009916786386026935	None	0.0	0.009916786386026935
143	6549	0.010176893640386077	None	0.0	0.010176893640386077
143	7162	0.00030363300796510556	None	0.0	0.00030363300796510556
143	7197	0.009902254179427394	None	0.0	0.009902254179427394
143	5552	0.009764236950297905	None	0.0	0.009764236950297905
143	7209	6.227905154458131e-07	None	0.0	6.227905154458131e-07
143	7161	0.00012786792802530755	None	0.0	0.00012786792802530755
143	6988	0.009660622108140242	None	0.0	0.009660622108140242
143	7194	0.009664314379828561	None	0.0	0.009664314379828561
143	7107	0.0003014275380561385	None	0.0	0.0003014275380561385
143	7241	3.1178915302086847e-09	None	0.7870186755794384	3.1178915302086847e-09
143	7086	0.009717989699480489	None	0.0	0.009717989699480489
143	6730	0.009748982684813196	None	0.0	0.009748982684813196
143	7208	0.00035736796269378416	None	0.0	0.00035736796269378416
143	7202	-1.7987324519385285e-06	None	0.0	-1.7987324519385285e-06
143	7249	0.010242303412139215	None	0.0	0.010242303412139215
143	6657	0.00016558374420098305	None	0.0	0.00016558374420098305
143	6853	0.0098618940136752	None	0.0	0.0098618940136752
143	7225	0.010208113553702438	None	0.0	0.010208113553702438
143	6986	0.000767324913373263	None	0.1049114052422347	0.000767324913373263
143	7122	8.122072653077847e-11	None	0.7870186755794384	8.122072653077847e-11
143	6147	0.009316594073396304	None	0.07058572211967955	0.009316594073396304
143	6738	0.010433319843325822	None	0.0	0.010433319843325822
143	7212	0.00026640140429322296	None	0.0	0.00026640140429322296
143	6578	0.009774501575749562	None	0.0	0.009774501575749562
143	7025	0.009224057381324476	None	0.0	0.009224057381324476
143	6223	0.009864480752784512	None	0.0	0.009864480752784512
143	7215	-0.1	None	0.5468196125995436	-0.1
143	6666	0.009863151463194825	None	0.0	0.009863151463194825
143	7205	0.0002016674911827364	None	0.0	0.0002016674911827364
143	7244	-1.1169360551206014e-05	None	0.0	-1.1169360551206014e-05
143	6923	0.009459718464428913	None	0.0	0.009459718464428913
143	7125	0.009482879676120333	None	0.0	0.009482879676120333
143	5615	0.008935810264434137	None	0.0	0.008935810264434137
143	6851	0.009766441883822145	None	0.0	0.009766441883822145
143	7070	-9.447695061717555e-10	None	0.0	-9.447695061717555e-10
143	7091	0.0101332899874867	None	0.0	0.0101332899874867
143	7101	2.48448560403316e-06	None	0.0	2.48448560403316e-06
143	6537	0.00983319444126671	None	0.0	0.00983319444126671
143	7180	0.008938242232642597	None	0.0	0.008938242232642597
143	6814	0.009242390957466803	None	0.0	0.009242390957466803
143	7229	0.010252222158819291	None	0.0	0.010252222158819291
143	7143	0.009866686501017985	None	0.0	0.009866686501017985
143	7075	0.009817459917809043	None	0.0	0.009817459917809043
143	5619	0.009717989762258603	None	0.0	0.009717989762258603
143	7118	0.003485713294804638	None	0.0	0.003485713294804638
143	7248	0.010214112724593685	None	0.0	0.010214112724593685
143	6957	0.009036965253093464	None	0.0	0.009036965253093464
143	7182	0.009732561686598246	None	0.0	0.009732561686598246
143	6912	0.010180961815415262	None	0.0	0.010180961815415262
143	7175	0.00988994388757803	None	0.0	0.00988994388757803
143	7234	-6.56429895756077e-05	None	0.552302518970614	-6.56429895756077e-05
143	7216	-0.00013319289410401234	None	0.0	-0.00013319289410401234
143	7196	3.759955227981291e-05	None	0.5188250675440572	3.759955227981291e-05
143	6977	1.5538927505992754e-06	None	0.1049114052422347	1.5538927505992754e-06
143	7171	0.00999581108244352	None	0.0	0.00999581108244352
143	7047	0.008983319938313607	None	0.0	0.008983319938313607
143	6662	0.010043177469142496	None	0.0	0.010043177469142496
143	5913	0.009932276144868768	None	0.0	0.009932276144868768
143	7134	0.009488009211882885	None	0.0	0.009488009211882885
143	7165	0.0016041784191481818	None	0.0	0.0016041784191481818
143	7242	0.0004985665338486812	None	0.0	0.0004985665338486812
143	6743	0.010229659542218224	None	0.0	0.010229659542218224
143	6631	0.009647113861764194	None	0.0	0.009647113861764194
143	7078	1.906239489533795e-06	None	0.08568534980542415	1.906239489533795e-06
143	7176	0.00932498112214265	None	0.0	0.00932498112214265
143	6916	0.009384936074001864	None	0.0	0.009384936074001864
143	7236	0.005112949520564267	None	0.0	0.005112949520564267
143	6963	0.00017386945485646548	None	0.07058572211967955	0.00017386945485646548
143	7186	0.00014698731943761913	None	0.0	0.00014698731943761913
143	7223	0.008946897896942264	None	0.0	0.008946897896942264
143	7247	0.00022213050418809843	None	0.3737528577779289	0.00022213050418809843
106	5088	0.007126968484858122	None	0.0	0.007126968484858122
106	5114	0.007833161569403533	None	0.0	0.007833161569403533
106	5349	0.001409357722617969	None	0.3142744364982262	0.001409357722617969
106	4184	0.008039937867730522	None	0.0	0.008039937867730522
106	4983	0.0070619996510746085	None	0.0	0.0070619996510746085
106	5319	0.0017013190644523813	None	0.0	0.0017013190644523813
106	5158	0.006695453044780891	None	0.0	0.006695453044780891
106	5307	0.0003487242658070452	None	0.04810548131123882	0.0003487242658070452
106	4928	0.007368161794328692	None	0.0	0.007368161794328692
106	5292	-0.1	None	1.0703838725811936	-0.1
106	5259	0.008337043324578998	None	0.0	0.008337043324578998
106	5390	0.009867768854004854	None	0.0	0.009867768854004854
106	4824	0.007980735089435328	None	0.0	0.007980735089435328
106	5363	0.007138851813574215	None	0.0	0.007138851813574215
106	5394	-2.00643655047074e-06	None	0.16782236894185298	-2.00643655047074e-06
106	5396	0.009898279506211796	None	0.0	0.009898279506211796
106	5398	0.007303192308778376	None	0.0	0.007303192308778376
106	5376	0.0004329230886030496	None	0.04810548131123882	0.0004329230886030496
106	5352	0.007090889675235636	None	0.0	0.007090889675235636
106	5366	-3.3122486517172904e-07	None	0.7918096727500205	-3.3122486517172904e-07
106	5286	-1.2369779941113806e-13	None	0.0	-1.2369779941113806e-13
106	4926	0.006794164929049304	None	0.0	0.006794164929049304
106	5386	0.007112676731036551	None	0.0	0.007112676731036551
106	5290	0.007072445847369859	None	0.0	0.007072445847369859
106	5378	0.000793427016006638	None	0.0	0.000793427016006638
106	4454	0.006741804418661153	None	0.0	0.006741804418661153
106	5225	0.007184028792874798	None	0.0	0.007184028792874798
106	5142	0.007012782861656656	None	0.0	0.007012782861656656
106	5208	0.0071039162343965526	None	0.0	0.0071039162343965526
106	5190	0.0005244540987168956	None	0.0	0.0005244540987168956
106	5313	0.0014026760912380222	None	0.2409364882969464	0.0014026760912380222
106	3689	0.007226586770680295	None	0.0	0.007226586770680295
106	5063	0.007368222858886079	None	0.4672907891697261	0.007368222858886079
106	5315	0.00015596149951367647	None	0.0	0.00015596149951367647
106	5247	0.008437572672245357	None	0.0	0.008437572672245357
106	5341	0.0035363843384392185	None	0.2344070799456041	0.0035363843384392185
106	5027	0.007543767122675806	None	0.0	0.007543767122675806
106	5381	0.0018234433809159202	None	0.0	0.0018234433809159202
106	5353	-4.90529601753369e-07	None	0.0	-4.90529601753369e-07
106	5224	3.915384168388042e-05	None	0.0	3.915384168388042e-05
106	5016	0.007459650100277092	None	0.0	0.007459650100277092
106	5010	0.006959875103279421	None	0.0	0.006959875103279421
106	4783	0.0075587335442957445	None	0.4672907891697261	0.0075587335442957445
106	5383	0.008563096903065457	None	0.0	0.008563096903065457
106	4778	0.009152248478267807	None	0.0	0.009152248478267807
106	5152	0.007093274507347894	None	0.0	0.007093274507347894
106	5161	0.007537868071840518	None	0.0	0.007537868071840518
106	5253	0.0004404325143696147	None	0.04810548131123882	0.0004404325143696147
106	5034	0.00743233306495362	None	0.0	0.00743233306495362
106	5170	0.00035299156428156037	None	0.0	0.00035299156428156037
106	5175	0.008332356870163997	None	0.0	0.008332356870163997
106	4969	0.007095054083566232	None	0.0	0.007095054083566232
106	4914	0.006846959784324729	None	0.0	0.006846959784324729
106	4246	0.0019829320099141613	None	0.0	0.0019829320099141613
106	5388	0.00016166527484349827	None	0.0	0.00016166527484349827
106	5137	0.007110699296934586	None	0.0	0.007110699296934586
106	4976	0.007066827409146958	None	0.0	0.007066827409146958
106	5369	6.467242502081429e-08	None	0.0	6.467242502081429e-08
106	4857	0.008366301673894364	None	0.0	0.008366301673894364
106	5283	0.0069417675431301664	None	0.0	0.0069417675431301664
106	5377	0.007056863456574983	None	0.0	0.007056863456574983
106	5362	-0.00018763788784236006	None	0.0	-0.00018763788784236006
106	4810	0.0010921847012629379	None	0.04810548131123882	0.0010921847012629379
106	5301	-8.590772603009911e-08	None	0.0	-8.590772603009911e-08
106	5075	0.0074940545316861925	None	0.0	0.0074940545316861925
106	4861	0.003445015593670811	None	0.2344070799456041	0.003445015593670811
106	5195	0.006891867506978493	None	0.0	0.006891867506978493
106	5392	-8.590501151810741e-10	None	0.0	-8.590501151810741e-10
106	4794	0.005391092874980275	None	0.0	0.005391092874980275
106	4893	0.007157602463435304	None	0.0	0.007157602463435304
106	5395	6.146040881763162e-07	None	0.3142744364982262	6.146040881763162e-07
106	4927	0.00702512409561926	None	0.0	0.00702512409561926
106	5201	0.006298525684754759	None	0.0	0.006298525684754759
106	4599	0.0036579349057721047	None	0.22890381704562063	0.0036579349057721047
106	5124	0.007754650461664732	None	0.0	0.007754650461664732
106	4280	0.0073758917018072545	None	0.0	0.0073758917018072545
106	5357	-1.2914308299209475e-12	None	0.9361945754159795	-1.2914308299209475e-12
106	5389	0.007188455960768481	None	0.0	0.007188455960768481
106	5080	0.007160087002920363	None	0.0	0.007160087002920363
106	5311	-5.131342771180094e-11	None	0.8343896184563873	-5.131342771180094e-11
106	5103	0.006923414683571637	None	0.0	0.006923414683571637
106	5282	0.001804607269277803	None	0.2409364882969464	0.001804607269277803
106	5360	0.006827508652062482	None	0.0	0.006827508652062482
106	5397	4.4295018767242523e-07	None	0.7340303523555018	4.4295018767242523e-07
106	5359	0.0006836336308389502	None	0.0	0.0006836336308389502
106	5325	1.9666430955147623e-06	None	0.7918096727500205	1.9666430955147623e-06
106	5277	0.00932351034149951	None	0.0	0.00932351034149951
106	4939	0.0068996042538416345	None	0.0	0.0068996042538416345
106	4889	0.006861434265730412	None	0.0	0.006861434265730412
106	4563	0.007171932406282967	None	0.0	0.007171932406282967
106	5385	-7.380786314659628e-11	None	0.0	-7.380786314659628e-11
106	4962	0.006943081492834297	None	0.0	0.006943081492834297
106	5400	-6.186910094051549e-08	None	0.3924149422789987	-6.186910094051549e-08
106	4856	0.007772618972784657	None	0.0	0.007772618972784657
106	5235	0.00044145551139822205	None	0.04810548131123882	0.00044145551139822205
106	4681	0.007606356986811563	None	0.0	0.007606356986811563
106	4915	0.007278118953166526	None	0.0	0.007278118953166526
106	5336	0.007888746133164008	None	0.0	0.007888746133164008
106	5375	-3.576746677535603e-06	None	0.0	-3.576746677535603e-06
106	5347	0.0040433949314563145	None	0.0	0.0040433949314563145
141	7119	2.0104353757817563e-06	None	0.0	2.0104353757817563e-06
141	7013	0.010195579688316301	None	0.0	0.010195579688316301
141	6887	0.008847684616200203	None	0.0	0.008847684616200203
141	7124	-0.1	None	0.550757660282119	-0.1
141	6526	0.009244981592021922	None	0.0	0.009244981592021922
141	7014	1.788776067783387e-07	None	0.0	1.788776067783387e-07
141	6994	0.010164831372954413	None	0.0	0.010164831372954413
141	6678	0.009761524000460292	None	0.0	0.009761524000460292
141	6976	0.010698214728639632	None	0.0	0.010698214728639632
141	6781	0.009666212242496525	None	0.0	0.009666212242496525
141	7099	-2.926182046286989e-07	None	0.0	-2.926182046286989e-07
141	6406	0.010229659564825874	None	0.0	0.010229659564825874
141	6385	0.00991140587107781	None	0.0	0.00991140587107781
141	6904	0.010001146281871992	None	0.0	0.010001146281871992
141	7019	0.009363587210311147	None	0.0	0.009363587210311147
141	6894	0.009910566553653475	None	0.0	0.009910566553653475
141	7137	2.1983645658404618e-07	None	0.0	2.1983645658404618e-07
141	7011	0.009363982766748956	None	0.0	0.009363982766748956
141	6967	0.010041439659572179	None	0.0	0.010041439659572179
141	6981	0.00924376032469233	None	0.0	0.00924376032469233
141	7088	1.5360610629298402e-06	None	0.1861742282505352	1.5360610629298402e-06
141	6721	0.0026994139161635243	None	0.0	0.0026994139161635243
141	7022	1.8460866082730638e-06	None	0.5922599227916983	1.8460866082730638e-06
141	6590	0.009455304214113058	None	0.0	0.009455304214113058
141	6793	0.010194768337636067	None	0.0	0.010194768337636067
141	6768	0.009365429162289822	None	0.0	0.009365429162289822
141	7002	0.009935297650076804	None	0.0	0.009935297650076804
141	7146	-6.290312725248598e-07	None	0.0	-6.290312725248598e-07
141	7081	0.009711300415083047	None	0.0	0.009711300415083047
141	6823	0.008973708122356453	None	0.0	0.008973708122356453
141	6676	0.00993728185262697	None	0.0	0.00993728185262697
141	7030	0.00939163928843566	None	0.0	0.00939163928843566
141	6959	0.001115374972581481	None	0.0	0.001115374972581481
141	6549	0.010176893640386077	None	0.0	0.010176893640386077
141	6837	0.0001174344698386717	None	0.774599368863129	0.0001174344698386717
141	5552	0.009764236950297905	None	0.0	0.009764236950297905
141	7115	-4.066966398092546e-07	None	0.0	-4.066966398092546e-07
141	6988	0.009660622108140242	None	0.0	0.009660622108140242
141	7107	0.0003014275380561385	None	0.0	0.0003014275380561385
141	7142	-0.0002960318003818072	None	0.0	-0.0002960318003818072
141	7145	3.1131905675644262e-06	None	0.0	3.1131905675644262e-06
141	7086	0.009717989699480489	None	0.0	0.009717989699480489
141	6951	0.0001143451393873018	None	0.0	0.0001143451393873018
141	7057	0.009095504674617	None	0.0	0.009095504674617
141	6730	0.009748982684813196	None	0.0	0.009748982684813196
141	7148	1.7816762527665022e-06	None	0.09286792182664988	1.7816762527665022e-06
141	6657	0.00016558374420098305	None	0.0	0.00016558374420098305
141	6853	0.0098618940136752	None	0.0	0.0098618940136752
141	6986	0.000767324913373263	None	0.1425982584905594	0.000767324913373263
141	7122	8.122072653077847e-11	None	1.004720147063379	8.122072653077847e-11
141	6147	0.009316594073396304	None	0.09286792182664988	0.009316594073396304
141	6738	0.010433319843325822	None	0.0	0.010433319843325822
141	6578	0.009774501575749562	None	0.0	0.009774501575749562
141	7025	0.009224057381324476	None	0.0	0.009224057381324476
141	6223	0.009864480752784512	None	0.0	0.009864480752784512
141	6666	0.009863151463194825	None	0.0	0.009863151463194825
141	7012	-5.809420309858231e-10	None	1.004720147063379	-5.809420309858231e-10
141	6629	0.009871078164223659	None	0.0	0.009871078164223659
141	6923	0.009459718464428913	None	0.0	0.009459718464428913
141	6755	0.00922405735071472	None	0.0	0.00922405735071472
141	7140	-0.00029352759441100026	None	0.0	-0.00029352759441100026
141	7125	0.009482879676120333	None	0.0	0.009482879676120333
141	7000	0.00033617858095029445	None	0.0	0.00033617858095029445
141	7064	0.010023154784027167	None	0.0	0.010023154784027167
141	5615	0.008935810264434137	None	0.0	0.008935810264434137
141	6851	0.009766441883822145	None	0.0	0.009766441883822145
141	7070	-9.447695061717555e-10	None	0.0	-9.447695061717555e-10
141	7141	1.913468145444804e-06	None	0.0	1.913468145444804e-06
141	7135	0.008947051095849999	None	0.0	0.008947051095849999
141	6415	0.010194479367086529	None	0.0	0.010194479367086529
141	7117	0.0003043666916979018	None	0.1425982584905594	0.0003043666916979018
141	7080	-8.099061268662764e-08	None	0.0	-8.099061268662764e-08
141	7091	0.0101332899874867	None	0.0	0.0101332899874867
141	7101	2.48448560403316e-06	None	0.0	2.48448560403316e-06
141	6537	0.00983319444126671	None	0.0	0.00983319444126671
141	7120	-9.793483118212168e-06	None	0.0	-9.793483118212168e-06
141	6814	0.009242390957466803	None	0.0	0.009242390957466803
141	7150	5.405489122674142e-07	None	0.0	5.405489122674142e-07
141	7143	0.009866686501017985	None	0.0	0.009866686501017985
141	7075	0.009817459917809043	None	0.0	0.009817459917809043
141	5619	0.009717989762258603	None	0.0	0.009717989762258603
141	7118	0.003485713294804638	None	0.0	0.003485713294804638
141	6957	0.009036965253093464	None	0.0	0.009036965253093464
141	6912	0.010180961815415262	None	0.0	0.010180961815415262
141	7102	4.1902698188783995e-07	None	0.6139296703284544	4.1902698188783995e-07
141	7136	4.106142785361413e-07	None	0.0	4.106142785361413e-07
141	6977	1.5538927505992754e-06	None	0.1425982584905594	1.5538927505992754e-06
141	7047	0.008983319938313607	None	0.0	0.008983319938313607
141	6662	0.010043177469142496	None	0.0	0.010043177469142496
141	7147	-0.1	None	0.550757660282119	-0.1
141	5913	0.009932276144868768	None	0.0	0.009932276144868768
141	7134	0.009488009211882885	None	0.0	0.009488009211882885
141	6720	0.009520012073161657	None	0.0	0.009520012073161657
141	7056	-7.13149974339653e-06	None	0.0	-7.13149974339653e-06
141	6743	0.010229659542218224	None	0.0	0.010229659542218224
141	6631	0.009647113861764194	None	0.0	0.009647113861764194
141	7078	1.906239489533795e-06	None	0.11198922672717788	1.906239489533795e-06
141	6916	0.009384936074001864	None	0.0	0.009384936074001864
141	5740	0.009127036118666155	None	0.0	0.009127036118666155
141	6963	0.00017386945485646548	None	0.09286792182664988	0.00017386945485646548
72	3216	0.001292104002340918	None	0.09306596292812028	0.001292104002340918
72	3488	3.1758847112796844e-06	None	0.0	3.1758847112796844e-06
72	3654	0.003069227720257487	None	0.0	0.003069227720257487
72	3678	0.0017009844727228552	None	0.4705867822381551	0.0017009844727228552
72	3480	0.0008379328198249079	None	0.0	0.0008379328198249079
72	3448	0.0016054992193549138	None	0.0	0.0016054992193549138
72	3334	0.0006873382226017469	None	0.0	0.0006873382226017469
72	3668	0.0007662266136782593	None	0.0	0.0007662266136782593
72	3509	6.716816219520997e-05	None	0.02326649073203007	6.716816219520997e-05
72	3282	0.0009879526142276378	None	0.09306596292812028	0.0009879526142276378
72	3527	0.0021442998717224803	None	0.0	0.0021442998717224803
72	3608	2.4550886060743705e-07	None	0.02326649073203007	2.4550886060743705e-07
72	3018	0.001657772818303773	None	0.0	0.001657772818303773
72	3478	0.000782979967910223	None	0.02326649073203007	0.000782979967910223
72	3561	0.0015412600051367006	None	0.0	0.0015412600051367006
72	3691	-5.4181713432789135e-06	None	0.2842525510825652	-5.4181713432789135e-06
72	3519	3.434392737059594e-05	None	0.29741003928980037	3.434392737059594e-05
72	3692	-0.1	None	0.0	-0.1
72	3649	5.47797116328592e-05	None	0.39214336480416506	5.47797116328592e-05
72	3464	0.004976038364069797	None	0.0	0.004976038364069797
72	3666	7.95232245178647e-05	None	0.02326649073203007	7.95232245178647e-05
72	3510	0.004831031151520578	None	0.0	0.004831031151520578
72	3577	0.0014075541114918092	None	0.0	0.0014075541114918092
72	3356	0.000755538475446219	None	0.0	0.000755538475446219
72	3621	0.001062609147574309	None	0.0	0.001062609147574309
72	3460	0.004213042316885682	None	0.0	0.004213042316885682
72	3237	0.0017101721474810808	None	0.0	0.0017101721474810808
72	3556	0.00041927571163395905	None	0.5062993649964583	0.00041927571163395905
72	3057	0.001526807889906746	None	0.0	0.001526807889906746
72	3689	0.007226586770680295	None	0.0	0.007226586770680295
72	3595	0.0014969425633886576	None	0.25138026998806123	0.0014969425633886576
72	3590	0.0044931267152246174	None	0.0	0.0044931267152246174
72	3570	0.00039690877311796913	None	0.09306596292812028	0.00039690877311796913
72	3641	0.007201015921463146	None	0.0	0.007201015921463146
72	3182	0.0007312551337717096	None	0.0	0.0007312551337717096
72	3257	0.0018823129586014477	None	0.17673303695963974	0.0018823129586014477
72	3009	0.0008180175757626319	None	0.0	0.0008180175757626319
72	3652	2.255358705275822e-09	None	0.0	2.255358705275822e-09
72	3700	0.0018702472094181087	None	0.17673303695963974	0.0018702472094181087
72	3010	0.0016480148538560314	None	0.0	0.0016480148538560314
72	3606	0.0028985238288663662	None	0.3676104582787231	0.0028985238288663662
72	3504	0.0014581938072245472	None	0.0	0.0014581938072245472
72	3502	0.0023479053776744746	None	0.0	0.0023479053776744746
72	3063	0.0007107104873468665	None	0.0	0.0007107104873468665
72	3429	0.005099072087710157	None	0.0	0.005099072087710157
72	3622	9.30644263596626e-05	None	0.0	9.30644263596626e-05
72	2889	0.0006438883717095669	None	0.0	0.0006438883717095669
72	3270	0.00044887798990568783	None	0.22912692084036604	0.00044887798990568783
72	3603	0.003424181143855481	None	0.0	0.003424181143855481
72	3620	-0.0006825160020984377	None	0.0	-0.0006825160020984377
72	3614	1.508893703352219e-07	None	0.3676104582787231	1.508893703352219e-07
72	3597	2.449229881681427e-05	None	0.2842525510825652	2.449229881681427e-05
72	3640	1.855606697611097e-05	None	0.4197613346105443	1.855606697611097e-05
72	3604	-0.1	None	0.0	-0.1
72	3493	0.001938562731008836	None	0.0	0.001938562731008836
72	3690	5.152919369380586e-07	None	0.8898465830014277	5.152919369380586e-07
72	3547	5.410479948023193e-07	None	0.39316136899979437	5.410479948023193e-07
72	3455	-1.4011050065823531e-11	None	0.8898465830014277	-1.4011050065823531e-11
72	3695	-3.931387776290296e-08	None	0.3871534268893304	-3.931387776290296e-08
72	3677	-0.000423903898310211	None	0.0	-0.000423903898310211
72	3506	-1.0538079064659916e-08	None	0.19272123025308377	-1.0538079064659916e-08
72	3688	2.680985450139198e-05	None	0.29741003928980037	2.680985450139198e-05
72	3580	0.0014578880485402066	None	0.0	0.0014578880485402066
72	3656	-0.1	None	0.0	-0.1
72	3453	0.0014405743168433127	None	0.0	0.0014405743168433127
72	3461	-3.7386093813093856e-11	None	0.0	-3.7386093813093856e-11
72	3600	0.0016022136777035932	None	0.0	0.0016022136777035932
72	3669	0.0001247566615660319	None	0.0	0.0001247566615660319
72	3576	0.0017280277993056915	None	0.0	0.0017280277993056915
72	3591	0.0018958162800335858	None	0.17673303695963974	0.0018958162800335858
72	3631	1.0789532307943363e-05	None	0.3497445449519302	1.0789532307943363e-05
72	3520	0.0013163495617348247	None	0.25138026998806123	0.0013163495617348247
72	3673	0.0015565392752311445	None	0.0	0.0015565392752311445
72	3699	-3.791175626039446e-07	None	0.0	-3.791175626039446e-07
72	3476	0.001647169288326637	None	0.0	0.001647169288326637
72	3662	0.00241296952704768	None	0.3676104582787231	0.00241296952704768
72	3658	2.0328228690765622e-07	None	0.3676104582787231	2.0328228690765622e-07
72	2788	0.0016502284499869979	None	0.0	0.0016502284499869979
72	3389	0.0016876757995572219	None	0.0	0.0016876757995572219
72	3567	-2.5897998275237735e-05	None	0.2842525510825652	-2.5897998275237735e-05
72	3332	0.000872468154801005	None	0.02326649073203007	0.000872468154801005
72	3698	0.00023755482884740158	None	0.0	0.00023755482884740158
72	3592	-2.494403004479023e-13	None	0.0	-2.494403004479023e-13
72	3492	0.0008040733830825273	None	0.0	0.0008040733830825273
72	3560	0.0029128571143457187	None	0.3676104582787231	0.0029128571143457187
72	3258	0.0018677959268793788	None	0.0	0.0018677959268793788
72	3660	1.665470557392829e-07	None	0.0	1.665470557392829e-07
72	3451	0.0018861503403466305	None	0.17673303695963974	0.0018861503403466305
72	3562	0.006860282935923861	None	0.0	0.006860282935923861
72	3108	0.00011666793597506534	None	0.0	0.00011666793597506534
72	3185	0.00045329375528447826	None	0.29741003928980037	0.00045329375528447826
72	3543	0.0018707991641964737	None	0.4705867822381551	0.0018707991641964737
72	3422	0.00048436043454326913	None	0.0	0.00048436043454326913
72	3336	0.0019326137623138571	None	0.17673303695963974	0.0019326137623138571
72	3181	0.0032077434107826847	None	0.0	0.0032077434107826847
72	3119	0.0016590730667059045	None	0.0	0.0016590730667059045
72	3627	0.0007840360852328503	None	0.0	0.0007840360852328503
72	3636	-9.709353939861199e-05	None	0.02326649073203007	-9.709353939861199e-05
72	3619	0.0012671405422935585	None	0.4908279747257027	0.0012671405422935585
72	3487	0.0006662838736668598	None	0.0	0.0006662838736668598
50	2485	None	None	0.44962174725983656	None
50	2579	8.416580638858565e-09	None	0.46895095222573807	8.416580638858565e-09
50	2560	-0.1	None	0.3875320273025996	-0.1
50	1884	None	None	0.423608179290072	None
50	1885	None	None	0.5320554561205698	None
50	2554	3.079600394531505e-07	None	0.4885415396475308	3.079600394531505e-07
50	2501	None	None	0.46895095222573807	None
50	2576	8.889713044880953e-07	None	0.40502287966342526	8.889713044880953e-07
50	2442	None	None	0.3707202141948573	None
50	2558	-0.1	None	0.0	-0.1
50	2556	-0.1	None	0.43014608064057225	-0.1
50	2541	None	None	0.41479047381142886	None
50	2568	1.5545449904461118e-06	None	0.3173918935055332	1.5545449904461118e-06
50	2592	2.6329791030593584e-09	None	0.32935572313863215	2.6329791030593584e-09
50	2447	None	None	0.5939060414379038	None
50	2092	None	None	0.3844935018798138	None
50	2566	None	None	0.38901049470988724	None
50	2540	None	None	0.2967735919383848	None
50	2424	None	None	0.3615640158479302	None
50	2552	8.674241199930688e-05	None	0.448470475444491	8.674241199930688e-05
50	2453	None	None	0.5116668293560711	None
50	1962	None	None	0.42425984493433183	None
50	2529	None	None	0.437726491349464	None
50	2488	None	None	0.3343081917466443	None
50	2585	-0.1	None	0.0	-0.1
50	2581	-7.799289472534127e-09	None	0.5939060414379038	-7.799289472534127e-09
50	2356	None	None	0.4055455468301058	None
50	2461	None	None	0.5589826796434538	None
50	2378	None	None	0.44543992420037837	None
50	2553	None	None	0.25395464359191555	None
50	2518	None	None	0.44962174725983656	None
50	2400	None	None	0.39237719549433386	None
50	2528	None	None	0.5241172645457645	None
50	1651	None	None	0.39030255852065826	None
50	2517	None	None	0.4229060398122922	None
50	2201	None	None	0.555774118201881	None
50	2587	None	None	0.2901202965590813	None
50	2557	-0.1	None	0.0	-0.1
50	2403	None	None	0.3422677273400875	None
50	2435	None	None	0.3946324261042029	None
50	2594	0.0006428888346700515	None	0.366045958747247	0.0006428888346700515
50	2570	6.772009231843294e-05	None	0.33129044878163	6.772009231843294e-05
50	2548	None	None	0.28670515635879945	None
50	2491	None	None	0.3570522581598282	None
50	2595	-0.1	None	0.0	-0.1
50	2589	5.343467137251194e-08	None	0.32372548164444154	5.343467137251194e-08
50	2578	1.9066869410618857e-10	None	0.2967735919383848	1.9066869410618857e-10
50	2481	None	None	0.423608179290072	None
50	2407	None	None	0.4497961739812607	None
50	2376	None	None	0.43014608064057225	None
50	2550	None	None	0.0	None
50	2364	None	None	0.41870524437697104	None
50	2561	-0.1	None	0.0	-0.1
50	2563	None	None	0.3760871347583076	None
50	1400	None	None	0.3615640158479302	None
50	2512	None	None	0.3321202460863198	None
50	2438	None	None	0.39115641275127044	None
50	2575	-0.1	None	0.0	-0.1
50	1928	None	None	0.4229060398122922	None
50	2429	None	None	0.36527440882421935	None
50	2509	None	None	0.3615640158479302	None
50	2470	None	None	0.40716609207460125	None
50	2324	None	None	0.555774118201881	None
50	1873	None	None	0.4910621384057444	None
50	2495	None	None	0.42222200232282514	None
50	2323	None	None	0.39115641275127044	None
50	1744	None	None	0.39030255852065826	None
50	2165	None	None	0.4808817738846183	None
50	2588	1.3745681654984276e-07	None	0.38086595961234965	1.3745681654984276e-07
50	2475	None	None	0.4706307230210256	None
50	2218	None	None	0.48171054005815295	None
50	2182	None	None	0.35637443914183525	None
50	2330	None	None	0.41252073362695035	None
50	2220	None	None	0.43014608064057225	None
50	2427	None	None	0.4159835336927379	None
50	2574	-2.166726829858614e-08	None	0.38086595961234965	-2.166726829858614e-08
50	2565	-0.1	None	0.0	-0.1
50	2493	None	None	0.4964814837311417	None
50	1621	None	None	0.46895095222573807	None
50	2567	9.378741849820755e-08	None	0.37143888053990437	9.378741849820755e-08
50	2527	None	None	0.32218250634762874	None
50	2586	2.0473789403065314e-05	None	0.36182249227668295	2.0473789403065314e-05
50	2351	None	None	0.25395464359191555	None
50	2066	None	None	0.5116668293560711	None
50	2207	None	None	0.3760871347583076	None
50	2325	None	None	0.41792089454076076	None
50	2037	None	None	0.37143888053990437	None
50	2188	None	None	0.4749948405921328	None
50	2591	-0.1	None	0.403072229697261	-0.1
50	2593	-3.4245373658057073e-07	None	0.4885415396475308	-3.4245373658057073e-07
50	2057	None	None	0.4731735191550152	None
50	2396	None	None	0.35637443914183525	None
50	2384	None	None	0.31155022360748585	None
50	2226	None	None	0.2967735919383848	None
50	2515	None	None	0.555774118201881	None
50	2387	None	None	0.3615640158479302	None
50	2562	1.014623296425782e-06	None	0.366045958747247	1.014623296425782e-06
50	2583	-0.1	None	0.0	-0.1
50	2511	None	None	0.39474889420610726	None
50	2350	None	None	0.38086595961234965	None
74	3216	0.001292104002340918	None	0.0697994721960902	0.001292104002340918
74	3757	2.6225515863715116e-06	None	0.32328859581837444	2.6225515863715116e-06
74	3709	0.0018320866592879913	None	0.32328859581837444	0.0018320866592879913
74	3654	0.003069227720257487	None	0.0	0.003069227720257487
74	3678	0.0017009844727228552	None	0.32328859581837444	0.0017009844727228552
74	3731	0.004996160848894378	None	0.0	0.004996160848894378
74	3769	-0.1	None	0.8545164939570824	-0.1
74	3480	0.0008379328198249079	None	0.0	0.0008379328198249079
74	3729	0.002729281474411769	None	0.38121146041775156	0.002729281474411769
74	3668	0.0007662266136782593	None	0.0	0.0007662266136782593
74	3509	6.716816219520997e-05	None	0.05816622683007518	6.716816219520997e-05
74	3527	0.0021442998717224803	None	0.0	0.0021442998717224803
74	3781	5.634779255397079e-05	None	0.3830049535082072	5.634779255397079e-05
74	3018	0.001657772818303773	None	0.0	0.001657772818303773
74	3760	0.0005687540841059797	None	0.0	0.0005687540841059797
74	3766	4.9319033160984334e-05	None	0.05816622683007518	4.9319033160984334e-05
74	3478	0.000782979967910223	None	0.05816622683007518	0.000782979967910223
74	3691	-5.4181713432789135e-06	None	0.26322754132309034	-5.4181713432789135e-06
74	3649	5.47797116328592e-05	None	0.3625947340382795	5.47797116328592e-05
74	3464	0.004976038364069797	None	0.0	0.004976038364069797
74	3510	0.004831031151520578	None	0.0	0.004831031151520578
74	3577	0.0014075541114918092	None	0.0	0.0014075541114918092
74	3773	-2.6868688032608332e-05	None	0.0	-2.6868688032608332e-05
74	3356	0.000755538475446219	None	0.0	0.000755538475446219
74	3621	0.001062609147574309	None	0.0	0.001062609147574309
74	3772	-0.1	None	0.10101035263123073	-0.1
74	3460	0.004213042316885682	None	0.0	0.004213042316885682
74	3237	0.0017101721474810808	None	0.0	0.0017101721474810808
74	3556	0.00041927571163395905	None	0.435746120802362	0.00041927571163395905
74	3787	-8.187854398180646e-09	None	1.2625826264845674	-8.187854398180646e-09
74	3057	0.001526807889906746	None	0.0	0.001526807889906746
74	3751	0.0006268871053822907	None	0.0	0.0006268871053822907
74	3689	0.007226586770680295	None	0.0	0.007226586770680295
74	3739	0.0006924521164509002	None	0.0	0.0006924521164509002
74	3595	0.0014969425633886576	None	0.25014736738920507	0.0014969425633886576
74	3590	0.0044931267152246174	None	0.0	0.0044931267152246174
74	3641	0.007201015921463146	None	0.0	0.007201015921463146
74	3790	-4.4365468694067777e-07	None	0.4442993121619754	-4.4365468694067777e-07
74	3735	0.0015351190356366151	None	0.0	0.0015351190356366151
74	3182	0.0007312551337717096	None	0.0	0.0007312551337717096
74	3749	-3.573134331796164e-08	None	0.4419436575146111	-3.573134331796164e-08
74	3009	0.0008180175757626319	None	0.0	0.0008180175757626319
74	3763	0.0019099259692127342	None	0.06322830822918069	0.0019099259692127342
74	3758	2.7257278552535525e-06	None	0.3152032368893139	2.7257278552535525e-06
74	3768	0.00042627604553674994	None	0.0	0.00042627604553674994
74	3700	0.0018702472094181087	None	0.06322830822918069	0.0018702472094181087
74	3010	0.0016480148538560314	None	0.0	0.0016480148538560314
74	3606	0.0028985238288663662	None	0.38121146041775156	0.0028985238288663662
74	3732	0.00020446300847608816	None	0.45558609324157767	0.00020446300847608816
74	3504	0.0014581938072245472	None	0.0	0.0014581938072245472
74	3502	0.0023479053776744746	None	0.0	0.0023479053776744746
74	3063	0.0007107104873468665	None	0.0	0.0007107104873468665
74	3429	0.005099072087710157	None	0.0	0.005099072087710157
74	2889	0.0006438883717095669	None	0.0	0.0006438883717095669
74	3270	0.00044887798990568783	None	0.1635898664766953	0.00044887798990568783
74	3748	0.0021682948452485017	None	0.0	0.0021682948452485017
74	3620	-0.0006825160020984377	None	0.0	-0.0006825160020984377
74	3796	-2.0626695746249718e-05	None	0.4301565650577942	-2.0626695746249718e-05
74	3597	2.449229881681427e-05	None	0.26322754132309034	2.449229881681427e-05
74	3604	-0.1	None	0.10101035263123073	-0.1
74	3493	0.001938562731008836	None	0.0	0.001938562731008836
74	3725	-3.7940566924635407e-10	None	0.8278772712941951	-3.7940566924635407e-10
74	3795	6.126388375609977e-10	None	0.889248582795575	6.126388375609977e-10
74	3747	0.0018710446984042935	None	0.06322830822918069	0.0018710446984042935
74	3785	-5.1082022220978315e-09	None	0.48987543507410375	-5.1082022220978315e-09
74	3688	2.680985450139198e-05	None	0.3830049535082072	2.680985450139198e-05
74	3580	0.0014578880485402066	None	0.0	0.0014578880485402066
74	3656	-0.1	None	0.10101035263123073	-0.1
74	3453	0.0014405743168433127	None	0.0	0.0014405743168433127
74	3738	-1.2091630620579575e-07	None	0.45558609324157767	-1.2091630620579575e-07
74	3669	0.0001247566615660319	None	0.0	0.0001247566615660319
74	3780	-2.1583104489246855e-05	None	0.0	-2.1583104489246855e-05
74	3576	0.0017280277993056915	None	0.0	0.0017280277993056915
74	3591	0.0018958162800335858	None	0.06322830822918069	0.0018958162800335858
74	3520	0.0013163495617348247	None	0.25014736738920507	0.0013163495617348247
74	3476	0.001647169288326637	None	0.0	0.001647169288326637
74	3662	0.00241296952704768	None	0.38121146041775156	0.00241296952704768
74	2788	0.0016502284499869979	None	0.0	0.0016502284499869979
74	3764	-0.1	None	0.10101035263123073	-0.1
74	3741	0.0031937969759306202	None	0.0	0.0031937969759306202
74	3389	0.0016876757995572219	None	0.0	0.0016876757995572219
74	3791	0.003735679315372191	None	0.0	0.003735679315372191
74	3777	0.00013648415232289914	None	0.0697994721960902	0.00013648415232289914
74	3775	-1.8472526838530276e-05	None	0.0	-1.8472526838530276e-05
74	3759	-0.1	None	0.7224351885697715	-0.1
74	3560	0.0029128571143457187	None	0.38121146041775156	0.0029128571143457187
74	3258	0.0018677959268793788	None	0.0	0.0018677959268793788
74	3660	1.665470557392829e-07	None	0.0	1.665470557392829e-07
74	3742	0.0014797415309143044	None	0.25014736738920507	0.0014797415309143044
74	3451	0.0018861503403466305	None	0.06322830822918069	0.0018861503403466305
74	3562	0.006860282935923861	None	0.0	0.006860282935923861
74	3779	-0.00026767077505503937	None	0.0	-0.00026767077505503937
74	3108	0.00011666793597506534	None	0.0	0.00011666793597506534
74	3543	0.0018707991641964737	None	0.32328859581837444	0.0018707991641964737
74	3797	0.0030026317078413224	None	0.0	0.0030026317078413224
74	3181	0.0032077434107826847	None	0.0	0.0032077434107826847
74	3119	0.0016590730667059045	None	0.0	0.0016590730667059045
74	3627	0.0007840360852328503	None	0.0	0.0007840360852328503
74	3619	0.0012671405422935585	None	0.4991694051366899	0.0012671405422935585
74	3782	2.5635818457607497e-07	None	0.3822514816253565	2.5635818457607497e-07
60	2617	2.332310582925215e-05	None	0.24385365454056088	2.332310582925215e-05
60	3065	-9.994944559342989e-05	None	0.15687709274274692	-9.994944559342989e-05
60	3058	1.2191600006585448e-05	None	0.34966968909367957	1.2191600006585448e-05
60	3097	-0.1	None	0.0	-0.1
60	3067	0.000255394276619437	None	0.3798468476729956	0.000255394276619437
60	3094	-5.411970431601872e-05	None	0.0	-5.411970431601872e-05
60	2723	0.00027898477344941657	None	0.0	0.00027898477344941657
60	2986	0.001648014853853883	None	0.0	0.001648014853853883
60	2554	3.079600394531505e-07	None	0.0	3.079600394531505e-07
60	2771	1.405105620705403e-05	None	0.4264433758633138	1.405105620705403e-05
60	2969	0.0002235547501016893	None	0.0	0.0002235547501016893
60	3047	1.9143418994078595e-05	None	0.0	1.9143418994078595e-05
60	2728	3.5602971939740546e-05	None	0.24385365454056088	3.5602971939740546e-05
60	2970	7.24127287404901e-05	None	0.0	7.24127287404901e-05
60	2703	0.0006664439821356529	None	0.0	0.0006664439821356529
60	2978	7.65725457013891e-05	None	0.45575842454098947	7.65725457013891e-05
60	3069	5.311274737669769e-07	None	0.2625897531854906	5.311274737669769e-07
60	3080	0.0006661883754015682	None	0.0	0.0006661883754015682
60	3018	0.001657772818303773	None	0.0	0.001657772818303773
60	3029	-9.234685275693978e-11	None	0.4909960275930665	-9.234685275693978e-11
60	2958	0.00010579744394853285	None	0.2268798153977703	0.00010579744394853285
60	2870	2.687817260350748e-06	None	0.0	2.687817260350748e-06
60	3022	-2.5500588512072153e-09	None	0.0	-2.5500588512072153e-09
60	2996	0.00011864249748026006	None	0.0	0.00011864249748026006
60	2906	0.0004587318138440754	None	0.0	0.0004587318138440754
60	2999	0.0005001446729853464	None	0.40424313671470724	0.0005001446729853464
60	3074	0.0016604562350557577	None	0.0	0.0016604562350557577
60	3086	-3.5311752082012013e-06	None	0.2268798153977703	-3.5311752082012013e-06
60	3087	-0.00020479392508886913	None	0.1161486308771322	-0.00020479392508886913
60	3078	0.00044420668329240713	None	0.0	0.00044420668329240713
60	2835	-7.59021389267772e-08	None	0.0	-7.59021389267772e-08
60	2646	1.6591221630417263e-05	None	0.3798468476729956	1.6591221630417263e-05
60	3060	0.0003402090821145262	None	0.0	0.0003402090821145262
60	2715	7.083341441775122e-07	None	0.0	7.083341441775122e-07
60	2997	0.00021100389482106216	None	0.0	0.00021100389482106216
60	2697	0.000549043765126769	None	0.355997877223344	0.000549043765126769
60	2613	7.96144972366044e-06	None	0.2591720735858777	7.96144972366044e-06
60	2984	0.00014901104262797437	None	0.0	0.00014901104262797437
60	3057	0.001526807889906746	None	0.0	0.001526807889906746
60	2959	-5.543773669152523e-09	None	0.0	-5.543773669152523e-09
60	2781	0.00010927450430928797	None	0.1367928830672575	0.00010927450430928797
60	2988	0.0004888385123699124	None	0.0	0.0004888385123699124
60	3041	0.0006292291996794994	None	0.0	0.0006292291996794994
60	3092	9.711270858089759e-05	None	0.0	9.711270858089759e-05
60	3089	4.236002421865237e-05	None	0.0	4.236002421865237e-05
60	2914	4.7935213451630815e-05	None	0.0	4.7935213451630815e-05
60	3039	4.520770264939992e-09	None	0.0	4.520770264939992e-09
60	3009	0.0008180175757626319	None	0.0	0.0008180175757626319
60	3034	-1.4912678505472896e-10	None	0.6110716890972117	-1.4912678505472896e-10
60	2570	6.772009231843294e-05	None	0.2809726795292904	6.772009231843294e-05
60	2903	0.0016060971417821849	None	0.0	0.0016060971417821849
60	3076	-0.1	None	0.0	-0.1
60	3010	0.0016480148538560314	None	0.0	0.0016480148538560314
60	2786	0.0005034293151684198	None	0.0	0.0005034293151684198
60	2733	3.1383127341546423e-06	None	0.06259912867426777	3.1383127341546423e-06
60	2900	1.3539222356712079e-07	None	0.0	1.3539222356712079e-07
60	3091	4.564320960198443e-05	None	0.1860493680369239	4.564320960198443e-05
60	3083	0.00364424548843698	None	0.3750450811532767	0.00364424548843698
60	3019	-4.934019216551783e-06	None	0.4250395433480632	-4.934019216551783e-06
60	3063	0.0007107104873468665	None	0.0	0.0007107104873468665
60	2948	0.0007117001813906887	None	0.0	0.0007117001813906887
60	3059	-4.2998975125211305e-07	None	0.0	-4.2998975125211305e-07
60	2961	0.00047151188723366553	None	0.0	0.00047151188723366553
60	2794	1.0826845188002414e-08	None	0.45269242856957276	1.0826845188002414e-08
60	2889	0.0006438883717095669	None	0.0	0.0006438883717095669
60	2852	4.4603050487477974e-05	None	0.20864764708388828	4.4603050487477974e-05
60	3061	9.590386101201435e-05	None	0.4614603554828318	9.590386101201435e-05
60	3003	1.7897106322042403e-07	None	0.5662740422363202	1.7897106322042403e-07
60	3024	-4.2470282278337805e-08	None	0.9174521666635373	-4.2470282278337805e-08
60	3077	0.0013052364662227071	None	0.2444727743852108	0.0013052364662227071
60	3079	-2.7134816651376143e-06	None	0.2809726795292904	-2.7134816651376143e-06
60	3068	0.0002335438045496343	None	0.0	0.0002335438045496343
60	3095	0.00019925880722608354	None	0.0	0.00019925880722608354
60	3046	0.00031743623113845114	None	0.0	0.00031743623113845114
60	2820	0.0008694540656218244	None	0.0	0.0008694540656218244
60	3055	-4.310380389337993e-06	None	0.0	-4.310380389337993e-06
60	2967	0.0005730465114786824	None	0.2268798153977703	0.0005730465114786824
60	2976	0.00014597598668168006	None	0.0	0.00014597598668168006
60	2793	0.0001588766951947132	None	0.0	0.0001588766951947132
60	2865	0.0001241545095606034	None	0.0	0.0001241545095606034
60	3093	0.00012376844803686343	None	0.0	0.00012376844803686343
60	2763	0.00022936220586229403	None	0.0	0.00022936220586229403
60	2802	5.762584526063662e-07	None	0.0	5.762584526063662e-07
60	3098	1.1597744167343865e-05	None	0.4250395433480632	1.1597744167343865e-05
60	2788	0.0016502284499869979	None	0.0	0.0016502284499869979
60	2921	1.3278008195952178e-06	None	0.0	1.3278008195952178e-06
60	3023	4.196476713033677e-05	None	0.0	4.196476713033677e-05
60	3062	4.120689349971298e-05	None	0.34966968909367957	4.120689349971298e-05
60	2735	3.853991167196269e-05	None	0.0	3.853991167196269e-05
60	2659	0.00022351507399274106	None	0.0	0.00022351507399274106
60	2963	0.00012564508257571284	None	0.0	0.00012564508257571284
60	3044	1.3419674866605189e-06	None	0.0	1.3419674866605189e-06
60	2992	-1.263637761445916e-06	None	0.38808497419366106	-1.263637761445916e-06
60	2925	0.00012962520884303466	None	0.4111329667605085	0.00012962520884303466
60	2919	1.03838364731175e-06	None	0.4250395433480632	1.03838364731175e-06
60	2975	0.00010862551770266752	None	0.0	0.00010862551770266752
60	2877	3.935840307168772e-09	None	0.5258976271897525	3.935840307168772e-09
60	2933	2.25910261052984e-06	None	0.0	2.25910261052984e-06
60	2884	1.4128771696232635e-06	None	0.06259912867426777	1.4128771696232635e-06
60	2823	2.7435995192898627e-05	None	0.5718156736214659	2.7435995192898627e-05
109	5088	0.007126968484858122	None	0.0	0.007126968484858122
109	5404	0.009858419130561881	None	0.0	0.009858419130561881
109	5469	0.007137455673539412	None	0.0	0.007137455673539412
109	5349	0.001409357722617969	None	0.2670242192245933	0.001409357722617969
109	4184	0.008039937867730522	None	0.0	0.008039937867730522
109	4983	0.0070619996510746085	None	0.0	0.0070619996510746085
109	5434	2.1192734712488233e-08	None	0.3111366127638586	2.1192734712488233e-08
109	5515	0.0006860311187907965	None	0.09621096262247766	0.0006860311187907965
109	5448	0.008332356870148426	None	0.0	0.008332356870148426
109	4928	0.007368161794328692	None	0.0	0.007368161794328692
109	5259	0.008337043324578998	None	0.0	0.008337043324578998
109	5390	0.009867768854004854	None	0.0	0.009867768854004854
109	5461	4.438402066449022e-07	None	0.0	4.438402066449022e-07
109	5498	0.007537181176682255	None	0.0	0.007537181176682255
109	5440	0.0068534505941868235	None	0.0	0.0068534505941868235
109	5513	0.009473111133262387	None	0.0	0.009473111133262387
109	4824	0.007980735089435328	None	0.0	0.007980735089435328
109	5470	0.001222533781160611	None	0.0	0.001222533781160611
109	5545	3.6458163419620295e-07	None	0.2670242192245933	3.6458163419620295e-07
109	5539	0.00037517227235745165	None	0.0	0.00037517227235745165
109	5455	0.007985036557063148	None	0.0	0.007985036557063148
109	5396	0.009898279506211796	None	0.0	0.009898279506211796
109	5398	0.007303192308778376	None	0.0	0.007303192308778376
109	5352	0.007090889675235636	None	0.0	0.007090889675235636
109	5501	1.996004966047688e-08	None	0.46717427307908654	1.996004966047688e-08
109	5495	1.0055931428976654e-10	None	1.0062305898749053	1.0055931428976654e-10
109	5474	0.008126763246108053	None	0.0	0.008126763246108053
109	5401	0.007119319689297588	None	0.0	0.007119319689297588
109	5540	0.007106651312123531	None	0.0	0.007106651312123531
109	5386	0.007112676731036551	None	0.0	0.007112676731036551
109	5431	0.0017731883442996116	None	0.09621096262247766	0.0017731883442996116
109	5290	0.007072445847369859	None	0.0	0.007072445847369859
109	5429	7.856620763454737e-09	None	0.8805228245610269	7.856620763454737e-09
109	5225	0.007184028792874798	None	0.0	0.007184028792874798
109	5142	0.007012782861656656	None	0.0	0.007012782861656656
109	5208	0.0071039162343965526	None	0.0	0.0071039162343965526
109	5535	0.007158560044566873	None	0.0	0.007158560044566873
109	5493	-1.1183150993830716e-10	None	0.08143271756210524	-1.1183150993830716e-10
109	5313	0.0014026760912380222	None	0.27698572898048873	0.0014026760912380222
109	5454	0.007086004436816912	None	0.0	0.007086004436816912
109	5482	0.005278010712494129	None	0.0	0.005278010712494129
109	5315	0.00015596149951367647	None	0.0	0.00015596149951367647
109	5466	0.008529942962395308	None	0.0	0.008529942962395308
109	5247	0.008437572672245357	None	0.0	0.008437572672245357
109	5341	0.0035363843384392185	None	0.27910470091125	0.0035363843384392185
109	5507	1.281772724449677e-06	None	0.2290037658398758	1.281772724449677e-06
109	5531	6.240651376571053e-06	None	0.0	6.240651376571053e-06
109	5465	0.0012112288236115652	None	0.0	0.0012112288236115652
109	5027	0.007543767122675806	None	0.0	0.007543767122675806
109	5016	0.007459650100277092	None	0.0	0.007459650100277092
109	5152	0.007093274507347894	None	0.0	0.007093274507347894
109	5161	0.007537868071840518	None	0.0	0.007537868071840518
109	5517	0.008817226255229568	None	0.0	0.008817226255229568
109	5504	0.007139134222893519	None	0.0	0.007139134222893519
109	5170	0.00035299156428156037	None	0.0	0.00035299156428156037
109	5175	0.008332356870163997	None	0.0	0.008332356870163997
109	4969	0.007095054083566232	None	0.0	0.007095054083566232
109	4914	0.006846959784324729	None	0.0	0.006846959784324729
109	5415	0.0072196906314731584	None	0.0	0.0072196906314731584
109	5472	0.006886886248593163	None	0.0	0.006886886248593163
109	4857	0.008366301673894364	None	0.0	0.008366301673894364
109	5377	0.007056863456574983	None	0.0	0.007056863456574983
109	5518	0.006871109814743883	None	0.0	0.006871109814743883
109	5425	0.008824232280099641	None	0.0	0.008824232280099641
109	5075	0.0074940545316861925	None	0.0	0.0074940545316861925
109	4861	0.003445015593670811	None	0.27910470091125	0.003445015593670811
109	5464	0.001106796115333111	None	0.2521060556834852	0.001106796115333111
109	5405	0.0031446955728415553	None	0.0	0.0031446955728415553
109	5195	0.006891867506978493	None	0.0	0.006891867506978493
109	5511	0.007812953033523133	None	0.0	0.007812953033523133
109	5510	1.3701963932903346e-05	None	0.5659081766861634	1.3701963932903346e-05
109	5395	6.146040881763162e-07	None	0.2670242192245933	6.146040881763162e-07
109	4927	0.00702512409561926	None	0.0	0.00702512409561926
109	5201	0.006298525684754759	None	0.0	0.006298525684754759
109	5460	0.0025430112286424053	None	0.08143271756210524	0.0025430112286424053
109	5124	0.007754650461664732	None	0.0	0.007754650461664732
109	4280	0.0073758917018072545	None	0.0	0.0073758917018072545
109	5389	0.007188455960768481	None	0.0	0.007188455960768481
109	5080	0.007160087002920363	None	0.0	0.007160087002920363
109	5413	0.007375251797541719	None	0.0	0.007375251797541719
109	5549	1.5058476587333386e-06	None	0.6183356499212727	1.5058476587333386e-06
109	5426	2.683072094856446e-07	None	0.881864682095238	2.683072094856446e-07
109	5497	0.00701962438381382	None	0.0	0.00701962438381382
109	5422	0.0004080094191565142	None	0.0	0.0004080094191565142
109	5537	0.008244900105321473	None	0.0	0.008244900105321473
109	5456	0.00534275880266665	None	0.0	0.00534275880266665
109	5442	0.006910255866448281	None	0.0	0.006910255866448281
109	5277	0.00932351034149951	None	0.0	0.00932351034149951
109	5542	6.151859001658368e-05	None	0.602380785029722	6.151859001658368e-05
109	4889	0.006861434265730412	None	0.0	0.006861434265730412
109	4563	0.007171932406282967	None	0.0	0.007171932406282967
109	5536	-2.0676172154393876e-09	None	0.881864682095238	-2.0676172154393876e-09
109	5420	0.0015506602492660344	None	0.0	0.0015506602492660344
109	4856	0.007772618972784657	None	0.0	0.007772618972784657
109	4681	0.007606356986811563	None	0.0	0.007606356986811563
109	4915	0.007278118953166526	None	0.0	0.007278118953166526
109	5336	0.007888746133164008	None	0.0	0.007888746133164008
109	5347	0.0040433949314563145	None	0.0	0.0040433949314563145
109	5532	-4.875969669799648e-05	None	0.5703053598121637	-4.875969669799648e-05
109	5473	0.009604762498916286	None	0.0	0.009604762498916286
110	5088	0.007126968484858122	None	0.0	0.007126968484858122
110	5469	0.007137455673539412	None	0.0	0.007137455673539412
110	4184	0.008039937867730522	None	0.0	0.008039937867730522
110	5596	0.0030135373927553067	None	0.24199967546788953	0.0030135373927553067
110	4983	0.0070619996510746085	None	0.0	0.0070619996510746085
110	5434	2.1192734712488233e-08	None	0.25829402211475383	2.1192734712488233e-08
110	5515	0.0006860311187907965	None	0.07215822196685824	0.0006860311187907965
110	5448	0.008332356870148426	None	0.0	0.008332356870148426
110	4928	0.007368161794328692	None	0.0	0.007368161794328692
110	5582	1.8229831741576889e-06	None	0.0	1.8229831741576889e-06
110	5259	0.008337043324578998	None	0.0	0.008337043324578998
110	5390	0.009867768854004854	None	0.0	0.009867768854004854
110	5461	4.438402066449022e-07	None	0.0	4.438402066449022e-07
110	5498	0.007537181176682255	None	0.0	0.007537181176682255
110	5513	0.009473111133262387	None	0.0	0.009473111133262387
110	4824	0.007980735089435328	None	0.0	0.007980735089435328
110	5545	3.6458163419620295e-07	None	0.2599191902817192	3.6458163419620295e-07
110	5539	0.00037517227235745165	None	0.0	0.00037517227235745165
110	5566	0.0057800335690513125	None	0.34005728565260557	0.0057800335690513125
110	5396	0.009898279506211796	None	0.0	0.009898279506211796
110	5398	0.007303192308778376	None	0.0	0.007303192308778376
110	5352	0.007090889675235636	None	0.0	0.007090889675235636
110	5559	3.630103210193316e-07	None	0.0	3.630103210193316e-07
110	5474	0.008126763246108053	None	0.0	0.008126763246108053
110	5401	0.007119319689297588	None	0.0	0.007119319689297588
110	5540	0.007106651312123531	None	0.0	0.007106651312123531
110	5386	0.007112676731036551	None	0.0	0.007112676731036551
110	5431	0.0017731883442996116	None	0.07215822196685824	0.0017731883442996116
110	5290	0.007072445847369859	None	0.0	0.007072445847369859
110	5552	0.009764236950297905	None	0.0	0.009764236950297905
110	5225	0.007184028792874798	None	0.0	0.007184028792874798
110	5142	0.007012782861656656	None	0.0	0.007012782861656656
110	5557	0.00699112163162075	None	0.0	0.00699112163162075
110	5600	6.785138282520472e-08	None	0.9343320163804052	6.785138282520472e-08
110	5208	0.0071039162343965526	None	0.0	0.0071039162343965526
110	5590	1.955557063731638e-05	None	0.528891735594954	1.955557063731638e-05
110	5493	-1.1183150993830716e-10	None	0.0697994721960902	-1.1183150993830716e-10
110	5482	0.005278010712494129	None	0.0	0.005278010712494129
110	5466	0.008529942962395308	None	0.0	0.008529942962395308
110	5247	0.008437572672245357	None	0.0	0.008437572672245357
110	5573	0.0017832350361738163	None	0.0	0.0017832350361738163
110	5551	0.0072823608245114555	None	0.0	0.0072823608245114555
110	5341	0.0035363843384392185	None	0.25197051720741387	0.0035363843384392185
110	5531	6.240651376571053e-06	None	0.0	6.240651376571053e-06
110	5465	0.0012112288236115652	None	0.0	0.0012112288236115652
110	5560	-1.2466647839562852e-07	None	0.0697994721960902	-1.2466647839562852e-07
110	5572	-0.1	None	0.6796451615330015	-0.1
110	5027	0.007543767122675806	None	0.0	0.007543767122675806
110	5583	4.964671185169787e-06	None	0.0	4.964671185169787e-06
110	5016	0.007459650100277092	None	0.0	0.007459650100277092
110	5588	0.007099974614498885	None	0.0	0.007099974614498885
110	5592	3.0120151599533396e-06	None	0.0	3.0120151599533396e-06
110	5564	0.00011131300027110957	None	0.0	0.00011131300027110957
110	5152	0.007093274507347894	None	0.0	0.007093274507347894
110	5161	0.007537868071840518	None	0.0	0.007537868071840518
110	5517	0.008817226255229568	None	0.0	0.008817226255229568
110	5504	0.007139134222893519	None	0.0	0.007139134222893519
110	5170	0.00035299156428156037	None	0.0	0.00035299156428156037
110	5175	0.008332356870163997	None	0.0	0.008332356870163997
110	4969	0.007095054083566232	None	0.0	0.007095054083566232
110	4914	0.006846959784324729	None	0.0	0.006846959784324729
110	5415	0.0072196906314731584	None	0.0	0.0072196906314731584
110	5593	7.636061128454494e-07	None	0.669256410548505	7.636061128454494e-07
110	5472	0.006886886248593163	None	0.0	0.006886886248593163
110	4857	0.008366301673894364	None	0.0	0.008366301673894364
110	5377	0.007056863456574983	None	0.0	0.007056863456574983
110	5518	0.006871109814743883	None	0.0	0.006871109814743883
110	5425	0.008824232280099641	None	0.0	0.008824232280099641
110	5075	0.0074940545316861925	None	0.0	0.0074940545316861925
110	5554	0.006723008101634602	None	0.0	0.006723008101634602
110	4861	0.003445015593670811	None	0.25197051720741387	0.003445015593670811
110	5464	0.001106796115333111	None	0.25547481455327903	0.001106796115333111
110	5405	0.0031446955728415553	None	0.0	0.0031446955728415553
110	5195	0.006891867506978493	None	0.0	0.006891867506978493
110	5511	0.007812953033523133	None	0.0	0.007812953033523133
110	5510	1.3701963932903346e-05	None	0.5362756068419754	1.3701963932903346e-05
110	5395	6.146040881763162e-07	None	0.2599191902817192	6.146040881763162e-07
110	4927	0.00702512409561926	None	0.0	0.00702512409561926
110	5460	0.0025430112286424053	None	0.0697994721960902	0.0025430112286424053
110	5575	0.00858282524983592	None	0.0	0.00858282524983592
110	4280	0.0073758917018072545	None	0.0	0.0073758917018072545
110	5389	0.007188455960768481	None	0.0	0.007188455960768481
110	5080	0.007160087002920363	None	0.0	0.007160087002920363
110	5413	0.007375251797541719	None	0.0	0.007375251797541719
110	5549	1.5058476587333386e-06	None	0.7030985748578396	1.5058476587333386e-06
110	5497	0.00701962438381382	None	0.0	0.00701962438381382
110	5422	0.0004080094191565142	None	0.0	0.0004080094191565142
110	5537	0.008244900105321473	None	0.0	0.008244900105321473
110	5456	0.00534275880266665	None	0.0	0.00534275880266665
110	5442	0.006910255866448281	None	0.0	0.006910255866448281
110	5277	0.00932351034149951	None	0.0	0.00932351034149951
110	4889	0.006861434265730412	None	0.0	0.006861434265730412
110	4563	0.007171932406282967	None	0.0	0.007171932406282967
110	5536	-2.0676172154393876e-09	None	0.6743031795414528	-2.0676172154393876e-09
110	5420	0.0015506602492660344	None	0.0	0.0015506602492660344
110	4856	0.007772618972784657	None	0.0	0.007772618972784657
110	4681	0.007606356986811563	None	0.0	0.007606356986811563
110	4915	0.007278118953166526	None	0.0	0.007278118953166526
110	5587	0.007018785564820842	None	0.0	0.007018785564820842
110	5473	0.009604762498916286	None	0.0	0.009604762498916286
76	3847	0.003060609359117149	None	0.0	0.003060609359117149
76	3876	0.001355765507977189	None	0.22894674096532458	0.001355765507977189
76	3814	-2.18820853041748e-09	None	0.02326649073203007	-2.18820853041748e-09
76	3678	0.0017009844727228552	None	0.5429663415357396	0.0017009844727228552
76	3885	-5.650804504485833e-10	None	0.0	-5.650804504485833e-10
76	3480	0.0008379328198249079	None	0.0	0.0008379328198249079
76	3899	-5.243056115057989e-10	None	0.4602055084423492	-5.243056115057989e-10
76	3668	0.0007662266136782593	None	0.0	0.0007662266136782593
76	3823	0.0017023797433308742	None	0.0	0.0017023797433308742
76	3509	6.716816219520997e-05	None	0.02326649073203007	6.716816219520997e-05
76	3527	0.0021442998717224803	None	0.0	0.0021442998717224803
76	3018	0.001657772818303773	None	0.0	0.001657772818303773
76	3854	0.0028270947967326356	None	0.0	0.0028270947967326356
76	3760	0.0005687540841059797	None	0.0	0.0005687540841059797
76	3766	4.9319033160984334e-05	None	0.02326649073203007	4.9319033160984334e-05
76	3478	0.000782979967910223	None	0.02326649073203007	0.000782979967910223
76	3888	-0.1	None	0.0	-0.1
76	3889	0.0002660244270532464	None	0.3188428184847744	0.0002660244270532464
76	3691	-5.4181713432789135e-06	None	0.23224953073716473	-5.4181713432789135e-06
76	3649	5.47797116328592e-05	None	0.3944441460918652	5.47797116328592e-05
76	3464	0.004976038364069797	None	0.0	0.004976038364069797
76	3858	0.0001296017209814791	None	0.38665091625078907	0.0001296017209814791
76	3510	0.004831031151520578	None	0.0	0.004831031151520578
76	3577	0.0014075541114918092	None	0.0	0.0014075541114918092
76	3831	2.5058082246978694e-05	None	0.2481671246891901	2.5058082246978694e-05
76	3621	0.001062609147574309	None	0.0	0.001062609147574309
76	3874	0.0008955281555818569	None	0.0	0.0008955281555818569
76	3460	0.004213042316885682	None	0.0	0.004213042316885682
76	3237	0.0017101721474810808	None	0.0	0.0017101721474810808
76	3862	-3.349860378398789e-08	None	0.4482024861282247	-3.349860378398789e-08
76	3556	0.00041927571163395905	None	0.510299217297303	0.00041927571163395905
76	3787	-8.187854398180646e-09	None	1.162152115807215	-8.187854398180646e-09
76	3057	0.001526807889906746	None	0.0	0.001526807889906746
76	3751	0.0006268871053822907	None	0.0	0.0006268871053822907
76	3689	0.007226586770680295	None	0.0	0.007226586770680295
76	3739	0.0006924521164509002	None	0.0	0.0006924521164509002
76	3595	0.0014969425633886576	None	0.22894674096532458	0.0014969425633886576
76	3590	0.0044931267152246174	None	0.0	0.0044931267152246174
76	3818	-1.0240770042383279e-05	None	0.0	-1.0240770042383279e-05
76	3894	0.0008525513368513715	None	0.02326649073203007	0.0008525513368513715
76	3641	0.007201015921463146	None	0.0	0.007201015921463146
76	3790	-4.4365468694067777e-07	None	0.41315832812975506	-4.4365468694067777e-07
76	3735	0.0015351190356366151	None	0.0	0.0015351190356366151
76	3890	0.00027012033220798686	None	0.510299217297303	0.00027012033220798686
76	3851	0.00042377064246258857	None	0.18199319214586382	0.00042377064246258857
76	3869	0.0008148854788894412	None	0.0	0.0008148854788894412
76	3700	0.0018702472094181087	None	0.18199319214586382	0.0018702472094181087
76	3010	0.0016480148538560314	None	0.0	0.0016480148538560314
76	3606	0.0028985238288663662	None	0.3679126059642564	0.0028985238288663662
76	3732	0.00020446300847608816	None	0.2481671246891901	0.00020446300847608816
76	3504	0.0014581938072245472	None	0.0	0.0014581938072245472
76	3871	0.0007618443443999259	None	0.0	0.0007618443443999259
76	3892	0.0002812147774519332	None	0.5299970717185849	0.0002812147774519332
76	3502	0.0023479053776744746	None	0.0	0.0023479053776744746
76	3063	0.0007107104873468665	None	0.0	0.0007107104873468665
76	3882	-0.1	None	0.0	-0.1
76	3429	0.005099072087710157	None	0.0	0.005099072087710157
76	3866	-6.442958464029424e-09	None	0.3192392545474202	-6.442958464029424e-09
76	3270	0.00044887798990568783	None	0.23463528215528964	0.00044887798990568783
76	3883	0.000701214351649424	None	0.02326649073203007	0.000701214351649424
76	3748	0.0021682948452485017	None	0.0	0.0021682948452485017
76	3848	0.002076976837476999	None	0.7623048311943548	0.002076976837476999
76	3493	0.001938562731008836	None	0.0	0.001938562731008836
76	3747	0.0018710446984042935	None	0.18199319214586382	0.0018710446984042935
76	3875	2.5804844492029236e-06	None	0.2481671246891901	2.5804844492029236e-06
76	3820	0.0012885427002669702	None	0.0	0.0012885427002669702
76	3785	-5.1082022220978315e-09	None	0.42637998665104837	-5.1082022220978315e-09
76	3688	2.680985450139198e-05	None	0.40603471244707395	2.680985450139198e-05
76	3580	0.0014578880485402066	None	0.0	0.0014578880485402066
76	3453	0.0014405743168433127	None	0.0	0.0014405743168433127
76	3879	-1.4086576053680302e-07	None	0.23224953073716473	-1.4086576053680302e-07
76	3897	0.00011692243304680237	None	0.0	0.00011692243304680237
76	3576	0.0017280277993056915	None	0.0	0.0017280277993056915
76	3872	0.00020482311248126158	None	0.935660259932822	0.00020482311248126158
76	3591	0.0018958162800335858	None	0.18199319214586382	0.0018958162800335858
76	3520	0.0013163495617348247	None	0.22894674096532458	0.0013163495617348247
76	3804	0.0009258884386931303	None	0.02326649073203007	0.0009258884386931303
76	3837	-0.1	None	0.0	-0.1
76	3476	0.001647169288326637	None	0.0	0.001647169288326637
76	3662	0.00241296952704768	None	0.3679126059642564	0.00241296952704768
76	3891	0.005416567602984347	None	0.0	0.005416567602984347
76	3819	0.0017704656642997477	None	0.0	0.0017704656642997477
76	2788	0.0016502284499869979	None	0.0	0.0016502284499869979
76	3887	0.0005377791301292712	None	0.0	0.0005377791301292712
76	3741	0.0031937969759306202	None	0.0	0.0031937969759306202
76	3389	0.0016876757995572219	None	0.0	0.0016876757995572219
76	3791	0.003735679315372191	None	0.0	0.003735679315372191
76	3777	0.00013648415232289914	None	0.1046992082941353	0.00013648415232289914
76	3775	-1.8472526838530276e-05	None	0.0	-1.8472526838530276e-05
76	3560	0.0029128571143457187	None	0.3679126059642564	0.0029128571143457187
76	3660	1.665470557392829e-07	None	0.0	1.665470557392829e-07
76	3742	0.0014797415309143044	None	0.22894674096532458	0.0014797415309143044
76	3451	0.0018861503403466305	None	0.18199319214586382	0.0018861503403466305
76	3562	0.006860282935923861	None	0.0	0.006860282935923861
76	3108	0.00011666793597506534	None	0.0	0.00011666793597506534
76	3830	-4.732166606669425e-06	None	0.3679126059642564	-4.732166606669425e-06
76	3797	0.0030026317078413224	None	0.0	0.0030026317078413224
76	3816	0.0004887998588989159	None	0.0	0.0004887998588989159
76	3864	0.0014821129033406467	None	0.0	0.0014821129033406467
76	3619	0.0012671405422935585	None	0.49065043163636846	0.0012671405422935585
30	1212	0.34186065963800344	0.34186065963800344	0.4104204639021982	0.34186065963800344
30	1091	0.4362172837666001	0.4362172837666001	0.4362172837666001	0.4362172837666001
30	937	0.3536373779843189	0.3536373779843189	0.4122387851825141	0.3536373779843189
30	1521	0.33904415081209943	0.33904415081209943	0.41823829884277225	0.33904415081209943
30	974	0.3066237036034674	0.3066237036034674	0.3138022153321721	0.3066237036034674
30	1600	0.28234754596442324	0.28234754596442324	0.3228406206496399	0.28234754596442324
30	1407	0.3485322031547572	0.3485322031547572	0.37112972945401335	0.3485322031547572
30	1543	0.3723295779484523	0.3723295779484523	0.382308814023276	0.3723295779484523
30	1452	0.43881305225464506	0.43881305225464506	0.4571952011526827	0.43881305225464506
30	1499	0.33969867856205294	0.33969867856205294	0.349585955103645	0.33969867856205294
30	1562	0.25673731802317834	0.25673731802317834	0.25673731802317834	0.25673731802317834
30	1559	0.3777227801659046	0.3777227801659046	0.42634320184314856	0.3777227801659046
30	1548	0.3330807160210741	0.3330807160210741	0.3927080550863667	0.3330807160210741
30	1577	0.24753904738937765	0.24753904738937765	0.27524496652825026	0.24753904738937765
30	1396	0.39914311651526085	0.39914311651526085	0.41197484863840816	0.39914311651526085
30	1463	0.25673731802317834	0.25673731802317834	0.25673731802317834	0.25673731802317834
30	1549	0.25673731802317834	0.25673731802317834	0.25673731802317834	0.25673731802317834
30	1510	0.3897555727169629	0.3897555727169629	0.5459816601020127	0.3897555727169629
30	1031	0.3996063683111791	0.3996063683111791	0.4122198641514799	0.3996063683111791
30	1221	0.5250890018972595	0.5250890018972595	0.5250890018972595	0.5250890018972595
30	1197	0.5307271823390816	0.5307271823390816	0.6241445149540896	0.5307271823390816
30	1123	0.42906960807120004	0.42906960807120004	0.432068220318593	0.42906960807120004
30	1553	0.2077301905721903	0.2077301905721903	0.3047224676305583	0.2077301905721903
30	1043	0.4078721962777867	0.4078721962777867	0.4359295963500772	0.4078721962777867
30	1578	0.0	0.0	0.0	0.0
30	1376	0.223606797749979	0.223606797749979	0.47858840725773194	0.223606797749979
30	1346	0.4362172837666001	0.4362172837666001	0.4362172837666001	0.4362172837666001
30	1004	0.4335836079686065	0.4335836079686065	0.4354098692890096	0.4335836079686065
30	1026	0.40948209553505255	0.40948209553505255	0.4835706371203491	0.40948209553505255
30	1384	0.31831873913272435	0.31831873913272435	0.3813773679601394	0.31831873913272435
30	1199	0.5821048893825388	0.5821048893825388	0.6020943750345931	0.5821048893825388
30	1364	0.4299962003629771	0.4299962003629771	0.4352082120479867	0.4299962003629771
30	1563	0.22670841591213006	0.22670841591213006	0.26196422806675346	0.22670841591213006
30	1545	0.4236234708068024	0.4236234708068024	0.436351305298443	0.4236234708068024
30	1367	0.4363550042012613	0.4363550042012613	0.44871692552006126	0.4363550042012613
30	1455	0.36271502820995194	0.36271502820995194	0.4365572970920498	0.36271502820995194
30	1451	0.3545203896230627	0.3545203896230627	0.4177374708210082	0.3545203896230627
30	1459	0.29390660758211473	0.29390660758211473	0.39558641135382366	0.29390660758211473
30	548	0.3976649196537311	0.3976649196537311	0.42351375749933917	0.3976649196537311
30	1477	0.39914311651526085	0.39914311651526085	0.41197484863840816	0.39914311651526085
30	1371	0.36520392755852793	0.36520392755852793	0.394471189942295	0.36520392755852793
30	730	0.3698404966570889	0.3698404966570889	0.4337383662907263	0.3698404966570889
30	1476	0.44032699602815295	0.44032699602815295	0.44256641488845744	0.44032699602815295
30	1485	0.25805385259681024	0.25805385259681024	0.3021247217136077	0.25805385259681024
30	1342	0.25673731802317834	0.25673731802317834	0.25673731802317834	0.25673731802317834
30	704	0.5250890018972595	0.5250890018972595	0.5250890018972595	0.5250890018972595
30	1252	0.3442429185701451	0.3442429185701451	0.3908274506004295	0.3442429185701451
30	728	0.45448618595372825	0.45448618595372825	0.4812577142239117	0.45448618595372825
30	1568	0.0	0.0	0.0	0.0
30	1467	0.2374832937864262	0.2374832937864262	0.32969617746003677	0.2374832937864262
30	1491	0.40948209553505255	0.40948209553505255	0.4835706371203491	0.40948209553505255
30	932	0.3531185990537886	0.3531185990537886	0.37667747477534635	0.3531185990537886
30	1249	0.559825694104745	0.559825694104745	0.593207065037493	0.559825694104745
30	1583	0.39914311651526085	0.39914311651526085	0.41197484863840816	0.39914311651526085
30	1582	0.2166842836920046	0.2166842836920046	0.27258598312949933	0.2166842836920046
30	1047	0.3777227801659046	0.3777227801659046	0.42634320184314856	0.3777227801659046
30	1410	0.29916022003750664	0.29916022003750664	0.29916022003750664	0.29916022003750664
30	1400	0.45751544122711607	0.45751544122711607	0.4593725490466361	0.45751544122711607
30	1325	0.3615357829104669	0.3615357829104669	0.48352532087485384	0.3615357829104669
30	1572	0.3777227801659046	0.3777227801659046	0.42634320184314856	0.3777227801659046
30	1580	0.507271690053049	0.507271690053049	0.5110322282372047	0.507271690053049
30	1330	0.4298748533469072	0.4298748533469072	0.5073949831440328	0.4298748533469072
30	1386	0.3185784305398799	0.3185784305398799	0.3235681336090826	0.3185784305398799
30	1503	0.43781364144804896	0.43781364144804896	0.4947289599973156	0.43781364144804896
30	1585	0.3843778626000482	0.3843778626000482	0.39423827459658173	0.3843778626000482
30	1422	0.4078721962777867	0.4078721962777867	0.4359295963500772	0.4078721962777867
30	1434	0.25673731802317834	0.25673731802317834	0.25673731802317834	0.25673731802317834
30	1506	0.28867630861981153	0.28867630861981153	0.3064372752950856	0.28867630861981153
30	1566	0.2166842836920046	0.2166842836920046	0.27258598312949933	0.2166842836920046
30	1419	0.28833528548301957	0.28833528548301957	0.3398807553088718	0.28833528548301957
30	1569	0.2857824866254629	0.2857824866254629	0.3792575720940618	0.2857824866254629
30	1137	0.4299962003629771	0.4299962003629771	0.4352082120479867	0.4299962003629771
30	1590	0.34411783230024007	0.34411783230024007	0.38255073066929557	0.34411783230024007
30	1591	0.3021095078665289	0.3021095078665289	0.3372081753508027	0.3021095078665289
30	1020	0.39914311651526085	0.39914311651526085	0.41197484863840816	0.39914311651526085
30	1344	0.4076089037082662	0.4076089037082662	0.4222514018838628	0.4076089037082662
30	1472	0.3553966807456693	0.3553966807456693	0.4628355548687136	0.3553966807456693
30	1456	0.29916022003750664	0.29916022003750664	0.29916022003750664	0.29916022003750664
30	1394	0.42906960807120004	0.42906960807120004	0.432068220318593	0.42906960807120004
30	1560	0.21793770882608823	0.21793770882608823	0.31702277217416874	0.21793770882608823
30	807	0.3485322031547572	0.3485322031547572	0.37112972945401335	0.3485322031547572
30	1365	0.3545203896230627	0.3545203896230627	0.4177374708210082	0.3545203896230627
30	1505	0.2668703076480927	0.2668703076480927	0.3326372684993925	0.2668703076480927
30	1515	0.45751544122711607	0.45751544122711607	0.4593725490466361	0.45751544122711607
30	1587	0.22921724913796285	0.22921724913796285	0.3733075485150996	0.22921724913796285
30	1571	0.0	0.0	0.0	0.0
30	1424	0.39914311651526085	0.39914311651526085	0.41197484863840816	0.39914311651526085
30	1473	0.42783436821220755	0.42783436821220755	0.45455869995369425	0.42783436821220755
30	1530	0.5250890018972595	0.5250890018972595	0.5250890018972595	0.5250890018972595
30	1213	0.4160299811628225	0.4160299811628225	0.4284588300163598	0.4160299811628225
30	1595	0.27756182309117133	0.27756182309117133	0.31706137841852966	0.27756182309117133
30	1561	0.23706746619086197	0.23706746619086197	0.37408796964608726	0.23706746619086197
30	1555	0.3545203896230627	0.3545203896230627	0.4177374708210082	0.3545203896230627
30	1298	0.4100578686646551	0.4100578686646551	0.48410093451920566	0.4100578686646551
30	1257	0.3154966255754613	0.3154966255754613	0.42621105214563515	0.3154966255754613
30	1513	0.29916022003750664	0.29916022003750664	0.29916022003750664	0.29916022003750664
30	1573	0.0	0.0	0.0	0.0
30	1592	0.36271502820995194	0.36271502820995194	0.4365572970920498	0.36271502820995194
30	1584	0.3229202177173196	0.3229202177173196	0.3866277763842548	0.3229202177173196
30	1416	0.2166842836920046	0.2166842836920046	0.27258598312949933	0.2166842836920046
139	6995	0.009243491606232973	None	0.0	0.009243491606232973
139	7013	0.010195579688316301	None	0.0	0.010195579688316301
139	6887	0.008847684616200203	None	0.0	0.008847684616200203
139	6939	1.0420343221381453e-06	None	0.0	1.0420343221381453e-06
139	6526	0.009244981592021922	None	0.0	0.009244981592021922
139	7014	1.788776067783387e-07	None	0.0	1.788776067783387e-07
139	7028	-0.1	None	0.3340781817188473	-0.1
139	6994	0.010164831372954413	None	0.0	0.010164831372954413
139	6678	0.009761524000460292	None	0.0	0.009761524000460292
139	6976	0.010698214728639632	None	0.0	0.010698214728639632
139	6781	0.009666212242496525	None	0.0	0.009666212242496525
139	6998	0.008974511791145794	None	0.0	0.008974511791145794
139	6406	0.010229659564825874	None	0.0	0.010229659564825874
139	6385	0.00991140587107781	None	0.0	0.00991140587107781
139	7043	-5.307245277795739e-12	None	0.0	-5.307245277795739e-12
139	6904	0.010001146281871992	None	0.0	0.010001146281871992
139	7019	0.009363587210311147	None	0.0	0.009363587210311147
139	6894	0.009910566553653475	None	0.0	0.009910566553653475
139	7011	0.009363982766748956	None	0.0	0.009363982766748956
139	6967	0.010041439659572179	None	0.0	0.010041439659572179
139	6981	0.00924376032469233	None	0.0	0.00924376032469233
139	7023	-4.205637478695351e-05	None	0.07097884708147421	-4.205637478695351e-05
139	6721	0.0026994139161635243	None	0.0	0.0026994139161635243
139	6883	0.0031193260245009685	None	0.0	0.0031193260245009685
139	6926	-3.352824954217337e-05	None	0.07290860072223634	-3.352824954217337e-05
139	7022	1.8460866082730638e-06	None	0.4920480628017573	1.8460866082730638e-06
139	6590	0.009455304214113058	None	0.0	0.009455304214113058
139	6793	0.010194768337636067	None	0.0	0.010194768337636067
139	6768	0.009365429162289822	None	0.0	0.009365429162289822
139	7002	0.009935297650076804	None	0.0	0.009935297650076804
139	6779	0.010195579717344389	None	0.0	0.010195579717344389
139	6823	0.008973708122356453	None	0.0	0.008973708122356453
139	6676	0.00993728185262697	None	0.0	0.00993728185262697
139	6960	0.00017585240402824185	None	0.0	0.00017585240402824185
139	7030	0.00939163928843566	None	0.0	0.00939163928843566
139	6959	0.001115374972581481	None	0.0	0.001115374972581481
139	6549	0.010176893640386077	None	0.0	0.010176893640386077
139	7020	0.009670932878225678	None	0.0	0.009670932878225678
139	6837	0.0001174344698386717	None	0.7637580927724585	0.0001174344698386717
139	5552	0.009764236950297905	None	0.0	0.009764236950297905
139	7037	-1.4967547909289322e-07	None	0.12313692250467781	-1.4967547909289322e-07
139	6988	0.009660622108140242	None	0.0	0.009660622108140242
139	6725	0.009863198956862053	None	0.0	0.009863198956862053
139	7016	-0.000275439581929994	None	0.0	-0.000275439581929994
139	7032	0.004068946743380346	None	0.0	0.004068946743380346
139	6870	-3.8543338271259e-07	None	0.0	-3.8543338271259e-07
139	6951	0.0001143451393873018	None	0.0	0.0001143451393873018
139	6625	0.009477754182454824	None	0.0	0.009477754182454824
139	6962	-1.9193930356336998e-05	None	0.5130767002770991	-1.9193930356336998e-05
139	6730	0.009748982684813196	None	0.0	0.009748982684813196
139	6657	0.00016558374420098305	None	0.0	0.00016558374420098305
139	6853	0.0098618940136752	None	0.0	0.0098618940136752
139	6986	0.000767324913373263	None	0.12828399444831445	0.000767324913373263
139	6147	0.009316594073396304	None	0.07097884708147421	0.009316594073396304
139	6738	0.010433319843325822	None	0.0	0.010433319843325822
139	6578	0.009774501575749562	None	0.0	0.009774501575749562
139	7025	0.009224057381324476	None	0.0	0.009224057381324476
139	7024	0.0036393211493304825	None	0.0	0.0036393211493304825
139	6969	0.009242390951694789	None	0.0	0.009242390951694789
139	6223	0.009864480752784512	None	0.0	0.009864480752784512
139	6666	0.009863151463194825	None	0.0	0.009863151463194825
139	7012	-5.809420309858231e-10	None	1.0924473641340815	-5.809420309858231e-10
139	6629	0.009871078164223659	None	0.0	0.009871078164223659
139	6975	0.009863198977014646	None	0.0	0.009863198977014646
139	6923	0.009459718464428913	None	0.0	0.009459718464428913
139	6755	0.00922405735071472	None	0.0	0.00922405735071472
139	7000	0.00033617858095029445	None	0.0	0.00033617858095029445
139	6938	1.0194467163918817e-06	None	0.6133556667691022	1.0194467163918817e-06
139	6856	-1.6620214246836562e-09	None	0.07290860072223634	-1.6620214246836562e-09
139	5615	0.008935810264434137	None	0.0	0.008935810264434137
139	6851	0.009766441883822145	None	0.0	0.009766441883822145
139	6415	0.010194479367086529	None	0.0	0.010194479367086529
139	6537	0.00983319444126671	None	0.0	0.00983319444126671
139	6814	0.009242390957466803	None	0.0	0.009242390957466803
139	6416	0.009448017578433915	None	0.0	0.009448017578433915
139	7039	-6.109682772778696e-06	None	0.7618270145475132	-6.109682772778696e-06
139	5619	0.009717989762258603	None	0.0	0.009717989762258603
139	6567	0.009869754476621515	None	0.0	0.009869754476621515
139	6957	0.009036965253093464	None	0.0	0.009036965253093464
139	6912	0.010180961815415262	None	0.0	0.010180961815415262
139	6580	0.010697839336726871	None	0.0	0.010697839336726871
139	6885	0.0003648267716737658	None	0.0	0.0003648267716737658
139	6964	-1.7336459649286288e-07	None	0.0	-1.7336459649286288e-07
139	6977	1.5538927505992754e-06	None	0.12828399444831445	1.5538927505992754e-06
139	7047	0.008983319938313607	None	0.0	0.008983319938313607
139	6662	0.010043177469142496	None	0.0	0.010043177469142496
139	6381	0.009911452347909137	None	0.0	0.009911452347909137
139	7005	0.00026381293774166095	None	0.0	0.00026381293774166095
139	6980	0.0096693189386144	None	0.0	0.0096693189386144
139	5913	0.009932276144868768	None	0.0	0.009932276144868768
139	6720	0.009520012073161657	None	0.0	0.009520012073161657
139	6936	0.0007777640807215284	None	0.0	0.0007777640807215284
139	6743	0.010229659542218224	None	0.0	0.010229659542218224
139	5801	0.009763730474216312	None	0.0	0.009763730474216312
139	6631	0.009647113861764194	None	0.0	0.009647113861764194
139	6916	0.009384936074001864	None	0.0	0.009384936074001864
139	5740	0.009127036118666155	None	0.0	0.009127036118666155
139	6929	0.00025323737563237277	None	0.0	0.00025323737563237277
139	6963	0.00017386945485646548	None	0.07097884708147421	0.00017386945485646548
139	6329	0.00924349161404841	None	0.0	0.00924349161404841
71	3216	0.001292104002340918	None	0.09306596292812028	0.001292104002340918
71	3488	3.1758847112796844e-06	None	0.0	3.1758847112796844e-06
71	3480	0.0008379328198249079	None	0.0	0.0008379328198249079
71	3448	0.0016054992193549138	None	0.0	0.0016054992193549138
71	3607	0.0007775366783230309	None	0.03489973609804511	0.0007775366783230309
71	3618	1.780890712995473e-06	None	0.4671942863524771	1.780890712995473e-06
71	3334	0.0006873382226017469	None	0.0	0.0006873382226017469
71	3509	6.716816219520997e-05	None	0.03489973609804511	6.716816219520997e-05
71	3282	0.0009879526142276378	None	0.09306596292812028	0.0009879526142276378
71	3527	0.0021442998717224803	None	0.0	0.0021442998717224803
71	3474	7.202571208296498e-05	None	0.03489973609804511	7.202571208296498e-05
71	3608	2.4550886060743705e-07	None	0.03489973609804511	2.4550886060743705e-07
71	3018	0.001657772818303773	None	0.0	0.001657772818303773
71	3507	9.27231608607251e-06	None	0.41231206876702775	9.27231608607251e-06
71	3626	-0.1	None	0.0	-0.1
71	3478	0.000782979967910223	None	0.03489973609804511	0.000782979967910223
71	3561	0.0015412600051367006	None	0.0	0.0015412600051367006
71	3519	3.434392737059594e-05	None	0.3487542460052147	3.434392737059594e-05
71	3359	8.697428667920965e-05	None	0.25336169703755906	8.697428667920965e-05
71	3649	5.47797116328592e-05	None	0.32874948611454224	5.47797116328592e-05
71	3536	-1.1641847075346399e-05	None	0.0	-1.1641847075346399e-05
71	3464	0.004976038364069797	None	0.0	0.004976038364069797
71	3510	0.004831031151520578	None	0.0	0.004831031151520578
71	3577	0.0014075541114918092	None	0.0	0.0014075541114918092
71	3356	0.000755538475446219	None	0.0	0.000755538475446219
71	3621	0.001062609147574309	None	0.0	0.001062609147574309
71	3460	0.004213042316885682	None	0.0	0.004213042316885682
71	3237	0.0017101721474810808	None	0.0	0.0017101721474810808
71	3556	0.00041927571163395905	None	0.48209937599541314	0.00041927571163395905
71	3057	0.001526807889906746	None	0.0	0.001526807889906746
71	3595	0.0014969425633886576	None	0.2896832266829045	0.0014969425633886576
71	3590	0.0044931267152246174	None	0.0	0.0044931267152246174
71	3570	0.00039690877311796913	None	0.09306596292812028	0.00039690877311796913
71	3641	0.007201015921463146	None	0.0	0.007201015921463146
71	3612	3.525040042906698e-05	None	0.3487542460052147	3.525040042906698e-05
71	3182	0.0007312551337717096	None	0.0	0.0007312551337717096
71	3257	0.0018823129586014477	None	0.19339179413282995	0.0018823129586014477
71	3009	0.0008180175757626319	None	0.0	0.0008180175757626319
71	3588	-4.323716420357578e-06	None	0.40521202455939986	-4.323716420357578e-06
71	3010	0.0016480148538560314	None	0.0	0.0016480148538560314
71	3606	0.0028985238288663662	None	0.48141601028456504	0.0028985238288663662
71	3504	0.0014581938072245472	None	0.0	0.0014581938072245472
71	3648	2.1200875867608832e-08	None	0.0	2.1200875867608832e-08
71	3502	0.0023479053776744746	None	0.0	0.0023479053776744746
71	3063	0.0007107104873468665	None	0.0	0.0007107104873468665
71	3429	0.005099072087710157	None	0.0	0.005099072087710157
71	3622	9.30644263596626e-05	None	0.0	9.30644263596626e-05
71	2889	0.0006438883717095669	None	0.0	0.0006438883717095669
71	3270	0.00044887798990568783	None	0.19122804278238234	0.00044887798990568783
71	3603	0.003424181143855481	None	0.0	0.003424181143855481
71	3620	-0.0006825160020984377	None	0.0	-0.0006825160020984377
71	3495	0.0015658284852795674	None	0.0	0.0015658284852795674
71	3614	1.508893703352219e-07	None	0.48141601028456504	1.508893703352219e-07
71	3597	2.449229881681427e-05	None	0.2842525510825652	2.449229881681427e-05
71	3470	1.0138746509042268e-08	None	0.18770537989947128	1.0138746509042268e-08
71	3640	1.855606697611097e-05	None	0.38542639323029065	1.855606697611097e-05
71	3604	-0.1	None	0.0	-0.1
71	3215	0.0014710350074945166	None	0.0	0.0014710350074945166
71	3493	0.001938562731008836	None	0.0	0.001938562731008836
71	3547	5.410479948023193e-07	None	0.3674200166023399	5.410479948023193e-07
71	3455	-1.4011050065823531e-11	None	1.1103506661707765	-1.4011050065823531e-11
71	3506	-1.0538079064659916e-08	None	0.19753457433382351	-1.0538079064659916e-08
71	3580	0.0014578880485402066	None	0.0	0.0014578880485402066
71	3453	0.0014405743168433127	None	0.0	0.0014405743168433127
71	3461	-3.7386093813093856e-11	None	0.0	-3.7386093813093856e-11
71	3616	-1.7993283335839524e-06	None	0.48141601028456504	-1.7993283335839524e-06
71	3600	0.0016022136777035932	None	0.0	0.0016022136777035932
71	3625	-6.654805301489155e-06	None	0.3164987584161899	-6.654805301489155e-06
71	3576	0.0017280277993056915	None	0.0	0.0017280277993056915
71	3591	0.0018958162800335858	None	0.19339179413282995	0.0018958162800335858
71	3631	1.0789532307943363e-05	None	0.31603222079809806	1.0789532307943363e-05
71	3520	0.0013163495617348247	None	0.2896832266829045	0.0013163495617348247
71	3579	2.5031105301281446e-05	None	0.31603222079809806	2.5031105301281446e-05
71	3476	0.001647169288326637	None	0.0	0.001647169288326637
71	3630	-0.1	None	0.6255380836841029	-0.1
71	2788	0.0016502284499869979	None	0.0	0.0016502284499869979
71	3389	0.0016876757995572219	None	0.0	0.0016876757995572219
71	3643	-0.1	None	0.0	-0.1
71	3567	-2.5897998275237735e-05	None	0.2842525510825652	-2.5897998275237735e-05
71	3332	0.000872468154801005	None	0.03489973609804511	0.000872468154801005
71	3555	-5.713710389019382e-06	None	0.15778537576458018	-5.713710389019382e-06
71	3592	-2.494403004479023e-13	None	0.0	-2.494403004479023e-13
71	3492	0.0008040733830825273	None	0.0	0.0008040733830825273
71	3560	0.0029128571143457187	None	0.48141601028456504	0.0029128571143457187
71	3258	0.0018677959268793788	None	0.0	0.0018677959268793788
71	3451	0.0018861503403466305	None	0.19339179413282995	0.0018861503403466305
71	3562	0.006860282935923861	None	0.0	0.006860282935923861
71	3108	0.00011666793597506534	None	0.0	0.00011666793597506534
71	3185	0.00045329375528447826	None	0.3487542460052147	0.00045329375528447826
71	3543	0.0018707991641964737	None	0.5209439254304155	0.0018707991641964737
71	3422	0.00048436043454326913	None	0.0	0.00048436043454326913
71	3336	0.0019326137623138571	None	0.19339179413282995	0.0019326137623138571
71	3181	0.0032077434107826847	None	0.0	0.0032077434107826847
71	3316	0.0007624712920254002	None	0.0	0.0007624712920254002
71	3119	0.0016590730667059045	None	0.0	0.0016590730667059045
71	3627	0.0007840360852328503	None	0.0	0.0007840360852328503
71	3636	-9.709353939861199e-05	None	0.03489973609804511	-9.709353939861199e-05
71	3585	0.004963151610914578	None	0.0	0.004963151610914578
71	3619	0.0012671405422935585	None	0.5108339558377999	0.0012671405422935585
71	3487	0.0006662838736668598	None	0.0	0.0006662838736668598
54	2617	2.332310582925215e-05	None	0.18487329038888856	2.332310582925215e-05
54	2689	-0.1	None	0.0	-0.1
54	2776	-0.1	None	0.0	-0.1
54	2723	0.00027898477344941657	None	0.26690564535009226	0.00027898477344941657
54	2554	3.079600394531505e-07	None	0.26690564535009226	3.079600394531505e-07
54	2677	4.462783492252461e-08	None	0.40322700112484167	4.462783492252461e-08
54	2672	-3.63287124355754e-10	None	0.11109704787567432	-3.63287124355754e-10
54	2576	8.889713044880953e-07	None	0.3877870822111032	8.889713044880953e-07
54	2771	1.405105620705403e-05	None	0.395886006727038	1.405105620705403e-05
54	2615	4.107703432072987e-09	None	0.4686746471526371	4.107703432072987e-09
54	2558	-0.1	None	0.0	-0.1
54	2728	3.5602971939740546e-05	None	0.18487329038888856	3.5602971939740546e-05
54	2681	9.623801632555039e-06	None	0.21908794813945914	9.623801632555039e-06
54	2592	2.6329791030593584e-09	None	0.06933844664676815	2.6329791030593584e-09
54	2703	0.0006664439821356529	None	0.06933844664676815	0.0006664439821356529
54	2625	2.6825926914084625e-05	None	0.46990676295824113	2.6825926914084625e-05
54	2724	-4.799941288686676e-08	None	0.46990676295824113	-4.799941288686676e-08
54	2676	3.052038635459101e-05	None	0.418812149666854	3.052038635459101e-05
54	2662	-0.1	None	0.0	-0.1
54	2758	-0.1	None	0.0	-0.1
54	2622	-0.00028319338113429236	None	0.0	-0.00028319338113429236
54	2748	-2.813728742627514e-08	None	0.4554256618261422	-2.813728742627514e-08
54	2631	-0.1	None	0.0	-0.1
54	2790	5.18213966625661e-09	None	0.4686746471526371	5.18213966625661e-09
54	2552	8.674241199930688e-05	None	0.395886006727038	8.674241199930688e-05
54	2658	-3.2171622470449514e-05	None	0.16511410647178845	-3.2171622470449514e-05
54	2581	-7.799289472534127e-09	None	0.5635665418573045	-7.799289472534127e-09
54	2664	-2.888683210197237e-05	None	0.36406513705808374	-2.888683210197237e-05
54	2646	1.6591221630417263e-05	None	0.3175311531521433	1.6591221630417263e-05
54	2715	7.083341441775122e-07	None	0.06933844664676815	7.083341441775122e-07
54	2687	-0.1	None	0.0	-0.1
54	2697	0.000549043765126769	None	0.37414927476526083	0.000549043765126769
54	2730	-0.1	None	0.45147636738043273	-0.1
54	2613	7.96144972366044e-06	None	0.15913064081193068	7.96144972366044e-06
54	2764	-0.1	None	0.0	-0.1
54	2781	0.00010927450430928797	None	0.1725644342194539	0.00010927450430928797
54	2606	-2.464814600576345e-06	None	0.5748050588161313	-2.464814600576345e-06
54	2752	-1.8212300203075752e-07	None	0.0	-1.8212300203075752e-07
54	2766	0.0001713224440364719	None	0.418812149666854	0.0001713224440364719
54	2765	-0.1	None	0.1668133574144756	-0.1
54	2605	-1.7178463550807154e-08	None	0.3175311531521433	-1.7178463550807154e-08
54	2666	-3.307293863239379e-08	None	0.0	-3.307293863239379e-08
54	2732	8.992202413027556e-07	None	0.26690564535009226	8.992202413027556e-07
54	2712	1.9210584606547523e-07	None	0.5748050588161313	1.9210584606547523e-07
54	2594	0.0006428888346700515	None	0.0	0.0006428888346700515
54	2570	6.772009231843294e-05	None	0.1653799802927827	6.772009231843294e-05
54	2655	1.1571107451843101e-05	None	0.3175311531521433	1.1571107451843101e-05
54	2782	-0.1	None	0.34458096682083145	-0.1
54	2786	0.0005034293151684198	None	0.0	0.0005034293151684198
54	2733	3.1383127341546423e-06	None	0.1025419022459175	3.1383127341546423e-06
54	2611	3.950361374472889e-09	None	0.78629432389596	3.950361374472889e-09
54	2589	5.343467137251194e-08	None	0.3911832854609401	5.343467137251194e-08
54	2772	1.3157564310395557e-07	None	0.2844808546023473	1.3157564310395557e-07
54	2614	-4.054859640760945e-06	None	0.1757897353314703	-4.054859640760945e-06
54	2794	1.0826845188002414e-08	None	0.36406513705808374	1.0826845188002414e-08
54	2680	-1.258480540239669e-06	None	0.383346650490397	-1.258480540239669e-06
54	2603	-3.653117716792846e-10	None	0.5635665418573045	-3.653117716792846e-10
54	2754	-0.1	None	0.0	-0.1
54	2711	-2.9422782797641897e-05	None	0.3708515231521073	-2.9422782797641897e-05
54	2756	0.0012126585016521822	None	0.3638198591321612	0.0012126585016521822
54	2627	1.8795954546113028e-08	None	0.25100273258655037	1.8795954546113028e-08
54	2770	4.8657021190342936e-05	None	0.14524346901755605	4.8657021190342936e-05
54	2726	-3.575067703518108e-07	None	0.6901923549444678	-3.575067703518108e-07
54	2746	2.1252426733276066e-08	None	0.19889283094530097	2.1252426733276066e-08
54	2740	1.2747438989270944e-07	None	0.17537947873766024	1.2747438989270944e-07
54	2616	3.86386444803744e-05	None	0.14524346901755605	3.86386444803744e-05
54	2795	-2.5396599023094375e-07	None	0.0	-2.5396599023094375e-07
54	2692	-0.1	None	0.15886970829897396	-0.1
54	2744	-7.302314133625227e-07	None	0.2982814816153262	-7.302314133625227e-07
54	2324	None	None	0.8485382032858346	None
54	2769	-2.533715675084728e-09	None	0.5748050588161313	-2.533715675084728e-09
54	2774	-4.279409920245789e-05	None	0.0	-4.279409920245789e-05
54	2750	0.0002182789934826551	None	0.0	0.0002182789934826551
54	2588	1.3745681654984276e-07	None	0.5066102729524677	1.3745681654984276e-07
54	2779	5.746792162466171e-07	None	0.26690564535009226	5.746792162466171e-07
54	2654	2.3264843647074437e-05	None	0.3975952760376716	2.3264843647074437e-05
54	2793	0.0001588766951947132	None	0.0	0.0001588766951947132
54	2747	-7.450964905306471e-05	None	0.35295517583108843	-7.450964905306471e-05
54	2763	0.00022936220586229403	None	0.26690564535009226	0.00022936220586229403
54	2704	-4.519850417799194e-11	None	0.11109704787567432	-4.519850417799194e-11
54	2784	None	None	0.2884825792861657	None
54	2644	-0.1	None	0.1668133574144756	-0.1
54	2729	1.2777944642927446e-06	None	0.2359882034987828	1.2777944642927446e-06
54	2788	0.0016502284499869979	None	0.06933844664676815	0.0016502284499869979
54	2708	-6.530773670394248e-08	None	0.4174278246114246	-6.530773670394248e-08
54	2735	3.853991167196269e-05	None	0.0	3.853991167196269e-05
54	2753	-0.1	None	0.0	-0.1
54	2659	0.00022351507399274106	None	0.0	0.00022351507399274106
54	2586	2.0473789403065314e-05	None	0.21908794813945914	2.0473789403065314e-05
54	2773	-1.7789616553416793e-06	None	0.0	-1.7789616553416793e-06
54	2792	3.552787578082212e-06	None	0.0	3.552787578082212e-06
54	2787	-1.915492631075258e-08	None	0.40322700112484167	-1.915492631075258e-08
54	2722	6.094327509091035e-08	None	1.0215109414819268	6.094327509091035e-08
54	2665	-8.063138598506137e-05	None	0.4235137854095995	-8.063138598506137e-05
54	2777	1.1918972224514432e-06	None	0.3293568615904127	1.1918972224514432e-06
54	2396	None	None	0.4856728850184446	None
54	2731	3.6723365439376744e-05	None	0.44390912569037244	3.6723365439376744e-05
54	2562	1.014623296425782e-06	None	0.0	1.014623296425782e-06
54	2684	-0.1	None	0.0	-0.1
54	2796	-0.1	None	0.1668133574144756	-0.1
108	5088	0.007126968484858122	None	0.0	0.007126968484858122
108	5404	0.009858419130561881	None	0.0	0.009858419130561881
108	5469	0.007137455673539412	None	0.0	0.007137455673539412
108	5349	0.001409357722617969	None	0.32520597314555993	0.001409357722617969
108	4184	0.008039937867730522	None	0.0	0.008039937867730522
108	4983	0.0070619996510746085	None	0.0	0.0070619996510746085
108	5158	0.006695453044780891	None	0.0	0.006695453044780891
108	5434	2.1192734712488233e-08	None	0.2732507048729387	2.1192734712488233e-08
108	5448	0.008332356870148426	None	0.0	0.008332356870148426
108	4928	0.007368161794328692	None	0.0	0.007368161794328692
108	5259	0.008337043324578998	None	0.0	0.008337043324578998
108	5390	0.009867768854004854	None	0.0	0.009867768854004854
108	5461	4.438402066449022e-07	None	0.0	4.438402066449022e-07
108	5498	0.007537181176682255	None	0.0	0.007537181176682255
108	5440	0.0068534505941868235	None	0.0	0.0068534505941868235
108	5457	-3.543784133646172e-06	None	0.0	-3.543784133646172e-06
108	4824	0.007980735089435328	None	0.0	0.007980735089435328
108	5470	0.001222533781160611	None	0.0	0.001222533781160611
108	5475	-1.7105643487204399e-06	None	0.7732172290268483	-1.7105643487204399e-06
108	5487	-1.2451742637677485e-08	None	0.0	-1.2451742637677485e-08
108	5455	0.007985036557063148	None	0.0	0.007985036557063148
108	5396	0.009898279506211796	None	0.0	0.009898279506211796
108	5398	0.007303192308778376	None	0.0	0.007303192308778376
108	5352	0.007090889675235636	None	0.0	0.007090889675235636
108	5495	1.0055931428976654e-10	None	1.062675744164157	1.0055931428976654e-10
108	5474	0.008126763246108053	None	0.0	0.008126763246108053
108	5401	0.007119319689297588	None	0.0	0.007119319689297588
108	5386	0.007112676731036551	None	0.0	0.007112676731036551
108	5431	0.0017731883442996116	None	0.04810548131123882	0.0017731883442996116
108	5290	0.007072445847369859	None	0.0	0.007072445847369859
108	5429	7.856620763454737e-09	None	0.974179147894391	7.856620763454737e-09
108	5471	-2.2689072995404624e-06	None	0.0	-2.2689072995404624e-06
108	5225	0.007184028792874798	None	0.0	0.007184028792874798
108	5142	0.007012782861656656	None	0.0	0.007012782861656656
108	5208	0.0071039162343965526	None	0.0	0.0071039162343965526
108	5493	-1.1183150993830716e-10	None	0.1046992082941353	-1.1183150993830716e-10
108	5313	0.0014026760912380222	None	0.2171641412148882	0.0014026760912380222
108	5454	0.007086004436816912	None	0.0	0.007086004436816912
108	5482	0.005278010712494129	None	0.0	0.005278010712494129
108	5315	0.00015596149951367647	None	0.0	0.00015596149951367647
108	5466	0.008529942962395308	None	0.0	0.008529942962395308
108	5247	0.008437572672245357	None	0.0	0.008437572672245357
108	5341	0.0035363843384392185	None	0.29129151423197597	0.0035363843384392185
108	5465	0.0012112288236115652	None	0.0	0.0012112288236115652
108	5027	0.007543767122675806	None	0.0	0.007543767122675806
108	5016	0.007459650100277092	None	0.0	0.007459650100277092
108	4783	0.0075587335442957445	None	0.520638295727363	0.0075587335442957445
108	5152	0.007093274507347894	None	0.0	0.007093274507347894
108	5161	0.007537868071840518	None	0.0	0.007537868071840518
108	5170	0.00035299156428156037	None	0.0	0.00035299156428156037
108	5175	0.008332356870163997	None	0.0	0.008332356870163997
108	4969	0.007095054083566232	None	0.0	0.007095054083566232
108	4914	0.006846959784324729	None	0.0	0.006846959784324729
108	5415	0.0072196906314731584	None	0.0	0.0072196906314731584
108	5472	0.006886886248593163	None	0.0	0.006886886248593163
108	4857	0.008366301673894364	None	0.0	0.008366301673894364
108	5377	0.007056863456574983	None	0.0	0.007056863456574983
108	5450	0.0006180571097562403	None	0.0	0.0006180571097562403
108	5425	0.008824232280099641	None	0.0	0.008824232280099641
108	5301	-8.590772603009911e-08	None	0.0	-8.590772603009911e-08
108	5075	0.0074940545316861925	None	0.0	0.0074940545316861925
108	4861	0.003445015593670811	None	0.29129151423197597	0.003445015593670811
108	5464	0.001106796115333111	None	0.2370220622768963	0.001106796115333111
108	5405	0.0031446955728415553	None	0.0	0.0031446955728415553
108	5195	0.006891867506978493	None	0.0	0.006891867506978493
108	5412	-1.1637239876968541e-09	None	0.04810548131123882	-1.1637239876968541e-09
108	4794	0.005391092874980275	None	0.0	0.005391092874980275
108	5395	6.146040881763162e-07	None	0.32520597314555993	6.146040881763162e-07
108	4927	0.00702512409561926	None	0.0	0.00702512409561926
108	5201	0.006298525684754759	None	0.0	0.006298525684754759
108	5460	0.0025430112286424053	None	0.1046992082941353	0.0025430112286424053
108	4599	0.0036579349057721047	None	0.31278052986095617	0.0036579349057721047
108	5124	0.007754650461664732	None	0.0	0.007754650461664732
108	4280	0.0073758917018072545	None	0.0	0.0073758917018072545
108	5357	-1.2914308299209475e-12	None	0.8659444255483926	-1.2914308299209475e-12
108	5389	0.007188455960768481	None	0.0	0.007188455960768481
108	5458	0.0022045967539637596	None	0.0	0.0022045967539637596
108	5080	0.007160087002920363	None	0.0	0.007160087002920363
108	5413	0.007375251797541719	None	0.0	0.007375251797541719
108	5499	0.0017552682720116538	None	0.2171641412148882	0.0017552682720116538
108	5426	2.683072094856446e-07	None	0.8893999607650581	2.683072094856446e-07
108	5497	0.00701962438381382	None	0.0	0.00701962438381382
108	5422	0.0004080094191565142	None	0.0	0.0004080094191565142
108	5439	0.006871452670812771	None	0.0	0.006871452670812771
108	5360	0.006827508652062482	None	0.0	0.006827508652062482
108	5456	0.00534275880266665	None	0.0	0.00534275880266665
108	5459	9.593153199179226e-09	None	0.8659444255483926	9.593153199179226e-09
108	5442	0.006910255866448281	None	0.0	0.006910255866448281
108	5277	0.00932351034149951	None	0.0	0.00932351034149951
108	4889	0.006861434265730412	None	0.0	0.006861434265730412
108	4563	0.007171932406282967	None	0.0	0.007171932406282967
108	5420	0.0015506602492660344	None	0.0	0.0015506602492660344
108	4856	0.007772618972784657	None	0.0	0.007772618972784657
108	4681	0.007606356986811563	None	0.0	0.007606356986811563
108	4915	0.007278118953166526	None	0.0	0.007278118953166526
108	5336	0.007888746133164008	None	0.0	0.007888746133164008
108	5492	-2.2985556941214394e-05	None	0.0	-2.2985556941214394e-05
108	5347	0.0040433949314563145	None	0.0	0.0040433949314563145
108	5481	2.7296178847946077e-06	None	0.0	2.7296178847946077e-06
108	5473	0.009604762498916286	None	0.0	0.009604762498916286
34	1091	0.3840680895734624	0.3840680895734624	0.3840680895734624	0.3840680895734624
34	937	0.32815341737689874	0.32815341737689874	0.3912564745012346	0.32815341737689874
34	1783	0.2487788175672077	0.2487788175672077	0.5252372516565412	0.2487788175672077
34	1756	0.3127863062330076	0.3127863062330076	0.3845944099316716	0.3127863062330076
34	1543	0.39786241065458217	0.39786241065458217	0.4292189451809837	0.39786241065458217
34	1562	0.3990395338062879	0.3990395338062879	0.4020509422389278	0.3990395338062879
34	1772	0.31777420616573704	0.31777420616573704	0.43407612644232535	0.31777420616573704
34	1790	0.37411244564044766	0.37411244564044766	0.40766261407504817	0.37411244564044766
34	1793	0.31777420616573704	0.31777420616573704	0.43407612644232535	0.31777420616573704
34	1718	0.2639414754407663	0.2639414754407663	0.26940997764600816	0.2639414754407663
34	1549	0.3990395338062879	0.3990395338062879	0.4020509422389278	0.3990395338062879
34	1031	0.3980455660890786	0.3980455660890786	0.4271216101980457	0.3980455660890786
34	1741	0.33753040610957974	0.33753040610957974	0.43035710200125826	0.33753040610957974
34	1755	0.3153599107129966	0.3153599107129966	0.3429793528995279	0.3153599107129966
34	1714	0.44482998480914687	0.44482998480914687	0.5369684957464913	0.44482998480914687
34	1123	0.5101587357367716	0.5101587357367716	0.5143315100762763	0.5101587357367716
34	1043	0.4328636519622556	0.4328636519622556	0.4552617599705783	0.4328636519622556
34	1727	0.32473288442312265	0.32473288442312265	0.35376447758749247	0.32473288442312265
34	1346	0.3840680895734624	0.3840680895734624	0.3840680895734624	0.3840680895734624
34	1754	0.33456443959736337	0.33456443959736337	0.40750965670132644	0.33456443959736337
34	1004	0.4219360003703228	0.4219360003703228	0.42817405413924003	0.4219360003703228
34	1684	0.44482998480914687	0.44482998480914687	0.5369684957464913	0.44482998480914687
34	1737	0.5106690024845364	0.5106690024845364	0.5214564259658961	0.5106690024845364
34	1026	0.3928436544432717	0.3928436544432717	0.467254175707124	0.3928436544432717
34	1613	0.38794172334706234	0.38794172334706234	0.40636412124532145	0.38794172334706234
34	1364	0.4022283833083766	0.4022283833083766	0.40744039499338613	0.4022283833083766
34	1651	0.4207554094120198	0.4207554094120198	0.42303208085523336	0.4207554094120198
34	1545	0.37908032213056	0.37908032213056	0.3896595664050648	0.37908032213056
34	1367	0.4244197934092787	0.4244197934092787	0.4398617513279571	0.4244197934092787
34	1716	0.5756321372068572	0.5756321372068572	0.6381331541223945	0.5756321372068572
34	548	0.4096637828758677	0.4096637828758677	0.43055685946129696	0.4096637828758677
34	1477	0.2639414754407663	0.2639414754407663	0.26940997764600816	0.2639414754407663
34	1746	0.41131497446795773	0.41131497446795773	0.41131497446795773	0.41131497446795773
34	1763	0.28618195694575044	0.28618195694575044	0.37550009646057775	0.28618195694575044
34	1692	0.2658949393478099	0.2658949393478099	0.2980009889072218	0.2658949393478099
34	1252	0.3717707052404391	0.3717707052404391	0.416849388505543	0.3717707052404391
34	1674	0.3928436544432717	0.3928436544432717	0.467254175707124	0.3928436544432717
34	1791	0.24562736262270451	0.24562736262270451	0.30853081502581575	0.24562736262270451
34	728	0.38794172334706234	0.38794172334706234	0.40636412124532145	0.38794172334706234
34	1736	0.4277829570895449	0.4277829570895449	0.45422141055979354	0.4277829570895449
34	1682	0.37788750011231026	0.37788750011231026	0.42790289994214703	0.37788750011231026
34	1680	0.05933840361668955	0.05933840361668955	0.3619260612008214	0.05933840361668955
34	1748	0.2895216063929543	0.2895216063929543	0.34975094170874643	0.2895216063929543
34	1764	0.4207554094120198	0.4207554094120198	0.42303208085523336	0.4207554094120198
34	1249	0.4911589321845103	0.4911589321845103	0.5143739908184215	0.4911589321845103
34	1701	0.4066839354077875	0.4066839354077875	0.4066839354077875	0.4066839354077875
34	1769	0.2642910050609528	0.2642910050609528	0.2991209166165015	0.2642910050609528
34	1612	0.2795084971874737	0.2795084971874737	0.6525665710226876	0.2795084971874737
34	1750	0.40318566423368934	0.40318566423368934	0.42935912126501086	0.40318566423368934
34	1758	0.4067692335449521	0.4067692335449521	0.524318043081021	0.4067692335449521
34	1789	0.0	0.0	0.0	0.0
34	1047	0.4531641422936617	0.4531641422936617	0.5222637001238504	0.4531641422936617
34	1797	0.35908854464288675	0.35908854464288675	0.39726195224707256	0.35908854464288675
34	1400	0.4769407973695185	0.4769407973695185	0.49821014474579206	0.4769407973695185
34	1580	0.5254491805413135	0.5254491805413135	0.5354582393235106	0.5254491805413135
34	1330	0.33456443959736337	0.33456443959736337	0.40750965670132644	0.33456443959736337
34	1779	0.2820358930918309	0.2820358930918309	0.3532430942387563	0.2820358930918309
34	1796	0.40089289488352675	0.40089289488352675	0.43770849486992036	0.40089289488352675
34	1632	0.3840680895734624	0.3840680895734624	0.3840680895734624	0.3840680895734624
34	1776	0.5254491805413135	0.5254491805413135	0.5354582393235106	0.5254491805413135
34	1785	0.3990395338062879	0.3990395338062879	0.4020509422389278	0.3990395338062879
34	1503	0.35333962857225665	0.35333962857225665	0.38883592357268404	0.35333962857225665
34	1774	0.31079342857035963	0.31079342857035963	0.3498110851423669	0.31079342857035963
34	1585	0.4184334210727334	0.4184334210727334	0.4212144098217635	0.4184334210727334
34	1618	0.4066839354077875	0.4066839354077875	0.4066839354077875	0.4066839354077875
34	1792	0.29999559935042264	0.29999559935042264	0.38541038285888185	0.29999559935042264
34	1744	0.4207554094120198	0.4207554094120198	0.42303208085523336	0.4207554094120198
34	1782	0.27730168489176055	0.27730168489176055	0.3802954734416654	0.27730168489176055
34	1137	0.4022283833083766	0.4022283833083766	0.40744039499338613	0.4022283833083766
34	1591	0.3469371603909409	0.3469371603909409	0.3999823186933723	0.3469371603909409
34	1704	0.05933840361668955	0.05933840361668955	0.3619260612008214	0.05933840361668955
34	1719	0.2863258496041851	0.2863258496041851	0.32994298437221775	0.2863258496041851
34	1344	0.395776730144182	0.395776730144182	0.41041922831977856	0.395776730144182
34	1739	0.33753040610957974	0.33753040610957974	0.43035710200125826	0.33753040610957974
34	1472	0.28618195694575044	0.28618195694575044	0.37550009646057775	0.28618195694575044
34	1655	0.41131497446795773	0.41131497446795773	0.41131497446795773	0.41131497446795773
34	1601	0.3457854908404168	0.3457854908404168	0.37118587165713474	0.3457854908404168
34	1456	0.4428243917067098	0.4428243917067098	0.4524971183530678	0.4428243917067098
34	1394	0.5101587357367716	0.5101587357367716	0.5143315100762763	0.5101587357367716
34	1798	0.3633084711391331	0.3633084711391331	0.4250139243250139	0.3633084711391331
34	1621	0.3928436544432717	0.3928436544432717	0.467254175707124	0.3928436544432717
34	1788	0.3284876825669941	0.3284876825669941	0.556835875423949	0.3284876825669941
34	1699	0.3452549360208531	0.3452549360208531	0.39676692575095707	0.3452549360208531
34	1623	0.4911589321845103	0.4911589321845103	0.5143739908184215	0.4911589321845103
34	1515	0.4769407973695185	0.4769407973695185	0.49821014474579206	0.4769407973695185
34	1707	0.36307001738920963	0.36307001738920963	0.37970861962664026	0.36307001738920963
34	1473	0.4394880891856198	0.4394880891856198	0.4643463155460134	0.4394880891856198
34	1695	0.3191719143514934	0.3191719143514934	0.44295886314214394	0.3191719143514934
34	1530	0.41131497446795773	0.41131497446795773	0.41131497446795773	0.41131497446795773
34	1620	0.41131497446795773	0.41131497446795773	0.41131497446795773	0.41131497446795773
34	1213	0.3708384130866579	0.3708384130866579	0.3845601946510749	0.3708384130866579
34	1614	0.2839736305976558	0.2839736305976558	0.4984785048089401	0.2839736305976558
34	1712	0.37469952842302534	0.37469952842302534	0.40793892284898126	0.37469952842302534
34	1777	0.0	0.0	0.0	0.0
34	1646	0.25148530004494457	0.25148530004494457	0.2950310655062359	0.25148530004494457
34	1721	0.19429698453552166	0.19429698453552166	0.32378881150927535	0.19429698453552166
34	1725	0.3990395338062879	0.3990395338062879	0.4020509422389278	0.3990395338062879
34	1654	0.3284876825669941	0.3284876825669941	0.556835875423949	0.3284876825669941
34	1749	0.3153599107129966	0.3153599107129966	0.3429793528995279	0.3153599107129966
34	1709	0.33215142564506445	0.33215142564506445	0.4067500427035564	0.33215142564506445
0	67	0.23640972996231735	0.23640972996231735	0.23640972996231735	0.23640972996231735
0	78	0.0	0.0	0.0	0.0
0	27	0.0	0.0	0.0	0.0
0	40	0.0	0.0	0.0	0.0
0	44	0.22058403001838034	0.22058403001838034	0.22058403001838034	0.22058403001838034
0	66	0.07666049449912687	0.07666049449912687	0.07666049449912687	0.07666049449912687
0	95	0.0	0.0	0.0	0.0
0	21	0.3792079101663603	0.3792079101663603	0.3792079101663603	0.3792079101663603
0	37	0.012776749083187813	0.012776749083187813	0.012776749083187813	0.012776749083187813
0	58	0.28422617786862503	0.28422617786862503	0.28422617786862503	0.28422617786862503
0	52	0.012776749083187813	0.012776749083187813	0.012776749083187813	0.012776749083187813
0	15	0.6385524033166031	0.6385524033166031	0.6385524033166031	0.6385524033166031
0	92	0.0	0.0	0.0	0.0
0	84	0.2987552088361241	0.2987552088361241	0.2987552088361241	0.2987552088361241
0	53	0.2668597167046708	0.2668597167046708	0.2668597167046708	0.2668597167046708
0	12	0.0	0.0	0.0	0.0
0	41	0.07666049449912687	0.07666049449912687	0.07666049449912687	0.07666049449912687
0	91	0.21541062423191099	0.21541062423191099	0.21541062423191099	0.21541062423191099
0	77	0.1912252478249549	0.1912252478249549	0.1912252478249549	0.1912252478249549
0	38	0.0	0.0	0.0	0.0
0	64	0.0	0.0	0.0	0.0
0	19	0.20713492375451475	0.20713492375451475	0.20713492375451475	0.20713492375451475
0	85	0.27211121787362547	0.27211121787362547	0.27211121787362547	0.27211121787362547
0	49	0.07666049449912687	0.07666049449912687	0.07666049449912687	0.07666049449912687
0	45	0.48617438645667815	0.48617438645667815	0.48617438645667815	0.48617438645667815
0	86	0.0	0.0	0.0	0.0
0	35	0.16851795893580995	0.16851795893580995	0.16851795893580995	0.16851795893580995
0	88	0.07666049449912687	0.07666049449912687	0.07666049449912687	0.07666049449912687
0	70	0.012776749083187813	0.012776749083187813	0.012776749083187813	0.012776749083187813
0	80	0.23099684676069562	0.23099684676069562	0.23099684676069562	0.23099684676069562
0	17	0.0	0.0	0.0	0.0
0	23	0.012776749083187813	0.012776749083187813	0.012776749083187813	0.012776749083187813
0	57	0.38153185413991436	0.38153185413991436	0.38153185413991436	0.38153185413991436
0	39	0.36442717481173237	0.36442717481173237	0.36442717481173237	0.36442717481173237
0	62	0.6694451412121999	0.6694451412121999	0.6694451412121999	0.6694451412121999
0	22	0.2162322926356127	0.2162322926356127	0.2162322926356127	0.2162322926356127
0	29	0.0	0.0	0.0	0.0
0	4	0.2379435501717609	0.2379435501717609	0.2379435501717609	0.2379435501717609
0	76	0.0	0.0	0.0	0.0
0	25	0.2581807146605062	0.2581807146605062	0.2581807146605062	0.2581807146605062
0	61	0.941471272705652	0.941471272705652	0.941471272705652	0.941471272705652
0	60	0.5442651551609771	0.5442651551609771	0.5442651551609771	0.5442651551609771
0	81	0.21952281734831405	0.21952281734831405	0.21952281734831405	0.21952281734831405
0	73	0.0	0.0	0.0	0.0
0	72	0.3874684819821908	0.3874684819821908	0.3874684819821908	0.3874684819821908
0	89	0.012776749083187813	0.012776749083187813	0.012776749083187813	0.012776749083187813
0	51	0.0	0.0	0.0	0.0
0	3	0.012776749083187813	0.012776749083187813	0.012776749083187813	0.012776749083187813
0	11	0.0	0.0	0.0	0.0
0	24	0.3791857476557303	0.3791857476557303	0.3791857476557303	0.3791857476557303
0	10	0.1978321089556583	0.1978321089556583	0.1978321089556583	0.1978321089556583
0	33	0.5442651551609771	0.5442651551609771	0.5442651551609771	0.5442651551609771
0	56	0.5442651551609771	0.5442651551609771	0.5442651551609771	0.5442651551609771
0	75	0.3345832371444102	0.3345832371444102	0.3345832371444102	0.3345832371444102
0	59	0.6385524033166031	0.6385524033166031	0.6385524033166031	0.6385524033166031
0	43	0.0	0.0	0.0	0.0
0	47	0.6385524033166031	0.6385524033166031	0.6385524033166031	0.6385524033166031
0	32	0.0	0.0	0.0	0.0
0	74	0.4000269047130855	0.4000269047130855	0.4000269047130855	0.4000269047130855
0	90	0.3114054281428523	0.3114054281428523	0.3114054281428523	0.3114054281428523
0	99	0.0	0.0	0.0	0.0
0	7	0.641692239615059	0.641692239615059	0.641692239615059	0.641692239615059
0	1	0.07666049449912687	0.07666049449912687	0.07666049449912687	0.07666049449912687
0	5	0.3874684819821908	0.3874684819821908	0.3874684819821908	0.3874684819821908
0	26	0.40047709231646345	0.40047709231646345	0.40047709231646345	0.40047709231646345
0	13	0.0	0.0	0.0	0.0
0	71	0.012776749083187813	0.012776749083187813	0.012776749083187813	0.012776749083187813
0	31	0.012776749083187813	0.012776749083187813	0.012776749083187813	0.012776749083187813
0	63	0.012776749083187813	0.012776749083187813	0.012776749083187813	0.012776749083187813
0	54	0.23742913021158607	0.23742913021158607	0.23742913021158607	0.23742913021158607
0	100	0.0	0.0	0.0	0.0
0	6	0.2292747840098634	0.2292747840098634	0.2292747840098634	0.2292747840098634
0	96	0.2987552088361241	0.2987552088361241	0.2987552088361241	0.2987552088361241
0	82	0.4667326577859984	0.4667326577859984	0.4667326577859984	0.4667326577859984
0	48	0.1934000160635217	0.1934000160635217	0.1934000160635217	0.1934000160635217
0	83	0.3952630937476401	0.3952630937476401	0.3952630937476401	0.3952630937476401
0	79	1.0091977762792534	1.0091977762792534	1.0091977762792534	1.0091977762792534
0	69	0.0	0.0	0.0	0.0
0	87	0.0	0.0	0.0	0.0
0	46	0.4973336524358249	0.4973336524358249	0.4973336524358249	0.4973336524358249
0	18	0.1978321089556583	0.1978321089556583	0.1978321089556583	0.1978321089556583
0	20	0.5269704942169252	0.5269704942169252	0.5269704942169252	0.5269704942169252
0	94	0.0	0.0	0.0	0.0
0	16	0.48701740941453514	0.48701740941453514	0.48701740941453514	0.48701740941453514
0	36	0.574966518060307	0.574966518060307	0.574966518060307	0.574966518060307
0	14	0.6385524033166031	0.6385524033166031	0.6385524033166031	0.6385524033166031
0	34	0.1978321089556583	0.1978321089556583	0.1978321089556583	0.1978321089556583
0	9	0.2727770912506611	0.2727770912506611	0.2727770912506611	0.2727770912506611
0	28	0.0	0.0	0.0	0.0
0	68	0.0	0.0	0.0	0.0
0	98	0.0	0.0	0.0	0.0
0	93	0.16851795893580995	0.16851795893580995	0.16851795893580995	0.16851795893580995
0	30	0.3687721287273815	0.3687721287273815	0.3687721287273815	0.3687721287273815
0	97	0.5347955144946717	0.5347955144946717	0.5347955144946717	0.5347955144946717
0	55	0.012776749083187813	0.012776749083187813	0.012776749083187813	0.012776749083187813
0	65	0.37963779787810836	0.37963779787810836	0.37963779787810836	0.37963779787810836
0	50	0.44133885048205734	0.44133885048205734	0.44133885048205734	0.44133885048205734
0	8	0.0	0.0	0.0	0.0
0	42	0.23452543185220764	0.23452543185220764	0.23452543185220764	0.23452543185220764
0	2	0.3639538054106716	0.3639538054106716	0.3639538054106716	0.3639538054106716
87	4115	0.002938953356639426	None	0.0	0.002938953356639426
87	4425	0.00707985654700845	None	0.0	0.00707985654700845
87	4411	0.0018450460166725316	None	0.0	0.0018450460166725316
87	4361	0.0002216121777677715	None	0.0	0.0002216121777677715
87	4134	0.004407350679599143	None	0.0	0.004407350679599143
87	4184	0.008039937867730522	None	0.0	0.008039937867730522
87	4368	-1.322100793987738e-09	None	0.0	-1.322100793987738e-09
87	4142	0.0025959929970636965	None	0.7197641387049336	0.0025959929970636965
87	4096	0.00732331648424569	None	0.0	0.00732331648424569
87	3527	0.0021442998717224803	None	0.0	0.0021442998717224803
87	4450	-7.249293559317595e-06	None	0.0	-7.249293559317595e-06
87	4441	8.615135053847585e-05	None	0.08143271756210524	8.615135053847585e-05
87	4355	0.007090377233827787	None	0.0	0.007090377233827787
87	4327	0.00312284606518057	None	0.20398282090479766	0.00312284606518057
87	4367	0.0036617117198950843	None	0.20398282090479766	0.0036617117198950843
87	4276	0.0002122855952644874	None	0.0	0.0002122855952644874
87	3478	0.000782979967910223	None	0.0	0.000782979967910223
87	4012	0.0022045536278120794	None	0.0	0.0022045536278120794
87	4449	0.008200517397687717	None	0.0	0.008200517397687717
87	4203	0.007067388710403516	None	0.0	0.007067388710403516
87	4428	-3.381770797343188e-05	None	0.0	-3.381770797343188e-05
87	4098	6.767142490615708e-05	None	0.518634769366442	6.767142490615708e-05
87	4415	-2.0552333358323756e-05	None	0.0	-2.0552333358323756e-05
87	3910	0.004375422450582157	None	0.0	0.004375422450582157
87	4233	0.007313871111729727	None	0.0	0.007313871111729727
87	4426	3.470868567718814e-07	None	0.0	3.470868567718814e-07
87	4198	0.0070546119181634165	None	0.0	0.0070546119181634165
87	4328	0.003220836223909463	None	0.0	0.003220836223909463
87	4275	0.003626532469170922	None	0.0	0.003626532469170922
87	4301	0.0018961214146172478	None	0.22515602273827415	0.0018961214146172478
87	3689	0.007226586770680295	None	0.0	0.007226586770680295
87	4111	0.007072293743747356	None	0.0	0.007072293743747356
87	4403	-4.8938450216781e-07	None	0.22515602273827415	-4.8938450216781e-07
87	3590	0.0044931267152246174	None	0.0	0.0044931267152246174
87	4287	0.0047017508529567	None	0.0	0.0047017508529567
87	4347	0.0071047942142847455	None	0.0	0.0071047942142847455
87	4362	0.0015673209231338225	None	0.0	0.0015673209231338225
87	3606	0.0028985238288663662	None	0.69994059676624	0.0028985238288663662
87	3504	0.0014581938072245472	None	0.0	0.0014581938072245472
87	4440	0.002957005595811298	None	0.0	0.002957005595811298
87	3429	0.005099072087710157	None	0.0	0.005099072087710157
87	4360	0.007048727514641509	None	0.0	0.007048727514641509
87	4264	0.0004618681379234724	None	0.0	0.0004618681379234724
87	4378	0.0015954987805341832	None	0.0	0.0015954987805341832
87	4399	0.0025296012416190783	None	0.7197641387049336	0.0025296012416190783
87	4091	0.004912473523706871	None	0.0	0.004912473523706871
87	4211	0.0007733251351610981	None	0.0	0.0007733251351610981
87	4290	0.0010405676648845897	None	0.351831794602384	0.0010405676648845897
87	4413	-0.1	None	0.6726447066406437	-0.1
87	4246	0.0019829320099141613	None	0.0	0.0019829320099141613
87	3493	0.001938562731008836	None	0.0	0.001938562731008836
87	4344	0.0006578879116274528	None	0.08143271756210524	0.0006578879116274528
87	4387	0.0037798017913848276	None	0.20398282090479766	0.0037798017913848276
87	4438	0.0018936167625520897	None	0.0	0.0018936167625520897
87	4435	-5.97934260800627e-08	None	0.0	-5.97934260800627e-08
87	4315	0.007211820422359594	None	0.0	0.007211820422359594
87	4372	0.007106811108665739	None	0.0	0.007106811108665739
87	4423	3.57246498534251e-06	None	0.692374332181577	3.57246498534251e-06
87	4157	0.007125957643356342	None	0.0	0.007125957643356342
87	4424	-2.66795942017626e-07	None	0.69994059676624	-2.66795942017626e-07
87	4351	7.520826406395027e-08	None	0.22515602273827415	7.520826406395027e-08
87	4305	0.006924507609633515	None	0.0	0.006924507609633515
87	4445	0.0024064183393606763	None	0.0	0.0024064183393606763
87	4386	0.0005092591913905159	None	0.7084952012894186	0.0005092591913905159
87	4348	0.0009715766106454104	None	0.5616934614657122	0.0009715766106454104
87	4280	0.0073758917018072545	None	0.0	0.0073758917018072545
87	4414	0.007041865234173521	None	0.0	0.007041865234173521
87	4182	0.003069379943127005	None	0.0	0.003069379943127005
87	4447	0.005811317946616289	None	0.0	0.005811317946616289
87	3891	0.005416567602984347	None	0.0	0.005416567602984347
87	4406	0.006842723111951078	None	0.0	0.006842723111951078
87	4401	0.0027528615226159554	None	0.69994059676624	0.0027528615226159554
87	3819	0.0017704656642997477	None	0.0	0.0017704656642997477
87	4282	0.0002777021494671109	None	0.4315528120272276	0.0002777021494671109
87	4400	0.000764946898812696	None	0.0	0.000764946898812696
87	4390	0.00010638265838710075	None	0.0	0.00010638265838710075
87	3791	0.003735679315372191	None	0.0	0.003735679315372191
87	4402	-1.985958165983294e-08	None	0.6195302649230283	-1.985958165983294e-08
87	4354	3.891019248572211e-05	None	0.3240504707717831	3.891019248572211e-05
87	4064	0.005572755915128455	None	0.0	0.005572755915128455
87	4421	0.006695476613151451	None	0.0	0.006695476613151451
87	4095	0.004319660555113514	None	0.0	0.004319660555113514
87	4394	9.63521575885234e-08	None	0.6195302649230283	9.63521575885234e-08
87	4029	0.003014039659891263	None	0.0	0.003014039659891263
87	4153	0.0014241797409958882	None	0.0	0.0014241797409958882
87	4410	2.543312210494729e-08	None	0.0	2.543312210494729e-08
87	4094	0.006936501460416579	None	0.0	0.006936501460416579
87	3864	0.0014821129033406467	None	0.0	0.0014821129033406467
87	4121	0.003648367784064303	None	0.20398282090479766	0.003648367784064303
87	4239	0.005637239185942256	None	0.0	0.005637239185942256
87	4204	0.003276401533208665	None	0.0	0.003276401533208665
87	3908	0.0014284263586938515	None	0.0	0.0014284263586938515
87	4418	-4.493404548162819e-05	None	0.40866732878427603	-4.493404548162819e-05
87	4241	4.167057380805508e-06	None	0.30007885637722753	4.167057380805508e-06
87	4118	0.00021244250460037518	None	0.0	0.00021244250460037518
87	4419	-3.560351961103543e-11	None	0.0	-3.560351961103543e-11
87	4183	0.0006625381322768991	None	0.0	0.0006625381322768991
87	3995	0.0070954209264927695	None	0.0	0.0070954209264927695
87	4286	0.0034408392354497515	None	0.20398282090479766	0.0034408392354497515
87	4253	0.008143325518683244	None	0.0	0.008143325518683244
51	2617	2.332310582925215e-05	None	0.2811143633161325	2.332310582925215e-05
51	2485	None	None	0.49537575230226627	None
51	2579	8.416580638858565e-09	None	0.47525680361652	8.416580638858565e-09
51	2560	-0.1	None	0.3499368012219854	-0.1
51	2629	-0.1	None	0.0	-0.1
51	1885	None	None	0.5396530419376979	None
51	2554	3.079600394531505e-07	None	0.48966170211808724	3.079600394531505e-07
51	2501	None	None	0.47525680361652	None
51	2576	8.889713044880953e-07	None	0.40417493545170674	8.889713044880953e-07
51	2615	4.107703432072987e-09	None	0.5029927988621894	4.107703432072987e-09
51	2558	-0.1	None	0.0	-0.1
51	2556	-0.1	None	0.4131266973578134	-0.1
51	2592	2.6329791030593584e-09	None	0.2319249074372352	2.6329791030593584e-09
51	2566	None	None	0.3898116420621525	None
51	2540	None	None	0.4269159022841039	None
51	2621	-0.1	None	0.0	-0.1
51	2625	2.6825926914084625e-05	None	0.4528554746152255	2.6825926914084625e-05
51	2622	-0.00028319338113429236	None	0.2056544888890958	-0.00028319338113429236
51	2631	-0.1	None	0.0	-0.1
51	2645	-0.1	None	0.0	-0.1
51	2552	8.674241199930688e-05	None	0.4263026000996229	8.674241199930688e-05
51	1962	None	None	0.3925604462864051	None
51	2529	None	None	0.4209380352062911	None
51	2585	-0.1	None	0.0	-0.1
51	2581	-7.799289472534127e-09	None	0.5052869375485708	-7.799289472534127e-09
51	2356	None	None	0.4275890557937184	None
51	2641	-0.1	None	0.0	-0.1
51	2607	None	None	0.32695106216659103	None
51	2646	1.6591221630417263e-05	None	0.24872072111016458	1.6591221630417263e-05
51	2635	None	None	0.3431002608625904	None
51	2608	-0.1	None	0.0	-0.1
51	2613	7.96144972366044e-06	None	0.2410591244595195	7.96144972366044e-06
51	2553	None	None	0.30772055093710193	None
51	2518	None	None	0.49537575230226627	None
51	2606	-2.464814600576345e-06	None	0.6578283482681957	-2.464814600576345e-06
51	2400	None	None	0.41161277780994576	None
51	1651	None	None	0.47987990052246055	None
51	2605	-1.7178463550807154e-08	None	0.24872072111016458	-1.7178463550807154e-08
51	2636	-0.1	None	0.0	-0.1
51	2557	-0.1	None	0.0	-0.1
51	2403	None	None	0.4267504707266788	None
51	2594	0.0006428888346700515	None	0.2056544888890958	0.0006428888346700515
51	2623	0.0003577523746328798	None	0.37099985236274224	0.0003577523746328798
51	2570	6.772009231843294e-05	None	0.25976726650946536	6.772009231843294e-05
51	2548	None	None	0.27013338750957083	None
51	2619	None	None	0.2836068674022263	None
51	2611	3.950361374472889e-09	None	0.7053483293350362	3.950361374472889e-09
51	2589	5.343467137251194e-08	None	0.3736600585211589	5.343467137251194e-08
51	2614	-4.054859640760945e-06	None	0.249140366944623	-4.054859640760945e-06
51	2481	None	None	0.5404954969283047	None
51	2612	-0.1	None	0.0	-0.1
51	2603	-3.653117716792846e-10	None	0.5052869375485708	-3.653117716792846e-10
51	2642	-0.1	None	0.0	-0.1
51	2647	-0.1	None	0.6116565383110385	-0.1
51	2376	None	None	0.4131266973578134	None
51	2364	None	None	0.5267098797488958	None
51	2649	-0.1	None	0.3499368012219854	-0.1
51	2561	-0.1	None	0.0	-0.1
51	2563	None	None	0.5757612082111917	None
51	2627	1.8795954546113028e-08	None	0.31120666344324766	1.8795954546113028e-08
51	2620	-4.3388492650772385e-08	None	0.470759552241988	-4.3388492650772385e-08
51	1400	None	None	0.361866523913669	None
51	2512	None	None	0.3527694558391494	None
51	2632	-0.1	None	0.4131266973578134	-0.1
51	2575	-0.1	None	0.0	-0.1
51	1928	None	None	0.6084883429524967	None
51	2616	3.86386444803744e-05	None	0.23645478405034986	3.86386444803744e-05
51	2429	None	None	0.3926428248962735	None
51	2509	None	None	0.361866523913669	None
51	2324	None	None	0.5849460820150535	None
51	2609	None	None	0.31499925407719936	None
51	2323	None	None	0.3950397141250043	None
51	2588	1.3745681654984276e-07	None	0.3817739883878038	1.3745681654984276e-07
51	2330	None	None	0.4031564737660564	None
51	2648	4.961394681421505e-05	None	0.25976726650946536	4.961394681421505e-05
51	2626	-0.1	None	0.0	-0.1
51	2644	-0.1	None	0.3352020880656915	-0.1
51	2574	-2.166726829858614e-08	None	0.3817739883878038	-2.166726829858614e-08
51	2565	-0.1	None	0.0	-0.1
51	2493	None	None	0.5634208101157792	None
51	1621	None	None	0.47525680361652	None
51	2567	9.378741849820755e-08	None	0.4064736924607527	9.378741849820755e-08
51	2527	None	None	0.34826316417057956	None
51	2643	0.0005437808855725554	None	0.2056544888890958	0.0005437808855725554
51	2586	2.0473789403065314e-05	None	0.3314390085983629	2.0473789403065314e-05
51	2351	None	None	0.30772055093710193	None
51	2634	2.4410257059613923e-05	None	0.2056544888890958	2.4410257059613923e-05
51	2066	None	None	0.5380950342024626	None
51	2037	None	None	0.4064736924607527	None
51	2591	-0.1	None	0.40642753877768734	-0.1
51	2593	-3.4245373658057073e-07	None	0.48966170211808724	-3.4245373658057073e-07
51	2618	4.945722214579861e-08	None	0.3925604462864051	4.945722214579861e-08
51	2396	None	None	0.3654414687912114	None
51	2226	None	None	0.4269159022841039	None
51	2387	None	None	0.361866523913669	None
51	2562	1.014623296425782e-06	None	0.2056544888890958	1.014623296425782e-06
51	2583	-0.1	None	0.0	-0.1
51	2511	None	None	0.45579637395867795	None
51	2650	6.463316164717436e-07	None	0.4263026000996229	6.463316164717436e-07
[truncated: 13,001 more rows]
