# Supplementary material for: Constrained by Design: Influence of Genetic Encodings on Evolved Traits of Robots
Source: Front Robot AI. 2021 Jun 15;8:672379. doi: 10.3389/frobt.2021.672379 (PMC8239187; doi:10.3389/frobt.2021.672379)
Supplement: Supplementary file 2 [file DataSheet1.ZIP › hyperplasticoding_plane_20_all_measures.tsv]

robot_id	velocity	displacement_velocity	displacement_velocity_hill	head_balance	contacts	branching	branching_modules_count	limbs	extremities	length_of_limbs	extensiveness	coverage	joints	hinge_count	active_hinges_count	brick_count	touch_sensor_count	brick_sensor_count	proportion	width	height	size	absolute_size	sensors	symmetry	avg_period	dev_period	avg_phase_offset	dev_phase_offset	avg_amplitude	dev_amplitude	avg_intra_dev_params	avg_inter_dev_params	sensors_reach	recurrence	synaptic_reception
4373	2.1033884065063306e-05	1.1696620006044941e-07	8.298433555285023e-08	0.9999252171588621	None	0	0	0.5	3	0.6666666666666666	4	0.4	0.6666666666666666	7	4	0	0	0	0.8	4	5	0.5333333333333333	8	0.0	0.6666666666666666	0.09999686198222592	0.5000354636095168	-0.1815606022225402	0.6694801990296705	-0.03299257270803664	0.5127146539780885	0.7595117194007298	0.5627381363741426	0	1.0	0.0
2773	0.0	0.0	0.0	0.9999999999999998	None	0	0	0	0	0	0	1.0	0	0	0	0	4	0	1.0	1	1	0.06666666666666667	1	1.0	0	0	0	0	0	0	0	0	0	0	0	0
4104	0.0031731117875648685	0.001483214866818586	0.0014028905236972177	0.9966176914108213	None	0.1111111111111111	2	0.39473684210526316	15	0.5636363636363636	31	0.7037037037037037	0.45454545454545453	38	25	18	0	0	1.0	9	9	3.8	57	0.0	0.8333333333333334	-0.047192454827297184	0.5466749956372372	-0.08579022450989601	0.6090803530022038	-0.09865587944370095	0.5745274760749137	0.5513175459560704	0.576969947039736	0	1.0	0.0
4	None	None	None	None	None	0	0	0.037037037037037035	2	0.9746835443037974	77	1.0	0	1	0	79	0	0	1.0	9	9	5.4	81	0.0	1.0	0	0	0	0	0	0	0	0	0	0	0
7051	0.026026845907478724	0.011840766005382149	0.01169135423605693	0.9951717514026588	None	0	0	0.375	6	0.6190476190476191	13	0.6571428571428571	0.23809523809523808	9	5	13	0	0	0.7142857142857143	7	5	1.5333333333333334	23	0.0	0.3333333333333333	0.09999888635675576	0.5000194491802111	0.15993151373875084	0.950544778773265	0.25648089784364964	0.6209762249081933	0.683313532788365	0.7594950434410686	0	1.0	0.0
1702	None	None	None	None	None	0	0	0	0	0	0	1.0	0	0	0	0	2	0	1.0	1	1	0.06666666666666667	1	0.5	0	0	0	0	0	0	0	0	0	0	0	0
131	None	None	None	None	None	0	0	0.22727272727272727	5	0.7419354838709677	23	0.6111111111111112	0	1	0	31	14	0	0.6666666666666666	6	9	2.2	33	0.2153846153846154	0.6206896551724138	0	0	0	0	0	0	0	0	0	0	0
4445	1.1158815270625241e-05	1.1122719597905805e-06	4.5971210747819255e-11	0.9996852822565165	None	0	0	1.0	1	0	0	1.0	0	1	0	0	0	0	0.5	2	1	0.13333333333333333	2	0.0	0	0	0	0	0	0	0	0	0	0	0	0
1977	None	None	None	None	None	0	0	0.3333333333333333	2	0.6666666666666666	4	0.5714285714285714	0.3333333333333333	3	2	4	9	0	0.2857142857142857	7	2	0.5333333333333333	8	0.8181818181818182	0.6666666666666666	0.06651293643048237	0.6511896824907868	0.0696362967063269	0.5898169875300269	0.5284547467162855	0.5639353384544119	0.9003748644545455	0.602256683332195	1.0	1.0	0.0
784	None	None	None	None	None	0	0	0.3181818181818182	7	0.6666666666666666	20	0.5925925925925926	0.06666666666666667	5	2	26	5	0	0.6666666666666666	6	9	2.1333333333333333	32	0.09433962264150944	0.6923076923076923	0.2925783969789322	0.8524963827439647	-0.02556109299359105	0.6459132640607955	0.022726899376144246	0.5347866172545911	0.7693128313144959	0.6966939259976962	0.0	0	0.0
4512	0.0004815193689529766	0.00010241509521929159	1.6949714367855865e-05	0.9982318008280887	None	0.2	2	0.4090909090909091	9	0.5483870967741935	17	0.6875	0.25806451612903225	13	8	19	4	0	0.75	8	6	2.2	33	0.10810810810810811	0.6666666666666666	0.09999869826168169	0.500005199088928	0.13654673409102402	0.973088249820538	0.010013469474596859	0.6407161423521129	0.7875987494659588	0.8004009379509606	1.0	1.0	0.0
6386	0.0	0.0	0.0	1.0	None	0	0	0	0	0	0	1.0	0	0	0	0	0	0	1.0	1	1	0.06666666666666667	1	0.0	0	0	0	0	0	0	0	0	0	0	0	0
3813	0.005368558334548107	0.0023846670398765387	-0.00215633753805535	0.9942456623100222	None	0.2	1	0.46153846153846156	6	0.5882352941176471	10	0.5277777777777778	0.35294117647058826	12	6	6	0	0	1.0	6	6	1.2666666666666666	19	0.0	0.46153846153846156	0.09999774641749674	0.5000510059213836	0.3550691193347508	0.5993780809111038	-0.06273697875990528	0.5132773546926317	0.8440709212935564	0.5379436081530694	0	1.0	0.0
3266	0.007566925446049639	0.0009169051224320951	0.0006594992928005347	0.9953426452528229	None	0.3333333333333333	2	0.4	6	0.7	14	0.2716049382716049	0.7	20	14	1	0	0	1.0	9	9	1.4666666666666666	22	0.0	0.7692307692307693	0.02344830828724522	0.5753438328301191	0.16406739616883365	0.5864536045669659	-0.14620413986141598	0.5746974433389953	0.7897029249571292	0.5788412096635515	0	0.95	0.0
5661	0.005768911802159452	0.0002672072034297784	0.00026611439566725354	0.987052587074229	None	0.2	1	0.3333333333333333	4	0.8	12	0.20987654320987653	0.8	16	12	0	0	0	1.0	9	9	1.1333333333333333	17	0.0	1.0	0.0008580642572410729	0.570397477302789	0.09999441901552249	0.5003647154796518	-0.20100922804448648	0.9999998586014387	0.8661360493608412	0.9952846470479263	0	1.0	0.0
7224	0.0012189909029628662	6.332780242995328e-05	-3.560980573565155e-06	0.9998925957411724	None	0.25	1	0.36363636363636365	4	0.7857142857142857	11	0.2222222222222222	0.7857142857142857	15	11	0	0	0	0.8888888888888888	8	9	1.0666666666666667	16	0.0	1.0	0.08816503006416584	0.5731594081100561	0.08940234276107716	0.617600040681477	0.29714151193163363	0.593098969547537	0.7305622550020379	0.5947506084064561	0	1.0	0.0
4161	0.004000922417601526	0.0006968037695929446	-0.0006024456152768855	0.9939857490215207	None	0.2	1	0.3333333333333333	4	0.8	12	0.20987654320987653	0.8	16	12	0	0	0	1.0	9	9	1.1333333333333333	17	0.0	1.0	-0.11419949430901002	0.5681586487561716	0.22970622688973164	0.9998812489997226	-0.07482980220460608	0.5429076575480514	0.8284952022357048	0.9593628380339205	0	0.3125	0.0
5138	0.0047143452050260465	0.0016498092601425233	-0.0015614185485359742	0.9812908336872106	None	0.25	1	0.4	4	0.75	9	0.25925925925925924	0.75	13	9	0	0	0	0.6666666666666666	6	9	0.9333333333333333	14	0.0	1.0	-0.9247279725955518	1.0	0.00949004426386455	0.5252735954549271	-0.09785416348528454	0.508060260634836	0.9854190313918495	0.9999998913670638	0	0.9230769230769231	0.0
2140	None	None	None	None	None	0	0	1.0	1	0	0	1.0	0	0	0	1	6	0	0.5	2	1	0.13333333333333333	2	1.0	0	0	0	0	0	0	0	0	0	0	0	0
4456	None	None	None	None	None	0.038461538461538464	1	0.24074074074074073	13	0.7215189873417721	57	1.0	0.25316455696202533	31	20	49	0	0	1.0	9	9	5.4	81	0.0	1.0	0.0005292230335661593	0.5215026811410064	0.0017885916724023694	0.6597927409692235	-0.08325265985449198	0.7887421277296035	0.6545818400275881	0.6656550057156871	0	1.0	0.0
7473	0.0	0.0	0.0	1.0	None	0	0	0	0	0	0	1.0	0	0	0	0	0	0	1.0	1	1	0.06666666666666667	1	0.0	0	0	0	0	0	0	0	0	0	0	0	0
6934	0.026225479968685194	0.012235023581025597	0.012150407543966752	0.9950957688575095	None	0	0	0.375	6	0.6190476190476191	13	0.6571428571428571	0.23809523809523808	9	5	13	0	0	0.7142857142857143	7	5	1.5333333333333334	23	0.0	0.3333333333333333	0.09999888635675576	0.5000194491802111	0.15993151373875084	0.950544778773265	0.25648089784364964	0.6209762249081933	0.683313532788365	0.7594950434410686	0	1.0	0.0
1051	None	None	None	None	None	0	0	0	0	0	0	1.0	0	0	0	0	3	0	1.0	1	1	0.06666666666666667	1	0.75	0	0	0	0	0	0	0	0	0	0	0	0
5181	1.0378930756517541e-05	2.613697293442343e-06	2.61366589466255e-06	0.9958325699708027	None	0	0	0.14285714285714285	5	0.84	42	0.7222222222222222	0.02	3	1	48	0	0	0.8888888888888888	9	8	3.466666666666667	52	0.0	0.8085106382978723	0.25676399506943415	0.5397412438376838	0.08718061662262232	0.6388350955378594	0.0014420451447392606	0.5036693661851053	0.7429953469525931	0.5617080058012718	0	1.0	0.0
3494	None	None	None	None	None	0.1	2	0.38095238095238093	16	0.5409836065573771	33	0.7777777777777778	0.3442622950819672	34	21	28	0	0	1.0	9	9	4.2	63	0.0	0.9473684210526315	-0.04004305351866526	0.5310657306113659	0.03388938534939498	0.6595424593643685	-0.006645267171875038	0.674593932997369	0.6180489302082154	0.6236114249829362	0	1.0	0.0
1106	None	None	None	None	None	0.2	1	0.3333333333333333	4	0.8	12	0.20987654320987653	0.8	16	12	0	0	0	1.0	9	9	1.1333333333333333	17	0.0	1.0	0.06752828156168558	0.5326236058052719	7.902762784127648e-27	0.5	0.021852303570981103	0.5390942816079446	0.5694754468661485	0.5239297913324551	0	1.0	0.0
1741	None	None	None	None	None	0.1111111111111111	1	0.45	9	0.4642857142857143	13	0.5357142857142857	0	2	0	27	11	0	0.875	8	7	2.0	30	0.19642857142857142	0.9090909090909091	0	0	0	0	0	0	0	0	0	0	0
5350	None	None	None	None	None	0.2	2	0.34782608695652173	8	0.6875	22	0.8095238095238095	0.4375	21	14	12	0	0	0.8571428571428571	7	6	2.2666666666666666	34	0.0	0.42857142857142855	0.028360442769326893	0.5147188600245096	0.012142781336923576	0.6675664468838333	0.2580936187126276	0.5461667620781029	0.7553520634781853	0.5778032501967209	0	1.0	0.0
3302	2.4866517771962515e-07	2.17043660268002e-07	-1.081812357175211e-07	0.9999513358701503	None	0	0	0.08695652173913043	4	0.9104477611940298	61	0.8518518518518519	0	0	0	68	2	0	1.0	9	9	4.6	69	0.014285714285714285	0.819672131147541	0	0	0	0	0	0	0	0	0	0	0
1780	None	None	None	None	None	0	0	1.0	1	0	0	1.0	0	0	0	1	0	0	0.5	1	2	0.13333333333333333	2	0.0	0	0	0	0	0	0	0	0	0	0	0	0
6925	None	None	None	None	None	0	0	0.35	14	0.5789473684210527	33	0.7283950617283951	0.3684210526315789	32	21	26	0	0	1.0	9	9	3.933333333333333	59	0.0	0.72	0.09999931566632995	0.5000144158237412	0.008837802782564746	0.670921428524622	0.06396379148742115	0.6061172400431968	0.6034358907809323	0.5941490956382746	0	1.0	0.0
4933	0.001198396199378148	0.0001762709985714685	0.00016855949157180793	0.999690933554169	None	0	0	0.42857142857142855	3	0.75	6	0.3333333333333333	0.75	9	6	0	0	0	0.8333333333333334	6	5	0.6666666666666666	10	0.0	0.4	0.0018983614388748686	0.5044430751607695	0.028817378897487138	0.5207758917953212	0.22487886148913722	0.6528680075270389	0.7293798310094561	0.5607479277800077	0	1.0	0.0
994	None	None	None	None	None	0	0	0	0	0	0	1.0	0	0	0	0	4	0	1.0	1	1	0.06666666666666667	1	1.0	0	0	0	0	0	0	0	0	0	0	0	0
3882	None	None	None	None	None	0.2	2	0.36363636363636365	8	0.6666666666666666	20	0.4444444444444444	0.5333333333333333	24	16	7	0	0	0.8888888888888888	8	9	2.1333333333333333	32	0.0	0.6956521739130435	0.09999998738021534	0.5000000836299097	0.09298672123735623	0.5811500260819946	-0.09999985378721125	0.5000587027665968	0.7164098688415251	0.5272838121254734	0	0.041666666666666664	0.0
1542	None	None	None	None	None	0.09523809523809523	2	0.3181818181818182	14	0.6349206349206349	40	0.8024691358024691	0.4126984126984127	39	26	25	0	0	1.0	9	9	4.333333333333333	65	0.0	0.8571428571428571	0.04528961806214489	0.6392935708911782	0.188721917515639	0.6546265442650128	-0.04892259089986388	0.6760636306201495	0.7275218177795651	0.6568209993613369	0	1.0	0.0
6211	None	None	None	None	None	0.04	1	0.3076923076923077	16	0.6266666666666667	47	0.9506172839506173	0.30666666666666664	37	23	39	0	0	1.0	9	9	5.133333333333334	77	0.0	0.9411764705882353	0.08736029952752175	0.6792731754966638	0.06528127231187994	0.5576507505777168	0.17009112190052372	0.5889043584577413	0.6454820834285897	0.6099657425979588	0	1.0	0.0
6782	0.02694858559416751	0.012757087973308115	0.01257501092415229	0.9951011685110818	None	0	0	0.375	6	0.6190476190476191	13	0.6571428571428571	0.23809523809523808	9	5	13	0	0	0.7142857142857143	7	5	1.5333333333333334	23	0.0	0.3333333333333333	0.09999888635675576	0.5000194491802111	0.15993151373875084	0.950544778773265	0.25648089784364964	0.6209762249081933	0.683313532788365	0.7594950434410686	0	1.0	0.0
6354	None	None	None	None	None	0	0	0.18604651162790697	8	0.7741935483870968	48	0.7901234567901234	0.08064516129032258	10	5	53	2	0	1.0	9	9	4.266666666666667	64	0.01904761904761905	0.9090909090909091	0.09999995439171187	0.5000002034512031	0.06098915815065862	0.5360916676654164	0.18725285737512076	0.5984748980023039	0.6303398833009671	0.5451874968013906	1.0	1.0	0.0
773	None	None	None	None	None	0.2	1	0.3333333333333333	4	0.8	12	0.20987654320987653	0.8	16	12	0	0	0	1.0	9	9	1.1333333333333333	17	0.0	1.0	0.024078683137997707	0.6641435120741367	-0.09916640468206014	0.5041224346573092	0.09964859857099624	0.5014271782877555	0.7039911207793113	0.5583999984218713	0	0	0.0
1161	None	None	None	None	None	0.25	1	0.4	4	0.7692307692307693	10	0.23809523809523808	0.7692307692307693	14	10	0	0	0	0.7777777777777778	7	9	1.0	15	0.0	1.0	-0.17155317732465686	0.6135380431221457	0.06730789574931688	0.5663515652805728	-0.09999905255932204	0.5000342560220964	0.7310051652251492	0.560479649331025	0	1.0	0.0
3923	0.026588987581127276	0.012899389613423419	0.012814885386506306	0.9950997982013967	None	0	0	0.375	6	0.6190476190476191	13	0.6571428571428571	0.23809523809523808	9	5	13	0	0	0.7142857142857143	7	5	1.5333333333333334	23	0.0	0.3333333333333333	0.09999888635675576	0.5000194491802111	0.15993151373875084	0.950544778773265	0.25648089784364964	0.6209762249081933	0.683313532788365	0.7594950434410686	0	1.0	0.0
4479	1.2112952384404577e-07	9.136644647886625e-08	6.3148672314651e-11	0.9999770737594075	None	0	0	0.018518518518518517	1	1.0	79	1.0	0	0	0	80	0	0	1.0	9	9	5.4	81	0.0	1.0	0	0	0	0	0	0	0	0	0	0	0
6722	0.0	0.0	0.0	1.0	None	0	0	0	0	0	0	1.0	0	0	0	0	0	0	1.0	1	1	0.06666666666666667	1	0.0	0	0	0	0	0	0	0	0	0	0	0	0
6588	0.00012599281714555192	1.6030456289410513e-06	1.5941809926182671e-06	0.9999999880332678	None	0.2	1	0.3333333333333333	4	0.8	12	0.20987654320987653	0.8	16	12	0	0	0	1.0	9	9	1.1333333333333333	17	0.0	1.0	0.0999819310983951	0.5000673779158603	0.20798002711395042	0.9999999999917151	0.05510650436609996	0.6619916982848583	0.8743254001148691	0.9998383122977045	0	1.0	0.0
4918	None	None	None	None	None	0.047619047619047616	1	0.3409090909090909	15	0.578125	37	0.8148148148148148	0.359375	36	23	29	0	0	1.0	9	9	4.4	66	0.0	0.8	0.03563182467028956	0.5162709569856893	0.0684907002659274	0.9771699756524316	0.1806993496897617	0.6257561967507436	0.683269887503561	0.8092660329859555	0	1.0	0.0
7145	0.026992413341375664	0.012268766901891293	0.012127688140240022	0.9951813080906815	None	0	0	0.375	6	0.6190476190476191	13	0.6571428571428571	0.23809523809523808	9	5	13	0	0	0.7142857142857143	7	5	1.5333333333333334	23	0.0	0.3333333333333333	0.09999888635675576	0.5000194491802111	0.15993151373875084	0.950544778773265	0.25648089784364964	0.6209762249081933	0.683313532788365	0.7594950434410686	0	1.0	0.0
100	None	None	None	None	None	0.25	1	0.4	4	0.75	9	0.25	0.75	13	9	0	0	0	0.875	8	7	0.9333333333333333	14	0.0	0.8571428571428571	0.029616654359647453	0.5399187385700784	-0.09993369769221917	0.5003871567627006	0.07070879835865337	0.5304531667279059	0.6764832926184351	0.5236097432663299	0	1.0	0.0
5758	None	None	None	None	None	0.125	1	0.47368421052631576	9	0.5	13	0.6666666666666666	0.38461538461538464	18	10	9	1	0	0.8571428571428571	7	6	1.8666666666666667	28	0.07142857142857142	0.18181818181818182	0.09999917038987687	0.5000106240224168	-0.03954830798325102	0.6803967899124262	1.4440835732889047e-05	0.5003549598857988	0.6427175482523662	0.5627555054634055	1.0	1.0	0.0
3090	0.001939269718678411	0.0003592633656828369	0.00014595157079676065	0.9968160646502345	None	0.3333333333333333	1	0.4444444444444444	4	0.7272727272727273	8	0.2653061224489796	0.7272727272727273	12	8	0	0	0	1.0	7	7	0.8666666666666667	13	0.0	0.6666666666666666	0.03683023342419077	0.5220266209729989	0.07751920836030594	0.6871594768568985	0.1249866211407582	0.5815232770475575	0.6220791922164872	0.5990132602263732	0	0.08333333333333333	0.0
4098	2.0015776881522355e-09	7.271818330306772e-11	-2.562657193670209e-11	0.9999999954588706	None	0.2	1	0.3333333333333333	4	0.8	12	0.20987654320987653	0.8	16	12	0	0	0	1.0	9	9	1.1333333333333333	17	0.0	1.0	-0.09999973029128101	0.5001021714934529	0.09893437747648763	0.5360901054639425	2.793664399826929e-07	0.5000026590697012	0.6925676215228198	0.51208358301629	0	1.0	0.0
6638	0.0	0.0	0.0	0.9999999999999997	None	0	0	0	0	0	0	1.0	0	0	0	0	4	0	1.0	1	1	0.06666666666666667	1	1.0	0	0	0	0	0	0	0	0	0	0	0	0
2916	1.6170541308832068e-05	2.1782756904737227e-06	1.0716134510461323e-09	0.9956840250929195	None	0	0	0.5	4	0.4	4	0.8	0	0	0	11	5	0	0.6	5	3	0.8	12	0.19230769230769232	0.8571428571428571	0	0	0	0	0	0	0	0	0	0	0
3456	1.8787870822433556e-06	7.325974259794857e-07	3.3056186090094204e-09	0.9997877527305218	None	0.5	1	0.5714285714285714	4	0.625	5	0.3333333333333333	0.625	9	5	0	0	0	0.8333333333333334	6	5	0.6666666666666666	10	0.0	1.0	0.0654434601620158	0.5540704149560892	0.005464683676068705	0.5278476221858064	1.055087079423131e-11	0.5000000238996561	0.5686580649214252	0.5273590374446829	0	1.0	0.0
5667	0.0	0.0	0.0	1.0	None	0	0	0	0	0	0	1.0	0	0	0	0	0	0	1.0	1	1	0.06666666666666667	1	0.0	0	0	0	0	0	0	0	0	0	0	0	0
6812	None	None	None	None	None	0.08333333333333333	1	0.37037037037037035	10	0.6052631578947368	23	0.49382716049382713	0.42105263157894735	25	16	14	0	0	1.0	9	9	2.6666666666666665	40	0.0	0.7096774193548387	-0.014943138965100652	0.671749312343614	0.08908660471943936	0.5509577690390548	0.22709328621872835	0.6690178018373183	0.7096286677200584	0.6321531417254198	0	1.0	0.0
572	None	None	None	None	None	0	0	0	0	0	0	1.0	0	0	0	0	0	0	1.0	1	1	0.06666666666666667	1	0.0	0	0	0	0	0	0	0	0	0	0	0	0
3500	1.5158535209628137e-05	1.1300523755209983e-07	4.421712711798033e-08	0.9999988777169212	None	0	0	1.0	2	0.0	0	0.75	0	2	0	0	0	0	1.0	2	2	0.2	3	0.0	0	0	0	0	0	0	0	0	0	0	0	0
2294	None	None	None	None	None	0.3333333333333333	1	0.4444444444444444	4	0.7272727272727273	8	0.2653061224489796	0.7272727272727273	12	8	0	0	0	1.0	7	7	0.8666666666666667	13	0.0	0.6666666666666666	0.04857853431684513	0.6030104853690353	0.05237557375644088	0.5997918750678876	0.23582094245103674	0.5832884060709905	0.6975475122501718	0.5953924949172619	0	0.5	0.0
1045	None	None	None	None	None	0	0	0.6666666666666666	2	0.5	1	1.0	0.5	3	1	0	2	0	0.25	4	1	0.26666666666666666	4	1.0	0.6666666666666666	-0.07785728495367146	0.549549548453749	0.046679913546685575	0.5062098908868928	-0.04606385744991362	0.6043848259193755	0.6333347689502385	0.5537466144360201	1.0	1.0	0.0
7183	None	None	None	None	None	0	0	0.23076923076923078	6	0.7222222222222222	26	0.9047619047619048	0.1111111111111111	6	4	31	2	0	0.8571428571428571	6	7	2.533333333333333	38	0.03125	0.5	0.0999991876451957	0.5000024212916423	0.03411605880349939	0.5135631055787394	0.13154464331625426	0.5675439341235261	0.5993750008911763	0.5271493411521188	1.0	1.0	0.0
4950	0.026041677608467314	0.003080846347684469	0.0027391748452272584	0.9954684189806614	None	0.2	1	0.3333333333333333	4	0.8	12	0.20987654320987653	0.8	16	12	0	0	0	1.0	9	9	1.1333333333333333	17	0.0	1.0	0.09967358752177291	0.5032254329161373	-0.08188122841865537	0.6742645226547124	-0.19522754303417975	0.9999918949620055	0.8241430428681403	0.9845486225392095	0	1.0	0.0
2464	None	None	None	None	None	0.05263157894736842	1	0.36585365853658536	15	0.576271186440678	34	0.7530864197530864	0.3389830508474576	32	20	28	0	0	1.0	9	9	4.066666666666666	61	0.0	0.7692307692307693	0.08127436593041	0.580951628570399	0.0008629052822797849	0.5086122526724103	-0.09999127862641241	0.5000937842864861	0.6773131845172297	0.5300893229314826	0	1.0	0.0
2842	0.0010297446793136272	9.250810149579682e-05	-4.108755650503208e-05	0.9976745598865618	None	0	0	0.3333333333333333	2	0.8571428571428571	6	0.36	0.8571428571428571	8	6	0	0	0	1.0	5	5	0.6	9	0.0	0	0.07505351077786618	0.5723594896343708	0.07631956136795268	0.5462178360251676	-0.025110096172014502	0.6617395020094274	0.604254594102492	0.5945113383176277	0	1.0	0.0
5188	None	None	None	None	None	0.14285714285714285	1	0.47058823529411764	8	0.5217391304347826	12	0.6944444444444444	0.34782608695652173	15	8	9	0	0	1.0	6	6	1.6666666666666667	25	0.0	0.21052631578947367	0.09983565932406338	0.5005913309985115	0.038478906541758826	0.5825041999673491	0.21566846109115057	0.5602271304674307	0.6771465145012499	0.5479778574154351	0	1.0	0.0
1615	None	None	None	None	None	0	0	0.6666666666666666	2	0.5	1	1.0	0.5	3	1	0	2	0	0.25	4	1	0.26666666666666666	4	1.0	0.6666666666666666	-0.07785728495367146	0.549549548453749	0.046679913546685575	0.5062098908868928	-0.04606385744991362	0.6043848259193755	0.6333347689502385	0.5537466144360201	1.0	1.0	0.0
7285	0.002839383394295131	0.00026885862810293454	0.00025231669507688373	0.9950092234280619	None	0	0	0.5	5	0.5384615384615384	7	0.8333333333333334	0.15384615384615385	4	2	10	4	0	0.5	3	6	1.0	15	0.18181818181818182	0.8888888888888888	7.902762784127648e-27	0.5	0.01731055277481445	0.5198045479361819	0.2396349129419714	0.539497633127864	0.7470349617424769	0.5197879976350306	0.0	0	0.0
1459	None	None	None	None	None	0	0	0.25925925925925924	7	0.7368421052631579	28	0.49382716049382713	0.23684210526315788	13	9	26	8	0	1.0	9	9	2.6666666666666665	40	0.15384615384615385	0.7096774193548387	9.774993739666305e-08	0.500000869118028	0.09630293936517646	0.9611738531867939	0.40848799814750525	0.5802500669938446	0.8667966208881905	0.7645198973884428	1.0	1.0	0.0
1175	None	None	None	None	None	0	0	0.35714285714285715	5	0.6666666666666666	12	0.37037037037037035	0.3333333333333333	9	6	10	9	0	0.6666666666666666	6	9	1.3333333333333333	20	0.42857142857142855	0.2857142857142857	0.07750199694625527	0.5301310177578	0.09812109319637144	0.5049534601718088	0.027293560391308258	0.5156822351350115	0.5720810149229015	0.5169297171027203	1.0	1.0	0.0
4485	0.005644110990695972	0.0003965436020217932	0.00038475706317633293	0.9985936506805909	None	0.2	1	0.3333333333333333	4	0.8	12	0.20987654320987653	0.8	16	12	0	0	0	1.0	9	9	1.1333333333333333	17	0.0	1.0	4.2295584540125725e-13	0.5000097243688412	0.15620286923381999	0.5818194020981503	0.11824406617398704	0.5087315686765232	0.6620788164717176	0.5303970870099727	0	0.875	0.0
1212	None	None	None	None	None	0.5	1	0.6666666666666666	4	0.5714285714285714	4	0.375	0.5714285714285714	8	4	0	0	0	0.6666666666666666	4	6	0.6	9	0.0	0.6666666666666666	0.030596203873436912	0.5207061244949072	0.0983424515978318	0.5227402108106783	0.09999515306777502	0.5000488362373083	0.5779927248960385	0.5145035032277478	0	1.0	0.0
2860	0.007955501999232319	0.0011346712040162456	0.0008309239583801306	0.9952222829867753	None	0.3333333333333333	2	0.4	6	0.7	14	0.2716049382716049	0.7	20	14	1	0	0	1.0	9	9	1.4666666666666666	22	0.0	0.7692307692307693	0.02344830828724522	0.5753438328301191	0.16406739616883365	0.5864536045669659	-0.14620413986141598	0.5746974433389953	0.7897029249571292	0.5788412096635515	0	0.95	0.0
4345	0.003678971153037234	0.0034318607616544068	-0.0031854045735536835	0.9987577362828585	None	0.2	1	0.3333333333333333	4	0.8	12	0.20987654320987653	0.8	16	12	0	0	0	1.0	9	9	1.1333333333333333	17	0.0	1.0	0.0999997908093645	0.5000497841697403	1.1310862998579481e-05	0.520729850564946	-0.07433478825237048	0.5356106458947928	0.6713651262527351	0.5188119711931877	0	1.0	0.0
7088	0.0003763243798387288	1.8567748923119623e-05	-3.9232900408445084e-06	0.9960322165343798	None	0.07142857142857142	1	0.26666666666666666	8	0.6976744186046512	30	0.5555555555555556	0.06976744186046512	9	3	35	0	0	1.0	9	9	3.0	45	0.0	0.8	0.04428413081517733	0.5158178329074473	-0.12716666851524144	0.557400546862269	-0.09999926529490329	0.5000789894611114	0.6824637659808471	0.5244993080272002	0	1.0	0.0
4785	0.0	0.0	0.0	1.0	None	0	0	0	0	0	0	1.0	0	0	0	0	0	0	1.0	1	1	0.06666666666666667	1	0.0	0	0	0	0	0	0	0	0	0	0	0	0
5925	0.0	0.0	0.0	0.9999999999999998	None	0	0	0	0	0	0	1.0	0	0	0	0	4	0	1.0	1	1	0.06666666666666667	1	1.0	0	0	0	0	0	0	0	0	0	0	0	0
2424	None	None	None	None	None	0	0	0.46153846153846156	6	0.4117647058823529	7	0.5428571428571428	0	0	0	18	8	0	0.7142857142857143	7	5	1.2666666666666666	19	0.2	0.8333333333333334	0	0	0	0	0	0	0	0	0	0	0
2581	1.6105486957166324e-05	5.931766663821497e-06	5.925358491610758e-06	0.9982909939505289	None	0	0	0.6666666666666666	2	0.5	1	0.6666666666666666	0.5	3	1	0	0	0	0.6666666666666666	2	3	0.26666666666666666	4	0.0	0	-0.03206821935986734	0.5014523907676344	-0.036050598725221955	0.5109423264391874	0.09687322242799634	0.5199959836324642	0.6477740448905445	0.5107993611479756	0	1.0	0.0
3820	0.003809569932792745	0.0006270788952695258	0.0006093728631632634	0.9962619420260498	None	0.2	1	0.3333333333333333	4	0.8	12	0.20987654320987653	0.8	16	12	0	0	0	1.0	9	9	1.1333333333333333	17	0.0	1.0	0.028570318067061125	0.6576621040835395	0.08161222466744153	0.5471293847756173	-1.0954529832173177	0.9999993617567663	0.9953563898963597	0.9935391069476959	0	1.0	0.0
4208	0.0013637782832088036	0.0003674379147786817	-0.0003662909656003584	0.9989623853698407	None	0.2	1	0.3333333333333333	4	0.8	12	0.20987654320987653	0.8	16	12	0	0	0	1.0	9	9	1.1333333333333333	17	0.0	1.0	0.01344772039761058	0.5895381074783924	0.0131325690526376	0.5724714020823182	-0.09511313248129434	0.5197246287947246	0.6370162068190556	0.5607761095690366	0	1.0	0.0
843	None	None	None	None	None	0	0	0.3333333333333333	2	0.8571428571428571	6	0.36	0.8571428571428571	8	6	0	1	0	1.0	5	5	0.6	9	0.5	0	0.068742600840346	0.5894126823491864	0.007022766777690458	0.51464590421913	-0.12672656617945824	0.5058839598377215	0.6967543262433196	0.5369056975762395	0.875	1.0	0.0
4096	None	None	None	None	None	0.16666666666666666	2	0.4444444444444444	12	0.5263157894736842	20	0.49382716049382713	0.5	29	19	10	0	0	1.0	9	9	2.6666666666666665	40	0.0	0.7096774193548387	4.7238052066332704e-07	0.5000787389822905	-0.2557469411013379	0.9999999999718054	-0.09307961019361145	0.6437432782252542	0.776103398141008	0.9997502044632686	0	1.0	0.0
3377	0.0	0.0	0.0	0.9999999999999998	None	0	0	0	0	0	0	1.0	0	0	0	0	4	0	1.0	1	1	0.06666666666666667	1	1.0	0	0	0	0	0	0	0	0	0	0	0	0
802	None	None	None	None	None	0	0	0.5	3	0.7142857142857143	5	0.5625	0.7142857142857143	8	5	0	1	0	0.25	8	2	0.6	9	1.0	0.8571428571428571	0.0829145835387595	0.54517766325595	0.19266387442081867	0.9872116875380679	7.859522435771884e-13	0.5000000000064705	0.8831102470527458	0.818940525064407	0.0	0	0.0
3726	0.013442520151434734	0.0008094698272985893	-0.00027417560323682045	0.9956007229542173	None	0.07692307692307693	1	0.2857142857142857	8	0.725	29	0.5185185185185185	0.225	15	9	26	0	0	1.0	9	9	2.8	42	0.0	0.7878787878787878	-0.0237392030283745	0.680288535445511	-0.09825687014590265	0.5217693207122677	-0.08381038449031951	0.9977689576680894	0.5865795008137888	0.9101194627244605	0	1.0	0.0
3775	None	None	None	None	None	0.05555555555555555	1	0.34210526315789475	13	0.6111111111111112	33	0.691358024691358	0.5185185185185185	40	28	15	0	0	1.0	9	9	3.7333333333333334	56	0.0	0.6666666666666666	-0.09999988615389921	0.500019844116477	-0.09447393813370315	0.5308693209607653	-0.09535882537747672	0.59651977786982	0.515630124982235	0.5427866686429051	0	1.0	0.0
6057	0.0	0.0	0.0	1.0	None	0	0	0	0	0	0	1.0	0	0	0	0	0	0	1.0	1	1	0.06666666666666667	1	0.0	0	0	0	0	0	0	0	0	0	0	0	0
855	None	None	None	None	None	0.5	1	0.6666666666666666	4	0.5714285714285714	4	0.36	0.5714285714285714	8	4	0	0	0	1.0	5	5	0.6	9	0.0	0.5	0.1489576864243572	0.5426834970571272	0.11446089084216227	0.9997242355511895	7.902762784127648e-27	0.5	0.8227671921374899	0.942075560202333	0	1.0	0.0
6870	0.006903668133416752	0.0014244031794170577	0.0013795059185780683	0.9968727177080243	None	0	0	0.3333333333333333	2	0.8571428571428571	6	0.36	0.8571428571428571	8	6	0	0	0	1.0	5	5	0.6	9	0.0	0	0.09980741153178285	0.5001925437529484	-0.0883102548587958	0.6668327294675179	0.26826140102148505	0.6125036567510262	0.778997209063463	0.5948787208565917	0	1.0	0.0
4543	None	None	None	None	None	0.06666666666666667	1	0.375	12	0.5652173913043478	26	0.6666666666666666	0.08695652173913043	10	4	37	0	0	0.8888888888888888	9	8	3.2	48	0.0	0.6	0.036498702545695795	0.6587929304425012	0.003725448026980488	0.6943196544390418	0.3370452782802822	0.6145213049892437	0.781183687101626	0.6566099775377696	0	1.0	0.0
3344	0.0	0.0	0.0	0.9999999999999998	None	0	0	0	0	0	0	1.0	0	0	0	0	4	0	1.0	1	1	0.06666666666666667	1	1.0	0	0	0	0	0	0	0	0	0	0	0	0
2610	None	None	None	None	None	0.18181818181818182	2	0.28	7	0.7142857142857143	25	0.6851851851851852	0.11428571428571428	8	4	28	11	0	0.6666666666666666	6	9	2.466666666666667	37	0.19642857142857142	0.967741935483871	2.2889112613932365e-13	0.5000003033488224	-0.08170370664554538	0.6709240777156409	9.052645108481022e-05	0.5010301812856036	0.6020593556950746	0.5594252547116011	1.0	1.0	0.0
7203	0.005215368096710529	0.003352343137580142	-0.003352264687509957	0.9943334235762347	None	0.25	1	0.7	7	0.23076923076923078	3	0.46875	0.23076923076923078	10	3	4	4	0	0.5	4	8	1.0	15	0.8	0.5454545454545454	0.09999996549393592	0.5000000814368868	0.07066624545639992	0.6353559812818943	0.16136180065802858	0.648073286237395	0.6260532301422135	0.5959492453835077	1.0	1.0	0.0
4316	0.005679360539804587	0.00401473285416986	0.0018698125001356133	0.9944621607301047	None	0	0	0.25	4	0.7272727272727273	16	0.6	0.2727272727272727	10	6	13	11	0	0.625	8	5	1.6	24	0.4230769230769231	0.6666666666666666	0.0999990284791342	0.5000049087619084	0.2743090633810308	0.5886946293060309	-0.06191196985316311	0.5089143171783206	0.7978535243488482	0.5328071590000001	1.0	1.0	0.0
4073	None	None	None	None	None	0.041666666666666664	1	0.14	7	0.8493150684931506	62	0.9259259259259259	0.1232876712328767	15	9	59	0	0	1.0	9	9	5.0	75	0.0	0.9090909090909091	0.09999991477602173	0.5000032572781221	0.04907036839224462	0.5783907436273634	0.05042005763927121	0.552630705963198	0.5660875226296075	0.5438445418378858	0	1.0	0.0
5457	0.0	0.0	0.0	1.0	None	0	0	0	0	0	0	1.0	0	0	0	0	0	0	1.0	1	1	0.06666666666666667	1	0.0	0	0	0	0	0	0	0	0	0	0	0	0
795	None	None	None	None	None	0	0	0	0	0	0	1.0	0	0	0	0	0	0	1.0	1	1	0.06666666666666667	1	0.0	0	0	0	0	0	0	0	0	0	0	0	0
1534	None	None	None	None	None	0	0	1.0	1	0	0	1.0	0	0	0	1	2	0	0.5	1	2	0.13333333333333333	2	0.3333333333333333	0	0	0	0	0	0	0	0	0	0	0	0
3695	0.0	0.0	0.0	1.0	None	0	0	0	0	0	0	1.0	0	0	0	0	0	0	1.0	1	1	0.06666666666666667	1	0.0	0	0	0	0	0	0	0	0	0	0	0	0
5418	None	None	None	None	None	0	0	0.16129032258064516	5	0.8181818181818182	36	0.5679012345679012	0.20454545454545456	12	9	33	7	0	1.0	9	9	3.066666666666667	46	0.1044776119402985	0.8292682926829268	0.09963551907304169	0.5005449014061424	0.04044879556589294	0.5166445736003207	0.21759356359776544	0.61955865481023	0.6761960316486079	0.5462389942946859	1.0	1.0	0.0
1443	None	None	None	None	None	0	0	0.25	11	0.6825396825396826	43	0.8024691358024691	0.1111111111111111	13	7	51	6	0	1.0	9	9	4.333333333333333	65	0.06	0.8571428571428571	0.01737279577617006	0.62648511812274	1.5241548499036867e-20	0.500000000000043	0.3764684629196034	0.5834863683327659	0.8502834193468799	0.5707119204546113	1.0	1.0	0.0
7113	0.02563619950887793	0.012362935001349539	0.012269256912503782	0.9951000707509762	None	0	0	0.375	6	0.6190476190476191	13	0.6571428571428571	0.23809523809523808	9	5	13	0	0	0.7142857142857143	7	5	1.5333333333333334	23	0.0	0.3333333333333333	0.09999888635675576	0.5000194491802111	0.15993151373875084	0.950544778773265	0.25648089784364964	0.6209762249081933	0.683313532788365	0.7594950434410686	0	1.0	0.0
2069	None	None	None	None	None	0	0	0.5	3	0.6666666666666666	4	0.5714285714285714	0.6666666666666666	7	4	0	1	0	0.2857142857142857	2	7	0.5333333333333333	8	1.0	1.0	1.455332153533853e-16	0.5000000000002562	-0.07931303599964308	0.528351529237227	0.0002338015167525207	0.500356942288772	0.5925308051966803	0.5095784666698938	1.0	1.0	0.0
1010	None	None	None	None	None	0	0	0.25	4	0.7619047619047619	16	0.92	0.3333333333333333	10	7	12	0	0	1.0	5	5	1.5333333333333334	23	0.0	0	0.025501619653556573	0.5618037324621249	0.09998234419993382	0.5009785864560573	0.05335319838682475	0.550476903359947	0.5808532406562829	0.5378439657973069	0	1.0	0.0
4698	0.00042808161400466755	0.00017528413416269392	-0.00016655988478416368	0.9979955571490787	None	0	0	0.25	1	1.0	3	1.0	1.0	4	3	0	3	0	0.2	5	1	0.3333333333333333	5	1.0	0	-0.09934130431498003	0.5002137762757424	0.11013978074394197	0.5196389962326197	-0.04995568355858264	0.5152096777511478	0.7097691143611335	0.5116902868051216	1.0	1.0	0.0
5162	0.0005092705842163083	3.0362389893837454e-06	2.0138719659976423e-06	0.9999999400582235	None	0.2	1	0.3333333333333333	4	0.8	12	0.20987654320987653	0.8	16	12	0	0	0	1.0	9	9	1.1333333333333333	17	0.0	1.0	0.09999471857885452	0.5002545871811809	0.03732672209310446	0.9957538200423645	0.18035590075196972	0.6214252669414995	0.8351498812984761	0.8791813228251389	0	1.0	0.0
7456	1.8185558391694634e-05	3.0893144316623413e-07	-9.838881663199116e-08	0.9950071284897697	None	0	0	0.38461538461538464	5	0.5882352941176471	10	0.4222222222222222	0.35294117647058826	8	6	10	9	0	0.5555555555555556	9	5	1.2666666666666666	19	0.4090909090909091	0.125	0.008194249893151493	0.6662303093107976	0.1199261792164619	0.6236682250471048	1.318784762376821e-05	0.5000219767858773	0.6581437434461489	0.5984008770274816	1.0	1.0	0.0
5958	None	None	None	None	None	0	0	0.1	2	0.9259259259259259	25	0.9666666666666667	0.07407407407407407	3	2	25	0	0	0.8333333333333334	6	5	1.9333333333333333	29	0.0	0.3333333333333333	0.09999914455344514	0.5000150702614691	0.13431901855522063	0.5355496761365488	-0.02870834347055589	0.5029201259427075	0.6710470467399731	0.5128455029142179	0	1.0	0.0
4379	0.0005977172220495631	6.052784579714881e-06	6.024807893672112e-06	0.9999984964139687	None	0.25	1	0.36363636363636365	4	0.7857142857142857	11	0.2222222222222222	0.7857142857142857	15	11	0	0	0	0.8888888888888888	8	9	1.0666666666666667	16	0.0	1.0	0.005088608707778119	0.6543918154412314	0.08753238096620047	0.5340039617473938	-0.18085898970726028	0.5724024961918481	0.7560196121761787	0.5879334552203117	0	1.0	0.0
15	None	None	None	None	None	0	0	0.25	1	1.0	3	1.0	1.0	4	3	0	0	0	0.2	1	5	0.3333333333333333	5	0.0	0	0.002796125504203647	0.5014037966445568	0.0007595728832653996	0.5024621938873753	0.04777769544077827	0.535290664939114	0.5540401761472297	0.5130688418752951	0	0.75	0.0
4029	1.1244497964423759e-06	1.1004677370103447e-06	-1.0906117963580546e-06	0.9996429662551273	None	0	0	0.6666666666666666	2	0.5	1	0.6666666666666666	0.5	3	1	0	0	0	0.6666666666666666	2	3	0.26666666666666666	4	0.0	0	0.02558721995228138	0.565056063760813	0.03578082743780877	0.5031652618748866	0.03802095337043977	0.5164629397290104	0.5338242598638379	0.5283233631749361	0	0.3333333333333333	0.0
6521	0.00046939928193754266	3.196920367682575e-06	-1.6066466902311233e-06	0.9999869252509972	None	0.25	1	0.4	4	0.75	9	0.25925925925925924	0.75	13	9	0	0	0	0.6666666666666666	9	6	0.9333333333333333	14	0.0	1.0	0.05228024333711978	0.5313708376490982	-0.0014859879134920253	0.6251938732993684	0.1156057180312953	0.5466976701272606	0.6296063632752309	0.5682903752926654	0	1.0	0.0
6161	None	None	None	None	None	0	0	0.3076923076923077	8	0.6216216216216216	23	0.6190476190476191	0.1891891891891892	12	7	26	0	0	0.7777777777777778	9	7	2.6	39	0.0	0.875	4.726628383145326e-16	0.5000013269425229	0.021011308952822258	0.6682614970273919	7.94344159154944e-08	0.5000014191784092	0.5802778923396378	0.5580983468059127	0	1.0	0.0
3549	0.003120448176851769	0.0014580462272687097	0.0013786793722615587	0.9966317655064043	None	0.1111111111111111	2	0.39473684210526316	15	0.5636363636363636	31	0.7037037037037037	0.45454545454545453	38	25	18	0	0	1.0	9	9	3.8	57	0.0	0.8333333333333334	-0.047192454827297184	0.5466749956372372	-0.08579022450989601	0.6090803530022038	-0.09865587944370095	0.5745274760749137	0.5513175459560704	0.576969947039736	0	1.0	0.0
4942	3.5808142938685e-05	2.2225926718526222e-05	1.5392744344883745e-05	0.9987586103249813	None	0.2	1	0.3333333333333333	4	0.8	12	0.20987654320987653	0.8	16	12	0	0	0	1.0	9	9	1.1333333333333333	17	0.0	1.0	0.09984673300529648	0.5003058670186448	-0.05685447865769142	0.6572949664632818	0.03058196628800449	0.5671592769550865	0.655775971426379	0.576295807235844	0	1.0	0.0
3389	0.007723239329438384	0.0009492644765788089	0.0007065507676394875	0.9953957399509087	None	0.3333333333333333	2	0.4	6	0.7	14	0.2716049382716049	0.7	20	14	1	0	0	1.0	9	9	1.4666666666666666	22	0.0	0.7692307692307693	0.02344830828724522	0.5753438328301191	0.16406739616883365	0.5864536045669659	-0.14620413986141598	0.5746974433389953	0.7897029249571292	0.5788412096635515	0	0.95	0.0
238	None	None	None	None	None	0	0	0.2	4	0.7857142857142857	22	0.6666666666666666	0	0	0	29	13	0	0.5555555555555556	5	9	2.0	30	0.20967741935483872	0.6923076923076923	0	0	0	0	0	0	0	0	0	0	0
2855	0.007925222775435354	0.0011691375979802877	0.0008479295301458653	0.9951920562268997	None	0.3333333333333333	2	0.4	6	0.7	14	0.2716049382716049	0.7	20	14	1	0	0	1.0	9	9	1.4666666666666666	22	0.0	0.7692307692307693	0.02344830828724522	0.5753438328301191	0.16406739616883365	0.5864536045669659	-0.14620413986141598	0.5746974433389953	0.7897029249571292	0.5788412096635515	0	0.95	0.0
2929	9.579624312754736e-08	7.205089852323597e-08	6.507080390613691e-08	0.999978099637153	None	0	0	0.14285714285714285	2	0.9444444444444444	17	0.6666666666666666	0	0	0	19	14	0	0.8333333333333334	5	6	1.3333333333333333	20	0.3333333333333333	0.8571428571428571	0	0	0	0	0	0	0	0	0	0	0
7185	0.02545587468256978	0.01212926263680221	0.011988833078328483	0.9950966621553359	None	0	0	0.375	6	0.6190476190476191	13	0.6571428571428571	0.23809523809523808	9	5	13	0	0	0.7142857142857143	7	5	1.5333333333333334	23	0.0	0.3333333333333333	0.09999888635675576	0.5000194491802111	0.15993151373875084	0.950544778773265	0.25648089784364964	0.6209762249081933	0.683313532788365	0.7594950434410686	0	1.0	0.0
2775	0.0	0.0	0.0	1.0	None	0	0	0	0	0	0	1.0	0	0	0	0	0	0	1.0	1	1	0.06666666666666667	1	0.0	0	0	0	0	0	0	0	0	0	0	0	0
1338	None	None	None	None	None	0	0	1.0	2	0.0	0	1.0	0	2	0	0	1	0	0.3333333333333333	1	3	0.2	3	0.5	1.0	0	0	0	0	0	0	0	0	0	0	0
1749	None	None	None	None	None	0.16666666666666666	1	0.42857142857142855	6	0.631578947368421	12	0.328125	0.47368421052631576	15	9	5	0	0	1.0	8	8	1.4	21	0.0	0.6153846153846154	0.00045520355156434595	0.5194238347994928	0.014890618999272081	0.6364725297193512	0.08602518111251457	0.5628881082121806	0.6038934020517077	0.5736855416493282	0	1.0	0.0
4350	7.798729833409501e-08	6.402532155657674e-08	6.40250094293981e-08	0.9999823370724795	None	0	0	1.0	2	0.0	0	1.0	0	2	0	0	2	0	0.3333333333333333	1	3	0.2	3	1.0	1.0	0	0	0	0	0	0	0	0	0	0	0
1819	None	None	None	None	None	0	0	0.09615384615384616	5	0.9078947368421053	69	0.9629629629629629	0.013157894736842105	2	1	75	0	0	1.0	9	9	5.2	78	0.0	0.9714285714285714	0.04000291880559241	0.5377378186358606	0.0992619792396599	0.5061659672585517	8.922580586393175e-08	0.5000001757918296	0.6022178567947858	0.5146545279677063	0	0.5	0.0
1214	None	None	None	None	None	0	0	0.08	4	0.9166666666666666	66	0.9135802469135802	0	0	0	73	7	0	1.0	9	9	4.933333333333334	74	0.04666666666666667	0.9696969696969697	0	0	0	0	0	0	0	0	0	0	0
2872	None	None	None	None	None	0	0	0.18421052631578946	7	0.8148148148148148	44	0.7777777777777778	0.24074074074074073	19	13	36	0	0	0.8888888888888888	9	8	3.7333333333333334	56	0.0	0.8333333333333334	0.09999999988155202	0.5000000123922972	0.08181184663052718	0.5503392100980837	0.010351542789783003	0.6695966407501317	0.5919376698241934	0.5751270751687831	0	1.0	0.0
6551	None	None	None	None	None	0.18181818181818182	2	0.2916666666666667	7	0.7575757575757576	25	0.625	0.24242424242424243	14	8	20	0	0	0.875	7	8	2.3333333333333335	35	0.0	0.5185185185185185	-0.03143131128425654	0.6473228946668045	0.05459316597318061	0.5682336780940087	0.22888449958029922	0.6181993760032334	0.7370303101660972	0.6117365634277675	0	1.0	0.0
5675	3.853450976294407e-09	3.8580758126366065e-09	-3.785515713367711e-09	0.9999998740997237	None	0	0	0	0	0	0	1.0	0	0	0	0	1	0	1.0	1	1	0.06666666666666667	1	0.25	0	0	0	0	0	0	0	0	0	0	0	0
14	None	None	None	None	None	0	0	0	0	0	0	1.0	0	0	0	0	0	0	1.0	1	1	0.06666666666666667	1	0.0	0	0	0	0	0	0	0	0	0	0	0	0
5110	None	None	None	None	None	0.1	2	0.3333333333333333	14	0.6	36	0.7654320987654321	0.35	31	21	30	0	0	1.0	9	9	4.133333333333334	62	0.0	0.7547169811320755	0.0999998206794526	0.5000020754588543	0.047508451462356625	0.9999996427722987	0.3207277657619939	0.6861164853805352	0.7871605563754581	0.9945624553308287	0	1.0	0.0
3874	None	None	None	None	None	0	0	0.2916666666666667	7	0.696969696969697	23	0.7142857142857143	0.21212121212121213	11	7	23	4	0	1.0	7	7	2.3333333333333335	35	0.08695652173913043	0.42857142857142855	0.0729765360465083	0.5472841954071226	0.02947179254065154	0.5112827727444607	-0.23392354094628268	0.6875047407871058	0.7805292776687693	0.5844594689786018	1.0	1.0	0.0
4804	0.00030541281585747085	8.01833865324674e-05	-8.777181489247092e-06	0.9981771845538996	None	0.3333333333333333	1	0.625	5	0.4444444444444444	4	0.4583333333333333	0.4444444444444444	9	4	1	1	0	0.6666666666666666	6	4	0.7333333333333333	11	1.0	0.5714285714285714	0.09999230564382493	0.5000562522716225	0.08777402565496994	0.5468942904840656	0.01503337179751652	0.6640707044652571	0.5936087579678695	0.5719833212719415	1.0	1.0	0.0
3548	0.0027119054156636334	0.000274659871113076	-0.00011053646742762219	0.9959338457271146	None	0.5	1	0.5714285714285714	4	0.625	5	0.3333333333333333	0.625	9	5	0	0	0	0.8333333333333334	5	6	0.6666666666666666	10	0.0	0.5	0.005193295075125895	0.5053493298009926	0.2559921685037234	0.5526917927974797	0.2880866300774162	1.0	0.9569720890677104	1.0	0	0.8888888888888888	0.0
3023	0.007869291175160638	0.0010447620629536584	0.0007766021754898099	0.9952110718722971	None	0.3333333333333333	2	0.4	6	0.7	14	0.2716049382716049	0.7	20	14	1	0	0	1.0	9	9	1.4666666666666666	22	0.0	0.7692307692307693	0.02344830828724522	0.5753438328301191	0.16406739616883365	0.5864536045669659	-0.14620413986141598	0.5746974433389953	0.7897029249571292	0.5788412096635515	0	0.95	0.0
70	None	None	None	None	None	0	0	0.21428571428571427	3	0.8333333333333334	15	0.6666666666666666	0.16666666666666666	5	3	14	3	0	0.8333333333333334	6	5	1.3333333333333333	20	0.1	0	-0.1263098881798804	0.5322264191208163	0.03512643441313829	0.5306353616240174	1.3600123835713766e-05	0.5000170857243242	0.6582155690083158	0.520975024780252	0.0	0	0.0
4476	0.009696189637561817	0.0023433165130110627	0.002281164498920256	0.9949605652943124	None	0.2	1	0.3333333333333333	4	0.8	12	0.20987654320987653	0.8	16	12	0	0	0	1.0	9	9	1.1333333333333333	17	0.0	1.0	0.07670358545133633	0.5864954144062289	0.06467678271325503	0.5143353379815437	-0.3065804040154484	0.5436298068331579	0.8497298841056832	0.5483333938345153	0	1.0	0.0
1809	None	None	None	None	None	0	0	0.3333333333333333	6	0.5833333333333334	14	0.5777777777777777	0.3333333333333333	14	8	11	0	0	0.5555555555555556	9	5	1.7333333333333334	26	0.0	0.8571428571428571	0.13716885853748367	0.6099359470797507	4.2072316175093e-17	0.5000000003450731	-0.2612072197971244	0.9999999999999982	0.8657256409632766	0.9999895664297636	0	1.0	0.0
522	None	None	None	None	None	0	0	0.6	3	0.6	3	0.4666666666666667	0.6	6	3	0	0	0	0.6	5	3	0.4666666666666667	7	0.0	1.0	0.09987438645117155	0.5001913587340124	0.047397409413143035	0.5350143900930415	5.2954828762605094e-05	0.5000356491426693	0.6005749401249285	0.5117640965701057	0	0	0.0
476	None	None	None	None	None	0	0	0.13333333333333333	4	0.8571428571428571	36	0.9166666666666666	0	0	0	43	13	0	0.75	6	8	2.933333333333333	44	0.14444444444444443	0.8421052631578947	0	0	0	0	0	0	0	0	0	0	0
5369	7.489973915806746e-09	1.399213521240055e-10	-1.5341241576797217e-11	0.9999999999991771	None	0.2	1	0.3333333333333333	4	0.8	12	0.20987654320987653	0.8	16	12	0	0	0	1.0	9	9	1.1333333333333333	17	0.0	1.0	0.09999523838668016	0.500045469908926	0.07233782528175052	0.9353333380151534	1.0392292857599363e-07	0.5000854644726973	0.6038580431615184	0.7090401713188814	0	1.0	0.0
1625	None	None	None	None	None	0	0	0	0	0	0	1.0	0	0	0	0	4	0	1.0	1	1	0.06666666666666667	1	1.0	0	0	0	0	0	0	0	0	0	0	0	0
4803	0.0	0.0	0.0	0.9999999999999998	None	0	0	0	0	0	0	1.0	0	0	0	0	4	0	1.0	1	1	0.06666666666666667	1	1.0	0	0	0	0	0	0	0	0	0	0	0	0
6160	None	None	None	None	None	0.13333333333333333	2	0.34375	11	0.6444444444444445	29	0.5802469135802469	0.6	37	27	9	0	0	1.0	9	9	3.1333333333333333	47	0.0	0.631578947368421	0.05467021317608337	0.5574526337157248	0.07443938175217449	0.5776896867226333	0.06614201184975577	0.5962885989813435	0.5613619114543791	0.5772229633992266	0	0.8108108108108109	0.0
6817	3.760245285210445e-09	3.874143325909951e-09	3.7179953927067067e-09	0.9999998551038484	None	0	0	0	0	0	0	1.0	0	0	0	0	1	0	1.0	1	1	0.06666666666666667	1	0.25	0	0	0	0	0	0	0	0	0	0	0	0
2704	1.054768925743755e-08	9.737704128996829e-09	4.716762694128625e-10	0.9999990024884541	None	0	0	1.0	1	0	0	1.0	0	0	0	1	6	0	0.5	2	1	0.13333333333333333	2	1.0	0	0	0	0	0	0	0	0	0	0	0	0
3683	0.0	0.0	0.0	0.9999999999999998	None	0	0	0	0	0	0	1.0	0	0	0	0	4	0	1.0	1	1	0.06666666666666667	1	1.0	0	0	0	0	0	0	0	0	0	0	0	0
1762	None	None	None	None	None	0	0	0	0	0	0	1.0	0	0	0	0	4	0	1.0	1	1	0.06666666666666667	1	1.0	0	0	0	0	0	0	0	0	0	0	0	0
4072	0.003802483825680706	0.0018019972680396274	-0.0006503359567748241	0.9983218545019715	None	0.2	1	0.3333333333333333	4	0.8	12	0.20987654320987653	0.8	16	12	0	0	0	1.0	9	9	1.1333333333333333	17	0.0	1.0	0.09999763582917513	0.5000139995713905	0.09735240917997212	0.5152528828544264	-0.05944143971137643	0.5796796584459382	0.6777500744595567	0.5318356213507038	0	0.875	0.0
7034	None	None	None	None	None	0	0	0.2894736842105263	11	0.6545454545454545	36	0.7037037037037037	0.5454545454545454	38	30	18	6	0	1.0	9	9	3.8	57	0.1875	0.88	0.09999999839779433	0.5000000303877709	0.00034898926606788736	0.5183493895567097	0.0005351935412787988	0.5163767144540493	0.6150190811211284	0.5115780095302785	0.9605263157894737	1.0	0.0
375	None	None	None	None	None	0.2	1	0.3333333333333333	4	0.8	12	0.20987654320987653	0.8	16	12	0	0	0	1.0	9	9	1.1333333333333333	17	0.0	1.0	0.0999983445020292	0.5524654538248166	0.0050646312450459184	0.5656995386062863	-0.09124638878692679	0.5850065529193716	0.6871937091662922	0.5677739523320274	0	1.0	0.0
3041	0.003134119811715828	0.0014985838886182991	0.001413353681902647	0.9966726778420457	None	0.1111111111111111	2	0.39473684210526316	15	0.5636363636363636	31	0.7037037037037037	0.45454545454545453	38	25	18	0	0	1.0	9	9	3.8	57	0.0	0.8333333333333334	-0.047192454827297184	0.5466749956372372	-0.08579022450989601	0.6090803530022038	-0.09865587944370095	0.5745274760749137	0.5513175459560704	0.576969947039736	0	1.0	0.0
5010	None	None	None	None	None	0.045454545454545456	1	0.2826086956521739	13	0.6716417910447762	45	0.8518518518518519	0.582089552238806	52	39	16	0	0	1.0	9	9	4.6	69	0.0	0.9333333333333333	0.019698064049739304	0.5767914696917672	0.025621294853089272	0.5471360723914128	-0.005300226970401034	0.6119587855256318	0.5696744408658317	0.5788591041616628	0	0.9615384615384616	0.0
7290	0.0025630903419953015	0.00039236169503572974	0.0003172828784280014	0.9941128091324607	None	0.3333333333333333	1	0.5	4	0.7	7	0.2857142857142857	0.7	11	7	0	0	0	0.8571428571428571	6	7	0.8	12	0.0	0.6666666666666666	0.0999661811003826	0.5003705717900823	1.1323498762758433e-10	0.5220455212527818	-0.09987207730809552	0.5070854780649918	0.6931710948782851	0.5098375129350122	0	1.0	0.0
2952	1.0325559966265602e-08	9.04784090477453e-09	6.4036084402534705e-09	0.9999984150574144	None	0	0	1.0	2	0.0	0	0.75	0	0	0	2	0	0	1.0	2	2	0.2	3	0.0	0	0	0	0	0	0	0	0	0	0	0	0
330	None	None	None	None	None	0.3333333333333333	1	0.5	4	0.7	7	0.2857142857142857	0.7	11	7	0	0	0	0.8571428571428571	6	7	0.8	12	0.0	0.6666666666666666	0.003076297901766366	0.5021093976082905	0.07598338187447459	0.5558779306515237	0.015339919532780378	0.5351290760422723	0.573751365646665	0.5310960735064111	0	1.0	0.0
7255	0.026970574869437547	0.012510119303093547	0.012379878261842834	0.9950946312638468	None	0	0	0.375	6	0.6190476190476191	13	0.6571428571428571	0.23809523809523808	9	5	13	0	0	0.7142857142857143	7	5	1.5333333333333334	23	0.0	0.3333333333333333	0.09999888635675576	0.5000194491802111	0.15993151373875084	0.950544778773265	0.25648089784364964	0.6209762249081933	0.683313532788365	0.7594950434410686	0	1.0	0.0
5709	None	None	None	None	None	0	0	0.3125	10	0.6086956521739131	28	0.7619047619047619	0.34782608695652173	25	16	22	1	0	0.7777777777777778	9	7	3.2	48	0.02564102564102564	0.8095238095238095	0.09961260767920216	0.5053583956452516	0.18169524238491955	0.609782888524882	-0.055069501518206665	0.56878849687369	0.7430348413955812	0.5617452315974159	1.0	1.0	0.0
7323	None	None	None	None	None	0	0	0.14	7	0.8333333333333334	60	0.9135802469135802	0.2361111111111111	20	17	53	5	0	1.0	9	9	4.933333333333334	74	0.04672897196261682	0.9090909090909091	0.09999965018388164	0.5000025417897247	0.061320416501969	0.5140580634581845	0.34350683447138225	0.6387075677186105	0.7753243519452979	0.5519795420158319	1.0	1.0	0.0
5488	4.319560713814568e-09	4.280103197526117e-09	-6.563550733026533e-10	0.9999998929429217	None	0	0	0	0	0	0	1.0	0	0	0	0	3	0	1.0	1	1	0.06666666666666667	1	0.75	0	0	0	0	0	0	0	0	0	0	0	0
6084	0.010179360421903047	0.004435658735795304	0.0009099499888091659	0.9935744909797494	None	0.2	1	0.3333333333333333	4	0.8	12	0.20987654320987653	0.8	16	12	0	0	0	1.0	9	9	1.1333333333333333	17	0.0	1.0	0.1879584877769896	0.6251602175594269	-0.08897314109068638	0.5852297859476046	-0.031988327368565134	0.6529469713764284	0.762872251676669	0.6215037632854995	0	1.0	0.0
3939	0.00033096893195021904	2.961332185588921e-06	-2.9589155525762495e-06	0.9999319459939613	None	0	0	0.3333333333333333	3	0.8181818181818182	9	0.28888888888888886	0.8181818181818182	12	9	0	1	0	0.5555555555555556	9	5	0.8666666666666667	13	1.0	1.0	-0.06027244433690789	0.5647367289307917	-0.07605798523610416	0.5415933438995787	0.06284966896536251	0.6447486890121281	0.6448509984613806	0.5844498071143974	1.0	1.0	0.0
7114	0.00036628631394514745	4.113599328194792e-07	1.0975826194349081e-07	0.9999954517474244	None	0.25	1	0.4	4	0.75	9	0.25	0.75	13	9	0	0	0	0.875	7	8	0.9333333333333333	14	0.0	0.8571428571428571	-0.04715024332490083	0.6702576313639611	0.06035407581991468	0.6776231833370921	-0.09999986517826759	0.5000212013532352	0.6896065814611048	0.6187160000992052	0	1.0	0.0
7064	None	None	None	None	None	0	0	0.21739130434782608	5	0.78125	25	0.7083333333333334	0.15625	8	5	25	0	0	0.75	8	6	2.2666666666666666	34	0.0	0.5	0.0998646193130546	0.5007460565817463	0.03728034226171275	0.5939834358956556	-0.03923912208877391	0.509033402224671	0.64012801315873	0.53490805339226	0	1.0	0.0
5467	0.0	0.0	0.0	0.9999999999999998	None	0	0	0	0	0	0	1.0	0	0	0	0	4	0	1.0	1	1	0.06666666666666667	1	1.0	0	0	0	0	0	0	0	0	0	0	0	0
2064	None	None	None	None	None	0	0	0.5	1	1.0	1	1.0	1.0	2	1	0	0	0	0.3333333333333333	1	3	0.2	3	0.0	0	0.004604841119568548	0.5979212166807875	-0.06451141135614255	0.5833761084851604	0.039942915674884935	0.5761261290803465	0.6335281673493837	0.5858373172031376	0	1.0	0.0
2306	None	None	None	None	None	0	0	0.5	1	1.0	1	1.0	1.0	2	1	0	0	0	0.3333333333333333	3	1	0.2	3	0.0	0	0.02777507002093142	0.5262825304969613	-0.030989639960706618	0.5906660191158688	0.07457146692046293	0.5122866056505527	0.6063861501190957	0.5433163739929415	0	1.0	0.0
5492	0.00016543627735245045	8.353839065863146e-05	7.102896072680503e-05	0.9998253852442804	None	0.2	1	0.3333333333333333	4	0.8	12	0.20987654320987653	0.8	16	12	0	0	0	1.0	9	9	1.1333333333333333	17	0.0	1.0	0.09938994228117076	0.5053620209116159	0.07602123571763234	0.6640859209929124	0.0062893888686239505	0.5457229594712605	0.5969738969499968	0.5733346877881951	0	1.0	0.0
7245	0.008794486164141439	0.0014184130500072255	0.00016973719423914673	0.9928869008825231	None	0.3333333333333333	1	0.4444444444444444	4	0.7272727272727273	8	0.2708333333333333	0.7272727272727273	12	8	0	0	0	0.75	8	6	0.8666666666666667	13	0.0	0.8571428571428571	0.0999994922832508	0.5000074617610475	0.0790752877193092	0.5768569369012632	0.16400093941241706	0.5740980798678297	0.6033243864650929	0.5505356051058498	0	1.0	0.0
342	None	None	None	None	None	0	0	0	0	0	0	1.0	0	0	0	0	3	0	1.0	1	1	0.06666666666666667	1	0.75	0	0	0	0	0	0	0	0	0	0	0	0
7308	4.359930703804099e-05	2.2891926177874082e-07	2.4729452924582474e-08	0.9999908187842321	None	0	0	0.21875	7	0.7391304347826086	34	0.6666666666666666	0.021739130434782608	4	1	43	7	0	0.8888888888888888	8	9	3.2	48	0.08045977011494253	0.7	0.09999845170001548	0.5000043634338479	0.07847858893794923	0.5439234299210153	0.3865217261639909	0.5225661657401446	0.8030014074398851	0.5221930126289721	1.0	1.0	0.0
2223	None	None	None	None	None	0.25	1	0.36363636363636365	4	0.7857142857142857	11	0.2222222222222222	0.7857142857142857	15	11	0	0	0	0.8888888888888888	8	9	1.0666666666666667	16	0.0	1.0	0.2731618426159947	0.6244657397245453	-0.20348787617392813	0.7740510875870228	0.003390115765299871	0.5063115371406532	0.8646180809022084	0.642992071073804	0	1.0	0.0
2423	None	None	None	None	None	0.0625	1	0.20588235294117646	7	0.7959183673469388	39	0.8095238095238095	0.16326530612244897	13	8	37	4	0	0.7777777777777778	9	7	3.4	51	0.0547945205479452	0.8181818181818182	8.680910933533172e-09	0.5561952862282468	0.04922976632945992	0.5539505323826717	0.012580599798138086	0.6632493937098554	0.583541617932633	0.5922793829404266	0.0	0	0.0
7305	None	None	None	None	None	0.25	3	0.4230769230769231	11	0.5945945945945946	22	0.48148148148148145	0.40540540540540543	26	15	12	1	0	1.0	9	9	2.6	39	0.058823529411764705	0.7333333333333333	0.09998791935909748	0.5000806767936604	0.06025117985276851	0.6808363819396217	-0.008115951823353848	0.6505741078136179	0.6383267125248442	0.6129749979179578	1.0	1.0	0.0
6056	5.223321496283998e-05	2.605647477734348e-05	2.6031225444494214e-05	0.998931073483339	None	0	0	0.29411764705882354	10	0.6326530612244898	31	0.6296296296296297	0.12244897959183673	11	6	39	8	0	1.0	9	9	3.4	51	0.1038961038961039	0.6666666666666666	-0.09555277424910705	0.5024494649410404	2.8620342109668197e-09	0.5000004047888654	-0.013426995786530008	0.5916996516908871	0.6051678774373622	0.5316904347554748	1.0	1.0	0.0
5754	None	None	None	None	None	0.07142857142857142	1	0.36666666666666664	11	0.6046511627906976	26	0.5555555555555556	0.3488372093023256	24	15	20	1	0	1.0	9	9	3.0	45	0.02857142857142857	0.8888888888888888	0.09999996001097404	0.500000208097828	0.06695495685226795	0.5468928510121661	-0.09999969570345066	0.5013297350236006	0.7058653584939867	0.5161147546629833	0.9583333333333334	0.9583333333333334	0.0
6022	1.662068527552356e-05	2.8442498384399213e-06	-2.6243381289839133e-06	0.9945453921879783	None	0	0	0.2222222222222222	4	0.8	20	0.9	0	2	0	24	0	0	0.8333333333333334	6	5	1.8	27	0.0	0.45454545454545453	0	0	0	0	0	0	0	0	0	0	0
7369	None	None	None	None	None	0.09090909090909091	1	0.2916666666666667	7	0.7058823529411765	24	0.5714285714285714	0.2647058823529412	14	9	21	4	0	0.7777777777777778	7	9	2.4	36	0.0975609756097561	0.5333333333333333	0.09963531428765722	0.5056821448473543	0.10832386487314313	0.5877405670567317	1.2967841289119683e-09	0.5000000108214772	0.6206423301611886	0.5314054679045154	1.0	1.0	0.0
4911	0.0005167975252138789	1.6721627610111725e-06	-1.6303770271760267e-06	0.9999996199159568	None	0.2	1	0.3333333333333333	4	0.8	12	0.20987654320987653	0.8	16	12	0	0	0	1.0	9	9	1.1333333333333333	17	0.0	1.0	9.492444695427722e-06	0.5127548003640809	0.0614183753072442	0.5597088682885406	0.44675025236563065	0.5572647319569258	0.8784134135926326	0.5433144307774361	0	1.0	0.0
5774	None	None	None	None	None	0	0	0.25	10	0.7017543859649122	40	0.7283950617283951	0.3333333333333333	26	19	32	0	0	1.0	9	9	3.933333333333333	59	0.0	0.7843137254901961	0.09999999975737128	0.5000000461068378	0.11476722195648556	0.8569001257555328	0.21835705710202524	0.6006123112656315	0.6329582176403695	0.6753752587116847	0	1.0	0.0
6351	0.0019474773079456212	0.00041755459910336446	0.00034155215303645245	0.9915062073584054	None	0	0	0.2777777777777778	10	0.6470588235294118	33	0.654320987654321	0.1568627450980392	15	8	37	3	0	1.0	9	9	3.533333333333333	53	0.04225352112676056	0.8085106382978723	2.125563931896179e-08	0.5000496946616979	-0.09981176248168906	0.516642478734216	0.21560381173528284	0.5777230145843147	0.7886577566641786	0.5316431838030496	0.0	0	0.0
7526	0.02618021898686605	0.012544349379660959	0.012392456541130982	0.9950976140856382	None	0	0	0.375	6	0.6190476190476191	13	0.6571428571428571	0.23809523809523808	9	5	13	0	0	0.7142857142857143	7	5	1.5333333333333334	23	0.0	0.3333333333333333	0.09999888635675576	0.5000194491802111	0.15993151373875084	0.950544778773265	0.25648089784364964	0.6209762249081933	0.683313532788365	0.7594950434410686	0	1.0	0.0
5164	0.0005240208146114028	0.0003302812846784016	2.3677735046735225e-06	0.9960081332405476	None	0	0	0.05555555555555555	3	0.9487179487179487	74	0.9876543209876543	0.01282051282051282	2	1	77	0	0	1.0	9	9	5.333333333333333	80	0.0	0.9859154929577465	0.09999994031219292	0.5000001492160144	0.0026536074902001982	0.5055625027785791	0.09994509695647688	0.5666488324924533	0.615851290455771	0.5241846864345817	0	1.0	0.0
1674	None	None	None	None	None	0	0	0.3	3	0.6666666666666666	8	0.56	0	1	0	12	3	0	1.0	5	5	0.9333333333333333	14	0.1111111111111111	0.4444444444444444	0	0	0	0	0	0	0	0	0	0	0
6042	0.0001733422283615629	0.0001591278897989008	0.00015910836802557503	0.9999943193130107	None	0	0	0.25	1	1.0	3	1.0	1.0	4	3	0	0	0	0.2	1	5	0.3333333333333333	5	0.0	0	0.09999537062224577	0.5000078042882423	0.07242661577553057	0.5282023054893512	0.11953159921426967	0.5782684199734469	0.549666648036261	0.5356584781599982	0	1.0	0.0
3130	0.007604871372920672	0.0004507392960128703	0.00033167938585629844	0.9921133828779827	None	0.3333333333333333	2	0.4	6	0.7	14	0.4074074074074074	0.7	20	14	1	0	0	0.6666666666666666	9	6	1.4666666666666666	22	0.0	1.0	2.4604592457509725e-07	0.5008554319766614	0.1407141875321049	0.6351025303427885	-0.07779498238446388	0.5252571460098941	0.7064624766000103	0.5546727281953223	0	1.0	0.0
2324	None	None	None	None	None	0	0	0.5	2	0.75	3	0.5	0.75	5	3	0	0	0	0.75	3	4	0.4	6	0.0	0	-0.04677174199225244	0.5061663792828963	0.09533522094688548	0.5747068698090185	0.0657173788026797	0.5384028419193503	0.6433614908356707	0.5398869582003216	0	0.8	0.0
1287	None	None	None	None	None	0.16666666666666666	3	0.38461538461538464	15	0.5535714285714286	31	0.7160493827160493	0.48214285714285715	40	27	17	1	0	1.0	9	9	3.8666666666666667	58	0.04	0.7547169811320755	0.09996696365668971	0.5008011766217781	0.09984887321863796	0.5327869105298126	0.02417577213788359	0.5564029723413062	0.5833442698837237	0.5300568047497564	0.9	0.95	0.0
3214	9.75033308984485e-05	3.984350363492922e-05	3.9843413261876784e-05	0.999662014952356	None	0	0	0.25	1	1.0	3	1.0	1.0	4	3	0	0	0	0.2	1	5	0.3333333333333333	5	0.0	0	0.1639680678591985	0.5	0.14477012118868168	0.5508521438233324	0.006985710115254747	0.5266571302580434	0.666656041644495	0.5258805178750178	0	1.0	0.0
1877	None	None	None	None	None	0	0	0	0	0	0	1.0	0	0	0	0	0	0	1.0	1	1	0.06666666666666667	1	0.0	0	0	0	0	0	0	0	0	0	0	0	0
4929	1.8588221829111763e-08	1.8202826735919322e-08	-1.2900693760726314e-08	0.9999971651217388	None	0.25	1	0.4	4	0.7692307692307693	10	0.234375	0.7692307692307693	14	10	0	0	0	1.0	8	8	1.0	15	0.0	0.8571428571428571	0.045178330521216725	0.5984365919157087	0.0788075708775074	0.9975106901033634	8.721088322928898e-24	0.5000000000011965	0.6068260953926379	0.8938550003715817	0	1.0	0.0
1999	None	None	None	None	None	0	0	0	0	0	0	1.0	0	0	0	0	0	0	1.0	1	1	0.06666666666666667	1	0.0	0	0	0	0	0	0	0	0	0	0	0	0
835	None	None	None	None	None	0.16666666666666666	2	0.3333333333333333	9	0.6842105263157895	26	0.49382716049382713	0.6052631578947368	32	23	7	0	0	1.0	9	9	2.6666666666666665	40	0.0	0.5161290322580645	-0.0999667583596542	0.559514119851258	0.09998491390206565	0.5001630091751413	0.08267280023137659	0.6060490554068151	0.7049239381644872	0.5556498986482069	0	0.0625	0.0
736	None	None	None	None	None	0	0	0.018518518518518517	1	1.0	79	1.0	0	0	0	80	0	0	1.0	9	9	5.4	81	0.0	1.0	0	0	0	0	0	0	0	0	0	0	0
5119	None	None	None	None	None	0.3076923076923077	4	0.5	14	0.48717948717948717	19	0.5061728395061729	0.46153846153846156	31	18	9	0	0	1.0	9	9	2.7333333333333334	41	0.0	0.75	0.09982567221299166	0.5071293510083137	0.15664180279344314	1.0	0.028557635314824976	0.6556896310968535	0.7236440586644468	1.0	0	1.0	0.0
7270	0.0	0.0	0.0	0.9999999999999998	None	0	0	0	0	0	0	1.0	0	0	0	0	4	0	1.0	1	1	0.06666666666666667	1	1.0	0	0	0	0	0	0	0	0	0	0	0	0
3418	9.53932655222005e-09	9.59707848162837e-09	6.195095033554771e-09	0.9999985105318889	None	0	0	1.0	2	0.0	0	0.75	0	2	0	0	0	0	1.0	2	2	0.2	3	0.0	0	0	0	0	0	0	0	0	0	0	0	0
521	None	None	None	None	None	0	0	0.1111111111111111	6	0.8860759493670886	70	1.0	0.4936708860759494	43	39	37	0	0	1.0	9	9	5.4	81	0.0	1.0	0.058260768407883926	0.5812625834980846	0.0509998431054241	0.6022797050012664	-0.03535604099483874	0.6617101667725779	0.6240113167478601	0.6156879464151428	0	1.0	0.0
1768	None	None	None	None	None	0.25	1	0.36363636363636365	4	0.7857142857142857	11	0.2222222222222222	0.7857142857142857	15	11	0	0	0	0.8888888888888888	9	8	1.0666666666666667	16	0.0	1.0	0.02107286740315217	0.6431532713171138	0.10775137723165559	0.6309200430318809	0.09929161626852819	0.5205818532721793	0.6045877466976242	0.5992974890439675	0	0.3333333333333333	0.0
2875	3.693888058441491e-08	2.939414906966275e-08	-3.201986472004741e-10	0.9999957358205119	None	0	0	0.25	1	1.0	3	1.0	1.0	4	3	0	0	0	0.2	5	1	0.3333333333333333	5	0.0	0	-0.03279615596954589	0.6691444954988379	0.030600850471222685	0.5159589744751316	4.12777336656477e-06	0.5000066903704469	0.5883429656097598	0.5636693628724837	0	0	0.0
6146	0.000158440891651722	3.002976967178988e-06	4.4474948500867536e-07	0.995447402957902	None	0	0	0.25	7	0.7435897435897436	29	0.7321428571428571	0.07692307692307693	9	3	31	3	0	0.875	8	7	2.7333333333333334	41	0.05	0.5882352941176471	0.09949056944443192	0.5024909842725689	0.04041305844004514	0.6511253439820598	-0.06430184844905545	0.9951676755351663	0.7123203651671742	0.8794443734983606	1.0	1.0	0.0
1743	None	None	None	None	None	0.2	1	0.3333333333333333	4	0.8	12	0.20987654320987653	0.8	16	12	0	0	0	1.0	9	9	1.1333333333333333	17	0.0	1.0	0.09944565141310267	0.5028749292252176	0.004895236176155235	0.5047550043318899	-0.0998743776452495	0.5004823558840553	0.6928656122373082	0.5027041285115372	0	1.0	0.0
1252	None	None	None	None	None	0	0	0	0	0	0	1.0	0	0	0	0	0	0	1.0	1	1	0.06666666666666667	1	0.0	0	0	0	0	0	0	0	0	0	0	0	0
2284	None	None	None	None	None	0	0	0.21428571428571427	3	0.7894736842105263	15	0.5	0	0	0	20	8	0	0.8571428571428571	7	6	1.4	21	0.18181818181818182	0.75	0	0	0	0	0	0	0	0	0	0	0
3830	0.0014794570539004937	0.000264452711377557	-0.00024921166890619893	0.9976331701074448	None	0.2857142857142857	2	0.35294117647058826	6	0.7391304347826086	17	0.30864197530864196	0.7391304347826086	23	17	1	0	0	1.0	9	9	1.6666666666666667	25	0.0	1.0	-0.05336519760562982	0.641716163874736	0.23443134771916582	0.5626778911355321	-0.06151314671404	0.5409300716570241	0.7958765442626061	0.5824847147766222	0	0.8695652173913043	0.0
7033	0.02707451047117352	0.012292435150284893	0.012232361359603702	0.9950958649029249	None	0	0	0.375	6	0.6190476190476191	13	0.6571428571428571	0.23809523809523808	9	5	13	0	0	0.7142857142857143	7	5	1.5333333333333334	23	0.0	0.3333333333333333	0.09999888635675576	0.5000194491802111	0.15993151373875084	0.950544778773265	0.25648089784364964	0.6209762249081933	0.683313532788365	0.7594950434410686	0	1.0	0.0
7435	None	None	None	None	None	0.07692307692307693	1	0.32142857142857145	9	0.6666666666666666	26	0.5061728395061729	0.5384615384615384	30	21	10	0	0	1.0	9	9	2.7333333333333334	41	0.0	0.75	0.09998240296679568	0.5003791642548259	0.019328073769184394	0.6702615921106568	0.04117638156158175	0.6734892810231354	0.674680302514631	0.6173459228950686	0	1.0	0.0
4971	1.2285838914209173e-05	2.038867514056436e-06	-1.3633765120336878e-06	0.9940707536745704	None	0	0	0.1	2	0.9285714285714286	26	0.75	0	0	0	29	3	0	0.625	8	5	2.0	30	0.04838709677419355	0.56	0	0	0	0	0	0	0	0	0	0	0
3844	0.007303872202091735	0.0016486476016539717	0.00029124895566096115	0.9867725621875811	None	0	0	0.3	3	0.8333333333333334	10	0.4666666666666667	0.75	12	9	1	3	0	0.8333333333333334	5	6	0.9333333333333333	14	1.0	0.2222222222222222	0.09798694066478927	0.5062631659693765	0.10106790721356251	0.6272056276573742	0.31120637275466756	0.5555641971722722	0.726885506958735	0.5636920998249767	1.0	1.0	0.0
6290	0.0004963033492998613	5.229341473641697e-06	4.028520151077015e-06	0.9999999516947058	None	0.2	1	0.3333333333333333	4	0.8	12	0.20987654320987653	0.8	16	12	0	0	0	1.0	9	9	1.1333333333333333	17	0.0	1.0	0.07520687662008498	0.5253525362239786	0.07854992246253495	0.5875134439132734	-0.09892901653782453	0.5693833344973129	0.6974835775999592	0.5609067274168249	0	1.0	0.0
3282	None	None	None	None	None	0	0	0.2413793103448276	7	0.7073170731707317	29	0.7962962962962963	0.17073170731707318	9	7	33	0	0	0.6666666666666666	9	6	2.8666666666666667	43	0.0	0.8421052631578947	-0.11375265543940767	0.9957120806195786	0.0020663816290743225	0.5191199366859476	-0.06961039978616432	0.5875383830616505	0.6242034303341403	0.876459775136973	0	1.0	0.0
5715	0.0009656167870007502	0.0004877638918051254	7.04615683601953e-05	0.998247242111435	None	0	0	0.625	5	0.4	4	0.5	0.1	3	1	8	4	0	0.6666666666666666	6	4	0.8	12	0.2222222222222222	0.75	0.18303340100605142	0.5444860002640997	0.05550886177309376	0.5070320012155892	0.24384658909863982	0.5778414169047481	0.6860084420337179	0.5432635479003742	1.0	1.0	0.0
3618	0.00024817734446524526	2.0068969896253316e-06	8.218953900390492e-07	0.9999915746829435	None	0.3333333333333333	1	0.5	4	0.6666666666666666	6	0.3055555555555556	0.6666666666666666	10	6	0	0	0	1.0	6	6	0.7333333333333333	11	0.0	0.4	-0.04341400600103519	0.5296414883657472	0.04106275965289032	0.5804331886805025	-0.059414975306790074	0.87941399870024	0.6344191527452978	0.6921201335649825	0	1.0	0.0
6150	0.026831100745930377	0.012511616534290424	0.012413266671693754	0.9950939401304045	None	0	0	0.375	6	0.6190476190476191	13	0.6571428571428571	0.23809523809523808	9	5	13	0	0	0.7142857142857143	7	5	1.5333333333333334	23	0.0	0.3333333333333333	0.09999888635675576	0.5000194491802111	0.15993151373875084	0.950544778773265	0.25648089784364964	0.6209762249081933	0.683313532788365	0.7594950434410686	0	1.0	0.0
344	None	None	None	None	None	0	0	0.3333333333333333	2	0.8571428571428571	6	0.36	0.8571428571428571	8	6	0	2	0	1.0	5	5	0.6	9	1.0	0	-0.04998868641929074	0.5334368333897306	-0.05949969876514849	0.6959296155396254	0.09999987861316988	0.50006904121364	0.6856064260945325	0.5795039953091841	1.0	1.0	0.0
3134	1.1079971033486248e-05	1.2564718047560451e-08	5.666669917081117e-09	0.9999985213425111	None	0.25	1	0.36363636363636365	4	0.7857142857142857	11	0.2222222222222222	0.7857142857142857	15	11	0	0	0	0.8888888888888888	8	9	1.0666666666666667	16	0.0	1.0	-2.5856983385840462e-05	0.6416473163616113	-0.09634348782320576	0.5775236326109849	0.0006107252457367878	0.5221755789400826	0.6248079471837041	0.5812643545058316	0	1.0	0.0
828	None	None	None	None	None	0	0	0.375	3	0.6	6	0.6	0	0	0	11	8	0	0.8	4	5	0.8	12	0.3076923076923077	0.8571428571428571	0	0	0	0	0	0	0	0	0	0	0
2254	None	None	None	None	None	0.5	1	0.6666666666666666	4	0.5	3	0.4	0.5	6	3	1	3	0	0.8	5	4	0.5333333333333333	8	1.0	0.6666666666666666	-0.09998280910576116	0.5001325391047895	0.02261713481507955	0.5369566888717855	0.09855521109168083	0.5404243718634059	0.6943769068102618	0.5258667357216964	1.0	0.6666666666666666	0.0
5548	9.197733452131995e-08	1.2641024019105814e-09	1.2201377718161975e-09	0.9999996366874692	None	0.2	1	0.3333333333333333	4	0.8	12	0.20987654320987653	0.8	16	12	0	0	0	1.0	9	9	1.1333333333333333	17	0.0	1.0	0.07679173726259596	0.5956374989761892	0.011970033419852725	0.5862871513216449	1.7532744121608794e-06	0.5008169419061488	0.5978043435104514	0.5612923410743624	0	1.0	0.0
6433	None	None	None	None	None	0	0	0.26666666666666666	8	0.6666666666666666	28	0.8979591836734694	0.09523809523809523	9	4	34	1	0	1.0	7	7	2.933333333333333	44	0.014925373134328358	0.6486486486486487	0.09999999859565523	0.5000001657626143	0.013483372039738494	0.5817867417924938	0.09767452061729127	0.5947279016499615	0.5892217938476976	0.559192657328331	0.0	0	0.0
1159	None	None	None	None	None	0	0	0.1	4	0.8947368421052632	51	0.8194444444444444	0	0	0	58	0	0	0.8888888888888888	9	8	3.933333333333333	59	0.0	0.9056603773584906	0	0	0	0	0	0	0	0	0	0	0
4521	0.010651948880035187	0.0008759297662820722	0.0002449456505644211	0.9811179801938691	None	0.2	1	0.3333333333333333	4	0.8	12	0.20987654320987653	0.8	16	12	0	0	0	1.0	9	9	1.1333333333333333	17	0.0	1.0	-0.012263247280192485	0.9999945556888701	0.08569082337519329	0.9030442599036582	0.12403571926418751	0.8383086211429831	0.9546291129489032	0.9951922938898238	0	1.0	0.0
1983	None	None	None	None	None	0	0	0	0	0	0	1.0	0	0	0	0	4	0	1.0	1	1	0.06666666666666667	1	1.0	0	0	0	0	0	0	0	0	0	0	0	0
3805	0.027133286601576125	0.012708991500274805	0.012623290952546029	0.9950905277042112	None	0	0	0.375	6	0.6190476190476191	13	0.6571428571428571	0.23809523809523808	9	5	13	0	0	0.7142857142857143	7	5	1.5333333333333334	23	0.0	0.3333333333333333	0.09999888635675576	0.5000194491802111	0.15993151373875084	0.950544778773265	0.25648089784364964	0.6209762249081933	0.683313532788365	0.7594950434410686	0	1.0	0.0
1917	None	None	None	None	None	0	0	0	0	0	0	1.0	0	0	0	0	4	0	1.0	1	1	0.06666666666666667	1	1.0	0	0	0	0	0	0	0	0	0	0	0	0
2686	0.007203613810680826	0.000939450748456523	0.0007165916146596614	0.9954686136468056	None	0.3333333333333333	2	0.4	6	0.7	14	0.2716049382716049	0.7	20	14	1	0	0	1.0	9	9	1.4666666666666666	22	0.0	0.7692307692307693	0.02344830828724522	0.5753438328301191	0.16406739616883365	0.5864536045669659	-0.14620413986141598	0.5746974433389953	0.7897029249571292	0.5788412096635515	0	0.95	0.0
4953	0.0011500815221134498	0.0006398394047826374	-0.0003074009154987645	0.9946198811915368	None	0.07142857142857142	1	0.3548387096774194	11	0.5681818181818182	25	0.7301587301587301	0.38636363636363635	26	17	19	0	0	0.7777777777777778	9	7	3.066666666666667	46	0.0	0.7	0.09999999996555338	0.5000000044659317	0.08323058196559638	0.5533641012108941	0.0006540437923075115	0.553444605358985	0.6055551152874532	0.5356784836133044	0	1.0	0.0
6303	None	None	None	None	None	0.09090909090909091	1	0.28	7	0.7428571428571429	26	0.5873015873015873	0.2857142857142857	16	10	20	1	0	0.7777777777777778	9	7	2.466666666666667	37	0.02631578947368421	0.6666666666666666	0.09999999189653552	0.5000000798042027	0.049049557735404495	0.5501187421866477	-0.022409152579775993	0.6738338429282238	0.6226781337654685	0.576618971742951	1.0	1.0	0.0
315	None	None	None	None	None	0.07692307692307693	1	0.35714285714285715	10	0.6153846153846154	24	0.5061728395061729	0.6153846153846154	34	24	6	0	0	1.0	9	9	2.7333333333333334	41	0.0	0.6875	-0.10518130112031958	0.9999934958116864	0.13155822807670298	0.5755070118358143	0.09984925567568415	0.5613990940633679	0.918411685672924	0.9847040331622308	0	1.0	0.0
3696	6.957338882893625e-09	6.923678204744777e-09	4.895779809314099e-09	0.9999996960133606	None	0	0	0	0	0	0	1.0	0	0	0	0	2	0	1.0	1	1	0.06666666666666667	1	0.5	0	0	0	0	0	0	0	0	0	0	0	0
1411	None	None	None	None	None	0	0	0.07692307692307693	3	0.9285714285714286	52	0.9206349206349206	0	0	0	57	0	0	0.7777777777777778	9	7	3.8666666666666667	58	0.0	0.9019607843137255	0	0	0	0	0	0	0	0	0	0	0
2128	None	None	None	None	None	0.10526315789473684	2	0.36585365853658536	15	0.559322033898305	33	0.7530864197530864	0.1694915254237288	22	10	38	2	0	1.0	9	9	4.066666666666666	61	0.029411764705882353	0.8461538461538461	0.0028533753268208005	0.5258193113102642	0.026650417849890133	0.6604761830278326	0.0699612616846865	0.5349316974347826	0.5905122641621445	0.5751546274306513	1.0	1.0	0.0
3470	0.005658547533393425	0.004012211258236449	0.0018066281793190976	0.9944632304675723	None	0	0	0.25	4	0.7272727272727273	16	0.6	0.2727272727272727	10	6	13	11	0	0.625	8	5	1.6	24	0.4230769230769231	0.6666666666666666	0.0999990284791342	0.5000049087619084	0.2743090633810308	0.5886946293060309	-0.06191196985316311	0.5089143171783206	0.7978535243488482	0.5328071590000001	1.0	1.0	0.0
6861	5.471990208250957e-07	2.1836248010742403e-09	-2.1786985470109505e-09	0.9999993381967311	None	0.2	1	0.3333333333333333	4	0.8	12	0.20987654320987653	0.8	16	12	0	0	0	1.0	9	9	1.1333333333333333	17	0.0	1.0	0.0999999792338266	0.5000000473702195	0.03552029392586561	0.585752291013619	5.2831364873800386e-05	0.514729622951302	0.6073105748524535	0.5337294122031758	0	1.0	0.0
1800	None	None	None	None	None	0	0	0	0	0	0	1.0	0	0	0	0	0	0	1.0	1	1	0.06666666666666667	1	0.0	0	0	0	0	0	0	0	0	0	0	0	0
6910	5.33164707697504e-07	1.1138476129767062e-08	-9.719273360783708e-09	0.9999924997966576	None	0.25	1	0.4	4	0.7692307692307693	10	0.234375	0.7692307692307693	14	10	0	0	0	1.0	8	8	1.0	15	0.0	0.8571428571428571	0.0999474644622291	0.5003826479643378	-0.002703902954151184	0.6822588537441298	4.7064117015053485e-05	0.5024028792095421	0.6245299199267623	0.5642523013648719	0	1.0	0.0
1616	None	None	None	None	None	0.2	1	0.3333333333333333	4	0.8	12	0.20987654320987653	0.8	16	12	0	0	0	1.0	9	9	1.1333333333333333	17	0.0	1.0	0.08564653430078287	0.5774882153831629	-0.3515282330442898	0.9997884159434894	0.026104287017390038	0.5825601386925482	0.8618085720407228	0.9541514896281342	0	1.0	0.0
7312	0.027276183935085435	0.012427182662170489	0.012313392076880852	0.9950956470588893	None	0	0	0.375	6	0.6190476190476191	13	0.6571428571428571	0.23809523809523808	9	5	13	0	0	0.7142857142857143	7	5	1.5333333333333334	23	0.0	0.3333333333333333	0.09999888635675576	0.5000194491802111	0.15993151373875084	0.950544778773265	0.25648089784364964	0.6209762249081933	0.683313532788365	0.7594950434410686	0	1.0	0.0
1767	None	None	None	None	None	0.2	1	0.46153846153846156	6	0.47058823529411764	8	0.76	0.29411764705882354	10	5	8	4	0	1.0	5	5	1.2666666666666666	19	0.26666666666666666	0	0.038752560989518306	0.5656109313888709	0.09999246630201734	0.5000559839881514	1.5218359065166537e-06	0.5000326726931986	0.6061666896895158	0.5220124673069986	1.0	1.0	0.0
7420	0.01325737106067421	0.0004544645183315644	0.00020719704793146652	0.9783888734234232	None	0	0	0.45454545454545453	5	0.5714285714285714	8	0.45714285714285713	0.5714285714285714	12	8	3	2	0	0.7142857142857143	7	5	1.0666666666666667	16	0.3333333333333333	0.36363636363636365	0.2272736552600318	0.6095297174819014	0.1445092695549695	0.599979596454354	0.37287831778327585	0.5697292265657432	0.7125063969825526	0.5931865335019156	0.0	0	0.0
5244	0.006614995366748693	0.003828333961834105	0.003123812541392359	0.9940529336744732	None	0.2	1	0.3333333333333333	4	0.8	12	0.20987654320987653	0.8	16	12	0	0	0	1.0	9	9	1.1333333333333333	17	0.0	1.0	0.09996044867738824	0.5004436208307661	0.0650456666293652	0.9393002559696718	0.08493200652583927	0.6237197277064364	0.570170180554912	0.7468935168159136	0	1.0	0.0
4988	0.019135099934446585	0.007986131294779672	0.007380970330947585	0.9952592244308437	None	0.2	1	0.3333333333333333	4	0.8	12	0.20987654320987653	0.8	16	12	0	0	0	1.0	9	9	1.1333333333333333	17	0.0	1.0	0.09965593448235059	0.5030989816689961	0.07397839928185432	0.6507023658631537	-0.12553039984879577	0.999900488997272	0.7640817527194007	0.9638487302490465	0	1.0	0.0
2835	0.0	0.0	0.0	0.9999999999999998	None	0	0	0	0	0	0	1.0	0	0	0	0	4	0	1.0	1	1	0.06666666666666667	1	1.0	0	0	0	0	0	0	0	0	0	0	0	0
5651	0.02621504558458483	0.012192562957201981	0.01206256259879393	0.995084416722745	None	0	0	0.375	6	0.6190476190476191	13	0.6571428571428571	0.23809523809523808	9	5	13	0	0	0.7142857142857143	7	5	1.5333333333333334	23	0.0	0.3333333333333333	0.09999888635675576	0.5000194491802111	0.15993151373875084	0.950544778773265	0.25648089784364964	0.6209762249081933	0.683313532788365	0.7594950434410686	0	1.0	0.0
5037	0.006340142472185468	0.0009667240706181867	0.0008631143146313	0.998390625257721	None	0.2	1	0.3333333333333333	4	0.8	12	0.20987654320987653	0.8	16	12	0	0	0	1.0	9	9	1.1333333333333333	17	0.0	1.0	0.09087757738693054	0.5302446758777014	0.151952231180766	0.596015210236083	0.07787258661991665	0.6474626281078709	0.6111678644711436	0.5920967393819649	0	1.0	0.0
2836	0.0036356810916074018	0.0005391563210365268	0.0005217376528330454	0.9931497540878197	None	0.2	1	0.3333333333333333	4	0.8	12	0.20987654320987653	0.8	16	12	0	0	0	1.0	9	9	1.1333333333333333	17	0.0	1.0	-0.34739198896646356	0.9999999999896225	0.024653886662322287	0.5695824120436109	0.0022364400080030593	0.5873380884624709	0.9223737628800753	0.9998234089956508	0	1.0	0.0
5433	0.004550180073637205	0.0005938379692598484	0.0003442401785553564	0.9993875616646309	None	0	0	0.15555555555555556	7	0.8153846153846154	53	0.8271604938271605	0.03076923076923077	6	2	60	3	0	1.0	9	9	4.466666666666667	67	0.025	0.8333333333333334	0.0999993183032156	0.5000068195160413	0.05427340667437277	0.5764565376877892	0.09349967420235779	0.5950052530197747	0.5767397676606082	0.5574918681789193	1.0	1.0	0.0
4294	0.0	0.0	0.0	1.0	None	0	0	0	0	0	0	1.0	0	0	0	0	0	0	1.0	1	1	0.06666666666666667	1	0.0	0	0	0	0	0	0	0	0	0	0	0	0
2251	None	None	None	None	None	0.3333333333333333	1	0.4444444444444444	4	0.7272727272727273	8	0.28888888888888886	0.7272727272727273	12	8	0	0	0	0.5555555555555556	9	5	0.8666666666666667	13	0.0	1.0	-0.054440264920515166	0.6928886986187731	0.0688924001032681	0.5365517392372663	3.662699129265225e-08	0.5000003366740483	0.6355420954441491	0.5793347106009643	0	1.0	0.0
5324	None	None	None	None	None	0	0	0.14	7	0.8356164383561644	61	0.9259259259259259	0.0547945205479452	9	4	65	0	0	1.0	9	9	5.0	75	0.0	0.9552238805970149	0.09523703627935165	0.5190499838718325	0.44485376046832226	0.9999994401886613	0.2961159529188261	0.6062002393736865	0.8832159278139531	0.9930893483185439	0	1.0	0.0
4565	0.0013692200223941074	7.657217874521219e-05	-3.404671912423968e-05	0.9948471892920163	None	0	0	0.21052631578947367	4	0.8461538461538461	22	0.7777777777777778	0.038461538461538464	4	1	23	1	0	1.0	6	6	1.8666666666666667	28	0.02127659574468085	0.45454545454545453	0.07614616509540954	0.5249472568575902	0.0906816389281918	0.564256534914723	0.2714458771210461	0.5575747510357876	0.7070513875046571	0.548980110941288	1.0	1.0	0.0
2559	None	None	None	None	None	0	0	0.09433962264150944	5	0.8961038961038961	69	0.9753086419753086	0.2597402597402597	24	20	54	1	0	1.0	9	9	5.266666666666667	79	0.009259259259259259	0.9714285714285714	0.2205401436111897	0.9997267471367356	0.05264732151161407	0.5650446623797997	0.12634600256610357	0.6203953894098813	0.7958364605362146	0.9519334807846137	1.0	1.0	0.0
3997	0.0	0.0	0.0	0.9999999999999998	None	0	0	0	0	0	0	1.0	0	0	0	0	4	0	1.0	1	1	0.06666666666666667	1	1.0	0	0	0	0	0	0	0	0	0	0	0	0
4357	0.02596888100556111	0.005564092297654758	0.0055100966691909795	0.9954858373065436	None	0.2	1	0.3333333333333333	4	0.8	12	0.20987654320987653	0.8	16	12	0	0	0	1.0	9	9	1.1333333333333333	17	0.0	1.0	0.09967358752177291	0.5032254329161373	-0.08188122841865537	0.6742645226547124	-0.19522754303417975	0.9999918949620055	0.8241430428681403	0.9845486225392095	0	1.0	0.0
6498	0.0002468612645670753	3.107465030879193e-05	-2.5657114083632706e-05	0.9999934521449025	None	0	0	0.5	3	0.7142857142857143	5	0.36	0.7142857142857143	8	5	0	0	0	1.0	5	5	0.6	9	0.0	0.5	0.09999999896954133	0.5000000031061598	0.0774467055939628	0.569856670342651	-0.09999999244553122	0.5000005458742821	0.7098850164099383	0.5234218948417735	0	1.0	0.0
4454	0.0076937127277842115	0.0018309568060544013	-0.0016190486273112608	0.9958974053709213	None	0.2	1	0.3333333333333333	4	0.8	12	0.20987654320987653	0.8	16	12	0	0	0	1.0	9	9	1.1333333333333333	17	0.0	1.0	0.0667020615146204	0.5317877701899483	0.04938418026871164	0.5088775534499185	-0.13044580661101446	0.9999963766994557	0.7268844577725337	0.985660859468225	0	1.0	0.0
3059	0.0005347141721075984	4.2457640102956815e-05	3.254582610345851e-05	0.9991215563558641	None	0.2	1	0.3333333333333333	4	0.8	12	0.20987654320987653	0.8	16	12	0	0	0	1.0	9	9	1.1333333333333333	17	0.0	1.0	-0.0692937165267998	0.6150984415229409	0.08738559926852094	0.5099390269991045	-0.009998205217655955	0.6559670390296974	0.6673282467414222	0.5949924587631437	0	0.875	0.0
3649	None	None	None	None	None	0.16666666666666666	2	0.3333333333333333	9	0.6842105263157895	26	0.5555555555555556	0.10526315789473684	11	4	28	0	0	0.8888888888888888	9	8	2.6666666666666665	40	0.0	0.6470588235294118	0.09999999840317404	0.5000000069421319	0.056291657958262756	0.6172751875481939	0.19593340200323037	0.5763911208647282	0.647088379430916	0.5651257933189688	0	1.0	0.0
6184	0.001893499245280772	0.0003076793478561847	-0.0002592140303077852	0.9954998773278363	None	0	0	0.4117647058823529	7	0.4782608695652174	11	0.625	0	5	0	19	0	0	0.625	8	5	1.6666666666666667	25	0.0	0.4	0	0	0	0	0	0	0	0	0	0	0
4151	0.00018816857980234376	3.6764183878622095e-05	-2.8695865035981412e-05	0.9997935984042546	None	0.3333333333333333	1	0.5	4	0.6666666666666666	6	0.3055555555555556	0.6666666666666666	10	6	0	0	0	1.0	6	6	0.7333333333333333	11	0.0	0.4	0.05134975596546276	0.5201957045476919	-0.035086161285298886	0.5209094724333522	-0.04384802049871635	0.5075433469705501	0.6096226077820611	0.5162184056168444	0	0.9	0.0
426	None	None	None	None	None	0	0	0.35714285714285715	5	0.6666666666666666	12	0.37037037037037035	0.3333333333333333	9	6	10	9	0	0.6666666666666666	6	9	1.3333333333333333	20	0.42857142857142855	0.2857142857142857	0.07750199694625527	0.5301310177578	0.09812109319637144	0.5049534601718088	0.027293560391308258	0.5156822351350115	0.5720810149229015	0.5169297171027203	1.0	1.0	0.0
777	None	None	None	None	None	0	0	0.1875	6	0.8043478260869565	37	0.7619047619047619	0.32608695652173914	19	15	28	6	0	0.7777777777777778	9	7	3.2	48	0.10714285714285714	0.7142857142857143	2.4735235374626806e-06	0.5866937141917595	-0.06693874900453407	0.6379437941378197	0.05823758959443013	0.6194071921837256	0.6050831479374387	0.6148942911470439	1.0	1.0	0.0
2506	None	None	None	None	None	0.2	1	0.3333333333333333	4	0.8	12	0.20987654320987653	0.8	16	12	0	0	0	1.0	9	9	1.1333333333333333	17	0.0	1.0	0.011840460407267255	0.5253105947763994	0.07419991070029348	0.5703969916805766	0.014077648552353245	0.568376135316053	0.5664005671078761	0.5547816164947059	0	1.0	0.0
5842	0.002531866122646686	0.000467999398981983	-1.7036354467527092e-05	0.9972304533706191	None	0.2	1	0.3333333333333333	4	0.8	12	0.20987654320987653	0.8	16	12	0	0	0	1.0	9	9	1.1333333333333333	17	0.0	1.0	0.031652750509891206	0.6494511260741763	0.28524045572402246	0.5590835726884532	-0.16190277185361684	0.9995520999238041	0.8697717806854859	0.9455690755324256	0	1.0	0.0
5179	0.001996017451724131	0.0003237879752066702	-3.372072447828009e-05	0.9977400742026155	None	0.16666666666666666	2	0.34615384615384615	9	0.6388888888888888	23	0.7755102040816326	0.1111111111111111	12	4	25	2	0	1.0	7	7	2.533333333333333	38	0.043478260869565216	0.5161290322580645	0.09867856965585656	0.5047335672882253	0.09805613936958538	0.9983823269662385	0.1896398581501276	0.5998211539809598	0.617615901187774	0.9074537539698454	1.0	1.0	0.0
3063	0.0	0.0	0.0	1.0	None	0	0	0	0	0	0	1.0	0	0	0	0	0	0	1.0	1	1	0.06666666666666667	1	0.0	0	0	0	0	0	0	0	0	0	0	0	0
2197	None	None	None	None	None	0	0	0	0	0	0	1.0	0	0	0	0	4	0	1.0	1	1	0.06666666666666667	1	1.0	0	0	0	0	0	0	0	0	0	0	0	0
4314	None	None	None	None	None	0.058823529411764705	1	0.3333333333333333	12	0.6346153846153846	33	0.6666666666666666	0.40384615384615385	31	21	22	0	0	1.0	9	9	3.6	54	0.0	0.875	0.08144131699273983	0.5862177404356989	-0.09999999988461658	0.5000000058133209	-0.11763026452106473	0.9135589084444116	0.7365550794412774	0.7113764902969132	0	1.0	0.0
3729	0.00043098437580917933	3.2871203004154826e-06	-3.277805163698407e-06	0.9999999586962376	None	0.2	1	0.3333333333333333	4	0.8	12	0.20987654320987653	0.8	16	12	0	0	0	1.0	9	9	1.1333333333333333	17	0.0	1.0	0.103555461701107	0.6086095959493091	-0.08450563989431151	0.5165400431215855	0.16791803653927068	0.5511785053431141	0.7440254586550116	0.5591458906909827	0	0.9375	0.0
6438	0.0037001992023587725	0.000543434464778796	-0.00010084997398086803	0.990520690466429	None	0.25	1	0.4	4	0.7692307692307693	10	0.23809523809523808	0.7692307692307693	14	10	0	0	0	0.7777777777777778	7	9	1.0	15	0.0	1.0	0.1313567430626154	1.0	0.18738668021850652	0.6631433243519829	-0.036947234568173226	0.5233705439315154	0.907089266688836	0.999999997015256	0	1.0	0.0
3144	0.0032057992122438463	0.001514267670310376	0.0014261545891330364	0.9966483203232237	None	0.1111111111111111	2	0.39473684210526316	15	0.5636363636363636	31	0.7037037037037037	0.45454545454545453	38	25	18	0	0	1.0	9	9	3.8	57	0.0	0.8333333333333334	-0.047192454827297184	0.5466749956372372	-0.08579022450989601	0.6090803530022038	-0.09865587944370095	0.5745274760749137	0.5513175459560704	0.576969947039736	0	1.0	0.0
1078	None	None	None	None	None	0	0	0.3333333333333333	2	0.8571428571428571	6	0.36	0.8571428571428571	8	6	0	0	0	1.0	5	5	0.6	9	0.0	0	0.0752147859523545	0.5225592176728535	0.07222888135061228	0.6184003023566808	0.015594020807924477	0.5764321051929054	0.5753685122550637	0.5729103377143459	0	0	0.0
5961	0.025659267325767617	0.012334975770498883	0.01223509649269057	0.9950992856732324	None	0	0	0.375	6	0.6190476190476191	13	0.6571428571428571	0.23809523809523808	9	5	13	0	0	0.7142857142857143	7	5	1.5333333333333334	23	0.0	0.3333333333333333	0.09999888635675576	0.5000194491802111	0.15993151373875084	0.950544778773265	0.25648089784364964	0.6209762249081933	0.683313532788365	0.7594950434410686	0	1.0	0.0
3328	None	None	None	None	None	0.09523809523809523	2	0.3409090909090909	15	0.6031746031746031	38	0.8024691358024691	0.4444444444444444	42	28	22	0	0	1.0	9	9	4.333333333333333	65	0.0	0.8571428571428571	0.06205591548440883	0.6356333504487113	0.042171720301321367	0.5915872112501902	-0.0812381446477927	0.6610903921471412	0.6371617486575164	0.6298833405701804	0	0.11904761904761904	0.0
2720	None	None	None	None	None	0.2222222222222222	2	0.42857142857142855	9	0.5517241379310345	16	0.6326530612244898	0.3793103448275862	19	11	11	8	0	1.0	7	7	2.066666666666667	31	0.4444444444444444	0.8	0.09999995519957335	0.5000002371578561	1.451027690848835e-09	0.5001125376688177	0.02891045746680452	0.6593859907173373	0.6154762976921926	0.5548624135001374	0.5	0.47368421052631576	0.0
2091	None	None	None	None	None	0	0	0	0	0	0	1.0	0	0	0	0	0	0	1.0	1	1	0.06666666666666667	1	0.0	0	0	0	0	0	0	0	0	0	0	0	0
6554	4.2680091529251704e-08	2.3743176969861257e-08	-2.2478964054019795e-08	0.9999918872510408	None	0.2	1	0.3333333333333333	4	0.8	12	0.20987654320987653	0.8	16	12	0	0	0	1.0	9	9	1.1333333333333333	17	0.0	1.0	0.09999999069610818	0.5000000847156746	0.18071925224789495	0.6346734030805226	0.00016359722978829378	0.5180616175274214	0.6768301392590327	0.5518625503713152	0	0.6875	0.0
2960	0.0023494983080618722	0.00069308531609333	0.0006036858288157962	0.9976020870730901	None	0.2	1	0.3333333333333333	4	0.8	12	0.20987654320987653	0.8	16	12	0	0	0	1.0	9	9	1.1333333333333333	17	0.0	1.0	0.09350534530493823	0.5853024279747638	1.9631114095399028e-07	0.5010655200982183	-0.09611781196226117	0.6120428015151506	0.6605732258818787	0.5666631057780582	0	1.0	0.0
3982	0.00017625243773158455	1.0260630505350335e-06	-1.018164288938094e-06	0.9999999942233323	None	0.2	1	0.3333333333333333	4	0.8	12	0.20987654320987653	0.8	16	12	0	0	0	1.0	9	9	1.1333333333333333	17	0.0	1.0	-0.09221382814674732	0.6130025173125302	-0.09256073554958541	0.5660146500124802	0.048599508663276614	0.5669960525423102	0.6671861830539227	0.5821782691717469	0	1.0	0.0
840	None	None	None	None	None	0.07692307692307693	1	0.39285714285714285	11	0.5384615384615384	21	0.6507936507936508	0.20512820512820512	15	8	25	5	0	0.7777777777777778	7	9	2.7333333333333334	41	0.10638297872340426	0.5555555555555556	3.8872376576292675e-12	0.5011222296232769	0.02435752544480881	0.5323658999397967	0.004964015920408167	0.5110177234096173	0.5278871609081873	0.5148466207338583	0.0	0	0.0
5107	None	None	None	None	None	0	0	0.35714285714285715	10	0.6	24	0.5185185185185185	0.425	25	17	16	0	0	1.0	9	9	2.8	42	0.0	0.6666666666666666	0.09998807964041903	0.5004153412533288	0.09999999925437289	0.5000005059722673	0.08441416460736659	0.9999999995865803	0.8234681284627993	0.9992560111844688	0	1.0	0.0
7190	0.026729815585758515	0.01245327957585462	0.012307628288105835	0.9951025972099303	None	0	0	0.375	6	0.6190476190476191	13	0.6571428571428571	0.23809523809523808	9	5	13	0	0	0.7142857142857143	7	5	1.5333333333333334	23	0.0	0.3333333333333333	0.09999888635675576	0.5000194491802111	0.15993151373875084	0.950544778773265	0.25648089784364964	0.6209762249081933	0.683313532788365	0.7594950434410686	0	1.0	0.0
6148	None	None	None	None	None	0.2	3	0.4375	14	0.5434782608695652	25	0.5925925925925926	0.5	37	23	10	0	0	1.0	9	9	3.2	48	0.0	0.6153846153846154	0.09999940918990044	0.5006008013953982	0.06207191102645546	0.7766123058738132	0.33829099852067	0.6067608641024551	0.7672348657985325	0.6366185399747695	0	1.0	0.0
3910	0.009976182300870811	0.0031932601364941323	0.003179448650472648	0.9950926651197044	None	0.2	1	0.3333333333333333	4	0.8	12	0.20987654320987653	0.8	16	12	0	0	0	1.0	9	9	1.1333333333333333	17	0.0	1.0	0.07670358545133633	0.5864954144062289	0.06467678271325503	0.5143353379815437	-0.3065804040154484	0.5436298068331579	0.8497298841056832	0.5483333938345153	0	1.0	0.0
780	None	None	None	None	None	0	0	0.3333333333333333	3	0.8181818181818182	9	0.28888888888888886	0.8181818181818182	12	9	0	0	0	0.5555555555555556	5	9	0.8666666666666667	13	0.0	1.0	0.10503298468492836	0.5623195152391965	0.012538179459343272	0.5233634199623944	0.0006761281431265679	0.5065506850039889	0.6108911841135662	0.5308198020588708	0	1.0	0.0
3980	0.00011698215756007587	1.181988872769268e-05	-2.992595532705639e-07	0.9999098825269829	None	0	0	0.25	1	1.0	3	1.0	1.0	4	3	0	0	0	0.2	5	1	0.3333333333333333	5	0.0	0	-0.07274787313856287	0.5945036662908125	-0.060874212140979767	0.5896465311232396	0.04712993637450667	0.5514379852733501	0.6493623019139872	0.5786418693057356	0	1.0	0.0
1753	None	None	None	None	None	0	0	0	0	0	0	1.0	0	0	0	0	4	0	1.0	1	1	0.06666666666666667	1	1.0	0	0	0	0	0	0	0	0	0	0	0	0
1779	None	None	None	None	None	0.13043478260869565	3	0.3958333333333333	19	0.5362318840579711	37	0.8765432098765432	0.463768115942029	50	32	20	0	0	1.0	9	9	4.733333333333333	71	0.0	0.9206349206349206	0.09989782480979398	0.5791787259441562	0.020943972024534123	0.533816366918888	0.02004407986720759	0.5570342633359289	0.5930966322981824	0.5567551344931009	0	0.94	0.0
2063	None	None	None	None	None	0.4166666666666667	5	0.5384615384615384	14	0.4864864864864865	18	0.6190476190476191	0.40540540540540543	28	15	10	0	0	0.7777777777777778	9	7	2.6	39	0.0	0.75	0.08124130866236227	0.5700428133968914	-0.055149305505893274	0.5519532230816776	6.599039842645662e-05	0.5012806533759341	0.6330155265130252	0.5412157742300582	0	1.0	0.0
3098	0.001973689697872372	0.0001415936125156571	9.258626908114074e-05	0.9976770387453725	None	0.2	1	0.3333333333333333	4	0.8	12	0.20987654320987653	0.8	16	12	0	0	0	1.0	9	9	1.1333333333333333	17	0.0	1.0	0.058663620080030975	0.5626871352447355	-0.06913051621997571	0.6773662708151369	0.05167436724083887	0.685673602006343	0.6577445400968119	0.6436510693555464	0	0.8125	0.0
916	None	None	None	None	None	0	0	0.25	1	1.0	3	1.0	1.0	4	3	0	3	0	0.2	5	1	0.3333333333333333	5	1.0	0	-0.09999939079425132	0.5000009524830802	0.04381535448391769	0.5553123014577057	3.225105473968853e-05	0.5000698772073279	0.6467517580419603	0.5185283240720898	1.0	0.75	0.12895639139239312
3437	0.0005026279380590643	1.459349101967557e-06	1.4199243495213177e-06	0.9999999920728461	None	0.2	1	0.3333333333333333	4	0.8	12	0.20987654320987653	0.8	16	12	0	0	0	1.0	9	9	1.1333333333333333	17	0.0	1.0	-0.04663925894531	0.5341249729623748	0.00023243897391678165	0.5032340500597186	-0.09950054954469623	0.5445973063246795	0.6009309745295793	0.5273487911356279	0	1.0	0.0
4634	0.0	0.0	0.0	0.9999999999999998	None	0	0	0	0	0	0	1.0	0	0	0	0	4	0	1.0	1	1	0.06666666666666667	1	1.0	0	0	0	0	0	0	0	0	0	0	0	0
3760	0.00048532449612816614	1.1649333786004318e-06	-4.647524826094037e-07	0.9999999782124814	None	0.2	1	0.3333333333333333	4	0.8	12	0.20987654320987653	0.8	16	12	0	0	0	1.0	9	9	1.1333333333333333	17	0.0	1.0	-0.03919393176079707	0.5356890533878922	-0.07668576913579811	0.598194817705637	-0.0999886423529927	0.5008730200168806	0.563915003958374	0.5452459377673918	0	1.0	0.0
3411	0.0033646470457838057	0.000439087653087685	-0.0003658126511647042	0.9967104941983367	None	0.25	1	0.4	4	0.75	9	0.25	0.75	13	9	0	0	0	0.875	8	7	0.9333333333333333	14	0.0	0.8571428571428571	0.08587592850986761	0.5282024787734653	0.0944430379710054	0.5440823104446245	0.09960956281145643	0.5020196690064086	0.515696433282615	0.5247960384651748	0	0.9230769230769231	0.0
3022	0.0	0.0	0.0	0.9999999999999998	None	0	0	0	0	0	0	1.0	0	0	0	0	4	0	1.0	1	1	0.06666666666666667	1	1.0	0	0	0	0	0	0	0	0	0	0	0	0
2857	None	None	None	None	None	0.04	1	0.2692307692307692	14	0.6666666666666666	50	0.9506172839506173	0.4	42	30	34	0	0	1.0	9	9	5.133333333333334	77	0.0	0.9565217391304348	0.029711967949637506	0.671699244643086	-0.022016590708446866	0.6648687991023533	-0.04349357336979132	0.5689552249768409	0.6172739272703677	0.63633977006364	0	1.0	0.0
687	None	None	None	None	None	1.0	1	1.0	4	0.25	1	0.5	0.25	5	1	0	0	0	0.75	3	4	0.4	6	0.0	1.0	0.0648496094362803	0.556602918310267	-0.09988301087402433	0.5001165022431262	0.09881439837315081	0.5012211905704206	0.704279968194796	0.519385041692099	0	1.0	0.0
472	None	None	None	None	None	0	0	0.25	1	1.0	3	1.0	1.0	4	3	0	3	0	0.2	5	1	0.3333333333333333	5	1.0	0	0.08001068554777827	0.5014752973606972	-0.001457484499042734	0.6022133019602742	0.20415949819300167	0.5528132071834415	0.700238740223994	0.5525255543562129	1.0	1.0	0.0
452	None	None	None	None	None	0.2857142857142857	4	0.36666666666666664	11	0.6666666666666666	28	0.5432098765432098	0.6666666666666666	39	28	4	0	0	1.0	9	9	2.933333333333333	44	0.0	0.8888888888888888	-0.03980680534891011	0.6066913818006746	0.052570715045045305	0.5616703365159857	0.0630452743903752	0.5268772751453819	0.6225788688659122	0.5653721628036453	0	1.0	0.0
2126	None	None	None	None	None	0	0	0.3333333333333333	6	0.625	15	0.8666666666666667	0.5833333333333334	19	14	6	3	0	0.8333333333333334	6	5	1.7333333333333334	26	0.2727272727272727	0.09523809523809523	0.06091555593729794	0.5891451850305578	0.07587328441287876	0.606179650427443	0.0681853123874315	0.5735065210508571	0.5785198485549564	0.5896766535112827	1.0	0.9473684210526315	0.0
2623	0.00013441463057919362	5.620986157183473e-06	5.612324562593678e-06	0.999995157042563	None	0	0	0.6	3	0.6	3	0.4666666666666667	0.6	6	3	0	1	0	0.6	3	5	0.4666666666666667	7	1.0	1.0	0.0006758061795320685	0.5010333042875282	0.09945972634071575	0.5007467572135499	0.09999895848332158	0.5000140956557376	0.6147579542033668	0.5005980527758265	1.0	1.0	0.0
5821	0.0015130092130041415	0.0010559693001520023	0.0009966997438857854	0.9987870646769847	None	0.25	1	0.4	4	0.75	9	0.25	0.75	13	9	0	0	0	0.875	8	7	0.9333333333333333	14	0.0	0.8571428571428571	0.09999998797334686	0.5000001473999676	0.1905594955608477	0.9381897835100653	-0.02112493389120814	0.6602279234108168	0.7324402605547716	0.7554815796142701	0	1.0	0.0
3920	4.8110258780343005e-05	3.6116045691932154e-07	-3.6088946081806617e-07	0.9999971776322627	None	0	0	0.75	3	0.5	2	0.5	0.5	5	2	0	1	0	0.75	4	3	0.4	6	1.0	1.0	0.09961022435845202	0.5004583763818445	0.026649825228037993	0.6639709700912929	0.0551735731078134	0.5206843390228076	0.575649566549739	0.5634608176030445	1.0	1.0	0.0
4892	0.0	0.0	0.0	0.9999999999999998	None	0	0	0	0	0	0	1.0	0	0	0	0	4	0	1.0	1	1	0.06666666666666667	1	1.0	0	0	0	0	0	0	0	0	0	0	0	0
4501	0.015439928400863192	0.0011587898349553305	-0.0010866134871779993	0.9970328246257193	None	0.45454545454545453	5	0.48	12	0.5714285714285714	20	0.4567901234567901	0.5714285714285714	32	20	4	0	0	1.0	9	9	2.466666666666667	37	0.0	0.8571428571428571	0.08342441165727692	0.5546988906658866	0.07148814251635968	0.5029088216967876	-0.16490863429193542	0.573645331005725	0.7572615614478152	0.54389089839894	0	1.0	0.0
1439	None	None	None	None	None	0	0	0.3333333333333333	1	1.0	2	1.0	1.0	3	2	0	2	0	0.25	1	4	0.26666666666666666	4	0.6666666666666666	0	-0.061170636512698884	0.5203522543644055	-0.09989271236186029	0.5004254750455543	2.2019031820931717e-05	0.5001218490791643	0.6014053870806075	0.5069698251828842	1.0	1.0	1.0
4351	0.010100410381220098	0.002761816922942031	0.002732988479619661	0.9951199272402529	None	0.2	1	0.3333333333333333	4	0.8	12	0.20987654320987653	0.8	16	12	0	0	0	1.0	9	9	1.1333333333333333	17	0.0	1.0	0.07670358545133633	0.5864954144062289	0.06467678271325503	0.5143353379815437	-0.3065804040154484	0.5436298068331579	0.8497298841056832	0.5483333938345153	0	1.0	0.0
2593	0.0	0.0	0.0	0.9999999999999998	None	0	0	0	0	0	0	1.0	0	0	0	0	4	0	1.0	1	1	0.06666666666666667	1	1.0	0	0	0	0	0	0	0	0	0	0	0	0
3571	4.1948459566006426e-09	4.2408833125606315e-09	-6.383527154408931e-10	0.9999998881846559	None	0	0	0	0	0	0	1.0	0	0	0	0	3	0	1.0	1	1	0.06666666666666667	1	0.75	0	0	0	0	0	0	0	0	0	0	0	0
3372	None	None	None	None	None	0.2222222222222222	2	0.35	7	0.7037037037037037	19	0.4603174603174603	0.6666666666666666	25	18	3	0	0	0.7777777777777778	9	7	1.9333333333333333	29	0.0	0.5454545454545454	0.02587478216033885	0.5576424882219346	-0.09987683467504069	0.5038020205098945	0.010545885830947833	0.5282837967772657	0.6361899945545373	0.5299693757051541	0	1.0	0.0
1577	None	None	None	None	None	0.058823529411764705	1	0.25	9	0.7450980392156863	38	0.654320987654321	0.3137254901960784	23	16	29	4	0	1.0	9	9	3.533333333333333	53	0.07272727272727272	0.6666666666666666	0.0022783014556551047	0.5756397740089891	0.09640564014160301	0.5097547738563795	1.334632914357362e-11	0.5000048144520921	0.6107360223136076	0.5286305378537466	1.0	1.0	0.0
2241	None	None	None	None	None	0	0	0	0	0	0	1.0	0	0	0	0	3	0	1.0	1	1	0.06666666666666667	1	0.75	0	0	0	0	0	0	0	0	0	0	0	0
5624	0.027007662401900716	0.0127960041228603	0.012734376053915012	0.9950973727513216	None	0	0	0.375	6	0.6190476190476191	13	0.6571428571428571	0.23809523809523808	9	5	13	0	0	0.7142857142857143	7	5	1.5333333333333334	23	0.0	0.3333333333333333	0.09999888635675576	0.5000194491802111	0.15993151373875084	0.950544778773265	0.25648089784364964	0.6209762249081933	0.683313532788365	0.7594950434410686	0	1.0	0.0
6133	1.2800898966044577e-08	1.2516880025739538e-08	3.817988510827201e-10	0.9999985017462759	None	0.25	1	0.36363636363636365	4	0.7857142857142857	11	0.2222222222222222	0.7857142857142857	15	11	0	0	0	0.8888888888888888	8	9	1.0666666666666667	16	0.0	1.0	0.0006008169227959839	0.5019194961928504	0.2778367257942813	0.6804706859839806	8.759611869351856e-10	0.5000000113166732	0.7873554880456269	0.5632931233532036	0	1.0	0.0
6609	0.0010710660079060743	0.0004935742960616339	0.0004837487545726079	0.9989560236523669	None	0	0	0.3870967741935484	12	0.5	22	0.5679012345679012	0.09090909090909091	10	4	35	0	0	1.0	9	9	3.066666666666667	46	0.0	0.5128205128205128	0.09956107519166262	0.5021810603050878	0.05557693441180602	0.6946435757911191	0.21120199455083064	0.5858354264999986	0.6685208469317634	0.596877878818562	0	0	0.0
350	None	None	None	None	None	0	0	0.041666666666666664	2	0.9714285714285714	68	0.8888888888888888	0	0	0	71	0	0	1.0	9	9	4.8	72	0.0	0.8571428571428571	0	0	0	0	0	0	0	0	0	0	0
7049	1.9901139224207512e-05	2.2078031686063175e-06	-2.2059353424058546e-06	0.9947367530368176	None	0	0	0.16666666666666666	4	0.8181818181818182	27	0.9722222222222222	0.030303030303030304	2	1	32	0	0	1.0	6	6	2.3333333333333335	35	0.0	0.3448275862068966	0.09999993726798462	0.5000000389487999	0.062441771638690205	0.5094755813380288	0.0007400524828143401	0.5014208315764561	0.6009783790159939	0.5036324661938404	0	1.0	0.0
5930	0.0	0.0	0.0	1.0	None	0	0	0	0	0	0	1.0	0	0	0	0	0	0	1.0	1	1	0.06666666666666667	1	0.0	0	0	0	0	0	0	0	0	0	0	0	0
6875	0.03710605847536477	0.002762736813533675	0.001447647621925457	0.9952146798232333	None	0.08333333333333333	1	0.25925925925925924	7	0.7631578947368421	29	0.49382716049382713	0.2894736842105263	17	11	22	0	0	1.0	9	9	2.6666666666666665	40	0.0	0.5625	0.09063827729762655	0.5310556467579666	0.048509059778867894	0.6546593091044438	0.26936631304050085	0.6260065943591875	0.7413296335038684	0.6050048498067256	0	1.0	0.0
1773	None	None	None	None	None	0.2	1	0.3333333333333333	4	0.8	12	0.20987654320987653	0.8	16	12	0	0	0	1.0	9	9	1.1333333333333333	17	0.0	1.0	0.0044793230738613705	0.5423294983073897	-0.09993060975808674	0.5010266409839095	1.0681823618101178e-21	0.5000000017153904	0.6178159232236802	0.51448185063557	0	1.0	0.0
1372	None	None	None	None	None	0.2	1	0.3333333333333333	4	0.8	12	0.20987654320987653	0.8	16	12	0	0	0	1.0	9	9	1.1333333333333333	17	0.0	1.0	-0.007518103823737292	0.624595480575671	1.9063767645605336e-05	0.500105986236946	0.06600516132997042	0.5394872205752925	0.5930776983379997	0.5554215455484959	0	0.875	0.0
2431	None	None	None	None	None	0	0	1.0	2	0.0	0	1.0	0	2	0	0	1	0	0.3333333333333333	1	3	0.2	3	0.5	1.0	0	0	0	0	0	0	0	0	0	0	0
1536	None	None	None	None	None	0.3333333333333333	1	0.4444444444444444	4	0.7272727272727273	8	0.2708333333333333	0.7272727272727273	12	8	0	0	0	0.75	8	6	0.8666666666666667	13	0.0	0.8571428571428571	0.15235716407330593	0.5393840876067173	0.03377740405950466	0.5590678173824797	0.24846395651377096	0.6150411044450599	0.7186645023248383	0.571489745791891	0	0.08333333333333333	0.0
5009	1.2797458524775111e-05	4.311750297884306e-06	-8.269128578282829e-12	0.9987993434610254	None	0	0	0.25	1	1.0	3	1.0	1.0	4	3	0	3	0	0.2	5	1	0.3333333333333333	5	1.0	0	0.09998242948502746	0.5000032432374092	0.26723431482827353	0.5547079557688365	2.5723136774803314e-09	0.500000049599863	0.7507421887655074	0.5183022020475698	1.0	1.0	0.16130565313816106
5862	0.02630384278433655	0.012216937453936469	0.012061850071877045	0.9951052053008338	None	0	0	0.375	6	0.6190476190476191	13	0.6571428571428571	0.23809523809523808	9	5	13	0	0	0.7142857142857143	7	5	1.5333333333333334	23	0.0	0.3333333333333333	0.09999888635675576	0.5000194491802111	0.15993151373875084	0.950544778773265	0.25648089784364964	0.6209762249081933	0.683313532788365	0.7594950434410686	0	1.0	0.0
1964	None	None	None	None	None	0	0	0.75	3	0.3333333333333333	1	0.625	0.3333333333333333	4	1	0	0	0	0.5	2	4	0.3333333333333333	5	0.0	0.6666666666666666	0.00036296282368979843	0.5064283484058986	-0.07895672769820813	0.5463947392212968	-0.06769034147651916	0.5458907869676961	0.5897843445167332	0.5329447286095749	0	1.0	0.0
6315	None	None	None	None	None	0	0	0.5	9	0.44	11	0.75	0.24	12	6	14	2	0	1.0	6	6	1.8	27	0.07692307692307693	0.19047619047619047	0.05592882593395766	0.5679436734526749	0.032857105671680285	0.5859679564931028	0.03975672650276159	0.6655851404884869	0.5670611674822806	0.6073907358412838	0.6666666666666667	1.0	0.0
2112	None	None	None	None	None	0.2	1	0.3333333333333333	4	0.8	12	0.20987654320987653	0.8	16	12	0	0	0	1.0	9	9	1.1333333333333333	17	0.0	1.0	0.07498836398767417	0.5585229272035237	0.0550995676632539	0.5749542509685968	0.012619499497515289	0.5314853434894744	0.5736641452862743	0.5550568025939419	0	1.0	0.0
5469	0.02711230745874716	0.012258344337840768	0.01207965913760952	0.9951751247388643	None	0	0	0.375	6	0.6190476190476191	13	0.6571428571428571	0.23809523809523808	9	5	13	0	0	0.7142857142857143	7	5	1.5333333333333334	23	0.0	0.3333333333333333	0.09999888635675576	0.5000194491802111	0.15993151373875084	0.950544778773265	0.25648089784364964	0.6209762249081933	0.683313532788365	0.7594950434410686	0	1.0	0.0
4868	None	None	None	None	None	0	0	0.3333333333333333	5	0.65	13	0.3492063492063492	0.55	16	11	5	2	0	0.7777777777777778	7	9	1.4666666666666666	22	0.2222222222222222	0.6	0.09999986126070823	0.5000016730529475	0.34698116622597786	0.6049521195203487	0.004503981907901275	0.51965860922497	0.802174054761913	0.5419696797416036	0.9375	1.0	0.0
1646	None	None	None	None	None	0	0	0.42857142857142855	3	0.75	6	0.3333333333333333	0.75	9	6	0	0	0	0.8333333333333334	5	6	0.6666666666666666	10	0.0	0.4	3.498547266365367e-13	0.5000000001608116	0.13605465120650706	0.5409661502878953	0.0023574448915408964	0.5406335031469138	0.6489533075025148	0.5272335212021261	0	0.1111111111111111	0.0
2469	None	None	None	None	None	0	0	0.21621621621621623	8	0.7547169811320755	40	0.6790123456790124	0.11320754716981132	11	6	43	0	0	1.0	9	9	3.6666666666666665	55	0.0	0.64	0.025050455040518976	0.5368347500628112	-0.053876314351052355	0.6497690614779712	-0.06443178211113927	0.5755381153786444	0.6297445604269439	0.5882424860331807	0	1.0	0.0
6086	0.02604350953923225	0.012083196832901382	0.011987439299473471	0.9950953864861738	None	0	0	0.375	6	0.6190476190476191	13	0.6571428571428571	0.23809523809523808	9	5	13	0	0	0.7142857142857143	7	5	1.5333333333333334	23	0.0	0.3333333333333333	0.09999888635675576	0.5000194491802111	0.15993151373875084	0.950544778773265	0.25648089784364964	0.6209762249081933	0.683313532788365	0.7594950434410686	0	1.0	0.0
6167	7.516074854941061e-06	1.4524322143887464e-08	6.343527557570305e-09	0.9999994156995676	None	0	0	1.0	1	0	0	1.0	0	1	0	0	0	0	0.5	1	2	0.13333333333333333	2	0.0	0	0	0	0	0	0	0	0	0	0	0	0
4317	2.0806643770280156e-07	1.105356864994197e-07	-8.877875643698454e-08	0.9999789692982931	None	0.11764705882352941	2	0.3783783783783784	14	0.5849056603773585	31	0.6790123456790124	0.4528301886792453	35	24	19	0	0	1.0	9	9	3.6666666666666665	55	0.0	0.6808510638297872	0.0999918696168481	0.5014946350969464	0.08019531371356672	0.6239402059596926	3.1479396905893917e-09	0.5039463532164455	0.6092311079598999	0.54389261678752	0	1.0	0.0
2779	1.1949863510349183e-05	4.6415541353422436e-06	3.459683957437124e-06	0.9949916185698151	None	0	0	0.10526315789473684	2	0.9230769230769231	24	0.7777777777777778	0	0	0	27	0	0	1.0	6	6	1.8666666666666667	28	0.0	0.17391304347826086	0	0	0	0	0	0	0	0	0	0	0
4328	0.003736759306373489	5.616943293794676e-05	5.502347008788254e-05	0.9962614035450025	None	0.2	1	0.3333333333333333	4	0.8	12	0.20987654320987653	0.8	16	12	0	0	0	1.0	9	9	1.1333333333333333	17	0.0	1.0	0.02780817992096899	0.5740554385516101	0.019626010082643232	0.5409592694610772	-0.13148497674068443	0.520409113487408	0.6872836137349413	0.5452346181584552	0	1.0	0.0
4462	None	None	None	None	None	0	0	0.25	13	0.68	51	0.9506172839506173	0.4533333333333333	43	34	33	0	0	1.0	9	9	5.133333333333334	77	0.0	0.9411764705882353	0.09999999929047278	0.5000000160313989	0.0420526469029273	0.6617945030375469	0.11566447565678115	0.6389105641343876	0.6580147723207095	0.6020418449699161	0	1.0	0.0
1347	None	None	None	None	None	0	0	0	0	0	0	1.0	0	0	0	0	1	0	1.0	1	1	0.06666666666666667	1	0.25	0	0	0	0	0	0	0	0	0	0	0	0
744	None	None	None	None	None	0.2222222222222222	2	0.38095238095238093	8	0.6206896551724138	18	0.6888888888888889	0.4827586206896552	21	14	9	7	0	0.5555555555555556	9	5	2.066666666666667	31	0.4666666666666667	0.46153846153846156	0.022635233930994002	0.5807336593845763	-0.0656211265201722	0.6121950583088297	2.4019520059318372e-05	0.5006271038480857	0.6001958524769027	0.5650330682267862	0.9523809523809523	1.0	0.0
761	None	None	None	None	None	0	0	0.3333333333333333	6	0.6666666666666666	16	0.7222222222222222	0.3333333333333333	12	8	13	5	0	1.0	6	6	1.7333333333333334	26	0.19230769230769232	0.3	0.09999967069643634	0.5000013113222519	0.00014029024648338977	0.5004105797696851	0.020467259712714823	0.5029254656126962	0.6060887180827211	0.5011124615578209	1.0	1.0	0.0
6819	None	None	None	None	None	0.06666666666666667	1	0.30303030303030304	10	0.6595744680851063	31	0.6049382716049383	0.5531914893617021	36	26	12	0	0	1.0	9	9	3.2666666666666666	49	0.0	0.7	0.0987982544934373	0.5943560519477654	0.057269294493308795	0.5274185961424758	2.104381011647771e-09	0.5000259235360043	0.6003440647784608	0.5408993264923103	0	1.0	0.0
1860	None	None	None	None	None	0.08333333333333333	1	0.38461538461538464	10	0.5405405405405406	20	0.6964285714285714	0.2702702702702703	19	10	19	0	0	0.875	7	8	2.6	39	0.0	0.7058823529411765	0.11192986427139044	0.9999818555755305	0.09994119475950586	0.5570074352217563	0.40605549819615944	0.6783593331063877	0.8256747234493137	0.981369193951797	0	1.0	0.0
1053	None	None	None	None	None	0	0	0.018518518518518517	1	1.0	79	1.0	0	0	0	80	0	0	1.0	9	9	5.4	81	0.0	1.0	0	0	0	0	0	0	0	0	0	0	0
2790	None	None	None	None	None	0	0	0.14814814814814814	8	0.8227848101265823	65	1.0	0.10126582278481013	12	8	68	0	0	1.0	9	9	5.4	81	0.0	1.0	0.0042481985201171316	0.5177086787107527	0.08845542248733218	0.993300510705623	-0.09877598125864809	0.5358939994135135	0.7658341628204447	0.8504196935358361	0	0	0.0
7137	None	None	None	None	None	0	0	0.4375	14	0.43478260869565216	20	0.7619047619047619	0.30434782608695654	25	14	22	2	0	0.7777777777777778	9	7	3.2	48	0.05405405405405406	0.7804878048780488	2.9506449250011034e-05	0.5033083009473349	0.09199298417533085	0.5699836387857473	0.21376839332417602	0.5972767380822424	0.7058160594113769	0.5571778433455247	1.0	1.0	0.0
2466	None	None	None	None	None	0	0	0.07317073170731707	3	0.9322033898305084	55	0.8472222222222222	0.03389830508474576	2	2	58	9	0	0.8888888888888888	9	8	4.066666666666666	61	0.075	0.8518518518518519	-0.027415147919249615	0.6490905904630606	0.09960286888185883	0.5006307992065253	1.469384145703184e-16	0.5000000000000002	0.6437434814980562	0.5512829772326541	1.0	1.0	0.13787029137643436
3507	None	None	None	None	None	0.14285714285714285	3	0.29545454545454547	13	0.6825396825396826	43	0.8024691358024691	0.5873015873015873	50	37	14	3	0	1.0	9	9	4.333333333333333	65	0.15789473684210525	0.75	-0.028746357926127918	0.5105282132252242	0.0983570769726068	0.538796234524778	-0.09365838381112715	0.6684592771921885	0.6863765417863753	0.5743481053830447	1.0	1.0	0.0
3028	3.78477773456767e-09	3.789261272662251e-09	-3.7179953911382408e-09	0.9999998632780325	None	0	0	0	0	0	0	1.0	0	0	0	0	1	0	1.0	1	1	0.06666666666666667	1	0.25	0	0	0	0	0	0	0	0	0	0	0	0
4223	0.00014974508439966113	1.6535538720661737e-06	7.209181926595486e-07	0.9999999842317355	None	0.2	1	0.3333333333333333	4	0.8	12	0.20987654320987653	0.8	16	12	0	0	0	1.0	9	9	1.1333333333333333	17	0.0	1.0	0.016496187218361262	0.5805759010239547	-0.09270949223893707	0.5389566952163014	0.038341444608995585	0.5022597338337302	0.6435537957335962	0.5407693034129845	0	1.0	0.0
3735	0.0006524954696085593	0.00032104696930001554	-0.0003037606308614799	0.9994110292174763	None	0.2	1	0.3333333333333333	4	0.8	12	0.20987654320987653	0.8	16	12	0	0	0	1.0	9	9	1.1333333333333333	17	0.0	1.0	0.0999958474569043	0.500015679015092	0.10478362564334451	0.9683806775342376	-0.02868265166018339	0.5156768508545881	0.6504729695359938	0.7616140954101956	0	1.0	0.0
4972	0.0057815809499788375	0.0034239616065723836	-0.00023894939865197687	0.9974160495409221	None	0	0	0.375	3	0.7777777777777778	7	0.4074074074074074	0.7777777777777778	10	7	0	1	0	0.3333333333333333	3	9	0.7333333333333333	11	1.0	1.0	0.09999993600497951	0.5000001098412444	0.00339529078698537	0.5124061598724498	-0.09999999928468568	0.5000000698960368	0.6935254361568611	0.5041362011478651	1.0	1.0	0.0
7509	0.0029223138854678828	0.002215988874036058	-0.0022037788011705587	0.9958661850993996	None	0	0	0.23529411764705882	8	0.7346938775510204	36	0.6296296296296297	0.14285714285714285	12	7	38	1	0	1.0	9	9	3.4	51	0.013333333333333334	0.7111111111111111	0.09998327379374994	0.50057947682737	0.05159481978667259	0.6214175926200101	0.13959689243179646	0.6528195592857597	0.6338952381581793	0.5930160838419234	1.0	1.0	0.0
2684	0.002431276352533999	0.00020761386648473067	0.0002032839861722459	0.9957035825137287	None	0.2	2	0.36363636363636365	8	0.6774193548387096	21	0.4074074074074074	0.6451612903225806	28	20	4	0	0	1.0	9	9	2.2	33	0.0	0.75	5.06701099773017e-12	0.5000409806541736	0.041965797899642714	0.6325783778594393	-0.07234117251757533	0.5323156771968053	0.6223114828484594	0.5558411769610155	0	1.0	0.0
3314	0.00014656954056036997	1.1195914079420697e-06	4.739852500796727e-07	0.9999972187032653	None	0.25	1	0.4	4	0.7692307692307693	10	0.23809523809523808	0.7692307692307693	14	10	0	0	0	0.7777777777777778	7	9	1.0	15	0.0	1.0	0.06466237547967577	0.5778833291642065	-0.09592101578517145	0.5592380296666166	0.038152353337329165	0.6160254645242295	0.6693118160291748	0.5845850007793342	0	0.7857142857142857	0.0
7186	0.0	0.0	0.0	0.9999999999999998	None	0	0	0	0	0	0	1.0	0	0	0	0	4	0	1.0	1	1	0.06666666666666667	1	1.0	0	0	0	0	0	0	0	0	0	0	0	0
3109	0.0014003160080287953	0.0005269122879349231	7.400579762177578e-05	0.9996091515360902	None	0.2	1	0.3333333333333333	4	0.8	12	0.20987654320987653	0.8	16	12	0	0	0	1.0	9	9	1.1333333333333333	17	0.0	1.0	0.00016304713255019097	0.5010177767831004	0.18739778888840847	0.5880394063071213	0.10010465375565684	0.5460235143690969	0.6820774331748888	0.5452553105558937	0	1.0	0.0
933	None	None	None	None	None	0	0	0.391304347826087	9	0.5	16	0.7555555555555555	0.21875	13	7	20	3	0	0.5555555555555556	5	9	2.2666666666666666	34	0.07894736842105263	0.896551724137931	0.2599155062250154	0.5361241309702903	0.07936228862751067	0.5756639252051649	0.0954905293720086	0.6026687620179111	0.6958855826526406	0.5716977920672298	1.0	1.0	0.0
2031	None	None	None	None	None	0.2	1	0.46153846153846156	6	0.47058823529411764	8	0.76	0.29411764705882354	10	5	8	4	0	1.0	5	5	1.2666666666666666	19	0.26666666666666666	0	0.038752560989518306	0.5656109313888709	0.09999246630201734	0.5000559839881514	1.5218359065166537e-06	0.5000326726931986	0.6061666896895158	0.5220124673069986	1.0	1.0	0.0
2522	None	None	None	None	None	0.2	1	0.5833333333333334	7	0.4	6	0.5666666666666667	0.06666666666666667	7	1	9	1	0	0.8333333333333334	6	5	1.1333333333333333	17	0.0625	0.9090909090909091	0.08799728096565582	0.5825710107816492	0.08887924389399131	0.5284430074528802	0.08315364406215738	0.5308757335124182	0.5383644006725142	0.5474312760576983	1.0	1.0	0.0
1423	None	None	None	None	None	0	0	0.2857142857142857	8	0.6410256410256411	25	0.5694444444444444	0	0	0	40	9	0	0.8888888888888888	8	9	2.7333333333333334	41	0.10714285714285714	0.6285714285714286	0	0	0	0	0	0	0	0	0	0	0
1561	None	None	None	None	None	0	0	0	0	0	0	1.0	0	0	0	0	4	0	1.0	1	1	0.06666666666666667	1	1.0	0	0	0	0	0	0	0	0	0	0	0	0
5220	None	None	None	None	None	0.05	1	0.2857142857142857	12	0.6885245901639344	42	0.7777777777777778	0.47540983606557374	40	29	22	0	0	1.0	9	9	4.2	63	0.0	0.7777777777777778	0.0019594617945697798	0.565627761759097	7.902762784127648e-27	0.5000000000024316	0.18980762930330328	0.6504305098983418	0.7006943319098181	0.5732170356826086	0	0.925	0.0
545	None	None	None	None	None	0.07142857142857142	1	0.25806451612903225	8	0.7272727272727273	32	0.8518518518518519	0.29545454545454547	18	13	27	0	0	0.6666666666666666	9	6	3.066666666666667	46	0.0	0.85	0.09999642793524662	0.5000234235050045	-0.11193465743247835	0.5309184887973212	0.5510603508378674	0.9997017928730283	0.9533129749124376	0.9397502967122823	0	1.0	0.0
6324	None	None	None	None	None	0	0	0.2894736842105263	11	0.6363636363636364	35	0.7037037037037037	0.21818181818181817	20	12	36	3	0	1.0	9	9	3.8	57	0.04411764705882353	0.8301886792452831	0.0999993160969195	0.5000837086225997	0.09996162012384593	0.5215197862898301	-0.09999974100517105	0.5047021294508354	0.7196112766374267	0.508772121667242	1.0	1.0	0.0
2352	None	None	None	None	None	0	0	0	0	0	0	1.0	0	0	0	0	4	0	1.0	1	1	0.06666666666666667	1	1.0	0	0	0	0	0	0	0	0	0	0	0	0
6398	0.0004190367946646221	1.119441545407291e-05	9.444135913206594e-06	0.9999859415572747	None	0	0	0.3333333333333333	2	0.8571428571428571	6	0.36	0.8571428571428571	8	6	0	0	0	1.0	5	5	0.6	9	0.0	0	-0.0704079820168769	0.560663289822181	0.1303734046136195	0.5505283099119408	0.23113712040929216	0.6016568579074637	0.7773696454289616	0.5711009636846803	0	1.0	0.0
2018	None	None	None	None	None	0.2	1	0.3333333333333333	4	0.8	12	0.20987654320987653	0.8	16	12	0	0	0	1.0	9	9	1.1333333333333333	17	0.0	1.0	0.0010206680390941192	0.6475121912854385	0.2062653882545366	0.9760994685787455	2.6262633457525228e-05	0.5068966396020382	0.7663712542085768	0.8097609895853273	0	0.8125	0.0
948	None	None	None	None	None	0.1111111111111111	1	0.25	5	0.8148148148148148	22	0.4603174603174603	0.25925925925925924	10	7	18	7	0	0.7777777777777778	9	7	1.9333333333333333	29	0.1891891891891892	0.5454545454545454	-0.05789560863312611	0.6049454720481182	-0.057247901276700895	0.588125267958062	0.05828740257514422	0.5824067832636062	0.652558613426467	0.5918613675289772	0.2	0.6	0.0
5371	None	None	None	None	None	0	0	0.20454545454545456	9	0.7619047619047619	48	0.8024691358024691	0.4444444444444444	36	28	28	0	0	1.0	9	9	4.333333333333333	65	0.0	0.8214285714285714	0.09999831042859915	0.5000227162243738	0.11085063278911225	0.9999754474054814	0.2016184977279143	0.5924589862319747	0.6468253608189966	0.9749854884995109	0	1.0	0.0
6414	4.379420145129059e-08	4.2304014779759464e-08	-2.986422884100938e-08	0.9999925670656857	None	0.3333333333333333	1	0.5	4	0.6666666666666666	6	0.3055555555555556	0.6666666666666666	10	6	0	0	0	1.0	6	6	0.7333333333333333	11	0.0	0.4	0.08540473752921884	0.5673304896824286	0.08801399180833307	1.0	6.225295774377287e-09	0.5000004503343531	0.6090716671716088	0.9999999999997791	0	1.0	0.0
6936	0.026688647381903175	0.012559052613991163	0.012381355959970135	0.9951164072009757	None	0	0	0.375	6	0.6190476190476191	13	0.6571428571428571	0.23809523809523808	9	5	13	0	0	0.7142857142857143	7	5	1.5333333333333334	23	0.0	0.3333333333333333	0.09999888635675576	0.5000194491802111	0.15993151373875084	0.950544778773265	0.25648089784364964	0.6209762249081933	0.683313532788365	0.7594950434410686	0	1.0	0.0
7281	None	None	None	None	None	0	0	0.34375	11	0.5869565217391305	27	0.5925925925925926	0.13043478260869565	12	6	35	3	0	1.0	9	9	3.2	48	0.04411764705882353	0.8292682926829268	0.27231846389631287	0.7156742824723797	0.0988728220949406	0.5682595373883099	0.05259527188470721	0.5563877086574833	0.7217698234968432	0.6165170697043316	1.0	1.0	0.0
1220	None	None	None	None	None	0.25	1	0.36363636363636365	4	0.7857142857142857	11	0.2222222222222222	0.7857142857142857	15	11	0	0	0	0.8888888888888888	9	8	1.0666666666666667	16	0.0	1.0	0.06770324016330949	0.5887781771692184	0.035611952989956064	0.5461918538512689	4.7639921032080216e-14	0.500000000009387	0.5811338133524597	0.5452270831660815	0	1.0	0.0
2619	0.0031115306475648146	0.00011161630557491469	-7.226428240879683e-06	0.994024203953962	None	0	0	0.25	1	1.0	3	1.0	1.0	4	3	0	3	0	0.2	5	1	0.3333333333333333	5	1.0	0	0.09993821831485031	0.5000909805426226	-0.057704067927730085	0.5112508646576595	-0.09994747913632188	0.5000112503299226	0.7027052717388947	0.5037849260299235	1.0	1.0	0.0
2234	None	None	None	None	None	0.2	1	0.46153846153846156	6	0.47058823529411764	8	0.76	0.29411764705882354	10	5	8	4	0	1.0	5	5	1.2666666666666666	19	0.26666666666666666	0	0.038752560989518306	0.5656109313888709	0.09999246630201734	0.5000559839881514	1.5218359065166537e-06	0.5000326726931986	0.6061666896895158	0.5220124673069986	1.0	1.0	0.0
6043	1.0336050630359244e-07	6.529926163744682e-08	1.7082069051458697e-08	0.9999734873491872	None	0	0	0.038461538461538464	2	0.9736842105263158	74	0.9629629629629629	0	0	0	77	2	0	1.0	9	9	5.2	78	0.012658227848101266	0.9565217391304348	0	0	0	0	0	0	0	0	0	0	0
519	None	None	None	None	None	0	0	0.2	4	0.7857142857142857	22	0.6666666666666666	0	0	0	29	13	0	0.5555555555555556	5	9	2.0	30	0.20967741935483872	0.6923076923076923	0	0	0	0	0	0	0	0	0	0	0
740	None	None	None	None	None	0	0	0.3333333333333333	3	0.8181818181818182	9	0.28888888888888886	0.8181818181818182	12	9	0	0	0	0.5555555555555556	9	5	0.8666666666666667	13	0.0	1.0	0.009580778066905552	0.5151425107761824	-0.09959912111153227	0.5011772786242256	-0.09994377689374158	0.500555473466463	0.6261897778209355	0.505626394934819	0	0	0.0
4092	0.009980330532680378	0.0031547643687584253	0.003146145073572422	0.9951364504178557	None	0.2	1	0.3333333333333333	4	0.8	12	0.20987654320987653	0.8	16	12	0	0	0	1.0	9	9	1.1333333333333333	17	0.0	1.0	0.07670358545133633	0.5864954144062289	0.06467678271325503	0.5143353379815437	-0.3065804040154484	0.5436298068331579	0.8497298841056832	0.5483333938345153	0	1.0	0.0
898	None	None	None	None	None	0	0	0.3333333333333333	2	0.6666666666666666	4	0.5714285714285714	0.3333333333333333	3	2	4	9	0	0.2857142857142857	7	2	0.5333333333333333	8	0.8181818181818182	0.6666666666666666	0.06651293643048237	0.6511896824907868	0.0696362967063269	0.5898169875300269	0.5284547467162855	0.5639353384544119	0.9003748644545455	0.602256683332195	1.0	1.0	0.0
5674	7.94127455832126e-08	6.193286962757608e-08	-4.7923644614145724e-08	0.9999717654837905	None	0	0	0.25	2	0.7777777777777778	7	0.7333333333333333	0	0	0	10	0	0	0.6	3	5	0.7333333333333333	11	0.0	0	0	0	0	0	0	0	0	0	0	0	0
615	None	None	None	None	None	0	0	0	0	0	0	1.0	0	0	0	0	3	0	1.0	1	1	0.06666666666666667	1	0.75	0	0	0	0	0	0	0	0	0	0	0	0
4461	None	None	None	None	None	0	0	0.2222222222222222	10	0.7538461538461538	49	0.8271604938271605	0.5230769230769231	44	34	22	0	0	1.0	9	9	4.466666666666667	67	0.0	1.0	0.17090981513513046	0.5667566858832566	0.2537899404327196	0.9999999999984781	0.6712509194973235	0.5025320841809667	0.9386195750060542	0.9998951907239733	0	1.0	0.0
1996	None	None	None	None	None	0	0	1.0	1	0	0	1.0	0	1	0	0	3	0	0.5	1	2	0.13333333333333333	2	1.0	0	0	0	0	0	0	0	0	0	0	0	0
7198	0.00017388614157790814	6.372661788347021e-05	6.312587581742178e-05	0.999994442562251	None	0	0	0.25	1	1.0	3	1.0	1.0	4	3	0	0	0	0.2	1	5	0.3333333333333333	5	0.0	0	7.990971447935316e-06	0.5002071451577352	0.09865091785124898	0.5707575351794395	0.21899318075079854	0.5076952968141754	0.7103048572857122	0.5263551129050701	0	1.0	0.0
537	None	None	None	None	None	0	0	0.375	3	0.7777777777777778	7	0.3142857142857143	0.7777777777777778	10	7	0	0	0	0.7142857142857143	5	7	0.7333333333333333	11	0.0	0.6666666666666666	-0.093616951724301	0.7409544087781218	0.1678947458196644	0.5723346381338975	0.08284149474775229	0.6567297633421714	0.7697606737672447	0.6600889923887469	0	1.0	0.0
5473	None	None	None	None	None	0	0	0.225	9	0.7368421052631579	42	0.7283950617283951	0.5614035087719298	40	32	18	3	0	1.0	9	9	3.933333333333333	59	0.09375	0.8461538461538461	0.09999946909481819	0.5000200247470284	0.12605597368625396	0.6426836175288262	0.32189695299896376	0.6634140773687008	0.7217868023563061	0.6039343799021745	1.0	1.0	0.0
2995	0.00041797739350079986	1.4546320760768377e-06	1.256062847466494e-06	0.9999999654055077	None	0.2	1	0.3333333333333333	4	0.8	12	0.20987654320987653	0.8	16	12	0	0	0	1.0	9	9	1.1333333333333333	17	0.0	1.0	0.0008050748725943583	0.5031187159855709	0.0974396434891455	0.5796097963685137	-0.09604220471647125	0.6343904506684729	0.6835568997640066	0.5731990158037334	0	1.0	0.0
3228	0.007477976360030956	0.0009324435717599867	0.0007119859600064228	0.9953902726643925	None	0.3333333333333333	2	0.4	6	0.7	14	0.2716049382716049	0.7	20	14	1	0	0	1.0	9	9	1.4666666666666666	22	0.0	0.7692307692307693	0.02344830828724522	0.5753438328301191	0.16406739616883365	0.5864536045669659	-0.14620413986141598	0.5746974433389953	0.7897029249571292	0.5788412096635515	0	0.95	0.0
1469	None	None	None	None	None	0	0	0	0	0	0	1.0	0	0	0	0	0	0	1.0	1	1	0.06666666666666667	1	0.0	0	0	0	0	0	0	0	0	0	0	0	0
7044	None	None	None	None	None	0	0	0.3548387096774194	11	0.5681818181818182	25	0.5679012345679012	0.25	20	11	25	5	0	1.0	9	9	3.066666666666667	46	0.1111111111111111	0.6666666666666666	0.19788917392841687	0.999738568229507	0.06739523492448776	0.9999999122313038	0.1930789178946505	0.6255964956279514	0.8718272902832421	0.9997605682516486	1.0	1.0	0.0
7089	0.00023747207303163206	1.144131285831093e-05	-1.0866010747734194e-05	0.9999955516411282	None	0	0	0.6	3	0.6	3	0.4666666666666667	0.6	6	3	0	0	0	0.6	3	5	0.4666666666666667	7	0.0	1.0	0.099763134678705	0.5011664973510219	-0.07361095434153034	0.5598297049451544	0.2028600774529293	0.6380939043825331	0.7580203967580023	0.567276007841715	0	1.0	0.0
1119	None	None	None	None	None	0	0	0	0	0	0	1.0	0	0	0	0	0	0	1.0	1	1	0.06666666666666667	1	0.0	0	0	0	0	0	0	0	0	0	0	0	0
1883	None	None	None	None	None	0.42857142857142855	3	0.5294117647058824	9	0.5217391304347826	12	0.3968253968253968	0.4782608695652174	19	11	5	0	0	0.7777777777777778	7	9	1.6666666666666667	25	0.0	0.5555555555555556	0.04178049282856845	0.5953777694514576	-0.06049774677451412	0.5442937711656656	-0.09999883571583859	0.5000044622027356	0.6419673756123889	0.5468538666388726	0	1.0	0.0
4214	2.838644183040348e-05	7.419535015168133e-06	1.9695719187380688e-08	0.9990618976276753	None	0	0	1.0	1	0	0	1.0	0	1	0	0	0	0	0.5	2	1	0.13333333333333333	2	0.0	0	0	0	0	0	0	0	0	0	0	0	0
3056	0.0	0.0	0.0	1.0	None	0	0	0	0	0	0	1.0	0	0	0	0	0	0	1.0	1	1	0.06666666666666667	1	0.0	0	0	0	0	0	0	0	0	0	0	0	0
1048	None	None	None	None	None	0.2	1	0.3333333333333333	4	0.8	12	0.20987654320987653	0.8	16	12	0	0	0	1.0	9	9	1.1333333333333333	17	0.0	1.0	0.045520956907826045	0.6998410027828793	0.09390036074487695	0.5539042831952897	0.11153437292425308	0.6052269072199418	0.6200638181694516	0.6216985185737619	0	0.875	0.0
5168	None	None	None	None	None	0	0	0.2608695652173913	12	0.6865671641791045	46	0.8518518518518519	0.2537313432835821	27	17	41	2	0	1.0	9	9	4.6	69	0.02631578947368421	0.8666666666666667	0.09997992872471347	0.5059896426334388	0.08400642105929336	0.9999999999999682	0.29608909452511273	0.6140924809170022	0.7527812733476775	0.9999730654165154	1.0	1.0	0.0
2015	None	None	None	None	None	0	0	0.5	2	0.5	2	0.6666666666666666	0	0	0	5	0	0	1.0	3	3	0.4	6	0.0	0	0	0	0	0	0	0	0	0	0	0	0
623	None	None	None	None	None	1.0	1	1.0	4	0.0	0	0.5555555555555556	0	4	0	0	0	0	1.0	3	3	0.3333333333333333	5	0.0	1.0	0	0	0	0	0	0	0	0	0	0	0
7336	None	None	None	None	None	0.09090909090909091	1	0.36	9	0.6285714285714286	22	0.4567901234567901	0.6	30	21	6	0	0	1.0	9	9	2.466666666666667	37	0.0	0.5714285714285714	0.09999975792218693	0.5000154789182818	0.07608830434394027	1.0	0.10356586126263942	0.6355497216596857	0.5927771900455899	0.9999999996874567	0	1.0	0.0
4762	0.0	0.0	0.0	0.9999999999999998	None	0	0	0	0	0	0	1.0	0	0	0	0	4	0	1.0	1	1	0.06666666666666667	1	1.0	0	0	0	0	0	0	0	0	0	0	0	0
3032	0.0026817208119547828	0.00011575640189803015	1.5251526367757974e-05	0.997090936458058	None	0.1875	3	0.4411764705882353	15	0.5208333333333334	25	0.6172839506172839	0.4166666666666667	34	20	15	0	0	1.0	9	9	3.3333333333333335	50	0.0	0.6829268292682927	-0.260409409123901	0.999999999999414	3.519324227386921e-08	0.5000784021425394	-0.09758431666778952	0.5422187095601021	0.8177823985540382	0.9999209259190637	0	1.0	0.0
601	None	None	None	None	None	1.0	1	1.0	4	0.25	1	0.5	0.25	5	1	0	0	0	0.75	3	4	0.4	6	0.0	1.0	0.0648496094362803	0.556602918310267	-0.09988301087402433	0.5001165022431262	0.09881439837315081	0.5012211905704206	0.704279968194796	0.519385041692099	0	1.0	0.0
4729	1.239473954520802e-07	7.859295060797599e-08	7.673480843147093e-11	0.9999729812394161	None	0	0	0.018518518518518517	1	1.0	79	1.0	0	0	0	80	0	0	1.0	9	9	5.4	81	0.0	1.0	0	0	0	0	0	0	0	0	0	0	0
6401	5.562713402745474e-05	2.8500407432926744e-06	2.5725879847040244e-07	0.9997243714489761	None	0	0	0.23404255319148937	11	0.7058823529411765	48	0.8641975308641975	0.029411764705882353	8	2	61	2	0	1.0	9	9	4.666666666666667	70	0.016666666666666666	0.8387096774193549	0.09999999021592394	0.5000001129410758	-0.05290282738797605	0.6250844823048048	0.1941552384559601	0.5614948091368666	0.729748802608267	0.5628669854115086	1.0	1.0	0.0
3131	0.007919743641787736	0.0004849992476360902	0.00025661814289081345	0.994334954009007	None	0.2	1	0.3333333333333333	4	0.8	12	0.20987654320987653	0.8	16	12	0	0	0	1.0	9	9	1.1333333333333333	17	0.0	1.0	1.1978714057925435e-07	0.5061926022201567	-0.05949646129786248	0.5453380192530501	-0.05987101020527262	0.5153083379900472	0.572780639746068	0.5223081590593479	0	1.0	0.0
1310	None	None	None	None	None	0	0	0.3333333333333333	4	0.6	9	0.37777777777777777	0.4666666666666667	11	7	5	1	0	0.5555555555555556	5	9	1.1333333333333333	17	0.1	0.6666666666666666	0.05588913629075243	0.6099231951019126	0.09999030798429326	0.5064106001892212	-0.03246666845587155	0.639815940230224	0.6409782057832426	0.5863911128162476	0.2727272727272727	0.2727272727272727	0.0
5986	None	None	None	None	None	0.2	1	0.5	6	0.5625	9	0.42857142857142855	0.3125	8	5	9	0	0	0.8571428571428571	7	6	1.2	18	0.0	0.5333333333333333	7.902762784127648e-27	0.5	-0.4740456547633193	1.0	0.241728001384475	0.6436584124169753	0.9914784284759608	0.9999999988967392	0	1.0	0.0
3160	1.2600369554019428e-07	5.745256590683492e-08	-2.7428234129616655e-08	0.9999633020781582	None	0.2	2	0.45454545454545453	10	0.5483870967741935	17	0.4074074074074074	0.5161290322580645	26	16	6	0	0	1.0	9	9	2.2	33	0.0	0.8333333333333334	2.145253982087362e-12	0.5000000073028358	-0.09293615601266628	0.6001422690133378	0.000674985629715995	0.509891922220099	0.6089151482322178	0.5370677671039787	0	1.0	0.0
7046	0.0005756727782072247	3.6912108399178964e-05	-3.399885782092459e-05	0.9991435838204168	None	0	0	0.25	1	1.0	4	0.6	0.5	3	2	2	3	0	0.4	2	5	0.4	6	0.42857142857142855	0	0.06951554535088093	0.5230823001733023	0.16641630454436565	0.6345046635067328	0.1840545213767732	0.5364775880005134	0.6438852002773853	0.5654683022016878	1.0	1.0	0.0
6579	None	None	None	None	None	0	0	0.22448979591836735	11	0.7323943661971831	52	0.9012345679012346	0.28169014084507044	26	20	46	5	0	1.0	9	9	4.866666666666666	73	0.05555555555555555	0.8923076923076924	0.09999998527761242	0.5000001799114285	0.12177878317860932	0.9513322119464962	0.2806557728671078	0.5915819411101656	0.7090294300504572	0.7529581436094049	1.0	1.0	0.0
1493	None	None	None	None	None	0.25	1	0.36363636363636365	4	0.7857142857142857	11	0.2222222222222222	0.7857142857142857	15	11	0	0	0	0.8888888888888888	9	8	1.0666666666666667	16	0.0	1.0	0.07335037277745209	0.6514887100191933	-0.09955021411456327	0.5047543790919691	9.90693456026386e-07	0.50000980572346	0.6697666362286557	0.5535148033853602	0	1.0	0.0
6194	5.860878237172951e-05	3.782636543563891e-07	-3.782632850428413e-07	0.9999580167050667	None	0	0	0.25	1	1.0	3	1.0	1.0	4	3	0	0	0	0.2	1	5	0.3333333333333333	5	0.0	0	0.0800431253618071	0.5671694518112375	0.011227591014394954	0.5369154196020756	0.021364933817202333	0.5790732942775045	0.577631192496428	0.5611271190967033	0	1.0	0.0
1097	None	None	None	None	None	0.25	1	0.4	4	0.7692307692307693	10	0.23809523809523808	0.7692307692307693	14	10	0	0	0	0.7777777777777778	9	7	1.0	15	0.0	1.0	3.212326747013541e-16	0.5000000000007704	-0.07444297332171798	0.6265225287806223	0.00017553093094109125	0.5003287107377173	0.5869185701936551	0.5431128324425675	0	0.9285714285714286	0.0
5781	0.010414541592816089	0.0020812162774896145	-0.0019253198643053163	0.9964301671951824	None	0.25	1	0.4	4	0.7692307692307693	10	0.23809523809523808	0.7692307692307693	14	10	0	0	0	0.7777777777777778	7	9	1.0	15	0.0	1.0	0.09834844466122276	0.5079780973474931	-0.1033811007306249	0.9968061290256013	0.2757411267177384	0.5939781668589638	0.8263314544719406	0.8861385667943874	0	1.0	0.0
3821	0.0018824201855564104	0.0009206445466102002	-0.0009205357057478103	0.998314657788476	None	0.2	1	0.3333333333333333	4	0.8	12	0.20987654320987653	0.8	16	12	0	0	0	1.0	9	9	1.1333333333333333	17	0.0	1.0	0.09998858008598797	0.5001935657272454	0.06108393230995253	0.5625007628569676	-0.03981997737353474	0.5311316559453869	0.6429593405697739	0.5313571018490573	0	0	0.0
1575	None	None	None	None	None	0.18181818181818182	2	0.375	9	0.6363636363636364	21	0.4861111111111111	0.45454545454545453	23	15	11	4	0	0.8888888888888888	8	9	2.3333333333333335	35	0.2222222222222222	0.5517241379310345	0.3196177118458795	0.5527277907787314	-0.09928587037399421	0.6422827612978843	0.0999979764553092	0.500031551856808	0.8422078616153136	0.5660377995356974	1.0	1.0	0.0
4439	0.0031807411397853634	0.0009435965662662154	0.00040370102774762886	0.9972607867042842	None	0.2	1	0.3333333333333333	4	0.8	12	0.20987654320987653	0.8	16	12	0	0	0	1.0	9	9	1.1333333333333333	17	0.0	1.0	0.03743449917108595	0.6634429771431216	0.09725961428462401	0.5114686046443223	-0.13767720271712158	0.5136905480342799	0.7311231512182188	0.5645816909814875	0	0.875	0.0
6253	0.027034856304583684	0.012457250272743874	0.012321842139263689	0.9950827210617222	None	0	0	0.375	6	0.6190476190476191	13	0.6571428571428571	0.23809523809523808	9	5	13	0	0	0.7142857142857143	7	5	1.5333333333333334	23	0.0	0.3333333333333333	0.09999888635675576	0.5000194491802111	0.15993151373875084	0.950544778773265	0.25648089784364964	0.6209762249081933	0.683313532788365	0.7594950434410686	0	1.0	0.0
7388	1.8398283485454484e-05	2.5707714609046475e-06	-2.5692951240556363e-06	0.9992288547755498	None	0	0	0.35714285714285715	5	0.631578947368421	12	0.5833333333333334	0	3	0	17	1	0	0.4444444444444444	9	4	1.4	21	0.02857142857142857	0.5882352941176471	0	0	0	0	0	0	0	0	0	0	0
448	None	None	None	None	None	0	0	0.21875	7	0.7391304347826086	34	0.5925925925925926	0.08695652173913043	8	4	39	0	0	1.0	9	9	3.2	48	0.0	0.5581395348837209	-0.3107016343323593	0.8949037194340962	4.423398285513388e-24	0.5	0.09994980808209109	0.5004848927082882	0.8517007408308387	0.6714152362182512	0	1.0	0.0
6169	0.0	0.0	0.0	1.0	None	0	0	0	0	0	0	1.0	0	0	0	0	0	0	1.0	1	1	0.06666666666666667	1	0.0	0	0	0	0	0	0	0	0	0	0	0	0
169	None	None	None	None	None	0	0	0.25	1	1.0	3	1.0	1.0	4	3	0	3	0	0.2	5	1	0.3333333333333333	5	1.0	0	0.09219557013554716	0.5596324090590937	-0.04307120202642201	0.5941708967012813	0.08013964101504178	0.5089636377860806	0.6483710256538938	0.5545127546652201	1.0	1.0	0.0
2396	None	None	None	None	None	0	0	0.5	2	0.6666666666666666	2	0.5555555555555556	0.3333333333333333	1	1	3	0	0	1.0	3	3	0.3333333333333333	5	0.0	0	0.03266854101136522	0.5	0.19273341991352133	0.5	3.097803846460025e-05	0.5	0.6989049420881208	0.5	0	1.0	0.0
2122	None	None	None	None	None	0	0	0.3333333333333333	10	0.5952380952380952	25	0.8148148148148148	0.4523809523809524	27	19	16	3	0	0.6666666666666666	6	9	2.933333333333333	44	0.10714285714285714	0.8205128205128205	9.381429776451375e-08	0.5000037879380933	0.004369524060904014	0.5857003357788768	-0.07861133930056813	0.6713493331508293	0.6065415368213533	0.5874683343784769	0.9629629629629629	0.9629629629629629	0.0
866	None	None	None	None	None	0	0	0	0	0	0	1.0	0	0	0	0	4	0	1.0	1	1	0.06666666666666667	1	1.0	0	0	0	0	0	0	0	0	0	0	0	0
434	None	None	None	None	None	0.23076923076923078	3	0.35714285714285715	10	0.6666666666666666	26	0.5061728395061729	0.6410256410256411	35	25	5	0	0	1.0	9	9	2.7333333333333334	41	0.0	0.8125	0.08616632094647389	0.5616916637394012	0.08392234210706012	0.6394174172569267	0.2050127258814091	0.5625124825694843	0.6584904618347596	0.5884134893323913	0	1.0	0.0
2837	0.0032233950837366647	0.0015172209913765088	0.0014275638306990805	0.9966608712763756	None	0.1111111111111111	2	0.39473684210526316	15	0.5636363636363636	31	0.7037037037037037	0.45454545454545453	38	25	18	0	0	1.0	9	9	3.8	57	0.0	0.8333333333333334	-0.047192454827297184	0.5466749956372372	-0.08579022450989601	0.6090803530022038	-0.09865587944370095	0.5745274760749137	0.5513175459560704	0.576969947039736	0	1.0	0.0
1437	None	None	None	None	None	0	0	0.75	3	0.5	2	0.75	0.25	1	1	4	1	0	0.5	4	2	0.4	6	0.08333333333333333	0.5	0.01504124085220937	0.5	-0.08414520949351575	0.5	0.09983890981480262	0.5	0.6795876158889016	0.5	1.0	1.0	0.0
174	None	None	None	None	None	0	0	0.5	1	1.0	1	1.0	1.0	1	1	1	5	0	0.3333333333333333	1	3	0.2	3	0.8333333333333334	0	0.09747422515928947	0.5	0.011328901534125099	0.5	0.0019897029967631467	0.5	0.6058259332956453	0.5	0.0	0	0.0
5619	5.30844573208025e-05	4.593997615178651e-07	-4.5913242321737466e-07	0.999993987303215	None	0	0	0.6	3	0.4	2	0.5833333333333334	0.4	4	2	2	0	0	0.75	3	4	0.4666666666666667	7	0.0	0	0.06918152582044876	0.5688988621457562	0.08645203157862277	0.5356335201727721	-0.044472471506965164	0.5087605148852922	0.6511060899615668	0.5378592080421698	0	1.0	0.0
6820	None	None	None	None	None	0.1	2	0.2857142857142857	12	0.6666666666666666	40	0.7654320987654321	0.45	39	27	22	4	0	1.0	9	9	4.133333333333334	62	0.1111111111111111	0.7777777777777778	0.09999999048649763	0.5000087132963588	0.08852285409695801	0.9976490242067009	0.19334025199294516	0.6289735423969629	0.6818585212022771	0.899601736997999	1.0	0.9487179487179487	0.0
7498	0.027077375501285146	0.012359250986497754	0.012248340677560317	0.9950954465029584	None	0	0	0.375	6	0.6190476190476191	13	0.6571428571428571	0.23809523809523808	9	5	13	0	0	0.7142857142857143	7	5	1.5333333333333334	23	0.0	0.3333333333333333	0.09999888635675576	0.5000194491802111	0.15993151373875084	0.950544778773265	0.25648089784364964	0.6209762249081933	0.683313532788365	0.7594950434410686	0	1.0	0.0
6481	0.0022042058028499596	0.00016542771607771514	0.00011241772091089144	0.9979602254040182	None	0	0	0.3333333333333333	2	0.8571428571428571	6	0.36	0.8571428571428571	8	6	0	0	0	1.0	5	5	0.6	9	0.0	0	0.09933499755754494	0.5225993984845885	0.0408765007432208	0.5209378208782773	-0.09999786647110032	0.5001267235680031	0.6963159735847858	0.5145597502913384	0	1.0	0.0
5432	None	None	None	None	None	0.09090909090909091	1	0.24	6	0.7428571428571429	26	0.5138888888888888	0.22857142857142856	12	8	24	4	0	0.8888888888888888	9	8	2.466666666666667	37	0.08333333333333333	0.6666666666666666	0.03622048282242303	0.5057670940845684	-0.09703958280421343	0.5500374877025203	0.16671656088067427	0.5356424742151824	0.7423099818497726	0.5305206487288879	1.0	1.0	0.8040657900622052
1349	None	None	None	None	None	0	0	0.17647058823529413	9	0.7837837837837838	58	0.9382716049382716	0.3918918918918919	36	29	39	3	0	1.0	9	9	5.066666666666666	76	0.04	0.9253731343283582	0.14090944583608428	0.5709280352302739	5.449184910527706e-07	0.5533552134359487	0.09162203467756339	0.6251777586646259	0.6472396749234505	0.5834988004745261	0.9722222222222222	1.0	0.0
379	None	None	None	None	None	0.1	1	0.5	11	0.4	12	0.4444444444444444	0.1	11	3	20	6	0	0.8888888888888888	8	9	2.1333333333333333	32	0.16666666666666666	0.37037037037037035	-0.05651334178955719	0.5305879706958776	-0.0008989165880481995	0.6549494609263427	0.03089720857634457	0.6020727432171225	0.6185807970686104	0.5968828619836788	0.8181818181818182	0.7272727272727273	0.0
6436	None	None	None	None	None	0	0	0.22	11	0.7397260273972602	54	0.9259259259259259	0.547945205479452	49	40	25	1	0	1.0	9	9	5.0	75	0.022222222222222223	0.9090909090909091	0.09994540491531988	0.500392674858284	0.12639833668568962	0.9999995634210191	0.2660801409279904	0.6133449019824682	0.8026304599419136	0.9935406976978028	1.0	1.0	0.0
5549	1.4907875219468622e-07	1.5136452397721825e-08	-1.4722867525828946e-08	0.9999953271394497	None	0	0	0.5	2	0.6666666666666666	2	0.625	0.6666666666666666	4	2	0	0	0	0.5	2	4	0.3333333333333333	5	0.0	0	0.048549334664942885	0.5592349167288106	0.19566745888743578	0.9975178467172553	0.00014142103380314594	0.500282027651046	0.8810596727439042	0.8887902389075186	0	1.0	0.0
715	None	None	None	None	None	0	0	0.5454545454545454	6	0.2857142857142857	4	0.5333333333333333	0	0	0	15	14	0	0.8333333333333334	6	5	1.0666666666666667	16	0.4117647058823529	1.0	0	0	0	0	0	0	0	0	0	0	0
4717	0.0	0.0	0.0	0.9999999999999998	None	0	0	0	0	0	0	1.0	0	0	0	0	4	0	1.0	1	1	0.06666666666666667	1	1.0	0	0	0	0	0	0	0	0	0	0	0	0
5016	None	None	None	None	None	0.07142857142857142	1	0.3333333333333333	10	0.6046511627906976	26	0.625	0.16279069767441862	13	7	31	3	0	0.8888888888888888	8	9	3.0	45	0.05	0.8947368421052632	0.38073494883506037	0.6510916101962165	0.06580656784260709	0.9771970067734302	8.170967894240413e-13	0.5000000214046728	0.8443149744267398	0.8116161450357242	1.0	1.0	0.0
6608	0.012759688813520222	0.0006100822879289954	2.833560521354635e-05	0.9960325911028792	None	0	0	0.4	14	0.52	26	0.7222222222222222	0.42	33	21	18	1	0	0.8888888888888888	8	9	3.466666666666667	52	0.03571428571428571	0.9090909090909091	0.09999908978281444	0.500505215901411	0.0735851723055741	0.9987214230819709	0.01798027691328813	0.5965032499951028	0.6351882532853755	0.9130312918495659	1.0	1.0	0.0
3241	0.007302653101732141	0.000909487188560513	0.0006963000614724593	0.9953745376097485	None	0.3333333333333333	2	0.4	6	0.7	14	0.2716049382716049	0.7	20	14	1	0	0	1.0	9	9	1.4666666666666666	22	0.0	0.7692307692307693	0.02344830828724522	0.5753438328301191	0.16406739616883365	0.5864536045669659	-0.14620413986141598	0.5746974433389953	0.7897029249571292	0.5788412096635515	0	0.95	0.0
4986	None	None	None	None	None	0.05555555555555555	1	0.3333333333333333	13	0.625	35	0.7160493827160493	0.5	39	28	18	0	0	1.0	9	9	3.8666666666666667	58	0.0	0.6122448979591837	0.09988157150686844	0.5004293299110436	-0.026764015174529754	0.666365237203735	0.09063646688305833	0.9999999999998863	0.9462003054505292	0.9999615473032069	0	1.0	0.0
2620	0.0	0.0	0.0	1.0	None	0	0	0	0	0	0	1.0	0	0	0	0	0	0	1.0	1	1	0.06666666666666667	1	0.0	0	0	0	0	0	0	0	0	0	0	0	0
6328	None	None	None	None	None	0.043478260869565216	1	0.3333333333333333	16	0.5797101449275363	40	0.8765432098765432	0.18840579710144928	24	13	46	2	0	1.0	9	9	4.733333333333333	71	0.023529411764705882	0.9354838709677419	0.09999996784573564	0.5000092320626564	0.04921341619832207	0.8588375308484418	0.3713427514872852	0.635168430652718	0.8169721672607618	0.6871265902077045	1.0	1.0	0.0
4025	0.0019306826162447158	0.00019750669363862537	0.00015144709575436586	0.9980787810726057	None	0.2	1	0.3333333333333333	4	0.8	12	0.20987654320987653	0.8	16	12	0	0	0	1.0	9	9	1.1333333333333333	17	0.0	1.0	0.062175510308311255	0.5809881961156865	0.09333395267785387	0.5557279291260118	-0.06596285070248306	0.6676025169461816	0.6589472074836487	0.6025284449362693	0	0.875	0.0
5947	0.002430567378971496	0.00032667138254908296	0.0003263522642259834	0.9913754278077782	None	0	0	0.25	1	1.0	3	1.0	1.0	4	3	0	0	0	0.2	1	5	0.3333333333333333	5	0.0	0	3.6972064518845105e-10	0.5000000315071916	0.0070126012440872906	0.9822300186598112	0.1627106303236246	0.5469795038184122	0.869201454222093	0.802225619973244	0	1.0	0.0
1848	None	None	None	None	None	0	0	0	0	0	0	1.0	0	0	0	0	4	0	1.0	1	1	0.06666666666666667	1	1.0	0	0	0	0	0	0	0	0	0	0	0	0
4937	0.003296086475130873	0.000996574908956137	0.000513974742217462	0.9969921113231317	None	0.25	1	0.4	4	0.75	9	0.25	0.75	13	9	0	0	0	0.875	7	8	0.9333333333333333	14	0.0	0.8571428571428571	0.09934370839427839	0.5021256025084645	-0.2299970298985447	0.9874538193541567	0.3098277694190553	0.5786015529361569	0.9101595422683649	0.8268908507287666	0	0.9230769230769231	0.0
7532	None	None	None	None	None	0.2222222222222222	2	0.55	11	0.4074074074074074	11	0.8055555555555556	0.25925925925925924	18	7	10	0	0	1.0	6	6	1.9333333333333333	29	0.0	0.2608695652173913	0.0999999779478635	0.5000003763931782	0.07297935471761671	0.5683343702186648	-0.09999993873655286	0.5000596840671412	0.708079580289482	0.5229254878546736	0	0.8888888888888888	0.0
6552	0.0029576496035674366	0.0007016334959417459	-0.0007010759945908632	0.9963246006416852	None	0	0	0.3888888888888889	7	0.5416666666666666	13	0.6190476190476191	0.4583333333333333	18	11	7	0	0	0.8571428571428571	7	6	1.7333333333333334	26	0.0	0.3	0.026372304219559894	0.6641204383304662	0.2631621181939458	1.0	0.2499704260913221	0.5994976523132785	0.7858153842365626	1.0	0	1.0	0.0
6027	0.026513365835358866	0.012620079722524944	0.012485670616215493	0.9951060064518166	None	0	0	0.375	6	0.6190476190476191	13	0.6571428571428571	0.23809523809523808	9	5	13	0	0	0.7142857142857143	7	5	1.5333333333333334	23	0.0	0.3333333333333333	0.09999888635675576	0.5000194491802111	0.15993151373875084	0.950544778773265	0.25648089784364964	0.6209762249081933	0.683313532788365	0.7594950434410686	0	1.0	0.0
7444	0.016100125751855605	0.0005580545111511216	-0.00019625308827207795	0.9955461758340323	None	0	0	0.35714285714285715	5	0.6842105263157895	13	0.6	0.42105263157894735	12	8	8	4	0	0.7142857142857143	7	5	1.4	21	0.25	0.375	0.0999999149977299	0.5000113975660216	0.13997351154048723	0.999995064859338	-0.07860230824578932	0.6625414293910385	0.7835530557897457	0.9865858045616327	1.0	1.0	0.0
2236	None	None	None	None	None	0	0	1.0	2	0.0	0	0.75	0	0	0	2	7	0	1.0	2	2	0.2	3	0.875	0	0	0	0	0	0	0	0	0	0	0	0
1647	None	None	None	None	None	0	0	0.3333333333333333	1	1.0	2	1.0	0	0	0	3	0	0	0.25	1	4	0.26666666666666666	4	0.0	0	0	0	0	0	0	0	0	0	0	0	0
7367	0.005143025968362783	0.000782462097546574	0.0003511304262003253	0.9925078358750878	None	0.2	1	0.3333333333333333	4	0.8	12	0.20987654320987653	0.8	16	12	0	0	0	1.0	9	9	1.1333333333333333	17	0.0	1.0	0.09999650488216176	0.5000236997703371	-0.18438089538092903	0.6185929562997451	0.11309453718959599	0.5446589550552566	0.7989500152797315	0.55500878881355	0	1.0	0.0
5904	0.02716908518801413	0.01271369711055726	0.012643736121232603	0.9950796821572545	None	0	0	0.375	6	0.6190476190476191	13	0.6571428571428571	0.23809523809523808	9	5	13	0	0	0.7142857142857143	7	5	1.5333333333333334	23	0.0	0.3333333333333333	0.09999888635675576	0.5000194491802111	0.15993151373875084	0.950544778773265	0.25648089784364964	0.6209762249081933	0.683313532788365	0.7594950434410686	0	1.0	0.0
2632	0.0004340411667397799	2.1963927591887286e-06	8.033741680259324e-08	0.9947040980552818	None	0	0	0.22727272727272727	5	0.7333333333333333	22	0.6666666666666666	0	0	0	31	5	0	0.75	6	8	2.1333333333333333	32	0.07575757575757576	0.7407407407407407	0	0	0	0	0	0	0	0	0	0	0
3520	0.004646542527255749	0.0008269676971907621	0.0007435143312474324	0.99056375773775	None	0.2	1	0.3333333333333333	4	0.8	12	0.20987654320987653	0.8	16	12	0	0	0	1.0	9	9	1.1333333333333333	17	0.0	1.0	-0.25728311550532285	0.9999999997877869	0.10801578733348297	0.9867761591391582	0.03913928979583262	0.6400716244871869	0.8869880950854662	0.9998830728216557	0	0	0.0
3204	0.00033238565167045223	1.5433272378126368e-06	-1.5387583117178975e-06	0.9999999749215875	None	0.2	1	0.3333333333333333	4	0.8	12	0.20987654320987653	0.8	16	12	0	0	0	1.0	9	9	1.1333333333333333	17	0.0	1.0	-0.09050296413188771	0.5303179380251718	-0.4342956616313307	0.9999999626485069	-0.09757865319260985	0.5163920726740973	0.8956559753174722	0.9968691088650388	0	0.75	0.0
1872	None	None	None	None	None	0.2	1	0.3333333333333333	4	0.8	12	0.20987654320987653	0.8	16	12	0	0	0	1.0	9	9	1.1333333333333333	17	0.0	1.0	4.048287305261129e-13	0.5000000006311363	-0.20922054723055417	0.9998690546384675	-0.3326253339742361	0.9999999905305007	0.9968062880426791	0.9998925735196117	0	0.9375	0.0
2576	3.1234000117844343e-07	1.961692207965417e-07	5.464955974662865e-08	0.9999509687635894	None	0	0	0.2857142857142857	4	0.6842105263157895	13	0.3888888888888889	0.21052631578947367	6	4	14	0	0	0.6666666666666666	9	6	1.4	21	0.0	0.3157894736842105	-0.12282879820269024	0.5624078900678049	-0.03865999232286007	0.6663932651034878	0.00276212472205822	0.5148458786191717	0.6574887077668986	0.5827532503839623	0	1.0	0.0
5712	0.0002967233495024487	4.374077419232528e-06	-4.2875374875277695e-06	0.9999951678497352	None	0.3333333333333333	1	0.4444444444444444	4	0.7272727272727273	8	0.2653061224489796	0.7272727272727273	12	8	0	0	0	1.0	7	7	0.8666666666666667	13	0.0	0.6666666666666666	7.358231670670326e-08	0.5000103808350679	0.12263328218424005	0.6048907159801916	-0.18160156078222922	0.9661122300791952	0.772098050442058	0.7788052686432086	0	1.0	0.0
1076	None	None	None	None	None	0	0	0.6	3	0.6	3	0.4666666666666667	0.6	6	3	0	0	0	0.6	5	3	0.4666666666666667	7	0.0	0.5	-0.09447984934627694	0.5143392873481877	0.01241278973382364	0.521651907614552	0.06992162950469871	0.523577426056562	0.6651024319441653	0.5198574173489131	0	1.0	0.0
3068	0.010441242391275439	0.002867218866109648	0.0005289489202550844	0.9626266649303219	None	0.25	1	0.4	4	0.7692307692307693	10	0.23809523809523808	0.7692307692307693	14	10	0	0	0	0.7777777777777778	7	9	1.0	15	0.0	1.0	0.3306942662923763	0.9925062634199865	0.05785080057060059	0.5313697435230148	-0.09896943294596998	0.5343278940005494	0.8553187170131238	0.847670479615449	0	1.0	0.0
1322	None	None	None	None	None	0	0	1.0	1	0	0	1.0	0	0	0	1	0	0	0.5	1	2	0.13333333333333333	2	0.0	0	0	0	0	0	0	0	0	0	0	0	0
3687	0.0005427030527268838	4.028111078994488e-06	-3.9565117798906964e-06	0.9999999395584154	None	0.2	1	0.3333333333333333	4	0.8	12	0.20987654320987653	0.8	16	12	0	0	0	1.0	9	9	1.1333333333333333	17	0.0	1.0	3.008479288052576e-08	0.5000339973415697	0.08239728868646227	0.5439889319218081	-0.1664979522880063	0.5576888645472549	0.7364265049604422	0.5339755178250631	0	1.0	0.0
7283	0.004348762054512007	0.001122739754613187	-0.0011218550968953279	0.9943274810350632	None	0.3333333333333333	1	0.5	4	0.6666666666666666	6	0.4074074074074074	0.6666666666666666	10	6	0	0	0	0.3333333333333333	3	9	0.7333333333333333	11	0.0	1.0	0.0806944303843794	0.5779302171651859	0.042269146436558255	0.5285450583612805	0.43748876147721216	0.6996447773166933	0.8498122916223863	0.6046148512777638	0	1.0	0.0
947	None	None	None	None	None	0	0	0	0	0	0	1.0	0	0	0	0	0	0	1.0	1	1	0.06666666666666667	1	0.0	0	0	0	0	0	0	0	0	0	0	0	0
892	None	None	None	None	None	0.11764705882352941	2	0.4444444444444444	16	0.46153846153846156	24	0.75	0.19230769230769232	24	10	29	1	0	0.8888888888888888	9	8	3.6	54	0.020833333333333332	0.8627450980392157	0.358616589463015	0.999999999999998	0.07345314059902401	0.5711097638550847	0.12619204029959907	0.5960260961228239	0.9963329721087453	0.9999900116798113	0.2916666666666667	0.20833333333333334	0.0
6219	None	None	None	None	None	0	0	0.21428571428571427	6	0.7435897435897436	29	0.7592592592592593	0.28205128205128205	13	11	27	0	0	0.6666666666666666	9	6	2.7333333333333334	41	0.0	0.8648648648648649	4.7677524146502385e-18	0.5000000000018846	0.2086297872855994	0.6328417909795536	0.15605791268168295	0.5584135228407427	0.7034725644996547	0.5645669284917968	0	0	0.0
4538	0.010180768255269201	0.0027252979143462257	0.002700303376524357	0.9950483847694996	None	0.2	1	0.3333333333333333	4	0.8	12	0.20987654320987653	0.8	16	12	0	0	0	1.0	9	9	1.1333333333333333	17	0.0	1.0	0.07670358545133633	0.5864954144062289	0.06467678271325503	0.5143353379815437	-0.3065804040154484	0.5436298068331579	0.8497298841056832	0.5483333938345153	0	1.0	0.0
2883	0.0	0.0	0.0	1.0	None	0	0	0	0	0	0	1.0	0	0	0	0	0	0	1.0	1	1	0.06666666666666667	1	0.0	0	0	0	0	0	0	0	0	0	0	0	0
1939	None	None	None	None	None	0	0	0	0	0	0	1.0	0	0	0	0	0	0	1.0	1	1	0.06666666666666667	1	0.0	0	0	0	0	0	0	0	0	0	0	0	0
2801	0.0017917726891545041	0.00034690540885383523	0.00013504733091422117	0.9968217475664475	None	0.3333333333333333	1	0.4444444444444444	4	0.7272727272727273	8	0.2653061224489796	0.7272727272727273	12	8	0	0	0	1.0	7	7	0.8666666666666667	13	0.0	0.6666666666666666	0.03683023342419077	0.5220266209729989	0.07751920836030594	0.6871594768568985	0.1249866211407582	0.5815232770475575	0.6220791922164872	0.5990132602263732	0	0.08333333333333333	0.0
2634	0.0074724648375913225	0.00101047606213969	0.000735700069221439	0.9952905923338914	None	0.3333333333333333	2	0.4	6	0.7	14	0.2716049382716049	0.7	20	14	1	0	0	1.0	9	9	1.4666666666666666	22	0.0	0.7692307692307693	0.02344830828724522	0.5753438328301191	0.16406739616883365	0.5864536045669659	-0.14620413986141598	0.5746974433389953	0.7897029249571292	0.5788412096635515	0	0.95	0.0
7053	0.002335576384775231	0.00022280256174441284	0.00022238121926001649	0.9970998211680365	None	0.25	1	0.4	4	0.75	9	0.25925925925925924	0.75	13	9	0	0	0	0.6666666666666666	6	9	0.9333333333333333	14	0.0	1.0	-0.03470634881209121	0.6496769041856919	0.0553890172709642	0.5538321026553062	-0.09861208260418361	0.5816948213157086	0.6626428586439183	0.5957626348320515	0	1.0	0.0
1993	None	None	None	None	None	0	0	0	0	0	0	1.0	0	0	0	0	4	0	1.0	1	1	0.06666666666666667	1	1.0	0	0	0	0	0	0	0	0	0	0	0	0
5078	None	None	None	None	None	0	0	0.375	6	0.6190476190476191	13	0.42592592592592593	0.3333333333333333	12	7	10	0	0	0.6666666666666666	6	9	1.5333333333333334	23	0.0	0.11764705882352941	0.09999999249782507	0.5000002761630932	0.09977668630938594	0.5374989783681533	0.003981063895437745	0.6628172867215816	0.6112091452457149	0.5684143199096492	0	1.0	0.0
277	None	None	None	None	None	0	0	0.42857142857142855	3	0.75	6	0.3333333333333333	0.75	9	6	0	1	0	0.8333333333333334	5	6	0.6666666666666666	10	1.0	0.4	-0.14560724484977178	0.9999613231480702	-0.09035825563510433	0.9999976071027185	0.0999997810002064	0.5001565650319366	0.8808503697270816	0.9995479595345417	1.0	1.0	0.0
331	None	None	None	None	None	0	0	0.05128205128205128	2	0.9642857142857143	54	0.8055555555555556	0.017857142857142856	1	1	56	0	0	0.8888888888888888	9	8	3.8666666666666667	58	0.0	0.7843137254901961	0.0952585516831444	0.5	0.5433691550318532	0.5	0.0064366392090656225	0.5	0.9129274571382909	0.5	0	1.0	0.0
640	None	None	None	None	None	0	0	0	0	0	0	1.0	0	0	0	0	0	0	1.0	1	1	0.06666666666666667	1	0.0	0	0	0	0	0	0	0	0	0	0	0	0
6231	None	None	None	None	None	0.08333333333333333	1	0.3333333333333333	9	0.631578947368421	24	0.7142857142857143	0.3684210526315789	23	14	16	0	0	0.875	7	8	2.6666666666666665	40	0.0	0.8484848484848485	0.07245664988518423	0.5704638440103725	0.09991031674308834	0.5009903418381327	0.4854103765900203	0.646806316521579	0.8737826109447496	0.573850458891264	0	1.0	0.0
2477	None	None	None	None	None	0	0	0.3333333333333333	2	0.8571428571428571	6	0.36	0.8571428571428571	8	6	0	0	0	1.0	5	5	0.6	9	0.0	0	0.2571609955111879	0.5694041453896402	0.09905201711484912	0.5023241983855449	-0.060638790544444744	0.6663536763699988	0.7914766060476139	0.5809851421523726	0	0	0.0
3578	0.006491067088456811	0.0009194000156854959	-0.000918915465582482	0.9926809715819988	None	0.16666666666666666	1	0.5333333333333333	8	0.45	9	0.4583333333333333	0.4	15	8	6	2	0	0.75	8	6	1.4666666666666666	22	0.2222222222222222	0.75	7.573246194064817e-06	0.5044448353897768	0.1673655039880559	0.6088747141773678	-0.09969586004977313	0.5007332417417915	0.7501587827199796	0.5385315649942003	0.8333333333333334	1.0	0.0
3501	1.3596240985927157e-08	1.3586823860678785e-08	-5.138271075820081e-10	0.9999986300541932	None	0.25	1	0.36363636363636365	4	0.7857142857142857	11	0.2222222222222222	0.7857142857142857	15	11	0	0	0	0.8888888888888888	8	9	1.0666666666666667	16	0.0	1.0	0.08564536396129882	0.5700868263548914	-0.06782611495098714	0.5218911164303862	9.329072687828936e-15	0.500000000014721	0.6452619348650782	0.5307798544435942	0	1.0	0.0
6050	0.0001851926430121073	0.0001634486871896539	-0.00016337732991224607	0.9999951054022307	None	0	0	0.25	1	1.0	3	1.0	1.0	4	3	0	0	0	0.2	1	5	0.3333333333333333	5	0.0	0	0.09994369935035544	0.5000241735112225	-0.05805804971123725	0.5323492274003743	0.2085641805965915	0.6218466323300852	0.7494933995917569	0.5520662584588127	0	1.0	0.0
1759	None	None	None	None	None	0	0	0	0	0	0	1.0	0	0	0	0	4	0	1.0	1	1	0.06666666666666667	1	1.0	0	0	0	0	0	0	0	0	0	0	0	0
2944	0.0015252953615460584	0.0001255574943853217	1.1013143320462838e-05	0.9969585896752317	None	0.2	1	0.3333333333333333	4	0.8	12	0.20987654320987653	0.8	16	12	0	0	0	1.0	9	9	1.1333333333333333	17	0.0	1.0	9.853763730311132e-06	0.5595913716608776	0.0728288031878297	0.6626377061987587	-0.006337084039787033	0.6540027409465567	0.6113417371368561	0.6264659287686704	0	1.0	0.0
7187	0.027255928942104237	0.012601862660620348	0.012502553858367845	0.9951035354312975	None	0	0	0.375	6	0.6190476190476191	13	0.6571428571428571	0.23809523809523808	9	5	13	0	0	0.7142857142857143	7	5	1.5333333333333334	23	0.0	0.3333333333333333	0.09999888635675576	0.5000194491802111	0.15993151373875084	0.950544778773265	0.25648089784364964	0.6209762249081933	0.683313532788365	0.7594950434410686	0	1.0	0.0
2732	0.0009927220822975433	0.0009895038849772621	-0.0002670151554038571	0.9958127815398207	None	0.06666666666666667	1	0.25	8	0.7333333333333333	33	0.5802469135802469	0.13333333333333333	11	6	35	0	0	1.0	9	9	3.1333333333333333	47	0.0	0.65	-0.04493270171884034	0.621587154533039	6.1298172458581075e-15	0.5003783067265564	1.8987130278297515e-09	0.5000120738184153	0.5547333390808156	0.5413927047247267	0	1.0	0.0
2295	None	None	None	None	None	0.043478260869565216	1	0.22916666666666666	11	0.7246376811594203	50	0.8765432098765432	0.08695652173913043	14	6	56	0	0	1.0	9	9	4.733333333333333	71	0.0	0.9032258064516129	0.0782020045080796	0.9999756434571809	0.05440776480665804	0.592361047532702	-0.0969301588407121	0.6482676913669996	0.6852297565781753	0.9795534870347891	0	1.0	0.0
153	None	None	None	None	None	0.08333333333333333	1	0.4444444444444444	12	0.47368421052631576	18	0.49382716049382713	0.21052631578947367	17	8	22	7	0	1.0	9	9	2.6666666666666665	40	0.1794871794871795	0.4117647058823529	6.683539728183084e-05	0.5116243049741023	0.09498786580834508	0.5502116356235218	0.0027933244510923933	0.5251398173893904	0.608551140752508	0.5290236326224601	0.9411764705882353	1.0	0.0
3559	0.005685956401726865	0.004148206509579709	0.0023710064626159626	0.9944444404083134	None	0	0	0.25	4	0.7272727272727273	16	0.6	0.2727272727272727	10	6	13	11	0	0.625	8	5	1.6	24	0.4230769230769231	0.6666666666666666	0.0999990284791342	0.5000049087619084	0.2743090633810308	0.5886946293060309	-0.06191196985316311	0.5089143171783206	0.7978535243488482	0.5328071590000001	1.0	1.0	0.0
4577	None	None	None	None	None	0.36363636363636365	4	0.5416666666666666	13	0.47058823529411764	16	0.4444444444444444	0.4117647058823529	25	14	10	2	0	1.0	9	9	2.4	36	0.15384615384615385	0.5185185185185185	0.09999019843370195	0.5000689834817205	0.08853021260290592	0.6283147737829281	0.2599374030493641	0.5742633812018552	0.6974892473525706	0.5682821308270462	1.0	1.0	0.0
6664	0.0	0.0	0.0	0.9999999999999998	None	0	0	0	0	0	0	1.0	0	0	0	0	4	0	1.0	1	1	0.06666666666666667	1	1.0	0	0	0	0	0	0	0	0	0	0	0	0
2789	0.00036590245456986453	3.5330924324757146e-06	-9.441623391175277e-07	0.9999897571145335	None	0.1875	3	0.4411764705882353	15	0.4897959183673469	24	0.6296296296296297	0.32653061224489793	29	16	21	0	0	1.0	9	9	3.4	51	0.0	0.5652173913043478	-0.04311536785188462	0.5533521664067471	0.06277711357309854	0.6029864795487956	-0.0975982376852655	0.6114259412458	0.637133791971018	0.5894808271225894	0	1.0	0.0
2361	None	None	None	None	None	0.25	1	0.4	4	0.7692307692307693	10	0.23809523809523808	0.7692307692307693	14	10	0	0	0	0.7777777777777778	9	7	1.0	15	0.0	1.0	0.0006576928502883302	0.5013050339906445	-0.04942576331474985	0.6576209575073428	0.09512351017326982	0.5675438268358095	0.6213182596539952	0.5768663370521994	0	0.2857142857142857	0.0
2959	None	None	None	None	None	0.05263157894736842	1	0.275	11	0.6724137931034483	39	0.7407407407407407	0.1724137931034483	18	10	41	6	0	1.0	9	9	4.0	60	0.07692307692307693	0.7777777777777778	-0.17865141491416034	0.9999346855590715	0.06606505883500544	0.5841652131473343	0.01445123409602821	0.5717799927356234	0.8462065609107826	0.9683773549074953	0.9722222222222222	1.0	0.06573167231977314
1884	None	None	None	None	None	0	0	0	0	0	0	1.0	0	0	0	0	4	0	1.0	1	1	0.06666666666666667	1	1.0	0	0	0	0	0	0	0	0	0	0	0	0
3804	0.0	0.0	0.0	0.9999999999999998	None	0	0	0	0	0	0	1.0	0	0	0	0	4	0	1.0	1	1	0.06666666666666667	1	1.0	0	0	0	0	0	0	0	0	0	0	0	0
3262	7.501493139345583e-08	7.219133528966675e-08	2.6115093286926345e-08	0.9999892473291812	None	0	0	0.09523809523809523	2	0.9310344827586207	27	0.38271604938271603	0	0	0	30	0	0	1.0	9	9	2.066666666666667	31	0.0	0.14285714285714285	0	0	0	0	0	0	0	0	0	0	0
3472	1.2184966247706596e-07	1.0695590056632689e-07	5.389019209484233e-11	0.9999805519379533	None	0	0	0.018518518518518517	1	1.0	79	1.0	0	0	0	80	0	0	1.0	9	9	5.4	81	0.0	1.0	0	0	0	0	0	0	0	0	0	0	0
1270	None	None	None	None	None	0.5	1	0.6666666666666666	4	0.5714285714285714	4	0.375	0.5714285714285714	8	4	0	0	0	0.6666666666666666	4	6	0.6	9	0.0	0.6666666666666666	-0.03772566936045631	0.5058018455770392	0.08984927612502411	0.5985931002554058	-0.01753119085684675	0.6385247684440217	0.6624551045894479	0.581903883783534	0	1.0	0.0
5251	0.009377939732005212	0.00021684448433551765	9.609608908974292e-05	0.9867007229955043	None	0	0	0.3333333333333333	2	0.8571428571428571	6	0.36	0.8571428571428571	8	6	0	0	0	1.0	5	5	0.6	9	0.0	0	0.09999944204965831	0.5000032824916711	1.5030991867155287e-05	0.500261889467893	0.15258938544190276	0.6027471421478741	0.653216012183951	0.5347758831791807	0	1.0	0.0
5730	0.027269691577768738	0.012417589279704218	0.012302664836174235	0.9950975614149079	None	0	0	0.375	6	0.6190476190476191	13	0.6571428571428571	0.23809523809523808	9	5	13	0	0	0.7142857142857143	7	5	1.5333333333333334	23	0.0	0.3333333333333333	0.09999888635675576	0.5000194491802111	0.15993151373875084	0.950544778773265	0.25648089784364964	0.6209762249081933	0.683313532788365	0.7594950434410686	0	1.0	0.0
6980	2.6471284555300997e-08	2.4799746243855692e-08	-2.1342050255644717e-08	0.9999959042177267	None	0.25	1	0.4	4	0.75	9	0.25	0.75	13	9	0	0	0	0.875	8	7	0.9333333333333333	14	0.0	0.8571428571428571	0.0005232998582960474	0.6659336599092509	0.0006689427604711574	0.5077917841277324	1.3925922137177962e-08	0.500007475949379	0.5836799752349974	0.5597999013661052	0	1.0	0.0
4315	0.008131086906310816	0.0041808892482102485	-0.004136734519143801	0.9912634922419288	None	0	0	0.2857142857142857	6	0.6551724137931034	19	0.49206349206349204	0.5517241379310345	21	16	9	0	0	0.7777777777777778	7	9	2.066666666666667	31	0.0	0.48	0.09999929716957555	0.5000095870335275	0.2728182699551777	0.5971682820309739	-0.05735008822336912	0.5113934742257767	0.7934516003835805	0.5365430736209651	0	0.8571428571428571	0.0
5495	0.01763851651958132	0.007568206109976487	0.006830642523484038	0.9953440158195707	None	0.2	1	0.3333333333333333	4	0.8	12	0.20987654320987653	0.8	16	12	0	0	0	1.0	9	9	1.1333333333333333	17	0.0	1.0	0.09965593448235059	0.5030989816689961	0.07397839928185432	0.6507023658631537	-0.12553039984879577	0.999900488997272	0.7640817527194007	0.9638487302490465	0	1.0	0.0
4002	0.020113815974795543	0.0024962900633796075	0.0022145461795348726	0.9864139209740472	None	0.2	1	0.3333333333333333	4	0.8	12	0.20987654320987653	0.8	16	12	0	0	0	1.0	9	9	1.1333333333333333	17	0.0	1.0	0.2806063219568807	0.6613428425675867	2.7661521873068784e-08	0.502196300845745	-0.1289341566456701	0.6159821825959733	0.8448157964874667	0.5947248931896248	0	1.0	0.0
1831	None	None	None	None	None	0	0	0.5	2	0.6666666666666666	2	0.625	0.6666666666666666	4	2	0	2	0	0.5	4	2	0.3333333333333333	5	1.0	0	0.05802327850159124	0.5337256175772056	0.036139756546946296	0.556756112355605	0.05718131121377403	0.5917534540784423	0.5626643681013398	0.5608907381987499	0.0	0	0.0
308	None	None	None	None	None	0	0	0.5	2	0.75	3	0.6	0.75	5	3	0	0	0	0.4	5	2	0.4	6	0.0	0	6.248772595422742e-09	0.5000001424378301	-0.09119399429818545	0.9999999998763345	-0.03884651547397597	0.5412395925510146	0.7511412858336237	0.9995287222900029	0	1.0	0.0
3577	0.0006334691682146492	1.2651556113371071e-05	-7.386435371355206e-07	0.9991739557432763	None	0.2	1	0.3333333333333333	4	0.8	12	0.20987654320987653	0.8	16	12	0	0	0	1.0	9	9	1.1333333333333333	17	0.0	1.0	0.004251843376486246	0.533816368738146	0.15078175330177132	0.6187932576852117	0.03273591649809175	0.5666735064640578	0.640538854512362	0.5734801697147904	0	0.9375	0.0
2192	None	None	None	None	None	0	0	0.2857142857142857	4	0.6842105263157895	13	0.3888888888888889	0.21052631578947367	6	4	14	0	0	0.6666666666666666	9	6	1.4	21	0.0	0.3157894736842105	-0.12282879820269024	0.5624078900678049	-0.03865999232286007	0.6663932651034878	0.00276212472205822	0.5148458786191717	0.6574887077668986	0.5827532503839623	0	1.0	0.0
6526	0.00048549794951944814	1.8525128148186852e-06	-1.1748551931795335e-06	0.9999998288964885	None	0.2	1	0.3333333333333333	4	0.8	12	0.20987654320987653	0.8	16	12	0	0	0	1.0	9	9	1.1333333333333333	17	0.0	1.0	0.023820844997961478	0.507403710827768	0.12450150394651598	0.5704378796994853	0.3836532656304554	0.6157401366548583	0.8165666963768902	0.5650263621416604	0	1.0	0.0
4047	1.1881571273425634e-05	6.023975089240826e-06	-5.877802308485733e-06	0.9990806312946027	None	0	0	0.10256410256410256	4	0.8928571428571429	50	0.7160493827160493	0.05357142857142857	5	3	52	0	0	1.0	9	9	3.8666666666666667	58	0.0	0.7692307692307693	0.03697580537183201	0.507808029653684	-0.034861392908577774	0.5030853029169237	-0.0757913384015318	0.5183259497957842	0.6143040211598558	0.5097414901592732	0	1.0	0.0
6355	None	None	None	None	None	0.14285714285714285	1	0.5	8	0.42857142857142855	9	0.5476190476190477	0.14285714285714285	9	3	13	0	0	0.8571428571428571	7	6	1.5333333333333334	23	0.0	0.47058823529411764	0.04636188854948435	0.5183884274219005	0.09995023586972585	0.5001822676862356	0.09850437820368979	0.61599650172487	0.5680857027362268	0.5454496628265686	0	1.0	0.0
2256	None	None	None	None	None	0	0	0.6	6	0.38461538461538464	5	0.5	0.15384615384615385	5	2	9	0	0	0.8333333333333334	5	6	1.0	15	0.0	0.8888888888888888	-0.22621388747454135	0.6774266521440537	0.07186841256521775	0.5250997241865162	-0.030252705468049295	0.6910410032606678	0.7825997314350526	0.6339379510906329	0	1.0	0.0
3603	0.00011657370790352856	2.852515657524559e-06	-1.1099455623248886e-06	0.9999999410945558	None	0.2	1	0.3333333333333333	4	0.8	12	0.20987654320987653	0.8	16	12	0	0	0	1.0	9	9	1.1333333333333333	17	0.0	1.0	0.20857146150245023	0.5903616288843417	0.07923968170547899	0.5973384443702666	-0.05835372746630914	0.552528260120267	0.7468623840299219	0.5801964113640269	0	1.0	0.0
915	None	None	None	None	None	0	0	1.0	2	0.0	0	0.75	0	2	0	0	0	0	1.0	2	2	0.2	3	0.0	0	0	0	0	0	0	0	0	0	0	0	0
3608	6.381684116864974e-05	1.0063757149339083e-06	-1.0021341766806388e-06	0.9998101366989929	None	0.2	1	0.3333333333333333	4	0.8	12	0.20987654320987653	0.8	16	12	0	0	0	1.0	9	9	1.1333333333333333	17	0.0	1.0	-0.03125545803282689	0.5200813110200057	-0.09296388294957206	0.530581818559651	0.0021456034312971736	0.5820538010573765	0.5993936426576445	0.5443877381254824	0	1.0	0.0
2010	None	None	None	None	None	0.25	1	0.4	4	0.7692307692307693	10	0.23809523809523808	0.7692307692307693	14	10	0	0	0	0.7777777777777778	9	7	1.0	15	0.0	1.0	0.09460941317977296	0.5831191676414267	-0.070659030543573	0.6352562534241757	0.020650301377662453	0.6560291811641623	0.6721819032306111	0.6252809079599776	0	1.0	0.0
4697	None	None	None	None	None	0.06666666666666667	1	0.3939393939393939	13	0.5531914893617021	26	0.6049382716049383	0.44680851063829785	33	21	15	0	0	1.0	9	9	3.2666666666666666	49	0.0	0.5909090909090909	0.09863981041655619	0.5470338553070697	5.717485597516325e-25	0.5000000000000383	3.8669233916464005e-08	0.5000554142935754	0.6141978578945615	0.5157377134003465	0	1.0	0.0
7359	0.0024198486085590136	0.0002106322238076064	-0.00012004966174416183	0.9946611304740675	None	0.25	1	0.4	4	0.7692307692307693	10	0.23809523809523808	0.7692307692307693	14	10	0	0	0	0.7777777777777778	7	9	1.0	15	0.0	1.0	0.15468069584823935	0.6780412282329241	0.35570783304828246	0.670361318492708	0.060767106088197284	0.5801407466152867	0.7738256044331436	0.6439733670561784	0	1.0	0.0
535	None	None	None	None	None	0	0	0.6	3	0.4	2	0.7777777777777778	0	2	0	4	7	0	1.0	3	3	0.4666666666666667	7	0.7	1.0	0	0	0	0	0	0	0	0	0	0	0
976	None	None	None	None	None	0.25	1	0.4	4	0.7692307692307693	10	0.23809523809523808	0.7692307692307693	14	10	0	0	0	0.7777777777777778	9	7	1.0	15	0.0	1.0	0.09999222832406734	0.5000764318667427	0.07878081343997033	0.5985530849758504	-0.09960840440565236	0.5006449529541436	0.7099453637609013	0.5334769620703179	0	1.0	0.0
6569	0.0004287262805136083	5.516283046014762e-06	-2.266551799203625e-06	0.9999376073984036	None	0.3333333333333333	1	0.5	4	0.7	7	0.2857142857142857	0.7	11	7	0	0	0	0.8571428571428571	7	6	0.8	12	0.0	0.6666666666666666	0.04804521920319631	0.5612072105460367	0.09955567267381649	0.5182202066289994	0.1401184580497309	0.5641829648671086	0.6105229151184148	0.5479465619090392	0	0.8181818181818182	0.0
2359	None	None	None	None	None	0	0	0.16666666666666666	5	0.8095238095238095	34	0.7857142857142857	0	1	0	42	0	0	0.875	7	8	2.933333333333333	44	0.0	0.5945945945945946	0	0	0	0	0	0	0	0	0	0	0
207	None	None	None	None	None	0	0	0.1346153846153846	7	0.8552631578947368	65	0.9629629629629629	0.23684210526315788	23	18	54	0	0	1.0	9	9	5.2	78	0.0	0.9565217391304348	-0.09929312360408842	0.5067720027977485	0.09989754590083053	0.5005800160713199	0.045760787894136366	0.5637933035277247	0.6975136930259958	0.5238137383426406	0	1.0	0.0
3766	0.003194601978519178	0.0014622665524049265	0.0013821731550426287	0.9966736874165858	None	0.1111111111111111	2	0.39473684210526316	15	0.5636363636363636	31	0.7037037037037037	0.45454545454545453	38	25	18	0	0	1.0	9	9	3.8	57	0.0	0.8333333333333334	-0.047192454827297184	0.5466749956372372	-0.08579022450989601	0.6090803530022038	-0.09865587944370095	0.5745274760749137	0.5513175459560704	0.576969947039736	0	1.0	0.0
4851	0.0001562254363336605	2.508817146097081e-05	-2.4886360696736102e-05	0.9999953065076297	None	0	0	0.25	1	1.0	3	1.0	1.0	4	3	0	3	0	0.2	1	5	0.3333333333333333	5	1.0	0	0.0027021333408139836	0.5072808777924576	0.15325779306953533	0.5258296441302887	-1.8242492439443807	0.6536904121335919	0.9998751487742001	0.5636393810723241	1.0	1.0	0.0
143	None	None	None	None	None	0	0	0.3333333333333333	2	0.8571428571428571	6	0.36	0.8571428571428571	8	6	0	2	0	1.0	5	5	0.6	9	1.0	0	0.23288034769631785	0.931536275970226	0.005674578230213889	0.628583785515043	0.1016587675260329	0.5414235903548739	0.7181782905976883	0.7504319559944784	1.0	1.0	0.0
6257	1.462486890049999e-05	3.643066760592362e-06	-3.642953658220179e-06	0.9951464756579015	None	0.07692307692307693	1	0.21428571428571427	6	0.7692307692307693	30	0.8541666666666666	0	2	0	38	1	0	0.75	8	6	2.7333333333333334	41	0.01282051282051282	0.8	0	0	0	0	0	0	0	0	0	0	0
6082	None	None	None	None	None	0	0	0.26666666666666666	8	0.7142857142857143	30	0.5432098765432098	0.30952380952380953	20	13	23	0	0	1.0	9	9	2.933333333333333	44	0.0	0.6285714285714286	0.0884212664898747	0.5674090701128187	0.060895554327639836	0.6503357957035026	0.23941390325568626	0.5994080152002907	0.6978949107979244	0.6062558783944082	0	1.0	0.0
7513	0.02732948395008632	0.012179891283684801	0.012034764508516321	0.9951372395429882	None	0	0	0.375	6	0.6190476190476191	13	0.6571428571428571	0.23809523809523808	9	5	13	0	0	0.7142857142857143	7	5	1.5333333333333334	23	0.0	0.3333333333333333	0.09999888635675576	0.5000194491802111	0.15993151373875084	0.950544778773265	0.25648089784364964	0.6209762249081933	0.683313532788365	0.7594950434410686	0	1.0	0.0
4707	0.0	0.0	0.0	1.0	None	0	0	0	0	0	0	1.0	0	0	0	0	0	0	1.0	1	1	0.06666666666666667	1	0.0	0	0	0	0	0	0	0	0	0	0	0	0
461	None	None	None	None	None	0	0	0.5454545454545454	6	0.2857142857142857	4	0.5333333333333333	0	0	0	15	14	0	0.8333333333333334	6	5	1.0666666666666667	16	0.4117647058823529	1.0	0	0	0	0	0	0	0	0	0	0	0
5858	None	None	None	None	None	0	0	0.4444444444444444	8	0.5	12	0.6190476190476191	0.20833333333333334	10	5	15	2	0	0.8571428571428571	7	6	1.7333333333333334	26	0.06896551724137931	0.5	0.09995475709978438	0.5001523390967267	-0.17505848601026738	0.9988807392206194	0.045480285948621364	0.6250176331643299	0.7944245262941643	0.9194693647973518	1.0	1.0	0.0
659	None	None	None	None	None	0	0	0.3333333333333333	2	0.8571428571428571	6	0.36	0.8571428571428571	8	6	0	2	0	1.0	5	5	0.6	9	1.0	0	0.010788554985187394	0.5980828005668292	0.18736739277729736	0.6424326541466571	0.05379183348374174	0.5832716931510477	0.6665277645432306	0.6082304380552058	1.0	0.75	0.0
2259	None	None	None	None	None	0	0	0.6666666666666666	2	0.5	1	1.0	0.5	3	1	0	2	0	0.25	4	1	0.26666666666666666	4	1.0	0.6666666666666666	-0.07785728495367146	0.549549548453749	0.046679913546685575	0.5062098908868928	-0.04606385744991362	0.6043848259193755	0.6333347689502385	0.5537466144360201	1.0	1.0	0.0
6997	None	None	None	None	None	0.06666666666666667	1	0.36363636363636365	12	0.5957446808510638	28	0.6049382716049383	0.48936170212765956	34	23	14	0	0	1.0	9	9	3.2666666666666666	49	0.0	0.6341463414634146	0.09804661298084896	0.5372192701087845	0.11536778268210449	0.7097581603539628	-0.0999610364112744	0.5586498744128596	0.7215774543050921	0.60500152349134	0	0	0.0
1116	None	None	None	None	None	0.3333333333333333	1	0.4444444444444444	4	0.7272727272727273	8	0.28888888888888886	0.7272727272727273	12	8	0	0	0	0.5555555555555556	9	5	0.8666666666666667	13	0.0	1.0	0.0618256659423055	0.5142188465129423	0.051011116679373004	0.5220352226211955	0.3594825004521133	0.5707099192583144	0.8052734137173991	0.5357585917936534	0	0	0.0
6421	0.0006112899136937143	7.277664942853647e-06	-4.243189749192013e-06	0.9999999406793154	None	0.2	1	0.3333333333333333	4	0.8	12	0.20987654320987653	0.8	16	12	0	0	0	1.0	9	9	1.1333333333333333	17	0.0	1.0	0.09846512452771797	0.511114716986435	0.009727630686689175	0.9999999990404183	0.2594130681373863	0.6460430747291419	0.9334703353704343	0.9992054133180088	0	1.0	0.0
861	None	None	None	None	None	0	0	1.0	1	0	0	1.0	0	1	0	0	0	0	0.5	2	1	0.13333333333333333	2	0.0	0	0	0	0	0	0	0	0	0	0	0	0
932	None	None	None	None	None	0	0	0.3333333333333333	2	0.8571428571428571	6	0.36	0.8571428571428571	8	6	0	2	0	1.0	5	5	0.6	9	1.0	0	0.035812491262167866	0.5566862449698771	-0.009963302151185916	0.6856515665062742	-0.008815819375483099	0.6473490115286099	0.6422235372031327	0.6314244897715526	1.0	1.0	0.0
6728	0.0	0.0	0.0	0.9999999999999998	None	0	0	0	0	0	0	1.0	0	0	0	0	4	0	1.0	1	1	0.06666666666666667	1	1.0	0	0	0	0	0	0	0	0	0	0	0	0
963	None	None	None	None	None	0	0	0.25	1	1.0	3	1.0	1.0	4	3	0	0	0	0.2	5	1	0.3333333333333333	5	0.0	0	0.029378837710122598	0.5989786906461131	0.027540138746424008	0.5522637100125236	1.3643935713714253e-05	0.500036682851048	0.5363399103606444	0.5507561901037784	0	1.0	0.0
178	None	None	None	None	None	0	0	0.07692307692307693	4	0.92	69	0.9506172839506173	0	2	0	74	0	0	1.0	9	9	5.133333333333334	77	0.0	0.9411764705882353	0	0	0	0	0	0	0	0	0	0	0
4872	0.0012130571264437724	0.00069761203920661	-0.0006975850440134346	0.9986243719500933	None	0.3333333333333333	1	0.4444444444444444	4	0.7272727272727273	8	0.2653061224489796	0.7272727272727273	12	8	0	0	0	1.0	7	7	0.8666666666666667	13	0.0	0.6666666666666666	0.09999875092729042	0.5000022545332188	0.15153082262341858	0.7684014356897079	0.16771007955367506	0.5607367940118683	0.5907992245124223	0.6180208575129	0	1.0	0.0
351	None	None	None	None	None	0	0	0	0	0	0	1.0	0	0	0	0	4	0	1.0	1	1	0.06666666666666667	1	1.0	0	0	0	0	0	0	0	0	0	0	0	0
3099	0.0031960415590908285	0.0014977318109616689	0.0014132081707049862	0.9966896083081854	None	0.1111111111111111	2	0.39473684210526316	15	0.5636363636363636	31	0.7037037037037037	0.45454545454545453	38	25	18	0	0	1.0	9	9	3.8	57	0.0	0.8333333333333334	-0.047192454827297184	0.5466749956372372	-0.08579022450989601	0.6090803530022038	-0.09865587944370095	0.5745274760749137	0.5513175459560704	0.576969947039736	0	1.0	0.0
5099	0.007032205877336357	0.002667627811689785	-0.000306852631515747	0.9948649411379821	None	0.2	1	0.3333333333333333	4	0.8	12	0.20987654320987653	0.8	16	12	0	0	0	1.0	9	9	1.1333333333333333	17	0.0	1.0	0.09957387239069138	0.502828793106794	-0.09740092628350343	0.546612891441058	0.4052805294028857	1.0	0.9410355374209852	0.9999999986965193	0	1.0	0.0
7349	0.00246834456619449	0.0008652720152426018	0.0003717026451610267	0.995138549658851	None	0	0	0.6	3	0.6	3	0.4375	0.6	6	3	0	0	0	1.0	4	4	0.4666666666666667	7	0.0	0.6666666666666666	0.09999999616414113	0.5000000137583186	0.049873186496580305	0.5217730248130369	0.20383918988984356	0.5432975663489877	0.6550321106895993	0.5217173600380469	0	1.0	0.0
2697	3.8632121934652825e-09	3.749870462680825e-09	3.730344265607181e-09	0.9999998728978678	None	0	0	0	0	0	0	1.0	0	0	0	0	3	0	1.0	1	1	0.06666666666666667	1	0.75	0	0	0	0	0	0	0	0	0	0	0	0
2166	None	None	None	None	None	0	0	0	0	0	0	1.0	0	0	0	0	4	0	1.0	1	1	0.06666666666666667	1	1.0	0	0	0	0	0	0	0	0	0	0	0	0
3019	0.0023969423809800596	3.0844541033391196e-05	1.0610584571747354e-05	0.9981769096184927	None	0.3333333333333333	1	0.4444444444444444	4	0.7272727272727273	8	0.2653061224489796	0.7272727272727273	12	8	0	0	0	1.0	7	7	0.8666666666666667	13	0.0	0.6666666666666666	2.3445212510946906e-05	0.5711826772277571	0.04710656618234249	0.5516361733743136	0.09914513908443098	0.504625535387256	0.6006920462755592	0.5426018280330115	0	1.0	0.0
1446	None	None	None	None	None	0	0	0	0	0	0	1.0	0	0	0	0	0	0	1.0	1	1	0.06666666666666667	1	0.0	0	0	0	0	0	0	0	0	0	0	0	0
6956	0.024785808277585933	0.012431551147636766	0.012319290011037516	0.9950773126926457	None	0	0	0.375	6	0.6190476190476191	13	0.6571428571428571	0.23809523809523808	9	5	13	0	0	0.7142857142857143	7	5	1.5333333333333334	23	0.0	0.3333333333333333	0.09999888635675576	0.5000194491802111	0.15993151373875084	0.950544778773265	0.25648089784364964	0.6209762249081933	0.683313532788365	0.7594950434410686	0	1.0	0.0
5370	0.00624549894242048	0.0036073324686378373	0.002971946247276072	0.9940269944355158	None	0.2	1	0.3333333333333333	4	0.8	12	0.20987654320987653	0.8	16	12	0	0	0	1.0	9	9	1.1333333333333333	17	0.0	1.0	0.09996044867738824	0.5004436208307661	0.0650456666293652	0.9393002559696718	0.08493200652583927	0.6237197277064364	0.570170180554912	0.7468935168159136	0	1.0	0.0
1388	None	None	None	None	None	0.5	1	0.5714285714285714	4	0.625	5	0.3333333333333333	0.625	9	5	0	0	0	0.8333333333333334	5	6	0.6666666666666666	10	0.0	0.5	-0.09225693489649497	0.5204816582826829	0.09999450981018455	0.5013820029401146	0.014981586735668195	0.560441106899303	0.6926257049836569	0.5275099390158491	0	0.2222222222222222	0.0
4777	None	None	None	None	None	0	0	0.15555555555555556	7	0.8153846153846154	53	0.8271604938271605	0.03076923076923077	5	2	61	4	0	1.0	9	9	4.466666666666667	67	0.032520325203252036	0.9152542372881356	0.01473322184626893	0.5696699109093136	0.09932905047172459	0.564233232256906	0.15970551769716868	0.5942797472420575	0.6381299712495055	0.5761163048855021	1.0	1.0	0.0
6309	None	None	None	None	None	0.14285714285714285	1	0.4375	7	0.5909090909090909	13	0.6666666666666666	0.36363636363636365	14	8	9	0	0	1.0	6	6	1.6	24	0.0	0.8421052631578947	0.14284058699706828	0.6835224021272691	0.19918425584745825	0.9418812153301791	0.2680015327678612	0.6286804683041441	0.6996365400345196	0.7958657190010238	0	0.9285714285714286	0.0
904	None	None	None	None	None	0.21052631578947367	4	0.43902439024390244	18	0.4915254237288136	29	0.7530864197530864	0.4067796610169492	42	24	18	0	0	1.0	9	9	4.066666666666666	61	0.0	0.8076923076923077	-0.09154833614028865	0.5814291440538721	0.0028620862198517586	0.5632304272452965	0.070113522220942	0.5517635139511088	0.6496204458130976	0.5655148667891123	0	0.40476190476190477	0.0
7320	0.0004870851878813682	2.593281080416645e-06	-2.0165768864870593e-06	0.9999998625828415	None	0.2	1	0.3333333333333333	4	0.8	12	0.20987654320987653	0.8	16	12	0	0	0	1.0	9	9	1.1333333333333333	17	0.0	1.0	0.0337403308822596	0.5104691523699977	-0.19880073137133214	0.999729359628964	0.3085820473149005	0.6538899264089327	0.9034908478211394	0.950929005778573	0	0.8125	0.0
5393	None	None	None	None	None	0.14285714285714285	1	0.5294117647058824	9	0.34782608695652173	8	0.7142857142857143	0.043478260869565216	9	1	15	6	0	0.7142857142857143	7	5	1.6666666666666667	25	0.23076923076923078	0.47619047619047616	0.09999992400043023	0.5000005861127991	0.06715404995628542	0.5920514142321979	-0.026570427153028632	0.5103466420229171	0.6346285887272722	0.5344326754772556	1.0	1.0	0.0
5224	0.002700372205130951	0.0011566430535510954	-0.0002967465441210075	0.9982307675086494	None	0	0	0.36	9	0.5428571428571428	19	0.5138888888888888	0.2	13	7	23	0	0	0.8888888888888888	8	9	2.466666666666667	37	0.0	0.30303030303030304	0.09998502065778418	0.5011120146688607	-0.057628710822437444	0.6592696074899688	0.04874501599418575	0.593855900201636	0.676987438507045	0.5861662818364005	0	1.0	0.0
90	None	None	None	None	None	0.3333333333333333	1	0.4444444444444444	4	0.7272727272727273	8	0.2653061224489796	0.7272727272727273	12	8	0	0	0	1.0	7	7	0.8666666666666667	13	0.0	0.6666666666666666	0.0999814714122351	0.5005175959060847	0.1888720391608917	0.9999999939485167	0.09847698761656738	0.5037020339519405	0.8706667860018374	0.9981911985576373	0	1.0	0.0
4371	0.003217946575362595	0.001497121971424662	0.0014142938003747266	0.9966538450746739	None	0.1111111111111111	2	0.39473684210526316	15	0.5636363636363636	31	0.7037037037037037	0.45454545454545453	38	25	18	0	0	1.0	9	9	3.8	57	0.0	0.8333333333333334	-0.047192454827297184	0.5466749956372372	-0.08579022450989601	0.6090803530022038	-0.09865587944370095	0.5745274760749137	0.5513175459560704	0.576969947039736	0	1.0	0.0
5924	None	None	None	None	None	0.16666666666666666	2	0.4444444444444444	12	0.5263157894736842	20	0.6349206349206349	0.42105263157894735	28	16	11	0	0	0.7777777777777778	9	7	2.6666666666666665	40	0.0	0.7272727272727273	2.4292220442495063e-16	0.500004053150009	0.1475754831652784	0.99999999999998	-0.033784553090100325	0.5408071348434105	0.6917005206885818	0.9999742908844166	0	1.0	0.0
4593	1.5539467041884913e-07	1.51051423237524e-07	-5.392662515294915e-08	0.9999731559580611	None	0	0	0.061224489795918366	3	0.9436619718309859	67	0.9012345679012346	0	0	0	72	5	0	1.0	9	9	4.866666666666666	73	0.033783783783783786	0.90625	0	0	0	0	0	0	0	0	0	0	0
6537	1.5480744156334783e-05	2.4577368146082354e-06	-2.4577326221499326e-06	0.9947953882159505	None	0	0	0.05	1	1.0	28	1.0	0	0	0	29	0	0	0.8333333333333334	6	5	2.0	30	0.0	0.4	0	0	0	0	0	0	0	0	0	0	0
5232	0.026377562778769875	0.0031261098147705594	0.0029361865721232623	0.9952581068493389	None	0.2	1	0.3333333333333333	4	0.8	12	0.20987654320987653	0.8	16	12	0	0	0	1.0	9	9	1.1333333333333333	17	0.0	1.0	0.09967358752177291	0.5032254329161373	-0.08188122841865537	0.6742645226547124	-0.19522754303417975	0.9999918949620055	0.8241430428681403	0.9845486225392095	0	1.0	0.0
2826	0.0028733458713053038	0.00043843796862021633	7.49072119535106e-05	0.9946399891413549	None	0	0	0.2631578947368421	5	0.7692307692307693	20	0.3888888888888889	0.23076923076923078	9	6	18	11	0	0.8888888888888888	8	9	1.8666666666666667	28	0.2972972972972973	0.3	-0.012381695299110658	0.6904774205319686	0.17317300514444883	0.9999999941331634	-0.09707828885440598	0.5261829981058872	0.8362386081038082	0.9986688457179453	1.0	1.0	0.0
7160	0.000158379625185015	1.3929177404949353e-06	-7.81675731278022e-07	0.9999848161900163	None	0	0	0.3333333333333333	2	0.8571428571428571	6	0.36	0.8571428571428571	8	6	0	0	0	1.0	5	5	0.6	9	0.0	0	0.09995209481485179	0.5002168026796415	0.19088994838841472	0.6316444242466088	-0.03894747137764788	0.5238416809657288	0.7296441437548571	0.5527681230877362	0	1.0	0.0
5870	0.02562377168586491	0.012362935001343408	0.012269256912497379	0.9950976098117943	None	0	0	0.375	6	0.6190476190476191	13	0.6571428571428571	0.23809523809523808	9	5	13	0	0	0.7142857142857143	7	5	1.5333333333333334	23	0.0	0.3333333333333333	0.09999888635675576	0.5000194491802111	0.15993151373875084	0.950544778773265	0.25648089784364964	0.6209762249081933	0.683313532788365	0.7594950434410686	0	1.0	0.0
5632	0.0034989565253460884	0.00048333460828997365	-0.00027858313806354405	0.9993878282846652	None	0.25	1	0.36363636363636365	4	0.7857142857142857	11	0.2222222222222222	0.7857142857142857	15	11	0	0	0	0.8888888888888888	9	8	1.0666666666666667	16	0.0	1.0	0.04864466649239425	0.5766887692326386	0.06368373036841538	0.5963173769303471	-0.1765953863912441	0.5226175362116373	0.7504161117698422	0.5654449583237751	0	0.9333333333333333	0.0
5404	0.02603650649134786	0.012111484179796569	0.012021337794196535	0.9950727454305731	None	0	0	0.375	6	0.6190476190476191	13	0.6571428571428571	0.23809523809523808	9	5	13	0	0	0.7142857142857143	7	5	1.5333333333333334	23	0.0	0.3333333333333333	0.09999888635675576	0.5000194491802111	0.15993151373875084	0.950544778773265	0.25648089784364964	0.6209762249081933	0.683313532788365	0.7594950434410686	0	1.0	0.0
27	None	None	None	None	None	0.07692307692307693	1	0.35714285714285715	10	0.5641025641025641	22	0.5061728395061729	0.1794871794871795	13	7	27	0	0	1.0	9	9	2.7333333333333334	41	0.0	0.45714285714285713	3.391254736143035e-05	0.5657409210488178	0.08473616918455808	0.5243170132919907	0.04945425505004864	0.6713946404185652	0.6060302490069369	0.5887450228555686	0	0	0.0
7417	0.00013478036083534504	5.338370615302772e-06	-4.142255943599579e-06	0.9999909543165907	None	0.3333333333333333	1	0.5	4	0.6666666666666666	6	0.3055555555555556	0.6666666666666666	10	6	0	0	0	1.0	6	6	0.7333333333333333	11	0.0	0.4	0.17229074366379243	0.583993781508567	0.07414963826073163	0.9999999815152495	-0.030319960350506638	0.6449586805847075	0.725621381667149	0.9980684273265404	0	1.0	0.0
6996	0.002008988346735703	0.0013040027684255637	-0.0004918987855344395	0.9958020677869215	None	0	0	0.2631578947368421	10	0.6909090909090909	38	0.7037037037037037	0.34545454545454546	27	19	29	0	0	1.0	9	9	3.8	57	0.0	0.7692307692307693	0.04195416390027791	0.5281585705634231	0.016315052202860683	0.6749019992046595	-0.09999748661721733	0.5011830908175781	0.6578576970639533	0.5701938894119889	0	1.0	0.0
4531	0.0013338854442907805	0.0002651112148040264	3.837370635728146e-05	0.9984822707002637	None	0.2	1	0.3333333333333333	4	0.8	12	0.20987654320987653	0.8	16	12	0	0	0	1.0	9	9	1.1333333333333333	17	0.0	1.0	0.021240519335807312	0.5784787680260961	0.013066044561121043	0.5248537595104581	-0.07154142107286787	0.5006543504787523	0.610553860486878	0.5348306725922137	0	1.0	0.0
5937	0.0018494931436322515	0.0006398778047545893	0.0005939647007120156	0.9966412230099708	None	0.2	1	0.3333333333333333	4	0.8	12	0.20987654320987653	0.8	16	12	0	0	0	1.0	9	9	1.1333333333333333	17	0.0	1.0	0.0999845669468703	0.5004136645192214	-0.04125294929859293	0.6354532630100166	-0.08923657937267852	0.5255463971744807	0.6972545791519722	0.5547473788250539	0	0.9375	0.0
5639	0.001793358975623726	5.732862517534359e-05	2.9354972317442174e-05	0.9967697546179878	None	0	0	0.375	3	0.7777777777777778	7	0.3142857142857143	0.7777777777777778	10	7	0	0	0	0.7142857142857143	7	5	0.7333333333333333	11	0.0	0.6666666666666666	-0.07340593556695034	0.6438130725468338	0.17098855289491643	0.5927950611255863	-0.09911921471834456	0.543451174066196	0.7634154255862114	0.5940121094251505	0	1.0	0.0
4390	0.0001767430512687328	1.5687002440557745e-06	1.1823707596111567e-06	0.9999947156861869	None	0.3333333333333333	1	0.4444444444444444	4	0.7272727272727273	8	0.2708333333333333	0.7272727272727273	12	8	0	0	0	0.75	6	8	0.8666666666666667	13	0.0	0.8571428571428571	0.0999920768363731	0.5000896791362085	0.3066510075454588	0.6943998320292427	-0.09999520255023171	0.5000131009464498	0.8402671630650274	0.5680076838039578	0	1.0	0.0
954	None	None	None	None	None	0.25	1	0.4	4	0.7692307692307693	10	0.23809523809523808	0.7692307692307693	14	10	0	0	0	0.7777777777777778	9	7	1.0	15	0.0	1.0	6.218330807528086e-07	0.5002950148022939	0.0525887663833835	0.5679222706132911	0.09665536580056575	0.5147002916703829	0.60194825573308	0.527752882500669	0	1.0	0.0
1596	None	None	None	None	None	0	0	0	0	0	0	1.0	0	0	0	0	4	0	1.0	1	1	0.06666666666666667	1	1.0	0	0	0	0	0	0	0	0	0	0	0	0
5636	0.00011999394164861627	4.762923972369785e-06	2.31440653701052e-06	0.9999999948254329	None	0.2	1	0.3333333333333333	4	0.8	12	0.20987654320987653	0.8	16	12	0	0	0	1.0	9	9	1.1333333333333333	17	0.0	1.0	0.09992823315045747	0.5107559320371637	0.11645479659641844	0.9984062929631726	-0.031017923099983403	0.5115749207489667	0.6717757264450764	0.8981173078056376	0	1.0	0.0
4398	0.005702637286723084	0.004178894905364596	0.0020527963355811956	0.9944630116645625	None	0	0	0.25	4	0.7272727272727273	16	0.6	0.2727272727272727	10	6	13	11	0	0.625	8	5	1.6	24	0.4230769230769231	0.6666666666666666	0.0999990284791342	0.5000049087619084	0.2743090633810308	0.5886946293060309	-0.06191196985316311	0.5089143171783206	0.7978535243488482	0.5328071590000001	1.0	1.0	0.0
6356	None	None	None	None	None	0	0	0.1891891891891892	7	0.7924528301886793	42	0.7638888888888888	0.20754716981132076	15	11	39	0	0	0.8888888888888888	9	8	3.6666666666666665	55	0.0	0.7916666666666666	0.09903925098083018	0.5082028143794881	0.0739109557095176	0.6017618333405922	0.051562986017976084	0.5669237299892946	0.5486128667520677	0.5592976782905442	0	1.0	0.0
6957	0.005788082180401318	0.0007080898608279935	0.0006809756292650757	0.986967275383896	None	0.3333333333333333	1	0.5	4	0.6666666666666666	6	0.3055555555555556	0.6666666666666666	10	6	0	0	0	1.0	6	6	0.7333333333333333	11	0.0	0.8	0.17666427028953974	0.5809993408917433	0.006885382010553149	0.6508988275013238	0.1542065040918862	0.540829129657656	0.6742313132799663	0.5917449272738551	0	1.0	0.0
940	None	None	None	None	None	0	0	0	0	0	0	1.0	0	0	0	0	4	0	1.0	1	1	0.06666666666666667	1	1.0	0	0	0	0	0	0	0	0	0	0	0	0
6798	3.7400566153964945e-09	3.7440065336483515e-09	-3.692441939712279e-09	0.9999998898306688	None	0	0	0	0	0	0	1.0	0	0	0	0	3	0	1.0	1	1	0.06666666666666667	1	0.75	0	0	0	0	0	0	0	0	0	0	0	0
2776	None	None	None	None	None	0.2222222222222222	2	0.4	8	0.5555555555555556	15	0.6444444444444445	0.4074074074074074	17	11	11	0	0	0.5555555555555556	9	5	1.9333333333333333	29	0.0	0.6153846153846154	0.0996719211424526	0.5048504569504306	-0.1048812603468025	0.8924805836498959	2.840181788200669e-07	0.5921283173261749	0.6970485486686413	0.6976577142036479	0	1.0	0.0
7504	0.009082162451186438	0.0012183319473115805	-0.00038473035545310555	0.9807265647660206	None	0	0	0.5	3	0.5714285714285714	4	0.45	0.42857142857142855	5	3	3	2	0	0.8	4	5	0.6	9	0.25	0.5	0.09999978995874635	0.5000020219505279	-0.09979701581756717	0.5024144457314353	0.13461509729865312	0.5459143561301214	0.7375262568390224	0.516147901395091	1.0	1.0	0.0
1040	None	None	None	None	None	0	0	0.30434782608695654	7	0.625	20	0.6296296296296297	0.125	4	4	29	6	0	0.6666666666666666	9	6	2.2666666666666666	34	0.0967741935483871	0.6451612903225806	0.0040421574644759345	0.6161522269782822	-0.0966793565546043	0.5173165602172454	0.09968073782937245	0.500546325208884	0.6954406445829286	0.5452696293730493	1.0	1.0	0.0
1030	None	None	None	None	None	0	0	0.5	2	0.6666666666666666	2	0.625	0	0	0	4	5	0	0.5	4	2	0.3333333333333333	5	0.4166666666666667	0	0	0	0	0	0	0	0	0	0	0	0
2368	None	None	None	None	None	0	0	0	0	0	0	1.0	0	0	0	0	4	0	1.0	1	1	0.06666666666666667	1	1.0	0	0	0	0	0	0	0	0	0	0	0	0
2385	None	None	None	None	None	1.0	1	0.8	4	0.4	2	0.4375	0.4	6	2	0	0	0	1.0	4	4	0.4666666666666667	7	0.0	0.6666666666666666	0.001025339968939028	0.5093404561948183	-0.09157801191043731	0.5270834944693739	0.25676816006495784	0.5560903513452151	0.815015259994466	0.5308869568603323	0	1.0	0.0
1766	None	None	None	None	None	0.25	1	0.4	4	0.75	9	0.25925925925925924	0.75	13	9	0	0	0	0.6666666666666666	9	6	0.9333333333333333	14	0.0	1.0	-0.5201605168017303	0.9948240927280678	0.1372239735449357	0.5855266047017476	7.902762784127648e-27	0.5	0.9433441442259736	0.866228781655033	0	0.6153846153846154	0.0
5590	None	None	None	None	None	0.125	2	0.4857142857142857	17	0.44	22	0.6419753086419753	0.28	29	14	22	0	0	1.0	9	9	3.466666666666667	52	0.0	0.8837209302325582	0.09990033002739293	0.5046031962058	0.06126188074599792	0.9999998891521827	0.2421082638110013	0.6509728685919994	0.7395521636000019	0.9961363803423541	0	1.0	0.0
3542	0.0	0.0	0.0	1.0	None	0	0	0	0	0	0	1.0	0	0	0	0	0	0	1.0	1	1	0.06666666666666667	1	0.0	0	0	0	0	0	0	0	0	0	0	0	0
544	None	None	None	None	None	1.0	1	1.0	4	0.0	0	0.5555555555555556	0	4	0	0	0	0	1.0	3	3	0.3333333333333333	5	0.0	1.0	0	0	0	0	0	0	0	0	0	0	0
7497	5.875358640927323e-07	4.904291911201471e-09	4.540837415875876e-09	0.9999999999613849	None	0.2	1	0.3333333333333333	4	0.8	12	0.20987654320987653	0.8	16	12	0	0	0	1.0	9	9	1.1333333333333333	17	0.0	1.0	0.09999990934116468	0.500000505702271	0.08352232711625719	0.5890678554494724	1.3796465717649448e-06	0.5055046716796731	0.6107381878779934	0.5318015858089276	0	1.0	0.0
5448	0.02706861404339305	0.012554571518034232	0.01247867036882983	0.9950979143382783	None	0	0	0.375	6	0.6190476190476191	13	0.6571428571428571	0.23809523809523808	9	5	13	0	0	0.7142857142857143	7	5	1.5333333333333334	23	0.0	0.3333333333333333	0.09999888635675576	0.5000194491802111	0.15993151373875084	0.950544778773265	0.25648089784364964	0.6209762249081933	0.683313532788365	0.7594950434410686	0	1.0	0.0
3441	0.0010845024123719122	0.0001315064411894545	6.717656870190063e-05	0.9988621989935439	None	0	0	0.42857142857142855	3	0.75	6	0.3333333333333333	0.75	9	6	0	0	0	0.8333333333333334	5	6	0.6666666666666666	10	0.0	0.4	-0.0500279775124002	0.5176637387839899	0.0017244613265950451	0.512179082431683	-0.0974549763338059	0.5121046177076286	0.6004559631257802	0.5139828756647874	0	1.0	0.0
2627	1.5564257735417985e-07	1.1959042514858526e-07	9.389201258470394e-08	0.9999608788902943	None	0	0	0.14285714285714285	2	0.9473684210526315	18	0.4375	0	0	0	20	0	0	0.75	8	6	1.4	21	0.0	0.5	0	0	0	0	0	0	0	0	0	0	0
1886	None	None	None	None	None	0	0	0.25	1	1.0	4	0.6	0	0	0	5	12	0	0.4	5	2	0.4	6	0.8571428571428571	0	0	0	0	0	0	0	0	0	0	0	0
3938	None	None	None	None	None	0.14285714285714285	2	0.3	9	0.7209302325581395	31	0.5555555555555556	0.627906976744186	35	27	9	1	0	1.0	9	9	3.0	45	0.07142857142857142	0.6111111111111112	-0.004671109919243256	0.6680124210796525	0.01603454107404524	0.6758865303648443	0.11164260038430693	0.9906840207757075	0.6926448781845104	0.8842801514420237	1.0	1.0	0.0
3333	None	None	None	None	None	0	0	0.09615384615384616	5	0.8947368421052632	68	0.9629629629629629	0.06578947368421052	8	5	69	1	0	1.0	9	9	5.2	78	0.007194244604316547	0.9565217391304348	-0.00556808932229895	0.649923223178399	0.16055896858358143	0.6468466565787377	-0.046515067964638744	0.5071574505323841	0.704559674688741	0.6028880913799588	0.75	0.75	0.0
2770	1.42985106989034e-05	4.463512650763339e-06	6.787165181807345e-10	0.9987495098602682	None	0	0	0.25	1	1.0	3	1.0	1.0	4	3	0	0	0	0.2	5	1	0.3333333333333333	5	0.0	0	0.07430190806661305	0.518213717186045	0.0999231641574754	0.5002282104636552	0.0007970264122387393	0.5005713409566379	0.6035734679431703	0.5063401040204306	0	1.0	0.0
1635	None	None	None	None	None	0.08333333333333333	1	0.4230769230769231	11	0.5135135135135135	19	0.48148148148148145	0.1891891891891892	14	7	24	0	0	1.0	9	9	2.6	39	0.0	0.6111111111111112	-0.09998688410437592	0.5001269815140127	-0.056385651528284716	0.6627312378239464	8.817516879256233e-05	0.5001409442450794	0.6090840264009536	0.5561423467609724	0	0.9285714285714286	0.0
4156	0.009964506354625473	0.0027962036663308687	0.002756709881999426	0.9949584524884851	None	0.2	1	0.3333333333333333	4	0.8	12	0.20987654320987653	0.8	16	12	0	0	0	1.0	9	9	1.1333333333333333	17	0.0	1.0	0.07670358545133633	0.5864954144062289	0.06467678271325503	0.5143353379815437	-0.3065804040154484	0.5436298068331579	0.8497298841056832	0.5483333938345153	0	1.0	0.0
4034	0.005212216360947271	0.0003656345914707663	0.00030846453016978887	0.9925134507476248	None	0.2	1	0.3333333333333333	4	0.8	12	0.20987654320987653	0.8	16	12	0	0	0	1.0	9	9	1.1333333333333333	17	0.0	1.0	0.01959749560452888	0.5781398731980206	0.040045868480576736	0.5387646477234269	0.5245927833741396	0.9999990742735291	0.992718186184755	0.9917375130483976	0	1.0	0.0
2366	None	None	None	None	None	0	0	0	0	0	0	1.0	0	0	0	0	4	0	1.0	1	1	0.06666666666666667	1	1.0	0	0	0	0	0	0	0	0	0	0	0	0
173	None	None	None	None	None	0	0	0.16666666666666666	1	1.0	7	0.36	0.8571428571428571	7	6	1	3	0	1.0	5	5	0.6	9	0.6	0	-0.0010588235555455375	0.6109190619441889	0.00016219411676478957	0.5099893709594773	1.764895887587016e-10	0.5000000223198285	0.5334817485470321	0.5408371627316023	1.0	1.0	0.0
5028	0.004476772938977671	0.002868345941867231	0.0004957880840497523	0.9988534115787385	None	0	0	0.3333333333333333	2	0.8571428571428571	6	0.36	0.8571428571428571	8	6	0	0	0	1.0	5	5	0.6	9	0.0	0	0.099992902458746	0.5000093254022414	0.04817451277404053	0.5705392822270523	0.34501569153650646	0.5885506581351805	0.768461728610465	0.5533022062568831	0	1.0	0.0
3769	0.0032129738278289526	5.422004427201046e-05	4.543158486950852e-05	0.9990192033356472	None	0.2	1	0.3333333333333333	4	0.8	12	0.20987654320987653	0.8	16	12	0	0	0	1.0	9	9	1.1333333333333333	17	0.0	1.0	0.01608388048106497	0.5387568525692252	-0.09966084712358751	0.5016706171608396	-0.14359928924279225	0.5696117833139502	0.6678175500941519	0.5367907962245171	0	1.0	0.0
7536	1.5333657539190998e-07	8.05037629324877e-09	7.113944026333719e-09	0.9999999397324975	None	0.2	1	0.3333333333333333	4	0.8	12	0.20987654320987653	0.8	16	12	0	0	0	1.0	9	9	1.1333333333333333	17	0.0	1.0	0.09997914690779092	0.5000828716008141	0.07207783027728046	0.9439103821947726	1.1260429368075902e-06	0.5008009885520751	0.6036924382276445	0.7195449052064292	0	1.0	0.0
7317	0.0	0.0	0.0	0.9999999999999998	None	0	0	0	0	0	0	1.0	0	0	0	0	4	0	1.0	1	1	0.06666666666666667	1	1.0	0	0	0	0	0	0	0	0	0	0	0	0
1353	None	None	None	None	None	0	0	0	0	0	0	1.0	0	0	0	0	3	0	1.0	1	1	0.06666666666666667	1	0.75	0	0	0	0	0	0	0	0	0	0	0	0
6884	0.005216612867075724	0.0015095186274704671	0.001509427942028021	0.9922719556916709	None	0.11764705882352941	2	0.35135135135135137	13	0.6226415094339622	33	0.7638888888888888	0.6037735849056604	43	32	11	3	0	0.8888888888888888	8	9	3.6666666666666665	55	0.2	0.851063829787234	0.19430324798551526	0.6220888855459051	0.038488208557531815	0.5501415012533255	-0.09473593826970936	0.9999994772616291	0.7946665980186297	0.9936606333897328	1.0	1.0	0.0
76	None	None	None	None	None	0.07692307692307693	1	0.32142857142857145	9	0.625	25	0.6666666666666666	0.025	8	1	33	2	0	0.7777777777777778	7	9	2.8	42	0.031746031746031744	0.5789473684210527	-0.1424688936483415	0.8555831076379399	-0.0644797920824149	0.6469662320455821	0.09893931443641425	0.5030859853742735	0.755122893311229	0.689771481220015	0.875	1.0	0.0
3069	0.010416492860669911	0.001154076038490042	0.0010336889131191051	0.9943963879596398	None	0.2857142857142857	2	0.35294117647058826	6	0.7391304347826086	17	0.30864197530864196	0.7391304347826086	23	17	1	0	0	1.0	9	9	1.6666666666666667	25	0.0	1.0	0.04893415601963785	0.642298037869221	0.16098971654502864	0.6056020747984859	-0.1484319337275089	0.6211443070587672	0.7965578428351225	0.6231345816216058	0	1.0	0.0
219	None	None	None	None	None	0.25	1	0.36363636363636365	4	0.7857142857142857	11	0.2222222222222222	0.7857142857142857	15	11	0	0	0	0.8888888888888888	8	9	1.0666666666666667	16	0.0	1.0	0.0768730552356207	0.6228645752385125	0.07815203395486728	0.5914502990779172	0.051342444936436325	0.5636788189499756	0.568127643349845	0.5928914851600535	0	1.0	0.0
4691	None	None	None	None	None	0.047619047619047616	1	0.25	11	0.7142857142857143	45	0.8024691358024691	0.3492063492063492	29	22	35	1	0	1.0	9	9	4.333333333333333	65	0.014925373134328358	0.7142857142857143	0.09999999995531575	0.5000000099789593	-0.06952742145969257	0.981783732152452	0.15675111593144364	0.6074128750238241	0.7182206593690745	0.8137407198898615	1.0	1.0	0.0
563	None	None	None	None	None	0.25	1	0.5454545454545454	6	0.5	7	0.4444444444444444	0.5	13	7	2	1	0	1.0	6	6	1.0666666666666667	16	0.5	0.36363636363636365	0.08849737032861808	0.5158979710897189	0.09999980219513918	0.5000627153037948	0.05412836480755499	0.5259501559425054	0.5471357770303309	0.5139762052445095	1.0	1.0	0.0
5768	0.00035478170482850527	7.200517049174174e-05	-3.022642997070499e-05	0.9978069678520962	None	0	0	0.3125	10	0.6	27	0.5802469135802469	0.06666666666666667	8	3	38	1	0	1.0	9	9	3.1333333333333333	47	0.013333333333333334	0.5853658536585366	0.09997920525762094	0.5000669925597573	0.08469876506577875	0.6957976446101602	0.07352159612227487	0.5416968325097796	0.5613605470312781	0.5821493859887269	1.0	1.0	0.0
7508	0.004965050582248907	0.0007682503953796861	0.0003693749418182	0.9926201227660445	None	0.2	1	0.3333333333333333	4	0.8	12	0.20987654320987653	0.8	16	12	0	0	0	1.0	9	9	1.1333333333333333	17	0.0	1.0	0.09999650488216176	0.5000236997703371	-0.18438089538092903	0.6185929562997451	0.11309453718959599	0.5446589550552566	0.7989500152797315	0.55500878881355	0	1.0	0.0
6336	None	None	None	None	None	0	0	0.25	6	0.7575757575757576	25	0.6481481481481481	0.21212121212121213	10	7	24	1	0	0.6666666666666666	9	6	2.3333333333333335	35	0.02040816326530612	0.6896551724137931	0.09998854451372965	0.500024344342833	0.09915689390951318	0.5170951384865485	0.2653242473844194	0.5736917107559145	0.6860879775663924	0.5304152333299779	1.0	0.9	0.0
5248	0.005296915169381667	0.004952100411578996	0.0002823434842039428	0.995739105374451	None	0.07692307692307693	1	0.2857142857142857	8	0.717948717948718	28	0.7592592592592593	0.38461538461538464	21	15	19	2	0	0.6666666666666666	9	6	2.7333333333333334	41	0.05555555555555555	0.7428571428571429	0.09999708164666456	0.50007559253467	0.2212319329608913	0.999075310216899	0.2442576765472338	0.566628927743009	0.7565699982878038	0.9181781115043224	1.0	1.0	0.0
2558	0.0	0.0	0.0	1.0	None	0	0	0	0	0	0	1.0	0	0	0	0	0	0	1.0	1	1	0.06666666666666667	1	0.0	0	0	0	0	0	0	0	0	0	0	0	0
2736	1.3572465725964406e-07	1.0235368198395063e-07	7.420024024619606e-09	0.9999743745259198	None	0	0	0.05660377358490566	3	0.948051948051948	73	0.9753086419753086	0	0	0	78	2	0	1.0	9	9	5.266666666666667	79	0.0125	0.9714285714285714	0	0	0	0	0	0	0	0	0	0	0
6921	0.0	0.0	0.0	0.9999999999999998	None	0	0	0	0	0	0	1.0	0	0	0	0	4	0	1.0	1	1	0.06666666666666667	1	1.0	0	0	0	0	0	0	0	0	0	0	0	0
5361	0.00232999491104848	0.0004054888962285087	-3.749795082474524e-05	0.9971788469558908	None	0.2	1	0.3333333333333333	4	0.8	12	0.20987654320987653	0.8	16	12	0	0	0	1.0	9	9	1.1333333333333333	17	0.0	1.0	-0.07431388828073295	0.5241754798147543	-0.02640058344351289	0.5073409227811476	-0.0794701317760014	0.5377236689601536	0.5599461120089834	0.5230939860745124	0	0.75	0.0
2674	0.0	0.0	0.0	0.9999999999999998	None	0	0	0	0	0	0	1.0	0	0	0	0	4	0	1.0	1	1	0.06666666666666667	1	1.0	0	0	0	0	0	0	0	0	0	0	0	0
1600	None	None	None	None	None	0	0	0.5454545454545454	6	0.2857142857142857	4	0.5333333333333333	0	0	0	15	14	0	0.8333333333333334	6	5	1.0666666666666667	16	0.4117647058823529	1.0	0	0	0	0	0	0	0	0	0	0	0
1896	None	None	None	None	None	0	0	0	0	0	0	1.0	0	0	0	0	4	0	1.0	1	1	0.06666666666666667	1	1.0	0	0	0	0	0	0	0	0	0	0	0	0
874	None	None	None	None	None	0.2	1	0.3333333333333333	4	0.8	12	0.20987654320987653	0.8	16	12	0	0	0	1.0	9	9	1.1333333333333333	17	0.0	1.0	0.11833501453861532	0.5468254056832487	0.05302488987876963	0.5542502002722725	0.0886960082379317	0.5200674104843721	0.5709719297830685	0.5404135858848336	0	0.5	0.0
7117	3.3500376690669755e-08	2.76909100643946e-08	-2.1964822247723846e-08	0.9999934062100622	None	0	0	0.5	7	0.3684210526315789	7	0.5	0.15789473684210525	6	3	14	4	0	0.8571428571428571	7	6	1.4	21	0.13793103448275862	0.5714285714285714	0.033717439029842415	0.5076025106724412	-0.13617143785299932	0.665674983036276	5.3090244580839747e-14	0.5000000000023354	0.6758027060761821	0.5596397423048898	0.0	0	0.0
1196	None	None	None	None	None	0	0	0	0	0	0	1.0	0	0	0	0	3	0	1.0	1	1	0.06666666666666667	1	0.75	0	0	0	0	0	0	0	0	0	0	0	0
292	None	None	None	None	None	0	0	0.375	3	0.7777777777777778	7	0.3142857142857143	0.7777777777777778	10	7	0	0	0	0.7142857142857143	7	5	0.7333333333333333	11	0.0	0.6666666666666666	0.16293863559396465	0.7182599722550034	0.09803082732628804	0.510144894926699	-0.12404332225924808	0.6461794162468567	0.7663579773736953	0.6286056643234862	0	0.9	0.0
3420	0.0072786998495599515	0.0002990887607579379	0.00016960320658329092	0.996612805862452	None	0	0	0.375	3	0.7	7	0.5	0.3	4	3	7	8	0	0.375	8	3	0.8	12	0.47058823529411764	1.0	1.398243805466817e-13	0.5000000000007919	-0.02985527047001816	0.5207750506501967	-0.0997194019492319	0.5013687870585987	0.6029617949152913	0.5073847326193186	1.0	1.0	0.0
1122	None	None	None	None	None	0	0	0.5	2	0.6666666666666666	2	0.5555555555555556	0.6666666666666666	4	2	0	2	0	1.0	3	3	0.3333333333333333	5	1.0	0	3.443426457092416e-06	0.5003496553840203	0.10466802540205127	0.5283213317068755	0.0990155727249912	0.5009023430286369	0.6177283781112685	0.5098666117591417	1.0	1.0	0.0
565	None	None	None	None	None	0.1	1	0.5	11	0.4	12	0.4444444444444444	0.1	11	3	20	6	0	0.8888888888888888	8	9	2.1333333333333333	32	0.16666666666666666	0.37037037037037035	-0.05651334178955719	0.5305879706958776	-0.0008989165880481995	0.6549494609263427	0.03089720857634457	0.6020727432171225	0.6185807970686104	0.5968828619836788	0.8181818181818182	0.7272727272727273	0.0
5036	None	None	None	None	None	0	0	0.225	9	0.7586206896551724	44	0.7407407407407407	0.41379310344827586	31	24	28	1	0	1.0	9	9	4.0	60	0.018867924528301886	0.9019607843137255	0.09999990345001727	0.5000017818299357	0.05141089306290788	0.6748540543008307	0.19323408439355505	0.6132448832338527	0.6689208862528373	0.5979828562505727	1.0	1.0	0.0
5573	0.003188477712581064	0.0003620862892799393	0.00014462253619710181	0.9977999434232088	None	0	0	0.25	1	1.0	3	1.0	1.0	4	3	0	0	0	0.2	5	1	0.3333333333333333	5	0.0	0	8.70644287980294e-11	0.5000000092427485	0.037741336449823394	0.527488248388114	0.12502936805068848	0.5796051569101618	0.6284039247586957	0.5358729858078608	0	1.0	0.0
6077	None	None	None	None	None	0.1111111111111111	2	0.39473684210526316	15	0.5636363636363636	31	0.7037037037037037	0.45454545454545453	40	25	16	0	0	1.0	9	9	3.8	57	0.0	0.8333333333333334	6.6593176531527e-25	0.5000000001106812	0.030222127718934687	0.6694768770750558	0.1718785481311858	0.5783248417635648	0.6856465966945487	0.5843298243857976	0	1.0	0.0
525	None	None	None	None	None	0	0	0	0	0	0	1.0	0	0	0	0	0	0	1.0	1	1	0.06666666666666667	1	0.0	0	0	0	0	0	0	0	0	0	0	0	0
5167	0.018866158537234747	0.0008993772181189945	0.0005017190899825448	0.9956125607258147	None	0.2	1	0.3333333333333333	4	0.8	12	0.20987654320987653	0.8	16	12	0	0	0	1.0	9	9	1.1333333333333333	17	0.0	1.0	0.07884774506757124	0.6084877408179343	0.028609741255298526	0.6677705159270173	-0.2624026402268105	0.9999964867019185	0.8431306998317359	0.9897076646095414	0	1.0	0.0
5782	0.00011816649407805452	8.841480660799087e-07	5.606056355577767e-07	0.9997892459722162	None	0.25	1	0.4	4	0.7692307692307693	10	0.23809523809523808	0.7692307692307693	14	10	0	0	0	0.7777777777777778	7	9	1.0	15	0.0	1.0	0.0998794898397282	0.5003598535313087	0.4473818887302439	0.9586039787070223	-0.04033395587654361	0.5235294237612456	0.8851329360715474	0.7463627503971455	0	1.0	0.0
2792	8.909962133746649e-06	3.4755473503884853e-06	9.317406616352069e-07	0.9949986313958092	None	0	0	0.25	5	0.7142857142857143	20	0.7142857142857143	0	1	0	28	10	0	0.8571428571428571	7	6	2.0	30	0.1694915254237288	0.32	0	0	0	0	0	0	0	0	0	0	0
441	None	None	None	None	None	0	0	0.5	1	1.0	1	1.0	1.0	2	1	0	0	0	0.3333333333333333	1	3	0.2	3	0.0	0	-0.03533216693786368	0.5010141451120738	0.06822241035462312	0.5689494211382647	0.006881995452087087	0.5041646779768315	0.6053673644127661	0.5248363583881032	0	1.0	0.0
5319	0.017509707164096885	0.0079521549180055	0.007332010620460116	0.9952438678618022	None	0.2	1	0.3333333333333333	4	0.8	12	0.20987654320987653	0.8	16	12	0	0	0	1.0	9	9	1.1333333333333333	17	0.0	1.0	0.09965593448235059	0.5030989816689961	0.07397839928185432	0.6507023658631537	-0.12553039984879577	0.999900488997272	0.7640817527194007	0.9638487302490465	0	1.0	0.0
1299	None	None	None	None	None	0	0	0.5	3	0.6666666666666666	4	0.4444444444444444	0.6666666666666666	7	4	0	0	0	0.5	6	3	0.5333333333333333	8	0.0	0.4	0.21230514720681343	0.6913187841774162	-0.09995983678459171	0.5000291523088104	0.1747442241179126	0.6579953464793394	0.8061429061592693	0.6193823317205573	0	1.0	0.0
3876	0.0	0.0	0.0	1.0	None	0	0	0	0	0	0	1.0	0	0	0	0	0	0	1.0	1	1	0.06666666666666667	1	0.0	0	0	0	0	0	0	0	0	0	0	0	0
2698	0.0012967767473652957	0.0003493337311975867	-0.00034872811845782913	0.9982091145049653	None	0	0	0.2037037037037037	11	0.7468354430379747	59	1.0	0.189873417721519	24	15	56	0	0	1.0	9	9	5.4	81	0.0	1.0	0.00011499530528002876	0.5060923621850622	0.05404200973938539	0.6414458757445687	0.07012372936634795	0.5518578637850148	0.5920589516656255	0.5674362360076131	0	0.4166666666666667	0.0
1071	None	None	None	None	None	0	0	0.3333333333333333	2	0.8333333333333334	5	0.5333333333333333	0	0	0	7	5	0	0.6	3	5	0.5333333333333333	8	0.2777777777777778	0	0	0	0	0	0	0	0	0	0	0	0
6178	0.027078785627592434	0.012775589558135184	0.012712138546029398	0.9950859034304593	None	0	0	0.375	6	0.6190476190476191	13	0.6571428571428571	0.23809523809523808	9	5	13	0	0	0.7142857142857143	7	5	1.5333333333333334	23	0.0	0.3333333333333333	0.09999888635675576	0.5000194491802111	0.15993151373875084	0.950544778773265	0.25648089784364964	0.6209762249081933	0.683313532788365	0.7594950434410686	0	1.0	0.0
366	None	None	None	None	None	0	0	0	0	0	0	1.0	0	0	0	0	4	0	1.0	1	1	0.06666666666666667	1	1.0	0	0	0	0	0	0	0	0	0	0	0	0
2443	None	None	None	None	None	0	0	0	0	0	0	1.0	0	0	0	0	4	0	1.0	1	1	0.06666666666666667	1	1.0	0	0	0	0	0	0	0	0	0	0	0	0
1271	None	None	None	None	None	0	0	0	0	0	0	1.0	0	0	0	0	4	0	1.0	1	1	0.06666666666666667	1	1.0	0	0	0	0	0	0	0	0	0	0	0	0
6583	1.5808280475456414e-07	1.02561828479819e-10	1.1634590168953162e-11	0.9999999999683686	None	0.2	1	0.3333333333333333	4	0.8	12	0.20987654320987653	0.8	16	12	0	0	0	1.0	9	9	1.1333333333333333	17	0.0	1.0	7.902762784127648e-27	0.5	0.061011890457789264	0.548138618771091	4.760744222750008e-09	0.5013060012349735	0.5714116024374916	0.5165253765125731	0	1.0	0.0
7267	0.027191633193431798	0.012704188162190223	0.01260131928247926	0.995099062811683	None	0	0	0.375	6	0.6190476190476191	13	0.6571428571428571	0.23809523809523808	9	5	13	0	0	0.7142857142857143	7	5	1.5333333333333334	23	0.0	0.3333333333333333	0.09999888635675576	0.5000194491802111	0.15993151373875084	0.950544778773265	0.25648089784364964	0.6209762249081933	0.683313532788365	0.7594950434410686	0	1.0	0.0
681	None	None	None	None	None	0	0	0.25	1	1.0	3	1.0	1.0	4	3	0	1	0	0.2	1	5	0.3333333333333333	5	0.3333333333333333	0	-0.2836210325518661	0.9999999994262998	0.0635692386110901	0.5136327754445038	0.00041715509940045423	0.5002904958141132	0.9388605837508999	0.9991850269456822	0.0	0	0.0
3867	0.00016161395747150525	4.900423460939438e-07	-4.864801750327921e-07	0.9993893441247264	None	0	0	0.25	1	1.0	3	1.0	0.6666666666666666	3	2	1	0	0	0.2	5	1	0.3333333333333333	5	0.0	0	0.09190009712032916	0.5365233082491537	-0.08203476318512945	0.5109107776068914	-0.049830513638956506	0.5881186940079906	0.6803883998671056	0.5453911440346751	0	1.0	0.0
6144	0.02619863613199394	0.012414788301352887	0.012351640774242504	0.9950993906213184	None	0	0	0.375	6	0.6190476190476191	13	0.6571428571428571	0.23809523809523808	9	5	13	0	0	0.7142857142857143	7	5	1.5333333333333334	23	0.0	0.3333333333333333	0.09999888635675576	0.5000194491802111	0.15993151373875084	0.950544778773265	0.25648089784364964	0.6209762249081933	0.683313532788365	0.7594950434410686	0	1.0	0.0
6783	0.025310028342773825	0.012180192130754264	0.01208258939120425	0.9951078339698859	None	0	0	0.375	6	0.6190476190476191	13	0.6571428571428571	0.23809523809523808	9	5	13	0	0	0.7142857142857143	7	5	1.5333333333333334	23	0.0	0.3333333333333333	0.09999888635675576	0.5000194491802111	0.15993151373875084	0.950544778773265	0.25648089784364964	0.6209762249081933	0.683313532788365	0.7594950434410686	0	1.0	0.0
6928	0.026160823618930726	0.012522851311416804	0.012387549146377312	0.9951012353440769	None	0	0	0.375	6	0.6190476190476191	13	0.6571428571428571	0.23809523809523808	9	5	13	0	0	0.7142857142857143	7	5	1.5333333333333334	23	0.0	0.3333333333333333	0.09999888635675576	0.5000194491802111	0.15993151373875084	0.950544778773265	0.25648089784364964	0.6209762249081933	0.683313532788365	0.7594950434410686	0	1.0	0.0
7012	0.0010735266195673583	0.0001466602188181487	8.24114683375577e-05	0.9992068044747766	None	0	0	0.42857142857142855	3	0.75	6	0.5555555555555556	0.75	9	6	0	1	0	0.2222222222222222	9	2	0.6666666666666666	10	1.0	1.0	0.022649992296148596	0.5600291848659378	-0.4593248973155123	0.7047161521165998	-0.19244426404461717	0.9998707120674435	0.8865914512436806	0.9662625124794956	1.0	1.0	0.0
1219	None	None	None	None	None	0.25	1	0.4	4	0.7692307692307693	10	0.23809523809523808	0.7692307692307693	14	10	0	0	0	0.7777777777777778	7	9	1.0	15	0.0	1.0	-0.17155317732465686	0.6135380431221457	0.06730789574931688	0.5663515652805728	-0.09999905255932204	0.5000342560220964	0.7310051652251492	0.560479649331025	0	1.0	0.0
6596	0.0	0.0	0.0	0.9999999999999998	None	0	0	0	0	0	0	1.0	0	0	0	0	4	0	1.0	1	1	0.06666666666666667	1	1.0	0	0	0	0	0	0	0	0	0	0	0	0
5733	0.00029484443756628973	0.00015054452535461334	0.00015036584731130623	0.9999937873857256	None	0	0	0.25	1	1.0	3	1.0	1.0	4	3	0	0	0	0.2	1	5	0.3333333333333333	5	0.0	0	0.0999482630412377	0.5003268811396571	0.09961265245077375	0.5022492619171094	0.3573620372290932	0.5118619206085803	0.7710504707495617	0.5048132863126665	0	1.0	0.0
2288	None	None	None	None	None	0	0	0.3333333333333333	2	0.8571428571428571	6	1.0	0.8571428571428571	8	6	0	0	0	0.1111111111111111	9	1	0.6	9	0.0	1.0	-0.09382880294993638	0.6246412795221586	0.0005340443026336254	0.5032119944734388	6.355243791095234e-07	0.5000120316609812	0.6091153460853944	0.5434064318418692	0	1.0	0.0
4149	None	None	None	None	None	0.041666666666666664	1	0.2	10	0.7671232876712328	56	0.9259259259259259	0.1095890410958904	14	8	60	2	0	1.0	9	9	5.0	75	0.01694915254237288	0.9552238805970149	0.09999908585927622	0.5008073275352288	0.030120387673002135	0.5377236376437412	3.966560580869796e-07	0.5000044713345173	0.6032820618483897	0.5128662459144835	1.0	1.0	0.0
756	None	None	None	None	None	0	0	0	0	0	0	1.0	0	0	0	0	0	0	1.0	1	1	0.06666666666666667	1	0.0	0	0	0	0	0	0	0	0	0	0	0	0
1611	None	None	None	None	None	0	0	0.75	3	0.25	1	0.75	0.25	4	1	1	0	0	0.5	4	2	0.4	6	0.0	0	1.072830970675248	0.9998917587206663	-0.0462178840604449	0.6390427314961834	0.11711583516200172	0.5721929750882945	0.9940830051770844	0.9654777310917355	0	1.0	0.0
6937	0.00022167623981426263	1.4646996523630937e-06	-1.4646236353068817e-06	0.9999938207713218	None	0	0	0.5	3	0.6666666666666666	4	0.4	0.6666666666666666	7	4	0	1	0	0.8	5	4	0.5333333333333333	8	1.0	0.5	0.0999994442358256	0.5000012458787569	0.11330791010740908	0.5635457708679809	0.26764877748660787	0.5637394121520887	0.6781767126177849	0.5425569841352476	1.0	1.0	0.0
7392	None	None	None	None	None	0	0	0.018518518518518517	1	1.0	79	1.0	0.0759493670886076	6	6	74	0	0	1.0	9	9	5.4	81	0.0	1.0	0.09995541227880689	0.5003812646193126	0.04261591632691446	0.5208379745764496	0.2777942313555236	0.5238490868438838	0.7306565827069172	0.5150283101168004	0	1.0	0.0
1818	None	None	None	None	None	0.21428571428571427	3	0.5666666666666667	17	0.30952380952380953	13	0.8148148148148148	0.21428571428571427	26	9	17	3	0	0.6666666666666666	6	9	2.933333333333333	44	0.14285714285714285	0.7692307692307693	7.868612573851518e-12	0.5000020971601413	-0.09100181699510829	0.633023882434379	-0.0999801447330521	0.5000339218244549	0.6111651440187069	0.54532154922075	1.0	1.0	0.0
5227	0.026330918325224457	0.012482351640835781	0.01236530071908251	0.9951060135094272	None	0	0	0.375	6	0.6190476190476191	13	0.6571428571428571	0.23809523809523808	9	5	13	0	0	0.7142857142857143	7	5	1.5333333333333334	23	0.0	0.3333333333333333	0.09999888635675576	0.5000194491802111	0.15993151373875084	0.950544778773265	0.25648089784364964	0.6209762249081933	0.683313532788365	0.7594950434410686	0	1.0	0.0
5004	0.0	0.0	0.0	0.9999999999999998	None	0	0	0	0	0	0	1.0	0	0	0	0	4	0	1.0	1	1	0.06666666666666667	1	1.0	0	0	0	0	0	0	0	0	0	0	0	0
5536	0.0007381373046545555	6.180373932840324e-05	-1.5563072228783003e-06	0.9952696516393152	None	0	0	0.044444444444444446	2	0.9692307692307692	63	0.9305555555555556	0.015384615384615385	1	1	65	9	0	0.8888888888888888	8	9	4.466666666666667	67	0.06716417910447761	0.9152542372881356	0.09999998443511493	0.5	-0.8354471074769766	0.5	0.23614554308344476	0.5	0.9915338551541576	0.5	1.0	1.0	0.0
370	None	None	None	None	None	0	0	0.13043478260869565	3	0.875	28	0.7555555555555555	0.03125	2	1	31	1	0	0.5555555555555556	5	9	2.2666666666666666	34	0.015384615384615385	0.896551724137931	0.09352479662879971	0.5125639810271932	0.1640474797125982	0.5046151328969786	0.43136497555120756	0.6842045749131174	0.8111585179959343	0.5697006623384221	0.0	0	0.0
6587	None	None	None	None	None	0.06666666666666667	1	0.3125	10	0.6666666666666666	30	0.5802469135802469	0.5777777777777777	35	26	11	0	0	1.0	9	9	3.1333333333333333	47	0.0	0.631578947368421	0.07304056074682358	0.5289861025089596	-0.04585183675075254	0.5164535294927847	0.0999818185790857	0.5016861418239968	0.650745659870598	0.5157162412721987	0	0.9714285714285714	0.0
7258	0.026384542746498783	0.01244372395912611	0.012293673761598694	0.9950975262529757	None	0	0	0.375	6	0.6190476190476191	13	0.6571428571428571	0.23809523809523808	9	5	13	0	0	0.7142857142857143	7	5	1.5333333333333334	23	0.0	0.3333333333333333	0.09999888635675576	0.5000194491802111	0.15993151373875084	0.950544778773265	0.25648089784364964	0.6209762249081933	0.683313532788365	0.7594950434410686	0	1.0	0.0
4055	0.0003668820167515114	7.96814057399126e-05	-3.5043043159369118e-06	0.9995430685664193	None	0.25	1	0.36363636363636365	4	0.7857142857142857	11	0.2222222222222222	0.7857142857142857	15	11	0	0	0	0.8888888888888888	9	8	1.0666666666666667	16	0.0	1.0	0.011871451329469002	0.5782320449349831	0.030032628106186114	0.5143064865693461	0.059328480966722774	0.6503312030147482	0.5665273490556436	0.5820235040105985	0	1.0	0.0
4370	0.0	0.0	0.0	1.0	None	0	0	0	0	0	0	1.0	0	0	0	0	0	0	1.0	1	1	0.06666666666666667	1	0.0	0	0	0	0	0	0	0	0	0	0	0	0
3095	0.00034929756603216394	1.5431624038613497e-05	-5.442348449876626e-06	0.9999854161036074	None	0	0	0.3333333333333333	2	0.8571428571428571	6	0.36	0.8571428571428571	8	6	0	0	0	1.0	5	5	0.6	9	0.0	0	0.029980794185033327	0.5903908184457415	0.04640110108063138	0.5217039782869697	-0.15044885149357262	0.5293115622393141	0.7171944548695878	0.5473437910830637	0	1.0	0.0
2849	0.0	0.0	0.0	1.0	None	0	0	0	0	0	0	1.0	0	0	0	0	0	0	1.0	1	1	0.06666666666666667	1	0.0	0	0	0	0	0	0	0	0	0	0	0	0
1771	None	None	None	None	None	0	0	0.25	1	1.0	3	1.0	1.0	4	3	0	0	0	0.2	5	1	0.3333333333333333	5	0.0	0	0.07486918328053474	0.558223397905744	0.06212466166117893	0.6078086237037891	0.02033035114858569	0.6587964473276178	0.6127857068665534	0.609053044136173	0	1.0	0.0
1413	None	None	None	None	None	0	0	0	0	0	0	1.0	0	0	0	0	0	0	1.0	1	1	0.06666666666666667	1	0.0	0	0	0	0	0	0	0	0	0	0	0	0
6952	None	None	None	None	None	0	0	0.22857142857142856	8	0.72	36	0.6419753086419753	0.14	13	7	38	0	0	1.0	9	9	3.466666666666667	52	0.0	0.6956521739130435	0.0999999945093434	0.5000000683009056	-0.013803895361240156	0.668178469715819	1.3261434510255351e-06	0.5268774440580206	0.6211588080161609	0.5668941897454256	0	1.0	0.0
7124	None	None	None	None	None	0	0	0.1891891891891892	7	0.7924528301886793	42	0.6790123456790124	0.6226415094339622	40	33	14	0	0	1.0	9	9	3.6666666666666665	55	0.0	0.8979591836734694	9.389542292182688e-05	0.5025958921301534	-0.08862474733435718	0.5633780339886282	0.19827741585104744	0.6385487478806087	0.7681774250243777	0.5690834265679456	0	1.0	0.0
4205	None	None	None	None	None	0	0	0.375	3	0.7777777777777778	7	0.7333333333333333	0.5555555555555556	8	5	2	0	0	0.6	5	3	0.7333333333333333	11	0.0	0.5	0.09993589709717751	0.5005110433910528	0.02658351758830261	0.6394397466471435	-0.09501230427006976	0.5120426907433675	0.6990092086276753	0.5517438806957444	0	0	0.0
3434	0.0013460627209654866	0.00014816648886373517	0.00011910985018531599	0.9873856805436345	None	0	0	0.018518518518518517	1	1.0	79	1.0	0.012658227848101266	1	1	79	0	0	1.0	9	9	5.4	81	0.0	1.0	-0.0999995747588218	0.5	-0.06095718544296488	0.5	-0.09984009899737771	0.5	0.5457895572349305	0.5	0	1.0	0.0
3318	0.01051746228864712	0.0012679783503805311	0.0011434363606527011	0.9949087080885801	None	0.2857142857142857	2	0.35294117647058826	6	0.7391304347826086	17	0.30864197530864196	0.7391304347826086	23	17	1	0	0	1.0	9	9	1.6666666666666667	25	0.0	1.0	0.04893415601963785	0.642298037869221	0.16098971654502864	0.6056020747984859	-0.1484319337275089	0.6211443070587672	0.7965578428351225	0.6231345816216058	0	1.0	0.0
6651	0.0020954340175364287	0.0002466961116721515	-0.00024352848510101786	0.998918978055316	None	0	0	0.375	12	0.5217391304347826	24	0.5925925925925926	0.08695652173913043	11	4	36	0	0	1.0	9	9	3.2	48	0.0	0.8095238095238095	0.09999987330284985	0.5000018927251454	0.09999986388985008	0.500000376624024	-0.09998426845587843	0.5014819554439814	0.7196503995254127	0.5004947428827747	0	1.0	0.0
1226	None	None	None	None	None	0	0	0	0	0	0	1.0	0	0	0	0	4	0	1.0	1	1	0.06666666666666667	1	1.0	0	0	0	0	0	0	0	0	0	0	0	0
5600	3.1345449762607742e-06	1.4487274457991931e-08	4.137954794137273e-09	0.9999999985028972	None	0.2	1	0.3333333333333333	4	0.8	12	0.20987654320987653	0.8	16	12	0	0	0	1.0	9	9	1.1333333333333333	17	0.0	1.0	0.2541507118702402	0.5834325408637256	0.1331264316763182	0.6481630505701726	1.1655466755273764e-05	0.5487768856429469	0.7370407836031309	0.5941612802492291	0	1.0	0.0
468	None	None	None	None	None	0	0	0.24528301886792453	13	0.7012987012987013	54	0.9753086419753086	0.33766233766233766	37	26	41	0	0	1.0	9	9	5.266666666666667	79	0.0	0.9714285714285714	-0.056058362815796126	0.5335867942704435	0.09991076415049518	0.5163992838873387	0.09061467255203016	0.5881337272814894	0.6672863725948742	0.5462363693349698	0	0.972972972972973	0.0
1707	None	None	None	None	None	0.0625	1	0.4	14	0.5	25	0.6419753086419753	0.44	36	22	15	2	0	1.0	9	9	3.466666666666667	52	0.1	0.7272727272727273	0.049107896493805606	0.5753360479901843	0.005385943705232333	0.6740050536681695	0.0525213018091941	0.65059484768468	0.6199273556465987	0.6342644869349963	1.0	1.0	0.0
3667	0.02336219800348403	0.004988610650431735	0.0009234678631058372	0.9938614888817245	None	0.2	1	0.3333333333333333	4	0.8	12	0.20987654320987653	0.8	16	12	0	0	0	1.0	9	9	1.1333333333333333	17	0.0	1.0	0.0989489709158351	0.5024891217054422	-0.0844144837400578	0.6502314607456599	0.27324520687817	0.6363556115794822	0.8157195447557727	0.5978540273790736	0	0.0625	0.0
5629	None	None	None	None	None	0	0	0.3333333333333333	9	0.631578947368421	24	0.5555555555555556	0.42105263157894735	24	16	15	1	0	0.8888888888888888	8	9	2.6666666666666665	40	0.038461538461538464	0.75	0.09999998650022517	0.5000015114194932	0.05798682466410647	0.5539062150862595	3.2981191119041277e-08	0.5005438074825429	0.601166844345962	0.5182125598420252	1.0	1.0	0.0
3385	0.0006437583112141593	2.473387181137002e-06	-1.1141483720523074e-06	0.9999830459280208	None	0.2	1	0.3333333333333333	4	0.8	12	0.20987654320987653	0.8	16	12	0	0	0	1.0	9	9	1.1333333333333333	17	0.0	1.0	5.237398033070237e-09	0.5000067863625797	0.12157462272852819	0.5323778330617934	0.14671054128044353	1.0	0.9472894435455697	1.0	0	0.9375	0.0
2892	8.325772830191749e-05	1.6161907413391673e-06	-1.6098483009364666e-06	0.9999961158398595	None	0	0	0.25	1	1.0	3	1.0	1.0	4	3	0	2	0	0.2	1	5	0.3333333333333333	5	0.6666666666666666	0	-0.06223385028813753	0.513163161169169	0.09995294272864615	0.5001598151885914	0.03505737810627309	0.5020037650336858	0.6607512917845242	0.5051097535740251	1.0	1.0	0.0
1284	None	None	None	None	None	0	0	0.125	4	0.8695652173913043	40	0.7619047619047619	0	0	0	47	10	0	0.7777777777777778	9	7	3.2	48	0.10204081632653061	0.6341463414634146	0	0	0	0	0	0	0	0	0	0	0
2246	None	None	None	None	None	0.2	1	0.5	6	0.5625	9	0.5	0.25	7	4	10	5	0	1.0	6	6	1.2	18	0.23809523809523808	0.16666666666666666	0.1364617963639641	0.5289057500471852	0.09519430421876242	0.5059879291014406	7.134001004093701e-05	0.5054625216254266	0.6390376053372228	0.5134597379420829	1.0	0.8571428571428571	0.0
2606	0.0	0.0	0.0	1.0	None	0	0	0	0	0	0	1.0	0	0	0	0	0	0	1.0	1	1	0.06666666666666667	1	0.0	0	0	0	0	0	0	0	0	0	0	0	0
2940	None	None	None	None	None	0.25	3	0.4230769230769231	11	0.5833333333333334	21	0.5277777777777778	0.4444444444444444	26	16	11	0	0	0.8888888888888888	8	9	2.533333333333333	38	0.0	0.5	8.78880591256443e-14	0.5000331244921107	0.12684254949211365	0.5911482199733971	0.14862037554816693	0.644578528891656	0.6585614105130992	0.5796604438686501	0	0	0.0
1875	None	None	None	None	None	0	0	0.06382978723404255	3	0.9411764705882353	64	0.8641975308641975	0	1	0	68	0	0	1.0	9	9	4.666666666666667	70	0.0	0.8387096774193549	0	0	0	0	0	0	0	0	0	0	0
2780	7.832828817286817e-08	6.942694066342114e-08	-3.366526581784683e-08	0.9999845032252738	None	0	0	0.21428571428571427	3	0.8421052631578947	16	0.6	0	0	0	20	8	0	0.7142857142857143	5	7	1.4	21	0.18181818181818182	0.375	0	0	0	0	0	0	0	0	0	0	0
2239	None	None	None	None	None	0	0	0.5	2	0.3333333333333333	1	0.5555555555555556	0	1	0	3	0	0	1.0	3	3	0.3333333333333333	5	0.0	0	0	0	0	0	0	0	0	0	0	0	0
7252	0.008475254621343969	0.0060665589015689286	0.006066537569371811	0.9887219672140125	None	0	0	0.3333333333333333	2	0.8571428571428571	6	1.0	0.8571428571428571	8	6	0	0	0	0.1111111111111111	1	9	0.6	9	0.0	1.0	0.09999872429952632	0.500010286210966	0.10681446974011596	0.5880372014306952	0.29156612686737027	0.6616386051911818	0.7092785292066444	0.5847169999696359	0	1.0	0.0
2185	None	None	None	None	None	0	0	0	0	0	0	1.0	0	0	0	0	0	0	1.0	1	1	0.06666666666666667	1	0.0	0	0	0	0	0	0	0	0	0	0	0	0
4136	0.0005465262051096351	3.2291086607742205e-06	-3.208472464394764e-06	0.9999999938364401	None	0.2	1	0.3333333333333333	4	0.8	12	0.20987654320987653	0.8	16	12	0	0	0	1.0	9	9	1.1333333333333333	17	0.0	1.0	-0.04391180853536621	0.5113935897193458	0.09984637152270204	0.5023629859502001	-0.09100200802708269	0.6177013989822207	0.6925235293124961	0.5444521130056317	0	1.0	0.0
1942	None	None	None	None	None	0	0	0.3333333333333333	3	0.8181818181818182	9	0.28888888888888886	0.8181818181818182	12	9	0	1	0	0.5555555555555556	5	9	0.8666666666666667	13	1.0	1.0	-0.03383775995463038	0.5109312270007815	0.044307489385575376	0.5241219663027229	-0.0999999960228082	0.5000000345265908	0.6433845194785361	0.5116891066222198	0.0	0.25	0.0
6955	1.810394938745328e-07	1.2678838184589376e-07	-1.0267221232883117e-07	0.999949568411147	None	0	0	0.14285714285714285	4	0.85	34	0.8571428571428571	0	0	0	41	0	0	1.0	7	7	2.8	42	0.0	0.5714285714285714	0	0	0	0	0	0	0	0	0	0	0
4902	None	None	None	None	None	0.09090909090909091	1	0.4166666666666667	10	0.5294117647058824	18	0.5	0.14705882352941177	11	5	24	2	0	0.8888888888888888	8	9	2.4	36	0.043478260869565216	0.7586206896551724	0.09999925245773951	0.5000048004569667	-0.10971492842657042	0.99972837277925	0.04562611482139227	0.6552639509953626	0.8371411601771034	0.9503120924885784	1.0	1.0	0.0
767	None	None	None	None	None	0	0	0	0	0	0	1.0	0	0	0	0	0	0	1.0	1	1	0.06666666666666667	1	0.0	0	0	0	0	0	0	0	0	0	0	0	0
788	None	None	None	None	None	0	0	0	0	0	0	1.0	0	0	0	0	4	0	1.0	1	1	0.06666666666666667	1	1.0	0	0	0	0	0	0	0	0	0	0	0	0
1298	None	None	None	None	None	0	0	0	0	0	0	1.0	0	0	0	0	4	0	1.0	1	1	0.06666666666666667	1	1.0	0	0	0	0	0	0	0	0	0	0	0	0
220	None	None	None	None	None	0.25	1	0.4	4	0.75	9	0.25	0.75	13	9	0	0	0	0.875	8	7	0.9333333333333333	14	0.0	0.8571428571428571	0.02131256996410704	0.560860540317716	0.08238732384360672	0.601166670122128	0.014104385337465405	0.6554942228187213	0.6014035237116784	0.6065311444408356	0	1.0	0.0
1155	None	None	None	None	None	0	0	0.08695652173913043	2	0.9375	30	0.7555555555555555	0	0	0	33	9	0	0.5555555555555556	5	9	2.2666666666666666	34	0.12857142857142856	0.896551724137931	0	0	0	0	0	0	0	0	0	0	0
978	None	None	None	None	None	0	0	0.42857142857142855	3	0.75	6	0.3333333333333333	0.75	9	6	0	1	0	0.8333333333333334	6	5	0.6666666666666666	10	1.0	0.4	-0.05516345665983915	0.5071075005427944	-0.05520070683761491	0.6731801288481722	0.0006580875175037973	0.5170399950514895	0.5986621278162686	0.5678474179864996	1.0	1.0	0.0
2206	None	None	None	None	None	0.21428571428571427	3	0.5666666666666667	17	0.30952380952380953	13	0.8148148148148148	0.21428571428571427	26	9	17	3	0	0.6666666666666666	6	9	2.933333333333333	44	0.14285714285714285	0.7692307692307693	7.868612573851518e-12	0.5000020971601413	-0.09100181699510829	0.633023882434379	-0.0999801447330521	0.5000339218244549	0.6111651440187069	0.54532154922075	1.0	1.0	0.0
458	None	None	None	None	None	0	0	0	0	0	0	1.0	0	0	0	0	4	0	1.0	1	1	0.06666666666666667	1	1.0	0	0	0	0	0	0	0	0	0	0	0	0
4130	1.951423995056087e-05	1.852382114262147e-06	1.8523821118790763e-06	0.9994844690627706	None	0	0	1.0	1	0	0	1.0	0	1	0	0	0	0	0.5	1	2	0.13333333333333333	2	0.0	0	0	0	0	0	0	0	0	0	0	0	0
4552	0.0002564704809014559	5.82091545378459e-05	5.803405993031837e-05	0.9981480343418766	None	0.2	1	0.4166666666666667	5	0.6875	11	0.3333333333333333	0.6875	16	11	1	1	0	0.6666666666666666	6	9	1.2	18	1.0	0.6666666666666666	-0.08688042868518223	0.5	-0.09852084536086639	0.5361257523760412	0.013962345316517227	0.54029263800816	0.6241626261071087	0.5255008585528649	0.4375	0.75	0.0
2161	None	None	None	None	None	0	0	0	0	0	0	1.0	0	0	0	0	4	0	1.0	1	1	0.06666666666666667	1	1.0	0	0	0	0	0	0	0	0	0	0	0	0
1833	None	None	None	None	None	0	0	0.018518518518518517	1	1.0	79	1.0	0	0	0	80	0	0	1.0	9	9	5.4	81	0.0	1.0	0	0	0	0	0	0	0	0	0	0	0
6680	0.007028269189492361	0.0010915962654922536	0.001058611162182268	0.9934287499583492	None	0	0	0.375	3	0.7777777777777778	7	0.34375	0.7777777777777778	10	7	0	0	0	0.5	4	8	0.7333333333333333	11	0.0	0.8571428571428571	0.08791530511362064	0.6216307986019186	0.09465794458660512	0.6497164218401789	0.24419221613566244	0.5902855419214625	0.7046589422592241	0.6208454456754026	0	1.0	0.0
7413	None	None	None	None	None	0.10526315789473684	2	0.25	10	0.7241379310344828	42	0.7407407407407407	0.25862068965517243	22	15	37	1	0	1.0	9	9	4.0	60	0.014084507042253521	0.7058823529411765	0.09999604840882914	0.5000407772298416	0.09991920507757024	0.5350837803153433	-0.09523633828565645	0.5612299162890515	0.7139843741526456	0.5321957525543105	0.9545454545454546	0.9545454545454546	0.0
1620	None	None	None	None	None	0.2	1	0.3333333333333333	4	0.8	12	0.20987654320987653	0.8	16	12	0	0	0	1.0	9	9	1.1333333333333333	17	0.0	1.0	0.08109822630336158	0.5845541969762871	-0.1907958914490556	0.994880756963324	4.637250092774903e-07	0.5000011505149651	0.7653290336018557	0.8665014014131699	0	1.0	0.0
6858	0.0	0.0	0.0	0.9999999999999998	None	0	0	0	0	0	0	1.0	0	0	0	0	4	0	1.0	1	1	0.06666666666666667	1	1.0	0	0	0	0	0	0	0	0	0	0	0	0
6559	0.0002948596709605463	3.420958589844301e-07	-8.852409563238467e-08	0.9999999748727053	None	0	0	0.3333333333333333	2	0.8571428571428571	6	1.0	0.8571428571428571	8	6	0	0	0	0.1111111111111111	1	9	0.6	9	0.0	1.0	0.09999478151627576	0.500042584611529	0.0014363154030669755	0.5676218026950196	0.14954177681488404	0.5616231298834232	0.6442256624923105	0.5432315411400612	0	0	0.0
356	None	None	None	None	None	0	0	0	0	0	0	1.0	0	0	0	0	0	0	1.0	1	1	0.06666666666666667	1	0.0	0	0	0	0	0	0	0	0	0	0	0	0
4428	0.015623590943290765	0.0020022922908258453	0.00198272224110198	0.9782268910114094	None	0	0	0.3333333333333333	3	0.8181818181818182	9	0.28888888888888886	0.8181818181818182	12	9	0	1	0	0.5555555555555556	5	9	0.8666666666666667	13	1.0	1.0	0.08883438798194433	0.5957242013868632	0.06277692645336694	0.570668046510201	-0.1321893347874091	0.5326333860097568	0.7228141399659125	0.5665181146202302	1.0	1.0	0.0
7199	0.0007546630915415878	4.346913840146167e-05	2.9075553918180802e-05	0.9999999204513962	None	0.2	1	0.3333333333333333	4	0.8	12	0.20987654320987653	0.8	16	12	0	0	0	1.0	9	9	1.1333333333333333	17	0.0	1.0	0.09999985673972048	0.5000008678796818	-0.029544011221594068	0.6483917199753272	0.18956388750978279	0.6381441574648171	0.712805179555725	0.597028664035258	0	1.0	0.0
4833	0.0013079375909149705	7.384248965297062e-05	-3.413709429458299e-05	0.998260241791241	None	0.1111111111111111	1	0.35	7	0.6428571428571429	18	0.37037037037037035	0.10714285714285714	5	3	24	14	0	1.0	9	9	2.0	30	0.28	0.3333333333333333	-0.04092871225578332	0.6520656954850124	-0.10605657269082777	0.6754309630375229	0.17091035344313749	0.5616927332568887	0.7653805978362003	0.6309605285557184	1.0	1.0	0.0
3161	0.01053355775654744	0.0013936664303862108	-1.938728305913733e-05	0.9607936159173259	None	0.25	1	0.4	4	0.7692307692307693	10	0.23809523809523808	0.7692307692307693	14	10	0	0	0	0.7777777777777778	7	9	1.0	15	0.0	1.0	0.3306942662923763	0.9925062634199865	0.05785080057060059	0.5313697435230148	-0.09896943294596998	0.5343278940005494	0.8553187170131238	0.847670479615449	0	1.0	0.0
7136	None	None	None	None	None	0.058823529411764705	1	0.4444444444444444	16	0.4807692307692308	25	0.6666666666666666	0.38461538461538464	34	20	19	1	0	1.0	9	9	3.6	54	0.03571428571428571	0.7555555555555555	0.09998474697067668	0.5086416815785104	0.08449793292943078	0.5851785050467516	0.10202603831894333	0.6910871151613104	0.5942159723425992	0.597393202230127	0.9117647058823529	1.0	0.0
2809	0.0004958677323028357	4.8731634571171905e-06	-4.3245808282525585e-06	0.9999966193026263	None	0.25	1	0.4	4	0.75	9	0.25925925925925924	0.75	13	9	0	0	0	0.6666666666666666	6	9	0.9333333333333333	14	0.0	1.0	-0.02993855935512709	0.5156192791433826	8.759966739010383e-08	0.5001199982032069	0.24277825797251093	0.5156799893691596	0.7728761480756291	0.5104749649641788	0	0	0.0
5008	0.00794107153105656	0.00032303451851577175	-0.00031496259304618216	0.9962817274039032	None	0.06666666666666667	1	0.46875	15	0.45652173913043476	21	0.6666666666666666	0.30434782608695654	26	14	21	0	0	0.8888888888888888	9	8	3.2	48	0.0	0.6	0.09999999744344909	0.5000009989814677	-0.10630096582953832	0.6659194882508093	-0.09997335115524178	0.501932707725437	0.722712395875691	0.5578663505017141	0	1.0	0.0
4665	0.00017009137430417328	1.451982090591192e-06	3.577108837276423e-07	0.9999964628533056	None	0.25	1	0.4	4	0.75	9	0.25925925925925924	0.75	13	9	0	0	0	0.6666666666666666	6	9	0.9333333333333333	14	0.0	1.0	-0.029251222747609374	0.5290127194527078	-0.09804714606646328	0.5260142546801064	0.03777143644360047	0.6417473206321499	0.6208586409016479	0.5665436057504981	0	1.0	0.0
2060	None	None	None	None	None	0.2	1	0.3333333333333333	4	0.8	12	0.20987654320987653	0.8	16	12	0	0	0	1.0	9	9	1.1333333333333333	17	0.0	1.0	0.0891853895025885	0.5432282000058725	0.04913503408877196	0.5624982960805681	-0.04629613126937149	0.5232765783972032	0.6364254871846897	0.5430454067460029	0	1.0	0.0
5288	0.010707598557472674	0.0038774633579481284	0.001762809732482882	0.9974745134280297	None	0.2	1	0.3333333333333333	4	0.8	12	0.20987654320987653	0.8	16	12	0	0	0	1.0	9	9	1.1333333333333333	17	0.0	1.0	0.09984059476898595	0.5007344674098199	0.0948772647655228	0.9746060749108332	-0.09999707297680176	0.5028664374711287	0.7305362503800145	0.7721765763341754	0	1.0	0.0
154	None	None	None	None	None	0.2	1	0.5	6	0.4375	7	0.42857142857142855	0.25	8	4	9	0	0	0.8571428571428571	7	6	1.2	18	0.0	0.2857142857142857	0.06549886515773132	0.5868399009621617	0.07495964249408343	0.545302793228742	0.09999981557923471	0.5000020031173453	0.5638956658773607	0.544269970112153	0	0.375	0.0
6535	0.008612864205587113	0.002960347373981847	-0.001587713722270279	0.9959764336316541	None	0.2	1	0.3333333333333333	4	0.8	12	0.20987654320987653	0.8	16	12	0	0	0	1.0	9	9	1.1333333333333333	17	0.0	1.0	0.09999999736520966	0.5000000358784242	0.09999916296406405	0.5008515609547749	0.14649909541830985	0.6462896498206876	0.5672041479103896	0.550343483296736	0	0.75	0.0
549	None	None	None	None	None	0.2	1	0.3333333333333333	4	0.8	12	0.20987654320987653	0.8	16	12	0	0	0	1.0	9	9	1.1333333333333333	17	0.0	1.0	-0.09142328834678318	0.6280043948816002	-0.09996552839218198	0.5002367337580704	0.09996232815442802	0.5002523377065036	0.7156083891427142	0.5436900765370138	0	1.0	0.0
3815	0.0	0.0	0.0	0.9999999999999998	None	0	0	0	0	0	0	1.0	0	0	0	0	4	0	1.0	1	1	0.06666666666666667	1	1.0	0	0	0	0	0	0	0	0	0	0	0	0
2542	None	None	None	None	None	0.041666666666666664	1	0.17647058823529413	9	0.7972972972972973	59	0.9382716049382716	0.22972972972972974	24	17	51	0	0	1.0	9	9	5.066666666666666	76	0.0	0.9411764705882353	-0.12698819315973878	0.6562069217122606	0.008221636710417476	0.6356675151560411	-0.008736208208235877	0.6701750788584508	0.6867029810717554	0.6541520681528324	0	1.0	0.0
6122	9.495204129836954e-07	2.785878171901422e-07	-1.3894005729364471e-11	0.9999226399606823	None	0	0	1.0	1	0	0	1.0	0	1	0	0	0	0	0.5	2	1	0.13333333333333333	2	0.0	0	0	0	0	0	0	0	0	0	0	0	0
2548	None	None	None	None	None	0	0	0.2037037037037037	11	0.7468354430379747	59	1.0	0.189873417721519	24	15	56	0	0	1.0	9	9	5.4	81	0.0	1.0	0.00011499530528002876	0.5060923621850622	0.05404200973938539	0.6414458757445687	0.07012372936634795	0.5518578637850148	0.5920589516656255	0.5674362360076131	0	0.4166666666666667	0.0
670	None	None	None	None	None	0	0	0	0	0	0	1.0	0	0	0	0	0	0	1.0	1	1	0.06666666666666667	1	0.0	0	0	0	0	0	0	0	0	0	0	0	0
1334	None	None	None	None	None	0	0	0.15384615384615385	4	0.8333333333333334	30	0.9047619047619048	0	0	0	37	0	0	0.8571428571428571	7	6	2.533333333333333	38	0.0	0.5	0	0	0	0	0	0	0	0	0	0	0
2682	2.968795172203437e-09	6.311024583788982e-11	-3.7431666294492976e-11	0.9999999999999611	None	0.2	1	0.3333333333333333	4	0.8	12	0.20987654320987653	0.8	16	12	0	0	0	1.0	9	9	1.1333333333333333	17	0.0	1.0	0.09937670986928727	0.509725738924124	0.3705566295217683	0.6580882497751042	1.2118720975416502e-07	0.500000819057162	0.8274826424762556	0.5575519201717255	0	0.9375	0.0
2108	None	None	None	None	None	1.0	1	0.8	4	0.4	2	0.4375	0.4	6	2	0	0	0	1.0	4	4	0.4666666666666667	7	0.0	0.6666666666666666	0.1599712445451412	0.8124968162982089	0.11431657915972951	0.772749471069342	0.20930282195421998	0.5454563684299323	0.7094364663429717	0.7226241189901361	0	1.0	0.0
6984	0.0024492222596187436	0.0019994618519567297	0.0005568396472951083	0.9989406864398382	None	0	0	0.42857142857142855	12	0.5	20	0.5833333333333334	0.175	15	7	26	0	0	0.8888888888888888	9	8	2.8	42	0.0	0.7027027027027027	0.09783783281916017	0.6181444191995629	0.11935404382078318	0.9971828134935297	0.22771746248342306	0.5546947179977604	0.7288010580259892	0.899363984740695	0	1.0	0.0
4828	0.0	0.0	0.0	0.9999999999999998	None	0	0	0	0	0	0	1.0	0	0	0	0	4	0	1.0	1	1	0.06666666666666667	1	1.0	0	0	0	0	0	0	0	0	0	0	0	0
244	None	None	None	None	None	0	0	0	0	0	0	1.0	0	0	0	0	0	0	1.0	1	1	0.06666666666666667	1	0.0	0	0	0	0	0	0	0	0	0	0	0	0
5088	0.002057185980316753	0.0016457461463267888	-0.0016457460581311503	0.9973743495953606	None	0	0	0.3333333333333333	1	1.0	2	1.0	1.0	3	2	0	0	0	0.25	1	4	0.26666666666666666	4	0.0	0	0.09999869200037056	0.5000053745059182	0.0976410558351269	0.5811346329140403	-0.41487771071657803	0.9999514729353932	0.9778922970700914	0.968331896461156	0	1.0	0.0
7381	8.137529218324001e-08	6.484154722817538e-08	3.54875190038103e-08	0.9999807314210772	None	0	0	0.06	3	0.9444444444444444	68	0.9135802469135802	0	0	0	73	4	0	1.0	9	9	4.933333333333334	74	0.02666666666666667	0.8923076923076924	0	0	0	0	0	0	0	0	0	0	0
1257	None	None	None	None	None	0	0	0.5714285714285714	4	0.5	4	0.7142857142857143	0.375	6	3	3	0	0	0.2857142857142857	7	2	0.6666666666666666	10	0.0	0.5	0.020053792268712334	0.5771196423046976	-0.007871141448871227	0.6622333209649091	0.029436408274016106	0.599213284389616	0.5595807808046451	0.613521015845764	0	1.0	0.0
1653	None	None	None	None	None	0	0	0	0	0	0	1.0	0	0	0	0	0	0	1.0	1	1	0.06666666666666667	1	0.0	0	0	0	0	0	0	0	0	0	0	0	0
6860	None	None	None	None	None	0.04	1	0.1346153846153846	7	0.8533333333333334	64	0.9506172839506173	0.13333333333333333	14	10	62	2	0	1.0	9	9	5.133333333333334	77	0.016129032258064516	0.9411764705882353	0.09471636857796376	0.5531880547113737	0.07672086978937809	0.9891517136850866	0.24909382065885052	0.5664233752305735	0.8795345010127859	0.8408489151452897	1.0	1.0	0.0
3708	0.0015077482611651543	0.00016233202900483627	0.00014438281877635734	0.9981188673522988	None	0.2	1	0.3333333333333333	4	0.8	12	0.20987654320987653	0.8	16	12	0	0	0	1.0	9	9	1.1333333333333333	17	0.0	1.0	9.238440370296588e-06	0.5013049341364334	0.08855781752457545	0.6205493773300217	-0.060349709488396186	0.5208685376058008	0.6571390072485059	0.5482347885713763	0	1.0	0.0
2907	0.0032032684835284378	0.0014700601521552702	0.0013897704617316297	0.9966634997014625	None	0.1111111111111111	2	0.39473684210526316	15	0.5636363636363636	31	0.7037037037037037	0.45454545454545453	38	25	18	0	0	1.0	9	9	3.8	57	0.0	0.8333333333333334	-0.047192454827297184	0.5466749956372372	-0.08579022450989601	0.6090803530022038	-0.09865587944370095	0.5745274760749137	0.5513175459560704	0.576969947039736	0	1.0	0.0
324	None	None	None	None	None	0.3333333333333333	1	0.4444444444444444	4	0.7272727272727273	8	0.2653061224489796	0.7272727272727273	12	8	0	0	0	1.0	7	7	0.8666666666666667	13	0.0	0.6666666666666666	3.657276117510791e-06	0.5000416887155938	-0.09353843442205026	0.5054256200983653	-0.0809189862908526	0.5219311432089813	0.6014102582915032	0.5091365647722665	0	1.0	0.0
5946	0.0033611112411305426	0.0023504584839373665	-0.0018770000910265801	0.9985323112169159	None	0.25	1	0.36363636363636365	4	0.7857142857142857	11	0.2222222222222222	0.7857142857142857	15	11	0	0	0	0.8888888888888888	8	9	1.0666666666666667	16	0.0	1.0	0.09999996723100116	0.5000013967768926	-0.020983893155670317	0.6640246025325724	0.09190480980815516	0.6688573525105345	0.6655955485110917	0.6133548133713043	0	1.0	0.0
3247	0.0013414616371192657	2.3415287374641216e-05	1.3061223886487575e-05	0.9984225988992853	None	0.5	2	0.5454545454545454	6	0.5714285714285714	8	0.5714285714285714	0.5	13	7	2	0	0	0.5714285714285714	7	4	1.0666666666666667	16	0.0	0.5	-0.05659684019121262	0.6759683559176217	0.009395618402738198	0.6723117420816735	-0.08433972592900982	0.5764279974230446	0.6137554592031432	0.6427600518999543	0	0.6923076923076923	0.0
5173	0.026559402686180233	0.012173868353120017	0.012058774732886359	0.9950894154679778	None	0	0	0.375	6	0.6190476190476191	13	0.6571428571428571	0.23809523809523808	9	5	13	0	0	0.7142857142857143	7	5	1.5333333333333334	23	0.0	0.3333333333333333	0.09999888635675576	0.5000194491802111	0.15993151373875084	0.950544778773265	0.25648089784364964	0.6209762249081933	0.683313532788365	0.7594950434410686	0	1.0	0.0
5314	None	None	None	None	None	0	0	0.25806451612903225	8	0.7272727272727273	32	0.6388888888888888	0.18181818181818182	15	8	30	0	0	0.8888888888888888	9	8	3.066666666666667	46	0.0	0.631578947368421	0.09994496375110858	0.5287042045933968	0.06938662810964734	0.9366682421004425	5.14770185097295e-16	0.5000006140133406	0.6022933775834425	0.7183508535807344	0	1.0	0.0
5816	3.896173756323648e-09	3.788000910216598e-09	-3.73583040064809e-09	0.9999998864730512	None	0	0	0	0	0	0	1.0	0	0	0	0	3	0	1.0	1	1	0.06666666666666667	1	0.75	0	0	0	0	0	0	0	0	0	0	0	0
4671	0.00030331548880185497	1.0004643618218372e-05	9.974130254949101e-06	0.9999915781045096	None	0.3333333333333333	1	0.5	4	0.6666666666666666	6	0.3055555555555556	0.6666666666666666	9	6	1	1	0	1.0	6	6	0.7333333333333333	11	0.3333333333333333	0.4	1.095797577957417e-06	0.500041147307451	0.09618505007434779	0.5123117432888725	0.3845822628841885	0.555614763083288	0.8360982230667673	0.5227180858621139	1.0	1.0	0.0
2727	1.1910336808173963e-05	2.65108821530422e-06	4.12112141818277e-08	0.995824888194561	None	0	0	0.1875	6	0.7777777777777778	35	0.5802469135802469	0	1	0	45	5	0	1.0	9	9	3.1333333333333333	47	0.053763440860215055	0.6190476190476191	0	0	0	0	0	0	0	0	0	0	0
4935	0.0005966362653078274	1.0099547026247447e-06	-9.186378276961347e-07	0.9999999118217028	None	0.2	1	0.3333333333333333	4	0.8	12	0.20987654320987653	0.8	16	12	0	0	0	1.0	9	9	1.1333333333333333	17	0.0	1.0	0.04766282083117731	0.5963531238286367	0.039068521505243446	0.5498263072225563	-0.1557017675550414	0.9999999999999396	0.9998201999940002	0.999967755512136	0	1.0	0.0
3264	0.005330508699057255	0.0007595958921346191	0.0006106579592323141	0.9936759957241628	None	0.2	1	0.3333333333333333	4	0.8	12	0.20987654320987653	0.8	16	12	0	0	0	1.0	9	9	1.1333333333333333	17	0.0	1.0	0.0489520080396494	0.5797452890772945	0.036617404607780936	0.6080683540334123	-0.10363693951789066	0.5280134216501082	0.6771966953957108	0.5722489989956601	0	1.0	0.0
4289	0.008105857447767338	0.00114654185775729	-0.0004783044687490295	0.9956197097456903	None	0.25	1	0.4	4	0.75	9	0.25925925925925924	0.75	13	9	0	0	0	0.6666666666666666	6	9	0.9333333333333333	14	0.0	1.0	0.0874632216146812	0.5800968945286474	9.534882430706193e-23	0.5	0.19821091000072652	0.6314052762248832	0.6919383558997186	0.5712959254786475	0	1.0	0.0
2817	0.007685409420501708	0.0008438079207430138	0.0006574819793507225	0.9952466384446473	None	0.3333333333333333	2	0.4	6	0.7	14	0.2716049382716049	0.7	20	14	1	0	0	1.0	9	9	1.4666666666666666	22	0.0	0.7692307692307693	0.02344830828724522	0.5753438328301191	0.16406739616883365	0.5864536045669659	-0.14620413986141598	0.5746974433389953	0.7897029249571292	0.5788412096635515	0	0.95	0.0
1676	None	None	None	None	None	0	0	0.75	3	0.5	2	0.5	0.5	5	2	0	0	0	0.75	3	4	0.4	6	0.0	0.6666666666666666	-0.4492174303927328	0.9993945150770607	0.08897722101149322	0.5247854765806632	0.001808986142472242	0.5025482082652941	0.977102243239333	0.9245681474227303	0	0.2	0.0
854	None	None	None	None	None	0.23076923076923078	3	0.4642857142857143	13	0.525	21	0.7777777777777778	0.25	22	10	19	0	0	0.6666666666666666	6	9	2.8	42	0.0	0.8333333333333334	-0.07056125978329861	0.6292050643264617	0.09999995430081185	0.500006011581862	7.258418421214089e-08	0.5000075588567295	0.6681341833215265	0.5439580780263312	0	0.5	0.0
1556	None	None	None	None	None	0	0	0.3333333333333333	2	0.8571428571428571	6	1.0	0.8571428571428571	8	6	0	0	0	0.1111111111111111	9	1	0.6	9	0.0	1.0	-0.09382880294993638	0.6246412795221586	0.0005340443026336254	0.5032119944734388	6.355243791095234e-07	0.5000120316609812	0.6091153460853944	0.5434064318418692	0	1.0	0.0
7428	1.462794105362728e-07	2.4872170394310742e-08	-1.725363876332129e-08	0.9999940439660289	None	0.3333333333333333	1	0.4444444444444444	4	0.7272727272727273	8	0.2653061224489796	0.7272727272727273	12	8	0	0	0	1.0	7	7	0.8666666666666667	13	0.0	0.6666666666666666	0.09999990168667014	0.500000686749332	0.0757495294174921	0.9983841311386182	4.373177368695698e-05	0.5000739591392268	0.6048916989191578	0.894936511589322	0	0	0.0
4048	0.0016571446695751888	8.940111449783902e-05	5.047494373791937e-05	0.9986211086815646	None	0.2	1	0.3333333333333333	4	0.8	12	0.20987654320987653	0.8	16	12	0	0	0	1.0	9	9	1.1333333333333333	17	0.0	1.0	0.0678635709727137	0.5790520146713494	-0.09267347083319404	0.6078858555061852	-0.05288465842631225	0.5517555676594242	0.6468984138948225	0.5797371690881166	0	0.9375	0.0
2838	0.00042800212235769236	6.002020461445023e-07	-5.672628619907224e-07	0.9999960301798104	None	0	0	0.3333333333333333	3	0.8181818181818182	9	0.28888888888888886	0.8181818181818182	12	9	0	1	0	0.5555555555555556	9	5	0.8666666666666667	13	1.0	1.0	-0.04840597501988218	0.6674751531095646	0.09999978667145062	0.5000002716103713	0.0999999862340443	0.5000000310075969	0.6680973240965378	0.5578060983219316	1.0	1.0	0.0
709	None	None	None	None	None	0	0	0.3181818181818182	7	0.6666666666666666	20	0.5925925925925926	0.06666666666666667	5	2	26	5	0	0.6666666666666666	6	9	2.1333333333333333	32	0.09433962264150944	0.6923076923076923	0.2925783969789322	0.8524963827439647	-0.02556109299359105	0.6459132640607955	0.022726899376144246	0.5347866172545911	0.7693128313144959	0.6966939259976962	0.0	0	0.0
2337	None	None	None	None	None	0	0	0	0	0	0	1.0	0	0	0	0	0	0	1.0	1	1	0.06666666666666667	1	0.0	0	0	0	0	0	0	0	0	0	0	0	0
4152	0.0	0.0	0.0	1.0	None	0	0	0	0	0	0	1.0	0	0	0	0	0	0	1.0	1	1	0.06666666666666667	1	0.0	0	0	0	0	0	0	0	0	0	0	0	0
5239	0.027007984836557496	0.012298272109575807	0.012103951496723825	0.9951276252328166	None	0	0	0.375	6	0.6190476190476191	13	0.6571428571428571	0.23809523809523808	9	5	13	0	0	0.7142857142857143	7	5	1.5333333333333334	23	0.0	0.3333333333333333	0.09999888635675576	0.5000194491802111	0.15993151373875084	0.950544778773265	0.25648089784364964	0.6209762249081933	0.683313532788365	0.7594950434410686	0	1.0	0.0
6659	None	None	None	None	None	0.1111111111111111	1	0.47619047619047616	10	0.4827586206896552	14	0.8611111111111112	0.1724137931034483	14	5	16	0	0	1.0	6	6	2.066666666666667	31	0.0	0.4	0.09997611521132907	0.5001289668803961	0.04654510076531747	0.5134940497907028	0.24852662933327502	0.6527202884699693	0.7006820166748697	0.5568796575244398	0	0	0.0
2600	1.2561550732185554e-07	1.1642398973070816e-07	-9.219473222255523e-09	0.9999819631400159	None	0	0	0.03773584905660377	2	0.974025974025974	75	0.9753086419753086	0	0	0	78	2	0	1.0	9	9	5.266666666666667	79	0.0125	0.9859154929577465	0	0	0	0	0	0	0	0	0	0	0
2519	None	None	None	None	None	0	0	0.2857142857142857	4	0.7222222222222222	13	0.4166666666666667	0.16666666666666666	4	3	15	1	0	0.75	8	6	1.3333333333333333	20	0.030303030303030304	0.5714285714285714	0.057731865415823466	0.5689004535458263	0.16552084697813566	0.5302319037270551	-0.0995637632710561	0.5040768022954841	0.7473782447753015	0.534507498531571	1.0	1.0	0.0
3759	None	None	None	None	None	0.1	1	0.36363636363636365	8	0.6451612903225806	20	0.4074074074074074	0.5161290322580645	23	16	9	1	0	1.0	9	9	2.2	33	0.06666666666666667	0.3333333333333333	0.09991255808269446	0.5061710017550176	0.08137725427142965	0.5554719123741622	0.3437995308815277	0.6253481409510585	0.7654122044488973	0.5629804868081703	1.0	1.0	0.0
486	None	None	None	None	None	0	0	0	0	0	0	1.0	0	0	0	0	4	0	1.0	1	1	0.06666666666666667	1	1.0	0	0	0	0	0	0	0	0	0	0	0	0
1892	None	None	None	None	None	0	0	0	0	0	0	1.0	0	0	0	0	4	0	1.0	1	1	0.06666666666666667	1	1.0	0	0	0	0	0	0	0	0	0	0	0	0
852	None	None	None	None	None	0	0	0.3333333333333333	1	1.0	2	1.0	1.0	3	2	0	1	0	0.25	1	4	0.26666666666666666	4	0.3333333333333333	0	0.04152332557631448	0.5098898179378895	2.60859460000779e-06	0.5000039805183307	0.08133344337936527	0.5082611966331219	0.5822596030316781	0.5060520500801242	1.0	1.0	0.0
5506	0.01863077321589759	0.008108905145490156	0.007452791295907359	0.9952569399930409	None	0.2	1	0.3333333333333333	4	0.8	12	0.20987654320987653	0.8	16	12	0	0	0	1.0	9	9	1.1333333333333333	17	0.0	1.0	0.09965593448235059	0.5030989816689961	0.07397839928185432	0.6507023658631537	-0.12553039984879577	0.999900488997272	0.7640817527194007	0.9638487302490465	0	1.0	0.0
7335	None	None	None	None	None	0.15384615384615385	2	0.3793103448275862	11	0.6097560975609756	25	0.5308641975308642	0.4878048780487805	31	20	11	0	0	1.0	9	9	2.8666666666666667	43	0.0	0.8235294117647058	0.09999997766979343	0.5000011212654234	0.12776442285621153	0.5979736391701481	6.081837715089697e-17	0.5004342534092213	0.6338291366410256	0.5331820333642255	0	0.3225806451612903	0.0
2983	2.902490129528056e-06	2.681858960900331e-08	2.6752164074847047e-08	0.9999952652994049	None	0	0	0.6	3	0.6	3	0.4666666666666667	0.6	6	3	0	1	0	0.6	3	5	0.4666666666666667	7	1.0	1.0	4.413719736636811e-15	0.5000024229949152	-0.0995787725699117	0.5010206054713765	0.0010600406261190084	0.5231648211521873	0.6158446205628084	0.5080674485935082	1.0	1.0	0.0
6138	0.0029320444373384996	0.0008906079672799154	-4.161900818111514e-05	0.9948370257351289	None	0.08333333333333333	1	0.37037037037037035	10	0.5526315789473685	21	0.7142857142857143	0.10526315789473684	9	4	30	7	0	0.875	8	7	2.6666666666666665	40	0.11864406779661017	0.7058823529411765	0.0001868252668583577	0.663322509827991	0.05156794250975296	0.5180380694827939	0.23337391705510807	0.5586830092940733	0.7213561186331049	0.5814461381437062	1.0	1.0	0.0
4609	0.0	0.0	0.0	0.9999999999999998	None	0	0	0	0	0	0	1.0	0	0	0	0	4	0	1.0	1	1	0.06666666666666667	1	1.0	0	0	0	0	0	0	0	0	0	0	0	0
5696	0.00011693255717219876	3.079841868487493e-05	-2.427931565713103e-05	0.9950467784469464	None	0.09090909090909091	1	0.3333333333333333	8	0.6060606060606061	20	0.43209876543209874	0.18181818181818182	10	6	24	0	0	1.0	9	9	2.3333333333333335	35	0.0	0.5806451612903226	0.05504960496980521	0.5191233801756898	0.0991833571861422	0.5047202615709439	0.031179726626518207	0.6578077935396245	0.5688543543656304	0.562090569879941	0	0	0.0
6814	0.0	0.0	0.0	0.9999999999999998	None	0	0	0	0	0	0	1.0	0	0	0	0	4	0	1.0	1	1	0.06666666666666667	1	1.0	0	0	0	0	0	0	0	0	0	0	0	0
7031	0.004699546775612496	0.0007136588107261432	-0.0007047158337321478	0.9929058380122889	None	0.3333333333333333	1	0.5	4	0.6666666666666666	6	0.3142857142857143	0.6666666666666666	10	6	0	0	0	0.7142857142857143	5	7	0.7333333333333333	11	0.0	0.6666666666666666	0.09723545462759038	0.5102732340005807	0.17835787738052353	0.9956156138292743	0.24936156166099543	0.6570658011334479	0.7152401481213905	0.8848197140478947	0	1.0	0.0
1516	None	None	None	None	None	0	0	0.2619047619047619	11	0.6666666666666666	40	0.7654320987654321	0.4166666666666667	34	25	27	0	0	1.0	9	9	4.133333333333334	62	0.0	0.8363636363636363	-0.09999905426598721	0.5000113212105937	0.08705057793713013	0.6110600034559454	9.858695304108285e-07	0.5000095616170075	0.6822716727076552	0.5375834436381364	0	0.5	0.0
4120	0.0022218852783802826	0.00041768921408120963	0.00023551173701190942	0.9975134150346293	None	0.2	1	0.3333333333333333	4	0.8	12	0.20987654320987653	0.8	16	12	0	0	0	1.0	9	9	1.1333333333333333	17	0.0	1.0	-0.0611098200159742	0.5614681356890884	0.08549870351909646	0.5217805305814304	-0.09992919819471652	0.5049680600276287	0.6915288978278125	0.5294801622593276	0	0.9375	0.0
4873	0.0003360190588072147	6.441354238509568e-06	-1.5332578288018479e-06	0.9999811676656115	None	0.14285714285714285	3	0.36363636363636365	16	0.5714285714285714	36	0.8024691358024691	0.2698412698412698	32	17	32	3	0	1.0	9	9	4.333333333333333	65	0.05660377358490566	0.8620689655172413	0.09999974824913371	0.5000138289532249	-0.08774799769142663	0.6603360556009328	-0.08543959908649001	0.6045801524130274	0.7051500062723387	0.5898014244092209	0.59375	0.625	0.0
6081	0.02701368012567829	0.012635951212684156	0.012500555671354475	0.9950993094784624	None	0	0	0.375	6	0.6190476190476191	13	0.6571428571428571	0.23809523809523808	9	5	13	0	0	0.7142857142857143	7	5	1.5333333333333334	23	0.0	0.3333333333333333	0.09999888635675576	0.5000194491802111	0.15993151373875084	0.950544778773265	0.25648089784364964	0.6209762249081933	0.683313532788365	0.7594950434410686	0	1.0	0.0
2700	3.239074777391478e-07	1.921901976077481e-07	5.32293980008271e-08	0.999953901771224	None	0	0	0.2857142857142857	4	0.6842105263157895	13	0.3888888888888889	0.21052631578947367	6	4	14	0	0	0.6666666666666666	9	6	1.4	21	0.0	0.3157894736842105	-0.12282879820269024	0.5624078900678049	-0.03865999232286007	0.6663932651034878	0.00276212472205822	0.5148458786191717	0.6574887077668986	0.5827532503839623	0	1.0	0.0
1305	None	None	None	None	None	0	0	0.5454545454545454	6	0.2857142857142857	4	0.5333333333333333	0	0	0	15	14	0	0.8333333333333334	6	5	1.0666666666666667	16	0.4117647058823529	1.0	0	0	0	0	0	0	0	0	0	0	0
5325	None	None	None	None	None	0	0	0.2037037037037037	11	0.7435897435897436	58	0.9876543209876543	0.28205128205128205	30	22	49	0	0	1.0	9	9	5.333333333333333	80	0.0	0.9859154929577465	0.08223930654680109	0.6402536544397253	0.0987103848378783	0.543539786486818	0.022304878899960627	0.6667809328381669	0.6067185094620612	0.6181199578668465	0	1.0	0.0
7488	None	None	None	None	None	0.42857142857142855	3	0.5294117647058824	9	0.5217391304347826	12	0.390625	0.4782608695652174	19	11	5	1	0	1.0	8	8	1.6666666666666667	25	0.16666666666666666	0.4	0.1460854766243779	0.6137767173870959	0.09883249163507002	0.6737036913315086	0.41404037407050076	0.623580005305039	0.7931299174792756	0.6374524079149946	1.0	1.0	0.0
7483	None	None	None	None	None	0.058823529411764705	1	0.3888888888888889	14	0.5384615384615384	28	0.75	0.21153846153846154	22	11	31	2	0	0.8888888888888888	9	8	3.6	54	0.03636363636363636	0.8695652173913043	0.031540952381347354	0.5788921481925624	-0.09981124621284834	0.5007867016300609	0.03687320746678617	0.580237782840352	0.673517710765383	0.553554085377241	1.0	1.0	0.0
7326	0.026855618745220324	0.012267498372487546	0.01212674079107875	0.9951691195167005	None	0	0	0.375	6	0.6190476190476191	13	0.6571428571428571	0.23809523809523808	9	5	13	0	0	0.7142857142857143	7	5	1.5333333333333334	23	0.0	0.3333333333333333	0.09999888635675576	0.5000194491802111	0.15993151373875084	0.950544778773265	0.25648089784364964	0.6209762249081933	0.683313532788365	0.7594950434410686	0	1.0	0.0
7396	0.026061961316464727	0.016882088647143516	-0.013224770210952254	0.9941888428348926	None	0.25	1	0.36363636363636365	4	0.7857142857142857	11	0.2222222222222222	0.7857142857142857	15	11	0	0	0	0.8888888888888888	8	9	1.0666666666666667	16	0.0	1.0	0.0999999562422346	0.5000004363331607	0.05943286999028631	0.5954560459884158	0.22028292711269035	0.57951369461635	0.6585106150938107	0.5586739546842803	0	1.0	0.0
7197	None	None	None	None	None	0	0	0.16326530612244897	8	0.8028169014084507	57	0.9012345679012346	0.056338028169014086	9	4	63	0	0	1.0	9	9	4.866666666666666	73	0.0	0.875	0.09999997264387377	0.50000038275582	0.10754871256832932	0.8996804731163186	0.05496929187311127	0.5487242284324177	0.5593257572071901	0.6892037529580269	0	1.0	0.0
103	None	None	None	None	None	0	0	0.018518518518518517	1	1.0	79	1.0	0	0	0	80	0	0	1.0	9	9	5.4	81	0.0	1.0	0	0	0	0	0	0	0	0	0	0	0
91	None	None	None	None	None	0.16666666666666666	1	0.35714285714285715	5	0.7368421052631579	14	0.25925925925925924	0.7368421052631579	19	14	1	0	0	1.0	9	9	1.4	21	0.0	0.6666666666666666	0.0456917060262539	0.547421221381946	-0.1430221995036947	0.9831718362838553	0.09983478478983435	0.5004790647564142	0.7565272414067694	0.8053333473601236	0	1.0	0.0
5276	0.006589800003950443	0.0014480893960810905	0.0014442946101253852	0.9942615998960065	None	0.2	1	0.3333333333333333	4	0.8	12	0.20987654320987653	0.8	16	12	0	0	0	1.0	9	9	1.1333333333333333	17	0.0	1.0	0.09504962543576487	0.5113212241885572	0.15187069800253802	0.5302018446207211	0.20240632880984685	0.8664642227539158	0.6208624635047476	0.6634632739781169	0	1.0	0.0
1801	None	None	None	None	None	0	0	0.5	1	1.0	1	1.0	0	1	0	1	3	0	0.3333333333333333	1	3	0.2	3	0.6	0	0	0	0	0	0	0	0	0	0	0	0
6887	None	None	None	None	None	0	0	0.17073170731707318	7	0.7966101694915254	47	0.8472222222222222	0.15254237288135594	13	9	47	6	0	0.8888888888888888	8	9	4.066666666666666	61	0.06382978723404255	0.9056603773584906	0.09999999002083751	0.5000105514619435	0.08799551278593529	0.5906650284100031	0.30047682633461253	0.5945711702818772	0.7260323795500362	0.5621479926290662	1.0	1.0	0.0
628	None	None	None	None	None	0	0	0	0	0	0	1.0	0	0	0	0	4	0	1.0	1	1	0.06666666666666667	1	1.0	0	0	0	0	0	0	0	0	0	0	0	0
2708	0.0031036149381399552	0.0014325423729602289	0.0013630910534995992	0.9966659118499781	None	0.1111111111111111	2	0.39473684210526316	15	0.5636363636363636	31	0.7037037037037037	0.45454545454545453	38	25	18	0	0	1.0	9	9	3.8	57	0.0	0.8333333333333334	-0.047192454827297184	0.5466749956372372	-0.08579022450989601	0.6090803530022038	-0.09865587944370095	0.5745274760749137	0.5513175459560704	0.576969947039736	0	1.0	0.0
1383	None	None	None	None	None	0	0	0	0	0	0	1.0	0	0	0	0	4	0	1.0	1	1	0.06666666666666667	1	1.0	0	0	0	0	0	0	0	0	0	0	0	0
3206	0.004397478679742209	0.0003771530896980616	0.00011568172813686308	0.9958383071789282	None	0.2	2	0.391304347826087	9	0.625	20	0.41975308641975306	0.5	25	16	8	0	0	1.0	9	9	2.2666666666666666	34	0.0	0.56	3.237261359597187e-11	0.5035569548883843	-0.09857378172231049	0.5248554947947434	-0.09333363887229204	0.5805866181031087	0.6139741937514733	0.5365110659912793	0	1.0	0.0
5669	0.003124574459640311	0.0010267416723112402	0.00010171926476652855	0.9959705645293643	None	0.2	1	0.3333333333333333	4	0.8	12	0.20987654320987653	0.8	16	12	0	0	0	1.0	9	9	1.1333333333333333	17	0.0	1.0	0.09997215699472115	0.5002290590986731	0.012185652079058445	0.6781312273026062	0.04872924879107414	0.5785985530455675	0.6047347541604708	0.5876789970852492	0	1.0	0.0
1931	None	None	None	None	None	0	0	0	0	0	0	1.0	0	0	0	0	1	0	1.0	1	1	0.06666666666666667	1	0.25	0	0	0	0	0	0	0	0	0	0	0	0
3366	None	None	None	None	None	0.16666666666666666	2	0.2692307692307692	7	0.7837837837837838	29	0.48148148148148145	0.5675675675675675	28	21	10	0	0	1.0	9	9	2.6	39	0.0	0.8	0.0925660207914103	0.5504045187111981	-0.09872417479904494	0.5107926435487439	-0.03219771136140971	0.659639183110856	0.6990419725521716	0.5750266061805012	0	0	0.0
3933	0.0004363641270605813	2.245933963332934e-06	2.2225372493035997e-06	0.9999999746268564	None	0.2	1	0.3333333333333333	4	0.8	12	0.20987654320987653	0.8	16	12	0	0	0	1.0	9	9	1.1333333333333333	17	0.0	1.0	0.008513978617539978	0.6637938418605948	0.18841370635787397	0.9949041169181294	-0.09998873713426766	0.5002738987641114	0.827024779382328	0.8792328396973526	0	1.0	0.0
3720	3.478913662003828e-08	2.9941552077322766e-08	2.9906255619330065e-08	0.9999951716454832	None	0	0	0.25	1	1.0	3	1.0	1.0	4	3	0	0	0	0.2	1	5	0.3333333333333333	5	0.0	0	0.09999964169734668	0.5000020618747207	0.04073450537547131	0.5936217232456376	1.4735974267300724e-10	0.5000000004080892	0.6105266813165802	0.5315385798938685	0	1.0	0.0
4374	0.009784426171520115	0.002711101623307288	0.0026686077633433056	0.9947840372053309	None	0.2	1	0.3333333333333333	4	0.8	12	0.20987654320987653	0.8	16	12	0	0	0	1.0	9	9	1.1333333333333333	17	0.0	1.0	0.07670358545133633	0.5864954144062289	0.06467678271325503	0.5143353379815437	-0.3065804040154484	0.5436298068331579	0.8497298841056832	0.5483333938345153	0	1.0	0.0
2274	None	None	None	None	None	0	0	0.6	3	0.6	3	0.4375	0.6	6	3	0	0	0	1.0	4	4	0.4666666666666667	7	0.0	0.6666666666666666	-0.013502377825153743	0.6080825576212396	-0.09966687214143208	0.5007232950558479	-0.09862821992688324	0.5020301472908045	0.5998730309105926	0.5374524895622486	0	1.0	0.0
104	None	None	None	None	None	0	0	0.35	7	0.5555555555555556	15	0.5370370370370371	0.18518518518518517	11	5	17	2	0	0.6666666666666666	9	6	1.9333333333333333	29	0.0625	0.64	-0.01719454991699378	0.6553136522747165	0.0908957722323973	0.5411713347657484	-0.0035213668554651715	0.6782513153242204	0.6293054608501188	0.6266242446812368	1.0	1.0	0.0
6685	3.99448914472432e-06	1.2362718150627337e-06	3.9353680521942146e-08	0.9996201371876409	None	0	0	0.3333333333333333	2	0.8571428571428571	6	0.36	0.8571428571428571	8	6	0	0	0	1.0	5	5	0.6	9	0.0	0	0.09983486233089992	0.5012863658480283	0.11772607520578768	0.594168492807824	4.787152892506242e-07	0.5000433098253146	0.6273673156088694	0.5321674746009857	0	1.0	0.0
3525	0.0013652427941351008	0.00010888254415535778	5.6768839809149044e-05	0.9978906389012141	None	0.2	1	0.3333333333333333	4	0.8	12	0.20987654320987653	0.8	16	12	0	0	0	1.0	9	9	1.1333333333333333	17	0.0	1.0	0.06280988861322409	0.5606762913456282	0.06608488420413777	0.6720206605479814	0.055796542426819085	0.64676683327199	0.5587149633442581	0.6276233498286743	0	0	0.0
6964	0.00036956580008143186	5.100632785850114e-06	1.8550603015434044e-06	0.99999839924876	None	0.25	1	0.36363636363636365	4	0.7857142857142857	11	0.2222222222222222	0.7857142857142857	15	11	0	0	0	0.8888888888888888	8	9	1.0666666666666667	16	0.0	1.0	0.09999932670819886	0.5000088758670991	0.17447264499601106	0.6140558566380933	-0.0999999270135163	0.5000174154208658	0.7611387167139652	0.538631055677149	0	1.0	0.0
1834	None	None	None	None	None	0	0	0.17647058823529413	3	0.8260869565217391	19	0.625	0.08695652173913043	4	2	20	12	0	0.625	5	8	1.6666666666666667	25	0.2857142857142857	0.43478260869565216	-0.06889402231001426	0.6140391118332804	0.028516603409333763	0.5258225690726982	4.297661198213538e-05	0.5007927354677781	0.6092265693216671	0.5474299447975803	1.0	1.0	0.0
1399	None	None	None	None	None	0	0	1.0	1	0	0	1.0	0	1	0	0	2	0	0.5	2	1	0.13333333333333333	2	0.6666666666666666	0	0	0	0	0	0	0	0	0	0	0	0
6871	1.5265314055430672e-05	4.330581111613176e-06	1.337587289251282e-08	0.9987553602920505	None	0	0	0.25	1	1.0	3	1.0	1.0	4	3	0	0	0	0.2	5	1	0.3333333333333333	5	0.0	0	0.049618831940353325	0.588070903328552	-0.00031498224584241283	0.5768550739450905	0.0023871668970544334	0.5081758193769176	0.5788624316851138	0.5579532673353047	0	0	0.0
4337	None	None	None	None	None	0.16666666666666666	2	0.5	13	0.40540540540540543	15	0.7222222222222222	0.2702702702702703	19	10	19	3	0	0.6666666666666666	9	6	2.6	39	0.09090909090909091	0.6470588235294118	0.09999989787104166	0.5000083906304537	0.0018123458323969159	0.5725282672363069	0.00427087901458068	0.5480532178106778	0.6060786924050172	0.5403301489082823	0.9473684210526315	0.9473684210526315	0.7165363843899712
1900	None	None	None	None	None	0.2	1	0.3333333333333333	4	0.8	12	0.20987654320987653	0.8	16	12	0	0	0	1.0	9	9	1.1333333333333333	17	0.0	1.0	0.0406600041464608	0.50872744374655	0.07644170675574531	0.593677440454061	0.024367892304165712	0.5352322019116775	0.559740904066286	0.5461404273726673	0	0.75	0.0
1313	None	None	None	None	None	0.09090909090909091	1	0.375	9	0.6060606060606061	20	0.6481481481481481	0.5151515151515151	25	17	9	2	0	0.6666666666666666	9	6	2.3333333333333335	35	0.14285714285714285	0.8275862068965517	-0.03219936023596734	0.6424718982773036	-0.09957297222633348	0.5043901286060076	3.3136746010657304e-06	0.5001611549049562	0.611390497254153	0.5501899581432657	1.0	1.0	0.0
599	None	None	None	None	None	0	0	0	0	0	0	1.0	0	0	0	0	4	0	1.0	1	1	0.06666666666666667	1	1.0	0	0	0	0	0	0	0	0	0	0	0	0
2475	None	None	None	None	None	0	0	0.2765957446808511	13	0.6470588235294118	44	0.8641975308641975	0.20588235294117646	24	14	45	5	0	1.0	9	9	4.666666666666667	70	0.05952380952380952	0.9508196721311475	0.007063740883347569	0.5189802538637533	-0.09804446567807672	0.5214248157878647	0.08625680214418263	0.7397567244038062	0.6815437752535396	0.5992012128924186	1.0	1.0	0.0
6880	0.004139003592629614	0.000323537714624598	3.3920888759122525e-05	0.9920497251043898	None	0	0	0.5	3	0.42857142857142855	3	0.6	0.14285714285714285	2	1	6	0	0	0.6	3	5	0.6	9	0.0	0.5	2.1110543391558748e-21	0.5	0.10878522059825854	0.5189666330551673	0.26922542611096	0.6039738329862946	0.7525047388126986	0.5414011188662201	0	1.0	0.0
1085	None	None	None	None	None	0	0	0	0	0	0	1.0	0	0	0	0	3	0	1.0	1	1	0.06666666666666667	1	0.75	0	0	0	0	0	0	0	0	0	0	0	0
1696	None	None	None	None	None	0	0	0	0	0	0	1.0	0	0	0	0	0	0	1.0	1	1	0.06666666666666667	1	0.0	0	0	0	0	0	0	0	0	0	0	0	0
2601	0.0	0.0	0.0	1.0	None	0	0	0	0	0	0	1.0	0	0	0	0	0	0	1.0	1	1	0.06666666666666667	1	0.0	0	0	0	0	0	0	0	0	0	0	0	0
2084	None	None	None	None	None	0	0	0	0	0	0	1.0	0	0	0	0	4	0	1.0	1	1	0.06666666666666667	1	1.0	0	0	0	0	0	0	0	0	0	0	0	0
1908	None	None	None	None	None	0.0625	1	0.3235294117647059	11	0.6458333333333334	31	0.6172839506172839	0.5833333333333334	39	28	10	0	0	1.0	9	9	3.3333333333333335	50	0.0	0.7142857142857143	0.016897725949564464	0.5488890984149543	-0.09661459069438808	0.5098750627179773	0.018911853366486576	0.6658584245647718	0.6392712761681014	0.5764947431179406	0	1.0	0.0
1178	None	None	None	None	None	0	0	0.6666666666666666	2	0.5	1	1.0	0.5	3	1	0	2	0	0.25	4	1	0.26666666666666666	4	1.0	0.6666666666666666	-0.07785728495367146	0.549549548453749	0.046679913546685575	0.5062098908868928	-0.04606385744991362	0.6043848259193755	0.6333347689502385	0.5537466144360201	1.0	1.0	0.0
2003	None	None	None	None	None	0	0	0.5	2	0.75	3	0.6	0.75	5	3	0	0	0	0.4	2	5	0.4	6	0.0	0	-0.09999905536143242	0.5001457306250335	-0.09932004539654696	0.50323929760412	0.20312840616971967	0.501444856230695	0.806489453751221	0.5016099723715467	0	1.0	0.0
4180	1.1789224840309208e-07	9.01268737502488e-08	6.445032411387536e-11	0.9999766521111003	None	0	0	0.018518518518518517	1	1.0	79	1.0	0	0	0	80	0	0	1.0	9	9	5.4	81	0.0	1.0	0	0	0	0	0	0	0	0	0	0	0
446	None	None	None	None	None	0	0	0.375	3	0.7777777777777778	7	0.3142857142857143	0.7777777777777778	10	7	0	0	0	0.7142857142857143	7	5	0.7333333333333333	11	0.0	0.6666666666666666	0.16293863559396465	0.7182599722550034	0.09803082732628804	0.510144894926699	-0.12404332225924808	0.6461794162468567	0.7663579773736953	0.6286056643234862	0	0.9	0.0
2375	None	None	None	None	None	0.5	1	0.8333333333333334	5	0.2857142857142857	2	0.6	0.2857142857142857	7	2	1	1	0	0.6	5	3	0.6	9	1.0	1.0	0.0001380757261047823	0.5012960536396049	0.004015755781396849	0.5447176911386182	0.0007975802371823886	0.5015228210836552	0.5043523529857079	0.5158801161347574	1.0	1.0	0.0
5515	None	None	None	None	None	0.05555555555555555	1	0.34210526315789475	13	0.5925925925925926	32	0.691358024691358	0.14814814814814814	16	8	39	3	0	1.0	9	9	3.7333333333333334	56	0.04054054054054054	0.6530612244897959	0.0999999993502106	0.5000000048503758	0.046510563065123016	0.6422340640986811	0.1376629352191902	0.9553947201617576	0.7295110631737443	0.7714379899405843	1.0	1.0	0.0
3786	9.579488634124293e-09	8.459544538370384e-09	-7.244234369543575e-09	0.9999989074213775	None	0	0	1.0	1	0	0	1.0	0	0	0	1	2	0	0.5	1	2	0.13333333333333333	2	0.3333333333333333	0	0	0	0	0	0	0	0	0	0	0	0
5132	0.02656458428303459	0.012486766675455284	0.01237125733907323	0.9950861934762592	None	0	0	0.375	6	0.6190476190476191	13	0.6571428571428571	0.23809523809523808	9	5	13	0	0	0.7142857142857143	7	5	1.5333333333333334	23	0.0	0.3333333333333333	0.09999888635675576	0.5000194491802111	0.15993151373875084	0.950544778773265	0.25648089784364964	0.6209762249081933	0.683313532788365	0.7594950434410686	0	1.0	0.0
7373	None	None	None	None	None	0.1	1	0.3181818181818182	7	0.7096774193548387	22	0.515625	0.5483870967741935	24	17	8	0	0	1.0	8	8	2.2	33	0.0	0.56	0.046823972570317396	0.5458707644145643	0.06605377957604205	0.6385895485572495	-0.09999494787628786	0.5023223358713012	0.6819687004051425	0.5632048644343148	0	1.0	0.0
6327	0.0	0.0	0.0	0.9999999999999998	None	0	0	0	0	0	0	1.0	0	0	0	0	4	0	1.0	1	1	0.06666666666666667	1	1.0	0	0	0	0	0	0	0	0	0	0	0	0
7115	None	None	None	None	None	0.058823529411764705	1	0.2972972972972973	11	0.660377358490566	35	0.6790123456790124	0.4528301886792453	32	24	22	0	0	1.0	9	9	3.6666666666666665	55	0.0	0.782608695652174	0.09999833456160132	0.5000216077882949	0.0983866157932558	0.5073513975135645	0.06607107292057812	0.5894274745276288	0.5412673348615821	0.5325450243823738	0	1.0	0.0
897	None	None	None	None	None	0	0	0.3333333333333333	2	0.8571428571428571	6	1.0	0.8571428571428571	8	6	0	2	0	0.1111111111111111	1	9	0.6	9	1.0	1.0	-0.08590718591368125	0.6257720365377892	0.23451946601405468	0.5838548317914665	2.2926292312848037e-05	0.5001247237820071	0.7760974320025367	0.5706277237984959	1.0	0.625	0.0
5874	None	None	None	None	None	0	0	0.21428571428571427	9	0.7333333333333333	44	0.7654320987654321	0.3	25	18	36	3	0	1.0	9	9	4.133333333333334	62	0.043478260869565216	0.9811320754716981	0.09999219916636091	0.500276916529373	0.040985973109059416	0.5873998567656891	0.20263755581615803	0.628831154135617	0.6578366823511351	0.5729376158043206	0.96	1.0	0.0
7418	1.6173650470836144e-07	1.0677167602261259e-07	-5.325099942218144e-08	0.999955772976858	None	0	0	0.16666666666666666	6	0.8076923076923077	42	0.6666666666666666	0	0	0	53	14	0	1.0	9	9	3.6	54	0.12727272727272726	0.8888888888888888	0	0	0	0	0	0	0	0	0	0	0
3837	0.006587478432206118	9.925338066175055e-05	-3.277605635852167e-05	0.9895815067238822	None	0.2	1	0.3333333333333333	4	0.8	12	0.20987654320987653	0.8	16	12	0	0	0	1.0	9	9	1.1333333333333333	17	0.0	1.0	0.017043490773930903	0.5774026503490404	0.13092149824999327	0.6197940926144134	0.29752476831639024	0.9999995290051413	0.8770688293249911	0.9940775844156327	0	1.0	0.0
1580	None	None	None	None	None	0	0	0	0	0	0	1.0	0	0	0	0	0	0	1.0	1	1	0.06666666666666667	1	0.0	0	0	0	0	0	0	0	0	0	0	0	0
158	None	None	None	None	None	0.25	1	0.4	4	0.75	9	0.25	0.75	13	9	0	0	0	0.875	8	7	0.9333333333333333	14	0.0	0.8571428571428571	0.020082103331227535	0.6529071384576846	0.09976383348509134	0.5068719438679969	0.10606090170608418	0.5586903000071354	0.5943917928801394	0.5740497443398754	0	1.0	0.0
396	None	None	None	None	None	0	0	0.3	6	0.6428571428571429	18	0.46875	0.03571428571428571	2	1	27	15	0	1.0	8	8	2.0	30	0.2631578947368421	0.46153846153846156	0.16084634710446594	0.6025186958336024	-0.09982361203416976	0.5003166345264153	0.09990614008662585	0.5002259366105033	0.7544986952849837	0.5347887884652238	1.0	1.0	0.12820310562178605
7075	1.202004314927918e-07	7.562043062959675e-08	-6.969710994849696e-08	0.9999828141113951	None	0	0	0.18421052631578946	7	0.7818181818181819	43	0.7916666666666666	0.07272727272727272	8	4	48	1	0	0.8888888888888888	8	9	3.8	57	0.010416666666666666	0.7755102040816326	0.09999999999936142	0.500000022673146	0.09056788961918862	0.5421439987557655	6.406853178262027e-05	0.5010713396327199	0.6100717418606274	0.5144345192630445	1.0	1.0	0.0
1361	None	None	None	None	None	0	0	0.42857142857142855	3	0.75	6	0.3333333333333333	0.75	9	6	0	1	0	0.8333333333333334	5	6	0.6666666666666666	10	1.0	0.4	9.2162520590531e-09	0.5000001455711072	0.030527499556190458	0.65298168016714	-0.4821181826050136	0.5958160499331177	0.8980236041922967	0.5842094671035439	1.0	1.0	0.0
400	None	None	None	None	None	0	0	0	0	0	0	1.0	0	0	0	0	4	0	1.0	1	1	0.06666666666666667	1	1.0	0	0	0	0	0	0	0	0	0	0	0	0
1828	None	None	None	None	None	0	0	0	0	0	0	1.0	0	0	0	0	0	0	1.0	1	1	0.06666666666666667	1	0.0	0	0	0	0	0	0	0	0	0	0	0	0
7334	0.004378653888881139	0.0009416021078946095	0.00013028606928593926	0.9942433065794655	None	0.05263157894736842	1	0.225	9	0.7413793103448276	43	0.7407407407407407	0.06896551724137931	12	4	47	0	0	1.0	9	9	4.0	60	0.0	0.8363636363636363	0.341569550876965	0.6320013212702761	0.07257539452845634	0.5993991804299456	0.2380395645344362	0.6515952165074153	0.7700710609902791	0.6279138757101403	0	1.0	0.0
7300	0.00023466319539193473	8.091645673926255e-05	8.027349115962745e-05	0.9997623580497902	None	0.3333333333333333	1	0.5	4	0.6666666666666666	6	0.34375	0.6666666666666666	10	6	0	0	0	0.5	4	8	0.7333333333333333	11	0.0	0.8571428571428571	0.049321224030249224	0.5152340774614732	-0.11527298319762694	0.5432681660802007	-0.03459697415829219	0.6471859073058001	0.6705922837015121	0.5696405385644309	0	0.8	0.0
2005	None	None	None	None	None	0	0	0.25	1	1.0	3	1.0	1.0	4	3	0	3	0	0.2	5	1	0.3333333333333333	5	1.0	0	3.133538235335486e-19	0.5000000000000028	-0.04132279301841196	0.5139207123799644	-0.03876232347943369	0.5083230069858669	0.547130007753569	0.50741548515195	1.0	1.0	0.0
2264	None	None	None	None	None	0	0	0.16666666666666666	3	0.8333333333333334	20	0.8666666666666667	0	0	0	25	9	0	0.8333333333333334	6	5	1.7333333333333334	26	0.16666666666666666	0.2857142857142857	0	0	0	0	0	0	0	0	0	0	0
1953	None	None	None	None	None	0.5	1	0.8333333333333334	5	0.2857142857142857	2	0.45	0.14285714285714285	4	1	4	0	0	0.8	5	4	0.6	9	0.0	0.4	2.899717183792593e-06	0.5000058355081661	0.0387225498940626	0.5293508692630018	0.09940436957785881	0.5003875464999986	0.600928261726327	0.5099247077669761	0	1.0	0.0
3173	0.004008073879059825	0.0027292607093321155	0.000835757665611437	0.9932968316504346	None	0.25	1	0.36363636363636365	4	0.7857142857142857	11	0.2222222222222222	0.7857142857142857	15	11	0	0	0	0.8888888888888888	8	9	1.0666666666666667	16	0.0	1.0	0.09999999427361914	0.500000034789337	-0.04225186297443255	0.6631868233895934	-0.09349055814272962	0.5123493832459793	0.7012299150121489	0.5602833306334727	0	0.7333333333333333	0.0
5581	0.0	0.0	0.0	1.0	None	0	0	0	0	0	0	1.0	0	0	0	0	0	0	1.0	1	1	0.06666666666666667	1	0.0	0	0	0	0	0	0	0	0	0	0	0	0
5773	0.00015660232655274195	8.262191118376208e-05	8.239176786218065e-05	0.9999938729443447	None	0	0	0.25	1	1.0	3	1.0	1.0	4	3	0	0	0	0.2	1	5	0.3333333333333333	5	0.0	0	0.06013472564900078	0.5697608425957554	0.09999615895402682	0.5000276365441154	0.2849135362442889	0.5078781887471578	0.7272525399983433	0.5260182588385279	0	1.0	0.0
352	None	None	None	None	None	0	0	0	0	0	0	1.0	0	0	0	0	0	0	1.0	1	1	0.06666666666666667	1	0.0	0	0	0	0	0	0	0	0	0	0	0	0
2529	None	None	None	None	None	0	0	0.05555555555555555	2	0.9607843137254902	49	0.9814814814814815	0.0392156862745098	2	2	50	1	0	0.6666666666666666	9	6	3.533333333333333	53	0.009615384615384616	0.9787234042553191	0.08753242045418559	0.5418133837553447	0.06292632159657377	0.5165985411637992	0.09856847595866378	0.5014474517531489	0.5406492677745794	0.5199771484406003	1.0	1.0	0.0
5866	0.01289527452130927	0.0002539703410276025	0.00024368649835514639	0.9959443823258392	None	0	0	0.4	4	0.5	6	0.7	0.16666666666666666	5	2	8	0	0	0.8	4	5	0.9333333333333333	14	0.0	0	0.03315018272580545	0.6142292725291592	0.028538891522013325	0.5784319418766367	0.0782744882017972	0.6137835997373765	0.6084616209928921	0.6022629650335025	0	1.0	0.0
3070	4.144789128784788e-07	1.1759550598693101e-07	-8.028444987749858e-09	0.9999801978966981	None	0	0	0.16666666666666666	9	0.7974683544303798	63	1.0	0	9	0	71	0	0	1.0	9	9	5.4	81	0.0	1.0	0	0	0	0	0	0	0	0	0	0	0
1701	None	None	None	None	None	0	0	0	0	0	0	1.0	0	0	0	0	4	0	1.0	1	1	0.06666666666666667	1	1.0	0	0	0	0	0	0	0	0	0	0	0	0
7157	None	None	None	None	None	0	0	0.3783783783783784	14	0.5471698113207547	29	0.873015873015873	0.41509433962264153	34	22	20	0	0	0.7777777777777778	9	7	3.6666666666666665	55	0.0	0.8333333333333334	0.09999716404190291	0.5000526800787989	0.09615040635144678	0.6583393676535083	-0.031546367343650836	0.5137630069656225	0.6478047401819028	0.5589889459521505	0	1.0	0.0
4987	None	None	None	None	None	0.14285714285714285	1	0.29411764705882354	5	0.782608695652174	18	0.30864197530864196	0.7391304347826086	22	17	2	1	0	1.0	9	9	1.6666666666666667	25	0.3333333333333333	0.625	0.03992605727560682	0.5936206986399889	0.07458408912638967	0.8253842471578001	0.23666893972032232	0.6674816269230444	0.7413770051684061	0.7060640021790119	1.0	1.0	0.0
5672	None	None	None	None	None	0.047619047619047616	1	0.2727272727272727	12	0.703125	45	0.8148148148148148	0.453125	38	29	27	0	0	1.0	9	9	4.4	66	0.0	0.7719298245614035	0.09999132733405244	0.5002115872647616	0.07506138012868187	0.9676794157101035	0.26420764398461716	0.5993360765044803	0.7238450229669147	0.7803283401504292	0	1.0	0.0
1857	None	None	None	None	None	0.15	3	0.37209302325581395	16	0.5806451612903226	36	0.7901234567901234	0.3709677419354839	38	23	25	0	0	1.0	9	9	4.266666666666667	64	0.0	0.9090909090909091	0.010250278851273335	0.5484146002184696	0.03555110246617439	0.5541348614944104	-0.09380693733186345	0.5706598310615343	0.6361561653573004	0.557757883526423	0	0.9736842105263158	0.0
2521	None	None	None	None	None	0.0625	1	0.2857142857142857	10	0.68	34	0.7222222222222222	0.22	15	11	36	0	0	0.8888888888888888	8	9	3.466666666666667	52	0.0	0.8636363636363636	0.051177918569660516	0.5858642278497783	1.3021118626666494e-08	0.5000008454969453	0.1666349260919318	0.6283923001596511	0.6658831111079172	0.5721775735398066	0	1.0	0.0
384	None	None	None	None	None	0	0	0.1111111111111111	6	0.8860759493670886	70	1.0	0.4936708860759494	43	39	37	0	0	1.0	9	9	5.4	81	0.0	1.0	0.058260768407883926	0.5812625834980846	0.0509998431054241	0.6022797050012664	-0.03535604099483874	0.6617101667725779	0.6240113167478601	0.6156879464151428	0	1.0	0.0
3369	0.0	0.0	0.0	0.9999999999999998	None	0	0	0	0	0	0	1.0	0	0	0	0	4	0	1.0	1	1	0.06666666666666667	1	1.0	0	0	0	0	0	0	0	0	0	0	0	0
5585	0.0	0.0	0.0	1.0	None	0	0	0	0	0	0	1.0	0	0	0	0	0	0	1.0	1	1	0.06666666666666667	1	0.0	0	0	0	0	0	0	0	0	0	0	0	0
5980	0.0004943723125005041	0.0005089810039080372	-1.3835526375983875e-06	0.9977393776463037	None	0	0	0.5	1	1.0	1	1.0	1.0	2	1	0	0	0	0.3333333333333333	3	1	0.2	3	0.0	0	0.09976839822960823	0.5002736612847956	0.09235557872823166	0.5058032693145799	0.19408146756128478	0.5062379375632604	0.6137552849557002	0.5041050585845329	0	1.0	0.0
5194	None	None	None	None	None	0.08333333333333333	1	0.5	13	0.43243243243243246	16	0.7222222222222222	0.21621621621621623	19	8	19	2	0	0.6666666666666666	9	6	2.6	39	0.06451612903225806	0.7878787878787878	0.09999914269964964	0.5000088679135406	0.02316643938816102	0.5988718625790915	0.17236815878893075	0.6027146364330653	0.6477592764900266	0.5677140111212141	1.0	1.0	0.0
6719	0.0003049079548551846	3.19746556910087e-05	1.244963348733282e-05	0.9999467208023447	None	0.3333333333333333	1	0.5	4	0.7	7	0.2857142857142857	0.7	11	7	0	0	0	0.8571428571428571	7	6	0.8	12	0.0	0.6666666666666666	0.09989983216556078	0.5005327445818446	0.23259297913294802	0.625103532426483	-0.09999979428832799	0.5000052395898845	0.7968445007248272	0.542680821899168	0	1.0	0.0
2402	None	None	None	None	None	0	0	0.36363636363636365	4	0.7142857142857143	10	0.4	0.7142857142857143	14	10	1	0	0	0.625	5	8	1.0666666666666667	16	0.0	0.5454545454545454	0.09336319290023301	0.5249731731179722	0.055216442225071785	0.6672250514134108	0.03581513783823938	0.6746835414916933	0.621155198464679	0.6244221115759491	0	1.0	0.0
3004	0.0018686558483571687	0.0003723468760938637	0.0001459762772188898	0.9968556304754291	None	0.3333333333333333	1	0.4444444444444444	4	0.7272727272727273	8	0.2653061224489796	0.7272727272727273	12	8	0	0	0	1.0	7	7	0.8666666666666667	13	0.0	0.6666666666666666	0.03683023342419077	0.5220266209729989	0.07751920836030594	0.6871594768568985	0.1249866211407582	0.5815232770475575	0.6220791922164872	0.5990132602263732	0	0.08333333333333333	0.0
5538	0.00010511529542643332	8.928732702150458e-07	-8.303972875397846e-08	0.9999973871296752	None	0	0	0.375	3	0.8	8	0.3333333333333333	0.8	11	8	0	0	0	0.4444444444444444	4	9	0.8	12	0.0	1.0	7.116240096607963e-07	0.5003854198652717	0.08889015003687141	0.9773063369160501	-0.04501317612093005	0.5242051988667916	0.6650081374761772	0.7836476018666944	0	1.0	0.0
466	None	None	None	None	None	0	0	0.5	3	0.6666666666666666	4	0.5714285714285714	0.6666666666666666	7	4	0	0	0	0.2857142857142857	2	7	0.5333333333333333	8	0.0	1.0	0.000747924920186559	0.6782934425439856	0.06403803241914977	0.5573104245283247	2.252171082846188e-09	0.5000001201820706	0.6090581730717111	0.5806392418833567	0	1.0	0.0
38	None	None	None	None	None	0	0	0.08823529411764706	3	0.9183673469387755	45	0.8095238095238095	0	0	0	50	14	0	0.7777777777777778	7	9	3.4	51	0.1346153846153846	0.9583333333333334	0	0	0	0	0	0	0	0	0	0	0
7235	0.0011924453072280322	0.00010985098733152628	0.00010982562007932277	0.9982448334871691	None	0	0	0.3333333333333333	2	0.8333333333333334	5	1.0	0.5	4	3	3	0	0	0.125	1	8	0.5333333333333333	8	0.0	0.8571428571428571	0.06559886262176584	0.5293630460828138	2.1869315712178092e-07	0.5002544409129128	0.1319722799593636	0.5083750711986254	0.6316855364557771	0.512673007464497	0	1.0	0.0
3678	0.014932447430684084	0.002830634133678791	0.0006691659009300993	0.9968239648509066	None	0.16666666666666666	2	0.37037037037037035	10	0.631578947368421	24	0.49382716049382713	0.5789473684210527	31	22	8	0	0	1.0	9	9	2.6666666666666665	40	0.0	0.6666666666666666	0.09251770986137035	0.5100516853144531	0.04727982146681246	0.5848868201128851	0.09882303140969655	0.5083526841793397	0.5578000182844445	0.5346521237076278	0	0.967741935483871	0.0
1797	None	None	None	None	None	0	0	0.5	3	0.6666666666666666	4	0.5714285714285714	0.6666666666666666	7	4	0	1	0	0.2857142857142857	2	7	0.5333333333333333	8	1.0	1.0	1.455332153533853e-16	0.5000000000002562	-0.07931303599964308	0.528351529237227	0.0002338015167525207	0.500356942288772	0.5925308051966803	0.5095784666698938	1.0	1.0	0.0
3271	0.005759480330013282	0.004131632624278965	0.0016459232134774366	0.9944446036646055	None	0	0	0.25	4	0.7272727272727273	16	0.6	0.2727272727272727	10	6	13	11	0	0.625	8	5	1.6	24	0.4230769230769231	0.6666666666666666	0.0999990284791342	0.5000049087619084	0.2743090633810308	0.5886946293060309	-0.06191196985316311	0.5089143171783206	0.7978535243488482	0.5328071590000001	1.0	1.0	0.0
5725	None	None	None	None	None	0.1	1	0.36363636363636365	8	0.6333333333333333	19	0.6666666666666666	0.5	22	15	9	2	0	0.75	8	6	2.1333333333333333	32	0.13333333333333333	0.6666666666666666	0.09584926675887087	0.5540637517361356	0.09082041519556754	0.6103339263501841	0.23420645011275792	0.6155943166006057	0.6770322745291255	0.5936085359914092	1.0	1.0	0.0
4931	0.0	0.0	0.0	0.9999999999999998	None	0	0	0	0	0	0	1.0	0	0	0	0	4	0	1.0	1	1	0.06666666666666667	1	1.0	0	0	0	0	0	0	0	0	0	0	0	0
4591	0.00044727484671242505	1.9176295616239046e-06	-1.7934633468116861e-06	0.9999547561212394	None	0.25	1	0.36363636363636365	4	0.7857142857142857	11	0.2222222222222222	0.7857142857142857	15	11	0	0	0	0.8888888888888888	8	9	1.0666666666666667	16	0.0	1.0	7.25008907543332e-05	0.502232809982765	0.025700810861111912	0.5509476726318441	-0.10497717828093722	0.5648097846052103	0.6290301472920923	0.539429419440299	0	1.0	0.0
5962	0.0002246803066147372	8.833887561364605e-05	-8.25818501805787e-05	0.9999494998456164	None	0	0	0.3333333333333333	2	0.7142857142857143	5	0.75	0.14285714285714285	1	1	7	2	0	0.75	4	3	0.6	9	0.1111111111111111	0	0.09999020113952456	0.5	0.5479877993803906	0.5	0.3044700770089882	0.5	0.8619112410037898	0.5	1.0	1.0	0.0
983	None	None	None	None	None	0.3333333333333333	1	0.4444444444444444	4	0.7272727272727273	8	0.2708333333333333	0.7272727272727273	12	8	0	0	0	0.75	8	6	0.8666666666666667	13	0.0	0.8571428571428571	-0.08116005094914971	0.650824684039561	-0.09998586837173248	0.5024181137673561	0.28401467773260525	0.6243593751833737	0.8498388225598412	0.593907827314155	0	1.0	0.0
2002	None	None	None	None	None	0.2	1	0.3333333333333333	4	0.8	12	0.20987654320987653	0.8	16	12	0	0	0	1.0	9	9	1.1333333333333333	17	0.0	1.0	-0.024075957138234055	0.6811086166475749	0.07597516650920566	0.5795415105093871	-0.04235185542351239	0.5000199388974411	0.6422875791063297	0.5890277272777706	0	1.0	0.0
1426	None	None	None	None	None	0	0	0	0	0	0	1.0	0	0	0	0	0	0	1.0	1	1	0.06666666666666667	1	0.0	0	0	0	0	0	0	0	0	0	0	0	0
3431	0.007743026474886096	0.0009890947750573903	0.0007381652524154083	0.9953516948338564	None	0.3333333333333333	2	0.4	6	0.7	14	0.2716049382716049	0.7	20	14	1	0	0	1.0	9	9	1.4666666666666666	22	0.0	0.7692307692307693	0.02344830828724522	0.5753438328301191	0.16406739616883365	0.5864536045669659	-0.14620413986141598	0.5746974433389953	0.7897029249571292	0.5788412096635515	0	0.95	0.0
4836	0.0	0.0	0.0	1.0	None	0	0	0	0	0	0	1.0	0	0	0	0	0	0	1.0	1	1	0.06666666666666667	1	0.0	0	0	0	0	0	0	0	0	0	0	0	0
1618	None	None	None	None	None	0	0	0.3333333333333333	4	0.7333333333333333	11	0.7083333333333334	0.4666666666666667	11	7	5	0	0	0.6666666666666666	6	4	1.1333333333333333	17	0.0	0.46153846153846156	0.08318088814453654	0.518229850122256	0.08511038928350126	0.5510639538262087	-0.09876291691134433	0.6147093799023883	0.684688687848364	0.5617722962971132	0	0.18181818181818182	0.0
10	None	None	None	None	None	0	0	0	0	0	0	1.0	0	0	0	0	0	0	1.0	1	1	0.06666666666666667	1	0.0	0	0	0	0	0	0	0	0	0	0	0	0
6742	None	None	None	None	None	0.1	1	0.391304347826087	9	0.59375	19	0.4722222222222222	0.21875	13	7	20	2	0	0.8888888888888888	8	9	2.2666666666666666	34	0.05263157894736842	0.64	0.04799996671244853	0.5156558231237007	0.0053006058491455715	0.6635096882844332	0.11450184283341924	0.5617420839248206	0.6082737549776346	0.5817474625265756	1.0	1.0	0.0
4985	0.02725930125668906	0.012421651137964578	0.012301966879728402	0.9950997391759294	None	0	0	0.375	6	0.6190476190476191	13	0.6571428571428571	0.23809523809523808	9	5	13	0	0	0.7142857142857143	7	5	1.5333333333333334	23	0.0	0.3333333333333333	0.09999888635675576	0.5000194491802111	0.15993151373875084	0.950544778773265	0.25648089784364964	0.6209762249081933	0.683313532788365	0.7594950434410686	0	1.0	0.0
2081	None	None	None	None	None	0.25	1	0.36363636363636365	4	0.7857142857142857	11	0.2222222222222222	0.7857142857142857	15	11	0	0	0	0.8888888888888888	9	8	1.0666666666666667	16	0.0	1.0	-0.09703180732917868	0.6000057845087429	0.0005234954833469294	0.5026656354044545	0.02971411703540792	0.5496538493847947	0.6235532939159785	0.5511062385027542	0	1.0	0.0
973	None	None	None	None	None	0.14285714285714285	2	0.41935483870967744	13	0.5454545454545454	24	0.5679012345679012	0.3181818181818182	25	14	20	0	0	1.0	9	9	3.066666666666667	46	0.0	0.6153846153846154	0.09988584906052687	0.5015418921296066	0.1061475748589897	0.5955512538014794	0.21617178913854654	0.6451368213922785	0.6405738710492841	0.5818291369695121	0	0.12	0.0
3251	0.0002524117240757016	5.2998973971529314e-06	4.7452407891379324e-07	0.9982813593968977	None	0	0	0.25	1	1.0	3	1.0	1.0	4	3	0	3	0	0.2	5	1	0.3333333333333333	5	1.0	0	0.2901513416122904	0.555207185519714	0.00690218409985101	0.5043861779178823	0.0031667223706160798	0.5414083701641426	0.7931823400302385	0.5337230285673383	0.75	1.0	0.0
5622	3.0266879522847122e-05	3.962181126927664e-06	1.3791734943620848e-06	0.9931374118840363	None	0	0	0.35714285714285715	5	0.5555555555555556	10	1.0	0.16666666666666666	6	3	13	0	0	0.8	4	5	1.3333333333333333	20	0.0	0	0.09999999926670056	0.5000000175001659	-0.09236807817458567	0.7271665719028368	0.00023386129237142555	0.5005434820020707	0.6868771539363495	0.5811483773560179	0	1.0	0.0
980	None	None	None	None	None	0.05555555555555555	1	0.2894736842105263	11	0.6481481481481481	35	0.691358024691358	0.16666666666666666	17	9	38	1	0	1.0	9	9	3.7333333333333334	56	0.013888888888888888	0.7058823529411765	9.056192033115544e-05	0.5022259026100834	0.15777697980991895	0.6876579436423652	0.0439763785471791	0.5307993301247248	0.6592049485208097	0.5761894387884335	1.0	0.9411764705882353	0.0
7159	None	None	None	None	None	0	0	0.5	3	0.7142857142857143	5	0.5625	0.2857142857142857	4	2	4	0	0	1.0	4	4	0.6	9	0.0	0.8	0.09999451166133237	0.5000099850374652	8.290429806859937e-06	0.5000070755161213	0.44211989874016416	0.5648063508728427	0.8690974155580097	0.5217163351779053	0	1.0	0.0
5502	9.607625893208308e-07	2.147572110949453e-07	1.6794626290192466e-07	0.9999040351853866	None	0	0	0.11764705882352941	4	0.875	42	0.6172839506172839	0	1	0	48	0	0	1.0	9	9	3.3333333333333335	50	0.0	0.7142857142857143	0	0	0	0	0	0	0	0	0	0	0
5121	0.003209966605158041	0.0008232636304004473	-0.0004017485219809042	0.9967122982891916	None	0.2	1	0.3333333333333333	4	0.8	12	0.20987654320987653	0.8	16	12	0	0	0	1.0	9	9	1.1333333333333333	17	0.0	1.0	0.0999700800294756	0.5002732465949667	0.2859495478345453	0.6836001691039437	-0.008833470444783737	0.6254741298378785	0.7709119737694958	0.6054205575470988	0	1.0	0.0
1814	None	None	None	None	None	0.09090909090909091	1	0.375	9	0.6176470588235294	21	0.5714285714285714	0.4411764705882353	23	15	12	3	0	0.7777777777777778	7	9	2.4	36	0.15	0.5517241379310345	0.10069576325619048	0.5740538268720256	0.12581626650390404	0.5227766824503001	-0.05381132435612408	0.5474075571607783	0.7010077437255148	0.548165311540492	1.0	1.0	0.0
6036	0.00015683381973990686	1.1975930533239789e-05	1.638830045040535e-06	0.9999981286394141	None	0.3333333333333333	1	0.4444444444444444	4	0.7272727272727273	8	0.28888888888888886	0.7272727272727273	12	8	0	0	0	0.5555555555555556	5	9	0.8666666666666667	13	0.0	1.0	0.09999980643890205	0.5000016075737964	0.07485365954733546	0.623131019248183	-0.0018485191510343745	0.6413624674402374	0.620147804030837	0.5893751122538702	0	1.0	0.0
6687	None	None	None	None	None	0.09090909090909091	1	0.375	9	0.6060606060606061	20	0.43209876543209874	0.5151515151515151	25	17	9	0	0	1.0	9	9	2.3333333333333335	35	0.0	0.46153846153846156	0.09992608886039414	0.5021824969317692	-0.18280571865316558	1.0	0.22302460508816618	0.6504681816685436	0.8284360270437648	1.0	0	1.0	0.0
997	None	None	None	None	None	0.2	1	0.3333333333333333	4	0.8	12	0.20987654320987653	0.8	16	12	0	0	0	1.0	9	9	1.1333333333333333	17	0.0	1.0	3.9989793163390525e-14	0.5000000000021081	0.0963515275115602	0.5614114007260963	0.1370137965337855	0.5913525180955151	0.640202325769737	0.5511909680001638	0	1.0	0.0
4393	0.002270256121616234	0.0011355850843966914	0.0005810259922237381	0.9970546791443938	None	0.2	1	0.3333333333333333	4	0.8	12	0.20987654320987653	0.8	16	12	0	0	0	1.0	9	9	1.1333333333333333	17	0.0	1.0	0.09958088590234353	0.5036245324640826	0.29666703126728117	0.5870990461847504	-0.05229359431308796	0.5063515330336075	0.8086209050418047	0.5326112788613717	0	1.0	0.0
3783	0.006086541457229053	0.0008032828772544826	0.0004478426754506274	0.99489578364433	None	0.25	1	0.4	4	0.75	9	0.25	0.75	13	9	0	0	0	0.875	8	7	0.9333333333333333	14	0.0	0.8571428571428571	0.06321215302641363	0.5877578727476752	-0.026388382954688077	0.6208986254210166	-0.2762680096796918	0.933024398707394	0.7956895176354062	0.761464205290063	0	1.0	0.0
5785	0.0005396184599350877	0.0003612271648406456	0.00033778900165004773	0.9995641049485513	None	0.25	1	0.4	4	0.7692307692307693	10	0.23809523809523808	0.7692307692307693	14	10	0	0	0	0.7777777777777778	7	9	1.0	15	0.0	1.0	0.029092264616583076	0.5104486596556191	0.13218029406737306	0.5402710539954532	0.07093790991710452	0.5643437006438722	0.6115762210875323	0.5384277740988835	0	1.0	0.0
11	None	None	None	None	None	0	0	0.09803921568627451	5	0.8918918918918919	66	0.9382716049382716	0.013513513513513514	2	1	73	0	0	1.0	9	9	5.066666666666666	76	0.0	0.9411764705882353	0.001571094056180095	0.5039276165870968	-0.05521390751767043	0.5960968876335989	0.1105161771504383	0.5591214239201995	0.6697227319428462	0.5533409275038832	0	1.0	0.0
136	None	None	None	None	None	0	0	0.1590909090909091	7	0.8095238095238095	51	0.8024691358024691	0.12698412698412698	11	8	53	6	0	1.0	9	9	4.333333333333333	65	0.056074766355140186	0.8275862068965517	-0.07978350348739499	0.5291048501112479	0.07388813361393805	0.9999999975907188	6.401301664783125e-10	0.5013508943560864	0.7184118427456427	0.9987144693947534	1.0	1.0	0.0
2626	0.0021376086804411583	0.0010446912088091927	-0.0010420155632295377	0.9966803387803506	None	0.2	1	0.3333333333333333	4	0.8	12	0.20987654320987653	0.8	16	12	0	0	0	1.0	9	9	1.1333333333333333	17	0.0	1.0	-0.09999999593286915	0.5000000030160707	-0.0893884713328501	0.5442540396920964	0.022998148993166868	0.5748705671318006	0.6356739304723927	0.5398512776295536	0	0	0.0
7460	0.025351062111173883	0.012207094326598774	0.012084783919288343	0.995091450378561	None	0	0	0.375	6	0.6190476190476191	13	0.6571428571428571	0.23809523809523808	9	5	13	0	0	0.7142857142857143	7	5	1.5333333333333334	23	0.0	0.3333333333333333	0.09999888635675576	0.5000194491802111	0.15993151373875084	0.950544778773265	0.25648089784364964	0.6209762249081933	0.683313532788365	0.7594950434410686	0	1.0	0.0
4821	0.0008406502307229235	0.0001349895194050491	0.00013217091039247392	0.9985242902282907	None	0.2	1	0.3333333333333333	4	0.8	12	0.20987654320987653	0.8	16	12	0	0	0	1.0	9	9	1.1333333333333333	17	0.0	1.0	0.09965480273661158	0.5020003995997786	0.065406100519029	0.6685264094273153	-0.04997908014224186	0.657009597291425	0.6696704046921469	0.6113938974509645	0	1.0	0.0
197	None	None	None	None	None	0	0	0.16666666666666666	3	0.875	21	0.8666666666666667	0.041666666666666664	1	1	24	0	0	0.8333333333333334	5	6	1.7333333333333334	26	0.0	1.0	0.09493756330069095	0.5	-0.05739171306126711	0.5	0.0984112360359046	0.5	0.6740176498621755	0.5	0	1.0	0.0
5184	None	None	None	None	None	0.038461538461538464	1	0.3148148148148148	17	0.6075949367088608	48	1.0	0.13924050632911392	22	11	58	0	0	1.0	9	9	5.4	81	0.0	1.0	0.19834225198519836	0.5972352082205163	0.052106954386485015	0.5599082031262343	7.777889577996574e-08	0.5000090708328468	0.7051012919589634	0.5527021856215875	0	1.0	0.0
6919	None	None	None	None	None	0	0	0.2916666666666667	7	0.7058823529411765	24	0.6666666666666666	0.2647058823529412	15	9	20	0	0	0.6666666666666666	9	6	2.4	36	0.0	0.4	0.09999992487544923	0.5000034320815175	0.12214082998225392	0.6704122242052972	-0.05103617550109302	0.6467205167723634	0.6862490567364276	0.607839463317957	0	1.0	0.0
7238	4.5783401695909616e-08	4.496184160720325e-08	1.7349921141248138e-08	0.999987405100325	None	0.125	1	0.5	9	0.4166666666666667	10	0.32098765432098764	0.2916666666666667	16	7	9	4	0	1.0	9	9	1.7333333333333334	26	0.3076923076923077	0.17391304347826086	0.0999577400548575	0.500433768715617	0.07812957660871168	0.9496584129350747	3.3670374955794286e-05	0.5020706104715134	0.6084999003290784	0.7275900097628236	1.0	1.0	0.0
2902	None	None	None	None	None	0	0	0.14634146341463414	6	0.864406779661017	51	0.7530864197530864	0.2542372881355932	20	15	40	0	0	1.0	9	9	4.066666666666666	61	0.0	0.7692307692307693	-0.16438603375793234	0.7691185270596799	-0.06280288094047709	0.6415003821408719	1.5336421145097777e-08	0.5071590822377884	0.6912958510761478	0.6467126594569393	0	1.0	0.0
3426	0.0	0.0	0.0	1.0	None	0	0	0	0	0	0	1.0	0	0	0	0	0	0	1.0	1	1	0.06666666666666667	1	0.0	0	0	0	0	0	0	0	0	0	0	0	0
2453	None	None	None	None	None	0.125	1	0.5555555555555556	10	0.3333333333333333	8	0.48148148148148145	0.125	11	3	14	6	0	0.6666666666666666	9	6	1.7333333333333334	26	0.25	0.2857142857142857	7.777273523190033e-05	0.5130396942049426	0.09977370117927623	0.5003654105079549	6.889581505778753e-08	0.500004808354722	0.6151878572068045	0.5044708377039152	1.0	0.9090909090909091	0.03427676609219194
4457	0.009766845827741446	0.0024179866918618903	0.002373732986434578	0.9948765332773027	None	0.2	1	0.3333333333333333	4	0.8	12	0.20987654320987653	0.8	16	12	0	0	0	1.0	9	9	1.1333333333333333	17	0.0	1.0	0.07670358545133633	0.5864954144062289	0.06467678271325503	0.5143353379815437	-0.3065804040154484	0.5436298068331579	0.8497298841056832	0.5483333938345153	0	1.0	0.0
6669	2.949433016026454e-07	3.037788306091433e-07	-1.539996165682716e-07	0.9999510816684319	None	0.15	3	0.42857142857142855	18	0.5245901639344263	32	0.7777777777777778	0.4918032786885246	47	30	15	0	0	1.0	9	9	4.2	63	0.0	0.7272727272727273	0.09999969261259413	0.5002735813092847	-0.0771909174369306	0.9986140166442707	7.902762784127648e-27	0.5000003661732125	0.6821824565147646	0.8996809636124403	0	1.0	0.0
4455	1.9442694205832175e-08	1.6041176896916178e-08	1.7309322467817115e-10	0.9999971816255	None	0	0	0.18181818181818182	2	0.8571428571428571	12	0.5333333333333333	0	0	0	15	0	0	0.8333333333333334	6	5	1.0666666666666667	16	0.0	1.0	0	0	0	0	0	0	0	0	0	0	0
2270	None	None	None	None	None	0	0	0.5	1	1.0	1	1.0	0	1	0	1	3	0	0.3333333333333333	1	3	0.2	3	0.6	0	0	0	0	0	0	0	0	0	0	0	0
3287	0.005054614053578387	0.0008674259837973605	0.00045959244073750247	0.9915635233011046	None	0.375	3	0.5	9	0.4583333333333333	11	0.5416666666666666	0.375	16	9	9	2	0	0.75	6	8	1.7333333333333334	26	0.13333333333333333	0.2857142857142857	0.15099127697876008	0.5664673453345634	0.0353446386710239	0.5046284801397171	-0.132667559404354	0.664667407360351	0.7587401960306531	0.5801470063377314	1.0	0.9375	0.0
2016	None	None	None	None	None	0	0	0.037037037037037035	2	0.9743589743589743	76	0.9876543209876543	0	0	0	79	0	0	1.0	9	9	5.333333333333333	80	0.0	0.9859154929577465	0	0	0	0	0	0	0	0	0	0	0
2511	None	None	None	None	None	0	0	0.25	2	0.7777777777777778	7	0.36666666666666664	0	1	0	9	3	0	0.8333333333333334	6	5	0.7333333333333333	11	0.14285714285714285	0	0	0	0	0	0	0	0	0	0	0	0
3376	0.0	0.0	0.0	0.9999999999999998	None	0	0	0	0	0	0	1.0	0	0	0	0	4	0	1.0	1	1	0.06666666666666667	1	1.0	0	0	0	0	0	0	0	0	0	0	0	0
5839	0.00011823289630953613	1.4662454770775082e-07	1.1687364908211282e-07	0.999985927712875	None	0	0	0.3333333333333333	2	0.8571428571428571	6	0.36	0.8571428571428571	8	6	0	0	0	1.0	5	5	0.6	9	0.0	0	0.09999797338568059	0.5000043618919968	0.32822036403892724	0.6252080394209558	-0.02453967588536643	0.6443028667025634	0.8096556341671024	0.5911222644231955	0	1.0	0.0
1199	None	None	None	None	None	0	0	1.0	2	0.0	0	1.0	0	2	0	0	1	0	0.3333333333333333	1	3	0.2	3	0.5	1.0	0	0	0	0	0	0	0	0	0	0	0
1422	None	None	None	None	None	0.2	2	0.36363636363636365	8	0.6451612903225806	20	0.4074074074074074	0.6129032258064516	27	19	5	0	0	1.0	9	9	2.2	33	0.0	1.0	0.08005910966927812	0.9878563097042117	0.3550082986786669	0.998924391676254	2.594165244094987e-24	0.5000000000376398	0.8253322894015676	0.9768914624704149	0	1.0	0.0
524	None	None	None	None	None	0.3333333333333333	2	0.42857142857142855	6	0.6842105263157895	13	0.375	0.6842105263157895	19	13	1	0	0	0.875	8	7	1.4	21	0.0	0.8571428571428571	-0.19027031514283288	0.9999999999928055	0.09634195421978275	0.9497041537166832	0.000279546967418094	0.5273147600509912	0.9256308137381967	0.999930104433339	0	1.0	0.0
4418	0.008104467258459288	0.0005612777750592572	-0.0005608970249786794	0.9902701876907485	None	0.25	1	0.4	4	0.75	9	0.25925925925925924	0.75	13	9	0	0	0	0.6666666666666666	9	6	0.9333333333333333	14	0.0	1.0	0.054834393527411804	0.5507996306340268	0.018747221732196517	0.5246236199733533	-0.21384295380010662	0.9998485299998902	0.864077859369176	0.9540201961450974	0	1.0	0.0
3165	0.0009189732711903628	7.499975332185777e-05	4.8964337148899335e-05	0.9990711753296349	None	0.3333333333333333	1	0.5	4	0.7	7	0.2857142857142857	0.7	11	7	0	0	0	0.8571428571428571	7	6	0.8	12	0.0	0.6666666666666666	0.00805310526166714	0.530497426089099	0.06487657245089931	0.6637590608042808	-0.02985459802364448	0.6844209413351587	0.60573087050356	0.628424890119169	0	0.09090909090909091	0.0
4401	0.0004775953055531261	4.8903647523230735e-06	1.2025557027627085e-06	0.9999999808753809	None	0.2	1	0.3333333333333333	4	0.8	12	0.20987654320987653	0.8	16	12	0	0	0	1.0	9	9	1.1333333333333333	17	0.0	1.0	0.07654775213797844	0.613530386325524	0.09996165687249232	0.5000977986209412	0.0916041260316659	0.5288777668360851	0.5339047222252302	0.5480353527174772	0	1.0	0.0
2340	None	None	None	None	None	0.1111111111111111	1	0.4	8	0.5925925925925926	16	0.5370370370370371	0.5185185185185185	21	14	7	3	0	0.6666666666666666	6	9	1.9333333333333333	29	0.2727272727272727	0.6086956521739131	0.03251481315034093	0.6578234397729307	0.03729193956745695	0.6718348310156438	0.00041880117251367436	0.5066898086500321	0.6013798395296689	0.6143470215548226	1.0	1.0	0.0
6452	0.00018450557643646538	2.1783754282916567e-05	2.1945008639193676e-06	0.9999769226371604	None	0.10526315789473684	2	0.43902439024390244	18	0.4576271186440678	27	0.7530864197530864	0.13559322033898305	22	8	38	6	0	1.0	9	9	4.066666666666666	61	0.09090909090909091	0.8	0.09999999929025513	0.5000000037104758	0.053223841852184414	0.9999999975090945	0.1642673778056886	0.6790715147565454	0.7456964114722183	0.9989452286091715	1.0	1.0	0.0
2517	None	None	None	None	None	0.2222222222222222	2	0.5714285714285714	12	0.3793103448275862	11	0.5535714285714286	0.20689655172413793	16	6	14	8	0	0.875	8	7	2.066666666666667	31	0.36363636363636365	0.5217391304347826	0.00019644106717596035	0.5134028142628502	0.09973866189239897	0.5005131838336547	0.004777205882785088	0.5746563853602654	0.6118791519860144	0.5296777208847857	1.0	1.0	0.0
1526	None	None	None	None	None	0	0	0.25	3	0.8666666666666667	13	0.4857142857142857	0.6666666666666666	13	10	3	3	0	0.7142857142857143	7	5	1.1333333333333333	17	0.42857142857142855	0.6666666666666666	0.06489074354646894	0.5609284750648313	-0.09789254330592226	0.5015865897551656	0.22879859216833145	0.5860347752622653	0.7916772572191472	0.549741145074649	0.9230769230769231	1.0	0.0
515	None	None	None	None	None	0	0	0	0	0	0	1.0	0	0	0	0	0	0	1.0	1	1	0.06666666666666667	1	0.0	0	0	0	0	0	0	0	0	0	0	0	0
4580	0.005789196840858717	0.0014079904403415842	0.0013622689310622271	0.9985569750312976	None	0.2	1	0.3333333333333333	4	0.8	12	0.20987654320987653	0.8	16	12	0	0	0	1.0	9	9	1.1333333333333333	17	0.0	1.0	0.09999982256173627	0.5000010891490816	0.05753047522742598	0.5894243908481148	0.3116005072699125	0.6101258914395292	0.7519374049941605	0.5670464344067156	0	1.0	0.0
701	None	None	None	None	None	0	0	0.2619047619047619	11	0.7	42	0.7654320987654321	0.48333333333333334	39	29	22	0	0	1.0	9	9	4.133333333333334	62	0.0	0.7547169811320755	-0.08451259188777918	0.6401776058141007	-0.04355086520873494	0.6780820777508252	0.02276792342200416	0.6627388124503776	0.669399401953959	0.66050452805721	0	1.0	0.0
6822	0.0	0.0	0.0	0.9999999999999998	None	0	0	0	0	0	0	1.0	0	0	0	0	4	0	1.0	1	1	0.06666666666666667	1	1.0	0	0	0	0	0	0	0	0	0	0	0	0
2215	None	None	None	None	None	0	0	0	0	0	0	1.0	0	0	0	0	0	0	1.0	1	1	0.06666666666666667	1	0.0	0	0	0	0	0	0	0	0	0	0	0	0
7364	0.027108442138572723	0.012553776507927699	0.01243026666629263	0.9951121138271807	None	0	0	0.375	6	0.6190476190476191	13	0.6571428571428571	0.23809523809523808	9	5	13	0	0	0.7142857142857143	7	5	1.5333333333333334	23	0.0	0.3333333333333333	0.09999888635675576	0.5000194491802111	0.15993151373875084	0.950544778773265	0.25648089784364964	0.6209762249081933	0.683313532788365	0.7594950434410686	0	1.0	0.0
6284	0.0	0.0	0.0	1.0	None	0	0	0	0	0	0	1.0	0	0	0	0	0	0	1.0	1	1	0.06666666666666667	1	0.0	0	0	0	0	0	0	0	0	0	0	0	0
3681	0.001694309715427734	0.00013067452179347982	-7.794769351770235e-05	0.9973103283248378	None	0.2	1	0.3333333333333333	4	0.8	12	0.20987654320987653	0.8	16	12	0	0	0	1.0	9	9	1.1333333333333333	17	0.0	1.0	0.030745299216895117	0.6644986960879595	-0.2219060241137531	0.9995316184160814	-0.0230233361998056	0.6711591561192105	0.816152123269908	0.9535079345296047	0	1.0	0.0
5869	0.0	0.0	0.0	1.0	None	0	0	0	0	0	0	1.0	0	0	0	0	0	0	1.0	1	1	0.06666666666666667	1	0.0	0	0	0	0	0	0	0	0	0	0	0	0
4329	0.017887758889807	0.00029353907078680155	3.14143257998801e-05	0.9908972680695609	None	0.2	1	0.3333333333333333	4	0.8	12	0.20987654320987653	0.8	16	12	0	0	0	1.0	9	9	1.1333333333333333	17	0.0	1.0	0.14293490252386526	0.6414967192643938	0.015039644409425646	0.5260565948584789	0.2841655560518923	0.6175493553714412	0.7552509893063528	0.5959092338808746	0	1.0	0.0
1098	None	None	None	None	None	0	0	0.3333333333333333	2	0.8333333333333334	5	1.0	0.8333333333333334	7	5	0	0	0	0.125	8	1	0.5333333333333333	8	0.0	0.8571428571428571	-0.07843696168831965	0.6603377623353509	-0.2776146377714043	0.999999089254534	6.802802726446669e-05	0.5009390949508564	0.8124226728934224	0.9923029084172585	0	1.0	0.0
6710	None	None	None	None	None	0.5	2	0.6363636363636364	7	0.42857142857142855	6	0.5333333333333333	0.14285714285714285	8	2	7	0	0	0.8333333333333334	5	6	1.0666666666666667	16	0.0	0.6	0.03505864274603306	0.5856858214204763	0.06407749007007847	0.9999998574766326	0.32032355535520285	0.6153585209707373	0.9049140459310501	0.99603629306569	0	1.0	0.0
3269	None	None	None	None	None	0.07142857142857142	1	0.23333333333333334	7	0.7380952380952381	31	0.6875	0.047619047619047616	4	2	39	11	0	1.0	8	8	2.933333333333333	44	0.1375	0.6486486486486487	0.027339251606093323	0.5281701050751737	0.08737210456887633	0.6014405085208495	0.18114548999714689	0.8965208971359043	0.7008391316962899	0.7098126292124167	1.0	1.0	0.0
3078	0.0005060301364314757	1.75771167313114e-05	-1.693413929878316e-05	0.999511870379414	None	0.2	1	0.3333333333333333	4	0.8	12	0.20987654320987653	0.8	16	12	0	0	0	1.0	9	9	1.1333333333333333	17	0.0	1.0	-0.043656119210609454	0.5306956322855252	0.10760833661840515	0.5833017134154507	-0.09935013192126856	0.554082491176019	0.7062702625901119	0.5561339343648857	0	1.0	0.0
4236	0.0018015469886255788	0.0013619043387825954	0.0013593817713034352	0.998208456634478	None	0.25	1	0.4	4	0.75	9	0.25	0.75	13	9	0	0	0	0.875	8	7	0.9333333333333333	14	0.0	0.8571428571428571	4.7233998969801476e-06	0.5000795721571709	0.06725885665122013	0.6493585915803871	-0.07317196131022391	0.5817569169637972	0.6325677692130944	0.5782295516343487	0	1.0	0.0
6841	0.006808194128583844	0.001195344594166226	-0.0005521564731392291	0.9854059510858718	None	0	0	0.375	3	0.5555555555555556	5	0.36666666666666664	0.2222222222222222	3	2	7	1	0	0.8333333333333334	6	5	0.7333333333333333	11	0.058823529411764705	0.3333333333333333	0.09999999654830408	0.50000001340189	0.07718623167638454	0.5408390391324178	0.23535389868762305	0.52223413071925	0.6720191289422481	0.5210472345862857	1.0	1.0	0.0
6400	0.007408468787277061	0.0012401442835459622	-0.0009660205834053792	0.9954843964547296	None	0.14285714285714285	1	0.35294117647058826	6	0.6956521739130435	16	0.3968253968253968	0.5652173913043478	18	13	6	0	0	0.7777777777777778	9	7	1.6666666666666667	25	0.0	0.4	0.09986878897964654	0.5050178648757785	0.13288398695680342	0.9999968135562936	0.41281300325944964	0.6135050668187991	0.813183024630293	0.9876244683881785	0	1.0	0.0
2828	0.0005660724362002101	0.00019065293047602086	2.6344924765964323e-05	0.9992302980919798	None	0.25	1	0.4	4	0.75	9	0.25	0.75	13	9	0	0	0	0.875	8	7	0.9333333333333333	14	0.0	0.8571428571428571	-0.04810702707814287	0.5157939663922294	-0.1429136095284687	0.5916128881201844	0.05099441246858596	0.5927232047444201	0.6983685249806537	0.5670166642974829	0	1.0	0.0
603	None	None	None	None	None	0.2	1	0.3333333333333333	4	0.8	12	0.20987654320987653	0.8	16	12	0	0	0	1.0	9	9	1.1333333333333333	17	0.0	1.0	0.00043240050306084753	0.5073765587824122	0.015360070243327468	0.5236736414609594	0.0013939191155929083	0.5164902472373276	0.5144147510727513	0.5158495812498709	0	0.875	0.0
4869	0.01745136121977609	0.007837606707829469	0.007250064147704785	0.99520090940551	None	0.2	1	0.3333333333333333	4	0.8	12	0.20987654320987653	0.8	16	12	0	0	0	1.0	9	9	1.1333333333333333	17	0.0	1.0	0.09965593448235059	0.5030989816689961	0.07397839928185432	0.6507023658631537	-0.12553039984879577	0.999900488997272	0.7640817527194007	0.9638487302490465	0	1.0	0.0
5886	None	None	None	None	None	0.5	2	0.5454545454545454	6	0.5714285714285714	8	0.8	0.14285714285714285	7	2	8	4	0	0.8	4	5	1.0666666666666667	16	0.26666666666666666	0.7272727272727273	-0.02375547738676714	0.6738746190274727	-0.09997809831864513	0.5003483812381565	-0.09996971692446939	0.5000368031838669	0.5888702777881266	0.5603134563155244	0.07142857142857142	0.5714285714285714	0.0
2612	1.0860897223525613e-10	8.094658971364027e-13	-2.6837035713985075e-13	0.9999999999999994	None	0.2	1	0.3333333333333333	4	0.8	12	0.20987654320987653	0.8	16	12	0	0	0	1.0	9	9	1.1333333333333333	17	0.0	1.0	7.902762784127648e-27	0.5	-0.0044005974233968645	0.6675040326699879	4.6789458935869254e-14	0.5000000017693831	0.5839125961937474	0.55781669767327	0	0.9375	0.0
4919	0.02688526631723871	0.012431551147632735	0.012319290011033594	0.9950771142600026	None	0	0	0.375	6	0.6190476190476191	13	0.6571428571428571	0.23809523809523808	9	5	13	0	0	0.7142857142857143	7	5	1.5333333333333334	23	0.0	0.3333333333333333	0.09999888635675576	0.5000194491802111	0.15993151373875084	0.950544778773265	0.25648089784364964	0.6209762249081933	0.683313532788365	0.7594950434410686	0	1.0	0.0
6944	0.0267995065918753	0.012514441694772383	0.012383853218634564	0.9950994310044902	None	0	0	0.375	6	0.6190476190476191	13	0.6571428571428571	0.23809523809523808	9	5	13	0	0	0.7142857142857143	7	5	1.5333333333333334	23	0.0	0.3333333333333333	0.09999888635675576	0.5000194491802111	0.15993151373875084	0.950544778773265	0.25648089784364964	0.6209762249081933	0.683313532788365	0.7594950434410686	0	1.0	0.0
4333	1.2496911966398065e-07	9.696999510565634e-08	5.904683560765905e-11	0.9999785999087537	None	0	0	0.018518518518518517	1	1.0	79	1.0	0	0	0	80	0	0	1.0	9	9	5.4	81	0.0	1.0	0	0	0	0	0	0	0	0	0	0	0
4594	0.005739274235006044	0.0009576357907196401	0.00027721724660524096	0.9979908648593595	None	0.2	1	0.3333333333333333	4	0.8	12	0.20987654320987653	0.8	16	12	0	0	0	1.0	9	9	1.1333333333333333	17	0.0	1.0	0.07051898234425119	0.573005527487129	-0.07771578737253423	0.676952688825957	0.130707852682304	0.6753335582162849	0.7029114238238675	0.6430848126735821	0	1.0	0.0
930	None	None	None	None	None	0	0	0.36363636363636365	4	0.6428571428571429	9	0.4	0	0	0	15	16	0	0.625	5	8	1.0666666666666667	16	0.47058823529411764	0.16666666666666666	0	0	0	0	0	0	0	0	0	0	0
2543	None	None	None	None	None	0	0	0.25	9	0.7115384615384616	37	1.0	0.5	33	26	20	0	0	0.6666666666666666	9	6	3.6	54	0.0	1.0	0.09201349384956656	0.59125336779253	0.03706001242414951	0.5758028642589035	0.07629577483135096	0.5360787317514462	0.5707743676240388	0.5678523516031161	0	0.030303030303030304	0.0
6850	0.003002581277320902	0.0008007761749634141	-0.00018172840267955843	0.9965176980312298	None	0.07142857142857142	1	0.25806451612903225	8	0.7045454545454546	31	0.5679012345679012	0.2727272727272727	17	12	28	4	0	1.0	9	9	3.066666666666667	46	0.07272727272727272	0.6341463414634146	0.09979614637585214	0.5004409544012216	0.050852986200656126	0.5645009227798822	0.3370689537919674	0.5865507500412543	0.7765161914272443	0.5507362431219458	1.0	1.0	0.0
4614	1.7757976234499812e-07	5.554353266360646e-08	5.218366095431492e-08	0.9999717329477453	None	0.3333333333333333	1	0.5	4	0.7	7	0.2857142857142857	0.7	11	7	0	0	0	0.8571428571428571	7	6	0.8	12	0.0	0.6666666666666666	0.09311203632649415	0.5560133090971157	0.08690071700159688	0.5575815319509457	8.320386710770396e-07	0.5000168386624314	0.6024372523333344	0.5379616008452371	0	1.0	0.0
3731	None	None	None	None	None	0	0	0.14814814814814814	8	0.8354430379746836	66	1.0	0.11392405063291139	13	9	67	0	0	1.0	9	9	5.4	81	0.0	1.0	1.4842658966891304e-06	0.5001781489117895	0.3094520026684802	0.6380270537264725	-0.2483162135172765	0.5672788159813763	0.9131617630331795	0.5694057499871145	0	1.0	0.0
5266	0.014514115280539664	0.004611649074015052	0.0005179257412334699	0.9757800559465629	None	0.25	1	0.4	4	0.75	9	0.25925925925925924	0.75	13	9	0	0	0	0.6666666666666666	9	6	0.9333333333333333	14	0.0	1.0	0.31044486404312605	0.6050406442666564	0.18627688456804098	0.7454684599792198	0.3584143111145289	0.6130597122105272	0.681727263262755	0.6578582292888788	0	1.0	0.0
6918	None	None	None	None	None	0.07692307692307693	1	0.35714285714285715	10	0.6153846153846154	24	0.7592592592592593	0.1794871794871795	15	7	25	1	0	0.6666666666666666	9	6	2.7333333333333334	41	0.021739130434782608	0.6285714285714286	0.09999999605684888	0.5000000370194243	0.13644929552622576	0.9865927908777943	-0.09999999774878446	0.5000002885539236	0.7498221098294885	0.8073406418897242	1.0	0.9333333333333333	0.0
168	None	None	None	None	None	0	0	0.3076923076923077	4	0.7058823529411765	12	0.6333333333333333	0.6470588235294118	15	11	3	0	0	0.8333333333333334	6	5	1.2666666666666666	19	0.0	0.25	0.06023421157003086	0.5784015022331606	0.04803415113291608	0.5422208324157196	0.09990689340907193	0.5001203990748928	0.5745389144631888	0.5404102416245975	0	0.4666666666666667	0.0
2689	0.0	0.0	0.0	1.0	None	0	0	0	0	0	0	1.0	0	0	0	0	0	0	1.0	1	1	0.06666666666666667	1	0.0	0	0	0	0	0	0	0	0	0	0	0	0
7195	0.02711341246938789	0.012729105474161782	0.01264784100955721	0.9950949500866232	None	0	0	0.375	6	0.6190476190476191	13	0.6571428571428571	0.23809523809523808	9	5	13	0	0	0.7142857142857143	7	5	1.5333333333333334	23	0.0	0.3333333333333333	0.09999888635675576	0.5000194491802111	0.15993151373875084	0.950544778773265	0.25648089784364964	0.6209762249081933	0.683313532788365	0.7594950434410686	0	1.0	0.0
1083	None	None	None	None	None	0	0	0.037037037037037035	2	0.9743589743589743	76	0.9876543209876543	0	0	0	79	0	0	1.0	9	9	5.333333333333333	80	0.0	1.0	0	0	0	0	0	0	0	0	0	0	0
996	None	None	None	None	None	0	0	0	0	0	0	1.0	0	0	0	0	3	0	1.0	1	1	0.06666666666666667	1	0.75	0	0	0	0	0	0	0	0	0	0	0	0
5766	0.0005087257617972611	3.98540306602737e-06	-1.50889022416084e-06	0.9999925888023062	None	0.25	1	0.4	4	0.75	9	0.25925925925925924	0.75	13	9	0	0	0	0.6666666666666666	9	6	0.9333333333333333	14	0.0	1.0	0.0999983902039788	0.5000046697375031	0.2157105540240965	0.9985553939084261	0.28243964335694205	0.5543212294729624	0.8791275251719897	0.9048412109405366	0	1.0	0.0
3222	0.003111371634832344	0.0014722031625160742	0.0013925032323655292	0.9966741315024005	None	0.1111111111111111	2	0.39473684210526316	15	0.5636363636363636	31	0.7037037037037037	0.45454545454545453	38	25	18	0	0	1.0	9	9	3.8	57	0.0	0.8333333333333334	-0.047192454827297184	0.5466749956372372	-0.08579022450989601	0.6090803530022038	-0.09865587944370095	0.5745274760749137	0.5513175459560704	0.576969947039736	0	1.0	0.0
710	None	None	None	None	None	0	0	0	0	0	0	1.0	0	0	0	0	4	0	1.0	1	1	0.06666666666666667	1	1.0	0	0	0	0	0	0	0	0	0	0	0	0
4330	0.0005540816542497566	3.2187197184680017e-06	-2.96723794068112e-06	0.9996422552585328	None	0.2	1	0.3333333333333333	4	0.8	12	0.20987654320987653	0.8	16	12	0	0	0	1.0	9	9	1.1333333333333333	17	0.0	1.0	0.0263993328608985	0.5897198192634682	0.08484867269196084	0.9776640004968056	0.20612943365918673	0.586494744513354	0.6902762492288406	0.8171399134031452	0	1.0	0.0
1553	None	None	None	None	None	0	0	0.5	2	0.6666666666666666	2	0.625	0.6666666666666666	4	2	0	2	0	0.5	4	2	0.3333333333333333	5	1.0	0	0.05802327850159124	0.5337256175772056	0.036139756546946296	0.556756112355605	0.05718131121377403	0.5917534540784423	0.5626643681013398	0.5608907381987499	0.0	0	0.0
3283	0.0003779167889985501	0.00013308837777414208	-0.00013305279705930152	0.9991551616378944	None	0	0	0.22580645161290322	7	0.7272727272727273	32	0.7301587301587301	0.11363636363636363	8	5	37	0	0	0.7777777777777778	7	9	3.066666666666667	46	0.0	0.6	0.05759339627990521	0.57884603760609	-0.06375817523748516	0.56611396176122	-0.0731122344483401	0.5370170581583356	0.6425822624238712	0.5607312686499892	0	1.0	0.0
1235	None	None	None	None	None	0	0	0.15625	5	0.8478260869565217	39	0.5925925925925926	0.6086956521739131	33	28	14	3	0	1.0	9	9	3.2	48	0.1111111111111111	0.7272727272727273	3.824617260575624e-06	0.5007504441737513	0.13035114453989544	0.5599260545162861	0.07774989181213049	0.5549810010623852	0.6306055612764514	0.5386461512284487	1.0	1.0	0.0
6325	0.02619192865178916	0.012414190637984553	0.01235143150824164	0.9951013555134112	None	0	0	0.375	6	0.6190476190476191	13	0.6571428571428571	0.23809523809523808	9	5	13	0	0	0.7142857142857143	7	5	1.5333333333333334	23	0.0	0.3333333333333333	0.09999888635675576	0.5000194491802111	0.15993151373875084	0.950544778773265	0.25648089784364964	0.6209762249081933	0.683313532788365	0.7594950434410686	0	1.0	0.0
959	None	None	None	None	None	0	0	0.6666666666666666	2	0.5	1	0.6666666666666666	0.5	3	1	0	2	0	0.6666666666666666	3	2	0.26666666666666666	4	1.0	0	0.0916350197319655	0.6561491577175631	0.03787775248352291	0.5208022034758422	0.021694888281040207	0.6533083018809627	0.6100942522753809	0.6116730090741727	1.0	1.0	0.0
870	None	None	None	None	None	0.2	1	0.3333333333333333	4	0.8	12	0.20987654320987653	0.8	16	12	0	0	0	1.0	9	9	1.1333333333333333	17	0.0	1.0	-0.009983756641691849	0.6411720716984473	-0.09927105296089708	0.506564844798942	-0.04866696043331494	0.6571974187797357	0.6403042919278399	0.6032874554815727	0	1.0	0.0
638	None	None	None	None	None	1.0	1	1.0	4	0.25	1	0.5	0.25	5	1	0	0	0	0.75	3	4	0.4	6	0.0	1.0	0.0648496094362803	0.556602918310267	-0.09988301087402433	0.5001165022431262	0.09881439837315081	0.5012211905704206	0.704279968194796	0.519385041692099	0	1.0	0.0
4267	0.009821312314689936	0.0027666157266112434	0.0027238811386216194	0.9949488027998225	None	0.2	1	0.3333333333333333	4	0.8	12	0.20987654320987653	0.8	16	12	0	0	0	1.0	9	9	1.1333333333333333	17	0.0	1.0	0.07670358545133633	0.5864954144062289	0.06467678271325503	0.5143353379815437	-0.3065804040154484	0.5436298068331579	0.8497298841056832	0.5483333938345153	0	1.0	0.0
721	None	None	None	None	None	0	0	0	0	0	0	1.0	0	0	0	0	0	0	1.0	1	1	0.06666666666666667	1	0.0	0	0	0	0	0	0	0	0	0	0	0	0
6791	0.0019267591526890256	0.00020206206265501608	-0.00015552879028258616	0.9946630017768607	None	0	0	0.39285714285714285	11	0.525	21	0.6666666666666666	0.075	10	3	31	2	0	0.7777777777777778	9	7	2.8	42	0.03389830508474576	0.6857142857142857	0.09998780899717967	0.5007208485838422	-0.060381688953624765	0.9999999999832969	0.1843119170850906	0.6647373313606151	0.7397765819837786	0.9997967622702195	1.0	1.0	0.0
6970	0.0018327711953618337	0.00011891006322262562	0.00011877137999944371	0.9979854135168521	None	0	0	0.25	1	1.0	3	1.0	1.0	4	3	0	0	0	0.2	1	5	0.3333333333333333	5	0.0	0	0.04472264498619016	0.507484997973271	0.028129441653205422	0.5054258608457345	0.35722298850139944	0.6004371336246822	0.8196204498301002	0.5381700366577388	0	1.0	0.0
3680	0.0006574675782499542	0.0002573448707126349	7.150517225410588e-05	0.9993683283372587	None	0.2	1	0.3333333333333333	4	0.8	12	0.20987654320987653	0.8	16	12	0	0	0	1.0	9	9	1.1333333333333333	17	0.0	1.0	0.07566088331050276	0.5640534026275843	-0.0061443032094579565	0.6764756729444844	-0.04909208644698111	0.532713272159203	0.6622556736337841	0.5927705350750695	0	1.0	0.0
2643	0.0	0.0	0.0	0.9999999999999998	None	0	0	0	0	0	0	1.0	0	0	0	0	4	0	1.0	1	1	0.06666666666666667	1	1.0	0	0	0	0	0	0	0	0	0	0	0	0
262	None	None	None	None	None	0	0	1.0	2	0.0	0	0.75	0	2	0	0	2	0	1.0	2	2	0.2	3	1.0	0	0	0	0	0	0	0	0	0	0	0	0
507	None	None	None	None	None	0	0	0	0	0	0	1.0	0	0	0	0	4	0	1.0	1	1	0.06666666666666667	1	1.0	0	0	0	0	0	0	0	0	0	0	0	0
4736	1.2084412778054666e-07	8.332799628031351e-08	7.292546176300164e-11	0.9999742746129388	None	0	0	0.018518518518518517	1	1.0	79	1.0	0	0	0	80	0	0	1.0	9	9	5.4	81	0.0	1.0	0	0	0	0	0	0	0	0	0	0	0
4297	0.0024371134336160245	0.0019260168046572811	5.260683910223142e-05	0.9983618531668046	None	0.25	1	0.36363636363636365	4	0.7857142857142857	11	0.2222222222222222	0.7857142857142857	15	11	0	0	0	0.8888888888888888	9	8	1.0666666666666667	16	0.0	1.0	-0.09981034031144345	0.5010006934580714	2.216993724182975e-08	0.5001883199893039	0.05486311028751335	0.5357527015108436	0.6548161214110432	0.512331778222462	0	1.0	0.0
1303	None	None	None	None	None	0.3333333333333333	1	0.5	4	0.6666666666666666	6	0.3055555555555556	0.6666666666666666	10	6	0	0	0	1.0	6	6	0.7333333333333333	11	0.0	0.4	0.09850505545403829	0.5112147257896842	0.013659550508978113	0.5106164306255415	5.703683794192659e-07	0.500105723059686	0.6074718692159677	0.5073129306589739	0	1.0	0.0
5051	None	None	None	None	None	0.09090909090909091	1	0.375	9	0.6176470588235294	21	0.5	0.5882352941176471	29	20	6	0	0	0.8888888888888888	8	9	2.4	36	0.0	0.5714285714285714	0.05510588624105474	0.6534510187463597	2.6466295445499393e-10	0.5000000120165542	-0.12073793221540108	0.5292637303994423	0.6626640046280252	0.5622940108494364	0	1.0	0.0
2806	None	None	None	None	None	0	0	0.21951219512195122	9	0.7627118644067796	45	0.7530864197530864	0.6610169491525424	48	39	12	0	0	1.0	9	9	4.066666666666666	61	0.0	0.7692307692307693	0.12045203738430688	0.6145414612390341	0.00043084750692589204	0.5998702782595166	1.109814077108577e-09	0.50951348624134	0.6399405994143819	0.5752104189673963	0	1.0	0.0
3665	0.0031284817678367367	0.0015346501098821828	0.001446179576180531	0.9966452970918874	None	0.1111111111111111	2	0.39473684210526316	15	0.5636363636363636	31	0.7037037037037037	0.45454545454545453	38	25	18	0	0	1.0	9	9	3.8	57	0.0	0.8333333333333334	-0.047192454827297184	0.5466749956372372	-0.08579022450989601	0.6090803530022038	-0.09865587944370095	0.5745274760749137	0.5513175459560704	0.576969947039736	0	1.0	0.0
241	None	None	None	None	None	0	0	0.25	4	0.8181818181818182	18	0.5714285714285714	0.6818181818181818	19	15	4	0	0	0.8571428571428571	7	6	1.6	24	0.0	0.4444444444444444	-0.09293666698650174	0.5267692001361632	0.05823142992433468	0.6663048754225704	0.08231495086678255	0.5837215661061625	0.689615866920835	0.5936132848356042	0	0	0.0
503	None	None	None	None	None	0	0	0	0	0	0	1.0	0	0	0	0	4	0	1.0	1	1	0.06666666666666667	1	1.0	0	0	0	0	0	0	0	0	0	0	0	0
6577	0.025591477289464332	0.01241395559268288	0.012300390207461723	0.9951019910614575	None	0	0	0.375	6	0.6190476190476191	13	0.6571428571428571	0.23809523809523808	9	5	13	0	0	0.7142857142857143	7	5	1.5333333333333334	23	0.0	0.3333333333333333	0.09999888635675576	0.5000194491802111	0.15993151373875084	0.950544778773265	0.25648089784364964	0.6209762249081933	0.683313532788365	0.7594950434410686	0	1.0	0.0
7056	6.129277142893057e-07	9.588628903254173e-09	9.577894090946676e-09	0.9999977906757802	None	0.25	1	0.36363636363636365	4	0.7857142857142857	11	0.2222222222222222	0.7857142857142857	15	11	0	0	0	0.8888888888888888	9	8	1.0666666666666667	16	0.0	1.0	0.0002435287299445745	0.5121362239986599	0.04319364888282233	0.5197677618143385	0.00013728443023564263	0.5027035082574768	0.5482861283682058	0.5115380225558644	0	1.0	0.0
4692	0.027092582992596363	0.012584415739897017	0.012423617758149045	0.9951051662173861	None	0	0	0.375	6	0.6190476190476191	13	0.6571428571428571	0.23809523809523808	9	5	13	0	0	0.7142857142857143	7	5	1.5333333333333334	23	0.0	0.3333333333333333	0.09999888635675576	0.5000194491802111	0.15993151373875084	0.950544778773265	0.25648089784364964	0.6209762249081933	0.683313532788365	0.7594950434410686	0	1.0	0.0
3776	0.0	0.0	0.0	1.0	None	0	0	0	0	0	0	1.0	0	0	0	0	0	0	1.0	1	1	0.06666666666666667	1	0.0	0	0	0	0	0	0	0	0	0	0	0	0
3048	8.35070294618364e-06	4.5348268292496e-06	-2.0566703867637394e-08	0.9995147716454788	None	0	0	0.4	2	0.8	4	1.0	0.6	5	3	1	4	0	0.14285714285714285	7	1	0.4666666666666667	7	1.0	0.6666666666666666	-0.0401657263081119	0.6479455038534297	-0.16845576928292297	0.8471942780108135	-0.004823912190836251	0.608895000701939	0.7065101950431152	0.7154123300697984	1.0	1.0	0.0
2997	0.00012072368010844435	2.949127849604791e-06	-2.9453599473351996e-06	0.9998303308295697	None	0	0	0.3333333333333333	2	0.8571428571428571	6	0.36	0.8571428571428571	8	6	0	0	0	1.0	5	5	0.6	9	0.0	0	-0.03300635629036118	0.5124264054227615	0.07329774546814621	0.6080107981933726	-0.01670477548773907	0.6118459113884214	0.6224321503772079	0.5780037904487509	0	1.0	0.0
4177	0.0	0.0	0.0	1.0	None	0	0	0	0	0	0	1.0	0	0	0	0	0	0	1.0	1	1	0.06666666666666667	1	0.0	0	0	0	0	0	0	0	0	0	0	0	0
3033	0.0028388483968766485	8.514103334735854e-05	-1.8721134856864162e-06	0.9895159100070509	None	0.3333333333333333	1	0.5	4	0.6666666666666666	6	0.3142857142857143	0.6666666666666666	10	6	0	0	0	0.7142857142857143	5	7	0.7333333333333333	11	0.0	0.6666666666666666	0.010355473615862231	0.5165740082794746	0.08915784155236997	0.5886277202591468	-0.09999524166894944	0.5001255134769815	0.6847243674931857	0.5353673135122664	0	1.0	0.0
1165	None	None	None	None	None	0.2	1	0.3333333333333333	4	0.8	12	0.20987654320987653	0.8	16	12	0	0	0	1.0	9	9	1.1333333333333333	17	0.0	1.0	0.011529090087224823	0.6426165175762418	-0.0999196553720274	0.5011994742086133	6.587062174934453e-05	0.681772854844037	0.6540725546037441	0.6109140318990782	0	1.0	0.0
737	None	None	None	None	None	0.05263157894736842	1	0.2682926829268293	11	0.6779661016949152	40	0.7530864197530864	0.23728813559322035	20	14	40	0	0	1.0	9	9	4.066666666666666	61	0.0	0.6909090909090909	0.0005000222447746751	0.5763077593531066	-0.09959909624569634	0.5077224980204857	-0.011842996522789886	0.6693471632568084	0.6273814721440639	0.5861131573269106	0	0.95	0.0
7517	2.3830096491010464e-06	1.2289404755018363e-08	1.0302795498236253e-08	0.9999962250285513	None	0.3333333333333333	1	0.5	4	0.7	7	0.2857142857142857	0.7	11	7	0	0	0	0.8571428571428571	6	7	0.8	12	0.0	0.8	7.172552627041049e-12	0.5000003367043817	0.09999965795908396	0.5000186603147978	0.0008296183602432283	0.5009252015005239	0.6152559711851568	0.5003147331503229	0	1.0	0.0
7324	0.027242247163645827	0.012407068426765193	0.012284880139510906	0.9951016362344718	None	0	0	0.375	6	0.6190476190476191	13	0.6571428571428571	0.23809523809523808	9	5	13	0	0	0.7142857142857143	7	5	1.5333333333333334	23	0.0	0.3333333333333333	0.09999888635675576	0.5000194491802111	0.15993151373875084	0.950544778773265	0.25648089784364964	0.6209762249081933	0.683313532788365	0.7594950434410686	0	1.0	0.0
7434	0.0	0.0	0.0	1.0	None	0	0	0	0	0	0	1.0	0	0	0	0	0	0	1.0	1	1	0.06666666666666667	1	0.0	0	0	0	0	0	0	0	0	0	0	0	0
1427	None	None	None	None	None	0	0	0.018518518518518517	1	1.0	79	1.0	0	0	0	80	0	0	1.0	9	9	5.4	81	0.0	1.0	0	0	0	0	0	0	0	0	0	0	0
3927	1.0125530834403858e-08	9.960864266730196e-09	9.948346763892793e-09	0.9999990735480274	None	0	0	1.0	1	0	0	1.0	0	0	0	1	6	0	0.5	1	2	0.13333333333333333	2	1.0	0	0	0	0	0	0	0	0	0	0	0	0
4000	0.00023395434730996497	7.318995991950767e-05	7.313061908363514e-05	0.9998041742423505	None	0.2857142857142857	2	0.35294117647058826	6	0.7391304347826086	17	0.30864197530864196	0.7391304347826086	23	17	1	0	0	1.0	9	9	1.6666666666666667	25	0.0	1.0	0.0965392026155791	0.5309174564644812	0.2525106446337133	0.6042773120955187	0.027005945674400657	0.5466459298407548	0.7334181337417958	0.560885947643962	0	0.9130434782608695	0.0
3207	None	None	None	None	None	0.05	1	0.30952380952380953	13	0.65	39	0.8611111111111112	0.13333333333333333	17	8	44	3	0	0.8888888888888888	8	9	4.133333333333334	62	0.03614457831325301	0.8888888888888888	0.19939133085791744	0.6968309035999297	0.0509003055528137	0.5485953051904942	0.07924060182604589	0.6073002290767708	0.6730304797077014	0.6195744168927484	1.0	1.0	0.0
4090	0.009785093985131945	0.00021456551151901622	0.00016243557807782115	0.9929442292490641	None	0.25	1	0.4	4	0.75	9	0.25925925925925924	0.75	13	9	0	0	0	0.6666666666666666	9	6	0.9333333333333333	14	0.0	1.0	-0.05936509884103859	0.635549628207382	-0.0999916737670474	0.5000141483295597	-0.09994632770441599	0.5017808087450684	0.5477142570690082	0.5468025544302662	0	1.0	0.0
4024	0.021957579175343783	8.753413212075174e-05	-2.404732997898455e-05	0.9853141672404045	None	0.2	1	0.3333333333333333	4	0.8	12	0.20987654320987653	0.8	16	12	0	0	0	1.0	9	9	1.1333333333333333	17	0.0	1.0	3.209987232749788e-05	0.5632820049901495	-0.17225676843457288	0.6908573763975097	-0.4270077370231656	0.7334507522114205	0.8536375679172367	0.6660280866065355	0	1.0	0.0
2485	None	None	None	None	None	0	0	0.018518518518518517	1	1.0	79	1.0	0	0	0	80	0	0	1.0	9	9	5.4	81	0.0	1.0	0	0	0	0	0	0	0	0	0	0	0
859	None	None	None	None	None	0.5	1	0.6666666666666666	4	0.5714285714285714	4	0.36	0.5714285714285714	8	4	0	0	0	1.0	5	5	0.6	9	0.0	1.0	0.006729809412343149	0.5170059367325817	0.15806865856372285	0.5712371133122024	0.08633809142281386	0.5687781535847881	0.649812281603339	0.5524577559096148	0	1.0	0.0
6299	0.027151180735985766	0.012827659259027952	0.012758801486436827	0.9950957217043792	None	0	0	0.375	6	0.6190476190476191	13	0.6571428571428571	0.23809523809523808	9	5	13	0	0	0.7142857142857143	7	5	1.5333333333333334	23	0.0	0.3333333333333333	0.09999888635675576	0.5000194491802111	0.15993151373875084	0.950544778773265	0.25648089784364964	0.6209762249081933	0.683313532788365	0.7594950434410686	0	1.0	0.0
2317	None	None	None	None	None	0	0	0.5	2	0.6666666666666666	2	0.5555555555555556	0.6666666666666666	4	2	0	0	0	1.0	3	3	0.3333333333333333	5	0.0	0	2.4243600454980796e-16	0.5000000000000075	0.0025312256678523405	0.5060868044597809	0.00020036081425235338	0.5002720945490761	0.5028744688658779	0.5021197205487214	0	1.0	0.0
1174	None	None	None	None	None	0	0	0.35714285714285715	5	0.6111111111111112	11	0.4444444444444444	0.3333333333333333	10	6	9	0	0	0.5555555555555556	5	9	1.3333333333333333	20	0.0	0	-0.08661075716464062	0.6090473704000295	0.004182250194959653	0.5051069493255957	2.3509662712794763e-09	0.500010829878178	0.603468878604651	0.5385716673433776	0	0	0.0
3806	None	None	None	None	None	0.07142857142857142	1	0.3	9	0.6904761904761905	29	0.5432098765432098	0.5476190476190477	32	23	11	0	0	1.0	9	9	2.933333333333333	44	0.0	0.5714285714285714	-0.050575547454259254	0.629836737025726	0.2055667116720244	0.6328962558494867	-0.06755969164125789	0.5448405971781898	0.77554515461144	0.6031660722440837	0	0.9375	0.0
3273	0.0	0.0	0.0	0.9999999999999998	None	0	0	0	0	0	0	1.0	0	0	0	0	4	0	1.0	1	1	0.06666666666666667	1	1.0	0	0	0	0	0	0	0	0	0	0	0	0
7519	0.0014163727566815654	9.233296767546185e-05	-6.443026108178352e-05	0.9974298785360258	None	0	0	0.38095238095238093	8	0.5517241379310345	16	0.49206349206349204	0.20689655172413793	10	6	20	12	0	0.7777777777777778	9	7	2.066666666666667	31	0.3	0.7407407407407407	8.263239972209536e-15	0.5000211149905271	0.08861628105123823	0.5901242728766318	-0.04439637371626097	0.9606365911090223	0.6968914123060828	0.7661039417981748	0.0	0.2	0.0
6163	0.001341252613728268	0.00032562389420784566	-0.0003211310859783817	0.9950632251500302	None	0.14285714285714285	1	0.5	8	0.38095238095238093	8	0.92	0.14285714285714285	9	3	13	0	0	1.0	5	5	1.5333333333333334	23	0.0	0	-0.032785403533120414	0.6639698704049963	0.6579483077603212	0.9972512050606466	-0.046104198363160806	0.5112997272021857	0.9548710336634962	0.9008490447967437	0	1.0	0.0
6513	9.630967621637372e-09	9.038916762235923e-09	6.34828338206293e-09	0.9999982436060098	None	1.0	1	0.8	4	0.4	2	0.4375	0.4	6	2	0	0	0	1.0	4	4	0.4666666666666667	7	0.0	0.6666666666666666	0.4100855549666956	0.5811048643065948	0.4231288426691638	0.9985759224046673	1.011394995570436e-06	0.500001909522903	0.9253961809553616	0.9083268470846051	0	1.0	0.0
3854	None	None	None	None	None	0.18181818181818182	2	0.44	11	0.5428571428571428	19	0.6851851851851852	0.4857142857142857	28	17	8	0	0	0.6666666666666666	6	9	2.466666666666667	37	0.0	0.6451612903225806	-0.04281014904648974	0.519989797276679	0.0012947477815737625	0.6239674525694598	-0.09955441663901904	0.5159480938591248	0.6025978114198322	0.5539753865951801	0	1.0	0.0
3535	0.0021320104801294914	4.886142332918637e-05	4.215008408682214e-05	0.9980823258527599	None	0.25	1	0.36363636363636365	4	0.7857142857142857	11	0.2222222222222222	0.7857142857142857	14	11	1	0	0	0.8888888888888888	9	8	1.0666666666666667	16	0.0	1.0	0.0751601288967606	0.5353407099594866	0.024500023139779337	0.6527154980468544	-0.059899756077887126	0.513914524307123	0.6448972509990886	0.5685872487268195	0	1.0	0.0
2613	0.005066494238432678	0.0016439429804670782	-0.0016326989015428743	0.988508069041703	None	0.2	1	0.3333333333333333	4	0.8	12	0.20987654320987653	0.8	16	12	0	0	0	1.0	9	9	1.1333333333333333	17	0.0	1.0	0.16694959790530053	0.9992095525504769	0.002331675335542378	0.5119736108255662	-0.05859595125376963	0.5267770679832127	0.783880923337367	0.9192657004645923	0	1.0	0.0
3042	0.002029754879834972	0.00016347008411244325	0.00011124127320356805	0.9982973869581173	None	0.25	1	0.4	4	0.75	9	0.25925925925925924	0.75	13	9	0	0	0	0.6666666666666666	9	6	0.9333333333333333	14	0.0	1.0	0.007599606840767277	0.5408433378366089	0.014250478630082988	0.5758836729048608	-0.09598730658630368	0.5093349212516818	0.6265976506982326	0.5421480836429516	0	1.0	0.0
5171	0.027033725312073077	0.01229715827893075	0.012103816273231658	0.9951291020530194	None	0	0	0.375	6	0.6190476190476191	13	0.6571428571428571	0.23809523809523808	9	5	13	0	0	0.7142857142857143	7	5	1.5333333333333334	23	0.0	0.3333333333333333	0.09999888635675576	0.5000194491802111	0.15993151373875084	0.950544778773265	0.25648089784364964	0.6209762249081933	0.683313532788365	0.7594950434410686	0	1.0	0.0
6254	None	None	None	None	None	0.09090909090909091	1	0.4	10	0.5714285714285714	20	0.4567901234567901	0.5142857142857142	26	18	10	0	0	1.0	9	9	2.466666666666667	37	0.0	0.5714285714285714	3.281252434798512e-06	0.5403951882467765	0.1098120685410106	0.9366332393742431	0.1310390173336152	0.6359085289793198	0.6676938875850821	0.7572470343737331	0	0	0.0
7206	0.026465202293711826	0.012603746960712077	0.012503741243844763	0.9951040603975235	None	0	0	0.375	6	0.6190476190476191	13	0.6571428571428571	0.23809523809523808	9	5	13	0	0	0.7142857142857143	7	5	1.5333333333333334	23	0.0	0.3333333333333333	0.09999888635675576	0.5000194491802111	0.15993151373875084	0.950544778773265	0.25648089784364964	0.6209762249081933	0.683313532788365	0.7594950434410686	0	1.0	0.0
4877	None	None	None	None	None	0.16666666666666666	1	0.4	6	0.55	11	0.4583333333333333	0.2	9	4	12	9	0	0.75	8	6	1.4666666666666666	22	0.391304347826087	0.3	0.07077658060788913	0.5701951172239171	0.135924766012303	0.6681545082967772	0.00143162016961875	0.5870695344834128	0.6210111934494238	0.6093991075699647	1.0	1.0	0.0
6723	None	None	None	None	None	0.05555555555555555	1	0.3333333333333333	13	0.625	35	0.7160493827160493	0.2857142857142857	26	16	31	1	0	1.0	9	9	3.8666666666666667	58	0.017857142857142856	0.6938775510204082	0.09999977652350578	0.5000059339277466	0.0999018431696509	0.5010188057827621	0.3327647594601356	0.7228726136031977	0.749846512903928	0.5795561387597228	1.0	1.0	0.0
4287	1.535908859390949e-05	3.0564493497818386e-07	-2.9125092831722035e-07	0.9941846708227305	None	0	0	0.1	2	0.9285714285714286	26	0.6666666666666666	0	0	0	29	3	0	0.5555555555555556	9	5	2.0	30	0.04838709677419355	0.48	0	0	0	0	0	0	0	0	0	0	0
3412	0.0	0.0	0.0	0.9999999999999998	None	0	0	0	0	0	0	1.0	0	0	0	0	4	0	1.0	1	1	0.06666666666666667	1	1.0	0	0	0	0	0	0	0	0	0	0	0	0
1114	None	None	None	None	None	0.2	1	0.46153846153846156	6	0.5294117647058824	9	0.4222222222222222	0.5294117647058824	15	9	3	0	0	0.5555555555555556	5	9	1.2666666666666666	19	0.0	0.5714285714285714	0.09607682364054232	0.6143074465042647	0.09995065083376678	0.5002983699395688	-0.0373363482867017	0.6628366633795245	0.6548020622714956	0.5940828838350063	0	0.9333333333333333	0.0
35	None	None	None	None	None	0	0	1.0	1	0	0	1.0	0	0	0	1	3	0	0.5	2	1	0.13333333333333333	2	0.5	0	0	0	0	0	0	0	0	0	0	0	0
3941	0.0	0.0	0.0	1.0	None	0	0	0	0	0	0	1.0	0	0	0	0	0	0	1.0	1	1	0.06666666666666667	1	0.0	0	0	0	0	0	0	0	0	0	0	0	0
1570	None	None	None	None	None	0	0	1.0	4	0.0	0	0.5	0	3	0	2	0	0	0.75	3	4	0.4	6	0.0	0.5	0	0	0	0	0	0	0	0	0	0	0
3174	0.0026241198436424344	0.0011041092799196864	-0.0009659100246268088	0.9946441563734235	None	0.25	1	0.36363636363636365	4	0.7857142857142857	11	0.2222222222222222	0.7857142857142857	15	11	0	0	0	0.8888888888888888	8	9	1.0666666666666667	16	0.0	1.0	0.09316965483967476	0.5574200873053511	0.01882510894237646	0.5531642920999001	-0.05992632143257971	0.5855087991811679	0.6513456753888571	0.565422074780984	0	1.0	0.0
1899	None	None	None	None	None	0	0	0.17857142857142858	5	0.7948717948717948	31	0.7321428571428571	0	0	0	40	0	0	0.875	7	8	2.7333333333333334	41	0.0	0.7647058823529411	0	0	0	0	0	0	0	0	0	0	0
5258	1.236840700902057e-07	1.236861260074204e-07	4.017314433376404e-11	0.9999858038616752	None	0	0	0.018518518518518517	1	1.0	79	1.0	0	0	0	80	0	0	1.0	9	9	5.4	81	0.0	1.0	0	0	0	0	0	0	0	0	0	0	0
2961	0.00020495870800056715	4.2962538624639295e-05	1.4100113886347704e-06	0.9999958758578124	None	0	0	0.25	1	1.0	3	1.0	1.0	4	3	0	0	0	0.2	5	1	0.3333333333333333	5	0.0	0	-0.04252507135263097	0.5022119663532509	-0.04050038392704185	0.5978107947403798	-0.09995949632243492	0.5001045132907602	0.571283526828325	0.5337500717497287	0	1.0	0.0
3750	0.0013423711684902252	0.00023702725741514758	2.291703344972692e-06	0.9965424622069563	None	1.0	1	1.0	4	0.25	1	0.5	0.25	5	1	0	0	0	0.75	4	3	0.4	6	0.0	1.0	0.2154651410084428	0.5138972123372811	0.06273472585516263	0.553183020952291	0.09999652043593957	0.5000140596348402	0.6570547987577811	0.5224182300194969	0	1.0	0.0
2411	None	None	None	None	None	0	0	0	0	0	0	1.0	0	0	0	0	4	0	1.0	1	1	0.06666666666666667	1	1.0	0	0	0	0	0	0	0	0	0	0	0	0
3512	0.005892279665708251	0.004049923007859964	0.001986413576078347	0.9944648823571197	None	0	0	0.25	4	0.7272727272727273	16	0.6	0.2727272727272727	10	6	13	11	0	0.625	8	5	1.6	24	0.4230769230769231	0.6666666666666666	0.0999990284791342	0.5000049087619084	0.2743090633810308	0.5886946293060309	-0.06191196985316311	0.5089143171783206	0.7978535243488482	0.5328071590000001	1.0	1.0	0.0
5567	None	None	None	None	None	0	0	0.20833333333333334	10	0.7428571428571429	52	0.8888888888888888	0.2571428571428571	23	18	48	0	0	1.0	9	9	4.8	72	0.0	0.875	0.09999999054457057	0.5000003013823	0.10607183504539956	0.6629138329852693	-0.09999999209033036	0.5000000862420867	0.7226091674004522	0.556121518357284	0	1.0	0.0
3973	0.0003218031256853427	3.601558218427965e-05	7.72888128400438e-06	0.9990756395585909	None	0.2	1	0.3333333333333333	4	0.8	12	0.20987654320987653	0.8	16	12	0	0	0	1.0	9	9	1.1333333333333333	17	0.0	1.0	0.003943876418814921	0.5665560815135811	0.08430297607949135	0.5274851258390295	-0.0015507297355833506	0.565219617231829	0.5987119816214947	0.5531516217152925	0	1.0	0.0
1017	None	None	None	None	None	0	0	0.25	4	0.7142857142857143	15	0.5111111111111111	0	1	0	21	6	0	0.5555555555555556	9	5	1.5333333333333334	23	0.13333333333333333	0.3	0	0	0	0	0	0	0	0	0	0	0
2356	None	None	None	None	None	0.2	1	0.3333333333333333	4	0.8	12	0.20987654320987653	0.8	16	12	0	0	0	1.0	9	9	1.1333333333333333	17	0.0	1.0	-0.055475432390271404	0.5150330782535407	0.09998004635230003	0.5003453351153149	0.03269501947501916	0.5387664805668839	0.6553246637029586	0.5180679252783125	0	1.0	0.0
6071	0.027027294602801736	0.012428983552362417	0.0122967771568959	0.9950938237038163	None	0	0	0.375	6	0.6190476190476191	13	0.6571428571428571	0.23809523809523808	9	5	13	0	0	0.7142857142857143	7	5	1.5333333333333334	23	0.0	0.3333333333333333	0.09999888635675576	0.5000194491802111	0.15993151373875084	0.950544778773265	0.25648089784364964	0.6209762249081933	0.683313532788365	0.7594950434410686	0	1.0	0.0
3935	0.01049346239590071	0.0012749767361420296	0.0011270901565835407	0.9944124165647248	None	0.2857142857142857	2	0.35294117647058826	6	0.7391304347826086	17	0.30864197530864196	0.7391304347826086	23	17	1	0	0	1.0	9	9	1.6666666666666667	25	0.0	1.0	0.04893415601963785	0.642298037869221	0.16098971654502864	0.6056020747984859	-0.1484319337275089	0.6211443070587672	0.7965578428351225	0.6231345816216058	0	1.0	0.0
2651	3.7685782857912424e-08	2.980961235693638e-08	-6.530193592100316e-11	0.9999959433424626	None	0	0	0.25	1	1.0	3	1.0	1.0	4	3	0	0	0	0.2	5	1	0.3333333333333333	5	0.0	0	-0.03279615596954589	0.6691444954988379	0.030600850471222685	0.5159589744751316	4.12777336656477e-06	0.5000066903704469	0.5883429656097598	0.5636693628724837	0	0	0.0
5823	None	None	None	None	None	0.16666666666666666	1	0.42857142857142855	6	0.5555555555555556	10	0.47619047619047616	0.3888888888888889	12	7	7	0	0	0.8571428571428571	7	6	1.3333333333333333	20	0.0	0.6666666666666666	0.09995794823793475	0.5026428119162325	0.08721224727726713	0.6462940107078322	-0.09999990632122398	0.5000604852533085	0.7138476709959587	0.5509559641247448	0	1.0	0.0
3326	7.146042980715455e-05	9.341009971344895e-07	9.2335446803892e-07	0.9999986653631345	None	0.5	1	0.5714285714285714	4	0.625	5	0.3333333333333333	0.625	9	5	0	0	0	0.8333333333333334	6	5	0.6666666666666666	10	0.0	1.0	-0.08578607387571309	0.6290434184504552	0.08789345749748242	0.5549981534884277	0.056560463325341245	0.6481240786867675	0.6661681651447829	0.6114160399779253	0	1.0	0.0
2649	None	None	None	None	None	0	0	0.23333333333333334	7	0.7619047619047619	32	0.5432098765432098	0.7619047619047619	39	32	4	0	0	1.0	9	9	2.933333333333333	44	0.0	0.8333333333333334	0.00012324153839869404	0.5004985095772013	0.03636200881854726	0.5927483921339413	0.0018527736879646792	0.6632554062767022	0.5966235345002674	0.587035277988255	0	1.0	0.0
360	None	None	None	None	None	0.25	1	0.4	4	0.75	9	0.25	0.75	13	9	0	0	0	0.875	8	7	0.9333333333333333	14	0.0	0.8571428571428571	4.927328126230599e-12	0.5663538347935465	-0.02880310378539862	0.6582269427012939	0.11707773814428843	0.9999999999784945	0.755573589689244	0.9997955606670125	0	1.0	0.0
7128	0.004444426248488049	0.002937237219097974	-0.000851100076027373	0.994327746042219	None	0.25	1	0.36363636363636365	4	0.7857142857142857	11	0.2222222222222222	0.7857142857142857	15	11	0	0	0	0.8888888888888888	8	9	1.0666666666666667	16	0.0	1.0	0.09999906334165515	0.5000107911133286	0.2309794357316516	1.0	0.1633004680484384	0.5373952604375803	0.8039458791474938	0.9999981030870233	0	1.0	0.0
3984	0.0031871946728447417	0.0006162620080689884	0.000612227102127498	0.9949072645267565	None	0.2	1	0.3333333333333333	4	0.8	12	0.20987654320987653	0.8	16	12	0	0	0	1.0	9	9	1.1333333333333333	17	0.0	1.0	0.06592932794395764	0.5797967516270678	-0.015293214347218096	0.6446313101892093	0.09370599723528883	0.5187911387297984	0.6196695564302085	0.5819752464866664	0	0.875	0.0
1958	None	None	None	None	None	0.2	1	0.3333333333333333	4	0.8	12	0.20987654320987653	0.8	16	12	0	0	0	1.0	9	9	1.1333333333333333	17	0.0	1.0	0.030093521082072583	0.5107097552971421	-0.026987443874015533	0.508269342360851	0.0031384380687848575	0.6840690367628989	0.6076360237439034	0.5702375371011368	0	0.9375	0.0
7329	1.4848866906868859e-05	1.583661432206236e-06	-1.5833283079276057e-06	0.9955198733505727	None	0	0	0.4	4	0.6153846153846154	8	1.0	0.38461538461538464	8	5	6	0	0	0.6	3	5	1.0	15	0.0	0	-0.051936359989233	0.6127376349101051	-0.10703215812609743	0.7929783814165341	7.902762784127648e-27	0.5	0.6182826180467987	0.6457941112647801	0	1.0	0.0
5124	0.02715547265653006	0.012232745698558777	0.012136024811458614	0.9951302109376019	None	0	0	0.375	6	0.6190476190476191	13	0.6571428571428571	0.23809523809523808	9	5	13	0	0	0.7142857142857143	7	5	1.5333333333333334	23	0.0	0.3333333333333333	0.09999888635675576	0.5000194491802111	0.15993151373875084	0.950544778773265	0.25648089784364964	0.6209762249081933	0.683313532788365	0.7594950434410686	0	1.0	0.0
4579	0.0008394050979142538	0.00014511085635858292	-7.040146227611518e-05	0.9982431816374304	None	0.2	1	0.3333333333333333	4	0.8	12	0.20987654320987653	0.8	16	12	0	0	0	1.0	9	9	1.1333333333333333	17	0.0	1.0	0.06056209912260411	0.5885320427256167	0.08164716632426597	0.5474321929158539	0.030185678508657766	0.5700765658973548	0.564012531650198	0.5687586473058855	0	1.0	0.0
966	None	None	None	None	None	0	0	0.4375	7	0.5	11	0.8	0.09090909090909091	7	2	16	8	0	0.8333333333333334	6	5	1.6	24	0.25806451612903225	0.631578947368421	-0.030785946629127574	0.6225944419167171	0.09998170903960209	0.5002084378710926	0.01784221054803231	0.5296579408078627	0.6334928616005402	0.5514983871726696	1.0	1.0	0.09076993743671802
4206	None	None	None	None	None	0	0	0.25	9	0.7254901960784313	37	0.654320987654321	0.6274509803921569	39	32	13	0	0	1.0	9	9	3.533333333333333	53	0.0	0.9090909090909091	-0.04874412882341338	0.5422314273608275	0.05235789276756566	0.5812373202660664	0.0009393493713440209	0.5723241159363396	0.6058078801326583	0.5653346060645071	0	0.3333333333333333	0.0
4263	0.009873375130583482	0.003146418239833286	0.0031162545647425346	0.9950685768344582	None	0.2	1	0.3333333333333333	4	0.8	12	0.20987654320987653	0.8	16	12	0	0	0	1.0	9	9	1.1333333333333333	17	0.0	1.0	0.07670358545133633	0.5864954144062289	0.06467678271325503	0.5143353379815437	-0.3065804040154484	0.5436298068331579	0.8497298841056832	0.5483333938345153	0	1.0	0.0
6072	None	None	None	None	None	0	0	0.225	9	0.7543859649122807	43	0.7283950617283951	0.5964912280701754	43	34	15	0	0	1.0	9	9	3.933333333333333	59	0.0	0.7843137254901961	0.03560621759407591	0.5265088769233761	0.05811756015962207	0.566632977571281	0.07729026053703367	0.9999135720029123	0.7494081295015952	0.9624373256478665	0	1.0	0.0
6679	0.004973755261537121	0.0015075344538361972	-0.0003556540455464245	0.9912034603229142	None	0	0	0.29411764705882354	5	0.6521739130434783	15	1.0	0.391304347826087	14	9	10	1	0	1.0	5	5	1.6666666666666667	25	0.05263157894736842	0.5	0.09980280713445636	0.5019985984325815	0.0018750913079331488	0.5069079089114191	0.2188678662967864	0.598550614461017	0.7083047918887267	0.5361913833557802	1.0	1.0	0.0
2832	1.1911741255836505e-05	2.599874473263705e-06	4.0617582539176274e-08	0.9958313827494943	None	0	0	0.1875	6	0.7777777777777778	35	0.5802469135802469	0	1	0	45	5	0	1.0	9	9	3.1333333333333333	47	0.053763440860215055	0.6190476190476191	0	0	0	0	0	0	0	0	0	0	0
5703	None	None	None	None	None	0.1	1	0.36363636363636365	8	0.6333333333333333	19	0.7619047619047619	0.5333333333333333	23	16	8	1	0	0.8571428571428571	7	6	2.1333333333333333	32	0.07692307692307693	0.46153846153846156	0.01836810382434522	0.5080279680499616	0.09616859216861975	0.6956296772883721	0.31034488643540203	0.6553822814107689	0.780412850811258	0.622574469182054	1.0	1.0	0.0
77	None	None	None	None	None	0	0	0	0	0	0	1.0	0	0	0	0	2	0	1.0	1	1	0.06666666666666667	1	0.5	0	0	0	0	0	0	0	0	0	0	0	0
7499	None	None	None	None	None	0.125	1	0.3888888888888889	7	0.625	15	0.5306122448979592	0.5416666666666666	20	13	5	0	0	1.0	7	7	1.7333333333333334	26	0.0	0.5263157894736842	4.929868005811823e-08	0.5007902652272208	0.057212025331378126	0.5354684049347397	6.752907214679517e-10	0.511556015998795	0.5644919014059727	0.5159533889691394	0	1.0	0.0
6218	0.0	0.0	0.0	0.9999999999999998	None	0	0	0	0	0	0	1.0	0	0	0	0	4	0	1.0	1	1	0.06666666666666667	1	1.0	0	0	0	0	0	0	0	0	0	0	0	0
3751	0.005711329860801275	0.0021544573742035655	0.0021509070043707946	0.9916959739631228	None	0.2	1	0.3333333333333333	4	0.8	12	0.20987654320987653	0.8	16	12	0	0	0	1.0	9	9	1.1333333333333333	17	0.0	1.0	4.024693202430347e-06	0.5529807004733233	0.1024215345573388	0.5849906056739782	0.15367085133821637	1.0	0.8018963155749524	0.9999999376777217	0	1.0	0.0
4331	None	None	None	None	None	0.23076923076923078	3	0.5172413793103449	15	0.43902439024390244	18	0.6825396825396826	0.36585365853658536	28	15	14	0	0	0.7777777777777778	9	7	2.8666666666666667	43	0.0	0.8888888888888888	0.2385709374310921	0.6540766054601777	0.07444259129507329	0.5954827210271896	0.16600169653804966	0.6010388691921008	0.6705041133213739	0.6172345947126158	0	1.0	0.0
1	None	None	None	None	None	0.2	1	0.3333333333333333	4	0.8	12	0.20987654320987653	0.8	16	12	0	0	0	1.0	9	9	1.1333333333333333	17	0.0	1.0	0.07175070336366703	0.5822828837918508	0.1366468450315324	0.5622325180377075	0.0572882587578367	0.5623346904641474	0.6034225997606749	0.5689759024813379	0	1.0	0.0
172	None	None	None	None	None	0.08333333333333333	1	0.2692307692307692	7	0.6944444444444444	25	0.6785714285714286	0.05555555555555555	5	2	32	0	0	0.875	7	8	2.533333333333333	38	0.0	0.7096774193548387	-0.07647981623383308	0.5703653500224246	0.060651117267033726	0.6379170149918135	0.31070806387176686	0.5664729818796301	0.8335188464718508	0.59203490853889	0	0.8	0.0
1136	None	None	None	None	None	0	0	0.3333333333333333	2	0.6666666666666666	4	0.5714285714285714	0.3333333333333333	3	2	4	9	0	0.2857142857142857	7	2	0.5333333333333333	8	0.8181818181818182	0.6666666666666666	0.06651293643048237	0.6511896824907868	0.0696362967063269	0.5898169875300269	0.5284547467162855	0.5639353384544119	0.9003748644545455	0.602256683332195	1.0	1.0	0.0
5000	None	None	None	None	None	0.058823529411764705	1	0.2777777777777778	10	0.7115384615384616	37	0.6666666666666666	0.40384615384615385	28	21	25	2	0	1.0	9	9	3.6	54	0.0425531914893617	0.7083333333333334	0.09999808512660358	0.5033951024294034	0.14072442852694578	0.8153755737026693	0.14514705015881585	0.6405583013118725	0.6357836307313466	0.6664631117749181	1.0	1.0	0.0
4367	0.001950844876646529	0.00026612205777038124	0.00025698018232790003	0.9980993937966063	None	0.2	1	0.3333333333333333	4	0.8	12	0.20987654320987653	0.8	16	12	0	0	0	1.0	9	9	1.1333333333333333	17	0.0	1.0	0.0575455447681709	0.5696720083816212	0.15505972107084479	0.5211578998249561	-0.07757288629131187	0.5196661630058457	0.7271941746033288	0.5369243643054848	0	1.0	0.0
7146	0.000495579279104344	3.918479316363533e-06	-3.8440805855744175e-06	0.9999999955784113	None	0.2	1	0.3333333333333333	4	0.8	12	0.20987654320987653	0.8	16	12	0	0	0	1.0	9	9	1.1333333333333333	17	0.0	1.0	0.05212781078737527	0.5734161880917772	0.07385134429694558	0.9999999998849234	-0.09993055785273341	0.5004832498058166	0.7037672996193084	0.9995597464925284	0	1.0	0.0
3291	0.0	0.0	0.0	1.0	None	0	0	0	0	0	0	1.0	0	0	0	0	0	0	1.0	1	1	0.06666666666666667	1	0.0	0	0	0	0	0	0	0	0	0	0	0	0
2099	None	None	None	None	None	0	0	1.0	2	0.0	0	1.0	0	2	0	0	1	0	0.3333333333333333	1	3	0.2	3	0.5	1.0	0	0	0	0	0	0	0	0	0	0	0
4894	None	None	None	None	None	0	0	0.3	9	0.6428571428571429	27	0.5432098765432098	0.5476190476190477	31	23	12	0	0	1.0	9	9	2.933333333333333	44	0.0	0.6153846153846154	2.1672070895375642e-05	0.5006511468832489	0.09889434589848098	0.5357972281895192	0.2853394495489934	0.6339379033820863	0.7652895478132627	0.5576743901555158	0	1.0	0.0
2323	None	None	None	None	None	0	0	0	0	0	0	1.0	0	0	0	0	4	0	1.0	1	1	0.06666666666666667	1	1.0	0	0	0	0	0	0	0	0	0	0	0	0
1195	None	None	None	None	None	0.5	1	0.6666666666666666	4	0.5714285714285714	4	0.36	0.5714285714285714	8	4	0	0	0	1.0	5	5	0.6	9	0.0	0.5	0.1489576864243572	0.5426834970571272	0.11446089084216227	0.9997242355511895	7.902762784127648e-27	0.5	0.8227671921374899	0.942075560202333	0	1.0	0.0
3568	0.00402862073483407	0.0014799761763330836	0.0014792023449274748	0.9969767324217224	None	0	0	0.42857142857142855	3	0.75	6	0.4166666666666667	0.75	9	6	0	1	0	0.375	3	8	0.6666666666666666	10	1.0	0.8571428571428571	0.14595849165276809	0.5660797658015359	0.08853277115841766	0.5198383068298232	0.11518035537117763	0.5334218207489447	0.565077204367858	0.5398450074114753	0.7777777777777778	0.8888888888888888	0.0
2499	None	None	None	None	None	0.2	1	0.3333333333333333	4	0.8	12	0.20987654320987653	0.8	16	12	0	0	0	1.0	9	9	1.1333333333333333	17	0.0	1.0	0.087330930816035	0.566094035506055	0.12144560767584216	0.626449062266507	0.04415821558828135	0.6600394380062179	0.6189599719944738	0.6182527174244943	0	0.0625	0.0
2470	None	None	None	None	None	0	0	0	0	0	0	1.0	0	0	0	0	0	0	1.0	1	1	0.06666666666666667	1	0.0	0	0	0	0	0	0	0	0	0	0	0	0
4588	1.5886789966545666e-05	4.3042314465439486e-08	1.581393566166812e-08	0.9999625477026698	None	0.2	1	0.3333333333333333	4	0.8	12	0.20987654320987653	0.8	16	12	0	0	0	1.0	9	9	1.1333333333333333	17	0.0	1.0	0.09997861557390951	0.5000963922625958	0.0948384987770026	0.5744378371378829	0.009622165958969465	0.529101436772891	0.6025178065772379	0.5346861864945827	0	1.0	0.0
3856	0.0022355969798015804	0.00025087171584544033	-0.00025073461933395106	0.9994334989700324	None	0.2	1	0.3333333333333333	4	0.8	12	0.20987654320987653	0.8	16	12	0	0	0	1.0	9	9	1.1333333333333333	17	0.0	1.0	0.00041078975015080915	0.5702485491815742	-0.01967822110802683	0.6807862618190227	-0.047954808007626915	0.5022779838765741	0.6166892575609128	0.5865662322921622	0	1.0	0.0
3635	0.012833421681363488	0.0016856784629633993	0.001117810257416545	0.997708608672172	None	0.2	1	0.3333333333333333	4	0.8	12	0.20987654320987653	0.8	16	12	0	0	0	1.0	9	9	1.1333333333333333	17	0.0	1.0	0.07793485938602578	0.5886191802982798	0.0239992814823534	0.5680913833456094	-0.408393303995513	0.9951465724820707	0.9096028640310053	0.8792320303013766	0	1.0	0.0
3905	0.0	0.0	0.0	1.0	None	0	0	0	0	0	0	1.0	0	0	0	0	0	0	1.0	1	1	0.06666666666666667	1	0.0	0	0	0	0	0	0	0	0	0	0	0	0
59	None	None	None	None	None	0.1	1	0.2727272727272727	6	0.7419354838709677	23	0.6111111111111112	0.6129032258064516	25	19	7	4	0	0.6666666666666666	9	6	2.2	33	0.3333333333333333	0.6	0.17324138424368044	0.9999943911711476	-0.07196722036275974	0.5395977279159836	0.06487002513001108	0.5444153999273408	0.7494945847843438	0.984367888674293	0.0	0	0.0
1841	None	None	None	None	None	0	0	0.125	3	0.8787878787878788	29	0.6481481481481481	0.06060606060606061	3	2	31	1	0	0.6666666666666666	6	9	2.3333333333333335	35	0.015384615384615385	0.5517241379310345	-0.09405363403110635	0.5487716326864105	-0.08710170629595872	0.5032007812858234	0.05532192376944848	0.5725187589287859	0.6656025813872097	0.5416240441763702	0.0	0	0.0
2399	None	None	None	None	None	0	0	0.2857142857142857	4	0.6842105263157895	13	0.3888888888888889	0.21052631578947367	6	4	14	0	0	0.6666666666666666	9	6	1.4	21	0.0	0.3157894736842105	-0.12282879820269024	0.5624078900678049	-0.03865999232286007	0.6663932651034878	0.00276212472205822	0.5148458786191717	0.6574887077668986	0.5827532503839623	0	1.0	0.0
5847	None	None	None	None	None	0	0	0.1111111111111111	6	0.8717948717948718	68	0.9876543209876543	0.32051282051282054	28	25	51	1	0	1.0	9	9	5.333333333333333	80	0.009708737864077669	0.9859154929577465	0.09999996893910434	0.5000003250972707	0.06770017163805689	0.5696655440491865	-0.0370028935809548	0.5044291742325255	0.6413892315107937	0.5248299896910725	1.0	1.0	0.0
3306	0.0062433936641758956	0.0032981181525589777	0.0019329040111096376	0.9935957202841763	None	0.2	1	0.3333333333333333	4	0.8	12	0.20987654320987653	0.8	16	12	0	0	0	1.0	9	9	1.1333333333333333	17	0.0	1.0	-0.09997758693847766	0.5006704329145586	0.09010759452066816	0.5502001383090991	0.16778353290675874	0.9983723375658543	0.7845522097686571	0.9009401097397396	0	0.9375	0.0
5517	0.02433193510200766	0.012222104508992401	0.012123594976472578	0.9950889541233927	None	0	0	0.375	6	0.6190476190476191	13	0.6571428571428571	0.23809523809523808	9	5	13	0	0	0.7142857142857143	7	5	1.5333333333333334	23	0.0	0.3333333333333333	0.09999888635675576	0.5000194491802111	0.15993151373875084	0.950544778773265	0.25648089784364964	0.6209762249081933	0.683313532788365	0.7594950434410686	0	1.0	0.0
3936	0.0001989980554119812	7.473154226893414e-06	-3.727414959393017e-06	0.9999999815108748	None	0.2	1	0.3333333333333333	4	0.8	12	0.20987654320987653	0.8	16	12	0	0	0	1.0	9	9	1.1333333333333333	17	0.0	1.0	0.0346834162837141	0.5499643274329976	0.13899733484225968	0.5587248527582622	0.04570630169442159	0.5016298684584944	0.6140243061708882	0.5368525985099712	0	1.0	0.0
1641	None	None	None	None	None	0	0	0	0	0	0	1.0	0	0	0	0	4	0	1.0	1	1	0.06666666666666667	1	1.0	0	0	0	0	0	0	0	0	0	0	0	0
2954	0.007292330538660363	0.0011005631638370996	0.0008070702687516761	0.9951950118867512	None	0.3333333333333333	2	0.4	6	0.7	14	0.2716049382716049	0.7	20	14	1	0	0	1.0	9	9	1.4666666666666666	22	0.0	0.7692307692307693	0.02344830828724522	0.5753438328301191	0.16406739616883365	0.5864536045669659	-0.14620413986141598	0.5746974433389953	0.7897029249571292	0.5788412096635515	0	0.95	0.0
5746	0.0027030776756723548	8.431081720034129e-05	-4.6823454696303554e-05	0.996792188270484	None	0.25	1	0.4	4	0.75	9	0.3333333333333333	0.6666666666666666	12	8	1	0	0	0.8571428571428571	7	6	0.9333333333333333	14	0.0	0.5	0.04853701898643529	0.52485658052959	0.021537815075304795	0.6439870674887928	0.048640458660001135	0.5819996099706325	0.5579635276746648	0.5844502007577796	0	0.9166666666666666	0.0
3627	2.3078396891226225e-05	3.0199230524175847e-07	2.902112500155938e-07	0.9999932749719762	None	0.14285714285714285	1	0.5	8	0.42857142857142855	9	0.3194444444444444	0.047619047619047616	4	1	18	3	0	0.8888888888888888	9	8	1.5333333333333334	23	0.08108108108108109	0.1	0.09997707503654778	0.5001433074051145	0.2150053919854574	0.5131267435866744	-0.0574798984368041	0.5058313559178301	0.7534477933408008	0.5063678851512973	1.0	1.0	0.0
6834	0.00018849669115014495	6.517725193572399e-06	4.1392889072200795e-06	0.9998929071651551	None	0.5	1	0.5714285714285714	4	0.625	5	0.3333333333333333	0.625	9	5	0	0	0	0.8333333333333334	5	6	0.6666666666666666	10	0.0	0.5	0.09999932033618855	0.5000056115067854	0.07864865583510902	0.665273841092228	0.10002345645376827	0.6022776816150271	0.5401953190334767	0.5908042239967544	0	1.0	0.0
6838	0.0	0.0	0.0	0.9999999999999998	None	0	0	0	0	0	0	1.0	0	0	0	0	4	0	1.0	1	1	0.06666666666666667	1	1.0	0	0	0	0	0	0	0	0	0	0	0	0
4349	None	None	None	None	None	0.1875	3	0.3235294117647059	11	0.6530612244897959	32	0.6296296296296297	0.5714285714285714	39	28	11	0	0	1.0	9	9	3.4	51	0.0	0.625	0.09997302578993633	0.5009836746413344	-0.029849715971402114	0.5102929838766987	-0.07453165731838672	0.5321378111062806	0.6769064885587714	0.5144827119363575	0	1.0	0.0
2913	1.1829050651329328e-07	1.1514283761040437e-07	5.949929785402177e-08	0.9999800993859482	None	0	0	0.06	3	0.9444444444444444	68	0.9135802469135802	0	0	0	73	2	0	1.0	9	9	4.933333333333334	74	0.013333333333333334	0.9696969696969697	0	0	0	0	0	0	0	0	0	0	0
1189	None	None	None	None	None	0	0	1.0	2	0.0	0	0.75	0	2	0	0	2	0	1.0	2	2	0.2	3	1.0	0	0	0	0	0	0	0	0	0	0	0	0
3466	2.2028416449039317e-09	2.048753308133346e-09	-1.2325315612715937e-10	0.9999999998332936	None	0.2	1	0.3333333333333333	4	0.8	12	0.20987654320987653	0.8	16	12	0	0	0	1.0	9	9	1.1333333333333333	17	0.0	1.0	0.015821581422834734	0.5303454982128494	-0.0015411420647128715	0.6708603100666217	3.984448710804398e-09	0.500000052483642	0.5870192656228157	0.5690239692619947	0	0.9375	0.0
6661	0.005367359880794032	0.0028483854319072267	0.0005356266036166225	0.9927629004332672	None	0	0	0.3333333333333333	2	0.8571428571428571	6	0.36	0.8571428571428571	8	6	0	0	0	1.0	5	5	0.6	9	0.0	0	0.09964093691833764	0.5010626771363105	0.05606600451116146	0.6475503514814187	0.1591643461090313	0.5995251519104208	0.6176685497622528	0.5838687471847531	0	1.0	0.0
2984	0.0	0.0	0.0	1.0	None	0	0	0	0	0	0	1.0	0	0	0	0	0	0	1.0	1	1	0.06666666666666667	1	0.0	0	0	0	0	0	0	0	0	0	0	0	0
2695	0.0	0.0	0.0	1.0	None	0	0	0	0	0	0	1.0	0	0	0	0	0	0	1.0	1	1	0.06666666666666667	1	0.0	0	0	0	0	0	0	0	0	0	0	0	0
3021	0.009637506902517079	0.00040526491076038016	9.152072669172993e-06	0.9877432986731436	None	0.3333333333333333	2	0.4	6	0.7	14	0.4074074074074074	0.7	20	14	1	0	0	0.6666666666666666	6	9	1.4666666666666666	22	0.0	1.0	8.420865470738982e-08	0.5003715820104621	-0.17652212884421173	0.5849610034749668	0.07001496613704979	0.5500561961137408	0.7334919945433411	0.5453381885875435	0	1.0	0.0
5682	0.00045329766638636213	4.2362793981660045e-06	2.3453237312559916e-06	0.9999864460349722	None	0	0	0.3333333333333333	2	0.8571428571428571	6	0.36	0.8571428571428571	8	6	0	0	0	1.0	5	5	0.6	9	0.0	0	0.09999999131253723	0.5000002783241156	0.10807517778973579	0.9750013047314965	-0.09999957348621041	0.5001032463759263	0.7339970749984527	0.772299822167499	0	1.0	0.0
2693	0.004269048198103527	0.0030702696594888256	-0.0005766378531316433	0.9973354666292907	None	0.25	1	0.36363636363636365	4	0.7857142857142857	11	0.2222222222222222	0.7857142857142857	15	11	0	0	0	0.8888888888888888	9	8	1.0666666666666667	16	0.0	1.0	0.09985903210179273	0.5007826975437232	0.0009190428326078467	0.5470672895376429	-0.11817337233428397	0.7710189841641444	0.7087878731447405	0.6150707243476757	0	0.6666666666666666	0.0
1770	None	None	None	None	None	0	0	0.42857142857142855	3	0.75	6	0.3333333333333333	0.75	9	6	0	0	0	0.8333333333333334	5	6	0.6666666666666666	10	0.0	0.4	0.11381008558627068	0.65223532288736	0.09999295183894577	0.5001458843187974	0.0012630059257406506	0.5021603067375905	0.6241260972255319	0.5529757737493024	0	0	0.0
1806	None	None	None	None	None	0.1111111111111111	2	0.34210526315789475	13	0.6363636363636364	35	0.7037037037037037	0.6	46	33	10	0	0	1.0	9	9	3.8	57	0.0	0.8333333333333334	0.04268633202431807	0.5494879156693881	0.03371749601145063	0.5315601919945298	0.3958100983986665	0.6586946560381838	0.843628920374683	0.581150418696061	0	0	0.0
4131	0.000576749188958215	4.8671368565975015e-06	4.245285090813001e-06	0.9999999302448517	None	0.2	1	0.3333333333333333	4	0.8	12	0.20987654320987653	0.8	16	12	0	0	0	1.0	9	9	1.1333333333333333	17	0.0	1.0	4.3232380127264845e-05	0.5608581673091023	0.01827818296295592	0.5428452784511788	-0.16245031684133424	0.5388467014856907	0.7074007023098836	0.5475350602810913	0	1.0	0.0
1344	None	None	None	None	None	0	0	0	0	0	0	1.0	0	0	0	0	0	0	1.0	1	1	0.06666666666666667	1	0.0	0	0	0	0	0	0	0	0	0	0	0	0
7171	0.0	0.0	0.0	1.0	None	0	0	0	0	0	0	1.0	0	0	0	0	0	0	1.0	1	1	0.06666666666666667	1	0.0	0	0	0	0	0	0	0	0	0	0	0	0
1718	None	None	None	None	None	0.2	1	0.3333333333333333	4	0.8	12	0.20987654320987653	0.8	16	12	0	0	0	1.0	9	9	1.1333333333333333	17	0.0	1.0	0.0016747828372860331	0.5811490545024569	0.0499679659316402	0.5936322635196695	0.048373612510114496	0.6838970464851525	0.6005077890252036	0.6207527230545521	0	1.0	0.0
5430	None	None	None	None	None	0.14285714285714285	1	0.3125	5	0.7272727272727273	16	0.6666666666666666	0.5454545454545454	17	12	6	0	0	1.0	6	6	1.6	24	0.0	0.6666666666666666	0.3940495052894524	0.6057763865665465	0.07837273246697281	0.5259614577829594	0.18131363263555125	0.6045541992554925	0.7891384264622539	0.5791625449344693	0	1.0	0.0
3319	0.003090571279156682	0.0015019327509033951	0.0014170644221725228	0.9965835637030116	None	0.1111111111111111	2	0.39473684210526316	15	0.5636363636363636	31	0.7037037037037037	0.45454545454545453	38	25	18	0	0	1.0	9	9	3.8	57	0.0	0.8333333333333334	-0.047192454827297184	0.5466749956372372	-0.08579022450989601	0.6090803530022038	-0.09865587944370095	0.5745274760749137	0.5513175459560704	0.576969947039736	0	1.0	0.0
4602	None	None	None	None	None	0.14285714285714285	2	0.41935483870967744	13	0.5454545454545454	24	0.5679012345679012	0.4090909090909091	31	18	14	0	0	1.0	9	9	3.066666666666667	46	0.0	0.918918918918919	0.09999029482656546	0.5002907079250667	0.09997577070089389	0.500348189483363	0.2589870191955533	0.6697899367962316	0.6791107933845123	0.5588748406784624	0	0.967741935483871	0.0
3084	0.0	0.0	0.0	1.0	None	0	0	0	0	0	0	1.0	0	0	0	0	0	0	1.0	1	1	0.06666666666666667	1	0.0	0	0	0	0	0	0	0	0	0	0	0	0
418	None	None	None	None	None	0.25	1	0.36363636363636365	4	0.7857142857142857	11	0.2222222222222222	0.7857142857142857	15	11	0	0	0	0.8888888888888888	9	8	1.0666666666666667	16	0.0	1.0	-0.042209887328803944	0.6599609985600198	-0.09969200569802646	0.5012477806033035	0.06266229055888195	0.6039209367950447	0.6887093656588366	0.5898423416530045	0	1.0	0.0
410	None	None	None	None	None	0	0	0.75	3	0.3333333333333333	1	0.625	0.3333333333333333	4	1	0	1	0	0.5	4	2	0.3333333333333333	5	1.0	0.6666666666666666	-0.06596726599447097	0.527504041098606	0.0605669971721766	0.5456768745455728	0.09946787426438937	0.5019977136669818	0.670798687242144	0.5250902874056635	0.75	0.5	0.0
4582	1.2548160484709719e-05	1.4329687579044695e-07	-1.704778563416515e-08	0.9999990163653589	None	0	0	1.0	2	0.0	0	0.75	0	2	0	0	2	0	1.0	2	2	0.2	3	1.0	0	0	0	0	0	0	0	0	0	0	0	0
1514	None	None	None	None	None	1.0	1	1.0	4	0.25	1	0.5	0.25	5	1	0	0	0	0.75	3	4	0.4	6	0.0	1.0	0.0648496094362803	0.556602918310267	-0.09988301087402433	0.5001165022431262	0.09881439837315081	0.5012211905704206	0.704279968194796	0.519385041692099	0	1.0	0.0
3990	0.0	0.0	0.0	1.0	None	0	0	0	0	0	0	1.0	0	0	0	0	0	0	1.0	1	1	0.06666666666666667	1	0.0	0	0	0	0	0	0	0	0	0	0	0	0
3495	0.0028166644001043095	0.000715892525564307	-0.0007158870824953476	0.9984203175671469	None	0.2	1	0.3333333333333333	4	0.8	12	0.20987654320987653	0.8	16	12	0	0	0	1.0	9	9	1.1333333333333333	17	0.0	1.0	-0.016163826683392564	0.6604478590027427	-0.0571243215400846	0.5605155090301983	-0.08746251750657226	0.5399890288924231	0.5743140052114258	0.5881399226242857	0	0.875	0.0
3107	None	None	None	None	None	0.09090909090909091	1	0.4	10	0.5714285714285714	20	0.5138888888888888	0.5142857142857142	26	18	10	2	0	0.8888888888888888	9	8	2.466666666666667	37	0.125	0.4666666666666667	-0.09541109824754768	0.5123566809461055	0.0215990789851009	0.5485296162215506	0.08112494529406392	0.5661410164671141	0.6804430969345464	0.5424220925817809	0.9615384615384616	0.9615384615384616	0.0
5046	0.02595559472837738	0.004188686916088586	0.004167560384631829	0.9953092706417421	None	0.2	1	0.3333333333333333	4	0.8	12	0.20987654320987653	0.8	16	12	0	0	0	1.0	9	9	1.1333333333333333	17	0.0	1.0	0.09967358752177291	0.5032254329161373	-0.08188122841865537	0.6742645226547124	-0.19522754303417975	0.9999918949620055	0.8241430428681403	0.9845486225392095	0	1.0	0.0
3630	None	None	None	None	None	0.1	2	0.2558139534883721	11	0.7258064516129032	45	0.7901234567901234	0.5806451612903226	46	36	17	5	0	1.0	9	9	4.266666666666667	64	0.17857142857142858	0.8421052631578947	0.09999028892145444	0.5004391660081136	0.10164615214505508	0.6110798707254558	3.514742873951888e-18	0.5179972578009125	0.6164442601962281	0.5436908267319138	1.0	1.0	0.0
5060	0.025564865039358724	0.004683159928159868	0.004620370966796558	0.9953536684455523	None	0.2	1	0.3333333333333333	4	0.8	12	0.20987654320987653	0.8	16	12	0	0	0	1.0	9	9	1.1333333333333333	17	0.0	1.0	0.09967358752177291	0.5032254329161373	-0.08188122841865537	0.6742645226547124	-0.19522754303417975	0.9999918949620055	0.8241430428681403	0.9845486225392095	0	1.0	0.0
2571	0.0	0.0	0.0	1.0	None	0	0	0	0	0	0	1.0	0	0	0	0	0	0	1.0	1	1	0.06666666666666667	1	0.0	0	0	0	0	0	0	0	0	0	0	0	0
2996	1.0829543292116808e-08	1.0706691051013547e-08	1.0149903557266838e-08	0.9999985646340853	None	0	0	1.0	2	0.0	0	0.75	0	2	0	0	0	0	1.0	2	2	0.2	3	0.0	0	0	0	0	0	0	0	0	0	0	0	0
4258	None	None	None	None	None	0	0	0.14814814814814814	8	0.8354430379746836	66	1.0	0.13924050632911392	17	11	63	0	0	1.0	9	9	5.4	81	0.0	1.0	0.19601640836525266	0.6156714067139947	-0.01723317290932978	0.6770878113988866	0.008803247860249922	0.6710263498804335	0.7439653237857968	0.655089957521854	0	1.0	0.0
5875	0.0008898199667738576	0.00011845093163049595	0.00011844173266761678	0.9994411809541982	None	0	0	0.6666666666666666	2	0.5	1	1.0	0.5	3	1	0	2	0	0.25	1	4	0.26666666666666666	4	1.0	0.6666666666666666	6.010240313544228e-19	0.5000000000000006	0.07305354188383857	0.5373287995396937	0.19767687033551634	0.5548153876646685	0.6934110503257341	0.5307727168615745	1.0	1.0	0.0
3143	0.0	0.0	0.0	0.9999999999999998	None	0	0	0	0	0	0	1.0	0	0	0	0	4	0	1.0	1	1	0.06666666666666667	1	1.0	0	0	0	0	0	0	0	0	0	0	0	0
3628	0.00019288438950159086	2.78435549065956e-06	1.188018524708165e-06	0.9999951582426017	None	0.3333333333333333	1	0.4444444444444444	4	0.7272727272727273	8	0.2653061224489796	0.7272727272727273	12	8	0	0	0	1.0	7	7	0.8666666666666667	13	0.0	0.6666666666666666	-0.10579112662075192	0.6736321883678023	0.00908812679158567	0.5475093387514445	-0.06477032016193365	0.6668276601968836	0.640088157008323	0.6309701745893322	0	1.0	0.0
1678	None	None	None	None	None	0	0	1.0	2	0.0	0	0.75	0	2	0	0	0	0	1.0	2	2	0.2	3	0.0	0	0	0	0	0	0	0	0	0	0	0	0
5040	0.09025758371659429	0.08418224694675198	0.003430343261024261	0.8362266912918219	None	0.21428571428571427	3	0.43333333333333335	13	0.5	21	0.5432098765432098	0.42857142857142855	30	18	13	3	0	1.0	9	9	2.933333333333333	44	0.16666666666666666	0.5641025641025641	-0.006103371938841144	0.6660841012274213	0.19246475002184368	0.7079636437679802	-0.0965809737189763	0.5153400986807546	0.7755096220676856	0.6331622274242309	0.9333333333333333	0.9333333333333333	0.0
6147	0.00033775012852110456	2.9394999787011985e-06	1.3877597277456806e-06	0.9999951864205162	None	0.3333333333333333	1	0.4444444444444444	4	0.7272727272727273	8	0.2653061224489796	0.7272727272727273	12	8	0	0	0	1.0	7	7	0.8666666666666667	13	0.0	0.6666666666666666	0.09997046169696766	0.5000953291941602	0.09998096654808931	0.5058058405527739	-0.09999945714549044	0.500105482316255	0.7196252719723524	0.5020022936375068	0	1.0	0.0
6425	0.016672675022674076	0.013607281308712124	0.0041872647703767585	0.9894016086624254	None	0.2	1	0.3333333333333333	4	0.8	12	0.20987654320987653	0.8	16	12	0	0	0	1.0	9	9	1.1333333333333333	17	0.0	1.0	0.0999996972243576	0.5000018556418647	0.12941358344513748	0.6475529083852136	0.2970819470886696	0.6143989407055048	0.7061021419817092	0.588568195678423	0	1.0	0.0
5161	None	None	None	None	None	0	0	0.1590909090909091	7	0.8125	52	0.8148148148148148	0.09375	12	6	53	0	0	1.0	9	9	4.4	66	0.0	0.8070175438596491	0.2230974224020122	0.6277422781470132	0.06711334938145606	0.5542837851977944	0.2484540511215171	0.5527672630852268	0.7043021675160005	0.5787063742092546	0	1.0	0.0
3841	0.005626580576240146	0.0034012674571977657	0.0032509728119699726	0.9985476265172857	None	0.2	1	0.3333333333333333	4	0.8	12	0.20987654320987653	0.8	16	12	0	0	0	1.0	9	9	1.1333333333333333	17	0.0	1.0	-0.08662319063244991	0.6589772351341515	-0.0990707293867694	0.5102775673472607	-0.09136171441277197	0.608830645882056	0.555393025506208	0.5940544121258543	0	1.0	0.0
1744	None	None	None	None	None	0	0	0	0	0	0	1.0	0	0	0	0	4	0	1.0	1	1	0.06666666666666667	1	1.0	0	0	0	0	0	0	0	0	0	0	0	0
3633	0.0031364912327722077	0.0014685093125272211	0.0013800177319561707	0.996658998937288	None	0.1111111111111111	2	0.39473684210526316	15	0.5636363636363636	31	0.7037037037037037	0.45454545454545453	38	25	18	0	0	1.0	9	9	3.8	57	0.0	0.8333333333333334	-0.047192454827297184	0.5466749956372372	-0.08579022450989601	0.6090803530022038	-0.09865587944370095	0.5745274760749137	0.5513175459560704	0.576969947039736	0	1.0	0.0
2165	None	None	None	None	None	0	0	0.25	1	1.0	3	1.0	1.0	4	3	0	3	0	0.2	1	5	0.3333333333333333	5	1.0	0	-0.09353206300433588	0.5130823618903919	0.035258187359668555	0.5488297405988352	0.09688051223005277	0.5806732622645958	0.6885429167312666	0.5476732983664387	1.0	1.0	0.0
2546	None	None	None	None	None	0	0	0.16666666666666666	9	0.810126582278481	64	1.0	0.3924050632911392	37	31	43	0	0	1.0	9	9	5.4	81	0.0	1.0	0.22855453104789344	0.7629627966503193	0.09993770981157465	0.5242291909183868	1.2666458354790319e-06	0.5000282260120938	0.7181888725935278	0.6039695308250116	0	0.4864864864864865	0.0
1125	None	None	None	None	None	0	0	0.21428571428571427	3	0.8333333333333334	15	0.6666666666666666	0.16666666666666666	5	3	14	3	0	0.8333333333333334	6	5	1.3333333333333333	20	0.1	0	-0.1263098881798804	0.5322264191208163	0.03512643441313829	0.5306353616240174	1.3600123835713766e-05	0.5000170857243242	0.6582155690083158	0.520975024780252	0.0	0	0.0
1654	None	None	None	None	None	0.25	1	0.4	4	0.7692307692307693	10	0.23809523809523808	0.7692307692307693	14	10	0	0	0	0.7777777777777778	7	9	1.0	15	0.0	1.0	0.06613735865632595	0.6498500636820991	-0.017343265772497583	0.6250376038229554	3.7045329660406915e-07	0.505434980454159	0.5913827976648889	0.5947657543472319	0	1.0	0.0
1552	None	None	None	None	None	0	0	0.5	3	0.6666666666666666	4	0.4444444444444444	0.6666666666666666	7	4	0	0	0	0.5	6	3	0.5333333333333333	8	0.0	0.4	0.21230514720681343	0.6913187841774162	-0.09995983678459171	0.5000291523088104	0.1747442241179126	0.6579953464793394	0.8061429061592693	0.6193823317205573	0	1.0	0.0
5806	None	None	None	None	None	0.1	1	0.22727272727272727	5	0.8333333333333334	25	0.3950617283950617	0.5333333333333333	21	16	10	2	0	1.0	9	9	2.1333333333333333	32	0.10526315789473684	0.43478260869565216	0.09997681526115312	0.5000759711057127	0.09840275904398338	0.6508281270258924	1.2511308403568813e-06	0.5221276653703307	0.6155991604346094	0.5590197152134355	1.0	1.0	0.0
6306	0.00019726389212576715	6.612515886784639e-05	-5.709764560652154e-05	0.9999952677557687	None	0	0	0.5	2	0.75	3	0.6	0.75	5	3	0	0	0	0.4	2	5	0.4	6	0.0	0	0.09999534405836207	0.5000285797341114	0.1811813565180058	0.8120701968662037	0.2809142322507344	0.6016396421205255	0.6769719826425795	0.651425581223452	0	1.0	0.0
2856	None	None	None	None	None	0	0	0.10869565217391304	5	0.8787878787878788	58	0.8395061728395061	0.16666666666666666	12	11	55	5	0	1.0	9	9	4.533333333333333	68	0.04424778761061947	0.8	-0.28464231252948996	0.9388920183389565	9.823080267734826e-10	0.5010251392772218	0.002599058872702376	0.541000514943782	0.7938001880067966	0.7244898396985159	1.0	1.0	0.24874689141466966
6681	0.0001490334151323195	1.698306590415907e-07	-1.645299073689575e-07	0.9999492055041963	None	0	0	0	0	0	0	1.0	0	0	0	0	0	0	1.0	1	1	0.06666666666666667	1	0.0	0	0	0	0	0	0	0	0	0	0	0	0
4112	0.003003833075596067	0.0014087468703256926	0.0013302723423379774	0.9966505710366951	None	0.1111111111111111	2	0.39473684210526316	15	0.5636363636363636	31	0.7037037037037037	0.45454545454545453	38	25	18	0	0	1.0	9	9	3.8	57	0.0	0.8333333333333334	-0.047192454827297184	0.5466749956372372	-0.08579022450989601	0.6090803530022038	-0.09865587944370095	0.5745274760749137	0.5513175459560704	0.576969947039736	0	1.0	0.0
4549	0.00791026783470645	0.0010651784853410507	-0.0009613556256424496	0.9964644317959707	None	0.2	1	0.3333333333333333	4	0.8	12	0.20987654320987653	0.8	16	12	0	0	0	1.0	9	9	1.1333333333333333	17	0.0	1.0	-0.003389738406526667	0.6574537835417534	-0.13974160954752596	0.5271206806217786	-0.20744226239241031	0.5655271602135438	0.7065522207826377	0.5845291083430466	0	1.0	0.0
2947	3.4416387708367734e-05	3.4774597634909864e-07	-2.38318448617299e-08	0.9999975355796737	None	0.3333333333333333	1	0.5	4	0.6666666666666666	6	0.3142857142857143	0.6666666666666666	10	6	0	0	0	0.7142857142857143	5	7	0.7333333333333333	11	0.0	1.0	-0.041902158019617664	0.5462255792384288	0.09984200183028598	0.5006228243868198	0.009249016435819837	0.507616917134339	0.6421150173343766	0.518191396904622	0	1.0	0.0
6747	0.0	0.0	0.0	0.9999999999999998	None	0	0	0	0	0	0	1.0	0	0	0	0	4	0	1.0	1	1	0.06666666666666667	1	1.0	0	0	0	0	0	0	0	0	0	0	0	0
887	None	None	None	None	None	1.0	1	1.0	4	0.25	1	0.5	0.25	5	1	0	0	0	0.75	3	4	0.4	6	0.0	1.0	0.0648496094362803	0.556602918310267	-0.09988301087402433	0.5001165022431262	0.09881439837315081	0.5012211905704206	0.704279968194796	0.519385041692099	0	1.0	0.0
2228	None	None	None	None	None	0	0	0.35	7	0.6428571428571429	18	0.5555555555555556	0.6428571428571429	24	18	5	3	0	0.6666666666666666	6	9	2.0	30	0.375	1.0	0.09743772651749887	0.5369752449444797	0.09999997427570875	0.5000039237990024	-0.08379708969980978	0.5807172420801777	0.7028858076787494	0.5394102138471522	1.0	1.0	0.0
3579	None	None	None	None	None	0	0	0.3181818181818182	7	0.6774193548387096	21	0.4583333333333333	0.6451612903225806	27	20	5	1	0	0.8888888888888888	8	9	2.2	33	0.14285714285714285	0.5833333333333334	-0.038253670830619355	0.625814690745158	0.13893973235187293	0.6026380541164454	0.05932616091143922	0.604612996076877	0.649324268931849	0.6110747115988759	1.0	0.9629629629629629	0.0
499	None	None	None	None	None	0	0	0.2916666666666667	7	0.7058823529411765	24	0.5714285714285714	0.35294117647058826	17	12	18	3	0	0.7777777777777778	7	9	2.4	36	0.08571428571428572	0.6206896551724138	0.09525272677605087	0.5154690384514284	0.12386410192684502	0.5873679267979932	4.370037075482623e-06	0.5000018947261806	0.6300039935996681	0.534528170793925	0.35294117647058826	0.11764705882352941	0.0
6676	1.2070797694157588e-06	7.054931296719217e-10	-2.863412791790624e-10	0.9999995481335486	None	0	0	0	0	0	0	1.0	0	0	0	0	0	0	1.0	1	1	0.06666666666666667	1	0.0	0	0	0	0	0	0	0	0	0	0	0	0
2305	None	None	None	None	None	0	0	0.5	3	0.6666666666666666	4	0.5714285714285714	0.6666666666666666	7	4	0	0	0	0.2857142857142857	2	7	0.5333333333333333	8	0.0	0.6666666666666666	-0.09336507331140448	0.672084771668993	0.007419283243614928	0.5132324544783052	-0.09999506874163339	0.5000073829954992	0.6217752201481395	0.5638659812517302	0	0.8571428571428571	0.0
1638	None	None	None	None	None	0.07142857142857142	1	0.2903225806451613	9	0.7045454545454546	31	0.5679012345679012	0.5	30	22	15	0	0	1.0	9	9	3.066666666666667	46	0.0	0.6486486486486487	7.432971237759469e-07	0.5226963962058635	-0.06343042763707255	0.5554134233367882	0.04599678883117327	0.5989888783621022	0.6139169051568624	0.5592757565867156	0	1.0	0.0
7333	0.0	0.0	0.0	0.9999999999999998	None	0	0	0	0	0	0	1.0	0	0	0	0	4	0	1.0	1	1	0.06666666666666667	1	1.0	0	0	0	0	0	0	0	0	0	0	0	0
4105	0.009313976327115853	0.0006810130282380293	-0.0005367078577571804	0.9961644185043433	None	0.2	1	0.3333333333333333	4	0.8	12	0.20987654320987653	0.8	16	12	0	0	0	1.0	9	9	1.1333333333333333	17	0.0	1.0	0.0607590531907796	0.5954609117806731	0.098891127231964	0.5004456940928251	0.10776179022331969	0.5487634976938537	0.5646559391163415	0.5485173684821395	0	1.0	0.0
6903	0.0	0.0	0.0	1.0	None	0	0	0	0	0	0	1.0	0	0	0	0	0	0	1.0	1	1	0.06666666666666667	1	0.0	0	0	0	0	0	0	0	0	0	0	0	0
2513	None	None	None	None	None	0	0	0	0	0	0	1.0	0	0	0	0	4	0	1.0	1	1	0.06666666666666667	1	1.0	0	0	0	0	0	0	0	0	0	0	0	0
5690	None	None	None	None	None	0.1111111111111111	1	0.42857142857142855	9	0.5517241379310345	16	0.6888888888888889	0.5172413793103449	24	15	6	0	0	0.5555555555555556	9	5	2.066666666666667	31	0.0	0.5384615384615384	0.09999960302203267	0.5000561822338482	0.021647332617193482	0.5993284900066913	0.013464347419659971	0.6686997431102256	0.6070467755136963	0.5910725246494075	0	1.0	0.0
2102	None	None	None	None	None	0	0	0	0	0	0	1.0	0	0	0	0	0	0	1.0	1	1	0.06666666666666667	1	0.0	0	0	0	0	0	0	0	0	0	0	0	0
3946	0.008410013706371686	0.0001651961445660518	0.0001636266048265492	0.9711224092438189	None	0.25	1	0.36363636363636365	4	0.7857142857142857	11	0.2222222222222222	0.7857142857142857	15	11	0	0	0	0.8888888888888888	8	9	1.0666666666666667	16	0.0	1.0	-0.06323019996433311	0.6557060607367111	0.15097639673699495	0.5765444569283137	-0.09990715708513125	0.5006091195770721	0.7509751557003306	0.5789389216848552	0	0.9333333333333333	0.0
2550	None	None	None	None	None	0	0	0.5	2	0.6666666666666666	2	0.625	0	0	0	4	5	0	0.5	4	2	0.3333333333333333	5	0.4166666666666667	0	0	0	0	0	0	0	0	0	0	0	0
3626	None	None	None	None	None	0	0	0.3	9	0.6666666666666666	28	0.8148148148148148	0.6428571428571429	36	27	7	1	0	0.6666666666666666	6	9	2.933333333333333	44	0.1111111111111111	0.8717948717948718	0.09999369781841255	0.5003708759715597	0.030166323314874975	0.5428810186863274	-0.09918327435492201	0.5027016277033465	0.6952998473105706	0.5153482255069375	0.9722222222222222	0.9166666666666666	0.0
1937	None	None	None	None	None	0.2	1	0.3333333333333333	4	0.8	12	0.20987654320987653	0.8	16	12	0	0	0	1.0	9	9	1.1333333333333333	17	0.0	1.0	0.08777046590347919	0.564290073541828	0.028521305530678276	0.5827916294406233	0.3245021689449144	0.6557315902285036	0.7917377654255664	0.6016604636759276	0	0.125	0.0
2037	None	None	None	None	None	0.5	1	0.8333333333333334	5	0.2857142857142857	2	0.45	0.14285714285714285	4	1	4	0	0	0.8	5	4	0.6	9	0.0	0.4	2.899717183792593e-06	0.5000058355081661	0.0387225498940626	0.5293508692630018	0.09940436957785881	0.5003875464999986	0.600928261726327	0.5099247077669761	0	1.0	0.0
4272	None	None	None	None	None	0.11764705882352941	2	0.3888888888888889	14	0.5384615384615384	28	0.8571428571428571	0.23076923076923078	24	12	29	5	0	0.7777777777777778	7	9	3.6	54	0.1	0.9387755102040817	0.05256974784560466	0.5397969225086906	1.7881553896221084e-16	0.5000000044597569	-0.04244518400251161	0.5152410793416673	0.5962275365650272	0.5183674281788101	0.5833333333333334	0.4166666666666667	0.0
7296	0.000475946457903039	2.861441353950526e-06	1.6439626249343133e-06	0.9999999724525063	None	0.2	1	0.3333333333333333	4	0.8	12	0.20987654320987653	0.8	16	12	0	0	0	1.0	9	9	1.1333333333333333	17	0.0	1.0	0.09999939461618612	0.5000056723847508	-0.2564790291052703	0.9983755103937436	0.29975590200686	0.609022885831996	0.9214580798659736	0.9078829240971682	0	1.0	0.0
459	None	None	None	None	None	0.2	1	0.3333333333333333	4	0.8	12	0.20987654320987653	0.8	16	12	0	0	0	1.0	9	9	1.1333333333333333	17	0.0	1.0	7.717817124944518e-09	0.5406885521740559	0.0036374663581804053	0.5553829038410214	-0.09997023908066914	0.5001575984751917	0.6177399319039099	0.5321381013004319	0	1.0	0.0
705	None	None	None	None	None	0	0	0	0	0	0	1.0	0	0	0	0	4	0	1.0	1	1	0.06666666666666667	1	1.0	0	0	0	0	0	0	0	0	0	0	0	0
6888	0.0	0.0	0.0	1.0	None	0	0	0	0	0	0	1.0	0	0	0	0	0	0	1.0	1	1	0.06666666666666667	1	0.0	0	0	0	0	0	0	0	0	0	0	0	0
4990	None	None	None	None	None	0.14285714285714285	1	0.375	6	0.6818181818181818	15	0.4897959183673469	0.5909090909090909	19	13	4	0	0	1.0	7	7	1.6	24	0.0	0.7058823529411765	1.101598598375314e-06	0.5033778725185805	0.06241177180248451	0.6324125033692842	0.3220304536698045	0.68097783959169	0.8021569075911497	0.6078110838943743	0	1.0	0.0
290	None	None	None	None	None	0	0	1.0	1	0	0	1.0	0	0	0	1	6	0	0.5	1	2	0.13333333333333333	2	1.0	0	0	0	0	0	0	0	0	0	0	0	0
3483	2.2635379661263232e-08	2.0590765656283632e-08	1.6183698813964667e-10	0.9999971882776187	None	0.25	1	0.4	4	0.7692307692307693	10	0.23809523809523808	0.7692307692307693	14	10	0	0	0	0.7777777777777778	7	9	1.0	15	0.0	1.0	0.17231746777967838	0.9981282515537454	-0.02935755854711005	0.5446254330096644	1.052164339579758e-17	0.5000000000000029	0.8145246740292919	0.8959172924525505	0	1.0	0.0
2520	None	None	None	None	None	0	0	0.6	6	0.16666666666666666	2	0.4666666666666667	0.16666666666666666	7	2	6	6	0	0.8333333333333334	5	6	0.9333333333333333	14	0.5454545454545454	0.6666666666666666	-0.0916621083900965	0.583217902197471	-0.07743955715343517	0.5544360921563009	-0.12163869486844225	0.667428225507737	0.6044530084136521	0.602779867627279	0.8571428571428571	0.8571428571428571	0.0
7514	0.0020045835751292588	0.0005842527108896839	-8.80758204809845e-06	0.9959952864266826	None	0	0	0.24444444444444444	11	0.7076923076923077	46	0.8271604938271605	0.3384615384615385	32	22	34	0	0	1.0	9	9	4.466666666666667	67	0.0	0.8275862068965517	0.20116240747588837	0.6256435048296591	0.08773082158702186	0.5952846045682763	-0.09997328611222558	0.5554168530145618	0.7701135661537388	0.5924259323502182	0	1.0	0.0
651	None	None	None	None	None	0	0	0.2727272727272727	9	0.6808510638297872	32	0.6805555555555556	0.2127659574468085	15	10	33	0	0	0.8888888888888888	8	9	3.2666666666666666	49	0.0	0.6976744186046512	-0.06393486131893575	0.5436687367057604	0.09999821866650302	0.5004432965159287	0.024443012206072232	0.6635501156406143	0.6813267960950232	0.5708573146887678	0	0.4666666666666667	0.0
1376	None	None	None	None	None	1.0	1	1.0	4	0.25	1	0.5	0.25	5	1	0	0	0	0.75	3	4	0.4	6	0.0	1.0	0.04044975045666361	0.5517202959319578	0.04320612623639245	0.623147503804184	7.902762784127648e-27	0.5	0.5705761024988025	0.5589375013887582	0	1.0	0.0
386	None	None	None	None	None	0	0	0.2	4	0.7857142857142857	22	0.75	0	0	0	29	10	0	0.625	8	5	2.0	30	0.16129032258064516	0.72	0	0	0	0	0	0	0	0	0	0	0
1451	None	None	None	None	None	0	0	0.2619047619047619	11	0.6666666666666666	40	0.7654320987654321	0.4166666666666667	34	25	27	0	0	1.0	9	9	4.133333333333334	62	0.0	0.8363636363636363	-0.09999905426598721	0.5000113212105937	0.08705057793713013	0.6110600034559454	9.858695304108285e-07	0.5000095616170075	0.6822716727076552	0.5375834436381364	0	0.5	0.0
1295	None	None	None	None	None	0	0	0.14285714285714285	4	0.8461538461538461	33	0.7592592592592593	0	0	0	40	14	0	0.6666666666666666	9	6	2.7333333333333334	41	0.16666666666666666	0.8648648648648649	0	0	0	0	0	0	0	0	0	0	0
1378	None	None	None	None	None	0	0	1.0	1	0	0	1.0	0	1	0	0	0	0	0.5	1	2	0.13333333333333333	2	0.0	0	0	0	0	0	0	0	0	0	0	0	0
7035	0.026958805204365194	0.012588489527161838	0.012502427247899954	0.9950907005005571	None	0	0	0.375	6	0.6190476190476191	13	0.6571428571428571	0.23809523809523808	9	5	13	0	0	0.7142857142857143	7	5	1.5333333333333334	23	0.0	0.3333333333333333	0.09999888635675576	0.5000194491802111	0.15993151373875084	0.950544778773265	0.25648089784364964	0.6209762249081933	0.683313532788365	0.7594950434410686	0	1.0	0.0
992	None	None	None	None	None	0.4	2	0.6153846153846154	8	0.4117647058823529	7	0.475	0.35294117647058826	13	6	5	0	0	0.625	5	8	1.2666666666666666	19	0.0	0.375	-0.09370481775473274	0.5093213842273219	0.00936799171109347	0.5986634167759854	0.1262138540072136	0.6400209935247431	0.7139251594536746	0.5835947977865644	0	1.0	0.0
5247	None	None	None	None	None	0.16666666666666666	2	0.34615384615384615	9	0.6388888888888888	23	0.4691358024691358	0.3888888888888889	23	14	14	0	0	1.0	9	9	2.533333333333333	38	0.0	0.5806451612903226	0.09999996507928557	0.500000769287911	-0.10410801316659317	1.0	0.09074996345925955	0.6431243554898307	0.8322211046248169	0.9999999999998284	0	1.0	0.0
3329	0.015387945096065843	0.002943780432219879	0.0006946453560094879	0.9967583611451439	None	0.16666666666666666	2	0.37037037037037035	10	0.631578947368421	24	0.49382716049382713	0.5789473684210527	31	22	8	0	0	1.0	9	9	2.6666666666666665	40	0.0	0.6666666666666666	0.09251770986137035	0.5100516853144531	0.04727982146681246	0.5848868201128851	0.09882303140969655	0.5083526841793397	0.5578000182844445	0.5346521237076278	0	0.967741935483871	0.0
813	None	None	None	None	None	1.0	1	1.0	4	0.0	0	0.5555555555555556	0	4	0	0	0	0	1.0	3	3	0.3333333333333333	5	0.0	1.0	0	0	0	0	0	0	0	0	0	0	0
4196	0.0031734349902948003	0.0015441368554261628	0.001461160887213115	0.9966910290720421	None	0.1111111111111111	2	0.39473684210526316	15	0.5636363636363636	31	0.7037037037037037	0.45454545454545453	38	25	18	0	0	1.0	9	9	3.8	57	0.0	0.8333333333333334	-0.047192454827297184	0.5466749956372372	-0.08579022450989601	0.6090803530022038	-0.09865587944370095	0.5745274760749137	0.5513175459560704	0.576969947039736	0	1.0	0.0
6636	0.008067494044636431	0.004649847545734955	-0.004606922258674878	0.9941596635606611	None	0	0	0.43333333333333335	13	0.47619047619047616	20	0.6984126984126984	0.2619047619047619	20	11	23	1	0	0.7777777777777778	9	7	2.933333333333333	44	0.024390243902439025	0.6842105263157895	0.0999952817409979	0.5015999510724733	0.062442092503434576	0.6520422348095337	0.1981940531968696	0.6482571020686241	0.632672430148453	0.6023512438762336	1.0	1.0	0.0
5116	3.248487087072488e-08	3.166267762669547e-08	3.165570751376216e-08	0.9999960250905421	None	0	0	0.3333333333333333	3	0.8181818181818182	9	0.28888888888888886	0.8181818181818182	12	9	0	0	0	0.5555555555555556	9	5	0.8666666666666667	13	0.0	1.0	0.09999990856331067	0.5000003436686992	0.1583813446879573	0.6182163020680548	7.847251261154398e-26	0.5000000000000014	0.6579180321911706	0.5400792892242944	0	0.9166666666666666	0.0
4631	None	None	None	None	None	0.14285714285714285	2	0.36666666666666664	11	0.5952380952380952	25	0.5432098765432098	0.5714285714285714	35	24	8	0	0	1.0	9	9	2.933333333333333	44	0.0	0.8	3.127150194736479e-13	0.5000043917018	0.3314597712277917	0.5663942313868043	0.001888087330977201	0.5159576203554637	0.8260889458049937	0.5275574072873336	0	1.0	0.0
2604	None	None	None	None	None	0.125	1	0.5555555555555556	10	0.3333333333333333	8	0.48148148148148145	0.125	11	3	14	6	0	0.6666666666666666	9	6	1.7333333333333334	26	0.25	0.2857142857142857	7.777273523190033e-05	0.5130396942049426	0.09977370117927623	0.5003654105079549	6.889581505778753e-08	0.500004808354722	0.6151878572068045	0.5044708377039152	1.0	0.9090909090909091	0.03427676609219194
2845	0.008512711418444847	0.0009229422907047462	-0.000678647992181441	0.9833308716110989	None	0.2	1	0.3333333333333333	4	0.8	12	0.20987654320987653	0.8	16	12	0	0	0	1.0	9	9	1.1333333333333333	17	0.0	1.0	-0.04114395121982041	0.9999911595777251	-0.06144822109126062	0.5791551842290351	0.09098005035091221	0.52130531356046	0.8517594451453754	0.9822521225193124	0	0.9375	0.0
167	None	None	None	None	None	0	0	0.22727272727272727	5	0.7419354838709677	23	0.6111111111111112	0	1	0	31	14	0	0.6666666666666666	6	9	2.2	33	0.2153846153846154	0.6206896551724138	0	0	0	0	0	0	0	0	0	0	0
6126	0.0012902940987770256	8.857215692780139e-05	8.746653427421813e-05	0.9975331225766836	None	0.2	1	0.3333333333333333	4	0.8	12	0.20987654320987653	0.8	16	12	0	0	0	1.0	9	9	1.1333333333333333	17	0.0	1.0	7.902762784127648e-27	0.5	0.031507404288352116	0.5097504118503566	0.013481217948240306	0.5626963258966938	0.5384856994732455	0.5242408830224061	0	1.0	0.0
4524	0.0	0.0	0.0	1.0	None	0	0	0	0	0	0	1.0	0	0	0	0	0	0	1.0	1	1	0.06666666666666667	1	0.0	0	0	0	0	0	0	0	0	0	0	0	0
2021	None	None	None	None	None	0	0	0.3333333333333333	2	0.8571428571428571	6	0.36	0.8571428571428571	8	6	0	2	0	1.0	5	5	0.6	9	1.0	0	-0.04832989414165668	0.523436479437681	0.07623652676949719	0.588665766849095	0.07184462508046588	0.5408872893131393	0.6413800608436591	0.5511687650029962	1.0	1.0	0.0
3901	2.6802695670849215e-08	2.229580306851189e-08	-9.3985871411649e-09	0.9999949904924038	None	0	0	0.3333333333333333	1	1.0	2	0.6666666666666666	0	0	0	3	8	0	0.6666666666666666	3	2	0.26666666666666666	4	0.8	0	0	0	0	0	0	0	0	0	0	0	0
48	None	None	None	None	None	0	0	1.0	1	0	0	1.0	0	1	0	0	1	0	0.5	2	1	0.13333333333333333	2	0.3333333333333333	0	0	0	0	0	0	0	0	0	0	0	0
4138	0.027030144740157254	0.01260419988764652	0.012518515616961145	0.9950987215122841	None	0	0	0.375	6	0.6190476190476191	13	0.6571428571428571	0.23809523809523808	9	5	13	0	0	0.7142857142857143	7	5	1.5333333333333334	23	0.0	0.3333333333333333	0.09999888635675576	0.5000194491802111	0.15993151373875084	0.950544778773265	0.25648089784364964	0.6209762249081933	0.683313532788365	0.7594950434410686	0	1.0	0.0
2652	0.0002660565234527206	3.711166076479667e-06	-3.6833546997082037e-06	0.9999999846618728	None	0.2	1	0.3333333333333333	4	0.8	12	0.20987654320987653	0.8	16	12	0	0	0	1.0	9	9	1.1333333333333333	17	0.0	1.0	0.09470375669159377	0.5156986977137812	-0.026104873465225185	0.5105397846800772	-0.09884416662703761	0.5139962640593089	0.6860099741707311	0.5134118243271318	0	1.0	0.0
3422	0.0	0.0	0.0	0.9999999999999998	None	0	0	0	0	0	0	1.0	0	0	0	0	4	0	1.0	1	1	0.06666666666666667	1	1.0	0	0	0	0	0	0	0	0	0	0	0	0
3752	0.0	0.0	0.0	1.0	None	0	0	0	0	0	0	1.0	0	0	0	0	0	0	1.0	1	1	0.06666666666666667	1	0.0	0	0	0	0	0	0	0	0	0	0	0	0
5265	0.013099225172471578	0.0026518258217140254	-0.002637795521019802	0.9766377410612717	None	0.25	1	0.4	4	0.7692307692307693	10	0.23809523809523808	0.7692307692307693	14	10	0	0	0	0.7777777777777778	7	9	1.0	15	0.0	1.0	0.28323260679813594	0.6237799167133635	0.06430768682878432	0.877570923197405	0.29576274580806305	0.6177112335935878	0.7558304696530576	0.7281054026249684	0	1.0	0.0
1837	None	None	None	None	None	0	0	0	0	0	0	1.0	0	0	0	0	4	0	1.0	1	1	0.06666666666666667	1	1.0	0	0	0	0	0	0	0	0	0	0	0	0
5205	0.0006903238087388921	0.0002767232673923102	-0.00021078418342061026	0.997909010513797	None	0.25	1	0.4	4	0.75	9	0.25	0.75	13	9	0	0	0	0.875	7	8	0.9333333333333333	14	0.0	0.8571428571428571	0.0999951030045078	0.5000282748424153	0.07472124876395264	0.5632638804820574	0.09631106127594269	0.5864696282509784	0.5726954575887295	0.5501575690021955	0	1.0	0.0
1930	None	None	None	None	None	0	0	0.09090909090909091	4	0.9047619047619048	57	0.8024691358024691	0	0	0	64	8	0	1.0	9	9	4.333333333333333	65	0.06060606060606061	1.0	0	0	0	0	0	0	0	0	0	0	0
3374	0.004407931289629117	0.0005330826723763593	-0.0004573028622667535	0.9790537432860434	None	0	0	0.3333333333333333	2	0.8333333333333334	5	0.4	0.8333333333333334	7	5	0	0	0	0.8	4	5	0.5333333333333333	8	0.0	0	0.338855485791803	0.5926351115524982	-0.08949417700822382	0.5142524316948637	-0.09994257504270383	0.5000854064475797	0.8862241000834761	0.5359575162875182	0	1.0	0.0
6196	0.0021938889303701418	0.0004497471482387547	0.0004367164661842721	0.9953905233381785	None	0	0	0.5	2	0.75	3	0.5	0.75	5	3	0	0	0	0.75	4	3	0.4	6	0.0	0	0.09984058888960753	0.5002690660378191	0.09689809544117681	0.5469995041063815	0.1903505645916596	0.5536895479144327	0.6056558410423514	0.5337171099980662	0	1.0	0.0
2133	None	None	None	None	None	0.2	1	0.3333333333333333	4	0.8	12	0.20987654320987653	0.8	16	12	0	0	0	1.0	9	9	1.1333333333333333	17	0.0	1.0	0.007780089726690881	0.5749085801035027	0.09554427637452304	0.512872515040275	0.12566672248139038	0.6648752387941879	0.6188129868311313	0.585688082527104	0	1.0	0.0
195	None	None	None	None	None	0.3	3	0.45454545454545453	10	0.5333333333333333	16	0.5079365079365079	0.5333333333333333	26	16	5	0	0	0.7777777777777778	7	9	2.1333333333333333	32	0.0	0.7857142857142857	-0.029179373688399134	0.6195102907832171	0.13159860760629588	0.5819833585095785	0.07499139275462266	0.5296288206366027	0.6625472158398674	0.5774583660043878	0	0.07692307692307693	0.0
2566	None	None	None	None	None	0	0	0.2653061224489796	13	0.6619718309859155	47	0.9012345679012346	0.4788732394366197	46	34	26	1	0	1.0	9	9	4.866666666666666	73	0.022727272727272728	0.9090909090909091	0.09999999820075725	0.5000016154492952	-0.1035826393179206	0.7300822255156998	-0.09999952154329553	0.5000064570323536	0.7213897748600657	0.582170691761537	0.9782608695652174	0.9565217391304348	0.0
5888	0.0005369972471781928	0.0003291518292853566	-5.4215629035583355e-05	0.998509596868364	None	0.045454545454545456	1	0.2127659574468085	10	0.75	51	0.8641975308641975	0.10294117647058823	14	7	55	0	0	1.0	9	9	4.666666666666667	70	0.0	0.9375	0.09999995663213604	0.500009766767935	-0.11580348715733221	0.7512649727300555	0.09634811111821487	0.6902751647628107	0.7192097002430712	0.6537593154282086	0	0.9285714285714286	0.0
1987	None	None	None	None	None	0.2	1	0.3333333333333333	4	0.8	12	0.20987654320987653	0.8	16	12	0	0	0	1.0	9	9	1.1333333333333333	17	0.0	1.0	0.12016322974178026	0.6822141369899385	0.08236088358041317	0.6700607072102538	-0.09953209174876756	0.5010097118028712	0.728739192916276	0.6206139100038769	0	1.0	0.0
2609	1.3269406253917882e-07	1.1970528424420703e-07	7.81995289464081e-09	0.9999796064116984	None	0	0	0.05660377358490566	3	0.948051948051948	73	0.9753086419753086	0	0	0	78	2	0	1.0	9	9	5.266666666666667	79	0.0125	0.9714285714285714	0	0	0	0	0	0	0	0	0	0	0
4865	0.0032475587705510494	0.0019329807301539821	0.0018144758458844704	0.9958880868971518	None	0.2	1	0.3333333333333333	4	0.8	12	0.20987654320987653	0.8	16	12	0	0	0	1.0	9	9	1.1333333333333333	17	0.0	1.0	0.09835779106389123	0.5203380646565899	0.07973114152105833	0.6637194702392565	0.04167671170901087	0.5967289083254251	0.5932428262791658	0.5949310720054929	0	1.0	0.0
576	None	None	None	None	None	0	0	0.018518518518518517	1	1.0	79	1.0	0	0	0	80	0	0	1.0	9	9	5.4	81	0.0	1.0	0	0	0	0	0	0	0	0	0	0	0
6455	None	None	None	None	None	0.10526315789473684	2	0.3	12	0.6551724137931034	38	0.7407407407407407	0.20689655172413793	21	12	38	0	0	1.0	9	9	4.0	60	0.0	0.8888888888888888	0.004000047688118725	0.5371498030707191	0.002857155323893584	0.506660020625042	0.058563191301985805	0.6536234798163582	0.5894309428654515	0.5671354819714327	0	1.0	0.0
1184	None	None	None	None	None	0	0	0.018518518518518517	1	1.0	79	1.0	0	0	0	80	0	0	1.0	9	9	5.4	81	0.0	1.0	0	0	0	0	0	0	0	0	0	0	0
376	None	None	None	None	None	0.2	1	0.3333333333333333	4	0.8	12	0.20987654320987653	0.8	16	12	0	0	0	1.0	9	9	1.1333333333333333	17	0.0	1.0	0.06931943601985273	0.570117065953104	-0.0184230417537951	0.6522660157811642	-0.09155334544468734	0.5136347217189103	0.6763908688613472	0.579803136752897	0	1.0	0.0
1152	None	None	None	None	None	0.058823529411764705	1	0.2702702702702703	10	0.6792452830188679	36	0.7638888888888888	0.39622641509433965	27	21	27	5	0	0.8888888888888888	8	9	3.6666666666666665	55	0.09615384615384616	0.75	0.0995803016293793	0.6210755067929538	0.0990734930148329	0.5002637827120208	0.0012712773001556568	0.5265554512290106	0.6123486205223514	0.5499571490675885	0.9629629629629629	1.0	0.0
4669	None	None	None	None	None	0	0	0.2727272727272727	12	0.6507936507936508	41	0.8024691358024691	0.2857142857142857	27	18	37	2	0	1.0	9	9	4.333333333333333	65	0.028985507246376812	0.7719298245614035	0.0999999961458793	0.5000000305031903	0.08080264304266985	0.5982327316171752	0.14992553406582002	0.5771330143568584	0.5959484146713943	0.5588198933851612	1.0	1.0	0.0
1166	None	None	None	None	None	0	0	0.2222222222222222	8	0.7307692307692307	38	0.8571428571428571	0.09615384615384616	11	5	42	0	0	0.7777777777777778	7	9	3.6	54	0.0	0.9361702127659575	0.07857810653876156	0.5891999791650222	0.06458080079604367	0.6137000630718162	5.214773153769119e-06	0.5035134319861089	0.5911466185535017	0.5693505143622267	0	0.36363636363636365	0.0
2458	None	None	None	None	None	0	0	0	0	0	0	1.0	0	0	0	0	3	0	1.0	1	1	0.06666666666666667	1	0.75	0	0	0	0	0	0	0	0	0	0	0	0
7415	0.005333943926658593	0.0033675712724372904	0.0024260706491876028	0.9988376776065849	None	0.047619047619047616	1	0.29545454545454547	13	0.6349206349206349	40	0.8024691358024691	0.4126984126984127	37	26	27	3	0	1.0	9	9	4.333333333333333	65	0.06382978723404255	0.7796610169491526	0.09999998100238859	0.5000037664107386	0.09778078795417841	0.5614337013146149	0.2060734274857486	0.6332794333758017	0.6230156924771987	0.5657265568890162	1.0	1.0	0.0
1484	None	None	None	None	None	0	0	0	0	0	0	1.0	0	0	0	0	4	0	1.0	1	1	0.06666666666666667	1	1.0	0	0	0	0	0	0	0	0	0	0	0	0
6065	1.2607026906750997e-07	2.99091287558864e-08	2.990912619525899e-08	0.999996201862018	None	0	0	0.3333333333333333	3	0.8181818181818182	9	0.28888888888888886	0.8181818181818182	12	9	0	0	0	0.5555555555555556	9	5	0.8666666666666667	13	0.0	1.0	0.09999907939235286	0.500007159455397	0.017094430110841503	0.588284744184931	4.172494804482635e-14	0.5014113942218235	0.6105614032053535	0.5301760601336629	0	1.0	0.0
1489	None	None	None	None	None	0	0	0.25	1	1.0	3	1.0	1.0	4	3	0	3	0	0.2	5	1	0.3333333333333333	5	1.0	0	0.1300208828806191	0.5665407929121052	0.2970692356044644	0.5556837805352205	0.15392404497539994	0.5696892095173562	0.6764765450941926	0.5639804504150129	1.0	1.0	0.0
1595	None	None	None	None	None	0.16666666666666666	1	0.4	6	0.6	12	0.4583333333333333	0.4	12	8	9	2	0	0.75	8	6	1.4666666666666666	22	0.1111111111111111	0.2222222222222222	-0.11380370899056451	0.9576902924642803	0.1773124599360542	0.5491841036828795	0.0814515407627986	0.5600380646267055	0.7744685814356639	0.76603679983162	1.0	1.0	0.0
2584	0.0024048382985714842	0.0003255457824632761	0.0001933069055360168	0.9942152819799658	None	0.2	1	0.3333333333333333	4	0.8	12	0.20987654320987653	0.8	16	12	0	0	0	1.0	9	9	1.1333333333333333	17	0.0	1.0	0.01412947391503761	0.5253506079471966	0.08890225075036214	0.590859408465601	0.012479663860454803	0.6563804875112003	0.5969981266800252	0.5919594204234904	0	1.0	0.0
6059	0.0	0.0	0.0	1.0	None	0	0	0	0	0	0	1.0	0	0	0	0	0	0	1.0	1	1	0.06666666666666667	1	0.0	0	0	0	0	0	0	0	0	0	0	0	0
2676	0.0022580104900946666	0.0009014967945855083	-0.0001612716446774556	0.9943136417172025	None	0.09090909090909091	1	0.32	8	0.6285714285714286	22	0.8222222222222222	0.42857142857142855	23	15	13	0	0	0.5555555555555556	9	5	2.466666666666667	37	0.0	0.75	-0.09641701752698735	0.5304557809809521	0.0018716635618229716	0.5109826780118002	-0.0035768671275959243	0.6585181200115047	0.613613922360951	0.5681244693776318	0	1.0	0.0
6305	None	None	None	None	None	0	0	0.28846153846153844	15	0.64	48	0.9506172839506173	0.22666666666666666	28	17	48	2	0	1.0	9	9	5.133333333333334	77	0.02247191011235955	0.9411764705882353	0.09910792126290431	0.5345301411663982	0.08806158606332078	0.9999999999999998	0.12087820626097626	0.6350802226236832	0.6553329543302798	0.9999957078854591	1.0	1.0	0.0
1950	None	None	None	None	None	0.1111111111111111	1	0.45	9	0.4642857142857143	13	0.5357142857142857	0	2	0	27	11	0	0.875	8	7	2.0	30	0.19642857142857142	0.9090909090909091	0	0	0	0	0	0	0	0	0	0	0
5634	None	None	None	None	None	0	0	0.23076923076923078	6	0.75	27	0.7755102040816326	0.19444444444444445	11	7	26	0	0	1.0	7	7	2.533333333333333	38	0.0	0.5161290322580645	0.11955772892983063	0.6570993143397718	0.011849997280360434	0.5970412442044534	1.2826329094801305e-14	0.5187785324414209	0.634912319888788	0.5921591939338721	0	1.0	0.0
1278	None	None	None	None	None	0	0	0	0	0	0	1.0	0	0	0	0	0	0	1.0	1	1	0.06666666666666667	1	0.0	0	0	0	0	0	0	0	0	0	0	0	0
2551	0.0006924493829253938	0.00013427554620251496	-7.272046984196601e-05	0.9985846088609108	None	0.2	1	0.3333333333333333	4	0.8	12	0.20987654320987653	0.8	16	12	0	0	0	1.0	9	9	1.1333333333333333	17	0.0	1.0	-0.09916483339364349	0.5322804037618635	0.08878415235928994	0.5462910634523477	-0.09999974439966247	0.5000008901980821	0.7070736832703601	0.5262259971663852	0	1.0	0.0
26	None	None	None	None	None	0	0	0	0	0	0	1.0	0	0	0	0	4	0	1.0	1	1	0.06666666666666667	1	1.0	0	0	0	0	0	0	0	0	0	0	0	0
747	None	None	None	None	None	0	0	0.3333333333333333	2	0.8333333333333334	5	0.4	0.8333333333333334	7	5	0	2	0	0.8	5	4	0.5333333333333333	8	1.0	0	5.5316083438761907e-11	0.5000080199878556	0.000384399363307231	0.5040103477090176	0.0346076439906722	0.5091060761334542	0.5405784566553262	0.5043750672716373	1.0	1.0	0.0
[truncated: 6,258 more rows]
