# Supplementary material for: Constrained by Design: Influence of Genetic Encodings on Evolved Traits of Robots
Source: Front Robot AI. 2021 Jun 15;8:672379. doi: 10.3389/frobt.2021.672379 (PMC8239187; doi:10.3389/frobt.2021.672379)
Supplement: Supplementary file 2 [file DataSheet1.ZIP › hyperplasticoding_plane_20_snapshots_ids.tsv]

generation	robot_id	fitness	novelty	novelty_pop	cons_fitness
145	7119	1.7691150056329733e-08	None	0.2974700500313275	1.7691150056329733e-08
145	7195	0.01264784100955721	None	0.0	0.01264784100955721
145	6902	6.488335106490063e-05	None	0.21165110402020876	6.488335106490063e-05
145	6439	0.012606477776451507	None	0.0	0.012606477776451507
145	7334	0.00013028606928593926	None	0.3217530415234195	0.00013028606928593926
145	7185	0.011988833078328483	None	0.0	0.011988833078328483
145	6998	0.012115548868209145	None	0.0	0.012115548868209145
145	6987	0.012744840556951497	None	0.0	0.012744840556951497
145	7043	0.012706379369533796	None	0.0	0.012706379369533796
145	6904	0.012012983032486713	None	0.0	0.012012983032486713
145	6005	0.01240908457798508	None	0.0	0.01240908457798508
145	7132	0.012381961064876414	None	0.0	0.012381961064876414
145	7304	3.285649906155496e-07	None	0.15291611997795962	3.285649906155496e-07
145	7235	0.00010982562007932277	None	0.7844270236914772	0.00010982562007932277
145	7253	-4.1749297035696376e-07	None	0.07458932472031668	-4.1749297035696376e-07
145	7062	-8.736746373851523e-11	None	0.17343315720434577	-8.736746373851523e-11
145	7259	0.012763842990800975	None	0.0	0.012763842990800975
145	6886	3.326278074776062e-08	None	0.2641731016319259	3.326278074776062e-08
145	7177	0.0018611099178603584	None	0.44695352022604007	0.0018611099178603584
145	7326	0.01212674079107875	None	0.0	0.01212674079107875
145	7097	0.012152604835574917	None	0.0	0.012152604835574917
145	7263	0.012064178088450811	None	0.0	0.012064178088450811
145	7166	0.012328368644285331	None	0.0	0.012328368644285331
145	7027	0.012133036334745039	None	0.0	0.012133036334745039
145	7308	2.4729452924582474e-08	None	0.29582160798432255	2.4729452924582474e-08
145	7272	0.012501284265860333	None	0.0	0.012501284265860333
145	7316	-0.0001620598552024047	None	0.35144106390191937	-0.0001620598552024047
145	7302	-0.1	None	0.08106294636779207	-0.1
145	7222	0.012306008834085074	None	0.0	0.012306008834085074
145	7254	0.012156582150257583	None	0.0	0.012156582150257583
145	6960	0.012700637314733474	None	0.0	0.012700637314733474
145	7274	9.07162153323664e-05	None	0.5490634390637068	9.07162153323664e-05
145	5327	0.012980403707149419	None	0.0	0.012980403707149419
145	7327	2.3471398579300627e-07	None	0.4781379315739496	2.3471398579300627e-07
145	6772	0.012404377954353372	None	0.0	0.012404377954353372
145	7339	-0.1	None	0.08106294636779207	-0.1
145	7342	1.2101338239632184e-08	None	0.15291611997795962	1.2101338239632184e-08
145	7321	5.531304813978698e-10	None	0.07458932472031668	5.531304813978698e-10
145	7190	0.012307628288105835	None	0.0	0.012307628288105835
145	7145	0.012127688140240022	None	0.0	0.012127688140240022
145	6693	0.012601127546957053	None	0.0	0.012601127546957053
145	7285	0.00025231669507688373	None	0.5354470909033127	0.00025231669507688373
145	6857	0.012817647332138297	None	0.0	0.012817647332138297
145	6876	0.0006647842278531052	None	0.21165110402020876	0.0006647842278531052
145	7310	-0.00011535853701875145	None	0.26770420441089116	-0.00011535853701875145
145	7278	-2.942396711512029e-09	None	0.39260667553745654	-2.942396711512029e-09
145	6853	0.012220116137990554	None	0.0	0.012220116137990554
145	7058	0.012735530881854898	None	0.0	0.012735530881854898
145	6986	0.01254460704064549	None	0.0	0.01254460704064549
145	7288	0.012304759389651507	None	0.0	0.012304759389651507
145	7349	0.0003717026451610267	None	0.3792672595216068	0.0003717026451610267
145	7184	0.012286035732899171	None	0.0	0.012286035732899171
145	7267	0.01260131928247926	None	0.0	0.01260131928247926
145	7350	-4.069168103594844e-06	None	0.5206227029338268	-4.069168103594844e-06
145	7067	0.0125199749048067	None	0.0	0.0125199749048067
145	7021	0.012497125430502468	None	0.0	0.012497125430502468
145	6675	0.012381355959966792	None	0.0	0.012381355959966792
145	7324	0.012284880139510906	None	0.0	0.012284880139510906
145	7246	0.012714731281998123	None	0.0	0.012714731281998123
145	4848	0.012680737901037043	None	0.0	0.012680737901037043
145	6915	0.001232268115716995	None	0.2619291114222145	0.001232268115716995
145	7252	0.006066537569371811	None	0.9220897002655946	0.006066537569371811
145	7206	0.012503741243844763	None	0.0	0.012503741243844763
145	7255	0.012379878261842834	None	0.0	0.012379878261842834
145	7065	0.012375525529030805	None	0.0	0.012375525529030805
145	6922	0.012835763630623519	None	0.0	0.012835763630623519
145	7138	0.0006903292093177647	None	0.21165110402020876	0.0006903292093177647
145	7303	None	None	0.3071848304997765	None
145	6790	0.012623290952543262	None	0.0	0.012623290952543262
145	5953	0.012415915923201418	None	0.0	0.012415915923201418
145	6873	0.012810112198424919	None	0.0	0.012810112198424919
145	7229	0.012012031343301007	None	0.0	0.012012031343301007
145	7076	0.012485926487052188	None	0.0	0.012485926487052188
145	7163	0.012036702504803421	None	0.0	0.012036702504803421
145	7083	0.0017500616165884795	None	0.44695352022604007	0.0017500616165884795
145	5185	0.012860219037258853	None	0.0	0.012860219037258853
145	7346	1.4257523037561074e-06	None	0.5441722054773303	1.4257523037561074e-06
145	7318	0.00010413991106525584	None	0.26935843876453297	0.00010413991106525584
145	7291	0.012240110984392738	None	0.0	0.012240110984392738
145	6968	0.012821992064663505	None	0.0	0.012821992064663505
145	7337	-0.1	None	0.08106294636779207	-0.1
145	7216	0.012085134241787063	None	0.0	0.012085134241787063
145	7061	0.012496476217497754	None	0.0	0.012496476217497754
145	7049	-2.2059353424058547e-07	None	0.47620372966108626	-2.2059353424058547e-07
145	7094	0.002366157476162567	None	0.27330671874145346	0.002366157476162567
145	7315	None	None	0.4201079518014567	None
145	7130	0.012726462436094129	None	0.0	0.012726462436094129
145	7343	0.011723643887959689	None	0.0	0.011723643887959689
145	7187	0.012502553858367845	None	0.0	0.012502553858367845
145	6799	0.01247002247855391	None	0.0	0.01247002247855391
145	7301	-6.72442914115504e-05	None	0.15959504110973272	-6.72442914115504e-05
145	7239	0.003978482381762772	None	0.07458932472031668	0.003978482381762772
145	6971	0.01238033636375855	None	0.0	0.01238033636375855
145	7345	0.00010291627439362463	None	0.26984773639439746	0.00010291627439362463
145	6944	0.012383853218634564	None	0.0	0.012383853218634564
145	7230	0.0015296447118269543	None	0.5490634390637068	0.0015296447118269543
145	6731	0.012100595198404705	None	0.0	0.012100595198404705
145	7287	-7.883590717175179e-07	None	0.28957370501419927	-7.883590717175179e-07
145	7332	0.012108608587563588	None	0.0	0.012108608587563588
145	7247	-1.724317974989938e-09	None	0.15291611997795962	-1.724317974989938e-09
143	7119	1.7691150056329733e-08	None	0.2974700500313275	1.7691150056329733e-08
143	6634	0.012290078097279158	None	0.0	0.012290078097279158
143	7195	0.01264784100955721	None	0.0	0.01264784100955721
143	7240	6.095868182477149e-05	None	0.21371386176227009	6.095868182477149e-05
143	7053	0.00022238121926001649	None	0.19753469792751688	0.00022238121926001649
143	6902	6.488335106490063e-05	None	0.1785765354482609	6.488335106490063e-05
143	6439	0.012606477776451507	None	0.0	0.012606477776451507
143	7185	0.011988833078328483	None	0.0	0.011988833078328483
143	6998	0.012115548868209145	None	0.0	0.012115548868209145
143	6713	0.01267000386093352	None	0.0	0.01267000386093352
143	6987	0.012744840556951497	None	0.0	0.012744840556951497
143	7220	-5.3004053159712576e-05	None	0.21371386176227009	-5.3004053159712576e-05
143	7043	0.012706379369533796	None	0.0	0.012706379369533796
143	6904	0.012012983032486713	None	0.0	0.012012983032486713
143	7213	-1.1983975992840687e-06	None	0.4043525176551738	-1.1983975992840687e-06
143	6005	0.01240908457798508	None	0.0	0.01240908457798508
143	7132	0.012381961064876414	None	0.0	0.012381961064876414
143	7235	0.00010982562007932277	None	0.8990493801073086	0.00010982562007932277
143	7062	-8.736746373851523e-11	None	0.13733148124472105	-8.736746373851523e-11
143	7063	0.0006725382728652892	None	0.4425530016710765	0.0006725382728652892
143	6886	3.326278074776062e-08	None	0.19753469792751688	3.326278074776062e-08
143	7177	0.0018611099178603584	None	0.3929237823927513	0.0018611099178603584
143	7097	0.012152604835574917	None	0.0	0.012152604835574917
143	7166	0.012328368644285331	None	0.0	0.012328368644285331
143	7027	0.012133036334745039	None	0.0	0.012133036334745039
143	7116	0.012442461896575847	None	0.0	0.012442461896575847
143	7174	-0.1	None	0.08679775248375264	-0.1
143	7222	0.012306008834085074	None	0.0	0.012306008834085074
143	7210	0.00015876973890454073	None	0.1785765354482609	0.00015876973890454073
143	6960	0.012700637314733474	None	0.0	0.012700637314733474
143	5327	0.012980403707149419	None	0.0	0.012980403707149419
143	7219	-8.651480891214601e-06	None	0.4573497648267475	-8.651480891214601e-06
143	6772	0.012404377954353372	None	0.0	0.012404377954353372
143	7231	-0.00020087416152492695	None	0.34611381787171996	-0.00020087416152492695
143	7211	-6.003358299592323e-05	None	0.16340297389147165	-6.003358299592323e-05
143	7161	0.011767760035017713	None	0.0	0.011767760035017713
143	7126	0.012454808015322635	None	0.0	0.012454808015322635
143	7190	0.012307628288105835	None	0.0	0.012307628288105835
143	7145	0.012127688140240022	None	0.0	0.012127688140240022
143	6693	0.012601127546957053	None	0.0	0.012601127546957053
143	6857	0.012817647332138297	None	0.0	0.012817647332138297
143	7178	0.0002785931627539832	None	0.27812652323833775	0.0002785931627539832
143	6876	0.0006647842278531052	None	0.1785765354482609	0.0006647842278531052
143	7208	0.0001523156499404893	None	0.21371386176227009	0.0001523156499404893
143	7202	3.82090453866426e-06	None	0.07637703565417128	3.82090453866426e-06
143	6853	0.012220116137990554	None	0.0	0.012220116137990554
143	7058	0.012735530881854898	None	0.0	0.012735530881854898
143	6986	0.01254460704064549	None	0.0	0.01254460704064549
143	7184	0.012286035732899171	None	0.0	0.012286035732899171
143	7212	0.000578652329681788	None	0.20168714914989855	0.000578652329681788
143	7067	0.0125199749048067	None	0.0	0.0125199749048067
143	7021	0.012497125430502468	None	0.0	0.012497125430502468
143	6990	2.6598545373422016e-05	None	0.5050312210056591	2.6598545373422016e-05
143	7105	-4.2685704008818667e-07	None	0.13733148124472105	-4.2685704008818667e-07
143	7215	0.00010766113435034297	None	0.5373480378974129	0.00010766113435034297
143	7244	-3.0688613323157535e-05	None	0.10071323515474628	-3.0688613323157535e-05
143	6675	0.012381355959966792	None	0.0	0.012381355959966792
143	7246	0.012714731281998123	None	0.0	0.012714731281998123
143	4848	0.012680737901037043	None	0.0	0.012680737901037043
143	6915	0.001232268115716995	None	0.2619291114222145	0.001232268115716995
143	7206	0.012503741243844763	None	0.0	0.012503741243844763
143	6780	0.0018198663927907089	None	0.3929237823927513	0.0018198663927907089
143	7065	0.012375525529030805	None	0.0	0.012375525529030805
143	6922	0.012835763630623519	None	0.0	0.012835763630623519
143	7138	0.0006903292093177647	None	0.1785765354482609	0.0006903292093177647
143	6790	0.012623290952543262	None	0.0	0.012623290952543262
143	5953	0.012415915923201418	None	0.0	0.012415915923201418
143	6873	0.012810112198424919	None	0.0	0.012810112198424919
143	7055	0.012228303728569123	None	0.0	0.012228303728569123
143	7150	0.012391857622453411	None	0.0	0.012391857622453411
143	7229	0.012012031343301007	None	0.0	0.012012031343301007
143	7114	1.0975826194349081e-07	None	0.16418249951007063	1.0975826194349081e-07
143	7076	0.012485926487052188	None	0.0	0.012485926487052188
143	7163	0.012036702504803421	None	0.0	0.012036702504803421
143	7083	0.0017500616165884795	None	0.3929237823927513	0.0017500616165884795
143	5185	0.012860219037258853	None	0.0	0.012860219037258853
143	7201	-1.11307560274333e-07	None	0.07637703565417128	-1.11307560274333e-07
143	6968	0.012821992064663505	None	0.0	0.012821992064663505
143	7033	0.012232361359603702	None	0.0	0.012232361359603702
143	7216	0.012085134241787063	None	0.0	0.012085134241787063
143	7061	0.012496476217497754	None	0.0	0.012496476217497754
143	7049	-2.2059353424058547e-07	None	0.5302124452778533	-2.2059353424058547e-07
143	7094	0.002366157476162567	None	0.27757612623264827	0.002366157476162567
143	7130	0.012726462436094129	None	0.0	0.012726462436094129
143	7203	-0.0003352264687509957	None	0.6649349085929146	-0.0003352264687509957
143	6965	0.012500497436617295	None	0.0	0.012500497436617295
143	7187	0.012502553858367845	None	0.0	0.012502553858367845
143	6799	0.01247002247855391	None	0.0	0.01247002247855391
143	7239	0.003978482381762772	None	0.07637703565417128	0.003978482381762772
143	7242	-0.1	None	0.08679775248375264	-0.1
143	6971	0.01238033636375855	None	0.0	0.01238033636375855
143	7176	0.01212664605890495	None	0.0	0.01212664605890495
143	7236	0.0008106388213701095	None	0.38855299990759373	0.0008106388213701095
143	6192	0.012647841009553957	None	0.0	0.012647841009553957
143	7223	0.012428065167027035	None	0.0	0.012428065167027035
143	6944	0.012383853218634564	None	0.0	0.012383853218634564
143	6782	0.01257501092415229	None	0.0	0.01257501092415229
143	7230	0.0015296447118269543	None	0.21371386176227009	0.0015296447118269543
143	6731	0.012100595198404705	None	0.0	0.012100595198404705
143	7247	-1.724317974989938e-09	None	0.16418249951007063	-1.724317974989938e-09
106	4988	0.007380970330947585	None	0.0	0.007380970330947585
106	5098	0.012364184724967905	None	0.0	0.012364184724967905
106	4934	0.008175997485989517	None	0.08921158015084732	0.008175997485989517
106	5312	0.005543696398583692	None	0.0	0.005543696398583692
106	5319	0.007332010620460116	None	0.0	0.007332010620460116
106	4342	0.012692604378630174	None	0.0	0.012692604378630174
106	5260	5.8527530452751044e-05	None	0.0	5.8527530452751044e-05
106	5259	0.001789704860428475	None	0.0	0.001789704860428475
106	4898	0.0128311028538373	None	0.0	0.0128311028538373
106	5390	-5.577446703054684e-05	None	0.1748256104861135	-5.577446703054684e-05
106	5382	0.0006197203186970797	None	0.0	0.0006197203186970797
106	4684	0.012145364543982075	None	0.0	0.012145364543982075
106	4216	0.0060816805330175215	None	0.0	0.0060816805330175215
106	4888	0.0007627717467041075	None	0.0	0.0007627717467041075
106	5295	0.012281687487115531	None	0.0	0.012281687487115531
106	5299	0.012387549146377538	None	0.0	0.012387549146377538
106	5060	0.004620370966796558	None	0.0	0.004620370966796558
106	4919	0.012319290011033594	None	0.0	0.012319290011033594
106	5021	0.01237517954550418	None	0.0	0.01237517954550418
106	5352	-7.48287999458219e-08	None	0.5081616225481975	-7.48287999458219e-08
106	5366	0.012233455616247384	None	0.0	0.012233455616247384
106	5327	0.012980403707149419	None	0.0	0.012980403707149419
106	5344	-0.00018571636020447036	None	0.1748256104861135	-0.00018571636020447036
106	5118	0.012382836629195182	None	0.0	0.012382836629195182
106	5293	0.012487871453573494	None	0.0	0.012487871453573494
106	3621	0.012391956729230486	None	0.0	0.012391956729230486
106	5262	0.012288423577317362	None	0.0	0.012288423577317362
106	5227	0.01236530071908251	None	0.0	0.01236530071908251
106	5320	6.46505028246199e-05	None	0.0	6.46505028246199e-05
106	5378	0.012126385184294394	None	0.0	0.012126385184294394
106	5387	7.681477821179741e-07	None	0.0	7.681477821179741e-07
106	5340	-0.00022145553461200754	None	0.0	-0.00022145553461200754
106	5013	0.012331568142218875	None	0.0	0.012331568142218875
106	5313	0.0031070248380589203	None	0.6448244776444201	0.0031070248380589203
106	5251	9.609608908974292e-05	None	0.6448244776444201	9.609608908974292e-05
106	5315	0.01245498553121103	None	0.0	0.01245498553121103
106	5399	0.012426593790546758	None	0.0	0.012426593790546758
106	5230	0.012663301750244875	None	0.0	0.012663301750244875
106	5348	0.0055077652268424645	None	0.0	0.0055077652268424645
106	4737	0.012403594273216417	None	0.0	0.012403594273216417
106	5381	6.239156362572955e-07	None	0.0	6.239156362572955e-07
106	4252	0.012445370839318765	None	0.0	0.012445370839318765
106	4865	0.0018144758458844704	None	0.0	0.0018144758458844704
106	5370	0.002971946247276072	None	0.0	0.002971946247276072
106	5166	0.00019133119630764455	None	0.0	0.00019133119630764455
106	5304	0.012673430939404817	None	0.0	0.012673430939404817
106	5383	0.000912852599639522	None	0.0	0.000912852599639522
106	5333	3.2813555192712917e-06	None	0.0	3.2813555192712917e-06
106	5330	2.3029333921348824e-06	None	0.08921158015084732	2.3029333921348824e-06
106	5345	0.0009082276293051457	None	0.108604086320269	0.0009082276293051457
106	5170	0.0007318877375554921	None	0.0	0.0007318877375554921
106	5355	0.012365300002508121	None	0.0	0.012365300002508121
106	5066	0.012519755659096103	None	0.0	0.012519755659096103
106	5281	0.011727672777140487	None	0.0	0.011727672777140487
106	5337	0.012097618933720774	None	0.0	0.012097618933720774
106	4694	0.012407034238708276	None	0.0	0.012407034238708276
106	5369	-1.5341241576797216e-12	None	0.0	-1.5341241576797216e-12
106	5017	0.011980588752027222	None	0.0	0.011980588752027222
106	4848	0.012680737901037043	None	0.0	0.012680737901037043
106	5377	0.006551739466417378	None	0.0	0.006551739466417378
106	5361	-3.749795082474524e-06	None	0.0	-3.749795082474524e-06
106	5064	0.012129128174338033	None	0.0	0.012129128174338033
106	5362	-0.00019225101942692892	None	0.0	-0.00019225101942692892
106	5274	0.012706379369533909	None	0.0	0.012706379369533909
106	5391	0.01237183522111062	None	0.0	0.01237183522111062
106	4491	0.008116373326080591	None	0.08921158015084732	0.008116373326080591
106	4792	0.00438995456316722	None	0.0	0.00438995456316722
106	5153	2.980248104523339e-06	None	0.9068751293147349	2.980248104523339e-06
106	5300	0.01270637936953321	None	0.0	0.01270637936953321
106	5358	1.3815844255387573e-09	None	0.0	1.3815844255387573e-09
106	4811	0.012720699071858733	None	0.0	0.012720699071858733
106	5246	0.01175395970782328	None	0.0	0.01175395970782328
106	5342	-3.8998946880880055e-05	None	0.29382645640825655	-3.8998946880880055e-05
106	5367	0.002811143022999338	None	0.108604086320269	0.002811143022999338
106	5185	0.012860219037258853	None	0.0	0.012860219037258853
106	4956	0.004596342545595383	None	0.0	0.004596342545595383
106	4731	0.0011612017250223847	None	0.0	0.0011612017250223847
106	5365	0.0016641894139557576	None	0.33511239911049207	0.0016641894139557576
106	5357	0.00036913461885149996	None	0.11198922672717788	0.00036913461885149996
106	5389	0.012279048794410335	None	0.0	0.012279048794410335
106	5256	0.0012281431484250985	None	0.32848449712536115	0.0012281431484250985
106	4989	0.0006360069559508011	None	0.0	0.0006360069559508011
106	5171	0.012103816273231658	None	0.0	0.012103816273231658
106	5173	0.012058774732886359	None	0.0	0.012058774732886359
106	5042	0.012780316369088931	None	0.0	0.012780316369088931
106	5103	0.012434786518402663	None	0.0	0.012434786518402663
106	5154	0.0038620950398488307	None	0.0	0.0038620950398488307
106	5397	0.011737372522083981	None	0.0	0.011737372522083981
106	5359	0.012728389020269968	None	0.0	0.012728389020269968
106	4013	0.012072250959561484	None	0.0	0.012072250959561484
106	5270	0.0028945479952199324	None	0.0	0.0028945479952199324
106	4962	0.012798326356021865	None	0.0	0.012798326356021865
106	5400	5.315644208483616e-06	None	0.0	5.315644208483616e-06
106	5049	0.012415873768286633	None	0.0	0.012415873768286633
106	5217	0.01229367376160446	None	0.0	0.01229367376160446
106	5336	8.439777500024349e-07	None	0.0	8.439777500024349e-07
106	4183	0.012479650442534088	None	0.0	0.012479650442534088
106	5375	0.002990179959401363	None	0.0	0.002990179959401363
106	5334	0.0036394483018436035	None	0.0	0.0036394483018436035
106	4775	0.00551969843852204	None	0.0	0.00551969843852204
141	7119	1.7691150056329733e-08	None	0.3038047655994011	1.7691150056329733e-08
141	6634	0.012290078097279158	None	0.0	0.012290078097279158
141	7113	0.012269256912503782	None	0.0	0.012269256912503782
141	7053	0.00022238121926001649	None	0.15725843794867567	0.00022238121926001649
141	6902	6.488335106490063e-05	None	0.23741058050867753	6.488335106490063e-05
141	6439	0.012606477776451507	None	0.0	0.012606477776451507
141	7099	0.01241990682486053	None	0.0	0.01241990682486053
141	6998	0.012115548868209145	None	0.0	0.012115548868209145
141	6713	0.01267000386093352	None	0.0	0.01267000386093352
141	6987	0.012744840556951497	None	0.0	0.012744840556951497
141	7043	0.012706379369533796	None	0.0	0.012706379369533796
141	6904	0.012012983032486713	None	0.0	0.012012983032486713
141	6005	0.01240908457798508	None	0.0	0.01240908457798508
141	7132	0.012381961064876414	None	0.0	0.012381961064876414
141	6616	5.660311333387777e-06	None	0.303671266128562	5.660311333387777e-06
141	7062	-8.736746373851523e-11	None	0.12483193001100697	-8.736746373851523e-11
141	7063	0.0006725382728652892	None	0.4064364168720477	0.0006725382728652892
141	6721	0.012700637314733471	None	0.0	0.012700637314733471
141	6886	3.326278074776062e-08	None	0.15725843794867567	3.326278074776062e-08
141	7097	0.012152604835574917	None	0.0	0.012152604835574917
141	7031	-7.047158337321479e-05	None	0.3142926034292164	-7.047158337321479e-05
141	7027	0.012133036334745039	None	0.0	0.012133036334745039
141	7116	0.012442461896575847	None	0.0	0.012442461896575847
141	7104	4.1510530563493985e-06	None	0.46244797259708265	4.1510530563493985e-06
141	7123	-0.1	None	0.4405032340128724	-0.1
141	7146	-3.8440805855744174e-07	None	0.07337524716090107	-3.8440805855744174e-07
141	7081	-7.370449461038517e-05	None	0.07337524716090107	-7.370449461038517e-05
141	6960	0.012700637314733474	None	0.0	0.012700637314733474
141	5327	0.012980403707149419	None	0.0	0.012980403707149419
141	6475	0.012451555463929759	None	0.0	0.012451555463929759
141	7095	0.012293334256464873	None	0.0	0.012293334256464873
141	6772	0.012404377954353372	None	0.0	0.012404377954353372
141	6553	0.01204041988146277	None	0.0	0.01204041988146277
141	6909	5.604811802978684e-07	None	0.5818400901770533	5.604811802978684e-07
141	7126	0.012454808015322635	None	0.0	0.012454808015322635
141	7107	0.0012557176128271351	None	0.35326272269256553	0.0012557176128271351
141	7142	0.0005214006282260129	None	0.3467735734315468	0.0005214006282260129
141	7145	0.012127688140240022	None	0.0	0.012127688140240022
141	6693	0.012601127546957053	None	0.0	0.012601127546957053
141	6857	0.012817647332138297	None	0.0	0.012817647332138297
141	6876	0.0006647842278531052	None	0.23741058050867753	0.0006647842278531052
141	7072	-4.3314311106613687e-10	None	0.43300207239499133	-4.3314311106613687e-10
141	6806	0.012322697441785088	None	0.0	0.012322697441785088
141	6853	0.012220116137990554	None	0.0	0.012220116137990554
141	7058	0.012735530881854898	None	0.0	0.012735530881854898
141	6986	0.01254460704064549	None	0.0	0.01254460704064549
141	7122	-5.0835874538346274e-08	None	0.36564224896307823	-5.0835874538346274e-08
141	7025	0.0029734528754722317	None	0.45144538619942054	0.0029734528754722317
141	7067	0.0125199749048067	None	0.0	0.0125199749048067
141	6576	0.012444971102374152	None	0.0	0.012444971102374152
141	7021	0.012497125430502468	None	0.0	0.012497125430502468
141	6990	2.6598545373422016e-05	None	0.44629057430164715	2.6598545373422016e-05
141	7105	-4.2685704008818667e-07	None	0.12483193001100697	-4.2685704008818667e-07
141	6675	0.012381355959966792	None	0.0	0.012381355959966792
141	6923	0.011727829909612877	None	0.0	0.011727829909612877
141	4848	0.012680737901037043	None	0.0	0.012680737901037043
141	6915	0.001232268115716995	None	0.2584181419479874	0.001232268115716995
141	7140	-2.2218422521373799e-07	None	0.32245899277179946	-2.2218422521373799e-07
141	6867	0.012103883922873029	None	0.0	0.012103883922873029
141	7125	0.012071926951204532	None	0.0	0.012071926951204532
141	7000	-0.00014787757680662607	None	0.08793648607155846	-0.00014787757680662607
141	6780	0.0018198663927907089	None	0.3730382119905003	0.0018198663927907089
141	7065	0.012375525529030805	None	0.0	0.012375525529030805
141	6922	0.012835763630623519	None	0.0	0.012835763630623519
141	7138	0.0006903292093177647	None	0.23741058050867753	0.0006903292093177647
141	6824	0.002773698836472655	None	0.45144538619942054	0.002773698836472655
141	7106	-3.0197355785600365e-05	None	0.34114221780388426	-3.0197355785600365e-05
141	6594	0.012621854480309785	None	0.0	0.012621854480309785
141	6790	0.012623290952543262	None	0.0	0.012623290952543262
141	5953	0.012415915923201418	None	0.0	0.012415915923201418
141	6873	0.012810112198424919	None	0.0	0.012810112198424919
141	7055	0.012228303728569123	None	0.0	0.012228303728569123
141	7150	0.012391857622453411	None	0.0	0.012391857622453411
141	7114	1.0975826194349081e-07	None	0.18769558560390998	1.0975826194349081e-07
141	7074	0.0003705348705073836	None	0.401579996059085	0.0003705348705073836
141	6956	0.012319290011037516	None	0.0	0.012319290011037516
141	7076	0.012485926487052188	None	0.0	0.012485926487052188
141	7149	0.012121796253177327	None	0.0	0.012121796253177327
141	7083	0.0017500616165884795	None	0.3730382119905003	0.0017500616165884795
141	5185	0.012860219037258853	None	0.0	0.012860219037258853
141	7073	2.9819889847337515e-08	None	0.07337524716090107	2.9819889847337515e-08
141	7093	-0.1	None	0.4405032340128724	-0.1
141	6957	0.0006809756292650757	None	0.2644765102960326	0.0006809756292650757
141	6968	0.012821992064663505	None	0.0	0.012821992064663505
141	7033	0.012232361359603702	None	0.0	0.012232361359603702
141	6168	0.012408616841513597	None	0.0	0.012408616841513597
141	7061	0.012496476217497754	None	0.0	0.012496476217497754
141	7049	-2.2059353424058547e-07	None	0.4820509555074691	-2.2059353424058547e-07
141	7094	0.002366157476162567	None	0.2768065247454038	0.002366157476162567
141	7130	0.012726462436094129	None	0.0	0.012726462436094129
141	6965	0.012500497436617295	None	0.0	0.012500497436617295
141	6799	0.01247002247855391	None	0.0	0.01247002247855391
141	6631	0.012435548668911946	None	0.0	0.012435548668911946
141	6971	0.01238033636375855	None	0.0	0.01238033636375855
141	6192	0.012647841009553957	None	0.0	0.012647841009553957
141	6941	0.0006791566334155616	None	0.411329394292583	0.0006791566334155616
141	6639	0.01209207309527961	None	0.0	0.01209207309527961
141	6944	0.012383853218634564	None	0.0	0.012383853218634564
141	6782	0.01257501092415229	None	0.0	0.01257501092415229
141	6731	0.012100595198404705	None	0.0	0.012100595198404705
72	3680	7.150517225410588e-05	None	0.0	7.150517225410588e-05
72	3654	4.336177263740744e-05	None	0.07515973698837065	4.336177263740744e-05
72	3678	0.0006691659009300993	None	0.21643261583110357	0.0006691659009300993
72	3483	1.6183698813964667e-10	None	0.11932499144244554	1.6183698813964667e-10
72	3559	0.0023710064626159626	None	0.15225237027021168	0.0023710064626159626
72	3532	9.96757078287233e-05	None	0.5553151859855402	9.96757078287233e-05
72	3558	3.6741133542902177e-06	None	0.0	3.6741133542902177e-06
72	3432	0.0014162645248910503	None	0.0	0.0014162645248910503
72	3306	0.0019329040111096376	None	0.0	0.0019329040111096376
72	3618	8.218953900390492e-07	None	0.35132953868087097	8.218953900390492e-07
72	2970	0.0006641247564265368	None	0.21643261583110357	0.0006641247564265368
72	2966	0.002733225819101938	None	0.0	0.002733225819101938
72	3667	0.0009234678631058372	None	0.0	0.0009234678631058372
72	3166	0.0015787506349026284	None	0.0	0.0015787506349026284
72	3355	0.0015858181263340564	None	0.3331970245434642	0.0015858181263340564
72	3589	0.012130694217093632	None	0.26598853149147705	0.012130694217093632
72	3691	0.001140211295932793	None	0.004827810196914149	0.001140211295932793
72	3657	-1.0315492571889255e-07	None	0.0	-1.0315492571889255e-07
72	3563	-0.1	None	0.18876748466117282	-0.1
72	3388	0.0014775820301933561	None	0.0	0.0014775820301933561
72	3681	-7.794769351770236e-06	None	0.0	-7.794769351770236e-06
72	3583	0.0012184526989099233	None	0.0	0.0012184526989099233
72	3621	0.012391956729230486	None	0.26598853149147705	0.012391956729230486
72	3190	0.0002214705970210907	None	0.0482781019691415	0.0002214705970210907
72	3693	None	None	0.18350518944695965	None
72	3222	0.0013925032323655292	None	0.0	0.0013925032323655292
72	3639	0.0032514480772688264	None	0.0	0.0032514480772688264
72	3421	0.001419108825866927	None	0.0	0.001419108825866927
72	3679	8.605932090675322e-07	None	0.004827810196914149	8.605932090675322e-07
72	3651	0.001382712969972934	None	0.0	0.001382712969972934
72	3534	0.0008811742570693435	None	0.11932499144244554	0.0008811742570693435
72	3635	0.001117810257416545	None	0.0	0.001117810257416545
72	3041	0.001413353681902647	None	0.0	0.001413353681902647
72	3089	0.00015225575356031044	None	0.46799609138039794	0.00015225575356031044
72	3595	0.0014166101950342591	None	0.0	0.0014166101950342591
72	3564	0.0013816855421813021	None	0.0	0.0013816855421813021
72	3403	0.002700748654288408	None	0.0	0.002700748654288408
72	3641	3.404181852487163e-05	None	0.0	3.404181852487163e-05
72	3612	0.0020549671503191534	None	0.15225237027021168	0.0020549671503191534
72	3513	0.0007362912257124645	None	0.03629371067036322	0.0007362912257124645
72	3642	0.00021013701948500215	None	0.2529907109166371	0.00021013701948500215
72	3257	0.0003981140014728891	None	0.2776534455373091	0.0003981140014728891
72	3195	0.0011291115070491363	None	0.004827810196914149	0.0011291115070491363
72	3463	0.0010961398497994438	None	0.004827810196914149	0.0010961398497994438
72	3445	0.0014340756713094992	None	0.0	0.0014340756713094992
72	3549	0.0013786793722615587	None	0.0	0.0013786793722615587
72	3588	0.0013040757318311864	None	0.0	0.0013040757318311864
72	3514	0.0008102019781604756	None	0.3448693991832794	0.0008102019781604756
72	3271	0.0016459232134774366	None	0.15225237027021168	0.0016459232134774366
72	2903	0.0006958661083921734	None	0.07515973698837065	0.0006958661083921734
72	3648	0.0019512242828737911	None	0.0	0.0019512242828737911
72	3502	0.01229605517032681	None	0.26598853149147705	0.01229605517032681
72	2989	0.0008306792872467514	None	0.03629371067036322	0.0008306792872467514
72	3192	0.0005777154668836045	None	0.21643261583110357	0.0005777154668836045
72	3674	0.0008590594652492599	None	0.07515973698837065	0.0008590594652492599
72	3470	0.0018066281793190976	None	0.15225237027021168	0.0018066281793190976
72	3221	0.00029442664546611115	None	0.0	0.00029442664546611115
72	3320	-4.238154298153643e-09	None	0.0	-4.238154298153643e-09
72	3465	0.001446328668253963	None	0.0	0.001446328668253963
72	3294	0.0028054114121998123	None	0.0	0.0028054114121998123
72	3690	0.0022911924582858043	None	0.0	0.0022911924582858043
72	3553	0.0013440619528058196	None	0.0	0.0013440619528058196
72	3455	0.00046413306900861884	None	0.161402150317778	0.00046413306900861884
72	3539	0.0010632481981330435	None	0.0	0.0010632481981330435
72	2860	0.0008309239583801306	None	0.03629371067036322	0.0008309239583801306
72	3677	0.0006944107761530751	None	0.0	0.0006944107761530751
72	2820	0.0006790682868660951	None	0.03629371067036322	0.0006790682868660951
72	3544	0.0004644719589532039	None	0.0	0.0004644719589532039
72	3319	0.0014170644221725228	None	0.0	0.0014170644221725228
72	3318	0.0011434363606527011	None	0.004827810196914149	0.0011434363606527011
72	3600	5.134096243981685e-09	None	0.48468355195540047	5.134096243981685e-09
72	3669	None	None	0.5152998211534532	None
72	3638	0.0007121450566577714	None	0.03629371067036322	0.0007121450566577714
72	3697	0.0013676202130730656	None	0.0	0.0013676202130730656
72	3520	0.0007435143312474324	None	0.0	0.0007435143312474324
72	3673	-2.5492735449854987e-05	None	0.004827810196914149	-2.5492735449854987e-05
72	3351	0.001154349052672657	None	0.004827810196914149	0.001154349052672657
72	3699	0.0006884624780528316	None	0.21643261583110357	0.0006884624780528316
72	3467	0.0013628314915419461	None	0.0	0.0013628314915419461
72	3683	-0.1	None	0.18876748466117282	-0.1
72	3568	0.0014792023449274748	None	0.40716540402198814	0.0014792023449274748
72	3658	0.0011375250484092613	None	0.004827810196914149	0.0011375250484092613
72	3632	0.00016002396935999917	None	0.2881595114049461	0.00016002396935999917
72	3424	9.854520328751125e-05	None	0.0	9.854520328751125e-05
72	3643	7.116400987932801e-09	None	0.0	7.116400987932801e-09
72	3698	-1.6279004500087963e-06	None	0.9591361272578289	-1.6279004500087963e-06
72	3694	0.0020491966468893265	None	0.15225237027021168	0.0020491966468893265
72	3475	0.0014790028981423477	None	0.0	0.0014790028981423477
72	3562	0.012476300558718609	None	0.26598853149147705	0.012476300558718609
72	3286	0.0010326663558328137	None	0.16629377241755047	0.0010326663558328137
72	3515	0.002388467957456227	None	0.15225237027021168	0.002388467957456227
72	3586	-5.68238972766494e-07	None	0.0	-5.68238972766494e-07
72	3686	0.0013630910534995992	None	0.0	0.0013630910534995992
72	3390	0.0011246193423494434	None	0.004827810196914149	0.0011246193423494434
72	2954	0.0008070702687516761	None	0.03629371067036322	0.0008070702687516761
72	3672	-5.890168763549432e-10	None	0.0	-5.890168763549432e-10
72	3573	0.0023138992095664466	None	0.0	0.0023138992095664466
72	3636	0.0014089711557062781	None	0.0	0.0014089711557062781
72	3146	0.0013826325244775703	None	0.0	0.0013826325244775703
72	3512	0.001986413576078347	None	0.15225237027021168	0.001986413576078347
50	2598	-0.1	None	0.2310717923863826	-0.1
50	2507	None	None	0.3890995834431237	None
50	1642	None	None	0.5711107168456444	None
50	2579	-0.1	None	0.0	-0.1
50	2382	None	None	0.3055165870754841	None
50	2584	0.0001933069055360168	None	0.12177224215150513	0.0001933069055360168
50	2560	2.6879459458862688e-05	None	0.20349264836081127	2.6879459458862688e-05
50	1869	None	None	0.520531792048981	None
50	2576	5.464955974662865e-08	None	0.27460135839467303	5.464955974662865e-08
50	2558	-0.1	None	0.0	-0.1
50	2556	2.5355403395240867e-08	None	0.340078297401292	2.5355403395240867e-08
50	2559	None	None	0.2531761092374157	None
50	2541	None	None	0.4601724167657791	None
50	2520	None	None	0.3590217176933307	None
50	2592	4.994323417506922e-10	None	0.5395157520658912	4.994323417506922e-10
50	2447	None	None	0.5395157520658912	None
50	2566	None	None	0.3073559996109904	None
50	2405	None	None	0.3122647651892881	None
50	2428	None	None	0.33721774344939176	None
50	2341	None	None	0.4169155281149844	None
50	2412	None	None	0.41725839726275077	None
50	2597	0.0013784984910503496	None	0.3391770067693092	0.0013784984910503496
50	2176	None	None	0.4939830073771166	None
50	2552	1.3302721130369763e-06	None	0.4101002581319392	1.3302721130369763e-06
50	2571	-0.1	None	0.0	-0.1
50	2392	None	None	0.39852139144319015	None
50	2504	None	None	0.30716326446006115	None
50	1821	None	None	0.4644690949962265	None
50	2484	None	None	0.3882945473753864	None
50	2600	-0.1	None	0.21120524774593746	-0.1
50	2585	5.301441417732784e-08	None	0.27460135839467303	5.301441417732784e-08
50	2581	5.925358491610758e-06	None	0.4072026274910188	5.925358491610758e-06
50	2441	None	None	0.32277376468707275	None
50	1666	None	None	0.4385221196389968	None
50	2534	None	None	0.3623275701601979	None
50	2596	None	None	0.314315636849717	None
50	2292	None	None	0.5385204009264518	None
50	2153	None	None	0.37155191647087416	None
50	2553	None	None	0.22764555531946687	None
50	2518	None	None	0.3771831307121129	None
50	2180	None	None	0.378437513372455	None
50	2531	None	None	0.38279643937923163	None
50	2587	-0.1	None	0.46210653880601127	-0.1
50	2200	None	None	0.6575061825235666	None
50	2417	None	None	0.7233201380534917	None
50	2557	3.7200025798349516e-05	None	0.18703447388666986	3.7200025798349516e-05
50	2594	-0.1	None	0.0	-0.1
50	2570	-8.62087668550814e-13	None	0.12177224215150513	-8.62087668550814e-13
50	2548	None	None	0.26904819129230606	None
50	2362	None	None	0.33721774344939176	None
50	2177	None	None	0.5395157520658912	None
50	2595	-7.790112399974576e-10	None	0.3607717888058475	-7.790112399974576e-10
50	2589	-0.1	None	0.0	-0.1
50	2305	None	None	0.4601724167657791	None
50	2013	None	None	0.4668954782694124	None
50	2578	-0.1	None	0.3282719753011907	-0.1
50	2342	None	None	0.32126835748965615	None
50	2407	None	None	0.0	None
50	2465	None	None	0.5385204009264518	None
50	2433	None	None	0.2819505387198005	None
50	2580	-7.500117902737622e-12	None	0.5385204009264518	-7.500117902737622e-12
50	2550	None	None	0.3805240937244831	None
50	2561	0.0001699754179766233	None	0.340078297401292	0.0001699754179766233
50	2079	None	None	0.44141549076413655	None
50	2575	-0.1	None	0.0	-0.1
50	2564	-0.1	None	0.0	-0.1
50	2538	None	None	0.39366835670981937	None
50	2509	None	None	0.32126835748965615	None
50	2324	None	None	0.37693979270740685	None
50	2536	None	None	0.44141549076413655	None
50	2555	-0.1	None	0.2310717923863826	-0.1
50	2437	None	None	0.3055165870754841	None
50	1038	None	None	0.44238453579935044	None
50	2525	None	None	0.620468372418116	None
50	2522	None	None	0.39852139144319015	None
50	1615	None	None	0.5246566219063273	None
50	2300	None	None	0.6575061825235666	None
50	2551	-7.272046984196602e-06	None	0.12177224215150513	-7.272046984196602e-06
50	1960	None	None	0.6621268463958085	None
50	2427	None	None	0.4999827095888866	None
50	2574	-0.1	None	0.0	-0.1
50	2494	None	None	0.4385221196389968	None
50	2565	2.1550634072884493e-08	None	0.12177224215150513	2.1550634072884493e-08
50	2493	None	None	0.27460135839467303	None
50	2567	-0.1	None	0.4098083002527734	-0.1
50	2519	None	None	0.3382478935904355	None
50	2514	None	None	0.0	None
50	2586	-3.610650716069792e-11	None	0.7233201380534917	-3.610650716069792e-11
50	1911	None	None	0.6688738811235402	None
50	2539	None	None	0.3055165870754841	None
50	2591	8.117130859211772e-07	None	0.12177224215150513	8.117130859211772e-07
50	2573	-1.250822326030984e-08	None	0.12177224215150513	-1.250822326030984e-08
50	2593	-0.1	None	0.0	-0.1
50	2590	-3.6155304497500877e-06	None	0.4162464672250068	-3.6155304497500877e-06
50	2452	None	None	0.12177224215150513	None
50	2562	-4.222215879402875e-10	None	0.32126835748965615	-4.222215879402875e-10
50	2572	-0.1	None	0.0	-0.1
50	2583	-0.1	None	0.0	-0.1
50	2511	None	None	0.3498527447484035	None
50	2183	None	None	0.44037328267080955	None
74	3724	0.0005154956833927682	None	0.0	0.0005154956833927682
74	3734	0.0017919379373773274	None	0.0	0.0017919379373773274
74	3680	7.150517225410588e-05	None	0.0	7.150517225410588e-05
74	3654	4.336177263740744e-05	None	0.06238298790518284	4.336177263740744e-05
74	3678	0.0006691659009300993	None	0.23242101379138544	0.0006691659009300993
74	3717	0.001166085058963738	None	0.0	0.001166085058963738
74	3769	4.543158486950852e-05	None	0.0	4.543158486950852e-05
74	3559	0.0023710064626159626	None	0.0	0.0023710064626159626
74	3532	9.96757078287233e-05	None	0.46541768107983544	9.96757078287233e-05
74	3798	0.002045942380633177	None	0.0	0.002045942380633177
74	3432	0.0014162645248910503	None	0.0	0.0014162645248910503
74	3306	0.0019329040111096376	None	0.0	0.0019329040111096376
74	3753	0.0003997098528762046	None	0.0	0.0003997098528762046
74	3761	0.002379898205894567	None	0.0	0.002379898205894567
74	2970	0.0006641247564265368	None	0.23242101379138544	0.0006641247564265368
74	2966	0.002733225819101938	None	0.0	0.002733225819101938
74	3710	0.0006787313929216208	None	0.12334603672940428	0.0006787313929216208
74	3166	0.0015787506349026284	None	0.0	0.0015787506349026284
74	3355	0.0015858181263340564	None	0.34258983058713516	0.0015858181263340564
74	3760	-4.647524826094037e-08	None	0.0	-4.647524826094037e-08
74	3766	0.0013821731550426287	None	0.0	0.0013821731550426287
74	3691	0.001140211295932793	None	0.036384885349830184	0.001140211295932793
74	3799	None	None	0.2944133325285847	None
74	3388	0.0014775820301933561	None	0.0	0.0014775820301933561
74	3583	0.0012184526989099233	None	0.0	0.0012184526989099233
74	3621	0.012391956729230486	None	0.19284261127400726	0.012391956729230486
74	3787	None	None	0.18786352828946012	None
74	3714	0.00137378885608342	None	0.0	0.00137378885608342
74	3639	0.0032514480772688264	None	0.0	0.0032514480772688264
74	3421	0.001419108825866927	None	0.0	0.001419108825866927
74	3651	0.001382712969972934	None	0.0	0.001382712969972934
74	3751	0.0021509070043707946	None	0.0	0.0021509070043707946
74	3534	0.0008811742570693435	None	0.11885808512561544	0.0008811742570693435
74	3635	0.001117810257416545	None	0.0	0.001117810257416545
74	3564	0.0013816855421813021	None	0.0	0.0013816855421813021
74	3403	0.002700748654288408	None	0.0	0.002700748654288408
74	3754	1.0242360253441084e-06	None	0.0	1.0242360253441084e-06
74	3612	0.0020549671503191534	None	0.0	0.0020549671503191534
74	3642	0.00021013701948500215	None	0.25042852544082217	0.00021013701948500215
74	3257	0.0003981140014728891	None	0.3107498674798133	0.0003981140014728891
74	3195	0.0011291115070491363	None	0.036384885349830184	0.0011291115070491363
74	3763	0.001450202522773505	None	0.0	0.001450202522773505
74	3463	0.0010961398497994438	None	0.036384885349830184	0.0010961398497994438
74	3445	0.0014340756713094992	None	0.0	0.0014340756713094992
74	3756	-7.409928855220234e-06	None	0.6357558807311904	-7.409928855220234e-06
74	3549	0.0013786793722615587	None	0.0	0.0013786793722615587
74	3588	0.0013040757318311864	None	0.0	0.0013040757318311864
74	3758	1.4173955429298983e-07	None	0.06238298790518284	1.4173955429298983e-07
74	2903	0.0006958661083921734	None	0.06238298790518284	0.0006958661083921734
74	3768	-1.4164955036455464e-05	None	0.41976063644300093	-1.4164955036455464e-05
74	3755	0.0019455894983309641	None	0.0	0.0019455894983309641
74	3732	4.676642874941199e-05	None	0.11885808512561544	4.676642874941199e-05
74	3648	0.0019512242828737911	None	0.0	0.0019512242828737911
74	3502	0.01229605517032681	None	0.19284261127400726	0.01229605517032681
74	3792	0.012673245918655578	None	0.19284261127400726	0.012673245918655578
74	3788	0.0021980893576354753	None	0.0	0.0021980893576354753
74	3733	3.6361041035490896e-05	None	0.31723413754611474	3.6361041035490896e-05
74	3706	2.7141159935130956e-06	None	0.5113064933769997	2.7141159935130956e-06
74	3674	0.0008590594652492599	None	0.06238298790518284	0.0008590594652492599
74	3470	0.0018066281793190976	None	0.0	0.0018066281793190976
74	3221	0.00029442664546611115	None	0.0	0.00029442664546611115
74	3320	-4.238154298153643e-09	None	0.0	-4.238154298153643e-09
74	3465	0.001446328668253963	None	0.0	0.001446328668253963
74	3702	-1.6596790670916282e-06	None	0.14931213586696215	-1.6596790670916282e-06
74	3795	-0.1	None	0.4719187116529321	-0.1
74	3294	0.0028054114121998123	None	0.0	0.0028054114121998123
74	3793	0.004356409877911625	None	0.0	0.004356409877911625
74	3705	0.0027485472445246822	None	0.0	0.0027485472445246822
74	3690	0.0022911924582858043	None	0.0	0.0022911924582858043
74	3715	0.0018226123292767	None	0.0	0.0018226123292767
74	3539	0.0010632481981330435	None	0.0	0.0010632481981330435
74	2860	0.0008309239583801306	None	0.12334603672940428	0.0008309239583801306
74	3677	0.0006944107761530751	None	0.0	0.0006944107761530751
74	3318	0.0011434363606527011	None	0.036384885349830184	0.0011434363606527011
74	3638	0.0007121450566577714	None	0.12334603672940428	0.0007121450566577714
74	3780	0.00011160777909232495	None	0.46541768107983544	0.00011160777909232495
74	3697	0.0013676202130730656	None	0.0	0.0013676202130730656
74	3520	0.0007435143312474324	None	0.0	0.0007435143312474324
74	3723	0.0016753868841129175	None	0.0	0.0016753868841129175
74	3786	-0.1	None	1.0683825574469508	-0.1
74	3778	-1.0005246496604677e-06	None	0.19924343981814302	-1.0005246496604677e-06
74	3351	0.001154349052672657	None	0.036384885349830184	0.001154349052672657
74	3720	2.9906255619330065e-08	None	1.0591524787665736	2.9906255619330065e-08
74	3707	0.0014085168613344435	None	0.0	0.0014085168613344435
74	3568	0.0014792023449274748	None	0.3829522926529488	0.0014792023449274748
74	3658	0.0011375250484092613	None	0.036384885349830184	0.0011375250484092613
74	3764	0.012392896895098288	None	0.19284261127400726	0.012392896895098288
74	3643	7.116400987932801e-09	None	0.0	7.116400987932801e-09
74	3777	0.0013673302546374415	None	0.0	0.0013673302546374415
74	3694	0.0020491966468893265	None	0.0	0.0020491966468893265
74	3562	0.012476300558718609	None	0.19284261127400726	0.012476300558718609
74	3686	0.0013630910534995992	None	0.0	0.0013630910534995992
74	3390	0.0011246193423494434	None	0.036384885349830184	0.0011246193423494434
74	3797	None	None	0.26414440013892043	None
74	3737	0.000505339952985477	None	0.0	0.000505339952985477
74	3672	-5.890168763549432e-10	None	0.0	-5.890168763549432e-10
74	3573	0.0023138992095664466	None	0.0	0.0023138992095664466
74	3719	0.0013044383298413391	None	0.0	0.0013044383298413391
74	3718	-7.802020827403299e-10	None	0.13382910171935	-7.802020827403299e-10
74	3512	0.001986413576078347	None	0.0	0.001986413576078347
60	3065	0.00024673569656988135	None	0.08568534980542415	0.00024673569656988135
60	2882	0.0006997301042999494	None	0.0	0.0006997301042999494
60	3094	0.0007766027614606784	None	0.0	0.0007766027614606784
60	3045	0.0004155649789827081	None	0.0	0.0004155649789827081
60	2986	0.0014134388389661638	None	0.040963633807174604	0.0014134388389661638
60	2615	0.00017271333291597572	None	0.07058572211967955	0.00017271333291597572
60	2813	2.658460402147418e-07	None	0.08568534980542415	2.658460402147418e-07
60	3047	0.0013893375067618075	None	0.040963633807174604	0.0013893375067618075
60	2759	9.374933400689538e-05	None	0.0	9.374933400689538e-05
60	2970	0.0006641247564265368	None	0.21748449122717273	0.0006641247564265368
60	2701	-1.0512315411488277e-09	None	0.271151493533921	-1.0512315411488277e-09
60	2966	0.002733225819101938	None	0.0	0.002733225819101938
60	2707	2.0391612917222233e-06	None	0.12498556712115835	2.0391612917222233e-06
60	2917	9.201940228800053e-05	None	0.0	9.201940228800053e-05
60	3026	-4.5869451698877296e-08	None	0.7888997828726269	-4.5869451698877296e-08
60	3031	6.363855602419468e-05	None	0.0	6.363855602419468e-05
60	3069	0.0010336889131191051	None	0.14200683818812215	0.0010336889131191051
60	2645	1.0347768134551886e-07	None	0.0	1.0347768134551886e-07
60	2922	0.0001005222152237768	None	0.0	0.0001005222152237768
60	2597	0.0013784984910503496	None	0.040963633807174604	0.0013784984910503496
60	2824	1.051411038121498e-06	None	0.12075500816398894	1.051411038121498e-06
60	3053	-5.993045912183497e-08	None	0.0	-5.993045912183497e-08
60	2999	0.0036899831639870813	None	0.0	0.0036899831639870813
60	2879	0.0007628682856461729	None	0.0	0.0007628682856461729
60	3086	-0.00013356943639253387	None	0.0	-0.00013356943639253387
60	3064	-6.376743382290505e-06	None	0.09994868247895405	-6.376743382290505e-06
60	3078	-1.6934139298783158e-06	None	0.0	-1.6934139298783158e-06
60	3054	-1.6914671620877186e-05	None	0.0	-1.6914671620877186e-05
60	2983	2.6752164074847047e-08	None	0.44806932520552867	2.6752164074847047e-08
60	2836	0.0005217376528330454	None	0.0	0.0005217376528330454
60	3057	0.00041865081572031395	None	0.4219306315669962	0.00041865081572031395
60	3041	0.001413353681902647	None	0.040963633807174604	0.001413353681902647
60	3089	0.00015225575356031044	None	0.5035671199548049	0.00015225575356031044
60	3072	0.0005306450472253632	None	0.07058572211967955	0.0005306450472253632
60	2855	0.0008479295301458653	None	0.0	0.0008479295301458653
60	2818	8.140149600160198e-07	None	0.05920722541064468	8.140149600160198e-07
60	2557	3.7200025798349516e-05	None	0.08568534980542415	3.7200025798349516e-05
60	2949	5.812545783938081e-06	None	0.12075500816398894	5.812545783938081e-06
60	2798	-1.4723105242624083e-07	None	0.0	-1.4723105242624083e-07
60	2833	9.011507310583492e-05	None	0.2960550453975396	9.011507310583492e-05
60	3100	1.1978272148146992e-06	None	0.0	1.1978272148146992e-06
60	2903	0.0006958661083921734	None	0.08568534980542415	0.0006958661083921734
60	2686	0.0007165916146596614	None	0.0	0.0007165916146596614
60	2874	-7.758371512334587e-06	None	0.12075500816398894	-7.758371512334587e-06
60	3076	4.747631728221674e-05	None	0.3143089495164326	4.747631728221674e-05
60	3088	-0.1	None	0.5463220113997309	-0.1
60	3014	0.0004910826298526919	None	0.14200683818812215	0.0004910826298526919
60	2611	8.440367667239841e-07	None	0.5850816515089866	8.440367667239841e-07
60	3056	-0.1	None	0.08157033483315726	-0.1
60	2661	1.4450729785698546e-05	None	0.26489340852467674	1.4450729785698546e-05
60	3019	1.0610584571747354e-05	None	0.05920722541064468	1.0610584571747354e-05
60	3021	9.152072669172993e-06	None	0.22528644621463595	9.152072669172993e-06
60	2749	4.851251550828833e-10	None	1.0296308842492028	4.851251550828833e-10
60	2948	6.980814838167722e-05	None	0.1717732047090838	6.980814838167722e-05
60	3059	3.254582610345851e-05	None	0.0	3.254582610345851e-05
60	3071	-0.1	None	0.08157033483315726	-0.1
60	2989	0.0008306792872467514	None	0.0	0.0008306792872467514
60	3061	-0.0003790256713256671	None	0.0	-0.0003790256713256671
60	3003	0.00018877642967946641	None	0.0	0.00018877642967946641
60	2642	0.00020282308054398327	None	0.0	0.00020282308054398327
60	2876	4.813535635553368e-05	None	0.37698657285466636	4.813535635553368e-05
60	2754	4.2421960015532017e-07	None	0.0	4.2421960015532017e-07
60	3027	0.0007019019836604898	None	0.0	0.0007019019836604898
60	2561	0.0001699754179766233	None	0.05920722541064468	0.0001699754179766233
60	2859	0.0014825544219295925	None	0.040963633807174604	0.0014825544219295925
60	3068	0.0005289489202550844	None	0.07058572211967955	0.0005289489202550844
60	3046	2.7543808875691838e-06	None	0.583479907059466	2.7543808875691838e-06
60	2985	4.364067171428822e-06	None	0.12075500816398894	4.364067171428822e-06
60	2860	0.0008309239583801306	None	0.0	0.0008309239583801306
60	3038	0.0002644920011419789	None	0.15182705807299343	0.0002644920011419789
60	2820	0.0006790682868660951	None	0.0	0.0006790682868660951
60	2854	0.000668195607656911	None	0.21748449122717273	0.000668195607656911
60	3042	0.00011124127320356805	None	0.09994868247895405	0.00011124127320356805
60	2750	4.301791551196478e-08	None	0.0	4.301791551196478e-08
60	2967	4.301988368776311e-05	None	0.1650328647437131	4.301988368776311e-05
60	3004	0.0001459762772188898	None	0.05920722541064468	0.0001459762772188898
60	2904	0.0013714809175419704	None	0.040963633807174604	0.0013714809175419704
60	3093	0.0014224760090877251	None	0.0	0.0014224760090877251
60	2763	0.00013008482727951522	None	0.15182705807299343	0.00013008482727951522
60	2669	0.0005991868753310364	None	0.45245056674573847	0.0005991868753310364
60	2995	1.256062847466494e-06	None	0.0	1.256062847466494e-06
60	3006	0.00038677918757515313	None	0.24161097143330706	0.00038677918757515313
60	3090	0.00014595157079676065	None	0.05920722541064468	0.00014595157079676065
60	3099	0.0014132081707049862	None	0.040963633807174604	0.0014132081707049862
60	3023	0.0007766021754898099	None	0.0	0.0007766021754898099
60	3062	6.633961717037689e-05	None	0.12075500816398894	6.633961717037689e-05
60	3085	4.2352902883924374e-05	None	0.1650328647437131	4.2352902883924374e-05
60	2827	5.6377380120711945e-06	None	0.5732151184472548	5.6377380120711945e-06
60	3052	0.0005640785574766132	None	0.09994868247895405	0.0005640785574766132
60	2941	6.057141005143374e-05	None	0.33671463570140886	6.057141005143374e-05
60	3013	0.00010484623752129412	None	0.0	0.00010484623752129412
60	2634	0.000735700069221439	None	0.0	0.000735700069221439
60	2777	0.0006786874186254188	None	0.0	0.0006786874186254188
60	2954	0.0008070702687516761	None	0.0	0.0008070702687516761
60	2895	1.501853734919636e-05	None	0.07058572211967955	1.501853734919636e-05
60	2933	2.1007015156193172e-05	None	0.0	2.1007015156193172e-05
60	3075	-0.1	None	0.08157033483315726	-0.1
60	2884	3.0111683076297876e-06	None	0.12075500816398894	3.0111683076297876e-06
60	3082	-6.60932758437966e-05	None	0.0	-6.60932758437966e-05
60	2796	9.259849030213665e-06	None	0.5794067338586285	9.259849030213665e-06
109	4988	0.007380970330947585	None	0.0	0.007380970330947585
109	5469	0.01207965913760952	None	0.0	0.01207965913760952
109	5312	0.005543696398583692	None	0.0	0.005543696398583692
109	5433	0.0003442401785553564	None	0.3361891844400327	0.0003442401785553564
109	4342	0.012692604378630174	None	0.0	0.012692604378630174
109	5448	0.01247867036882983	None	0.0	0.01247867036882983
109	5479	1.0537334352323447e-05	None	0.5521279127173864	1.0537334352323447e-05
109	4898	0.0128311028538373	None	0.0	0.0128311028538373
109	5461	1.9666714526974542e-08	None	0.6042917691043632	1.9666714526974542e-08
109	5382	0.0006197203186970797	None	0.0	0.0006197203186970797
109	5447	0.0032963263808134615	None	0.0	0.0032963263808134615
109	5453	0.012509484098998254	None	0.0	0.012509484098998254
109	5524	-0.1	None	0.0	-0.1
109	4216	0.0060816805330175215	None	0.0	0.0060816805330175215
109	5545	0.011979871030672246	None	0.0	0.011979871030672246
109	4888	0.0007627717467041075	None	0.0	0.0007627717467041075
109	5487	-0.1	None	0.0	-0.1
109	5299	0.012387549146377538	None	0.0	0.012387549146377538
109	5526	2.418123189385616e-06	None	0.42323022541881317	2.418123189385616e-06
109	4919	0.012319290011033594	None	0.0	0.012319290011033594
109	5021	0.01237517954550418	None	0.0	0.01237517954550418
109	5501	-2.7288590493846663e-09	None	0.41790404773333706	-2.7288590493846663e-09
109	5495	0.006830642523484038	None	0.0	0.006830642523484038
109	5523	1.851904983005695e-08	None	0.1014636139101244	1.851904983005695e-08
109	5547	-2.6577931152200182e-05	None	0.43490994996303806	-2.6577931152200182e-05
109	5327	0.012980403707149419	None	0.0	0.012980403707149419
109	5118	0.012382836629195182	None	0.0	0.012382836629195182
109	5293	0.012487871453573494	None	0.0	0.012487871453573494
109	3621	0.012391956729230486	None	0.0	0.012391956729230486
109	5522	0.0033921806325122213	None	0.0	0.0033921806325122213
109	5262	0.012288423577317362	None	0.0	0.012288423577317362
109	5227	0.01236530071908251	None	0.0	0.01236530071908251
109	5540	None	None	0.37819705522571223	None
109	5503	0.012360715112970717	None	0.0	0.012360715112970717
109	5546	-2.6815927848182834e-05	None	0.3368929269813651	-2.6815927848182834e-05
109	5525	0.0009582941882097624	None	0.0	0.0009582941882097624
109	5535	-1.9134728126473596e-09	None	0.43230812800690305	-1.9134728126473596e-09
109	5313	0.0031070248380589203	None	0.4833115717341238	0.0031070248380589203
109	5454	0.012420435142618617	None	0.0	0.012420435142618617
109	5399	0.012426593790546758	None	0.0	0.012426593790546758
109	5533	-1.0176490626147241e-08	None	0.45789849611700817	-1.0176490626147241e-08
109	5230	0.012663301750244875	None	0.0	0.012663301750244875
109	5531	0.012516461331923537	None	0.0	0.012516461331923537
109	5465	0.012102691355288561	None	0.0	0.012102691355288561
109	5304	0.012673430939404817	None	0.0	0.012673430939404817
109	5330	2.3029333921348824e-06	None	0.14306466308038007	2.3029333921348824e-06
109	5508	-2.5051928084147266e-09	None	0.45461165108316937	-2.5051928084147266e-09
109	5355	0.012365300002508121	None	0.0	0.012365300002508121
109	5512	-7.680253806537522e-06	None	0.19266972251966932	-7.680253806537522e-06
109	5066	0.012519755659096103	None	0.0	0.012519755659096103
109	5281	0.011727672777140487	None	0.0	0.011727672777140487
109	5337	0.012097618933720774	None	0.0	0.012097618933720774
109	4694	0.012407034238708276	None	0.0	0.012407034238708276
109	5402	-1.629588532433831e-07	None	0.1014636139101244	-1.629588532433831e-07
109	5017	0.011980588752027222	None	0.0	0.011980588752027222
109	4848	0.012680737901037043	None	0.0	0.012680737901037043
109	5064	0.012129128174338033	None	0.0	0.012129128174338033
109	5274	0.012706379369533909	None	0.0	0.012706379369533909
109	5518	1.7711679480866708e-06	None	0.43084115138736967	1.7711679480866708e-06
109	5391	0.01237183522111062	None	0.0	0.01237183522111062
109	4792	0.00438995456316722	None	0.0	0.00438995456316722
109	5153	2.980248104523339e-06	None	0.8791854507876407	2.980248104523339e-06
109	5462	0.012283865305352436	None	0.0	0.012283865305352436
109	5412	0.00287250416252967	None	0.0	0.00287250416252967
109	5510	0.012356344197927804	None	0.0	0.012356344197927804
109	5421	-3.290134583758875e-05	None	0.0	-3.290134583758875e-05
109	5541	0.012511224521833696	None	0.0	0.012511224521833696
109	5367	0.002811143022999338	None	0.1562888563134444	0.002811143022999338
109	5185	0.012860219037258853	None	0.0	0.012860219037258853
109	5460	0.01240806577318421	None	0.0	0.01240806577318421
109	5365	0.0016641894139557576	None	0.3485463807849879	0.0016641894139557576
109	5389	0.012279048794410335	None	0.0	0.012279048794410335
109	5256	0.0012281431484250985	None	0.30721996788197864	0.0012281431484250985
109	5520	-1.4353436580163732e-12	None	0.0	-1.4353436580163732e-12
109	5467	-0.1	None	0.0	-0.1
109	4989	0.0006360069559508011	None	0.0	0.0006360069559508011
109	5499	0.0045669165948060975	None	0.0	0.0045669165948060975
109	5549	-1.4722867525828945e-09	None	0.46995346239700275	-1.4722867525828945e-09
109	5496	0.0015437168435512925	None	0.0	0.0015437168435512925
109	5468	0.012412828359074736	None	0.0	0.012412828359074736
109	5173	0.012058774732886359	None	0.0	0.012058774732886359
109	5497	0.012575966633291216	None	0.0	0.012575966633291216
109	5042	0.012780316369088931	None	0.0	0.012780316369088931
109	5103	0.012434786518402663	None	0.0	0.012434786518402663
109	5439	0.01206285165006718	None	0.0	0.01206285165006718
109	5423	0.012324225650519771	None	0.0	0.012324225650519771
109	5543	0.012463203910336031	None	0.0	0.012463203910336031
109	5359	0.012728389020269968	None	0.0	0.012728389020269968
109	5419	0.012217155909757168	None	0.0	0.012217155909757168
109	5444	0.012746062572055832	None	0.0	0.012746062572055832
109	5480	0.0011188310309792368	None	0.1562888563134444	0.0011188310309792368
109	5537	0.001113005938498886	None	0.30721996788197864	0.001113005938498886
109	4013	0.012072250959561484	None	0.0	0.012072250959561484
109	4962	0.012798326356021865	None	0.0	0.012798326356021865
109	5489	0.0026671688595136253	None	0.0	0.0026671688595136253
109	5538	-8.303972875397846e-09	None	0.40238628930611053	-8.303972875397846e-09
109	4183	0.012479650442534088	None	0.0	0.012479650442534088
109	5334	0.0036394483018436035	None	0.0	0.0036394483018436035
109	5492	7.102896072680503e-05	None	0.0	7.102896072680503e-05
109	5532	-0.1	None	0.36585691075510657	-0.1
110	4988	0.007380970330947585	None	0.0	0.007380970330947585
110	5469	0.01207965913760952	None	0.0	0.01207965913760952
110	5312	0.005543696398583692	None	0.0	0.005543696398583692
110	5568	-3.861861651924478e-06	None	0.35569412962896624	-3.861861651924478e-06
110	4342	0.012692604378630174	None	0.0	0.012692604378630174
110	5448	0.01247867036882983	None	0.0	0.01247867036882983
110	5479	1.0537334352323447e-05	None	0.562592989730169	1.0537334352323447e-05
110	4898	0.0128311028538373	None	0.0	0.0128311028538373
110	5461	1.9666714526974542e-08	None	0.5636904695033003	1.9666714526974542e-08
110	5382	0.0006197203186970797	None	0.0	0.0006197203186970797
110	5447	0.0032963263808134615	None	0.0	0.0032963263808134615
110	5453	0.012509484098998254	None	0.0	0.012509484098998254
110	4216	0.0060816805330175215	None	0.0	0.0060816805330175215
110	5545	0.011979871030672246	None	0.0	0.011979871030672246
110	4888	0.0007627717467041075	None	0.0	0.0007627717467041075
110	5299	0.012387549146377538	None	0.0	0.012387549146377538
110	4919	0.012319290011033594	None	0.0	0.012319290011033594
110	5021	0.01237517954550418	None	0.0	0.01237517954550418
110	5523	1.851904983005695e-08	None	0.08868686482693658	1.851904983005695e-08
110	5327	0.012980403707149419	None	0.0	0.012980403707149419
110	5584	-0.1	None	0.1732967500733198	-0.1
110	5118	0.012382836629195182	None	0.0	0.012382836629195182
110	5293	0.012487871453573494	None	0.0	0.012487871453573494
110	3621	0.012391956729230486	None	0.0	0.012391956729230486
110	5522	0.0033921806325122213	None	0.0	0.0033921806325122213
110	5262	0.012288423577317362	None	0.0	0.012288423577317362
110	5227	0.01236530071908251	None	0.0	0.01236530071908251
110	5503	0.012360715112970717	None	0.0	0.012360715112970717
110	5557	None	None	0.2609776151407256	None
110	5525	0.0009582941882097624	None	0.0	0.0009582941882097624
110	5313	0.0031070248380589203	None	0.40495506234233813	0.0031070248380589203
110	5454	0.012420435142618617	None	0.0	0.012420435142618617
110	5573	0.00014462253619710181	None	0.6892179336939712	0.00014462253619710181
110	5551	0.012509484098998254	None	0.0	0.012509484098998254
110	5399	0.012426593790546758	None	0.0	0.012426593790546758
110	5533	-1.0176490626147241e-08	None	0.5084509990773518	-1.0176490626147241e-08
110	5561	0.0002959600480437192	None	0.2729404419043768	0.0002959600480437192
110	5230	0.012663301750244875	None	0.0	0.012663301750244875
110	5531	0.012516461331923537	None	0.0	0.012516461331923537
110	5465	0.012102691355288561	None	0.0	0.012102691355288561
110	5572	None	None	0.38639546940874175	None
110	5583	0.00016486228722297763	None	0.08868686482693658	0.00016486228722297763
110	5588	0.012712138546029398	None	0.0	0.012712138546029398
110	5304	0.012673430939404817	None	0.0	0.012673430939404817
110	5592	-1.2728288797558227e-05	None	0.40495506234233813	-1.2728288797558227e-05
110	5564	-0.1	None	0.1732967500733198	-0.1
110	5355	0.012365300002508121	None	0.0	0.012365300002508121
110	5512	-7.680253806537522e-06	None	0.1924305275356887	-7.680253806537522e-06
110	5066	0.012519755659096103	None	0.0	0.012519755659096103
110	5598	0.012441707696354573	None	0.0	0.012441707696354573
110	5281	0.011727672777140487	None	0.0	0.011727672777140487
110	5337	0.012097618933720774	None	0.0	0.012097618933720774
110	5402	-1.629588532433831e-07	None	0.08868686482693658	-1.629588532433831e-07
110	5017	0.011980588752027222	None	0.0	0.011980588752027222
110	4848	0.012680737901037043	None	0.0	0.012680737901037043
110	5064	0.012129128174338033	None	0.0	0.012129128174338033
110	5599	0.01260161118326512	None	0.0	0.01260161118326512
110	5274	0.012706379369533909	None	0.0	0.012706379369533909
110	5518	1.7711679480866708e-06	None	0.4507877421729115	1.7711679480866708e-06
110	5391	0.01237183522111062	None	0.0	0.01237183522111062
110	4792	0.00438995456316722	None	0.0	0.00438995456316722
110	5153	2.980248104523339e-06	None	0.6892179336939712	2.980248104523339e-06
110	5462	0.012283865305352436	None	0.0	0.012283865305352436
110	5595	-7.260321335206922e-10	None	0.4016161463163372	-7.260321335206922e-10
110	5580	None	None	0.2604241691600122	None
110	5412	0.00287250416252967	None	0.0	0.00287250416252967
110	5510	0.012356344197927804	None	0.0	0.012356344197927804
110	5541	0.012511224521833696	None	0.0	0.012511224521833696
110	5185	0.012860219037258853	None	0.0	0.012860219037258853
110	5460	0.01240806577318421	None	0.0	0.01240806577318421
110	5575	0.012116803399384696	None	0.0	0.012116803399384696
110	5389	0.012279048794410335	None	0.0	0.012279048794410335
110	5553	-0.00024213495998751106	None	0.39477342753001776	-0.00024213495998751106
110	5520	-1.4353436580163732e-12	None	0.0	-1.4353436580163732e-12
110	4989	0.0006360069559508011	None	0.0	0.0006360069559508011
110	5496	0.0015437168435512925	None	0.0	0.0015437168435512925
110	5468	0.012412828359074736	None	0.0	0.012412828359074736
110	5173	0.012058774732886359	None	0.0	0.012058774732886359
110	5497	0.012575966633291216	None	0.0	0.012575966633291216
110	5042	0.012780316369088931	None	0.0	0.012780316369088931
110	5103	0.012434786518402663	None	0.0	0.012434786518402663
110	5439	0.01206285165006718	None	0.0	0.01206285165006718
110	5543	0.012463203910336031	None	0.0	0.012463203910336031
110	5359	0.012728389020269968	None	0.0	0.012728389020269968
110	5419	0.012217155909757168	None	0.0	0.012217155909757168
110	5444	0.012746062572055832	None	0.0	0.012746062572055832
110	5480	0.0011188310309792368	None	0.1654719918247121	0.0011188310309792368
110	5537	0.001113005938498886	None	0.3109550789672437	0.001113005938498886
110	5574	-4.641752044495531e-05	None	0.40495506234233813	-4.641752044495531e-05
110	4013	0.012072250959561484	None	0.0	0.012072250959561484
110	4962	0.012798326356021865	None	0.0	0.012798326356021865
110	5556	-3.338374489267138e-05	None	0.387371647143731	-3.338374489267138e-05
110	5489	0.0026671688595136253	None	0.0	0.0026671688595136253
110	5538	-8.303972875397846e-09	None	0.44527769396848094	-8.303972875397846e-09
110	5569	2.7032064510178955e-05	None	0.1654719918247121	2.7032064510178955e-05
110	4183	0.012479650442534088	None	0.0	0.012479650442534088
110	5334	0.0036394483018436035	None	0.0	0.0036394483018436035
110	5587	-1.9468584197149394e-07	None	0.0	-1.9468584197149394e-07
110	5492	7.102896072680503e-05	None	0.0	7.102896072680503e-05
110	5589	0.012107733910206305	None	0.0	0.012107733910206305
76	3876	-0.1	None	0.09386893703559382	-0.1
76	3724	0.0005154956833927682	None	0.0	0.0005154956833927682
76	3870	0.0040182509208842206	None	0.0	0.0040182509208842206
76	3734	0.0017919379373773274	None	0.0	0.0017919379373773274
76	3680	7.150517225410588e-05	None	0.0	7.150517225410588e-05
76	3814	0.0031759770991326487	None	0.0	0.0031759770991326487
76	3885	0.0031375213676092715	None	0.0	0.0031375213676092715
76	3717	0.001166085058963738	None	0.0	0.001166085058963738
76	3559	0.0023710064626159626	None	0.0	0.0023710064626159626
76	3798	0.002045942380633177	None	0.0	0.002045942380633177
76	3306	0.0019329040111096376	None	0.0	0.0019329040111096376
76	3753	0.0003997098528762046	None	0.0	0.0003997098528762046
76	3823	0.003240344177605504	None	0.0	0.003240344177605504
76	3761	0.002379898205894567	None	0.0	0.002379898205894567
76	2970	0.0006641247564265368	None	0.2715615163623649	0.0006641247564265368
76	2966	0.002733225819101938	None	0.0	0.002733225819101938
76	3843	0.0007795284462284114	None	0.08793648607155846	0.0007795284462284114
76	3710	0.0006787313929216208	None	0.19219874159340442	0.0006787313929216208
76	3166	0.0015787506349026284	None	0.0	0.0015787506349026284
76	3355	0.0015858181263340564	None	0.32377123164535193	0.0015858181263340564
76	3766	0.0013821731550426287	None	0.0	0.0013821731550426287
76	3889	-0.1	None	0.09386893703559382	-0.1
76	3691	0.001140211295932793	None	0.06311415030583208	0.001140211295932793
76	3801	1.7835763868290565e-08	None	0.4479198810569618	1.7835763868290565e-08
76	3852	1.2108859720334018e-06	None	0.0	1.2108859720334018e-06
76	3886	0.002805411416537136	None	0.0	0.002805411416537136
76	3388	0.0014775820301933561	None	0.0	0.0014775820301933561
76	3865	-0.00018263861418168565	None	0.0	-0.00018263861418168565
76	3827	0.002265271862320877	None	0.0	0.002265271862320877
76	3583	0.0012184526989099233	None	0.0	0.0012184526989099233
76	3856	-2.5073461933395105e-05	None	0.0	-2.5073461933395105e-05
76	3621	0.012391956729230486	None	0.24544052745463646	0.012391956729230486
76	3867	-4.864801750327921e-08	None	0.825799541633762	-4.864801750327921e-08
76	3714	0.00137378885608342	None	0.0	0.00137378885608342
76	3868	0.0024366406429858368	None	0.0	0.0024366406429858368
76	3639	0.0032514480772688264	None	0.0	0.0032514480772688264
76	3421	0.001419108825866927	None	0.0	0.001419108825866927
76	3651	0.001382712969972934	None	0.0	0.001382712969972934
76	3751	0.0021509070043707946	None	0.0	0.0021509070043707946
76	3534	0.0008811742570693435	None	0.16281240502901762	0.0008811742570693435
76	3635	0.001117810257416545	None	0.0	0.001117810257416545
76	3564	0.0013816855421813021	None	0.0	0.0013816855421813021
76	3403	0.002700748654288408	None	0.0	0.002700748654288408
76	3818	0.00038591581415395483	None	0.16281240502901762	0.00038591581415395483
76	3898	-1.1928349851953992e-07	None	0.5291461665457979	-1.1928349851953992e-07
76	3257	0.0003981140014728891	None	0.32227065866223586	0.0003981140014728891
76	3851	-8.183710388334916e-09	None	0.3609816250886911	-8.183710388334916e-09
76	3445	0.0014340756713094992	None	0.0	0.0014340756713094992
76	3549	0.0013786793722615587	None	0.0	0.0013786793722615587
76	3588	0.0013040757318311864	None	0.0	0.0013040757318311864
76	3755	0.0019455894983309641	None	0.0	0.0019455894983309641
76	3871	-7.701512600656757e-06	None	0.24738097786138752	-7.701512600656757e-06
76	3648	0.0019512242828737911	None	0.0	0.0019512242828737911
76	3792	0.012673245918655578	None	0.24544052745463646	0.012673245918655578
76	3788	0.0021980893576354753	None	0.0	0.0021980893576354753
76	3848	0.0014875605251663464	None	0.32377123164535193	0.0014875605251663464
76	3861	0.00010638278022170856	None	0.08793648607155846	0.00010638278022170856
76	3221	0.00029442664546611115	None	0.0	0.00029442664546611115
76	3465	0.001446328668253963	None	0.0	0.001446328668253963
76	3702	-1.6596790670916282e-06	None	0.17801416610100426	-1.6596790670916282e-06
76	3294	0.0028054114121998123	None	0.0	0.0028054114121998123
76	3810	1.0810980536948158e-06	None	0.4523150739107031	1.0810980536948158e-06
76	3793	0.004356409877911625	None	0.0	0.004356409877911625
76	3690	0.0022911924582858043	None	0.0	0.0022911924582858043
76	3715	0.0018226123292767	None	0.0	0.0018226123292767
76	3884	-0.1	None	0.09386893703559382	-0.1
76	3539	0.0010632481981330435	None	0.0	0.0010632481981330435
76	2860	0.0008309239583801306	None	0.19219874159340442	0.0008309239583801306
76	3875	0.0019216123022534953	None	0.0	0.0019216123022534953
76	3677	0.0006944107761530751	None	0.0	0.0006944107761530751
76	3841	0.0032509728119699726	None	0.0	0.0032509728119699726
76	3859	0.0018386320428619902	None	0.0	0.0018386320428619902
76	3833	-2.119465170102638e-06	None	0.9155387115402295	-2.119465170102638e-06
76	3880	0.006506059575088405	None	0.0	0.006506059575088405
76	3879	-0.1	None	0.09386893703559382	-0.1
76	3780	0.00011160777909232495	None	0.5265034436363301	0.00011160777909232495
76	3697	0.0013676202130730656	None	0.0	0.0013676202130730656
76	3872	-0.1	None	0.5333194742845835	-0.1
76	3520	0.0007435143312474324	None	0.0	0.0007435143312474324
76	3723	0.0016753868841129175	None	0.0	0.0016753868841129175
76	3837	-3.2776056358521668e-06	None	0.0	-3.2776056358521668e-06
76	3351	0.001154349052672657	None	0.06311415030583208	0.001154349052672657
76	3707	0.0014085168613344435	None	0.0	0.0014085168613344435
76	3891	-4.0345835269143145e-06	None	0.37088577454001087	-4.0345835269143145e-06
76	3834	0.0018882476436138619	None	0.0	0.0018882476436138619
76	3764	0.012392896895098288	None	0.24544052745463646	0.012392896895098288
76	3895	0.00041298887227692965	None	0.0	0.00041298887227692965
76	3777	0.0013673302546374415	None	0.0	0.0013673302546374415
76	3845	-0.1	None	0.09386893703559382	-0.1
76	3562	0.012476300558718609	None	0.24544052745463646	0.012476300558718609
76	3390	0.0011246193423494434	None	0.06311415030583208	0.0011246193423494434
76	3830	-2.4921166890619892e-05	None	0.06311415030583208	-2.4921166890619892e-05
76	3816	0.001374389403626806	None	0.0	0.001374389403626806
76	3864	0.0001984502230394837	None	0.24902013127555925	0.0001984502230394837
76	3737	0.000505339952985477	None	0.0	0.000505339952985477
76	3817	4.494579398320957e-05	None	0.0	4.494579398320957e-05
76	3672	-5.890168763549432e-10	None	0.0	-5.890168763549432e-10
76	3573	0.0023138992095664466	None	0.0	0.0023138992095664466
76	3828	0.002164922088796786	None	0.0	0.002164922088796786
76	3853	0.0006454244990081534	None	0.9155387115402295	0.0006454244990081534
30	1531	0.5222680675273057	0.5222680675273057	0.5567126919651624	0.5222680675273057
30	1600	0.37139197292387205	0.37139197292387205	0.3727616839355556	0.37139197292387205
30	1597	0.37743788583261717	0.37743788583261717	0.38490722655742404	0.37743788583261717
30	1173	0.5942664424373894	0.5942664424373894	0.6905568104623503	0.5942664424373894
30	731	0.45222426164945295	0.45222426164945295	0.5384114578237293	0.45222426164945295
30	1360	0.37450753666629294	0.37450753666629294	0.4075362936706707	0.37450753666629294
30	1562	0.4202096896204905	0.4202096896204905	0.5519660411674802	0.4202096896204905
30	750	0.5054115232680639	0.5054115232680639	0.5391766412963472	0.5054115232680639
30	1479	0.3179414277983372	0.3179414277983372	0.3436548677708694	0.3179414277983372
30	1548	0.34011310856009386	0.34011310856009386	0.3886353503554466	0.34011310856009386
30	1577	0.28059793229800495	0.28059793229800495	0.3295055321161332	0.28059793229800495
30	1549	0.33135022295295447	0.33135022295295447	0.37757052754416975	0.33135022295295447
30	1537	0.33153980373961356	0.33153980373961356	0.35847564456279535	0.33153980373961356
30	1487	0.35484554499237664	0.35484554499237664	0.41561265435653444	0.35484554499237664
30	1551	0.35484554499237664	0.35484554499237664	0.41561265435653444	0.35484554499237664
30	1162	0.3407373749372572	0.3407373749372572	0.37646193501944997	0.3407373749372572
30	1448	0.35837065085562525	0.35837065085562525	0.3589260687575061	0.35837065085562525
30	1270	0.3317499567046772	0.3317499567046772	0.3809010759852184	0.3317499567046772
30	1086	0.6567012311719875	0.6567012311719875	0.7419622682548453	0.6567012311719875
30	1378	0.41931747586863377	0.41931747586863377	0.612162635707794	0.41931747586863377
30	1391	0.5006905258840647	0.5006905258840647	0.5111692508911333	0.5006905258840647
30	1445	0.31612347921700346	0.31612347921700346	0.35702788408705255	0.31612347921700346
30	1553	0.42250058575486876	0.42250058575486876	0.4406081030344452	0.42250058575486876
30	1533	0.32630863678866195	0.32630863678866195	0.4114824057131304	0.32630863678866195
30	1404	0.4896887935236732	0.4896887935236732	0.501154469470927	0.4896887935236732
30	715	0.37139197292387205	0.37139197292387205	0.3727616839355556	0.37139197292387205
30	1482	0.297572634210651	0.297572634210651	0.3793619271274363	0.297572634210651
30	1570	0.5971412371744224	0.5971412371744224	0.5992306431277381	0.5971412371744224
30	632	0.6567012311719875	0.6567012311719875	0.7419622682548453	0.6567012311719875
30	1556	0.5942664424373894	0.5942664424373894	0.6905568104623503	0.5942664424373894
30	1540	0.29281402151741653	0.29281402151741653	0.3888848639224326	0.29281402151741653
30	1593	0.34011310856009386	0.34011310856009386	0.3886353503554466	0.34011310856009386
30	1509	0.37419423470687685	0.37419423470687685	0.4556565641058764	0.37419423470687685
30	1276	0.3721650246427092	0.3721650246427092	0.3819502378689138	0.3721650246427092
30	1527	0.5006905258840647	0.5006905258840647	0.5111692508911333	0.5006905258840647
30	1578	0.02855528665964583	0.02855528665964583	0.2492448339093143	0.02855528665964583
30	1376	0.53548588512818	0.53548588512818	0.610103446012882	0.53548588512818
30	1471	0.37450753666629294	0.37450753666629294	0.4075362936706707	0.37450753666629294
30	1384	0.33879580893114836	0.33879580893114836	0.3635848979841006	0.33879580893114836
30	1563	0.3304793763327828	0.3304793763327828	0.3973829926559935	0.3304793763327828
30	879	0.3522034475863486	0.3522034475863486	0.37963580673771075	0.3522034475863486
30	1512	0.4340722818401984	0.4340722818401984	0.6392467744955525	0.4340722818401984
30	1354	0.34539768489785405	0.34539768489785405	0.40265954467024584	0.34539768489785405
30	1352	0.4202096896204905	0.4202096896204905	0.5519660411674802	0.4202096896204905
30	1095	0.33037109106480933	0.33037109106480933	0.33450365407171484	0.33037109106480933
30	890	0.3373459215218296	0.3373459215218296	0.36988893992972666	0.3373459215218296
30	1320	0.47534542542737707	0.47534542542737707	0.486059412873475	0.47534542542737707
30	1476	0.35837065085562525	0.35837065085562525	0.3589260687575061	0.35837065085562525
30	1286	0.36259515194282715	0.36259515194282715	0.39228715706375505	0.36259515194282715
30	1363	0.3666295724160308	0.3666295724160308	0.4061740965901396	0.3666295724160308
30	741	0.29281402151741653	0.29281402151741653	0.3888848639224326	0.29281402151741653
30	1289	0.28810965695476026	0.28810965695476026	0.36038005397013895	0.28810965695476026
30	1532	0.2753014199722531	0.2753014199722531	0.35046910345909643	0.2753014199722531
30	1385	0.47835329451301545	0.47835329451301545	0.5030386023305456	0.47835329451301545
30	898	0.3954328608369545	0.3954328608369545	0.4334193321659027	0.3954328608369545
30	1309	0.3395605813237453	0.3395605813237453	0.36487578189018083	0.3395605813237453
30	1409	0.3726044813599289	0.3726044813599289	0.3814777864170355	0.3726044813599289
30	1464	0.3123265109710083	0.3123265109710083	0.3139627614873832	0.3123265109710083
30	1567	0.02855528665964583	0.02855528665964583	0.2492448339093143	0.02855528665964583
30	1480	0.4340722818401984	0.4340722818401984	0.6392467744955525	0.4340722818401984
30	1572	0.33037109106480933	0.33037109106480933	0.33450365407171484	0.33037109106480933
30	1580	0.0	0.0	0.0	0.0
30	1589	0.3800417453683912	0.3800417453683912	0.41134063281839445	0.3800417453683912
30	1251	0.4449092969638058	0.4449092969638058	0.453984477779542	0.4449092969638058
30	1380	0.3401624386836913	0.3401624386836913	0.37139094979767984	0.3401624386836913
30	1526	0.32000839607529363	0.32000839607529363	0.35034133650329685	0.32000839607529363
30	1585	0.3304793763327828	0.3304793763327828	0.3973829926559935	0.3304793763327828
30	1506	0.42448345287923084	0.42448345287923084	0.4474516926009892	0.42448345287923084
30	1569	0.30028672587189686	0.30028672587189686	0.34842421352940733	0.30028672587189686
30	1554	0.24026506921270657	0.24026506921270657	0.3028055473907346	0.24026506921270657
30	1038	0.3456721723330968	0.3456721723330968	0.3630833833380901	0.3456721723330968
30	1591	0.3317499567046772	0.3317499567046772	0.3809010759852184	0.3317499567046772
30	714	0.3715449548028803	0.3715449548028803	0.4250854861136272	0.3715449548028803
30	1488	0.4651064227080076	0.4651064227080076	0.48463538848939197	0.4651064227080076
30	999	0.3227573008539021	0.3227573008539021	0.3367926263215275	0.3227573008539021
30	1437	0.3425671694289426	0.3425671694289426	0.36423057469512343	0.3425671694289426
30	1235	0.34430464190906945	0.34430464190906945	0.39011428284050786	0.34430464190906945
30	1524	0.4202096896204905	0.4202096896204905	0.5519660411674802	0.4202096896204905
30	1560	0.29782970402554854	0.29782970402554854	0.34988058349860784	0.29782970402554854
30	1505	0.35264593139969885	0.35264593139969885	0.42463696349771973	0.35264593139969885
30	1515	0.29281402151741653	0.29281402151741653	0.3888848639224326	0.29281402151741653
30	1444	0.4029111574247993	0.4029111574247993	0.4212605378819923	0.4029111574247993
30	1520	0.3954328608369545	0.3954328608369545	0.4334193321659027	0.3954328608369545
30	851	0.35039003356999504	0.35039003356999504	0.3845034551046971	0.35039003356999504
30	833	0.37450753666629294	0.37450753666629294	0.4075362936706707	0.37450753666629294
30	1508	0.41931747586863377	0.41931747586863377	0.612162635707794	0.41931747586863377
30	1253	0.37139197292387205	0.37139197292387205	0.3727616839355556	0.37139197292387205
30	687	0.53548588512818	0.53548588512818	0.610103446012882	0.53548588512818
30	1341	0.31292931850427685	0.31292931850427685	0.3191564290425164	0.31292931850427685
30	291	0.3619819157010945	0.3619819157010945	0.4319441438709767	0.3619819157010945
30	1541	0.38826899431380213	0.38826899431380213	0.4050897713578472	0.38826899431380213
30	1475	0.5006905258840647	0.5006905258840647	0.5111692508911333	0.5006905258840647
30	544	0.4340722818401984	0.4340722818401984	0.6392467744955525	0.4340722818401984
30	1238	0.4243850837190177	0.4243850837190177	0.4442257047231414	0.4243850837190177
30	1428	0.3368260475677155	0.3368260475677155	0.37639021050465354	0.3368260475677155
30	1584	0.0	0.0	0.0	0.0
30	1436	0.29697470560093764	0.29697470560093764	0.33667832557464444	0.29697470560093764
30	1104	0.5006905258840647	0.5006905258840647	0.5111692508911333	0.5006905258840647
30	1406	0.3456721723330968	0.3456721723330968	0.3630833833380901	0.3456721723330968
30	1248	0.3227573008539021	0.3227573008539021	0.3367926263215275	0.3227573008539021
139	6634	0.012290078097279158	None	0.0	0.012290078097279158
139	7013	-5.175227280832012e-07	None	0.31879765430423335	-5.175227280832012e-07
139	6902	6.488335106490063e-05	None	0.23883864325251278	6.488335106490063e-05
139	6439	0.012606477776451507	None	0.0	0.012606477776451507
139	7014	-5.220800187901777e-10	None	0.4897027563436117	-5.220800187901777e-10
139	6994	0.00021074156969910218	None	0.256286059349507	0.00021074156969910218
139	6998	0.012115548868209145	None	0.0	0.012115548868209145
139	6713	0.01267000386093352	None	0.0	0.01267000386093352
139	6987	0.012744840556951497	None	0.0	0.012744840556951497
139	6531	3.893459882817195e-06	None	0.11185429800727023	3.893459882817195e-06
139	7043	0.012706379369533796	None	0.0	0.012706379369533796
139	6904	0.012012983032486713	None	0.0	0.012012983032486713
139	7019	-0.1	None	0.5454290923811317	-0.1
139	6005	0.01240908457798508	None	0.0	0.01240908457798508
139	7011	-3.831724312531237e-09	None	0.283810809362339	-3.831724312531237e-09
139	6981	None	None	0.27905013763052755	None
139	6616	5.660311333387777e-06	None	0.2306413580247754	5.660311333387777e-06
139	6721	0.012700637314733471	None	0.0	0.012700637314733471
139	7045	0.012375850285927697	None	0.0	0.012375850285927697
139	6886	3.326278074776062e-08	None	0.256286059349507	3.326278074776062e-08
139	7031	-7.047158337321479e-05	None	0.2975483368848911	-7.047158337321479e-05
139	6765	0.00011867769208309009	None	0.5547573930209178	0.00011867769208309009
139	7027	0.012133036334745039	None	0.0	0.012133036334745039
139	7022	0.0009711734837156167	None	0.2246642554211907	0.0009711734837156167
139	7004	-2.4901429289007442e-09	None	0.3775726420433047	-2.4901429289007442e-09
139	6970	0.00011877137999944371	None	0.6869181246115362	0.00011877137999944371
139	7002	0.0004233511697885891	None	0.511545781460112	0.0004233511697885891
139	7029	None	None	0.262051368439134	None
139	6960	0.012700637314733474	None	0.0	0.012700637314733474
139	7030	0.00048150826630003385	None	0.358227864328419	0.00048150826630003385
139	6984	0.0005568396472951083	None	0.2557805522362446	0.0005568396472951083
139	5327	0.012980403707149419	None	0.0	0.012980403707149419
139	6475	0.012451555463929759	None	0.0	0.012451555463929759
139	6772	0.012404377954353372	None	0.0	0.012404377954353372
139	6553	0.01204041988146277	None	0.0	0.01204041988146277
139	6909	5.604811802978684e-07	None	0.5335990421599166	5.604811802978684e-07
139	6693	0.012601127546957053	None	0.0	0.012601127546957053
139	7032	0.0006249012889430644	None	0.3787556490725057	0.0006249012889430644
139	7048	-3.892471812373841e-08	None	0.11185429800727023	-3.892471812373841e-08
139	6827	0.0015938293992080704	None	0.4312757919819668	0.0015938293992080704
139	6870	0.0013795059185780683	None	0.511545781460112	0.0013795059185780683
139	6857	0.012817647332138297	None	0.0	0.012817647332138297
139	6880	3.3920888759122525e-05	None	0.32159821328337956	3.3920888759122525e-05
139	6876	0.0006647842278531052	None	0.23883864325251278	0.0006647842278531052
139	6735	0.012413515931469821	None	0.0	0.012413515931469821
139	6487	2.9139303560050205e-06	None	0.11185429800727023	2.9139303560050205e-06
139	6806	0.012322697441785088	None	0.0	0.012322697441785088
139	6853	0.012220116137990554	None	0.0	0.012220116137990554
139	6986	0.01254460704064549	None	0.0	0.01254460704064549
139	7050	-3.311389311330843e-05	None	0.2962694802192383	-3.311389311330843e-05
139	7010	0.0019117546220454775	None	0.4450788434033299	0.0019117546220454775
139	7025	0.0029734528754722317	None	0.6869181246115362	0.0029734528754722317
139	6576	0.012444971102374152	None	0.0	0.012444971102374152
139	7021	0.012497125430502468	None	0.0	0.012497125430502468
139	6990	2.6598545373422016e-05	None	0.3872169066469746	2.6598545373422016e-05
139	6675	0.012381355959966792	None	0.0	0.012381355959966792
139	7046	-3.3998857820924593e-06	None	0.5954978842037728	-3.3998857820924593e-06
139	7012	8.24114683375577e-05	None	0.5547573930209178	8.24114683375577e-05
139	6923	0.011727829909612877	None	0.0	0.011727829909612877
139	4848	0.012680737901037043	None	0.0	0.012680737901037043
139	6915	0.001232268115716995	None	0.26057966919146125	0.001232268115716995
139	6867	0.012103883922873029	None	0.0	0.012103883922873029
139	6928	0.012387549146377312	None	0.0	0.012387549146377312
139	7000	-0.00014787757680662607	None	0.12179130626962606	-0.00014787757680662607
139	6780	0.0018198663927907089	None	0.4450788434033299	0.0018198663927907089
139	6922	0.012835763630623519	None	0.0	0.012835763630623519
139	6824	0.002773698836472655	None	0.6869181246115362	0.002773698836472655
139	6594	0.012621854480309785	None	0.0	0.012621854480309785
139	6790	0.012623290952543262	None	0.0	0.012623290952543262
139	5953	0.012415915923201418	None	0.0	0.012415915923201418
139	6873	0.012810112198424919	None	0.0	0.012810112198424919
139	6719	1.244963348733282e-05	None	0.23044180527596647	1.244963348733282e-05
139	6978	5.519705392433993e-07	None	0.2182457549595854	5.519705392433993e-07
139	6956	0.012319290011037516	None	0.0	0.012319290011037516
139	6934	0.012150407543966752	None	0.0	0.012150407543966752
139	7039	-0.1	None	0.8198901072998117	-0.1
139	5185	0.012860219037258853	None	0.0	0.012860219037258853
139	5460	0.01240806577318421	None	0.0	0.01240806577318421
139	6957	0.0006809756292650757	None	0.25015376324378163	0.0006809756292650757
139	6968	0.012821992064663505	None	0.0	0.012821992064663505
139	6593	0.012256322967229628	None	0.0	0.012256322967229628
139	7033	0.012232361359603702	None	0.0	0.012232361359603702
139	6168	0.012408616841513597	None	0.0	0.012408616841513597
139	6964	1.8550603015434044e-06	None	0.12179130626962606	1.8550603015434044e-06
139	7049	-2.2059353424058547e-07	None	0.42958539709605786	-2.2059353424058547e-07
139	6980	-2.1342050255644716e-09	None	0.19114242155490846	-2.1342050255644716e-09
139	6965	0.012500497436617295	None	0.0	0.012500497436617295
139	6799	0.01247002247855391	None	0.0	0.01247002247855391
139	7036	-0.0009477968950004023	None	0.24619223681603808	-0.0009477968950004023
139	6263	0.012381961064860851	None	0.0	0.012381961064860851
139	6631	0.012435548668911946	None	0.0	0.012435548668911946
139	6971	0.01238033636375855	None	0.0	0.01238033636375855
139	6774	-1.1928873393676406e-06	None	0.43717132494813205	-1.1928873393676406e-06
139	6192	0.012647841009553957	None	0.0	0.012647841009553957
139	6941	0.0006791566334155616	None	0.3787556490725057	0.0006791566334155616
139	6639	0.01209207309527961	None	0.0	0.01209207309527961
139	7035	0.012502427247899954	None	0.0	0.012502427247899954
139	6944	0.012383853218634564	None	0.0	0.012383853218634564
139	6782	0.01257501092415229	None	0.0	0.01257501092415229
139	6731	0.012100595198404705	None	0.0	0.012100595198404705
71	3479	0.0004492525390545557	None	0.29663144953793363	0.0004492525390545557
71	3483	1.6183698813964667e-10	None	0.11650612508808762	1.6183698813964667e-10
71	3559	0.0023710064626159626	None	0.19233774614933472	0.0023710064626159626
71	3532	9.96757078287233e-05	None	0.4836536556939258	9.96757078287233e-05
71	3558	3.6741133542902177e-06	None	0.0	3.6741133542902177e-06
71	3432	0.0014162645248910503	None	0.0	0.0014162645248910503
71	3306	0.0019329040111096376	None	0.0	0.0019329040111096376
71	3607	None	None	0.37699968067446354	None
71	3618	8.218953900390492e-07	None	0.30496837829578494	8.218953900390492e-07
71	2970	0.0006641247564265368	None	0.2753074989617135	0.0006641247564265368
71	2966	0.002733225819101938	None	0.0	0.002733225819101938
71	3629	5.2907379786895e-09	None	0.37897803298701	5.2907379786895e-09
71	3608	-1.0021341766806389e-07	None	0.0	-1.0021341766806389e-07
71	3166	0.0015787506349026284	None	0.0	0.0015787506349026284
71	3355	0.0015858181263340564	None	0.3044836008161991	0.0015858181263340564
71	3589	0.012130694217093632	None	0.26631717497029495	0.012130694217093632
71	3464	0.0013422787873572472	None	0.0	0.0013422787873572472
71	3362	0.0017754074135226258	None	0.0	0.0017754074135226258
71	3563	-0.1	None	0.5698901902884548	-0.1
71	3388	0.0014775820301933561	None	0.0	0.0014775820301933561
71	3583	0.0012184526989099233	None	0.0	0.0012184526989099233
71	3447	0.0003410957682846567	None	0.21697676953359638	0.0003410957682846567
71	3621	0.012391956729230486	None	0.26631717497029495	0.012391956729230486
71	3190	0.0002214705970210907	None	0.07194802603441072	0.0002214705970210907
71	3613	7.801670205330581e-06	None	0.46320183780021307	7.801670205330581e-06
71	3222	0.0013925032323655292	None	0.0	0.0013925032323655292
71	3639	0.0032514480772688264	None	0.0	0.0032514480772688264
71	3421	0.001419108825866927	None	0.0	0.001419108825866927
71	3534	0.0008811742570693435	None	0.11650612508808762	0.0008811742570693435
71	3635	0.001117810257416545	None	0.0	0.001117810257416545
71	3041	0.001413353681902647	None	0.0	0.001413353681902647
71	3089	0.00015225575356031044	None	0.4707398169208405	0.00015225575356031044
71	3595	0.0014166101950342591	None	0.0	0.0014166101950342591
71	3564	0.0013816855421813021	None	0.0	0.0013816855421813021
71	3403	0.002700748654288408	None	0.0	0.002700748654288408
71	3407	0.0008308841902098757	None	0.02380873892757022	0.0008308841902098757
71	3633	0.0013800177319561707	None	0.0	0.0013800177319561707
71	3641	3.404181852487163e-05	None	0.0	3.404181852487163e-05
71	3612	0.0020549671503191534	None	0.19233774614933472	0.0020549671503191534
71	3513	0.0007362912257124645	None	0.02380873892757022	0.0007362912257124645
71	3642	0.00021013701948500215	None	0.24077739436096138	0.00021013701948500215
71	3257	0.0003981140014728891	None	0.21697676953359638	0.0003981140014728891
71	3195	0.0011291115070491363	None	0.036384885349830184	0.0011291115070491363
71	3463	0.0010961398497994438	None	0.036384885349830184	0.0010961398497994438
71	3445	0.0014340756713094992	None	0.0	0.0014340756713094992
71	3549	0.0013786793722615587	None	0.0	0.0013786793722615587
71	3588	0.0013040757318311864	None	0.0	0.0013040757318311864
71	3514	0.0008102019781604756	None	0.3591350263057741	0.0008102019781604756
71	3271	0.0016459232134774366	None	0.19233774614933472	0.0016459232134774366
71	2903	0.0006958661083921734	None	0.08793648607155846	0.0006958661083921734
71	3648	0.0019512242828737911	None	0.0	0.0019512242828737911
71	3502	0.01229605517032681	None	0.26631717497029495	0.01229605517032681
71	3623	0.0002823148730907208	None	0.0	0.0002823148730907208
71	2989	0.0008306792872467514	None	0.02380873892757022	0.0008306792872467514
71	3192	0.0005777154668836045	None	0.2753074989617135	0.0005777154668836045
71	2876	4.813535635553368e-05	None	0.3976151953366063	4.813535635553368e-05
71	3620	0.0006687603738977103	None	0.036384885349830184	0.0006687603738977103
71	3470	0.0018066281793190976	None	0.19233774614933472	0.0018066281793190976
71	3221	0.00029442664546611115	None	0.0	0.00029442664546611115
71	3320	-4.238154298153643e-09	None	0.0	-4.238154298153643e-09
71	3465	0.001446328668253963	None	0.0	0.001446328668253963
71	3602	-5.875178394099166e-06	None	0.0	-5.875178394099166e-06
71	3294	0.0028054114121998123	None	0.0	0.0028054114121998123
71	3553	0.0013440619528058196	None	0.0	0.0013440619528058196
71	3167	0.0010378230165170547	None	0.1357644296704048	0.0010378230165170547
71	3455	0.00046413306900861884	None	0.161402150317778	0.00046413306900861884
71	3539	0.0010632481981330435	None	0.0	0.0010632481981330435
71	2860	0.0008309239583801306	None	0.02380873892757022	0.0008309239583801306
71	2820	0.0006790682868660951	None	0.02380873892757022	0.0006790682868660951
71	3615	-4.216892600064255e-08	None	0.4524521242034498	-4.216892600064255e-08
71	3544	0.0004644719589532039	None	0.0	0.0004644719589532039
71	3506	-8.626533543292767e-08	None	0.0	-8.626533543292767e-08
71	3319	0.0014170644221725228	None	0.0	0.0014170644221725228
71	3318	0.0011434363606527011	None	0.036384885349830184	0.0011434363606527011
71	3600	5.134096243981685e-09	None	0.5216579525819899	5.134096243981685e-09
71	3638	0.0007121450566577714	None	0.02380873892757022	0.0007121450566577714
71	3442	0.0010518714646286225	None	0.1357644296704048	0.0010518714646286225
71	3520	0.0007435143312474324	None	0.0	0.0007435143312474324
71	3650	-1.9736955387451507e-08	None	0.08793648607155846	-1.9736955387451507e-08
71	3351	0.001154349052672657	None	0.036384885349830184	0.001154349052672657
71	3467	0.0013628314915419461	None	0.0	0.0013628314915419461
71	3568	0.0014792023449274748	None	0.4163688539379099	0.0014792023449274748
71	3632	0.00016002396935999917	None	0.31808203506705957	0.00016002396935999917
71	3023	0.0007766021754898099	None	0.02380873892757022	0.0007766021754898099
71	3424	9.854520328751125e-05	None	0.0	9.854520328751125e-05
71	3643	7.116400987932801e-09	None	0.0	7.116400987932801e-09
71	3475	0.0014790028981423477	None	0.0	0.0014790028981423477
71	3431	0.0007381652524154083	None	0.02380873892757022	0.0007381652524154083
71	3562	0.012476300558718609	None	0.26631717497029495	0.012476300558718609
71	3286	0.0010326663558328137	None	0.1357644296704048	0.0010326663558328137
71	3515	0.002388467957456227	None	0.19233774614933472	0.002388467957456227
71	3586	-5.68238972766494e-07	None	0.0	-5.68238972766494e-07
71	3390	0.0011246193423494434	None	0.036384885349830184	0.0011246193423494434
71	2954	0.0008070702687516761	None	0.02380873892757022	0.0008070702687516761
71	3573	0.0023138992095664466	None	0.0	0.0023138992095664466
71	3627	2.902112500155938e-07	None	0.5253963406735904	2.902112500155938e-07
71	3636	0.0014089711557062781	None	0.0	0.0014089711557062781
71	3574	0.0007299219110682984	None	0.08793648607155846	0.0007299219110682984
71	3146	0.0013826325244775703	None	0.0	0.0013826325244775703
71	3512	0.001986413576078347	None	0.19233774614933472	0.001986413576078347
54	2640	-1.6858921307302933e-07	None	0.0	-1.6858921307302933e-07
54	2683	1.5661845655005125e-07	None	0.15365503793084945	1.5661845655005125e-07
54	2671	-5.93174544180629e-07	None	0.5599471538929706	-5.93174544180629e-07
54	2579	-0.1	None	0.0	-0.1
54	2800	1.6055490422063857e-06	None	0.23129847726839117	1.6055490422063857e-06
54	2785	-6.8282595650351e-16	None	0.5978226503316532	-6.8282595650351e-16
54	2776	None	None	0.40872597548764905	None
54	2560	2.6879459458862688e-05	None	0.1097320313231777	2.6879459458862688e-05
54	2672	6.183203496966891e-06	None	0.435549076456273	6.183203496966891e-06
54	2576	5.464955974662865e-08	None	0.24027302992492533	5.464955974662865e-08
54	2615	0.00017271333291597572	None	0.18159887016580817	0.00017271333291597572
54	2728	-0.1	None	0.0	-0.1
54	2759	9.374933400689538e-05	None	0.0	9.374933400689538e-05
54	2701	-1.0512315411488277e-09	None	0.12165790277300415	-1.0512315411488277e-09
54	2707	2.0391612917222233e-06	None	0.15937049945297646	2.0391612917222233e-06
54	2592	4.994323417506922e-10	None	0.5283390588834245	4.994323417506922e-10
54	2703	-1.5382864886391376e-05	None	0.46007051565909823	-1.5382864886391376e-05
54	2621	5.0422937441345787e-08	None	0.24027302992492533	5.0422937441345787e-08
54	2682	-3.743166629449298e-12	None	0.0	-3.743166629449298e-12
54	2645	1.0347768134551886e-07	None	0.0	1.0347768134551886e-07
54	2597	0.0013784984910503496	None	0.22134301770241488	0.0013784984910503496
54	2719	2.5917049361560704e-08	None	0.39235070382808923	2.5917049361560704e-08
54	2768	-0.1	None	0.0	-0.1
54	2690	8.414571941620168e-07	None	0.3074925904164084	8.414571941620168e-07
54	2581	5.925358491610758e-06	None	0.435549076456273	5.925358491610758e-06
54	2607	5.1796581875151635e-08	None	0.24027302992492533	5.1796581875151635e-08
54	2646	-4.156370329755528e-07	None	0.5283390588834245	-4.156370329755528e-07
54	2635	6.111272874711747e-11	None	0.9605680369803065	6.111272874711747e-11
54	2730	-6.25387546253533e-06	None	0.26856978369195056	-6.25387546253533e-06
54	2755	1.0210753045618613e-07	None	0.0	1.0210753045618613e-07
54	2767	-4.852888607493159e-05	None	0.0	-4.852888607493159e-05
54	2764	2.3818111032610552e-07	None	0.07591011574374876	2.3818111032610552e-07
54	2727	4.12112141818277e-08	None	0.3515698561196586	4.12112141818277e-08
54	2766	0.0007146525312554752	None	0.09941792979737282	0.0007146525312554752
54	2778	1.4516312424320832e-06	None	0.07591011574374876	1.4516312424320832e-06
54	2718	9.547123487562824e-06	None	0.0	9.547123487562824e-06
54	2666	2.6011578987847744e-08	None	0.7322329546802655	2.6011578987847744e-08
54	2639	0.001389225764834237	None	0.22134301770241488	0.001389225764834237
54	2791	-3.092574291696237e-07	None	0.0	-3.092574291696237e-07
54	2557	3.7200025798349516e-05	None	0.07591011574374876	3.7200025798349516e-05
54	2798	-1.4723105242624083e-07	None	0.0	-1.4723105242624083e-07
54	2655	5.799128399742627e-12	None	0.5283390588834245	5.799128399742627e-12
54	2686	0.0007165916146596614	None	0.09941792979737282	0.0007165916146596614
54	2751	None	None	0.31201785647430824	None
54	2782	1.436655493528527e-06	None	0.0	1.436655493528527e-06
54	2786	9.775886060105018e-06	None	0.3137498873378236	9.775886060105018e-06
54	2611	8.440367667239841e-07	None	0.3074925904164084	8.440367667239841e-07
54	2742	2.616626852386017e-06	None	0.39235070382808923	2.616626852386017e-06
54	2661	1.4450729785698546e-05	None	0.1097320313231777	1.4450729785698546e-05
54	2595	-7.790112399974576e-10	None	0.38428377956340654	-7.790112399974576e-10
54	2772	-0.1	None	0.0	-0.1
54	2799	-4.249711602429856e-08	None	0.0	-4.249711602429856e-08
54	2749	4.851251550828833e-10	None	0.5283390588834245	4.851251550828833e-10
54	2614	-7.946266821075417e-06	None	0.0	-7.946266821075417e-06
54	2783	-3.601885294312021e-08	None	0.12482314206421212	-3.601885294312021e-08
54	2680	0.001375828734054597	None	0.22134301770241488	0.001375828734054597
54	2642	0.00020282308054398327	None	0.0	0.00020282308054398327
54	2754	4.2421960015532017e-07	None	0.0	4.2421960015532017e-07
54	2647	1.9703934101371335e-07	None	0.6751536408493204	1.9703934101371335e-07
54	2797	-0.1	None	0.0	-0.1
54	2780	-0.1	None	0.3260984583467269	-0.1
54	2561	0.0001699754179766233	None	0.16768607840697614	0.0001699754179766233
54	2756	-1.660862194100375e-05	None	0.4016154988754731	-1.660862194100375e-05
54	2770	6.787165181807345e-10	None	0.5402759146009251	6.787165181807345e-10
54	2726	1.9062873921002577e-08	None	0.23131081004242082	1.9062873921002577e-08
54	2746	-9.981485170679661e-08	None	0.3642118441947141	-9.981485170679661e-08
54	2740	2.336525998115216e-07	None	0.1118176058960892	2.336525998115216e-07
54	2739	4.469037877342629e-05	None	0.0	4.469037877342629e-05
54	2575	-0.1	None	0.0	-0.1
54	2700	5.32293980008271e-08	None	0.24027302992492533	5.32293980008271e-08
54	2685	2.0790308229873162e-07	None	0.07591011574374876	2.0790308229873162e-07
54	2795	-0.1	None	0.0	-0.1
54	2744	2.78355970001562e-08	None	0.39235070382808923	2.78355970001562e-08
54	2769	1.7081431657876177e-10	None	0.5402759146009251	1.7081431657876177e-10
54	2750	4.301791551196478e-08	None	0.0	4.301791551196478e-08
54	2793	6.725764473774572e-07	None	0.0	6.725764473774572e-07
54	2747	8.116227811541563e-12	None	0.5283390588834245	8.116227811541563e-12
54	2763	0.00013008482727951522	None	0.2014111810319595	0.00013008482727951522
54	2669	0.0005991868753310364	None	0.4764290702645589	0.0005991868753310364
54	2644	-2.9270305034959863e-07	None	0.07591011574374876	-2.9270305034959863e-07
54	2734	-1.3355809451206364e-08	None	0.0	-1.3355809451206364e-08
54	2729	-0.1	None	0.18403312483851933	-0.1
54	2788	-0.1	None	0.0	-0.1
54	2708	0.0013630910534995992	None	0.22134301770241488	0.0013630910534995992
54	2753	2.931105875128238e-10	None	0.6821827198796693	2.931105875128238e-10
54	2634	0.000735700069221439	None	0.09941792979737282	0.000735700069221439
54	2789	-9.441623391175276e-08	None	0.32358200329729064	-9.441623391175276e-08
54	2792	9.317406616352069e-07	None	0.3074925904164084	9.317406616352069e-07
54	2591	8.117130859211772e-07	None	0.0	8.117130859211772e-07
54	2573	-1.250822326030984e-08	None	0.0	-1.250822326030984e-08
54	2743	9.19337956732731e-08	None	0.4791554744412675	9.19337956732731e-08
54	2777	0.0006786874186254188	None	0.09941792979737282	0.0006786874186254188
54	2757	-6.482147743119416e-06	None	0.26856978369195056	-6.482147743119416e-06
54	2762	-5.600959524938923e-06	None	0.4747522624012891	-5.600959524938923e-06
54	2731	1.9047583262943977e-06	None	0.4135835821820907	1.9047583262943977e-06
54	2760	1.4289352219629663e-06	None	0.3642118441947141	1.4289352219629663e-06
54	2562	-4.222215879402875e-10	None	0.5240684073524082	-4.222215879402875e-10
54	2691	-8.753397948613332e-10	None	0.38428377956340654	-8.753397948613332e-10
54	2667	7.396917068356728e-07	None	0.5402759146009251	7.396917068356728e-07
54	2796	9.259849030213665e-06	None	0.39235070382808923	9.259849030213665e-06
108	4988	0.007380970330947585	None	0.0	0.007380970330947585
108	5404	0.012021337794196535	None	0.0	0.012021337794196535
108	5098	0.012364184724967905	None	0.0	0.012364184724967905
108	5469	0.01207965913760952	None	0.0	0.01207965913760952
108	5485	-7.697697022302511e-07	None	0.1807235244339795	-7.697697022302511e-07
108	5312	0.005543696398583692	None	0.0	0.005543696398583692
108	5433	0.0003442401785553564	None	0.39161509353544605	0.0003442401785553564
108	5319	0.007332010620460116	None	0.0	0.007332010620460116
108	4342	0.012692604378630174	None	0.0	0.012692604378630174
108	5448	0.01247867036882983	None	0.0	0.01247867036882983
108	5479	1.0537334352323447e-05	None	0.5706266628087023	1.0537334352323447e-05
108	4898	0.0128311028538373	None	0.0	0.0128311028538373
108	5461	1.9666714526974542e-08	None	0.5834688076512375	1.9666714526974542e-08
108	5382	0.0006197203186970797	None	0.0	0.0006197203186970797
108	5447	0.0032963263808134615	None	0.0	0.0032963263808134615
108	5457	-0.1	None	0.0	-0.1
108	5453	0.012509484098998254	None	0.0	0.012509484098998254
108	4216	0.0060816805330175215	None	0.0	0.0060816805330175215
108	5418	None	None	0.3409657127677518	None
108	4888	0.0007627717467041075	None	0.0	0.0007627717467041075
108	5487	-0.1	None	0.0	-0.1
108	5299	0.012387549146377538	None	0.0	0.012387549146377538
108	4919	0.012319290011033594	None	0.0	0.012319290011033594
108	5021	0.01237517954550418	None	0.0	0.01237517954550418
108	5495	0.006830642523484038	None	0.0	0.006830642523484038
108	5327	0.012980403707149419	None	0.0	0.012980403707149419
108	5118	0.012382836629195182	None	0.0	0.012382836629195182
108	5293	0.012487871453573494	None	0.0	0.012487871453573494
108	3621	0.012391956729230486	None	0.0	0.012391956729230486
108	5262	0.012288423577317362	None	0.0	0.012288423577317362
108	5227	0.01236530071908251	None	0.0	0.01236530071908251
108	5493	-7.867313987563865e-07	None	0.6643030002740835	-7.867313987563865e-07
108	5313	0.0031070248380589203	None	0.6643030002740835	0.0031070248380589203
108	5454	0.012420435142618617	None	0.0	0.012420435142618617
108	5399	0.012426593790546758	None	0.0	0.012426593790546758
108	5230	0.012663301750244875	None	0.0	0.012663301750244875
108	5465	0.012102691355288561	None	0.0	0.012102691355288561
108	4252	0.012445370839318765	None	0.0	0.012445370839318765
108	5304	0.012673430939404817	None	0.0	0.012673430939404817
108	5383	0.000912852599639522	None	0.0	0.000912852599639522
108	5330	2.3029333921348824e-06	None	0.1253707470783862	2.3029333921348824e-06
108	5345	0.0009082276293051457	None	0.13398797641564392	0.0009082276293051457
108	5170	0.0007318877375554921	None	0.0	0.0007318877375554921
108	5355	0.012365300002508121	None	0.0	0.012365300002508121
108	5066	0.012519755659096103	None	0.0	0.012519755659096103
108	5281	0.011727672777140487	None	0.0	0.011727672777140487
108	5337	0.012097618933720774	None	0.0	0.012097618933720774
108	4694	0.012407034238708276	None	0.0	0.012407034238708276
108	5472	2.308304520952881e-08	None	0.7240073829351041	2.308304520952881e-08
108	5402	-1.629588532433831e-07	None	0.1134899842379341	-1.629588532433831e-07
108	5017	0.011980588752027222	None	0.0	0.011980588752027222
108	4848	0.012680737901037043	None	0.0	0.012680737901037043
108	5377	0.006551739466417378	None	0.0	0.006551739466417378
108	5064	0.012129128174338033	None	0.0	0.012129128174338033
108	5274	0.012706379369533909	None	0.0	0.012706379369533909
108	5391	0.01237183522111062	None	0.0	0.01237183522111062
108	5464	-1.0512161715184823e-05	None	0.2657928924520077	-1.0512161715184823e-05
108	4792	0.00438995456316722	None	0.0	0.00438995456316722
108	5153	2.980248104523339e-06	None	0.859911891663596	2.980248104523339e-06
108	5437	0.012283865305353955	None	0.0	0.012283865305353955
108	5462	0.012283865305352436	None	0.0	0.012283865305352436
108	5412	0.00287250416252967	None	0.0	0.00287250416252967
108	5421	-3.290134583758875e-05	None	0.0	-3.290134583758875e-05
108	5246	0.01175395970782328	None	0.0	0.01175395970782328
108	5477	1.6338948380579778e-06	None	0.6416998677138913	1.6338948380579778e-06
108	5367	0.002811143022999338	None	0.13398797641564392	0.002811143022999338
108	5185	0.012860219037258853	None	0.0	0.012860219037258853
108	4956	0.004596342545595383	None	0.0	0.004596342545595383
108	5460	0.01240806577318421	None	0.0	0.01240806577318421
108	4731	0.0011612017250223847	None	0.0	0.0011612017250223847
108	5365	0.0016641894139557576	None	0.3285905631717906	0.0016641894139557576
108	5389	0.012279048794410335	None	0.0	0.012279048794410335
108	5256	0.0012281431484250985	None	0.3044622954362053	0.0012281431484250985
108	5467	-0.1	None	0.0	-0.1
108	4989	0.0006360069559508011	None	0.0	0.0006360069559508011
108	5499	0.0045669165948060975	None	0.0	0.0045669165948060975
108	5496	0.0015437168435512925	None	0.0	0.0015437168435512925
108	5468	0.012412828359074736	None	0.0	0.012412828359074736
108	5173	0.012058774732886359	None	0.0	0.012058774732886359
108	5497	0.012575966633291216	None	0.0	0.012575966633291216
108	5042	0.012780316369088931	None	0.0	0.012780316369088931
108	5103	0.012434786518402663	None	0.0	0.012434786518402663
108	5154	0.0038620950398488307	None	0.0	0.0038620950398488307
108	5439	0.01206285165006718	None	0.0	0.01206285165006718
108	5423	0.012324225650519771	None	0.0	0.012324225650519771
108	5359	0.012728389020269968	None	0.0	0.012728389020269968
108	5419	0.012217155909757168	None	0.0	0.012217155909757168
108	5444	0.012746062572055832	None	0.0	0.012746062572055832
108	5480	0.0011188310309792368	None	0.13398797641564392	0.0011188310309792368
108	5442	-0.1	None	0.0	-0.1
108	5494	-0.1	None	0.0	-0.1
108	4013	0.012072250959561484	None	0.0	0.012072250959561484
108	4962	0.012798326356021865	None	0.0	0.012798326356021865
108	5049	0.012415873768286633	None	0.0	0.012415873768286633
108	5489	0.0026671688595136253	None	0.0	0.0026671688595136253
108	4183	0.012479650442534088	None	0.0	0.012479650442534088
108	5375	0.002990179959401363	None	0.0	0.002990179959401363
108	5334	0.0036394483018436035	None	0.0	0.0036394483018436035
108	5492	7.102896072680503e-05	None	0.0	7.102896072680503e-05
108	5446	0.0010503117971698787	None	0.13398797641564392	0.0010503117971698787
34	1751	0.0	0.0	0.0	0.0
34	1642	0.548584885401542	0.548584885401542	0.5746862845614547	0.548584885401542
34	1694	0.33139432699912924	0.33139432699912924	0.33993297495560004	0.33139432699912924
34	1531	0.3850486097096596	0.3850486097096596	0.4288275589107604	0.3850486097096596
34	1760	0.291326405706151	0.291326405706151	0.2968907708825935	0.291326405706151
34	1783	0.17402522516696384	0.17402522516696384	0.27034655463062296	0.17402522516696384
34	1600	0.32905097707973346	0.32905097707973346	0.39481853886021573	0.32905097707973346
34	1756	0.4315130846436842	0.4315130846436842	0.46389781646166234	0.4315130846436842
34	1597	0.39127322049609103	0.39127322049609103	0.4396126342268588	0.39127322049609103
34	1173	0.30449866236924855	0.30449866236924855	0.38387710523816293	0.30449866236924855
34	731	0.4522326391164704	0.4522326391164704	0.5521753948608266	0.4522326391164704
34	1649	0.30449866236924855	0.30449866236924855	0.38387710523816293	0.30449866236924855
34	1767	0.44978495908707233	0.44978495908707233	0.5003749503443118	0.44978495908707233
34	1726	0.42190249387842405	0.42190249387842405	0.4413225029428472	0.42190249387842405
34	1775	0.492066887760189	0.492066887760189	0.492066887760189	0.492066887760189
34	1537	0.32541171959464926	0.32541171959464926	0.3499632852197064	0.32541171959464926
34	1681	0.3850486097096596	0.3850486097096596	0.4288275589107604	0.3850486097096596
34	1741	0.36065349776061123	0.36065349776061123	0.39304983555737333	0.36065349776061123
34	1688	0.31628953062002185	0.31628953062002185	0.34116629333025805	0.31628953062002185
34	1755	0.0	0.0	0.0	0.0
34	1086	0.630665177185433	0.630665177185433	0.7180203642946236	0.630665177185433
34	1765	0.038330247249563444	0.038330247249563444	0.20547922236145305	0.038330247249563444
34	1714	0.630665177185433	0.630665177185433	0.7180203642946236	0.630665177185433
34	1698	0.4141277926042137	0.4141277926042137	0.44439170370440023	0.4141277926042137
34	1666	0.3850486097096596	0.3850486097096596	0.4288275589107604	0.3850486097096596
34	715	0.32905097707973346	0.32905097707973346	0.39481853886021573	0.32905097707973346
34	1570	0.5936521721355907	0.5936521721355907	0.6023636516653484	0.5936521721355907
34	1761	0.34160652723014284	0.34160652723014284	0.34999430763047673	0.34160652723014284
34	1660	0.25295922698366174	0.25295922698366174	0.2882638590822679	0.25295922698366174
34	1662	0.2795084971874737	0.2795084971874737	0.43812107785048326	0.2795084971874737
34	1376	0.586336672725509	0.586336672725509	0.6665713305545481	0.586336672725509
34	1672	0.33727991468356316	0.33727991468356316	0.42705009646656683	0.33727991468356316
34	1727	0.3850486097096596	0.3850486097096596	0.4288275589107604	0.3850486097096596
34	1471	0.41902616098716916	0.41902616098716916	0.47972719397015373	0.41902616098716916
34	1693	0.29678290817315245	0.29678290817315245	0.3240572534236711	0.29678290817315245
34	1770	0.2988854516046914	0.2988854516046914	0.3229102034330741	0.2988854516046914
34	1728	0.30411056165674594	0.30411056165674594	0.32887351000597487	0.30411056165674594
34	1648	0.5074208686259517	0.5074208686259517	0.5627678805054245	0.5074208686259517
34	1512	0.4799237529475763	0.4799237529475763	0.6946832358031557	0.4799237529475763
34	1624	0.41902616098716916	0.41902616098716916	0.47972719397015373	0.41902616098716916
34	1724	0.3344132173146751	0.3344132173146751	0.3675316284063051	0.3344132173146751
34	1715	0.3355609041331188	0.3355609041331188	0.3666583228237452	0.3355609041331188
34	1634	0.4533328932686384	0.4533328932686384	0.46183856199067186	0.4533328932686384
34	1746	0.34190351372987393	0.34190351372987393	0.4252801865447644	0.34190351372987393
34	1763	0.3974206989669902	0.3974206989669902	0.4380742634353096	0.3974206989669902
34	1603	0.30449866236924855	0.30449866236924855	0.38387710523816293	0.30449866236924855
34	1689	0.27652527931177606	0.27652527931177606	0.3199796344927153	0.27652527931177606
34	1286	0.37657780652270184	0.37657780652270184	0.41367017918831606	0.37657780652270184
34	1363	0.3593759325065853	0.3593759325065853	0.40710764739617444	0.3593759325065853
34	1757	0.34404942976404795	0.34404942976404795	0.3670218901025322	0.34404942976404795
34	1385	0.44978495908707233	0.44978495908707233	0.5003749503443118	0.44978495908707233
34	1682	0.38663949879346976	0.38663949879346976	0.4419863289189455	0.38663949879346976
34	1680	0.25970835512292273	0.25970835512292273	0.4329434205562057	0.25970835512292273
34	1659	0.3950716093819822	0.3950716093819822	0.47055782175671423	0.3950716093819822
34	1748	0.20529307651397888	0.20529307651397888	0.26350692073293247	0.20529307651397888
34	898	0.40320015367859857	0.40320015367859857	0.4395621013082226	0.40320015367859857
34	1464	0.30303469697067265	0.30303469697067265	0.30303469697067265	0.30303469697067265
34	1750	0.08868686482693658	0.08868686482693658	0.19189616572031803	0.08868686482693658
34	1789	0.41280067229687434	0.41280067229687434	0.42702274547580765	0.41280067229687434
34	1797	0.4533328932686384	0.4533328932686384	0.46183856199067186	0.4533328932686384
34	1740	0.38685447122769834	0.38685447122769834	0.4335118299794454	0.38685447122769834
34	1589	0.41584959621357803	0.41584959621357803	0.4454721937358923	0.41584959621357803
34	1779	0.341244278313258	0.341244278313258	0.3983244050072735	0.341244278313258
34	1637	0.30565268219717484	0.30565268219717484	0.4107215005550491	0.30565268219717484
34	1796	0.44364071081928946	0.44364071081928946	0.4604437921382031	0.44364071081928946
34	1251	0.5163567388632441	0.5163567388632441	0.5254319196789803	0.5163567388632441
34	1677	0.25970835512292273	0.25970835512292273	0.4329434205562057	0.25970835512292273
34	1776	0.22886840740939132	0.22886840740939132	0.2913684074093913	0.22886840740939132
34	1526	0.3577625226728081	0.3577625226728081	0.38363773843473803	0.3577625226728081
34	1785	0.4141277926042137	0.4141277926042137	0.44439170370440023	0.4141277926042137
34	1647	0.28805067387284483	0.28805067387284483	0.2966569194212335	0.28805067387284483
34	1618	0.2957050488401626	0.2957050488401626	0.314295564948455	0.2957050488401626
34	1792	0.41902616098716916	0.41902616098716916	0.47972719397015373	0.41902616098716916
34	1686	0.3608956844968831	0.3608956844968831	0.4025831013244421	0.3608956844968831
34	1782	0.30449866236924855	0.30449866236924855	0.38387710523816293	0.30449866236924855
34	1038	0.4184754136389131	0.4184754136389131	0.4576066538690299	0.4184754136389131
34	1670	0.5640180636297961	0.5640180636297961	0.5747384407772917	0.5640180636297961
34	1615	0.4522326391164704	0.4522326391164704	0.5521753948608266	0.4522326391164704
34	1786	0.665422501102954	0.665422501102954	0.6794757534986303	0.665422501102954
34	1794	0.18034353907026557	0.18034353907026557	0.2755040125701635	0.18034353907026557
34	1437	0.45304473711256765	0.45304473711256765	0.4962732844458779	0.45304473711256765
34	1691	0.30449866236924855	0.30449866236924855	0.38387710523816293	0.30449866236924855
34	1771	0.27652527931177606	0.27652527931177606	0.3199796344927153	0.27652527931177606
34	1623	0.34404942976404795	0.34404942976404795	0.3670218901025322	0.34404942976404795
34	1520	0.40320015367859857	0.40320015367859857	0.4395621013082226	0.40320015367859857
34	1730	0.3295084971874737	0.3295084971874737	0.5181249578873077	0.3295084971874737
34	851	0.37010932047279155	0.37010932047279155	0.39712050586176095	0.37010932047279155
34	1732	0.4208450482472516	0.4208450482472516	0.43335621618087583	0.4208450482472516
34	1780	0.3295084971874737	0.3295084971874737	0.5181249578873077	0.3295084971874737
34	1695	0.3694913974016295	0.3694913974016295	0.4141175402253607	0.3694913974016295
34	1768	0.08868686482693658	0.08868686482693658	0.19189616572031803	0.08868686482693658
34	1752	0.28629726452494475	0.28629726452494475	0.31715573952113324	0.28629726452494475
34	291	0.40716424263428114	0.40716424263428114	0.4798144385523955	0.40716424263428114
34	1475	0.28805067387284483	0.28805067387284483	0.2966569194212335	0.28805067387284483
34	1712	0.18493182674492192	0.18493182674492192	0.23947345648428953	0.18493182674492192
34	1725	0.4799237529475763	0.4799237529475763	0.6946832358031557	0.4799237529475763
34	1428	0.353599479903663	0.353599479903663	0.3839208861470945	0.353599479903663
34	1104	0.28805067387284483	0.28805067387284483	0.2966569194212335	0.28805067387284483
34	1248	0.3288591376026314	0.3288591376026314	0.3434410804372243	0.3288591376026314
34	1762	0.0	0.0	0.0	0.0
0	67	0.09186539870114592	0.09186539870114592	0.09186539870114592	0.09186539870114592
0	78	0.33633753509327596	0.33633753509327596	0.33633753509327596	0.33633753509327596
0	27	0.3883314159817499	0.3883314159817499	0.3883314159817499	0.3883314159817499
0	40	0.23900038385396066	0.23900038385396066	0.23900038385396066	0.23900038385396066
0	44	0.43542471419246037	0.43542471419246037	0.43542471419246037	0.43542471419246037
0	66	0.0	0.0	0.0	0.0
0	95	0.6915240092933339	0.6915240092933339	0.6915240092933339	0.6915240092933339
0	21	0.09186539870114592	0.09186539870114592	0.09186539870114592	0.09186539870114592
0	37	0.0	0.0	0.0	0.0
0	58	0.1658036277259356	0.1658036277259356	0.1658036277259356	0.1658036277259356
0	52	0.0	0.0	0.0	0.0
0	15	0.4588173496337745	0.4588173496337745	0.4588173496337745	0.4588173496337745
0	92	0.14807743990389255	0.14807743990389255	0.14807743990389255	0.14807743990389255
0	84	0.0	0.0	0.0	0.0
0	53	0.0	0.0	0.0	0.0
0	12	0.7066795185790823	0.7066795185790823	0.7066795185790823	0.7066795185790823
0	41	0.3049983121755254	0.3049983121755254	0.3049983121755254	0.3049983121755254
0	91	0.27927182876339207	0.27927182876339207	0.27927182876339207	0.27927182876339207
0	77	0.0	0.0	0.0	0.0
0	38	0.29541878460829224	0.29541878460829224	0.29541878460829224	0.29541878460829224
0	64	0.22686897777879564	0.22686897777879564	0.22686897777879564	0.22686897777879564
0	19	0.38920357439975367	0.38920357439975367	0.38920357439975367	0.38920357439975367
0	85	0.3761947254105214	0.3761947254105214	0.3761947254105214	0.3761947254105214
0	49	0.34152076386784846	0.34152076386784846	0.34152076386784846	0.34152076386784846
0	45	0.46182389157327713	0.46182389157327713	0.46182389157327713	0.46182389157327713
0	86	0.2987634531904191	0.2987634531904191	0.2987634531904191	0.2987634531904191
0	35	0.5788365830748765	0.5788365830748765	0.5788365830748765	0.5788365830748765
0	88	0.28331451241404876	0.28331451241404876	0.28331451241404876	0.28331451241404876
0	70	0.6268353067811132	0.6268353067811132	0.6268353067811132	0.6268353067811132
0	80	0.39254773259150966	0.39254773259150966	0.39254773259150966	0.39254773259150966
0	17	0.0	0.0	0.0	0.0
0	23	0.0	0.0	0.0	0.0
0	57	0.5218545773758955	0.5218545773758955	0.5218545773758955	0.5218545773758955
0	39	0.45815667656119385	0.45815667656119385	0.45815667656119385	0.45815667656119385
0	62	0.0	0.0	0.0	0.0
0	22	0.34317835391633417	0.34317835391633417	0.34317835391633417	0.34317835391633417
0	29	0.4656003302062376	0.4656003302062376	0.4656003302062376	0.4656003302062376
0	4	0.23158307602195202	0.23158307602195202	0.23158307602195202	0.23158307602195202
0	76	0.35749990447924784	0.35749990447924784	0.35749990447924784	0.35749990447924784
0	25	0.0	0.0	0.0	0.0
0	61	0.0	0.0	0.0	0.0
0	60	0.5155168604153783	0.5155168604153783	0.5155168604153783	0.5155168604153783
0	81	0.09186539870114592	0.09186539870114592	0.09186539870114592	0.09186539870114592
0	73	0.0	0.0	0.0	0.0
0	72	0.4916944506412603	0.4916944506412603	0.4916944506412603	0.4916944506412603
0	89	0.23900038385396066	0.23900038385396066	0.23900038385396066	0.23900038385396066
0	51	0.6758114826104042	0.6758114826104042	0.6758114826104042	0.6758114826104042
0	3	0.0	0.0	0.0	0.0
0	11	0.22875181232456104	0.22875181232456104	0.22875181232456104	0.22875181232456104
0	24	0.0	0.0	0.0	0.0
0	10	0.0	0.0	0.0	0.0
0	33	0.4071942548736539	0.4071942548736539	0.4071942548736539	0.4071942548736539
0	56	0.0	0.0	0.0	0.0
0	75	0.0	0.0	0.0	0.0
0	59	0.4636227235122027	0.4636227235122027	0.4636227235122027	0.4636227235122027
0	43	0.5788365830748765	0.5788365830748765	0.5788365830748765	0.5788365830748765
0	47	0.38821614013180544	0.38821614013180544	0.38821614013180544	0.38821614013180544
0	32	0.0	0.0	0.0	0.0
0	74	0.7804289873251987	0.7804289873251987	0.7804289873251987	0.7804289873251987
0	90	0.28263831753335306	0.28263831753335306	0.28263831753335306	0.28263831753335306
0	99	0.1904276689601002	0.1904276689601002	0.1904276689601002	0.1904276689601002
0	7	0.0	0.0	0.0	0.0
0	1	0.09186539870114592	0.09186539870114592	0.09186539870114592	0.09186539870114592
0	5	0.09186539870114592	0.09186539870114592	0.09186539870114592	0.09186539870114592
0	26	0.0	0.0	0.0	0.0
0	13	0.0	0.0	0.0	0.0
0	71	0.13249121740403058	0.13249121740403058	0.13249121740403058	0.13249121740403058
0	31	0.40655173464420746	0.40655173464420746	0.40655173464420746	0.40655173464420746
0	63	0.0	0.0	0.0	0.0
0	54	0.23900038385396066	0.23900038385396066	0.23900038385396066	0.23900038385396066
0	100	0.1658036277259356	0.1658036277259356	0.1658036277259356	0.1658036277259356
0	6	0.4588173496337745	0.4588173496337745	0.4588173496337745	0.4588173496337745
0	96	0.5788365830748765	0.5788365830748765	0.5788365830748765	0.5788365830748765
0	82	0.0	0.0	0.0	0.0
0	48	0.5788365830748765	0.5788365830748765	0.5788365830748765	0.5788365830748765
0	83	0.0	0.0	0.0	0.0
0	79	0.0	0.0	0.0	0.0
0	69	0.5218545773758955	0.5218545773758955	0.5218545773758955	0.5218545773758955
0	87	0.2526188422584719	0.2526188422584719	0.2526188422584719	0.2526188422584719
0	46	0.25385636278887425	0.25385636278887425	0.25385636278887425	0.25385636278887425
0	18	0.0	0.0	0.0	0.0
0	20	0.4588173496337745	0.4588173496337745	0.4588173496337745	0.4588173496337745
0	94	0.3990943554635811	0.3990943554635811	0.3990943554635811	0.3990943554635811
0	16	0.2386298862302098	0.2386298862302098	0.2386298862302098	0.2386298862302098
0	36	0.0	0.0	0.0	0.0
0	14	0.0	0.0	0.0	0.0
0	34	0.14807743990389255	0.14807743990389255	0.14807743990389255	0.14807743990389255
0	9	0.5788365830748765	0.5788365830748765	0.5788365830748765	0.5788365830748765
0	28	0.1904276689601002	0.1904276689601002	0.1904276689601002	0.1904276689601002
0	68	0.26418189384506013	0.26418189384506013	0.26418189384506013	0.26418189384506013
0	98	0.24915697869589987	0.24915697869589987	0.24915697869589987	0.24915697869589987
0	93	0.0	0.0	0.0	0.0
0	30	0.4588173496337745	0.4588173496337745	0.4588173496337745	0.4588173496337745
0	97	0.2422410646228521	0.2422410646228521	0.2422410646228521	0.2422410646228521
0	55	0.4588173496337745	0.4588173496337745	0.4588173496337745	0.4588173496337745
0	65	0.09186539870114592	0.09186539870114592	0.09186539870114592	0.09186539870114592
0	50	0.0	0.0	0.0	0.0
0	8	0.2665266184748403	0.2665266184748403	0.2665266184748403	0.2665266184748403
0	42	0.2589301152508281	0.2589301152508281	0.2589301152508281	0.2589301152508281
0	2	0.0	0.0	0.0	0.0
87	4385	0.003086925692538887	None	0.0	0.003086925692538887
87	4425	0.007329880030981649	None	0.0	0.007329880030981649
87	3814	0.0031759770991326487	None	0.0	0.0031759770991326487
87	4373	8.298433555285023e-08	None	0.4363668181241141	8.298433555285023e-08
87	3885	0.0031375213676092715	None	0.0	0.0031375213676092715
87	4411	0.0025941784595568383	None	0.25891290592318167	0.0025941784595568383
87	3559	0.0023710064626159626	None	0.0	0.0023710064626159626
87	4361	2.9932745209985233e-05	None	0.0	2.9932745209985233e-05
87	4342	0.012692604378630174	None	0.0	0.012692604378630174
87	3823	0.003240344177605504	None	0.0	0.003240344177605504
87	3761	0.002379898205894567	None	0.0	0.002379898205894567
87	4450	0.003182203769982303	None	0.0	0.003182203769982303
87	4125	2.7406741926782192e-05	None	0.0	2.7406741926782192e-05
87	4441	-8.300584037363399e-05	None	0.0	-8.300584037363399e-05
87	4279	0.0026137031079490575	None	0.0	0.0026137031079490575
87	4327	0.0032062314274020655	None	0.0	0.0032062314274020655
87	4295	0.0012216529478826642	None	0.0	0.0012216529478826642
87	4416	0.0003254545458795012	None	0.0	0.0003254545458795012
87	3166	0.0015787506349026284	None	0.0	0.0015787506349026284
87	4367	0.00025698018232790003	None	0.0	0.00025698018232790003
87	4216	0.0060816805330175215	None	0.0	0.0060816805330175215
87	4448	0.012371892874056696	None	0.0	0.012371892874056696
87	4339	0.012371498237611621	None	0.0	0.012371498237611621
87	4267	0.0027238811386216194	None	0.0	0.0027238811386216194
87	4154	0.01256839276001497	None	0.0	0.01256839276001497
87	3923	0.012814885386506306	None	0.0	0.012814885386506306
87	4357	0.0055100966691909795	None	0.0	0.0055100966691909795
87	4159	0.0008380484295350326	None	0.0	0.0008380484295350326
87	3886	0.002805411416537136	None	0.0	0.002805411416537136
87	4449	-7.5256252808290765e-06	None	0.5047101765944269	-7.5256252808290765e-06
87	4428	0.00198272224110198	None	0.3885707741324659	0.00198272224110198
87	4277	0.00181211963428247	None	0.0	0.00181211963428247
87	3583	0.0012184526989099233	None	0.0	0.0012184526989099233
87	3621	0.012391956729230486	None	0.0	0.012391956729230486
87	3993	0.002261768708192969	None	0.0	0.002261768708192969
87	4198	0.001998971948937049	None	0.0	0.001998971948937049
87	3868	0.0024366406429858368	None	0.0	0.0024366406429858368
87	4365	0.002458228278161225	None	0.0	0.002458228278161225
87	4022	0.0019071101846603541	None	0.0	0.0019071101846603541
87	4111	0.0002797445686593813	None	0.5047101765944269	0.0002797445686593813
87	4412	2.5734323820090024e-06	None	0.4110695341831684	2.5734323820090024e-06
87	4273	-9.590863652128814e-10	None	0.5440902054279009	-9.590863652128814e-10
87	4432	-4.046925854073414e-10	None	0.423082182966721	-4.046925854073414e-10
87	4374	0.0026686077633433056	None	0.0	0.0026686077633433056
87	4442	4.147983341709064e-07	None	0.0	4.147983341709064e-07
87	4396	8.293970782200942e-06	None	0.5180137441630392	8.293970782200942e-06
87	4436	0.002601344653235643	None	0.0	0.002601344653235643
87	4162	0.0032403441781425884	None	0.0	0.0032403441781425884
87	4002	0.0022145461795348726	None	0.0	0.0022145461795348726
87	4362	0.005323846593031041	None	0.1838407585046001	0.005323846593031041
87	3999	0.012391514363570095	None	0.0	0.012391514363570095
87	4252	0.012445370839318765	None	0.0	0.012445370839318765
87	4049	0.0006016332259702376	None	0.35510170479961095	0.0006016332259702376
87	3792	0.012673245918655578	None	0.0	0.012673245918655578
87	4440	0.007611296021154275	None	0.12313692250467781	0.007611296021154275
87	4437	-1.098228269770611e-09	None	1.2478742212128793	-1.098228269770611e-09
87	4427	0.0030862767244699838	None	0.0	0.0030862767244699838
87	4378	0.0019816910443535315	None	0.0	0.0019816910443535315
87	4407	0.0019362617993626476	None	0.0	0.0019362617993626476
87	4446	0.012328368644287345	None	0.0	0.012328368644287345
87	4409	9.545524771956905e-05	None	0.0	9.545524771956905e-05
87	4143	0.006805915778009708	None	0.0	0.006805915778009708
87	4217	0.012011582996445285	None	0.0	0.012011582996445285
87	4131	4.245285090813001e-06	None	0.0	4.245285090813001e-06
87	4265	0.0016190719591691323	None	0.0	0.0016190719591691323
87	4439	0.00040370102774762886	None	0.0	0.00040370102774762886
87	4210	0.00027286542314222846	None	0.5843340620677349	0.00027286542314222846
87	4293	2.0682272369985893e-07	None	0.6186457968236095	2.0682272369985893e-07
87	3841	0.0032509728119699726	None	0.0	0.0032509728119699726
87	4372	-1.8244185551479197e-08	None	0.4996927966123799	-1.8244185551479197e-08
87	4423	0.0014165292802799183	None	0.3286487752976711	0.0014165292802799183
87	3880	0.006506059575088405	None	0.0	0.006506059575088405
87	4156	0.002756709881999426	None	0.0	0.002756709881999426
87	4358	6.668577776413534e-05	None	0.4465867634116286	6.668577776413534e-05
87	4011	0.006789200778385079	None	0.0	0.006789200778385079
87	4348	-8.175686557536049e-08	None	0.3679682551152871	-8.175686557536049e-08
87	4069	3.45949782851578e-05	None	0.5764756304867636	3.45949782851578e-05
87	4236	0.0013593817713034352	None	0.1879347805878906	0.0013593817713034352
87	4406	-2.173859424289975e-08	None	0.9533504201047753	-2.173859424289975e-08
87	4401	1.2025557027627085e-06	None	0.0	1.2025557027627085e-06
87	4282	0.0020066165540275275	None	0.0	0.0020066165540275275
87	3764	0.012392896895098288	None	0.0	0.012392896895098288
87	4400	0.0018607035526698762	None	0.0	0.0018607035526698762
87	4390	1.1823707596111567e-06	None	0.21793491996514924	1.1823707596111567e-06
87	4434	0.002226026532064646	None	0.0	0.002226026532064646
87	4262	0.002674233653052335	None	0.0	0.002674233653052335
87	3937	0.0022751066631242823	None	0.0	0.0022751066631242823
87	4013	0.012072250959561484	None	0.0	0.012072250959561484
87	4334	2.7596841008126895e-07	None	0.5047101765944269	2.7596841008126895e-07
87	4410	-0.1	None	0.2727088561424266	-0.1
87	4116	0.00010730265369206498	None	0.5047101765944269	0.00010730265369206498
87	4160	0.001755425932983878	None	0.0	0.001755425932983878
87	4382	0.0050253076128491635	None	0.10071323515474628	0.0050253076128491635
87	4302	0.004658513597911349	None	0.0	0.004658513597911349
87	4391	0.0032301092163824576	None	0.0	0.0032301092163824576
87	4278	0.002685342506676399	None	0.0	0.002685342506676399
87	3573	0.0023138992095664466	None	0.0	0.0023138992095664466
87	4183	0.012479650442534088	None	0.0	0.012479650442534088
87	4195	0.003116254562403365	None	0.0	0.003116254562403365
87	4100	0.001496939458855485	None	0.3646228123346481	0.001496939458855485
51	2617	5.3544411645624e-08	None	0.1903004316893691	5.3544411645624e-08
51	2601	-0.1	None	0.0	-0.1
51	2640	-1.6858921307302933e-07	None	0.0	-1.6858921307302933e-07
51	2579	-0.1	None	0.0	-0.1
51	2584	0.0001933069055360168	None	0.0	0.0001933069055360168
51	2560	2.6879459458862688e-05	None	0.20943297115054346	2.6879459458862688e-05
51	2629	None	None	0.2335321269099066	None
51	1869	None	None	0.5165491104016243	None
51	2576	5.464955974662865e-08	None	0.1903004316893691	5.464955974662865e-08
51	2602	4.142808144385716e-08	None	0.5394778692494594	4.142808144385716e-08
51	2615	0.00017271333291597572	None	0.21284066192213014	0.00017271333291597572
51	2558	-0.1	None	0.0	-0.1
51	2556	2.5355403395240867e-08	None	0.3113687047761854	2.5355403395240867e-08
51	2541	None	None	0.4864384182436499	None
51	2520	None	None	0.4648958226668058	None
51	2592	4.994323417506922e-10	None	0.5429219979279799	4.994323417506922e-10
51	2566	None	None	0.26542044985743835	None
51	2621	5.0422937441345787e-08	None	0.1903004316893691	5.0422937441345787e-08
51	2405	None	None	0.35692310227006335	None
51	2625	-0.1	None	0.19127157107276865	-0.1
51	2428	None	None	0.31854259183000627	None
51	2624	-0.1	None	0.2719094773231106	-0.1
51	2622	-0.1	None	0.0	-0.1
51	2341	None	None	0.591257032907223	None
51	2645	1.0347768134551886e-07	None	0.0	1.0347768134551886e-07
51	2597	0.0013784984910503496	None	0.265425344265648	0.0013784984910503496
51	2628	-1.671386381728606e-07	None	0.0	-1.671386381728606e-07
51	2176	None	None	0.5037698110373198	None
51	2571	-0.1	None	0.0	-0.1
51	2504	None	None	0.27195459495449625	None
51	1821	None	None	0.4490444327304731	None
51	2600	-0.1	None	0.20533241577646266	-0.1
51	2581	5.925358491610758e-06	None	0.47486547269244495	5.925358491610758e-06
51	2441	None	None	0.26595439573350277	None
51	2641	-0.1	None	0.0	-0.1
51	1666	None	None	0.4509237832146278	None
51	2607	5.1796581875151635e-08	None	0.1903004316893691	5.1796581875151635e-08
51	2646	-4.156370329755528e-07	None	0.5429219979279799	-4.156370329755528e-07
51	2635	6.111272874711747e-11	None	0.5782742101851327	6.111272874711747e-11
51	2608	-1.0558187170344002e-05	None	0.0	-1.0558187170344002e-05
51	2153	None	None	0.38082445046445634	None
51	2613	-0.00016326989015428742	None	0.0	-0.00016326989015428742
51	2553	None	None	0.25970083909636166	None
51	2518	None	None	0.4652751234301692	None
51	2180	None	None	0.5454656229570302	None
51	2606	-0.1	None	0.0	-0.1
51	2587	-0.1	None	0.447255712420153	-0.1
51	2639	0.001389225764834237	None	0.265425344265648	0.001389225764834237
51	2417	None	None	0.7951775540957219	None
51	2557	3.7200025798349516e-05	None	0.11424036299331222	3.7200025798349516e-05
51	2623	5.612324562593678e-06	None	0.4490444327304731	5.612324562593678e-06
51	2570	-8.62087668550814e-13	None	0.0	-8.62087668550814e-13
51	2548	None	None	0.293714244748377	None
51	2611	8.440367667239841e-07	None	0.37643235762452437	8.440367667239841e-07
51	2177	None	None	0.5429219979279799	None
51	2595	-7.790112399974576e-10	None	0.3412501314194057	-7.790112399974576e-10
51	2589	-0.1	None	0.0	-0.1
51	2637	6.741981348939643e-07	None	0.5394778692494594	6.741981348939643e-07
51	2305	None	None	0.4864384182436499	None
51	2614	-7.946266821075417e-06	None	0.0	-7.946266821075417e-06
51	2013	None	None	0.5374405866574498	None
51	2578	-0.1	None	0.3028725518451755	-0.1
51	2603	-0.1	None	0.0	-0.1
51	2642	0.00020282308054398327	None	0.0	0.00020282308054398327
51	2647	1.9703934101371335e-07	None	0.5728153139297327	1.9703934101371335e-07
51	2550	None	None	0.48123031240470693	None
51	2649	None	None	0.41303553806511994	None
51	2633	0.00024220861665542198	None	0.5472979040629874	0.00024220861665542198
51	2561	0.0001699754179766233	None	0.3113687047761854	0.0001699754179766233
51	2627	-0.1	None	0.3573143811865919	-0.1
51	2620	-0.1	None	0.0	-0.1
51	2632	-0.1	None	0.26595439573350277	-0.1
51	2575	-0.1	None	0.0	-0.1
51	2564	-0.1	None	0.0	-0.1
51	2536	None	None	0.541115243548371	None
51	2609	-0.1	None	0.19499358169528697	-0.1
51	2555	-0.1	None	0.22853802117781297	-0.1
51	1615	None	None	0.5728153139297327	None
51	2648	None	None	0.4069648419646093	None
51	2604	None	None	0.31854259183000627	None
51	2626	-0.00010420155632295377	None	0.0	-0.00010420155632295377
51	2644	-2.9270305034959863e-07	None	0.11424036299331222	-2.9270305034959863e-07
51	2551	-7.272046984196602e-06	None	0.0	-7.272046984196602e-06
51	2493	None	None	0.1903004316893691	None
51	2567	-0.1	None	0.3573143811865919	-0.1
51	2514	None	None	0.0	None
51	2586	-3.610650716069792e-11	None	0.7951775540957219	-3.610650716069792e-11
51	2634	0.000735700069221439	None	0.2705232281107567	0.000735700069221439
51	2539	None	None	0.44836938640636764	None
51	2630	-0.1	None	0.0	-0.1
51	2591	8.117130859211772e-07	None	0.0	8.117130859211772e-07
51	2573	-1.250822326030984e-08	None	0.0	-1.250822326030984e-08
51	2593	-0.1	None	0.0	-0.1
51	2618	-0.1	None	0.0	-0.1
51	2590	-3.6155304497500877e-06	None	0.42368223315329906	-3.6155304497500877e-06
51	2452	None	None	0.0	None
51	2562	-4.222215879402875e-10	None	0.3498201087431788	-4.222215879402875e-10
51	2572	-0.1	None	0.0	-0.1
51	2583	-0.1	None	0.0	-0.1
[truncated: 13,001 more rows]
