# Supplementary material for: Constrained by Design: Influence of Genetic Encodings on Evolved Traits of Robots
Source: Front Robot AI. 2021 Jun 15;8:672379. doi: 10.3389/frobt.2021.672379 (PMC8239187; doi:10.3389/frobt.2021.672379)
Supplement: Supplementary file 2 [file DataSheet1.ZIP › hyperplasticodingrep_plane_1_all_measures.tsv]

robot_id	velocity	displacement_velocity	displacement_velocity_hill	head_balance	contacts	branching	branching_modules_count	limbs	extremities	length_of_limbs	extensiveness	coverage	joints	hinge_count	active_hinges_count	brick_count	touch_sensor_count	brick_sensor_count	proportion	width	height	size	absolute_size	sensors	symmetry	avg_period	dev_period	avg_phase_offset	dev_phase_offset	avg_amplitude	dev_amplitude	avg_intra_dev_params	avg_inter_dev_params	sensors_reach	recurrence	synaptic_reception
4373	0.0038107995208278766	0.0002199005300940464	0.00017282666302378375	0.9942664532556048	None	0.1111111111111111	1	0.38095238095238093	8	0.6206896551724138	18	0.5740740740740741	0.6206896551724138	26	18	4	0	0	0.6666666666666666	6	9	2.066666666666667	31	0.0	0.32	0.037810823025492324	0.5330524328196651	0.04630610338587833	0.5820542895001544	0.05218618795183816	0.562752410517237	0.5491652349007988	0.5593813600296264	0	0	0.0
2773	2.5074794592582946e-07	7.556270081048812e-09	-7.555672926202742e-09	0.9999982192776762	None	0	0	0.6666666666666666	4	0.3333333333333333	2	0.6666666666666666	0	3	0	4	0	0	0.75	4	3	0.5333333333333333	8	0.0	1.0	0	0	0	0	0	0	0	0	0	0	0
4104	0.0029860573438190556	0.0006952176120623442	0.000191720808495279	0.9960632053940665	None	0.25	1	0.4	4	0.75	9	0.25925925925925924	0.75	13	9	0	0	0	0.6666666666666666	6	9	0.9333333333333333	14	0.0	1.0	-0.10184509522886878	0.5589430997917982	-0.09612710908331763	0.5000000000000001	-0.06658371058155357	0.5394499809400093	0.5428349679857141	0.5328693928544644	0	1.0	0.0
4	None	None	None	None	None	0	0	0	0	0	0	1.0	0	0	0	0	0	0	1.0	1	1	0.06666666666666667	1	0.0	0	0	0	0	0	0	0	0	0	0	0	0
7051	0.0003199314521365577	1.0270980085495544e-05	-2.7305680154022897e-06	0.9986699571415426	None	0.25	1	0.4	4	0.75	9	0.25	0.75	13	9	0	0	0	0.875	8	7	0.9333333333333333	14	0.0	0.8571428571428571	0.09998822551261652	0.5002182846008425	5.8150401746356775e-06	0.5000204994471745	0.03559139598971835	0.5081176259702938	0.6019812589242803	0.5027856789665579	0	1.0	0.0
1702	None	None	None	None	None	0	0	0.2631578947368421	5	0.7307692307692307	19	0.7777777777777778	0.23076923076923078	9	6	18	11	0	0.4444444444444444	9	4	1.8666666666666667	28	0.2972972972972973	0.96	0.09873200621452254	0.5109040456878073	0.06389195140985618	0.5282010039041984	0.019081867279497695	0.5719160856005572	0.5762392679592191	0.5371165958334269	1.0	1.0	0.0
131	None	None	None	None	None	0	0	0.35714285714285715	5	0.5789473684210527	11	0.5833333333333334	0.15789473684210525	7	3	13	5	0	1.0	6	6	1.4	21	0.19230769230769232	0.23529411764705882	0.011778525617302193	0.5644526239035266	0.0483938799372017	0.5718312541016478	-0.06690699075157328	0.9066597894491266	0.7070614445629866	0.7192407444491109	0.0	0	0.0
4445	0.012311723534956106	0.010524918532916554	-0.010523795191681482	0.9929559461505792	None	0.3333333333333333	1	0.5	4	0.7	7	0.3333333333333333	0.7	11	7	0	0	0	0.4444444444444444	4	9	0.8	12	0.0	1.0	0.09961723446550186	0.5022193719605935	0.08565421675935585	0.5737928398549564	0.3977318585202671	0.5526828240808116	0.819528079627982	0.5430379699717962	0	0	0.0
1977	None	None	None	None	None	0	0	0.6666666666666666	2	0.5	1	0.6666666666666666	0.5	3	1	0	2	0	0.6666666666666666	3	2	0.26666666666666666	4	1.0	0	0.09711584464977276	0.5349596975568194	6.880135970886031e-16	0.5000000000000425	4.989574201963399e-12	0.5000000000310733	0.6124941585721857	0.5116701583515855	1.0	1.0	0.0
784	None	None	None	None	None	0.2857142857142857	2	0.4375	7	0.6190476190476191	13	0.36507936507936506	0.5714285714285714	19	12	3	0	0	0.7777777777777778	9	7	1.5333333333333334	23	0.0	0.625	0.10215257631760533	0.9775831527796043	0.006918908438118374	0.5442054117505968	0.09944284378823634	0.5165591637990257	0.6324888773472694	0.7924250303721562	0	0.8421052631578947	0.0
4512	0.002729614974840987	0.00016854872199199942	5.279041830775636e-05	0.9941796168612496	None	0.25	1	0.4	4	0.7692307692307693	10	0.23809523809523808	0.7692307692307693	14	10	0	0	0	0.7777777777777778	7	9	1.0	15	0.0	1.0	0.09301340862091652	0.531289893947905	0.07569409987248925	0.501328322248158	0.06665760283393285	0.574775477516105	0.5260898880631603	0.5359378228873773	0	1.0	0.0
6386	0.003286479054753899	0.0031967286051694495	0.0031966933279327747	0.9967536351017877	None	0.3333333333333333	1	0.4444444444444444	4	0.7272727272727273	8	0.2708333333333333	0.7272727272727273	12	8	0	0	0	0.75	6	8	0.8666666666666667	13	0.0	0.8571428571428571	0.09999999947169237	0.5000000021977187	-0.05778933797301722	0.9048450508660943	0.07045607077465549	0.6521860849889288	0.6823594380973114	0.7231831629806909	0	0.75	0.0
3813	1.0702159909535849e-08	1.0058075322399492e-08	-1.8121475616490889e-09	0.9999938299313824	None	0.25	1	0.4	4	0.7692307692307693	10	0.23809523809523808	0.7692307692307693	14	10	0	0	0	0.7777777777777778	7	9	1.0	15	0.0	1.0	-0.05891600430031894	0.6355704559650923	0.0840443432579294	0.631704743352858	4.2268516694483256e-05	0.500260508467614	0.6381391399262653	0.5903928508432713	0	1.0	0.0
3266	None	None	None	None	None	0	0	0.4090909090909091	9	0.5333333333333333	16	0.4444444444444444	0.4	18	12	13	13	0	0.8888888888888888	8	9	2.1333333333333333	32	0.5416666666666666	0.37037037037037035	0.09970168511403024	0.5	0.07159774318157583	0.570467298582684	0.0056828129155499325	0.663339208750797	0.6153200737648801	0.5794841637569192	1.0	1.0	0.0
5661	0.003849949238425444	0.00011843807703919782	-0.0001161539476656463	0.9966130083476916	None	0.3333333333333333	2	0.5	7	0.5789473684210527	11	0.5833333333333334	0.5789473684210527	18	11	2	0	0	0.4444444444444444	4	9	1.4	21	0.0	0.9411764705882353	-0.06608181935227941	0.6552291823986839	9.055613858824305e-11	0.500000163010543	0.09934353035928183	0.5001460240526001	0.6637122367644261	0.5533535962763944	0	1.0	0.0
7224	0.0015432561376016332	0.0003194212121517777	0.0003193040788416343	0.9988119803815444	None	0.3333333333333333	1	0.5	4	0.7	7	0.3333333333333333	0.7	11	7	0	0	0	0.4444444444444444	4	9	0.8	12	0.0	1.0	0.09999998221630411	0.5031166923658665	-0.0386132775719538	0.5022192336953257	0.04713047154468285	0.5835130108144541	0.6409301375164972	0.5298441032546259	0	1.0	0.0
4161	0.004946645681511234	0.0001467078339078359	-0.0001409076745308361	0.993680985576958	None	0.3333333333333333	1	0.5	4	0.7	7	0.2857142857142857	0.7	11	7	0	0	0	0.8571428571428571	7	6	0.8	12	0.0	1.0	0.08742083076382269	0.5665289378204336	7.902762784127648e-27	0.5	0.25289301677019643	0.5401021986469372	0.7395754632775268	0.5356442006251524	0	1.0	0.0
5138	1.828989816033378e-08	1.8290007872798183e-08	-1.1921220019288412e-10	0.9999981317833692	None	0.3333333333333333	1	0.4444444444444444	4	0.7272727272727273	8	0.28888888888888886	0.7272727272727273	12	8	0	0	0	0.5555555555555556	5	9	0.8666666666666667	13	0.0	1.0	0.09799086074999956	0.5376199622745385	-0.046867976240238245	0.6640237606813697	7.902762784127648e-27	0.5	0.6360073897878833	0.5688957895886929	0	0	0.0
2140	None	None	None	None	None	0.25	1	0.36363636363636365	4	0.7857142857142857	11	0.5	0.35714285714285715	9	5	6	2	0	0.5	4	8	1.0666666666666667	16	0.16666666666666666	0.46153846153846156	0.019743643467267792	0.5334814007624027	0.09999999999826674	0.5000000000160097	0.06868905839049581	0.5767451279113269	0.5861186659992556	0.5368954999655485	1.0	1.0	0.0
4456	None	None	None	None	None	0.16666666666666666	2	0.3333333333333333	9	0.6842105263157895	26	0.49382716049382713	0.4473684210526316	24	17	15	2	0	1.0	9	9	2.6666666666666665	40	0.07407407407407407	0.6451612903225806	0.13252582954444914	0.6732599850017009	0.09170817076296771	0.5119208510500318	-0.05398759030928657	0.5105124581378241	0.6917280912681297	0.5673150873973255	1.0	0.875	0.0
7473	0.013839718281103868	0.004117363076144506	0.003971042879506189	0.9901111043405129	None	0.25	1	0.4	4	0.75	9	0.25925925925925924	0.75	13	9	0	0	0	0.6666666666666666	6	9	0.9333333333333333	14	0.0	1.0	0.0999999887897691	0.500302371444092	-0.052058875700497456	0.5201004075698251	-0.07173643344922491	0.645475093136901	0.6859063496125782	0.5564962473163927	0	0.9230769230769231	0.0
6934	0.007925263677250575	0.0020129837085021596	0.0015767053687387711	0.9847411204412259	None	0.3333333333333333	1	0.4444444444444444	4	0.7272727272727273	8	0.28888888888888886	0.7272727272727273	11	8	1	2	0	0.5555555555555556	5	9	0.8666666666666667	13	0.6666666666666666	1.0	0.28145996947627994	0.6546558675961349	0.09963327732608449	0.5258676677495204	0.17503549822530742	0.523013828559472	0.6811360745901734	0.5691581562820882	1.0	0.9090909090909091	0.0
1051	None	None	None	None	None	0.16666666666666666	1	0.4	6	0.55	11	0.39285714285714285	0.55	17	11	4	3	0	0.875	7	8	1.4666666666666666	22	0.5	0.4	0.028335885522576744	0.6904292185998346	-0.05432361838403762	0.6348847390752874	0.07646702095811306	0.5875171551053652	0.6678935530380811	0.6386914803666467	0.8823529411764706	0.4117647058823529	0.0
5181	2.2279741208071207e-08	2.1642081751993063e-08	-1.4795356881922504e-09	0.9999974134560878	None	0.25	1	0.4	4	0.7692307692307693	10	0.23809523809523808	0.7692307692307693	14	10	0	0	0	0.7777777777777778	7	9	1.0	15	0.0	1.0	0.09992307943380645	0.5046671144075007	0.05727386561713486	0.6754115736706304	7.902762784127648e-27	0.5	0.6060719854312855	0.5622940874893011	0	1.0	0.0
3494	0.005437963700962878	2.2868326979085896e-05	2.2208718092419916e-05	0.9976665812143392	None	0.25	1	0.4	4	0.7692307692307693	10	0.23809523809523808	0.7692307692307693	14	10	0	0	0	0.7777777777777778	7	9	1.0	15	0.0	1.0	0.0828444024811222	0.6009573199045377	6.559029661570061e-07	0.5024182562210258	-0.09999993899986846	0.5000008093059123	0.678755215022916	0.5348709540588609	0	1.0	0.0
1106	None	None	None	None	None	0	0	0.5	2	0.6666666666666666	2	0.5555555555555556	0.6666666666666666	4	2	0	2	0	1.0	3	3	0.3333333333333333	5	1.0	0	0.08104429858617176	0.5369894866821611	2.1261550131232002e-10	0.5000000017172475	-0.09999999996920617	0.50000000007163	0.677118772829751	0.512349884515343	1.0	1.0	0.0
1741	None	None	None	None	None	0	0	1.0	2	0.0	0	0.75	0	2	0	0	2	0	1.0	2	2	0.2	3	1.0	0	0	0	0	0	0	0	0	0	0	0	0
5350	0.00734910309998976	0.0013818027808769101	0.0011114766553946792	0.9924733467445431	None	0.25	1	0.4	4	0.75	9	0.25925925925925924	0.75	13	9	0	0	0	0.6666666666666666	6	9	0.9333333333333333	14	0.0	1.0	0.08107425183988236	0.519674257980148	0.010421286373847738	0.5925721211900263	0.09999737564036541	0.5000136620858621	0.5974421565429416	0.5377116609630862	0	1.0	0.0
3302	None	None	None	None	None	0.10526315789473684	2	0.35	14	0.5862068965517241	34	0.7407407407407407	0.46551724137931033	41	27	18	0	0	1.0	9	9	4.0	60	0.0	0.7450980392156863	0.0006276066255178662	0.5527524988807753	6.530237332957637e-07	0.5000265845968067	0.14345545826835168	0.7131226408018787	0.657684514191127	0.5924656606597706	0	1.0	0.0
1780	None	None	None	None	None	0	0	1.0	1	0	0	1.0	0	1	0	0	0	0	0.5	1	2	0.13333333333333333	2	0.0	0	0	0	0	0	0	0	0	0	0	0	0
6925	0.002656713656581812	0.0012601374916758482	-0.000856008462563943	0.9913291564835802	None	0.3333333333333333	1	0.4444444444444444	4	0.7272727272727273	8	0.28888888888888886	0.7272727272727273	12	8	0	0	0	0.5555555555555556	5	9	0.8666666666666667	13	0.0	1.0	0.09999999999119628	0.5000423422018668	0.31396442085756443	0.619916654127441	0.11936784316250086	0.6452427721215879	0.7203670192375207	0.5896500593737891	0	1.0	0.0
4933	0.007420641588786942	0.0026313612428476305	-0.001617525985235192	0.993937401367651	None	0.25	1	0.36363636363636365	4	0.7857142857142857	11	0.2222222222222222	0.7857142857142857	15	11	0	0	0	0.8888888888888888	9	8	1.0666666666666667	16	0.0	1.0	0.0996800860902809	0.5290947923163234	0.08505446461303874	0.6719001010640303	0.6091049594161027	0.7230816553721141	0.9305175386065156	0.6451300642582046	0	1.0	0.0
994	None	None	None	None	None	0.2	1	0.3333333333333333	4	0.8	12	0.20987654320987653	0.8	16	12	0	0	0	1.0	9	9	1.1333333333333333	17	0.0	1.0	1.4732161642961342e-05	0.5207675173299001	0.035947752149812495	0.6051708150922033	0.09863560031339338	0.5354511028204659	0.606645980906864	0.5541384424699858	0	0.9375	0.0
3882	0.0014432598199671696	0.0002511878169756799	-0.00024876070702945457	0.9974407518354064	None	0	0	0.375	3	0.8	8	0.3333333333333333	0.8	11	8	0	1	0	0.4444444444444444	4	9	0.8	12	1.0	1.0	-0.08855644688437896	0.615626804712579	0.0004659955903387579	0.5000626336185348	0.039676006262934806	0.5576600752599766	0.6266813340054918	0.5583124844762375	1.0	1.0	0.0
1542	None	None	None	None	None	0	0	0.5	3	0.7142857142857143	5	0.5625	0.7142857142857143	8	5	0	1	0	0.25	8	2	0.6	9	1.0	0.8571428571428571	-0.007162793418242075	0.6518848961856774	0.018773246526161066	0.5894118739450972	-0.018559179307900485	0.5078534844475029	0.5940103905628069	0.5842136783631657	1.0	1.0	0.0
6211	0.006730152993838244	0.003235585983730757	0.003156934447994358	0.9956682099085657	None	0.3333333333333333	1	0.4444444444444444	4	0.7272727272727273	8	0.28888888888888886	0.7272727272727273	11	8	1	3	0	0.5555555555555556	5	9	0.8666666666666667	13	1.0	1.0	0.09999997212825207	0.5002613333516911	-0.024434337719027754	0.513198028551427	0.0999999972055061	0.500000139095405	0.6425821280766275	0.5044874020299497	1.0	0.9090909090909091	0.0
6782	0.004921903445733886	0.003990383218559945	0.003942928204176691	0.9929051475211804	None	0.25	1	0.4	4	0.7692307692307693	10	0.23809523809523808	0.7692307692307693	14	10	0	0	0	0.7777777777777778	7	9	1.0	15	0.0	1.0	0.09998960582833802	0.5000835649228402	0.03932845005457068	0.5809267764624508	0.3787712732679975	0.6427891703096007	0.8024154097166164	0.5756158157499092	0	0.9285714285714286	0.0
6354	0.0034489056976071916	0.0020669587307338695	0.0018885389436285743	0.9939256464671585	None	0.3333333333333333	1	0.5	4	0.7	7	0.3333333333333333	0.7	11	7	0	0	0	0.4444444444444444	4	9	0.8	12	0.0	1.0	0.09992621550851097	0.5002184806033427	0.1675904882669354	0.6031323942190436	0.09999985208702875	0.5000055391267274	0.5791137478349457	0.5348956828459716	0	0.9090909090909091	0.0
773	None	None	None	None	None	0	0	0.21739130434782608	5	0.75	24	0.5396825396825397	0.09375	6	3	27	0	0	0.7777777777777778	7	9	2.2666666666666666	34	0.0	0.3448275862068966	-0.1374677999588796	0.9928270473882179	0.007522802328294676	0.5449465021389187	-0.09999999911530866	0.5000000139517295	0.7685015359602387	0.8459918149258663	0	1.0	0.0
1161	None	None	None	None	None	0	0	0.5	3	0.5	3	0.6666666666666666	0	0	0	7	7	0	0.75	3	4	0.5333333333333333	8	0.3888888888888889	0.3333333333333333	0	0	0	0	0	0	0	0	0	0	0
3923	0.008673122654438765	0.0009638193937443766	-0.0007800713113943119	0.9914686443599088	None	0.25	1	0.4	4	0.75	9	0.25925925925925924	0.75	13	9	0	0	0	0.6666666666666666	6	9	0.9333333333333333	14	0.0	1.0	0.041187364284542574	0.6990391567403358	0.0999754897353911	0.5000235366184	0.13202446555963995	0.6259705895676582	0.6052237663768189	0.6112564128561432	0	1.0	0.0
4479	9.132861686994085e-07	1.3178418773211244e-07	7.718350777965865e-08	0.9999767342608296	None	0.14285714285714285	1	0.4117647058823529	7	0.6086956521739131	14	0.30864197530864196	0.5217391304347826	19	12	5	0	0	1.0	9	9	1.6666666666666667	25	0.0	0.5	0.09957418480233711	0.5006065118357296	0.1058974616075109	0.6000557298641098	4.485300812397686e-08	0.5000003152518202	0.6189881382551926	0.5339580294238848	0	0.7894736842105263	0.0
6722	5.9858645348698575e-05	6.568824791458629e-07	-6.562568531335752e-07	0.9999773083428088	None	0.25	1	0.4	4	0.7692307692307693	10	0.23809523809523808	0.7692307692307693	14	10	0	0	0	0.7777777777777778	9	7	1.0	15	0.0	1.0	0.09999988076086	0.500135080821874	-0.019270805700982645	0.6549864599282119	0.019389450533833875	0.5079758717760195	0.6231044127324734	0.5558885975114166	0	1.0	0.0
6588	0.017653629306107234	0.004386751297276333	0.0028681081657544625	0.9897511672700308	None	0.3333333333333333	1	0.4444444444444444	4	0.7272727272727273	8	0.2708333333333333	0.7272727272727273	12	8	0	0	0	0.75	6	8	0.8666666666666667	13	0.0	0.8571428571428571	0.09999942963065453	0.5203957201690117	0.03978951457950437	0.6415754965759292	0.35528338529904496	0.628518550680996	0.7869743038398628	0.5978627752250635	0	0.08333333333333333	0.0
4918	0.009298715118334248	0.005182615149297925	-0.0011955396659838948	0.9913104091399391	None	0.25	1	0.4	4	0.7692307692307693	10	0.23809523809523808	0.7692307692307693	14	10	0	0	0	0.7777777777777778	9	7	1.0	15	0.0	1.0	0.09489312618153635	0.5596193218782234	-0.17315036118174926	0.5036168942474188	0.38534048285690287	0.6650210218912073	0.9074897549997732	0.5776853394550954	0	1.0	0.0
7145	2.875178142410085e-05	3.4088376899522494e-06	-3.40710786219417e-06	0.9989829055638212	None	0.25	1	0.4	4	0.75	9	0.25925925925925924	0.75	13	9	0	0	0	0.6666666666666666	6	9	0.9333333333333333	14	0.0	1.0	0.050474211505726854	0.5397132372362822	-0.1273839438992783	0.8878585101715429	0.003242694799524288	0.5795316609480804	0.7100096050496607	0.7005035351984659	0	1.0	0.0
100	None	None	None	None	None	0.2	2	0.36363636363636365	8	0.6774193548387096	21	0.4074074074074074	0.6774193548387096	29	21	3	0	0	1.0	9	9	2.2	33	0.0	0.6666666666666666	0.057486165476770615	0.6141089926061387	0.00020541411910954014	0.5105723753957054	-0.09744082128446105	0.510483682291053	0.6515158177545602	0.5456106956025374	0	1.0	0.0
5758	0.0036631153736257143	0.00040331025580186183	0.00040040019161072775	0.9947921887799855	None	0.25	1	0.4	4	0.75	9	0.25925925925925924	0.75	13	9	0	0	0	0.6666666666666666	6	9	0.9333333333333333	14	0.0	1.0	0.09910908095123289	0.5396733263917423	0.015148946134856706	0.5747423724352697	0.05219079209058837	0.5912698205482549	0.586525001356512	0.5686856193695835	0	1.0	0.0
3090	0.00014857799812848183	2.1177947334787347e-06	1.9986322875789484e-06	0.9999964282770033	None	0.25	1	0.4	4	0.75	9	0.25925925925925924	0.75	13	9	0	0	0	0.6666666666666666	6	9	0.9333333333333333	14	0.0	1.0	-0.09995648891704621	0.5012741731295279	0.04414358482665278	0.5183238789017831	0.039175216751990274	0.5179583124229139	0.6603075241674135	0.5125214831494033	0	0.07692307692307693	0.0
4098	0.0033868430466414364	0.00024143899231832047	-0.00015262247559445996	0.9989648566061082	None	0.3333333333333333	1	0.4444444444444444	4	0.7272727272727273	8	0.28888888888888886	0.7272727272727273	12	8	0	0	0	0.5555555555555556	5	9	0.8666666666666667	13	0.0	1.0	0.09999999999996893	0.5000000000008339	0.09993689035116117	0.5015004000572325	0.09999989974492893	0.5000123860124164	0.5000743728000268	0.5005042633537372	0	1.0	0.0
6638	0.0001938614043118331	7.787358145010343e-05	7.764060281856419e-05	0.9989512790134302	None	0.3333333333333333	1	0.5	4	0.6666666666666666	6	0.34375	0.6666666666666666	10	6	0	0	0	0.5	8	4	0.7333333333333333	11	0.0	0.8571428571428571	-0.08508900031957381	0.518196957609716	0.03816100068995727	0.6878464509595551	0.030179916652686024	0.5239209755484772	0.6548358342085772	0.5792143699510871	0	1.0	0.0
2916	1.554767372643422e-05	1.4253383987954542e-06	-1.535522488159627e-08	0.9999977338071205	None	0.3333333333333333	1	0.5	4	0.7	7	0.3	0.7	11	7	0	0	0	0.625	5	8	0.8	12	0.0	1.0	0.09996286199479655	0.5000972157178973	-0.04834309147637838	0.5906106603551423	2.4828571278823686e-07	0.5647954977576297	0.6496635125132636	0.5521040665223423	0	1.0	0.0
3456	0.0005126390824156551	0.0001979117859923024	-4.423825221161385e-05	0.9994828716865184	None	0	0	0.375	3	0.8	8	0.3	0.8	11	8	0	0	0	0.625	8	5	0.8	12	0.0	0.8571428571428571	-0.035872323734867866	0.503168750657572	-0.04528885692828115	0.6038554761784182	-0.09110330756862961	0.6597838428750396	0.5836768978586108	0.5903761765218581	0	0.2727272727272727	0.0
5667	0.006302536104992508	0.006049312798989698	0.006049166852320206	0.9967682810274915	None	0.3333333333333333	1	0.5	4	0.7	7	0.3333333333333333	0.7	11	7	0	0	0	0.4444444444444444	4	9	0.8	12	0.0	1.0	0.09999995556506995	0.5016739577211446	-0.030204087359620706	0.5241071283940798	0.09999999996170217	0.5000000023848761	0.6488043767509276	0.5085990856383441	0	0.9090909090909091	0.0
6812	0.00645144312761204	0.0024526518723725767	-0.0009274310476042193	0.9919998670003327	None	0.25	1	0.4	4	0.7692307692307693	10	0.23809523809523808	0.7692307692307693	14	10	0	0	0	0.7777777777777778	7	9	1.0	15	0.0	1.0	0.09843306609120175	0.555662887524192	1.9860844427451628e-05	0.5065954651553801	0.09991424763740117	0.5098484662713301	0.6140261721750544	0.5240947069055579	0	1.0	0.0
572	None	None	None	None	None	0	0	1.0	1	0	0	1.0	0	1	0	0	2	0	0.5	1	2	0.13333333333333333	2	0.6666666666666666	0	0	0	0	0	0	0	0	0	0	0	0
3500	0.005079360479364498	0.002098455278391339	-0.0015455311007941481	0.9907904716474587	None	0.25	1	0.4	4	0.75	9	0.25925925925925924	0.75	13	9	0	0	0	0.6666666666666666	9	6	0.9333333333333333	14	0.0	1.0	0.09999871556289644	0.5000133937075438	0.1238039972204239	0.5678251968619292	-0.0973833561594942	0.5246456475859685	0.7203423116627589	0.5309354020212754	0	0.9230769230769231	0.0
2294	None	None	None	None	None	1.0	1	0.8	4	0.4	2	0.4375	0.4	6	2	0	0	0	1.0	4	4	0.4666666666666667	7	0.0	0.6666666666666666	0.09945114430915528	0.5017691757492659	0.09885655025635959	0.5064370972257229	-0.0945445956484968	0.5910687347976223	0.712172539957676	0.5333845703477749	0	1.0	0.0
1045	None	None	None	None	None	0	0	0.625	5	0.4	4	0.48	0	0	0	11	14	0	1.0	5	5	0.8	12	0.5384615384615384	0.2857142857142857	0	0	0	0	0	0	0	0	0	0	0
7183	0.00517115110905219	0.0002559686802243067	0.00022826604477774995	0.9881926215799204	None	0.25	1	0.4	4	0.75	9	0.25925925925925924	0.75	13	9	0	0	0	0.6666666666666666	6	9	0.9333333333333333	14	0.0	1.0	7.902762784127648e-27	0.5001125081793373	0.23213430784170716	0.6368209107741439	0.05658972738348043	0.5834456432381269	0.7254635199872641	0.5743591350250461	0	1.0	0.0
4950	2.7850158435973968e-08	2.6220964587420173e-08	2.6220893695887504e-08	0.9999960993537341	None	0.25	1	0.4	4	0.75	9	0.25925925925925924	0.75	13	9	0	0	0	0.6666666666666666	9	6	0.9333333333333333	14	0.0	1.0	0.09999982106631243	0.5000033345603947	0.1070080086126471	0.9997976423207027	7.902762784127648e-27	0.5	0.6787747032965636	0.9445430854868719	0	0	0.0
2464	None	None	None	None	None	0	0	0.3333333333333333	2	0.7142857142857143	5	0.5	0	0	0	8	6	0	0.5	6	3	0.6	9	0.3	0.2857142857142857	0	0	0	0	0	0	0	0	0	0	0
2842	0.00016226989862328463	1.1083379692679902e-06	8.304493201898003e-07	0.9999999837804157	None	0.2	1	0.3333333333333333	4	0.8	12	0.20987654320987653	0.8	16	12	0	0	0	1.0	9	9	1.1333333333333333	17	0.0	1.0	-0.09999999596174751	0.5000000382869169	-0.5986614461151978	0.9999896148585748	-0.08048140322876085	0.5234153933628356	0.9499309481995183	0.9792914936696723	0	1.0	0.0
5188	0.014564245946646837	0.01326181133687435	0.002651029852330225	0.9973995484314443	None	0.3333333333333333	1	0.4444444444444444	4	0.7272727272727273	8	0.28888888888888886	0.7272727272727273	12	8	0	0	0	0.5555555555555556	5	9	0.8666666666666667	13	0.0	1.0	-0.09990816666129554	0.5003840383491465	0.6060864022345687	0.9776160838164993	0.41531594659465687	0.585559736841856	0.9558520936777931	0.7981303857542293	0	1.0	0.0
1615	None	None	None	None	None	0	0	0.42857142857142855	3	0.75	6	0.3333333333333333	0.75	9	6	0	0	0	0.8333333333333334	6	5	0.6666666666666666	10	0.0	0.4	0.09984017609686231	0.500383849110131	7.048419544168837e-24	0.5000000000000004	0.04039810528148424	0.5693675934627602	0.6025292506042409	0.5233834977861573	0	1.0	0.0
7285	0.0127875143386996	0.012526783031975658	0.012526772768081073	0.9915707873332341	None	0.3333333333333333	1	0.5	4	0.6666666666666666	6	0.4074074074074074	0.6666666666666666	10	6	0	0	0	0.3333333333333333	3	9	0.7333333333333333	11	0.0	1.0	0.09996854585301988	0.5001145433883928	0.09361506122563194	0.5516991862368474	0.09999999998387199	0.5000000000493346	0.5199199462798516	0.5173261144534453	0	0.9	0.0
1459	None	None	None	None	None	0	0	0.34615384615384615	9	0.5555555555555556	20	0.8444444444444444	0.2222222222222222	15	8	22	9	0	0.5555555555555556	9	5	2.533333333333333	38	0.21951219512195122	0.9411764705882353	1.62468779164977e-05	0.5002690311114361	-0.09998612812714087	0.5000936921666328	0.09984587340386161	0.5078546142176487	0.6933286406335426	0.5027393005056275	0.8	0.6666666666666666	0.0
1175	None	None	None	None	None	0.125	1	0.3888888888888889	7	0.6	15	0.6	0.44	16	11	10	0	0	0.5555555555555556	9	5	1.8	27	0.0	0.6956521739130435	0.12676896755815376	0.5433242350439337	0.10874275619746379	0.6198124343463437	0.09910485943499059	0.5024229103084561	0.5500080231583523	0.5557815400867127	0	1.0	0.0
4485	0.003762473799846516	0.000600905381231405	-0.000533684563872479	0.998968013597749	None	0.25	1	0.36363636363636365	4	0.7857142857142857	11	0.2222222222222222	0.7857142857142857	15	11	0	0	0	0.8888888888888888	9	8	1.0666666666666667	16	0.0	1.0	0.06581995690817477	0.648053863206083	1.5424248145230096e-05	0.5024906472335992	0.05507463999916353	0.5720372335863692	0.5790188471649121	0.5753081776123747	0	0	0.0
1212	None	None	None	None	None	0	0	0.46153846153846156	6	0.47058823529411764	8	0.5277777777777778	0	0	0	18	12	0	1.0	6	6	1.2666666666666666	19	0.3	0.2857142857142857	0	0	0	0	0	0	0	0	0	0	0
2860	0.0002205966318973975	7.91790720021234e-06	-4.0420220576212034e-08	0.9999975723072357	None	0	0	0.4	2	0.8	4	1.0	0.8	6	4	0	2	0	0.14285714285714285	1	7	0.4666666666666667	7	1.0	0.6666666666666666	-0.09481546503257463	0.5190504632797286	0.04739438777623044	0.5258012256000213	0.12350288865823131	0.5758917959052895	0.7083856619318533	0.5403674967882625	0.0	0	0.0
4345	0.006726424590347537	0.00036690972955724367	3.3214951576007075e-05	0.9915478382801775	None	0	0	0.3333333333333333	3	0.8181818181818182	9	0.28888888888888886	0.8181818181818182	12	9	0	1	0	0.5555555555555556	5	9	0.8666666666666667	13	1.0	1.0	0.002226856694626583	0.5809240798452792	-0.041332632132077676	0.6544319635156387	0.09999954116902138	0.5000005198693592	0.6419401667875378	0.5797424089730532	1.0	0.6666666666666666	0.0
7088	0.006400949427799321	0.003246831019312601	0.002800848889262679	0.9964230297960013	None	0.25	1	0.4	4	0.75	9	0.25925925925925924	0.75	13	9	0	0	0	0.6666666666666666	6	9	0.9333333333333333	14	0.0	1.0	0.09999999871169309	0.5004803046541364	-0.03892089577756184	0.5329265568980401	0.06605623152153454	0.5184698412759465	0.6440098485150535	0.5173040305259468	0	0.6153846153846154	0.0
4785	6.213715420207616e-05	1.9887473405424553e-07	1.9333673618841663e-07	0.9999902432326845	None	0.3333333333333333	1	0.5	4	0.6666666666666666	6	0.3142857142857143	0.6666666666666666	10	6	0	0	0	0.7142857142857143	7	5	0.7333333333333333	11	0.0	1.0	0.09008901978011782	0.5907991739444067	0.09175519351776121	0.5409273651500847	0.030973010416209017	0.5267113739548164	0.5749499373854087	0.5529914109690945	0	1.0	0.0
5925	0.004509588034910598	0.0003412907276142435	0.000339013727781972	0.9952556011884056	None	0.25	1	0.4	4	0.75	9	0.25925925925925924	0.75	13	9	0	0	0	0.6666666666666666	9	6	0.9333333333333333	14	0.0	1.0	0.09141541831860603	0.5290252852183741	0.09879878582726473	0.5889257081636406	-0.0703351704665557	0.6807698159811716	0.680387362227772	0.6013332075804906	0	0	0.0
2424	None	None	None	None	None	1.0	1	1.0	4	0.0	0	0.5555555555555556	0	4	0	0	0	0	1.0	3	3	0.3333333333333333	5	0.0	1.0	0	0	0	0	0	0	0	0	0	0	0
2581	7.079665484780523e-06	9.932895494328936e-08	-9.931089280720635e-08	0.9999999988193643	None	0.5	1	0.6666666666666666	4	0.5714285714285714	4	0.36	0.5714285714285714	8	4	0	0	0	1.0	5	5	0.6	9	0.0	1.0	0.09999999278799823	0.5000002611495653	0.08123432961997581	0.6285036430435484	-0.09999990936166939	0.5000003408729371	0.711709191720164	0.5437052732419975	0	0.75	0.0
3820	None	None	None	None	None	0.14285714285714285	2	0.36666666666666664	11	0.6190476190476191	26	0.6111111111111112	0.4523809523809524	30	19	13	0	0	0.8888888888888888	8	9	2.933333333333333	44	0.0	0.6666666666666666	0.06049769493836312	0.666111493219988	-0.018470585335747455	0.6761983455091736	0.030379474950069547	0.503748647168136	0.6157144493479301	0.6179052939703183	0	1.0	0.0
4208	0.0048503123027269154	0.0005663913256176029	0.0005455240596011569	0.9981673192017384	None	0.25	1	0.4	4	0.75	9	0.25925925925925924	0.75	13	9	0	0	0	0.6666666666666666	9	6	0.9333333333333333	14	0.0	1.0	7.745274425707585e-05	0.5175182023256875	0.07642852081593629	0.6484232018655812	0.09999958075348207	0.5000111832242343	0.6093967165673989	0.5566113508339856	0	0.3076923076923077	0.0
843	None	None	None	None	None	0	0	0.125	3	0.9117647058823529	31	0.75	0	0	0	35	0	0	0.75	8	6	2.4	36	0.0	0.8	0	0	0	0	0	0	0	0	0	0	0
4096	1.4400639748059713e-07	8.939666778167715e-09	4.727974958334269e-09	0.9999977179770806	None	0	0	0.6666666666666666	2	0.5	1	0.6666666666666666	0.5	3	1	0	2	0	0.6666666666666666	3	2	0.26666666666666666	4	1.0	0	0.0999966569530245	0.5	0.044468690419452415	0.5053083074791898	0.0002780037552771535	0.5018636733374326	0.6006024107205375	0.5023907114137597	1.0	1.0	0.0
3377	None	None	None	None	None	0	0	0.4166666666666667	5	0.5333333333333333	8	0.4722222222222222	0.2	6	3	10	12	0	0.4444444444444444	9	4	1.1333333333333333	17	0.5714285714285714	0.9230769230769231	0.013659950135913174	0.5277231362955539	-0.11703926166922947	0.999930078807319	0.05315060277359366	0.557512786788852	0.7598022351888276	0.9645447208121116	1.0	1.0	0.2
802	None	None	None	None	None	0.2	1	0.5	6	0.5625	9	0.5142857142857142	0.375	12	6	5	1	0	0.7142857142857143	7	5	1.2	18	0.125	0.36363636363636365	0.09999999937930208	0.5000000538038002	0.09999999913569627	0.5000001204992051	0.07130255822496115	0.5475456457054213	0.5337687749270932	0.515891282910767	1.0	1.0	0.0
3726	0.0008380317894018242	0.00012469453967599496	0.00012466755723148523	0.9991441691207803	None	0.25	1	0.4	4	0.7692307692307693	10	0.23809523809523808	0.7692307692307693	14	10	0	0	0	0.7777777777777778	7	9	1.0	15	0.0	1.0	-0.05392863721073354	0.6145979936321824	0.09999974371551401	0.5000164935533141	-0.007603725091008878	0.6552929400115098	0.6690781921467411	0.5913892901914433	0	1.0	0.0
3775	6.397063881732397e-07	2.4074329398147873e-07	-2.392689431566329e-07	0.999922449287446	None	0.3333333333333333	1	0.5	4	0.7	7	0.2857142857142857	0.7	11	7	0	0	0	0.8571428571428571	6	7	0.8	12	0.0	0.6666666666666666	-0.04044097747411239	0.6529770288877087	0.051487626635548234	0.6147301216155856	7.902762784127648e-27	0.5	0.5902688020761852	0.590604139385163	0	0	0.0
6057	0.007833792328449508	0.0016549526715865725	0.001635548965976463	0.9979505400107322	None	0.3333333333333333	1	0.5	4	0.6666666666666666	6	0.4074074074074074	0.6666666666666666	10	6	0	0	0	0.3333333333333333	3	9	0.7333333333333333	11	0.0	1.0	0.09999989718096218	0.5062384864867274	0.0008684192247804291	0.5266180976790323	0.3489706183498225	0.5483802829260006	0.810234799728362	0.5271114567354356	0	0.8	0.0
855	None	None	None	None	None	0	0	0.375	3	0.6	6	0.48	0.5	8	5	3	5	0	1.0	5	5	0.8	12	0.7142857142857143	0	0.06623609804188726	0.5659713178959843	0.046097004053884214	0.647961657774616	0.019663813657142804	0.5613098104089036	0.5709149242177647	0.5924254676896933	0.0	0	0.0
6870	1.22656704169365e-10	2.8552138114957636e-12	-1.1736901740133405e-12	0.9999999999999999	None	0.3333333333333333	1	0.4444444444444444	4	0.7272727272727273	8	0.28888888888888886	0.7272727272727273	12	8	0	0	0	0.5555555555555556	5	9	0.8666666666666667	13	0.0	1.0	0.0999999999234484	0.5000965174691941	4.3896796136350415e-10	0.500000026797813	7.902762784127648e-27	0.5	0.6157161333712198	0.5000321814226908	0	0.9166666666666666	0.0
4543	0.004398249174390913	0.003462148355164138	0.003430599361257162	0.993751803493506	None	0.25	1	0.4	4	0.7692307692307693	10	0.23809523809523808	0.7692307692307693	14	10	0	0	0	0.7777777777777778	7	9	1.0	15	0.0	1.0	0.09991997184370056	0.506982335517212	0.09950936025320387	0.5107719673748323	0.0898091799290294	0.5143815063961829	0.5092878026707017	0.5107123265790708	0	1.0	0.0
3344	0.00018878866305981678	7.349991902484401e-05	7.766508665627305e-06	0.9998485888262109	None	0.25	1	0.36363636363636365	4	0.7857142857142857	11	0.2222222222222222	0.7857142857142857	15	11	0	0	0	0.8888888888888888	9	8	1.0666666666666667	16	0.0	1.0	0.08245876805675129	0.5836748706553475	-0.03100291397594689	0.6618363473812462	-0.03363962494894311	0.5139029150324232	0.6286062260748027	0.5878288876189315	0	0.9333333333333333	0.0
2610	None	None	None	None	None	0	0	0.2857142857142857	2	0.75	6	0.6666666666666666	0.125	2	1	7	5	0	0.6	3	5	0.6666666666666666	10	0.29411764705882354	0	0.1359694904160187	0.524418858910968	0.09095484783718706	0.5131126240884104	0.07482244520653555	0.538039546859261	0.5664231370386095	0.5252010029592591	1.0	1.0	0.8101550668543771
7203	0.021160328212171564	0.0004372827901630249	-0.0004368783910044233	0.984690584902971	None	0.25	1	0.4	4	0.75	9	0.25925925925925924	0.75	13	9	0	0	0	0.6666666666666666	6	9	0.9333333333333333	14	0.0	1.0	0.12788167274736484	0.733072531524562	0.017848612358610703	0.6690750022440268	0.28196923652545725	0.620144145469753	0.7817004779352198	0.6758600645221278	0	1.0	0.0
4316	0.00012227931776167148	3.601711709957124e-05	-1.6229913233067434e-06	0.999960232463487	None	0.3333333333333333	1	0.4444444444444444	4	0.7272727272727273	8	0.28888888888888886	0.7272727272727273	12	8	0	0	0	0.5555555555555556	9	5	0.8666666666666667	13	0.0	1.0	0.08223843934487032	0.5178159467053496	0.01030487572056793	0.5215885477527539	0.027321835642993654	0.5924174091530727	0.5803222240065794	0.5441902132779294	0	1.0	0.0
4073	2.177616648810053e-08	2.1225452205719823e-08	1.3487760130071227e-09	0.9999972771433665	None	0.25	1	0.4	4	0.7692307692307693	10	0.23809523809523808	0.7692307692307693	14	10	0	0	0	0.7777777777777778	7	9	1.0	15	0.0	1.0	0.09970675532105489	0.508161205196292	-0.09955994378514356	0.5	1.535924627633885e-07	0.5000052537859707	0.6928554706374153	0.5027223677213645	0	1.0	0.0
5457	0.008257651222925502	0.00045532209863496497	-0.00010546283492466081	0.997678557504745	None	0.25	1	0.4	4	0.7692307692307693	10	0.23809523809523808	0.7692307692307693	14	10	0	0	0	0.7777777777777778	7	9	1.0	15	0.0	1.0	0.07639893723896743	0.6142386733574073	0.004916472856964569	0.5417194149806038	0.09999999804342444	0.5000001075657222	0.6030777850034195	0.552508325216842	0	1.0	0.0
795	None	None	None	None	None	0.10526315789473684	2	0.36585365853658536	15	0.559322033898305	33	0.7530864197530864	0.2542372881355932	26	15	34	3	0	1.0	9	9	4.066666666666666	61	0.04918032786885246	0.6666666666666666	-0.02228041730195903	0.529748085078267	0.13143149296780607	0.6474801669463601	1.8971350225924443e-14	0.50000000000296	0.6664025105872224	0.5602979703858724	1.0	1.0	0.0
1534	None	None	None	None	None	0	0	0.47058823529411764	8	0.43478260869565216	10	0.30864197530864196	0.34782608695652173	15	8	9	6	0	1.0	9	9	1.6666666666666667	25	0.4	0.3	0.030137510261817352	0.5109729025573749	0.015182686953013936	0.5492098296723273	-0.09561339786517482	0.9840187617764212	0.6912942463973728	0.8105931522523865	1.0	1.0	0.0
3695	0.0007649926537835313	0.00011608147248850915	0.00011069759757730296	0.9990907764136934	None	0.25	1	0.4	4	0.7692307692307693	10	0.23809523809523808	0.7692307692307693	14	10	0	0	0	0.7777777777777778	7	9	1.0	15	0.0	1.0	0.01570319812784858	0.5852284564487109	0.045190149602434074	0.5664057559611205	0.0830441616073867	0.6786603768968703	0.5910400906965873	0.6113600506239593	0	1.0	0.0
5418	2.834976979913326e-08	2.6391272765454534e-08	-3.7328934405030483e-10	0.9999961018033044	None	0.25	1	0.4	4	0.75	9	0.25925925925925924	0.75	13	9	0	0	0	0.6666666666666666	6	9	0.9333333333333333	14	0.0	1.0	-0.04604764025307922	0.638034348063309	0.15918980437292593	0.537495873488552	6.621946478238628e-06	0.5000157400159787	0.7066758460925643	0.5594812782078499	0	0	0.0
1443	None	None	None	None	None	0	0	0.21052631578947367	4	0.8076923076923077	21	0.5714285714285714	0.038461538461538464	4	1	23	7	0	1.0	7	7	1.8666666666666667	28	0.14893617021276595	0.38095238095238093	0.15556494240380753	0.6306065018583445	9.363412013078446e-05	0.503641301493374	-0.11389877120374066	0.9942443639094027	0.9344930757752513	0.8699363575251173	1.0	1.0	0.375
7113	0.002278522663273819	4.379112111586327e-05	-1.586143378896196e-05	0.9949368613207186	None	0.3333333333333333	1	0.5	4	0.7	7	0.3333333333333333	0.7	11	7	0	0	0	0.4444444444444444	4	9	0.8	12	0.0	1.0	0.07255336835968439	0.5957743812203161	-0.07995519653913667	0.9912930593133987	0.07747592445974905	0.5405851425390009	0.737102800124794	0.8534381687739273	0	0	0.0
2069	None	None	None	None	None	0	0	0.6666666666666666	2	0.5	1	0.6666666666666666	0	0	0	3	8	0	0.6666666666666666	3	2	0.26666666666666666	4	0.8	0	0	0	0	0	0	0	0	0	0	0	0
1010	None	None	None	None	None	0	0	1.0	2	0.0	0	0.75	0	2	0	0	0	0	1.0	2	2	0.2	3	0.0	0	0	0	0	0	0	0	0	0	0	0	0
4698	0.0016139756747481425	0.00019205538036594797	9.961230235067139e-05	0.9986885967106099	None	0.25	1	0.4	4	0.75	9	0.25925925925925924	0.75	13	9	0	0	0	0.6666666666666666	9	6	0.9333333333333333	14	0.0	1.0	0.06280257149034486	0.5820406800805163	0.05951712202386812	0.7107429315899255	0.09999999977177527	0.5000000695889317	0.5744931190979078	0.601099989045651	0	1.0	0.0
5162	0.00027237308786128814	2.2630525819105683e-06	6.5527117704376e-07	0.9999974338023343	None	0.25	1	0.4	4	0.7692307692307693	10	0.23809523809523808	0.7692307692307693	14	10	0	0	0	0.7777777777777778	7	9	1.0	15	0.0	1.0	6.48867224489193e-09	0.5000001625474811	0.08794018125767644	0.5474789493914336	0.09855235439772032	0.5050570030639776	0.608612740078206	0.5175527075545039	0	1.0	0.0
7456	1.2487354368632361e-05	6.649987066053691e-08	4.996797630884271e-08	0.9999975213252578	None	0.25	1	0.4	4	0.7692307692307693	10	0.23809523809523808	0.7692307692307693	14	10	0	0	0	0.7777777777777778	9	7	1.0	15	0.0	1.0	0.25412307727539385	0.5547298530342155	-0.09999999936987632	0.5000000021979082	0.018660560187019753	0.5135084264822062	0.8135069861136868	0.5228047456625988	0	0.5714285714285714	0.0
5958	0.01677798839363318	0.002004000237963293	0.0008869437387568217	0.976585264295373	None	0.25	1	0.4	4	0.75	9	0.25925925925925924	0.75	13	9	0	0	0	0.6666666666666666	6	9	0.9333333333333333	14	0.0	1.0	0.212962859484125	0.7272272164721103	4.682352458379476e-13	0.5000000004033952	0.22558890447469473	0.5355090986752318	0.7489863207939925	0.5924956464476484	0	1.0	0.0
4379	0.001386315903338623	0.00013302375000513332	6.0909856495032676e-05	0.9987526727297177	None	0.25	1	0.4	4	0.75	9	0.25925925925925924	0.75	13	9	0	0	0	0.6666666666666666	6	9	0.9333333333333333	14	0.0	1.0	-0.04562819170607059	0.5084708384036258	0.09999848860324219	0.5000044680262271	-0.09999968275580084	0.5000008444637642	0.6993796689414065	0.5028256237417287	0	1.0	0.0
15	None	None	None	None	None	0	0	0.6	3	0.4	2	0.7	0.4	4	2	2	0	0	0.4	5	2	0.4666666666666667	7	0.0	0	0.048294992128774084	0.5767877639664843	0.010381062420991568	0.5758910334448255	-0.005643747145331996	0.519986530366143	0.5617798148853086	0.5577015599516904	0	1.0	0.0
4029	0.002373963227330824	4.86666814448549e-05	-4.859879961735938e-05	0.9971975212930284	None	0.5	1	0.5714285714285714	4	0.625	5	0.4166666666666667	0.625	9	5	0	0	0	0.375	3	8	0.6666666666666666	10	0.0	1.0	0.09723502526560562	0.5312110057556583	-0.10075629375293349	0.5558870585943917	0.09999999999967912	0.5000000000019316	0.7212382294970549	0.5290915052020897	0	0	0.0
6521	0.009875505366065582	0.002041931335267212	0.00037814937221636704	0.9867066325933292	None	0.25	1	0.36363636363636365	4	0.7857142857142857	11	0.2222222222222222	0.7857142857142857	15	11	0	0	0	0.8888888888888888	8	9	1.0666666666666667	16	0.0	1.0	0.1987117562570426	0.5978259174923776	0.001825162599390008	0.526541975612349	0.09992973858673113	0.5000000000000001	0.6907841316028588	0.5417924600552362	0	1.0	0.0
6161	0.004599063944698142	0.00026628561827350705	0.0002623699619200826	0.99368154406047	None	0.25	1	0.4	4	0.7692307692307693	10	0.23809523809523808	0.7692307692307693	14	10	0	0	0	0.7777777777777778	9	7	1.0	15	0.0	1.0	0.03703730614437486	0.5210237856781144	0.05812674021958919	0.593647488730368	0.339260646321045	0.7065310946387845	0.7901519642214855	0.6099895543841554	0	1.0	0.0
3549	0.008979903581013152	0.00019186104769093772	-0.00016613151325191723	0.9822921349181384	None	0.25	1	0.4	4	0.75	9	0.25925925925925924	0.75	13	9	0	0	0	0.6666666666666666	9	6	0.9333333333333333	14	0.0	1.0	0.04111702027412355	0.5643297929860436	0.06273789236155351	0.5946673592100327	-0.05789156844107028	0.5396914870415642	0.6315897051982942	0.5663683861657379	0	1.0	0.0
4942	0.00010471265767927288	4.7036766475756685e-05	4.703675572764327e-05	0.999816078575899	None	0.25	1	0.4	4	0.7692307692307693	10	0.23809523809523808	0.7692307692307693	14	10	0	0	0	0.7777777777777778	7	9	1.0	15	0.0	1.0	0.09942803921574647	0.5107743554430865	0.0011257779399401649	0.5732375012591946	0.018766579779677623	0.507256008042061	0.6048593124677683	0.5305620722580013	0	1.0	0.0
3389	0.00010976621073371245	2.0453203662628103e-06	1.0425313052507094e-06	0.9939505414102275	None	0	0	0.21428571428571427	3	0.7777777777777778	14	0.4444444444444444	0.1111111111111111	4	2	15	15	0	0.5555555555555556	9	5	1.3333333333333333	20	0.46875	0.8235294117647058	0.04143907796130422	0.5050992376909291	-0.06833018573955332	0.5265180914828144	0.001488997084917216	0.5013213282064187	0.6115498019937783	0.5109861458479319	1.0	1.0	0.0
238	None	None	None	None	None	0	0	0.22727272727272727	5	0.7419354838709677	23	0.515625	0	0	0	32	18	0	1.0	8	8	2.2	33	0.2647058823529412	0.2857142857142857	0	0	0	0	0	0	0	0	0	0	0
2855	0.00011720328201053127	2.774224346399647e-05	2.0522785669618337e-05	0.9946275721981662	None	0.16666666666666666	1	0.2857142857142857	4	0.7368421052631579	14	0.4666666666666667	0.05263157894736842	4	1	16	14	0	0.5555555555555556	9	5	1.4	21	0.42424242424242425	0.8888888888888888	0.023839951822355904	0.5025678256919021	0.10427795520653475	0.5978517537064237	0.009831606043799391	0.5014992822035481	0.6026013799261745	0.5343450434220314	1.0	0.75	0.0
2929	9.089527500903382e-05	1.120550825939344e-06	-9.419398799621415e-07	0.9999998048752032	None	0.2	1	0.3333333333333333	4	0.8	12	0.20987654320987653	0.8	16	12	0	0	0	1.0	9	9	1.1333333333333333	17	0.0	1.0	-0.007350205066118581	0.9583424972784885	-0.22567532516614275	0.999957653636542	0.04021192635451874	0.6433602540486433	0.9339094957129739	0.9900327110713075	0	0.875	0.0
7185	0.0032912772800047577	0.0022504893092458265	0.002246061479217233	0.9935652240325913	None	0.25	1	0.4	4	0.75	9	0.25925925925925924	0.75	13	9	0	0	0	0.6666666666666666	6	9	0.9333333333333333	14	0.0	1.0	-0.11214760314325652	0.5144598212252667	0.2137110139309102	0.5748148723200549	0.06648906492057928	0.5438294569911953	0.7877757793796408	0.5444777659148806	0	1.0	0.0
2775	None	None	None	None	None	0.16666666666666666	1	0.6	9	0.3	6	0.4583333333333333	0.2	13	4	8	4	0	0.75	6	8	1.4666666666666666	22	0.36363636363636365	0.625	0.0740151921407685	0.6558320405865474	-0.017685829892181006	0.668425512653365	0.7304435501855104	0.7805517824153883	0.9645592599190249	0.7050738161324536	0.7692307692307693	0.7692307692307693	0.0
1338	None	None	None	None	None	0.6666666666666666	2	0.75	6	0.4	4	0.5	0.4	10	4	1	0	0	0.6666666666666666	6	4	0.8	12	0.0	0.6666666666666666	0.09999999945914714	0.500000004629552	0.025223838995687253	0.5163202641488921	-0.06873511360511875	0.5284333449352138	0.6663718731633579	0.5149256050400534	0	1.0	0.0
1749	None	None	None	None	None	0	0	0.375	3	0.6666666666666666	6	0.4583333333333333	0	0	0	10	9	0	0.6666666666666666	6	4	0.7333333333333333	11	0.375	0.2	0	0	0	0	0	0	0	0	0	0	0
4350	0.0019634915845470917	0.0005068825948075099	-7.199582030835905e-05	0.997915011234239	None	0	0	0.3333333333333333	3	0.8181818181818182	9	0.28888888888888886	0.8181818181818182	12	9	0	0	0	0.5555555555555556	9	5	0.8666666666666667	13	0.0	1.0	0.09886399507513352	0.5013244442480032	-0.012582084255135979	0.683266477574968	0.0445486917177597	0.5631736297787088	0.6147070195240741	0.5848522346316057	0	1.0	0.0
1819	None	None	None	None	None	0.2857142857142857	2	0.5625	9	0.38095238095238093	8	0.5476190476190477	0.047619047619047616	6	1	16	9	0	0.8571428571428571	6	7	1.5333333333333334	23	0.2903225806451613	0.4444444444444444	0.10292472264469574	0.5565062705345526	0.08874941646671568	0.614775767435556	-0.07349866896705395	0.584275037013846	0.7003814096991385	0.5853863429935363	1.0	1.0	0.14285714285714285
1214	None	None	None	None	None	0.3333333333333333	1	0.625	5	0.3333333333333333	3	0.6111111111111112	0	4	0	6	0	0	0.5	6	3	0.7333333333333333	11	0.0	0.25	0	0	0	0	0	0	0	0	0	0	0
2872	None	None	None	None	None	0	0	0.41935483870967744	13	0.5	22	0.5679012345679012	0.22727272727272727	21	10	24	0	0	1.0	9	9	3.066666666666667	46	0.0	0.35	0.09999998560515196	0.5000879918732017	0.06535334785697873	0.5816543768793094	-0.04426981057928396	0.9999999928636263	0.6529815630694905	0.9982781978727686	0	0	0.0
6551	0.008820675837405098	0.0006760653726096368	-0.0006677799581584181	0.991059266392977	None	0.25	1	0.4	4	0.75	9	0.25925925925925924	0.75	13	9	0	0	0	0.6666666666666666	6	9	0.9333333333333333	14	0.0	1.0	0.06832302092120847	0.759094328702539	-0.1490161391815488	0.9999999841857738	0.33270073013244184	0.6445825316490906	0.883404881323129	0.99859801343064	0	1.0	0.0
5675	0.010582937974741032	0.007620142813385745	0.007620141965932188	0.9908034320072643	None	0.3333333333333333	1	0.5	4	0.6666666666666666	6	0.4074074074074074	0.6666666666666666	10	6	0	0	0	0.3333333333333333	3	9	0.7333333333333333	11	0.0	1.0	0.09888669841149512	0.5024256349707176	0.05556847922623607	0.5528231060280674	0.30611445335805704	0.5203518368161931	0.7492367639794261	0.525248405214062	0	0.3	0.0
14	None	None	None	None	None	0	0	0.35	7	0.6428571428571429	18	0.5555555555555556	0.14285714285714285	9	4	20	6	0	0.6666666666666666	9	6	2.0	30	0.15384615384615385	0.4166666666666667	-0.057439068519478	0.6526857647931833	0.09433821294655892	0.5034357116113705	-0.011466236466541328	0.6868893266087327	0.6819484753631951	0.6169782018538351	1.0	1.0	0.16238496785113718
5110	0.00409287446159966	0.0021362649167183177	0.0021362278166969237	0.99591345568957	None	0.3333333333333333	1	0.5	4	0.6666666666666666	6	0.4074074074074074	0.6666666666666666	10	6	0	0	0	0.3333333333333333	3	9	0.7333333333333333	11	0.0	1.0	0.0989887730358889	0.5046739794723789	0.009026119937674697	0.5238679026633064	-0.06813781100286796	0.5290337587882074	0.6634686389384542	0.5191994318846541	0	1.0	0.0
3874	0.004004397748967569	0.000916151201450639	-0.00085013261921908	0.9904312488678895	None	0.25	1	0.4	4	0.75	9	0.25925925925925924	0.75	13	9	0	0	0	0.6666666666666666	9	6	0.9333333333333333	14	0.0	1.0	-0.28204735359362687	0.9999989721183069	0.09995037769416484	0.5327838569912113	0.050544434000219275	0.5848435931523469	0.9032812184911595	0.9914565267232364	0	1.0	0.0
4804	0.002811287465467873	0.0001870750109343363	0.0001862793056444489	0.9962114614747622	None	0	0	0.375	3	0.8	8	0.3	0.8	11	8	0	0	0	0.625	8	5	0.8	12	0.0	0.8571428571428571	-0.05910292838536448	0.659908905048988	0.003025250776798998	0.5639996127801484	0.09240684114902038	0.6530301308600075	0.6500716026154073	0.626577352182288	0	0.8181818181818182	0.0
3548	0.00018138823420550128	1.9475570285044473e-06	6.720539737884289e-07	0.9999966945302743	None	0.25	1	0.4	4	0.75	9	0.25925925925925924	0.75	13	9	0	0	0	0.6666666666666666	9	6	0.9333333333333333	14	0.0	1.0	0.09998344700585812	0.5008093225540612	0	0.5	-0.06650231919198983	0.6550119054450255	0.6645754832521472	0.5534928940677809	0	0	0.0
3023	3.4953616074167437e-07	1.557257145731318e-07	1.1013579129254546e-07	0.9999142349423102	None	0.3333333333333333	1	0.5	4	0.6666666666666666	6	0.3055555555555556	0.6666666666666666	10	6	0	0	0	1.0	6	6	0.7333333333333333	11	0.0	0.4	0.0018436063018235018	0.50650686786046	0.0674112285394768	0.6645619992484102	3.972211367259214e-12	0.5000069074475019	0.6067696528129418	0.5588712975660437	0	1.0	0.0
70	None	None	None	None	None	0	0	0	0	0	0	1.0	0	0	0	0	0	0	1.0	1	1	0.06666666666666667	1	0.0	0	0	0	0	0	0	0	0	0	0	0	0
4476	0.004745453384001135	0.0003483858818624324	0.0002503451193110121	0.9788839340937083	None	0.25	1	0.4	4	0.75	9	0.25925925925925924	0.75	13	9	0	0	0	0.6666666666666666	6	9	0.9333333333333333	14	0.0	1.0	-0.3894177151786678	0.999999991796393	0.008664840615672523	0.6157873576778522	0.051243977473193494	0.5574896052978661	0.9094477847868271	0.9984068681939133	0	1.0	0.0
1809	None	None	None	None	None	0	0	1.0	1	0	0	1.0	0	1	0	0	0	0	0.5	1	2	0.13333333333333333	2	0.0	0	0	0	0	0	0	0	0	0	0	0	0
522	None	None	None	None	None	0.1111111111111111	1	0.55	11	0.32142857142857145	9	0.4166666666666667	0.03571428571428571	10	1	19	0	0	0.8888888888888888	9	8	2.0	30	0.0	0.2962962962962963	0.09591075898615538	0.5897544102380139	-0.0013801882710331808	0.6661063994014651	0.09999327937718834	0.5000420264155272	0.6103202708768485	0.5869202926448392	0	0.3	0.0
476	None	None	None	None	None	0.25	2	0.5555555555555556	10	0.4166666666666667	10	0.4642857142857143	0.25	14	6	11	3	0	0.875	8	7	1.7333333333333334	26	0.16666666666666666	0.45454545454545453	0.09979210418303593	0.5020540225219298	0.09999870337485112	0.5000061635967177	0.015113029859644685	0.6839746888736126	0.5986778883909408	0.5646641018019668	1.0	1.0	0.0
5369	0.0036787662234636933	0.0011730333101720796	-0.0008306584614277164	0.9935638149315098	None	0.25	1	0.36363636363636365	4	0.7857142857142857	11	0.2222222222222222	0.7857142857142857	15	11	0	0	0	0.8888888888888888	8	9	1.0666666666666667	16	0.0	1.0	0.09603479878744069	0.5137069368116322	-0.023722899107897787	0.6580276342721265	0.09995209849813938	0.5002427023463011	0.631121349350159	0.5589190991560435	0	1.0	0.0
1625	None	None	None	None	None	0	0	0.6	3	0.6	3	0.4666666666666667	0.6	6	3	0	1	0	0.6	5	3	0.4666666666666667	7	1.0	1.0	0.0006319522930296629	0.5017833012677154	0.01174905695849685	0.56132183167652	0.09869574991420263	0.5085064643871491	0.6041246003282713	0.5239558733449394	1.0	1.0	0.0
4803	1.401446066427205e-10	3.692618203181166e-12	-3.6098496998420297e-12	0.9999999996811948	None	0.3333333333333333	1	0.5	4	0.6666666666666666	6	0.4074074074074074	0.6666666666666666	10	6	0	0	0	0.3333333333333333	3	9	0.7333333333333333	11	0.0	1.0	0.255496652006293	0.557878678782659	0.0029127210262143905	0.5042841555058701	5.0855925905087356e-08	0.5000025049968922	0.7672373564680182	0.520796682376731	0	1.0	0.0
6160	0.0002977733724807919	3.17712839763554e-05	3.059102135206962e-05	0.9997154747486835	None	0.25	1	0.4	4	0.7692307692307693	10	0.23809523809523808	0.7692307692307693	14	10	0	0	0	0.7777777777777778	7	9	1.0	15	0.0	1.0	1.3232745970757325e-06	0.5077150460345928	0.04147559305238567	0.5624469093320957	0.03480336463334951	0.5147425797979097	0.5488986674877566	0.5283818534112381	0	1.0	0.0
6817	0.0009391326767648011	9.134606995199965e-05	-8.800842110685299e-05	0.9987848002069453	None	0.25	1	0.4	4	0.7692307692307693	10	0.23809523809523808	0.7692307692307693	14	10	0	0	0	0.7777777777777778	7	9	1.0	15	0.0	1.0	0.025990023303503935	0.57622740297655	0.07504969408613552	0.5636774325769054	0.05265013978950024	0.5368621733712624	0.5657931934716234	0.558984277705239	0	1.0	0.0
2704	2.1952622737002395e-08	1.860282213496975e-08	-1.858990884809155e-08	0.9999965522851083	None	0	0	0.5	2	0.5	2	0.6	0	0	0	5	5	0	0.4	5	2	0.4	6	0.35714285714285715	1.0	0	0	0	0	0	0	0	0	0	0	0
3683	0.0004519085773593057	5.206134324525166e-06	-1.2297330764274958e-06	0.9999925360005799	None	0	0	0.375	3	0.7777777777777778	7	0.3142857142857143	0.7777777777777778	10	7	0	0	0	0.7142857142857143	5	7	0.7333333333333333	11	0.0	0.6666666666666666	-0.04456455424165271	0.5330316822612771	0.0286793817688059	0.5764188317303786	0.6172271617090024	0.5866859999549171	0.9515235380939318	0.5655121163220632	0	1.0	0.0
1762	None	None	None	None	None	0	0	0.42857142857142855	3	0.5	4	0.625	0	0	0	9	13	0	1.0	4	4	0.6666666666666666	10	0.5909090909090909	0	0	0	0	0	0	0	0	0	0	0	0
4072	0.0028202031547279564	0.0021072776329019633	0.0008072658981096994	0.9950525988949502	None	0.25	1	0.36363636363636365	4	0.7857142857142857	11	0.2222222222222222	0.7857142857142857	15	11	0	0	0	0.8888888888888888	9	8	1.0666666666666667	16	0.0	1.0	-0.09918455530762661	0.5297129718336012	0.06163600589970444	0.5587715608670547	0.005325715569670637	0.6725685348382425	0.6711592700086245	0.5886365443347159	0	1.0	0.0
7034	0.00493307729572395	0.000341170012322249	-0.0003350397490501475	0.9949354629239523	None	0.25	1	0.4	4	0.75	9	0.25925925925925924	0.75	13	9	0	0	0	0.6666666666666666	9	6	0.9333333333333333	14	0.0	1.0	0.07435977113370636	0.5217821934045682	0.0791067257889681	0.5884101732212245	0.4603960154091336	0.7397567796908583	0.8616434984141947	0.6216196683926924	0	0	0.0
375	None	None	None	None	None	0.5	1	0.6666666666666666	4	0.5714285714285714	4	0.375	0.5714285714285714	8	4	0	0	0	0.6666666666666666	6	4	0.6	9	0.0	0.6666666666666666	-0.09998202296397125	0.5001322815985274	0.056947807021586326	0.5574543611304766	0.09754818265839074	0.5378761855326163	0.6956859210132403	0.5318868079116129	0	1.0	0.0
3041	3.11822811331673e-05	2.596403820486087e-07	4.951679652109514e-09	0.99999554800422	None	0	0	0.5	2	0.75	3	0.5	0.75	5	3	0	2	0	0.75	3	4	0.4	6	1.0	0	0.03048106211022167	0.6046998845666225	-0.003250760176578367	0.6341946772398889	0.0706512944915327	0.5955162949393742	0.6061274658001534	0.611602437516861	0.1	0.4	0.0
5010	0.0003297743774143489	0.0001548812986645297	2.531367644474158e-07	0.9971130466669357	None	0.25	1	0.4	4	0.7692307692307693	10	0.23809523809523808	0.7692307692307693	14	10	0	0	0	0.7777777777777778	7	9	1.0	15	0.0	1.0	-0.09996229329756726	0.5000944072888643	-0.0847336310751136	0.548561544499162	0.0006002237415464285	0.5658786368802937	0.6089825511417281	0.5382827241146811	0	1.0	0.0
7290	0.004591123945864566	0.001375497987553232	0.00040722908353725524	0.9982579659763092	None	0.25	1	0.4	4	0.7692307692307693	10	0.23809523809523808	0.7692307692307693	14	10	0	0	0	0.7777777777777778	7	9	1.0	15	0.0	1.0	0.09999998148577514	0.5003158076067095	0.26701969321602514	0.507371868309277	0.27589094026545413	0.5185894829071882	0.6919092956942156	0.5087611916630992	0	1.0	0.0
2952	0.0007033727690323289	6.577599341213875e-05	6.096982621374699e-05	0.9994608887827952	None	0.3333333333333333	1	0.5	4	0.6666666666666666	6	0.3055555555555556	0.6666666666666666	10	6	0	0	0	1.0	6	6	0.7333333333333333	11	0.0	0.8	0.006839059467605416	0.6742849925581605	0.09999994525459568	0.5000003250456393	-0.03523009216194143	0.6552376504989741	0.6841518466466251	0.612205237031358	0	0.8	0.0
330	None	None	None	None	None	0	0	0.0967741935483871	3	0.9090909090909091	40	0.8518518518518519	0	0	0	45	0	0	0.6666666666666666	6	9	3.066666666666667	46	0.0	1.0	0	0	0	0	0	0	0	0	0	0	0
7255	0.004249353024952032	0.0002814232236455037	0.0002502585178546442	0.9908900793537456	None	0.25	1	0.4	4	0.7692307692307693	10	0.23809523809523808	0.7692307692307693	14	10	0	0	0	0.7777777777777778	7	9	1.0	15	0.0	1.0	0.012689946101448394	0.5623663156524904	-0.023336342264000463	0.5027301206091944	0.09997090075769002	0.5011986198722891	0.627538031624709	0.522192601022143	0	1.0	0.0
5709	4.314995780946712e-07	9.208918817191359e-08	8.944278917421183e-08	0.9999967583666254	None	0.25	1	0.4	4	0.75	9	0.25925925925925924	0.75	13	9	0	0	0	0.6666666666666666	9	6	0.9333333333333333	14	0.0	1.0	0.43844510231081807	0.6124437605324417	-0.036506412681173356	0.6699631090461216	1.1999179979096693e-11	0.5330908874094724	0.8990548460136658	0.6065239201375623	0	1.0	0.0
7323	0.0034505557951691056	0.0006574809850234895	0.00040635139041600844	0.9966471745522698	None	0.3333333333333333	1	0.5	4	0.6666666666666666	6	0.34375	0.6666666666666666	10	6	0	0	0	0.5	4	8	0.7333333333333333	11	0.0	0.8571428571428571	0.09900040427772891	0.5119726304235804	-0.18470486266414268	0.9529905103602	0.11304659394433729	0.5496140186044383	0.7941544027054507	0.7475187016328229	0	1.0	0.0
5488	0.0006574880761249703	0.00013257882416161813	1.7684258402416244e-05	0.9991792032217638	None	0.25	1	0.4	4	0.7692307692307693	10	0.23809523809523808	0.7692307692307693	14	10	0	0	0	0.7777777777777778	7	9	1.0	15	0.0	1.0	0.053820592429516353	0.549832451695402	0.0011816001450874112	0.505473989943744	0.0392890563971646	0.5828508375781515	0.5682566769900903	0.5462323974010856	0	0	0.0
6084	0.014707120642302545	0.011049748071014576	0.011002706717015934	0.9900366900513058	None	0.25	1	0.4	4	0.75	9	0.25925925925925924	0.75	13	9	0	0	0	0.6666666666666666	6	9	0.9333333333333333	14	0.0	1.0	0.09995361374100714	0.5029255985546651	-0.09058736493500481	0.6116888786952309	0.32479283485946553	0.5958254741213038	0.844041981067225	0.5707079498478981	0	1.0	0.0
3939	2.835833488570537e-08	2.640515701986612e-08	-4.6551667931244614e-10	0.9999960976231586	None	0.25	1	0.4	4	0.75	9	0.25925925925925924	0.75	13	9	0	0	0	0.6666666666666666	6	9	0.9333333333333333	14	0.0	1.0	0.0963370459783845	0.5664554448210251	0.09986744111024767	0.5038320316944127	2.5399935546193532e-05	0.5001724873772416	0.6121088374774906	0.5236009681032141	0	1.0	0.0
7114	2.0057795575987745e-08	1.943114939446908e-08	-7.876648771919105e-10	0.9999973019608515	None	0.25	1	0.4	4	0.7692307692307693	10	0.23809523809523808	0.7692307692307693	14	10	0	0	0	0.7777777777777778	7	9	1.0	15	0.0	1.0	-0.025715940077671206	0.6702743217750726	0.35907705817701735	0.5846456722826219	2.0958895121609066e-21	0.5151889990392722	0.8529197773014591	0.5916260784970763	0	1.0	0.0
7064	0.0005885928480185541	3.4582129687451664e-05	-3.457915756327393e-05	0.9992703125980632	None	0	0	0.375	3	0.7777777777777778	7	0.4074074074074074	0.7777777777777778	10	7	0	0	0	0.3333333333333333	3	9	0.7333333333333333	11	0.0	1.0	0.09413616962069822	0.5209547150132444	-0.03512920502745372	0.6781791379525531	0.05492580131308652	0.5175822047268169	0.6354602227974075	0.574413362460782	0	0.9	0.0
5467	0.00037854021113377286	0.00015103832704953195	0.0001509747648050997	0.9991208954789532	None	0.25	1	0.4	4	0.7692307692307693	10	0.23809523809523808	0.7692307692307693	14	10	0	0	0	0.7777777777777778	7	9	1.0	15	0.0	1.0	0.0998010034167823	0.5663665146087217	-0.10429690938524856	0.9999177575607815	0.029932388939597508	0.5077723502755321	0.7000255647010468	0.9621168748294902	0	1.0	0.0
2064	None	None	None	None	None	0	0	0.4	4	0.6153846153846154	8	0.5555555555555556	0	0	0	14	11	0	0.3333333333333333	9	3	1.0	15	0.34375	1.0	0	0	0	0	0	0	0	0	0	0	0
2306	None	None	None	None	None	0	0	1.0	2	0.0	0	0.75	0	0	0	2	7	0	1.0	2	2	0.2	3	0.875	0	0	0	0	0	0	0	0	0	0	0	0
5492	0.014660035661750715	0.0029113455651204496	0.002875115410331387	0.9913774275396827	None	0.25	1	0.4	4	0.7692307692307693	10	0.23809523809523808	0.7692307692307693	14	10	0	0	0	0.7777777777777778	9	7	1.0	15	0.0	1.0	0.3428368433481046	0.6748454300022092	-0.03559783954871311	0.6652465371866707	0.09999997159133213	0.5000385119428089	0.8246110316641078	0.615943795068687	0	1.0	0.0
7245	0.00567869254826268	0.003979123810332191	-0.00397912232967389	0.9979165457058905	None	0.3333333333333333	1	0.5	4	0.6666666666666666	6	0.4074074074074074	0.6666666666666666	10	6	0	0	0	0.3333333333333333	3	9	0.7333333333333333	11	0.0	1.0	0.0999999311935871	0.500058897630028	0.0012960835095418312	0.5285269975544106	0.09998664609874344	0.5000436936943803	0.6142514714613435	0.5095523718257846	0	1.0	0.0
342	None	None	None	None	None	0	0	0.06382978723404255	3	0.9411764705882353	64	0.8641975308641975	0	0	0	69	5	0	1.0	9	9	4.666666666666667	70	0.035211267605633804	0.8387096774193549	0	0	0	0	0	0	0	0	0	0	0
7308	0.00026179772835021215	6.666673997435198e-05	6.645565546248503e-05	0.9992714092832918	None	0.3333333333333333	1	0.4444444444444444	4	0.7272727272727273	8	0.28888888888888886	0.7272727272727273	12	8	0	0	0	0.5555555555555556	5	9	0.8666666666666667	13	0.0	1.0	2.6194936243929214e-13	0.500000001731088	0.09495884462139496	0.9971313715669539	0.0316898428921908	0.5078723905152444	0.7053930352826978	0.8766245765646654	0	1.0	0.0
2223	None	None	None	None	None	0	0	0.4090909090909091	9	0.5333333333333333	16	0.5714285714285714	0.13333333333333333	11	4	20	1	0	0.875	8	7	2.1333333333333333	32	0.02702702702702703	0.6923076923076923	-0.04608182373291584	0.6732767224736332	-0.099313108376475	0.503360306685682	-0.03658805151834343	0.6895711542953527	0.6281988870552908	0.6251658125204005	1.0	0.7272727272727273	0.0
2423	None	None	None	None	None	0.2	2	0.36363636363636365	8	0.6129032258064516	19	0.7857142857142857	0.03225806451612903	6	1	26	3	0	0.8571428571428571	7	6	2.2	33	0.058823529411764705	0.8148148148148148	0.3544843652166507	0.614179765680508	-0.050535523302784255	0.5167228300492545	0.19594713610004483	0.6317939955877719	0.8442595036910111	0.5883748326228071	1.0	1.0	0.0
7305	0.0075311602846836	0.0005725651425715872	-0.0003984420824055123	0.9851749448571443	None	0.25	1	0.4	4	0.75	9	0.25925925925925924	0.75	13	9	0	0	0	0.6666666666666666	6	9	0.9333333333333333	14	0.0	1.0	3.052484120250514e-14	0.5000003214861943	-0.14864568138172377	0.9381219586050905	0.08061504484478957	0.5619036582459789	0.7550529713618545	0.72893036823239	0	1.0	0.0
6056	0.00037884545629770594	1.8977620565510534e-06	-1.6887198930439166e-06	0.9999973779988071	None	0.25	1	0.4	4	0.7692307692307693	10	0.23809523809523808	0.7692307692307693	14	10	0	0	0	0.7777777777777778	9	7	1.0	15	0.0	1.0	-0.061024431001205096	0.6687235864959954	0.07768049389902973	0.5460881765809368	-0.018420509224770048	0.6711844813409262	0.6698964035679154	0.6303256530679733	0	1.0	0.0
5754	0.0037131616137761874	0.0002613837035736333	-0.00024237214593278254	0.9955454929036167	None	0.25	1	0.4	4	0.7692307692307693	10	0.23809523809523808	0.7692307692307693	14	10	0	0	0	0.7777777777777778	7	9	1.0	15	0.0	1.0	4.058829671999305e-05	0.50025113911364	-0.0954351443075426	0.637041886435705	0.09938603225090921	0.5011766465849816	0.6890251641048328	0.5472138425421945	0	1.0	0.0
6022	0.0051596751941142905	0.0008628008724449322	0.0002841681686652416	0.995788834209546	None	0.25	1	0.4	4	0.75	9	0.25925925925925924	0.75	13	9	0	0	0	0.6666666666666666	9	6	0.9333333333333333	14	0.0	1.0	0.08290968390233941	0.6193665425932596	-0.03418651752137025	0.5134454094677543	0.26119449754397894	0.5628656435784432	0.7762516196553919	0.56573851189323	0	1.0	0.0
7369	0.0008050065851929245	0.0007568149338349822	-0.0007568147999994622	0.9989889366629395	None	0.3333333333333333	1	0.4444444444444444	4	0.7272727272727273	8	0.28888888888888886	0.7272727272727273	12	8	0	0	0	0.5555555555555556	5	9	0.8666666666666667	13	0.0	1.0	0.0999999999997965	0.5000000000383172	-0.005651726104456833	1.0	0.05657330618038351	0.5012674419134144	0.9340654445779496	0.999999999999815	0	0	0.0
4911	6.455172808541842e-06	6.2783927793459105e-06	6.274975805064043e-06	0.9992459239889157	None	0.25	1	0.4	4	0.7692307692307693	10	0.23809523809523808	0.7692307692307693	14	10	0	0	0	0.7777777777777778	7	9	1.0	15	0.0	1.0	0.01023912822233183	0.5939121160593024	0.09128698073991615	0.5295723925835499	0.00843316756332182	0.5070215854529674	0.5981620590494335	0.5437774301297096	0	0.9285714285714286	0.0
5774	0.009481806793714307	0.0029108684859800206	-0.002745641244287305	0.9976849082882069	None	0.3333333333333333	1	0.4444444444444444	4	0.7272727272727273	8	0.28888888888888886	0.7272727272727273	12	8	0	0	0	0.5555555555555556	5	9	0.8666666666666667	13	0.0	1.0	0.18682821980701858	0.5582567158713801	0.06980571108113627	0.5555832604376849	0.1766210210612354	0.6163342335747116	0.6300445877182034	0.5769961873450195	0	1.0	0.0
6351	0.00031729902846763076	8.585296919104842e-05	-6.480837132694376e-05	0.9981389866842124	None	0.25	1	0.4	4	0.75	9	0.25925925925925924	0.75	13	9	0	0	0	0.6666666666666666	6	9	0.9333333333333333	14	0.0	1.0	-0.09983004777301796	0.5000000008352462	0.02713131094354926	0.6036164676838405	0.0999999476777181	0.500000058951933	0.6954460905239295	0.5349891339635612	0	0.9230769230769231	0.0
7526	0.0018433047097231594	0.0002068271876985472	-0.00019808670671014541	0.9980633659989857	None	0.3333333333333333	1	0.4444444444444444	4	0.7272727272727273	8	0.2653061224489796	0.7272727272727273	12	8	0	0	0	1.0	7	7	0.8666666666666667	13	0.0	1.0	0.0003518135816783509	0.6083093207185479	-0.31402779468792186	0.9506640269389821	-0.09931578108607982	0.5010721423449799	0.8909886739285571	0.7566381345900118	0	1.0	0.0
5164	0.00031739661688168794	5.025264057490057e-06	-1.500578306341476e-06	0.9999972606936516	None	0.25	1	0.4	4	0.7692307692307693	10	0.23809523809523808	0.7692307692307693	14	10	0	0	0	0.7777777777777778	9	7	1.0	15	0.0	1.0	0.09975821825352187	0.5102304364813635	1.700848320621546e-07	0.5000016630941618	0.09999999679500585	0.5000206632566375	0.6155813576308476	0.5034180103690119	0	1.0	0.0
1674	None	None	None	None	None	0	0	0.5	5	0.5	6	0.5833333333333334	0.16666666666666666	6	2	7	9	0	0.6666666666666666	6	4	0.9333333333333333	14	0.6428571428571429	0.6	0.08711124715339899	0.52825423252825	0.04486017900697638	0.5170023020724192	-0.26675740378512364	0.9945497660596847	0.8659057002159171	0.857653364293403	1.0	0.8333333333333334	0.5320446412469306
6042	0.003994084317600179	0.0001946291113296117	0.0001866330772223315	0.9939480894858926	None	0.3333333333333333	1	0.4444444444444444	4	0.7272727272727273	8	0.28888888888888886	0.7272727272727273	12	8	0	0	0	0.5555555555555556	5	9	0.8666666666666667	13	0.0	1.0	0.1306749337106704	0.634058207556969	0.00962544901096564	0.5364624543306457	0.09960770699877472	0.5002462537884407	0.6138668567913759	0.5578037872069905	0	1.0	0.0
3130	None	None	None	None	None	0	0	0.14285714285714285	2	0.9444444444444444	17	0.47619047619047616	0.1111111111111111	3	2	16	9	0	0.8571428571428571	6	7	1.3333333333333333	20	0.2571428571428571	0.10526315789473684	0.06578771735628985	0.5388632141265373	0.07769176129656963	0.5044770073224277	0.028276943608739263	0.5361452743458248	0.5533922023947752	0.5265175376250323	1.0	1.0	0.0
2324	None	None	None	None	None	0.125	1	0.3333333333333333	6	0.64	16	0.5625	0.12	6	3	20	5	0	0.75	8	6	1.8	27	0.12195121951219512	0.25	0.032132404400709046	0.5123134341088562	0.02514939854638363	0.5324593275299797	0.0865251086154615	0.6237672671791131	0.569476766486467	0.5568245417912946	1.0	0.16666666666666666	0.0
1287	None	None	None	None	None	0	0	0.46153846153846156	6	0.4117647058823529	7	0.6333333333333333	0.11764705882352941	6	2	12	12	0	0.8333333333333334	6	5	1.2666666666666666	19	0.5	0.8571428571428571	-0.03997085532111409	0.6860869930807982	0.04673062221466241	0.5183011136022005	0.028504444029345866	0.5646515651318543	0.6075565177313194	0.5918767669502563	1.0	1.0	0.0
3214	0.004833782042533278	0.0014432495968104023	-0.00022916921077784723	0.9930154351012692	None	0.25	1	0.4	4	0.7692307692307693	10	0.23809523809523808	0.7692307692307693	14	10	0	0	0	0.7777777777777778	7	9	1.0	15	0.0	1.0	-0.05110664455601168	0.7988966536817962	-0.13527403506694374	0.5981113286328456	0.7318841788212895	0.6204074019333397	0.9798679812573954	0.6805058411500868	0	0.9285714285714286	0.0
1877	None	None	None	None	None	0	0	0.391304347826087	9	0.53125	17	0.9444444444444444	0.3125	17	10	16	10	0	0.4444444444444444	9	4	2.2666666666666666	34	0.3448275862068966	0.9333333333333333	7.812087453627146e-15	0.5000000000650459	0.09994468434462492	0.5211096134368238	0.017043597632766513	0.5617766820379101	0.6085285765047023	0.5277102813258158	0.058823529411764705	0.6470588235294118	0.0
4929	0.014266395696389506	0.007019907528714312	0.0053541609717287575	0.994867610161889	None	0.25	1	0.4	4	0.7692307692307693	10	0.23809523809523808	0.7692307692307693	14	10	0	0	0	0.7777777777777778	9	7	1.0	15	0.0	1.0	0.09999944051044134	0.5000054661286865	0.025115734462949336	0.5389491661118587	0.09999999999998518	0.5000000000065516	0.5873459861112237	0.5130082983497419	0	1.0	0.0
1999	None	None	None	None	None	0	0	1.0	2	0.0	0	0.75	0	2	0	0	2	0	1.0	2	2	0.2	3	1.0	0	0	0	0	0	0	0	0	0	0	0	0
835	None	None	None	None	None	0.4	2	0.5	6	0.5333333333333333	8	0.37777777777777777	0.4	12	6	4	2	0	0.5555555555555556	9	5	1.1333333333333333	17	0.3333333333333333	0.5333333333333333	0.08218510781892271	0.7247867445338287	0.030827092815311964	0.5903232448438276	9.077245764229606e-11	0.500000249782385	0.5905908198599608	0.6093413999638766	1.0	1.0	0.0
736	None	None	None	None	None	0	0	0.2	3	0.8	16	0.4489795918367347	0	0	0	21	21	0	1.0	7	7	1.4666666666666666	22	0.45652173913043476	0.2222222222222222	0	0	0	0	0	0	0	0	0	0	0
5119	0.0036517682469019027	0.0027191931870866478	-0.0013488977434321528	0.9992040676729625	None	0.25	1	0.4	4	0.7692307692307693	10	0.23809523809523808	0.7692307692307693	14	10	0	0	0	0.7777777777777778	9	7	1.0	15	0.0	1.0	-0.09999692030688151	0.500000739332858	0.013651117941907282	0.5303472775520897	-0.08126893925041863	0.6028129470176196	0.6259078339523819	0.5447748244206182	0	1.0	0.0
7270	0.001101477883779576	0.00011322208177693618	-9.88062055428686e-05	0.9991732428973578	None	0.3333333333333333	1	0.5	4	0.7	7	0.3333333333333333	0.7	11	7	0	0	0	0.4444444444444444	4	9	0.8	12	0.0	1.0	0.030404589139974163	0.5409377151007733	0.17730729447081617	0.7446214319722191	0.09999996018796917	0.5000000145654585	0.6456570361128491	0.6014272983447546	0	1.0	0.0
3418	0.015204339310652043	0.0059144032082291504	9.407054565148561e-05	0.976123710665928	None	0.16666666666666666	1	0.35714285714285715	5	0.7368421052631579	14	0.3888888888888889	0.631578947368421	17	12	3	0	0	0.6666666666666666	9	6	1.4	21	0.0	0.5333333333333333	-0.09999999998010939	0.5000000107137352	2.668326867441422e-10	0.5000000071722734	0.5472869908701112	0.5954684034972709	0.9450638316900053	0.5321736962085541	0	1.0	0.0
521	None	None	None	None	None	0	0	1.0	1	0	0	1.0	0	1	0	0	3	0	0.5	1	2	0.13333333333333333	2	1.0	0	0	0	0	0	0	0	0	0	0	0	0
1768	None	None	None	None	None	0	0	0.4	2	0.6	3	0.5833333333333334	0	0	0	6	13	0	0.3333333333333333	6	2	0.4666666666666667	7	0.8125	0.4	0	0	0	0	0	0	0	0	0	0	0
2875	9.653146158379446e-05	5.596543763307895e-07	5.59641661634155e-07	0.9999889593704968	None	0	0	0.4166666666666667	10	0.5151515151515151	17	0.4861111111111111	0.3939393939393939	21	13	13	13	0	0.8888888888888888	9	8	2.3333333333333335	35	0.5909090909090909	0.3870967741935484	0.005673037758718228	0.5	0.09999999610268688	0.5000022816307463	2.8836522699064637e-09	0.5388561413510766	0.6126854355602638	0.5129760615182802	1.0	1.0	0.0
6146	0.00030531718694514864	1.7574560027364464e-06	-1.3852176822675517e-06	0.9999985050719605	None	0.25	1	0.36363636363636365	4	0.7857142857142857	11	0.2222222222222222	0.7857142857142857	15	11	0	0	0	0.8888888888888888	9	8	1.0666666666666667	16	0.0	1.0	-0.07503281941320779	0.6024059948533252	-0.02057539373770283	0.6463620104281069	0.05624038168323823	0.513772081467736	0.6423953105978616	0.5885310574882128	0	1.0	0.0
1743	None	None	None	None	None	0	0	0.0625	3	0.9420289855072463	65	0.8765432098765432	0	0	0	70	4	0	1.0	9	9	4.733333333333333	71	0.027777777777777776	0.8387096774193549	0	0	0	0	0	0	0	0	0	0	0
1252	None	None	None	None	None	0.16666666666666666	1	0.5	7	0.5	9	0.37037037037037035	0.5	15	9	4	3	0	0.6666666666666666	9	6	1.3333333333333333	20	0.5	0.5714285714285714	0.09917410347308064	0.5132992708442939	0.04063715235471016	0.5412530425187594	0.043970854584833	0.6492313435334123	0.5731495293695527	0.5690770804064136	1.0	1.0	0.0
2284	None	None	None	None	None	0	0	0.3181818181818182	7	0.6451612903225806	20	0.5238095238095238	0.16129032258064516	8	5	24	0	0	0.7777777777777778	7	9	2.2	33	0.0	0.3448275862068966	0.1988036968488093	0.9865875444252125	0.06052118898184951	0.576366807208011	-0.07871202038762473	0.5521852386764841	0.81805883348855	0.8327368675938832	0	1.0	0.0
3830	0.0004361663199799353	7.099084190658661e-05	-5.167444789093356e-05	0.9994487996487337	None	0	0	0.375	3	0.8	8	0.3	0.8	11	8	0	1	0	0.625	5	8	0.8	12	1.0	0.8571428571428571	0.03181022109750482	0.5398365584607918	-0.09695581695063712	0.6464183763430257	-0.006206579774811276	0.6699814564247261	0.6383894073820886	0.6201942548878809	0.0	0	0.0
7033	0.00021179470344837993	0.00015583932884657644	-0.00015582566737018134	0.9997492610882168	None	0.25	1	0.4	4	0.75	9	0.25925925925925924	0.75	13	9	0	0	0	0.6666666666666666	6	9	0.9333333333333333	14	0.0	1.0	-0.09579004410965605	0.6159900814346966	-0.09985592372034628	0.5193488046752491	0.0315893005477097	0.5100507684904811	0.6458555632196342	0.5490257131002142	0	1.0	0.0
7435	0.0013092966036961965	0.00026892940885172727	0.00025637617294325336	0.9992212779384017	None	0.25	1	0.36363636363636365	4	0.7857142857142857	11	0.2222222222222222	0.7857142857142857	15	11	0	0	0	0.8888888888888888	8	9	1.0666666666666667	16	0.0	1.0	0.03217447633714298	0.5696713252923351	-0.11691615815665604	0.8550735682561833	0.09999998324963842	0.5000000098070854	0.7124650323342443	0.6648887572050413	0	0	0.0
4971	0.0053543644055581196	0.004087577522060224	-0.001016373495815861	0.9966961079216724	None	0.25	1	0.4	4	0.7692307692307693	10	0.23809523809523808	0.7692307692307693	14	10	0	0	0	0.7777777777777778	9	7	1.0	15	0.0	1.0	0.0998868354336988	0.5504463814447901	0.09863770458542336	0.5403280698768885	0.09400809245634578	0.5188115065520137	0.5112698049436496	0.5365529575959336	0	1.0	0.0
3844	0.0017564354654534407	0.00028310299770363225	0.00028182902685198314	0.9983397958219864	None	0.3333333333333333	1	0.5	4	0.7	7	0.3	0.7	11	7	0	0	0	0.625	5	8	0.8	12	0.0	0.8571428571428571	0.09997706387062605	0.5004926104458933	3.231488834602734e-05	0.5058044014369781	0.06796299825108207	0.5281448367692948	0.6023594992257328	0.5114886082496658	0	0.45454545454545453	0.0
6290	0.0015610423844487247	0.00011559181544091082	0.00011557044087457764	0.9987526896679091	None	0.3333333333333333	1	0.5	4	0.6666666666666666	6	0.4074074074074074	0.6666666666666666	10	6	0	0	0	0.3333333333333333	3	9	0.7333333333333333	11	0.0	1.0	0.054430832992101566	0.5240589717029308	0.0999980106332049	0.5000210426435046	0.10599158645215159	0.5231850899698585	0.5573082369554353	0.5157615552010286	0	1.0	0.0
3282	3.296707726040566e-08	3.270844042291485e-08	3.149098006501796e-08	0.9999946276239543	None	0.3333333333333333	1	0.5	4	0.6666666666666666	6	0.3055555555555556	0.6666666666666666	9	6	1	2	0	1.0	6	6	0.7333333333333333	11	0.6666666666666666	0.8	0.08726098789517849	0.6411253597557292	0.09773279098265286	0.5098204994194699	2.0318585832311433e-08	0.5000001040146221	0.6109469680234813	0.5514455717834925	0.0	0	0.0
5715	0.005526296017092968	0.0007962807196555044	-5.823609979240788e-05	0.9915760351174826	None	0.3333333333333333	1	0.5	4	0.7	7	0.3333333333333333	0.7	11	7	0	0	0	0.4444444444444444	9	4	0.8	12	0.0	1.0	0.14304928592262597	0.5715778629399728	0.054330619669296164	0.6608299886468297	0.3288283460331474	0.6121155826475998	0.7804433267039346	0.6155021356789413	0	1.0	0.0
3618	0.0001278410593073057	1.0926616999325515e-06	-1.4796251119957463e-07	0.9999964842735016	None	0.25	1	0.4	4	0.75	9	0.25925925925925924	0.75	13	9	0	0	0	0.6666666666666666	6	9	0.9333333333333333	14	0.0	1.0	0.02281720646239802	0.5580994748834691	0.00027238775963745604	0.5004022035428982	0.024016778439602853	0.5710552065652816	0.5484224464172853	0.5433259782364182	0	1.0	0.0
6150	0.0016454369427151522	0.00019437044110705653	-4.392088876792287e-05	0.9982239089271987	None	0.25	1	0.4	4	0.7692307692307693	10	0.23809523809523808	0.7692307692307693	14	10	0	0	0	0.7777777777777778	7	9	1.0	15	0.0	1.0	0.03783370577278374	0.6006471578470728	0.19665607596350018	0.617549647531947	0.07906670815939092	0.5970528552009365	0.6771543507451159	0.6051190919428742	0	0.8571428571428571	0.0
344	None	None	None	None	None	0	0	0.1724137931034483	5	0.8048780487804879	33	0.6825396825396826	0.24390243902439024	14	10	28	13	0	0.7777777777777778	9	7	2.8666666666666667	43	0.23214285714285715	0.4444444444444444	-0.19685136833667385	0.9997255455957286	1.8504468804611844e-05	0.5000756688481541	0.09773245237249563	0.6001664078288436	0.8057449199073264	0.9462910589298063	1.0	1.0	0.14729341505512158
3134	0.00021786158416995145	9.233513261994171e-05	-2.8189005041046293e-06	0.9986731664678739	None	0	0	0.375	3	0.8	8	0.3333333333333333	0.8	11	8	0	1	0	0.4444444444444444	9	4	0.8	12	1.0	1.0	0.0967597780227014	0.5636637223933123	-0.06903721349997563	0.5155486741561093	0.025571807089636595	0.5268774370872248	0.6656034855414621	0.5354299255551873	1.0	1.0	0.0
828	None	None	None	None	None	0	0	0.23809523809523808	10	0.7377049180327869	45	0.7777777777777778	0.47540983606557374	36	29	26	1	0	1.0	9	9	4.2	63	0.02040816326530612	0.7272727272727273	0.02340855349356042	0.6578438708247829	0.09860589951419592	0.5076502402400432	0.09995663578858893	0.5373674653148193	0.5829890706125476	0.5690601534162901	1.0	0.9722222222222222	0.0
2254	None	None	None	None	None	0	0	0.3181818181818182	7	0.6451612903225806	20	0.9166666666666666	0.3225806451612903	16	10	16	11	0	0.4444444444444444	9	4	2.2	33	0.36666666666666664	0.896551724137931	0.0009650552175678711	0.5038223604380473	0.09999456651040459	0.5000821345054245	0.06279180226804633	0.5585611619309931	0.6022741155755882	0.5208997255055511	1.0	0.9375	0.9072065482150022
5548	0.0048971819378910075	0.004759430125267062	-8.179842218685287e-05	0.9940006969661391	None	0.3333333333333333	1	0.4444444444444444	4	0.7272727272727273	8	0.2708333333333333	0.7272727272727273	12	8	0	0	0	0.75	8	6	0.8666666666666667	13	0.0	0.8571428571428571	0.09996182997847658	0.5013089391851673	-0.015239628576394947	0.6691837623671515	0.09999999999999976	0.5000000000002156	0.6320413926600319	0.558869968051645	0	0.5833333333333334	0.0
6433	0.0032774124106504615	0.001924762841500485	0.0010273888105245888	0.9968602420931246	None	0.25	1	0.4	4	0.75	9	0.25925925925925924	0.75	13	9	0	0	0	0.6666666666666666	6	9	0.9333333333333333	14	0.0	1.0	0.09999798826924279	0.5000150846569185	-0.013685463172656615	0.6419097197082567	0.45459087383244523	0.6340041332423538	0.8784605175903539	0.593322780235232	0	1.0	0.0
1159	None	None	None	None	None	0	0	0.3333333333333333	2	0.8571428571428571	6	0.36	0.8571428571428571	8	6	0	0	0	1.0	5	5	0.6	9	0.0	0	0.04108003376452369	0.6674920870079012	2.6210276219295817e-05	0.5000949696723097	0.03894172324173178	0.6815321823372703	0.6056453543521179	0.6191688549470917	0	0.375	0.0
4521	0.00025386759054405654	3.1028042986692186e-06	-3.0489967501733176e-06	0.9999972747567789	None	0	0	0.375	3	0.8	8	0.3333333333333333	0.8	11	8	0	1	0	0.4444444444444444	9	4	0.8	12	1.0	1.0	1.3698098980449987e-06	0.5111444338794257	0.03316788649997545	0.6714890402793474	0.09999976282411797	0.5000002446771712	0.6157073693106312	0.5629568861636992	0.0	0	0.0
1983	None	None	None	None	None	0.125	1	0.4444444444444444	8	0.48	12	0.5	0.24	10	6	16	9	0	0.6666666666666666	9	6	1.8	27	0.28125	0.5833333333333334	-0.1929889814912798	0.7506096619030062	0.1650480391036607	0.9515858674297253	-0.043385695549512306	0.5224807091488185	0.8123036350154496	0.8006022543427804	0.0	0	0.0
3805	0.002261397265148212	0.0003768687706136483	-0.00036060446705370283	0.9971262519263199	None	0.25	1	0.4	4	0.75	9	0.25925925925925924	0.75	13	9	0	0	0	0.6666666666666666	6	9	0.9333333333333333	14	0.0	1.0	1.1260456574490025e-05	0.5027931983906363	0.03458103526685345	0.509848686475216	-0.02073039089746269	0.6796837088776768	0.5967135503893004	0.566511094970895	0	1.0	0.0
1917	None	None	None	None	None	0	0	0.3333333333333333	2	0.6666666666666666	4	0.4444444444444444	0	0	0	7	13	0	0.5	6	3	0.5333333333333333	8	0.7222222222222222	0.3333333333333333	0	0	0	0	0	0	0	0	0	0	0
2686	None	None	None	None	None	0	0	0.14814814814814814	4	0.8421052631578947	32	0.8888888888888888	0.10526315789473684	7	4	32	5	0	0.5555555555555556	9	5	2.6666666666666665	40	0.07692307692307693	0.8888888888888888	7.311741298532823e-09	0.5000056028026406	0.09359766973809783	0.5748359666347893	7.902762784127648e-27	0.5	0.6085503630352466	0.5251148528953782	0.14285714285714285	0.42857142857142855	0.0
4953	0.004038156249691201	0.002888608065142837	0.0028677887769875017	0.997802418065202	None	0.25	1	0.4	4	0.7692307692307693	10	0.23809523809523808	0.7692307692307693	14	10	0	0	0	0.7777777777777778	7	9	1.0	15	0.0	1.0	0.09988935063392827	0.5127800615918582	2.0270008229011245e-06	0.5695665371649157	0.09999999999999741	0.5000000000060961	0.6154518230281991	0.5275731843940791	0	0	0.0
6303	0.0037888525192628576	0.002987833960267343	0.002984174441241067	0.9970539882631738	None	0.3333333333333333	1	0.5	4	0.7	7	0.3333333333333333	0.7	11	7	0	0	0	0.4444444444444444	4	9	0.8	12	0.0	1.0	0.09602851584847691	0.5438805402250826	0.27396778193658405	0.6628835255709938	0.09996731715604591	0.5015873577611506	0.6956658744133065	0.5710570144205167	0	0	0.0
315	None	None	None	None	None	0	0	0.13333333333333333	4	0.8604651162790697	37	0.9183673469387755	0	0	0	44	12	0	1.0	7	7	3.0	45	0.13043478260869565	0.5789473684210527	0	0	0	0	0	0	0	0	0	0	0
3696	0.00019061606087701166	8.016040962933441e-06	7.251308917138596e-06	0.9999900547000333	None	0	0	0.42857142857142855	3	0.75	6	0.3333333333333333	0.75	9	6	0	1	0	0.8333333333333334	5	6	0.6666666666666666	10	1.0	0.4	0.036932620688911996	0.6602109739735531	0.2264051397643126	0.5281540562784178	-0.09999999719989625	0.5000001321647812	0.7941832849116883	0.5643880386222818	0.8888888888888888	1.0	0.0
1411	None	None	None	None	None	0.3333333333333333	2	0.4666666666666667	7	0.5	10	0.4888888888888889	0.35	14	7	7	0	0	0.5555555555555556	9	5	1.4666666666666666	22	0.0	0.5555555555555556	0.09999988022046177	0.5000137556410683	0.09999975628198705	0.5000840275587323	0.09849298612134287	0.5457250416842764	0.501775754408077	0.5153121892185644	0	1.0	0.0
2128	None	None	None	None	None	0.11764705882352941	2	0.3888888888888889	14	0.5294117647058824	27	0.654320987654321	0.29411764705882354	27	15	25	11	0	1.0	9	9	3.533333333333333	53	0.2619047619047619	0.9090909090909091	-0.013848889587973295	0.6696687954030026	0.08192435496422264	0.5500665784112654	0.09997908246508566	0.500697809647764	0.6306489342084048	0.5752912510944316	1.0	1.0	0.3285700808606942
3470	0.001174851953546176	0.0009060448653456199	-3.481416789491957e-05	0.9989015914395046	None	0.2	1	0.3333333333333333	4	0.8	12	0.20987654320987653	0.8	16	12	0	0	0	1.0	9	9	1.1333333333333333	17	0.0	1.0	0.06676161802153255	0.6731338103030514	0.07433049053240025	0.5687740611875444	0.020540015062204372	0.6004923073976391	0.555503317757372	0.615128195190544	0	1.0	0.0
6861	0.003872902407627144	0.0019272211025798474	0.0017090130125486701	0.9967566302091913	None	0.25	1	0.4	4	0.75	9	0.25925925925925924	0.75	13	9	0	0	0	0.6666666666666666	6	9	0.9333333333333333	14	0.0	1.0	0.09999267321539435	0.5398048183121861	-0.08567556721767092	0.5196417786671076	0.09027091683541641	0.5004926368347552	0.7011788049473312	0.5200005750033513	0	0.3076923076923077	0.0
1800	None	None	None	None	None	0.125	1	0.5	9	0.4	10	0.6	0.2	12	5	14	6	0	0.5555555555555556	9	5	1.8	27	0.24	0.7272727272727273	-0.021432348671319927	0.5905340127798251	0.15926933098573942	0.5608747171691445	0.09469389534388553	0.5485142628418003	0.6802191303381351	0.5667291790776773	1.0	1.0	0.0
6910	0.010440240340108762	0.0022944660544898694	-0.0014642925913667191	0.9944270231723361	None	0.25	1	0.4	4	0.75	9	0.25925925925925924	0.75	13	9	0	0	0	0.6666666666666666	6	9	0.9333333333333333	14	0.0	1.0	0.0999980479712885	0.5000197923293253	0.09633471133473061	0.625635797074558	0.09999975172800217	0.5000091243485072	0.5043188286514806	0.5427003139674479	0	1.0	0.0
1616	None	None	None	None	None	0	0	0.5	7	0.4444444444444444	8	0.8333333333333334	0.05555555555555555	5	1	14	0	0	0.6666666666666666	4	6	1.3333333333333333	20	0.0	0.42857142857142855	0.04929695888491629	0.6311934597765811	-0.0962497028925636	0.5028461127090464	0.09998238202773922	0.500002331953348	0.6967337225976943	0.5456007740767284	0	0.8	0.0
7312	0.0019012195412696608	0.00016456481298407553	-0.00015607181397813837	0.9958159339523978	None	0.25	1	0.4	4	0.75	9	0.25925925925925924	0.75	13	9	0	0	0	0.6666666666666666	6	9	0.9333333333333333	14	0.0	1.0	7.902762784127648e-27	0.500000000000001	0.15643517462460282	0.57924402094237	0.06558615197737878	0.6793720992100158	0.6786721902231199	0.5882783826655531	0	1.0	0.0
1767	None	None	None	None	None	0	0	0.4	2	0.8	4	1.0	0.8	6	4	0	2	0	0.14285714285714285	1	7	0.4666666666666667	7	1.0	1.0	-0.04464664747203989	0.6431324838314803	0.05165278869789778	0.5203229135101511	-0.07707791801419094	0.780113595866414	0.6467610184965943	0.6560070467545105	1.0	1.0	0.1805655477109238
7420	0.010680917538326956	0.010699192340605783	0.010616275886718502	0.9945285708292775	None	0.3333333333333333	1	0.4444444444444444	4	0.7272727272727273	8	0.28888888888888886	0.7272727272727273	12	8	0	0	0	0.5555555555555556	5	9	0.8666666666666667	13	0.0	1.0	0.09999995416950522	0.5000108165259307	-0.05216109554588807	0.5348591070450556	0.09999993333377737	0.5000002790938527	0.6720108329396741	0.5116401787603438	0	1.0	0.0
5244	0.00035525311949634385	1.3060047749134192e-06	-1.2918548465042524e-06	0.9999965393056323	None	0.25	1	0.4	4	0.75	9	0.25925925925925924	0.75	13	9	0	0	0	0.6666666666666666	9	6	0.9333333333333333	14	0.0	1.0	0.1802079104925275	0.6169849388960776	0.004010409351705846	0.5809385315587079	0.5361944866923154	0.6197101845359667	0.8986155559808394	0.6060102431274821	0	1.0	0.0
4988	0.00032312147048192723	4.315105998733046e-06	-3.464135027996446e-06	0.999997994168495	None	0.25	1	0.4	4	0.7692307692307693	10	0.23809523809523808	0.7692307692307693	14	10	0	0	0	0.7777777777777778	9	7	1.0	15	0.0	1.0	0.0999993362829942	0.5000136864945474	0.09999999946549339	0.5000000019028804	-0.0678420532671891	0.6669363102803647	0.6880920278994566	0.5576109648563712	0	0	0.0
2835	3.1814706636823195e-08	2.9561398487728258e-08	-2.954191200655756e-08	0.9999957246356354	None	0	0	0.3333333333333333	3	0.8181818181818182	9	0.28888888888888886	0.8181818181818182	12	9	0	1	0	0.5555555555555556	9	5	0.8666666666666667	13	1.0	1.0	0.09996963345905906	0.5001253000833564	1.3322370529326973e-06	0.5007398012584833	1.3563058861602049e-05	0.5000599106907799	0.6156662741215143	0.5003083374860454	0.0	0.6666666666666666	0.0
5651	0.0024226933427130503	0.0013391618074642833	0.0013231895810515448	0.9964508056371025	None	0.25	1	0.4	4	0.7692307692307693	10	0.23809523809523808	0.7692307692307693	14	10	0	0	0	0.7777777777777778	9	7	1.0	15	0.0	1.0	-0.09460730796167212	0.6461770693159846	0.019640579511240607	0.5089142636706928	0.04344776126889507	0.6651716755512391	0.6602098091760688	0.6086056765076141	0	1.0	0.0
5037	0.0012812851677457284	8.160482073273176e-05	8.11481775128599e-05	0.998868076019367	None	0.3333333333333333	1	0.5	4	0.7	7	0.3333333333333333	0.7	11	7	0	0	0	0.4444444444444444	4	9	0.8	12	0.0	1.0	0.057515326056837346	0.5746721058759694	-0.09350249052126104	0.5217089764745125	0.07731722140957366	0.5009700203098773	0.6776666546677036	0.5325961917359461	0	1.0	0.0
2836	2.2637554644782236e-08	2.2042958397826465e-08	-1.7669597398005535e-09	0.9999973783702131	None	0.25	1	0.4	4	0.7692307692307693	10	0.23809523809523808	0.7692307692307693	14	10	0	0	0	0.7777777777777778	7	9	1.0	15	0.0	1.0	1.9437649254176033e-05	0.5735049668686494	-0.022388397062595756	0.6467001000694139	4.257765110599593e-07	0.5000020054701126	0.5552145355124575	0.5745027575589797	0	1.0	0.0
5433	0.001676347890921564	0.0002265934141763983	0.00021822382387061079	0.9981056686211961	None	0.3333333333333333	1	0.5	4	0.7	7	0.3333333333333333	0.7	10	7	1	2	0	0.4444444444444444	4	9	0.8	12	0.6666666666666666	1.0	0.037297578414851575	0.6755817610812078	0.046840599348074566	0.5251746617011817	0.09094072382598725	0.5033143236667895	0.5639766860635527	0.570165724260196	1.0	1.0	0.0
4294	0.007225252372205947	0.005518149077835083	0.00024390986851557996	0.9911124449615317	None	0.25	1	0.4	4	0.75	9	0.25925925925925924	0.75	13	9	0	0	0	0.6666666666666666	9	6	0.9333333333333333	14	0.0	1.0	0.09984628948348237	0.5021829177937454	9.999193361239787e-08	0.5000122020206914	-0.14640660653746582	0.9751951114035642	0.750885866457789	0.7732566847132294	0	1.0	0.0
2251	None	None	None	None	None	0	0	1.0	2	0.0	0	1.0	0	0	0	2	8	0	0.3333333333333333	3	1	0.2	3	1.0	1.0	0	0	0	0	0	0	0	0	0	0	0
5324	2.85207081100199e-08	2.838658915732959e-08	2.53562590139054e-10	0.9999967211730993	None	0.25	1	0.4	4	0.75	9	0.25925925925925924	0.75	13	9	0	0	0	0.6666666666666666	6	9	0.9333333333333333	14	0.0	1.0	0.09999957055077985	0.5000130837140792	0.1	0.5	4.342214576164124e-20	0.5000182430163032	0.615715894204621	0.5000104422434629	0	0.6923076923076923	0.0
4565	0.0034323537346373206	0.0005364889545325129	-0.00039787330157758417	0.9985730683019841	None	0.25	1	0.4	4	0.75	9	0.25	0.75	13	9	0	0	0	0.875	7	8	0.9333333333333333	14	0.0	1.0	-0.03481812454151269	0.5067075549856741	-0.05058507193695096	0.5769572681192834	0.4544892032071253	0.684135918660172	0.9115150925876797	0.5914566788995768	0	0.46153846153846156	0.0
2559	1.3894208943918692e-05	3.950752792910306e-06	3.950447217045002e-06	0.9951898071627306	None	0	0	0.06666666666666667	2	0.9761904761904762	41	0.8148148148148148	0	0	0	43	9	0	0.6666666666666666	9	6	2.933333333333333	44	0.1	0.9473684210526315	0	0	0	0	0	0	0	0	0	0	0
3997	0.0018118052542460887	0.000461144786561889	-0.00015009849266343895	0.9977356691248069	None	0.25	1	0.36363636363636365	4	0.7857142857142857	11	0.2222222222222222	0.7857142857142857	15	11	0	0	0	0.8888888888888888	9	8	1.0666666666666667	16	0.0	1.0	0.0055521043931129775	0.6691364612344735	-0.07311173865372399	0.6041074595656669	0.07890031006786366	0.6506259915410472	0.6679351082818412	0.6417331383153408	0	0.5333333333333333	0.0
4357	1.2795088109392643e-10	1.34921121725298e-12	6.789929153480788e-13	0.9999999999999999	None	0.3333333333333333	1	0.4444444444444444	4	0.7272727272727273	8	0.28888888888888886	0.7272727272727273	12	8	0	0	0	0.5555555555555556	5	9	0.8666666666666667	13	0.0	1.0	0.12768429940408127	0.999989497888147	0.0023310551257949962	0.5024244499142524	0	0.5	0.7290125967003968	0.9786378401854249	0	1.0	0.0
6498	0.000571682453703139	4.463941209796639e-05	-2.271872037762738e-05	0.9995564242068895	None	0.25	1	0.4	4	0.7692307692307693	10	0.23809523809523808	0.7692307692307693	14	10	0	0	0	0.7777777777777778	9	7	1.0	15	0.0	1.0	0.09892215717214123	0.5620327021265253	0.006130408809622089	0.5608343285974846	0.44376661858127325	0.6967029160301591	0.8694900209992867	0.6087045955323778	0	1.0	0.0
4454	0.004850432047067174	0.004061725382065738	0.0040576918941515275	0.9979025412502547	None	0.3333333333333333	1	0.4444444444444444	4	0.7272727272727273	8	0.28888888888888886	0.7272727272727273	12	8	0	0	0	0.5555555555555556	5	9	0.8666666666666667	13	0.0	1.0	0.09999210433997767	0.5006911965820241	0.00445741971079594	0.5128760379311619	0.0965066209685042	0.5546958337788618	0.6085523053210558	0.5228127070984016	0	1.0	0.0
3059	0.0018875248650367705	0.00029457842962322213	-0.00029457309703656846	0.9962078173803355	None	0	0	0.42857142857142855	6	0.5555555555555556	10	0.37037037037037035	0.3333333333333333	11	6	8	9	0	0.6666666666666666	6	9	1.3333333333333333	20	0.6	0.7058823529411765	0.016231166312604278	0.5284966373449451	-0.04461809558372254	0.8160100174250369	0.05793687274571345	0.5778139826094273	0.6356907571572624	0.6545621582390123	1.0	1.0	0.8
3649	0.00033979058052180486	2.0172032029698005e-06	1.8661805222530827e-06	0.9999974370188779	None	0.25	1	0.4	4	0.7692307692307693	10	0.23809523809523808	0.7692307692307693	14	10	0	0	0	0.7777777777777778	7	9	1.0	15	0.0	1.0	0.0007987749992134941	0.5458892755268104	0	0.5	0.08033825666077749	0.5041177390190102	0.5931130451681417	0.5167059822689873	0	0	0.0
6184	0.0014529080694750775	8.697010021926255e-05	8.682375178154856e-05	0.998239868567204	None	0.3333333333333333	1	0.4444444444444444	4	0.7272727272727273	8	0.28888888888888886	0.7272727272727273	12	8	0	0	0	0.5555555555555556	5	9	0.8666666666666667	13	0.0	1.0	0.07733133684639051	0.5820888110428225	-0.012141243893477243	0.6799835110143523	0.05117906301962575	0.5909827115116363	0.6038839422081761	0.6187768524849142	0	1.0	0.0
4151	0.0001367220081027318	6.439098292576056e-07	-6.334121911270439e-07	0.9999920494297106	None	0.25	1	0.4	4	0.75	9	0.25925925925925924	0.75	13	9	0	0	0	0.6666666666666666	9	6	0.9333333333333333	14	0.0	1.0	-0.08661688043087153	0.5119148967277524	0.02033225179577252	0.6093231556027736	0.019198256458147288	0.55069934572572	0.6505703315167507	0.5577110983808475	0	1.0	0.0
426	None	None	None	None	None	0.3333333333333333	1	0.5555555555555556	5	0.36363636363636365	4	0.43333333333333335	0.2727272727272727	8	3	4	4	0	0.8333333333333334	5	6	0.8666666666666667	13	0.5714285714285714	0.36363636363636365	0.07175098824999107	0.6958535284672628	0.2542205158552571	0.5590621300060871	0.0376402953384952	0.6431460013672475	0.7694731997913947	0.6344473106850445	1.0	1.0	0.38024459186589055
777	None	None	None	None	None	0	0	0.3333333333333333	3	0.8181818181818182	9	0.28888888888888886	0.8181818181818182	12	9	0	0	0	0.5555555555555556	5	9	0.8666666666666667	13	0.0	1.0	0.2463824515036141	0.9908874416469005	2.6559334031258504e-10	0.5105134950702015	-0.0975202738667084	0.5213104235008316	0.8387234963852799	0.8327764451244605	0	1.0	0.0
2506	None	None	None	None	None	0	0	0.3333333333333333	2	0.8571428571428571	6	1.0	0.8571428571428571	8	6	0	2	0	0.1111111111111111	1	9	0.6	9	1.0	1.0	4.6174407281208476e-05	0.5070508986093105	2.0575464596666335e-09	0.5000024458626852	-0.0061740098584196325	0.6044908408063224	0.5443120740108812	0.5376310238219371	1.0	1.0	0.0
5842	0.0015620974640646217	0.00038592477290966704	0.0003847796001365835	0.9987182302579629	None	0.3333333333333333	1	0.5	4	0.7	7	0.3333333333333333	0.7	11	7	0	0	0	0.4444444444444444	4	9	0.8	12	0.0	1.0	0.04521586218653561	0.549497105011845	0.10017576533956926	0.8199319070885247	0.09999996852144853	0.500000142547768	0.5713427338627846	0.639111203480339	0	1.0	0.0
5179	0.0008465254214313979	0.0005836015177775806	0.0005835937589134365	0.9991761228596809	None	0	0	0.375	3	0.7777777777777778	7	0.4074074074074074	0.7777777777777778	10	7	0	1	0	0.3333333333333333	3	9	0.7333333333333333	11	1.0	1.0	0.09923293585311185	0.501607164353489	5.9843506514567715e-06	0.5000798647533578	-0.00495655661270655	0.6672712552442472	0.6166019759133031	0.5582852534063025	1.0	1.0	0.0
3063	0.0046485882459811135	0.0009451194257024694	0.0009279101968892829	0.995521914396389	None	0.3333333333333333	1	0.375	3	0.6666666666666666	6	0.55	0.5555555555555556	8	5	2	0	0	0.8	5	4	0.7333333333333333	11	0.0	0.3333333333333333	0.11818273730332443	0.5854116246652554	0.05756507026119895	0.5239975368223334	-0.09999994080293613	0.5000000914356938	0.7140773528934453	0.5366917057885445	0	0.875	0.0
2197	None	None	None	None	None	0	0	0.5	2	0.6666666666666666	2	1.0	0.6666666666666666	4	2	0	2	0	0.2	1	5	0.3333333333333333	5	1.0	1.0	-0.05331805280216641	0.6660552964978115	0.04511065981486778	0.5046284295869645	0.07464496325658856	0.6005056585701662	0.6290092781680972	0.5919811281186963	1.0	1.0	0.0843142876340555
4314	0.005480620076549034	0.0028216682586260206	0.002691245617018567	0.9975497032078033	None	0.3333333333333333	1	0.5	4	0.7	7	0.3333333333333333	0.7	11	7	0	0	0	0.4444444444444444	4	9	0.8	12	0.0	1.0	0.09999902762776362	0.500026306865218	-0.07318655803287012	0.5486009701941744	0.3154692509014166	0.5440127193335518	0.8304457482294244	0.5309298378665308	0	0	0.0
3729	0.0013014870576912797	8.392148264378338e-05	-5.7712492854350904e-05	0.9983431324127826	None	0.25	1	0.4	4	0.75	9	0.25925925925925924	0.75	13	9	0	0	0	0.6666666666666666	9	6	0.9333333333333333	14	0.0	1.0	0.0001821020910770642	0.5029734619173429	0.10188226140144359	0.9140562456183763	-0.06977217247857956	0.5670217052146532	0.6668151903988255	0.707222903195074	0	0.07692307692307693	0.0
6438	0.02818625652407329	0.018275387844495793	-0.014786375359091056	0.9926210074231899	None	0.25	1	0.4	4	0.7692307692307693	10	0.23809523809523808	0.7692307692307693	14	10	0	0	0	0.7777777777777778	9	7	1.0	15	0.0	1.0	0.09994794756718321	0.5001510361938745	-0.04078999393455123	0.5154237829460917	0.1808461617294868	0.5278023418965292	0.7182883617483693	0.5144662158960777	0	1.0	0.0
3144	5.923867047904397e-08	5.693821778370164e-08	3.813443824021736e-08	0.9999902657050123	None	0	0	0.42857142857142855	3	0.75	6	0.3333333333333333	0.75	9	6	0	0	0	0.8333333333333334	5	6	0.6666666666666666	10	0.0	0.4	-0.09999766385176605	0.5000049737236185	0.0024869838623660665	0.5098725304348823	7.902762784127648e-27	0.5	0.617126069333686	0.5032928815426354	0	1.0	0.0
1078	None	None	None	None	None	0.09090909090909091	1	0.4166666666666667	10	0.5588235294117647	19	0.5714285714285714	0.47058823529411764	25	16	10	0	0	0.7777777777777778	7	9	2.4	36	0.0	0.41379310344827586	0.042715233252676274	0.5506704956085765	0.01643623126070456	0.5505824962433258	0.03676724917665782	0.6811250527421255	0.5899010615517065	0.5959096363663885	0	0	0.0
5961	0.005685246648517684	0.0004924187259346869	-1.0032816832969817e-05	0.946709819129774	None	0.25	1	0.4	4	0.75	9	0.25925925925925924	0.75	13	9	0	0	0	0.6666666666666666	6	9	0.9333333333333333	14	0.0	1.0	3.091619997288611	0.9999999999999969	0.09950938440182859	0.5189071860678867	0.06562251322835227	0.6362936554920715	0.9999993092529269	0.999988073618935	0	0.9230769230769231	0.0
3328	0.0012987893937467757	0.0002244469458749321	-0.0002187667583963363	0.9985624475798365	None	0.25	1	0.4	4	0.75	9	0.25925925925925924	0.75	13	9	0	0	0	0.6666666666666666	9	6	0.9333333333333333	14	0.0	1.0	0.032393479586039206	0.5820417895109399	0.03832656875330205	0.6669349489428621	-0.09956782629792169	0.501689024642515	0.6694287968275845	0.5851838200603222	0	0.6153846153846154	0.0
2720	3.295636330717228e-08	3.032033180432808e-08	-8.854198911969777e-11	0.9999955617645565	None	0	0	0.3333333333333333	3	0.8181818181818182	9	0.28888888888888886	0.8181818181818182	12	9	0	0	0	0.5555555555555556	5	9	0.8666666666666667	13	0.0	1.0	0.026518394451379646	0.6577380119569086	0.3279085974050201	1.0	1.9215279311403994e-12	0.5000000000123086	0.8861833822790607	0.9999993307889203	0	0	0.0
2091	None	None	None	None	None	0	0	0.5	2	0.6666666666666666	2	0.5555555555555556	0.6666666666666666	4	2	0	1	0	1.0	3	3	0.3333333333333333	5	0.5	0	1.632436330536807e-06	0.5011834293875366	6.569883474937014e-13	0.500000000471831	0.06411109886916602	0.5530009627837646	0.5749851592633851	0.5181201468314436	0.0	0	0.0
6554	0.00477535634990045	0.0006651514384351531	-0.0006081100390823428	0.9927055684629688	None	0.25	1	0.4	4	0.7692307692307693	10	0.23809523809523808	0.7692307692307693	14	10	0	0	0	0.7777777777777778	7	9	1.0	15	0.0	1.0	0.09999999998507714	0.5000000000201615	2.6159172513120923e-05	0.542047632111569	0.22169428615755254	0.9986723479429283	0.7122074978035653	0.9058400498533169	0	1.0	0.0
2960	0.00071250191673694	0.0002740753417955554	-7.01637610375781e-05	0.9995265609321332	None	0.25	1	0.36363636363636365	4	0.7857142857142857	11	0.2222222222222222	0.7857142857142857	15	11	0	0	0	0.8888888888888888	8	9	1.0666666666666667	16	0.0	1.0	-0.04146037244004998	0.5316660714022688	0.09907549067872838	0.502908534500878	0.03269857690493013	0.6693054232953397	0.6574127239903486	0.5698333345486234	0	1.0	0.0
3982	0.0015246702706456206	0.00018209928471672778	-0.00015004775938515542	0.9963651052126429	None	0.25	1	0.36363636363636365	4	0.7857142857142857	11	0.2222222222222222	0.7857142857142857	15	11	0	0	0	0.8888888888888888	8	9	1.0666666666666667	16	0.0	1.0	1.2283688851310995e-07	0.500001331104209	1.1072242347863608e-06	0.5000063326252263	0.013041600975100789	0.6656110794140928	0.5744693287486008	0.5571188510942711	0	1.0	0.0
840	None	None	None	None	None	0	0	0.2727272727272727	3	0.7142857142857143	10	0.5714285714285714	0	0	0	15	7	0	0.5714285714285714	7	4	1.0666666666666667	16	0.20588235294117646	0.3076923076923077	0	0	0	0	0	0	0	0	0	0	0
5107	0.013376805800646482	0.004845594833066967	0.004844372552525786	0.9886097912162906	None	0.25	1	0.4	4	0.7692307692307693	10	0.23809523809523808	0.7692307692307693	14	10	0	0	0	0.7777777777777778	7	9	1.0	15	0.0	1.0	0.014150366289474697	0.5016449761011619	0.004464837352209354	0.5716497365029387	0.09993883448644045	0.5001571711535666	0.6057069414328409	0.5246295363061214	0	1.0	0.0
7190	2.2886532998195395e-08	2.2002799068066248e-08	1.0733873501517175e-09	0.9999973180679497	None	0.25	1	0.4	4	0.7692307692307693	10	0.23809523809523808	0.7692307692307693	14	10	0	0	0	0.7777777777777778	7	9	1.0	15	0.0	1.0	1.8088179369649487e-21	0.5042460117405488	0.23013941743548	0.5730397861396996	7.902762784127648e-27	0.5	0.7474178048219022	0.5259141568382327	0	1.0	0.0
6148	0.007908600600061225	0.0009081725923178261	-0.0008278560830731192	0.9930177891033527	None	0.25	1	0.4	4	0.75	9	0.25925925925925924	0.75	13	9	0	0	0	0.6666666666666666	6	9	0.9333333333333333	14	0.0	1.0	0.10199145161055997	0.5565563803005318	-0.06747382896178622	0.671641583989196	0.09999955713546309	0.50000041175271	0.6727804253285579	0.5779278716192937	0	1.0	0.0
3910	0.014135878450287609	0.0007028257478061445	4.070825828517273e-05	0.994215389321288	None	0.25	1	0.4	4	0.7692307692307693	10	0.23809523809523808	0.7692307692307693	14	10	0	0	0	0.7777777777777778	7	9	1.0	15	0.0	1.0	0.17000757198211044	0.5355393178747243	0.09747889227776584	0.5726981424818826	0.07103777138708134	0.6607338311599484	0.6185027749298794	0.59080089142722	0	1.0	0.0
780	None	None	None	None	None	0	0	1.0	4	0.0	0	0.6666666666666666	0	2	0	3	6	0	1.0	3	3	0.4	6	0.75	0.6666666666666666	0	0	0	0	0	0	0	0	0	0	0
3980	0.0029199341526120596	0.000397177491131163	0.0003943565023713045	0.9891422207084232	None	0.3333333333333333	1	0.5	4	0.6666666666666666	6	0.3055555555555556	0.6666666666666666	10	6	0	0	0	1.0	6	6	0.7333333333333333	11	0.0	0.4	0.2845435002704472	0.6338103879480279	0.0864613337414288	0.5215061417963796	-0.09884361048569244	0.5036121569618783	0.8277439432266022	0.5538836965338004	0	0.9	0.0
1753	None	None	None	None	None	0.16666666666666666	1	0.4666666666666667	7	0.5	10	0.5238095238095238	0.3	9	6	12	9	0	0.8571428571428571	6	7	1.4666666666666666	22	0.36	0.4	0.7700394785933955	0.9932620991350308	-0.06901331542861429	0.6328475171456603	0.060904905802133966	0.6058170687779078	0.968750160848881	0.8796535842453367	1.0	1.0	0.5060260961479448
1779	None	None	None	None	None	0.2	1	0.4166666666666667	5	0.6666666666666666	10	0.3541666666666667	0.6666666666666666	15	10	1	0	0	0.75	6	8	1.1333333333333333	17	0.0	0.5454545454545454	0.09999872868580004	0.5000156729822038	0.09999531382141211	0.5041491451023384	0.0010769429549384187	0.5528999558440649	0.6122696046323656	0.519078594674543	0	1.0	0.0
2063	None	None	None	None	None	0	0	0.35714285714285715	10	0.5897435897435898	23	0.5061728395061729	0.48717948717948717	27	19	13	3	0	1.0	9	9	2.7333333333333334	41	0.13636363636363635	0.2857142857142857	0.03678024394793815	0.578174772281303	7.902762784127648e-27	0.5	0.2611834603312519	0.6240544466649388	0.7654733436832031	0.5680810475637478	1.0	1.0	0.040104532005323996
3098	0.002032471651373541	0.0006572063984821224	0.0006228393385202927	0.9982581432248089	None	0.25	1	0.4	4	0.7692307692307693	10	0.23809523809523808	0.7692307692307693	14	10	0	0	0	0.7777777777777778	9	7	1.0	15	0.0	1.0	0.09756518851834046	0.5103104814006704	0.036425111089043914	0.6667915310390551	-0.01963614346271522	0.6347689136005117	0.6583752246839234	0.6056895971625451	0	0.07142857142857142	0.0
916	None	None	None	None	None	0.5	1	0.5714285714285714	4	0.625	5	0.5	0.375	6	3	3	0	0	0.8	5	4	0.6666666666666666	10	0.0	0.4	1.0813419551480106e-17	0.5000000000000038	-0.07087314694424099	0.5501300927955277	-0.10679264702972358	0.5439071014696184	0.6088327853743466	0.5313984863506637	0	1.0	0.0
3437	0.014623600889749613	0.00210051363813648	0.0006607832745247017	0.9930541876650982	None	0.25	1	0.4	4	0.7692307692307693	10	0.23809523809523808	0.7692307692307693	14	10	0	0	0	0.7777777777777778	9	7	1.0	15	0.0	1.0	0.08333123419629476	0.9999833386642639	0.08266552494421545	0.639423725366876	0.09997277469791288	0.5000455370374803	0.6550470919622216	0.9793360260139611	0	1.0	0.0
4634	0.0023512208292109683	0.00036641270661083315	-0.00022629482338338552	0.9977695329899398	None	0.25	1	0.4	4	0.75	9	0.25925925925925924	0.75	13	9	0	0	0	0.6666666666666666	6	9	0.9333333333333333	14	0.0	1.0	0.04499889274427977	0.6025500737084177	0.0779219521260444	0.5018414990120196	0.08098891429343089	0.508970231351258	0.5350741366129802	0.5382047718272658	0	0	0.0
3760	0.005046444456205373	0.0018096398579350945	-0.0003613206524187243	0.9959012677225818	None	0.25	1	0.36363636363636365	4	0.7857142857142857	11	0.2222222222222222	0.7857142857142857	15	11	0	0	0	0.8888888888888888	9	8	1.0666666666666667	16	0.0	1.0	0.09891934078981966	0.5020962392818428	0.0016438272480055493	0.5127639104828464	0.0791751496054628	0.995597540251339	0.6121730053813864	0.8613892850635517	0	1.0	0.0
3411	0.0054685915323817984	0.0002976316059238019	-0.0002183519400311838	0.9906451764357354	None	0.25	1	0.36363636363636365	4	0.7857142857142857	11	0.2222222222222222	0.7857142857142857	15	11	0	0	0	0.8888888888888888	9	8	1.0666666666666667	16	0.0	1.0	7.520173407027211e-06	0.501311803396939	0.2934015122490523	0.9973761706854753	-0.09999999993461325	0.5000000006923707	0.8415046543696428	0.8788849913112265	0	1.0	0.0
3022	None	None	None	None	None	0	0	0.4166666666666667	5	0.5333333333333333	8	0.4857142857142857	0.3333333333333333	10	5	6	5	0	0.7142857142857143	7	5	1.1333333333333333	17	0.45454545454545453	0.15384615384615385	0.09463734198668156	0.5	0.06994501722116242	0.5227783250712827	-0.09998371798818176	0.5235787692430254	0.7036594780326849	0.5154585297036863	1.0	1.0	0.0
2857	0.00021598995670353696	1.0072098063280804e-05	-5.318441366474286e-06	0.9999925802113669	None	0	0	0.4	2	0.8	4	0.4666666666666667	0.8	6	4	0	0	0	0.6	3	5	0.4666666666666667	7	0.0	0	0.09999391268922901	0.5002895164835995	0.09997971026184552	0.5000207156486162	0.08666051620044588	0.6109888347470239	0.5319262494136922	0.5376545354530846	0	1.0	0.0
687	None	None	None	None	None	0	0	0.12903225806451613	4	0.8636363636363636	38	0.8518518518518519	0	0	0	45	9	0	0.6666666666666666	9	6	3.066666666666667	46	0.09574468085106383	0.8	0	0	0	0	0	0	0	0	0	0	0
472	None	None	None	None	None	0.18181818181818182	2	0.4166666666666667	10	0.5151515151515151	17	0.546875	0.36363636363636365	21	12	13	0	0	1.0	8	8	2.3333333333333335	35	0.0	0.5185185185185185	-0.028376166508077734	0.5554306988170958	0.31412475623998165	0.6645301259954417	0.025389143722281925	0.656136171378026	0.8296068457845129	0.62654806622386	0	1.0	0.0
452	None	None	None	None	None	0	0	0.16666666666666666	5	0.8095238095238095	34	0.6984126984126984	0	2	0	41	5	0	0.7777777777777778	7	9	2.933333333333333	44	0.05952380952380952	0.6666666666666666	0	0	0	0	0	0	0	0	0	0	0
2126	None	None	None	None	None	1.0	1	1.0	4	0.0	0	0.5555555555555556	0	3	0	1	3	0	1.0	3	3	0.3333333333333333	5	1.0	1.0	0	0	0	0	0	0	0	0	0	0	0
2623	0.0010390855133070051	0.0002061288495624067	0.00020553362030628107	0.9976633972252396	None	0	0	0.4666666666666667	7	0.5	10	0.5238095238095238	0.3	10	6	11	13	0	0.8571428571428571	7	6	1.4666666666666666	22	0.5909090909090909	0.3333333333333333	0.09994532120916419	0.5	0.09983992045242193	0.5021752321492656	0.024617288097310175	0.6918803206027438	0.5877268692570776	0.567716830973208	1.0	1.0	0.0
5821	0.002794286969707839	0.0013501615759576406	-0.001350157399248961	0.9976123277722332	None	0.25	1	0.4	4	0.75	9	0.25925925925925924	0.75	13	9	0	0	0	0.6666666666666666	6	9	0.9333333333333333	14	0.0	1.0	-0.015166576240170005	0.619261982073966	0.0685243937992754	0.732908341273301	0.015062814728057474	0.6667590709807653	0.618239019179426	0.6747620175481929	0	1.0	0.0
3920	2.1823484109096406e-07	1.9060191356029194e-08	3.748827290593805e-09	0.9999971097195375	None	0.3333333333333333	1	0.5	4	0.6666666666666666	6	0.3142857142857143	0.6666666666666666	10	6	0	0	0	0.7142857142857143	7	5	0.7333333333333333	11	0.0	1.0	0.0998967207764299	0.5902784668495591	0.09999999999538074	0.5000000004386077	0.00010569648701993179	0.5008927277460073	0.6152312989107347	0.5306853534982112	0	1.0	0.0
4892	0.0037976229216217386	0.0012836105768780238	0.0012014527656683492	0.9986313936415401	None	0	0	0.42857142857142855	3	0.75	6	0.5555555555555556	0.75	9	6	0	0	0	0.2222222222222222	2	9	0.6666666666666666	10	0.0	1.0	0.09999999981154276	0.5000000007822623	1.3634333364782099e-08	0.5000103756710029	0.21882680582444447	0.56050624470828	0.7098093049777812	0.5202604320238593	0	0	0.0
4501	0.005669053019050848	0.0018886106043017683	0.0014558967676034436	0.9941660724611914	None	0.25	1	0.4	4	0.7692307692307693	10	0.23809523809523808	0.7692307692307693	14	10	0	0	0	0.7777777777777778	7	9	1.0	15	0.0	1.0	0.09086771686146129	0.5312451163584799	0.001496093602965768	0.5325480715824281	0.09954346801670634	0.5010100415086359	0.6090325196070483	0.5216165466759175	0	0	0.0
1439	None	None	None	None	None	0	0	0.5	4	0.5	5	0.6	0.2	4	2	7	4	0	0.8	5	4	0.8	12	0.25	0	0.06351969097720309	0.523682514572561	0.03975578359997926	0.5230107115874941	0.04716619013048053	0.5739542752407241	0.5498864100024959	0.5403215795157903	0.125	1.0	0.0
4351	0.0016292448214645695	0.00013805466993000871	-0.00010857509910884268	0.9977965204427894	None	0.5	1	0.5714285714285714	4	0.625	5	0.3333333333333333	0.625	9	5	0	0	0	0.8333333333333334	5	6	0.6666666666666666	10	0.0	0.5	0.06216123419667737	0.5775119088184749	-0.09617576380822422	0.5062610605443765	0.13140145580986026	0.6554856504451186	0.7182822452598546	0.5810174068651244	0	0	0.0
2593	1.968240133694811e-08	1.5837696825485675e-08	1.2819056162346568e-08	0.9999962103534761	None	0	0	0.5714285714285714	4	0.375	3	0.5	0	0	0	9	0	0	0.8	4	5	0.6666666666666666	10	0.0	1.0	0	0	0	0	0	0	0	0	0	0	0
3571	0.009548819008148067	0.001797112650368184	0.0017684869037876117	0.9852119448311019	None	0.25	1	0.4	4	0.75	9	0.25925925925925924	0.75	13	9	0	0	0	0.6666666666666666	6	9	0.9333333333333333	14	0.0	1.0	0.09971031458760882	0.5034816312586491	0.05083472755369356	0.5799940381084273	0.09984265098051236	0.5010639101844581	0.5574768412873399	0.5283804053394402	0	1.0	0.0
3372	0.004409580306366907	0.0004578986691110233	0.0002924716878352463	0.9966310024165049	None	0.16666666666666666	1	0.42857142857142855	6	0.5	9	0.31746031746031744	0.4444444444444444	13	8	6	3	0	0.7777777777777778	7	9	1.3333333333333333	20	0.2727272727272727	0.5555555555555556	6.022475034826161e-08	0.5000021517557399	0.060267491451035035	0.530494737732974	0.42447821011118875	0.5694331161836779	0.8652107401631697	0.5334232324864109	1.0	1.0	0.0
1577	None	None	None	None	None	0	0	0.3333333333333333	2	0.8571428571428571	6	1.0	0.7142857142857143	7	5	1	4	0	0.1111111111111111	9	1	0.6	9	1.0	1.0	-0.08193213375683121	0.5753990616073706	0.09786766407417583	0.5029706299038171	3.52249632433196e-14	0.5000000000497998	0.6735637448091546	0.5262921196297937	0.2857142857142857	0.2857142857142857	0.0
2241	None	None	None	None	None	0	0	0.5	3	0.7142857142857143	5	0.42857142857142855	0.7142857142857143	8	5	0	1	0	0.42857142857142855	3	7	0.6	9	1.0	1.0	-0.037124879246675214	0.5933063218908153	0.0013666798973669889	0.5856419088089464	4.52695650058185e-05	0.5949457045592365	0.5672670912955662	0.5913041261875757	1.0	1.0	0.0
5624	0.007285040952531604	0.000983566839371481	-0.0007568610317692657	0.9956403193299237	None	0.25	1	0.4	4	0.7692307692307693	10	0.23809523809523808	0.7692307692307693	14	10	0	0	0	0.7777777777777778	7	9	1.0	15	0.0	1.0	0.011656386417384737	0.5117593214245456	9.949545172682466e-13	0.5088265983987798	0.21123791502252104	0.5098708096756056	0.7250157025726719	0.5101523038128525	0	0.7142857142857143	0.0
6133	0.0023394129637704943	0.00015281711985152234	-0.0001079793815305802	0.9959296572526157	None	0.3333333333333333	1	0.4444444444444444	4	0.7272727272727273	8	0.28888888888888886	0.7272727272727273	11	8	1	1	0	0.5555555555555556	5	9	0.8666666666666667	13	0.3333333333333333	1.0	0.0004393522451828982	0.5749513074297193	0.00795621162517347	0.528571190294923	0.1186790699709565	0.5415490112552243	0.6251589964976346	0.5484368884238289	1.0	1.0	0.0
6609	0.005806631242616353	0.0026727382738666186	-0.002582835751202338	0.9955436415583548	None	0.25	1	0.4	4	0.75	9	0.25	0.75	13	9	0	0	0	0.875	8	7	0.9333333333333333	14	0.0	1.0	0.09303214143123599	0.5235019862595869	0.0019008082566589605	0.5752100996064414	0.09984828329889475	0.5646816194786621	0.6061563708303015	0.5545653511532481	0	1.0	0.0
350	None	None	None	None	None	0.3333333333333333	2	0.5	7	0.5555555555555556	10	0.4166666666666667	0.5	15	9	4	4	0	0.75	8	6	1.3333333333333333	20	0.6666666666666666	0.2857142857142857	3.368225744009475e-13	0.5000000000379746	1.2008413249892287e-08	0.5000138692685653	0.10035917439752469	0.5584336468568766	0.6161109993753559	0.5195619251437272	1.0	1.0	0.0
7049	0.01472453906237604	0.014291944810563117	-0.01429194296915388	0.9929108883190525	None	0.3333333333333333	1	0.5	4	0.7	7	0.3333333333333333	0.7	11	7	0	0	0	0.4444444444444444	4	9	0.8	12	0.0	1.0	0.09999995181955289	0.5003955059784164	0.10325335654840631	0.5821299367835381	0.3304659713936685	0.5551005736890011	0.7541635296145185	0.5460694814205093	0	1.0	0.0
5930	0.00755067839004121	0.0005341331167535782	1.9950972127648265e-06	0.9915598522756545	None	0.3333333333333333	1	0.4444444444444444	4	0.7272727272727273	8	0.2708333333333333	0.7272727272727273	12	8	0	0	0	0.75	6	8	0.8666666666666667	13	0.0	0.8571428571428571	0.023716024702043426	0.6388840375854905	-0.17895042848405868	0.6417896577849928	0.24356187672732	0.5367813756875268	0.8511018216281384	0.6067533350183852	0	1.0	0.0
6875	0.00011831765720809713	3.730765855453605e-07	-2.8005232542573135e-07	0.9999991308639504	None	0.3333333333333333	1	0.5	4	0.7	7	0.3333333333333333	0.7	11	7	0	0	0	0.4444444444444444	9	4	0.8	12	0.0	1.0	0.044401226819194575	0.5200923767484498	0.07274411722385157	0.9416970163325653	0.04508661866698083	0.5601576212392737	0.5446771659016099	0.7378354168054357	0	1.0	0.0
1773	None	None	None	None	None	0.25	1	0.36363636363636365	4	0.6428571428571429	9	0.5333333333333333	0.35714285714285715	7	5	8	7	0	0.8333333333333334	5	6	1.0666666666666667	16	0.3888888888888889	0.15384615384615385	1.2734855511543094e-20	0.5	1.750126208373881e-05	0.5002897264147571	-0.09998444883579582	0.5001177418194795	0.6157085497186922	0.5001358227529391	0.14285714285714285	0	0.0
1372	None	None	None	None	None	0	0	0.36363636363636365	4	0.5714285714285714	8	0.5333333333333333	0.14285714285714285	3	2	12	2	0	0.8333333333333334	6	5	1.0666666666666667	16	0.07407407407407407	0.18181818181818182	0.00011723521403615646	0.5006291159435781	2.1625369810863044e-05	0.5002404543467887	0.03827062994139525	0.5642261116587185	0.5448993772103565	0.521803651691864	1.0	1.0	0.0
2431	None	None	None	None	None	0	0	0.375	3	0.7777777777777778	7	0.4074074074074074	0.7777777777777778	10	7	0	1	0	0.3333333333333333	9	3	0.7333333333333333	11	1.0	1.0	-0.0878907204263885	0.6427838919154084	0.038565338407948416	0.6744581285401761	7.902762784127648e-27	0.5	0.6059663272630524	0.6079322318111473	1.0	1.0	0.0
1536	None	None	None	None	None	0.3333333333333333	1	0.4444444444444444	4	0.7272727272727273	8	0.28888888888888886	0.7272727272727273	12	8	0	0	0	0.5555555555555556	9	5	0.8666666666666667	13	0.0	1.0	-0.06490844946869107	0.6678240313256255	8.22230804480586e-05	0.5101096768446358	0.03670798631053007	0.6138956296034866	0.6310692482727511	0.5988895652380705	0	1.0	0.0
5009	0.0003400113290394713	1.049505173238834e-06	-3.684854729618351e-07	0.9999965961285505	None	0.25	1	0.4	4	0.75	9	0.25925925925925924	0.75	13	9	0	0	0	0.6666666666666666	6	9	0.9333333333333333	14	0.0	1.0	1.9836935651938385e-05	0.5005194008542312	-0.039148086475992834	0.6730368965259714	0.07651465241090498	0.5347119229180485	0.6331544890156783	0.5714331112969894	0	0.9230769230769231	0.0
5862	0.0034629469875337004	0.0011392063508810838	0.001122539428341595	0.995423456497422	None	0.2	1	0.3333333333333333	4	0.8	12	0.20987654320987653	0.8	16	12	0	0	0	1.0	9	9	1.1333333333333333	17	0.0	1.0	0.0391963720042841	0.6388695239482006	0.15627763007094095	0.7019112898841511	0.09999967567439325	0.5000023765039259	0.6404558872478879	0.6167151441542041	0	1.0	0.0
1964	None	None	None	None	None	0.2	1	0.5	6	0.4666666666666667	7	0.4857142857142857	0.2	6	3	10	2	0	0.7142857142857143	7	5	1.1333333333333333	17	0.09523809523809523	0.15384615384615385	0.09117317710454055	0.5567869354109578	1.5036450297747266e-13	0.5000004661231349	-0.10337890514281167	0.7419579501003282	0.7156947999787131	0.6054201862925415	1.0	1.0	0.0
6315	0.0021011866138833705	0.0011042889606895515	-0.0009784092441498362	0.9978134669710441	None	0.25	1	0.4	4	0.7692307692307693	10	0.23809523809523808	0.7692307692307693	14	10	0	0	0	0.7777777777777778	7	9	1.0	15	0.0	1.0	0.099999273839024	0.5000700246678352	1.1388243567109242e-11	0.5000015272427216	0.09999586309009123	0.5000953682766165	0.615708288079067	0.5000556400626995	0	1.0	0.0
2112	None	None	None	None	None	0	0	0.5	2	0.6666666666666666	2	1.0	0.6666666666666666	4	2	0	2	0	0.2	1	5	0.3333333333333333	5	1.0	1.0	0.03192769324423446	0.6850757014082389	-0.05851550791487198	0.6182284038345057	1.5029189188938078e-05	0.5001614848532475	0.644182622357565	0.6034735551212923	1.0	1.0	0.0
5469	0.0013127886194162573	0.00021085237168422602	-4.301730476736675e-05	0.9990050970143222	None	0.25	1	0.4	4	0.7692307692307693	10	0.23809523809523808	0.7692307692307693	14	10	0	0	0	0.7777777777777778	7	9	1.0	15	0.0	1.0	-0.0315023950873616	0.5140555256061294	-0.12805988973787166	0.9186304105081797	0.13613835009308242	0.5311139961820134	0.7493147438709952	0.7043804703877463	0	1.0	0.0
4868	0.0002798793480270896	0.0001388862057796614	4.192364870787628e-05	0.9996078162582064	None	0.25	1	0.4	4	0.7692307692307693	10	0.23809523809523808	0.7692307692307693	14	10	0	0	0	0.7777777777777778	7	9	1.0	15	0.0	1.0	0.04718771710635516	0.5158915108260183	4.118348686109051e-05	0.5636733754322067	-0.03433189450746839	0.6054874377630802	0.5827333894892853	0.5620168480551531	0	0	0.0
1646	None	None	None	None	None	0.5	1	0.5714285714285714	4	0.625	5	0.3333333333333333	0.625	9	5	0	0	0	0.8333333333333334	5	6	0.6666666666666666	10	0.0	1.0	-0.09999999837469789	0.5000000155434133	0.07540463137358396	0.56597791796109	-0.09999995966075793	0.5000005186768618	0.6956916929421768	0.5221073924033659	0	0	0.0
2469	None	None	None	None	None	0	0	0.5	4	0.4	4	0.6	0	0	0	11	12	0	0.8	5	4	0.8	12	0.46153846153846156	1.0	0	0	0	0	0	0	0	0	0	0	0
6086	2.6673545784503528e-08	2.491046476051087e-08	1.7834962612444825e-08	0.9999919502003817	None	0.25	1	0.4	4	0.7692307692307693	10	0.23809523809523808	0.7692307692307693	14	10	0	0	0	0.7777777777777778	7	9	1.0	15	0.0	1.0	0.22610285573971764	0.6354190786468585	0.08728172083561543	0.6654661963064459	5.58205172221411e-05	0.5005496606484482	0.7375312809974613	0.6023248829655243	0	1.0	0.0
6167	0.0007333733695053165	0.00013866176714611223	-6.656984808006374e-05	0.998867007949516	None	0.25	1	0.4	4	0.7692307692307693	10	0.23809523809523808	0.7692307692307693	14	10	0	0	0	0.7777777777777778	7	9	1.0	15	0.0	1.0	0.09411567963557824	0.556546179684134	0.01898161330603182	0.6310757631992476	0.04139861542322222	0.511042554646485	0.5776713331630875	0.5669430221412132	0	1.0	0.0
4317	0.0032337987878925285	0.00032510506207761894	-0.00020326474811068837	0.9957786901352237	None	0.3333333333333333	1	0.4444444444444444	4	0.7272727272727273	8	0.28888888888888886	0.7272727272727273	12	8	0	0	0	0.5555555555555556	5	9	0.8666666666666667	13	0.0	1.0	0.08905755147401895	0.583956493912454	4.135003230068132e-07	0.5000011061945044	0.17677859177992863	0.5584863448397367	0.6804605154715349	0.5476930839610121	0	1.0	0.0
2779	0.0018994454845809535	0.0005537997808675667	-2.7391747444987536e-06	0.9986466555371799	None	0	0	0.5	2	0.75	3	1.0	0.75	5	3	0	2	0	0.16666666666666666	6	1	0.4	6	1.0	0.8	-0.09843833720433942	0.5026335976091719	0.09154931270005393	0.5089160150290986	0.3073604442265738	0.7177385968481972	0.8388561085715697	0.5809054328608859	1.0	1.0	0.0
4328	0.0004250786854709794	4.305961054374334e-06	4.276968855689205e-06	0.9999985481322411	None	0.25	1	0.36363636363636365	4	0.7857142857142857	11	0.2222222222222222	0.7857142857142857	15	11	0	0	0	0.8888888888888888	9	8	1.0666666666666667	16	0.0	1.0	0.08150208152732523	0.559869411436504	0.0804362112741083	0.5220428771057523	0.09059357730387085	0.5945617891561624	0.5429404677622669	0.5590331280099733	0	0.7333333333333333	0.0
4462	0.01369242701728802	0.008151451027570703	0.0026905965105116303	0.9966583946376923	None	0.25	1	0.36363636363636365	4	0.7857142857142857	11	0.2222222222222222	0.7857142857142857	15	11	0	0	0	0.8888888888888888	8	9	1.0666666666666667	16	0.0	1.0	0.12484095565973383	0.5324639051387822	0.022732459908760518	0.651744183466508	0.2847077300434025	0.5113849968512725	0.745418764784177	0.5664627846594573	0	1.0	0.0
1347	None	None	None	None	None	0	0	0.5	1	1.0	1	1.0	1.0	2	1	0	3	0	0.3333333333333333	1	3	0.2	3	1.0	0	-0.6876261818770378	0.7062178959671508	0.0999810174541252	0.5000257429299071	-0.09986212334084456	0.5000138682488979	0.9659213406141958	0.572587173688223	1.0	1.0	0.6710931600942243
744	None	None	None	None	None	0	0	0.6	3	0.6	3	0.4666666666666667	0.6	6	3	0	1	0	0.6	3	5	0.4666666666666667	7	1.0	1.0	0.09957760443957153	0.5018975410927088	0.06104766895288671	0.6143392014357386	0.02760595074412519	0.5840583523701995	0.5957237417011361	0.5673085311910631	1.0	1.0	0.0
761	None	None	None	None	None	0	0	0.25	2	0.7777777777777778	7	0.44	0.1111111111111111	2	1	8	0	0	1.0	5	5	0.7333333333333333	11	0.0	0	-0.12347571197833615	0.5256110825857643	-0.09999997662471223	0.5000000260793084	0.08189173574531065	0.5226822091490555	0.7147268983320794	0.5161048706167469	0	1.0	0.0
6819	0.006367896392148861	0.0008699142826831662	0.0007358517687812564	0.9929410454366863	None	0.25	1	0.4	4	0.7692307692307693	10	0.23809523809523808	0.7692307692307693	14	10	0	0	0	0.7777777777777778	7	9	1.0	15	0.0	1.0	7.902762784127648e-27	0.5000000000038032	0.30885843562100873	0.5282066523354789	0.38990700589595717	0.5639765295894996	0.84080358608131	0.5308161495750062	0	1.0	0.0
1860	None	None	None	None	None	0	0	0.5	2	0.3333333333333333	1	0.5555555555555556	0	0	0	4	0	0	1.0	3	3	0.3333333333333333	5	0.0	0	0	0	0	0	0	0	0	0	0	0	0
1053	None	None	None	None	None	0	0	0.5	3	0.5714285714285714	4	0.5	0.14285714285714285	3	1	5	4	0	0.5	6	3	0.6	9	0.3333333333333333	0.25	0.03394463022512184	0.5548007886107233	0.09999867935373426	0.5000023698730652	-0.06057622869821192	0.5176825677895003	0.6590287854607026	0.5242190754120615	1.0	1.0	0.0
2790	0.0006117822357621077	8.415529599797155e-05	6.877934463308512e-05	0.9991679893854395	None	0.5	1	0.6666666666666666	4	0.5	3	0.4	0.5	7	3	0	0	0	0.8	5	4	0.5333333333333333	8	0.0	0.6666666666666666	0.019941689567425962	0.6802759538366072	0.007293503864238655	0.6139990991502047	-0.09999999321194941	0.5000000248933266	0.663804951118887	0.6002238827167528	0	1.0	0.0
7137	0.005105771669536362	0.0028636085603801088	0.0007061917072800367	0.9972322043598427	None	0.25	1	0.4	4	0.75	9	0.25925925925925924	0.75	13	9	0	0	0	0.6666666666666666	6	9	0.9333333333333333	14	0.0	1.0	0.09999214093616138	0.5047925846278142	8.689249002547098e-06	0.5004318583399496	0.2688567583110518	0.5790277513635305	0.7519631571937743	0.528276617605899	0	0.9230769230769231	0.0
2466	None	None	None	None	None	0	0	0.2222222222222222	4	0.76	19	1.0	0	2	0	24	16	0	0.3333333333333333	9	3	1.8	27	0.32	1.0	0	0	0	0	0	0	0	0	0	0	0
3507	0.0001571376203420383	0.00010272842551548206	-1.1710030589464414e-05	0.9984261676545181	None	0	0	0.42857142857142855	3	0.75	6	0.3333333333333333	0.75	9	6	0	1	0	0.8333333333333334	5	6	0.6666666666666666	10	1.0	0.8	0.22776765133693377	0.5182719115269164	9.647859760619072e-08	0.5001892782638124	-0.022193101530180847	0.5027936826462093	0.7556848993534965	0.5070872058996897	1.0	1.0	0.0
3028	0.00012219619560437388	1.5307124855092278e-06	-1.5986953890441957e-07	0.9999731310493786	None	0	0	0.4117647058823529	7	0.5652173913043478	13	0.3968253968253968	0.5217391304347826	17	12	7	4	0	0.7777777777777778	7	9	1.6666666666666667	25	0.3076923076923077	0.4	0.03304758412062171	0.6441011570082957	0.143888836097597	0.5543000979773839	-0.015796215877854635	0.502375366400931	0.6806850435577702	0.5679741263065318	1.0	0.9411764705882353	0.0
4223	0.0052813456502114765	0.0004818654875726906	0.000296204296456461	0.9941162935062396	None	0.25	1	0.4	4	0.75	9	0.25925925925925924	0.75	13	9	0	0	0	0.6666666666666666	9	6	0.9333333333333333	14	0.0	1.0	-0.07881389490478566	0.5357881359915311	0.06338790521962781	0.5876490040488488	0.11311428237557494	0.5658294103500574	0.6925922493996381	0.5632024319936701	0	1.0	0.0
3735	0.0027306087877659395	0.0019491723155837676	0.001944445325717144	0.9979756127497063	None	0.25	1	0.4	4	0.7692307692307693	10	0.23809523809523808	0.7692307692307693	14	10	0	0	0	0.7777777777777778	7	9	1.0	15	0.0	1.0	-0.08054336561371633	0.5836613034062138	6.9045964626225065e-06	0.500123239466405	0.05073948346305107	0.6664493462394964	0.6326435608352352	0.5850391773559384	0	1.0	0.0
4972	0.005217667720047377	0.0010692924371872488	0.0010113544627311896	0.9926213118582613	None	0.25	1	0.4	4	0.7692307692307693	10	0.23809523809523808	0.7692307692307693	14	10	0	0	0	0.7777777777777778	7	9	1.0	15	0.0	1.0	0.0999983999573072	0.5002081846459716	0.013580256281155889	0.5782612299372085	-0.09151327881291557	0.5408039845629441	0.6861426239384638	0.539919197794172	0	0	0.0
7509	0.00036172199036165614	6.496265630721969e-06	6.203295604905434e-06	0.9999962627877925	None	0.25	1	0.4	4	0.75	9	0.25925925925925924	0.75	13	9	0	0	0	0.6666666666666666	9	6	0.9333333333333333	14	0.0	1.0	0.09999988083744613	0.5000098554728517	-0.09999995120730067	0.5090686761388599	0.16969303815226183	0.7527369453137905	0.7582398350552059	0.5946431579098624	0	1.0	0.0
2684	1.882966231406606e-07	2.929185984521292e-08	1.0569723218455765e-08	0.9999925308322524	None	0	0	0.4	2	0.8	4	0.4666666666666667	0.8	6	4	0	0	0	0.6	5	3	0.4666666666666667	7	0.0	0	-0.028300906365668045	0.6753006902752616	0.09998977881583981	0.591831678107246	1.6286160654064317e-06	0.5002498345774852	0.6131133522842716	0.5910401153844063	0	0.3333333333333333	0.0
3314	0.00911488389640264	0.0028093263172454305	-0.0017772722263744564	0.9869035090107133	None	0.25	1	0.36363636363636365	4	0.7857142857142857	11	0.2222222222222222	0.7857142857142857	15	11	0	0	0	0.8888888888888888	9	8	1.0666666666666667	16	0.0	1.0	0.09711443868621773	0.6643933116676024	0.0020167626125832975	0.5015477802938525	-0.0548484123834034	0.8998870385094503	0.675511678302628	0.7234617527059466	0	1.0	0.0
7186	9.017188349115418e-09	8.509721675790163e-09	3.1612844522654156e-11	0.9999990881985561	None	0.3333333333333333	1	0.5	4	0.7	7	0.3333333333333333	0.7	11	7	0	0	0	0.4444444444444444	4	9	0.8	12	0.0	1.0	0.07143284420481201	0.9633784606762985	-0.020161936513125915	0.5129065183480257	0	0.5	0.6589559327356226	0.7515972340563505	0	1.0	0.0
3109	2.5638212375669152e-05	3.5884257345704722e-06	-3.5878379480289857e-06	0.9944168975745515	None	0	0	0.26666666666666666	4	0.7	14	0.4583333333333333	0	0	0	21	9	0	0.75	8	6	1.4666666666666666	22	0.1956521739130435	0.4444444444444444	0	0	0	0	0	0	0	0	0	0	0
933	None	None	None	None	None	0.25	1	0.5	5	0.4166666666666667	5	0.56	0.25	7	3	6	2	0	1.0	5	5	0.9333333333333333	14	0.16666666666666666	0.5454545454545454	0.048615318309297634	0.6492256180130903	0.07960760425890087	0.6531205750251795	-0.06757199021671367	0.6946214515217509	0.675810594929476	0.6659844602609839	1.0	1.0	0.0
2031	None	None	None	None	None	0	0	0.5	3	0.6666666666666666	4	0.5714285714285714	0.6666666666666666	7	4	0	1	0	0.2857142857142857	2	7	0.5333333333333333	8	1.0	1.0	1.610414301892283e-07	0.5250565429028935	-0.09997840343495856	0.500122974036541	-0.01982509244613017	0.6693565056743144	0.6417430184803805	0.5667719421407156	1.0	1.0	0.0
2522	None	None	None	None	None	0	0	0.5	2	0.75	3	1.0	0.75	5	3	0	2	0	0.16666666666666666	6	1	0.4	6	1.0	0.4	0.08698241297402823	0.6658562355778483	0.015445342610541948	0.6542354043778389	1.4373005707826944e-12	0.5000000000691838	0.6145357490198349	0.608831666848856	1.0	1.0	0.0
1423	None	None	None	None	None	0	0	0.2857142857142857	4	0.7894736842105263	15	0.3888888888888889	0.3157894736842105	9	6	11	0	0	0.6666666666666666	9	6	1.4	21	0.0	0.3157894736842105	0.05015631807204254	0.6968224253994718	0.09999999980456234	0.5000000028210746	-0.03246223119497731	0.5129512721743849	0.6586887889426903	0.5731405575951336	0	1.0	0.0
1561	None	None	None	None	None	0.3333333333333333	1	0.5	4	0.6666666666666666	6	0.3055555555555556	0.6666666666666666	10	6	0	0	0	1.0	6	6	0.7333333333333333	11	0.0	0.8	0.09038572677504086	0.5469475065800109	2.3374088335714195e-05	0.5000283552271693	0.0010926551926680162	0.5301714404320292	0.602875096055869	0.5257514297456283	0	0.9	0.0
5220	0.004595623515727703	0.0034211533491209684	-0.0034135725510614254	0.9935359467893923	None	0.25	1	0.4	4	0.75	9	0.25925925925925924	0.75	13	9	0	0	0	0.6666666666666666	6	9	0.9333333333333333	14	0.0	1.0	0.09011731086868228	0.6513321633103958	0.0006135695250492867	0.5836823283376869	0.09999253480724359	0.5000204198892774	0.6078980142052389	0.5795590050413093	0	1.0	0.0
545	None	None	None	None	None	0.25	3	0.48148148148148145	13	0.4473684210526316	17	0.5555555555555556	0.39473684210526316	26	15	13	3	0	0.8888888888888888	8	9	2.6666666666666665	40	0.15789473684210525	0.5882352941176471	0.024236176642376595	0.5525942579660718	0.24912321874172946	1.0	0.028505981669743236	0.6690153079272118	0.8296091575775091	0.9999999999805025	0.9615384615384616	0.9615384615384616	0.0
6324	0.009919602527978865	0.004824097997082801	0.003935082751570014	0.9979169939008543	None	0.3333333333333333	1	0.4444444444444444	4	0.7272727272727273	8	0.28888888888888886	0.7272727272727273	12	8	0	0	0	0.5555555555555556	5	9	0.8666666666666667	13	0.0	1.0	0.09960002573110824	0.5021985601057606	-0.028139207390829302	0.517589156884389	0.09999870608248337	0.5000782724989855	0.6463999358096543	0.5066240339813756	0	0.9166666666666666	0.0
2352	None	None	None	None	None	0.25	1	0.36363636363636365	4	0.7857142857142857	11	0.2222222222222222	0.7857142857142857	15	11	0	0	0	0.8888888888888888	9	8	1.0666666666666667	16	0.0	1.0	0.22929584601340397	0.6964752191161196	-0.1036693181187428	0.9999999985960262	1.5508313374233216e-10	0.5000000006184914	0.8822318895581506	0.9991517693655779	0	0.4666666666666667	0.0
6398	0.009683289383464449	0.007890129908487352	-0.007890128967076578	0.9956054092086242	None	0.3333333333333333	1	0.5	4	0.6666666666666666	6	0.4074074074074074	0.6666666666666666	10	6	0	0	0	0.3333333333333333	3	9	0.7333333333333333	11	0.0	1.0	0.09999366700066366	0.5000942689651707	0.058282945397219524	0.52325415551798	0.2409678663495864	0.512036319554322	0.6860563860840307	0.5117990950787072	0	1.0	0.0
2018	None	None	None	None	None	0.125	1	0.42105263157894735	8	0.5	13	0.6222222222222222	0.34615384615384615	16	9	11	5	0	0.5555555555555556	5	9	1.8666666666666667	28	0.2631578947368421	0.782608695652174	-0.09940760019866571	0.6836495813849018	0.011454020653531651	0.5469461861105	7.902762784127648e-27	0.5	0.6154197665171585	0.5792376899655981	1.0	0.9375	0.0
948	None	None	None	None	None	0	0	0.6	3	0.4	2	0.5833333333333334	0.2	2	1	4	6	0	0.75	3	4	0.4666666666666667	7	0.5454545454545454	0.4	0.05760427130779213	0.5023445855287448	-0.026132607257854122	0.5453089689544722	0.0070863997521610584	0.5086582128421987	0.5869574696815522	0.5188035560786665	1.0	1.0	0.0
5371	0.00023711087694365656	8.71426055483222e-06	-3.2398022197277283e-06	0.9999964999603759	None	0.25	1	0.4	4	0.75	9	0.25925925925925924	0.75	13	9	0	0	0	0.6666666666666666	9	6	0.9333333333333333	14	0.0	1.0	0.0998020748464266	0.5614229043096317	9.990652087533601e-17	0.5000000099105252	0.20043795058998276	0.7164384208609684	0.6939588962364105	0.5965877368926925	0	0	0.0
6414	1.2843295554390347e-08	1.2651833825988529e-08	8.523249728091207e-10	0.9999984938193198	None	0.25	1	0.36363636363636365	4	0.7857142857142857	11	0.2222222222222222	0.7857142857142857	15	11	0	0	0	0.8888888888888888	8	9	1.0666666666666667	16	0.0	1.0	0.09999998814922173	0.5004258897097995	-0.07203638523928302	0.6791303108084754	7.902762784127648e-27	0.5000000000000027	0.6693880375529285	0.5622980460485587	0	1.0	0.0
6936	0.0006878325823178011	0.0003280987336859913	0.0003277267554258701	0.9987558228613802	None	0.25	1	0.4	4	0.75	9	0.25925925925925924	0.75	13	9	0	0	0	0.6666666666666666	9	6	0.9333333333333333	14	0.0	1.0	0.07620479927659486	0.5394589066640222	-0.03915959982983485	0.6710829470145312	0.22653567970875868	0.6858417728398662	0.765985836772495	0.6342903921789043	0	1.0	0.0
7281	0.010553860095347159	0.005515093776266833	0.005514524425853649	0.9927540671203735	None	0.25	1	0.4	4	0.7692307692307693	10	0.23809523809523808	0.7692307692307693	14	10	0	0	0	0.7777777777777778	9	7	1.0	15	0.0	1.0	0.09999998719411389	0.5000040743248834	0.09503285697245016	0.6391490310821051	0.5634107547756072	0.6959841559827955	0.9014306174914666	0.6145894436879684	0	1.0	0.0
1220	None	None	None	None	None	0.25	1	0.4	4	0.75	9	0.25925925925925924	0.75	13	9	0	0	0	0.6666666666666666	9	6	0.9333333333333333	14	0.0	1.0	0.47900737594119847	0.6877726953730141	0.045349963838479744	0.665714890593549	-0.055896258326823337	0.7304640209518712	0.9178140511288695	0.6953370810801659	0	0	0.0
2619	7.962778117380077e-08	7.522564981152163e-08	-7.522561494523648e-08	0.9999897762015112	None	0	0	0.35294117647058826	6	0.5652173913043478	13	0.5555555555555556	0	2	0	22	0	0	0.5555555555555556	9	5	1.6666666666666667	25	0.0	1.0	0	0	0	0	0	0	0	0	0	0	0
2234	None	None	None	None	None	0	0	1.0	2	0.0	0	0.75	0	0	0	2	7	0	1.0	2	2	0.2	3	0.875	0	0	0	0	0	0	0	0	0	0	0	0
6043	0.008466607594597098	0.0020168028412788	-0.001870089938140457	0.967319938816437	None	0.25	1	0.4	4	0.7692307692307693	10	0.23809523809523808	0.7692307692307693	14	10	0	0	0	0.7777777777777778	9	7	1.0	15	0.0	1.0	0.10201435482407809	0.9997673879513613	0.3597755054374547	0.5264132595534766	0.09999999939778385	0.5000000019810082	0.9360914804045634	0.9439530020148014	0	1.0	0.0
519	None	None	None	None	None	0	0	0.2	7	0.76	38	0.6419753086419753	0.22	15	11	36	9	0	1.0	9	9	3.466666666666667	52	0.125	0.43478260869565216	0.008219070551451563	0.5264955315183384	-0.099418151360368	0.502838044320919	0.009809336683576388	0.5504208577411699	0.6246371800913527	0.5266252133454655	0.9333333333333333	0.8666666666666667	0.17553730991895442
740	None	None	None	None	None	0	0	1.0	1	0	0	1.0	0	0	0	1	6	0	0.5	2	1	0.13333333333333333	2	1.0	0	0	0	0	0	0	0	0	0	0	0	0
4092	0.0014096065728808815	0.0005239412540761098	1.3760488484030022e-05	0.9988200764448001	None	0.2	1	0.3333333333333333	4	0.8	12	0.20987654320987653	0.8	16	12	0	0	0	1.0	9	9	1.1333333333333333	17	0.0	1.0	0.09999997844938145	0.5001291091104978	2.0079392107374753e-07	0.5000002142468936	0.04584613971470236	0.5584827785393583	0.6027625686823475	0.5196169294655332	0	0.75	0.0
898	None	None	None	None	None	0	0	0.25	1	1.0	3	0.625	0	0	0	4	11	0	0.5	4	2	0.3333333333333333	5	0.9166666666666666	0	0	0	0	0	0	0	0	0	0	0	0
5674	1.429391521812676e-10	2.1662320595419182e-12	4.7791683203753486e-14	0.99999999989438	None	0.3333333333333333	1	0.5	4	0.6666666666666666	6	0.4074074074074074	0.6666666666666666	10	6	0	0	0	0.3333333333333333	3	9	0.7333333333333333	11	0.0	1.0	0.031539328381108636	0.6633231948221526	0.14717239001418062	0.5410804687234482	3.2341629245256143e-08	0.5000008625831321	0.6663069641251027	0.5697779278215913	0	1.0	0.0
615	None	None	None	None	None	0	0	0.25	1	1.0	3	1.0	1.0	4	3	0	0	0	0.2	1	5	0.3333333333333333	5	0.0	0	-0.15440602524309058	0.9149890070086926	0.029947326027275335	0.6772044242747225	-0.09848706615933552	0.5099720966776192	0.6956947902687564	0.7412213753677541	0	1.0	0.0
4461	0.002180860170796786	0.001427748705734327	0.001425763190688333	0.9975064230999179	None	0.25	1	0.4	4	0.75	9	0.25925925925925924	0.75	13	9	0	0	0	0.6666666666666666	6	9	0.9333333333333333	14	0.0	1.0	0.02238579970328477	0.5551781040438899	0.09865753796504693	0.6050658812213368	0.09995382137413063	0.5001660222478767	0.5903869956683534	0.5538649457206299	0	1.0	0.0
1996	None	None	None	None	None	0.09090909090909091	1	0.4583333333333333	11	0.5	17	0.5714285714285714	0.23529411764705882	18	8	17	0	0	0.7777777777777778	9	7	2.4	36	0.0	0.6896551724137931	0.042541251704203274	0.5252197362074911	-0.14235341444920296	0.6325296953783518	0.09697673748676897	0.5127092664788014	0.7360442790663468	0.5576505753373986	0	0	0.0
7198	0.005880807926145859	0.001174669961844832	-0.0010723511009633393	0.9950142151740363	None	0.25	1	0.4	4	0.75	9	0.25925925925925924	0.75	13	9	0	0	0	0.6666666666666666	6	9	0.9333333333333333	14	0.0	1.0	-0.09796401556129139	0.5058371293702555	0.00909641970405146	0.655388579752628	-0.08750372906362307	0.540089849804088	0.6093463429920248	0.5684724751880182	0	1.0	0.0
537	None	None	None	None	None	0.25	2	0.5555555555555556	10	0.4	10	0.5	0.28	16	7	10	2	0	0.6666666666666666	9	6	1.8	27	0.13333333333333333	0.5	0.09735395462319293	0.6459903535779778	0.2682275709522524	0.6863201719547788	2.1630058696706534e-20	0.5	0.7519372545353841	0.6133645695020229	1.0	1.0	0.0
5473	0.0023327895549758947	0.0011142442845058068	-0.0002834961733389337	0.9978711691406804	None	0.25	1	0.4	4	0.75	9	0.25925925925925924	0.75	13	9	0	0	0	0.6666666666666666	6	9	0.9333333333333333	14	0.0	1.0	0.09999838488823001	0.5000136086180954	1.5851037247895023e-05	0.502395497060753	0.3617234872423024	0.6191443633827731	0.8212857142486455	0.541202568433921	0	1.0	0.0
2995	0.0010322377921203078	0.0001495266488822329	-0.0001483377662264369	0.9991952325236731	None	0	0	0.375	3	0.8	8	0.3333333333333333	0.8	11	8	0	1	0	0.4444444444444444	9	4	0.8	12	1.0	1.0	0.03948252445691771	0.5491229584424663	1.3513185170821492e-26	0.5	0.09821403750650151	0.5035033710472496	0.6005769565944103	0.5175878598379576	1.0	1.0	0.0
3228	0.0024268222400681072	0.00022454263909747047	-0.0001150734892737249	0.9985922710629083	None	0	0	0.375	3	0.7777777777777778	7	0.4074074074074074	0.7777777777777778	10	7	0	1	0	0.3333333333333333	3	9	0.7333333333333333	11	1.0	1.0	0.09999984048683437	0.5000004778628677	-0.02284826548182655	0.5213648801026275	-0.07660069736386219	0.9999953981143346	0.6869588952227341	0.9840912773832066	1.0	0.9	0.0
1469	None	None	None	None	None	0.3333333333333333	1	0.5	4	0.6666666666666666	6	0.3055555555555556	0.6666666666666666	10	6	0	0	0	1.0	6	6	0.7333333333333333	11	0.0	0.4	-0.2954748202126436	0.9999528389083434	0.0744125498429414	0.6027379100302814	0.26950766335539844	0.6252588261500168	0.9336350885931286	0.9741747204214051	0	1.0	0.0
7044	0.008180033418474323	0.000759837220308522	0.00036908985620219136	0.9829473602124932	None	0.25	1	0.4	4	0.7692307692307693	10	0.23809523809523808	0.7692307692307693	14	10	0	0	0	0.7777777777777778	7	9	1.0	15	0.0	1.0	2.22135895954688e-17	0.5067005717481379	-0.06356129627986089	0.5601974193994855	0.09872753502318318	0.5826183018036111	0.6609967898745153	0.5500236136356966	0	1.0	0.0
7089	0.009193958773470687	0.0003994754320451024	0.0003934868887172079	0.9819266092287656	None	0.3333333333333333	1	0.4444444444444444	4	0.7272727272727273	8	0.28888888888888886	0.7272727272727273	12	8	0	0	0	0.5555555555555556	5	9	0.8666666666666667	13	0.0	1.0	0.31097259588756476	0.754101677695186	-0.07704860439885568	0.9214512729330775	0.4541903471644092	0.6059642893141112	0.9068369329159861	0.7921180031606767	0	1.0	0.0
1119	None	None	None	None	None	0	0	0.3333333333333333	10	0.627906976744186	27	1.0	0.32558139534883723	22	14	22	1	0	0.5555555555555556	9	5	3.0	45	0.025	1.0	0.038777598176344796	0.6152390776682826	-0.09999775932516199	0.5000273515237007	0.040078039153651275	0.5926665210836097	0.6543740768474052	0.569913755272214	0.0	0	0.0
1883	None	None	None	None	None	0.18181818181818182	2	0.48	12	0.42857142857142855	15	0.578125	0.2857142857142857	20	10	16	10	0	1.0	8	8	2.466666666666667	37	0.38461538461538464	0.9655172413793104	-0.09326149916092086	0.5138706345658777	-0.04327540501864622	0.6857261354143377	0.09627608783728855	0.5291647210026135	0.7017903659735031	0.5787150070022647	1.0	1.0	0.0
4214	0.002345556442167223	0.0005767206877798722	0.0005628763062182462	0.9930381695899274	None	0.25	1	0.4	4	0.75	9	0.25	0.75	13	9	0	0	0	0.875	8	7	0.9333333333333333	14	0.0	0.8571428571428571	-0.4180550929122977	0.9503743722665469	0.004403817440491885	0.5739269390715431	0.052992674927710016	0.5829614901581707	0.8808346673246689	0.7676449636553083	0	1.0	0.0
3056	0.00453462160572486	0.002123266144018285	-0.0002883015119543285	0.9928456219931627	None	0	0	0.3333333333333333	3	0.8181818181818182	9	0.28888888888888886	0.8181818181818182	12	9	0	1	0	0.5555555555555556	9	5	0.8666666666666667	13	1.0	1.0	0.09917117057462663	0.5110852798702967	2.1707060351660254e-05	0.502028387594821	0.09992678153201588	0.5271702225729861	0.6145708162132284	0.5134342687680401	0.0	0	0.0
1048	None	None	None	None	None	0	0	0.3333333333333333	2	0.6666666666666666	4	0.4	0	0	0	7	2	0	0.8	4	5	0.5333333333333333	8	0.1111111111111111	0	0	0	0	0	0	0	0	0	0	0	0
5168	0.010316068689289566	0.0004432705615885895	-0.00039315493966895343	0.9920405714661598	None	0.25	1	0.4	4	0.75	9	0.25925925925925924	0.75	13	9	0	0	0	0.6666666666666666	6	9	0.9333333333333333	14	0.0	1.0	0.14864456403398568	0.5606941031111169	-0.09987100213255713	0.5053337354181032	0.09993419608770797	0.5001122120800956	0.7455942076581152	0.5221325367683196	0	0.9230769230769231	0.0
2015	None	None	None	None	None	0	0	1.0	2	0.0	0	0.75	0	2	0	0	0	0	1.0	2	2	0.2	3	0.0	0	0	0	0	0	0	0	0	0	0	0	0
623	None	None	None	None	None	0	0	0.25	1	1.0	3	0.5555555555555556	0	0	0	4	11	0	1.0	3	3	0.3333333333333333	5	0.9166666666666666	0	0	0	0	0	0	0	0	0	0	0	0
7336	0.008420216687607576	0.004607577578276605	-0.004562058479186645	0.9870222051393884	None	0.3333333333333333	1	0.4444444444444444	4	0.7272727272727273	8	0.2708333333333333	0.7272727272727273	11	8	1	2	0	0.75	6	8	0.8666666666666667	13	0.6666666666666666	0.8571428571428571	0.09999849496531575	0.5002970630407702	0.0037702057087446706	0.5607214495613909	0.09999999981306777	0.5000000007092551	0.6115023307679022	0.5204285206230261	0.9090909090909091	1.0	0.0
4762	0.006302394842368328	0.0035310405272468166	0.0006412129123838247	0.9972882896126979	None	0.25	1	0.4	4	0.75	9	0.25925925925925924	0.75	13	9	0	0	0	0.6666666666666666	6	9	0.9333333333333333	14	0.0	1.0	0.09994293709090635	0.5039115151886552	0.057297469926807156	0.5750284785320318	0.25279301931506254	0.5076413638299695	0.6983079040954882	0.5290183223494719	0	1.0	0.0
3032	0.001980134659799575	0.0004853203577798731	6.708057788733415e-05	0.996535339495125	None	0.07692307692307693	1	0.32142857142857145	9	0.6410256410256411	25	0.6507936507936508	0.2564102564102564	16	10	24	9	0	0.7777777777777778	9	7	2.7333333333333334	41	0.1956521739130435	0.6285714285714286	0.28279156017990636	0.5857663082927493	-0.024800787393819478	0.552715789072086	0.10162087538942859	0.6448122368555866	0.783705500105855	0.5950345344093416	1.0	1.0	0.0
601	None	None	None	None	None	0	0	0.5	1	1.0	1	1.0	1.0	2	1	0	0	0	0.3333333333333333	1	3	0.2	3	0.0	0	0.03368269146637346	0.553034916653791	-0.3441204664338894	0.5778668792450663	1.522985922010147e-11	0.5000000000023272	0.8468051637943181	0.5438010591243099	0	1.0	0.0
4729	1.228104788497256e-10	4.539759149657695e-12	4.2671691253901093e-13	0.9999999999999999	None	0.3333333333333333	1	0.4444444444444444	4	0.7272727272727273	8	0.28888888888888886	0.7272727272727273	12	8	0	0	0	0.5555555555555556	5	9	0.8666666666666667	13	0.0	1.0	0.09997817167935098	0.5006456899997513	0.00025585096503611917	0.5040133915976023	7.902762784127648e-27	0.5	0.6154967196580834	0.5015530510563877	0	1.0	0.0
6401	0.006176973791517007	0.004930806307029092	-0.004930601565467019	0.9949978936632528	None	0.25	1	0.4	4	0.75	9	0.25925925925925924	0.75	13	9	0	0	0	0.6666666666666666	6	9	0.9333333333333333	14	0.0	1.0	0.09998574317184847	0.5002064814359367	-0.08600796410518824	0.5361123521020339	0.09018251555419274	0.5322677000082616	0.69943375223731	0.5228821492311608	0	0	0.0
3131	0.0026840839176487034	0.0003525101093825786	-0.0003519217480298616	0.9974040360850938	None	0.3333333333333333	1	0.4444444444444444	4	0.7272727272727273	8	0.2708333333333333	0.7272727272727273	12	8	0	0	0	0.75	8	6	0.8666666666666667	13	0.0	0.8571428571428571	0.06920237355842744	0.5814109539290432	2.6905455028900146e-05	0.5002049435228122	0.09628082551239128	0.5207515993661419	0.602717485985793	0.5343161387252854	0	1.0	0.0
1310	None	None	None	None	None	0	0	0.4	2	0.8	4	0.4666666666666667	0.8	6	4	0	2	0	0.6	5	3	0.4666666666666667	7	1.0	0	0.15260047005234217	0.5685930026766507	0.07466943008810314	0.5418325107905697	0.48005024346524366	0.6435716301526666	0.8540405512068294	0.5853831378984392	1.0	1.0	0.0
5986	0.00022046708332607243	1.6776800521890282e-06	-1.4653017402521623e-06	0.9999978028223605	None	0.3333333333333333	1	0.4444444444444444	4	0.7272727272727273	8	0.28888888888888886	0.7272727272727273	12	8	0	0	0	0.5555555555555556	5	9	0.8666666666666667	13	0.0	1.0	0.09960242394847527	0.5017751554597999	-0.09893123247659459	0.5028337868494261	0.09999999999429868	0.5000000000544219	0.7184599279852844	0.5015363218865805	0	1.0	0.0
3160	0.004878447384414507	0.0006461188643755295	0.0006297831795488052	0.9980530422712208	None	0.16666666666666666	1	0.4	6	0.65	13	0.6285714285714286	0.5	16	10	5	0	0	0.7142857142857143	5	7	1.4666666666666666	22	0.0	0.4	-0.03231523699820271	0.6764454054322616	0.05939460420238213	0.575740636617098	0.18269046957672036	0.5949347481476722	0.7122035330449586	0.6167398385888658	0	1.0	0.0
7046	8.574589464871563e-07	4.1170939413069247e-07	2.300844303722322e-07	0.9998397644498151	None	0.25	1	0.4	4	0.7692307692307693	10	0.23809523809523808	0.7692307692307693	14	10	0	0	0	0.7777777777777778	7	9	1.0	15	0.0	1.0	0.0032548855197928315	0.502750679375017	-0.0953207702857295	0.5340552333286983	0.0029414183696085737	0.5258361561257242	0.6157162868113297	0.5208938043319726	0	1.0	0.0
6579	0.010426826101046347	0.0027002540253514124	0.002663937680328976	0.9770703193777931	None	0	0	0.3333333333333333	3	0.8181818181818182	9	0.28888888888888886	0.8181818181818182	12	9	0	0	0	0.5555555555555556	5	9	0.8666666666666667	13	0.0	1.0	0.16384977074544077	0.974702780829449	-0.029818469812734495	0.6512528547315256	0.31784902387568137	0.5221856213958703	0.8194433529271667	0.8107559927035971	0	1.0	0.0
1493	None	None	None	None	None	0	0	0.6	3	0.6	3	0.4375	0.6	6	3	0	0	0	1.0	4	4	0.4666666666666667	7	0.0	0.6666666666666666	0.04296195862920012	0.5613257475934482	6.6729426863512884e-12	0.5000000007285031	1.467994435458334e-20	0.5000000000000007	0.5504588024740096	0.520533801172678	0	1.0	0.0
6194	0.003472932138950864	0.0003541252874744785	0.0003353363018998815	0.9963325199419166	None	0.25	1	0.4	4	0.7692307692307693	10	0.23809523809523808	0.7692307692307693	14	10	0	0	0	0.7777777777777778	7	9	1.0	15	0.0	1.0	0.045870314514485346	0.5281340656461359	0.12920064081320262	0.6113709298836553	0.43560740942584364	0.6595952878545512	0.8430122052096566	0.6008660591205169	0	1.0	0.0
1097	None	None	None	None	None	0.043478260869565216	1	0.22448979591836735	11	0.7464788732394366	53	0.9012345679012346	0.6056338028169014	53	43	19	0	0	1.0	9	9	4.866666666666666	73	0.0	0.9846153846153847	0.030402531036141378	0.515654220465494	0.0519263928437008	0.5490833825171781	0.09699744950310198	1.0	0.6087809661644153	0.9999999999999918	0	0.018867924528301886	0.0
5781	0.010537293353193793	0.0058613508772364185	-0.003130476922944551	0.9928168201706405	None	0.25	1	0.4	4	0.75	9	0.25925925925925924	0.75	12	9	1	3	0	0.6666666666666666	6	9	0.9333333333333333	14	1.0	1.0	0.09999772518305883	0.5064676088262448	0.03217873548033362	0.5716007918217342	0.15843259651483976	0.6541697943082272	0.6356039092085968	0.5786479158467808	1.0	1.0	0.0
3821	0.0001347958950263165	5.302731972934378e-05	-5.300175572196558e-05	0.9994818190481756	None	0	0	0.42857142857142855	3	0.75	6	0.4166666666666667	0.75	9	6	0	1	0	0.375	3	8	0.6666666666666666	10	1.0	0.8571428571428571	0.06988266785076662	0.5531494625368452	0.022719166884820518	0.6527434547340792	0.042437436589486933	0.5095023068124711	0.5612131093403536	0.573019011971457	1.0	0.8888888888888888	0.0
1575	None	None	None	None	None	0	0	0.5	4	0.5	5	0.5	0	1	0	10	12	0	0.6666666666666666	4	6	0.8	12	0.5217391304347826	0.6666666666666666	0	0	0	0	0	0	0	0	0	0	0
4439	0.006113267266262926	0.0003022267334846019	9.256405260989873e-05	0.9989768693016786	None	0.3333333333333333	1	0.5	4	0.7	7	0.3333333333333333	0.7	11	7	0	0	0	0.4444444444444444	4	9	0.8	12	0.0	1.0	-0.0745240524857011	0.5494733881418499	0.0010828261406441015	0.5020540928691484	0.09983336075002347	0.5227025741072024	0.6692153909364135	0.5247823754915286	0	0.9090909090909091	0.0
6253	0.0043837968482796745	0.0017653813318379698	0.0017588619248923556	0.9960345967075448	None	0.25	1	0.4	4	0.7692307692307693	10	0.23809523809523808	0.7692307692307693	14	10	0	0	0	0.7777777777777778	7	9	1.0	15	0.0	1.0	0.0520711435699532	0.5294192874298062	0.07005945249352759	0.59539389562546	0.392137225165113	0.6125118361968591	0.8285837448361912	0.5794871521921577	0	1.0	0.0
7388	0.010505232441007458	0.0017785739626374755	0.0017130465670694762	0.9768040688769216	None	0.25	1	0.4	4	0.7692307692307693	10	0.23809523809523808	0.7692307692307693	14	10	0	0	0	0.7777777777777778	7	9	1.0	15	0.0	1.0	0.410577626260924	0.763327953294848	0.12471061561897372	0.61593304950898	0.11298012132950042	1.0	0.8269385508162976	0.9999999999863145	0	1.0	0.0
448	None	None	None	None	None	0	0	0.375	6	0.5454545454545454	12	0.4897959183673469	0.2727272727272727	11	6	12	3	0	1.0	7	7	1.6	24	0.13043478260869565	0.42105263157894735	0.09814159564810059	0.5075672880872313	0.5404944488291157	0.7600917224948693	0.0999978703129406	0.5000932264319192	0.8888603293374994	0.5973917128506833	0.18181818181818182	0	0.0
6169	0.004023123731617208	0.002126500056365005	-0.0011795573459996802	0.9993790951032824	None	0.25	1	0.4	4	0.7692307692307693	10	0.23809523809523808	0.7692307692307693	14	10	0	0	0	0.7777777777777778	7	9	1.0	15	0.0	1.0	-0.09655105832783321	0.5392508043570526	0.0012171922635085567	0.5022189892320466	-0.012321837194215719	0.6772596648309555	0.6153569531780331	0.5750461856678141	0	1.0	0.0
169	None	None	None	None	None	0.1111111111111111	1	0.35	7	0.6296296296296297	17	0.35802469135802467	0.5555555555555556	22	15	6	0	0	1.0	9	9	1.9333333333333333	29	0.0	0.4	5.0096462465550484e-05	0.5000981226868401	0.039627054662847404	0.5911730681562074	0.0998054628846203	0.5004152720993219	0.605013993186473	0.530866572506228	0	0.2727272727272727	0.0
2396	None	None	None	None	None	0.5	1	0.6666666666666666	4	0.5714285714285714	4	0.36	0.5714285714285714	8	4	0	0	0	1.0	5	5	0.6	9	0.0	1.0	2.0528767192692778e-16	0.5000000000305913	0.2497298282498929	0.7995985668853088	2.7904295564374966e-11	0.5000000000719271	0.7644507714330716	0.6133136168869658	0	1.0	0.0
2122	None	None	None	None	None	0.3333333333333333	3	0.4	8	0.6666666666666666	18	0.453125	0.6296296296296297	25	17	3	0	0	1.0	8	8	1.9333333333333333	29	0.0	0.38095238095238093	0.09999991823796284	0.5000116151930322	0.07946402749913314	0.5763052068867858	0.011304771958643236	0.6894101434224659	0.6016731276741419	0.5910588988742914	0	1.0	0.0
866	None	None	None	None	None	0.3333333333333333	1	0.375	3	0.6666666666666666	6	0.4583333333333333	0.3333333333333333	5	3	5	8	0	0.6666666666666666	4	6	0.7333333333333333	11	0.6666666666666666	0.5714285714285714	0.09996260889693762	0.5007972848282134	9.048903327586386e-17	0.500000001162343	-0.040582061425838624	0.6348628656354969	0.6429377905631674	0.5462280300539154	1.0	0.8	0.0
434	None	None	None	None	None	0.125	1	0.3333333333333333	6	0.72	18	0.3333333333333333	0.64	22	16	4	0	0	1.0	9	9	1.8	27	0.0	0.4444444444444444	0.04359256820962313	0.5637998990678088	-0.040204151541257185	0.6265212781094985	0.06806750746175652	0.5417906725597909	0.6233897475897665	0.577818511232334	0	0.8636363636363636	0.0
2837	2.4827439866985505e-08	2.4219040188525178e-08	1.1020305344993103e-08	0.9999962655050358	None	0.3333333333333333	1	0.5	4	0.7	7	0.2857142857142857	0.7	11	7	0	0	0	0.8571428571428571	7	6	0.8	12	0.0	0.8	0.07909308212901568	0.5959492578471375	0.09524096310204781	0.5414538002016794	1.4102057804367282e-26	0.5	0.6022181747196768	0.5461029870652159	0	0.9090909090909091	0.0
1437	None	None	None	None	None	0	0	0.13636363636363635	3	0.8709677419354839	27	0.9166666666666666	0.0967741935483871	4	3	28	15	0	0.4444444444444444	9	4	2.2	33	0.2542372881355932	0.896551724137931	0.09992170335410469	0.500136762898359	0.03440525605561788	0.67314346689728	3.732625017159281e-05	0.5780942198497039	0.6243560379056073	0.5856423236492423	0.0	0	0.0
174	None	None	None	None	None	0	0	0.26666666666666666	4	0.75	15	0.7333333333333333	0	0	0	21	15	0	0.8333333333333334	6	5	1.4666666666666666	22	0.32608695652173914	0.625	0	0	0	0	0	0	0	0	0	0	0
5619	0.0004743797282011974	4.710052965688714e-07	2.698115945433946e-07	0.9999964056202926	None	0.25	1	0.4	4	0.75	9	0.25925925925925924	0.75	13	9	0	0	0	0.6666666666666666	9	6	0.9333333333333333	14	0.0	1.0	0.09898104293662742	0.5240622474023499	-0.0954284027294025	0.6140783976920553	0.21924710497430708	0.704239285040971	0.7776494062888478	0.6168327653678987	0	1.0	0.0
6820	0.0024961800484981	0.00023178642641185596	0.00016806217732715092	0.9954557671178689	None	0.25	1	0.4	4	0.75	9	0.25925925925925924	0.75	13	9	0	0	0	0.6666666666666666	6	9	0.9333333333333333	14	0.0	1.0	0.03265091933006807	0.5162572705913414	0.05050878094072529	0.5013383090257961	0.4123616823925344	0.6194810016811712	0.8493646435223423	0.5463458466824942	0	1.0	0.0
7498	0.012185399564599955	0.011484622644963525	0.011387161647304625	0.9891529172171719	None	0.25	1	0.4	4	0.7692307692307693	10	0.23809523809523808	0.7692307692307693	14	10	0	0	0	0.7777777777777778	7	9	1.0	15	0.0	1.0	-0.09878670361154027	0.5020886405130274	0.0375598568824567	0.5774009934013853	-0.09436905935765325	0.5039569658715666	0.6531496125670925	0.5279953598805835	0	1.0	0.0
6481	0.027457347679569036	0.009223393135082594	-0.0012068632671643417	0.9813716981642484	None	0.25	1	0.4	4	0.75	9	0.25925925925925924	0.75	13	9	0	0	0	0.6666666666666666	6	9	0.9333333333333333	14	0.0	1.0	0.09999966328053325	0.500004119363425	0.03758169385074389	0.560625407327998	0.3948748381836126	0.6116051224446539	0.8262771676676552	0.5578877087767357	0	1.0	0.0
5432	0.006307317587306586	0.0007934767669043197	-9.200649063905196e-05	0.9912259299245443	None	0.25	1	0.4	4	0.75	9	0.25925925925925924	0.75	13	9	0	0	0	0.6666666666666666	6	9	0.9333333333333333	14	0.0	1.0	1.3557418902366475e-18	0.500000000000002	0.09486375306784306	0.5784477270023646	-0.09736673321617711	0.5073667165415584	0.6844875320065303	0.5287908991734355	0	1.0	0.0
1349	None	None	None	None	None	0	0	0.5	4	0.4	4	0.6	0.1	1	1	10	11	0	0.8	4	5	0.8	12	0.4583333333333333	1.0	-0.07940282486124663	0.5	0.09999814152861602	0.5	0.0030581902523723007	0.5	0.6755062308987339	0.5	1.0	1.0	0.0
379	None	None	None	None	None	0.3333333333333333	1	0.4444444444444444	4	0.5454545454545454	6	0.5416666666666666	0.09090909090909091	5	1	7	2	0	0.6666666666666666	6	4	0.8666666666666667	13	0.14285714285714285	0.18181818181818182	0.00014374046780946296	0.6096677962746938	-0.09520067279224753	0.5709913307645184	0.09988403050520137	0.5000976272536133	0.6891761697746709	0.5607158531669783	1.0	1.0	0.0
6436	1.0571697032903687e-05	6.1922419935542305e-06	4.309245376367166e-07	0.9990819472130118	None	0.3333333333333333	1	0.4444444444444444	4	0.7272727272727273	8	0.28888888888888886	0.7272727272727273	12	8	0	0	0	0.5555555555555556	9	5	0.8666666666666667	13	0.0	1.0	0.027066336609253283	0.5098199305777257	0.16725716907580704	0.6983145820200767	0.03381206989901975	0.5225291587047733	0.6553418470978565	0.580034686006552	0	0.8333333333333334	0.0
5549	0.021375731703478017	0.009930341933071322	0.00416722673251205	0.997691758745469	None	0.25	1	0.4	4	0.7692307692307693	10	0.23809523809523808	0.7692307692307693	14	10	0	0	0	0.7777777777777778	7	9	1.0	15	0.0	1.0	0.09965449078317723	0.5148476927503743	0.05141540130069391	0.6386788239487575	0.6105758083259446	0.6691669087667055	0.9265627330606466	0.6093277691186052	0	1.0	0.0
715	None	None	None	None	None	0	0	0.375	6	0.6363636363636364	14	0.6666666666666666	0.36363636363636365	13	8	10	0	0	0.4444444444444444	9	4	1.6	24	0.0	0.7619047619047619	0.036164655109495854	0.5463619280199868	2.8329210233826746e-05	0.5025779946618532	0.003258902373169376	0.5607063036515515	0.5403229114313104	0.5366278566648646	0	1.0	0.0
4717	0.003316381368585346	0.0003544697712197088	-0.0003544536909549642	0.9918827815882011	None	0.3333333333333333	1	0.5	4	0.6666666666666666	6	0.4074074074074074	0.6666666666666666	10	6	0	0	0	0.3333333333333333	3	9	0.7333333333333333	11	0.0	1.0	0.056433083703400874	0.9999979345043072	0.07397923087610778	0.6353590189079994	0.09621846854447319	0.500944806755739	0.755882533272791	0.9895405149582861	0	1.0	0.0
5016	0.012572965439491008	0.010571997835074598	-0.001838184222126406	0.9965552519545836	None	0.25	1	0.4	4	0.75	9	0.25925925925925924	0.75	13	9	0	0	0	0.6666666666666666	6	9	0.9333333333333333	14	0.0	1.0	-0.0999576146018624	0.5001233882430578	0.005644803571476326	0.5167970588301938	0.2531088396389086	0.5155060223676133	0.815081038673193	0.5108109036217964	0	1.0	0.0
6608	0.0028462128957676405	0.0002602403031167295	0.0002387413157196817	0.9955036775038105	None	0.3333333333333333	1	0.4444444444444444	4	0.7272727272727273	8	0.28888888888888886	0.7272727272727273	12	8	0	0	0	0.5555555555555556	5	9	0.8666666666666667	13	0.0	1.0	0.0004238020221098555	0.5010433365690546	0.06293617676708746	0.5204071634683921	0.09999999924606244	0.5000000035353217	0.6012901650684553	0.5071534611664331	0	0.5	0.0
3241	0.002776668737574507	0.0002244019480829019	0.0002243486256156006	0.9985049087614336	None	0	0	0.3333333333333333	3	0.8181818181818182	9	0.28888888888888886	0.8181818181818182	12	9	0	1	0	0.5555555555555556	9	5	0.8666666666666667	13	1.0	1.0	0.04656217620274281	0.6745452284737871	0.1221079216705463	0.6304073706911104	0.10108090264122478	0.5362972371378233	0.6083025473151689	0.6152436966101797	0.0	0	0.0
4986	0.0004133096042316682	3.890532898327925e-05	3.614809301804089e-05	0.9999768411007276	None	0.25	1	0.4	4	0.75	9	0.25925925925925924	0.75	13	9	0	0	0	0.6666666666666666	9	6	0.9333333333333333	14	0.0	1.0	3.0118926533775884e-13	0.5000001774669431	0.06328678115985904	0.5731245361310705	0.09999999761090389	0.5000007910080225	0.6051888200267587	0.524531503497203	0	1.0	0.0
2620	0.00020787848795719233	6.481953192648961e-05	-3.3502328242672797e-06	0.9996470199924474	None	0	0	0.5	3	0.6666666666666666	4	0.5714285714285714	0.6666666666666666	7	4	0	0	0	0.2857142857142857	7	2	0.5333333333333333	8	0.0	0.6666666666666666	0.0038787696691180893	0.5443115198898506	-0.09998764207509966	0.500072943452075	0.03418280374956391	0.671762818620625	0.6388057503384621	0.573967625013841	0	1.0	0.0
6328	0.006793141331396417	0.0034081581885582663	0.0033647955042240053	0.9955648783576161	None	0.25	1	0.4	4	0.75	9	0.25925925925925924	0.75	13	9	0	0	0	0.6666666666666666	6	9	0.9333333333333333	14	0.0	1.0	0.0999250302653403	0.5341954571437386	-0.0999999757580534	0.5000005534031617	0.2823944032114989	0.6672662338019465	0.8265928357046038	0.5689613593996066	0	1.0	0.0
4025	0.00023324905927425672	2.1287980129307387e-06	-1.6362800606928604e-06	0.9999985972973401	None	0.25	1	0.36363636363636365	4	0.7857142857142857	11	0.2222222222222222	0.7857142857142857	15	11	0	0	0	0.8888888888888888	9	8	1.0666666666666667	16	0.0	1.0	0.09996741283255708	0.5099441340839302	0.0005903503922643204	0.5051004168448002	0.12485157513487255	0.6954605410276203	0.627773262885087	0.5732978732215317	0	0	0.0
5947	0.01724145676399211	0.009343523220245816	0.009316520994772396	0.9955524586442447	None	0.25	1	0.36363636363636365	4	0.7857142857142857	11	0.2222222222222222	0.7857142857142857	15	11	0	0	0	0.8888888888888888	8	9	1.0666666666666667	16	0.0	1.0	0.09901413769133617	0.5956811615142527	5.343211301380518e-06	0.5000091403054091	0.13879947402439444	0.6979127139256427	0.6420752957770665	0.6006814913300085	0	0.9333333333333333	0.0
1848	None	None	None	None	None	0.125	1	0.3888888888888889	7	0.5833333333333334	14	0.7222222222222222	0.375	16	9	9	4	0	1.0	6	6	1.7333333333333334	26	0.26666666666666666	0.2857142857142857	0.038588157531110015	0.7007961022882301	0.03075150885338803	0.6056343571473134	-0.09999995355896081	0.5000112059613027	0.680050577104529	0.6050881286199062	1.0	1.0	0.0
4937	0.0029664370326657075	0.00024083789000875887	-8.09191202082008e-05	0.9961074142663678	None	0.25	1	0.4	4	0.75	9	0.25925925925925924	0.75	13	9	0	0	0	0.6666666666666666	6	9	0.9333333333333333	14	0.0	1.0	0.043242645558541196	0.5754797702167062	-0.0682435511159617	0.5381371453637286	0.2164572800436934	0.5296186941107645	0.7632831248324994	0.5478286044627927	0	1.0	0.0
7532	0.008087256452167775	0.0006427321685135934	-0.00047017276346661733	0.9945671281419928	None	0.25	1	0.4	4	0.75	9	0.25925925925925924	0.75	13	9	0	0	0	0.6666666666666666	6	9	0.9333333333333333	14	0.0	1.0	0.06190705182390353	0.5802087487466026	-0.09999836617748106	0.5001244601393233	0.3604720786548107	0.6174427413249058	0.8764482426356305	0.5665065790985696	0	1.0	0.0
6552	0.001271278720493098	0.00010775165151593291	-3.38627606703941e-05	0.9983979811485403	None	0.25	1	0.4	4	0.75	9	0.25925925925925924	0.75	13	9	0	0	0	0.6666666666666666	6	9	0.9333333333333333	14	0.0	1.0	-0.11321113560933489	0.5996733275238043	0.3609694199376669	0.945859973497257	0.028275304646542994	0.6237760873818298	0.8739288439506151	0.7784650913727085	0	1.0	0.0
6027	0.0038530466344786508	0.0007871031759101032	0.0007115466477375308	0.9960210914947947	None	0.3333333333333333	1	0.4444444444444444	4	0.7272727272727273	8	0.28888888888888886	0.7272727272727273	12	8	0	0	0	0.5555555555555556	5	9	0.8666666666666667	13	0.0	1.0	0.08576285926335928	0.6625895205068498	0.201996945530942	0.593811816683799	0.2655569299302439	0.894366196376712	0.7291350308366354	0.743373980526056	0	1.0	0.0
7444	0.0029964811500039173	0.0016012782544831947	0.0015869528809878961	0.995873919613067	None	0.25	1	0.4	4	0.7692307692307693	10	0.23809523809523808	0.7692307692307693	14	10	0	0	0	0.7777777777777778	7	9	1.0	15	0.0	1.0	0.09999675735464378	0.5450904472428504	1.517022852358634e-23	0.5000000000000003	0.09999883445090198	0.5000662240260711	0.615710380797128	0.5150885857303217	0	1.0	0.0
2236	None	None	None	None	None	0	0	0.3333333333333333	2	0.7142857142857143	5	0.42857142857142855	0	0	0	8	15	0	0.42857142857142855	7	3	0.6	9	0.75	0.5714285714285714	0	0	0	0	0	0	0	0	0	0	0
1647	None	None	None	None	None	0.5	1	0.5714285714285714	4	0.625	5	0.3333333333333333	0.625	9	5	0	0	0	0.8333333333333334	5	6	0.6666666666666666	10	0.0	0.5	0.20510071903759958	0.5169162438217508	0.09998967902489275	0.5000591458070553	0.25365972047204466	0.5690172273779535	0.6563053636145441	0.5287823102335689	0	1.0	0.0
7367	0.0033784799839808367	0.001516985652987417	0.0015169469837171504	0.9921556255236613	None	0.25	1	0.4	4	0.7692307692307693	10	0.23809523809523808	0.7692307692307693	14	10	0	0	0	0.7777777777777778	7	9	1.0	15	0.0	1.0	0.26539079897772666	0.6407179877465918	-0.07956166044579485	0.6223599869378168	0.035786888821960045	0.6711409557225346	0.8066058163190637	0.6450008731439059	0	0	0.0
5904	0.0004034075343326489	0.0003442120340919901	-0.0003442120290758	0.9992609197397881	None	0.3333333333333333	1	0.5	4	0.7	7	0.3333333333333333	0.7	11	7	0	0	0	0.4444444444444444	4	9	0.8	12	0.0	1.0	0.0999357359408086	0.5024690311628688	0.013802607613313683	0.603923283739867	0.02776966608407227	0.5039693225062899	0.5928236648871071	0.537230387078633	0	0.9090909090909091	0.0
2632	0.015854056394841064	0.002144264858258374	6.54199910890463e-05	0.9697902104517074	None	0.25	1	0.36363636363636365	4	0.7857142857142857	11	0.2222222222222222	0.7857142857142857	15	11	0	0	0	0.8888888888888888	9	8	1.0666666666666667	16	0.0	1.0	0.38509825530449165	0.7577095448825405	0.0838101793579911	0.5490054648758023	0.003204867632765407	0.6872361681447965	0.8504739455730717	0.6699624500256949	0	0.2	0.0
3520	0.0009629772493624238	0.0001631299575263706	0.00010472549951294048	0.9965929892635679	None	0.25	1	0.4	4	0.7692307692307693	10	0.23809523809523808	0.7692307692307693	14	10	0	0	0	0.7777777777777778	9	7	1.0	15	0.0	1.0	0.09999979362803751	0.5000084869018651	0.0007554283250391896	0.5000529401241244	-0.013612555652844392	0.6587897738037953	0.6236697304061176	0.5546270288308363	0	1.0	0.0
3204	None	None	None	None	None	0.1111111111111111	1	0.35	7	0.6666666666666666	18	0.5370370370370371	0.4074074074074074	17	11	11	3	0	0.6666666666666666	6	9	1.9333333333333333	29	0.15	0.34782608695652173	0.060289191861296575	0.5735593131061089	0.0011889898613673016	0.5774337324512735	-0.15876704845113776	0.999867730543951	0.7244851049137998	0.9600640926336683	1.0	1.0	0.0
1872	None	None	None	None	None	0	0	0.3333333333333333	1	1.0	2	0.6666666666666666	0.5	1	1	2	8	0	0.6666666666666666	3	2	0.26666666666666666	4	1.0	0	0.021976030641946136	0.5	4.77253693418315e-06	0.5	7.540474097443926e-05	0.5	0.5258288443237614	0.5	1.0	1.0	0.0
2576	0.00027428294433691947	1.3777040978476968e-05	2.4781196745205594e-06	0.9999917906218085	None	0	0	0.4	2	0.6	3	0.5833333333333334	0.6	4	3	2	5	0	0.3333333333333333	6	2	0.4666666666666667	7	0.7142857142857143	0.4	-0.035394476831791255	0.6707038583053209	0.0638018802781623	0.517759747700978	0.5853698209295868	0.6015180790244802	0.9298616798172297	0.5982257573377103	0.0	0	0.0
5712	0.011759496622082335	0.011528510747793104	-0.011528340516025424	0.9904146833844203	None	0.3333333333333333	1	0.4444444444444444	4	0.7272727272727273	8	0.28888888888888886	0.7272727272727273	12	8	0	0	0	0.5555555555555556	5	9	0.8666666666666667	13	0.0	1.0	0.09999449916792444	0.5028520749819563	0.04549662473377156	0.6545753991408948	0.35141354065118346	0.5972930769311718	0.7973954880233652	0.5861987771986019	0	1.0	0.0
1076	None	None	None	None	None	0	0	0.4	2	0.6	3	0.4666666666666667	0.2	2	1	4	6	0	0.6	5	3	0.4666666666666667	7	0.5454545454545454	0	0.2254013861317194	0.6413277591313913	0.02207522618224368	0.5035313169150565	0.2320902395474816	0.5131347879188023	0.7309707298272525	0.5537752412183848	1.0	1.0	0.1
3068	2.8471078006985328e-08	2.6693797306067552e-08	2.6137022540988354e-08	0.9999956264352735	None	0	0	0.6	3	0.6	3	0.5833333333333334	0.6	6	3	0	1	0	0.3333333333333333	2	6	0.4666666666666667	7	1.0	0.4	0.08675800238772347	0.5507601805507233	0.034693462270447034	0.6715780010476832	9.91298681135548e-16	0.5000000000000041	0.6007744806040681	0.5759959943003724	1.0	1.0	0.0
1322	None	None	None	None	None	0	0	0.36363636363636365	4	0.5714285714285714	8	0.45714285714285713	0	0	0	15	8	0	0.7142857142857143	7	5	1.0666666666666667	16	0.23529411764705882	0.15384615384615385	0	0	0	0	0	0	0	0	0	0	0
3687	0.0003952359453971458	2.5042702735630655e-06	-1.8056606137992015e-07	0.9999999587859824	None	0.2	1	0.3333333333333333	4	0.8	12	0.20987654320987653	0.8	16	12	0	0	0	1.0	9	9	1.1333333333333333	17	0.0	1.0	0.09999934179945444	0.5001073689422855	0.11560069489263089	0.592180807529979	0.09952923290065536	0.5740337087723988	0.5202110253853119	0.5557460670383337	0	0	0.0
7283	0.0016334459757845344	0.00015299575843885315	-0.00015299411776499954	0.9971051485714292	None	0.25	1	0.4	4	0.75	9	0.25925925925925924	0.75	13	9	0	0	0	0.6666666666666666	6	9	0.9333333333333333	14	0.0	1.0	0.18939900619229771	0.630935225635703	-0.019182049509550207	0.6632986593788183	-0.03780830641978444	0.5456706036608533	0.7179907278104647	0.6143933862680334	0	0.9230769230769231	0.0
947	None	None	None	None	None	0	0	0.19444444444444445	7	0.7884615384615384	41	1.0	0.75	45	39	8	0	0	0.6666666666666666	9	6	3.6	54	0.0	1.0	-0.08466309658859521	0.5128580031236866	0.0520324963271082	0.5442510724404065	0.1949188292487652	1.0	0.8597323454197394	0.9999999999994016	0	1.0	0.0
892	None	None	None	None	None	0	0	0.5	2	0.75	3	0.5	0.75	5	3	0	2	0	0.75	3	4	0.4	6	1.0	0	0.09987906062341902	0.5000575155928247	8.493763420966761e-09	0.5000001531183833	2.4913031939651506e-17	0.5000000000741098	0.615581225580212	0.5000192229285143	1.0	1.0	0.0
6219	0.0013457587298664724	0.0007032209316120158	0.0007018997267167462	0.9975275939472071	None	0.25	1	0.5	5	0.5833333333333334	7	0.3888888888888889	0.5833333333333334	10	7	3	5	0	0.4444444444444444	4	9	0.9333333333333333	14	0.7142857142857143	1.0	0.09999785280387477	0.500041739313996	-0.05971450335608093	0.569114314903374	0.04022518904390367	0.5114020134136286	0.6590094076659957	0.5269755659541175	1.0	1.0	0.0
4538	0.0007559832708087804	8.161927691680452e-05	-1.9811742577052143e-05	0.999169850318713	None	0.3333333333333333	1	0.5	4	0.7	7	0.3333333333333333	0.7	11	7	0	0	0	0.4444444444444444	9	4	0.8	12	0.0	1.0	0.04985016068265218	0.5345704002027427	0.03598417812662632	0.5578617183342802	0.001594617162719109	0.6695716859304476	0.5576746191861159	0.5888176702941892	0	1.0	0.0
2883	0.00011816785304850921	1.5264550958659383e-06	-1.5256101410430918e-06	0.9999967243586529	None	0.5	1	0.6666666666666666	4	0.5714285714285714	4	0.45	0.42857142857142855	7	3	1	0	0	0.8	5	4	0.6	9	0.0	0.5	-0.05283478587568515	0.654719081240958	-0.04601359274765664	0.5442154104072403	-0.09999884099757259	0.5000176987350228	0.5921844764809497	0.5676855688939204	0	1.0	0.0
1939	None	None	None	None	None	0	0	0.6666666666666666	2	0.5	1	0.6666666666666666	0.5	3	1	0	2	0	0.6666666666666666	3	2	0.26666666666666666	4	1.0	0	0.1612952599518543	0.5392237733414094	-0.0733581732873052	0.6088508945672231	0.9024083849289785	0.9999968686803097	0.9804205139274348	0.9881626227773757	1.0	1.0	0.0
2801	None	None	None	None	None	0.3125	5	0.4857142857142857	17	0.5	25	0.6419753086419753	0.38	36	19	15	0	0	1.0	9	9	3.466666666666667	52	0.0	0.7441860465116279	0.07569634426231567	0.642649303520882	4.819494778982284e-05	0.5213456855088893	3.613003218235612e-16	0.5000000000000011	0.5809633601197174	0.5557930360602483	0	1.0	0.0
2634	8.298890471308155e-09	7.455770922631467e-09	6.571970025825959e-09	0.9999991771124016	None	0	0	1.0	1	0	0	1.0	0	0	0	1	3	0	0.5	1	2	0.13333333333333333	2	0.5	0	0	0	0	0	0	0	0	0	0	0	0
7053	0.002018731682877996	0.0013159862546268213	-0.0013092847719992676	0.9961073418745136	None	0.25	1	0.4	4	0.75	9	0.25925925925925924	0.75	13	9	0	0	0	0.6666666666666666	6	9	0.9333333333333333	14	0.0	1.0	0.09998342896221589	0.5109179920585268	0.08270084207561858	0.6171687872900828	-0.06457573248858518	0.5162004344708181	0.6785508036305303	0.5486829203582309	0	0.9230769230769231	0.0
1993	None	None	None	None	None	0.16666666666666666	2	0.5	13	0.4444444444444444	16	0.7037037037037037	0.19444444444444445	16	7	21	0	0	0.6666666666666666	9	6	2.533333333333333	38	0.0	0.9411764705882353	0.09999381619795847	0.5006691881630388	0.5863705830688375	0.7622035686941028	-0.06144795970071386	0.5171414828704044	0.9397301582505875	0.6015727978759423	0	1.0	0.0
5078	0.0013258293982090943	0.00024946303173516827	-0.00021631474855879153	0.9989802389688905	None	0.25	1	0.36363636363636365	4	0.7857142857142857	11	0.2222222222222222	0.7857142857142857	15	11	0	0	0	0.8888888888888888	8	9	1.0666666666666667	16	0.0	1.0	0.008709819849470096	0.6742671068737918	-0.007678108122323187	0.500551923646008	0.08718204081087963	0.666742228116337	0.6269124393650318	0.6164280801158933	0	1.0	0.0
277	None	None	None	None	None	0	0	0.058823529411764705	2	0.9583333333333334	46	0.9259259259259259	0	0	0	49	0	0	0.6666666666666666	6	9	3.3333333333333335	50	0.0	0.9545454545454546	0	0	0	0	0	0	0	0	0	0	0
331	None	None	None	None	None	0.5	1	0.5714285714285714	4	0.625	5	0.35714285714285715	0.625	9	5	0	0	0	0.5714285714285714	4	7	0.6666666666666666	10	0.0	0.6666666666666666	-0.09176250700524961	0.6082165675450875	0.032951007846351923	0.6520878518575162	0.0631621955965597	0.5992818768169479	0.6583990241293868	0.6201476501091013	0	1.0	0.0
640	None	None	None	None	None	0	0	0.21875	7	0.7555555555555555	34	0.6527777777777778	0.6666666666666666	36	30	10	2	0	0.8888888888888888	9	8	3.1333333333333333	47	0.1111111111111111	0.8947368421052632	-0.006321354761386487	0.5972972919016855	-0.030822603527938752	0.6572428003065777	-0.03843468171875797	0.6491212296550284	0.6058195237288905	0.6349415394273563	1.0	1.0	0.0
6231	0.00024247105247699713	2.69479345628954e-05	2.6934779173677446e-05	0.9999154975496252	None	0.3333333333333333	1	0.5	4	0.7	7	0.3333333333333333	0.7	11	7	0	0	0	0.4444444444444444	4	9	0.8	12	0.0	1.0	0.09979761329913688	0.5955803503642345	0.08302262064245565	0.564990535998315	0.009074096353107816	0.5820746531460617	0.6057436982274961	0.580933523855065	0	0.9090909090909091	0.0
2477	None	None	None	None	None	1.0	1	1.0	4	0.25	1	0.5	0.25	5	1	0	0	0	0.75	3	4	0.4	6	0.0	1.0	0.056816989863817925	0.5076815795920642	0.09989978615897073	0.5001110289656573	-0.09361085201440676	0.5163895958184146	0.694855382423138	0.5080621954034783	0	1.0	0.0
3578	0.0041594050737539185	0.00022923344691474137	0.00017974315644241778	0.9990660558687257	None	0.25	1	0.4	4	0.7692307692307693	10	0.23809523809523808	0.7692307692307693	14	10	0	0	0	0.7777777777777778	9	7	1.0	15	0.0	1.0	0.09702468254735849	0.5176224141344282	0.00909665960504893	0.5085523220711068	0.09978026713185935	0.5018508604669978	0.6026832574089065	0.5093434927141973	0	0	0.0
3501	0.0045152715179638606	0.0003607996163074747	-0.0001731668747361918	0.9943881409713333	None	0.25	1	0.4	4	0.7692307692307693	10	0.23809523809523808	0.7692307692307693	14	10	0	0	0	0.7777777777777778	7	9	1.0	15	0.0	1.0	0.08831968504146545	0.5370079344107358	0.20649368221525216	0.5316991501506857	0.2405433299118635	0.6340034019049227	0.6637734490884415	0.5682954603545034	0	1.0	0.0
6050	0.0017633427474711989	0.0001264891178617487	-8.759496635499997e-05	0.9988008579975818	None	0.3333333333333333	1	0.5	4	0.7	7	0.3333333333333333	0.7	11	7	0	0	0	0.4444444444444444	4	9	0.8	12	0.0	1.0	0.04187755664578262	0.5340452510756384	0.09995469089151117	0.5002102354798288	0.09952381920966279	0.5384330928373909	0.5651834809709461	0.5242533855849579	0	0.9090909090909091	0.0
1759	None	None	None	None	None	0	0	0.4	2	0.8	4	0.4666666666666667	0.8	6	4	0	0	0	0.6	5	3	0.4666666666666667	7	0.0	0	0.0025429392320369336	0.5198507992113607	2.6567142717168974e-08	0.5000007654894586	0.05020923316705224	0.6400654090405746	0.5635249643527087	0.5543754431215194	0	1.0	0.0
2944	0.007288068351865623	0.00043358738279241076	-0.00011957755489458987	0.9807619062337066	None	0.25	1	0.4	4	0.7692307692307693	10	0.23809523809523808	0.7692307692307693	14	10	0	0	0	0.7777777777777778	7	9	1.0	15	0.0	1.0	0.00045058244230582726	0.5022642608654881	0.00013030742306502867	0.5162647942388302	-0.09288797976408214	0.5127695760649229	0.6082264781941743	0.5104342064995953	0	1.0	0.0
7187	0.010231423310469216	0.0017378100717324605	0.0016898487558185235	0.9892578487083254	None	0.25	1	0.4	4	0.75	9	0.25925925925925924	0.75	13	9	0	0	0	0.6666666666666666	6	9	0.9333333333333333	14	0.0	1.0	7.902762784127648e-27	0.5000000105008214	0.19203185607545273	0.5033374684580778	0.35426080472986454	0.6276632242749296	0.8096382797674552	0.5445114449984177	0	0	0.0
2732	6.266446784316507e-05	8.710338308814998e-06	8.710131305946804e-06	0.9999420844557486	None	0	0	0.5	2	0.6666666666666666	2	1.0	0.6666666666666666	4	2	0	2	0	0.2	1	5	0.3333333333333333	5	1.0	1.0	-0.09775579478229476	0.5345451055865941	0.08263792508104717	0.547641845585819	-0.05996053055070496	0.5025483989145355	0.6857442835529581	0.5282816029499879	0.0	0.25	0.0
2295	None	None	None	None	None	0	0	0.36363636363636365	8	0.5483870967741935	17	0.6875	0	2	0	30	3	0	0.75	8	6	2.2	33	0.04838709677419355	0.7857142857142857	0	0	0	0	0	0	0	0	0	0	0
153	None	None	None	None	None	0	0	0.5	1	1.0	1	1.0	1.0	2	1	0	0	0	0.3333333333333333	1	3	0.2	3	0.0	0	0.05152993894538529	0.5213863862184307	0.09973371710024219	0.5004236987061426	0.03284442329770044	0.5286026292747688	0.5699882373543476	0.5168126700030001	0	1.0	0.0
3559	0.0027133191145409627	0.00010594516189810609	-5.3921688283709786e-05	0.9959858662380047	None	0	0	0.375	3	0.8	8	0.3333333333333333	0.8	11	8	0	0	0	0.4444444444444444	9	4	0.8	12	0.0	1.0	0.0004375191248455943	0.5599908917922019	0.015642921489801655	0.6602799555958001	0.19247664239684367	0.6785280912447109	0.7311368214410064	0.6343430465629802	0	1.0	0.0
4577	0.004769071396620017	0.00027246766596193326	7.084355335196779e-05	0.9921478684382622	None	0.25	1	0.4	4	0.7692307692307693	10	0.23809523809523808	0.7692307692307693	14	10	0	0	0	0.7777777777777778	7	9	1.0	15	0.0	1.0	0.09680446783406271	0.5256209483807092	0.017738994716469024	0.5645811009162646	0.08663184409730343	0.5290630332242379	0.5909187468481201	0.5398099263427505	0	1.0	0.0
6664	0.0028894926813355496	0.0018376952910935153	0.0018364277438335775	0.9950223789687649	None	0.25	1	0.4	4	0.75	9	0.25925925925925924	0.75	13	9	0	0	0	0.6666666666666666	6	9	0.9333333333333333	14	0.0	1.0	0.0005714698328202045	0.5000275184818402	0.1013534633000777	0.6713511380963008	0.09899936946470998	0.6590268357617839	0.6156481114433454	0.6124900066513299	0	0.8461538461538461	0.0
2789	0.0008493368513717331	0.00022018234155149903	5.439948310860841e-05	0.9992815138518547	None	0	0	0.3	3	0.8333333333333334	10	0.4666666666666667	0.75	12	9	1	3	0	0.8333333333333334	6	5	0.9333333333333333	14	1.0	0.2222222222222222	-0.01651364168095146	0.664118756709275	0.09975410023180595	0.5004438484471461	0.6320481345383329	0.603415434131939	0.9439296391306073	0.5909107821480787	0.0	0	0.0
2361	None	None	None	None	None	0.25	1	0.36363636363636365	4	0.7857142857142857	11	0.2222222222222222	0.7857142857142857	15	11	0	0	0	0.8888888888888888	8	9	1.0666666666666667	16	0.0	1.0	0.016883036799399176	0.6473097359672807	0.077959599573827	0.5470193135556787	0.02951360773218751	0.6772123610924832	0.6339019362082201	0.6253423345683018	0	1.0	0.0
2959	3.707452006913354e-05	1.0894956901851908e-05	2.3906485988815465e-06	0.999044364583965	None	0.25	1	0.4	4	0.7692307692307693	10	0.23809523809523808	0.7692307692307693	14	10	0	0	0	0.7777777777777778	9	7	1.0	15	0.0	1.0	0.0999911332659658	0.5005541988241319	0.028282538588778217	0.6422934184300831	0.021651260366580882	0.5537657326915293	0.5993036588181752	0.5665565466853996	0	1.0	0.0
1884	None	None	None	None	None	0	0	0.42857142857142855	3	0.75	6	0.35714285714285715	0.75	9	6	0	0	0	0.5714285714285714	7	4	0.6666666666666666	10	0.0	1.0	7.902762784127648e-27	0.5	0.099999583961181	0.5000085776433848	-0.02028018167040387	0.533575341634997	0.6284948283383819	0.5112096288251523	0	1.0	0.0
3804	0.020045046665040058	0.012159769527575791	-0.009540656128362593	0.9888749815100703	None	0.3333333333333333	2	0.5	7	0.5555555555555556	10	0.4166666666666667	0.4444444444444444	13	8	6	4	0	0.75	6	8	1.3333333333333333	20	0.36363636363636365	0.2857142857142857	0.19480551888879943	0.5000000000000001	0.25379173412121564	0.6307265150052463	0.11348576999363653	0.6472183097233499	0.6504347191662724	0.5940474750177018	1.0	1.0	0.0
3262	0.0031950958024798202	0.00085990676192705	0.0008198593139475133	0.9966418292870959	None	0.25	1	0.36363636363636365	4	0.7857142857142857	11	0.2222222222222222	0.7857142857142857	15	11	0	0	0	0.8888888888888888	8	9	1.0666666666666667	16	0.0	1.0	0.06911853058267588	0.5959904986829218	0.09999050366729398	0.5000275661920723	0.09999566816014165	0.5000494704822587	0.5363244534047376	0.5323791632452324	0	1.0	0.0
3472	0.005351488415704068	0.0008908380163324274	0.0008664653968941398	0.9938057893635928	None	0.25	1	0.36363636363636365	4	0.7857142857142857	11	0.2222222222222222	0.7857142857142857	15	11	0	0	0	0.8888888888888888	9	8	1.0666666666666667	16	0.0	1.0	0.07480622802568768	0.9841571763013304	3.311794923790693e-12	0.5002028738578962	-0.09299402523311778	0.9970488482914953	0.8499548944333819	0.9650241368015005	0	0	0.0
1270	None	None	None	None	None	0.07692307692307693	1	0.39285714285714285	11	0.5641025641025641	22	0.6507936507936508	0.2564102564102564	21	10	19	3	0	0.7777777777777778	9	7	2.7333333333333334	41	0.0967741935483871	0.8235294117647058	0.09970192774739875	0.5106194289072946	-0.09995390745929442	0.50271951728398	0.17059153369266528	0.9579483057257505	0.7584422885194201	0.7426431760366878	0.8571428571428571	0.9523809523809523	0.0
5251	0.0017254110858392294	0.00024082291915415548	0.00023984200718104893	0.9982210270052732	None	0.3333333333333333	1	0.5	4	0.7	7	0.3333333333333333	0.7	11	7	0	0	0	0.4444444444444444	4	9	0.8	12	0.0	1.0	0.051190279857164976	0.5707626044893674	0.09897273544788056	0.7594499152677545	0.09997561562534885	0.5000352584774868	0.5715158466165072	0.6173361530002393	0	1.0	0.0
5730	0.007387838554968883	0.0008760206607065506	0.0008026750124300159	0.9934360421517625	None	0.25	1	0.4	4	0.7692307692307693	10	0.23809523809523808	0.7692307692307693	14	10	0	0	0	0.7777777777777778	7	9	1.0	15	0.0	1.0	0.07695836899513393	0.8690768582662772	0.01647266482999812	0.5403040577274583	0.26097021439505785	0.643910940502594	0.7681871540082742	0.707289463741296	0	1.0	0.0
6980	0.008386153806854086	0.0001905560601866503	0.00016041919995513288	0.9980186766506829	None	0.3333333333333333	1	0.4444444444444444	4	0.7272727272727273	8	0.28888888888888886	0.7272727272727273	12	8	0	0	0	0.5555555555555556	5	9	0.8666666666666667	13	0.0	1.0	0.09937351144911094	0.5018557468619379	-0.04416907438811764	0.648338557825792	0.29436466538194395	0.6040675926569082	0.8034192723100615	0.5859392094954435	0	1.0	0.0
4315	0.0019454128897745885	0.0003822475284994023	-0.0003778403842405043	0.9986392653613444	None	0.3333333333333333	1	0.5	4	0.7	7	0.3333333333333333	0.7	11	7	0	0	0	0.4444444444444444	4	9	0.8	12	0.0	1.0	0.09998909474781219	0.500051277484331	-0.09989553872385175	0.5000152681103615	0.09455984700899053	0.5560358991867804	0.7170226108921869	0.5187707855683438	0	1.0	0.0
5495	0.0025961430292053265	0.0003745084802368136	-0.000374469859410592	0.9967427412956671	None	0.3333333333333333	1	0.4444444444444444	4	0.7272727272727273	8	0.28888888888888886	0.7272727272727273	12	8	0	0	0	0.5555555555555556	5	9	0.8666666666666667	13	0.0	1.0	3.8381056742901164e-07	0.5015065601704408	-0.21708207504676108	0.5424556160544143	0.08555431424728868	0.5004030550834534	0.7814400658759617	0.5148182304843077	0	1.0	0.0
4002	0.007123429869984537	0.0022489962873951117	0.002212313940095487	0.9938454202070914	None	0.25	1	0.4	4	0.7692307692307693	10	0.23809523809523808	0.7692307692307693	14	10	0	0	0	0.7777777777777778	7	9	1.0	15	0.0	1.0	-0.09505997935096921	0.5057084541523891	0.039794621739092276	0.5854567771382329	0.09066836942216318	0.5819201778343125	0.6869818453311279	0.5579641215769747	0	1.0	0.0
1831	None	None	None	None	None	0.25	5	0.38095238095238093	16	0.6065573770491803	37	0.7777777777777778	0.5573770491803278	50	34	12	0	0	1.0	9	9	4.2	63	0.0	0.8421052631578947	0.09025908440820911	0.6820021578514457	0.15636827372721523	0.7444193845243946	0.09996765709966404	0.5039372282251459	0.6053531592938832	0.6492933994827843	0	1.0	0.0
308	None	None	None	None	None	0	0	0.36	9	0.5428571428571428	19	0.4567901234567901	0.2571428571428571	16	9	20	0	0	1.0	9	9	2.466666666666667	37	0.0	0.5625	0.27427398460940994	0.5861823158470618	0.03976867578598885	0.6061083780106857	0.034231661729264395	0.5072282342315084	0.7532400443502939	0.5669376878788591	0	0.875	0.0
3577	1.8730052994702747e-07	2.3960748849842954e-08	2.3960641463593675e-08	0.9999882723138573	None	0.25	1	0.4	4	0.75	9	0.25	0.75	13	9	0	0	0	0.875	7	8	0.9333333333333333	14	0.0	1.0	0.08594014843296285	0.5749459967966408	3.401238424626814e-21	0.5	5.058890551912877e-06	0.5345952881246587	0.5962037783926399	0.5366559918384647	0	1.0	0.0
2192	None	None	None	None	None	0	0	0.4	2	0.8	4	1.0	0	0	0	6	10	0	0.14285714285714285	7	1	0.4666666666666667	7	0.625	0.6666666666666666	0	0	0	0	0	0	0	0	0	0	0
6526	0.004084243034325466	0.0011478896894727918	0.0002910414598318382	0.9981502634752769	None	0.25	1	0.4	4	0.75	9	0.25	0.75	13	9	0	0	0	0.875	8	7	0.9333333333333333	14	0.0	1.0	0.09999999981306365	0.5000000001885451	4.16376730437295e-05	0.512604052201992	0.09999855165098909	0.5207947545805689	0.6156688825730057	0.511135984706173	0	1.0	0.0
4047	0.0038204229562725494	0.00028386385803924884	-0.00022119812076705226	0.9907150985873139	None	0.25	1	0.4	4	0.7692307692307693	10	0.23809523809523808	0.7692307692307693	14	10	0	0	0	0.7777777777777778	7	9	1.0	15	0.0	1.0	0.05428480127452734	0.5764544299976873	3.328917702653675e-05	0.5192049982028315	-0.0931177169015996	0.5678669421822378	0.6393155919689021	0.554634865449562	0	0	0.0
6355	0.006752765111461774	0.0005037693375931009	0.0001542090714040676	0.9948414348246912	None	0.25	1	0.4	4	0.75	9	0.25925925925925924	0.75	13	9	0	0	0	0.6666666666666666	9	6	0.9333333333333333	14	0.0	1.0	0.04035049766372127	0.5830874548796353	-0.0966496380239048	0.6172196424498535	0.3685804443855646	0.6973887653927476	0.8685196712051503	0.6339900639057247	0	1.0	0.0
2256	None	None	None	None	None	1.0	1	0.75	3	0.0	0	0.5555555555555556	0	2	0	2	3	0	1.0	3	3	0.3333333333333333	5	0.5	1.0	0	0	0	0	0	0	0	0	0	0	0
3603	0.008980401388034439	0.00781055728752453	-0.0002147911367044803	0.9989051820294279	None	0.25	1	0.4	4	0.75	9	0.25925925925925924	0.75	13	9	0	0	0	0.6666666666666666	6	9	0.9333333333333333	14	0.0	1.0	-0.09999999860599147	0.5000000032481315	0.28168490479172814	0.5565964086922452	0.08825022113638155	0.5811924357067985	0.8261049701955846	0.5461210519334535	0	0.9230769230769231	0.0
915	None	None	None	None	None	0	0	1.0	2	0.0	0	0.75	0	2	0	0	2	0	1.0	2	2	0.2	3	1.0	0	0	0	0	0	0	0	0	0	0	0	0
3608	0.0004610518721120384	8.321536129491197e-07	-8.274112019587209e-07	0.999994904557204	None	0.25	1	0.4	4	0.7692307692307693	10	0.23809523809523808	0.7692307692307693	14	10	0	0	0	0.7777777777777778	7	9	1.0	15	0.0	1.0	-0.054588062960800585	0.5323095028592374	3.7279448685149694e-08	0.5000001163873137	0.09997981357075074	0.5002716962064049	0.6545500413450854	0.5108737516444031	0	1.0	0.0
2010	None	None	None	None	None	0	0	0.6666666666666666	2	0.5	1	0.6666666666666666	0.5	3	1	0	2	0	0.6666666666666666	3	2	0.26666666666666666	4	1.0	0	0.06602726878929656	0.5116166545800848	7.902762784127648e-27	0.5	2.4860804791041065e-06	0.5000027762653982	0.5771902621676597	0.5038737630555484	1.0	1.0	0.0
4697	0.00010291078131322499	1.1263586614054114e-06	-1.0053504256629007e-06	0.9999980565826591	None	0.25	1	0.36363636363636365	4	0.7857142857142857	11	0.2222222222222222	0.7857142857142857	15	11	0	0	0	0.8888888888888888	9	8	1.0666666666666667	16	0.0	1.0	-0.14459672058319317	0.9999977764491833	0.09997343304775441	0.5003550141121668	0.2966267884673265	0.6155251701798521	0.9314994188194714	0.9889710363434888	0	0	0.0
7359	0.001664509322669057	0.0002758784146714234	0.0002713263694506784	0.9981736146173058	None	0.3333333333333333	1	0.5	4	0.7	7	0.3333333333333333	0.7	11	7	0	0	0	0.4444444444444444	4	9	0.8	12	0.0	1.0	0.043951756881355254	0.8643092219819178	-0.07385727612965792	0.5272315190174092	0.09999938556967254	0.5000008330869554	0.671893446150023	0.6578054457225287	0	1.0	0.0
535	None	None	None	None	None	0	0	0.5	2	0.75	3	0.6	0.75	5	3	0	0	0	0.4	2	5	0.4	6	0.0	0	0.01837032753034493	0.5330195396421689	0.01357049593179648	0.5929659919613489	0.36346300552729344	0.5394566099062433	0.8413599209803873	0.5553280214168552	0	1.0	0.0
976	None	None	None	None	None	0	0	0.3333333333333333	1	1.0	2	1.0	0	0	0	3	0	0	0.25	1	4	0.26666666666666666	4	0.0	0	0	0	0	0	0	0	0	0	0	0	0
6569	0.0006329710235062508	0.00012082339116525041	5.356596517144336e-05	0.9991369834989678	None	0.25	1	0.4	4	0.75	9	0.25925925925925924	0.75	13	9	0	0	0	0.6666666666666666	6	9	0.9333333333333333	14	0.0	1.0	0.12866275563762564	0.5904251613683429	0.008013388646187525	0.6176578079699968	0.021993644324317753	0.5107781492441437	0.6308485281802194	0.5735019903630187	0	1.0	0.0
2359	None	None	None	None	None	0.2222222222222222	2	0.5238095238095238	11	0.4482758620689655	13	0.49206349206349204	0.20689655172413793	15	6	15	0	0	0.7777777777777778	9	7	2.066666666666667	31	0.0	0.8	0.006240258232789451	0.6642147953574653	0.037827315507634185	0.5622221543661692	0.08847789231421928	0.6464924356605697	0.6348475133757698	0.6252733294681699	0	1.0	0.0
207	None	None	None	None	None	0	0	0.5	2	0.75	3	0.6	0.75	5	3	0	1	0	0.4	5	2	0.4	6	0.5	0	0.06452295674102175	0.5910858497481307	-0.06278254013282837	0.667900360167152	0.07150193243549552	0.5662754671106581	0.6435906234424655	0.6093570331822081	1.0	1.0	0.0
3766	0.00021095358274289335	2.3870286824593912e-05	-2.3603694331669963e-05	0.9999956358853138	None	0	0	0.3333333333333333	3	0.8181818181818182	9	0.28888888888888886	0.8181818181818182	12	9	0	0	0	0.5555555555555556	5	9	0.8666666666666667	13	0.0	1.0	7.902762784127648e-27	0.5	-0.09692038724915863	0.5121330397618291	0.09377651365371042	0.5056172219378444	0.6849260585030583	0.5059173505033114	0	1.0	0.0
4851	0.0003103481642211923	0.0001954458062586213	2.3347138310823384e-07	0.9984114582517912	None	0.25	1	0.4	4	0.7692307692307693	10	0.23809523809523808	0.7692307692307693	14	10	0	0	0	0.7777777777777778	7	9	1.0	15	0.0	1.0	-0.0022295674693863115	0.6770727298437843	3.729815876267897e-05	0.5001980536576337	0.01194807543843934	0.5712440353544723	0.5957568116660915	0.5848439998898735	0	1.0	0.0
143	None	None	None	None	None	0.25	3	0.5	13	0.43243243243243246	16	0.5416666666666666	0.2702702702702703	19	10	19	1	0	0.8888888888888888	8	9	2.6	39	0.030303030303030304	0.4117647058823529	0.06569948406515129	0.6051634922823971	0.03303695291904918	0.6745622818229317	0.011201983110872213	0.5150135227439478	0.5966651551696323	0.5999677287627788	0.42105263157894735	0.42105263157894735	0.0
6257	0.01788669996134765	0.014338311197697231	0.014338305945972914	0.98275995691385	None	0.25	1	0.4	4	0.75	9	0.25925925925925924	0.75	13	9	0	0	0	0.6666666666666666	6	9	0.9333333333333333	14	0.0	1.0	0.09999999987868327	0.5000255941358285	0.2784945265035771	0.5539488358709028	0.24998044148429105	0.6015094400125403	0.7038451245017739	0.5521842300660529	0	1.0	0.0
6082	0.0019266950732209995	0.000493588792998718	-0.0004356131627020571	0.9963774563882043	None	0.25	1	0.36363636363636365	4	0.7857142857142857	11	0.2222222222222222	0.7857142857142857	15	11	0	0	0	0.8888888888888888	8	9	1.0666666666666667	16	0.0	1.0	0.07859293527441166	0.6228236263339894	-0.09517903421430399	0.669122939681962	-0.07354586231106931	0.6255189169286101	0.6813447706725764	0.6394406473047713	0	0.8666666666666667	0.0
7513	5.038666022755958e-07	3.149037747526711e-08	1.390577199038506e-09	0.9999975990252375	None	0.25	1	0.4	4	0.75	9	0.25925925925925924	0.75	13	9	0	0	0	0.6666666666666666	6	9	0.9333333333333333	14	0.0	1.0	-0.07194738404573843	0.658532370468721	-0.029121191028334197	0.6568089770544007	2.3514154462320564e-05	0.5150575792014955	0.5959793401134187	0.6119156613069415	0	1.0	0.0
4707	0.0012642534191606848	5.002885143579219e-05	-5.0003317457415494e-05	0.9995723930990119	None	0.25	1	0.4	4	0.7692307692307693	10	0.23809523809523808	0.7692307692307693	14	10	0	0	0	0.7777777777777778	7	9	1.0	15	0.0	1.0	0.09999999961337178	0.5000000591419143	2.5748033031086525e-07	0.5000024354756606	0.07635622380777321	0.5099072459227235	0.605093565809209	0.5033036310645933	0	0.9285714285714286	0.0
461	None	None	None	None	None	0	0	0.5	2	0.75	3	0.6	0.75	5	3	0	0	0	0.4	2	5	0.4	6	0.0	0	-0.04779818159093026	0.6574998436452012	0.09998853598974679	0.5000074809611781	0.0964940580654349	0.5249738444270792	0.6656515832823813	0.5623554249019151	0	1.0	0.0
5858	0.00014821331389871855	8.650495941916664e-07	-4.009412613183022e-07	0.9999962925113046	None	0.25	1	0.4	4	0.75	9	0.25925925925925924	0.75	13	9	0	0	0	0.6666666666666666	9	6	0.9333333333333333	14	0.0	1.0	0.14282330510599328	0.5498879651966831	0.001984461743978825	0.6003221759028327	0.022531733228444484	0.6627981269140512	0.6674622744114245	0.6053015725066074	0	1.0	0.0
659	None	None	None	None	None	0	0	0.6	3	0.6	3	0.5833333333333334	0.6	6	3	0	0	0	0.3333333333333333	2	6	0.4666666666666667	7	0.0	0.8	-0.09832864829440324	0.5127158667082041	0.00790215063264267	0.5179317676646703	0.08110005563913926	0.5701157958303124	0.6766573232404697	0.5336951766114423	0	0	0.0
2259	None	None	None	None	None	0.3333333333333333	1	0.5	4	0.7	7	0.2857142857142857	0.7	11	7	0	0	0	0.8571428571428571	6	7	0.8	12	0.0	1.0	0.03024995346942704	0.6725297993420731	-0.09972737975679978	0.5131095363132913	0.08247678664719586	0.5580795871779434	0.6976849180025797	0.5830136474562044	0	1.0	0.0
6997	0.0036281938083092824	0.0005593534623841189	-0.0005593406457855863	0.9922571917685844	None	0.25	1	0.4	4	0.7692307692307693	10	0.23809523809523808	0.7692307692307693	14	10	0	0	0	0.7777777777777778	7	9	1.0	15	0.0	1.0	0.2801266892924302	0.6796868939203706	0.3656647583448912	1.0	0.09994084112752408	0.5000775325714291	0.9786200955258237	0.9999999994949877	0	0.2857142857142857	0.0
1116	None	None	None	None	None	0	0	0.5	3	0.5	3	0.5333333333333333	0.16666666666666666	4	1	3	1	0	0.6	3	5	0.5333333333333333	8	0.14285714285714285	0	0.5179993518382762	0.994741403320549	0.05905107186774462	0.5911068397262408	-0.06317416903024478	0.5448698519095068	0.9188873534826344	0.8732909220161722	1.0	1.0	0.0
6421	0.0016458739836941998	0.0013382329922234472	0.0013302949693586679	0.9979288395507343	None	0.25	1	0.4	4	0.7692307692307693	10	0.23809523809523808	0.7692307692307693	14	10	0	0	0	0.7777777777777778	7	9	1.0	15	0.0	1.0	0.0998017970453781	0.5035779275936294	9.0257729857854e-05	0.5158106725962535	0.04496712123774547	0.5233442457853291	0.6006046904161016	0.5142478630764762	0	0.8571428571428571	0.0
861	None	None	None	None	None	0	0	0.5	2	0.75	3	0.6	0.75	5	3	0	2	0	0.4	5	2	0.4	6	1.0	0	0.0037968669195804715	0.5079857721782495	0.09999999689186848	0.5000000121807278	0.25465861903857767	0.5485381901686363	0.733923561715171	0.5188836783869887	0.9	1.0	0.0
932	None	None	None	None	None	0.5	1	0.6666666666666666	4	0.5714285714285714	4	0.42857142857142855	0.5714285714285714	8	4	0	0	0	0.42857142857142855	7	3	0.6	9	0.0	1.0	0.048499022539555715	0.5152434714256032	0.0022463972380297307	0.5071464363405062	0.008988402034584977	0.6762745931012712	0.5804421120677629	0.5684249850118193	0	1.0	0.0
6728	0.00021020823275949682	1.6184232485253467e-06	9.329048886870916e-07	0.9999985027796544	None	0.25	1	0.4	4	0.75	9	0.25	0.75	13	9	0	0	0	0.875	7	8	0.9333333333333333	14	0.0	1.0	0.09999777868304036	0.5000280145195561	0.007599214538569396	0.6749274628506527	0.09999999999999043	0.5000000000154458	0.607184456216266	0.5605898591419228	0	1.0	0.0
963	None	None	None	None	None	0.07692307692307693	1	0.39285714285714285	11	0.525	21	0.5833333333333334	0.35	22	14	19	4	0	0.8888888888888888	8	9	2.8	42	0.11764705882352941	0.5555555555555556	1.0664413539254577e-06	0.5416591397929766	-0.09801604560693285	0.5305574569376541	0.043403389416970015	0.6554209972307201	0.6503487406740615	0.5770773063353989	1.0	1.0	0.0
178	None	None	None	None	None	0.07142857142857142	1	0.3333333333333333	10	0.627906976744186	27	0.7142857142857143	0.27906976744186046	19	12	25	5	0	0.7777777777777778	9	7	3.0	45	0.10638297872340426	0.7894736842105263	0.04777530828349176	0.6015088314147906	5.693674243780406e-06	0.5118296831394293	-0.038008585877559724	0.5203534292463878	0.5964655801694068	0.5449237093839021	0.0	1.0	0.0
4872	0.0034186597022229656	0.00014043489178778806	0.00014003112665949457	0.9961808516805958	None	0.3333333333333333	1	0.5	4	0.6666666666666666	6	0.4074074074074074	0.6666666666666666	10	6	0	0	0	0.3333333333333333	3	9	0.7333333333333333	11	0.0	1.0	0.09242653374199161	0.5185816530694239	-0.001753959701453475	0.6669639768057715	0.09999890399859837	0.5000063557925589	0.613956905275256	0.5637242097133227	0	1.0	0.0
351	None	None	None	None	None	0	0	0.42857142857142855	3	0.5	4	0.625	0	0	0	9	11	0	1.0	4	4	0.6666666666666666	10	0.5	0	0	0	0	0	0	0	0	0	0	0	0
3099	0.001652362337745495	0.001377660986639565	-1.1567315559629472e-05	0.999274644014001	None	0.25	1	0.4	4	0.7692307692307693	10	0.23809523809523808	0.7692307692307693	14	10	0	0	0	0.7777777777777778	9	7	1.0	15	0.0	1.0	0.09999628971268201	0.5001868620641321	-0.09788055379283891	0.5285179588048664	0.02923331064790523	0.541767032668969	0.6933167932018516	0.5235161028529299	0	1.0	0.0
5099	0.0041556387267365855	0.0008491681472239468	0.0008250469203189917	0.9968805261047942	None	0.25	1	0.4	4	0.75	9	0.25925925925925924	0.75	13	9	0	0	0	0.6666666666666666	6	9	0.9333333333333333	14	0.0	1.0	0.06741200172431365	0.5145329211985629	0.07255097748299186	0.596720298038187	0.0002619155509808477	0.6754971959454741	0.5877149632414949	0.5973351266737575	0	1.0	0.0
7349	8.535479331973353e-06	8.528925073672524e-06	-2.615151865859025e-08	0.9997559433237114	None	0.25	1	0.4	4	0.7692307692307693	10	0.23809523809523808	0.7692307692307693	14	10	0	0	0	0.7777777777777778	9	7	1.0	15	0.0	1.0	8.303826057486873e-11	0.5000019128632487	0.03543516179327667	0.5829550426618775	5.344292092861657e-08	0.553020912703763	0.5586008788435831	0.5455242166298819	0	0.9285714285714286	0.0
2697	0.0001038415213723279	7.268504900719519e-07	4.640086070288581e-07	0.9999999963473574	None	0.5	1	0.6666666666666666	4	0.5714285714285714	4	0.36	0.5714285714285714	8	4	0	0	0	1.0	5	5	0.6	9	0.0	1.0	0.07823523102564156	0.5682491542849828	0.09315018225014775	0.5266616798497127	0.2568941956340953	0.5591190177291399	0.6991475927758157	0.5514049508807425	0	0.75	0.0
2166	None	None	None	None	None	0	0	0.35294117647058826	6	0.5652173913043478	13	0.6944444444444444	0.43478260869565216	15	10	9	4	0	0.4444444444444444	9	4	1.6666666666666667	25	0.23529411764705882	0.8571428571428571	0.09880207164556518	0.5164687806706423	0.10965988708615919	0.5358666630744101	-0.047013080272660754	0.6283334134025402	0.6724028543401019	0.5609196896264969	1.0	1.0	0.0
3019	0.0025587893790772038	0.0009378537012378058	0.0007446978107953313	0.9976089166380481	None	0.25	1	0.4	4	0.75	9	0.25925925925925924	0.75	13	9	0	0	0	0.6666666666666666	9	6	0.9333333333333333	14	0.0	1.0	0.09999993752349637	0.5000218739985496	-0.09999813119299507	0.5000612961443613	0.04230478487651802	0.556646766765719	0.698568366782464	0.5189822665065892	0	1.0	0.0
1446	None	None	None	None	None	0	0	0.42857142857142855	3	0.75	6	0.3333333333333333	0.75	9	6	0	0	0	0.8333333333333334	5	6	0.6666666666666666	10	0.0	0.4	-0.3173733059931334	1.0	-0.0063299141612813605	0.6629646076416525	0.1649556152509391	0.6050853940900734	0.9753552211041405	0.9999999998467821	0	1.0	0.0
6956	0.0022659917718030006	0.0015982970826233073	0.0013992042277300401	0.9982469924018665	None	0.25	1	0.4	4	0.7692307692307693	10	0.23809523809523808	0.7692307692307693	14	10	0	0	0	0.7777777777777778	9	7	1.0	15	0.0	1.0	0.09981656827142561	0.5525310587923696	-0.033031186282925784	0.5067136862910956	0.09999999984587857	0.5000000139822136	0.6513361543230799	0.5198028801892888	0	0.9285714285714286	0.0
5370	0.0028301543229268485	0.0004996533357634966	0.0003787226181016977	0.9974180055175936	None	0.25	1	0.4	4	0.75	9	0.25925925925925924	0.75	13	9	0	0	0	0.6666666666666666	6	9	0.9333333333333333	14	0.0	1.0	0.09999749544292597	0.5000042092864203	0.09994421960420803	0.5109738096591622	0.11261925138402298	0.5555728668062117	0.5218795075094459	0.5222463685464809	0	1.0	0.0
1388	None	None	None	None	None	0	0	0.5	3	0.6666666666666666	4	0.4	0.6666666666666666	7	4	0	0	0	0.8	4	5	0.5333333333333333	8	0.0	0.5	-0.09999999988159446	0.5000000007651398	0.06529634362715418	0.5154516031676933	0.005431155225256539	0.533011888287866	0.6626054754022205	0.5161665319866384	0	0	0.0
4777	0.01569035796786092	0.000227120365871506	3.6611739017308685e-05	0.9783987553287535	None	0.3333333333333333	1	0.4444444444444444	4	0.7272727272727273	8	0.28888888888888886	0.7272727272727273	12	8	0	0	0	0.5555555555555556	9	5	0.8666666666666667	13	0.0	1.0	2.7569051768304676e-07	0.5000682955424521	-0.24889376980662314	0.9917914891221502	0.10207349230495481	0.5431120897957266	0.8156714322401842	0.8396775336951786	0	0	0.0
6309	0.005762357614149297	0.002144060124371308	0.002043342195301788	0.9969274469306892	None	0.25	1	0.36363636363636365	4	0.7857142857142857	11	0.2222222222222222	0.7857142857142857	15	11	0	0	0	0.8888888888888888	9	8	1.0666666666666667	16	0.0	1.0	-0.09976826446226326	0.500087097809484	0.09026396803419288	0.6774587975194044	0.07339106432319221	0.5708116511916593	0.7041543760523615	0.5848081698963504	0	1.0	0.0
904	None	None	None	None	None	0	0	0.4	4	0.6923076923076923	9	0.42857142857142855	0	1	0	13	4	0	0.7142857142857143	7	5	1.0	15	0.13793103448275862	0.3076923076923077	0	0	0	0	0	0	0	0	0	0	0
7320	0.005730582686159348	0.0031735591046526553	-0.0029935724505072954	0.9969091719279352	None	0.25	1	0.36363636363636365	4	0.7857142857142857	11	0.2222222222222222	0.7857142857142857	15	11	0	0	0	0.8888888888888888	9	8	1.0666666666666667	16	0.0	1.0	-0.0791216924884647	0.618129860058554	0.3918886538264347	0.6465341406385225	0.09308803757576918	0.6138629054394922	0.8726224969011265	0.626292803357425	0	0	0.0
5393	0.009048913802793195	0.001744115228164969	0.00016160063283692877	0.9964297336187596	None	0.3333333333333333	1	0.5	4	0.6666666666666666	6	0.34375	0.6666666666666666	10	6	0	0	0	0.5	4	8	0.7333333333333333	11	0.0	0.8571428571428571	0.0992196033181918	0.5068405423564857	-0.09834757194578458	0.6225806521274395	0.4834242390545181	0.5442143559346674	0.9168613512328585	0.5584976123715131	0	1.0	0.0
5224	0.011602814534767181	0.004997299108368757	0.004182201437923727	0.9973542266025066	None	0.3333333333333333	1	0.5	4	0.6666666666666666	6	0.34375	0.6666666666666666	10	6	0	0	0	0.5	4	8	0.7333333333333333	11	0.0	0.8571428571428571	0.09992729356159227	0.5002528186955779	0.0074760333829668405	0.5724033311609097	0.34894265768983457	0.5714962193181642	0.8100339009905756	0.5482356091243739	0	0	0.0
90	None	None	None	None	None	0	0	0	0	0	0	1.0	0	0	0	0	4	0	1.0	1	1	0.06666666666666667	1	1.0	0	0	0	0	0	0	0	0	0	0	0	0
4371	0.006646802258106266	0.0006353032926751793	0.0002866370614193469	0.9957783861720763	None	0.25	1	0.4	4	0.75	9	0.25925925925925924	0.75	13	9	0	0	0	0.6666666666666666	9	6	0.9333333333333333	14	0.0	1.0	0.09999962694300141	0.5000041304621374	0.09999995885289642	0.5000001949299758	0.09999999999481073	0.5000000023697888	0.500000425834727	0.5000014425873007	0	0	0.0
5924	0.00047181969336111446	0.00020022054317731075	0.00010153354931054515	0.9997169500139346	None	0.25	1	0.36363636363636365	4	0.7857142857142857	11	0.2222222222222222	0.7857142857142857	15	11	0	0	0	0.8888888888888888	9	8	1.0666666666666667	16	0.0	1.0	0.0994839030826062	0.5667499858403169	0.026558825193465863	0.6842586160287399	0.025981606590800177	0.5107624841950947	0.5915201738378716	0.5894496638729833	0	1.0	0.0
4593	0.0001865896060557052	2.571459214031541e-05	-2.5668144749101135e-05	0.9997748393241341	None	0.3333333333333333	1	0.5	4	0.7	7	0.3333333333333333	0.7	11	7	0	0	0	0.4444444444444444	4	9	0.8	12	0.0	1.0	-0.012108481703063305	0.644556519015188	0.08764413987948808	0.5349678660736725	0.05447763225239305	0.5071304953971116	0.6050211083067069	0.563310060541197	0	1.0	0.0
6537	0.00881854946642426	0.007725548731559176	0.007700137274984139	0.99453375096146	None	0.3333333333333333	1	0.5	4	0.7	7	0.3333333333333333	0.7	11	7	0	0	0	0.4444444444444444	4	9	0.8	12	0.0	1.0	0.09997104553379155	0.5809701219450233	-0.05098268953765456	0.5309467777335021	0.3765154339444157	0.5715376311601448	0.8548325859862771	0.561259855625754	0	1.0	0.0
5232	0.017759445069273124	0.004124948654770734	0.0009917038546615625	0.9905935640681922	None	0.25	1	0.4	4	0.75	9	0.25925925925925924	0.75	13	9	0	0	0	0.6666666666666666	6	9	0.9333333333333333	14	0.0	1.0	0.09997614998633611	0.5532271809511096	0.009188652431786114	0.5842383983108477	0.28489389725362924	0.6139435664332166	0.7613818167862317	0.5840152146790077	0	1.0	0.0
2826	5.4405548991475555e-05	1.2416753710069547e-05	9.006057175567022e-06	0.9999934131243249	None	0	0	0.4	2	0.8	4	0.4666666666666667	0.8	6	4	0	2	0	0.6	3	5	0.4666666666666667	7	1.0	0	0.011633199429767071	0.5132782342539282	0.0999072116250695	0.5007935456622119	0.052067303820878874	0.5953682797380151	0.5971119909119124	0.5368084942425531	0.0	0	0.0
7160	0.0030586257518669885	7.808322202576606e-05	7.781343535727457e-05	0.9945386838220598	None	0.3333333333333333	1	0.4444444444444444	4	0.7272727272727273	8	0.28888888888888886	0.7272727272727273	12	8	0	0	0	0.5555555555555556	5	9	0.8666666666666667	13	0.0	1.0	0.03376182748672638	0.5616289242469075	-0.045914917251507	0.5225349746653786	0.0009399012991492484	0.6597735346597993	0.6137691051583931	0.5825914264960601	0	1.0	0.0
5870	0.009266668661057837	0.0017802375841005644	3.7946775336493236e-05	0.9901317437478561	None	0.25	1	0.4	4	0.75	9	0.25925925925925924	0.75	13	9	0	0	0	0.6666666666666666	6	9	0.9333333333333333	14	0.0	1.0	0.09860550291366157	0.5624990115135624	0.08559668464274872	0.6029552824099236	0.12553957960642442	0.6571863634327187	0.5581742840775529	0.6082499128846242	0	1.0	0.0
5632	0.0005262034124425581	1.6006190658720347e-05	6.798178806097336e-06	0.9999986754160127	None	0.25	1	0.36363636363636365	4	0.7857142857142857	11	0.2222222222222222	0.7857142857142857	15	11	0	0	0	0.8888888888888888	9	8	1.0666666666666667	16	0.0	1.0	0.09999717184137626	0.5003374919829018	0.007133255859722044	0.5783640948965676	0.30008708011393537	0.7059712300746708	0.7710490664103505	0.5981516222886704	0	1.0	0.0
5404	0.0007787458856099902	0.0002597754552445004	5.826515054812235e-06	0.9994953913662549	None	0.25	1	0.4	4	0.75	9	0.25925925925925924	0.75	13	9	0	0	0	0.6666666666666666	9	6	0.9333333333333333	14	0.0	1.0	0.02260925338289301	0.5055870388174298	-0.03436307167599452	0.5169168431571375	0.09996285351451281	0.5982166584397716	0.6340978874263172	0.5405840447347124	0	1.0	0.0
27	None	None	None	None	None	0	0	0.25	1	1.0	3	1.0	1.0	4	3	0	3	0	0.2	1	5	0.3333333333333333	5	1.0	0	-0.09782313096061801	0.5043833184333419	0.007493198543480431	0.5158305383155238	0.027284068948900776	0.5588090895752565	0.6341218639444196	0.5264093377525224	0.0	0	0.0
7417	1.3045995745704721e-05	3.860348965628289e-06	-3.8588018734725755e-06	0.9994646188602923	None	0.25	1	0.4	4	0.7692307692307693	10	0.23809523809523808	0.7692307692307693	14	10	0	0	0	0.7777777777777778	7	9	1.0	15	0.0	1.0	0.09999999968151489	0.5001508413394097	-0.043994475532157254	0.5127950438393979	-0.02516629525226511	0.6650856075774028	0.6577713708178263	0.5611782202157024	0	0.9285714285714286	0.0
6996	0.01039327209147883	0.0070099755271029384	0.005189074232576798	0.9915289214444153	None	0.2	1	0.3333333333333333	4	0.8	12	0.20987654320987653	0.8	16	12	0	0	0	1.0	9	9	1.1333333333333333	17	0.0	1.0	0.09999990040496093	0.5000189072686607	0.09541441466229368	0.5650318704704753	0.09999999978302468	0.5000000051877166	0.5054038217799861	0.5217932687581418	0	1.0	0.0
4531	0.005537261737015593	0.0004928407576710298	0.0004665171241778784	0.9933862563980629	None	0.3333333333333333	2	0.4	6	0.7	14	0.4074074074074074	0.7	19	14	2	2	0	0.6666666666666666	6	9	1.4666666666666666	22	0.6666666666666666	1.0	0.05465629256005115	0.5512805236875888	-0.043221903579084744	0.6727698645681583	0.09999999993952677	0.5000000011384876	0.646173369840706	0.5766074231596002	0.42105263157894735	0.47368421052631576	0.0
5937	0.007154830621848344	0.002179490455175397	-0.0008813395352553871	0.9967222983339282	None	0.25	1	0.4	4	0.7692307692307693	10	0.23809523809523808	0.7692307692307693	14	10	0	0	0	0.7777777777777778	7	9	1.0	15	0.0	1.0	-0.09874174612663357	0.5028416194132799	5.088038996039733e-15	0.5000000000003685	0.29623898703686474	0.706064675542624	0.8424533962220982	0.5734410488220478	0	1.0	0.0
5639	0.0037567537148764777	0.0004516915600056597	0.00033050462782205364	0.9993185431003481	None	0.3333333333333333	1	0.4444444444444444	4	0.7272727272727273	8	0.28888888888888886	0.7272727272727273	12	8	0	0	0	0.5555555555555556	9	5	0.8666666666666667	13	0.0	1.0	0.09999283124925108	0.5000313934473831	-0.09999695741497176	0.5000127364610079	0.09999766376656016	0.5000156579986202	0.7196546369754024	0.500019929302343	0	1.0	0.0
4390	None	None	None	None	None	0	0	0.3	3	0.6923076923076923	9	0.375	0.6923076923076923	12	9	2	0	0	0.625	8	5	1.0	15	0.0	0.6	-0.031181297208654625	0.5	0.09999999987667682	0.5000012454109625	0.025740811053884215	0.5219441627625394	0.631211440756039	0.5073193151106279	0	1.0	0.0
954	None	None	None	None	None	0	0	0.75	3	0.5	2	0.5	0.5	5	2	0	1	0	0.75	3	4	0.4	6	1.0	1.0	-0.051671901448600885	0.5875952853545928	-0.09999940612352294	0.5000007447505731	0.09658582819142787	0.5027616258918496	0.6974766522559759	0.530386078317356	0.0	0	0.0
1596	None	None	None	None	None	0	0	0.35714285714285715	5	0.631578947368421	12	0.525	0.42105263157894735	12	8	8	0	0	0.625	8	5	1.4	21	0.0	0.375	0.09999987412164096	0.5000006525469594	0.002082655191987707	0.527785568826103	0.07745953062518757	0.5300180745316002	0.6009815370004687	0.5192801337378118	0	1.0	0.0
5636	9.192304668567317e-09	8.43580331732109e-09	4.561141577740762e-11	0.9999990896774683	None	0.3333333333333333	1	0.5	4	0.7	7	0.3333333333333333	0.7	11	7	0	0	0	0.4444444444444444	4	9	0.8	12	0.0	1.0	0.11769616709608641	0.7478385935681313	0.08684534918392352	0.5568081738885233	3.371839487658867e-11	0.5000000000412053	0.6220571606800331	0.607888513245576	0	1.0	0.0
4398	0.002917168788853745	0.0005488838453778317	0.000548758616794312	0.9969165821966843	None	0.3333333333333333	1	0.4444444444444444	4	0.7272727272727273	8	0.28888888888888886	0.7272727272727273	12	8	0	0	0	0.5555555555555556	5	9	0.8666666666666667	13	0.0	1.0	0.042451845674200205	0.5783405421445864	0.15659118953643936	0.9963039880754688	0.0999999037132995	0.5000037017387658	0.623988520908165	0.8777105291478179	0	1.0	0.0
6356	0.003106440709061914	0.0011026884755671277	-0.0010341424441447295	0.9948172280366361	None	0.3333333333333333	1	0.4444444444444444	4	0.7272727272727273	8	0.28888888888888886	0.7272727272727273	12	8	0	0	0	0.5555555555555556	5	9	0.8666666666666667	13	0.0	1.0	0.09762686391354122	0.5568615875523756	0.0879904364249139	0.9999990903066689	0.09990049151270933	0.5007397464653938	0.9771491419871067	0.9911095755552631	0	1.0	0.0
6957	1.1290016523761058e-08	1.0827768314414173e-08	-4.3682769803711413e-10	0.9999987803522089	None	0.25	1	0.4	4	0.75	9	0.25925925925925924	0.75	13	9	0	0	0	0.6666666666666666	6	9	0.9333333333333333	14	0.0	1.0	0.022585637518303635	0.5341129391209143	3.907587822726505e-07	0.50000143541538	3.0599482099572636e-12	0.5000064957683144	0.5265921979947535	0.5113893455021716	0	1.0	0.0
940	None	None	None	None	None	0.09090909090909091	1	0.4583333333333333	11	0.47058823529411764	16	0.4444444444444444	0.38235294117647056	23	13	12	4	0	1.0	9	9	2.4	36	0.2222222222222222	0.3225806451612903	0.13991367907635108	0.6916335654339185	1.378841355839457e-08	0.5000025717494668	0.00043014674848960717	0.5619548983944506	0.6591545008778507	0.5871733929485471	1.0	1.0	0.0
6798	0.0017356211069102974	0.0004383859306552315	-0.0003127559248322804	0.9982858161302128	None	0.25	1	0.4	4	0.75	9	0.25925925925925924	0.75	13	9	0	0	0	0.6666666666666666	6	9	0.9333333333333333	14	0.0	1.0	0.09999996771137512	0.5000842878329871	-0.09992445091795646	0.5006740952296955	0.09999981909312051	0.5000003799950723	0.7195947791645694	0.5002529211340844	0	0.6923076923076923	0.0
2776	0.007753217258659235	0.002573185928595316	-0.002336915522926941	0.993996151514947	None	0.2	2	0.3181818181818182	7	0.7419354838709677	23	0.4074074074074074	0.7419354838709677	30	23	2	0	0	1.0	9	9	2.2	33	0.0	1.0	0.06183960913556339	0.6074357476977432	0.03717749113527645	0.5927632174878253	-0.09999961892733399	0.5001505035857424	0.6872460489214992	0.5673014380818837	0	0.8666666666666667	0.0
7504	8.850384950467045e-05	4.0425397610661416e-05	-3.7433176748635935e-05	0.9996804342914651	None	0.25	1	0.36363636363636365	4	0.7857142857142857	11	0.2222222222222222	0.7857142857142857	15	11	0	0	0	0.8888888888888888	8	9	1.0666666666666667	16	0.0	1.0	0.3858649208306755	0.5793949044503919	0.40702917337944955	0.5607435769867631	0.04983774879041522	0.670753028452111	0.8491851203086881	0.6047637936764539	0	0	0.0
1040	None	None	None	None	None	0.2222222222222222	2	0.4	8	0.6428571428571429	18	0.5555555555555556	0.5	22	14	7	4	0	0.6666666666666666	6	9	2.0	30	0.4	0.5833333333333334	0.09931293796787964	0.5062735067766023	-0.092363561807807	0.9837403503430187	0.04694828959927713	0.5974344712150375	0.6997585176889838	0.8186932561885171	1.0	1.0	0.318255830542317
1030	None	None	None	None	None	0	0	0.3125	5	0.6666666666666666	14	0.6388888888888888	0	2	0	20	12	0	1.0	6	6	1.5333333333333334	23	0.2857142857142857	0.23529411764705882	0	0	0	0	0	0	0	0	0	0	0
2368	None	None	None	None	None	0	0	0.5	2	0.6666666666666666	2	1.0	0.6666666666666666	4	2	0	1	0	0.2	1	5	0.3333333333333333	5	0.5	1.0	6.858030802463542e-06	0.5009130897248945	-0.09999996198096485	0.5000000556986598	0.01571683340770439	0.518883228056327	0.6257799115749717	0.5066014030322253	1.0	1.0	0.0
2385	None	None	None	None	None	0	0	0.38095238095238093	8	0.5517241379310345	16	0.5740740740740741	0.41379310344827586	20	12	10	0	0	0.6666666666666666	9	6	2.066666666666667	31	0.0	0.88	-0.06505041887416933	0.6057733774113645	-0.11605874589567441	1.0	-0.07136605505798659	0.6586516296062829	0.8902802187314119	1.0	0	0.9	0.0
1766	None	None	None	None	None	0	0	0.13333333333333333	2	0.9	18	0.7333333333333333	0	0	0	21	0	0	0.8333333333333334	5	6	1.4666666666666666	22	0.0	0.35294117647058826	0	0	0	0	0	0	0	0	0	0	0
5590	0.00038806518301401816	0.0001346293110982299	0.00013462741728307415	0.9997012213689755	None	0.3333333333333333	1	0.5	4	0.6666666666666666	6	0.4074074074074074	0.6666666666666666	10	6	0	0	0	0.3333333333333333	3	9	0.7333333333333333	11	0.0	1.0	0.09094648250841794	0.5241739980903031	3.93481334843765e-11	0.5000000024697904	0.035534403958333016	0.508408770853437	0.5924812833699533	0.5108657645504814	0	0.8	0.0
3542	0.008997807442088107	0.005345401501929839	0.004578545186966746	0.987972660747459	None	0.25	1	0.4	4	0.7692307692307693	10	0.23809523809523808	0.7692307692307693	14	10	0	0	0	0.7777777777777778	7	9	1.0	15	0.0	1.0	0.09970553751029812	0.5024928402204194	0.05011465714136791	0.5809538914384242	0.0999529689608661	0.5001887581538361	0.5583169018955123	0.528088472181588	0	1.0	0.0
544	None	None	None	None	None	0.4	4	0.5454545454545454	12	0.4838709677419355	15	0.4074074074074074	0.4838709677419355	27	15	5	1	0	1.0	9	9	2.2	33	0.5	0.5185185185185185	3.033016796051182e-06	0.5000402119285581	0.24909694087842388	0.9999996822918201	-0.09002169963382552	0.5156314476499541	0.8694669126230697	0.993361969103331	1.0	1.0	0.0
7497	0.009811331225411286	0.0016524819901277874	0.0010878423253567644	0.9875786898757108	None	0.25	1	0.4	4	0.75	9	0.25925925925925924	0.75	13	9	0	0	0	0.6666666666666666	6	9	0.9333333333333333	14	0.0	1.0	0.2835962795018818	0.806978855430466	0.3645815930731783	0.5675863096723457	0.08763919962938653	0.6269961488870245	0.7904445138150068	0.6771313788778004	0	0	0.0
5448	0.006429568628294377	0.0013371037104126925	-0.0002132274621466267	0.9927369654227154	None	0.25	1	0.4	4	0.75	9	0.25925925925925924	0.75	13	9	0	0	0	0.6666666666666666	6	9	0.9333333333333333	14	0.0	1.0	0.09956157865814523	0.6253514094648334	0.034607684983506096	0.6556362683043172	0.3995795275587266	0.6909841731710357	0.8568073383087113	0.6578330638399438	0	0.9230769230769231	0.0
3441	None	None	None	None	None	0.3	3	0.43478260869565216	10	0.5625	18	0.41975308641975306	0.5625	28	18	5	1	0	1.0	9	9	2.2666666666666666	34	0.25	0.967741935483871	0.059756698272425454	0.5726799971269344	0.09974366552290137	0.5028635959684584	-0.03593901991368715	0.5205273589638044	0.639834528185083	0.5321558957348538	0.0	0.14285714285714285	0.0
2627	1.1682270136653463e-08	1.1244490244570136e-08	-1.1238605737575737e-08	0.9999987498372487	None	0.5	1	0.5714285714285714	4	0.625	5	0.3333333333333333	0.625	9	5	0	0	0	0.8333333333333334	5	6	0.6666666666666666	10	0.0	1.0	0.09567859573879124	0.5338133631956329	0.0921902730539401	0.5646237220637661	1.170615251998127e-08	0.5000000178543348	0.6058117878740951	0.532903143111793	0	1.0	0.0
1886	None	None	None	None	None	0	0	0.23809523809523808	5	0.7586206896551724	22	0.49206349206349204	0.6206896551724138	21	18	9	6	0	0.7777777777777778	9	7	2.066666666666667	31	0.3157894736842105	1.0	-0.004519860463040398	0.6703850814687912	0.06642103823440088	0.5671433671248498	0.3514841784897376	0.5473551919064091	0.8266538238149926	0.5962925688497637	1.0	1.0	0.0
3938	0.006728183280179473	0.00036872006516016855	-0.00012761270317691582	0.9959309821140667	None	0.25	1	0.36363636363636365	4	0.7857142857142857	11	0.2222222222222222	0.7857142857142857	15	11	0	0	0	0.8888888888888888	9	8	1.0666666666666667	16	0.0	1.0	0.023586551785104944	0.5712809071358427	0.003278072521164	0.6409343438653715	0.0063636524018413024	0.5915595954562429	0.5727712814620642	0.601640630814683	0	1.0	0.0
3333	0.000534998489751055	8.71873316858882e-05	4.6319448326792684e-05	0.999453303392772	None	0.3333333333333333	1	0.5	4	0.6666666666666666	6	0.3055555555555556	0.6666666666666666	10	6	0	0	0	1.0	6	6	0.7333333333333333	11	0.0	0.4	-0.03954573526826997	0.5149222162887783	0.14548833726562882	0.5680759031991639	0.08316801251690485	0.6760116423314376	0.6844016352265775	0.5881698665158065	0	1.0	0.0
2770	0.0066493291728660486	0.0012866492298917026	2.5532368504049743e-05	0.9956047980827326	None	0.125	1	0.3684210526315789	7	0.5769230769230769	15	0.6222222222222222	0.34615384615384615	15	9	12	6	0	0.5555555555555556	5	9	1.8666666666666667	28	0.2727272727272727	0.6956521739130435	-0.09999856452846237	0.5001046854594674	0.08454542592381478	0.505575881113568	-0.1	0.5	0.7047363061022113	0.5018935901915076	1.0	1.0	0.16831365912719443
1635	None	None	None	None	None	0	0	0.5	3	0.7142857142857143	5	0.375	0.7142857142857143	8	5	0	1	0	0.6666666666666666	6	4	0.6	9	1.0	0.4	0.040177660723273764	0.5750065265386743	7.902762784127648e-27	0.5	-0.07489216143118733	0.5502768158017873	0.6111943581229867	0.5419095027605153	0.375	0.75	0.0
4156	0.002903269253543473	0.0007125911221358207	-0.0007125871808275058	0.9958527729422396	None	0.3333333333333333	1	0.5	4	0.6666666666666666	6	0.3142857142857143	0.6666666666666666	10	6	0	0	0	0.7142857142857143	5	7	0.7333333333333333	11	0.0	1.0	0.09999998832768212	0.5000003237999279	0.0999999999834101	0.5000000000249948	-0.09999854396795935	0.5000329100436499	0.7196653239502615	0.5000110779562049	0	1.0	0.0
4034	0.003026990372965911	0.0012924753908239656	0.0012842335980129873	0.9965961400862205	None	0	0	0.375	3	0.8	8	0.3333333333333333	0.8	11	8	0	1	0	0.4444444444444444	4	9	0.8	12	1.0	1.0	0.09790230501271299	0.5720238649984606	0.14174978595686377	0.5465311462485896	0.09999999334625606	0.5000000071252454	0.5609588439116824	0.5396480856527044	1.0	0.9090909090909091	0.0
2366	None	None	None	None	None	1.0	1	1.0	4	0.25	1	0.5	0.25	5	1	0	0	0	0.75	4	3	0.4	6	0.0	1.0	0.00011485573426218198	0.5008353784991757	-0.09945452309186081	0.5006360788895069	1.1325098466140725e-07	0.5000006577717023	0.6151717651391815	0.5004907052693985	0	1.0	0.0
173	None	None	None	None	None	0	0	0.17647058823529413	3	0.8260869565217391	19	0.625	0	0	0	24	10	0	0.625	8	5	1.6666666666666667	25	0.19230769230769232	0.6	0	0	0	0	0	0	0	0	0	0	0
5028	0.001883938348921817	0.0005970534039480925	0.00012164164454067213	0.9974649296421005	None	0.25	1	0.4	4	0.75	9	0.25925925925925924	0.75	13	9	0	0	0	0.6666666666666666	6	9	0.9333333333333333	14	0.0	1.0	-0.03522871915586317	0.6723726155041445	2.0845128833000313e-05	0.5002228976478347	0.06405882130056936	0.6838160548699675	0.6410549486157033	0.6217691229746288	0	1.0	0.0
3769	0.00011460198277644636	7.032651533563516e-07	-6.967423556720462e-07	0.9999949707025931	None	0	0	0.6	3	0.6	3	0.4666666666666667	0.6	6	3	0	0	0	0.6	3	5	0.4666666666666667	7	0.0	1.0	-0.049932699544511606	0.6146455903642752	-0.08192266154050495	0.6040442503213087	-0.04233424005742255	0.5065565652951909	0.5452625247876112	0.5757014096186294	0	1.0	0.0
7536	4.859436758633275e-05	9.466596380705722e-06	-6.2500347887443e-07	0.9986172681190285	None	0.3333333333333333	1	0.4444444444444444	4	0.7272727272727273	8	0.28888888888888886	0.7272727272727273	12	8	0	0	0	0.5555555555555556	5	9	0.8666666666666667	13	0.0	1.0	0.048256453789002965	0.5511696583786935	0.1062527478191837	0.7588909543432564	0.003960553069320345	0.5649760644105873	0.6011328888642637	0.6312996260217171	0	0.8333333333333334	0.0
7317	0.008373566790334974	0.00038188668553488896	-0.000316188448656538	0.9916827346306964	None	0.25	1	0.4	4	0.75	9	0.25925925925925924	0.75	13	9	0	0	0	0.6666666666666666	6	9	0.9333333333333333	14	0.0	1.0	-0.14246219966966878	0.5020632906878053	0.02446639706124971	0.6410027358997734	0.05155041853176488	0.5026540593319089	0.7012673974013158	0.549717538379251	0	1.0	0.0
1353	None	None	None	None	None	0	0	0.29411764705882354	10	0.6458333333333334	31	0.7936507936507936	0.3958333333333333	26	19	23	4	0	0.7777777777777778	7	9	3.3333333333333335	50	0.09302325581395349	0.7441860465116279	0.1507940168457329	0.990344737407573	-0.09998570202109285	0.5001263185529575	0.033168933242890344	0.5720281834497748	0.7420484710288731	0.8375887315198269	0.9807692307692308	1.0	0.0
6884	0.0063164028736386255	0.0033876731716505114	-0.0025082893246358663	0.9894248139090014	None	0.25	1	0.4	4	0.75	9	0.25925925925925924	0.75	13	9	0	0	0	0.6666666666666666	6	9	0.9333333333333333	14	0.0	1.0	0.09999852731610236	0.500003442891302	0.03316748909477851	0.5860746055333653	0.2603318293571707	0.5933468823121777	0.7185167808684038	0.5601730971704034	0	1.0	0.0
76	None	None	None	None	None	0	0	0	0	0	0	1.0	0	0	0	0	0	0	1.0	1	1	0.06666666666666667	1	0.0	0	0	0	0	0	0	0	0	0	0	0	0
3069	2.7558934245050054e-08	2.5950173282716026e-08	1.1238452089432147e-08	0.9999948797670675	None	0.2	1	0.3333333333333333	4	0.8125	13	0.3333333333333333	0.75	16	12	1	0	0	0.6666666666666666	9	6	1.2	18	0.0	0.6666666666666666	6.346238612246275e-09	0.5000007017864869	0.09997188190783403	0.5000173675513118	3.5939170485547485e-08	0.5000001433974048	0.615684627358566	0.5000060709117365	0	1.0	0.0
219	None	None	None	None	None	0	0	0.3333333333333333	6	0.625	15	0.4126984126984127	0.2916666666666667	9	7	16	0	0	0.7777777777777778	9	7	1.7333333333333334	26	0.0	0.34782608695652173	0.09999746954659693	0.5000427896353907	0.05523198442921697	0.595783234277615	0.06283522805755468	0.5092692482902932	0.565172212649317	0.5353723131209326	0	0.3333333333333333	0.0
4691	0.001246499811320628	0.000361601082366611	0.0003480518729444676	0.9983111987044369	None	0.25	1	0.36363636363636365	4	0.7857142857142857	11	0.2222222222222222	0.7857142857142857	15	11	0	0	0	0.8888888888888888	8	9	1.0666666666666667	16	0.0	1.0	-0.09999998809154417	0.5000000168985891	0.00038960506017867504	0.5040797030619378	0.09999992409044575	0.5000021411939028	0.6934924738233444	0.5013606472061506	0	1.0	0.0
563	None	None	None	None	None	0	0	0.2222222222222222	12	0.7468354430379747	59	1.0	0.3670886075949367	40	29	40	0	0	1.0	9	9	5.4	81	0.0	1.0	2.3274705584590366e-16	0.500000000000978	0.012817724817050496	0.5835250876417427	0.09989913747347069	0.5009793420828821	0.6102701382867036	0.5284009454344335	0	0.9	0.0
5768	0.002012698235276126	0.00020481295629961715	-0.00020480597901335025	0.9964745207210385	None	0.25	1	0.4	4	0.7692307692307693	10	0.23809523809523808	0.7692307692307693	14	10	0	0	0	0.7777777777777778	7	9	1.0	15	0.0	1.0	0.05784043963482162	0.5841790934526088	0.06333822508365297	0.6074235869304846	-0.06392341005243722	0.643309280638499	0.6520839531227698	0.6119227316720558	0	0.21428571428571427	0.0
7508	0.006714271801579983	0.0031307358227566488	0.0012968390809048182	0.9895580972678252	None	0.25	1	0.4	4	0.75	9	0.25925925925925924	0.75	13	9	0	0	0	0.6666666666666666	9	6	0.9333333333333333	14	0.0	1.0	0.09999999999471798	0.500024902399215	0.19801035769599792	0.6559012192527363	0.43627502287784203	0.6636519173185437	0.8109339997833492	0.6086395968178538	0	1.0	0.0
6336	0.011693589495250109	0.010531108260079676	0.004605560678894006	0.9955751864787798	None	0.3333333333333333	1	0.5	4	0.7	7	0.3333333333333333	0.7	11	7	0	0	0	0.4444444444444444	4	9	0.8	12	0.0	1.0	-0.09999998162445575	0.5000001457187089	0.18373258356760386	0.9155458586757463	0.09999999998806657	0.5000000000528859	0.7667964161810567	0.6887833425553256	0	1.0	0.0
5248	2.831846663303086e-08	2.4148408567774125e-08	-2.4148311597400366e-08	0.9999962028328405	None	0.25	1	0.4	4	0.75	9	0.25925925925925924	0.75	13	9	0	0	0	0.6666666666666666	9	6	0.9333333333333333	14	0.0	1.0	0.09999604093315774	0.500037705264676	0.080431136283348	0.504195511153371	3.599538817880358e-06	0.5	0.6065179967090685	0.5014111012168845	0	0	0.0
2558	None	None	None	None	None	0	0	0.21052631578947367	4	0.8076923076923077	21	0.7777777777777778	0.3076923076923077	11	8	16	5	0	1.0	6	6	1.8666666666666667	28	0.15151515151515152	0.17391304347826086	0.007497981961273661	0.6576077477994476	0.021224620921624717	0.6559776892586323	-0.023016914789316688	0.5119565769755947	0.6213720329694107	0.6103148265635007	1.0	1.0	0.0
2736	None	None	None	None	None	0.2	1	0.5	6	0.5333333333333333	8	0.40476190476190477	0.26666666666666666	10	4	6	5	0	0.8571428571428571	6	7	1.1333333333333333	17	0.5	0.4	-0.09147977096781032	0.5	0.001070584776485009	0.5048670702441109	0.05637119988924409	0.63617890076838	0.6496107010374187	0.5480418708253509	0.5	0.5	0.0
6921	0.0016262839244156131	0.00013767840636385532	-8.823046468799727e-06	0.9986925781057334	None	0.3333333333333333	1	0.4444444444444444	4	0.7272727272727273	8	0.28888888888888886	0.7272727272727273	12	8	0	0	0	0.5555555555555556	5	9	0.8666666666666667	13	0.0	1.0	0.0009635274937187802	0.504042879633757	0.06619782078803688	0.5482292952749838	0.0999971280463074	0.5000174141359361	0.6013750751300301	0.5174729144376251	0	1.0	0.0
5361	0.001058138895920335	0.00015206265133237818	-3.122549930959409e-05	0.9993026969930241	None	0.25	1	0.4	4	0.75	9	0.25925925925925924	0.75	13	9	0	0	0	0.6666666666666666	6	9	0.9333333333333333	14	0.0	1.0	0.0999999931589529	0.5000000208547986	7.902762784127648e-27	0.5	0.03278414552645057	0.5128318572465984	0.6025823815845331	0.5042781277114807	0	1.0	0.0
2674	None	None	None	None	None	0.14285714285714285	1	0.375	6	0.5909090909090909	13	0.3333333333333333	0.45454545454545453	15	10	8	6	0	0.8888888888888888	8	9	1.6	24	0.4	0.42105263157894735	0.17385576654400964	0.5524862941917387	0.01155556031042704	0.5439542683549063	-0.0358248263511317	0.6799246501845733	0.6950860564403456	0.5939067958939214	1.0	1.0	0.0
1600	None	None	None	None	None	0	0	0.3333333333333333	1	1.0	2	1.0	1.0	3	2	0	0	0	0.25	4	1	0.26666666666666666	4	0.0	0	0.08930227598770483	0.5334253015219201	0.19775771707243817	0.5036709490320411	-0.09999304857072025	0.5000078597457267	0.7750043280625073	0.512382168785598	0	1.0	0.0
1896	None	None	None	None	None	0	0	1.0	2	0.0	0	0.75	0	2	0	0	1	0	1.0	2	2	0.2	3	0.5	0	0	0	0	0	0	0	0	0	0	0	0
874	None	None	None	None	None	0.5	1	0.5714285714285714	4	0.625	5	0.4166666666666667	0.625	9	5	0	0	0	0.375	8	3	0.6666666666666666	10	0.0	1.0	0.11243605476920762	0.5326854581446262	-0.09999787149772037	0.5000045108747005	-0.013154877428809272	0.6700524622588906	0.7172909607333818	0.5694946519738066	0	1.0	0.0
7117	0.0077947112203134395	0.00466155802475566	-0.0046261820581619435	0.9933372142389107	None	0.25	1	0.4	4	0.75	9	0.25925925925925924	0.75	13	9	0	0	0	0.6666666666666666	6	9	0.9333333333333333	14	0.0	1.0	0.09999984265346848	0.5072952135558358	0.012572889394325748	0.5907365684248858	0.15358160406897228	0.714780146668284	0.6310401775633582	0.6078545778497396	0	1.0	0.0
1196	None	None	None	None	None	0	0	0.75	3	0.3333333333333333	1	0.625	0.3333333333333333	4	1	0	1	0	0.5	4	2	0.3333333333333333	5	1.0	0.6666666666666666	0.09992290606539807	0.5002193566868031	0.099999999952021	0.5000000001093655	4.224492722019991e-06	0.5000249111082762	0.6156684937122159	0.5000814226387931	1.0	1.0	0.0
292	None	None	None	None	None	0.3333333333333333	1	0.5555555555555556	5	0.5454545454545454	6	0.43333333333333335	0.5454545454545454	11	6	1	1	0	0.8333333333333334	5	6	0.8666666666666667	13	1.0	0.5	0.04228941673901939	0.5916298297011853	0.008667895257878769	0.5513152712063256	-0.07854716160724365	0.5312327849230724	0.6323914467275775	0.5582170473123619	1.0	1.0	0.0
3420	0.0004425084380501775	3.309038391754357e-06	-2.938682090298126e-06	0.9999973387272841	None	0.25	1	0.4	4	0.7692307692307693	10	0.23809523809523808	0.7692307692307693	14	10	0	0	0	0.7777777777777778	9	7	1.0	15	0.0	1.0	0.04930210153401602	0.6518548330068282	1.609958169228211e-16	0.5000000062687479	-0.09708177376472878	0.5657079066706638	0.6365438197165645	0.5737548684683336	0	1.0	0.0
1122	None	None	None	None	None	0	0	0.25	4	0.7619047619047619	16	0.7666666666666667	0.47619047619047616	14	10	8	4	0	0.8333333333333334	5	6	1.5333333333333334	23	0.25	0.21052631578947367	0.07856791959649634	0.8989993650411428	0.009018620100053434	0.6545719486300848	0.023471269116051612	0.6705199448286413	0.6561380758989437	0.7647014017140752	1.0	1.0	0.0
565	None	None	None	None	None	0	0	0.42857142857142855	3	0.75	6	0.3333333333333333	0.75	9	6	0	1	0	0.8333333333333334	6	5	0.6666666666666666	10	1.0	0.4	-0.09282595184358564	0.5132290241246944	-0.20365324274049845	0.7196195085016214	2.223653665853577e-08	0.5000007742526127	0.6968826002142339	0.5822059215579835	1.0	1.0	0.0
5036	0.008374172081572628	0.0007109796936224271	-0.0006682575783767023	0.9935157135370469	None	0.25	1	0.4	4	0.75	9	0.25925925925925924	0.75	13	9	0	0	0	0.6666666666666666	9	6	0.9333333333333333	14	0.0	1.0	0.08923934232478034	0.5990925136088536	-0.0033260856059125292	0.6694932938632451	0.3873783013070624	0.7209661649504008	0.8377105013042908	0.664990284911997	0	0	0.0
5573	0.0050777425998621934	0.003722106992826484	-0.0037145885004469885	0.9965757572805496	None	0.3333333333333333	1	0.5	4	0.7	7	0.3333333333333333	0.7	11	7	0	0	0	0.4444444444444444	4	9	0.8	12	0.0	1.0	0.09961424708826154	0.5588766822788604	0.06272359386247664	0.5992577371798185	0.09999994218390701	0.5000004803246996	0.5627625435545048	0.5530479032266133	0	1.0	0.0
6077	0.0005943542615927652	8.91526830057396e-05	-1.9104785818912015e-05	0.9990162870559745	None	0.25	1	0.36363636363636365	4	0.7857142857142857	11	0.2222222222222222	0.7857142857142857	15	11	0	0	0	0.8888888888888888	8	9	1.0666666666666667	16	0.0	1.0	0.08112662675807356	0.9886882384829441	0.03880802978199195	0.543974144089721	0.016110078504573296	0.5728846087164854	0.5730259037341124	0.8384634347252248	0	0	0.0
525	None	None	None	None	None	0.1	1	0.391304347826087	9	0.53125	17	0.8095238095238095	0.1875	13	6	20	0	0	0.8571428571428571	7	6	2.2666666666666666	34	0.0	0.42857142857142855	-0.017392275614050746	0.6617529756313449	0.08636819561393344	0.5609926137850675	-0.01840281151065521	0.663790366999426	0.637680391132028	0.6299913318989112	0	0.23076923076923078	0.0
5167	0.003974525393561814	0.0026199967204597104	0.001714536567990246	0.9941413288718882	None	0.25	1	0.36363636363636365	4	0.7857142857142857	11	0.2222222222222222	0.7857142857142857	15	11	0	0	0	0.8888888888888888	8	9	1.0666666666666667	16	0.0	1.0	0.2612464611452043	0.5148719562409452	-0.03048106211022167	0.5	-0.02654964665985764	0.6525743860565877	0.7952932163344104	0.5572379799175239	0	0.7333333333333333	0.0
5782	0.0036774168053202915	0.0013039190504329954	0.0012944077736920336	0.9997160892152505	None	0.25	1	0.4	4	0.7692307692307693	10	0.23809523809523808	0.7692307692307693	14	10	0	0	0	0.7777777777777778	9	7	1.0	15	0.0	1.0	0.07351100455277955	0.6727376800295178	0.10883334866555387	0.5537122785513025	-0.06124105536246336	0.6692185425804684	0.6871477871926784	0.6334336797185883	0	1.0	0.0
2792	None	None	None	None	None	0	0	0.35714285714285715	5	0.631578947368421	12	0.6	0.3157894736842105	10	6	10	6	0	0.7142857142857143	7	5	1.4	21	0.3	0.5	0.12817100001634635	0.5553180817874808	0.1268409041329268	0.5875120188270635	2.359176202751363e-06	0.5000264635653744	0.6462812529610141	0.5478512130968497	1.0	1.0	0.0
441	None	None	None	None	None	0	0	0.2222222222222222	8	0.75	39	0.8571428571428571	0.34615384615384615	25	18	28	1	0	0.7777777777777778	9	7	3.6	54	0.018867924528301886	0.851063829787234	0.05028801257087887	0.5817724598395237	-0.018031954939241694	0.6697354262663339	0.03288303004674996	0.5444042431671661	0.5817427183793107	0.5998986572267608	1.0	1.0	0.0
5319	0.0041541014524037	0.0005206501929432028	0.0005204069831053191	0.994175174488149	None	0.25	1	0.4	4	0.75	9	0.25925925925925924	0.75	13	9	0	0	0	0.6666666666666666	6	9	0.9333333333333333	14	0.0	1.0	0.0999896894165028	0.5004573082389189	0.004254903926551066	0.5854587513798244	0.0999999999689862	0.5000000001097361	0.6108227400303261	0.5288888293739124	0	1.0	0.0
1299	None	None	None	None	None	0.16666666666666666	2	0.46153846153846156	12	0.5	18	0.7037037037037037	0.3888888888888889	26	14	11	0	0	0.6666666666666666	9	6	2.533333333333333	38	0.0	0.6875	-0.03217518394131109	0.6595544352129963	0.0999999987100572	0.5000658329680812	-0.08332168582449204	0.6869291135135198	0.6972115906195944	0.6183281322708025	0	1.0	0.0
3876	0.0028199504097643165	0.0022804607801031884	0.001992286507990278	0.9983214495790684	None	0.25	1	0.4	4	0.7692307692307693	10	0.23809523809523808	0.7692307692307693	14	10	0	0	0	0.7777777777777778	7	9	1.0	15	0.0	1.0	0.09999989706135257	0.5000038011441033	0.03894048558737347	0.6606020047089607	0.1213089042241923	0.8454834265122301	0.6701884803812279	0.6875163585968084	0	1.0	0.0
2698	3.926850256815987e-08	3.408475324838144e-08	-2.8804718952662537e-08	0.9999927182430184	None	0	0	0.36363636363636365	4	0.7142857142857143	10	0.35555555555555557	0	0	0	15	18	0	0.5555555555555556	9	5	1.0666666666666667	16	0.5294117647058824	0.5714285714285714	0	0	0	0	0	0	0	0	0	0	0
1071	None	None	None	None	None	0	0	0.25	1	1.0	3	1.0	1.0	4	3	0	0	0	0.2	1	5	0.3333333333333333	5	0.0	0	0.017290927927974608	0.666642556357275	-0.05540459480399951	0.5136389064434504	-0.09999935470773427	0.5000107588511868	0.620084447867712	0.5619837590557651	0	1.0	0.0
6178	0.003906273509378128	0.0003223032662353634	-8.907432606971116e-05	0.9815830921048473	None	0.25	1	0.4	4	0.7692307692307693	10	0.23809523809523808	0.7692307692307693	14	10	0	0	0	0.7777777777777778	7	9	1.0	15	0.0	1.0	-0.113130246705982	0.9789296247776343	0.015554730770910286	0.5941275634636752	0.0164286719197551	0.6526915887050567	0.7432717979204886	0.834359713394903	0	1.0	0.0
366	None	None	None	None	None	0.14285714285714285	1	0.47058823529411764	8	0.4782608695652174	11	0.44642857142857145	0.34782608695652173	16	8	8	5	0	0.875	7	8	1.6666666666666667	25	0.4166666666666667	0.6666666666666666	0.11008844017119364	0.6864382740070307	-0.05615962674565643	0.529305287228383	-0.09002413028586524	0.5347488815368646	0.7099789726456435	0.5858167602378117	1.0	1.0	0.0
2443	None	None	None	None	None	0	0	0.375	3	0.7777777777777778	7	0.7333333333333333	0.3333333333333333	5	3	5	0	0	0.6	5	3	0.7333333333333333	11	0.0	0.3333333333333333	-0.06631520795501791	0.5228723847532248	0.4287604661171378	1.0	0.09672684192230478	0.5132565973566691	0.8873686005863896	1.0	0	0	0.0
1271	None	None	None	None	None	0.5	1	0.5	3	0.5	3	0.4444444444444444	0.3333333333333333	3	2	4	3	0	0.5	6	3	0.5333333333333333	8	0.2727272727272727	0.4	0.09999999248374726	0.5000000339286708	7.902762784127648e-27	0.5	-0.10877468081790956	0.6295129625693839	0.7011059661806964	0.5440627438967638	1.0	1.0	0.0
6583	0.0018163562798883491	0.0002422195250054408	0.0002044137406973908	0.9980259436623233	None	0.25	1	0.4	4	0.7692307692307693	10	0.23809523809523808	0.7692307692307693	14	10	0	0	0	0.7777777777777778	7	9	1.0	15	0.0	1.0	0.04022751792234501	0.5772702763459562	0.20730578007100092	0.9597575171991843	0.09999949619237869	0.5000007189830138	0.6915805630374842	0.7615348254082811	0	1.0	0.0
7267	0.00560957410714331	0.0004956827222601786	0.00025959042011901594	0.9915201177392258	None	0.25	1	0.4	4	0.75	9	0.25925925925925924	0.75	13	9	0	0	0	0.6666666666666666	6	9	0.9333333333333333	14	0.0	1.0	0.03842676412737685	0.6173674427049637	7.902762784127648e-27	0.5000000000000001	0.07228247429991605	0.5538129240514913	0.6015850239024146	0.5576160862888734	0	0	0.0
681	None	None	None	None	None	0	0	0.75	3	0.3333333333333333	1	0.625	0.3333333333333333	4	1	0	0	0	0.5	4	2	0.3333333333333333	5	0.0	0.6666666666666666	-0.052993318963415595	0.5306213914184927	-0.09716761927630317	0.5058088788758597	0.09999994454107064	0.500000026037945	0.6991682031498162	0.5121539146038683	0	1.0	0.0
3867	0.002355749672957117	0.001622087791718902	0.000903896010907196	0.9992131003415938	None	0.3333333333333333	1	0.5	4	0.7	7	0.3	0.7	11	7	0	0	0	0.625	5	8	0.8	12	0.0	1.0	-0.03339240821058785	0.5024062765026248	-0.06854480414878064	0.5690900721681309	0.2999147316711933	0.6159106231674389	0.8414723458653592	0.56299607176741	0	1.0	0.0
6144	0.0007998169292153795	6.3545645150664e-05	1.0961215382768724e-05	0.9994546547335925	None	0.25	1	0.4	4	0.75	9	0.25925925925925924	0.75	13	9	0	0	0	0.6666666666666666	6	9	0.9333333333333333	14	0.0	1.0	0.0999999998732745	0.5000000005707825	7.902762784127648e-27	0.5000003634441328	0.032374557017483346	0.5108262666150046	0.6026735638862729	0.5036093783048644	0	1.0	0.0
6783	0.005671006986747348	0.003863785539982336	0.0038616356136990473	0.9794867763854728	None	0.25	1	0.4	4	0.7692307692307693	10	0.23809523809523808	0.7692307692307693	14	10	0	0	0	0.7777777777777778	7	9	1.0	15	0.0	1.0	1.312944783162525e-07	0.5000002255122431	0.09835320957094087	0.7012582908743237	0.06190953602770157	0.5348458445822611	0.6023598978356269	0.5819951735538007	0	1.0	0.0
6928	0.005413433771407178	0.00015753805296908624	0.00015664737051446654	0.9876749002652299	None	0.3333333333333333	1	0.5	4	0.6666666666666666	6	0.4074074074074074	0.6666666666666666	10	6	0	0	0	0.3333333333333333	3	9	0.7333333333333333	11	0.0	1.0	0.0017969248246225804	0.5114045333231143	-0.07141650905754864	0.6302624169981976	0.16003515450724085	0.5814884351338474	0.7141658277247983	0.5750824940207832	0	1.0	0.0
7012	0.008467811279794103	0.0010474930682225604	-0.00039932274740904744	0.9898698017434059	None	0.25	1	0.4	4	0.75	9	0.25925925925925924	0.75	13	9	0	0	0	0.6666666666666666	6	9	0.9333333333333333	14	0.0	1.0	0.09415591033841321	0.6895075407999408	-0.09999996089340732	0.5000000924917263	0.09999820920217331	0.5000006792491271	0.7174874249788874	0.566096001204564	0	1.0	0.0
1219	None	None	None	None	None	0.16666666666666666	1	0.5714285714285714	8	0.42105263157894735	8	0.5833333333333334	0.42105263157894735	16	8	4	3	0	1.0	6	6	1.4	21	0.75	0.625	0.0027913780218871294	0.6662013683325732	0.04366658731269011	0.5880863201441225	0.09690324819140408	0.5538060266205372	0.6162296287353742	0.6037364490891715	1.0	1.0	0.0
6596	0.0028084113830753794	0.00020117695297825573	0.0001678890475456006	0.9952559854071609	None	0.3333333333333333	1	0.5	4	0.7	7	0.3333333333333333	0.7	11	7	0	0	0	0.4444444444444444	4	9	0.8	12	0.0	1.0	0.0554869894470487	0.5262087200381169	0.00029900313861057576	0.5136637024860742	0.28755046850376587	0.5627939167385925	0.7819520074560151	0.5342884573329999	0	1.0	0.0
5733	1.823975996513892e-08	1.662416353843764e-08	-1.6608123655548952e-08	0.9999977204795489	None	0.3333333333333333	1	0.5	4	0.6666666666666666	6	0.3142857142857143	0.6666666666666666	10	6	0	0	0	0.7142857142857143	7	5	0.7333333333333333	11	0.0	1.0	0.09914578913795387	0.5228963455676716	-0.021609182544670497	0.6832552584295487	7.902762784127648e-27	0.5	0.6286924383351733	0.5712143185424626	0	1.0	0.0
2288	None	None	None	None	None	0	0	0.5	5	0.3333333333333333	4	0.5833333333333334	0	0	0	13	14	0	0.375	8	3	0.9333333333333333	14	0.4666666666666667	0.8333333333333334	0	0	0	0	0	0	0	0	0	0	0
4149	0.005417325726699298	0.00017495848249134548	-0.00017371918440203687	0.9864064302192076	None	0.25	1	0.4	4	0.75	9	0.25925925925925924	0.75	13	9	0	0	0	0.6666666666666666	6	9	0.9333333333333333	14	0.0	1.0	6.834013146864786e-08	0.5000001712183583	-0.06695375596246995	0.6204782550648494	0.07204076230241578	0.5132548780557483	0.6382021392140867	0.5452600441318896	0	1.0	0.0
756	None	None	None	None	None	0.2	1	0.5	6	0.4666666666666667	7	0.4857142857142857	0.13333333333333333	4	2	12	0	0	0.7142857142857143	7	5	1.1333333333333333	17	0.0	0.6	4.3260056925060136e-07	0.5000005889507886	0.15189634968733193	0.5103844734337294	1.1271358775909529e-05	0.5001579493980222	0.6717297002557415	0.5035147771996796	0	0.75	0.0
1611	None	None	None	None	None	0	0	0.3333333333333333	2	0.6666666666666666	4	0.5333333333333333	0	0	0	7	9	0	0.6	5	3	0.5333333333333333	8	0.5	0	0	0	0	0	0	0	0	0	0	0	0
6937	0.00031111609818993145	8.534374160854597e-06	8.451366035620307e-06	0.9998269006857013	None	0.3333333333333333	1	0.5	4	0.7	7	0.3333333333333333	0.7	11	7	0	0	0	0.4444444444444444	9	4	0.8	12	0.0	1.0	0.09999582713686136	0.5000726393410437	-0.18912183535974308	0.6289108773272454	0.09150165171364431	0.5456535179875804	0.7871942535417374	0.5589710891614724	0	1.0	0.0
7392	0.0035373852997494133	9.46177712895587e-05	8.819632819115894e-05	0.996662632211286	None	0.25	1	0.4	4	0.75	9	0.25925925925925924	0.75	13	9	0	0	0	0.6666666666666666	6	9	0.9333333333333333	14	0.0	1.0	0.0859526717875846	0.5464487402183636	0.06565169498220205	0.8837362607412318	0.0970745324808655	0.525048482305446	0.5357664650639575	0.6838746534140728	0	0	0.0
1818	None	None	None	None	None	0	0	0.061224489795918366	3	0.9436619718309859	67	0.9012345679012346	0	0	0	72	4	0	1.0	9	9	4.866666666666666	73	0.02702702702702703	0.875	0	0	0	0	0	0	0	0	0	0	0
5227	1.1810538353985865e-10	1.5509199965808891e-12	1.4567792792393376e-12	0.999999999999998	None	0.3333333333333333	1	0.5	4	0.6666666666666666	6	0.4074074074074074	0.6666666666666666	10	6	0	0	0	0.3333333333333333	3	9	0.7333333333333333	11	0.0	1.0	0.06506636689151647	0.5806773816535032	-0.04195956453571047	0.51655652454492	1.0887043470140088e-17	0.5000000000000001	0.6083415359883231	0.5326040901198537	0	0.8	0.0
5004	0.00027658946823666043	2.3978230157498824e-06	-2.239952027197921e-06	0.9999967174504591	None	0.25	1	0.4	4	0.75	9	0.25925925925925924	0.75	13	9	0	0	0	0.6666666666666666	6	9	0.9333333333333333	14	0.0	1.0	0.09998807130102232	0.5005708840254535	0.07882371101314033	0.5480307651309698	0.052383139429089044	0.6206302106263415	0.5566317504124594	0.5570196120166168	0	0.9230769230769231	0.0
5536	0.003960652207219481	0.0005413327585716399	-0.0002669782146808248	0.9922453820749251	None	0.25	1	0.4	4	0.75	9	0.25925925925925924	0.75	13	9	0	0	0	0.6666666666666666	6	9	0.9333333333333333	14	0.0	1.0	0.09999992283637646	0.5000158498122147	0.07011297204872688	0.9872340906095611	0.09999999015645797	0.500000086288536	0.5578729902479886	0.8099056985410639	0	1.0	0.0
370	None	None	None	None	None	0	0	1.0	2	0.0	0	0.75	0	2	0	0	1	0	1.0	2	2	0.2	3	0.5	0	0	0	0	0	0	0	0	0	0	0	0
6587	5.158134127822364e-08	4.760738607596519e-08	4.629428470627183e-08	0.9999836107280284	None	0.3333333333333333	1	0.5	4	0.6666666666666666	6	0.4074074074074074	0.6666666666666666	10	6	0	0	0	0.3333333333333333	3	9	0.7333333333333333	11	0.0	1.0	0.0999795162966212	0.5003684106303031	-0.14306561411270174	0.9983090015865963	0.003855237993688798	0.5052031409791481	0.8071411665036902	0.8941966522270142	0	1.0	0.0
7258	0.0021721903594324335	0.0001615948665778853	-0.0001590089995588555	0.9978109031792473	None	0.25	1	0.4	4	0.7692307692307693	10	0.23809523809523808	0.7692307692307693	14	10	0	0	0	0.7777777777777778	7	9	1.0	15	0.0	1.0	1.5964773202845064e-05	0.5603674250080222	-0.041015046281155154	0.5328204575435432	0.0999998446215662	0.5000001685605493	0.6453341429038657	0.53113673262132	0	0.7142857142857143	0.0
4055	0.0006393594309328574	0.0004999492732342989	0.0004999465690027231	0.9991050194483034	None	0	0	0.375	3	0.8	8	0.3333333333333333	0.8	11	8	0	1	0	0.4444444444444444	4	9	0.8	12	1.0	1.0	0.09751976360194597	0.5461170996363168	-0.06585536849392645	0.5727112562072406	-0.0081238865274677	0.5953943362103977	0.6629501796969569	0.5715249486800194	1.0	1.0	0.0
4370	0.0007318233246224636	0.00017122556759749274	3.780694629459325e-05	0.9984726886278832	None	0.25	1	0.4	4	0.7692307692307693	10	0.23809523809523808	0.7692307692307693	14	10	0	0	0	0.7777777777777778	7	9	1.0	15	0.0	1.0	0.0951621560758159	0.5724145887554279	0.09504991498829404	0.5237080540006802	0.017910417275809328	0.5606782237845257	0.5737183177336196	0.5523514194083918	0	0	0.0
3095	None	None	None	None	None	0	0	0.35714285714285715	5	0.6666666666666666	12	0.4166666666666667	0.6111111111111112	15	11	4	5	0	0.75	8	6	1.3333333333333333	20	0.625	0.42857142857142855	-0.09150980334592575	0.6598102042141515	0.07705704045141971	0.5912374542523239	-0.0999998260848758	0.5000067038814863	0.6802096718934577	0.5851261305985817	0.0	0	0.0
2849	3.5227036765445235e-05	5.6563571339010355e-06	-3.6891645825059296e-07	0.9994626887260175	None	0	0	0.3333333333333333	3	0.8181818181818182	9	0.28888888888888886	0.8181818181818182	12	9	0	0	0	0.5555555555555556	9	5	0.8666666666666667	13	0.0	1.0	-0.031868382429280605	0.6650558459925681	0.09400382622430711	0.6276313668422469	-0.017147987272232493	0.5088822647252217	0.6275935231577768	0.60216709555174	0	1.0	0.0
1771	None	None	None	None	None	0.07692307692307693	1	0.39285714285714285	11	0.5128205128205128	20	0.6507936507936508	0.05128205128205128	8	2	32	3	0	0.7777777777777778	7	9	2.7333333333333334	41	0.04838709677419355	0.4117647058823529	-0.07929808159836207	0.5953942899090853	0.05043624114752805	0.6601654574391957	0.0999887186928263	0.500004967352648	0.6907855489604829	0.5866468664031884	0.875	0.375	0.0
1413	None	None	None	None	None	0	0	0.42857142857142855	3	0.75	6	0.4166666666666667	0.75	9	6	0	1	0	0.375	8	3	0.6666666666666666	10	1.0	0.8571428571428571	0.08662251962744288	0.6399406614001222	0.061077790829161496	0.5929505108207328	0.07542047807235122	0.5943771963341166	0.5836163370348632	0.6093207076935798	1.0	1.0	0.0
6952	0.007643862371968557	0.00085815741172723	-0.0007852883039036921	0.989862942706267	None	0.25	1	0.4	4	0.75	9	0.25925925925925924	0.75	13	9	0	0	0	0.6666666666666666	6	9	0.9333333333333333	14	0.0	1.0	0.1367285959582229	0.6120200615610327	0.03349793084479284	0.5941786225330551	0.33373029450099	0.562767615524959	0.7781766881000381	0.589805186482962	0	1.0	0.0
7124	1.1061398058492459e-08	1.1011989595940296e-08	-1.114271756593988e-09	0.9999989068338316	None	0.25	1	0.4	4	0.75	9	0.25925925925925924	0.75	13	9	0	0	0	0.6666666666666666	6	9	0.9333333333333333	14	0.0	1.0	0.07390153940452789	0.5598876626542503	-0.18057520736888208	0.9999999999999998	8.049439717711392e-17	0.5000000582592102	0.8701508252121103	0.9999951199079777	0	1.0	0.0
4205	0.00338225470610007	0.00037381159108407274	0.00013030087116586796	0.9956802320137245	None	0.2	1	0.3333333333333333	4	0.8	12	0.20987654320987653	0.8	16	12	0	0	0	1.0	9	9	1.1333333333333333	17	0.0	1.0	0.08661467937767223	0.5497720179087775	0.09279090444057195	0.5093787491612624	-0.09971579451989246	0.5028507286096245	0.7115622336490915	0.5207108123785688	0	1.0	0.0
3434	0.004654174336195825	0.00017141046594712882	1.7912001176807262e-05	0.992957104069527	None	0.25	1	0.36363636363636365	4	0.7857142857142857	11	0.2222222222222222	0.7857142857142857	15	11	0	0	0	0.8888888888888888	9	8	1.0666666666666667	16	0.0	1.0	-0.028691720108691678	0.6616333741440248	7.902762784127648e-27	0.5	-0.099833284421086	0.5004705127699953	0.6138178797045923	0.5558051699269997	0	1.0	0.0
3318	None	None	None	None	None	0.2	1	0.38461538461538464	5	0.7058823529411765	12	0.5277777777777778	0.5882352941176471	15	10	3	0	0	1.0	6	6	1.2666666666666666	19	0.0	0.46153846153846156	-0.09997385740149452	0.5032268694959051	0.0009245123538950443	0.504705952929804	0.7156863141996718	0.5859760184775866	0.9740079140943034	0.5315486145270216	0	0	0.0
6651	0.0015612635952224506	0.000442836384841903	0.00043607200239537304	0.9994477596428255	None	0	0	0.375	3	0.7777777777777778	7	0.4074074074074074	0.7777777777777778	10	7	0	0	0	0.3333333333333333	3	9	0.7333333333333333	11	0.0	1.0	0.09999840742057715	0.5000089299931307	6.786029143335476e-06	0.5193881624882589	0.0872054662748757	0.5089575622539319	0.6092832039846076	0.509453986248823	0	1.0	0.0
1226	None	None	None	None	None	0	0	0.75	3	0.5	2	0.5	0.5	5	2	0	1	0	0.75	3	4	0.4	6	1.0	1.0	-0.09999999999879329	0.5000000000161601	0.04930077992792482	0.5046892659176896	0.04291681950816209	0.6894119833661475	0.6718973964181736	0.5675944158610978	1.0	1.0	0.0
5600	9.353964652797057e-08	6.323212891837117e-08	-2.1202061487651052e-08	0.9999884194351318	None	0.25	1	0.4	4	0.75	9	0.25925925925925924	0.75	13	9	0	0	0	0.6666666666666666	6	9	0.9333333333333333	14	0.0	1.0	0.1019089805794661	0.6580138366753333	0	0.5	0.001137072329845823	0.5113485924469432	0.6161853938792912	0.5580584196854901	0	1.0	0.0
468	None	None	None	None	None	0.125	2	0.35294117647058826	12	0.6326530612244898	31	0.6296296296296297	0.5510204081632653	38	27	12	0	0	1.0	9	9	3.4	51	0.0	0.7555555555555555	0.09997477753577955	0.5003853640416976	0.028726981263874584	0.5837237157165636	0.09375927992594066	0.5395379074093443	0.579032487385932	0.5414134524930962	0	1.0	0.0
1707	None	None	None	None	None	0	0	0.3333333333333333	2	0.8333333333333334	5	1.0	0.8333333333333334	7	5	0	2	0	0.125	1	8	0.5333333333333333	8	1.0	0.8571428571428571	-0.07147326177455623	0.5910303830648256	0.13527750594513585	0.565936347607719	-0.02335912878305338	0.5137594058372897	0.7067424288856511	0.5571301239808912	1.0	1.0	0.0
3667	0.00014884244029658673	7.296713584756736e-07	-6.824427124384293e-07	0.999997277750813	None	0.25	1	0.4	4	0.7692307692307693	10	0.234375	0.7692307692307693	14	10	0	0	0	1.0	8	8	1.0	15	0.0	0.8571428571428571	0.04149297992071953	0.6517370895863833	0.09988264326732807	0.5001043073108181	-0.041460192032206133	0.5208889488147993	0.6548766808115841	0.5589499933889781	0	1.0	0.0
5629	0.0057671317853120315	0.002061392169357579	0.0016494004112484074	0.9970766495168909	None	0.25	1	0.4	4	0.75	9	0.25925925925925924	0.75	13	9	0	0	0	0.6666666666666666	9	6	0.9333333333333333	14	0.0	1.0	0.09999637218245885	0.5000441099364472	0.002048171068862534	0.6814548839582553	0.09999999999999461	0.5000000000356511	0.6134283367375938	0.5630494575100704	0	1.0	0.0
3385	0.002633610323147273	0.002141840867651448	-0.0016986398688292313	0.996046663044241	None	0.25	1	0.4	4	0.7692307692307693	10	0.23809523809523808	0.7692307692307693	14	10	0	0	0	0.7777777777777778	7	9	1.0	15	0.0	1.0	0.09998045388525176	0.5000864576838249	0.23008953028229756	0.6767418363867111	0.13385692903788848	0.6504419087814018	0.6527402993714456	0.6114446689899603	0	1.0	0.0
2892	None	None	None	None	None	0	0	0.2777777777777778	5	0.6666666666666666	16	0.48148148148148145	0.125	5	3	20	15	0	0.6666666666666666	9	6	1.7333333333333334	26	0.35714285714285715	1.0	0.028040785995835694	0.548279400094267	2.158222745944804e-08	0.5000007991636602	0.0380164576622183	0.5996389934477677	0.5418077060601293	0.5496430310297135	1.0	1.0	0.8039659840780568
1284	None	None	None	None	None	0	0	0.6666666666666666	2	0.5	1	0.6666666666666666	0	0	0	3	9	0	0.6666666666666666	2	3	0.26666666666666666	4	0.9	0	0	0	0	0	0	0	0	0	0	0	0
2246	None	None	None	None	None	0	0	0.15384615384615385	2	0.8823529411764706	15	0.6333333333333333	0.058823529411764705	2	1	16	0	0	0.8333333333333334	6	5	1.2666666666666666	19	0.0	0.5714285714285714	0.09988721392952973	0.5002349467909644	0.028890384902250932	0.5022211773974377	2.1279248501608276e-13	0.5000000000004707	0.6034143573508957	0.5008187122075081	0	1.0	0.0
2606	None	None	None	None	None	0	0	0.42857142857142855	3	0.625	5	0.5	0.5	7	4	2	3	0	0.8	5	4	0.6666666666666666	10	0.6	0.4	0.152280667595234	0.517270863244685	6.280240592144862e-12	0.5000000012205067	0.09990737204793146	0.5481053419448148	0.6516294126400237	0.5218302259141187	1.0	1.0	0.0
2940	0.00022013821310746138	8.070264840800171e-07	2.6542308386888945e-08	0.9999975344693032	None	0.3333333333333333	1	0.4444444444444444	4	0.7272727272727273	8	0.2653061224489796	0.7272727272727273	12	8	0	0	0	1.0	7	7	0.8666666666666667	13	0.0	1.0	-0.06199324854295054	0.6722349533535038	0.016730299150861033	0.5308780588311289	0.03146235327979373	0.6928126394348679	0.6400736604698494	0.6345440011207131	0	1.0	0.0
1875	None	None	None	None	None	0.3333333333333333	2	0.6428571428571429	9	0.2777777777777778	5	0.5714285714285714	0.16666666666666666	11	3	8	3	0	0.7142857142857143	7	5	1.3333333333333333	20	0.25	0.5	0.19149749020935064	0.6541997738994156	0.09421307827389647	0.5583521763085794	0.09989744143270687	0.5001563430978277	0.6149195995734437	0.5722127028584761	1.0	1.0	0.0
2780	6.114910204459941e-05	2.0717453321379474e-07	2.068520132158137e-07	0.9999967305462777	None	0	0	0.5	2	0.6666666666666666	2	0.5555555555555556	0.6666666666666666	4	2	0	2	0	1.0	3	3	0.3333333333333333	5	1.0	0	0.017735196205605687	0.659281840061536	0.09308295896278336	0.601663699655912	0.07050345238478055	0.554285819474755	0.6076581037297835	0.6059134741897099	0.5	0.5	0.0
2239	None	None	None	None	None	0	0	0.3333333333333333	6	0.6666666666666666	16	0.48148148148148145	0.5833333333333334	20	14	5	2	0	0.6666666666666666	9	6	1.7333333333333334	26	0.25	0.3	0.07303112007852877	0.6279888098078062	0	0.5	-0.03745095086267408	0.5204225791024619	0.6128107615464493	0.5502740594353478	0.15000000000000002	0.15	0.0
7252	0.0007725554038404244	7.988992560293933e-05	1.9031441783489956e-05	0.9976600548767746	None	0.3333333333333333	1	0.4444444444444444	4	0.7272727272727273	8	0.28888888888888886	0.7272727272727273	12	8	0	0	0	0.5555555555555556	5	9	0.8666666666666667	13	0.0	1.0	0.3829077329805003	0.8059030235471119	0.09490980531807096	0.503652946557293	0.023521679354263345	0.5064337315816274	0.824921598757473	0.6196315484584491	0	1.0	0.0
2185	None	None	None	None	None	0	0	0.2222222222222222	6	0.7368421052631579	28	0.8888888888888888	0.05263157894736842	5	2	34	9	0	0.5555555555555556	9	5	2.6666666666666665	40	0.13043478260869565	0.8888888888888888	0.07339989849407726	0.6001113765034909	0.00018976774692332896	0.5017855063860296	0.08921270665895457	0.5485511805297244	0.6057808258329466	0.5504848661858587	1.0	1.0	0.0
4136	0.004801357969097933	0.0002471638049745318	0.0001682537880066345	0.9932199512237305	None	0.25	1	0.4	4	0.75	9	0.25925925925925924	0.75	13	9	0	0	0	0.6666666666666666	6	9	0.9333333333333333	14	0.0	1.0	0.03976425198612031	0.5109889520405182	-0.3104544782831976	0.793752586767224	0.28691945842248257	0.5335891270150168	0.9187430252225518	0.6245108501401774	0	1.0	0.0
1942	None	None	None	None	None	0.25	1	0.4	4	0.75	9	0.25925925925925924	0.75	13	9	0	0	0	0.6666666666666666	6	9	0.9333333333333333	14	0.0	1.0	0.053828952211894855	0.6137140800240701	0.05334384952823623	0.6402567821943106	-0.03589937056542925	0.5200649258670711	0.6103647868959166	0.5922426893110261	0	1.0	0.0
6955	1.2236791468062635e-10	4.0797198210302296e-12	1.844801801975036e-12	0.9999999999999999	None	0.3333333333333333	1	0.4444444444444444	4	0.7272727272727273	8	0.28888888888888886	0.7272727272727273	12	8	0	0	0	0.5555555555555556	5	9	0.8666666666666667	13	0.0	1.0	0.09999912467767649	0.5000711676886858	-0.06435838361557215	0.6117083346477659	7.902762784127648e-27	0.5	0.6630021281402946	0.5378262119116538	0	0.8333333333333334	0.0
4902	0.0027479890039655563	0.00029290967195866866	0.0002833780287439813	0.993503251373278	None	0.25	1	0.4	4	0.7692307692307693	10	0.23809523809523808	0.7692307692307693	14	10	0	0	0	0.7777777777777778	7	9	1.0	15	0.0	1.0	0.09999101300218256	0.5004967940340054	0.03942897300125199	0.5862774442011056	-0.08604526205134914	0.6482136687798312	0.6873966725850719	0.5794689357526092	0	0	0.0
767	None	None	None	None	None	0	0	0.38461538461538464	5	0.5294117647058824	9	0.5428571428571428	0	1	0	17	6	0	0.7142857142857143	7	5	1.2666666666666666	19	0.16216216216216217	0.26666666666666666	0	0	0	0	0	0	0	0	0	0	0
788	None	None	None	None	None	0.3333333333333333	1	0.5	4	0.7	7	0.3333333333333333	0.7	11	7	0	0	0	0.4444444444444444	9	4	0.8	12	0.0	1.0	0.003943389159340634	0.5250982298693241	0.1319510720536683	0.5400370842718584	0.007875914506495019	0.5320331777225814	0.6483063564215142	0.5323943729021509	0	1.0	0.0
1298	None	None	None	None	None	0	0	0.4	2	0.8	4	1.0	0.8	6	4	0	0	0	0.14285714285714285	7	1	0.4666666666666667	7	0.0	0.6666666666666666	-0.07026674877709808	0.5913500757528402	-0.07404184826458113	0.5509484579103043	8.270101565302077e-12	0.5000000002843936	0.5965151041384145	0.5476923098843146	0	1.0	0.0
220	None	None	None	None	None	0.09090909090909091	1	0.4	10	0.5714285714285714	20	0.4567901234567901	0.45714285714285713	23	16	13	0	0	1.0	9	9	2.466666666666667	37	0.0	0.5714285714285714	0.1349683121438015	0.6757792099589817	-0.03478698657891971	0.6728256194038739	0.07576331949877277	0.6021092403124848	0.6978510271482687	0.6509532558673493	0	1.0	0.0
1155	None	None	None	None	None	0.5	1	0.6666666666666666	4	0.5714285714285714	4	0.36	0.5714285714285714	8	4	0	0	0	1.0	5	5	0.6	9	0.0	1.0	-0.09810913659095197	0.5609684254529731	0.11436145615122026	0.5375465196619672	0.09967817049957815	0.5008861428533439	0.7203358873964523	0.5332099670237084	0	0	0.0
978	None	None	None	None	None	0.045454545454545456	1	0.2978723404255319	14	0.6323529411764706	43	0.8641975308641975	0.4117647058823529	40	28	29	1	0	1.0	9	9	4.666666666666667	70	0.02	0.9180327868852459	0.17053221997189336	0.5563080265889802	0.0887254619329644	0.5439940527169366	0.006711893563992788	0.5174047575592953	0.6569027168430666	0.5392748577475417	1.0	0.95	0.0
2206	None	None	None	None	None	0.25	1	0.36363636363636365	4	0.7857142857142857	11	0.2222222222222222	0.7857142857142857	15	11	0	0	0	0.8888888888888888	8	9	1.0666666666666667	16	0.0	1.0	-0.08610254551055993	0.6890324034264965	0.06459508333451822	0.595663543339527	0.009611796577473734	0.6637859924786532	0.6469366489043937	0.6504641480576844	0	0.4666666666666667	0.0
458	None	None	None	None	None	0.1111111111111111	1	0.4	8	0.5357142857142857	15	0.6122448979591837	0.21428571428571427	13	6	16	1	0	1.0	7	7	2.0	30	0.034482758620689655	0.48	0.09547674753304278	0.5438919466442761	0.08044880363199379	0.5816106252488806	-0.09360215453027286	0.5345827139829289	0.6840344699980897	0.553458361641888	0.0	0	0.0
4130	0.0011176893164639118	5.950211051185509e-05	5.940197320683018e-05	0.9984513282855291	None	0	0	0.42857142857142855	3	0.75	6	0.5555555555555556	0.75	9	6	0	1	0	0.2222222222222222	2	9	0.6666666666666666	10	1.0	1.0	0.09255024366732083	0.7863155726796578	4.025921960779158e-12	0.5000000006306118	0.0480396296934186	0.5040418136982276	0.5936888047044249	0.6081816287546149	0.2222222222222222	0.3333333333333333	0.0
4552	0.003857575635886895	0.0005760238228271039	-0.0001660261056954208	0.9955453796543854	None	0.25	1	0.4	4	0.75	9	0.25925925925925924	0.75	13	9	0	0	0	0.6666666666666666	9	6	0.9333333333333333	14	0.0	1.0	0.011691648820239245	0.6574449036888196	0.04373635510990689	0.657511173765597	0.1329378161290578	0.721841756123002	0.6894551543825261	0.6797425634591303	0	1.0	0.0
2161	None	None	None	None	None	1.0	1	1.0	4	0.25	1	0.5	0.25	5	1	0	0	0	0.75	3	4	0.4	6	0.0	1.0	0.2525418558014566	0.575270547502473	-0.09741189860209251	0.5152226345448387	8.3005838960601e-12	0.500000000313927	0.8147657275417877	0.5303208691658245	0	1.0	0.0
1833	None	None	None	None	None	0	0	0.5555555555555556	5	0.45454545454545453	5	0.6190476190476191	0	3	0	9	7	0	0.42857142857142855	7	3	0.8666666666666667	13	0.3684210526315789	0.36363636363636365	0	0	0	0	0	0	0	0	0	0	0
6680	0.0053324088886722515	0.0022510904741942337	0.001619597163772011	0.9966072908273615	None	0.3333333333333333	1	0.4444444444444444	4	0.7272727272727273	8	0.28888888888888886	0.7272727272727273	12	8	0	0	0	0.5555555555555556	5	9	0.8666666666666667	13	0.0	1.0	0.0999836337279862	0.5725349279908001	-0.006922925998290368	0.6782742095286988	0.2900736730490555	0.5526370678951893	0.7752002009212415	0.6026362087044176	0	1.0	0.0
7413	0.00038487597392867644	5.3566277792492075e-05	-4.166561681105678e-05	0.9992999199272923	None	0.25	1	0.4	4	0.75	9	0.25925925925925924	0.75	13	9	0	0	0	0.6666666666666666	6	9	0.9333333333333333	14	0.0	1.0	0.09996216731750715	0.5001668288759654	0.004912922323722169	0.517065817320826	0.02822560404741899	0.5162211974056304	0.599919959944937	0.5111535393832963	0	1.0	0.0
1620	None	None	None	None	None	0	0	0.6666666666666666	2	0.5	1	0.6666666666666666	0.5	3	1	0	2	0	0.6666666666666666	3	2	0.26666666666666666	4	1.0	0	0.09351150362204537	0.5293593404381105	0.08821520841476435	0.5980446212167233	0.02863002887148136	0.6259841588828362	0.5970508747863905	0.5849938357662284	1.0	1.0	0.0
6858	8.581615780343165e-09	7.91789652744331e-09	3.5581407564895115e-10	0.9999990108187164	None	0.3333333333333333	1	0.5	4	0.7	7	0.3333333333333333	0.7	11	7	0	0	0	0.4444444444444444	4	9	0.8	12	0.0	1.0	0.09999959469216249	0.5003892674070993	-0.07783805277864016	0.5150101620134878	9.549031562052512e-18	0.5000000000000033	0.6743433567540305	0.505134466540746	0	0.9090909090909091	0.0
6559	0.00592748441531068	0.0009082680679601039	-0.00025304777308824344	0.9943534581831371	None	0.25	1	0.4	4	0.75	9	0.25925925925925924	0.75	13	9	0	0	0	0.6666666666666666	6	9	0.9333333333333333	14	0.0	1.0	0.02653464120786688	0.5355169376649247	0.09018883938411612	0.6136758551835765	0.3298703987206367	0.6055816795524219	0.8014154320958976	0.5853135431647722	0	1.0	0.0
356	None	None	None	None	None	0	0	0.4	2	0.8	4	0.4666666666666667	0.8	6	4	0	0	0	0.6	3	5	0.4666666666666667	7	0.0	0	0.19347466129153063	0.6498066243889787	0.040967394176889424	0.5154583272197675	0.01519804515954724	0.534381561087089	0.6890694597579528	0.5677299405240548	0	1.0	0.0
4428	0.004607476928389018	0.0024205230238062317	0.0023066057349495684	0.9980090510321937	None	0.25	1	0.4	4	0.7692307692307693	10	0.23809523809523808	0.7692307692307693	14	10	0	0	0	0.7777777777777778	9	7	1.0	15	0.0	1.0	0.09993138918794615	0.5007810261770025	0.002362595886078304	0.5019112235702967	0.09993199754535256	0.5084228944049142	0.6129011582908295	0.5037052491668884	0	0	0.0
7199	0.01090776708461951	0.0016905525047649181	0.0014954173735476056	0.9822788822793175	None	0.25	1	0.4	4	0.7692307692307693	10	0.23809523809523808	0.7692307692307693	14	10	0	0	0	0.7777777777777778	7	9	1.0	15	0.0	1.0	0.2610487039259722	0.7666233841824354	4.344791253700754e-07	0.5004444977397966	0.0999967903450119	0.5000066080857922	0.7456504592152032	0.597978408922351	0	0	0.0
4833	0.005181026458045669	0.0006913065020348873	-0.0006396748434977669	0.9956085656270732	None	0.25	1	0.4	4	0.75	9	0.25925925925925924	0.75	13	9	0	0	0	0.6666666666666666	6	9	0.9333333333333333	14	0.0	1.0	-0.09996324261082593	0.500070398774691	0.0033492292416050103	0.5685626715534879	-0.0726189385837454	0.6607562940518366	0.6144263588273978	0.5779375199150297	0	0	0.0
3161	3.6110402622211424e-08	3.199834948139548e-08	-2.9751514520978988e-08	0.9999932366369829	None	0	0	0.4	2	0.8	4	0.4666666666666667	0.8	6	4	0	0	0	0.6	3	5	0.4666666666666667	7	0.0	0	0.07391535900167132	0.5840501299629036	2.0916275034282547e-12	0.5000000001928587	3.5398970283626774e-09	0.5000014169487498	0.5862393152549904	0.5282555091589726	0	1.0	0.0
7136	0.003016510714309112	0.0010956211710119095	0.0010007843226940544	0.9950032781174569	None	0.25	1	0.36363636363636365	4	0.7857142857142857	11	0.2222222222222222	0.7857142857142857	15	11	0	0	0	0.8888888888888888	8	9	1.0666666666666667	16	0.0	1.0	0.024384843073893832	0.5334392383352489	4.6328255286526044e-05	0.5872278301545387	0.09999999911601615	0.5000000027468078	0.6011127913182117	0.5404508998730401	0	1.0	0.0
2809	0.0027259941462122713	0.00020530096823644794	0.00010485563548787456	0.9953681178984021	None	0.25	1	0.36363636363636365	4	0.7857142857142857	11	0.2222222222222222	0.7857142857142857	15	11	0	0	0	0.8888888888888888	8	9	1.0666666666666667	16	0.0	1.0	0.2633826561117768	0.6866132695298343	0.08155304272589008	0.5451214854944411	-0.013066005883043658	0.6284928599825127	0.7378239305791922	0.6217593999516648	0	0.6	0.0
5008	0.012963310939116136	0.0006303537594770532	-0.000630178394964106	0.9797252424722415	None	0.25	1	0.4	4	0.75	9	0.25925925925925924	0.75	13	9	0	0	0	0.6666666666666666	6	9	0.9333333333333333	14	0.0	1.0	0.2133198318939491	0.6552002747995413	-0.018260002291708342	0.6503220261642225	0.09999999999226153	0.5000000000479483	0.7519382327899897	0.6036772364774596	0	1.0	0.0
4665	2.527371859987999e-06	8.703848858046292e-08	-6.626838035235706e-08	0.9999963802382928	None	0.25	1	0.4	4	0.7692307692307693	10	0.23809523809523808	0.7692307692307693	14	10	0	0	0	0.7777777777777778	7	9	1.0	15	0.0	1.0	0.3002126341538617	0.5253498749549832	-0.049433396237308344	0.6226607544391767	0.0012753282705047044	0.5476196524313962	0.8188560636198944	0.5657340925111736	0	1.0	0.0
2060	None	None	None	None	None	0	0	0.5	3	0.3333333333333333	2	0.6666666666666666	0	0	0	7	11	0	0.75	4	3	0.5333333333333333	8	0.6111111111111112	0	0	0	0	0	0	0	0	0	0	0	0
5288	0.019454104695911374	0.0017952926648664156	-0.0012268115974453577	0.9844897208674084	None	0.25	1	0.4	4	0.75	9	0.25925925925925924	0.75	13	9	0	0	0	0.6666666666666666	6	9	0.9333333333333333	14	0.0	1.0	0.099997740755515	0.5007483940959147	0.05354236037237906	0.5513261640302003	0.09999149127329164	0.500010786170961	0.5545237616999376	0.5174152112350248	0	0	0.0
154	None	None	None	None	None	0	0	0.4	12	0.5116279069767442	22	0.625	0.046511627906976744	10	2	34	11	0	0.8888888888888888	8	9	3.0	45	0.171875	0.5	0.0029745172730333445	0.6639460839658805	0.006691467976204768	0.5228698792334774	0.20460245995519774	0.7430227955976111	0.7061291438951732	0.6482610123053542	1.0	1.0	0.08306119312136956
6535	0.002897153863392305	0.0011370775793289357	0.0010803591735876568	0.995891669003992	None	0.25	1	0.4	4	0.7692307692307693	10	0.23809523809523808	0.7692307692307693	14	10	0	0	0	0.7777777777777778	7	9	1.0	15	0.0	1.0	0.09414543132797083	0.6047926700651777	0.2251921878288395	0.6179754707500471	0.0999908879275442	0.5340664561434495	0.6613438830304552	0.5860448775996658	0	1.0	0.0
549	None	None	None	None	None	0.2	1	0.5	6	0.4666666666666667	7	0.4722222222222222	0.26666666666666666	9	4	7	5	0	1.0	6	6	1.1333333333333333	17	0.38461538461538464	0.36363636363636365	-0.1855435996869691	0.9356806895871757	0.09999999173477317	0.5000091064780107	-0.08956146499827389	0.9947620382968773	0.9676435686075328	0.9334752653471003	1.0	1.0	0.0
3815	0.0013600568647336663	0.0006193662929143247	6.14420325187803e-06	0.9973899738168214	None	0.25	1	0.36363636363636365	4	0.7857142857142857	11	0.2222222222222222	0.7857142857142857	15	11	0	0	0	0.8888888888888888	8	9	1.0666666666666667	16	0.0	1.0	0.09999765839215498	0.5006293996355382	-0.009248454634983515	0.6260464103169906	0.09516040383525676	0.5669179462522971	0.6184362092742155	0.5652177993895914	0	1.0	0.0
2542	None	None	None	None	None	0	0	0.6	3	0.6	3	0.4666666666666667	0.6	6	3	0	1	0	0.6	5	3	0.4666666666666667	7	1.0	0.5	-0.09897562511582478	0.6099350059839947	7.902762784127648e-27	0.5	-0.045675003991459406	0.5137743488593143	0.6000101265241157	0.5417484365128459	1.0	1.0	0.0
6122	0.00446746683527921	0.0009481045789217573	0.0009086011853621628	0.9979368153047905	None	0.3333333333333333	1	0.5	4	0.7	7	0.3333333333333333	0.7	11	7	0	0	0	0.4444444444444444	4	9	0.8	12	0.0	1.0	0.09987359834108726	0.5016233589110217	0.003883543433728201	0.52049226994289	0.15732651603075548	0.5005619489387034	0.653146514935549	0.5075624463047688	0	1.0	0.0
2548	None	None	None	None	None	0.3333333333333333	1	0.5	4	0.7	7	0.2857142857142857	0.7	11	7	0	0	0	0.8571428571428571	6	7	0.8	12	0.0	0.6666666666666666	-0.08062984488179872	0.5459468781125197	0.26120833869843285	1.0	0.09999999907391793	0.5000000120715448	0.9962240306381211	0.9999999999914537	0	1.0	0.0
670	None	None	None	None	None	0	0	0.25	1	1.0	3	1.0	1.0	4	3	0	0	0	0.2	1	5	0.3333333333333333	5	0.0	0	-0.06444408257845202	0.5020964064636529	2.412403926795569e-10	0.5000000006141316	3.053286269869735e-05	0.5002692868534773	0.5753869099302064	0.500788568093564	0	0.75	0.0
1334	None	None	None	None	None	0	0	0.5	5	0.4166666666666667	5	0.4666666666666667	0	1	0	12	10	0	0.8333333333333334	6	5	0.9333333333333333	14	0.37037037037037035	0.6666666666666666	0	0	0	0	0	0	0	0	0	0	0
2682	4.211578822056783e-08	1.0966166067423803e-08	2.8600497659638118e-09	0.9999980787031848	None	0	0	0.5	3	0.7142857142857143	5	0.5625	0.7142857142857143	8	5	0	1	0	0.25	8	2	0.6	9	1.0	0.8571428571428571	0.05747293257675155	0.504333380222484	0.1242938763658378	0.6347761174953492	6.767273775903223e-07	0.5002981004818213	0.624420784102802	0.5474640013375831	0.0	0	0.0
2108	None	None	None	None	None	0	0	0.20588235294117646	7	0.7755102040816326	38	0.6296296296296297	0.673469387755102	39	33	11	2	0	1.0	9	9	3.4	51	0.1	0.9523809523809523	-0.03115290534324845	0.6667099019023135	5.317531068681661e-07	0.5412450859179863	-0.023313672978160623	0.6665654400001331	0.6036169258841274	0.6264763831017056	1.0	0.9743589743589743	0.0
6984	1.9730910960686627e-05	4.081963222282631e-06	4.483974918718311e-07	0.998751695918067	None	0.25	1	0.4	4	0.75	9	0.25	0.75	13	9	0	0	0	0.875	8	7	0.9333333333333333	14	0.0	1.0	0.09999970805718958	0.5008068585715867	0.1494646014736845	0.5654991224908431	0.019334704932259666	0.509032429133137	0.6314944347758087	0.5252179064512513	0	1.0	0.0
4828	0.003775601763242947	0.0017968885152136159	0.0017874643943714878	0.9950713618754922	None	0.3333333333333333	1	0.4444444444444444	4	0.7272727272727273	8	0.28888888888888886	0.7272727272727273	12	8	0	0	0	0.5555555555555556	5	9	0.8666666666666667	13	0.0	1.0	0.09987823563109155	0.5085307687129774	-0.0831050430154178	0.5568459734855132	0.08619885025413405	0.5084317124357978	0.696402250063792	0.5246656045442367	0	1.0	0.0
244	None	None	None	None	None	0.3333333333333333	1	0.4444444444444444	4	0.7272727272727273	8	0.28888888888888886	0.7272727272727273	12	8	0	0	0	0.5555555555555556	5	9	0.8666666666666667	13	0.0	1.0	0	0.5	0.054578736760593924	0.5833329678432808	0.03189593128320641	0.6588447546868472	0.5825732982542969	0.5821341183484279	0	1.0	0.0
5088	3.979366510809343e-07	1.5470774805191684e-07	-1.2923084056253542e-08	0.9999439297899109	None	0	0	0.375	3	0.8	8	0.3	0.8	11	8	0	0	0	0.625	5	8	0.8	12	0.0	0.8571428571428571	0.0998851824834822	0.504341083774529	0.0009658739190230479	0.5153882884818659	1.275317941570049e-09	0.500000001533604	0.6143206015855652	0.5065777352385331	0	1.0	0.0
7381	0.021911785609780354	0.004830684608807619	0.0043111706347163875	0.9797688640956111	None	0.25	1	0.4	4	0.75	9	0.25	0.75	13	9	0	0	0	0.875	7	8	0.9333333333333333	14	0.0	0.8571428571428571	0.27665703815098597	0.764482456848627	-0.0185633767576918	0.502937841147612	0.3564482750992287	0.5299309446656241	0.8342397415193048	0.6073875565221022	0	0	0.0
1257	None	None	None	None	None	0.5	1	0.8333333333333334	5	0.16666666666666666	1	0.5	0.16666666666666666	5	1	2	4	0	1.0	4	4	0.5333333333333333	8	1.0	0.5	0.0999999447326613	0.5000000828443946	0.037227426419832274	0.5146306953632152	-0.09972897285920414	0.5012782061175819	0.6971846697857518	0.5053041893454892	0.0	0	0.0
1653	None	None	None	None	None	0	0	0.125	5	0.8596491228070176	49	0.8194444444444444	0.05263157894736842	6	3	52	5	0	0.8888888888888888	8	9	3.933333333333333	59	0.047619047619047616	0.7692307692307693	0.028748432007641322	0.6815350565555831	2.0922224185852876e-05	0.5001624064150302	0.0999997731637802	0.5000013439868618	0.6240726088942569	0.5631189926539232	1.0	1.0	0.2275970539322098
6860	0.003481085002278342	0.0012366114529631625	0.0004907412129933444	0.9961743473466655	None	0.25	1	0.36363636363636365	4	0.7857142857142857	11	0.2222222222222222	0.7857142857142857	15	11	0	0	0	0.8888888888888888	8	9	1.0666666666666667	16	0.0	1.0	0.09999754935234434	0.5043549626835808	-0.0999914297145385	0.5000201645565717	0.09987782913263298	0.5000251393882207	0.7195950529720698	0.5014667880456407	0	1.0	0.0
3708	0.0003062000929636999	0.00014814690966842003	-3.393512759622433e-06	0.9995248745644195	None	0.25	1	0.4	4	0.75	9	0.25925925925925924	0.75	13	9	0	0	0	0.6666666666666666	6	9	0.9333333333333333	14	0.0	1.0	-0.03622300460873489	0.5070543139841518	-0.035107235558728536	0.6660280443771306	0.039769520810257905	0.6507914090667255	0.6278214856652065	0.609926801848428	0	1.0	0.0
2907	4.967706696699088e-05	3.956367596012241e-07	-3.9320147149404916e-07	0.9999999980294659	None	0.3333333333333333	1	0.4444444444444444	4	0.7272727272727273	8	0.2653061224489796	0.7272727272727273	12	8	0	0	0	1.0	7	7	0.8666666666666667	13	0.0	1.0	0.09873128638119058	0.5157965564997485	-0.16613731976779686	0.6445428145697625	0.04278284626963038	0.5680718222341309	0.7590013592778575	0.5770750078746297	0	0.8333333333333334	0.0
324	None	None	None	None	None	0	0	0.2222222222222222	12	0.7341772151898734	58	1.0	0.3924050632911392	40	31	40	0	0	1.0	9	9	5.4	81	0.0	1.0	0.06286276222702489	0.5187323356571375	0.025687211856056647	0.5819860407101147	0.09630094804806708	0.5082018872196797	0.5746529782972094	0.5364938682618076	0	0.45	0.0
5946	0.010715855685166772	0.0006957826223029072	-1.3782755083899426e-05	0.9924020782551713	None	0.25	1	0.4	4	0.75	9	0.25925925925925924	0.75	13	9	0	0	0	0.6666666666666666	6	9	0.9333333333333333	14	0.0	1.0	0.09999999851855172	0.5001290217167158	7.902762784127648e-27	0.5	-0.029315491010009874	0.6354081644564138	0.6349688494240275	0.5462015928486628	0	1.0	0.0
3247	1.4185765700370718e-08	1.2644583789105659e-08	1.126561419470271e-08	0.9999975968408896	None	0	0	0.6666666666666666	2	0.5	1	0.6666666666666666	0.5	3	1	0	0	0	0.6666666666666666	2	3	0.26666666666666666	4	0.0	0	0.09954967005047619	0.5	0.10917676274331793	0.5179173909620958	2.1080319471748313e-08	0.500000824392725	0.6209400824910238	0.5059750124584238	0	1.0	0.0
5173	0.0032310952287801296	0.00034318712098135835	-0.00028295716309796745	0.9931429625531036	None	0.25	1	0.4	4	0.75	9	0.25925925925925924	0.75	13	9	0	0	0	0.6666666666666666	6	9	0.9333333333333333	14	0.0	1.0	0.1354222932744803	0.9269575886294772	1.0534735839918526e-05	0.5003408218422726	-0.0035988586390094794	0.6489473074839115	0.7178738828833322	0.7412000796176013	0	1.0	0.0
5314	0.011311182956736748	0.010989511821809829	0.010989492123955526	0.9935259516235124	None	0.3333333333333333	1	0.5	4	0.7	7	0.3333333333333333	0.7	11	7	0	0	0	0.4444444444444444	4	9	0.8	12	0.0	1.0	0.09999999727164177	0.500000006022876	-0.044064287375930114	0.527890757611018	0.12234433853612825	0.5771466486989226	0.6724810954976276	0.5351709805263174	0	1.0	0.0
5816	0.027470076642265223	0.008927606760072634	-0.008901807385241236	0.9730820861787659	None	0.25	1	0.4	4	0.75	9	0.25925925925925924	0.75	13	9	0	0	0	0.6666666666666666	6	9	0.9333333333333333	14	0.0	1.0	-0.19814587246871207	0.5605868033813062	0.09649436310902804	0.5732448506538945	0.13860990879577378	0.6097024142408507	0.8037105080046646	0.5813301002214775	0	0.9230769230769231	0.0
4671	2.8875576238040873e-06	2.5769646320466034e-06	-2.450195196567396e-07	0.9996194100105482	None	0.25	1	0.4	4	0.75	9	0.25925925925925924	0.75	13	9	0	0	0	0.6666666666666666	9	6	0.9333333333333333	14	0.0	1.0	0.030373584517167946	0.5057930097564283	0.03349861550715978	0.5913485362554752	0.020056973103524854	0.5509648202837371	0.5314594190630607	0.5496100472441887	0	1.0	0.0
2727	4.510139142262866e-08	3.7290952540859525e-08	-3.728703638898288e-08	0.9999929410210996	None	0	0	0.3333333333333333	2	0.6666666666666666	4	0.5714285714285714	0	0	0	7	16	0	0.2857142857142857	7	2	0.5333333333333333	8	0.8888888888888888	1.0	0	0	0	0	0	0	0	0	0	0	0
4935	0.0003537410585716963	5.863345229621596e-07	-1.0084649851394164e-07	0.9999965242111448	None	0.25	1	0.4	4	0.75	9	0.25925925925925924	0.75	13	9	0	0	0	0.6666666666666666	9	6	0.9333333333333333	14	0.0	1.0	0.06358139210503408	0.5561646532490508	0.07817991364447752	0.5110182910132409	0.06995508906274872	0.5983988257120343	0.5421500672116486	0.5554780525218045	0	1.0	0.0
3264	None	None	None	None	None	0	0	0.32142857142857145	9	0.65	26	0.5185185185185185	0.65	35	26	6	0	0	1.0	9	9	2.8	42	0.0	0.5454545454545454	-0.028622968127671938	0.5611103153695017	3.791500312861948e-19	0.5000000001236657	-0.09999999996854053	0.5000000045688935	0.6051441948799642	0.5204610214013461	0	1.0	0.0
4289	0.0010617327308779971	0.0005819629504119955	9.865760267019397e-05	0.9991522295335568	None	0.25	1	0.4	4	0.75	9	0.25925925925925924	0.75	13	9	0	0	0	0.6666666666666666	9	6	0.9333333333333333	14	0.0	1.0	0.02953955981560539	0.5427274050744629	-0.014928925127696618	0.6567554711722212	-0.067654931040358	0.8192639353043204	0.6413003502801335	0.6850737953135074	0	0.8461538461538461	0.0
2817	1.8743335305590967e-06	6.658429999792698e-07	2.658121901092103e-09	0.9998049566249496	None	0.5	1	0.5714285714285714	4	0.625	5	0.3333333333333333	0.625	9	5	0	0	0	0.8333333333333334	6	5	0.6666666666666666	10	0.0	1.0	0.08114917830237359	0.5084052046607924	0.0635460475817585	0.5161533790344444	1.1326440932652498e-16	0.5000000000000002	0.5878706180446055	0.5081876010537745	0	1.0	0.0
1676	None	None	None	None	None	0	0	0.5	3	0.5	3	0.6666666666666666	0	0	0	7	10	0	0.75	3	4	0.5333333333333333	8	0.5555555555555556	1.0	0	0	0	0	0	0	0	0	0	0	0
854	None	None	None	None	None	0	0	0.4666666666666667	7	0.45	9	0.7333333333333333	0.2	9	4	12	8	0	0.8333333333333334	5	6	1.4666666666666666	22	0.34782608695652173	0.2222222222222222	0.002788036154925558	0.665838431126794	0.20680717295180678	0.5080070915963731	-0.10494073519005072	0.522200384818477	0.7871458874159313	0.5671185592587504	1.0	1.0	0.0
1556	None	None	None	None	None	0	0	0.5	3	0.6666666666666666	4	0.5333333333333333	0.16666666666666666	3	1	4	2	0	0.6	3	5	0.5333333333333333	8	0.2	0.5	0.004253887082782807	0.5032116103306239	0.0007513883683149874	0.5017702699680985	-0.09976871713197216	0.5002020691485054	0.6177597291878263	0.5017279934617747	0.5	0.6666666666666666	0.0
7428	0.004629487867678875	0.00036540437333383666	-3.52604912202529e-05	0.9932817501934452	None	0.25	1	0.4	4	0.75	9	0.25925925925925924	0.75	13	9	0	0	0	0.6666666666666666	6	9	0.9333333333333333	14	0.0	1.0	7.902762784127648e-27	0.500000000002184	0.22674951358000386	0.5610090404403202	0.2286791680411467	0.5157815852186941	0.7452590259746064	0.5256778496343099	0	1.0	0.0
4048	4.196921991554262e-08	2.984549437874296e-08	-2.788400149803324e-08	0.9999942593418084	None	0	0	0.375	3	0.8	8	0.3	0.8	11	8	0	1	0	0.625	8	5	0.8	12	1.0	0.8571428571428571	0.09992307373877843	0.5002398417661853	0.202712725762851	0.9912721329493519	2.638219566959219e-16	0.5004029965300255	0.6994673949132428	0.8289702116733862	1.0	0.45454545454545453	0.0
2838	2.4157552260953025e-05	4.621606406725374e-08	-2.644237506877564e-08	0.9999970860329542	None	0.5	1	0.6666666666666666	4	0.5	3	0.4	0.5	7	3	0	0	0	0.8	5	4	0.5333333333333333	8	0.0	0.6666666666666666	0.16918591869147365	0.6145049790857838	0.10354315906099223	0.9999764293614702	-0.03726369104524583	0.508194708026012	0.7510980967883499	0.9762974631186349	0	1.0	0.0
709	None	None	None	None	None	0	0	1.0	1	0	0	1.0	0	1	0	0	0	0	0.5	2	1	0.13333333333333333	2	0.0	0	0	0	0	0	0	0	0	0	0	0	0
2337	None	None	None	None	None	0.3333333333333333	1	0.5	4	0.6666666666666666	6	0.3142857142857143	0.6666666666666666	10	6	0	0	0	0.7142857142857143	7	5	0.7333333333333333	11	0.0	1.0	0.09999723749538145	0.5000675308076212	-0.04936164175369967	0.5190890956666627	0.03975523401314844	0.5589739345460248	0.6486332457527691	0.5261147564719831	0	1.0	0.0
4152	0.00042910668169062545	6.027694484902036e-05	-3.99431367710403e-05	0.9999874246936159	None	0	0	0.3333333333333333	2	0.8571428571428571	6	0.36	0.8571428571428571	8	6	0	0	0	1.0	5	5	0.6	9	0.0	0	-0.03219610811604189	0.5	0.18017877350796374	0.5384472206475676	-0.0996045934681949	0.5059667087577855	0.767138974204787	0.5148257390477928	0	0.875	0.0
5239	0.005366565108552496	0.001138810892593962	0.0006115837269668695	0.9994765173880643	None	0.25	1	0.4	4	0.75	9	0.25925925925925924	0.75	13	9	0	0	0	0.6666666666666666	6	9	0.9333333333333333	14	0.0	1.0	0.09998747864995225	0.5061288384503858	0.18404713420550295	0.6608652978432379	0.09999867157648115	0.5000054824006918	0.5977769033383025	0.5573869330329971	0	1.0	0.0
6659	9.178547456538978e-09	8.509590924200787e-09	1.1848361527795148e-11	0.9999990014372873	None	0.3333333333333333	1	0.5	4	0.7	7	0.3333333333333333	0.7	11	7	0	0	0	0.4444444444444444	4	9	0.8	12	0.0	1.0	0.09690840195003383	0.5090180502694085	0.017006204419691372	0.5331608596851818	1.4466337951537567e-19	0.5000000000000001	0.6036185349718195	0.5140724947194075	0	1.0	0.0
2600	0.008310671286841672	0.0008720787000477285	0.0007333529850047208	0.9895496869955156	None	0.2	1	0.3333333333333333	4	0.8	12	0.20987654320987653	0.8	16	12	0	0	0	1.0	9	9	1.1333333333333333	17	0.0	1.0	0.39987089906950823	0.73186544035224	0.047181638486252654	0.5493270989508106	-0.019075688482658143	0.6583061079364988	0.8630964917156819	0.6500528634405925	0	0.5	0.0
2519	None	None	None	None	None	0.125	1	0.42105263157894735	8	0.5384615384615384	14	0.5185185185185185	0.5	20	13	7	4	0	0.6666666666666666	6	9	1.8666666666666667	28	0.36363636363636365	0.6086956521739131	-0.0021874696987446264	0.6799891866911322	0.293427850642681	0.6670114813664157	-0.059578341665403656	0.509758594397433	0.8163239663847645	0.6214765683541735	1.0	1.0	0.0
3759	0.007268909914801896	0.0007158072171344919	0.0006700814386001314	0.9881210907919018	None	0.25	1	0.4	4	0.75	9	0.25925925925925924	0.75	13	9	0	0	0	0.6666666666666666	6	9	0.9333333333333333	14	0.0	1.0	0.09966804974371993	0.508702654522668	0.07899013544702103	0.5426449335671395	0.09849895348860638	0.5023512250721294	0.5244949164672131	0.5179268351827406	0	0	0.0
486	None	None	None	None	None	0	0	0.5	4	0.4444444444444444	4	0.55	0	3	0	7	12	0	0.8	5	4	0.7333333333333333	11	0.8	0.2857142857142857	0	0	0	0	0	0	0	0	0	0	0
1892	None	None	None	None	None	0.3333333333333333	1	0.625	5	0.4444444444444444	4	0.4583333333333333	0.1111111111111111	4	1	6	0	0	0.6666666666666666	6	4	0.7333333333333333	11	0.0	0.2857142857142857	2.306541710879797e-18	0.5000000000000178	-0.39494505218193393	0.999999814755833	2.143425646574432e-06	0.5152959769773422	0.9770411411047135	0.9944456164089256	0	1.0	0.0
852	None	None	None	None	None	0	0	0.3333333333333333	3	0.6363636363636364	7	0.8125	0.36363636363636365	6	4	6	6	0	1.0	4	4	0.8666666666666667	13	0.42857142857142855	0	8.635290886929706e-11	0.5000000269187375	6.708220550235823e-06	0.5000198352444428	0.15475832666494352	0.5150699052175735	0.6747019756665096	0.5050312745352558	1.0	1.0	0.0
5506	0.0005013215050648964	4.571755281267679e-06	1.7839875215753655e-06	0.9999657081288826	None	0.2	1	0.3333333333333333	4	0.8	12	0.20987654320987653	0.8	16	12	0	0	0	1.0	9	9	1.1333333333333333	17	0.0	1.0	0.09996770005290308	0.5049761823536683	0.15428362239411003	0.6605730965070703	0.09918876788052938	0.6379173995366205	0.5988129173838271	0.6028522265642675	0	1.0	0.0
7335	0.009136567971417459	0.005497358690529892	0.005398556782053657	0.9946270096905302	None	0.25	1	0.36363636363636365	4	0.7857142857142857	11	0.2222222222222222	0.7857142857142857	15	11	0	0	0	0.8888888888888888	8	9	1.0666666666666667	16	0.0	1.0	0.09996058980711489	0.501716750167688	-0.09991917936337504	0.5165598341599014	0.43665906929262893	0.6250703695875258	0.9014642287727743	0.5485347330100746	0	0	0.0
2983	0.0002609009478460862	1.8293582201343058e-06	1.6876358940997656e-06	0.9997578648617045	None	0	0	0.42857142857142855	3	0.75	6	0.3333333333333333	0.75	9	6	0	0	0	0.8333333333333334	5	6	0.6666666666666666	10	0.0	0.8	-0.0049294328118857315	0.6451631584158756	0.4021096128808358	0.7361651923340276	-0.09999999999999812	0.5000000000000054	0.8914834696987856	0.6321207106015763	0	0.2222222222222222	0.0
6138	0.0025221643156189974	0.0015659641088493664	0.0015275764866382292	0.9984706336379795	None	0.25	1	0.4	4	0.7692307692307693	10	0.23809523809523808	0.7692307692307693	14	10	0	0	0	0.7777777777777778	7	9	1.0	15	0.0	1.0	0.0022763689576010193	0.5000001232025539	0.026529708594343226	0.6482265897711292	-0.09068338789890579	0.5210380992726737	0.6212875199487816	0.5576964867398289	0	0.7857142857142857	0.0
4609	0.00012607216648784803	1.9825884097286236e-05	-1.9795950924503073e-05	0.9998872624047574	None	0.25	1	0.36363636363636365	4	0.7857142857142857	11	0.2222222222222222	0.7857142857142857	15	11	0	0	0	0.8888888888888888	8	9	1.0666666666666667	16	0.0	1.0	0.043430157553552624	0.5356393792983144	0.003795563093723821	0.591212709948904	0.03411288604441443	0.5235835239515654	0.5446497559223598	0.5503442207881512	0	1.0	0.0
5696	9.478819851398783e-05	4.547951727676262e-07	-9.959139682130078e-08	0.9999973898181596	None	0.25	1	0.4	4	0.7692307692307693	10	0.23809523809523808	0.7692307692307693	14	10	0	0	0	0.7777777777777778	9	7	1.0	15	0.0	1.0	0.02066690896432252	0.6419821094059566	0	0.5	0.02739470047015911	0.5364527399554344	0.5549477985783395	0.5605388413895206	0	1.0	0.0
6814	0.0004595232723048822	6.795719562321516e-05	-5.7450383633466954e-05	0.9991539044174154	None	0.25	1	0.4	4	0.7692307692307693	10	0.23809523809523808	0.7692307692307693	14	10	0	0	0	0.7777777777777778	7	9	1.0	15	0.0	1.0	0.02246529212547767	0.5248691248565536	0.4468636222322603	0.6091577946030324	0.04620746698163214	0.5194259200814578	0.873347338755052	0.5515721767063607	0	1.0	0.0
7031	2.8321829449009256e-08	2.90367288979795e-08	-2.458727416018253e-10	0.9999967314509036	None	0.25	1	0.4	4	0.75	9	0.25925925925925924	0.75	13	9	0	0	0	0.6666666666666666	6	9	0.9333333333333333	14	0.0	1.0	0.21398716464949877	0.6235606723099972	-0.07997391540518475	0.6420866409704449	7.902762784127648e-27	0.5	0.774534034883604	0.5897762527693905	0	1.0	0.0
1516	None	None	None	None	None	0	0	0.25	1	1.0	3	1.0	0	0	0	4	5	0	0.2	5	1	0.3333333333333333	5	0.4166666666666667	0	0	0	0	0	0	0	0	0	0	0	0
4120	0.0030247984277239483	0.00015873544623050753	0.00015597512471222417	0.9981504683853738	None	0.3333333333333333	1	0.5	4	0.6666666666666666	6	0.4074074074074074	0.6666666666666666	10	6	0	0	0	0.3333333333333333	3	9	0.7333333333333333	11	0.0	1.0	-0.09957357472033738	0.5008552276904916	0.018952502377003334	0.5237171309993874	0.09798310137776187	0.5050606561995264	0.6926027689448718	0.5098823796997913	0	1.0	0.0
4873	0.004652809034835549	0.0012533701950134702	0.000591385504845221	0.9903526771448196	None	0.25	1	0.4	4	0.75	9	0.25925925925925924	0.75	13	9	0	0	0	0.6666666666666666	6	9	0.9333333333333333	14	0.0	1.0	0.09999999757171835	0.5000000146548496	-0.05156742619245368	0.9744652816204712	0.09999952003197894	0.5000023110289067	0.6731280610956509	0.7709976489860072	0	1.0	0.0
6081	0.0041482062099302145	0.002627786045221997	0.0026277304522615594	0.992277222176854	None	0.3333333333333333	1	0.5	4	0.6666666666666666	6	0.4074074074074074	0.6666666666666666	10	6	0	0	0	0.3333333333333333	3	9	0.7333333333333333	11	0.0	1.0	0.09999952351787353	0.5000058216662883	0.28323288126602203	0.5832318283966675	0.09999999968784266	0.5000000006876263	0.7034475482013655	0.5279772403646528	0	1.0	0.0
2700	0.00040073486466213034	4.8590881707961846e-06	-4.794082177626449e-06	0.9999962547377896	None	0	0	0.3333333333333333	3	0.8181818181818182	9	0.28888888888888886	0.8181818181818182	12	9	0	1	0	0.5555555555555556	9	5	0.8666666666666667	13	1.0	1.0	3.156807229518078e-07	0.5000026473339437	0.07633435758547898	0.6283615916010177	0.09940314248975979	0.5015393608302432	0.6152317645287398	0.5441648058000744	0.0	0	0.0
1305	None	None	None	None	None	0	0	0.5	2	0.6666666666666666	2	0.8333333333333334	0.3333333333333333	3	1	1	2	0	0.6666666666666666	3	2	0.3333333333333333	5	0.5	0	0.05093436950636954	0.5353489123714523	-0.08291155913766803	0.5433967981503703	0.13023057360332269	0.5343914549834832	0.6989009050142513	0.5377149242398296	1.0	1.0	0.0
5325	0.009858755538828019	0.0006101737547914858	-0.0005881424878391098	0.9734504836604312	None	0.25	1	0.4	4	0.75	9	0.3888888888888889	0.6666666666666666	12	8	1	2	0	0.4444444444444444	4	9	0.9333333333333333	14	1.0	0.8	0.4264419980433872	0.6639174783720608	1.7042362801304366e-14	0.5000228544976573	0.09999996541209294	0.5000002520897839	0.8606823830640302	0.5564988031263255	1.0	1.0	0.0
7488	9.014711317057204e-09	8.919199919693191e-09	-5.446266236320688e-10	0.999999089068297	None	0.3333333333333333	1	0.5	4	0.7	7	0.3333333333333333	0.7	11	7	0	0	0	0.4444444444444444	4	9	0.8	12	0.0	1.0	0.2138573279991236	0.7385399267938886	0.044106652204818464	0.6043824589571251	8.840248948894625e-07	0.50000263198333	0.715434723585579	0.6194908699310704	0	0.7272727272727273	0.0
7483	0.0020257896487496886	0.00014208489244846954	8.703815496576909e-05	0.9977899453241751	None	0.3333333333333333	1	0.4444444444444444	4	0.7272727272727273	8	0.28888888888888886	0.7272727272727273	12	8	0	0	0	0.5555555555555556	5	9	0.8666666666666667	13	0.0	1.0	0.020692644144290343	0.6634710176003785	0.16198392362346486	0.655800088652524	-0.09848776276121543	0.5063279360938556	0.75129136135267	0.6105399544316436	0	0.8333333333333334	0.0
7326	0.0018982233985593672	0.0002375936908959128	0.00023758765804446046	0.9985193496463189	None	0.3333333333333333	1	0.4444444444444444	4	0.7272727272727273	8	0.28888888888888886	0.7272727272727273	12	8	0	0	0	0.5555555555555556	5	9	0.8666666666666667	13	0.0	1.0	0.09999971893623524	0.5002537678079556	4.283139143475807e-07	0.5000366741239928	0.09999998520092471	0.5000004070899869	0.6157148628327872	0.5000969496800485	0	1.0	0.0
7396	0.0020600487384625932	0.0004643454141099299	-0.00046434384575855985	0.9980669878679489	None	0.3333333333333333	1	0.5	4	0.6666666666666666	6	0.4074074074074074	0.6666666666666666	10	6	0	0	0	0.3333333333333333	3	9	0.7333333333333333	11	0.0	1.0	0.06868938350415665	0.5776651666620743	-0.025622171968631546	0.5020042780261337	0.09999999940861645	0.5000000035082889	0.6328970765793517	0.5267422175263925	0	1.0	0.0
7197	0.026313367315419604	0.003003885303691014	0.0028502238891894758	0.958213104020122	None	0.25	1	0.4	4	0.75	9	0.25925925925925924	0.75	13	9	0	0	0	0.6666666666666666	6	9	0.9333333333333333	14	0.0	1.0	0.3820069552262523	0.785127994227645	-0.09996053023566968	0.5001307620392129	0.35351264855308073	0.6635865776043847	0.8994046373180418	0.6589342745899822	0	1.0	0.0
103	None	None	None	None	None	0	0	0.3333333333333333	2	0.8333333333333334	5	0.4	0.8333333333333334	7	5	0	2	0	0.8	4	5	0.5333333333333333	8	1.0	0	0.02095335154099851	0.5743014954298532	0.011211990962781637	0.5655297514505442	-0.05266985628810278	0.5181071981355502	0.613588618242284	0.5527627543929893	0.8571428571428572	0.8571428571428571	0.0
91	None	None	None	None	None	0.2	1	0.3333333333333333	4	0.8	12	0.20987654320987653	0.8	16	12	0	0	0	1.0	9	9	1.1333333333333333	17	0.0	1.0	0.05302591786517087	0.5827357594588225	-0.6985862398899817	0.9999087211909685	-0.07155632407815121	0.5380347867254656	0.9640498917509848	0.9631250025707481	0	0.75	0.0
5276	0.004209678031244891	0.000741954656185488	-0.0005060838346357685	0.9962630305656366	None	0.25	1	0.4	4	0.7692307692307693	10	0.23809523809523808	0.7692307692307693	14	10	0	0	0	0.7777777777777778	7	9	1.0	15	0.0	1.0	0.2297407329858839	0.5032686769467031	-0.03048106211022167	0.5	-0.1358116101333639	0.7221073102014852	0.8228695121847767	0.5799751073637028	0	0.9285714285714286	0.0
1801	None	None	None	None	None	0	0	0.3076923076923077	4	0.7647058823529411	13	0.59375	0.7058823529411765	15	12	3	4	0	0.5	8	4	1.2666666666666666	19	0.5714285714285714	0.8	-0.0007247303807280611	0.6633307619463871	0.08421761998883188	0.5486613314369535	0.377966882014068	0.5464249080364477	0.835403023470659	0.5873991901868144	0.6333333333333333	0.5333333333333333	0.0
6887	0.0005407723955802324	1.5244692148309907e-05	1.404073317515716e-06	0.9999960438884447	None	0.25	1	0.4	4	0.75	9	0.25925925925925924	0.75	13	9	0	0	0	0.6666666666666666	6	9	0.9333333333333333	14	0.0	1.0	-0.016258601072190928	0.5883189910990071	0.21380510195006344	0.9999598866845072	0.27531972575859875	0.5156482046396996	0.8528044497357259	0.9710965601234504	0	1.0	0.0
628	None	None	None	None	None	0.6	3	0.6666666666666666	8	0.4375	7	0.5	0.25	11	4	6	0	0	0.4444444444444444	9	4	1.2	18	0.0	0.6666666666666666	0.010139439705181275	0.5290480804830116	0.09974387636349756	0.5647612219837077	3.525606052310412e-05	0.5001874336901482	0.6050118667338745	0.5314236357977026	0	1.0	0.0
2708	0.007681215454234703	0.0009242696581680433	0.0005004086574070099	0.9853497361983118	None	0.25	1	0.4	4	0.75	9	0.25925925925925924	0.75	13	9	0	0	0	0.6666666666666666	6	9	0.9333333333333333	14	0.0	1.0	1.281964156940775e-08	0.5000480358595649	-0.033187770000223084	0.5814588597877112	0.6215569282853188	0.6361044761036216	0.9541742461782243	0.5734198093669666	0	1.0	0.0
1383	None	None	None	None	None	0	0	0.5	2	0.5	2	0.6666666666666666	0	0	0	5	10	0	1.0	3	3	0.4	6	0.7142857142857143	0	0	0	0	0	0	0	0	0	0	0	0
3206	None	None	None	None	None	0	0	0.2647058823529412	9	0.6875	33	0.6172839506172839	0.5416666666666666	34	26	15	0	0	1.0	9	9	3.3333333333333335	50	0.0	0.75	4.318478730515607e-09	0.5000311171275502	3.516340793485551e-09	0.5000016109345126	0.14083663421852072	0.6040074867168954	0.6601382218956593	0.5351355114729698	0	0.3235294117647059	0.0
5669	0.009642752751852484	0.004439346145519577	0.0027868076854018486	0.997179951488229	None	0.25	1	0.4	4	0.7692307692307693	10	0.23809523809523808	0.7692307692307693	14	10	0	0	0	0.7777777777777778	7	9	1.0	15	0.0	1.0	-0.09838380163980275	0.516352613235301	-0.03394494444895706	0.5155519626589773	0.09999999999920954	0.5000000000055804	0.6951869747597625	0.510636870998262	0	1.0	0.0
1931	None	None	None	None	None	0	0	0.4117647058823529	7	0.5217391304347826	12	0.3472222222222222	0.043478260869565216	3	1	21	14	0	0.8888888888888888	9	8	1.6666666666666667	25	0.3181818181818182	0.09523809523809523	1.8015955127343415e-07	0.5000021732194364	6.578544438394091e-08	0.5000006523352718	0.044897733840130676	0.5698827024389888	0.5527154995736653	0.5234314827895226	0.3333333333333333	1.0	0.0
3366	0.00036752727722526106	1.3696247848732235e-06	-6.333997908723409e-07	0.9999960546835676	None	0	0	0.3333333333333333	3	0.8181818181818182	9	0.28888888888888886	0.8181818181818182	12	9	0	1	0	0.5555555555555556	9	5	0.8666666666666667	13	1.0	1.0	0.050378525641676886	0.5925138074416558	0.0724801188079159	0.625964165733366	0.09947429650974644	0.5032576593276168	0.5600918412701541	0.5746331399638464	1.0	1.0	0.0
3933	0.0032356440086768953	0.0017938102166615208	8.218986740212274e-05	0.9952755589525131	None	0.2	1	0.38461538461538464	5	0.7058823529411765	12	0.30158730158730157	0.5882352941176471	15	10	3	5	0	0.7777777777777778	7	9	1.2666666666666666	19	1.0	0.6666666666666666	-0.09999787668201024	0.500079422201908	-0.029292954939753212	0.6520631877436761	-0.09999999999969232	0.5000000000017796	0.5825643359606275	0.5521791863016683	0.8	1.0	0.0
3720	0.0024689544726037324	0.00023076420813155754	0.00018397875903906005	0.9974190476288317	None	0.25	1	0.4	4	0.75	9	0.25925925925925924	0.75	13	9	0	0	0	0.6666666666666666	6	9	0.9333333333333333	14	0.0	1.0	9.282814945271347e-07	0.50021524420082	0.1459065137513015	0.6014575638716501	-0.09994123609328819	0.500375800589095	0.7329149975908651	0.5344375713068518	0	1.0	0.0
4374	0.0005315514452323812	3.4885649888344605e-05	-3.484344695081764e-05	0.9993375111460724	None	0.3333333333333333	1	0.5	4	0.6666666666666666	6	0.4074074074074074	0.6666666666666666	10	6	0	0	0	0.3333333333333333	3	9	0.7333333333333333	11	0.0	1.0	0.008251776570469391	0.5325480953842859	0.002612938378281882	0.6572151870204749	0.06174339942423161	0.6202734253588996	0.574252360410341	0.6044395628022161	0	1.0	0.0
2274	None	None	None	None	None	0	0	0.3333333333333333	2	0.8333333333333334	5	0.4	0.8333333333333334	7	5	0	0	0	0.8	4	5	0.5333333333333333	8	0.0	0	0.06566785811630127	0.6827764042576933	0.0999998677306122	0.5000037926813883	0.08187929745414316	0.5493851407679651	0.5350794312106217	0.5797110853827318	0	1.0	0.0
104	None	None	None	None	None	0	0	0.5	1	1.0	1	1.0	1.0	2	1	0	2	0	0.3333333333333333	1	3	0.2	3	0.6666666666666666	0	0.09069005203578236	0.5230904375795075	0.014185781531418066	0.5026627767121498	-0.091026576375136	0.5018672656338545	0.6781424332962064	0.5092112742496352	0.0	0	0.0
6685	0.007420631880167031	4.498971235373242e-05	2.924078017763531e-05	0.9841062849365362	None	0.25	1	0.36363636363636365	4	0.7857142857142857	11	0.2222222222222222	0.7857142857142857	15	11	0	0	0	0.8888888888888888	8	9	1.0666666666666667	16	0.0	1.0	1.5465864098468295e-13	0.5003417747622458	0.05368455090181852	0.613291649850678	0.16885605520011754	0.6801688032612346	0.6707186650933297	0.6000551380661114	0	0	0.0
3525	0.000250348725106045	9.24838101031327e-07	4.7304137985583323e-07	0.9999986302559143	None	0.25	1	0.36363636363636365	4	0.7857142857142857	11	0.2222222222222222	0.7857142857142857	15	11	0	0	0	0.8888888888888888	9	8	1.0666666666666667	16	0.0	1.0	0.09281369995473229	0.6602211292352284	0.030076735312256287	0.6662837624555122	0.009906201546701396	0.6581373265535171	0.6634932907852755	0.6615560686229843	0	1.0	0.0
6964	0.00029264067059148576	3.02951415619399e-06	-2.036533639882233e-06	0.999998652294811	None	0.25	1	0.36363636363636365	4	0.7857142857142857	11	0.2222222222222222	0.7857142857142857	15	11	0	0	0	0.8888888888888888	9	8	1.0666666666666667	16	0.0	1.0	7.902762784127648e-27	0.5000000002255472	0.32181729521105934	0.5332851881443289	0.05463450529880509	0.5896518733271471	0.8011427359045568	0.5412282111632138	0	0	0.0
1834	None	None	None	None	None	0	0	0.625	5	0.3	3	0.48	0	1	0	10	12	0	1.0	5	5	0.8	12	0.5217391304347826	0.8571428571428571	0	0	0	0	0	0	0	0	0	0	0
1399	None	None	None	None	None	0	0	0.058823529411764705	1	1.0	23	0.8333333333333334	0	0	0	24	0	0	0.8333333333333334	6	5	1.6666666666666667	25	0.0	0.4	0	0	0	0	0	0	0	0	0	0	0
6871	0.007550010978370882	0.006797653207627538	0.006748929443610467	0.9953006456702078	None	0.3333333333333333	1	0.5	4	0.7	7	0.3333333333333333	0.7	11	7	0	0	0	0.4444444444444444	4	9	0.8	12	0.0	1.0	0.09896445979260024	0.501499063060993	0.13559052075767403	0.5395374912827052	0.09999999368418919	0.5000001340953479	0.5429645981830883	0.5137030379873967	0	1.0	0.0
4337	0.0023844968802911076	0.00010339838011454557	-7.215690347077346e-05	0.9977476803622465	None	0.25	1	0.4	4	0.7692307692307693	10	0.23809523809523808	0.7692307692307693	14	10	0	0	0	0.7777777777777778	7	9	1.0	15	0.0	1.0	0.05288603873119576	0.5607379422378468	0.09256544822881516	0.5261288780592565	0.09997912562903842	0.5000790873678045	0.5545206545507598	0.5290576082201727	0	0	0.0
1900	None	None	None	None	None	0	0	0.2777777777777778	5	0.68	17	0.6428571428571429	0.24	11	6	15	6	0	0.8571428571428571	6	7	1.8	27	0.20689655172413793	0.3333333333333333	0.0059751484700573095	0.5884522379193793	0.29264121686775824	0.651431609300964	-0.04431633998212732	0.6681459117023472	0.7963565977992721	0.636662287673124	0.8636363636363636	0.5454545454545454	0.0
1313	None	None	None	None	None	0	0	0.5	2	0.75	3	0.6	0.75	5	3	0	2	0	0.4	5	2	0.4	6	1.0	0	0.10777783071232043	0.5459438993894199	0.09999962072448042	0.5000013444693419	-0.017795982340598787	0.6198944354051059	0.6461718118347903	0.555882310771635	1.0	1.0	0.0
599	None	None	None	None	None	0	0	0.4	4	0.6153846153846154	8	0.625	0	0	0	14	10	0	0.6666666666666666	4	6	1.0	15	0.3125	0.42857142857142855	0	0	0	0	0	0	0	0	0	0	0
2475	None	None	None	None	None	0.15384615384615385	2	0.3793103448275862	11	0.5609756097560976	23	0.6825396825396826	0.4634146341463415	29	19	13	3	0	0.7777777777777778	7	9	2.8666666666666667	43	0.15	0.6486486486486487	2.235521735970644e-09	0.5006062515224227	-0.023620080315632837	0.6635315549109082	1.426510070621887e-14	0.5000000001256346	0.5897777363817074	0.5565484511955985	1.0	1.0	0.0
6880	0.006191553910438776	0.0014618234760886944	-0.0014608030305841486	0.9916087887794995	None	0.3333333333333333	1	0.5	4	0.6666666666666666	6	0.4074074074074074	0.6666666666666666	10	6	0	0	0	0.3333333333333333	3	9	0.7333333333333333	11	0.0	1.0	-0.15657602634700113	0.6196190257239903	0.13575470624431726	0.6847156609003006	0.2612647419477393	0.5265858999577427	0.8558538715595447	0.6122155425537775	0	1.0	0.0
1085	None	None	None	None	None	0.1	1	0.34782608695652173	8	0.59375	19	0.9444444444444444	0.09375	10	3	23	12	0	0.4444444444444444	9	4	2.2666666666666666	34	0.27906976744186046	0.9333333333333333	-0.020911911341249517	0.599277077880418	0.16391667475075605	0.6494199498395905	0.0007662315601638934	0.5627997321562387	0.6953618283472489	0.6043983212384496	1.0	1.0	0.0
1696	None	None	None	None	None	0.5	1	0.8333333333333334	5	0.14285714285714285	1	0.6	0.14285714285714285	3	1	5	2	0	0.6	5	3	0.6	9	0.16666666666666666	0.3333333333333333	0.140383996252657	0.5736999515689803	0.014987260442985487	0.6127376730288775	0.0020859234545073002	0.6061717319149855	0.6510737328784496	0.5976497790888666	1.0	1.0	0.0
2601	None	None	None	None	None	0.16666666666666666	1	0.5714285714285714	8	0.3888888888888889	7	0.4166666666666667	0.16666666666666666	10	3	9	9	0	0.75	8	6	1.3333333333333333	20	0.6	0.42857142857142855	0.012969178419103286	0.5	0.0999989846725499	0.500032016474925	0.028237891572557794	0.6455462763866346	0.596150977802353	0.5498048864541789	1.0	1.0	0.0
2084	None	None	None	None	None	0	0	1.0	2	0.0	0	0.75	0	0	0	2	7	0	1.0	2	2	0.2	3	0.875	0	0	0	0	0	0	0	0	0	0	0	0
1908	None	None	None	None	None	0.15384615384615385	2	0.35714285714285715	10	0.5897435897435898	23	0.6507936507936508	0.41025641025641024	23	16	17	8	0	0.7777777777777778	9	7	2.7333333333333334	41	0.25806451612903225	0.5882352941176471	0.07892631559364818	0.5572544289448145	7.902762784127648e-27	0.5	-0.09221194987539785	0.9976437899663334	0.6874278047055918	0.8902003793343455	0.5434782608695652	0.43478260869565216	0.0
1178	None	None	None	None	None	0	0	0.2222222222222222	8	0.7450980392156863	38	0.8412698412698413	0.4117647058823529	28	21	24	0	0	0.7777777777777778	9	7	3.533333333333333	53	0.0	0.782608695652174	0.029311228444520547	0.5640774669070002	-0.09789155752224285	0.5137908411698477	0.00573242713203734	0.5953472766920243	0.6415077937757948	0.5579895450624762	0	1.0	0.0
2003	None	None	None	None	None	0.14285714285714285	1	0.5882352941176471	10	0.30434782608695654	7	0.5555555555555556	0.13043478260869565	11	3	13	8	0	0.5555555555555556	9	5	1.6666666666666667	25	0.36363636363636365	0.5454545454545454	0.09999860677409074	0.500015900322844	0.030158799807435695	0.5767804787821198	0.09891994994924057	0.5423509160204758	0.5806587529693794	0.5398689186724858	1.0	1.0	0.0
4180	0.00896971710703792	0.0009579096017246877	0.0005877484088484367	0.9991745125156989	None	0.3333333333333333	1	0.5	4	0.7	7	0.3333333333333333	0.7	11	7	0	0	0	0.4444444444444444	4	9	0.8	12	0.0	1.0	0.06892109209352423	0.517110136502198	0.06532351182535705	0.5199900296783231	-0.10898074689792396	0.5500649874360461	0.6966859804396323	0.5290840740132903	0	1.0	0.0
446	None	None	None	None	None	0	0	0.75	3	0.5	2	0.6	0.5	5	2	0	0	0	0.4	2	5	0.4	6	0.0	0.5	0.003604111470301741	0.5104563110029388	0.061907037446772485	0.5651788684429389	8.459259507361434e-17	0.5000000000209955	0.5713577935299691	0.5253149069952994	0	0.6	0.0
2375	None	None	None	None	None	0.29411764705882354	5	0.35135135135135137	13	0.660377358490566	35	0.873015873015873	0.6415094339622641	47	34	7	0	0	0.7777777777777778	9	7	3.6666666666666665	55	0.0	0.9166666666666666	7.14748050579637e-09	0.5001192411940641	0.008400503781472928	0.5909212982269613	7.902762784127648e-27	0.5	0.5098987942487372	0.5306492120981356	0	1.0	0.0
5515	0.011747121414883458	0.00120509622715259	-0.0004835413666034385	0.9917451192810341	None	0.25	1	0.4	4	0.7692307692307693	10	0.23809523809523808	0.7692307692307693	14	10	0	0	0	0.7777777777777778	7	9	1.0	15	0.0	1.0	0.39015508684764516	0.6532981259050082	1.0787866437021087e-07	0.5000055526634793	0.037127218836842266	0.6845978735099588	0.8455313669127106	0.6152712238019475	0	1.0	0.0
3786	0.0011819129304489766	0.00017904608738971936	0.00017903638255862658	0.9959026593129864	None	0.3333333333333333	1	0.5	4	0.6666666666666666	6	0.4074074074074074	0.6666666666666666	10	6	0	0	0	0.3333333333333333	3	9	0.7333333333333333	11	0.0	1.0	0.09999578399674977	0.500015861150139	0.23845800970143843	0.9254777699840668	0.09999999995679001	0.5000000002479054	0.6576207973747102	0.6984143921222519	0	0	0.0
5132	0.0030432264862111577	0.00024236714606649023	-0.0002278430072647033	0.9868517232335623	None	0.3333333333333333	1	0.4444444444444444	4	0.7272727272727273	8	0.28888888888888886	0.7272727272727273	12	8	0	0	0	0.5555555555555556	5	9	0.8666666666666667	13	0.0	1.0	0.0014026828487950364	0.5109558277468342	0.07358977848327808	0.5830166215354193	0.09999999987357858	0.5000000004250783	0.6049202130319794	0.5315413661942064	0	0	0.0
7373	0.008879636593661047	0.0019738759613283784	0.0018839771190840024	0.9907270919666179	None	0.25	1	0.4	4	0.75	9	0.25925925925925924	0.75	13	9	0	0	0	0.6666666666666666	6	9	0.9333333333333333	14	0.0	1.0	0.08587189389293354	0.7012613769628124	-0.11688442944860085	0.5275776600646416	0.09751859049787018	0.5490492645661663	0.7254799543119943	0.5955253306607599	0	1.0	0.0
6327	0.016738379133729466	0.009900824435719565	-0.009573019998696352	0.9888273467850378	None	0.25	1	0.4	4	0.75	9	0.25925925925925924	0.75	13	9	0	0	0	0.6666666666666666	6	9	0.9333333333333333	14	0.0	1.0	0.09999840400951424	0.5000977110680821	-0.047322245513051996	0.5621703955024427	0.13806131835345864	0.554757264037825	0.6948394673422712	0.5391097019130812	0	1.0	0.0
7115	1.8406753905795525e-08	1.7523817400146064e-08	1.2533777003480396e-10	0.9999981368221326	None	0.3333333333333333	1	0.4444444444444444	4	0.7272727272727273	8	0.28888888888888886	0.7272727272727273	12	8	0	0	0	0.5555555555555556	5	9	0.8666666666666667	13	0.0	1.0	0.2362147729087308	0.7574673125975143	-0.06485658193107333	0.5437452383838325	2.4186182627579344e-08	0.5003187630683225	0.784173936693982	0.6079054003947197	0	1.0	0.0
897	None	None	None	None	None	0	0	0.42857142857142855	6	0.47368421052631576	9	0.4666666666666667	0	2	0	18	14	0	0.5555555555555556	5	9	1.4	21	0.3684210526315789	0.3157894736842105	0	0	0	0	0	0	0	0	0	0	0
5874	0.004302003149068301	0.0006631807444186132	0.000660576763583578	0.9950037760879828	None	0.25	1	0.4	4	0.7692307692307693	10	0.23809523809523808	0.7692307692307693	14	10	0	0	0	0.7777777777777778	7	9	1.0	15	0.0	1.0	-0.03260396381925542	0.6595412882947854	4.133859969171175e-10	0.5000000006298208	0.4811103380715284	0.5927667238047757	0.9154404173575512	0.5855393030141083	0	1.0	0.0
7418	0.00639199516514723	0.0012111027517654111	-0.0012087569834165607	0.9897891180770563	None	0.25	1	0.4	4	0.75	9	0.25925925925925924	0.75	13	9	0	0	0	0.6666666666666666	6	9	0.9333333333333333	14	0.0	1.0	0.09959104407631952	0.6239849536674572	-0.7180752811458977	0.9999995320159164	0.18357327893174707	0.6463135102491697	0.9844188479724982	0.9946647357980355	0	1.0	0.0
3837	0.00036370715952467196	5.135148673198983e-06	-5.035416364041062e-06	0.9999945978454163	None	0	0	0.375	3	0.8	8	0.3	0.8	11	8	0	1	0	0.625	8	5	0.8	12	1.0	0.8571428571428571	0.037667053956419505	0.6583178236894948	0.0984255841526698	0.5423049247810211	0.09999899765021941	0.5002249132472926	0.568022305660268	0.5684288859866745	1.0	1.0	0.0
1580	None	None	None	None	None	0.5	1	0.6666666666666666	4	0.5	3	0.4444444444444444	0.5	7	3	0	0	0	0.5	3	6	0.5333333333333333	8	0.0	1.0	0.09999091647475379	0.5002755723324105	0.09615886719698367	0.50912215986474	0.009741690124206105	0.5599272826587683	0.6012172919546752	0.5231885137681191	0	1.0	0.0
158	None	None	None	None	None	0	0	0.037037037037037035	2	0.9746835443037974	77	1.0	0	1	0	79	0	0	1.0	9	9	5.4	81	0.0	1.0	0	0	0	0	0	0	0	0	0	0	0
396	None	None	None	None	None	0.3333333333333333	4	0.5384615384615384	14	0.4166666666666667	15	0.4691358024691358	0.3611111111111111	27	13	10	3	0	1.0	9	9	2.533333333333333	38	0.3	0.5454545454545454	0.0324623242049439	0.6712739800226839	0.09996197475426538	0.5081693273137237	0.1369475304487817	0.6317306426107017	0.6128497047767119	0.6055776432400217	1.0	0.9629629629629629	0.0
7075	0.00031538203069437457	2.268459236489535e-05	2.2681883342815752e-05	0.9996373105676866	None	0.25	1	0.4	4	0.7692307692307693	10	0.23809523809523808	0.7692307692307693	14	10	0	0	0	0.7777777777777778	7	9	1.0	15	0.0	1.0	0.09440472709703165	0.5509647851178022	-0.09999999994780803	0.500000003925944	0.025067018099501532	0.5143821459232223	0.6908774587500648	0.5218289533104606	0	1.0	0.0
1361	None	None	None	None	None	0	0	0.4	2	0.8	4	0.4666666666666667	0.8	6	4	0	0	0	0.6	5	3	0.4666666666666667	7	0.0	0	6.257173999315656e-10	0.5000000009622818	0.028240233168219137	0.557457150719119	-0.5387501638131527	0.9999999883040468	0.9910902784630498	0.9979025997885348	0	1.0	0.0
400	None	None	None	None	None	0.3333333333333333	2	0.42857142857142855	6	0.631578947368421	12	0.375	0.2631578947368421	9	5	11	0	0	0.875	8	7	1.4	21	0.0	0.2222222222222222	0.04306611477240354	0.6644409261481313	0.4767232791201135	0.5763548862166319	0.041928543984927895	0.5828101450058581	0.8730298245199128	0.6086795554318107	0	1.0	0.0
1828	None	None	None	None	None	0	0	0.3333333333333333	8	0.5757575757575758	19	0.7777777777777778	0.3333333333333333	17	11	17	0	0	0.5555555555555556	9	5	2.3333333333333335	35	0.0	0.8666666666666667	0.0999994742667948	0.5000015601599048	1.6757551919334655e-17	0.5000087279513111	0.09999920307516394	0.5001638769641875	0.6157149884668299	0.5000580550268299	0	1.0	0.0
7334	0.0014020434495653383	0.00013054797614784925	-6.638060263487952e-05	0.9988395686118033	None	0.25	1	0.4	4	0.7692307692307693	10	0.23809523809523808	0.7692307692307693	14	10	0	0	0	0.7777777777777778	7	9	1.0	15	0.0	1.0	0.022105278500066033	0.6316870265903247	-0.08110389403902026	0.5290391763408943	0.0998472697302866	0.5001723552755155	0.6860439335884337	0.5544859461706647	0	1.0	0.0
7300	3.0695999357773123e-07	1.6084337989957067e-07	1.4408242056804067e-07	0.999944874911415	None	0.25	1	0.36363636363636365	4	0.7857142857142857	11	0.2222222222222222	0.7857142857142857	15	11	0	0	0	0.8888888888888888	8	9	1.0666666666666667	16	0.0	1.0	0.09828453764736446	0.5057171479149435	0.00429698343021491	0.5700079632417548	0.004783138838278358	0.5022176047904531	0.6073944745096779	0.5261115325086636	0	1.0	0.0
2005	None	None	None	None	None	0	0	0.45454545454545453	5	0.42857142857142855	6	0.5333333333333333	0	0	0	15	15	0	0.8333333333333334	6	5	1.0666666666666667	16	0.4411764705882353	0.7272727272727273	0	0	0	0	0	0	0	0	0	0	0
2264	None	None	None	None	None	1.0	1	0.8	4	0.4	2	0.4666666666666667	0.4	6	2	0	0	0	0.6	3	5	0.4666666666666667	7	0.0	1.0	2.607744981209554e-13	0.5000000000047243	0.1626202460178406	0.5562623817586086	-0.04757289530933999	0.6776392231359377	0.7165751913285103	0.5800511682638189	0	1.0	0.0
1953	None	None	None	None	None	0	0	0.2857142857142857	4	0.6666666666666666	12	0.8	0.2222222222222222	7	4	12	1	0	1.0	5	5	1.3333333333333333	20	0.04	0	0.24673202598295424	0.6957687282314644	0.05569831641768238	0.5673504055819109	-0.07181406991559955	0.5076748169086567	0.7895644671788239	0.5929868176917245	0.0	0	0.0
3173	0.001566752328547602	0.00018912730086736315	-3.2206131549765e-05	0.9952443249038845	None	0.16666666666666666	1	0.4666666666666667	7	0.45	9	0.6285714285714286	0.25	12	5	9	4	0	0.7142857142857143	5	7	1.4666666666666666	22	0.26666666666666666	0.5882352941176471	0.04307147833335224	0.5585602105376246	8.177946636320859e-08	0.5000374703093785	0.004453562226020025	0.9999999999993516	0.8850212173145926	0.9999199859135999	1.0	1.0	0.0
5581	0.004857530746836553	0.00014349359261991824	-9.224246472324355e-05	0.9935179944045247	None	0.25	1	0.36363636363636365	4	0.7857142857142857	11	0.2222222222222222	0.7857142857142857	15	11	0	0	0	0.8888888888888888	9	8	1.0666666666666667	16	0.0	1.0	5.045925909383183e-10	0.5004100795481927	0.17090036546742876	0.7025532483793403	0.0999999999998954	0.5000000000002678	0.6684229566459186	0.5712718357082978	0	0	0.0
5773	1.836627176074119e-05	2.1946870114559014e-06	-2.1942626082710867e-06	0.999536433918671	None	0.25	1	0.4	4	0.7692307692307693	10	0.23809523809523808	0.7692307692307693	14	10	0	0	0	0.7777777777777778	7	9	1.0	15	0.0	1.0	0.09753716269356978	0.5080567107935627	0.05369351898561601	0.5957828038217516	0.01468985498494504	0.5219178622179251	0.592152638041621	0.54222263279944	0	1.0	0.0
352	None	None	None	None	None	0	0	0.5	2	0.75	3	0.6	0.75	5	3	0	2	0	0.4	5	2	0.4	6	1.0	0	0.007846679955596505	0.5166191862189116	-0.07600898749758002	0.5804090219263385	0.02596916675211953	0.5671291407957145	0.6043564322720397	0.5548699260241446	0.8	1.0	0.0
2529	None	None	None	None	None	0.2222222222222222	2	0.5	10	0.4074074074074074	11	0.4027777777777778	0.3333333333333333	18	9	10	6	0	0.8888888888888888	9	8	1.9333333333333333	29	0.4	0.6153846153846154	6.067535513626489e-05	0.5097795135281991	0.05229821195938603	0.661416467647617	0.09818054395104933	0.5131673091031258	0.6070343355064695	0.5631130090889301	1.0	1.0	0.0
5866	0.004903434223714766	0.002113984948835872	0.0020303463796815142	0.9952386173184166	None	0.25	1	0.4	4	0.7692307692307693	10	0.23809523809523808	0.7692307692307693	14	10	0	0	0	0.7777777777777778	7	9	1.0	15	0.0	1.0	0.09999418340206852	0.5132215737558975	1.1545546659721693e-10	0.5000000406632688	0.24688322643870517	0.5554833096154324	0.7339842930985842	0.5229629808778903	0	1.0	0.0
3070	0.0002264564425231162	2.0701769760881016e-06	-3.0691474990593854e-07	0.999999991555727	None	0.3	3	0.36363636363636365	8	0.7096774193548387	22	0.4074074074074074	0.7096774193548387	30	22	2	0	0	1.0	9	9	2.2	33	0.0	1.0	0.019736794927732004	0.6723597063217497	0.0999195551657877	0.5007287233207324	-0.04232366300747851	0.5196905072985122	0.6615556109522684	0.5663230903966923	0	1.0	0.0
1701	None	None	None	None	None	0	0	0.17647058823529413	6	0.7959183673469388	39	0.8095238095238095	0.08163265306122448	7	4	43	6	0	0.7777777777777778	9	7	3.4	51	0.06896551724137931	0.7272727272727273	0.0761299130975649	0.6273740976284334	1.427965986447247e-13	0.5000000000103705	3.1617819711268778e-09	0.500008540070733	0.588769250775707	0.5433080554707284	1.0	1.0	0.0
7157	0.0019845781104332787	0.00019249677881167155	-0.00018834078020743493	0.9968031591681413	None	0.25	1	0.4	4	0.75	9	0.25925925925925924	0.75	13	9	0	0	0	0.6666666666666666	6	9	0.9333333333333333	14	0.0	1.0	0.11142822528809862	0.5091176920026794	0.3288433176176251	0.5592434572970697	0.09999233916700026	0.5006430241835625	0.7427125282711871	0.5230785183961226	0	1.0	0.0
4987	0.0005478433968824451	0.00011997033325661008	0.00011789473911023515	0.9998238478252378	None	0	0	0.375	3	0.7777777777777778	7	0.4074074074074074	0.7777777777777778	10	7	0	1	0	0.3333333333333333	3	9	0.7333333333333333	11	1.0	1.0	0.06916025340304524	0.5947647739195039	1.9874673651318778e-21	0.5	0.09999998326637968	0.5000000959424398	0.604272344091936	0.5319313724210363	1.0	1.0	0.0
5672	0.004010891375839821	0.0009700790725777108	0.0007601200805452887	0.9959011572201262	None	0.25	1	0.4	4	0.75	9	0.25925925925925924	0.75	13	9	0	0	0	0.6666666666666666	6	9	0.9333333333333333	14	0.0	1.0	0.09999665944569842	0.5143276140907619	-0.09999999740605857	0.5000000152244729	0.23720258209812944	0.5475368939246031	0.7994706847628794	0.5206590508815164	0	0.9230769230769231	0.0
1857	None	None	None	None	None	0	0	0.5	3	0.6666666666666666	4	0.5714285714285714	0.6666666666666666	7	4	0	0	0	0.2857142857142857	2	7	0.5333333333333333	8	0.0	0.6666666666666666	0.0841490469758783	0.5153004515746115	0.09990463369323885	0.5158869299639538	0.14431717950803988	0.5416116576216875	0.5664151994587037	0.5242827609644611	0	1.0	0.0
2521	None	None	None	None	None	0.2857142857142857	4	0.5	15	0.4883720930232558	21	0.5555555555555556	0.4883720930232558	36	21	8	0	0	1.0	9	9	3.0	45	0.0	0.8888888888888888	0.037489516370073604	0.6093370325760067	0.1400495316754747	0.6394794887412175	0.11065295544429617	0.6970671198403345	0.6555352646521277	0.6495361247897369	0	1.0	0.0
384	None	None	None	None	None	0.3333333333333333	1	0.5	4	0.7	7	0.2857142857142857	0.7	11	7	0	0	0	0.8571428571428571	7	6	0.8	12	0.0	1.0	0	0.5	0.012539305494027899	0.5540252686937431	0.03675964329770387	0.6603745885933797	0.5707831819978989	0.5729679352204311	0	1.0	0.0
3369	0.00011997254921280093	6.135827424184457e-05	6.133296461062657e-05	0.9998298910293083	None	0	0	0.375	3	0.8	8	0.3	0.8	11	8	0	0	0	0.625	5	8	0.8	12	0.0	0.8571428571428571	-0.09999345813809879	0.5008578505530743	0.0037254567077729143	0.5114815363033766	-0.017663097779739574	0.502122357051963	0.6099617983590345	0.5048211093207658	0	0	0.0
5585	0.00031534073980789696	3.0836491590686903e-06	2.4893232711816804e-06	0.9999974257114214	None	0.25	1	0.4	4	0.7692307692307693	10	0.23809523809523808	0.7692307692307693	14	10	0	0	0	0.7777777777777778	9	7	1.0	15	0.0	1.0	0.042727888149434345	0.6065153558033307	7.902762784127648e-27	0.5	0.0632331755879452	0.6342346209758154	0.5974516516153867	0.5812008526457846	0	0.8571428571428571	0.0
5980	8.769073854569716e-09	8.48470867766255e-09	3.760343252369852e-10	0.9999991037460508	None	0.3333333333333333	1	0.5	4	0.7	7	0.3333333333333333	0.7	11	7	0	0	0	0.4444444444444444	4	9	0.8	12	0.0	1.0	0.09999572425226556	0.5013016219274888	-0.033369032647332694	0.50527790171179	2.2648437565260485e-22	0.5	0.637990164416433	0.5021932268074799	0	1.0	0.0
5194	2.891353460587913e-08	2.7510582658984185e-08	1.6303119049772577e-09	0.9999963850804194	None	0.25	1	0.4	4	0.75	9	0.25925925925925924	0.75	13	9	0	0	0	0.6666666666666666	6	9	0.9333333333333333	14	0.0	1.0	-0.09999999998130348	0.5000000000779128	-0.09240778380401063	0.6063142699811438	7.902762784127648e-27	0.5	0.6140277974393564	0.5359251120336757	0	1.0	0.0
6719	0.00016337683923823174	1.1674656172861863e-06	1.1658225230083888e-06	0.9999974861801285	None	0.3333333333333333	1	0.5	4	0.6666666666666666	6	0.34375	0.6666666666666666	10	6	0	0	0	0.5	8	4	0.7333333333333333	11	0.0	0.8571428571428571	0.0999448831591894	0.5008504145797715	0.09627604105325038	0.6689406247018495	0.22759447228880694	0.6400497372690099	0.6483531896057927	0.6052669172998697	0	0.9	0.0
2402	None	None	None	None	None	0	0	0.6666666666666666	4	0.3333333333333333	2	0.5	0	1	0	6	10	0	1.0	4	4	0.5333333333333333	8	0.6666666666666666	0.5	0	0	0	0	0	0	0	0	0	0	0
3004	1.26127514812876e-06	1.14729094827184e-06	1.1472909482645125e-06	0.9996860257569112	None	0	0	0.5	1	1.0	1	1.0	1.0	2	1	0	0	0	0.3333333333333333	1	3	0.2	3	0.0	0	-0.07395216631287112	0.5079553384680001	-0.017938524845913253	0.5243895260082421	0.038604493154389276	0.5138546424813709	0.6140363406768895	0.5154028240765703	0	1.0	0.0
5538	1.3820181806977383e-08	1.3802643665232017e-08	6.238563338776987e-10	0.9999985264150788	None	0.25	1	0.36363636363636365	4	0.7857142857142857	11	0.2222222222222222	0.7857142857142857	14	11	1	0	0	0.8888888888888888	8	9	1.0666666666666667	16	0.0	1.0	0.06846755542993983	0.5753708362750857	0.006155711599877147	0.5903230591525267	3.431038514044615e-13	0.5000000000021046	0.5790214410700797	0.5555283063787064	0	1.0	0.0
466	None	None	None	None	None	0.08333333333333333	1	0.46153846153846156	12	0.4594594594594595	17	0.48148148148148145	0.16216216216216217	13	6	25	1	0	1.0	9	9	2.6	39	0.02127659574468085	0.29411764705882354	0.0686861598095571	0.6442558365520695	-0.06142789775674845	0.5339080464608156	-0.0636874174147006	0.5278759497898362	0.6402675188568066	0.5696560788776942	1.0	1.0	0.0
38	None	None	None	None	None	0	0	0.018518518518518517	1	1.0	79	1.0	0	0	0	80	0	0	1.0	9	9	5.4	81	0.0	1.0	0	0	0	0	0	0	0	0	0	0	0
7235	0.0016485710713840828	0.0008597775211446482	-0.0002058637256801977	0.9971882550044734	None	0.25	1	0.4	4	0.75	9	0.25925925925925924	0.75	13	9	0	0	0	0.6666666666666666	6	9	0.9333333333333333	14	0.0	1.0	0.09963700258341664	0.5003662170007225	0.23924585919010707	0.5921143023767814	0.031184337687343588	0.579403413057332	0.6846212352942517	0.5576181047848093	0	0.9230769230769231	0.0
3678	0.00029884079210932136	1.4036728239828695e-06	-1.4027547627671077e-06	0.9999995011881616	None	0	0	0.42857142857142855	3	0.75	6	0.5555555555555556	0.75	9	6	0	1	0	0.2222222222222222	9	2	0.6666666666666666	10	1.0	1.0	-0.07980524383890403	0.6644440695980455	4.3112629330905333e-07	0.5770517813869727	-0.09999957812187082	0.5000004878223712	0.616113978421836	0.5820712951021296	0.1111111111111111	0.7777777777777778	0.0
1797	None	None	None	None	None	0	0	0.42857142857142855	3	0.75	6	0.3333333333333333	0.75	9	6	0	0	0	0.8333333333333334	5	6	0.6666666666666666	10	0.0	0.4	0.10934939444124084	0.5428983519846878	0.07030975707268657	0.6559342875956966	-0.04695284430543045	0.5153149192746216	0.6695050232696905	0.5726915229763494	0	1.0	0.0
3271	4.470878737405361e-06	2.524931599274987e-08	-1.9308847116127924e-08	0.9999957680568509	None	0	0	0.6666666666666666	4	0.42857142857142855	3	0.5625	0	2	0	6	5	0	1.0	4	4	0.6	9	0.35714285714285715	0.3333333333333333	0	0	0	0	0	0	0	0	0	0	0
5725	0.0015010120314653313	0.0014252062683486797	-0.0014219683564038218	0.9992903516085369	None	0.25	1	0.4	4	0.7692307692307693	10	0.23809523809523808	0.7692307692307693	14	10	0	0	0	0.7777777777777778	7	9	1.0	15	0.0	1.0	0.03214808920245901	0.5075253739028764	0.001485504405209841	0.5805037390307155	0.08446726576742261	0.5536906553152818	0.5850540979108539	0.5474021509370025	0	0	0.0
4931	0.005874016028063891	0.0041207701219919575	0.0023662276904168698	0.9973955668268795	None	0.125	1	0.3333333333333333	6	0.7083333333333334	17	0.32098765432098764	0.7083333333333334	23	17	2	0	0	1.0	9	9	1.7333333333333334	26	0.0	0.5882352941176471	0.09981924705676896	0.5006850059407555	0.059056104182384175	0.6136587963514656	-0.09742477562454663	0.5139236370971153	0.7014045344317967	0.5433216958196943	0	1.0	0.0
4591	0.006775273270700174	0.0036380391843848243	0.003594102932008663	0.9925063275610134	None	0.25	1	0.4	4	0.7692307692307693	10	0.23809523809523808	0.7692307692307693	14	10	0	0	0	0.7777777777777778	7	9	1.0	15	0.0	1.0	-0.09981716219488873	0.5012764127846814	0.03962974934661865	0.6353541862727103	0.25407712800825505	0.5667429165740887	0.8115870736095614	0.5686418538187753	0	1.0	0.0
5962	0.0021905500993464003	0.0015827009149528882	-0.0014390262602259917	0.9955354917138161	None	0.25	1	0.4	4	0.75	9	0.25925925925925924	0.75	13	9	0	0	0	0.6666666666666666	6	9	0.9333333333333333	14	0.0	1.0	0.09999988523051584	0.5050604904082177	0.04327474122052219	0.5658235443985515	0.003889918220632096	0.6620918019679105	0.6055241010452534	0.5791377116234324	0	0.23076923076923078	0.0
983	None	None	None	None	None	0	0	0.25	1	1.0	4	0.75	0	0	0	5	1	0	0.5	2	4	0.4	6	0.07142857142857142	0	0	0	0	0	0	0	0	0	0	0	0
2002	None	None	None	None	None	0	0	0.25	10	0.7192982456140351	41	0.7283950617283951	0.6491228070175439	45	37	13	2	0	1.0	9	9	3.933333333333333	59	0.09090909090909091	0.9230769230769231	0.009373108691698237	0.6419773088783989	-0.0632584673452482	0.6367709123993824	-0.030427399801013104	0.6683349321477523	0.6095617207810102	0.6491561897649241	0.9888888888888889	1.0	0.7976119658613015
1426	None	None	None	None	None	0	0	0.75	3	0.5	2	0.5	0.5	5	2	0	1	0	0.75	3	4	0.4	6	1.0	1.0	1.6619056940747978e-11	0.5000000012238153	9.669480508299907e-12	0.500000000230442	3.7755942954602254e-17	0.5000000000001095	0.5000000000200927	0.5000000004847889	1.0	1.0	0.0
3431	9.856022780029938e-05	6.637617605509473e-07	-5.465571544436139e-07	0.999990734092511	None	0	0	0.42857142857142855	3	0.75	6	0.3333333333333333	0.75	9	6	0	1	0	0.8333333333333334	5	6	0.6666666666666666	10	1.0	0.4	0.09998165641423892	0.5009984312457338	0.47468326935356764	0.5824363842376926	-0.09999998228337653	0.5000001018092347	0.9154437852683958	0.5280353308187585	0.8888888888888888	1.0	0.0
4836	0.0012743765706400162	0.0004713012909476139	8.987327780851332e-05	0.9957789153041988	None	0.25	1	0.4	4	0.7692307692307693	10	0.23809523809523808	0.7692307692307693	14	10	0	0	0	0.7777777777777778	7	9	1.0	15	0.0	1.0	0.09964758420221545	0.5584375682275804	0.09997414333019916	0.5006722728361112	0.037444547571719354	0.5759101362691372	0.5734000629275164	0.5451697447743816	0	1.0	0.0
1618	None	None	None	None	None	0	0	0.18518518518518517	10	0.7848101265822784	62	1.0	0.569620253164557	54	45	26	0	0	1.0	9	9	5.4	81	0.0	1.0	0.09999543647934626	0.500019045916856	-0.04057419582803653	0.6686297565403195	0.06204793154198494	0.5973574868036834	0.6464080400186887	0.590374155485844	0	1.0	0.0
10	None	None	None	None	None	0	0	0.08695652173913043	2	0.9375	30	0.9444444444444444	0	0	0	33	0	0	1.0	6	6	2.2666666666666666	34	0.0	0.3448275862068966	0	0	0	0	0	0	0	0	0	0	0
6742	0.019589302029462866	0.0031381282920972912	0.0029363523390631883	0.9915110276083623	None	0.25	1	0.4	4	0.7692307692307693	10	0.23809523809523808	0.7692307692307693	14	10	0	0	0	0.7777777777777778	9	7	1.0	15	0.0	1.0	0.09999999999271017	0.5000000067605528	9.517341492311409e-08	0.5000000870220732	0.09999961045498124	0.5002094530478222	0.6157158245448475	0.5000698489471123	0	0	0.0
4985	0.001606027016945061	0.0010702128228022398	0.0009701190177479559	0.9971069557419975	None	0.25	1	0.4	4	0.75	9	0.25925925925925924	0.75	13	9	0	0	0	0.6666666666666666	9	6	0.9333333333333333	14	0.0	1.0	0.09997495811823406	0.5003144481279005	-0.022977634907087742	0.6906720247820058	0.09999999999997707	0.5000000001505169	0.6409761711625119	0.5666444669675634	0	0.07692307692307693	0.0
2081	None	None	None	None	None	0	0	0.20833333333333334	5	0.7878787878787878	26	0.9722222222222222	0.09090909090909091	6	3	28	13	0	0.4444444444444444	9	4	2.3333333333333335	35	0.22807017543859648	0.967741935483871	0.09984659327697751	0.5004953405595546	0.06274756903598253	0.5212118179557668	7.902762784127648e-27	0.5000019986150749	0.601429993008676	0.5072401260653855	0.0	0.6666666666666666	0.0
973	None	None	None	None	None	0	0	0.20754716981132076	11	0.7532467532467533	58	0.9753086419753086	0.37662337662337664	38	29	40	0	0	1.0	9	9	5.266666666666667	79	0.0	0.9714285714285714	0.040265469615494674	0.5100159328465319	0.0009510573452067448	0.5234725199938662	0.09993951262163095	0.5005186178503394	0.6002451172147597	0.5113399473791786	0	1.0	0.0
3251	0.0001546202093619177	2.0300133680644064e-05	-7.051142594486179e-07	0.9985217338454709	None	0	0	0.375	3	0.7777777777777778	7	0.3142857142857143	0.7777777777777778	10	7	0	1	0	0.7142857142857143	5	7	0.7333333333333333	11	1.0	0.6666666666666666	2.804943690970227e-06	0.5000907903963455	0.09931760968913605	0.5289653438297998	0.026067523750883857	0.5383760869550209	0.6023381147374175	0.5224982352002314	0.7	0.7	0.0
5622	0.00042149618169260507	1.158039067853798e-06	2.612552897518942e-07	0.9999965799123084	None	0.25	1	0.4	4	0.75	9	0.25925925925925924	0.75	13	9	0	0	0	0.6666666666666666	6	9	0.9333333333333333	14	0.0	1.0	-0.027205384172168133	0.6365506738279288	0.029529488248639456	0.5817120447144652	0.09999977929651442	0.5000003563481363	0.627222975093602	0.5736462903948409	0	0	0.0
980	None	None	None	None	None	0	0	0.3333333333333333	3	0.8181818181818182	9	0.28888888888888886	0.8181818181818182	12	9	0	1	0	0.5555555555555556	9	5	0.8666666666666667	13	1.0	1.0	0.05564741824187873	0.5923271761737697	-0.09999965909061408	0.5000074221200335	0.052073433614171695	0.5787071195492715	0.6924825398837838	0.5573376699934182	1.0	0.9166666666666666	0.0
7159	0.004112477001980521	0.003136981836178112	0.0031354760796865407	0.9981655443557018	None	0.3333333333333333	1	0.5	4	0.7	7	0.3333333333333333	0.7	11	7	0	0	0	0.4444444444444444	4	9	0.8	12	0.0	1.0	0.09999998231596315	0.5158078467817634	9.254555070536972e-15	0.5000000000888928	0.29996047208845805	0.5957639217125753	0.7767875808846665	0.5375208224174215	0	1.0	0.0
5502	0.002327296892429559	0.0006204563678559891	0.0005768975256840413	0.9972613634163785	None	0.25	1	0.4	4	0.7692307692307693	10	0.23809523809523808	0.7692307692307693	14	10	0	0	0	0.7777777777777778	7	9	1.0	15	0.0	1.0	0.05337508988341784	0.5630504110086906	3.062382847094791e-05	0.502914013475036	0.09011049458653934	0.5528856204571809	0.5931021354151711	0.5397115337313708	0	0	0.0
5121	8.781233833491264e-09	8.278119342991407e-09	9.910909763158403e-10	0.9999990733558878	None	0.3333333333333333	1	0.5	4	0.7	7	0.3333333333333333	0.7	11	7	0	0	0	0.4444444444444444	4	9	0.8	12	0.0	1.0	0.01738584159031829	0.5888969355324576	0.18718830959725535	0.9538748983557301	7.902762784127648e-27	0.5	0.7127438450123751	0.7557516879568443	0	1.0	0.0
1814	None	None	None	None	None	0	0	0.4166666666666667	5	0.5625	9	0.5625	0.5	12	8	5	2	0	0.5	8	4	1.2	18	0.2	0.7142857142857143	0.0999816767685708	0.5000472573861346	-0.09958967278013914	0.5008636172146999	1.1420095640258016e-05	0.5009299133667122	0.6931261003342857	0.5006135963248701	1.0	1.0	0.06995912800088198
6036	0.002427064846943587	0.0010259508002262185	-0.0010259425420935356	0.9948864012909767	None	0.3333333333333333	1	0.5	4	0.6666666666666666	6	0.34375	0.6666666666666666	10	6	0	0	0	0.5	4	8	0.7333333333333333	11	0.0	0.8571428571428571	0.09999998720774021	0.5000000984609152	0.1446865792502286	0.6426680673607885	0.09804507281215682	0.5295513507708818	0.5531729451578435	0.5585063419051434	0	0.9	0.0
6687	0.0026137924311028116	0.00031633064092569856	-0.00020273107303030223	0.9950878975110348	None	0.25	1	0.4	4	0.75	9	0.25925925925925924	0.75	13	9	0	0	0	0.6666666666666666	6	9	0.9333333333333333	14	0.0	1.0	0.0999999886022655	0.514164022006446	-0.06748955405761908	0.5394368446266475	-0.022437658127519786	0.5982954844677271	0.680195152991303	0.5509158152963346	0	1.0	0.0
997	None	None	None	None	None	0	0	0.5	2	0.75	3	0.6	0	0	0	5	12	0	0.4	2	5	0.4	6	0.8571428571428571	0	0	0	0	0	0	0	0	0	0	0	0
4393	0.003998216774109391	0.0012949772938842415	0.00010348364570919915	0.9941993516816249	None	0.25	1	0.4	4	0.7692307692307693	10	0.23809523809523808	0.7692307692307693	14	10	0	0	0	0.7777777777777778	7	9	1.0	15	0.0	1.0	0.0639120477284018	0.6685870350921755	0.00014345314451288276	0.521767569604808	0.0998254556017267	0.5009035465415645	0.6146269660273438	0.565663622753985	0	0	0.0
3783	0.0019040089031391672	0.000395888273304652	-0.00021915535666333606	0.9934508564834074	None	0	0	0.375	3	0.8	8	0.3	0.8	11	8	0	1	0	0.625	5	8	0.8	12	1.0	0.8571428571428571	4.238620947973629e-05	0.5016770663500169	0.06691096742781186	0.6423280281243604	0.09974790042644162	0.5007972647528591	0.6023362700010182	0.5494528079608092	1.0	1.0	0.0
5785	0.013478103899780956	0.008005065787619635	0.0002555961575543394	0.9947054781661917	None	0.25	1	0.4	4	0.75	9	0.25925925925925924	0.75	13	9	0	0	0	0.6666666666666666	9	6	0.9333333333333333	14	0.0	1.0	0.0999996782360324	0.500007209959643	-0.0682298277479332	0.9999999999304618	0.3252387983139761	0.5983125956879803	0.8369496781397827	0.9996400570562942	0	1.0	0.0
11	None	None	None	None	None	0	0	0	0	0	0	1.0	0	0	0	0	0	0	1.0	1	1	0.06666666666666667	1	0.0	0	0	0	0	0	0	0	0	0	0	0	0
136	None	None	None	None	None	0.25	1	0.36363636363636365	4	0.7857142857142857	11	0.2222222222222222	0.7857142857142857	15	11	0	0	0	0.8888888888888888	8	9	1.0666666666666667	16	0.0	1.0	-0.09645347754573101	0.508239318173901	0.082908791042454	0.5394452175245672	-0.24247755386950204	0.963191812659776	0.7945272617798229	0.7598518248493872	0	0.2	0.0
2626	None	None	None	None	None	0.25	3	0.5925925925925926	16	0.3157894736842105	12	0.7407407407407407	0.23684210526315788	24	9	15	0	0	0.6666666666666666	9	6	2.6666666666666665	40	0.0	0.7777777777777778	0.09999999995832906	0.5000000195237315	0.015081106573867381	0.5733736372774494	-0.02562300349274747	0.5145250112411445	0.6307852516781537	0.5294446788604088	0	0	0.0
7460	0.004952971507018073	0.001824398792135258	0.000911428787772652	0.9829310071945205	None	0.25	1	0.4	4	0.7692307692307693	10	0.23809523809523808	0.7692307692307693	14	10	0	0	0	0.7777777777777778	7	9	1.0	15	0.0	1.0	0.32988561153131857	0.752333974955963	0.26129699064425604	0.5551584590553146	0.08338684324775715	0.5839582703902343	0.750987621808922	0.635810492968422	0	0.2857142857142857	0.0
4821	0.0006546015201517155	8.509019073613319e-05	-8.099658605773066e-05	0.9991991270223628	None	0.25	1	0.4	4	0.7692307692307693	10	0.23809523809523808	0.7692307692307693	14	10	0	0	0	0.7777777777777778	7	9	1.0	15	0.0	1.0	0.016020292131674718	0.5958770872572824	0.08425742760247731	0.609608889610501	0.07158483327822665	0.5650972213855577	0.5952521298522321	0.5903195116835681	0	1.0	0.0
197	None	None	None	None	None	0	0	0.09803921568627451	5	0.8918918918918919	66	0.9382716049382716	0.10810810810810811	11	8	64	0	0	1.0	9	9	5.066666666666666	76	0.0	0.9253731343283582	0.002106805638582521	0.545865935760741	0.09955374504080637	0.5030676962518031	2.9068541877367986e-05	0.5005180497123978	0.6125569236183057	0.5165209915974741	0	0.6363636363636364	0.0
5184	0.0018493568355379877	9.898217949379591e-05	-9.883939617154318e-05	0.9913331011961625	None	0.25	1	0.4	4	0.7692307692307693	10	0.23809523809523808	0.7692307692307693	14	10	0	0	0	0.7777777777777778	7	9	1.0	15	0.0	1.0	-0.18390514449441286	0.9999574290890851	0.011583294752407363	0.5863417796168038	0.034898812034666014	0.6311938059608749	0.8925951267386927	0.9746714219854513	0	1.0	0.0
6919	0.005095416190603355	0.00023429047925195253	8.152934008962938e-06	0.9938370798952503	None	0.25	1	0.4	4	0.75	9	0.25925925925925924	0.75	13	9	0	0	0	0.6666666666666666	6	9	0.9333333333333333	14	0.0	1.0	0.006285921973934461	0.5803978861095497	0.1854708568773239	0.5546442135241632	0.32942530360918565	0.9986194236051172	0.787776052186625	0.9149718558983606	0	1.0	0.0
7238	0.005018429469301122	9.106697825464852e-05	9.077994077408397e-05	0.990197430980956	None	0.25	1	0.4	4	0.75	9	0.25925925925925924	0.75	13	9	0	0	0	0.6666666666666666	6	9	0.9333333333333333	14	0.0	1.0	2.936605019179541e-17	0.5000000009933864	0.2673487120296237	0.6030175864826774	0.0676967838363365	0.5772168234021733	0.7543266009895334	0.5604867237326444	0	0.6923076923076923	0.0
2902	None	None	None	None	None	0.2222222222222222	2	0.4	8	0.5925925925925926	16	0.6041666666666666	0.5185185185185185	22	14	6	6	0	0.75	6	8	1.9333333333333333	29	0.75	0.5217391304347826	-0.09997668313279814	0.5014236629298634	0.042664307964397755	0.544527205992216	0.4893929182850387	0.5480018123784501	0.9246020822756229	0.531365178427056	1.0	1.0	0.0
3426	0.005086138333771421	0.004269262656257841	-0.004269043130828601	0.9959570534753855	None	0	0	0.42857142857142855	3	0.75	6	0.5555555555555556	0.75	9	6	0	0	0	0.2222222222222222	2	9	0.6666666666666666	10	0.0	1.0	-0.09982566278843494	0.5182582462969334	0.00041022120288011153	0.5002989855904701	0.09999999909583977	0.5000000006256872	0.6933417875385715	0.5061881355410315	0	1.0	0.0
2453	None	None	None	None	None	0	0	0.5	3	0.6666666666666666	4	0.5714285714285714	0.6666666666666666	7	4	0	1	0	0.2857142857142857	7	2	0.5333333333333333	8	1.0	0.6666666666666666	0.07883474964936493	0.5285134134028149	6.261453031902259e-15	0.5000000000004049	0.028766919231843435	0.5524904745643997	0.5807210474804195	0.5270498889055122	0.0	0	0.0
4457	0.004860902100154338	0.0013249225541108725	0.0010683357519895608	0.995889154355556	None	0.25	1	0.4	4	0.7692307692307693	10	0.23809523809523808	0.7692307692307693	14	10	0	0	0	0.7777777777777778	7	9	1.0	15	0.0	1.0	0.27049126243758514	0.5284248017289749	0.06891574809263504	0.5514269553225266	0.06995965123371145	0.586012270793739	0.7269812128326549	0.555418392794825	0	1.0	0.0
6669	0.006442933567563067	0.006389760860339791	-0.006383525228023427	0.993531346331211	None	0.3333333333333333	1	0.5	4	0.7	7	0.3333333333333333	0.7	11	7	0	0	0	0.4444444444444444	4	9	0.8	12	0.0	1.0	0.09999746715659179	0.5003114737755394	-0.09579857830483517	0.628917191233779	0.09822053043561037	0.5194330495761927	0.7102537952620683	0.5503777829292017	0	1.0	0.0
4455	0.00818820977832328	0.0010074087155010323	-0.0009039445648113606	0.9931375731827069	None	0.3333333333333333	1	0.5	4	0.6666666666666666	6	0.4074074074074074	0.6666666666666666	10	6	0	0	0	0.3333333333333333	3	9	0.7333333333333333	11	0.0	1.0	0.2431580019107961	1.0	0.04495266747519007	0.5043192056727174	-0.02954116561809215	0.6623335783276932	0.7801901927255728	0.9999999999981402	0	0	0.0
2270	None	None	None	None	None	0.3333333333333333	1	0.75	6	0.2222222222222222	2	0.55	0.1111111111111111	7	1	3	3	0	0.8	4	5	0.7333333333333333	11	0.75	0.3333333333333333	-0.09841445085745579	0.5	0.04784751472626129	0.6937295053482448	-0.09995168187950171	0.5000741151827711	0.6666781010292722	0.5677400799566081	1.0	1.0	0.0
3287	0.0007506430962923139	7.956302487099705e-05	-3.5542584172911114e-05	0.9994890113407111	None	0	0	0.4	2	0.8	4	0.4666666666666667	0.8	6	4	0	0	0	0.6	3	5	0.4666666666666667	7	0.0	0	1.5954448128082e-07	0.5000021447938324	0.09396675952194793	0.5156355516216082	0.099991047223463	0.5	0.6125394532156034	0.5052140763110943	0	0.6666666666666666	0.0
2016	None	None	None	None	None	0	0	0.3333333333333333	4	0.625	10	0.6666666666666666	0.125	5	2	12	10	0	0.3333333333333333	9	3	1.2	18	0.4	0.6666666666666666	-0.09981985554986947	0.5007465579686451	0.0002817625068515105	0.5005150597292229	2.8280445102112e-12	0.5000006975037599	0.6157116933910698	0.5004207718802052	1.0	1.0	0.0
2511	None	None	None	None	None	0	0	0.28	7	0.6857142857142857	24	0.7551020408163265	0.6	27	21	9	3	0	1.0	7	7	2.466666666666667	37	0.1875	0.45161290322580644	0.06851674858332266	0.5664557178720666	0.03136168770892854	0.6458807263730959	-0.020977891164289834	0.5090865677736762	0.6018370061089727	0.5748284145426925	1.0	1.0	0.0
3376	None	None	None	None	None	0	0	0.20833333333333334	5	0.7647058823529411	26	0.5625	0.17647058823529413	8	6	27	9	0	1.0	8	8	2.4	36	0.16071428571428573	0.45161290322580644	1.7025373085564166e-05	0.5001595306538799	0.09728499650312894	0.5199710661027954	0.18542461931857424	0.7282213488878709	0.6808565126292287	0.5879249966465145	1.0	0.25	0.0
5839	9.197864417640668e-05	9.215087170463072e-06	4.2174362240846785e-06	0.9998216124663005	None	0.25	1	0.4	4	0.7692307692307693	10	0.23809523809523808	0.7692307692307693	14	10	0	0	0	0.7777777777777778	7	9	1.0	15	0.0	1.0	3.095758349171928e-06	0.5000213149651522	-0.06948353953747899	0.6263401451264319	0.05337719277890809	0.5740129287845868	0.6109946951261576	0.5674918672976695	0	0.9285714285714286	0.0
1199	None	None	None	None	None	0	0	0.5	2	0.75	3	0.6	0.75	5	3	0	0	0	0.4	2	5	0.4	6	0.0	0	0.03146377984413825	0.5526957510365664	0.04564028944089582	0.5029206363594734	2.54913601325104e-10	0.5000000056929136	0.5485969088649035	0.5185956992457816	0	1.0	0.0
1422	None	None	None	None	None	0	0	0.75	3	0.3333333333333333	1	0.5555555555555556	0.3333333333333333	4	1	0	1	0	1.0	3	3	0.3333333333333333	5	1.0	1.0	-0.09113262338564691	0.684031107032381	0.08385992907917257	0.5258270122829546	-0.004880134001844519	0.6538121112617508	0.6772785486849826	0.6233674293829559	0.0	0	0.0
524	None	None	None	None	None	0	0	0.25	3	0.75	12	0.72	0.0625	3	1	14	0	0	1.0	5	5	1.2	18	0.0	0.3076923076923077	-0.08288147488882269	0.5164140172324242	0.09569764104916531	0.5100659731669969	-0.09999128144430997	0.5000107174572217	0.7099979983987699	0.5088317374161869	0	1.0	0.0
4418	0.0004640727645766432	6.351250927506348e-05	-5.430260684485381e-05	0.9993386586569816	None	0.25	1	0.4	4	0.7692307692307693	10	0.23809523809523808	0.7692307692307693	14	10	0	0	0	0.7777777777777778	7	9	1.0	15	0.0	1.0	-0.06260017748073915	0.6110314901825082	0.16398208880384849	0.5000000000000001	0.041904793713124444	0.5459367750089807	0.7161371706687166	0.5527955318801414	0	1.0	0.0
3165	0.0007917158603084448	0.0001272669734485755	-4.7623554039507695e-06	0.9993481148905652	None	0.25	1	0.4	4	0.7692307692307693	10	0.23809523809523808	0.7692307692307693	14	10	0	0	0	0.7777777777777778	9	7	1.0	15	0.0	1.0	-0.017786281437569967	0.6678494205262917	-0.0944423330062856	0.5056572459095864	0.039499068071391884	0.6062325914266713	0.660544145572908	0.5948863005164285	0	0.9285714285714286	0.0
4401	0.0036622667174124796	0.0002980988190492067	0.00011683961994658425	0.9953733317240381	None	0.25	1	0.4	4	0.75	9	0.25925925925925924	0.75	13	9	0	0	0	0.6666666666666666	6	9	0.9333333333333333	14	0.0	1.0	0.0729485823645125	0.5313801217720502	-0.0999888617818293	0.5000133569180217	0.0999959034029391	0.5000198718642489	0.7080367342104257	0.5104833463307816	0	1.0	0.0
2340	None	None	None	None	None	0	0	0.5	3	0.7142857142857143	5	0.6	0.14285714285714285	1	1	7	12	0	0.6	3	5	0.6	9	0.6666666666666666	0.5714285714285714	-0.06809836716495499	0.5	0.054583762836648494	0.5	2.314886962684958e-06	0.5	0.6228964190866891	0.5	0.0	0	0.0
6452	0.001522938172113253	7.549628724845955e-05	-6.524052499615392e-05	0.99868071954824	None	0.14285714285714285	1	0.29411764705882354	5	0.782608695652174	18	0.30864197530864196	0.782608695652174	23	18	1	0	0	1.0	9	9	1.6666666666666667	25	0.0	1.0	0.09999849685784326	0.5001000318534533	-0.012725283220052352	0.672243027832699	0.3345987218821708	0.8306349771612093	0.8184060090325486	0.6834402594366666	0	1.0	0.0
2517	None	None	None	None	None	0	0	0.5	3	0.3333333333333333	2	0.5	0	2	0	5	0	0	1.0	4	4	0.5333333333333333	8	0.0	0	0	0	0	0	0	0	0	0	0	0	0
1526	None	None	None	None	None	0	0	1.0	1	0	0	1.0	0	1	0	0	3	0	0.5	1	2	0.13333333333333333	2	1.0	0	0	0	0	0	0	0	0	0	0	0	0
515	None	None	None	None	None	0	0	0.1875	6	0.8	36	0.6527777777777778	0.7333333333333333	39	33	7	1	0	0.8888888888888888	9	8	3.1333333333333333	47	0.08333333333333333	0.9047619047619048	-0.036481887718651164	0.5834742222640512	0.08093369675650866	0.5604680621900278	0.06476802480278125	0.7451699051211628	0.6515278858523729	0.6343775429179894	1.0	1.0	0.0
4580	5.401292380723226e-05	4.103059610054416e-06	4.102886760323228e-06	0.9999557453473589	None	0	0	0.42857142857142855	3	0.75	6	0.5555555555555556	0.75	9	6	0	1	0	0.2222222222222222	2	9	0.6666666666666666	10	1.0	1.0	-0.09244206244310438	0.5206321584345617	4.844740810788012e-06	0.5006617166697522	-0.023643324905846773	0.5304974278776667	0.5968970107423347	0.5172734335475148	0.7777777777777778	1.0	0.0
701	None	None	None	None	None	0.5	1	0.6666666666666666	4	0.5714285714285714	4	0.42857142857142855	0.5714285714285714	8	4	0	0	0	0.42857142857142855	7	3	0.6	9	0.0	1.0	0.07076276851244188	0.5180717921499983	0.03347581023270256	0.5954712332257299	0.0001865104586935119	0.5013815467735442	0.5770609382848502	0.5386291250841028	0	1.0	0.0
6822	0.0016958268149882647	0.0001500687824471978	0.00014160352234974938	0.9967267334370581	None	0.25	1	0.4	4	0.75	9	0.25925925925925924	0.75	13	9	0	0	0	0.6666666666666666	6	9	0.9333333333333333	14	0.0	1.0	0.09999999872201536	0.5003024711358619	-0.0999999989825252	0.5000000001478792	0.046561259208947006	0.5652424140516428	0.6996189687534158	0.5219588636106325	0	1.0	0.0
2215	None	None	None	None	None	0.25	1	0.5	5	0.6153846153846154	8	0.4166666666666667	0.3076923076923077	9	4	5	5	0	1.0	6	6	1.0	15	0.5555555555555556	0.18181818181818182	-0.093662354290815	0.5	0.09998584064550473	0.5000669423351494	0.0822884906024677	0.653787442232809	0.7056006272294268	0.5528021498396374	1.0	1.0	0.25
7364	0.0010573597961232898	0.00015315899078235975	4.0931792052399645e-05	0.9975475308846063	None	0.25	1	0.4	4	0.7692307692307693	10	0.23809523809523808	0.7692307692307693	14	10	0	0	0	0.7777777777777778	7	9	1.0	15	0.0	1.0	3.092227286885324e-20	0.5525568068603252	-0.0879355182356058	0.5865424494524457	0.06309705626643727	0.5458017233171192	0.6516099035843163	0.5617185387160953	0	1.0	0.0
6284	3.791036862832805e-07	2.8784179743416476e-07	2.820343656158083e-07	0.9999207697580976	None	0.3333333333333333	1	0.5	4	0.6	6	0.4444444444444444	0.6	9	6	2	4	0	0.3333333333333333	3	9	0.8	12	0.8	0.8888888888888888	0.09999980265113229	0.5000092686434477	-0.05306849097602726	0.5519316619141893	0.003383908362598499	0.5001511092554781	0.6529492853835372	0.5174196127352265	1.0	1.0	0.0
3681	0.004778583532487557	0.0006939567300296959	0.0005892790517075888	0.9948371692821543	None	0.2	1	0.3333333333333333	4	0.8	12	0.20987654320987653	0.8	16	12	0	0	0	1.0	9	9	1.1333333333333333	17	0.0	1.0	0.0583808926035466	0.685399709247559	8.2627472494197e-06	0.5003809965544327	0.2590433513687688	0.9999904249763634	0.840666829414517	0.98389182017279	0	1.0	0.0
5869	0.004087864057971073	0.002206347880026201	0.0021996779315275124	0.9896771031327347	None	0.25	1	0.4	4	0.75	9	0.25925925925925924	0.75	13	9	0	0	0	0.6666666666666666	6	9	0.9333333333333333	14	0.0	1.0	0.13034152399061724	0.5668302285565343	0.08150614973872768	0.641514930309922	0.07852655101564528	0.5249048822090104	0.5911954346589248	0.5785586240325887	0	0.15384615384615385	0.0
4329	0.002024667957583291	0.0013648597749773503	-0.0013646581629996573	0.9986662631989985	None	0	0	0.5	3	0.7142857142857143	5	0.5625	0.7142857142857143	8	5	0	1	0	0.25	2	8	0.6	9	1.0	0.8571428571428571	-0.05844959077680552	0.6495873952773067	0.09941827034365917	0.5069770713417237	0.09999988758063513	0.5000000812587188	0.6767011435079203	0.5535551457061856	1.0	1.0	0.0
1098	None	None	None	None	None	0	0	0.1111111111111111	2	0.92	23	0.9	0	0	0	26	0	0	0.8333333333333334	5	6	1.8	27	0.0	0.45454545454545453	0	0	0	0	0	0	0	0	0	0	0
6710	0.00041017885035685576	3.843016313888891e-05	-4.453496634294136e-07	0.9994319686895216	None	0.3333333333333333	1	0.5	4	0.7	7	0.3333333333333333	0.7	11	7	0	0	0	0.4444444444444444	9	4	0.8	12	0.0	1.0	9.43076959991575e-05	0.5009043304015355	0.08876304465837301	0.9999996801705181	0.038448212006070154	0.5241167531194052	0.7216837315250457	0.9934293200369451	0	1.0	0.0
3269	1.3567517929335259e-08	1.3497944053329538e-08	7.207567118290467e-10	0.9999986421162362	None	0.25	1	0.36363636363636365	4	0.7857142857142857	11	0.2222222222222222	0.7857142857142857	15	11	0	0	0	0.8888888888888888	8	9	1.0666666666666667	16	0.0	1.0	0.09480600125395298	0.6062246577952811	-0.0875083531594453	0.5314527874991566	1.7293874715044977e-11	0.5000000009785469	0.6625794736152867	0.5463207639164197	0	0.13333333333333333	0.0
3078	2.7641322029071415e-07	8.671197551240001e-08	-4.717846552617021e-08	0.9999768748624516	None	0	0	0.3333333333333333	3	0.8181818181818182	9	0.28888888888888886	0.8181818181818182	12	9	0	1	0	0.5555555555555556	9	5	0.8666666666666667	13	1.0	1.0	0.09336354254429051	0.512431405800448	0.1858639252529579	0.6745105021603818	2.5090958734948663e-06	0.5420033060978643	0.6811190694158984	0.5782518143747747	1.0	1.0	0.0
4236	0.007345084117760618	0.0034037211067204564	0.003389881519407782	0.9949973875862641	None	0.16666666666666666	1	0.35714285714285715	5	0.7368421052631579	14	0.4666666666666667	0.7368421052631579	19	14	1	1	0	0.5555555555555556	5	9	1.4	21	1.0	1.0	0.09997705233032035	0.5009811520276412	0.09994430484752016	0.5031404203584873	0.09999999999400119	0.5000000001314392	0.5003344159345915	0.501373868233504	1.0	1.0	0.0
6841	0.0007688791543241918	3.3742057082788064e-05	2.499047179144774e-05	0.9989405073250828	None	0.3333333333333333	1	0.4444444444444444	4	0.7272727272727273	8	0.28888888888888886	0.7272727272727273	12	8	0	0	0	0.5555555555555556	5	9	0.8666666666666667	13	0.0	1.0	0.02771684006316147	0.6302828060112099	0.10188667343980055	0.5724128602043415	0.057441989219468526	0.562738537066226	0.6023755468865152	0.588831948758278	0	1.0	0.0
6400	0.005025183976287536	9.11580465272549e-05	-9.11568171430682e-05	0.9942813601597756	None	0.3333333333333333	1	0.5	4	0.6666666666666666	6	0.4074074074074074	0.6666666666666666	10	6	0	0	0	0.3333333333333333	3	9	0.7333333333333333	11	0.0	1.0	0.15968408145623386	0.7330072961444514	-0.09998274180172513	0.5003701034988511	0.099999999585656	0.5000000018426135	0.7522208920382296	0.5834952022422175	0	0.9	0.0
2828	9.379937898307268e-06	4.0160486635269496e-07	4.0228142753904254e-10	0.999876025187	None	0	0	0.25	1	1.0	3	1.0	1.0	4	3	0	3	0	0.2	5	1	0.3333333333333333	5	1.0	0	0.00614367604723467	0.6891473710991379	-0.09721096909897513	0.5054066611576153	0.0064680611310971	0.5126054549351841	0.6373104031962143	0.5718489261674807	1.0	1.0	0.0
603	None	None	None	None	None	0.08333333333333333	1	0.34615384615384615	9	0.6216216216216216	23	0.6190476190476191	0.10810810810810811	8	4	30	10	0	0.7777777777777778	9	7	2.6	39	0.16666666666666666	0.8125	0.09996404720061873	0.5001824711266617	-0.07421725850223275	0.5629771347331294	0.04104157149418528	0.5770949565543873	0.6797490365630026	0.5469316503366204	1.0	1.0	0.0
4869	0.0005609561258549865	3.197730875861092e-06	-2.471560610334267e-06	0.999997467692465	None	0.25	1	0.4	4	0.7692307692307693	10	0.23809523809523808	0.7692307692307693	14	10	0	0	0	0.7777777777777778	9	7	1.0	15	0.0	1.0	0.054555495458723936	0.5822579678836155	0.16414797564798644	0.6944826991203746	0.3861956918414209	0.5522379677643086	0.8066709519360663	0.6116632857532209	0	0	0.0
5886	0.005670479381234425	0.0001096633047983275	0.0001060309973493323	0.9485161955813861	None	0.25	1	0.4	4	0.75	9	0.25925925925925924	0.75	13	9	0	0	0	0.6666666666666666	6	9	0.9333333333333333	14	0.0	1.0	1.9000544878418167e-07	0.5000053863660033	0.14243718782042086	0.7030042885088666	0.0846840600897237	0.6266620571308867	0.6434185026088356	0.6129817724770277	0	1.0	0.0
2612	None	None	None	None	None	0.1111111111111111	1	0.4	8	0.6071428571428571	17	0.5555555555555556	0.25	15	7	14	3	0	0.6666666666666666	9	6	2.0	30	0.125	0.8333333333333334	0.0999992918672716	0.5000199049426619	0.15861305467457404	0.6606234451873083	7.792331834176017e-05	0.6041524727281148	0.6489029500044068	0.5897624911732614	0.0	0	0.0
4919	1.7668958455351255e-08	1.632447168074683e-08	-8.429149965256361e-10	0.999997867535872	None	0.3333333333333333	1	0.4444444444444444	4	0.7272727272727273	8	0.28888888888888886	0.7272727272727273	12	8	0	0	0	0.5555555555555556	5	9	0.8666666666666667	13	0.0	1.0	0.09666710253929116	0.571392682648804	-0.09704220397701949	0.6160931360622685	1.2754252972421638e-07	0.5000006803466026	0.6790999089647642	0.5630407682280132	0	1.0	0.0
6944	0.010302960305661297	0.005413083665778291	0.005319175091325068	0.989772088575714	None	0.25	1	0.4	4	0.75	9	0.25925925925925924	0.75	13	9	0	0	0	0.6666666666666666	6	9	0.9333333333333333	14	0.0	1.0	0.09999615365778364	0.5487520751204646	-0.06752812908851433	0.9993317775046258	0.09999986772780958	0.5000003718950468	0.6962384659890773	0.9242784614610754	0	0.46153846153846156	0.0
4333	0.0009904455046157664	0.00012509660414507156	-6.799964357244108e-05	0.9985245108300053	None	0.25	1	0.4	4	0.7692307692307693	10	0.23809523809523808	0.7692307692307693	14	10	0	0	0	0.7777777777777778	7	9	1.0	15	0.0	1.0	0.019506557449491806	0.6850174783176819	0.09988210730244036	0.5021237247243828	-0.06142567715849312	0.5978315132471681	0.6878681998998907	0.597234020056711	0	1.0	0.0
4594	0.0003400377649301968	4.29284122467386e-06	-3.849313951902926e-06	0.9999973218834748	None	0.25	1	0.4	4	0.7692307692307693	10	0.23809523809523808	0.7692307692307693	14	10	0	0	0	0.7777777777777778	9	7	1.0	15	0.0	1.0	0.05692320845575498	0.6546314258180372	0.012018982889530284	0.6794829455108675	0.0999999999958644	0.5000000031223416	0.6732696478456478	0.613872339827209	0	1.0	0.0
930	None	None	None	None	None	0.09090909090909091	1	0.3333333333333333	8	0.6666666666666666	22	0.43209876543209874	0.30303030303030304	16	10	18	1	0	1.0	9	9	2.3333333333333335	35	0.029411764705882353	0.46153846153846156	0.12307204594590108	0.7052541467211979	0.09997669027840472	0.5001231296285361	-0.14035601561021216	0.6446980977108487	0.7873383268150256	0.6200083940868582	1.0	0.9375	0.0
2543	None	None	None	None	None	0.2222222222222222	2	0.35	7	0.6428571428571429	18	0.6666666666666666	0.4642857142857143	19	13	10	0	0	0.5555555555555556	9	5	2.0	30	0.0	0.64	0.035230740718382	0.6629738879869224	0.015954875376714736	0.6472558826059709	-0.09999999432442812	0.5000000371177056	0.6649247217933696	0.6053620735500131	0	1.0	0.0
6850	0.0047085631105974555	0.0004073839703261497	-0.0003494939694449695	0.9936127551597485	None	0.25	1	0.4	4	0.7692307692307693	10	0.23809523809523808	0.7692307692307693	14	10	0	0	0	0.7777777777777778	7	9	1.0	15	0.0	1.0	-0.03337403068600954	0.6554609400783274	0.2283180956107687	0.6175741958831862	0.13429945216526357	0.6826398873489191	0.7763857805246425	0.652362937527722	0	1.0	0.0
4614	0.002821405692455796	0.000556994196416538	-0.0005308215111822659	0.9974853704753923	None	0	0	0.375	3	0.7777777777777778	7	0.4074074074074074	0.7777777777777778	10	7	0	0	0	0.3333333333333333	3	9	0.7333333333333333	11	0.0	1.0	0.051546558289652156	0.5508866038700164	-0.07155069030702164	0.5198683535150492	0.2893169101128848	0.5757242530848898	0.8166938408216129	0.5489274346826476	0	1.0	0.0
3731	0.00039577719189683863	8.815105567791075e-06	-8.46388466278634e-06	0.9999505485343442	None	0.25	1	0.4	4	0.75	9	0.25	0.75	13	9	0	0	0	0.875	8	7	0.9333333333333333	14	0.0	0.8571428571428571	0.09774990690062173	0.5936167470668946	2.5750140343375606e-06	0.500010649203984	-0.13587189652467818	0.9985007582756874	0.7150535855589982	0.9083310417386843	0	1.0	0.0
5266	0.00018888782083525187	1.176128549019981e-06	-1.144759083271869e-07	0.9999931928269497	None	0.3333333333333333	1	0.5	4	0.7	7	0.3333333333333333	0.7	11	7	0	0	0	0.4444444444444444	4	9	0.8	12	0.0	1.0	0.01725600174540885	0.5460691090501603	-0.0729850520775864	0.5369336079213662	-0.06298953562473122	0.5202315777442789	0.6039899787178405	0.5344267006378476	0	1.0	0.0
6918	0.00518883740832974	0.0004286196901047078	0.0002624469197605133	0.9944896158573387	None	0.25	1	0.4	4	0.75	9	0.25925925925925924	0.75	13	9	0	0	0	0.6666666666666666	6	9	0.9333333333333333	14	0.0	1.0	0.0536979593611084	0.8006677660632764	0.03693037409459601	0.5749297831207251	0.46380176160365083	0.6151758496762962	0.8793595530508953	0.6727235961267752	0	1.0	0.0
168	None	None	None	None	None	0.09090909090909091	1	0.3333333333333333	8	0.6176470588235294	21	0.5	0.29411764705882354	17	10	18	4	0	0.8888888888888888	9	8	2.4	36	0.12121212121212122	0.6451612903225806	-0.14882732670409005	0.9999999999999998	0.04055728625912778	0.6398208358544232	0.07453771823132198	0.5916149473916499	0.7362492956996899	0.9999956360347941	0.7647058823529411	0.7058823529411765	0.0
2689	9.068877248774345e-06	1.2450712993573756e-07	2.6574798268065364e-08	0.9999954876269715	None	0	0	0.25	1	1.0	3	1.0	1.0	4	3	0	3	0	0.2	1	5	0.3333333333333333	5	1.0	0	-0.07890759242070954	0.5794064377759929	1.1855051866006688e-11	0.5000000001196326	0.0036876494404206954	0.503018774774613	0.5941055827960173	0.5276727334580145	1.0	1.0	0.0
7195	0.0007349224410783671	0.0003268835223617848	0.00012845242521501322	0.9984561541880053	None	0.25	1	0.36363636363636365	4	0.7857142857142857	11	0.2222222222222222	0.7857142857142857	15	11	0	0	0	0.8888888888888888	8	9	1.0666666666666667	16	0.0	1.0	0.052051104110516735	0.6502168492540409	0.03508708548197265	0.5932770156811608	0.09898592272716827	0.5190430745476152	0.5896107197388761	0.58853447430515	0	0.9333333333333333	0.0
1083	None	None	None	None	None	0	0	0.5	3	0.5714285714285714	4	0.5625	0	0	0	8	11	0	1.0	4	4	0.6	9	0.55	0.8	0	0	0	0	0	0	0	0	0	0	0
996	None	None	None	None	None	0	0	0.4	2	0.6	3	0.5833333333333334	0	0	0	6	6	0	0.75	4	3	0.4666666666666667	7	0.375	0	0	0	0	0	0	0	0	0	0	0	0
5766	0.005756298967187672	0.0002663120361572872	0.00019765511551682937	0.9952386747080956	None	0.25	1	0.4	4	0.75	9	0.25925925925925924	0.75	13	9	0	0	0	0.6666666666666666	6	9	0.9333333333333333	14	0.0	1.0	0.015564809359181166	0.6843220556136997	-0.09885318361131501	0.5073377711623336	0.12724597558188844	0.5290440583476151	0.7246837984474709	0.5760198520687573	0	0	0.0
3222	0.010595140991105104	0.0011211500160325312	7.78414271812633e-05	0.9818964808492185	None	0	0	0.375	3	0.8	8	0.3333333333333333	0.8	11	8	0	1	0	0.4444444444444444	9	4	0.8	12	1.0	1.0	0.184014305588923	0.6223332685613707	-0.14456691340668468	0.9999949729386396	-0.1020243077225759	1.0	0.9665057126651946	0.9999999999997231	1.0	1.0	0.0
710	None	None	None	None	None	0	0	0.05555555555555555	1	1.0	25	0.9	0	0	0	26	10	0	0.8333333333333334	6	5	1.8	27	0.17857142857142858	0.18181818181818182	0	0	0	0	0	0	0	0	0	0	0
4330	0.002503675731960006	0.0011535105889819142	0.0011535103652590185	0.9981511029231641	None	0	0	0.5	3	0.6666666666666666	4	0.5714285714285714	0.6666666666666666	7	4	0	0	0	0.2857142857142857	2	7	0.5333333333333333	8	0.0	1.0	-0.09729318713604496	0.5052136224123576	0.17360272583657277	0.547691525316782	0.09999471852939543	0.5000034463785553	0.755266175865174	0.517677365514702	0	1.0	0.0
1553	None	None	None	None	None	0	0	0.6	3	0.4	2	0.875	0.2	3	1	3	0	0	0.5	2	4	0.4666666666666667	7	0.0	0	0.09999999752473798	0.5000000102562876	0.09511676145920028	0.5090225385578248	0.09999068963735747	0.5000026350677402	0.5057492142272203	0.5030086848169941	0	1.0	0.0
3283	None	None	None	None	None	0.25	3	0.38461538461538464	10	0.6388888888888888	23	0.5277777777777778	0.6111111111111112	32	22	5	0	0	0.8888888888888888	8	9	2.533333333333333	38	0.0	0.5333333333333333	0.05682431559898778	0.6291052766581835	0.09972362427711803	0.5022014148165839	7.902762784127648e-27	0.5	0.6063468695463956	0.544646277837752	0	1.0	0.0
1235	None	None	None	None	None	0	0	0.25	4	0.7142857142857143	15	0.6571428571428571	0.19047619047619047	7	4	15	6	0	0.7142857142857143	5	7	1.5333333333333334	23	0.1935483870967742	0.21052631578947367	-0.09009550401478791	0.9977270280294923	-0.041195338690517225	0.6265489472175209	0.2105642855368913	0.9992546986078671	0.8157335275268385	0.9900574152672487	1.0	1.0	0.0
6325	0.005778682308680933	0.0007513036160022779	-0.0007512870335220299	0.992829813223192	None	0.25	1	0.4	4	0.7692307692307693	10	0.23809523809523808	0.7692307692307693	14	10	0	0	0	0.7777777777777778	7	9	1.0	15	0.0	1.0	0.09540593626116242	0.5733098620191014	0.004166901072757181	0.5898978282488847	0.12077905717905754	0.5536384713157741	0.6038976975578635	0.5723465071525974	0	1.0	0.0
959	None	None	None	None	None	0	0	0.5	3	0.6666666666666666	4	0.4444444444444444	0.6666666666666666	7	4	0	1	0	0.5	3	6	0.5333333333333333	8	1.0	0.4	0.09960250798173473	0.5022849601051163	0.06591989883157243	0.5329298824703317	-0.03712539378780915	0.5094045975847283	0.6415960061062662	0.5148850339665312	0.0	0	0.0
870	None	None	None	None	None	0	0	0.21428571428571427	3	0.8333333333333334	15	0.6666666666666666	0	2	0	17	5	0	0.8333333333333334	6	5	1.3333333333333333	20	0.1388888888888889	0.125	0	0	0	0	0	0	0	0	0	0	0
638	None	None	None	None	None	0	0	0.5714285714285714	4	0.375	3	0.625	0.25	5	2	4	8	0	1.0	4	4	0.6666666666666666	10	0.8888888888888888	0	0.02331193454330522	0.683081007692214	-0.04847332261101469	0.5048109287955139	0.00023064191100804883	0.5028901713328898	0.597819464458782	0.5661738875665953	1.0	1.0	0.0
4267	0.0003167673472080746	3.064007355056301e-06	-1.5626409068147362e-06	0.9999972368855601	None	0.25	1	0.4	4	0.7692307692307693	10	0.23809523809523808	0.7692307692307693	14	10	0	0	0	0.7777777777777778	7	9	1.0	15	0.0	1.0	0.03208242582023621	0.6744011126680611	0.09985029673211482	0.5149037330349772	0.04572266049520539	0.6498244126359305	0.6231234844256028	0.6150727758659519	0	1.0	0.0
721	None	None	None	None	None	0.125	1	0.3333333333333333	6	0.625	15	0.65	0.375	14	9	11	0	0	0.625	8	5	1.7333333333333334	26	0.0	0.2857142857142857	0.09999999998679901	0.5000000005215066	0.09999999903181969	0.5000031413158141	0.06874516351406483	0.573901283734432	0.5393281488685894	0.5247962187265679	0	1.0	0.0
6791	0.00011394467521643194	3.2327337321491666e-05	1.8928841071692075e-05	0.9998450716015349	None	0.25	1	0.4	4	0.75	9	0.25925925925925924	0.75	13	9	0	0	0	0.6666666666666666	6	9	0.9333333333333333	14	0.0	1.0	0.01590533279650626	0.6523823954092072	-0.0999997788805436	0.5000015124670238	0.029268953798323595	0.5054973099487696	0.640819518987283	0.5540812743156696	0	1.0	0.0
6970	0.0016247515873875889	8.928269871937666e-05	-3.2489552107226155e-05	0.9986435239170881	None	0.25	1	0.4	4	0.7692307692307693	10	0.23809523809523808	0.7692307692307693	14	10	0	0	0	0.7777777777777778	7	9	1.0	15	0.0	1.0	-0.03185820229241733	0.5402653160035721	-0.04663418081293406	0.6672433967625439	0.16658579902472398	0.5964199645374351	0.7242055486031386	0.6025037064534077	0	1.0	0.0
3680	0.007507398834550039	0.0038065590976671436	0.0022734962010082078	0.9982894992371475	None	0.25	1	0.4	4	0.75	9	0.25925925925925924	0.75	13	9	0	0	0	0.6666666666666666	6	9	0.9333333333333333	14	0.0	1.0	0.2163180433687863	0.5393180099826987	0.08173006123378897	0.5416679798787747	-0.13483729281489426	0.9994114295089112	0.8245510066094323	0.9300393508346599	0	1.0	0.0
2643	0.001986481274202582	6.887726192683775e-05	-2.088593014728958e-05	0.9978847505347205	None	0	0	0.5	4	0.4444444444444444	4	0.55	0.3333333333333333	5	3	5	5	0	0.8	5	4	0.7333333333333333	11	0.4166666666666667	0.3333333333333333	0.07573980363106457	0.5368919346199493	0.03384165698591095	0.5061300961342652	0.18326158576578347	0.5848589861577627	0.6609289626560952	0.5428207256777058	1.0	0.8	0.0
262	None	None	None	None	None	0.1	1	0.36363636363636365	8	0.5666666666666667	17	0.6666666666666666	0.16666666666666666	9	5	22	10	0	0.75	8	6	2.1333333333333333	32	0.22727272727272727	0.7692307692307693	-0.06352585856484362	0.5250070409577179	5.697796893182766e-07	0.5007472926522518	0.137069843943435	0.548495787789767	0.6978480743572242	0.524787643382263	0.0	0.2222222222222222	0.0
507	None	None	None	None	None	0	0	0.5714285714285714	4	0.5	4	0.7142857142857143	0.5	7	4	2	3	0	0.2857142857142857	7	2	0.6666666666666666	10	0.6	1.0	0.09625147943137416	0.5054927945916763	-0.09821634222798477	0.5045362740035227	0.0773841767274411	0.5473843046195759	0.7066359877253002	0.5191760372092038	0.0	0	0.0
4736	0.0004057752646437389	1.2204391129271275e-05	-6.306460788166624e-06	0.9999889124297462	None	0.3	3	0.36363636363636365	8	0.7	21	0.4444444444444444	0.7	29	21	2	0	0	0.8888888888888888	9	8	2.1333333333333333	32	0.0	1.0	2.8057026937188093e-12	0.5000000008750606	0.09509016640145243	0.5872840077386465	0.07345355810776164	0.577261318533319	0.6063716580563374	0.5551323908560741	0	1.0	0.0
4297	0.0038480726000548345	0.00017631803089335107	0.0001605094074442828	0.9907480940245914	None	0.25	1	0.4	4	0.75	9	0.25925925925925924	0.75	13	9	0	0	0	0.6666666666666666	6	9	0.9333333333333333	14	0.0	1.0	7.902762784127648e-27	0.5	0.06137629006835149	0.6797160509941549	0.06286672629501006	0.5712376238351582	0.5990390180081027	0.5857580352975897	0	0	0.0
1303	None	None	None	None	None	0	0	0.3333333333333333	4	0.6	9	0.3469387755102041	0.13333333333333333	4	2	12	15	0	1.0	7	7	1.1333333333333333	17	0.5769230769230769	0.14285714285714285	0.09947702061593426	0.5017122315533504	-0.07917386128277962	0.563253781411202	0.13724933030520065	0.5325440327250581	0.7225460854112021	0.5325860287188652	1.0	1.0	0.0
5051	0.013626537416029698	0.006703152596094059	-0.006652587479772119	0.9893266958848814	None	0.4	2	0.5	6	0.625	10	0.4	0.625	16	10	1	0	0	0.5555555555555556	5	9	1.2	18	0.0	0.7692307692307693	0.09986770151081284	0.5071805016184877	0.0889697405274921	0.5424972272991146	0.1558927182228266	0.5075250525750673	0.5779399767538097	0.5190929195113172	0	0.875	0.0
2806	1.287015357000409e-05	4.516627888116974e-07	3.403938824941186e-07	0.9999956071902993	None	0	0	0.5	2	0.75	3	0.5	0.75	5	3	0	0	0	0.75	3	4	0.4	6	0.0	0	-0.32025844918821134	0.9998341299454309	0.09999636383305682	0.500004604308342	0.12156551906648216	0.5880489239731533	0.9236882455196378	0.9534704714506724	0	0	0.0
3665	0.0035787112845084993	0.0022929452120124547	0.00018852711131930983	0.9949165022058867	None	0.2	1	0.3333333333333333	4	0.8	12	0.20987654320987653	0.8	16	12	0	0	0	1.0	9	9	1.1333333333333333	17	0.0	1.0	-0.09932964600052124	0.5333874688232432	0.0855316539221497	0.5846289973662736	0.12070485024967334	0.5913851840793737	0.7209259310956934	0.5699751147977488	0	0.9375	0.0
241	None	None	None	None	None	0.2	1	0.4166666666666667	5	0.6875	11	0.375	0.6875	15	11	2	0	0	0.75	6	8	1.2	18	0.0	0.6666666666666666	7.772794674199338e-05	0.5004713258771682	0.035538666131407506	0.5101602997124511	-0.06713654289629818	0.5914307769788373	0.6068310737680408	0.5343139259389921	0	1.0	0.0
503	None	None	None	None	None	0	0	0.5	2	0.75	3	0.6	0.75	5	3	0	0	0	0.4	5	2	0.4	6	0.0	0	0.3852248188800077	0.6358545858337861	0.04028556306985461	0.5158980944763771	1.554311181068783e-11	0.5000002193508745	0.8492657443501651	0.5515685843098691	0	1.0	0.0
6577	0.009643939027656012	0.005099001175196551	0.004589906388591039	0.983920828354976	None	0.25	1	0.4	4	0.75	9	0.25925925925925924	0.75	13	9	0	0	0	0.6666666666666666	6	9	0.9333333333333333	14	0.0	1.0	0.09999999938548394	0.5001314532684168	0.31643735691542824	0.5689664997135535	0.23631376804733284	0.5030090604851668	0.7094577578417798	0.5241643223147133	0	0	0.0
7056	2.9326071875262636e-08	2.8157206765061504e-08	1.053736095288465e-09	0.9999964330766687	None	0.25	1	0.4	4	0.75	9	0.25925925925925924	0.75	13	9	0	0	0	0.6666666666666666	6	9	0.9333333333333333	14	0.0	1.0	-0.022269550211056175	0.6643044936197408	-0.050957168734552485	0.5917679729052583	7.902762784127648e-27	0.5	0.5932934282955651	0.5869259219618042	0	0.8461538461538461	0.0
4692	2.897137457627593e-08	2.7006813804556864e-08	-1.2209959924065655e-09	0.9999960805923322	None	0.25	1	0.4	4	0.75	9	0.25925925925925924	0.75	13	9	0	0	0	0.6666666666666666	6	9	0.9333333333333333	14	0.0	1.0	-0.097595019719726	0.5188973215664027	0.01889059309030161	0.6554559811560432	1.4701256379377814e-06	0.5002847617736152	0.624501964197542	0.5597032698700564	0	1.0	0.0
3776	0.0092621250986615	0.00028586073330871825	-0.00018675309192525463	0.9617036734070337	None	0	0	0.375	3	0.8	8	0.3	0.8	11	8	0	1	0	0.625	8	5	0.8	12	1.0	0.8571428571428571	-0.3513588980202794	0.9955952195147799	6.156424163034565e-08	0.5731791858655705	0.09999983086934369	0.5000020973811732	0.8805763991488409	0.8704749041428522	1.0	1.0	0.0
3048	0.0001356239111781091	1.1999011939490781e-06	-2.0512286567981228e-07	0.9999965242920963	None	0	0	0.5	2	0.75	3	0.5	0.75	5	3	0	2	0	0.75	3	4	0.4	6	1.0	0	-0.040918280289368066	0.6194317792255288	0.09999805644588172	0.5000033546054362	0.1358333847929019	0.5672923776419	0.6819847425469533	0.5628297230128521	0.0	0	0.0
2997	0.004918637179661123	0.0022329615562609647	-0.00047850746485345014	0.9939276417559907	None	0	0	0.3888888888888889	7	0.5833333333333334	14	0.3611111111111111	0.4583333333333333	17	11	8	6	0	0.8888888888888888	8	9	1.7333333333333334	26	0.42857142857142855	0.6	-0.09999993123235296	0.5000180337877861	0.005324781932370821	0.5086197877290468	0.4900870567582672	0.5	0.9288842071594325	0.50287952670167	0.6470588235294118	1.0	0.0
4177	0.0028079969818702705	0.00237466908541895	0.002095651580173609	0.9968208799690802	None	0.25	1	0.4	4	0.7692307692307693	10	0.23809523809523808	0.7692307692307693	14	10	0	0	0	0.7777777777777778	7	9	1.0	15	0.0	1.0	0.09999049605961519	0.5015784039287571	0.0813288395443013	0.5301439614502262	-0.063467033727359	0.5673414805604098	0.6722274586529099	0.5331221293701764	0	0	0.0
3033	0.01013312930568516	0.0004130312907642731	0.0002954383168885737	0.9957553923632968	None	0	0	0.5	5	0.5	6	0.4666666666666667	0.3333333333333333	9	4	4	4	0	0.8333333333333334	5	6	0.9333333333333333	14	0.5714285714285714	0.2	-0.0999852387389202	0.5	0.09948731246013155	0.5045083291089734	-0.057608602438803926	1.0	0.7026543396183248	1.0	1.0	1.0	0.0
1165	None	None	None	None	None	0	0	0.75	3	0.3333333333333333	1	0.625	0.3333333333333333	3	1	1	1	0	0.5	2	4	0.3333333333333333	5	0.25	0.6666666666666666	0.062088890157793786	0.5628842879777843	-0.18614653153171914	0.638798907939432	0.09626731348114308	0.5073948078378823	0.7787697350554112	0.5705766190021176	0.0	0	0.0
737	None	None	None	None	None	0	0	0.6666666666666666	2	0.5	1	0.6666666666666666	0	0	0	3	7	0	0.6666666666666666	3	2	0.26666666666666666	4	0.7	0	0	0	0	0	0	0	0	0	0	0	0
7517	0.003658973066910749	0.00014919350003369706	7.48587771351623e-05	0.9954780524460365	None	0.25	1	0.4	4	0.75	9	0.25925925925925924	0.75	13	9	0	0	0	0.6666666666666666	6	9	0.9333333333333333	14	0.0	1.0	-0.0701232407086915	0.6714765026825723	-0.09922067654193267	0.5107550537033899	0.21665586516899854	0.5827036773091824	0.8050621350443717	0.5899906132868775	0	1.0	0.0
7324	0.005156484462750657	0.004235527795435186	0.0022228917715331553	0.9923511967161007	None	0.25	1	0.36363636363636365	4	0.7857142857142857	11	0.2222222222222222	0.7857142857142857	15	11	0	0	0	0.8888888888888888	9	8	1.0666666666666667	16	0.0	1.0	0.09979347852817817	0.5011741876848819	0.07850207610728652	0.6206690605085056	0.09924067520507691	0.5804664852764491	0.5645776161319819	0.5680561844297491	0	1.0	0.0
7434	0.008324768905712931	0.0007207231652929416	-0.0007206554086130433	0.9778608490926954	None	0.25	1	0.4	4	0.75	9	0.25925925925925924	0.75	13	9	0	0	0	0.6666666666666666	6	9	0.9333333333333333	14	0.0	1.0	6.028362957777159e-09	0.5523017266038867	-0.0471710286583643	0.5896581860119097	0.0999999420990339	0.5000004327289409	0.6479998551448949	0.5475664892794552	0	1.0	0.0
1427	None	None	None	None	None	0	0	1.0	3	0.0	0	0.6666666666666666	0	0	0	3	8	0	0.6666666666666666	3	2	0.26666666666666666	4	0.8	1.0	0	0	0	0	0	0	0	0	0	0	0
3927	0.0007802495865281431	0.00018387251127476993	-0.00018361003389970074	0.9974333813619146	None	0.2	1	0.3333333333333333	4	0.8	12	0.20987654320987653	0.8	16	12	0	0	0	1.0	9	9	1.1333333333333333	17	0.0	1.0	0.00041279040172610205	0.541321598922881	5.649647087258305e-05	0.5009632465177613	0.03543980825325518	0.5664383156361779	0.5416214544560717	0.5363400870740771	0	1.0	0.0
4000	0.006709178780773617	0.0031588986005672472	-0.003121690737972383	0.9915804722945194	None	0.25	1	0.4	4	0.7692307692307693	10	0.23809523809523808	0.7692307692307693	14	10	0	0	0	0.7777777777777778	7	9	1.0	15	0.0	1.0	0.09916020266202552	0.5021051899232861	0.021789325101693895	0.5670768682126558	0.07411634047720446	0.5470609686301455	0.5799630868087909	0.5388513755478016	0	0	0.0
3207	7.347299516302718e-07	3.4090963198669024e-07	2.8791739917549383e-07	0.9998362002856302	None	0	0	0.42857142857142855	3	0.75	6	0.3333333333333333	0.75	9	6	0	0	0	0.8333333333333334	6	5	0.6666666666666666	10	0.0	0.4	-0.1585147951085572	0.999995247072964	0.09684928000850498	0.546688203898426	7.902762784127648e-27	0.5	0.7549252227193802	0.9844498785248967	0	1.0	0.0
4090	0.002990562437613295	0.0017546065292023687	-0.001442132790963297	0.9962374603981023	None	0.25	1	0.4	4	0.75	9	0.25	0.75	13	9	0	0	0	0.875	7	8	0.9333333333333333	14	0.0	1.0	0.09706066496677165	0.6174060031603585	0.09835515642472051	0.5435575961113651	0.09999578980990687	0.5067947567213628	0.5250623800580789	0.5564587179309821	0	1.0	0.0
4024	0.004839601987214216	0.0006363395509964337	-0.0006312029845033324	0.9941530803799985	None	0.25	1	0.4	4	0.7692307692307693	10	0.23809523809523808	0.7692307692307693	14	10	0	0	0	0.7777777777777778	7	9	1.0	15	0.0	1.0	-0.03701218147441592	0.6450853360584475	0.07711758138819506	0.6640556480387803	0.21174845202020193	0.5642706047624064	0.7541103025058076	0.6253875232503923	0	1.0	0.0
2485	None	None	None	None	None	0.14285714285714285	1	0.4117647058823529	7	0.5652173913043478	13	0.6944444444444444	0.17391304347826086	9	4	15	7	0	0.4444444444444444	9	4	1.6666666666666667	25	0.2413793103448276	0.7619047619047619	0.0351451086529231	0.5929528095828834	0.1680145230452355	0.9999999344885572	0.012999557197315187	0.530083623480312	0.6714527759481302	0.9965954615439476	1.0	1.0	0.0
859	None	None	None	None	None	0	0	1.0	2	0.0	0	0.75	0	2	0	0	2	0	1.0	2	2	0.2	3	1.0	0	0	0	0	0	0	0	0	0	0	0	0
6299	0.004412930097322579	0.0010935545036181225	0.001061688850756191	0.9936697647646462	None	0.25	1	0.4	4	0.7692307692307693	10	0.23809523809523808	0.7692307692307693	14	10	0	0	0	0.7777777777777778	7	9	1.0	15	0.0	1.0	0.13201435047379043	0.6671301271311396	-0.1188460054709631	0.9996445604374882	0.09988570324745812	0.5092425281593709	0.7812305735620564	0.947416472733893	0	1.0	0.0
2317	None	None	None	None	None	0	0	0.1891891891891892	7	0.7924528301886793	42	0.6790123456790124	0.41509433962264153	27	22	27	4	0	1.0	9	9	3.6666666666666665	55	0.07547169811320754	1.0	0.40105801351444814	0.6082594669447053	0.0009227962897352286	0.5059452731771802	0.00011616746030020679	0.5013282808868244	0.8680843474613918	0.5390119763745033	0.9814814814814814	1.0	0.0
1174	None	None	None	None	None	0.2	1	0.38461538461538464	5	0.7058823529411765	12	0.35185185185185186	0.7058823529411765	17	12	1	0	0	0.6666666666666666	9	6	1.2666666666666666	19	0.0	0.7692307692307693	0.06520240394814186	0.632664605868283	0.008512879770838188	0.6511530991202972	0.025898925707415192	0.6470148709787569	0.6298599432850012	0.6436496174935908	0	0	0.0
3806	0.006291349223934072	0.002130695375842431	-0.0009848760072789454	0.9928793236415266	None	0.25	1	0.4	4	0.75	9	0.25925925925925924	0.75	13	9	0	0	0	0.6666666666666666	6	9	0.9333333333333333	14	0.0	1.0	0.09992448416184652	0.5022722952180274	0.0972035390111978	0.5609853184236402	0.11958635720102373	0.5701680803886616	0.5427025556646843	0.5446133752151449	0	0	0.0
3273	0.0013171805139927373	0.00032972854698700446	0.00030715873344081	0.9992411823541778	None	0	0	0.3333333333333333	3	0.8181818181818182	9	0.28888888888888886	0.8181818181818182	12	9	0	1	0	0.5555555555555556	5	9	0.8666666666666667	13	1.0	1.0	-0.03142671479501255	0.5055165885354374	-0.5743056155418146	1.0	0.15472161588036215	0.6279268709268139	0.9901047481501657	1.0	1.0	0.8333333333333334	0.0
7519	1.0097098855408219e-09	1.6458818936458182e-10	1.5864171896522489e-10	0.9999999901615765	None	0.3333333333333333	1	0.4444444444444444	4	0.7272727272727273	8	0.28888888888888886	0.7272727272727273	12	8	0	0	0	0.5555555555555556	5	9	0.8666666666666667	13	0.0	1.0	0.09995834646392007	0.500913331534924	0.0002506524373406127	0.500355427149891	8.25715092854006e-07	0.500690532375592	0.6154698050710574	0.5006530971536207	0	0.16666666666666666	0.0
6163	0.006407756885084323	0.001304874481986572	0.00019385437940103387	0.9891969652880828	None	0.25	1	0.36363636363636365	4	0.7857142857142857	11	0.2222222222222222	0.7857142857142857	15	11	0	0	0	0.8888888888888888	8	9	1.0666666666666667	16	0.0	1.0	0.15548752565144972	0.6625694775970353	-0.0443930437499433	0.5059590793950693	0.13930984655886908	0.6686820781347245	0.7105014527277319	0.6146603111675484	0	1.0	0.0
6513	0.020488798676281155	0.013999467529549624	-0.013941328495170782	0.9233607695798699	None	0.25	1	0.4	4	0.7692307692307693	10	0.23809523809523808	0.7692307692307693	14	10	0	0	0	0.7777777777777778	7	9	1.0	15	0.0	1.0	0.0032622774311603874	0.5588644055691118	0.3630310437364104	0.5658437245733622	0.27650911078013574	0.5764029212648502	0.8089741959869342	0.5670513479811139	0	1.0	0.0
3854	0.012066977263147117	0.00045774922048025165	-0.00037454109154252664	0.970790343988279	None	0.2857142857142857	2	0.35294117647058826	6	0.7391304347826086	17	0.30864197530864196	0.7391304347826086	23	17	1	0	0	1.0	9	9	1.6666666666666667	25	0.0	1.0	0.06691161227588277	0.9999999875228783	0.08414847959359195	0.5065374767896957	0.08883220790362581	0.6601219620552691	0.6742621309570139	0.9981605596288193	0	0.30434782608695654	0.0
3535	0.00031491691210191856	1.7485613230774655e-06	-1.3358111704214906e-07	0.9999967554071453	None	0.25	1	0.4	4	0.75	9	0.25925925925925924	0.75	13	9	0	0	0	0.6666666666666666	6	9	0.9333333333333333	14	0.0	1.0	0.06004615325007073	0.5395741230515984	-0.0860918366888809	0.5385318835023586	0.05589335000056776	0.8814592658486048	0.6704635880232899	0.6841971661335069	0	1.0	0.0
2613	8.179914601742525e-05	4.990197372039079e-07	2.73073488346165e-07	0.9999986814228361	None	0.5	1	0.5714285714285714	4	0.625	5	0.3333333333333333	0.625	9	5	0	0	0	0.8333333333333334	6	5	0.6666666666666666	10	0.0	1.0	6.147633010444633e-11	0.5000000057150072	0.077977916542987	0.5489636757188947	0.042134251295590924	0.6402062106927358	0.6010139623207639	0.5640416117680129	0	1.0	0.0
3042	2.9317328436297538e-05	1.2661921474096669e-05	-5.155944695244963e-06	0.9997614958958996	None	0.5	2	0.5454545454545454	6	0.5714285714285714	8	0.38095238095238093	0.5714285714285714	14	8	1	0	0	0.8571428571428571	6	7	1.0666666666666667	16	0.0	0.8888888888888888	-0.060257641623099545	0.5700482895798827	0.044124369206803106	0.6763985077253967	-0.053355384899466916	0.5499432719029146	0.6180142891110435	0.6002690864599954	0	0	0.0
5171	0.00038635740297307785	1.227155919514695e-06	7.499091825286825e-08	0.999977861499049	None	0.25	1	0.36363636363636365	4	0.7857142857142857	11	0.2222222222222222	0.7857142857142857	15	11	0	0	0	0.8888888888888888	9	8	1.0666666666666667	16	0.0	1.0	0.03806012893057257	0.5241084311950235	0.05730405063383509	0.6937554553065717	0.09999999999780376	0.5000000024025074	0.5804352624175293	0.5756028048650189	0	1.0	0.0
6254	0.006762726978064818	0.005131010519161996	0.005129937939496075	0.9979888786351241	None	0.3333333333333333	1	0.5	4	0.7	7	0.3333333333333333	0.7	11	7	0	0	0	0.4444444444444444	4	9	0.8	12	0.0	1.0	0.09999657109795601	0.5121939043233942	1.5265527863503077e-24	0.5	0.32978676209320035	0.5378128976215204	0.7991405647130095	0.5166876516611961	0	1.0	0.0
7206	0.0009330006503024478	0.00017831195181274522	8.500669111648605e-05	0.9981326714981925	None	0.25	1	0.4	4	0.75	9	0.25925925925925924	0.75	13	9	0	0	0	0.6666666666666666	9	6	0.9333333333333333	14	0.0	1.0	0.09998543780839919	0.5004636371272916	0.09859243859362607	0.508927390826888	0.0481429580066658	0.5458735949512372	0.5603051641006543	0.5184565903523638	0	0.7692307692307693	0.0
4877	0.0056245290944711805	0.0027277879847197803	0.002710778022701131	0.9944943344871545	None	0.25	1	0.4	4	0.75	9	0.25925925925925924	0.75	13	9	0	0	0	0.6666666666666666	6	9	0.9333333333333333	14	0.0	1.0	0.09994510016945074	0.5047925741036101	8.642230337717726e-11	0.5000068862743076	0.18774225336882594	0.614817695861727	0.6828706769106994	0.5404785083370494	0	0	0.0
6723	0.0013531051968545833	0.0003550614955569536	-0.0003550580982450632	0.9981476181564013	None	0.25	1	0.4	4	0.7692307692307693	10	0.23809523809523808	0.7692307692307693	14	10	0	0	0	0.7777777777777778	7	9	1.0	15	0.0	1.0	-0.036943714080400133	0.5394085160991611	0.09994273338957056	0.5010962573323714	0.09999989923296355	0.5000007576267387	0.655884813433497	0.5135258464613423	0	1.0	0.0
4287	0.0002082670625543796	2.0005831903964785e-06	-1.8141676284457477e-06	0.9999999811317226	None	0.2	1	0.3333333333333333	4	0.8	12	0.20987654320987653	0.8	16	12	0	0	0	1.0	9	9	1.1333333333333333	17	0.0	1.0	0.09989267439847269	0.5356791174487112	0.0999611309082447	0.5003808617602425	0.09990584554592224	0.5009881310793391	0.5001879786035974	0.5123670959830305	0	0	0.0
3412	0.0007681608494107378	5.675492524784193e-06	-5.6439729426229825e-06	0.9999948630831883	None	0.3333333333333333	3	0.42857142857142855	9	0.6206896551724138	18	0.38271604938271603	0.6206896551724138	27	18	3	1	0	1.0	9	9	2.066666666666667	31	1.0	0.8461538461538461	0.09736507407661217	0.5684100889743781	-0.001240064446737622	0.6124826891506312	-0.091699542571656	0.6130573332739128	0.6774483974439255	0.5981517107326952	1.0	0.6296296296296297	0.0
1114	None	None	None	None	None	0	0	0.25	1	1.0	3	1.0	1.0	4	3	0	0	0	0.2	1	5	0.3333333333333333	5	0.0	0	-0.09875523070508378	0.5063706187373157	0.09884711056539006	0.5062154447797367	1.520536937934473e-07	0.500000648693558	0.6896176166730178	0.5041956939016421	0	1.0	0.0
35	None	None	None	None	None	0	0	0	0	0	0	1.0	0	0	0	0	4	0	1.0	1	1	0.06666666666666667	1	1.0	0	0	0	0	0	0	0	0	0	0	0	0
3941	1.5104728791807476e-05	3.1004124964230984e-08	-2.803176590499703e-08	0.9999976872628973	None	0	0	0.375	3	0.8	8	0.3333333333333333	0.8	11	8	0	1	0	0.4444444444444444	9	4	0.8	12	1.0	1.0	1.6716416092779194e-06	0.516427848761172	-0.03315393640349086	0.6631068058486876	0.00582064617434771	0.5213377619055007	0.5700882145924092	0.5685904908205273	1.0	1.0	0.0
1570	None	None	None	None	None	0.1	1	0.2727272727272727	6	0.7666666666666667	23	0.4444444444444444	0.43333333333333335	18	13	13	5	0	0.8888888888888888	9	8	2.1333333333333333	32	0.2	0.5	-0.04063690789815083	0.71743199600325	0.05636541701062001	0.6446270021714424	4.851058854060009e-14	0.5000000014181192	0.6317887403943712	0.6245925660421185	1.0	1.0	0.0
3174	0.006128730881119114	0.00595814253689642	0.0059547791788248745	0.9964121952269048	None	0.25	1	0.36363636363636365	4	0.7857142857142857	11	0.2222222222222222	0.7857142857142857	15	11	0	0	0	0.8888888888888888	8	9	1.0666666666666667	16	0.0	1.0	-0.09383039016748516	0.6445482684894109	0.001831546249551251	0.5075538837696243	0.023858304727449795	0.6733447249258789	0.6110605438501264	0.6105385852889248	0	1.0	0.0
1899	None	None	None	None	None	0	0	0.2857142857142857	2	0.75	6	0.5555555555555556	0.75	7	6	2	6	0	0.2222222222222222	9	2	0.6666666666666666	10	0.8571428571428571	1.0	4.6629959746484055e-06	0.5000214191864996	0.025425222406122567	0.5679582561471883	4.529749818063732e-11	0.5000000001889409	0.529912711826843	0.5227851570230313	0.42857142857142855	0.5714285714285714	0.0
5258	0.003666226359759271	0.0023029289453286566	-0.0023029170795466325	0.9957628713882726	None	0.3333333333333333	1	0.5	4	0.6666666666666666	6	0.4074074074074074	0.6666666666666666	10	6	0	0	0	0.3333333333333333	3	9	0.7333333333333333	11	0.0	1.0	0.008013703702141418	0.6663615887119682	-0.09418122250033174	0.667128419424086	0.23897920559114794	0.53792555170637	0.8070491159855375	0.6255090576585095	0	0.5	0.0
2961	0.011130599779101896	0.0009352036814607182	0.0008297826120498539	0.9690076907877523	None	0	0	0.375	3	0.8	8	0.3	0.8	11	8	0	1	0	0.625	8	5	0.8	12	1.0	0.8571428571428571	0.00047155844488230804	0.5032553235148308	0.09987091896729819	0.5052040292678486	0.24507284412408697	0.7185895148788677	0.7321273076743902	0.5802430973512167	1.0	1.0	0.0
3750	0.0027550688411059434	0.0007951343785397061	-0.0007806516000971081	0.9964142680726965	None	0.25	1	0.36363636363636365	4	0.7857142857142857	11	0.2222222222222222	0.7857142857142857	15	11	0	0	0	0.8888888888888888	8	9	1.0666666666666667	16	0.0	1.0	0.08640556800049196	0.556169254401286	0.036451370541981463	0.5283919245153049	0.021321617747250887	0.6796825363458416	0.5738477835863269	0.5899787525454073	0	0.9333333333333333	0.0
2411	None	None	None	None	None	0.4	4	0.5909090909090909	13	0.36666666666666664	11	0.5714285714285714	0.23333333333333334	16	7	15	10	0	0.875	8	7	2.1333333333333333	32	0.4	0.7407407407407407	0.15116058514662847	0.6785421557689497	-0.04140240059275777	0.6522296341644911	0.04908982896861048	0.5666925704976915	0.6884565869177637	0.6336949721370302	1.0	1.0	0.0
3512	0.00741417743651169	0.0008785186462887697	-0.0008429081475328699	0.9969151891936926	None	0	0	0.375	3	0.7777777777777778	7	0.34375	0.7777777777777778	10	7	0	1	0	0.5	4	8	0.7333333333333333	11	1.0	0.8571428571428571	0.09999894470954791	0.5000892792225595	0.0002341062073010286	0.50027275752385	0.13701990276037612	0.5297509875863834	0.6404895612576285	0.5100480503966351	0.0	0	0.0
5567	0.00038156333713620905	3.005537905510991e-06	-1.6968501014335787e-06	0.9999986343195598	None	0.25	1	0.36363636363636365	4	0.7857142857142857	11	0.2222222222222222	0.7857142857142857	15	11	0	0	0	0.8888888888888888	9	8	1.0666666666666667	16	0.0	1.0	0.09450629008591727	0.5802401941798043	0.03737533045571131	0.5687060690672896	-0.09242382259920469	0.6035542237970268	0.6588698652010051	0.5842415329600281	0	1.0	0.0
3973	0.00014599817695665435	2.8620171744268847e-07	-3.1766723755102864e-08	0.999981293293457	None	0.3333333333333333	1	0.5	4	0.7	7	0.2857142857142857	0.7	11	7	0	0	0	0.8571428571428571	7	6	0.8	12	0.0	1.0	-0.07542096666520479	0.6718184631740757	0.0999873205501661	0.500046548995782	0.02334197747228005	0.6526233972161294	0.688378399682926	0.6104171575035197	0	1.0	0.0
1017	None	None	None	None	None	0	0	0.5	2	0.6666666666666666	2	0.8333333333333334	0	1	0	3	8	0	0.6666666666666666	3	2	0.3333333333333333	5	0.8888888888888888	0	0	0	0	0	0	0	0	0	0	0	0
2356	None	None	None	None	None	0.3333333333333333	1	0.5	4	0.6666666666666666	6	0.34375	0.6666666666666666	10	6	0	0	0	0.5	4	8	0.7333333333333333	11	0.0	0.8571428571428571	8.793445780714297e-06	0.5018273813471175	0.02191843856053253	0.5292984985449605	0.016998497547663503	0.6770455244450629	0.5869641976994072	0.571577045713879	0	0.9	0.0
6071	0.0028937089743530293	0.002814634443925909	0.002814631016229712	0.9967375609071961	None	0.3333333333333333	1	0.5	4	0.7	7	0.3333333333333333	0.7	11	7	0	0	0	0.4444444444444444	4	9	0.8	12	0.0	1.0	0.09999992652179951	0.5009160427081505	-0.040893430150274426	0.6691911619615033	0.06729292047539488	0.5131891079086689	0.6458181225030297	0.5630756638007616	0	0.9090909090909091	0.0
3935	0.003837856325648541	0.0006209344138765599	0.00014345876165772708	0.9981822706146848	None	0.25	1	0.36363636363636365	4	0.7857142857142857	11	0.2222222222222222	0.7857142857142857	15	11	0	0	0	0.8888888888888888	9	8	1.0666666666666667	16	0.0	1.0	-0.09874428041829214	0.6498333115314672	-0.02344607603604764	0.6317621391677057	-0.061997787633221016	0.670004717285532	0.6016663436961531	0.6506957718499232	0	0.8	0.0
2651	0.0030655452550898037	0.00034799405075737044	-0.00020906619446317667	0.9927058051847137	None	0.25	1	0.4	4	0.75	9	0.25925925925925924	0.75	13	9	0	0	0	0.6666666666666666	6	9	0.9333333333333333	14	0.0	1.0	-0.024835001784599037	0.5200007801298203	0.14940757643769714	0.9980991495678267	0.41170051519254286	0.6285289186957135	0.861165349610504	0.9080317578941162	0	1.0	0.0
5823	0.00035029259907879936	2.812122155678915e-06	-3.360163698659025e-07	0.9999967187998351	None	0.25	1	0.4	4	0.75	9	0.25925925925925924	0.75	13	9	0	0	0	0.6666666666666666	9	6	0.9333333333333333	14	0.0	1.0	0.0999999997455675	0.5000000044639085	-0.046514754609573924	0.539485886306763	0.0999172430609782	0.56295177164851	0.661562644662388	0.5342316608668664	0	1.0	0.0
3326	0.0016084678432255685	0.0002187914889232835	-0.00016990260469616121	0.9988716060937326	None	0.25	1	0.4	4	0.75	9	0.25925925925925924	0.75	13	9	0	0	0	0.6666666666666666	6	9	0.9333333333333333	14	0.0	1.0	-0.030479765704854424	0.5056458448371969	-0.0654834971150807	0.5695196704831166	0.22112658456508413	0.6821757367940989	0.7751727526484743	0.58793167725058	0	1.0	0.0
2649	3.545076558593381e-05	3.479828776471687e-06	3.479827075167163e-06	0.9911748750068651	None	0	0	0.4	4	0.5	6	0.5185185185185185	0	0	0	13	18	0	0.3333333333333333	9	3	0.9333333333333333	14	0.6	1.0	0	0	0	0	0	0	0	0	0	0	0
360	None	None	None	None	None	0	0	0.4	8	0.5555555555555556	15	0.5178571428571429	0.37037037037037035	16	10	12	0	0	0.875	7	8	1.9333333333333333	29	0.0	0.34782608695652173	0.09999166531053745	0.5000943985154159	0.02581925295273526	0.5655603837978087	0.09757703999815436	0.5099920244285104	0.5845107096949875	0.5253209140861808	0	0.1875	0.0
7128	0.007454804500120849	0.0047045356215456606	-0.004638737368198943	0.9918419445755308	None	0.25	1	0.4	4	0.7692307692307693	10	0.23809523809523808	0.7692307692307693	14	10	0	0	0	0.7777777777777778	7	9	1.0	15	0.0	1.0	0.09999999891082133	0.5002392319230968	0.2922178970602324	0.5364121491344794	0.08738026500003751	0.5878278322068539	0.717528964701436	0.5417241414258349	0	0	0.0
3984	2.261352738684428e-08	2.2605374067873633e-08	2.252020695196379e-08	0.9999975870777738	None	0.25	1	0.4	4	0.7692307692307693	10	0.23809523809523808	0.7692307692307693	14	10	0	0	0	0.7777777777777778	9	7	1.0	15	0.0	1.0	0.09993343474590435	0.5014977180713936	-0.09979525036982433	0.5000000000000001	1.513090837861584e-07	0.5000589526437635	0.6932566784365165	0.5005188915453683	0	1.0	0.0
1958	None	None	None	None	None	0.4	2	0.6666666666666666	8	0.25	4	0.6	0.125	8	2	9	0	0	0.8333333333333334	5	6	1.2	18	0.0	0.7142857142857143	2.29043218166979e-12	0.5000000000461219	-0.09962483640571669	0.5015426039692029	0.024985374663891585	0.5869044488982968	0.631253477003371	0.5297442995659187	0	1.0	0.0
7329	0.00597248718972162	0.003898767162414823	0.003407607584904816	0.9910557317792043	None	0.25	1	0.36363636363636365	4	0.7857142857142857	11	0.2222222222222222	0.7857142857142857	15	11	0	0	0	0.8888888888888888	8	9	1.0666666666666667	16	0.0	1.0	0.0999864527338398	0.5073968988355628	-0.10669780411327819	0.9561788929942763	0.09997691428005033	0.5643135080453431	0.7504415606408354	0.754674766717761	0	1.0	0.0
5124	0.0017515752313193966	0.0003803472801450407	-0.0003675559850621437	0.9978340617355109	None	0.25	1	0.4	4	0.75	9	0.25925925925925924	0.75	13	9	0	0	0	0.6666666666666666	6	9	0.9333333333333333	14	0.0	1.0	0.09999971576924281	0.5006603141869271	0.15024033511688994	0.999999993111361	0.45663808476305084	0.5896768320447293	0.8805571217601387	0.9983182228959353	0	1.0	0.0
4579	0.010979571002784736	0.00236511957721928	-0.0022486591236688127	0.994912672962007	None	0.25	1	0.4	4	0.7692307692307693	10	0.23809523809523808	0.7692307692307693	14	10	0	0	0	0.7777777777777778	7	9	1.0	15	0.0	1.0	0.12123910680443747	0.5175592051675678	0.08131910227194124	0.569433518293241	0.3114044443964813	0.5152274658614046	0.7357587338789553	0.5341745271628286	0	1.0	0.0
966	None	None	None	None	None	0	0	0.75	3	0.3333333333333333	1	0.5555555555555556	0.3333333333333333	4	1	0	0	0	1.0	3	3	0.3333333333333333	5	0.0	1.0	1.2950715809469887e-10	0.5000000001385795	-0.08249729946920001	0.6254640394719749	1.0574612785093195e-11	0.5000000000153499	0.5960169054520527	0.5426300849413208	0	1.0	0.0
4206	0.004824570400834685	0.00048696374078913965	0.000472017940185524	0.9946854353184165	None	0.25	1	0.4	4	0.75	9	0.25925925925925924	0.75	13	9	0	0	0	0.6666666666666666	9	6	0.9333333333333333	14	0.0	1.0	0.04484005623524263	0.5592655199550711	0.056628298240753785	0.6714413361836061	-0.12256115083289694	0.9999999993051785	0.7158846268201764	0.9993557331329952	0	1.0	0.0
4263	0.003993094241291116	0.003800754766259865	-8.99909051678197e-06	0.9956398110438328	None	0.3333333333333333	1	0.5	4	0.6666666666666666	6	0.4074074074074074	0.6666666666666666	10	6	0	0	0	0.3333333333333333	9	3	0.7333333333333333	11	0.0	1.0	0.09999642491767238	0.5000045948271455	0.01131218338820922	0.6716150941200036	0.28211628092055874	0.5201252661938638	0.7560727085774055	0.5659519606979939	0	1.0	0.0
6072	0.0033538246914770545	0.0009599784768504274	-0.00037762708137872777	0.9958308623765684	None	0.25	1	0.4	4	0.7692307692307693	10	0.23809523809523808	0.7692307692307693	14	10	0	0	0	0.7777777777777778	7	9	1.0	15	0.0	1.0	-0.035967219443814105	0.6713305675833322	0.7376423970228784	1.0	0.09999974005984527	0.5000013194645412	0.9984824432058651	1.0	0	0.7857142857142857	0.0
6679	0.0005022605213078701	2.3845900004341634e-06	-1.154236986522577e-07	0.9999999851209518	None	0.3333333333333333	1	0.5	4	0.6666666666666666	6	0.4074074074074074	0.6666666666666666	10	6	0	0	0	0.3333333333333333	3	9	0.7333333333333333	11	0.0	1.0	-0.045315618402454294	0.6500823036108486	0.018134006337922316	0.5766609970867048	0.20821190308696064	0.5480698645775507	0.7516239604738937	0.5923734478536019	0	0	0.0
2832	0.0028446915019805503	0.00015199216566339377	-1.0822785655186725e-05	0.9983665559266242	None	0	0	0.3333333333333333	2	0.8333333333333334	5	0.4	0.8333333333333334	7	5	0	2	0	0.8	5	4	0.5333333333333333	8	1.0	0	0.1908833121608253	0.994661000554882	0.09999759617621093	0.5000098314065543	-0.05957845336575841	0.6319439915766459	0.7702049380130108	0.8724343448486594	0.0	0	0.0
5703	0.005534665649549372	0.00024410601426271805	-0.00014838360727637419	0.991527309397918	None	0.3333333333333333	1	0.5	4	0.7	7	0.2857142857142857	0.7	11	7	0	0	0	0.8571428571428571	6	7	0.8	12	0.0	1.0	0.09766612377621728	0.5143783930956758	3.759693066507838e-09	0.500011523733338	0.09999996929709364	0.500000039658387	0.6144354799434418	0.5047978266935145	0	0	0.0
77	None	None	None	None	None	0.3333333333333333	1	0.4444444444444444	4	0.7272727272727273	8	0.2653061224489796	0.7272727272727273	12	8	0	0	0	1.0	7	7	0.8666666666666667	13	0.0	0.6666666666666666	0.09995690525540746	0.500377072536804	0.09808871632188347	0.5354319746608874	0.09506697472709724	0.5171455381100718	0.5131660787365431	0.5176662428659305	0	1.0	0.0
7499	0.0005098150465156485	0.00015730490230093344	-0.00013973153307918193	0.9998390424993087	None	0.25	1	0.4	4	0.75	9	0.25925925925925924	0.75	13	9	0	0	0	0.6666666666666666	6	9	0.9333333333333333	14	0.0	1.0	0.09998684506115149	0.5003890799168861	2.314705965529997e-18	0.5000000004750498	0.028387590641827477	0.5788361680133975	0.6090492216593955	0.526604341431973	0	1.0	0.0
6218	0.00214417175925176	0.0013341348154760496	-0.00016120539431618662	0.9969300399537704	None	0.25	1	0.4	4	0.75	9	0.25925925925925924	0.75	13	9	0	0	0	0.6666666666666666	9	6	0.9333333333333333	14	0.0	1.0	0.09996687998443785	0.5019867783751228	-0.024114589445411866	0.6595123706735444	0.029916034468837133	0.6902798602914986	0.675704042008888	0.6201454651780598	0	1.0	0.0
3751	0.0062727671647423095	0.0006129580967301288	0.0001638036219413377	0.9857587168277887	None	0.2857142857142857	2	0.35294117647058826	6	0.6956521739130435	16	0.30864197530864196	0.6956521739130435	22	16	2	1	0	1.0	9	9	1.6666666666666667	25	0.5	1.0	0.011010337623278741	0.5937556208270431	0.08406710943794034	0.5076193517641931	0.28120784166047025	0.7136824012523582	0.7459731406336756	0.6085234149344013	1.0	0.7272727272727273	0.0
4331	2.1975958973170868e-08	2.140121404744527e-08	1.6711840456055282e-09	0.9999973860223059	None	0.25	1	0.4	4	0.7692307692307693	10	0.23809523809523808	0.7692307692307693	14	10	0	0	0	0.7777777777777778	7	9	1.0	15	0.0	1.0	0.09990067755419399	0.5013147599290743	0.09529466015531703	0.5343091552041838	2.7042502642998487e-07	0.500001833534614	0.6131440353376052	0.5118910081968513	0	0	0.0
1	None	None	None	None	None	0	0	0	0	0	0	1.0	0	0	0	0	4	0	1.0	1	1	0.06666666666666667	1	1.0	0	0	0	0	0	0	0	0	0	0	0	0
172	None	None	None	None	None	0.1111111111111111	1	0.35	7	0.6785714285714286	19	0.37037037037037035	0.5714285714285714	23	16	6	0	0	1.0	9	9	2.0	30	0.0	0.7619047619047619	0.0002265863411043971	0.5076525868072924	0.08826912871548151	0.6720377099774566	1.2236151183796242e-18	0.5000000010890615	0.6085199430436532	0.5620147484776271	0	1.0	0.0
1136	None	None	None	None	None	0	0	0.25	1	1.0	3	1.0	1.0	4	3	0	3	0	0.2	1	5	0.3333333333333333	5	1.0	0	0.16983618325518218	0.5483159773395833	0.05229719625341067	0.5014640153569496	0.07041424233555249	0.5590633960687951	0.6189852571775221	0.5363595963910008	0.75	0.75	0.0
5000	0.007429669421425322	0.0022512890807521962	-0.002248718247630791	0.9908159555370569	None	0.25	1	0.4	4	0.75	9	0.25925925925925924	0.75	13	9	0	0	0	0.6666666666666666	6	9	0.9333333333333333	14	0.0	1.0	0.09033893859425875	0.6035494021236266	-0.09887271446112383	0.6440547022924394	0.3185651391224476	0.5737210693885557	0.831991772604547	0.6074909061540782	0	0.6923076923076923	0.0
4367	2.812950079242921e-08	1.1816709716043212e-08	-1.3525630624479896e-09	0.99999830569014	None	0.25	1	0.36363636363636365	4	0.7857142857142857	11	0.2222222222222222	0.7857142857142857	15	11	0	0	0	0.8888888888888888	8	9	1.0666666666666667	16	0.0	1.0	6.722497159692799e-05	0.5015908480249605	0.09502625134358639	0.552260928912139	1.3795136445776168e-06	0.5014380713702132	0.6101253678526368	0.518485380474648	0	1.0	0.0
7146	0.00361181709930041	0.0006316759055186112	-0.00038426393979238983	0.9936474686447925	None	0.25	1	0.4	4	0.75	9	0.25925925925925924	0.75	13	9	0	0	0	0.6666666666666666	6	9	0.9333333333333333	14	0.0	1.0	0.02737453463427637	0.5340281303930567	-0.0999940929278719	0.5000196098867361	0.2548857628405323	0.578822465243514	0.8145564188169244	0.5377897187539862	0	1.0	0.0
3291	0.0007335550841483366	2.0114433437194763e-05	-2.0047185003258606e-05	0.9987472674742477	None	0	0	0.6	3	0.4	2	0.5833333333333334	0.4	4	2	2	6	0	0.75	4	3	0.4666666666666667	7	1.0	0	-0.08845025532142578	0.5	0.09999999864191256	0.5000000159785636	-0.09756640399019337	0.9126938386851512	0.7692986884077329	0.6861813123718669	1.0	1.0	0.0
2099	None	None	None	None	None	0.2	2	0.5217391304347826	12	0.4375	14	0.6296296296296297	0.21875	18	7	15	0	0	0.6666666666666666	9	6	2.2666666666666666	34	0.0	0.9333333333333333	0.22513978754577274	0.6566194709806696	0.00015722935589985407	0.5023440614558714	0.0003590495190809222	0.5022621906487371	0.7422729174579534	0.5553300212890655	0	0	0.0
4894	1.6943554475831117e-08	1.659479422108481e-08	7.073025708947136e-10	0.9999978677107657	None	0.3333333333333333	1	0.4444444444444444	4	0.7272727272727273	8	0.28888888888888886	0.7272727272727273	12	8	0	0	0	0.5555555555555556	5	9	0.8666666666666667	13	0.0	1.0	0.017867604820358873	0.673457181865557	0.019874060644004043	0.6926668291437533	7.902762784127648e-27	0.5	0.6397434080179536	0.6253126958718204	0	1.0	0.0
2323	None	None	None	None	None	0	0	0.22727272727272727	5	0.7741935483870968	24	0.4074074074074074	0.6451612903225806	23	20	9	6	0	1.0	9	9	2.2	33	0.3157894736842105	1.0	0.4575875120492257	0.7025779082837244	0.00014664941869367288	0.5012873608032159	-0.028296391889524337	0.5026084220389839	0.9021494567056765	0.5724193859025483	1.0	1.0	0.0
1195	None	None	None	None	None	0	0	0.23529411764705882	4	0.7391304347826086	17	0.5208333333333334	0	0	0	24	15	0	0.75	6	8	1.6666666666666667	25	0.28846153846153844	0.2857142857142857	0	0	0	0	0	0	0	0	0	0	0
3568	2.829893751748112e-07	1.2777794889558876e-07	3.566028601019243e-08	0.9999636263029305	None	0.25	1	0.4	4	0.7692307692307693	10	0.23809523809523808	0.7692307692307693	14	10	0	0	0	0.7777777777777778	9	7	1.0	15	0.0	1.0	0.04167343185404724	0.5837309522696587	0.07450716004147884	0.5503342144313581	3.8311716061170764e-06	0.5461183000351048	0.5763723862928416	0.560134889986246	0	0	0.0
2499	None	None	None	None	None	0.5	1	0.6666666666666666	4	0.5714285714285714	4	0.375	0.5714285714285714	8	4	0	0	0	0.6666666666666666	4	6	0.6	9	0.0	0.6666666666666666	-0.054168611645736275	0.5239741835734347	-0.019060449332260344	0.6578618758520556	0.09490911171012063	0.5163650936290981	0.6683488462527216	0.5675212134791925	0	1.0	0.0
2470	None	None	None	None	None	0	0	0.38461538461538464	5	0.6470588235294118	11	0.6333333333333333	0.29411764705882354	9	5	9	3	0	0.8333333333333334	6	5	1.2666666666666666	19	0.16666666666666666	0.25	7.591987351849943e-05	0.5534735005114999	0.0001254143220377109	0.555741794229692	-0.06840924287641957	0.6400868000009176	0.5799299572220055	0.5837332803883297	0.4444444444444444	0.6666666666666666	0.0
4588	0.0002511188576401913	1.7047513204311868e-06	1.1191892118990007e-06	0.9999956758511434	None	0.3333333333333333	1	0.5	4	0.6666666666666666	6	0.3142857142857143	0.6666666666666666	10	6	0	0	0	0.7142857142857143	5	7	0.7333333333333333	11	0.0	1.0	3.026605322355931e-08	0.5000000668120805	-0.0993043884421961	0.5375009876866294	0.26743640483681996	0.6111495543904931	0.8249181091921497	0.55003475246757	0	1.0	0.0
3856	0.015252462576977642	0.004807366638075911	-0.004803385868643014	0.9963016822404666	None	0.25	1	0.4	4	0.75	9	0.25925925925925924	0.75	13	9	0	0	0	0.6666666666666666	9	6	0.9333333333333333	14	0.0	1.0	0.012877716439766452	0.6738264143858367	0.025390251809530716	0.5765616690636232	-0.20288652424983486	0.9907424465719941	0.7245986358115967	0.8701641239718405	0	1.0	0.0
3635	2.8771134634290462e-11	2.328861228169646e-13	2.922599921891176e-14	0.9999999999999983	None	0.3333333333333333	1	0.4444444444444444	4	0.7272727272727273	8	0.2653061224489796	0.7272727272727273	12	8	0	0	0	1.0	7	7	0.8666666666666667	13	0.0	1.0	0.08872921004982308	0.5579901982697449	0.1331984405696293	0.5204813317260899	7.902762784127648e-27	0.5	0.6357705063046978	0.5262242916450667	0	1.0	0.0
3905	0.03190881449603896	0.00028719582021467744	8.185150984473079e-05	0.9732451175347161	None	0.25	1	0.4	4	0.7692307692307693	10	0.23809523809523808	0.7692307692307693	14	10	0	0	0	0.7777777777777778	9	7	1.0	15	0.0	1.0	-0.0968727817874889	0.9993296284599389	5.174163793248553e-12	0.5000000019829215	0.12556234348098422	0.5663576866949563	0.7458963869280147	0.9258533679460492	0	1.0	0.0
59	None	None	None	None	None	0	0	0.10416666666666667	5	0.8857142857142857	62	0.8888888888888888	0.11428571428571428	11	8	60	0	0	1.0	9	9	4.8	72	0.0	0.8571428571428571	4.991551655714649e-05	0.5052699458162048	0.09094741683768813	0.5225535049175932	1.0738021507785419e-08	0.5000002607266948	0.6053867683570954	0.5092786751392272	0	1.0	0.0
1841	None	None	None	None	None	0	0	0.35	7	0.6296296296296297	17	0.4603174603174603	0.37037037037037035	15	10	13	20	0	0.7777777777777778	9	7	1.9333333333333333	29	0.8	0.4	-0.025995271843695728	0.505683768448425	0.09657963731532371	0.6784905843533815	0.05389775752444258	0.5858622946608321	0.6242150568002274	0.591979684546248	1.0	1.0	0.0
2399	None	None	None	None	None	0	0	0.36363636363636365	4	0.6428571428571429	9	0.4444444444444444	0.14285714285714285	5	2	10	8	0	0.4444444444444444	9	4	1.0666666666666667	16	0.38095238095238093	0.4444444444444444	7.117061957185051e-07	0.500005052971674	0.08932410530179988	0.6010763696607803	4.691102457470169e-07	0.5000007925252351	0.6037374801583757	0.5341115441986173	1.0	1.0	0.0
5847	0.01072766528347122	0.006016276292100727	0.005580671082114686	0.9981095075973075	None	0.2	1	0.3333333333333333	4	0.8	12	0.20987654320987653	0.8	16	12	0	0	0	1.0	9	9	1.1333333333333333	17	0.0	1.0	0.0999673144746559	0.5008205739114715	-0.11858999180419423	0.9974360704726801	0.09999999921846985	0.5000630391735883	0.8039982935827582	0.8796437060765808	0	0.875	0.0
[truncated: 6,415 more rows]
