# Supplementary material for: Constrained by Design: Influence of Genetic Encodings on Evolved Traits of Robots
Source: Front Robot AI. 2021 Jun 15;8:672379. doi: 10.3389/frobt.2021.672379 (PMC8239187; doi:10.3389/frobt.2021.672379)
Supplement: Supplementary file 2 [file DataSheet1.ZIP › hyperplasticodingrep_plane_1_snapshots_ids.tsv]

generation	robot_id	fitness	novelty	novelty_pop	cons_fitness
145	7250	2.7747978851339803e-08	None	0.0	2.7747978851339803e-08
145	6992	0.0033091061665700356	None	0.0975705422409476	0.0033091061665700356
145	7340	1.0541835830980569e-08	None	0.0	1.0541835830980569e-08
145	7329	0.003407607584904816	None	0.018981829069395013	0.003407607584904816
145	7028	0.0023929048390907374	None	0.0	0.0023929048390907374
145	7185	0.002246061479217233	None	0.0	0.002246061479217233
145	6987	0.005590321387788657	None	0.0	0.005590321387788657
145	7347	0.0007842828530133994	None	0.0	0.0007842828530133994
145	6542	0.010580427255627568	None	0.0	0.010580427255627568
145	7264	0.00041136098645154425	None	0.0	0.00041136098645154425
145	7169	0.00333868729692802	None	0.0	0.00333868729692802
145	6833	0.016448996285806733	None	0.0	0.016448996285806733
145	7213	0.0013142730262029245	None	0.0	0.0013142730262029245
145	7251	0.002953350962200317	None	0.0	0.002953350962200317
145	7011	0.006221550218726859	None	0.0	0.006221550218726859
145	7304	0.0002226972508886099	None	0.0	0.0002226972508886099
145	7312	-1.5607181397813838e-05	None	0.0	-1.5607181397813838e-05
145	6257	0.014338305945972914	None	0.0	0.014338305945972914
145	7286	0.000652081952712689	None	0.0	0.000652081952712689
145	7326	0.00023758765804446046	None	0.0	0.00023758765804446046
145	7097	0.00967909466681802	None	0.0	0.00967909466681802
145	6066	0.012239918929555718	None	0.0	0.012239918929555718
145	7166	0.000156870228352505	None	0.0	0.000156870228352505
145	6672	0.004958990899076525	None	0.0	0.004958990899076525
145	7116	0.0013894587981706054	None	0.0	0.0013894587981706054
145	6590	0.014307160147322933	None	0.05664608679794121	0.014307160147322933
145	7308	6.645565546248503e-05	None	0.0	6.645565546248503e-05
145	7279	0.009552006540173009	None	0.0	0.009552006540173009
145	7316	0.0011820522486961067	None	0.0	0.0011820522486961067
145	7302	0.003961768811155537	None	0.0	0.003961768811155537
145	7265	0.00626231749520548	None	0.0	0.00626231749520548
145	7168	0.0026028243112513985	None	0.0	0.0026028243112513985
145	7297	9.03094103122474e-07	None	0.0	9.03094103122474e-07
145	6306	0.010972983653887838	None	0.0	0.010972983653887838
145	6757	0.0038333514039288735	None	0.07263452290386016	0.0038333514039288735
145	7348	0.00017058646760291502	None	0.0	0.00017058646760291502
145	7342	0.005884484471511381	None	0.0	0.005884484471511381
145	7323	0.00040635139041600844	None	0.14463230230449203	0.00040635139041600844
145	6773	0.011995610906467854	None	0.0	0.011995610906467854
145	7161	0.00895604740136158	None	0.20769447829121468	0.00895604740136158
145	7037	0.0043548990630279515	None	0.0	0.0043548990630279515
145	7321	-9.087939190545322e-05	None	0.0	-9.087939190545322e-05
145	7172	0.00043135504972268454	None	0.14463230230449203	0.00043135504972268454
145	7273	0.013144633039656456	None	0.0	0.013144633039656456
145	7015	0.010313819959212567	None	0.0	0.010313819959212567
145	6503	0.010380997149792483	None	0.0	0.010380997149792483
145	7285	0.012526772768081073	None	0.05664608679794121	0.012526772768081073
145	7309	0.0005600656524903924	None	0.018981829069395013	0.0005600656524903924
145	7057	0.0107912893383135	None	0.0	0.0107912893383135
145	7278	8.389992577450598e-05	None	0.29007474599040206	8.389992577450598e-05
145	7284	0.003847354816637191	None	0.0	0.003847354816637191
145	7225	0.0023549722851728496	None	0.0	0.0023549722851728496
145	6348	0.009405146135473243	None	0.0	0.009405146135473243
145	7335	0.005398556782053657	None	0.018981829069395013	0.005398556782053657
145	7288	-2.42254960894721e-06	None	0.05664608679794121	-2.42254960894721e-06
145	6304	0.010083303617596276	None	0.0	0.010083303617596276
145	7298	0.005672449490702813	None	0.018981829069395013	0.005672449490702813
145	7267	0.00025959042011901594	None	0.0	0.00025959042011901594
145	7025	0.003389429690442915	None	0.0	0.003389429690442915
145	7155	0.004765327768081881	None	0.0	0.004765327768081881
145	7021	0.003235940646413006	None	0.0	0.003235940646413006
145	6990	0.003941894023668865	None	0.0	0.003941894023668865
145	7289	0.005986424035425993	None	0.0	0.005986424035425993
145	5705	0.011549375993971918	None	0.0	0.011549375993971918
145	6975	0.012313659066365886	None	0.0	0.012313659066365886
145	7324	0.0022228917715331553	None	0.018981829069395013	0.0022228917715331553
145	6189	0.013530326463412781	None	0.0	0.013530326463412781
145	6101	0.017343529375621766	None	0.0	0.017343529375621766
145	7280	0.002240039629259787	None	0.0	0.002240039629259787
145	5940	0.01287516724228776	None	0.0	0.01287516724228776
145	6187	0.007560581269384627	None	0.0	0.007560581269384627
145	6934	0.0015767053687387711	None	0.0	0.0015767053687387711
145	6756	0.001335749614081944	None	0.0	0.001335749614081944
145	6892	0.008281831312054707	None	0.0	0.008281831312054707
145	7083	0.008490789671408504	None	0.018981829069395013	0.008490789671408504
145	7346	0.012309747040525612	None	0.0	0.012309747040525612
145	7318	0.0011650244173996975	None	0.0	0.0011650244173996975
145	7248	0.008035263504842498	None	0.13207270189067444	0.008035263504842498
145	7073	0.00356732669195944	None	0.0	0.00356732669195944
145	7001	0.004336750398130822	None	0.0	0.004336750398130822
145	7170	0.0010814612948801547	None	0.0	0.0010814612948801547
145	7337	0.0009318777199776657	None	0.17956350936189594	0.0009318777199776657
145	7216	0.003316944963254625	None	0.0	0.003316944963254625
145	6497	0.0037024262840304645	None	0.0	0.0037024262840304645
145	7314	-2.4493592216843323e-06	None	0.0	-2.4493592216843323e-06
145	7315	-1.4637233343428422e-07	None	0.0	-1.4637233343428422e-07
145	7187	0.0016898487558185235	None	0.0	0.0016898487558185235
145	7261	0.0027355121329062015	None	0.0	0.0027355121329062015
145	6607	0.005215719959003962	None	0.018981829069395013	0.005215719959003962
145	7330	-3.9492401845805506e-05	None	0.38554526930321975	-3.9492401845805506e-05
145	6751	0.014281324864608211	None	0.0	0.014281324864608211
145	7236	0.0002343823021505472	None	0.0	0.0002343823021505472
145	6963	0.0021817734146041957	None	0.0	0.0021817734146041957
145	7223	0.0006105236954895431	None	0.0	0.0006105236954895431
145	6451	0.015307432943887521	None	0.0	0.015307432943887521
145	7230	0.004776296701353517	None	0.0	0.004776296701353517
145	7287	0.0009873086058030797	None	0.0	0.0009873086058030797
145	7332	0.012453104791470103	None	0.0	0.012453104791470103
145	7341	0.0002013441345254084	None	0.14632361406500277	0.0002013441345254084
145	7189	0.01405101220595437	None	0.0	0.01405101220595437
143	7119	6.339089394318362e-07	None	0.0	6.339089394318362e-07
143	7250	2.7747978851339803e-08	None	0.0	2.7747978851339803e-08
143	6992	0.0033091061665700356	None	0.08781348801685285	0.0033091061665700356
143	7233	0.00015622008628882422	None	0.0	0.00015622008628882422
143	7028	0.0023929048390907374	None	0.0	0.0023929048390907374
143	7185	0.002246061479217233	None	0.0	0.002246061479217233
143	7127	0.0005612190645096358	None	0.0	0.0005612190645096358
143	7193	-5.18705246745282e-07	None	0.0	-5.18705246745282e-07
143	6987	0.005590321387788657	None	0.0	0.005590321387788657
143	6542	0.010580427255627568	None	0.0	0.010580427255627568
143	7038	0.0013123139376510623	None	0.0	0.0013123139376510623
143	7108	0.0001536355598846485	None	0.0	0.0001536355598846485
143	7169	0.00333868729692802	None	0.0	0.00333868729692802
143	6833	0.016448996285806733	None	0.0	0.016448996285806733
143	7213	0.0013142730262029245	None	0.0	0.0013142730262029245
143	7011	0.006221550218726859	None	0.0	0.006221550218726859
143	7217	0.00027561671606614926	None	0.0	0.00027561671606614926
143	7062	0.0007667646949492282	None	0.0	0.0007667646949492282
143	6257	0.014338305945972914	None	0.0	0.014338305945972914
143	6577	0.004589906388591039	None	0.0	0.004589906388591039
143	7097	0.00967909466681802	None	0.0	0.00967909466681802
143	6066	0.012239918929555718	None	0.0	0.012239918929555718
143	7166	0.000156870228352505	None	0.0	0.000156870228352505
143	7027	0.0024964122552904545	None	0.0	0.0024964122552904545
143	6672	0.004958990899076525	None	0.0	0.004958990899076525
143	7116	0.0013894587981706054	None	0.0	0.0013894587981706054
143	6590	0.014307160147322933	None	0.07080760849742651	0.014307160147322933
143	7041	0.003994217154950857	None	0.0	0.003994217154950857
143	7168	0.0026028243112513985	None	0.0	0.0026028243112513985
143	6306	0.010972983653887838	None	0.0	0.010972983653887838
143	7231	0.0020757767394047762	None	0.0	0.0020757767394047762
143	6757	0.0038333514039288735	None	0.06259912867426777	0.0038333514039288735
143	7238	9.077994077408397e-05	None	0.0	9.077994077408397e-05
143	7197	0.0028502238891894758	None	0.0	0.0028502238891894758
143	6773	0.011995610906467854	None	0.0	0.011995610906467854
143	7161	0.00895604740136158	None	0.21179884254679093	0.00895604740136158
143	7199	0.0014954173735476056	None	0.0	0.0014954173735476056
143	7037	0.0043548990630279515	None	0.0	0.0043548990630279515
143	7194	2.271752435716885e-09	None	0.2568480554511544	2.271752435716885e-09
143	7172	0.00043135504972268454	None	0.1607025581161023	0.00043135504972268454
143	7015	0.010313819959212567	None	0.0	0.010313819959212567
143	6503	0.010380997149792483	None	0.0	0.010380997149792483
143	7057	0.0107912893383135	None	0.0	0.0107912893383135
143	7060	0.0027462126170303886	None	0.0	0.0027462126170303886
143	6729	0.002286239840831176	None	0.0	0.002286239840831176
143	7225	0.0023549722851728496	None	0.0	0.0023549722851728496
143	6348	0.009405146135473243	None	0.0	0.009405146135473243
143	5965	0.0022658654908486587	None	0.0	0.0022658654908486587
143	6865	0.00016736126911220766	None	0.2568480554511544	0.00016736126911220766
143	7184	0.0019276063861901626	None	0.0	0.0019276063861901626
143	6304	0.010083303617596276	None	0.0	0.010083303617596276
143	7212	0.0018217844492445245	None	0.0	0.0018217844492445245
143	7025	0.003389429690442915	None	0.0	0.003389429690442915
143	6969	0.0006206635653659079	None	0.0	0.0006206635653659079
143	7155	0.004765327768081881	None	0.0	0.004765327768081881
143	7021	0.003235940646413006	None	0.0	0.003235940646413006
143	6990	0.003941894023668865	None	0.0	0.003941894023668865
143	7215	-3.11008246545554e-06	None	0.0	-3.11008246545554e-06
143	5705	0.011549375993971918	None	0.0	0.011549375993971918
143	6975	0.012313659066365886	None	0.0	0.012313659066365886
143	6189	0.013530326463412781	None	0.0	0.013530326463412781
143	7228	-1.9797125324201914e-07	None	0.0	-1.9797125324201914e-07
143	6101	0.017343529375621766	None	0.0	0.017343529375621766
143	7245	-0.00039791223296738897	None	0.07080760849742651	-0.00039791223296738897
143	5940	0.01287516724228776	None	0.0	0.01287516724228776
143	7214	0.0003061032317243104	None	0.0	0.0003061032317243104
143	6187	0.007560581269384627	None	0.0	0.007560581269384627
143	7229	1.797448807379566e-05	None	0.0	1.797448807379566e-05
143	6934	0.0015767053687387711	None	0.0	0.0015767053687387711
143	6756	0.001335749614081944	None	0.0	0.001335749614081944
143	6892	0.008281831312054707	None	0.0	0.008281831312054707
143	7163	2.753185683192391e-08	None	0.15568335756856574	2.753185683192391e-08
143	7083	0.008490789671408504	None	0.0	0.008490789671408504
143	7248	0.008035263504842498	None	0.12776749083187816	0.008035263504842498
143	7073	0.00356732669195944	None	0.0	0.00356732669195944
143	7001	0.004336750398130822	None	0.0	0.004336750398130822
143	7170	0.0010814612948801547	None	0.0	0.0010814612948801547
143	7216	0.003316944963254625	None	0.0	0.003316944963254625
143	6413	0.003529652663338882	None	0.0	0.003529652663338882
143	6497	0.0037024262840304645	None	0.0	0.0037024262840304645
143	7196	0.0007823815013173829	None	0.24672861752317496	0.0007823815013173829
143	7224	0.0003193040788416343	None	0.0	0.0003193040788416343
143	7203	-4.368783910044233e-05	None	0.0	-4.368783910044233e-05
143	7147	0.0018667016730007683	None	0.0	0.0018667016730007683
143	6801	0.008850196158263773	None	0.0	0.008850196158263773
143	7173	-1.4837132131213303e-06	None	0.0	-1.4837132131213303e-06
143	7187	0.0016898487558185235	None	0.0	0.0016898487558185235
143	7192	-2.021950071380238e-09	None	0.0	-2.021950071380238e-09
143	7239	1.5301965035105438e-09	None	0.0	1.5301965035105438e-09
143	6607	0.005215719959003962	None	0.0	0.005215719959003962
143	7242	-7.648411916836346e-05	None	0.0	-7.648411916836346e-05
143	6751	0.014281324864608211	None	0.0	0.014281324864608211
143	7236	0.0002343823021505472	None	0.0	0.0002343823021505472
143	6963	0.0021817734146041957	None	0.0	0.0021817734146041957
143	7223	0.0006105236954895431	None	0.0	0.0006105236954895431
143	7159	0.0031354760796865407	None	0.0	0.0031354760796865407
143	6557	0.006483007625148908	None	0.0	0.006483007625148908
143	6451	0.015307432943887521	None	0.0	0.015307432943887521
143	7230	0.004776296701353517	None	0.0	0.004776296701353517
143	7189	0.01405101220595437	None	0.0	0.01405101220595437
106	5298	0.000421191618340031	None	0.006955458741585307	0.000421191618340031
106	5310	0.00018633887395545117	None	0.0	0.00018633887395545117
106	4964	0.0003605249491453867	None	0.0	0.0003605249491453867
106	4519	0.004159268916905124	None	0.0	0.004159268916905124
106	5140	0.0024596555887885724	None	0.0	0.0024596555887885724
106	4616	0.008759207943388523	None	0.0	0.008759207943388523
106	5144	0.008471032615590618	None	0.0	0.008471032615590618
106	5314	0.010989492123955526	None	0.0	0.010989492123955526
106	5390	0.00312131976855327	None	0.0	0.00312131976855327
106	5101	0.004331360025684488	None	0.0	0.004331360025684488
106	5363	0.003395516969163034	None	0.006955458741585307	0.003395516969163034
106	5223	8.737436529401766e-05	None	0.0	8.737436529401766e-05
106	5115	0.00013705040498814553	None	0.0	0.00013705040498814553
106	5373	0.0004708390475197742	None	0.0	0.0004708390475197742
106	5065	0.0002927212707571767	None	0.0975705422409476	0.0002927212707571767
106	4999	0.0013372124657488912	None	0.0	0.0013372124657488912
106	5299	0.002784325946820179	None	0.0	0.002784325946820179
106	5394	0.003622853462813657	None	0.0	0.003622853462813657
106	5155	0.004279230397112268	None	0.0	0.004279230397112268
106	5167	0.001714536567990246	None	0.006955458741585307	0.001714536567990246
106	5376	0.0018673916120754688	None	0.0	0.0018673916120754688
106	5352	1.709265394654077e-06	None	0.08496913019691181	1.709265394654077e-06
106	5146	1.98222651039531e-09	None	0.2522162604937267	1.98222651039531e-09
106	5293	0.0008465934007136753	None	0.08943724358231468	0.0008465934007136753
106	5286	0.0004196728799213804	None	0.006955458741585307	0.0004196728799213804
106	4926	0.0027763845362674677	None	0.0	0.0027763845362674677
106	5242	0.003914720515083542	None	0.0	0.003914720515083542
106	5208	0.0003298113565151259	None	0.0	0.0003298113565151259
106	5313	0.00018909199478219733	None	0.0	0.00018909199478219733
106	5303	0.002496938513495893	None	0.0	0.002496938513495893
106	5318	0.0010847936578222237	None	0.0	0.0010847936578222237
106	5104	0.006996422329976504	None	0.08943724358231468	0.006996422329976504
106	5147	0.0027365734921744344	None	0.0	0.0027365734921744344
106	4002	0.002212313940095487	None	0.0	0.002212313940095487
106	5350	0.0011114766553946792	None	0.0	0.0011114766553946792
106	5131	0.00045328431639503645	None	0.0	0.00045328431639503645
106	5116	0.00013986149854674837	None	0.0	0.00013986149854674837
106	5354	4.739295266571193e-05	None	0.0	4.739295266571193e-05
106	4865	0.0031672462447613968	None	0.0	0.0031672462447613968
106	5353	0.0009861036803425404	None	0.0	0.0009861036803425404
106	5370	0.0003787226181016977	None	0.0	0.0003787226181016977
106	5224	0.004182201437923727	None	0.1285620464928818	0.004182201437923727
106	5380	-1.2185388726165246e-05	None	0.0	-1.2185388726165246e-05
106	5304	0.00783497794049552	None	0.0	0.00783497794049552
106	5383	0.00023881774106220265	None	0.0	0.00023881774106220265
106	5330	0.0016685454395093907	None	0.0	0.0016685454395093907
106	4487	0.006811097313595437	None	0.0	0.006811097313595437
106	5335	3.8966894000636886e-05	None	0.0	3.8966894000636886e-05
106	3896	0.004997304772072571	None	0.0	0.004997304772072571
106	5379	0.0007156733568588204	None	0.0	0.0007156733568588204
106	5111	0.0007465773691389229	None	0.0	0.0007465773691389229
106	5048	0.00890535965797895	None	0.0	0.00890535965797895
106	5066	0.001621803854707801	None	0.36205802284743316	0.001621803854707801
106	3655	0.0033902700485557735	None	0.0	0.0033902700485557735
106	4876	0.001114504903719331	None	0.0	0.001114504903719331
106	5337	0.0024774851036575177	None	0.0	0.0024774851036575177
106	5206	0.005074997996551395	None	0.0	0.005074997996551395
106	5393	0.00016160063283692877	None	0.1285620464928818	0.00016160063283692877
106	4884	0.0062518361415736185	None	0.0	0.0062518361415736185
106	5214	4.633989785661575e-05	None	0.0	4.633989785661575e-05
106	5362	1.657425276934345e-09	None	0.0	1.657425276934345e-09
106	5391	0.00011193633592475436	None	0.06955458741585308	0.00011193633592475436
106	5372	0.0003378324224995942	None	0.0	0.0003378324224995942
106	5240	0.004520615003581289	None	0.0	0.004520615003581289
106	5301	0.0001960237758881599	None	0.0	0.0001960237758881599
106	5075	0.00229144090271789	None	0.08496913019691181	0.00229144090271789
106	5188	0.002651029852330225	None	0.0	0.002651029852330225
106	5287	0.0058805232459107236	None	0.0	0.0058805232459107236
106	3174	0.0059547791788248745	None	0.006955458741585307	0.0059547791788248745
106	5358	0.0001093006470479312	None	0.0	0.0001093006470479312
106	5392	0.0009721103914970605	None	0.2048067018715726	0.0009721103914970605
106	5110	0.0021362278166969237	None	0.08496913019691181	0.0021362278166969237
106	5245	0.0008674295412938235	None	0.0	0.0008674295412938235
106	5364	2.2299918710809936e-05	None	0.3064246029670713	2.2299918710809936e-05
106	5321	3.412556523482027e-07	None	0.0	3.412556523482027e-07
106	5083	0.005675695201691256	None	0.0	0.005675695201691256
106	5395	9.856166030083211e-06	None	0.006955458741585307	9.856166030083211e-06
106	5273	0.007430373825849638	None	0.0	0.007430373825849638
106	5367	-1.778809832344063e-05	None	0.0	-1.778809832344063e-05
106	4576	0.007653572342492225	None	0.0	0.007653572342492225
106	5005	0.002792658803829692	None	0.0	0.002792658803829692
106	5357	0.0019010555256658138	None	0.006955458741585307	0.0019010555256658138
106	5389	0.0008395328109896676	None	0.0	0.0008395328109896676
106	4786	0.005507102071269855	None	0.0	0.005507102071269855
106	5043	0.005582970554531775	None	0.0	0.005582970554531775
106	5360	1.3723651520925407e-06	None	0.0	1.3723651520925407e-06
106	5359	0.0011224475117188983	None	0.0	0.0011224475117188983
106	5317	-1.7457774514149944e-06	None	0.0	-1.7457774514149944e-06
106	4730	0.005980871351949887	None	0.0	0.005980871351949887
106	5385	0.0009134518841292657	None	0.0	0.0009134518841292657
106	5272	0.002678274252722525	None	0.2522162604937267	0.002678274252722525
106	4962	0.009269656620591567	None	0.0	0.009269656620591567
106	5130	0.0016425193708605697	None	0.10000000000000002	0.0016425193708605697
106	5400	0.00014437190101455327	None	0.08496913019691181	0.00014437190101455327
106	5049	0.0018720456764459575	None	0.0	0.0018720456764459575
106	5107	0.004844372552525786	None	0.0	0.004844372552525786
106	4828	0.0017874643943714878	None	0.0	0.0017874643943714878
106	4771	0.007115383747906045	None	0.0	0.007115383747906045
106	5356	5.951170050134889e-09	None	0.1285620464928818	5.951170050134889e-09
106	4941	0.004013967534248703	None	0.0	0.004013967534248703
141	7119	6.339089394318362e-07	None	0.0	6.339089394318362e-07
141	7113	-1.5861433788961962e-06	None	0.0	-1.5861433788961962e-06
141	6992	0.0033091061665700356	None	0.07805643379275809	0.0033091061665700356
141	7028	0.0023929048390907374	None	0.0	0.0023929048390907374
141	7099	-2.7685311490376764e-09	None	0.0	-2.7685311490376764e-09
141	6750	0.0010246377448525482	None	0.07805643379275809	0.0010246377448525482
141	7127	0.0005612190645096358	None	0.0	0.0005612190645096358
141	6987	0.005590321387788657	None	0.0	0.005590321387788657
141	6542	0.010580427255627568	None	0.0	0.010580427255627568
141	7038	0.0013123139376510623	None	0.0	0.0013123139376510623
141	7108	0.0001536355598846485	None	0.0	0.0001536355598846485
141	6833	0.016448996285806733	None	0.0	0.016448996285806733
141	7011	0.006221550218726859	None	0.0	0.006221550218726859
141	7023	0.0007903200912205559	None	0.0	0.0007903200912205559
141	7062	0.0007667646949492282	None	0.0	0.0007667646949492282
141	6257	0.014338305945972914	None	0.0	0.014338305945972914
141	7103	0.001196711877002279	None	0.0	0.001196711877002279
141	6588	0.0028681081657544625	None	0.18376090838913278	0.0028681081657544625
141	7071	-8.481553715213454e-08	None	0.0	-8.481553715213454e-08
141	6577	0.004589906388591039	None	0.0	0.004589906388591039
141	7097	0.00967909466681802	None	0.0	0.00967909466681802
141	6883	0.0005438220552312728	None	0.0	0.0005438220552312728
141	6066	0.012239918929555718	None	0.0	0.012239918929555718
141	7027	0.0024964122552904545	None	0.0	0.0024964122552904545
141	6672	0.004958990899076525	None	0.0	0.004958990899076525
141	7116	0.0013894587981706054	None	0.0	0.0013894587981706054
141	6590	0.014307160147322933	None	0.05664608679794121	0.014307160147322933
141	6246	0.015123712639280272	None	0.0	0.015123712639280272
141	7104	8.555013040898577e-05	None	0.15568335756856574	8.555013040898577e-05
141	7041	0.003994217154950857	None	0.0	0.003994217154950857
141	7146	-3.8426393979238984e-05	None	0.0	-3.8426393979238984e-05
141	6961	0.0023426818769092562	None	0.0	0.0023426818769092562
141	6306	0.010972983653887838	None	0.0	0.010972983653887838
141	6757	0.0038333514039288735	None	0.06259912867426777	0.0038333514039288735
141	6773	0.011995610906467854	None	0.0	0.011995610906467854
141	7037	0.0043548990630279515	None	0.0	0.0043548990630279515
141	6913	0.002467079517490919	None	0.0	0.002467079517490919
141	7015	0.010313819959212567	None	0.0	0.010313819959212567
141	6503	0.010380997149792483	None	0.0	0.010380997149792483
141	7032	0.004921111341289672	None	0.0	0.004921111341289672
141	6084	0.011002706717015934	None	0.0	0.011002706717015934
141	7109	3.33277155966019e-11	None	0.0	3.33277155966019e-11
141	7057	0.0107912893383135	None	0.0	0.0107912893383135
141	7060	0.0027462126170303886	None	0.0	0.0027462126170303886
141	6729	0.002286239840831176	None	0.0	0.002286239840831176
141	7072	0.006877666069421836	None	0.0	0.006877666069421836
141	7121	0.0034589576903799667	None	0.05664608679794121	0.0034589576903799667
141	6510	0.012191206029773041	None	0.0	0.012191206029773041
141	6348	0.009405146135473243	None	0.0	0.009405146135473243
141	5965	0.0022658654908486587	None	0.0	0.0022658654908486587
141	6865	0.00016736126911220766	None	0.2991079388280027	0.00016736126911220766
141	6304	0.010083303617596276	None	0.0	0.010083303617596276
141	7025	0.003389429690442915	None	0.0	0.003389429690442915
141	6969	0.0006206635653659079	None	0.0	0.0006206635653659079
141	7021	0.003235940646413006	None	0.0	0.003235940646413006
141	6990	0.003941894023668865	None	0.0	0.003941894023668865
141	7105	0.0015097725470191916	None	0.0	0.0015097725470191916
141	5705	0.011549375993971918	None	0.0	0.011549375993971918
141	7046	2.300844303722322e-07	None	0.0	2.300844303722322e-07
141	6975	0.012313659066365886	None	0.0	0.012313659066365886
141	6189	0.013530326463412781	None	0.0	0.013530326463412781
141	6059	0.006700556277935212	None	0.0	0.006700556277935212
141	6101	0.017343529375621766	None	0.0	0.017343529375621766
141	7077	0.0007492687693888802	None	0.0	0.0007492687693888802
141	6824	0.005836115088530437	None	0.0	0.005836115088530437
141	5940	0.01287516724228776	None	0.0	0.01287516724228776
141	7120	-2.49947283993095e-06	None	0.05664608679794121	-2.49947283993095e-06
141	6187	0.007560581269384627	None	0.0	0.007560581269384627
141	7143	-9.791197207616677e-05	None	0.0	-9.791197207616677e-05
141	7076	0.0003866150347707073	None	0.0	0.0003866150347707073
141	7075	2.2681883342815752e-05	None	0.0	2.2681883342815752e-05
141	7149	-0.00014433071542029012	None	0.0	-0.00014433071542029012
141	6934	0.0015767053687387711	None	0.0	0.0015767053687387711
141	6756	0.001335749614081944	None	0.0	0.001335749614081944
141	6892	0.008281831312054707	None	0.0	0.008281831312054707
141	7083	0.008490789671408504	None	0.0	0.008490789671408504
141	7006	0.002401395030695842	None	0.0	0.002401395030695842
141	7073	0.00356732669195944	None	0.0	0.00356732669195944
141	7092	0.00018562747665966544	None	0.0	0.00018562747665966544
141	7102	-4.691160740525144e-05	None	0.0	-4.691160740525144e-05
141	7001	0.004336750398130822	None	0.0	0.004336750398130822
141	6828	0.0026539138224481408	None	0.42241111377065843	0.0026539138224481408
141	6413	0.003529652663338882	None	0.0	0.003529652663338882
141	6497	0.0037024262840304645	None	0.0	0.0037024262840304645
141	7094	0.011971711012853178	None	0.0	0.011971711012853178
141	7130	2.825303030364307e-08	None	0.0	2.825303030364307e-08
141	6662	0.0011595230152295973	None	0.07805643379275809	0.0011595230152295973
141	7147	0.0018667016730007683	None	0.0	0.0018667016730007683
141	6801	0.008850196158263773	None	0.0	0.008850196158263773
141	6861	0.0017090130125486701	None	0.0	0.0017090130125486701
141	6767	0.0075818097923567185	None	0.0	0.0075818097923567185
141	7036	0.0017132919771984233	None	0.0	0.0017132919771984233
141	6607	0.005215719959003962	None	0.0	0.005215719959003962
141	7129	8.253964180617581e-08	None	0.0	8.253964180617581e-08
141	7017	0.0025511368343113286	None	0.0	0.0025511368343113286
141	6751	0.014281324864608211	None	0.0	0.014281324864608211
141	6963	0.0021817734146041957	None	0.0	0.0021817734146041957
141	6557	0.006483007625148908	None	0.0	0.006483007625148908
141	6451	0.015307432943887521	None	0.0	0.015307432943887521
141	6944	0.005319175091325068	None	0.0	0.005319175091325068
72	3232	0.0006713976148921388	None	0.0	0.0006713976148921388
72	3488	0.00020118055202674362	None	0.0	0.00020118055202674362
72	3680	0.0022734962010082078	None	0.0	0.0022734962010082078
72	3065	0.0008844451088969191	None	0.038330247249563444	0.0008844451088969191
72	3654	-4.5147931375973144e-07	None	0.0	-4.5147931375973144e-07
72	3417	0.0017429913524398357	None	0.1467075333617567	0.0017429913524398357
72	3624	0.0004334634628547733	None	0.14114188359361607	0.0004334634628547733
72	3527	0.0006734451902387001	None	0.0	0.0006734451902387001
72	2970	0.001090804587388289	None	0.3269608895880666	0.001090804587388289
72	3665	0.00018852711131930983	None	0.038330247249563444	0.00018852711131930983
72	3474	0.0032377067647810245	None	0.01111111111111111	0.0032377067647810245
72	3667	-6.824427124384293e-08	None	0.1467075333617567	-6.824427124384293e-08
72	3542	0.004578545186966746	None	0.0	0.004578545186966746
72	3685	8.073758175811778e-05	None	0.0	8.073758175811778e-05
72	3545	0.0015836152275696853	None	0.0	0.0015836152275696853
72	3589	0.0005749911511825976	None	0.12166027980859646	0.0005749911511825976
72	2890	0.0007031540434666202	None	0.22219450732023596	0.0007031540434666202
72	3676	0.0002590879333210803	None	0.2236455244124242	0.0002590879333210803
72	3464	0.0004735990496061317	None	0.14688134564967495	0.0004735990496061317
72	3064	0.00020112784045934838	None	0.0	0.00020112784045934838
72	3268	0.00017572445093529964	None	0.06464954715662265	0.00017572445093529964
72	3110	0.0005821256367143053	None	0.17643048529126784	0.0005821256367143053
72	3661	7.007870398696186e-06	None	0.0	7.007870398696186e-06
72	2947	0.0024608081375906907	None	0.2577352817099483	0.0024608081375906907
72	3497	0.0015562983574513804	None	0.0	0.0015562983574513804
72	3621	1.3648643909674415e-06	None	0.01111111111111111	1.3648643909674415e-06
72	3460	0.0014140610103303515	None	0.0	0.0014140610103303515
72	3345	0.00020047104995445447	None	0.06464954715662265	0.00020047104995445447
72	3693	0.000834074928544286	None	0.3324397309732703	0.000834074928544286
72	2730	0.0006414194610138005	None	0.38637772933827935	0.0006414194610138005
72	3421	0.0006402469667897726	None	0.16723579753745693	0.0006402469667897726
72	3194	0.00013351173483733256	None	0.12166027980859646	0.00013351173483733256
72	3490	0.0014064930105337323	None	0.0	0.0014064930105337323
72	3641	0.00011942759892232739	None	0.32160610054346134	0.00011942759892232739
72	2979	0.0008069913112342365	None	0.48053455766925346	0.0008069913112342365
72	3513	0.007446829632862531	None	0.3867682470228752	0.007446829632862531
72	3642	0.0003238466363390151	None	0.1795971817687083	0.0003238466363390151
72	3009	0.0003680702496383785	None	0.06464954715662265	0.0003680702496383785
72	3538	3.008724321728407e-05	None	0.0	3.008724321728407e-05
72	3653	0.00417526823773998	None	0.0	0.00417526823773998
72	3652	0.0005053231289151244	None	0.0	0.0005053231289151244
72	3606	0.0011615972850080802	None	0.33687872086697557	0.0011615972850080802
72	3352	3.779685813728341e-05	None	0.4065323665441042	3.779685813728341e-05
72	3648	0.0004272071143413931	None	0.0	0.0004272071143413931
72	3242	0.005283424011587192	None	0.2549524179916969	0.005283424011587192
72	3122	0.0008764164743945494	None	0.0	0.0008764164743945494
72	3063	0.0009279101968892829	None	0.32795186614470406	0.0009279101968892829
72	3021	0.001031799887519508	None	0.1811092090006853	0.001031799887519508
72	3270	0.00013457442487219685	None	0.01111111111111111	0.00013457442487219685
72	3024	0.003556866512578434	None	0.12166027980859646	0.003556866512578434
72	3646	-1.4570853320999698e-05	None	0.30509273470765	-1.4570853320999698e-05
72	3614	1.1715755599269326e-06	None	0.15559655699903258	1.1715755599269326e-06
72	3655	0.0033902700485557735	None	0.0	0.0033902700485557735
72	3384	0.0020136249870054096	None	0.04303456972501442	0.0020136249870054096
72	2911	0.000809185614940919	None	0.31861542548281874	0.000809185614940919
72	3279	0.0024724358567173896	None	0.0	0.0024724358567173896
72	3675	0.005714909481806936	None	0.01111111111111111	0.005714909481806936
72	3553	0.0017263989294435415	None	0.3780435447924392	0.0017263989294435415
72	3455	0.0007987711872820565	None	0.22604976734340979	0.0007987711872820565
72	3695	0.00011069759757730296	None	0.0	0.00011069759757730296
72	3539	0.0015734582649670299	None	0.06464954715662265	0.0015734582649670299
72	3435	0.0021583703542600616	None	0.26391294971881984	0.0021583703542600616
72	3249	9.619312054476332e-06	None	0.0	9.619312054476332e-06
72	3580	4.816763264934683e-05	None	0.0	4.816763264934683e-05
72	3656	-1.5781484237376432e-07	None	0.0	-1.5781484237376432e-07
72	3174	0.0059547791788248745	None	0.04303456972501442	0.0059547791788248745
72	3600	0.0008774829780379041	None	0.038330247249563444	0.0008774829780379041
72	3669	2.6979616368543922e-05	None	0.1974924632885365	2.6979616368543922e-05
72	3638	0.001039926319434347	None	0.01111111111111111	0.001039926319434347
72	3386	0.0007271434836908046	None	0.0	0.0007271434836908046
72	3252	0.001010736784349267	None	0.1777303198407908	0.001010736784349267
72	3625	8.58233141651885e-06	None	0.01111111111111111	8.58233141651885e-06
72	3697	4.385356876827446e-05	None	0.5624825528456276	4.385356876827446e-05
72	3650	-1.1382440127113593e-05	None	0.0	-1.1382440127113593e-05
72	3102	0.0029291158298701265	None	0.40325517180226356	0.0029291158298701265
72	3599	0.00012632902253996626	None	0.0	0.00012632902253996626
72	3098	0.0006228393385202927	None	0.0	0.0006228393385202927
72	3557	8.130210824738572e-06	None	0.01111111111111111	8.130210824738572e-06
72	3662	0.00038666817181510604	None	0.038330247249563444	0.00038666817181510604
72	3659	0.000508882171102354	None	0.0	0.000508882171102354
72	3671	-2.7046608926446255e-09	None	0.0	-2.7046608926446255e-09
72	3683	-1.229733076427496e-07	None	0.29058045966138707	-1.229733076427496e-07
72	3658	0.0011190191754071562	None	0.13539467652951923	0.0011190191754071562
72	3696	7.251308917138596e-06	None	0.31861542548281874	7.251308917138596e-06
72	3605	0.00026474990439657477	None	0.15559655699903258	0.00026474990439657477
72	3340	0.00019527300630088848	None	0.2287919156370985	0.00019527300630088848
72	3694	0.00017471948881267943	None	0.0	0.00017471948881267943
72	3592	0.000709630497683032	None	0.038330247249563444	0.000709630497683032
72	3372	0.0002924716878352463	None	0.3190083829917376	0.0002924716878352463
72	3128	0.0014186396195309944	None	0.2769806108905827	0.0014186396195309944
72	3489	0.001186906884764081	None	0.06464954715662265	0.001186906884764081
72	3382	0.003422815345479417	None	0.0	0.003422815345479417
72	3598	1.9586011580703127e-05	None	0.0	1.9586011580703127e-05
72	3586	2.5676153367170595e-07	None	0.0	2.5676153367170595e-07
72	3686	0.00029078359673965283	None	0.0	0.00029078359673965283
72	3217	8.549306177961157e-05	None	0.30509273470765	8.549306177961157e-05
72	3402	0.00036032837600759283	None	0.0	0.00036032837600759283
72	3628	0.00042223549738051484	None	0.0	0.00042223549738051484
72	3672	0.0004122257986563341	None	0.0	0.0004122257986563341
72	3664	9.167696766938716e-06	None	0.15681071999440907	9.167696766938716e-06
50	2598	None	None	0.4244216127637689	None
50	2579	-0.1	None	0.36927156590051047	-0.1
50	2584	3.9135555690835004e-08	None	0.40906182209376674	3.9135555690835004e-08
50	2560	-2.5806669833707125e-11	None	0.41005733947148865	-2.5806669833707125e-11
50	2501	None	None	0.3912998579781375	None
50	2576	2.4781196745205594e-06	None	0.38744091474333553	2.4781196745205594e-06
50	2473	None	None	0.4072883313173956	None
50	2244	None	None	0.4072883313173956	None
50	2556	8.543354980651292e-11	None	0.35382940016753855	8.543354980651292e-11
50	2559	-0.1	None	0.46779770918052155	-0.1
50	2520	None	None	0.40422268954909135	None
50	2436	None	None	0.4548455524981039	None
50	2568	-0.1	None	0.4083690751329579	-0.1
50	2592	-3.669201445252878e-09	None	0.40542380017467383	-3.669201445252878e-09
50	2566	-5.581377936375147e-14	None	0.3829670404230411	-5.581377936375147e-14
50	2309	None	None	0.4627908443997371	None
50	2428	None	None	0.2908609405944203	None
50	2468	None	None	0.36208714771557443	None
50	2577	0.0006015569263261643	None	0.3845426754848113	0.0006015569263261643
50	2412	None	None	0.35692833093563464	None
50	2597	-0.1	None	0.4122758069848139	-0.1
50	2354	None	None	0.3696238144714125	None
50	2552	-2.117550383841657e-07	None	0.3573188752120592	-2.117550383841657e-07
50	2571	1.4663550460628728e-07	None	0.36465228029905394	1.4663550460628728e-07
50	2392	None	None	0.4909499186958799	None
50	2272	None	None	0.4170216289675216	None
50	2600	0.0007333529850047208	None	0.4262573071051271	0.0007333529850047208
50	2585	None	None	0.31586573972050225	None
50	2581	-9.931089280720635e-09	None	0.3829670404230411	-9.931089280720635e-09
50	1525	None	None	0.4104976405974788	None
50	2534	None	None	0.39452445476804054	None
50	2516	None	None	0.41005733947148865	None
50	2553	-5.830421094627633e-07	None	0.3631954783541881	-5.830421094627633e-07
50	2531	None	None	0.3805899792102731	None
50	2458	None	None	0.3813011261659982	None
50	2517	None	None	0.4360575829346239	None
50	2201	None	None	0.31959379119970693	None
50	2587	-5.4455599042879595e-09	None	0.4265424133552269	-5.4455599042879595e-09
50	2557	3.8809665332837024e-09	None	0.35361978814528106	3.8809665332837024e-09
50	2435	None	None	0.47544864223426214	None
50	2375	None	None	0.4143419397758158	None
50	2594	1.157748976094851e-07	None	0.45864000962055246	1.157748976094851e-07
50	2524	None	None	0.3547897503516693	None
50	2231	None	None	0.6259205791464068	None
50	2589	-8.010211410517227e-08	None	0.35997329064804406	-8.010211410517227e-08
50	2305	None	None	0.4083690751329579	None
50	2582	None	None	0.37699387609659457	None
50	2578	-0.1	None	0.44829923357282747	-0.1
50	2407	None	None	0.4139279694412233	None
50	2465	None	None	0.48372449395259887	None
50	2546	None	None	0.4832586524825217	None
50	2401	None	None	0.444372973155753	None
50	2550	None	None	0.4342508555636554	None
50	2214	None	None	0.4598459285708241	None
50	2569	-0.1	None	0.383403580940299	-0.1
50	2561	-2.826020282023644e-05	None	0.5510809755774301	-2.826020282023644e-05
50	2563	-2.9891147467124605e-07	None	0.41090040726748767	-2.9891147467124605e-07
50	2532	None	None	0.42467173589364055	None
50	2267	None	None	0.4996555356337097	None
50	2575	-0.1	None	0.3414771060243906	-0.1
50	2564	-5.85152346387045e-10	None	0.6259205791464068	-5.85152346387045e-10
50	2538	None	None	0.4085849495586267	None
50	2509	None	None	0.35037228777683527	None
50	2536	None	None	0.37916399855644356	None
50	1369	None	None	0.48567397195908535	None
50	2555	-0.1	None	0.40713503012990493	-0.1
50	2248	None	None	0.404471824103189	None
50	1979	None	None	0.4405703564754756	None
50	2588	-0.1	None	0.31959379119970693	-0.1
50	2522	None	None	0.404471824103189	None
50	2460	None	None	0.4480960046867747	None
50	2599	-0.1	None	0.34338238926786746	-0.1
50	2381	None	None	0.4518914674845945	None
50	1668	None	None	0.43602424709822996	None
50	2300	None	None	0.36465228029905394	None
50	2430	None	None	0.41005733947148865	None
50	2551	-0.1	None	0.3882458336192444	-0.1
50	2574	1.8385970279123948e-07	None	0.3227356431978864	1.8385970279123948e-07
50	2547	None	None	0.4146770923143892	None
50	2494	None	None	0.36968534684573356	None
50	2565	-1.2404762271236022e-07	None	0.4072883313173956	-1.2404762271236022e-07
50	2303	None	None	0.4396384637946757	None
50	2224	None	None	0.4427174158564792	None
50	2567	-0.1	None	0.3758107675757629	-0.1
50	2586	-0.1	None	0.596306564197213	-0.1
50	2066	None	None	0.4146770923143892	None
50	1816	None	None	0.39217689347468704	None
50	2397	None	None	0.3840360228831834	None
50	2591	1.973566107572025e-06	None	0.4026838410552678	1.973566107572025e-06
50	2593	-0.1	None	0.3687897335894078	-0.1
50	2472	None	None	0.3847337680936875	None
50	2313	None	None	0.5241813435014161	None
50	2477	None	None	0.3227356431978864	None
50	2590	None	None	0.3095545899045834	None
50	2515	None	None	0.5270996585487266	None
50	2572	-5.493604656606129e-11	None	0.41472118850161294	-5.493604656606129e-11
50	2583	8.884663787744669e-05	None	0.44796802162996185	8.884663787744669e-05
50	1872	None	None	0.4563578915806471	None
50	2511	None	None	0.36965347179867536	None
50	2251	None	None	0.596306564197213	None
74	3488	0.00020118055202674362	None	0.0	0.00020118055202674362
74	3734	0.0008231247836565208	None	0.40363737321585136	0.0008231247836565208
74	3680	0.0022734962010082078	None	0.0	0.0022734962010082078
74	3065	0.0008844451088969191	None	0.05110699633275125	0.0008844451088969191
74	3717	0.0006311802954014131	None	0.24906858646940172	0.0006311802954014131
74	3417	0.0017429913524398357	None	0.1033782529343918	0.0017429913524398357
74	3798	2.648575575111541e-06	None	0.05110699633275125	2.648575575111541e-06
74	3730	0.0012039395097715292	None	0.06580906654090707	0.0012039395097715292
74	3624	0.0004334634628547733	None	0.14114188359361607	0.0004334634628547733
74	3765	7.309194804981654e-08	None	0.0	7.309194804981654e-08
74	3527	0.0006734451902387001	None	0.0	0.0006734451902387001
74	2970	0.001090804587388289	None	0.40837241680609376	0.001090804587388289
74	3665	0.00018852711131930983	None	0.05110699633275125	0.00018852711131930983
74	3474	0.0032377067647810245	None	0.05171963772529812	0.0032377067647810245
74	3667	-6.824427124384293e-08	None	0.1033782529343918	-6.824427124384293e-08
74	3542	0.004578545186966746	None	0.0	0.004578545186966746
74	3685	8.073758175811778e-05	None	0.0	8.073758175811778e-05
74	3726	0.00012466755723148523	None	0.0	0.00012466755723148523
74	3545	0.0015836152275696853	None	0.0	0.0015836152275696853
74	3767	0.00025080861041467246	None	0.0	0.00025080861041467246
74	3589	0.0005749911511825976	None	0.09740452947301538	0.0005749911511825976
74	3743	-3.5907419205061655e-06	None	0.02593728781098032	-3.5907419205061655e-06
74	3064	0.00020112784045934838	None	0.0	0.00020112784045934838
74	3268	0.00017572445093529964	None	0.0905093660192717	0.00017572445093529964
74	3799	-9.088965844566415e-08	None	0.3948009932485949	-9.088965844566415e-08
74	3110	0.0005821256367143053	None	0.15280928341501002	0.0005821256367143053
74	3497	0.0015562983574513804	None	0.0	0.0015562983574513804
74	3772	1.3197337701718332e-05	None	0.2544377036612433	1.3197337701718332e-05
74	3460	0.0014140610103303515	None	0.0	0.0014140610103303515
74	3746	0.001156653678955018	None	0.1033782529343918	0.001156653678955018
74	3345	0.00020047104995445447	None	0.0905093660192717	0.00020047104995445447
74	3693	0.000834074928544286	None	0.341461666081999	0.000834074928544286
74	3714	0.004578438572669127	None	0.12859167160815937	0.004578438572669127
74	2730	0.0006414194610138005	None	0.4519177559706158	0.0006414194610138005
74	3421	0.0006402469667897726	None	0.15929174144507705	0.0006402469667897726
74	3194	0.00013351173483733256	None	0.09740452947301538	0.00013351173483733256
74	3751	0.0001638036219413377	None	0.13818468982057922	0.0001638036219413377
74	3739	2.5648430384590304e-05	None	0.1957566741817408	2.5648430384590304e-05
74	3754	0.0003379496546640313	None	0.254285359728858	0.0003379496546640313
74	3721	0.0002656310990553376	None	0.0	0.0002656310990553376
74	2979	0.0008069913112342365	None	0.546382249982347	0.0008069913112342365
74	3735	0.001944445325717144	None	0.0	0.001944445325717144
74	3513	0.007446829632862531	None	0.5000170229328085	0.007446829632862531
74	3752	1.2016433244515266e-07	None	0.5840632620230745	1.2016433244515266e-07
74	3728	1.0324399936394935e-08	None	0.31726623865661085	1.0324399936394935e-08
74	3756	0.001258078917892935	None	0.0	0.001258078917892935
74	3653	0.00417526823773998	None	0.0	0.00417526823773998
74	3758	1.562922361585365e-09	None	0.12859167160815937	1.562922361585365e-09
74	3768	8.510847799265235e-05	None	0.09601045068797483	8.510847799265235e-05
74	3755	0.0004973978741377008	None	0.09601045068797483	0.0004973978741377008
74	3652	0.0005053231289151244	None	0.0	0.0005053231289151244
74	3606	0.0011615972850080802	None	0.2503942688539388	0.0011615972850080802
74	3648	0.0004272071143413931	None	0.0	0.0004272071143413931
74	3242	0.005283424011587192	None	0.2673104497723785	0.005283424011587192
74	3021	0.001031799887519508	None	0.16107922777277006	0.001031799887519508
74	3788	-9.453643322978575e-08	None	0.0	-9.453643322978575e-08
74	3024	0.003556866512578434	None	0.09740452947301538	0.003556866512578434
74	3655	0.0033902700485557735	None	0.0	0.0033902700485557735
74	3384	0.0020136249870054096	None	0.02593728781098032	0.0020136249870054096
74	3770	0.0006015049981454309	None	0.32527037935010544	0.0006015049981454309
74	3279	0.0024724358567173896	None	0.0	0.0024724358567173896
74	3725	2.8374192266387076e-05	None	0.0	2.8374192266387076e-05
74	3795	0.0002221066155622813	None	0.18324679470334937	0.0002221066155622813
74	3747	0.0006125068516953054	None	0.0	0.0006125068516953054
74	3675	0.005714909481806936	None	0.05171963772529812	0.005714909481806936
74	3793	0.0007191476077782927	None	0.1807077059241713	0.0007191476077782927
74	3553	0.0017263989294435415	None	0.3966165022071712	0.0017263989294435415
74	3455	0.0007987711872820565	None	0.1807077059241713	0.0007987711872820565
74	3435	0.0021583703542600616	None	0.31643622745937827	0.0021583703542600616
74	3249	9.619312054476332e-06	None	0.0	9.619312054476332e-06
74	3784	0.0023100031776639805	None	0.0905093660192717	0.0023100031776639805
74	3785	5.5636892176525e-05	None	0.0	5.5636892176525e-05
74	3580	4.816763264934683e-05	None	0.0	4.816763264934683e-05
74	3174	0.0059547791788248745	None	0.02593728781098032	0.0059547791788248745
74	3600	0.0008774829780379041	None	0.05110699633275125	0.0008774829780379041
74	3638	0.001039926319434347	None	0.05171963772529812	0.001039926319434347
74	3386	0.0007271434836908046	None	0.0	0.0007271434836908046
74	3252	0.001010736784349267	None	0.17713572684413886	0.001010736784349267
74	3780	3.407339340280586e-05	None	0.23485142059585482	3.407339340280586e-05
74	3786	0.00017903638255862658	None	0.2503942688539388	0.00017903638255862658
74	3098	0.0006228393385202927	None	0.0	0.0006228393385202927
74	3720	0.00018397875903906005	None	0.0	0.00018397875903906005
74	3662	0.00038666817181510604	None	0.05110699633275125	0.00038666817181510604
74	3707	1.384260086081463e-05	None	0.0	1.384260086081463e-05
74	3711	0.0017307268494173667	None	0.05110699633275125	0.0017307268494173667
74	3658	0.0011190191754071562	None	0.09601045068797483	0.0011190191754071562
74	3696	7.251308917138596e-06	None	0.3649679271282476	7.251308917138596e-06
74	3605	0.00026474990439657477	None	0.15128238860660298	0.00026474990439657477
74	3340	0.00019527300630088848	None	0.26205682883147086	0.00019527300630088848
74	3741	6.333891108738989e-07	None	0.02593728781098032	6.333891108738989e-07
74	3372	0.0002924716878352463	None	0.3716574957416108	0.0002924716878352463
74	3727	6.036633045472513e-09	None	0.0	6.036633045472513e-09
74	3489	0.001186906884764081	None	0.0905093660192717	0.001186906884764081
74	3382	0.003422815345479417	None	0.0	0.003422815345479417
74	3779	0.00013658848100921782	None	0.0	0.00013658848100921782
74	3703	-1.3975009077219412e-07	None	0.06580906654090707	-1.3975009077219412e-07
74	3797	-2.140255929737434e-05	None	0.0	-2.140255929737434e-05
74	3628	0.00042223549738051484	None	0.0	0.00042223549738051484
74	3789	0.0017763069846303847	None	0.02593728781098032	0.0017763069846303847
74	3774	3.51573250870625e-06	None	0.0	3.51573250870625e-06
60	3049	0.000806571983217727	None	0.1959779401013676	0.000806571983217727
60	2939	1.0190230173311153e-07	None	0.3154467202031081	1.0190230173311153e-07
60	3065	0.0008844451088969191	None	0.1493838361334569	0.0008844451088969191
60	3070	-3.0691474990593854e-08	None	0.21285220678055583	-3.0691474990593854e-08
60	2962	6.134453348998437e-06	None	0.05171963772529812	6.134453348998437e-06
60	3067	5.654430051349927e-07	None	0.40372453256203433	5.654430051349927e-07
60	2982	7.457028074425484e-05	None	0.29464473106147004	7.457028074425484e-05
60	3094	8.23461965324481e-08	None	0.14585380125257402	8.23461965324481e-08
60	2955	7.180023829601202e-05	None	0.3147444521243169	7.180023829601202e-05
60	3045	0.0002273738013484879	None	0.05171963772529812	0.0002273738013484879
60	2986	3.3289782566863475e-06	None	0.21728344909668698	3.3289782566863475e-06
60	2930	0.00020328622887049583	None	0.05171963772529812	0.00020328622887049583
60	2615	4.626425750680369e-06	None	0.37911426540505816	4.626425750680369e-06
60	2970	0.001090804587388289	None	0.28922281253324916	0.001090804587388289
60	2966	-2.2233510885375056e-07	None	0.5557916069608949	-2.2233510885375056e-07
60	3008	0.00014837136748796295	None	0.24333804512271823	0.00014837136748796295
60	2880	1.6205556076664313e-06	None	0.690568765138788	1.6205556076664313e-06
60	3029	0.001082849299086901	None	0.238573900825384	0.001082849299086901
60	2890	0.0007031540434666202	None	0.19043916544148995	0.0007031540434666202
60	2824	2.2987979714193316e-06	None	0.5077616255795101	2.2987979714193316e-06
60	2964	7.395339733674293e-06	None	0.17674978676094705	7.395339733674293e-06
60	3053	2.3741772439842522e-05	None	0.24432494618938366	2.3741772439842522e-05
60	3074	0.0004722422291614439	None	0.4075296776722498	0.0004722422291614439
60	3064	0.00020112784045934838	None	0.03489973609804511	0.00020112784045934838
60	3087	-1.0526517943817808e-09	None	0.2496519596072103	-1.0526517943817808e-09
60	2947	0.0024608081375906907	None	0.29522185544046203	0.0024608081375906907
60	2920	0.0001410101369838673	None	0.15735863191953983	0.0001410101369838673
60	2983	1.6876358940997656e-06	None	0.22775861467769137	1.6876358940997656e-06
60	2851	2.176780501148947e-05	None	0.14585380125257402	2.176780501148947e-05
60	2730	0.0006414194610138005	None	0.29261875139255566	0.0006414194610138005
60	2613	2.73073488346165e-07	None	0.28966270904321545	2.73073488346165e-07
60	2767	3.6016913821248e-05	None	0.4798005582413073	3.6016913821248e-05
60	3057	1.0952793756997642e-06	None	0.22668682893124653	1.0952793756997642e-06
60	2952	6.096982621374699e-05	None	0.15847255795564824	6.096982621374699e-05
60	2909	1.0047873954958586e-06	None	0.3732740560561412	1.0047873954958586e-06
60	3089	1.935159874338503e-08	None	0.27422805207463397	1.935159874338503e-08
60	2765	1.384769087395987e-07	None	0.11235369267778479	1.384769087395987e-07
60	2979	0.0008069913112342365	None	0.3312489509278883	0.0008069913112342365
60	2855	2.0522785669618337e-05	None	0.45501611483564675	2.0522785669618337e-05
60	3011	0.0005629355545528342	None	0.05171963772529812	0.0005629355545528342
60	2949	1.226313711655192e-05	None	0.3077794567011693	1.226313711655192e-05
60	2993	0.00010111432134094803	None	0.3873596156355369	0.00010111432134094803
60	3009	0.0003680702496383785	None	0.05171963772529812	0.0003680702496383785
60	3034	-1.8352769777350133e-09	None	0.14130449861619998	-1.8352769777350133e-09
60	2623	0.00020553362030628107	None	0.23340865586591758	0.00020553362030628107
60	2918	5.109306087656488e-07	None	0.43699242223161683	5.109306087656488e-07
60	3100	-1.1758451706363225e-05	None	0.14099951805102523	-1.1758451706363225e-05
60	3076	7.434816368877939e-07	None	0.11235369267778479	7.434816368877939e-07
60	3014	1.7333334392141656e-06	None	0.07404276912221915	1.7333334392141656e-06
60	3056	-2.8830151195432852e-05	None	0.05171963772529812	-2.8830151195432852e-05
60	3091	7.70038801504496e-08	None	0.48947504280408144	7.70038801504496e-08
60	3019	0.0007446978107953313	None	0.03489973609804511	0.0007446978107953313
60	2973	0.0006545992401276292	None	0.15977066987599428	0.0006545992401276292
60	3063	0.0009279101968892829	None	0.34899708661184403	0.0009279101968892829
60	3021	0.001031799887519508	None	0.15735863191953983	0.001031799887519508
60	3071	-4.976441504783184e-08	None	0.14585380125257402	-4.976441504783184e-08
60	2808	5.2946239426440075e-06	None	0.1493838361334569	5.2946239426440075e-06
60	3005	0.0011670225494973213	None	0.03489973609804511	0.0011670225494973213
60	3024	0.003556866512578434	None	0.11235369267778479	0.003556866512578434
60	2642	9.75794732014282e-07	None	0.27422805207463397	9.75794732014282e-07
60	2647	7.950451184059005e-09	None	0.47381814916048437	7.950451184059005e-09
60	2911	0.000809185614940919	None	0.1324507432588919	0.000809185614940919
60	2861	5.958955179037441e-05	None	0.05523052931449431	5.958955179037441e-05
60	2971	0.0011283696145223457	None	0.05171963772529812	0.0011283696145223457
60	3068	2.6137022540988354e-08	None	0.2822153930189502	2.6137022540988354e-08
60	3038	1.61491004230337e-05	None	0.2596443844435855	1.61491004230337e-05
60	2854	2.7567113097452975e-05	None	0.07404276912221915	2.7567113097452975e-05
60	3055	1.2033417693492478e-06	None	0.1324507432588919	1.2033417693492478e-06
60	2967	1.6276547840993985e-08	None	0.16061793853803896	1.6276547840993985e-08
60	3002	2.222029847233879e-06	None	0.1324507432588919	2.222029847233879e-06
60	3093	1.7996249709234766e-08	None	0.2822153930189502	1.7996249709234766e-08
60	2816	1.1838157285997437e-06	None	0.14493641850238195	1.1838157285997437e-06
60	2806	3.403938824941186e-07	None	0.301061776676114	3.403938824941186e-07
60	3016	1.0868413502195378e-06	None	0.28366614865400935	1.0868413502195378e-06
60	3098	0.0006228393385202927	None	0.05523052931449431	0.0006228393385202927
60	2873	0.00019053816360265562	None	0.27687889664810866	0.00019053816360265562
60	2965	1.6822398140854703e-06	None	0.41055830880972	1.6822398140854703e-06
60	2784	1.5899711436537373e-06	None	0.24891798331755388	1.5899711436537373e-06
60	2644	1.6528979341118294e-05	None	0.4744331090093281	1.6528979341118294e-05
60	3006	0.00017781579623916242	None	0.35261422222303435	0.00017781579623916242
60	3090	1.9986322875789484e-06	None	0.03489973609804511	1.9986322875789484e-06
60	3001	-1.7521313403178526e-07	None	0.14493641850238195	-1.7521313403178526e-07
60	3023	1.1013579129254546e-07	None	0.3154467202031081	1.1013579129254546e-07
60	3062	3.472338474389924e-08	None	0.1324507432588919	3.472338474389924e-08
60	2708	0.0005004086574070099	None	0.03489973609804511	0.0005004086574070099
60	2679	7.691132747069835e-05	None	0.2562253188790055	7.691132747069835e-05
60	2963	8.758775745086211e-06	None	0.14585380125257402	8.758775745086211e-06
60	3020	8.03675214698032e-07	None	0.301061776676114	8.03675214698032e-07
60	2875	5.59641661634155e-07	None	0.24172693323067737	5.59641661634155e-07
60	2665	7.947190486892717e-07	None	0.36042434083315306	7.947190486892717e-07
60	2809	0.00010485563548787456	None	0.07404276912221915	0.00010485563548787456
60	2777	0.00018249124742085698	None	0.07864881800746427	0.00018249124742085698
60	3084	0.00035501748340249274	None	0.16061793853803896	0.00035501748340249274
60	3033	0.0002954383168885737	None	0.282328400044117	0.0002954383168885737
60	2696	1.1865389033376514e-06	None	0.05171963772529812	1.1865389033376514e-06
60	2877	0.00023677146674504307	None	0.15227900434260294	0.00023677146674504307
60	2815	4.9291025913853e-06	None	0.31364761621702975	4.9291025913853e-06
60	2935	2.6340874213195638e-05	None	0.19540326554678844	2.6340874213195638e-05
60	2583	8.884663787744669e-05	None	0.05171963772529812	8.884663787744669e-05
60	3082	2.3964242886151316e-05	None	0.05171963772529812	2.3964242886151316e-05
109	4964	0.0003605249491453867	None	0.0	0.0003605249491453867
109	4519	0.004159268916905124	None	0.0	0.004159268916905124
109	5433	0.00021822382387061079	None	0.0	0.00021822382387061079
109	5140	0.0024596555887885724	None	0.0	0.0024596555887885724
109	4616	0.008759207943388523	None	0.0	0.008759207943388523
109	5451	0.007145631941774762	None	0.0	0.007145631941774762
109	5476	0.0022792037266747747	None	0.09913065189639711	0.0022792037266747747
109	5314	0.010989492123955526	None	0.0	0.010989492123955526
109	5506	1.7839875215753655e-06	None	0.11929595280748662	1.7839875215753655e-06
109	5390	0.00312131976855327	None	0.0	0.00312131976855327
109	5447	0.00015540119720909343	None	0.0	0.00015540119720909343
109	5101	0.004331360025684488	None	0.0	0.004331360025684488
109	5363	0.003395516969163034	None	0.02593728781098032	0.003395516969163034
109	5470	0.00013173304364319104	None	0.0	0.00013173304364319104
109	5539	-0.00010059506993135715	None	0.0	-0.00010059506993135715
109	4999	0.0013372124657488912	None	0.0	0.0013372124657488912
109	5299	0.002784325946820179	None	0.0	0.002784325946820179
109	5455	0.0017053346694829853	None	0.0	0.0017053346694829853
109	5394	0.003622853462813657	None	0.0	0.003622853462813657
109	5155	0.004279230397112268	None	0.0	0.004279230397112268
109	5167	0.001714536567990246	None	0.02593728781098032	0.001714536567990246
109	5376	0.0018673916120754688	None	0.0	0.0018673916120754688
109	5501	0.00012216204610638516	None	0.02593728781098032	0.00012216204610638516
109	5523	7.507741739214109e-05	None	0.0	7.507741739214109e-05
109	5547	0.0006971057300822318	None	0.09913065189639711	0.0006971057300822318
109	5522	-1.224555614550466e-10	None	0.0	-1.224555614550466e-10
109	4926	0.0027763845362674677	None	0.0	0.0027763845362674677
109	5546	-3.894634481652372e-05	None	0.0	-3.894634481652372e-05
109	5525	0.0008456505225901925	None	0.0	0.0008456505225901925
109	5208	0.0003298113565151259	None	0.0	0.0003298113565151259
109	5303	0.002496938513495893	None	0.0	0.002496938513495893
109	5482	0.0010406250761035372	None	0.0	0.0010406250761035372
109	5318	0.0010847936578222237	None	0.0	0.0010847936578222237
109	5502	0.0005768975256840413	None	0.0	0.0005768975256840413
109	5533	0.004142501672266623	None	0.0	0.004142501672266623
109	5147	0.0027365734921744344	None	0.0	0.0027365734921744344
109	5350	0.0011114766553946792	None	0.0	0.0011114766553946792
109	4865	0.0031672462447613968	None	0.0	0.0031672462447613968
109	5353	0.0009861036803425404	None	0.0	0.0009861036803425404
109	5304	0.00783497794049552	None	0.0	0.00783497794049552
109	5330	0.0016685454395093907	None	0.0	0.0016685454395093907
109	4487	0.006811097313595437	None	0.0	0.006811097313595437
109	3896	0.004997304772072571	None	0.0	0.004997304772072571
109	5048	0.00890535965797895	None	0.0	0.00890535965797895
109	5512	-9.861007590446988e-06	None	0.0	-9.861007590446988e-06
109	5066	0.001621803854707801	None	0.37862869805118554	0.001621803854707801
109	5415	0.0009763132904844231	None	0.0	0.0009763132904844231
109	3655	0.0033902700485557735	None	0.0	0.0033902700485557735
109	4876	0.001114504903719331	None	0.0	0.001114504903719331
109	5472	1.1748631166962179e-05	None	0.0	1.1748631166962179e-05
109	5206	0.005074997996551395	None	0.0	0.005074997996551395
109	5488	1.7684258402416244e-05	None	0.0	1.7684258402416244e-05
109	4884	0.0062518361415736185	None	0.0	0.0062518361415736185
109	5214	4.633989785661575e-05	None	0.0	4.633989785661575e-05
109	5518	0.00014970906002324707	None	0.0	0.00014970906002324707
109	5391	0.00011193633592475436	None	0.06580906654090707	0.00011193633592475436
109	5509	0.0003451042440318605	None	0.0	0.0003451042440318605
109	5240	0.004520615003581289	None	0.0	0.004520615003581289
109	5544	-1.8131027787876237e-06	None	0.0	-1.8131027787876237e-06
109	5188	0.002651029852330225	None	0.0	0.002651029852330225
109	5464	0.0007914562328134996	None	0.0	0.0007914562328134996
109	5287	0.0058805232459107236	None	0.0	0.0058805232459107236
109	5405	0.00021383359212092802	None	0.0	0.00021383359212092802
109	3174	0.0059547791788248745	None	0.02593728781098032	0.0059547791788248745
109	5392	0.0009721103914970605	None	0.20677022571827658	0.0009721103914970605
109	5462	0.003024716484166989	None	0.0	0.003024716484166989
109	5110	0.0021362278166969237	None	0.09913065189639711	0.0021362278166969237
109	5245	0.0008674295412938235	None	0.0	0.0008674295412938235
109	5511	0.0022435930024736466	None	0.0	0.0022435930024736466
109	5452	0.00025272031810591786	None	0.16763272228051	0.00025272031810591786
109	5083	0.005675695201691256	None	0.0	0.005675695201691256
109	5273	0.007430373825849638	None	0.0	0.007430373825849638
109	5541	0.0026513611678647734	None	0.0	0.0026513611678647734
109	5460	0.0013857558823534956	None	0.02593728781098032	0.0013857558823534956
109	4576	0.007653572342492225	None	0.0	0.007653572342492225
109	5357	0.0019010555256658138	None	0.02593728781098032	0.0019010555256658138
109	5389	0.0008395328109896676	None	0.0	0.0008395328109896676
109	5520	5.7532969593444166e-05	None	0.08781348801685285	5.7532969593444166e-05
109	5549	0.00416722673251205	None	0.0	0.00416722673251205
109	5426	0.00034108088066144596	None	0.11929595280748662	0.00034108088066144596
109	4786	0.005507102071269855	None	0.0	0.005507102071269855
109	5497	0.00018191886352713724	None	0.0	0.00018191886352713724
109	5043	0.005582970554531775	None	0.0	0.005582970554531775
109	5543	1.6067016449794034e-07	None	0.0	1.6067016449794034e-07
109	5537	0.0026790398119014578	None	0.0	0.0026790398119014578
109	5456	1.2715058755945855e-07	None	0.0	1.2715058755945855e-07
109	5494	0.0035220009095166646	None	0.0	0.0035220009095166646
109	5542	-2.7615655674446007e-08	None	0.02593728781098032	-2.7615655674446007e-08
109	4730	0.005980871351949887	None	0.0	0.005980871351949887
109	5385	0.0009134518841292657	None	0.0	0.0009134518841292657
109	5272	0.002678274252722525	None	0.2991079388280027	0.002678274252722525
109	5536	-2.669782146808248e-05	None	0.0	-2.669782146808248e-05
109	4962	0.009269656620591567	None	0.0	0.009269656620591567
109	5049	0.0018720456764459575	None	0.0	0.0018720456764459575
109	5538	6.238563338776987e-10	None	0.02593728781098032	6.238563338776987e-10
109	5407	0.0011122191475293557	None	0.0	0.0011122191475293557
109	5430	1.715315099590952e-06	None	0.09913065189639711	1.715315099590952e-06
109	4771	0.007115383747906045	None	0.0	0.007115383747906045
109	4941	0.004013967534248703	None	0.0	0.004013967534248703
109	5528	0.006679621904210799	None	0.14402162586762168	0.006679621904210799
110	4519	0.004159268916905124	None	0.0	0.004159268916905124
110	5433	0.00021822382387061079	None	0.0	0.00021822382387061079
110	5568	0.00019922398002627568	None	0.0	0.00019922398002627568
110	4616	0.008759207943388523	None	0.0	0.008759207943388523
110	5451	0.007145631941774762	None	0.0	0.007145631941774762
110	5476	0.0022792037266747747	None	0.042484565098455905	0.0022792037266747747
110	5314	0.010989492123955526	None	0.0	0.010989492123955526
110	5582	0.0007710509391645322	None	0.0	0.0007710509391645322
110	5390	0.00312131976855327	None	0.0	0.00312131976855327
110	5447	0.00015540119720909343	None	0.0	0.00015540119720909343
110	5558	3.936640766121848e-06	None	0.042484565098455905	3.936640766121848e-06
110	5101	0.004331360025684488	None	0.0	0.004331360025684488
110	5586	0.0010799043033769171	None	0.0	0.0010799043033769171
110	5470	0.00013173304364319104	None	0.0	0.00013173304364319104
110	5579	-6.362334168182769e-06	None	0.0	-6.362334168182769e-06
110	4999	0.0013372124657488912	None	0.0	0.0013372124657488912
110	5299	0.002784325946820179	None	0.0	0.002784325946820179
110	5455	0.0017053346694829853	None	0.0	0.0017053346694829853
110	5566	0.0006357168808847891	None	0.0	0.0006357168808847891
110	5394	0.003622853462813657	None	0.0	0.003622853462813657
110	5155	0.004279230397112268	None	0.0	0.004279230397112268
110	5167	0.001714536567990246	None	0.0	0.001714536567990246
110	5501	0.00012216204610638516	None	0.0	0.00012216204610638516
110	5547	0.0006971057300822318	None	0.042484565098455905	0.0006971057300822318
110	5576	2.891742278188411e-05	None	0.0	2.891742278188411e-05
110	5584	3.269000669555031e-06	None	0.0	3.269000669555031e-06
110	4926	0.0027763845362674677	None	0.0	0.0027763845362674677
110	5552	0.00017149801331043936	None	0.1465091923267972	0.00017149801331043936
110	5600	-2.120206148765105e-09	None	0.0	-2.120206148765105e-09
110	5525	0.0008456505225901925	None	0.0	0.0008456505225901925
110	5208	0.0003298113565151259	None	0.0	0.0003298113565151259
110	5482	0.0010406250761035372	None	0.0	0.0010406250761035372
110	5318	0.0010847936578222237	None	0.0	0.0010847936578222237
110	5591	0.00040988553464851315	None	0.0	0.00040988553464851315
110	5502	0.0005768975256840413	None	0.0	0.0005768975256840413
110	5533	0.004142501672266623	None	0.0	0.004142501672266623
110	5147	0.0027365734921744344	None	0.0	0.0027365734921744344
110	5560	0.0024605070038324667	None	0.0	0.0024605070038324667
110	5572	0.0002717366902276914	None	0.0	0.0002717366902276914
110	4865	0.0031672462447613968	None	0.0	0.0031672462447613968
110	5597	-9.852978287133634e-09	None	0.0	-9.852978287133634e-09
110	5562	7.952825988150637e-05	None	0.0	7.952825988150637e-05
110	5304	0.00783497794049552	None	0.0	0.00783497794049552
110	5330	0.0016685454395093907	None	0.0	0.0016685454395093907
110	4487	0.006811097313595437	None	0.0	0.006811097313595437
110	5592	0.00012621523288848516	None	0.0	0.00012621523288848516
110	5048	0.00890535965797895	None	0.0	0.00890535965797895
110	5066	0.001621803854707801	None	0.3742252851344728	0.001621803854707801
110	5415	0.0009763132904844231	None	0.0	0.0009763132904844231
110	3655	0.0033902700485557735	None	0.0	0.0033902700485557735
110	4876	0.001114504903719331	None	0.0	0.001114504903719331
110	5593	0.0004932515018807825	None	0.0	0.0004932515018807825
110	5206	0.005074997996551395	None	0.0	0.005074997996551395
110	5488	1.7684258402416244e-05	None	0.0	1.7684258402416244e-05
110	4884	0.0062518361415736185	None	0.0	0.0062518361415736185
110	5599	0.0021765504968588433	None	0.0	0.0021765504968588433
110	5563	0.010510466443588107	None	0.0	0.010510466443588107
110	5518	0.00014970906002324707	None	0.0	0.00014970906002324707
110	5585	2.4893232711816804e-06	None	0.0	2.4893232711816804e-06
110	5554	0.0017497246799009721	None	0.0	0.0017497246799009721
110	5188	0.002651029852330225	None	0.0	0.002651029852330225
110	5581	-9.224246472324355e-06	None	0.0	-9.224246472324355e-06
110	5405	0.00021383359212092802	None	0.0	0.00021383359212092802
110	3174	0.0059547791788248745	None	0.0	0.0059547791788248745
110	5110	0.0021362278166969237	None	0.042484565098455905	0.0021362278166969237
110	5245	0.0008674295412938235	None	0.0	0.0008674295412938235
110	5511	0.0022435930024736466	None	0.0	0.0022435930024736466
110	5595	0.00014625491193691017	None	0.0	0.00014625491193691017
110	5580	0.005805321070119973	None	0.15428559475209663	0.005805321070119973
110	5452	0.00025272031810591786	None	0.1465091923267972	0.00025272031810591786
110	5083	0.005675695201691256	None	0.0	0.005675695201691256
110	5273	0.007430373825849638	None	0.0	0.007430373825849638
110	5541	0.0026513611678647734	None	0.0	0.0026513611678647734
110	5570	0.0006133602661791017	None	0.0	0.0006133602661791017
110	5460	0.0013857558823534956	None	0.0	0.0013857558823534956
110	4576	0.007653572342492225	None	0.0	0.007653572342492225
110	5575	0.00017264468605155976	None	0.0	0.00017264468605155976
110	5357	0.0019010555256658138	None	0.0	0.0019010555256658138
110	5389	0.0008395328109896676	None	0.0	0.0008395328109896676
110	5553	0.006673740140630366	None	0.0	0.006673740140630366
110	5520	5.7532969593444166e-05	None	0.0975705422409476	5.7532969593444166e-05
110	5426	0.00034108088066144596	None	0.1022139926655025	0.00034108088066144596
110	4786	0.005507102071269855	None	0.0	0.005507102071269855
110	5043	0.005582970554531775	None	0.0	0.005582970554531775
110	5543	1.6067016449794034e-07	None	0.0	1.6067016449794034e-07
110	5537	0.0026790398119014578	None	0.0	0.0026790398119014578
110	5494	0.0035220009095166646	None	0.0	0.0035220009095166646
110	5542	-2.7615655674446007e-08	None	0.0	-2.7615655674446007e-08
110	5574	0.0021605563920130645	None	0.0	0.0021605563920130645
110	4730	0.005980871351949887	None	0.0	0.005980871351949887
110	5272	0.002678274252722525	None	0.2991079388280027	0.002678274252722525
110	4962	0.009269656620591567	None	0.0	0.009269656620591567
110	5049	0.0018720456764459575	None	0.0	0.0018720456764459575
110	5407	0.0011122191475293557	None	0.0	0.0011122191475293557
110	5569	0.0006905059888487277	None	0.042484565098455905	0.0006905059888487277
110	5587	0.000570274857325434	None	0.06259912867426777	0.000570274857325434
110	4771	0.007115383747906045	None	0.0	0.007115383747906045
110	5565	1.3157687179150418e-09	None	0.0	1.3157687179150418e-09
110	5528	0.006679621904210799	None	0.14995771354156867	0.006679621904210799
110	5589	0.001032344073364809	None	0.0	0.001032344073364809
76	3847	0.00018811760147899399	None	0.0	0.00018811760147899399
76	3876	0.001992286507990278	None	0.0	0.001992286507990278
76	3488	0.00020118055202674362	None	0.0	0.00020118055202674362
76	3870	0.00034468936855289867	None	0.0	0.00034468936855289867
76	3734	0.0008231247836565208	None	0.4051737560672404	0.0008231247836565208
76	3065	0.0008844451088969191	None	0.012776749083187813	0.0008844451088969191
76	3814	0.0020805945133851073	None	0.15512381131158667	0.0020805945133851073
76	3885	-3.8024849053478817e-06	None	0.0	-3.8024849053478817e-06
76	3717	0.0006311802954014131	None	0.24107944334280096	0.0006311802954014131
76	3417	0.0017429913524398357	None	0.12504289314807424	0.0017429913524398357
76	3730	0.0012039395097715292	None	0.06955458741585308	0.0012039395097715292
76	3765	7.309194804981654e-08	None	0.0	7.309194804981654e-08
76	3527	0.0006734451902387001	None	0.0	0.0006734451902387001
76	2970	0.001090804587388289	None	0.42989759152372187	0.001090804587388289
76	3665	0.00018852711131930983	None	0.012776749083187813	0.00018852711131930983
76	3474	0.0032377067647810245	None	0.0905093660192717	0.0032377067647810245
76	3542	0.004578545186966746	None	0.0	0.004578545186966746
76	3685	8.073758175811778e-05	None	0.0	8.073758175811778e-05
76	3726	0.00012466755723148523	None	0.0	0.00012466755723148523
76	3545	0.0015836152275696853	None	0.0	0.0015836152275696853
76	3767	0.00025080861041467246	None	0.0	0.00025080861041467246
76	3888	-3.183189747121281e-09	None	0.13704495771600772	-3.183189747121281e-09
76	3889	3.8196317355870476e-05	None	0.0	3.8196317355870476e-05
76	3589	0.0005749911511825976	None	0.08231226301089839	0.0005749911511825976
76	3801	1.005566214710403e-05	None	0.0	1.005566214710403e-05
76	3852	4.739106389556024e-08	None	0.0	4.739106389556024e-08
76	3110	0.0005821256367143053	None	0.15137519634161545	0.0005821256367143053
76	3856	-0.00048033858686430137	None	0.0	-0.00048033858686430137
76	3497	0.0015562983574513804	None	0.0	0.0015562983574513804
76	3772	1.3197337701718332e-05	None	0.2531742246294725	1.3197337701718332e-05
76	3874	-8.5013261921908e-05	None	0.0	-8.5013261921908e-05
76	3867	0.000903896010907196	None	0.12931176368474792	0.000903896010907196
76	3460	0.0014140610103303515	None	0.0	0.0014140610103303515
76	3746	0.001156653678955018	None	0.12504289314807424	0.001156653678955018
76	3862	0.00014842091790817535	None	0.22899030385767832	0.00014842091790817535
76	3693	0.000834074928544286	None	0.33484996250466337	0.000834074928544286
76	3714	0.004578438572669127	None	0.12312492706125282	0.004578438572669127
76	3868	3.3523209749176995e-05	None	0.08231226301089839	3.3523209749176995e-05
76	3739	2.5648430384590304e-05	None	0.17129854438041126	2.5648430384590304e-05
76	3754	0.0003379496546640313	None	0.24552972979821072	0.0003379496546640313
76	3721	0.0002656310990553376	None	0.0	0.0002656310990553376
76	3513	0.007446829632862531	None	0.5314567317622292	0.007446829632862531
76	3752	1.2016433244515266e-07	None	0.5769244531207043	1.2016433244515266e-07
76	3756	0.001258078917892935	None	0.0	0.001258078917892935
76	3606	0.0011615972850080802	None	0.19962073733387437	0.0011615972850080802
76	3871	0.0010339468883155457	None	0.012776749083187813	0.0010339468883155457
76	3892	-5.265542706060948e-07	None	0.012776749083187813	-5.265542706060948e-07
76	3648	0.0004272071143413931	None	0.0	0.0004272071143413931
76	3242	0.005283424011587192	None	0.22899030385767832	0.005283424011587192
76	3021	0.001031799887519508	None	0.1594407665161403	0.001031799887519508
76	3896	0.004997304772072571	None	0.0	0.004997304772072571
76	3807	0.0009815995792697724	None	0.20604293239602695	0.0009815995792697724
76	3866	0.003615362037258835	None	0.5738132334140349	0.003615362037258835
76	3839	5.879592782704884e-07	None	0.33751247815761665	5.879592782704884e-07
76	3873	0.0003945316183093998	None	0.08231226301089839	0.0003945316183093998
76	3024	0.003556866512578434	None	0.08231226301089839	0.003556866512578434
76	3861	0.0018546970688356568	None	0.0	0.0018546970688356568
76	3655	0.0033902700485557735	None	0.0	0.0033902700485557735
76	3835	1.751464063963132e-07	None	0.012776749083187813	1.751464063963132e-07
76	3384	0.0020136249870054096	None	0.0	0.0020136249870054096
76	3279	0.0024724358567173896	None	0.0	0.0024724358567173896
76	3747	0.0006125068516953054	None	0.0	0.0006125068516953054
76	3675	0.005714909481806936	None	0.0905093660192717	0.005714909481806936
76	3793	0.0007191476077782927	None	0.1536038483918411	0.0007191476077782927
76	3455	0.0007987711872820565	None	0.1536038483918411	0.0007987711872820565
76	3875	0.00031744955821257016	None	0.0	0.00031744955821257016
76	3435	0.0021583703542600616	None	0.30441165398035713	0.0021583703542600616
76	3846	0.0001323681376260534	None	0.0	0.0001323681376260534
76	3784	0.0023100031776639805	None	0.03878972829397359	0.0023100031776639805
76	3580	4.816763264934683e-05	None	0.0	4.816763264934683e-05
76	3880	-2.4569241143544702e-05	None	0.012776749083187813	-2.4569241143544702e-05
76	3174	0.0059547791788248745	None	0.0	0.0059547791788248745
76	3638	0.001039926319434347	None	0.0905093660192717	0.001039926319434347
76	3386	0.0007271434836908046	None	0.0	0.0007271434836908046
76	3252	0.001010736784349267	None	0.18279306457962008	0.001010736784349267
76	3879	0.0001539514964545726	None	0.0	0.0001539514964545726
76	3780	3.407339340280586e-05	None	0.23003530021456098	3.407339340280586e-05
76	3786	0.00017903638255862658	None	0.19962073733387437	0.00017903638255862658
76	3098	0.0006228393385202927	None	0.0	0.0006228393385202927
76	3662	0.00038666817181510604	None	0.012776749083187813	0.00038666817181510604
76	3809	0.00045865121361878393	None	0.11650420202821095	0.00045865121361878393
76	3707	1.384260086081463e-05	None	0.0	1.384260086081463e-05
76	3711	0.0017307268494173667	None	0.012776749083187813	0.0017307268494173667
76	3658	0.0011190191754071562	None	0.11650420202821095	0.0011190191754071562
76	3819	1.0886589879618905e-08	None	0.0	1.0886589879618905e-08
76	3340	0.00019527300630088848	None	0.24018577827708545	0.00019527300630088848
76	3741	6.333891108738989e-07	None	0.0	6.333891108738989e-07
76	3845	0.000228983891711836	None	0.0	0.000228983891711836
76	3489	0.001186906884764081	None	0.03878972829397359	0.001186906884764081
76	3860	0.0016038816156173717	None	0.19962073733387437	0.0016038816156173717
76	3382	0.003422815345479417	None	0.0	0.003422815345479417
76	3824	0.00011024034287732564	None	0.0905093660192717	0.00011024034287732564
76	3779	0.00013658848100921782	None	0.0	0.00013658848100921782
76	3863	4.4267827500105826e-08	None	0.0	4.4267827500105826e-08
76	3628	0.00042223549738051484	None	0.0	0.00042223549738051484
76	3817	0.0003139243104665614	None	0.2879270186581935	0.0003139243104665614
76	3789	0.0017763069846303847	None	0.0	0.0017763069846303847
76	3853	-1.7708622290873762e-05	None	0.15137519634161545	-1.7708622290873762e-05
76	3774	3.51573250870625e-06	None	0.0	3.51573250870625e-06
76	3857	1.0631852323723574e-06	None	0.0	1.0631852323723574e-06
30	1528	0.308747464944063	0.308747464944063	0.3112970791062987	0.308747464944063
30	1214	0.4364033710429111	0.4364033710429111	0.4573184134520417	0.4364033710429111
30	1461	0.289849312856282	0.289849312856282	0.34433032977767963	0.289849312856282
30	1407	0.3620805119010706	0.3620805119010706	0.4050023046290602	0.3620805119010706
30	1381	0.35403736441445266	0.35403736441445266	0.3981597986032096	0.35403736441445266
30	1597	0.3426885727101455	0.3426885727101455	0.3770512814661631	0.3426885727101455
30	1452	0.35614682343041	0.35614682343041	0.4094195991137872	0.35614682343041
30	1562	0.2997371456587226	0.2997371456587226	0.3299095795274013	0.2997371456587226
30	1370	0.3615720036239073	0.3615720036239073	0.3836229806635316	0.3615720036239073
30	934	0.3947552936009746	0.3947552936009746	0.5034034100802643	0.3947552936009746
30	1262	0.3829054706347975	0.3829054706347975	0.44443390269513544	0.3829054706347975
30	1577	0.4713613143432758	0.4713613143432758	0.5036130904219392	0.4713613143432758
30	1338	0.3553555884144563	0.3553555884144563	0.40058303946616813	0.3553555884144563
30	1537	0.3802731160815678	0.3802731160815678	0.4551201107039109	0.3802731160815678
30	1551	0.37272222249704895	0.37272222249704895	0.3957428223261389	0.37272222249704895
30	1351	0.3425532145268008	0.3425532145268008	0.3726952481133766	0.3425532145268008
30	1435	0.48695420135212286	0.48695420135212286	0.515693248932117	0.48695420135212286
30	1378	0.32659003125038527	0.32659003125038527	0.3374437013180905	0.32659003125038527
30	1432	0.33797951139501703	0.33797951139501703	0.44388825801932147	0.33797951139501703
30	1379	0.281897251711538	0.281897251711538	0.3133578302176131	0.281897251711538
30	1243	0.33534399052511926	0.33534399052511926	0.3631149655760749	0.33534399052511926
30	1525	0.3513175345596713	0.3513175345596713	0.39101110156308566	0.3513175345596713
30	1553	0.39286986912124905	0.39286986912124905	0.46250191005553487	0.39286986912124905
30	1482	0.33157485242600515	0.33157485242600515	0.4729330629754833	0.33157485242600515
30	1576	0.3498736708397764	0.3498736708397764	0.48551703509876243	0.3498736708397764
30	1043	0.42162653413513373	0.42162653413513373	0.43993177416268114	0.42162653413513373
30	1556	0.31124441718548507	0.31124441718548507	0.3406737859619884	0.31124441718548507
30	780	0.4793396802010393	0.4793396802010393	0.49636694403545956	0.4793396802010393
30	1279	0.40096878367598315	0.40096878367598315	0.42273324962130865	0.40096878367598315
30	1578	0.2778859733912877	0.2778859733912877	0.3042704723830064	0.2778859733912877
30	752	0.37408299799651556	0.37408299799651556	0.4010532962554841	0.37408299799651556
30	1312	0.3615059945353051	0.3615059945353051	0.4002716358409458	0.3615059945353051
30	1501	0.3154882512670696	0.3154882512670696	0.344770968901896	0.3154882512670696
30	1563	0.308827302382196	0.308827302382196	0.3178718275576192	0.308827302382196
30	1545	0.35431997643689883	0.35431997643689883	0.379147872464725	0.35431997643689883
30	1367	0.46260530472107614	0.46260530472107614	0.5732955952489185	0.46260530472107614
30	1574	0.2780998985985529	0.2780998985985529	0.32697055553921334	0.2780998985985529
30	1477	0.31779717005710745	0.31779717005710745	0.37571199055993365	0.31779717005710745
30	507	0.36732044375684064	0.36732044375684064	0.3936302892960465	0.36732044375684064
30	1523	0.3553225478779514	0.3553225478779514	0.43614879394776523	0.3553225478779514
30	1579	0.33359214148942484	0.33359214148942484	0.40664996747876636	0.33359214148942484
30	1305	0.3631727662450358	0.3631727662450358	0.410184940721813	0.3631727662450358
30	1167	0.35614682343041	0.35614682343041	0.4094195991137872	0.35614682343041
30	446	0.4151660359198341	0.4151660359198341	0.43247371197994494	0.4151660359198341
30	1025	0.5592997759588536	0.5592997759588536	0.8618945302668954	0.5592997759588536
30	1329	0.49353986028083235	0.49353986028083235	0.5339326589519169	0.49353986028083235
30	1425	0.3790644384853472	0.3790644384853472	0.42550517258253884	0.3790644384853472
30	1552	0.41516001302996913	0.41516001302996913	0.4238689632190001	0.41516001302996913
30	1183	0.44219712827340646	0.44219712827340646	0.47221167925247115	0.44219712827340646
30	1402	0.36889073422731256	0.36889073422731256	0.4119373265273417	0.36889073422731256
30	1426	0.2959602710370423	0.2959602710370423	0.32841923142373314	0.2959602710370423
30	1567	0.30667677890979783	0.30667677890979783	0.3918804593736349	0.30667677890979783
30	1493	0.3332305527922155	0.3332305527922155	0.4164526936378393	0.3332305527922155
30	1480	0.31487400290903234	0.31487400290903234	0.3276741863085732	0.31487400290903234
30	1400	0.4239490239838018	0.4239490239838018	0.600476762749764	0.4239490239838018
30	1572	0.3359770037943016	0.3359770037943016	0.3688838223431715	0.3359770037943016
30	1330	0.3663814357773739	0.3663814357773739	0.37346635598520245	0.3663814357773739
30	1450	0.39604237878318993	0.39604237878318993	0.44246186092006273	0.39604237878318993
30	1380	0.34913145545032537	0.34913145545032537	0.4331352493455093	0.34913145545032537
30	1526	0.3860579284968319	0.3860579284968319	0.4062534611011535	0.3860579284968319
30	1503	0.5105057249698142	0.5105057249698142	0.5225267186955151	0.5105057249698142
30	1369	0.44394110950429255	0.44394110950429255	0.455195666019215	0.44394110950429255
30	1585	0.3503517007827719	0.3503517007827719	0.3745027439428679	0.3503517007827719
30	1566	0.40457446850620726	0.40457446850620726	0.4427900032535333	0.40457446850620726
30	1569	0.3332399563564914	0.3332399563564914	0.5014157297526094	0.3332399563564914
30	1206	0.3860579284968319	0.3860579284968319	0.4062534611011535	0.3860579284968319
30	1590	0.3016552379916906	0.3016552379916906	0.3496163975821954	0.3016552379916906
30	1591	0.32100384867354537	0.32100384867354537	0.41743554143169986	0.32100384867354537
30	1558	0.2746010881529895	0.2746010881529895	0.3043957065895805	0.2746010881529895
30	1382	0.35073312581606525	0.35073312581606525	0.39561321713601877	0.35073312581606525
30	1514	0.3513156254099659	0.3513156254099659	0.3722783184668428	0.3513156254099659
30	1560	0.34653127143193985	0.34653127143193985	0.42157831126208933	0.34653127143193985
30	1489	0.3366215611271345	0.3366215611271345	0.35539120886152986	0.3366215611271345
30	1172	0.2907991213653571	0.2907991213653571	0.3991497852894158	0.2907991213653571
30	852	0.3740536219630393	0.3740536219630393	0.4286711278524695	0.3740536219630393
30	1515	0.2730164721830667	0.2730164721830667	0.3236453146368918	0.2730164721830667
30	1587	0.4364980235850499	0.4364980235850499	0.4950388413275607	0.4364980235850499
30	1520	0.3814741094102927	0.3814741094102927	0.5382491809421083	0.3814741094102927
30	1571	0.36193575643179926	0.36193575643179926	0.37501831672286645	0.36193575643179926
30	1586	0.2877200030181751	0.2877200030181751	0.3660050538350178	0.2877200030181751
30	1453	0.45653789966934666	0.45653789966934666	0.46488073241211686	0.45653789966934666
30	1508	0.3071188041988113	0.3071188041988113	0.37244511460546964	0.3071188041988113
30	1530	0.41207983606755694	0.41207983606755694	0.49186862885317	0.41207983606755694
30	1595	0.29497658403055127	0.29497658403055127	0.3889995833674252	0.29497658403055127
30	1165	0.35881549674016466	0.35881549674016466	0.3651324327176372	0.35881549674016466
30	1511	0.32353505740690675	0.32353505740690675	0.37301642780078453	0.32353505740690675
30	1594	0.36785320477479094	0.36785320477479094	0.38914292538466433	0.36785320477479094
30	1160	0.41037786481939864	0.41037786481939864	0.5672405300904048	0.41037786481939864
30	1478	0.31502645045907735	0.31502645045907735	0.3689617662919341	0.31502645045907735
30	1462	0.3962793377513444	0.3962793377513444	0.4238758422380536	0.3962793377513444
30	1226	0.2959602710370423	0.2959602710370423	0.32841923142373314	0.2959602710370423
30	1555	0.2937292907178689	0.2937292907178689	0.3961692762719445	0.2937292907178689
30	1565	0.27841653810718475	0.27841653810718475	0.34391418205564844	0.27841653810718475
30	1281	0.42494216063401097	0.42494216063401097	0.4333275730843965	0.42494216063401097
30	1573	0.3860579284968319	0.3860579284968319	0.4062534611011535	0.3860579284968319
30	592	0.3860579284968319	0.3860579284968319	0.4062534611011535	0.3860579284968319
30	1592	0.36187522949854245	0.36187522949854245	0.3856864471392168	0.36187522949854245
30	1457	0.2878920802597883	0.2878920802597883	0.327107891405886	0.2878920802597883
30	1584	0.3589452802073958	0.3589452802073958	0.4141810719135748	0.3589452802073958
30	1436	0.3730245320629978	0.3730245320629978	0.46047063116925324	0.3730245320629978
139	6995	0.0020009404103378758	None	0.0	0.0020009404103378758
139	6992	0.0033091061665700356	None	0.05854232534456856	0.0033091061665700356
139	6902	4.436105124730717e-07	None	0.14488952699160823	4.436105124730717e-07
139	7028	0.0023929048390907374	None	0.0	0.0023929048390907374
139	6750	0.0010246377448525482	None	0.05854232534456856	0.0010246377448525482
139	6987	0.005590321387788657	None	0.0	0.005590321387788657
139	6542	0.010580427255627568	None	0.0	0.010580427255627568
139	7038	0.0013123139376510623	None	0.0	0.0013123139376510623
139	7043	0.003789740683469349	None	0.0	0.003789740683469349
139	6833	0.016448996285806733	None	0.0	0.016448996285806733
139	7019	0.006010065857538476	None	0.05854232534456856	0.006010065857538476
139	7011	0.006221550218726859	None	0.0	0.006221550218726859
139	6967	-1.6466615804270768e-06	None	0.0	-1.6466615804270768e-06
139	7023	0.0007903200912205559	None	0.0	0.0007903200912205559
139	7026	0.005711182879583985	None	0.0	0.005711182879583985
139	6257	0.014338305945972914	None	0.0	0.014338305945972914
139	6809	0.0005148050595272913	None	0.0	0.0005148050595272913
139	6490	0.006505556847378635	None	0.0	0.006505556847378635
139	6588	0.0028681081657544625	None	0.14488952699160823	0.0028681081657544625
139	6577	0.004589906388591039	None	0.0	0.004589906388591039
139	6883	0.0005438220552312728	None	0.0	0.0005438220552312728
139	6066	0.012239918929555718	None	0.0	0.012239918929555718
139	7031	-2.458727416018253e-11	None	0.0	-2.458727416018253e-11
139	7027	0.0024964122552904545	None	0.0	0.0024964122552904545
139	6672	0.004958990899076525	None	0.0	0.004958990899076525
139	6590	0.014307160147322933	None	0.11329217359588242	0.014307160147322933
139	6246	0.015123712639280272	None	0.0	0.015123712639280272
139	6854	-1.5239636387223863e-10	None	0.0	-1.5239636387223863e-10
139	7041	0.003994217154950857	None	0.0	0.003994217154950857
139	7042	1.1802594069738689e-05	None	0.0	1.1802594069738689e-05
139	7029	0.001647659602627816	None	0.11329217359588242	0.001647659602627816
139	6960	1.2866039780219688e-06	None	0.0	1.2866039780219688e-06
139	6984	4.483974918718311e-07	None	0.05564366993268246	4.483974918718311e-07
139	6961	0.0023426818769092562	None	0.0	0.0023426818769092562
139	6306	0.010972983653887838	None	0.0	0.010972983653887838
139	6757	0.0038333514039288735	None	0.05564366993268246	0.0038333514039288735
139	6773	0.011995610906467854	None	0.0	0.011995610906467854
139	7037	0.0043548990630279515	None	0.0	0.0043548990630279515
139	6988	0.003228489909218047	None	0.0	0.003228489909218047
139	6913	0.002467079517490919	None	0.0	0.002467079517490919
139	7015	0.010313819959212567	None	0.0	0.010313819959212567
139	6503	0.010380997149792483	None	0.0	0.010380997149792483
139	7032	0.004921111341289672	None	0.0	0.004921111341289672
139	6827	0.0027518917417209115	None	0.0	0.0027518917417209115
139	6084	0.011002706717015934	None	0.0	0.011002706717015934
139	6729	0.002286239840831176	None	0.0	0.002286239840831176
139	7008	4.200280998860601e-06	None	0.0	4.200280998860601e-06
139	6510	0.012191206029773041	None	0.0	0.012191206029773041
139	6348	0.009405146135473243	None	0.0	0.009405146135473243
139	5965	0.0022658654908486587	None	0.0	0.0022658654908486587
139	6865	0.00016736126911220766	None	0.2522162604937267	0.00016736126911220766
139	6626	0.00815854354192623	None	0.11329217359588242	0.00815854354192623
139	6999	0.0002791236970256699	None	0.0	0.0002791236970256699
139	6304	0.010083303617596276	None	0.0	0.010083303617596276
139	6466	0.0029742700262334744	None	0.0	0.0029742700262334744
139	7025	0.003389429690442915	None	0.0	0.003389429690442915
139	6969	0.0006206635653659079	None	0.0	0.0006206635653659079
139	7021	0.003235940646413006	None	0.0	0.003235940646413006
139	6990	0.003941894023668865	None	0.0	0.003941894023668865
139	6839	0.003007009432973709	None	0.0	0.003007009432973709
139	6493	0.0018334046555073345	None	0.0	0.0018334046555073345
139	5705	0.011549375993971918	None	0.0	0.011549375993971918
139	7046	2.300844303722322e-07	None	0.0	2.300844303722322e-07
139	6975	0.012313659066365886	None	0.0	0.012313659066365886
139	6189	0.013530326463412781	None	0.0	0.013530326463412781
139	6059	0.006700556277935212	None	0.0	0.006700556277935212
139	6101	0.017343529375621766	None	0.0	0.017343529375621766
139	6758	3.728857579525568e-10	None	0.0	3.728857579525568e-10
139	6579	0.002663937680328976	None	0.2522162604937267	0.002663937680328976
139	6824	0.005836115088530437	None	0.0	0.005836115088530437
139	5940	0.01287516724228776	None	0.0	0.01287516724228776
139	6415	0.00297505779227743	None	0.0	0.00297505779227743
139	7044	0.00036908985620219136	None	0.0	0.00036908985620219136
139	6187	0.007560581269384627	None	0.0	0.007560581269384627
139	6500	0.0071769117420007016	None	0.0	0.0071769117420007016
139	6934	0.0015767053687387711	None	0.0	0.0015767053687387711
139	6756	0.001335749614081944	None	0.0	0.001335749614081944
139	6919	8.152934008962938e-06	None	0.0	8.152934008962938e-06
139	7039	0.0027801012765320747	None	0.16108656917032094	0.0027801012765320747
139	6892	0.008281831312054707	None	0.0	0.008281831312054707
139	7006	0.002401395030695842	None	0.0	0.002401395030695842
139	7001	0.004336750398130822	None	0.0	0.004336750398130822
139	6828	0.0026539138224481408	None	0.4314743016602994	0.0026539138224481408
139	6654	0.004239619366286799	None	0.0	0.004239619366286799
139	6413	0.003529652663338882	None	0.0	0.003529652663338882
139	6497	0.0037024262840304645	None	0.0	0.0037024262840304645
139	6662	0.0011595230152295973	None	0.05854232534456856	0.0011595230152295973
139	6801	0.008850196158263773	None	0.0	0.008850196158263773
139	6861	0.0017090130125486701	None	0.0	0.0017090130125486701
139	6767	0.0075818097923567185	None	0.0	0.0075818097923567185
139	7036	0.0017132919771984233	None	0.0	0.0017132919771984233
139	6607	0.005215719959003962	None	0.0	0.005215719959003962
139	4962	0.009269656620591567	None	0.0	0.009269656620591567
139	7017	0.0025511368343113286	None	0.0	0.0025511368343113286
139	6751	0.014281324864608211	None	0.0	0.014281324864608211
139	7003	-2.7538510587700595e-05	None	0.0	-2.7538510587700595e-05
139	6963	0.0021817734146041957	None	0.0	0.0021817734146041957
139	6557	0.006483007625148908	None	0.0	0.006483007625148908
139	6451	0.015307432943887521	None	0.0	0.015307432943887521
139	6944	0.005319175091325068	None	0.0	0.005319175091325068
71	3232	0.0006713976148921388	None	0.0	0.0006713976148921388
71	3488	0.00020118055202674362	None	0.0	0.00020118055202674362
71	3065	0.0008844451088969191	None	0.07666049449912687	0.0008844451088969191
71	3417	0.0017429913524398357	None	0.16018525245736087	0.0017429913524398357
71	3045	0.0002273738013484879	None	0.01111111111111111	0.0002273738013484879
71	3624	0.0004334634628547733	None	0.14070176044826907	0.0004334634628547733
71	3541	0.00013040415203832633	None	0.0	0.00013040415203832633
71	3527	0.0006734451902387001	None	0.0	0.0006734451902387001
71	2970	0.001090804587388289	None	0.3142379522480274	0.001090804587388289
71	3235	0.0009207400826225932	None	0.0	0.0009207400826225932
71	3474	0.0032377067647810245	None	0.01111111111111111	0.0032377067647810245
71	3629	8.127259228716177e-05	None	0.0	8.127259228716177e-05
71	3608	-8.274112019587209e-08	None	0.0	-8.274112019587209e-08
71	3542	0.004578545186966746	None	0.0	0.004578545186966746
71	3469	0.00028845144850598187	None	0.0	0.00028845144850598187
71	3545	0.0015836152275696853	None	0.0	0.0015836152275696853
71	3561	1.0616821438669707e-12	None	0.11336787283715806	1.0616821438669707e-12
71	3589	0.0005749911511825976	None	0.09603097351271479	0.0005749911511825976
71	2890	0.0007031540434666202	None	0.1920279679307971	0.0007031540434666202
71	3601	-0.00011330770405397714	None	0.05171963772529812	-0.00011330770405397714
71	3649	1.8661805222530827e-06	None	0.0	1.8661805222530827e-06
71	3464	0.0004735990496061317	None	0.1133319567687038	0.0004735990496061317
71	3064	0.00020112784045934838	None	0.0	0.00020112784045934838
71	3268	0.00017572445093529964	None	0.05171963772529812	0.00017572445093529964
71	3110	0.0005821256367143053	None	0.1816114073981523	0.0005821256367143053
71	3577	2.3960641463593675e-08	None	0.06259912867426777	2.3960641463593675e-08
71	2947	0.0024608081375906907	None	0.25254622309945396	0.0024608081375906907
71	3497	0.0015562983574513804	None	0.0	0.0015562983574513804
71	3621	1.3648643909674415e-06	None	0.01111111111111111	1.3648643909674415e-06
71	3460	0.0014140610103303515	None	0.0	0.0014140610103303515
71	3345	0.00020047104995445447	None	0.05171963772529812	0.00020047104995445447
71	3613	-4.323366208817681e-15	None	0.127210276127196	-4.323366208817681e-15
71	3645	0.0010379035588882358	None	0.1133319567687038	0.0010379035588882358
71	2730	0.0006414194610138005	None	0.35566856192822704	0.0006414194610138005
71	3421	0.0006402469667897726	None	0.1377759949271404	0.0006402469667897726
71	3194	0.00013351173483733256	None	0.09603097351271479	0.00013351173483733256
71	3581	0.0007136702628248904	None	0.07666049449912687	0.0007136702628248904
71	3490	0.0014064930105337323	None	0.0	0.0014064930105337323
71	3641	0.00011942759892232739	None	0.3154750479398478	0.00011942759892232739
71	2979	0.0008069913112342365	None	0.44164041512050545	0.0008069913112342365
71	3513	0.007446829632862531	None	0.3425340399560656	0.007446829632862531
71	3449	1.2894504021208442e-05	None	0.0	1.2894504021208442e-05
71	3642	0.0003238466363390151	None	0.14997307893083203	0.0003238466363390151
71	3009	0.0003680702496383785	None	0.05171963772529812	0.0003680702496383785
71	3538	3.008724321728407e-05	None	0.0	3.008724321728407e-05
71	3606	0.0011615972850080802	None	0.25803368799136817	0.0011615972850080802
71	3352	3.779685813728341e-05	None	0.3616273101136926	3.779685813728341e-05
71	3648	0.0004272071143413931	None	0.0	0.0004272071143413931
71	3242	0.005283424011587192	None	0.2746264263905459	0.005283424011587192
71	3122	0.0008764164743945494	None	0.0	0.0008764164743945494
71	3063	0.0009279101968892829	None	0.32266218275139724	0.0009279101968892829
71	3021	0.001031799887519508	None	0.22638443821243417	0.001031799887519508
71	3192	0.0017027365773979396	None	0.01111111111111111	0.0017027365773979396
71	3270	0.00013457442487219685	None	0.01111111111111111	0.00013457442487219685
71	3024	0.003556866512578434	None	0.09603097351271479	0.003556866512578434
71	3646	-1.4570853320999698e-05	None	0.32760733473064446	-1.4570853320999698e-05
71	3614	1.1715755599269326e-06	None	0.1418203273463731	1.1715755599269326e-06
71	3384	0.0020136249870054096	None	0.0	0.0020136249870054096
71	2911	0.000809185614940919	None	0.20963223933741712	0.000809185614940919
71	3279	0.0024724358567173896	None	0.0	0.0024724358567173896
71	3517	3.683235780717827e-05	None	0.3337839588794228	3.683235780717827e-05
71	3553	0.0017263989294435415	None	0.3675209021467075	0.0017263989294435415
71	3455	0.0007987711872820565	None	0.171067536317983	0.0007987711872820565
71	3539	0.0015734582649670299	None	0.05171963772529812	0.0015734582649670299
71	3435	0.0021583703542600616	None	0.24950843065062775	0.0021583703542600616
71	3249	9.619312054476332e-06	None	0.0	9.619312054476332e-06
71	3124	6.68066217335079e-05	None	0.11111111111111113	6.68066217335079e-05
71	3319	0.0005417082144861762	None	0.3220959620841404	0.0005417082144861762
71	3580	4.816763264934683e-05	None	0.0	4.816763264934683e-05
71	3174	0.0059547791788248745	None	0.0	0.0059547791788248745
71	3600	0.0008774829780379041	None	0.07666049449912687	0.0008774829780379041
71	3638	0.001039926319434347	None	0.01111111111111111	0.001039926319434347
71	3386	0.0007271434836908046	None	0.0	0.0007271434836908046
71	3252	0.001010736784349267	None	0.17216610641384691	0.001010736784349267
71	3625	8.58233141651885e-06	None	0.01111111111111111	8.58233141651885e-06
71	3576	-2.7823478477567207e-09	None	0.0	-2.7823478477567207e-09
71	3631	0.002787341164092956	None	0.0	0.002787341164092956
71	3650	-1.1382440127113593e-05	None	0.0	-1.1382440127113593e-05
71	3102	0.0029291158298701265	None	0.3647853722303188	0.0029291158298701265
71	3599	0.00012632902253996626	None	0.0	0.00012632902253996626
71	3579	0.0001765381240338331	None	0.11336787283715806	0.0001765381240338331
71	3098	0.0006228393385202927	None	0.0	0.0006228393385202927
71	3557	8.130210824738572e-06	None	0.01111111111111111	8.130210824738572e-06
71	3630	4.389844037181386e-06	None	0.01111111111111111	4.389844037181386e-06
71	3605	0.00026474990439657477	None	0.1418203273463731	0.00026474990439657477
71	3529	0.000908200791198042	None	0.0	0.000908200791198042
71	3340	0.00019527300630088848	None	0.2687390378527475	0.00019527300630088848
71	3540	3.362700635425723e-05	None	0.24165612490158356	3.362700635425723e-05
71	3592	0.000709630497683032	None	0.07666049449912687	0.000709630497683032
71	3372	0.0002924716878352463	None	0.28596926664593025	0.0002924716878352463
71	3128	0.0014186396195309944	None	0.26131826084597176	0.0014186396195309944
71	3489	0.001186906884764081	None	0.05171963772529812	0.001186906884764081
71	3382	0.003422815345479417	None	0.0	0.003422815345479417
71	3598	1.9586011580703127e-05	None	0.0	1.9586011580703127e-05
71	3499	0.00019249475742485139	None	0.2305385503668816	0.00019249475742485139
71	3586	2.5676153367170595e-07	None	0.0	2.5676153367170595e-07
71	3217	8.549306177961157e-05	None	0.32760733473064446	8.549306177961157e-05
71	3402	0.00036032837600759283	None	0.0	0.00036032837600759283
71	3628	0.00042223549738051484	None	0.0	0.00042223549738051484
71	3636	7.565347318312661e-05	None	0.0	7.565347318312661e-05
54	2617	9.763495963359541e-08	None	0.42170992937235513	9.763495963359541e-08
54	2579	-0.1	None	0.6092265226758237	-0.1
54	2675	9.669175939591272e-07	None	0.30429353605988874	9.669175939591272e-07
54	2776	-0.00023369155229269412	None	0.23234134473961937	-0.00023369155229269412
54	2723	0.00017550217272404724	None	0.3036704617481976	0.00017550217272404724
54	2560	-2.5806669833707125e-11	None	0.6591543670395137	-2.5806669833707125e-11
54	2672	-2.0649731364673735e-09	None	0.3340835506381848	-2.0649731364673735e-09
54	2710	-1.251521982110521e-07	None	0.4823289441730343	-1.251521982110521e-07
54	2615	4.626425750680369e-06	None	0.3361716643527453	4.626425750680369e-06
54	2663	-4.552321377095433e-09	None	0.2529593257813303	-4.552321377095433e-09
54	2556	8.543354980651292e-11	None	0.3584473450320353	8.543354980651292e-11
54	2701	9.41999686733219e-09	None	0.4185475683190306	9.41999686733219e-09
54	2707	-3.6184253057091506e-12	None	0.18601636688904022	-3.6184253057091506e-12
54	2577	0.0006015569263261643	None	0.08572671913916813	0.0006015569263261643
54	2748	2.333322568091283e-06	None	0.30429353605988874	2.333322568091283e-06
54	2790	6.877934463308512e-05	None	0.32644592534153843	6.877934463308512e-05
54	2719	2.5552082948097986e-08	None	0.26593883480174735	2.5552082948097986e-08
54	2768	-1.8154274288260503e-05	None	0.23981658837337555	-1.8154274288260503e-05
54	2600	0.0007333529850047208	None	0.16120153675013857	0.0007333529850047208
54	2581	-9.931089280720635e-09	None	0.18601636688904022	-9.931089280720635e-09
54	2646	6.150075250513587e-05	None	0.25272803783788006	6.150075250513587e-05
54	2608	1.1019323770242288e-08	None	0.41351448750498765	1.1019323770242288e-08
54	2687	-0.1	None	0.2439138367050746	-0.1
54	2697	4.640086070288581e-07	None	0.18601636688904022	4.640086070288581e-07
54	2730	0.0006414194610138005	None	0.34838284610440845	0.0006414194610138005
54	2613	2.73073488346165e-07	None	0.23655114980815567	2.73073488346165e-07
54	2755	-0.1	None	0.23541326877834684	-0.1
54	2553	-5.830421094627633e-07	None	0.34668567080214885	-5.830421094627633e-07
54	2767	3.6016913821248e-05	None	0.38329155612537313	3.6016913821248e-05
54	2714	None	None	0.3399666877788188	None
54	2781	-1.593146324439985e-07	None	0.30197508877983587	-1.593146324439985e-07
54	2660	-0.1	None	0.6109600916696936	-0.1
54	2766	2.1504499283409583e-08	None	0.08572671913916813	2.1504499283409583e-08
54	2765	1.384769087395987e-07	None	0.23742525047347973	1.384769087395987e-07
54	2778	-2.1120375098243382e-09	None	0.08572671913916813	-2.1120375098243382e-09
54	2732	8.710131305946804e-06	None	0.2762781289933224	8.710131305946804e-06
54	2791	6.111982186850433e-08	None	0.3417497625708567	6.111982186850433e-08
54	2656	-1.3262510048229683e-07	None	0.27773957431246876	-1.3262510048229683e-07
54	2712	-4.0061914574727036e-09	None	0.3574563109717527	-4.0061914574727036e-09
54	2720	-8.854198911969776e-12	None	0.1288215034826745	-8.854198911969776e-12
54	2594	1.157748976094851e-07	None	0.2772548306239884	1.157748976094851e-07
54	2623	0.00020553362030628107	None	0.24393219764399943	0.00020553362030628107
54	2751	1.0073471812526473e-06	None	0.21027023110304804	1.0073471812526473e-06
54	2782	-0.00010188816678389966	None	0.33389718871598706	-0.00010188816678389966
54	2786	-9.854735783525552e-06	None	0.45414425124714264	-9.854735783525552e-06
54	2742	1.780062097012403e-06	None	0.22566228713270586	1.780062097012403e-06
54	2741	5.024241203429096e-07	None	0.41363109734988746	5.024241203429096e-07
54	2772	-7.176394438236923e-09	None	0.0681363888777211	-7.176394438236923e-09
54	2637	1.5111252388914932e-06	None	0.18601636688904022	1.5111252388914932e-06
54	2799	2.2717959786861175e-08	None	0.3321793967263955	2.2717959786861175e-08
54	2749	-0.1	None	0.5236237911619411	-0.1
54	2794	1.1354432169702472e-07	None	0.2772548306239884	1.1354432169702472e-07
54	2680	-1.5786904379560094e-09	None	0.2762781289933224	-1.5786904379560094e-09
54	2642	9.75794732014282e-07	None	0.2119635889502373	9.75794732014282e-07
54	2716	-1.7364132104612426e-09	None	0.4842403878007661	-1.7364132104612426e-09
54	2754	5.793848589995191e-09	None	0.3361716643527453	5.793848589995191e-09
54	2647	7.950451184059005e-09	None	0.2529593257813303	7.950451184059005e-09
54	2711	-9.248429019931736e-09	None	0.40283993140349406	-9.248429019931736e-09
54	2797	-1.47312846499298e-11	None	0.4185475683190306	-1.47312846499298e-11
54	2780	2.068520132158137e-07	None	0.3574563109717527	2.068520132158137e-07
54	2633	4.1523165621008085e-08	None	0.2146302908601306	4.1523165621008085e-08
54	2563	-2.9891147467124605e-07	None	0.3883840954108254	-2.9891147467124605e-07
54	2737	-0.1	None	0.2706652618535429	-0.1
54	2770	2.5532368504049743e-05	None	0.3027679789014915	2.5532368504049743e-05
54	2726	6.778374158034979e-10	None	0.4984816870358776	6.778374158034979e-10
54	2746	-4.938419558840337e-09	None	0.3976661686004562	-4.938419558840337e-09
54	2745	-1.0316911283613773e-08	None	0.48765884665804504	-1.0316911283613773e-08
54	2632	6.54199910890463e-05	None	0.09640990285773128	6.54199910890463e-05
54	2685	1.6044380219193028e-05	None	0.29027779918062047	1.6044380219193028e-05
54	2795	-7.397699938707248e-11	None	0.1288215034826745	-7.397699938707248e-11
54	2769	-1.0921150352538884e-07	None	0.34784524469479966	-1.0921150352538884e-07
54	2705	0.0007008767331963671	None	0.19320674531546936	0.0007008767331963671
54	2721	2.581065187268338e-09	None	0.65970320075128	2.581065187268338e-09
54	2779	-2.7391747444987535e-07	None	0.2529593257813303	-2.7391747444987535e-07
54	2654	0.00035480453945597014	None	0.40387949358850983	0.00035480453945597014
54	2793	-1.1605134598085216e-08	None	0.16120153675013857	-1.1605134598085216e-08
54	2747	1.2807566686410907e-08	None	0.3678990096450353	1.2807566686410907e-08
54	2763	-1.9859701196410153e-08	None	0.3654510094037507	-1.9859701196410153e-08
54	2604	2.0144080957957102e-07	None	0.5136300816725096	2.0144080957957102e-07
54	2784	1.5899711436537373e-06	None	0.29423158664727445	1.5899711436537373e-06
54	2644	1.6528979341118294e-05	None	0.19192861096335423	1.6528979341118294e-05
54	2729	2.7172386969581698e-08	None	0.13916923266800077	2.7172386969581698e-08
54	2788	1.7639442278636988e-07	None	0.18601636688904022	1.7639442278636988e-07
54	2708	0.0005004086574070099	None	0.13916923266800077	0.0005004086574070099
54	2643	-2.0885930147289583e-06	None	0.25882575798062096	-2.0885930147289583e-06
54	2679	7.691132747069835e-05	None	0.23384499499658898	7.691132747069835e-05
54	2735	0.00022663697526727246	None	0.27101027264596994	0.00022663697526727246
54	2773	-7.555672926202742e-10	None	0.35886894875284225	-7.555672926202742e-10
54	2699	-6.856925451947591e-08	None	0.1541914523802907	-6.856925451947591e-08
54	2591	1.973566107572025e-06	None	0.28367250303603897	1.973566107572025e-06
54	2743	-2.3342864617764853e-12	None	0.2762781289933224	-2.3342864617764853e-12
54	2665	7.947190486892717e-07	None	0.3969668203771152	7.947190486892717e-07
54	2593	-0.1	None	0.23377690114993516	-0.1
54	2777	0.00018249124742085698	None	0.0681363888777211	0.00018249124742085698
54	2696	1.1865389033376514e-06	None	0.1288215034826745	1.1865389033376514e-06
54	2731	7.677873191361509e-08	None	0.32907067467127155	7.677873191361509e-08
54	2572	-5.493604656606129e-11	None	0.2119635889502373	-5.493604656606129e-11
54	2583	8.884663787744669e-05	None	0.19167889603453295	8.884663787744669e-05
54	2691	1.7097411376124896e-07	None	0.1288215034826745	1.7097411376124896e-07
54	2702	-1.2115923300604861e-07	None	0.3730619368976859	-1.2115923300604861e-07
108	5404	5.826515054812235e-06	None	0.0	5.826515054812235e-06
108	4964	0.0003605249491453867	None	0.0	0.0003605249491453867
108	4519	0.004159268916905124	None	0.0	0.004159268916905124
108	5433	0.00021822382387061079	None	0.0	0.00021822382387061079
108	5140	0.0024596555887885724	None	0.0	0.0024596555887885724
108	4616	0.008759207943388523	None	0.0	0.008759207943388523
108	5144	0.008471032615590618	None	0.0	0.008471032615590618
108	5451	0.007145631941774762	None	0.0	0.007145631941774762
108	5476	0.0022792037266747747	None	0.11329217359588242	0.0022792037266747747
108	5314	0.010989492123955526	None	0.0	0.010989492123955526
108	5479	4.662681449235986e-06	None	0.0	4.662681449235986e-06
108	5390	0.00312131976855327	None	0.0	0.00312131976855327
108	5447	0.00015540119720909343	None	0.0	0.00015540119720909343
108	5457	-1.0546283492466082e-05	None	0.0	-1.0546283492466082e-05
108	5101	0.004331360025684488	None	0.0	0.004331360025684488
108	5363	0.003395516969163034	None	0.018981829069395013	0.003395516969163034
108	5470	0.00013173304364319104	None	0.0	0.00013173304364319104
108	5487	-2.2546049996474087e-05	None	0.0	-2.2546049996474087e-05
108	4999	0.0013372124657488912	None	0.0	0.0013372124657488912
108	5299	0.002784325946820179	None	0.0	0.002784325946820179
108	5455	0.0017053346694829853	None	0.0	0.0017053346694829853
108	5394	0.003622853462813657	None	0.0	0.003622853462813657
108	5155	0.004279230397112268	None	0.0	0.004279230397112268
108	5167	0.001714536567990246	None	0.018981829069395013	0.001714536567990246
108	5376	0.0018673916120754688	None	0.0	0.0018673916120754688
108	5495	-3.74469859410592e-05	None	0.0	-3.74469859410592e-05
108	5500	0.0014542242385088041	None	0.0	0.0014542242385088041
108	4926	0.0027763845362674677	None	0.0	0.0027763845362674677
108	5242	0.003914720515083542	None	0.0	0.003914720515083542
108	5208	0.0003298113565151259	None	0.0	0.0003298113565151259
108	5313	0.00018909199478219733	None	0.0	0.00018909199478219733
108	5454	6.626072518082303e-05	None	0.0	6.626072518082303e-05
108	5303	0.002496938513495893	None	0.0	0.002496938513495893
108	5482	0.0010406250761035372	None	0.0	0.0010406250761035372
108	5318	0.0010847936578222237	None	0.0	0.0010847936578222237
108	5147	0.0027365734921744344	None	0.0	0.0027365734921744344
108	5350	0.0011114766553946792	None	0.0	0.0011114766553946792
108	4865	0.0031672462447613968	None	0.0	0.0031672462447613968
108	5353	0.0009861036803425404	None	0.0	0.0009861036803425404
108	5224	0.004182201437923727	None	0.12654927435446936	0.004182201437923727
108	5304	0.00783497794049552	None	0.0	0.00783497794049552
108	5383	0.00023881774106220265	None	0.0	0.00023881774106220265
108	5330	0.0016685454395093907	None	0.0	0.0016685454395093907
108	4487	0.006811097313595437	None	0.0	0.006811097313595437
108	3896	0.004997304772072571	None	0.0	0.004997304772072571
108	5379	0.0007156733568588204	None	0.0	0.0007156733568588204
108	5048	0.00890535965797895	None	0.0	0.00890535965797895
108	5066	0.001621803854707801	None	0.3806953786428716	0.001621803854707801
108	5415	0.0009763132904844231	None	0.0	0.0009763132904844231
108	3655	0.0033902700485557735	None	0.0	0.0033902700485557735
108	4876	0.001114504903719331	None	0.0	0.001114504903719331
108	5491	0.0005355472561552323	None	0.0	0.0005355472561552323
108	5337	0.0024774851036575177	None	0.0	0.0024774851036575177
108	5472	1.1748631166962179e-05	None	0.0	1.1748631166962179e-05
108	5206	0.005074997996551395	None	0.0	0.005074997996551395
108	5393	0.00016160063283692877	None	0.12654927435446936	0.00016160063283692877
108	5488	1.7684258402416244e-05	None	0.0	1.7684258402416244e-05
108	4884	0.0062518361415736185	None	0.0	0.0062518361415736185
108	5214	4.633989785661575e-05	None	0.0	4.633989785661575e-05
108	5450	0.0003000830612130472	None	0.0	0.0003000830612130472
108	5391	0.00011193633592475436	None	0.07276452528249237	0.00011193633592475436
108	5240	0.004520615003581289	None	0.0	0.004520615003581289
108	5301	0.0001960237758881599	None	0.0	0.0001960237758881599
108	5188	0.002651029852330225	None	0.0	0.002651029852330225
108	5464	0.0007914562328134996	None	0.0	0.0007914562328134996
108	5287	0.0058805232459107236	None	0.0	0.0058805232459107236
108	5405	0.00021383359212092802	None	0.0	0.00021383359212092802
108	3174	0.0059547791788248745	None	0.018981829069395013	0.0059547791788248745
108	5392	0.0009721103914970605	None	0.2128609302959939	0.0009721103914970605
108	5462	0.003024716484166989	None	0.0	0.003024716484166989
108	5110	0.0021362278166969237	None	0.11329217359588242	0.0021362278166969237
108	5245	0.0008674295412938235	None	0.0	0.0008674295412938235
108	5452	0.00025272031810591786	None	0.16351538502277602	0.00025272031810591786
108	5083	0.005675695201691256	None	0.0	0.005675695201691256
108	5273	0.007430373825849638	None	0.0	0.007430373825849638
108	5477	0.00041438655941210565	None	0.0	0.00041438655941210565
108	5443	-1.816127906740535e-07	None	0.0	-1.816127906740535e-07
108	5460	0.0013857558823534956	None	0.018981829069395013	0.0013857558823534956
108	4576	0.007653572342492225	None	0.0	0.007653572342492225
108	5005	0.002792658803829692	None	0.0	0.002792658803829692
108	5357	0.0019010555256658138	None	0.018981829069395013	0.0019010555256658138
108	5389	0.0008395328109896676	None	0.0	0.0008395328109896676
108	5496	1.9666675620683518e-08	None	0.0	1.9666675620683518e-08
108	5426	0.00034108088066144596	None	0.11499074174869033	0.00034108088066144596
108	4786	0.005507102071269855	None	0.0	0.005507102071269855
108	5497	0.00018191886352713724	None	0.0	0.00018191886352713724
108	5043	0.005582970554531775	None	0.0	0.005582970554531775
108	5486	-1.9135629479954573e-07	None	0.0	-1.9135629479954573e-07
108	5456	1.2715058755945855e-07	None	0.0	1.2715058755945855e-07
108	5494	0.0035220009095166646	None	0.0	0.0035220009095166646
108	4730	0.005980871351949887	None	0.0	0.005980871351949887
108	5385	0.0009134518841292657	None	0.0	0.0009134518841292657
108	5272	0.002678274252722525	None	0.2691971449452024	0.002678274252722525
108	4962	0.009269656620591567	None	0.0	0.009269656620591567
108	5130	0.0016425193708605697	None	0.11111111111111113	0.0016425193708605697
108	5049	0.0018720456764459575	None	0.0	0.0018720456764459575
108	5407	0.0011122191475293557	None	0.0	0.0011122191475293557
108	5430	1.715315099590952e-06	None	0.11329217359588242	1.715315099590952e-06
108	4771	0.007115383747906045	None	0.0	0.007115383747906045
108	4941	0.004013967534248703	None	0.0	0.004013967534248703
34	1751	0.44416452067448525	0.44416452067448525	0.6286859905866535	0.44416452067448525
34	1787	0.3558638095573803	0.3558638095573803	0.40797986334965824	0.3558638095573803
34	1694	0.3944639848758077	0.3944639848758077	0.41689319296885846	0.3944639848758077
34	1214	0.41624452511879617	0.41624452511879617	0.43500680323915353	0.41624452511879617
34	1783	0.3840280243234424	0.3840280243234424	0.39073696871106217	0.3840280243234424
34	1381	0.3809162001970089	0.3809162001970089	0.4192699961197549	0.3809162001970089
34	1597	0.3372563228212547	0.3372563228212547	0.3751913534707067	0.3372563228212547
34	1772	0.3164934436667325	0.3164934436667325	0.33365432138775986	0.3164934436667325
34	1370	0.35881011954579206	0.35881011954579206	0.38113409297841805	0.35881011954579206
34	1790	0.2881599088137533	0.2881599088137533	0.3349393974151301	0.2881599088137533
34	1577	0.3431912121313599	0.3431912121313599	0.3587927523018511	0.3431912121313599
34	1759	0.34653898941051886	0.34653898941051886	0.44943928404583655	0.34653898941051886
34	1767	0.32477858000717647	0.32477858000717647	0.34538612659901535	0.32477858000717647
34	1696	0.44318483487727856	0.44318483487727856	0.4727417797583775	0.44318483487727856
34	1605	0.3483399172953313	0.3483399172953313	0.37657982915820654	0.3483399172953313
34	1551	0.3164263611627157	0.3164263611627157	0.3345302615547648	0.3164263611627157
34	1435	0.3339547212642467	0.3339547212642467	0.350612243491713	0.3339547212642467
34	1765	0.3236674380217859	0.3236674380217859	0.3795183585275253	0.3236674380217859
34	1708	0.414928661403545	0.414928661403545	0.43139021980153097	0.414928661403545
34	1666	0.34749006644379254	0.34749006644379254	0.385078690251455	0.34749006644379254
34	1525	0.3556393381672264	0.3556393381672264	0.39622247236506825	0.3556393381672264
34	1553	0.3977333101408754	0.3977333101408754	0.4704955548207403	0.3977333101408754
34	1482	0.3632088207672818	0.3632088207672818	0.4842165395692678	0.3632088207672818
34	1761	0.31282696547231575	0.31282696547231575	0.384388941851154	0.31282696547231575
34	780	0.5442891881446309	0.5442891881446309	0.5721674117032528	0.5442891881446309
34	1279	0.4451535941636543	0.4451535941636543	0.505917525302984	0.4451535941636543
34	1727	0.33978138849814876	0.33978138849814876	0.4148166699399435	0.33978138849814876
34	1687	0.3477479022583837	0.3477479022583837	0.42831671758702444	0.3477479022583837
34	1693	0.2925305314867595	0.2925305314867595	0.3909766453061428	0.2925305314867595
34	1770	0.305871367173466	0.305871367173466	0.35735075386200893	0.305871367173466
34	1773	0.3352761677990056	0.3352761677990056	0.4043282464321334	0.3352761677990056
34	1607	0.3723347010244234	0.3723347010244234	0.4033136664448847	0.3723347010244234
34	1778	0.431580550425611	0.431580550425611	0.431580550425611	0.431580550425611
34	1501	0.3506204319732559	0.3506204319732559	0.3807503667172109	0.3506204319732559
34	1724	0.3453979463833302	0.3453979463833302	0.4026220973280682	0.3453979463833302
34	1716	0.37584270518607493	0.37584270518607493	0.41476913774148655	0.37584270518607493
34	1715	0.3875894964632497	0.3875894964632497	0.44555919511100744	0.3875894964632497
34	1702	0.3062080143391361	0.3062080143391361	0.3206866086141574	0.3062080143391361
34	507	0.3963508576858165	0.3963508576858165	0.4160903392494325	0.3963508576858165
34	1305	0.3768664220543422	0.3768664220543422	0.42859830988717873	0.3768664220543422
34	1799	0.4377296660440117	0.4377296660440117	0.4721327237380263	0.4377296660440117
34	1167	0.41534008897941754	0.41534008897941754	0.496542412813069	0.41534008897941754
34	446	0.3945411838514129	0.3945411838514129	0.40574297306879037	0.3945411838514129
34	1757	0.3450976237837662	0.3450976237837662	0.39606079107644965	0.3450976237837662
34	1025	0.5466098135982778	0.5466098135982778	0.8345107832054008	0.5466098135982778
34	1791	0.3114377993950572	0.3114377993950572	0.39214771873264864	0.3114377993950572
34	1667	0.3378226340358034	0.3378226340358034	0.3533596363326298	0.3378226340358034
34	1329	0.3590816063610085	0.3590816063610085	0.3812315711000137	0.3590816063610085
34	1425	0.32604333865569135	0.32604333865569135	0.36598632998583874	0.32604333865569135
34	1659	0.34660419519382313	0.34660419519382313	0.40316429092748657	0.34660419519382313
34	1552	0.4287050153646265	0.4287050153646265	0.44474185849994397	0.4287050153646265
34	1683	0.35607093262224715	0.35607093262224715	0.35607093262224715	0.35607093262224715
34	1183	0.3108585221277168	0.3108585221277168	0.31585044373314985	0.3108585221277168
34	1402	0.32801614288757136	0.32801614288757136	0.3893810003361872	0.32801614288757136
34	1750	0.3432977215272316	0.3432977215272316	0.5441641518852124	0.3432977215272316
34	1493	0.3083293803881439	0.3083293803881439	0.3868281116366693	0.3083293803881439
34	1758	0.2980009806638214	0.2980009806638214	0.33865216484410954	0.2980009806638214
34	1789	0.3298617517005782	0.3298617517005782	0.3503990132797957	0.3298617517005782
34	1740	0.30842076997772894	0.30842076997772894	0.3167716959539161	0.30842076997772894
34	1781	0.31868937952739734	0.31868937952739734	0.34704588262908925	0.31868937952739734
34	1665	0.3298617517005782	0.3298617517005782	0.3503990132797957	0.3298617517005782
34	1779	0.2681782322452964	0.2681782322452964	0.36164272279732296	0.2681782322452964
34	1450	0.3797798224298503	0.3797798224298503	0.44267459650344543	0.3797798224298503
34	1796	0.3724569696975214	0.3724569696975214	0.415737639033943	0.3724569696975214
34	1697	0.3583849802462586	0.3583849802462586	0.40855747434626605	0.3583849802462586
34	1776	0.27989482997643245	0.27989482997643245	0.36478745788430034	0.27989482997643245
34	1706	0.4230123650751259	0.4230123650751259	0.4627759799642369	0.4230123650751259
34	1785	0.35361420592660914	0.35361420592660914	0.3955134960298581	0.35361420592660914
34	1369	0.45542629644094657	0.45542629644094657	0.48657680226989825	0.45542629644094657
34	1585	0.3638595681212391	0.3638595681212391	0.38726083721811844	0.3638595681212391
34	1566	0.3721466084441024	0.3721466084441024	0.41058066339351085	0.3721466084441024
34	1569	0.4016647997535789	0.4016647997535789	0.5816844124330869	0.4016647997535789
34	1668	0.4213230212431364	0.4213230212431364	0.46089582351161945	0.4213230212431364
34	1641	0.44122037590489993	0.44122037590489993	0.49382753758248815	0.44122037590489993
34	1655	0.31920522459073003	0.31920522459073003	0.32372074817962826	0.31920522459073003
34	1514	0.3416168671514766	0.3416168671514766	0.3786936884219291	0.3416168671514766
34	1788	0.37989604859662307	0.37989604859662307	0.4004924167279837	0.37989604859662307
34	1771	0.2897891660980967	0.2897891660980967	0.3370067219292039	0.2897891660980967
34	1587	0.3958594574695474	0.3958594574695474	0.5061597774064033	0.3958594574695474
34	1631	0.3421556155529506	0.3421556155529506	0.43395536904228554	0.3421556155529506
34	1732	0.39551480290960184	0.39551480290960184	0.4294938252179126	0.39551480290960184
34	1780	0.5128422327622395	0.5128422327622395	0.5424601901245596	0.5128422327622395
34	1453	0.4564042920722777	0.4564042920722777	0.46718466210386733	0.4564042920722777
34	1729	0.39718341092367526	0.39718341092367526	0.45100548733410495	0.39718341092367526
34	1530	0.3702825825858415	0.3702825825858415	0.42391296213325996	0.3702825825858415
34	1644	0.3944639848758077	0.3944639848758077	0.41689319296885846	0.3944639848758077
34	1711	0.4524084533479922	0.4524084533479922	0.4609763055564315	0.4524084533479922
34	1768	0.4071960794480504	0.4071960794480504	0.42987171546832376	0.4071960794480504
34	1594	0.37165218929040744	0.37165218929040744	0.40602805964593347	0.37165218929040744
34	1160	0.43260826020315013	0.43260826020315013	0.5711384957543079	0.43260826020315013
34	1611	0.2938485908631107	0.2938485908631107	0.35035747587181476	0.2938485908631107
34	1462	0.31315606497979187	0.31315606497979187	0.3183158606823655	0.31315606497979187
34	1777	0.3083046869149847	0.3083046869149847	0.33760725942804765	0.3083046869149847
34	1555	0.35382109886567165	0.35382109886567165	0.4512142132018896	0.35382109886567165
34	1721	0.2527791438122142	0.2527791438122142	0.3981972172650036	0.2527791438122142
34	1725	0.33032456125503373	0.33032456125503373	0.38614476794308483	0.33032456125503373
34	1654	0.334018714287727	0.334018714287727	0.34716740857492867	0.334018714287727
34	1635	0.3167557564515744	0.3167557564515744	0.3998502356775048	0.3167557564515744
34	1749	0.29959140674781815	0.29959140674781815	0.3453868097347855	0.29959140674781815
34	1762	0.3364567314293309	0.3364567314293309	0.39046903039637587	0.3364567314293309
0	67	0.2944359940134086	0.2944359940134086	0.2944359940134086	0.2944359940134086
0	78	0.0	0.0	0.0	0.0
0	27	0.8143309427147607	0.8143309427147607	0.8143309427147607	0.8143309427147607
0	40	0.3591884460870358	0.3591884460870358	0.3591884460870358	0.3591884460870358
0	44	0.3780472495241034	0.3780472495241034	0.3780472495241034	0.3780472495241034
0	66	0.0	0.0	0.0	0.0
0	95	0.5837802967058969	0.5837802967058969	0.5837802967058969	0.5837802967058969
0	21	0.0	0.0	0.0	0.0
0	37	0.26459433273705824	0.26459433273705824	0.26459433273705824	0.26459433273705824
0	58	0.0	0.0	0.0	0.0
0	52	0.0	0.0	0.0	0.0
0	15	0.6554266289453117	0.6554266289453117	0.6554266289453117	0.6554266289453117
0	92	0.4098935064816511	0.4098935064816511	0.4098935064816511	0.4098935064816511
0	84	0.3936395446654565	0.3936395446654565	0.3936395446654565	0.3936395446654565
0	53	0.1134899842379341	0.1134899842379341	0.1134899842379341	0.1134899842379341
0	12	0.4145614506848738	0.4145614506848738	0.4145614506848738	0.4145614506848738
0	41	0.0	0.0	0.0	0.0
0	91	0.012313692250467781	0.012313692250467781	0.012313692250467781	0.012313692250467781
0	77	0.3046912391586792	0.3046912391586792	0.3046912391586792	0.3046912391586792
0	38	0.24097351350608354	0.24097351350608354	0.24097351350608354	0.24097351350608354
0	64	0.3232216409377016	0.3232216409377016	0.3232216409377016	0.3232216409377016
0	19	0.16880511110260174	0.16880511110260174	0.16880511110260174	0.16880511110260174
0	85	0.0	0.0	0.0	0.0
0	49	0.4582158941234316	0.4582158941234316	0.4582158941234316	0.4582158941234316
0	45	0.12313692250467781	0.12313692250467781	0.12313692250467781	0.12313692250467781
0	86	0.3232216409377016	0.3232216409377016	0.3232216409377016	0.3232216409377016
0	35	0.0	0.0	0.0	0.0
0	88	0.16880511110260174	0.16880511110260174	0.16880511110260174	0.16880511110260174
0	70	0.0	0.0	0.0	0.0
0	80	0.18058637697512125	0.18058637697512125	0.18058637697512125	0.18058637697512125
0	17	0.3780472495241034	0.3780472495241034	0.3780472495241034	0.3780472495241034
0	23	0.5260204327365903	0.5260204327365903	0.5260204327365903	0.5260204327365903
0	57	0.24097351350608354	0.24097351350608354	0.24097351350608354	0.24097351350608354
0	39	0.012313692250467781	0.012313692250467781	0.012313692250467781	0.012313692250467781
0	62	0.3807939252329146	0.3807939252329146	0.3807939252329146	0.3807939252329146
0	22	0.530955289051871	0.530955289051871	0.530955289051871	0.530955289051871
0	29	0.0	0.0	0.0	0.0
0	4	0.0	0.0	0.0	0.0
0	76	0.0	0.0	0.0	0.0
0	25	0.3232216409377016	0.3232216409377016	0.3232216409377016	0.3232216409377016
0	61	0.012313692250467781	0.012313692250467781	0.012313692250467781	0.012313692250467781
0	60	0.0	0.0	0.0	0.0
0	81	0.0	0.0	0.0	0.0
0	73	0.0	0.0	0.0	0.0
0	72	0.0	0.0	0.0	0.0
0	89	0.0	0.0	0.0	0.0
0	51	0.30906857467177334	0.30906857467177334	0.30906857467177334	0.30906857467177334
0	3	0.4463893863119311	0.4463893863119311	0.4463893863119311	0.4463893863119311
0	11	0.0	0.0	0.0	0.0
0	24	0.012313692250467781	0.012313692250467781	0.012313692250467781	0.012313692250467781
0	10	0.5701461488719931	0.5701461488719931	0.5701461488719931	0.5701461488719931
0	33	0.8143309427147607	0.8143309427147607	0.8143309427147607	0.8143309427147607
0	56	0.012313692250467781	0.012313692250467781	0.012313692250467781	0.012313692250467781
0	75	0.0	0.0	0.0	0.0
0	59	0.2531598034150669	0.2531598034150669	0.2531598034150669	0.2531598034150669
0	43	0.4143506169720341	0.4143506169720341	0.4143506169720341	0.4143506169720341
0	47	0.0	0.0	0.0	0.0
0	32	0.530955289051871	0.530955289051871	0.530955289051871	0.530955289051871
0	74	0.0	0.0	0.0	0.0
0	90	0.0	0.0	0.0	0.0
0	99	0.4123328281850921	0.4123328281850921	0.4123328281850921	0.4123328281850921
0	7	0.4530469532991813	0.4530469532991813	0.4530469532991813	0.4530469532991813
0	1	0.0	0.0	0.0	0.0
0	5	0.318591305452045	0.318591305452045	0.318591305452045	0.318591305452045
0	26	0.4151640840991762	0.4151640840991762	0.4151640840991762	0.4151640840991762
0	13	0.609295019689245	0.609295019689245	0.609295019689245	0.609295019689245
0	71	0.0	0.0	0.0	0.0
0	31	0.012313692250467781	0.012313692250467781	0.012313692250467781	0.012313692250467781
0	63	0.012313692250467781	0.012313692250467781	0.012313692250467781	0.012313692250467781
0	54	0.24097351350608354	0.24097351350608354	0.24097351350608354	0.24097351350608354
0	100	0.32938719417752665	0.32938719417752665	0.32938719417752665	0.32938719417752665
0	6	0.012313692250467781	0.012313692250467781	0.012313692250467781	0.012313692250467781
0	96	0.23035008952848973	0.23035008952848973	0.23035008952848973	0.23035008952848973
0	82	0.0	0.0	0.0	0.0
0	48	0.1134899842379341	0.1134899842379341	0.1134899842379341	0.1134899842379341
0	83	0.25420803191851504	0.25420803191851504	0.25420803191851504	0.25420803191851504
0	79	0.0	0.0	0.0	0.0
0	69	0.23223765529825094	0.23223765529825094	0.23223765529825094	0.23223765529825094
0	87	0.3150332352464938	0.3150332352464938	0.3150332352464938	0.3150332352464938
0	46	0.29591237181687025	0.29591237181687025	0.29591237181687025	0.29591237181687025
0	18	0.0	0.0	0.0	0.0
0	20	0.0	0.0	0.0	0.0
0	94	0.18058637697512125	0.18058637697512125	0.18058637697512125	0.18058637697512125
0	16	0.16398360734258594	0.16398360734258594	0.16398360734258594	0.16398360734258594
0	36	0.012313692250467781	0.012313692250467781	0.012313692250467781	0.012313692250467781
0	14	0.39966905303520966	0.39966905303520966	0.39966905303520966	0.39966905303520966
0	34	0.0	0.0	0.0	0.0
0	9	0.4288065659496015	0.4288065659496015	0.4288065659496015	0.4288065659496015
0	28	0.3933245701451725	0.3933245701451725	0.3933245701451725	0.3933245701451725
0	68	0.32160287477029054	0.32160287477029054	0.32160287477029054	0.32160287477029054
0	98	0.44825764967861864	0.44825764967861864	0.44825764967861864	0.44825764967861864
0	93	0.0	0.0	0.0	0.0
0	30	0.012313692250467781	0.012313692250467781	0.012313692250467781	0.012313692250467781
0	97	0.0	0.0	0.0	0.0
0	55	0.0	0.0	0.0	0.0
0	65	0.3435286366131076	0.3435286366131076	0.3435286366131076	0.3435286366131076
0	50	0.2602575708658959	0.2602575708658959	0.2602575708658959	0.2602575708658959
0	8	1.0223002423572995	1.0223002423572995	1.0223002423572995	1.0223002423572995
0	42	0.3232216409377016	0.3232216409377016	0.3232216409377016	0.3232216409377016
0	2	0.32160287477029054	0.32160287477029054	0.32160287477029054	0.32160287477029054
87	4385	0.0002528305169699601	None	0.13062032829904308	0.0002528305169699601
87	4425	0.008853284487234945	None	0.05099479136117988	0.008853284487234945
87	3876	0.001992286507990278	None	0.0	0.001992286507990278
87	4179	0.005788267060904277	None	0.11950568540487708	0.005788267060904277
87	3417	0.0017429913524398357	None	0.14453942052074473	0.0017429913524398357
87	4411	-5.039782149669847e-05	None	0.02404102054243564	-5.039782149669847e-05
87	4361	0.0025739766244497185	None	0.0	0.0025739766244497185
87	4184	0.0006707150652574819	None	0.0730972718203756	0.0006707150652574819
87	4132	0.002607679257234625	None	0.18871437360605814	0.002607679257234625
87	4309	0.0006699885215610279	None	0.13062032829904308	0.0006699885215610279
87	2970	0.001090804587388289	None	0.4135869056425399	0.001090804587388289
87	4441	0.0005515843804348409	None	0.0	0.0005515843804348409
87	4433	3.252200747227824e-11	None	0.0	3.252200747227824e-11
87	3980	0.0003943565023713045	None	0.42188490839700304	0.0003943565023713045
87	3915	0.00359149268317999	None	0.0	0.00359149268317999
87	4295	0.005965725297560544	None	0.0	0.005965725297560544
87	4294	0.00024390986851557996	None	0.0	0.00024390986851557996
87	4082	0.000732341233740323	None	0.08943724358231468	0.000732341233740323
87	4408	1.2724565398015145e-10	None	0.18897489527030278	1.2724565398015145e-10
87	4067	0.0011737346151379857	None	0.0	0.0011737346151379857
87	4154	0.002034830196708396	None	0.1274536952953677	0.002034830196708396
87	4201	0.0004236393723284515	None	0.0	0.0004236393723284515
87	3110	0.0005821256367143053	None	0.17876556454404274	0.0005821256367143053
87	4177	0.002095651580173609	None	0.0	0.002095651580173609
87	4449	0.00012293651106493725	None	0.0	0.00012293651106493725
87	4428	0.0023066057349495684	None	0.0	0.0023066057349495684
87	4277	0.0003724146442373975	None	0.0	0.0003724146442373975
87	4383	0.00026056019443481044	None	0.0	0.00026056019443481044
87	3867	0.000903896010907196	None	0.11605535004408538	0.000903896010907196
87	4336	0.0037735954410373458	None	0.05099479136117988	0.0037735954410373458
87	4180	0.0005877484088484367	None	0.0	0.0005877484088484367
87	4426	0.0019365019470763657	None	0.0730972718203756	0.0019365019470763657
87	3693	0.000834074928544286	None	0.3224489016077283	0.000834074928544286
87	3714	0.004578438572669127	None	0.05099479136117988	0.004578438572669127
87	3966	0.0011093742420511968	None	0.08943724358231468	0.0011093742420511968
87	4429	-2.2911106125965373e-06	None	0.0	-2.2911106125965373e-06
87	4412	0.001021962185138092	None	0.3183048337644917	0.001021962185138092
87	4432	0.0007051418077859153	None	0.0	0.0007051418077859153
87	4347	7.805570247361814e-05	None	0.0905093660192717	7.805570247361814e-05
87	4208	0.0005455240596011569	None	0.0	0.0005455240596011569
87	4002	0.002212313940095487	None	0.0	0.002212313940095487
87	4431	0.0026183619816987414	None	0.0	0.0026183619816987414
87	4362	0.00016749259230678943	None	0.0	0.00016749259230678943
87	4335	8.754814633347786e-05	None	0.0	8.754814633347786e-05
87	4075	0.0018324536366767614	None	0.0905093660192717	0.0018324536366767614
87	4146	0.0012429391135899972	None	0.11957631069988177	0.0012429391135899972
87	4377	0.0009023076900003794	None	0.3211163123797598	0.0009023076900003794
87	4440	1.246663843810799e-06	None	0.0	1.246663843810799e-06
87	3896	0.004997304772072571	None	0.0	0.004997304772072571
87	4304	1.3032364147097092e-06	None	0.11950568540487708	1.3032364147097092e-06
87	4437	9.049927717345054e-07	None	0.02404102054243564	9.049927717345054e-07
87	4427	0.0001565812031283767	None	0.38059508160792505	0.0001565812031283767
87	4399	0.0012568156249916117	None	0.05099479136117988	0.0012568156249916117
87	4330	0.0011535103652590185	None	0.2039775997576175	0.0011535103652590185
87	3024	0.003556866512578434	None	0.0730972718203756	0.003556866512578434
87	3861	0.0018546970688356568	None	0.0	0.0018546970688356568
87	4085	0.0017065970699233276	None	0.0	0.0017065970699233276
87	3655	0.0033902700485557735	None	0.0	0.0033902700485557735
87	4222	6.287088721036979e-05	None	0.0	6.287088721036979e-05
87	4371	0.0002866370614193469	None	0.0	0.0002866370614193469
87	4217	4.184581130129899e-05	None	0.02404102054243564	4.184581130129899e-05
87	3384	0.0020136249870054096	None	0.0	0.0020136249870054096
87	4393	0.00010348364570919915	None	0.0	0.00010348364570919915
87	3793	0.0007191476077782927	None	0.0	0.0007191476077782927
87	4380	-3.881197276936217e-05	None	0.02404102054243564	-3.881197276936217e-05
87	4332	5.426205525520649e-07	None	0.02404102054243564	5.426205525520649e-07
87	4438	-5.699960302823785e-05	None	0.0	-5.699960302823785e-05
87	4107	1.9047575355499703e-05	None	0.14453942052074473	1.9047575355499703e-05
87	4439	9.256405260989873e-05	None	0.0	9.256405260989873e-05
87	4405	-5.348191175367976e-09	None	0.0	-5.348191175367976e-09
87	4364	0.0008541977155814523	None	0.0	0.0008541977155814523
87	4420	6.448894360117038e-05	None	0.0	6.448894360117038e-05
87	4053	9.463898810360336e-05	None	0.0	9.463898810360336e-05
87	4356	1.0188335082872965e-06	None	0.05099479136117988	1.0188335082872965e-06
87	3784	0.0023100031776639805	None	0.0905093660192717	0.0023100031776639805
87	4066	0.0033904965716287355	None	0.0	0.0033904965716287355
87	3174	0.0059547791788248745	None	0.0	0.0059547791788248745
87	4237	0.0004279430413605989	None	0.0	0.0004279430413605989
87	4424	0.0029891657718106816	None	0.0	0.0029891657718106816
87	4445	-0.0010523795191681481	None	0.0	-0.0010523795191681481
87	4414	2.0619198696015116e-05	None	0.0	2.0619198696015116e-05
87	4236	0.003389881519407782	None	0.24815663437549818	0.003389881519407782
87	3658	0.0011190191754071562	None	0.11950568540487708	0.0011190191754071562
87	4401	0.00011683961994658425	None	0.0	0.00011683961994658425
87	4282	7.742229445819518e-05	None	0.0	7.742229445819518e-05
87	4434	-8.748804266188944e-06	None	0.0	-8.748804266188944e-06
87	4421	0.0006857961884392305	None	0.0	0.0006857961884392305
87	4404	-0.0007856231990303489	None	0.0730972718203756	-0.0007856231990303489
87	4388	0.0005983252626494602	None	0.0	0.0005983252626494602
87	4394	-1.5149722837306894e-07	None	0.0	-1.5149722837306894e-07
87	3382	0.003422815345479417	None	0.0	0.003422815345479417
87	4314	0.002691245617018567	None	0.0	0.002691245617018567
87	4229	0.0016088251643462286	None	0.3423404702581903	0.0016088251643462286
87	4223	0.000296204296456461	None	0.0	0.000296204296456461
87	4417	-6.523841166618499e-06	None	0.0	-6.523841166618499e-06
87	4391	0.0004651028586366494	None	0.0	0.0004651028586366494
87	3916	0.0007941085599915595	None	0.0	0.0007941085599915595
87	4195	0.0007026069800600117	None	0.7080799556473586	0.0007026069800600117
87	3971	0.010020653252036348	None	0.0730972718203756	0.010020653252036348
87	4113	0.0002749848426292228	None	0.0	0.0002749848426292228
51	2617	9.763495963359541e-08	None	0.3284901353573885	9.763495963359541e-08
51	2598	None	None	0.4775270763670772	None
51	2640	None	None	0.3864043306589846	None
51	2579	-0.1	None	0.3824688997886542	-0.1
51	2584	3.9135555690835004e-08	None	0.3864818225775192	3.9135555690835004e-08
51	2560	-2.5806669833707125e-11	None	0.3664011349006505	-2.5806669833707125e-11
51	2629	-1.1135065688047051e-06	None	0.37745511670944226	-1.1135065688047051e-06
51	2576	2.4781196745205594e-06	None	0.35806968646235476	2.4781196745205594e-06
51	2615	4.626425750680369e-06	None	0.43143553036959287	4.626425750680369e-06
51	2244	None	None	0.43302106111591243	None
51	2556	8.543354980651292e-11	None	0.5183459153145045	8.543354980651292e-11
51	2559	-0.1	None	0.39556491538625205	-0.1
51	2568	-0.1	None	0.4375273216437101	-0.1
51	2592	-3.669201445252878e-09	None	0.3689824600439298	-3.669201445252878e-09
51	2621	7.269538346325515e-08	None	0.34458556049858313	7.269538346325515e-08
51	2625	-0.1	None	0.3692941352940501	-0.1
51	2468	None	None	0.3650776011239568	None
51	2624	None	None	0.32107365330744664	None
51	2577	0.0006015569263261643	None	0.35290701194879104	0.0006015569263261643
51	2645	-9.249850840083052e-09	None	0.3407496766879271	-9.249850840083052e-09
51	2412	None	None	0.2085338516405008	None
51	2628	1.3455657179438745e-08	None	0.7091294150542542	1.3455657179438745e-08
51	2354	None	None	0.33768400275809657	None
51	2552	-2.117550383841657e-07	None	0.3153771739162118	-2.117550383841657e-07
51	2392	None	None	0.44412352396020116	None
51	2600	0.0007333529850047208	None	0.42941371902237424	0.0007333529850047208
51	2581	-9.931089280720635e-09	None	0.26759355785677086	-9.931089280720635e-09
51	2641	3.299835684288793e-05	None	0.4970685329256491	3.299835684288793e-05
51	2607	-0.1	None	0.3643015546910509	-0.1
51	2646	6.150075250513587e-05	None	0.3940036281737326	6.150075250513587e-05
51	2635	-0.1	None	0.4135752132961336	-0.1
51	2608	1.1019323770242288e-08	None	0.38882284986235127	1.1019323770242288e-08
51	2613	2.73073488346165e-07	None	0.27481301629245164	2.73073488346165e-07
51	2516	None	None	0.3664011349006505	None
51	2553	-5.830421094627633e-07	None	0.3393194717958165	-5.830421094627633e-07
51	2606	None	None	0.34011909090970477	None
51	2605	7.696273592830186e-08	None	0.38283445714888986	7.696273592830186e-08
51	2517	None	None	0.48580634383029214	None
51	2636	None	None	0.46915803848762494	None
51	2201	None	None	0.315255832662926	None
51	2587	-5.4455599042879595e-09	None	0.4038871440167934	-5.4455599042879595e-09
51	2639	-1.1224346433031751e-07	None	0.24424832976960603	-1.1224346433031751e-07
51	2557	3.8809665332837024e-09	None	0.23984983056213743	3.8809665332837024e-09
51	2594	1.157748976094851e-07	None	0.49744162546863446	1.157748976094851e-07
51	2623	0.00020553362030628107	None	0.27033867534145417	0.00020553362030628107
51	2524	None	None	0.27352771847068935	None
51	2619	-7.522561494523649e-09	None	0.21215306115491078	-7.522561494523649e-09
51	2611	4.7537033719762074e-09	None	0.34458556049858313	4.7537033719762074e-09
51	2637	1.5111252388914932e-06	None	0.26759355785677086	1.5111252388914932e-06
51	2305	None	None	0.4375273216437101	None
51	2614	-0.1	None	0.31266624232593226	-0.1
51	2582	None	None	0.4665522853457532	None
51	2407	None	None	0.42469687566035724	None
51	2465	None	None	0.3923156502628678	None
51	2603	7.315450854235014e-07	None	0.3360853258132935	7.315450854235014e-07
51	2642	9.75794732014282e-07	None	0.3034710191343536	9.75794732014282e-07
51	2401	None	None	0.4209807094658863	None
51	2647	7.950451184059005e-09	None	0.3929579729839192	7.950451184059005e-09
51	2214	None	None	0.4363472615945937	None
51	2569	-0.1	None	0.26015055990401736	-0.1
51	2649	-0.1	None	0.29107872519694994	-0.1
51	2633	4.1523165621008085e-08	None	0.1808635826937106	4.1523165621008085e-08
51	2561	-2.826020282023644e-05	None	0.5870891155400676	-2.826020282023644e-05
51	2563	-2.9891147467124605e-07	None	0.3786752518888683	-2.9891147467124605e-07
51	2627	-1.1238605737575737e-09	None	0.27481301629245164	-1.1238605737575737e-09
51	2620	-3.35023282426728e-07	None	0.3034710191343536	-3.35023282426728e-07
51	2632	6.54199910890463e-05	None	0.36949022390751235	6.54199910890463e-05
51	2575	-0.1	None	0.3375764817915781	-0.1
51	2564	-5.85152346387045e-10	None	0.7239066869873324	-5.85152346387045e-10
51	2536	None	None	0.371171530923587	None
51	2555	-0.1	None	0.41465163592918913	-0.1
51	2248	None	None	0.4659829886467214	None
51	2588	-0.1	None	0.315255832662926	-0.1
51	2460	None	None	0.427436059250592	None
51	2599	-0.1	None	0.3325334248813611	-0.1
51	2381	None	None	0.5122146710541073	None
51	1668	None	None	0.4420823369840841	None
51	2604	2.0144080957957102e-07	None	0.5366823489785177	2.0144080957957102e-07
51	2300	None	None	0.41469442531385414	None
51	2644	1.6528979341118294e-05	None	0.1981240962041639	1.6528979341118294e-05
51	2551	-0.1	None	0.3786502302608613	-0.1
51	2574	1.8385970279123948e-07	None	0.3698150015488662	1.8385970279123948e-07
51	2565	-1.2404762271236022e-07	None	0.43302106111591243	-1.2404762271236022e-07
51	2303	None	None	0.4384864842844481	None
51	2224	None	None	0.45735006156524866	None
51	2567	-0.1	None	0.40298020385465555	-0.1
51	2643	-2.0885930147289583e-06	None	0.2892761332393448	-2.0885930147289583e-06
51	2586	-0.1	None	0.629573433699731	-0.1
51	2066	None	None	0.4171135787667602	None
51	1816	None	None	0.4023706525553064	None
51	2630	-0.1	None	0.23024946124879273	-0.1
51	2638	-0.1	None	0.24903270785498507	-0.1
51	2397	None	None	0.3548620441523074	None
51	2591	1.973566107572025e-06	None	0.29051690974561817	1.973566107572025e-06
51	2593	-0.1	None	0.37040105358002345	-0.1
51	2472	None	None	0.350663450336531	None
51	2572	-5.493604656606129e-11	None	0.3034710191343536	-5.493604656606129e-11
51	2583	8.884663787744669e-05	None	0.3488153345255844	8.884663787744669e-05
51	2511	None	None	0.36731591796131247	None
[truncated: 13,001 more rows]
