# Supplementary material for: Constrained by Design: Influence of Genetic Encodings on Evolved Traits of Robots
Source: Front Robot AI. 2021 Jun 15;8:672379. doi: 10.3389/frobt.2021.672379 (PMC8239187; doi:10.3389/frobt.2021.672379)
Supplement: Supplementary file 2 [file DataSheet1.ZIP › hyperplasticodingrep_plane_2_all_measures.tsv]

robot_id	velocity	displacement_velocity	displacement_velocity_hill	head_balance	contacts	branching	branching_modules_count	limbs	extremities	length_of_limbs	extensiveness	coverage	joints	hinge_count	active_hinges_count	brick_count	touch_sensor_count	brick_sensor_count	proportion	width	height	size	absolute_size	sensors	symmetry	avg_period	dev_period	avg_phase_offset	dev_phase_offset	avg_amplitude	dev_amplitude	avg_intra_dev_params	avg_inter_dev_params	sensors_reach	recurrence	synaptic_reception
4373	0.0025311160784314795	0.00018208088398684126	0.00018117400638940507	0.9957779265525306	None	0.25	1	0.4	4	0.7692307692307693	10	0.23809523809523808	0.7692307692307693	14	10	0	0	0	0.7777777777777778	7	9	1.0	15	0.0	1.0	1.2017000969886033e-13	0.5091359268661049	0.0005875548320897469	0.5000894444473628	0.09995757122205662	0.5008715525780582	0.6153380059364403	0.5033659297155267	0	0.9285714285714286	0.0
2773	0.0008217056324327747	5.321580550449787e-05	-4.3635774840271634e-05	0.9985256072035309	None	0	0	0.3333333333333333	2	0.8571428571428571	6	0.36	0.8571428571428571	8	6	0	2	0	1.0	5	5	0.6	9	1.0	0	-0.017130758770806765	0.6807483429500973	-0.10424947470612977	0.5635845938334972	-0.06743027846226725	0.5	0.6015640293395192	0.5836184250209903	0.125	0.25	0.0
4104	0.007243711251409095	0.002066899554508734	0.000313405634202437	0.9910789484004263	None	0.25	1	0.4	4	0.7692307692307693	10	0.23809523809523808	0.7692307692307693	14	10	0	0	0	0.7777777777777778	7	9	1.0	15	0.0	1.0	0.1298965318180612	0.5360485150917634	0.028401709879228076	0.5067280533143448	0.15063101191622663	0.7287676315698859	0.6317815999963977	0.5954589367816631	0	1.0	0.0
4	None	None	None	None	None	0.2	1	0.3333333333333333	4	0.8	12	0.20987654320987653	0.8	16	12	0	0	0	1.0	9	9	1.1333333333333333	17	0.0	1.0	0.0015426394665068448	0.5626881560370788	-0.24847607385102713	0.8612326235185502	0.002701258745624384	0.6273213883584501	0.7738571706058045	0.7039396045690525	0	0	0.0
7051	0.012892979099347677	0.005624599423141714	0.005394721477679027	0.9661795833152926	None	0.25	1	0.4	4	0.75	9	0.25925925925925924	0.75	13	9	0	0	0	0.6666666666666666	6	9	0.9333333333333333	14	0.0	1.0	0.48833956818568824	0.6748158310424152	0.09999955405566477	0.5000018629027209	0.1426805955947657	0.5620557820367028	0.8547271637377698	0.5809128147651976	0	1.0	0.0
1702	None	None	None	None	None	0.5	1	0.6666666666666666	4	0.5	3	0.4	0.5	7	3	0	0	0	0.8	5	4	0.5333333333333333	8	0.0	0.6666666666666666	0.09999965381252289	0.5000016287237292	-0.045116518075584665	0.6039552380529787	2.3352074143939835e-06	0.500010307571673	0.6471175412296778	0.5351105014131817	0	1.0	0.0
131	None	None	None	None	None	0	0	0.2037037037037037	11	0.759493670886076	60	1.0	0.5569620253164557	53	44	27	0	0	1.0	9	9	5.4	81	0.0	1.0	-0.04402039969952482	0.6564495410202492	0.2661915936663731	0.6694600305404451	-0.08738881297594357	0.580092699111932	0.8234349738494479	0.636175582467682	0	0.11320754716981132	0.0
4445	0.019193136072713616	0.0003107931830881284	-0.00031068101930020704	0.9773827881849301	None	0.25	1	0.4	4	0.75	9	0.25925925925925924	0.75	13	9	0	0	0	0.6666666666666666	6	9	0.9333333333333333	14	0.0	1.0	-0.20074070721454587	0.690326796269941	0.03648780194406624	0.5002007958674896	-0.09999999510031288	0.5000016432389073	0.7255457314992763	0.566475560518167	0	1.0	0.0
1977	None	None	None	None	None	0	0	0.2	2	0.8461538461538461	11	0.8333333333333334	0	0	0	14	0	0	0.2222222222222222	2	9	1.0	15	0.0	0.7692307692307693	0	0	0	0	0	0	0	0	0	0	0
784	None	None	None	None	None	0.125	1	0.5555555555555556	10	0.36	9	0.48214285714285715	0.12	10	3	16	2	0	0.875	8	7	1.8	27	0.06896551724137931	0.43478260869565216	0.0792588966376736	0.5839075579143446	8.011486823625755e-13	0.5000000000598324	-0.062126551872693316	0.7384377824942837	0.6408016356221763	0.6127531849554115	0.55	0.3	0.0
4512	0.0040734619543103204	0.0007951312192263968	0.0007683289573837004	0.9956020130090644	None	0.25	1	0.4	4	0.7692307692307693	10	0.23809523809523808	0.7692307692307693	14	10	0	0	0	0.7777777777777778	7	9	1.0	15	0.0	1.0	0.0816288685299326	0.5865376266543948	0.021603046744475603	0.5156844650305462	0.09999997235630997	0.5000023250173797	0.58306442989853	0.5343158060198214	0	0.8571428571428571	0.0
6386	0.008493498453523816	0.0008761803922857852	-0.0007547267782150114	0.9823009388423666	None	0.25	1	0.4	4	0.7692307692307693	10	0.23809523809523808	0.7692307692307693	14	10	0	0	0	0.7777777777777778	7	9	1.0	15	0.0	1.0	1.2851930704933641e-14	0.5000000011581853	0.001311369733379277	0.502951102898847	0.22275534205525468	0.5718908029774475	0.7401986912354463	0.5250934275200966	0	1.0	0.0
3813	0.007732820219215141	0.0017837932981536351	0.00016729630912854263	0.9925610751960563	None	0.25	1	0.4	4	0.75	9	0.25925925925925924	0.75	13	9	0	0	0	0.6666666666666666	6	9	0.9333333333333333	14	0.0	1.0	2.9158899729491606e-07	0.5000017414098954	0.09999995102364076	0.5000005977758287	0.3500347323695954	0.8303394778541551	0.8133790293298344	0.6293310671398777	0	1.0	0.0
3266	0.00016469914998225286	1.1976918785719778e-06	2.3900303008189256e-07	0.9999970866140214	None	0.3333333333333333	1	0.5	4	0.6666666666666666	6	0.3142857142857143	0.6666666666666666	10	6	0	0	0	0.7142857142857143	5	7	0.7333333333333333	11	0.0	1.0	0.0007404702866672143	0.6869569092041213	0.09999627458529045	0.5000220475667677	0.09999999967252444	0.5000000088172379	0.6148787681639817	0.5651294240523168	0	1.0	0.0
5661	1.989591112161255e-07	2.206466552137943e-08	1.980130602170226e-09	0.9999961758815875	None	0.25	1	0.4	4	0.75	9	0.25925925925925924	0.75	13	9	0	0	0	0.6666666666666666	6	9	0.9333333333333333	14	0.0	1.0	0.09999964580269144	0.5000436711694869	0.09999999999999924	0.5000000000007528	1.909105993073487e-05	0.5001088937429223	0.6156859911879301	0.5000508549714895	0	1.0	0.0
7224	0.012152878042585285	0.006862349377633145	0.0016881255456553173	0.9928300170279105	None	0.25	1	0.4	4	0.75	9	0.25925925925925924	0.75	13	9	0	0	0	0.6666666666666666	6	9	0.9333333333333333	14	0.0	1.0	0.306187915674448	0.5278606026804524	0	0.5	-0.002051055765162562	0.6500318305303564	0.8152359367665838	0.5605954554887936	0	1.0	0.0
4161	0.004331823263953778	0.001283449039669871	-0.0012119254565016659	0.996888494150982	None	0.25	1	0.4	4	0.7692307692307693	10	0.23809523809523808	0.7692307692307693	14	10	0	0	0	0.7777777777777778	7	9	1.0	15	0.0	1.0	-0.09987875735229591	0.5006389873965287	0.010624903847144762	0.5764215788753906	-0.08066256016379054	0.5433607109878492	0.6235488052163944	0.5402904691155956	0	0.8571428571428571	0.0
5138	0.011354927296158559	0.0007383281537010097	-2.4037977633365765e-05	0.9777885522491977	None	0.25	1	0.4	4	0.75	9	0.25925925925925924	0.75	13	9	0	0	0	0.6666666666666666	6	9	0.9333333333333333	14	0.0	1.0	0.0016792886558188308	0.5048619458753798	4.234668923521382e-06	0.5	0.2960021473640223	0.7962351059581966	0.801391645487284	0.6132020475968774	0	1.0	0.0
2140	None	None	None	None	None	0.16666666666666666	1	0.42857142857142855	6	0.5555555555555556	10	0.6666666666666666	0.5	15	9	4	3	0	0.8333333333333334	6	5	1.3333333333333333	20	0.5	0.13333333333333333	0.06012646001785549	0.5966815327937666	0.027570468352383748	0.5138923195326143	0.09005797276509928	0.5402787119312307	0.5694454392422575	0.5505521322338398	1.0	1.0	0.7653173541585415
4456	0.0043231116122946145	0.0004012290105291954	0.00039394888214293127	0.9945749831465998	None	0.25	1	0.4	4	0.7692307692307693	10	0.23809523809523808	0.7692307692307693	14	10	0	0	0	0.7777777777777778	7	9	1.0	15	0.0	1.0	0.09496384843332253	0.5650104005362626	0.01770517140548241	0.5047940027938443	0.14325867064315667	0.7480307974278395	0.6299870816288208	0.6121309939850396	0	1.0	0.0
7473	8.405457869206708e-05	2.9502116303677747e-06	-2.944125807834745e-06	0.9999997398668268	None	0.2	1	0.3333333333333333	4	0.8	12	0.20987654320987653	0.8	16	12	0	0	0	1.0	9	9	1.1333333333333333	17	0.0	1.0	0.4321325697651856	0.6990714190512343	0.14348879783900542	0.5	0.09999998874397698	0.500023928704467	0.8136611864328662	0.569789381459346	0	0.25	0.0
6934	0.014338704655402854	0.007661278677731288	0.0014746037595161888	0.9671131492420895	None	0.25	1	0.4	4	0.7692307692307693	10	0.23809523809523808	0.7692307692307693	14	10	0	0	0	0.7777777777777778	7	9	1.0	15	0.0	1.0	0.5604410420583659	0.6605196781526456	0.09992144464840509	0.5005302370241344	0.09999714332028672	0.5000074635035655	0.897584150822992	0.5554181918185608	0	1.0	0.0
1051	None	None	None	None	None	0	0	0.5	2	0.75	3	0.5	0.75	5	3	0	0	0	0.75	4	3	0.4	6	0.0	0	0.1628297818460177	0.5222757481182542	0.04067957798749088	0.5413635353526796	0.07148273882536918	0.5554107366720423	0.6380870028125488	0.5397121954439137	0	1.0	0.0
5181	0.0010297907291642694	0.00039943589914787585	-0.0003990640125918484	0.9970665940340496	None	0.25	1	0.4	4	0.75	9	0.25925925925925924	0.75	13	9	0	0	0	0.6666666666666666	6	9	0.9333333333333333	14	0.0	1.0	0.099648716679486	0.6192778101531963	0.06875351910077353	0.5546706406286035	-0.005212643593270921	0.6208375226153561	0.606994040752071	0.5986195026014066	0	1.0	0.0
3494	0.00940616549242259	0.000421403232570123	-5.788497279629277e-05	0.9902211006531381	None	0.25	1	0.4	4	0.75	9	0.25925925925925924	0.75	13	9	0	0	0	0.6666666666666666	6	9	0.9333333333333333	14	0.0	1.0	0.09995930132369664	0.5013455185919418	0.09989282403217005	0.5045010996052494	0.05602196048299751	0.6924395905338764	0.5514425786434993	0.5691323766285297	0	1.0	0.0
1106	None	None	None	None	None	1.0	1	0.8	4	0.4	2	0.4375	0.4	6	2	0	0	0	1.0	4	4	0.4666666666666667	7	0.0	0.6666666666666666	-0.04851229518413418	0.5076928429055358	0.02545435237365662	0.5042211736249091	-0.02583354923943426	0.6334485779720483	0.5870591852302803	0.5493965891782058	0	1.0	0.0
1741	None	None	None	None	None	0.5	1	0.6666666666666666	4	0.3333333333333333	2	0.6666666666666666	0	0	0	7	0	0	0.75	4	3	0.5333333333333333	8	0.0	1.0	0	0	0	0	0	0	0	0	0	0	0
5350	0.0024354648341718813	0.0005912766023150183	0.00010563033814922718	0.9971723084559442	None	0.25	1	0.4	4	0.75	9	0.25925925925925924	0.75	13	9	0	0	0	0.6666666666666666	6	9	0.9333333333333333	14	0.0	1.0	0.09999999953550232	0.5000000355163932	0.008559520667131398	0.6699760241551385	-0.048307670494088115	0.6711400740514868	0.6801139605867452	0.6162845618289516	0	1.0	0.0
3302	0.00012313368288607664	2.144395703825038e-06	-1.6852509904837766e-06	0.9999976470502905	None	0.25	1	0.4	4	0.7692307692307693	10	0.23809523809523808	0.7692307692307693	14	10	0	0	0	0.7777777777777778	9	7	1.0	15	0.0	1.0	0.3604379388130243	0.575319333330356	0.09999623129566963	0.5000134693103737	-0.09884340188384766	0.5033648115106962	0.8669978711407814	0.5264005129110387	0	1.0	0.0
1780	None	None	None	None	None	0	0	0.25	1	1.0	3	1.0	0	0	0	4	0	0	0.2	1	5	0.3333333333333333	5	0.0	0	0	0	0	0	0	0	0	0	0	0	0
6925	0.00283268030414349	0.0026153513589047537	-0.002570391094509463	0.9992377646216879	None	0.25	1	0.36363636363636365	4	0.7857142857142857	11	0.2222222222222222	0.7857142857142857	15	11	0	0	0	0.8888888888888888	8	9	1.0666666666666667	16	0.0	1.0	0.09999999999999991	0.500000000000016	0.11854151366863122	0.6322210103486923	0.09850075930233212	0.5062303217697178	0.5229881409699413	0.5470833715132918	0	1.0	0.0
4933	0.0017124709330015406	0.00017951403989986176	-0.00016367865186165068	0.9988625948257565	None	0.25	1	0.4	4	0.7692307692307693	10	0.23809523809523808	0.7692307692307693	14	10	0	0	0	0.7777777777777778	9	7	1.0	15	0.0	1.0	-0.029615735599207604	0.5028116776125519	0.06377152603983045	0.5387033878464084	-0.19294877203676492	0.6226638757230148	0.7422386731233769	0.5553753448453882	0	0	0.0
994	None	None	None	None	None	0	0	0.2972972972972973	11	0.660377358490566	35	0.873015873015873	0.41509433962264153	31	22	23	0	0	0.7777777777777778	9	7	3.6666666666666665	55	0.0	0.8333333333333334	1.0129442669174501e-06	0.5000007742689909	0.05017576968845923	0.6361326914484631	-0.0998717358838617	0.5030805416689774	0.6510077970054089	0.5474355227128291	0	0.9354838709677419	0.0
3882	0.018233695642169083	0.0014040891543544778	0.0012593918534370742	0.9861664121118602	None	0.3333333333333333	1	0.4444444444444444	4	0.7272727272727273	8	0.28888888888888886	0.7272727272727273	12	8	0	0	0	0.5555555555555556	5	9	0.8666666666666667	13	0.0	1.0	0.37861017293180727	0.7590174876908934	0.08095810541049023	0.5659289340179342	0.09464235198310755	0.672415894097921	0.7902379661340416	0.6705258374657668	0	1.0	0.0
1542	None	None	None	None	None	0.25	1	0.45454545454545453	5	0.5714285714285714	8	0.2962962962962963	0.2857142857142857	7	4	8	7	0	0.6666666666666666	6	9	1.0666666666666667	16	0.4117647058823529	0.14285714285714285	9.798727953759656e-12	0.5000000000575239	-0.09992788852316783	0.6269294148168346	-0.09930170551114936	0.5067741373335748	0.6152750804786541	0.5453884171626163	1.0	1.0	0.0
6211	0.00037822749799861736	0.0001909504031716632	-7.190778411503081e-05	0.9997374685620916	None	0.25	1	0.4	4	0.7692307692307693	10	0.23809523809523808	0.7692307692307693	14	10	0	0	0	0.7777777777777778	9	7	1.0	15	0.0	1.0	0.04413904953710613	0.5124701765391728	8.662111661149692e-05	0.5047438415043979	0.04192285467824767	0.5588338756831636	0.5580424750550804	0.5254195437337146	0	1.0	0.0
6782	0.0021288083350065688	0.0004805215390380406	0.0004790514286991135	0.9978832861028607	None	0	0	0.42857142857142855	3	0.75	6	0.5555555555555556	0.75	9	6	0	1	0	0.2222222222222222	2	9	0.6666666666666666	10	1.0	1.0	0.0525975435860318	0.5824912120997363	0.07214611383655599	0.5	0.09995507901658372	0.5177276922976867	0.5484262764415683	0.533611649834279	1.0	1.0	0.0
6354	0.0030849939491619147	0.00011488558061074665	7.828047324102298e-05	0.9955045332289444	None	0.25	1	0.4	4	0.7692307692307693	10	0.23809523809523808	0.7692307692307693	14	10	0	0	0	0.7777777777777778	7	9	1.0	15	0.0	1.0	0.08215435723466565	0.5959270811107866	0.017927383888691948	0.5	0.09999956381825213	0.5000014433416934	0.5872092856160033	0.5323322153202098	0	0.9285714285714286	0.0
773	None	None	None	None	None	0	0	0.21428571428571427	3	0.7894736842105263	15	0.84	0.10526315789473684	3	2	17	6	0	1.0	5	5	1.4	21	0.16216216216216217	0	0.07566912444554677	0.5178723690760009	0.048872410070239326	0.5053719933864614	0.09627964312476135	0.5013200952343344	0.5482374126788524	0.5081900290971205	0.3333333333333333	1.0	0.0
1161	None	None	None	None	None	0	0	0.5	2	0.75	3	1.0	0.75	5	3	0	2	0	0.16666666666666666	6	1	0.4	6	1.0	0.4	0.04289810476063362	0.6496253276600075	-0.09809816412919224	0.5	0.013166226220922676	0.5173633022044182	0.6453826058774947	0.5569907420076212	1.0	1.0	0.0
3923	0.0031069914417165096	0.0008369981135873827	5.506087495991654e-05	0.9945230255031092	None	0.25	1	0.36363636363636365	4	0.7857142857142857	11	0.2222222222222222	0.7857142857142857	15	11	0	0	0	0.8888888888888888	9	8	1.0666666666666667	16	0.0	1.0	0.1367027268802495	0.5172021672751588	0.08310634354752569	0.5642427220289307	-0.008984832338591816	0.6655260072257952	0.6460332382811884	0.5838061492362349	0	1.0	0.0
4479	0.0028942704123710453	0.0005645661563386176	0.0004815838373835126	0.9969155029702271	None	0.25	1	0.4	4	0.75	9	0.25925925925925924	0.75	13	9	0	0	0	0.6666666666666666	6	9	0.9333333333333333	14	0.0	1.0	0.03135907145779846	0.5078826001640552	0.09999684062376542	0.500011751164985	0.32378284487096537	0.7495669923059247	0.7784386808333177	0.592898678750696	0	1.0	0.0
6722	0.0038481927394397944	0.0002284375082652735	0.0002041793469650016	0.9948575683218174	None	0.25	1	0.4	4	0.7692307692307693	10	0.23809523809523808	0.7692307692307693	14	10	0	0	0	0.7777777777777778	7	9	1.0	15	0.0	1.0	0.010030288525495078	0.5724074992670867	0.736592308665163	0.9695307812391162	0.09996176045471097	0.5487737812636202	0.9599276499361029	0.7884872724649863	0	1.0	0.0
6588	5.161733992122848e-05	8.197172137094907e-07	8.167909773336097e-07	0.9999995254469461	None	0.3333333333333333	1	0.4444444444444444	4	0.7272727272727273	8	0.28888888888888886	0.7272727272727273	12	8	0	0	0	0.5555555555555556	9	5	0.8666666666666667	13	0.0	1.0	0.09954554969153624	0.5057354381032134	-0.049440736324594725	0.5	0.024490520543982253	0.5080333669138164	0.6475965146659235	0.5045897870568128	0	1.0	0.0
4918	0.0020200755533142474	0.0002483953663597686	-0.00021610995739093256	0.9967679188186465	None	0.25	1	0.4	4	0.7692307692307693	10	0.23809523809523808	0.7692307692307693	14	10	0	0	0	0.7777777777777778	7	9	1.0	15	0.0	1.0	9.585612514406038e-08	0.562643847421792	0.003639726740942425	0.5793648630589074	0.0999999997566581	0.5005119016928856	0.6137409185045783	0.5476972894020159	0	0.9285714285714286	0.0
7145	0.0005462887048656004	4.337498142216041e-05	4.239189771889823e-05	0.9994485025792175	None	0.25	1	0.4	4	0.75	9	0.25925925925925924	0.75	13	9	0	0	0	0.6666666666666666	6	9	0.9333333333333333	14	0.0	1.0	-0.0261720023065178	0.6684072840643459	0.09997665962101868	0.5001142142713323	0.045029117999686216	0.515349103729939	0.6269173370602922	0.5632315430751107	0	1.0	0.0
100	None	None	None	None	None	0	0	0	0	0	0	1.0	0	0	0	0	0	0	1.0	1	1	0.06666666666666667	1	0.0	0	0	0	0	0	0	0	0	0	0	0	0
5758	0.009290329027619322	0.0017260403162763808	-3.807118289427375e-05	0.9972307991402634	None	0.25	1	0.4	4	0.7692307692307693	10	0.23809523809523808	0.7692307692307693	14	10	0	0	0	0.7777777777777778	7	9	1.0	15	0.0	1.0	0.09999999993793923	0.5000000002315137	0.02756341925673832	0.5066789414933669	0.10357457171828166	0.6754500454930152	0.5932087476271211	0.5629686547749633	0	1.0	0.0
3090	0.0037393149302663983	0.00017412783140885368	-0.00016787230804311097	0.9960024196499984	None	0	0	0.42857142857142855	3	0.75	6	0.5555555555555556	0.75	9	6	0	1	0	0.2222222222222222	2	9	0.6666666666666666	10	1.0	1.0	0.10385781249898614	0.581993666721133	-0.08040515072701601	1.0	0.4328758688567067	0.508201529737246	0.8940667825709575	0.9999999400434414	1.0	1.0	0.0
4098	0.0008958421556988307	0.0001969674355487614	-6.488476668659573e-05	0.99554362256918	None	0.25	1	0.4	4	0.75	9	0.25925925925925924	0.75	13	9	0	0	0	0.6666666666666666	6	9	0.9333333333333333	14	0.0	1.0	0.09944824168460928	0.5826348840330235	0.10796279516827856	0.5000000000000001	0.03598177966168649	0.6481191781230653	0.5941214905141743	0.5780549363147203	0	1.0	0.0
6638	0.016461355262256432	0.006927338416099309	0.006927229091193853	0.9724299402818634	None	0.25	1	0.4	4	0.75	9	0.25925925925925924	0.75	13	9	0	0	0	0.6666666666666666	6	9	0.9333333333333333	14	0.0	1.0	0.21110334463585617	0.599441951884677	0.0233807997866828	0.5272290214281469	0.09682766572144033	0.5040327067456823	0.6926825406688255	0.5439112131560553	0	1.0	0.0
2916	4.040372461598962e-07	1.7353555405419197e-07	-1.73199989556457e-07	0.9999380433887722	None	0	0	0.375	3	0.8	8	0.3	0.8	11	8	0	0	0	0.625	8	5	0.8	12	0.0	0.8571428571428571	3.2910783983031747e-22	0.500000000029101	0.045079084891967686	0.6400512849428935	0.00015818756212455413	0.5003373733847721	0.5548323296227851	0.5479303894882228	0	1.0	0.0
3456	0.002566322808478261	0.00024138106819287557	0.0002344639395473023	0.9958127077002257	None	0.25	1	0.4	4	0.7692307692307693	10	0.23809523809523808	0.7692307692307693	14	10	0	0	0	0.7777777777777778	7	9	1.0	15	0.0	1.0	0.10582048569832195	0.6070506621568992	0.30277739996426395	0.576375223709044	0.07311955181510146	0.5972866453215846	0.745771165787484	0.5936330541106392	0	1.0	0.0
5667	0.005210506845781217	0.0007089895552655815	-0.0005861742758134554	0.9906242923905565	None	0.25	1	0.4	4	0.75	9	0.25925925925925924	0.75	13	9	0	0	0	0.6666666666666666	6	9	0.9333333333333333	14	0.0	1.0	0.16141485378603776	0.607684743908055	0.015783020545394804	0.5430169484628773	-0.03304675555949381	0.6766039536006014	0.6671380313235928	0.6105039484202974	0	1.0	0.0
6812	0.0030167152688999536	0.0006109054521588217	0.00044898031796560087	0.994851945554751	None	0.25	1	0.4	4	0.75	9	0.25925925925925924	0.75	13	9	0	0	0	0.6666666666666666	6	9	0.9333333333333333	14	0.0	1.0	-0.09994909752012758	0.5004904145141457	0.09977100382970945	0.7296140660144563	0.115296549862378	0.6270524041202253	0.727277389795323	0.6235725420549725	0	0.15384615384615385	0.0
572	None	None	None	None	None	0.16666666666666666	1	0.42857142857142855	6	0.5789473684210527	11	0.3333333333333333	0.3684210526315789	9	7	11	1	0	0.7777777777777778	9	7	1.4	21	0.041666666666666664	0.2222222222222222	-0.0880267307159305	0.5228122029817351	-0.0385937714785343	0.6828339102933972	0.08552774073696026	0.5530101382787929	0.6858804896886183	0.5883123055733773	0.4444444444444444	0.6666666666666666	0.0
3500	0.006378193456670465	0.0024561158722630366	-0.0013425439021015572	0.9933499004390878	None	0.25	1	0.4	4	0.7692307692307693	10	0.23809523809523808	0.7692307692307693	14	10	0	0	0	0.7777777777777778	9	7	1.0	15	0.0	1.0	-0.09625063761599711	0.6079017556761482	0.022947458532346157	0.5788309662141288	0.09681673632945018	0.5012118691072054	0.6892840369928057	0.563105402860507	0	1.0	0.0
2294	None	None	None	None	None	0	0	0.4375	7	0.45454545454545453	10	0.4897959183673469	0.045454545454545456	5	1	18	0	0	1.0	7	7	1.6	24	0.0	0.4444444444444444	0.19008320652259444	0.9199010680645859	0.07866452204370918	0.5786978949540758	0.019958043509207865	0.5154321744246237	0.6957324331466483	0.7191119335335717	0	0.6	0.0
1045	None	None	None	None	None	0	0	1.0	1	0	0	1.0	0	1	0	0	0	0	0.5	1	2	0.13333333333333333	2	0.0	0	0	0	0	0	0	0	0	0	0	0	0
7183	0.0009212479562939311	3.6947903827071776e-05	3.504159125018185e-05	0.9992681272098825	None	0.25	1	0.4	4	0.75	9	0.25925925925925924	0.75	13	9	0	0	0	0.6666666666666666	6	9	0.9333333333333333	14	0.0	1.0	0.050128535770142334	0.5343002959697282	0	0.5	0.06151936087334296	0.5426652792426117	0.5786107142455453	0.5256852175937405	0	1.0	0.0
4950	1.280376653195899e-10	9.969771150186791e-13	3.7717491621948064e-13	0.9999999999999978	None	0.3333333333333333	1	0.5	4	0.6666666666666666	6	0.4074074074074074	0.6666666666666666	10	6	0	0	0	0.3333333333333333	3	9	0.7333333333333333	11	0.0	1.0	1.2320880564356286e-08	0.5480035393631796	0.005995852751863449	0.5	6.738405544699573e-16	0.500000000100623	0.5070657098428831	0.5160451053320916	0	1.0	0.0
2464	None	None	None	None	None	0	0	0.5	2	0.75	3	1.0	0.75	5	3	0	2	0	0.16666666666666666	1	6	0.4	6	1.0	0.4	1.085693786403325e-06	0.5000079635092881	0.019577557670586124	0.5	-0.09662815505621981	0.5	0.6243335507404465	0.5000026545030962	1.0	1.0	0.0
2842	0.009369062846041118	0.007442654658312074	0.0010692380452663258	0.9995481893643707	None	0	0	0.42857142857142855	3	0.75	6	0.5555555555555556	0.75	9	6	0	1	0	0.2222222222222222	9	2	0.6666666666666666	10	1.0	1.0	0.09999999998792675	0.5000000127052746	0.020616161938402232	0.6843361708466034	-0.0998425410516994	0.5009372748716916	0.7088398373547302	0.5644331182881561	1.0	1.0	0.0
5188	0.004937760437923431	0.00020545168059076107	-2.4173728340565092e-05	0.9863899898358561	None	0.25	1	0.4	4	0.7692307692307693	10	0.23809523809523808	0.7692307692307693	14	10	0	0	0	0.7777777777777778	7	9	1.0	15	0.0	1.0	0.30982790061145715	0.7103049500390188	0.03992507140487535	0.5076608905933339	-0.03227873746757056	0.6785435411234313	0.796654730971507	0.6360358042038675	0	1.0	0.0
1615	None	None	None	None	None	0.2222222222222222	2	0.42857142857142855	9	0.5862068965517241	17	0.4305555555555556	0.5517241379310345	25	16	5	2	0	0.8888888888888888	9	8	2.066666666666667	31	0.4	0.8333333333333334	0.01722343857596669	0.6582775530379918	0.09056543764808594	0.5482409588048085	0.09972745199888228	0.5003529828812922	0.5919417474346289	0.5704127188516338	1.0	1.0	0.0
7285	0.007503073307422211	0.0013091089626774753	0.0012665489120675462	0.9967350005611546	None	0.25	1	0.36363636363636365	4	0.7857142857142857	11	0.2222222222222222	0.7857142857142857	15	11	0	0	0	0.8888888888888888	9	8	1.0666666666666667	16	0.0	1.0	0.000101762698638311	0.6350350713265867	-0.09753422997573097	0.5	0.20409482249893918	0.6411262625363187	0.7881599584905863	0.5934014749412638	0	0.5333333333333333	0.0
1459	None	None	None	None	None	0	0	0.42857142857142855	6	0.5789473684210527	11	0.4375	0.3684210526315789	13	7	7	6	0	0.75	6	8	1.4	21	0.5	0.35294117647058826	-0.07974811141584714	0.6182734618686614	0.05032999680849469	0.5794965515592543	0.0616640672757085	0.5804849921180119	0.6725197605028648	0.5928836964921448	1.0	1.0	0.0
1175	None	None	None	None	None	0.25	1	0.4	4	0.7692307692307693	10	0.23809523809523808	0.7692307692307693	14	10	0	0	0	0.7777777777777778	9	7	1.0	15	0.0	1.0	0.09999999946843585	0.5000000033804984	-0.08109416796667204	0.5393309409850979	3.6367432156880538e-06	0.5257748499611798	0.6771397973367105	0.5217230123611661	0	0.9285714285714286	0.0
4485	0.01004163713241179	0.00312753398755563	-0.0026684847795267275	0.9965215935154359	None	0.25	1	0.4	4	0.75	9	0.25925925925925924	0.75	13	9	0	0	0	0.6666666666666666	6	9	0.9333333333333333	14	0.0	1.0	0.09556790867559159	0.5517279202102529	0.09999989809732712	0.5000002459811949	0.09999984678891408	0.5000006511985503	0.5052224655655408	0.5172979477306675	0	0.15384615384615385	0.0
1212	None	None	None	None	None	0.5	1	0.6666666666666666	4	0.5714285714285714	4	0.375	0.5714285714285714	8	4	0	0	0	0.6666666666666666	4	6	0.6	9	0.0	0.6666666666666666	-0.09379817459327125	0.5211180555392545	0.09131904711616338	0.5375496500317662	0.003374607903916262	0.5081174734139035	0.6735687032542803	0.5222750110418741	0	1.0	0.0
2860	9.869891439990902e-05	1.7653448956900138e-06	-1.7649041926068284e-06	0.9999991342763073	None	0.5	1	0.5714285714285714	4	0.625	5	0.35714285714285715	0.625	9	5	0	0	0	0.5714285714285714	7	4	0.6666666666666666	10	0.0	1.0	0.09084038033681494	0.8498831780184171	0.017725726215148726	0.6732855324007299	0.06281715554537737	0.5482265567688962	0.7002521216609662	0.7075315178905616	0	0.6666666666666666	0.0
4345	0.00022977664095134338	7.941834553433621e-07	-2.811767176552173e-07	0.9999972655294475	None	0.25	1	0.4	4	0.7692307692307693	10	0.23809523809523808	0.7692307692307693	14	10	0	0	0	0.7777777777777778	7	9	1.0	15	0.0	1.0	0.03749463546307926	0.5708364211022403	0.0996127997382891	0.5015758797601937	-0.007088311838873001	0.6807004780851175	0.6096980805958749	0.5865012450074626	0	0.7857142857142857	0.0
7088	0.0020971333773242276	0.00018832042156345796	-0.00016218313121670204	0.9984311902422811	None	0.25	1	0.4	4	0.75	9	0.25925925925925924	0.75	13	9	0	0	0	0.6666666666666666	6	9	0.9333333333333333	14	0.0	1.0	0.029736204807778045	0.6188322637485117	0	0.5	0.0987887056480282	0.505502323504466	0.6029704105828411	0.5421170373341281	0	1.0	0.0
4785	0.005721375720571746	0.0053005028501542295	0.0002503369949290851	0.9829112920365446	None	0.25	1	0.4	4	0.7692307692307693	10	0.23809523809523808	0.7692307692307693	14	10	0	0	0	0.7777777777777778	9	7	1.0	15	0.0	1.0	0.424004039335971	0.5959394997002901	0.02175095389861955	0.6233137537239165	0.06686240661385134	0.9631648252007314	0.8712256023305913	0.7998452983100787	0	0	0.0
5925	0.010697538687610881	0.004012539250089506	-0.0040125291056991	0.9859968114213614	None	0.25	1	0.4	4	0.7692307692307693	10	0.23809523809523808	0.7692307692307693	14	10	0	0	0	0.7777777777777778	7	9	1.0	15	0.0	1.0	0.09999925275730974	0.5000993030744572	0.13743075833716673	0.5515808985747283	0.3460847844861962	0.6268174504502808	0.7469994885612085	0.5602101610734732	0	1.0	0.0
2424	None	None	None	None	None	0.5	1	0.6666666666666666	4	0.5714285714285714	4	0.375	0.5714285714285714	8	4	0	0	0	0.6666666666666666	4	6	0.6	9	0.0	0.6666666666666666	-0.08665267625559592	0.6944670908699979	0.0007328999063135399	0.5011246798828386	0.01783553893237015	0.6761159859120112	0.6255549104466979	0.6272697550081646	0	1.0	0.0
2581	0.00035088008186359574	6.15948973275112e-06	-6.098112384963011e-06	0.9999989288060084	None	0.3333333333333333	1	0.5	4	0.7	7	0.3333333333333333	0.7	11	7	0	0	0	0.4444444444444444	9	4	0.8	12	0.0	1.0	6.52278518371847e-14	0.5060617460223653	0.020650361448386785	0.6787577095722472	0.21763518794231795	0.6775797354048708	0.723437191346505	0.6236327001501473	0	0.7272727272727273	0.0
3820	1.3504306366613493e-10	4.7244251140053434e-12	3.9852312137546036e-14	0.9999999999999996	None	0.25	1	0.4	4	0.7692307692307693	10	0.23809523809523808	0.7692307692307693	14	10	0	0	0	0.7777777777777778	7	9	1.0	15	0.0	1.0	0.032298030050154934	0.6637058728338115	-0.05066670049212489	0.5017582914571647	7.902762784127648e-27	0.5000000000000008	0.5904649876824613	0.5569917517892655	0	0.7857142857142857	0.0
4208	0.0041008881216042644	0.0005706837436118815	-0.0004899929802552151	0.9937894932034189	None	0.25	1	0.36363636363636365	4	0.7857142857142857	11	0.2222222222222222	0.7857142857142857	15	11	0	0	0	0.8888888888888888	8	9	1.0666666666666667	16	0.0	1.0	0.11367305098644767	0.5753145723841201	0.3709834625879321	0.537216454446414	0.09986013578244057	0.5066501560772051	0.7842911240800012	0.539857923999033	0	1.0	0.0
843	None	None	None	None	None	0.08333333333333333	1	0.34615384615384615	9	0.6486486486486487	24	0.5416666666666666	0.2972972972972973	17	11	21	4	0	0.8888888888888888	8	9	2.6	39	0.1	0.7741935483870968	0.0433737180489471	0.6490050856337608	0.21232230169332583	0.6190975046276271	0.11655304015160035	0.718624672679446	0.7309622055523001	0.6635927097634987	1.0	1.0	0.0
4096	0.0068913998089057404	0.0019993370920525395	0.0005893757081835584	0.9909165759051409	None	0.25	1	0.4	4	0.7692307692307693	10	0.23809523809523808	0.7692307692307693	14	10	0	0	0	0.7777777777777778	7	9	1.0	15	0.0	1.0	0.0999996941380968	0.5001057434834892	0.09576382848626332	0.5583822527180167	0.09999959152809777	0.5043504074172642	0.5184186589447444	0.5210229423755637	0	1.0	0.0
3377	0.006018834683106757	0.00019834221774171778	0.00012142783672863949	0.9977696072324206	None	0.25	1	0.4	4	0.75	9	0.25925925925925924	0.75	13	9	0	0	0	0.6666666666666666	6	9	0.9333333333333333	14	0.0	1.0	-0.09512290090572607	0.5636723514870312	0.09997262444620209	0.5002666603387804	-0.09684411618476656	0.5948330707950145	0.6970748610788302	0.5532249146254148	0	1.0	0.0
802	None	None	None	None	None	0.25	1	0.4	4	0.7692307692307693	10	0.23809523809523808	0.7692307692307693	14	10	0	0	0	0.7777777777777778	9	7	1.0	15	0.0	1.0	0.19007352291467097	0.5375890066355874	-0.03078012923089334	0.6342192870401597	4.764819592150884e-06	0.5000021137047976	0.7292224463408673	0.5581530918575763	0	1.0	0.0
3726	0.0018339647312486766	0.00018530677771540105	-0.0001529561659636529	0.9962710360914234	None	0.25	1	0.4	4	0.7692307692307693	10	0.23809523809523808	0.7692307692307693	14	10	0	0	0	0.7777777777777778	9	7	1.0	15	0.0	1.0	0.2560173224622503	0.6296143323084634	0.1630830899617392	0.5888100971139315	0.04067267523881368	0.5480575586425481	0.7095051344839751	0.5892370383134624	0	1.0	0.0
3775	0.003824753459824752	0.00117286502818793	-0.0009384106727629444	0.9961316167553151	None	0.25	1	0.4	4	0.7692307692307693	10	0.23809523809523808	0.7692307692307693	14	10	0	0	0	0.7777777777777778	7	9	1.0	15	0.0	1.0	0.09999995163266275	0.500032693305113	0.15967816406807425	0.5093038778191648	0.16185687545740315	0.6650322034062193	0.5939951780376274	0.55997252442868	0	1.0	0.0
6057	0.008252318530533629	0.0030708570796331275	0.0030470501834169456	0.9912008124054577	None	0.25	1	0.4	4	0.7692307692307693	10	0.23809523809523808	0.7692307692307693	14	10	0	0	0	0.7777777777777778	7	9	1.0	15	0.0	1.0	0.09609776419285375	0.538232142179451	0.09999999637856058	0.5000000021634218	0.18251038429276828	0.627845619310088	0.5981799172092604	0.5561137203861277	0	1.0	0.0
855	None	None	None	None	None	0	0	0.25	1	1.0	3	1.0	1.0	4	3	0	3	0	0.2	1	5	0.3333333333333333	5	1.0	0	0.009066992199981899	0.6709984076959947	-0.02575348310445307	0.6101276338948183	0.005324687472047453	0.5099282345818147	0.5786754191808802	0.5987093702207916	1.0	1.0	0.0
6870	0.006225128013175042	0.002472004499968048	-0.0015800794245436312	0.9996933210427027	None	0.25	1	0.4	4	0.75	9	0.25925925925925924	0.75	13	9	0	0	0	0.6666666666666666	6	9	0.9333333333333333	14	0.0	1.0	0.09406819422429405	0.5168369434868794	3.8763258799832274e-05	0.561094839757832	0.09999999991111526	0.5000000005977273	0.6111957884706684	0.5260580230501318	0	1.0	0.0
4543	0.0033665383864105356	0.0015847846258630457	0.0012582615710082685	0.9969745209843348	None	0.25	1	0.36363636363636365	4	0.7857142857142857	11	0.2222222222222222	0.7857142857142857	15	11	0	0	0	0.8888888888888888	8	9	1.0666666666666667	16	0.0	1.0	0.09993871765623491	0.5008631094246915	0.09728145389763883	0.5	0.099999982752231	0.5000013849646663	0.5031682908430184	0.5002881650503168	0	1.0	0.0
3344	0.00034448689249180406	6.699977427291398e-07	8.092273308512011e-08	0.9999972914161497	None	0.25	1	0.4	4	0.7692307692307693	10	0.23809523809523808	0.7692307692307693	14	10	0	0	0	0.7777777777777778	9	7	1.0	15	0.0	1.0	4.556653502784209e-05	0.5154994557521517	-0.08156050390294443	0.659574993219973	-0.09999836030059796	0.5000122277167938	0.6156311766039884	0.5599984603656898	0	0	0.0
2610	0.00031339743577531973	3.2159722147981785e-07	2.983966070301488e-08	0.9999892382899804	None	0	0	0.27586206896551724	8	0.6585365853658537	27	0.6825396825396826	0.17073170731707318	13	7	29	0	0	0.7777777777777778	7	9	2.8666666666666667	43	0.0	0.5	0.04164216486296156	0.5331622550660913	-0.09999962733892384	0.50000317263964	0.09999999999346931	0.5000000164300176	0.6984149008808839	0.5110695906214505	0	0.5384615384615384	0.0
7203	0.02057520709613446	0.010432269438285598	0.009356292089932572	0.9888863594634978	None	0.25	1	0.4	4	0.75	9	0.25925925925925924	0.75	13	9	0	0	0	0.6666666666666666	6	9	0.9333333333333333	14	0.0	1.0	0.3849542261283202	0.6476023510197573	0.07660721643710762	0.5	0.09999888330633816	0.5003710857074527	0.8024604335187034	0.5506589949849904	0	0.6153846153846154	0.0
4316	0.009655125820207479	0.0003693712524849503	0.0003060490432930532	0.978081361246485	None	0.25	1	0.4	4	0.75	9	0.25925925925925924	0.75	13	9	0	0	0	0.6666666666666666	9	6	0.9333333333333333	14	0.0	1.0	0.3001228379346256	0.6442056245146277	0.1333475657604425	0.6071128590325516	-0.09033412718166275	0.5777269020166863	0.8149243774510538	0.6100293140365566	0	1.0	0.0
4073	0.001727210801576488	0.00014979095899786998	0.00014633731739157368	0.9932609234823698	None	0.3333333333333333	1	0.4444444444444444	4	0.7272727272727273	8	0.2708333333333333	0.7272727272727273	12	8	0	0	0	0.75	6	8	0.8666666666666667	13	0.0	0.8571428571428571	-0.029256502426725783	0.6259439616344958	0.09738686036697944	0.5155331956467625	0.08396202721974191	0.5730136176753414	0.6406466081118182	0.5720912309807368	0	1.0	0.0
5457	0.00442052944954043	0.002269259823262536	0.002043587734118602	0.9947673950926359	None	0.25	1	0.4	4	0.75	9	0.25	0.75	13	9	0	0	0	0.875	8	7	0.9333333333333333	14	0.0	1.0	0.09582117091598906	0.5261134407433141	0.06370912176390274	0.5	0.09633085124132854	0.5874242301697771	0.5397212489369264	0.5380824596415269	0	1.0	0.0
795	None	None	None	None	None	0	0	0.5	5	0.38461538461538464	5	0.5	0.15384615384615385	5	2	9	10	0	0.8333333333333334	5	6	1.0	15	0.5263157894736842	0	-0.09103110465291545	0.9826640078794001	0.014776945244489973	0.584793114256815	-0.06912555416389309	0.6343236549830684	0.7743687655379039	0.8380230343678092	0.0	0.8	0.0
1534	None	None	None	None	None	0	0	0.34615384615384615	9	0.6111111111111112	22	0.7755102040816326	0.3888888888888889	20	14	17	1	0	1.0	7	7	2.533333333333333	38	0.03125	0.6451612903225806	5.6914653073328784e-11	0.5000092044951848	-0.09999107096366518	0.5000341540268138	0.039949157895159744	0.5135029110007363	0.6430342214497592	0.5045163950219965	1.0	1.0	0.0
3695	0.0005047039963804015	8.5050571258463e-07	-1.3641935001099483e-07	0.9999971917426688	None	0.25	1	0.4	4	0.7692307692307693	10	0.23809523809523808	0.7692307692307693	14	10	0	0	0	0.7777777777777778	7	9	1.0	15	0.0	1.0	-0.037468978708354105	0.583068608654444	0.09999545730659362	0.5000052716575593	0.06460038787880817	0.9945837155781406	0.6689464370010106	0.8640612801649245	0	1.0	0.0
5418	0.003637979604430995	0.0009069090419399301	-0.0008680950575868628	0.9948389928372742	None	0.25	1	0.4	4	0.75	9	0.25925925925925924	0.75	13	9	0	0	0	0.6666666666666666	6	9	0.9333333333333333	14	0.0	1.0	2.0185084632188306e-16	0.5000000000004536	3.7252860644392483e-09	0.5000410580073229	-0.06827032764452107	0.6521807644702576	0.5874792856471885	0.5522092570548768	0	1.0	0.0
1443	None	None	None	None	None	0	0	0.25	1	1.0	3	1.0	1.0	4	3	0	3	0	0.2	5	1	0.3333333333333333	5	1.0	0	0.09792742779019448	0.5078257359332612	-0.07259599733828574	0.5075702704436388	0.14055327335961587	0.6403903211101543	0.715960069323964	0.5530205435114235	1.0	1.0	0.0
7113	0.005297533643112748	0.0054650434199564075	0.005465043373236295	0.9973223005902654	None	0.3333333333333333	1	0.5	4	0.6666666666666666	6	0.4074074074074074	0.6666666666666666	10	6	0	0	0	0.3333333333333333	3	9	0.7333333333333333	11	0.0	1.0	0.09987293740807542	0.5035942385097731	0.06698607893347694	0.5	0.0999728296557191	0.500288336950179	0.5386702907211403	0.5012942095775029	0	0.9	0.0
2069	None	None	None	None	None	0	0	0.3333333333333333	2	0.8333333333333334	5	1.0	0.8333333333333334	7	5	0	2	0	0.125	1	8	0.5333333333333333	8	1.0	0.8571428571428571	0.06387615315758413	0.5068907183667134	0.09360065219010427	0.5000000000000001	-0.2446411201002579	0.5	0.8218962610849345	0.5022970353941842	1.0	1.0	0.0
1010	None	None	None	None	None	1.0	1	1.0	4	0.25	1	0.5	0.25	5	1	0	0	0	0.75	4	3	0.4	6	0.0	1.0	-0.0798619717155968	0.5287553717184887	0.09798090800375452	0.508177482818262	3.1117052572808244e-08	0.5000000659969931	0.6742114989176563	0.5123193113942982	0	1.0	0.0
4698	0.003396896185646992	0.00012832474304744242	-1.3304362792474964e-05	0.9961813836045658	None	0.14285714285714285	1	0.29411764705882354	5	0.782608695652174	18	0.30864197530864196	0.782608695652174	23	18	1	0	0	1.0	9	9	1.6666666666666667	25	0.0	1.0	-0.05436488810123706	0.6193629095324654	0.27915438331080317	1.0	0.07614811685523448	0.5911695033400656	0.8787876799769152	0.9999999232532427	0	1.0	0.0
5162	0.002194733230966368	0.0005870810045915459	-0.00043070284108736337	0.9985248105820789	None	0.25	1	0.36363636363636365	4	0.7857142857142857	11	0.2222222222222222	0.7857142857142857	15	11	0	0	0	0.8888888888888888	8	9	1.0666666666666667	16	0.0	1.0	0.09999970812746437	0.5001404040159683	0.09786980163569983	0.5000000000000001	0.0999999999988971	0.5000000002944989	0.5025102697836314	0.5000468014379159	0	0.8	0.0
7456	0.0002827618841819378	1.7946656653262642e-06	-6.03918646870067e-07	0.9999981344143163	None	0.3333333333333333	1	0.4444444444444444	4	0.7272727272727273	8	0.28888888888888886	0.7272727272727273	12	8	0	0	0	0.5555555555555556	5	9	0.8666666666666667	13	0.0	1.0	0.025865481528766398	0.5084381325584164	0.09991451642441643	0.5000000000000001	0.15134937916129165	0.7302701650828104	0.624654539249294	0.5849797250933516	0	1.0	0.0
5958	0.007524413602964923	0.0033885945045019536	0.0033710212599144247	0.997687059093464	None	0.25	1	0.4	4	0.75	9	0.25925925925925924	0.75	13	9	0	0	0	0.6666666666666666	9	6	0.9333333333333333	14	0.0	1.0	0.0999777964680366	0.5018916218376835	0.09999910986444889	0.5000001194370323	-0.06123454833992896	0.6548442312924606	0.6811451470071509	0.5537884345148277	0	1.0	0.0
4379	0.014539944123941263	0.0013808052554755072	-0.0006362539201748722	0.9772753412101772	None	0.25	1	0.4	4	0.75	9	0.25925925925925924	0.75	13	9	0	0	0	0.6666666666666666	9	6	0.9333333333333333	14	0.0	1.0	0.24528579672678422	0.6343809851291302	-0.00033795972046222285	0.588258425086225	0.16509594666898492	0.5197111762896051	0.745027186660303	0.5814928317313007	0	0.9230769230769231	0.0
15	None	None	None	None	None	0	0	0.21212121212121213	7	0.7446808510638298	35	0.7777777777777778	0.06382978723404255	6	3	42	9	0	0.7777777777777778	7	9	3.2666666666666666	49	0.10588235294117647	0.6666666666666666	-0.09769185319299048	0.5086797930343183	0.0010326022723404413	0.567524091135442	-0.09330759311668202	0.5132011504796747	0.6138307074792367	0.5299056048595316	0.0	0.16666666666666666	0.0
4029	0.012460937031478474	0.008323142807508956	-0.00011360538990172787	0.9735198960840579	None	0.25	1	0.4	4	0.7692307692307693	10	0.23809523809523808	0.7692307692307693	14	10	0	0	0	0.7777777777777778	9	7	1.0	15	0.0	1.0	0.37338431974173714	0.6180739217662431	0.12512860388883362	0.5617833076796204	0.08917052248189393	0.657356046341519	0.8018095478266623	0.6131183611903709	0	0.8571428571428571	0.0
6521	0.006754509948473398	0.0056129682203652125	0.0056129393962466665	0.9967842405952507	None	0.3333333333333333	1	0.5	4	0.6666666666666666	6	0.4074074074074074	0.6666666666666666	10	6	0	0	0	0.3333333333333333	3	9	0.7333333333333333	11	0.0	1.0	0.0999997043018947	0.5000383521035211	0.28590565735512985	0.5018701028881019	0.1410972023012095	0.6994372186112903	0.6996989539624978	0.5705472863608724	0	0	0.0
6161	0.0005296789323817741	0.0004193058091874434	-0.0004092722375349138	0.9994977282704988	None	0.25	1	0.4	4	0.75	9	0.25925925925925924	0.75	13	9	0	0	0	0.6666666666666666	6	9	0.9333333333333333	14	0.0	1.0	0.09999999158775733	0.5000001450960364	0.03278807394150424	0.5815848164470576	-0.029307226537172205	0.5743777923629704	0.6294449142257599	0.5522270064554182	0	1.0	0.0
3549	None	None	None	None	None	0.3333333333333333	1	0.625	5	0.4444444444444444	4	0.4583333333333333	0.2222222222222222	6	2	4	7	0	0.6666666666666666	6	4	0.7333333333333333	11	0.875	0.4	0.04196452682321825	0.5275577486674498	0.09999884748860446	0.5000280547959478	0.09769230869782114	0.5103057056684555	0.5666809663326803	0.5126376158707531	1.0	1.0	0.0
4942	0.00022998803110790112	3.562727757423645e-06	-2.6334662731735793e-06	0.9999962289867179	None	0.25	1	0.4	4	0.75	9	0.25925925925925924	0.75	13	9	0	0	0	0.6666666666666666	9	6	0.9333333333333333	14	0.0	1.0	0.16065485626205367	0.5833772827069503	0.017237891466800975	0.5419367293259467	-0.0999989467810954	0.5000327756879316	0.7445559833003589	0.5419781261336796	0	1.0	0.0
3389	0.0040130876307960285	8.123148213034478e-05	-7.37190514098762e-05	0.9858922192343685	None	0.2	2	0.5454545454545454	12	0.4	12	0.5079365079365079	0.3	21	9	10	2	0	0.7777777777777778	7	9	2.1333333333333333	32	0.16666666666666666	0.46153846153846156	5.1812761576071194e-11	0.5000266582387661	-0.06103039668034247	0.5699336188727515	0.0787965023808905	0.7336811273478462	0.6239325502136309	0.6062769217894076	0.0	0	0.0
238	None	None	None	None	None	0	0	0.17647058823529413	6	0.7916666666666666	38	0.6172839506172839	0	1	0	48	8	0	1.0	9	9	3.3333333333333335	50	0.08080808080808081	0.6363636363636364	0	0	0	0	0	0	0	0	0	0	0
2855	0.0004223514811801242	3.214411042883602e-05	-8.87919678742471e-07	0.9981154198720253	None	0	0	0.3333333333333333	1	1.0	2	1.0	1.0	3	2	0	3	0	0.25	4	1	0.26666666666666666	4	1.0	0	-0.06553962856671584	0.5312951317735826	0.10249733480360301	0.5075499121432612	-0.09996606268190804	0.5	0.7077569877509903	0.5129592905243306	1.0	1.0	0.5
2929	0.00023918647202668557	1.1645517563323096e-06	-9.789240244513862e-07	0.9999960808172285	None	0.25	1	0.4	4	0.75	9	0.25	0.75	13	9	0	0	0	0.875	7	8	0.9333333333333333	14	0.0	0.8571428571428571	-0.009741049492469725	0.6652957828843774	0.09635753949935513	0.5078023623919277	0.01596083433999293	0.6733742320548515	0.6442996094929443	0.6178803119449839	0	1.0	0.0
7185	0.004218878701865714	0.0015486740761217169	-9.804027643277514e-05	0.9962128478828434	None	0.25	1	0.4	4	0.7692307692307693	10	0.23809523809523808	0.7692307692307693	14	10	0	0	0	0.7777777777777778	7	9	1.0	15	0.0	1.0	7.902762784127648e-27	0.5	0.1709834598347597	0.5306846532817385	0.21855909600826112	0.5540488953407342	0.7200072233326702	0.5282977848456394	0	1.0	0.0
2775	0.0011247035847702308	0.00023224167145102987	0.00022482816224459118	0.9957848085286454	None	0.1111111111111111	1	0.4	8	0.6071428571428571	17	0.5555555555555556	0.25	11	7	18	7	0	0.6666666666666666	6	9	2.0	30	0.19444444444444445	0.5	0.09999999986105683	0.5000000006019298	0.009489589515803854	0.5593937023363643	0.09980111360264501	0.5007167187357419	0.6050510077855297	0.5201198527282395	1.0	0.9090909090909091	0.0
1338	None	None	None	None	None	0.3333333333333333	1	0.375	3	0.7	7	0.48	0.1	3	1	8	8	0	1.0	5	5	0.8	12	0.4444444444444444	0.25	0.0001707921369179523	0.5904580741923983	0.02925907738988494	0.5194066231521534	0.08751427951877971	0.5298607088183719	0.5899488029877259	0.5467885409598237	1.0	1.0	0.0
1749	None	None	None	None	None	0	0	0.3333333333333333	2	0.6666666666666666	4	0.8	0	0	0	7	12	0	0.4	5	2	0.5333333333333333	8	0.6666666666666666	0	0	0	0	0	0	0	0	0	0	0	0
4350	0.0014801663763626342	0.00023845566790315788	8.875373911404515e-05	0.993833611148859	None	0.25	1	0.4	4	0.75	9	0.25925925925925924	0.75	13	9	0	0	0	0.6666666666666666	6	9	0.9333333333333333	14	0.0	1.0	0.021752645742095476	0.5688419109814761	-0.0118735704617642	0.5394770957016819	0.09819794901026033	0.568638288878834	0.6159396948418979	0.5590286982791878	0	1.0	0.0
1819	None	None	None	None	None	0	0	0.3333333333333333	2	0.7142857142857143	5	0.45	0	0	0	8	6	0	0.8	4	5	0.6	9	0.3	0	0	0	0	0	0	0	0	0	0	0	0
1214	None	None	None	None	None	0	0	0.5	2	0.75	3	0.5	0.5	3	2	2	3	0	0.75	3	4	0.4	6	0.42857142857142855	0	0.0018756777248570833	0.5010354704413504	0.10120569367846362	0.555578424316028	0.009357671821076845	0.5054122023452731	0.6090723565122894	0.5207404014075202	1.0	1.0	0.5
2872	0.012315693767697157	0.0009162955676057864	-0.0006720396374014175	0.9836199904004702	None	0.25	1	0.4	4	0.75	9	0.25925925925925924	0.75	13	9	0	0	0	0.6666666666666666	6	9	0.9333333333333333	14	0.0	1.0	0.17881730034786059	0.6540653130427383	0.023577295184580852	0.5816206635440644	0.3419777469913686	0.7271459757187676	0.7858269793329634	0.6567533293703315	0	1.0	0.0
6551	0.004158900481884951	0.00304507129661668	0.003033387305066872	0.9944213370554934	None	0.25	1	0.4	4	0.7692307692307693	10	0.23809523809523808	0.7692307692307693	14	10	0	0	0	0.7777777777777778	7	9	1.0	15	0.0	1.0	0.09999610545488165	0.5000438345755207	0.09712227676317156	0.548366394743879	0.09952716202536352	0.5017281619657898	0.5031266041389061	0.516757091702352	0	1.0	0.0
5675	0.0023773929598352593	0.0010584769354744666	0.0005423454171333491	0.9979856773780637	None	0.25	1	0.4	4	0.7692307692307693	10	0.23809523809523808	0.7692307692307693	14	10	0	0	0	0.7777777777777778	7	9	1.0	15	0.0	1.0	7.902762784127648e-27	0.5	0.2178685371304987	0.5370926614721174	0.1881059476682807	0.7467514873241717	0.7285141218135918	0.6010882713660294	0	1.0	0.0
14	None	None	None	None	None	0	0	0	0	0	0	1.0	0	0	0	0	4	0	1.0	1	1	0.06666666666666667	1	1.0	0	0	0	0	0	0	0	0	0	0	0	0
5110	0.010203532908258204	0.0013579778215751352	-0.0013575244878355909	0.996565272297001	None	0.25	1	0.4	4	0.7692307692307693	10	0.23809523809523808	0.7692307692307693	14	10	0	0	0	0.7777777777777778	9	7	1.0	15	0.0	1.0	0.09999985483804039	0.5000005074839585	0.031592212611560734	0.5053427051278104	0.0968052450832156	0.5102442347561769	0.5774757369908665	0.5051961744291753	0	1.0	0.0
3874	0.0026475989765403604	0.002327727002790524	0.0018857467685454241	0.9982325699136454	None	0.25	1	0.36363636363636365	4	0.7857142857142857	11	0.2222222222222222	0.7857142857142857	15	11	0	0	0	0.8888888888888888	8	9	1.0666666666666667	16	0.0	1.0	0.09999999123917241	0.5000000255047912	0.02351623716694939	0.6735946572086141	-0.007245741367093568	0.6812380659411064	0.6777510556072567	0.6212017054911083	0	1.0	0.0
4804	0.004041630228407126	0.0006789038513682991	0.0006685542525874996	0.9825498871901086	None	0.25	1	0.4	4	0.7692307692307693	10	0.23809523809523808	0.7692307692307693	14	10	0	0	0	0.7777777777777778	7	9	1.0	15	0.0	1.0	0.3191896549405498	0.5635476608419479	0.03151158909691191	0.5071561212532315	-0.0062181616674069785	0.6650619627916275	0.8083267232087838	0.5801472616170665	0	0	0.0
3548	0.01855364023457799	0.0015780817043956291	0.0014988305859430396	0.9940566749297166	None	0.25	1	0.4	4	0.75	9	0.25925925925925924	0.75	13	9	0	0	0	0.6666666666666666	6	9	0.9333333333333333	14	0.0	1.0	0.09999007392053286	0.500335627113244	0.09999999650237165	0.5000000232491545	0.18816854255463158	0.7473083410707033	0.608380868543397	0.5894962971346415	0	1.0	0.0
3023	1.973847207966719e-05	4.2937062407949126e-07	-9.114639638180494e-08	0.9998833838031485	None	1.0	1	1.0	4	0.0	0	0.5555555555555556	0	4	0	0	0	0	1.0	3	3	0.3333333333333333	5	0.0	1.0	0	0	0	0	0	0	0	0	0	0	0
70	None	None	None	None	None	0	0	0	0	0	0	1.0	0	0	0	0	4	0	1.0	1	1	0.06666666666666667	1	1.0	0	0	0	0	0	0	0	0	0	0	0	0
4476	0.0115495660940535	0.001595995634442033	0.0015940263334900306	0.9835839990317639	None	0.25	1	0.4	4	0.75	9	0.25925925925925924	0.75	13	9	0	0	0	0.6666666666666666	6	9	0.9333333333333333	14	0.0	1.0	0.16844525006455394	0.5501241698148926	0.26939827029200264	0.5298415549212317	0.1684534883916075	0.5787825340384727	0.6174803542207417	0.5530049445514125	0	0.7692307692307693	0.0
1809	None	None	None	None	None	1.0	1	0.75	3	0.25	1	0.5	0	0	0	5	3	0	0.75	4	3	0.4	6	0.21428571428571427	0.6666666666666666	0	0	0	0	0	0	0	0	0	0	0
522	None	None	None	None	None	0	0	0.5	2	0.3333333333333333	1	0.8333333333333334	0	1	0	3	0	0	0.6666666666666666	3	2	0.3333333333333333	5	0.0	0.6666666666666666	0	0	0	0	0	0	0	0	0	0	0
476	None	None	None	None	None	0.1	1	0.36363636363636365	8	0.6333333333333333	19	0.4444444444444444	0.4666666666666667	21	14	10	3	0	0.8888888888888888	8	9	2.1333333333333333	32	0.17647058823529413	0.6086956521739131	0.003096373707733583	0.503212354565802	0.18415089385615221	0.9999998264185715	0.024989508792765864	0.5393998716355753	0.7163307697789193	0.9947580107555035	0.9523809523809523	0.9047619047619048	0.0
5369	0.0031775280969422418	0.0008573105336739761	0.0006550984508249933	0.9961472078789804	None	0.25	1	0.4	4	0.7692307692307693	10	0.23809523809523808	0.7692307692307693	14	10	0	0	0	0.7777777777777778	7	9	1.0	15	0.0	1.0	0.08314345523053612	0.6447795855439805	0.1158381575772035	0.5	-0.09003105681446097	0.5346979696712594	0.7119630959222166	0.5609606682943357	0	0.9285714285714286	0.0
1625	None	None	None	None	None	0.2	1	0.5833333333333334	7	0.4	6	0.7083333333333334	0.3333333333333333	12	5	4	2	0	0.6666666666666666	4	6	1.1333333333333333	17	0.4	0.3076923076923077	0.02922832795862369	0.6682614793428432	3.336706229982227e-05	0.5000864312420326	3.581712098748296e-05	0.5003572969624581	0.5864091480382627	0.5582433446738808	0.0	0.08333333333333333	0.0
4803	0.0003188980610550228	1.3842952515337473e-06	1.016498250167343e-06	0.9999599666525186	None	0.25	1	0.4	4	0.75	9	0.25	0.75	13	9	0	0	0	0.875	8	7	0.9333333333333333	14	0.0	1.0	1.3972629437498038e-06	0.5019994005552556	0.0965826140534465	0.5000000000000001	0.09971352441481454	0.5012952891226926	0.6136501938743022	0.501098232644783	0	0.46153846153846156	0.0
6160	0.0006047354852415645	4.863679128015578e-05	2.1178671472348396e-05	0.999371014741388	None	0.25	1	0.4	4	0.75	9	0.25925925925925924	0.75	13	9	0	0	0	0.6666666666666666	9	6	0.9333333333333333	14	0.0	1.0	-0.016206942439510843	0.6549802513205023	0.24797928264685823	0.53849184041787	0.128689697023172	0.6633488542070505	0.7505500660057888	0.6203835735604307	0	0.7692307692307693	0.0
6817	6.173080776525357e-11	5.808468930648111e-13	-3.2772709301978036e-13	0.9999999999999996	None	0.25	1	0.4	4	0.7692307692307693	10	0.23809523809523808	0.7692307692307693	14	10	0	0	0	0.7777777777777778	9	7	1.0	15	0.0	1.0	0.09999999981739127	0.5000000474194122	-0.03438382788245758	0.6434438420132139	9.781818488436728e-20	0.5	0.6391695002673324	0.5490371299973447	0	1.0	0.0
2704	1.8093130639920557e-05	4.939967665977778e-06	-4.939967649902646e-06	0.998591261890693	None	0	0	0.5	1	1.0	1	1.0	1.0	2	1	0	3	0	0.3333333333333333	1	3	0.2	3	1.0	0	0.05487638270048047	0.500377041707317	0.0924972979763411	0.5	0.08346435269461563	0.5	0.5400027790661154	0.5001256805902812	1.0	1.0	0.0
3683	None	None	None	None	None	0.16666666666666666	1	0.5	7	0.5263157894736842	10	0.4375	0.47368421052631576	15	9	5	3	0	0.75	6	8	1.4	21	0.375	0.5555555555555556	-0.15230471950583788	0.9678621794835633	0.09711726245633037	0.5070781782612603	0.09866618930828795	0.6543959476163677	0.7649869647307787	0.7953145353910138	1.0	1.0	0.0
1762	None	None	None	None	None	0	0	0.25	3	0.75	12	1.0	0	2	0	15	16	0	0.2222222222222222	2	9	1.2	18	0.5	1.0	0	0	0	0	0	0	0	0	0	0	0
4072	0.008630326989461725	0.0019042655238472343	-0.0015872780510571317	0.996640482572978	None	0.25	1	0.4	4	0.7692307692307693	10	0.23809523809523808	0.7692307692307693	14	10	0	0	0	0.7777777777777778	7	9	1.0	15	0.0	1.0	0.09959650623935427	0.5812047634582368	-0.08424264225296485	0.6266878720112197	0.09999999400352651	0.5000000262176492	0.7028456563375579	0.570016454471492	0	1.0	0.0
7034	0.0005125192010753355	1.3977522153513376e-06	-1.182790809571027e-06	0.9999972248327311	None	0.25	1	0.4	4	0.7692307692307693	10	0.23809523809523808	0.7692307692307693	14	10	0	0	0	0.7777777777777778	7	9	1.0	15	0.0	1.0	0.013433173498874667	0.6709609079215418	0.09974255278804174	0.5000000000000001	0.37773367340429365	0.5720722897818815	0.8339713663938232	0.5828008381842306	0	1.0	0.0
375	None	None	None	None	None	0	0	0.42857142857142855	3	0.625	5	0.6666666666666666	0.625	8	5	1	0	0	0.6	5	3	0.6666666666666666	10	0.0	0	0.12633333709092007	0.5686470117599963	0.11933057774051972	0.5308793887389522	0.0007986444500530009	0.5010735796852424	0.6401303330894421	0.5336409658116341	0	1.0	0.0
3041	5.97997205139065e-06	1.635603383690685e-07	1.627418728250751e-07	0.99999874306972	None	0.25	1	0.36363636363636365	4	0.7857142857142857	11	0.2222222222222222	0.7857142857142857	15	11	0	0	0	0.8888888888888888	9	8	1.0666666666666667	16	0.0	1.0	0	0.5	0.0006166945696838439	0.5734867437784078	-0.08942313647631712	0.6713156411880253	0.614926632051393	0.5833994591453553	0	1.0	0.0
5010	0.0009880914422047214	0.00019410364030733024	-0.0001830582713507619	0.9985819730058015	None	0.25	1	0.4	4	0.7692307692307693	10	0.23809523809523808	0.7692307692307693	14	10	0	0	0	0.7777777777777778	7	9	1.0	15	0.0	1.0	-0.022699642043269807	0.6698984689456411	0.09999995660391856	0.50000016470496	0.030175228233856745	0.6539247751382539	0.6603719410043671	0.6101685824176042	0	1.0	0.0
7290	8.043943934870482e-05	3.246811296854368e-06	1.1359511360772526e-06	0.9999954849709453	None	0	0	0.3333333333333333	3	0.8181818181818182	9	0.28888888888888886	0.8181818181818182	12	9	0	1	0	0.5555555555555556	5	9	0.8666666666666667	13	1.0	1.0	0.3949947352678459	0.6214060817908815	-0.1878518091840394	0.5000000000000001	0.03857827105294799	0.6805310434798743	0.9261186842493141	0.6028237305926754	1.0	1.0	0.0
2952	9.388857127865334e-09	8.74632353023744e-09	-8.72395166068314e-09	0.999998924190699	None	1.0	1	1.0	4	0.25	1	0.5	0.25	5	1	0	0	0	0.75	3	4	0.4	6	0.0	1.0	0.035389663816036365	0.5099106137469629	-0.04512499069834809	0.5313953446132911	1.0284964872134299e-13	0.5000000000016377	0.581637632860398	0.5137793816457328	0	1.0	0.0
330	None	None	None	None	None	0	0	0.4166666666666667	5	0.4666666666666667	7	0.5666666666666667	0.2	6	3	10	0	0	0.8333333333333334	6	5	1.1333333333333333	17	0.0	0.3333333333333333	1.0890144867774663e-08	0.500024767100383	0.02535902436342267	0.5474212305980655	0.17871691830532765	0.606743084391247	0.6838768566329764	0.5518131772156598	0	1.0	0.0
7255	0.0001651867368407021	8.350342374630873e-05	-5.6720700756985987e-05	0.9985418021801291	None	0.25	1	0.4	4	0.7692307692307693	10	0.23809523809523808	0.7692307692307693	14	10	0	0	0	0.7777777777777778	9	7	1.0	15	0.0	1.0	0.09993490904577726	0.5002006424023808	0	0.5	0.06596607606500036	0.5037486989288336	0.6022609722630159	0.5013164674858155	0	1.0	0.0
5709	0.0038456637684324804	0.0007222175147449326	0.0006151978896568513	0.9957634484530037	None	0.25	1	0.36363636363636365	4	0.7857142857142857	11	0.2222222222222222	0.7857142857142857	15	11	0	0	0	0.8888888888888888	8	9	1.0666666666666667	16	0.0	1.0	-0.07922230201574479	0.6608801636087209	0.061546887267361315	0.5039568293584354	0.2078470486390856	0.7068961817858359	0.7632524279759881	0.6274130173852602	0	0.9333333333333333	0.0
7323	0.012789828241488709	0.0005437819968307279	-0.0002569340240197894	0.9953861459377215	None	0.3333333333333333	1	0.5	4	0.6666666666666666	6	0.34375	0.6666666666666666	10	6	0	0	0	0.5	8	4	0.7333333333333333	11	0.0	0.8571428571428571	0.09998627465114367	0.5001026284672738	0.09270193892524313	0.5	0.09997760313093415	0.5000877778222629	0.508571456452722	0.5000634687636191	0	1.0	0.0
5488	0.002111891068965793	0.0005533112205945579	-0.0005453404265577039	0.9972049100630072	None	0.25	1	0.4	4	0.7692307692307693	10	0.23809523809523808	0.7692307692307693	14	10	0	0	0	0.7777777777777778	7	9	1.0	15	0.0	1.0	0.048624416792260254	0.5670005819051906	4.794884445756485e-08	0.5000011310358422	0.06968693094164329	0.5981342569488048	0.5863624076502065	0.5553822973254627	0	1.0	0.0
6084	0.0004088851487679909	2.460787736478116e-06	-4.931009435082709e-07	0.9999975448361248	None	0.25	1	0.4	4	0.7692307692307693	10	0.23809523809523808	0.7692307692307693	14	10	0	0	0	0.7777777777777778	7	9	1.0	15	0.0	1.0	0.09970615084558701	0.5093047496137155	-0.04383328463223391	0.5	0.09999585618429392	0.50001157637845	0.6631419636083529	0.5031057601677187	0	0.9285714285714286	0.0
3939	0.0001918386329842306	5.6451652200228664e-05	4.8728624090593364e-05	0.9998455718426192	None	0	0	0.5	2	0.6666666666666666	2	0.5555555555555556	0.6666666666666666	4	2	0	0	0	1.0	3	3	0.3333333333333333	5	0.0	0	0.05880699621063436	0.5243732833108401	-0.04723415967693837	0.5956988708177797	0.11156004987130012	0.5079106137256427	0.6594526575188168	0.5429597242599135	0	1.0	0.0
7114	2.628422475495282e-05	1.75775844862547e-05	-1.757668928571603e-05	0.9996151569440109	None	0.3333333333333333	1	0.5	4	0.7	7	0.3333333333333333	0.7	11	7	0	0	0	0.4444444444444444	4	9	0.8	12	0.0	1.0	0.09279327989975651	0.6429582259543437	0.15913071550293637	0.5000006524109298	0.020350710992852013	0.5023542724294359	0.6394949065585691	0.5496398323371857	0	1.0	0.0
7064	0.014051749479149021	0.0069174365001864755	-0.0047704512020173544	0.9954488485015368	None	0.25	1	0.4	4	0.75	9	0.25925925925925924	0.75	13	9	0	0	0	0.6666666666666666	6	9	0.9333333333333333	14	0.0	1.0	0.09050620910500326	0.6594350588381136	0.058372028954551826	0.9999546073795473	0.3354707732775163	0.6075306932516041	0.7908555534586614	0.9758560019610039	0	1.0	0.0
5467	0.0008024395902553749	0.0004748153790021789	-0.0004748139387791211	0.9986505955419008	None	0.25	1	0.4	4	0.75	9	0.25	0.75	13	9	0	0	0	0.875	7	8	0.9333333333333333	14	0.0	1.0	0.13360447790135038	0.5922078978906113	2.6514924724422432e-14	0.5000000000046307	0.03660987279671528	0.6336838591424059	0.6525890903006276	0.576165339001078	0	0	0.0
2064	None	None	None	None	None	0	0	0.5	2	0.75	3	0.6	0.75	5	3	0	2	0	0.4	5	2	0.4	6	1.0	0	1.8490687907655975e-15	0.5000000000000042	0.31372623012383366	0.9682145500518214	0.09999994625610306	0.5000001456005986	0.7872674180231829	0.7574620450419937	1.0	1.0	0.0
2306	None	None	None	None	None	0	0	0.6	3	0.6	3	0.5833333333333334	0.6	6	3	0	1	0	0.3333333333333333	6	2	0.4666666666666667	7	1.0	0.4	0.011115052004338414	0.5986070495046986	0.09663456744591262	0.5063325705130958	0.09972649623370888	0.5005020180434417	0.5993395836240856	0.5355237307358497	1.0	1.0	0.0
5492	0.009461363715619963	0.0005116237257057014	1.4281673181945872e-06	0.9601314004388116	None	0.25	1	0.4	4	0.75	9	0.25925925925925924	0.75	13	9	0	0	0	0.6666666666666666	6	9	0.9333333333333333	14	0.0	1.0	0.0008815025348132633	0.5200071534725434	0	0.5	0.06459055588435575	0.648410095158194	0.5901847341595929	0.5574229608060202	0	1.0	0.0
7245	0.006427551083053403	0.0018439126079705615	-5.3954719662346255e-05	0.9907666982689244	None	0.25	1	0.4	4	0.7692307692307693	10	0.23809523809523808	0.7692307692307693	14	10	0	0	0	0.7777777777777778	7	9	1.0	15	0.0	1.0	2.3535138067469513e-24	0.5000000000000338	0.03433578351510461	0.5418276344122476	0.09997856036303608	0.5000290573081033	0.6032693558638098	0.5139812463902993	0	1.0	0.0
342	None	None	None	None	None	0	0	0.4444444444444444	4	0.5454545454545454	6	0.5416666666666666	0	1	0	11	13	0	0.6666666666666666	4	6	0.8666666666666667	13	0.52	0.2222222222222222	0	0	0	0	0	0	0	0	0	0	0
7308	0.014309980315389048	0.005627700774400938	0.005627564979405988	0.944607786288799	None	0.25	1	0.4	4	0.75	9	0.25925925925925924	0.75	13	9	0	0	0	0.6666666666666666	6	9	0.9333333333333333	14	0.0	1.0	0.6498408187093547	0.6815901260894228	1.6385832378286597e-21	0.5	0.099605152552339	0.5036727551958495	0.9459764471998041	0.5642904959620093	0	1.0	0.0
2223	None	None	None	None	None	0	0	0.5714285714285714	4	0.25	2	1.0	0	4	0	5	8	0	0.4	2	5	0.6666666666666666	10	0.8	0	0	0	0	0	0	0	0	0	0	0	0
2423	None	None	None	None	None	0	0	0.75	3	0.5	2	0.6	0.5	5	2	0	0	0	0.4	2	5	0.4	6	0.0	0.5	0.006671522221159083	0.523211823060174	0.09580814658795613	0.5625181992379401	0.42700495491412455	0.5386363255962113	0.858446379159476	0.5415006740400404	0	0	0.0
7305	0.0004424882177203433	1.2065234336310346e-05	8.952977933312791e-06	0.9999975946079929	None	0.25	1	0.4	4	0.7692307692307693	10	0.23809523809523808	0.7692307692307693	14	10	0	0	0	0.7777777777777778	7	9	1.0	15	0.0	1.0	0.09999999999999815	0.5000000000008356	0.2340913076481242	0.5630520108703623	0.09999999999999999	0.6011660216592978	0.6529683076047778	0.5550989725232366	0	0.9285714285714286	0.0
6056	0.01546606219485637	0.001746932366721087	0.0008750390070460857	0.9957122258014949	None	0.25	1	0.4	4	0.75	9	0.25925925925925924	0.75	13	9	0	0	0	0.6666666666666666	6	9	0.9333333333333333	14	0.0	1.0	-0.09998693947990518	0.5001122973753178	0.12692202995021962	0.5747464932657786	0.2476069473997303	0.6916522508998725	0.808599770439948	0.5914225614359161	0	1.0	0.0
5754	0.002884734566064812	0.00027016401872416164	-0.00026734194089909316	0.9991076282069009	None	0.25	1	0.4	4	0.7692307692307693	10	0.23809523809523808	0.7692307692307693	14	10	0	0	0	0.7777777777777778	7	9	1.0	15	0.0	1.0	1.0622521206310221e-26	0.5	-0.14538461828357502	0.5487477280638542	0.09999999957364406	0.5000000024196612	0.7325254625407926	0.5162952511583546	0	1.0	0.0
6022	0.01883017973668093	0.006114350290141167	-0.0057021218907531476	0.9930489761705206	None	0.25	1	0.36363636363636365	4	0.7857142857142857	11	0.2222222222222222	0.7857142857142857	15	11	0	0	0	0.8888888888888888	8	9	1.0666666666666667	16	0.0	1.0	0.09587282181862769	0.5365234667134146	0	0.5	0.360050992363065	0.6563506306164518	0.8212458173279081	0.565736257640884	0	0	0.0
7369	0.00016429130687480896	2.349488990570937e-06	2.3493661577136433e-06	0.9999986203374486	None	0.25	1	0.36363636363636365	4	0.7857142857142857	11	0.2222222222222222	0.7857142857142857	15	11	0	0	0	0.8888888888888888	8	9	1.0666666666666667	16	0.0	1.0	0.0999989947702846	0.5000060022885534	0	0.5	0.09934627206807967	0.5041273858435293	0.6153527159244406	0.5013778238072173	0	1.0	0.0
4911	0.0003108058810851314	1.3918145762162361e-05	1.0687467228457222e-05	0.9998766521850867	None	0.3333333333333333	1	0.4444444444444444	4	0.7272727272727273	8	0.28888888888888886	0.7272727272727273	12	8	0	0	0	0.5555555555555556	5	9	0.8666666666666667	13	0.0	1.0	0.09998183938504285	0.5001386287624635	0.6850946450972294	1.0	-0.002442832577164783	0.6555121062954359	0.9582091357150018	1.0	0	0	0.0
5774	0.005377937367659956	0.0032970817957923724	0.0032953215828665774	0.9949219173594014	None	0.25	1	0.4	4	0.75	9	0.25	0.75	13	9	0	0	0	0.875	7	8	0.9333333333333333	14	0.0	1.0	0.09784444010526332	0.6016172874318405	0.0022013611166282463	0.5037820395736196	0.18104371379869585	0.685243086838111	0.6795188809451563	0.5991128338115156	0	0.9230769230769231	0.0
6351	0.0026270764810157423	0.0004337449112104513	-0.0004335972905837213	0.9968760133756861	None	0.25	1	0.4	4	0.7692307692307693	10	0.23809523809523808	0.7692307692307693	14	10	0	0	0	0.7777777777777778	7	9	1.0	15	0.0	1.0	0.005489642793432984	0.6644336930358475	0.33490856787731593	0.5610194609256227	0.09999999987169388	0.5000000001721429	0.790450053178112	0.5767563794224614	0	1.0	0.0
7526	0.005644594887948901	0.0009749703189300878	0.0007450146019408512	0.9911859803479185	None	0.25	1	0.4	4	0.75	9	0.25925925925925924	0.75	13	9	0	0	0	0.6666666666666666	6	9	0.9333333333333333	14	0.0	1.0	0.09984723944306927	0.5583160465151793	0.021427028915871105	0.5221867734094015	0.09992785226162555	0.5001429296359828	0.5914360065454661	0.5269495018792781	0	1.0	0.0
5164	0.0009606877646056172	5.8168714939022185e-05	-2.680356588374022e-05	0.9989476860446993	None	0.25	1	0.36363636363636365	4	0.7857142857142857	11	0.2222222222222222	0.7857142857142857	15	11	0	0	0	0.8888888888888888	8	9	1.0666666666666667	16	0.0	1.0	0.0013412016081309416	0.6369035152631617	1.1031667643297159e-05	0.5	0.014109730680937663	0.6737909074491754	0.596745851263981	0.6056611924706193	0	1.0	0.0
1674	None	None	None	None	None	0.5	1	0.8333333333333334	5	0.16666666666666666	1	0.6666666666666666	0	4	0	3	0	0	0.75	4	3	0.5333333333333333	8	0.0	0.8	0	0	0	0	0	0	0	0	0	0	0
6042	0.00354486751922494	0.000163156326756321	0.00010127205744277016	0.9938917290879711	None	0.25	1	0.4	4	0.7692307692307693	10	0.23809523809523808	0.7692307692307693	14	10	0	0	0	0.7777777777777778	9	7	1.0	15	0.0	1.0	0.0049613364377082735	0.53742704382261	0.09967129458528497	0.5000000122551229	0.09614488206496984	0.6400036880267207	0.6143514947146662	0.5601546316367448	0	0.9285714285714286	0.0
3130	0.008474635320339815	0.0006957520682862864	-0.0003905836095408847	0.9950818222602398	None	0.25	1	0.4	4	0.7692307692307693	10	0.23809523809523808	0.7692307692307693	14	10	0	0	0	0.7777777777777778	7	9	1.0	15	0.0	1.0	-0.09557063183204288	0.6082468435681492	0.10103695990330049	0.5785481739400894	-0.09371760751017953	0.5901679497821865	0.7159721037026704	0.5923788769840677	0	0.8571428571428571	0.0
2324	None	None	None	None	None	0	0	0.3333333333333333	1	1.0	2	1.0	0	0	0	3	10	0	0.25	4	1	0.26666666666666666	4	1.0	0	0	0	0	0	0	0	0	0	0	0	0
1287	None	None	None	None	None	0	0	0.2857142857142857	2	0.75	6	0.4	0	0	0	9	8	0	1.0	5	5	0.6666666666666666	10	0.36363636363636365	0	0	0	0	0	0	0	0	0	0	0	0
3214	0.003782430349824092	0.000555006762458546	-4.876851820776675e-05	0.9927040181934105	None	0.25	1	0.36363636363636365	4	0.7857142857142857	11	0.2222222222222222	0.7857142857142857	15	11	0	0	0	0.8888888888888888	9	8	1.0666666666666667	16	0.0	1.0	1.4951584383419577e-06	0.500037765145645	0.09999965776343589	0.5000006057930904	-0.09997228754455875	0.5000746242042923	0.6934678105378405	0.5000376650478132	0	0.26666666666666666	0.0
1877	None	None	None	None	None	0	0	0.25	2	0.7777777777777778	7	0.7333333333333333	0.2222222222222222	3	2	7	9	0	0.6	3	5	0.7333333333333333	11	0.5294117647058824	0	0.03547969970330652	0.6859618156541759	0.1079574427235714	0.5535107343169299	0.09998711643784804	0.5013039414376368	0.5804236022349779	0.5826827908935689	1.0	1.0	0.0
4929	0.0028692965020921017	0.0005057048906166585	0.0005038541271150445	0.9870507786225747	None	0.25	1	0.4	4	0.7692307692307693	10	0.23809523809523808	0.7692307692307693	14	10	0	0	0	0.7777777777777778	7	9	1.0	15	0.0	1.0	7.902762784127648e-27	0.5	0.023657432127827584	0.5067857929699567	0.023440530094300027	0.6618254266527666	0.5810960670020274	0.557953727417147	0	1.0	0.0
1999	None	None	None	None	None	0	0	0.25	1	1.0	3	1.0	1.0	4	3	0	0	0	0.2	1	5	0.3333333333333333	5	0.0	0	0.03368532661007051	0.5061002649876734	0.05317624454048407	0.5	0.002695120768174013	0.5	0.5517949506656832	0.5020335113531678	0	1.0	0.0
835	None	None	None	None	None	1.0	1	1.0	4	0.25	1	0.5	0.25	5	1	0	0	0	0.75	4	3	0.4	6	0.0	1.0	0.09847563578625027	0.519300669766683	-0.005455888554006093	0.5187924056029942	0.2082129563589378	0.6126128766398059	0.7067473764074875	0.5507211690061623	0	1.0	0.0
736	None	None	None	None	None	0.14285714285714285	1	0.47058823529411764	8	0.5217391304347826	12	0.5555555555555556	0.391304347826087	17	9	7	1	0	0.5555555555555556	9	5	1.6666666666666667	25	0.1	0.45454545454545453	-0.062100807081727195	0.5466865564161545	0.0004288855724230127	0.5044527749689892	8.559955418517256e-06	0.500082586649876	0.5740236725435657	0.5171127898714033	0.7647058823529411	0.7647058823529411	0.0
5119	0.003254317529608435	0.0011110264442673716	0.0009380179233623478	0.9942610126792593	None	0.25	1	0.4	4	0.7692307692307693	10	0.23809523809523808	0.7692307692307693	14	10	0	0	0	0.7777777777777778	7	9	1.0	15	0.0	1.0	0.09960376407220789	0.5327857689482701	0	0.5	0.09408067739987484	0.6104075878662256	0.6124781641708011	0.5482128455921399	0	0.7142857142857143	0.0
7270	4.5136926412718656e-05	6.520361991791753e-07	1.2759191947502488e-07	0.9999985571295781	None	0	0	0.5	3	0.7142857142857143	5	0.42857142857142855	0.7142857142857143	8	5	0	1	0	0.42857142857142855	7	3	0.6	9	1.0	1.0	0.0999973083067599	0.501144879381528	0.09174314639144789	0.5076027583909228	0.09999579978542547	0.5000347583035698	0.509669351262035	0.5029276279080629	0.25	0	0.0
3418	0.0015419116685951868	0.00028706478315179473	-0.00020125431832812495	0.9984773222185964	None	0.25	1	0.4	4	0.7692307692307693	10	0.23809523809523808	0.7692307692307693	14	10	0	0	0	0.7777777777777778	7	9	1.0	15	0.0	1.0	0.04627327818427253	0.5276164963653295	0.06559407607056164	0.6399020786249241	0.09999999256846528	0.5000085852331904	0.5695082853050946	0.5568820184944436	0	1.0	0.0
521	None	None	None	None	None	0	0	0.4444444444444444	4	0.5454545454545454	6	0.3611111111111111	0.18181818181818182	3	2	9	0	0	1.0	6	6	0.8666666666666667	13	0.0	0.5714285714285714	-0.050282975676764805	0.6617004960439058	7.596618345814314e-06	0.501407129755185	4.625357038583058e-16	0.5000000000000046	0.5710497209395126	0.5561381374369216	0	1.0	0.0
1768	None	None	None	None	None	0	0	0.375	3	0.6666666666666666	6	0.36666666666666664	0	0	0	10	11	0	0.8333333333333334	5	6	0.7333333333333333	11	0.4583333333333333	0	0	0	0	0	0	0	0	0	0	0	0
2875	1.5050037540444459e-05	1.5919700427203364e-06	1.5917148162858985e-06	0.9955374338940184	None	0	0	0.3333333333333333	4	0.6	9	0.37777777777777777	0.4666666666666667	11	7	5	7	0	0.5555555555555556	9	5	1.1333333333333333	17	0.7	0.5714285714285714	0.19110753644311307	0.6945847047324547	0.07736116604104412	0.5677281284787663	1.6590790877897778e-07	0.5000014637137496	0.6904511528209706	0.5901886125817936	0.5454545454545454	0.5454545454545454	0.0
6146	0.00033304738168496114	1.7219659405173994e-06	-1.5935189435913502e-06	0.9999986423964881	None	0.25	1	0.36363636363636365	4	0.7857142857142857	11	0.2222222222222222	0.7857142857142857	15	11	0	0	0	0.8888888888888888	8	9	1.0666666666666667	16	0.0	1.0	0.016726414022223614	0.525407340725378	0.0457096296457791	0.5	0.09995641200193807	0.5030715841746702	0.5853967416732031	0.5094991455111021	0	1.0	0.0
1743	None	None	None	None	None	0.3333333333333333	3	0.5238095238095238	11	0.4827586206896552	14	0.49206349206349204	0.4827586206896552	25	14	5	0	0	0.7777777777777778	7	9	2.066666666666667	31	0.0	0.5185185185185185	0.0014736454698402316	0.6646478115568797	0.2407269169119413	0.567388542393803	0.01863509783964339	0.5849692327592076	0.7530364256717784	0.6065489994194372	0	1.0	0.0
1252	None	None	None	None	None	0.5	1	0.6666666666666666	4	0.5714285714285714	4	0.375	0.5714285714285714	8	4	0	0	0	0.6666666666666666	6	4	0.6	9	0.0	0.6666666666666666	0.09975256672155913	0.5017597977324892	-0.07703176121257485	0.5129272215256879	2.311266310230801e-05	0.5000540868195014	0.6733598746137534	0.5049145066982313	0	1.0	0.0
2284	None	None	None	None	None	0	0	0.375	3	0.7777777777777778	7	0.4074074074074074	0.7777777777777778	10	7	0	0	0	0.3333333333333333	9	3	0.7333333333333333	11	0.0	1.0	6.652196263146666e-10	0.5000000003653796	0.014591079468485504	0.5967258837133239	0.3964988958524024	0.8126808479844958	0.8561874184861169	0.6501704785873205	0	0	0.0
3830	0.0012585429324806024	0.0004307270105809516	-8.642326126202473e-05	0.9989885058826574	None	0.2	1	0.3333333333333333	4	0.8	12	0.20987654320987653	0.8	16	12	0	0	0	1.0	9	9	1.1333333333333333	17	0.0	1.0	0.0424431728705671	0.5587507954606233	-0.09849510365751642	0.5359534091364776	-0.06194405035648731	0.6693440713759993	0.6441130223193005	0.5894741517839975	0	1.0	0.0
7033	0.0009433871043845313	0.0004444355434161893	1.309772474280314e-05	0.9996918901506832	None	0.25	1	0.4	4	0.75	9	0.25925925925925924	0.75	13	9	0	0	0	0.6666666666666666	6	9	0.9333333333333333	14	0.0	1.0	0.09999999999994695	0.5000000000002837	0.04779078574146817	0.5158073530733664	-0.02682301360423796	0.5047137141925699	0.6271525226169269	0.5068417317794222	0	1.0	0.0
7435	0.0013607746176697872	0.00022521099641615482	-0.0002251671430652541	0.9984843096637681	None	0.5	1	0.5714285714285714	4	0.625	5	0.4166666666666667	0.625	9	5	0	0	0	0.375	3	8	0.6666666666666666	10	0.0	1.0	0.07217863486642397	0.5700903561801499	-0.07420524660375134	0.5000012550460946	0.09999998648055607	0.5000002333616865	0.682248489427317	0.5235014837072393	0	0.8888888888888888	0.0
4971	0.009326088761439364	0.001794102073303868	-0.0002511698365247261	0.9941099248921405	None	0.25	1	0.4	4	0.7692307692307693	10	0.23809523809523808	0.7692307692307693	14	10	0	0	0	0.7777777777777778	7	9	1.0	15	0.0	1.0	0.07093851136749858	0.5322347591357892	0.023616337413410918	0.5961028128086426	0.3113898996768699	0.9999999999694389	0.8415611551804904	0.9997370335818148	0	1.0	0.0
3844	0.007427927428666871	0.00030638198823898033	-0.0002783574945415969	0.9866877209896834	None	0.25	1	0.4	4	0.7692307692307693	10	0.23809523809523808	0.7692307692307693	14	10	0	0	0	0.7777777777777778	7	9	1.0	15	0.0	1.0	0.16212562555368276	0.9993560751494577	0.0221310863770744	0.5014690895267578	0.09999444240982405	0.5084894747899622	0.6543664978937895	0.9214616398602207	0	1.0	0.0
6290	0.0027212504941824854	0.0008488952604044513	-0.0008475566386637975	0.9968219110012725	None	0.3333333333333333	1	0.4444444444444444	4	0.7272727272727273	8	0.28888888888888886	0.7272727272727273	12	8	0	0	0	0.5555555555555556	5	9	0.8666666666666667	13	0.0	1.0	7.902762784127648e-27	0.5	0.26923047450492066	0.549496946076994	-0.09999060911995296	0.500047390756691	0.8262433299138673	0.516562931316466	0	1.0	0.0
3282	0.009091730025091144	0.0007209594896092308	0.000529423804545593	0.9867755246421444	None	0.25	1	0.4	4	0.75	9	0.25925925925925924	0.75	13	9	0	0	0	0.6666666666666666	6	9	0.9333333333333333	14	0.0	1.0	0.000731762775099908	0.5292120259186627	0.26446027448146653	0.5657979374723778	-0.08017025415133068	0.9567364316403565	0.8283489202880648	0.7612070351156122	0	1.0	0.0
5715	0.005677839007344741	0.0011126567274478978	0.000779630653837231	0.9914088548797386	None	0.25	1	0.4	4	0.75	9	0.25925925925925924	0.75	13	9	0	0	0	0.6666666666666666	6	9	0.9333333333333333	14	0.0	1.0	0.09690212723343791	0.566783961502802	0.06808185815302434	0.547225414251379	0.2894537428628672	0.7554360999922939	0.7220477130747461	0.6291741527106621	0	1.0	0.0
3618	0.0006890270276249419	0.00032055895895187876	-0.0002210823054788129	0.9976111765344087	None	0.25	1	0.4	4	0.75	9	0.25925925925925924	0.75	13	9	0	0	0	0.6666666666666666	6	9	0.9333333333333333	14	0.0	1.0	0.09999973860164806	0.5000577984520852	0.19073769779998098	0.5052752011774579	0.014673958622543415	0.6716346242973901	0.6723626285661828	0.561103093387589	0	1.0	0.0
6150	1.7972659472553668e-08	1.759357067567765e-08	-1.7534050929909787e-08	0.999996827520331	None	0.25	1	0.4	4	0.7692307692307693	10	0.23809523809523808	0.7692307692307693	14	10	0	0	0	0.7777777777777778	9	7	1.0	15	0.0	1.0	0.09839246903742752	0.5135514004072224	0.0018378294884527208	0.5002034016009373	4.43833119104124e-11	0.507980037143399	0.6128977305709643	0.5072457715244985	0	1.0	0.0
344	None	None	None	None	None	0	0	0.6666666666666666	2	0.5	1	0.6666666666666666	0	0	0	3	4	0	0.6666666666666666	2	3	0.26666666666666666	4	0.4	0.6666666666666666	0	0	0	0	0	0	0	0	0	0	0
3134	0.002537512272207189	0.0002593582897902746	-0.0001896365875183503	0.9954814888417034	None	0.16666666666666666	1	0.5333333333333333	8	0.4	8	0.4583333333333333	0.25	12	5	9	0	0	0.75	6	8	1.4666666666666666	22	0.0	0.3333333333333333	8.379388028984783e-06	0.5038086819233976	-0.09003244734065605	0.6406389607381439	-0.07698258533017618	0.6033326624276847	0.6004870793746093	0.5836029006072486	0	1.0	0.0
828	None	None	None	None	None	0	0	0.5714285714285714	4	0.375	3	0.5	0.125	2	1	7	6	0	0.8	5	4	0.6666666666666666	10	0.35294117647058826	0.6666666666666666	0.09999999924112062	0.5000000014051493	0.07307118794219379	0.5152424649257316	0.1141500746396176	0.5565637852800558	0.5462414610727897	0.5239995914890964	0.0	0	0.0
2254	None	None	None	None	None	1.0	1	1.0	4	0.25	1	0.5	0.25	5	1	0	0	0	0.75	3	4	0.4	6	0.0	1.0	5.748722308884532e-13	0.5000000046668225	-0.022763862281628182	0.6756490104137878	-0.2236051044510759	0.8652607943620299	0.787209468572094	0.70360257300599	0	1.0	0.0
5548	2.2404823914797854e-08	2.2396004895611645e-08	-1.0845135946773861e-09	0.999997585310734	None	0.25	1	0.4	4	0.7692307692307693	10	0.23809523809523808	0.7692307692307693	14	10	0	0	0	0.7777777777777778	7	9	1.0	15	0.0	1.0	5.2598497210233334e-20	0.5000000000001242	4.685526996239594e-06	0.5595660937049104	3.7207119035914187e-09	0.500000057610304	0.5000055065618805	0.5199395437991241	0	0.9285714285714286	0.0
6433	0.01850157825759358	0.002211812750134162	0.0006392209072052288	0.9655458019388786	None	0.25	1	0.4	4	0.75	9	0.25925925925925924	0.75	13	9	0	0	0	0.6666666666666666	6	9	0.9333333333333333	14	0.0	1.0	0.35304059985142666	0.5661429996061714	0.37686004053864136	0.5463903761366029	0.09999997888864393	0.5000001268692872	0.7802980413686715	0.5376145444286824	0	0.9230769230769231	0.0
1159	None	None	None	None	None	0	0	0.5	5	0.38461538461538464	5	0.6	0.07692307692307693	1	1	13	0	0	1.0	5	5	1.0	15	0.0	1.0	0.035905114565264365	0.5	0.10332789764246417	0.5	0.12444163776253822	0.5	0.5932869476596083	0.5	0	1.0	0.0
4521	0.00020250408455778666	1.1903349933220285e-05	-2.4421644730568575e-07	0.9999967561044102	None	0.25	1	0.4	4	0.75	9	0.25925925925925924	0.75	13	9	0	0	0	0.6666666666666666	6	9	0.9333333333333333	14	0.0	1.0	1.0787334896509366e-08	0.500015596064062	0.09999999867509621	0.5000000040677748	0.07472146324020484	0.646202212913259	0.6090638170235615	0.5500360741013979	0	1.0	0.0
1983	None	None	None	None	None	0	0	0.75	3	0.3333333333333333	1	0.5555555555555556	0	0	0	4	0	0	1.0	3	3	0.3333333333333333	5	0.0	1.0	0	0	0	0	0	0	0	0	0	0	0
3805	0.0030796049652406675	0.0008550075116571763	0.0002524774612006498	0.9972880292974304	None	0.3333333333333333	1	0.5	4	0.7	7	0.3	0.7	11	7	0	0	0	0.625	8	5	0.8	12	0.0	1.0	0.06412602470798534	0.6703077736581319	5.089444216099657e-06	0.5951148038951082	0.09998762175749873	0.5025216396086285	0.6125667886479916	0.5910412714885719	0	0	0.0
1917	None	None	None	None	None	0	0	0.6666666666666666	2	0.5	1	0.6666666666666666	0.5	3	1	0	2	0	0.6666666666666666	3	2	0.26666666666666666	4	1.0	0	-0.06516498887360077	0.5127324583742667	0.2611961586000921	0.6621949793117847	0.09962860207941843	0.500810614096913	0.7973280098112948	0.5603111230237581	1.0	1.0	0.2196665483517747
2686	0.005148642744221194	0.0003077482243885136	-2.1551932376923445e-05	0.9776097365762257	None	0.25	1	0.4	4	0.75	9	0.25925925925925924	0.75	13	9	0	0	0	0.6666666666666666	9	6	0.9333333333333333	14	0.0	1.0	2.3703464081105943e-07	0.568712121652931	0.15735919044882207	0.5824451256154077	-0.036894086894117564	0.657308503433098	0.6853473951528355	0.6035423079602943	0	1.0	0.0
4953	0.0033515045751586945	0.0018238745511853266	0.0018238741727820437	0.998599944105627	None	0.3333333333333333	1	0.5	4	0.6666666666666666	6	0.4074074074074074	0.6666666666666666	10	6	0	0	0	0.3333333333333333	3	9	0.7333333333333333	11	0.0	1.0	0.0999999632571473	0.5000003484690148	0.0969452243089457	0.5083487186971711	0.16671810602775777	0.6081409420430351	0.579800908885372	0.539327248833838	0	0.5	0.0
6303	0.00514115778081128	0.0045247768442575505	0.004430466594189436	0.997543464038619	None	0	0	0.375	3	0.8	8	0.3333333333333333	0.8	11	8	0	1	0	0.4444444444444444	4	9	0.8	12	1.0	1.0	0.09998187222992991	0.5036035016609075	0.4943591431046001	0.5	0.0939807321392338	0.5042678781873383	0.8671073243162429	0.502623824546709	0.0	0.18181818181818182	0.0
315	None	None	None	None	None	0	0	0.29411764705882354	5	0.6521739130434783	15	0.625	0	0	0	24	0	0	0.625	5	8	1.6666666666666667	25	0.0	0.34782608695652173	0	0	0	0	0	0	0	0	0	0	0
3696	0.008737292380693294	0.0006224518529242183	0.0006146755521719746	0.9852736268993872	None	0	0	0.3333333333333333	3	0.8181818181818182	9	0.28888888888888886	0.8181818181818182	12	9	0	0	0	0.5555555555555556	5	9	0.8666666666666667	13	0.0	1.0	0.12701009552241485	0.9999998743262339	-0.07109259453647779	0.5018438231070771	0.09999980009455459	0.5000185244957965	0.7201580859758799	0.99502829622109	0	1.0	0.0
1411	None	None	None	None	None	0	0	0.3333333333333333	2	0.6666666666666666	4	0.5333333333333333	0	0	0	7	7	0	0.6	3	5	0.5333333333333333	8	0.3888888888888889	0	0	0	0	0	0	0	0	0	0	0	0
2128	None	None	None	None	None	1.0	1	1.0	4	0.25	1	0.5	0.25	5	1	0	0	0	0.75	3	4	0.4	6	0.0	1.0	0.03161669014060588	0.5902876795691101	0.19407229735252596	0.7415325190693742	0.08873373462466867	0.522955846599497	0.6829230947878269	0.623319987484083	0	1.0	0.0
3470	0.0014132123419575377	0.00013396889768874304	-7.730403491724316e-05	0.9972602025528227	None	0.25	1	0.4	4	0.7692307692307693	10	0.23809523809523808	0.7692307692307693	14	10	0	0	0	0.7777777777777778	7	9	1.0	15	0.0	1.0	0.09168214199840874	0.5475885548242633	-0.02384146091164498	0.6711266805000841	0.006175754600304879	0.6508296420691233	0.671341504662777	0.624564629410293	0	1.0	0.0
6861	0.00036175244199316555	2.7663863300561645e-05	2.764373264394427e-05	0.999606178250364	None	0.25	1	0.36363636363636365	4	0.7857142857142857	11	0.2222222222222222	0.7857142857142857	15	11	0	0	0	0.8888888888888888	8	9	1.0666666666666667	16	0.0	1.0	-0.0474461133021208	0.528568024972027	-0.03466419732349751	0.5660515530156588	-0.015408804272746077	0.6486830413463341	0.5532145104542435	0.582036040710814	0	1.0	0.0
1800	None	None	None	None	None	0.25	2	0.5	9	0.4583333333333333	11	0.8666666666666667	0.125	10	3	15	0	0	0.8333333333333334	6	5	1.7333333333333334	26	0.0	0.09523809523809523	-0.009052880448102655	0.6020905233062742	0.0999899152056235	0.5000741183232112	0.0013679694997631206	0.5141992172306336	0.6187098379840358	0.5391937501736441	0	1.0	0.0
6910	0.009043246818412407	0.0012339576219007338	0.0008878514208583889	0.9817999119262693	None	0.25	1	0.4	4	0.75	9	0.25925925925925924	0.75	13	9	0	0	0	0.6666666666666666	6	9	0.9333333333333333	14	0.0	1.0	0.22080453901120461	0.650410338509744	0	0.5	0.09999999959180125	0.5000000012430436	0.7115170800996101	0.55155308981783	0	0	0.0
1616	None	None	None	None	None	0.4	2	0.6666666666666666	8	0.3333333333333333	5	0.4722222222222222	0.26666666666666666	12	4	4	0	0	1.0	6	6	1.1333333333333333	17	0.0	0.7272727272727273	0.042397903278607874	0.6761406814989789	0.03279572082574917	0.6624839861383658	-0.09582153722138582	0.6442541196120105	0.6563544647183762	0.6610814674799291	0	0.5833333333333334	0.0
7312	0.0003425836685147596	0.00013428378391869104	-9.827116024084938e-05	0.9996580253465789	None	0.25	1	0.4	4	0.7692307692307693	10	0.23809523809523808	0.7692307692307693	14	10	0	0	0	0.7777777777777778	7	9	1.0	15	0.0	1.0	0.03746863243407713	0.5149952445244943	0.045349993252130724	0.5044090121337143	-0.0694399897427235	0.5627424313071215	0.6302366993258259	0.5274669109290021	0	1.0	0.0
1767	None	None	None	None	None	1.0	1	1.0	4	0.0	0	0.5555555555555556	0	3	0	1	0	0	1.0	3	3	0.3333333333333333	5	0.0	1.0	0	0	0	0	0	0	0	0	0	0	0
7420	1.2641227032842702e-05	1.9880003998010506e-08	8.948644486955176e-10	0.9999986852816136	None	0.3333333333333333	1	0.5	4	0.7	7	0.2857142857142857	0.7	11	7	0	0	0	0.8571428571428571	6	7	0.8	12	0.0	1.0	0.026374138945987065	0.5075327549148893	0.1995879397940757	0.9996538983247997	2.970413268938436e-06	0.5740314519062236	0.9959422090338691	0.9407899123129284	0	1.0	0.0
5244	0.0042433004528901795	0.0006314220364718449	-0.000591587200713273	0.9955542635958984	None	0.25	1	0.4	4	0.75	9	0.25925925925925924	0.75	13	9	0	0	0	0.6666666666666666	6	9	0.9333333333333333	14	0.0	1.0	0.06400375017237889	0.6742731507570872	0.0999999999217052	0.5000000002571142	0.09998962339892972	0.5479012570470109	0.5732216732518524	0.576052752027156	0	1.0	0.0
4988	1.3199921960726592e-08	1.3582043467485839e-08	-6.267796413698779e-10	0.9999986136091468	None	0.25	1	0.36363636363636365	4	0.7857142857142857	11	0.2222222222222222	0.7857142857142857	15	11	0	0	0	0.8888888888888888	8	9	1.0666666666666667	16	0.0	1.0	0.0999990574878536	0.5003835433450111	8.926958827512511e-07	0.5000166064194838	9.444827496550162e-24	0.5000000022445481	0.6157092825705102	0.5001333840249285	0	0.9333333333333333	0.0
2835	0.0006352348414626767	0.00021665095569490232	0.00010726884949615799	0.997524654400295	None	0.25	1	0.4	4	0.7692307692307693	10	0.23809523809523808	0.7692307692307693	14	10	0	0	0	0.7777777777777778	7	9	1.0	15	0.0	1.0	-0.3674054449802445	0.6439056529493508	0.11462537255330907	0.565629895899136	0.021565759357871202	0.5116168091406933	0.893209436786332	0.5746767826938752	0	0	0.0
5651	0.0021806444084959777	5.131577204109336e-05	1.897963069970469e-05	0.9978882722319111	None	0.25	1	0.36363636363636365	4	0.7857142857142857	11	0.2222222222222222	0.7857142857142857	15	11	0	0	0	0.8888888888888888	9	8	1.0666666666666667	16	0.0	1.0	-0.09834318988669447	0.5771710457563441	-0.20649061899683022	0.9469458692992793	-0.0932591998988023	0.5442973918339347	0.6322504087684878	0.754653121449355	0	0.9333333333333333	0.0
5037	0.002774867147797702	0.0005507240810321328	0.00048295443483552383	0.9972642522268214	None	0.25	1	0.4	4	0.7692307692307693	10	0.23809523809523808	0.7692307692307693	14	10	0	0	0	0.7777777777777778	7	9	1.0	15	0.0	1.0	0.09106177283807368	0.5465289116254293	0.27463421576013947	0.9150641410113775	0.03682692965476031	0.6701666008039492	0.7985147581421735	0.7485506669628208	0	0.9285714285714286	0.0
2836	1.7717400500780447e-07	1.5398509606293806e-07	-8.494864684509562e-10	0.9999614008304486	None	0	0	0.5	1	1.0	1	1.0	1.0	2	1	0	0	0	0.3333333333333333	3	1	0.2	3	0.0	0	8.375818662094705e-12	0.5000000000124379	0.0002051724738124187	0.5000228660499112	0.006774262664922745	0.5048614015900241	0.5078649697127334	0.5016281345282851	0	1.0	0.0
5433	0.006294265827882977	0.00042743085858900324	1.720715667386897e-05	0.995128609903911	None	0.25	1	0.4	4	0.75	9	0.25925925925925924	0.75	13	9	0	0	0	0.6666666666666666	6	9	0.9333333333333333	14	0.0	1.0	-0.06648454883076688	0.5573932782038025	0.14508650821530997	0.5184144086357051	0.13984621494460553	0.6821511370435992	0.713593524221709	0.5880682220516444	0	1.0	0.0
4294	0.0011653477122171335	0.0002383122188949854	-0.00022752643502766786	0.9980744685399083	None	0.25	1	0.4	4	0.75	9	0.25925925925925924	0.75	13	9	0	0	0	0.6666666666666666	6	9	0.9333333333333333	14	0.0	1.0	-0.037779367895799706	0.5709451972323606	0.09620408328672128	0.5084496163775037	-0.032361599509654435	0.6614091771325282	0.6713817933112559	0.5816856151799713	0	1.0	0.0
2251	None	None	None	None	None	0	0	0.75	3	0.3333333333333333	1	0.5555555555555556	0	0	0	4	10	0	1.0	3	3	0.3333333333333333	5	0.8333333333333334	1.0	0	0	0	0	0	0	0	0	0	0	0
5324	0.00043757177440737605	2.3538026401256687e-05	1.593003875345946e-05	0.9999652351266403	None	0.25	1	0.36363636363636365	4	0.7857142857142857	11	0.2222222222222222	0.7857142857142857	15	11	0	0	0	0.8888888888888888	8	9	1.0666666666666667	16	0.0	1.0	7.902762784127648e-27	0.5	7.902762784127648e-27	0.5	0.04381432658004975	0.6681800368023794	0.5807402069151577	0.5580672376796115	0	1.0	0.0
4565	0.0006661360229721625	7.57846096907554e-05	-7.324761438179033e-05	0.9988891951381847	None	0.25	1	0.4	4	0.75	9	0.25925925925925924	0.75	13	9	0	0	0	0.6666666666666666	9	6	0.9333333333333333	14	0.0	1.0	-0.004544417599004169	0.6360963670183722	0.09668730548904018	0.5009635018313795	0.024392440845672762	0.6535045197764388	0.6487048391874505	0.598430928173893	0	1.0	0.0
2559	1.4796581493047255e-05	4.342931966244483e-06	4.342931241315301e-06	0.9987394239973897	None	0	0	0.5	2	0.75	3	0.6	0.75	5	3	0	0	0	0.4	2	5	0.4	6	0.0	0	0.09963341213266731	0.5032456449655631	0.0004333736306215792	0.5008313651466755	0.00010092831891421762	0.5000300708062528	0.6150094898771964	0.5013690390030277	0	1.0	0.0
3997	0.007890172473232699	0.0005467270601145037	-2.1916311486519962e-05	0.9902352007129526	None	0.25	1	0.4	4	0.7692307692307693	10	0.23809523809523808	0.7692307692307693	14	10	0	0	0	0.7777777777777778	7	9	1.0	15	0.0	1.0	0.1356976610347593	0.6410518597380777	0.0766450622820847	0.514539644846704	0.09934245952461977	0.5179133251658045	0.5696215658767375	0.5588748964842639	0	0.9285714285714286	0.0
4357	0.00027562950951898603	0.00016163635979865598	-0.00016163635722498028	0.9999446302629655	None	0.25	1	0.4	4	0.75	9	0.25	0.75	13	9	0	0	0	0.875	8	7	0.9333333333333333	14	0.0	1.0	0.186384890402344	0.5783595755235522	0.09964078258219677	0.50032601888953	0.02062274099971926	0.5016586048818663	0.6634517241284874	0.5269722428904287	0	1.0	0.0
6498	0.003620183241442626	0.0023671773834295457	0.0023659451563629677	0.9992578924277573	None	0	0	0.5	3	0.7142857142857143	5	0.42857142857142855	0.7142857142857143	8	5	0	1	0	0.42857142857142855	3	7	0.6	9	1.0	1.0	0.09999999838041554	0.5000000016996164	-0.0782211043170788	0.5	0.20606657635615927	0.6447948370286286	0.7637330471961268	0.549523480320081	0.75	0.75	0.0
4454	0.012424262663181806	0.000665743672397194	-0.0005826412622829763	0.994146764599301	None	0.25	1	0.4	4	0.7692307692307693	10	0.23809523809523808	0.7692307692307693	14	10	0	0	0	0.7777777777777778	7	9	1.0	15	0.0	1.0	0.22060932282640167	0.562158526688547	0.027052870644300564	0.5083777087879421	0.09013591566156864	0.678907583985895	0.7054166736962318	0.5851777807575308	0	0	0.0
3059	6.472850824056948e-05	3.854049435110873e-05	-3.281651976745492e-05	0.9999956824062336	None	0	0	0.25	1	1.0	3	1.0	1.0	4	3	0	3	0	0.2	1	5	0.3333333333333333	5	1.0	0	0.2142909734574463	0.9339150327327481	0.099356823152313	0.5	0.0999104096442234	0.5	0.6319301121506137	0.7074051608922012	1.0	1.0	0.0
3649	0.002299849239908133	0.00018671439376761014	4.156200259108286e-05	0.9981876887867269	None	0.25	1	0.4	4	0.7692307692307693	10	0.23809523809523808	0.7692307692307693	14	10	0	0	0	0.7777777777777778	9	7	1.0	15	0.0	1.0	0.0002039550891191929	0.5047066849879381	7.902762784127648e-27	0.5	-0.09999920497874763	0.5000405550696599	0.6158291591635753	0.5015824544120959	0	1.0	0.0
6184	0.0028907265296081114	0.001827145839505556	0.000861708466858923	0.9974716723013639	None	0.25	1	0.4	4	0.7692307692307693	10	0.23809523809523808	0.7692307692307693	14	10	0	0	0	0.7777777777777778	7	9	1.0	15	0.0	1.0	0.09999995785117047	0.500000065497398	0.013907417068530641	0.5074060819521947	0.3669976573459445	0.5281503693889343	0.8180554531011585	0.5118600611395313	0	1.0	0.0
4151	0.0005597409751615816	1.497547941875595e-06	1.2563278906954707e-06	0.9999961859332664	None	0.2857142857142857	2	0.35294117647058826	6	0.7391304347826086	17	0.30864197530864196	0.7391304347826086	23	17	1	0	0	1.0	9	9	1.6666666666666667	25	0.0	1.0	1.2887915873471895e-11	0.5000000023509319	0.006132006824040911	0.6507593861473684	0.09999999869654318	0.5000000039532649	0.6152174865976139	0.5516796830302646	0	1.0	0.0
426	None	None	None	None	None	0	0	0.6666666666666666	2	0.5	1	0.6666666666666666	0.5	3	1	0	2	0	0.6666666666666666	3	2	0.26666666666666666	4	1.0	0	0.08703366546053524	0.5177730694448943	0.009638980423617109	0.5482505062996255	0.0016347332087781104	0.5023991525675814	0.5870196161191829	0.5228443702210103	1.0	1.0	0.0
777	None	None	None	None	None	0	0	1.0	3	0.0	0	0.6666666666666666	0	3	0	0	1	0	0.6666666666666666	3	2	0.26666666666666666	4	1.0	1.0	0	0	0	0	0	0	0	0	0	0	0
2506	None	None	None	None	None	0	0	0.3333333333333333	6	0.6	15	0.7714285714285715	0.16	8	4	18	3	0	0.7142857142857143	7	5	1.8	27	0.08333333333333333	0.36363636363636365	2.5176774569396314e-05	0.5007403612167315	-0.029098571218417545	0.630066652632201	-0.09338760182520267	0.6020491638938127	0.6011318461332179	0.5784689951680848	1.0	1.0	0.0
5842	0.00011477260385646474	8.335520029781018e-05	-8.311487505653669e-05	0.9998240413429719	None	0.25	1	0.4	4	0.7692307692307693	10	0.23809523809523808	0.7692307692307693	14	10	0	0	0	0.7777777777777778	7	9	1.0	15	0.0	1.0	-0.06286248664993667	0.5222121708296867	0.09952312257161075	0.5	0.025308685927478584	0.5541392995533848	0.6606720922971405	0.5255042397822413	0	1.0	0.0
5179	0.0011206574799130892	0.00034153813876415724	-0.0003409223989660647	0.9988974444315688	None	0.25	1	0.4	4	0.7692307692307693	10	0.23809523809523808	0.7692307692307693	14	10	0	0	0	0.7777777777777778	7	9	1.0	15	0.0	1.0	0.016109477239181613	0.5014995449756193	-0.0293116371664141	0.6448240554815639	0.023976813232174855	0.6478183589963589	0.6045398454043056	0.5996343735519255	0	1.0	0.0
3063	0.0010152565617933755	0.0003534798859812428	0.0002920951433263234	0.9991353551389881	None	0.2	1	0.3333333333333333	4	0.8	12	0.20987654320987653	0.8	16	12	0	0	0	1.0	9	9	1.1333333333333333	17	0.0	1.0	0.025918483429558846	0.5428037608903433	-0.012426163085355713	0.6290059114028351	-0.09998000169775595	0.5000758908969234	0.64046469368129	0.5580613292101448	0	1.0	0.0
2197	None	None	None	None	None	0	0	0.35714285714285715	5	0.6111111111111112	11	0.4444444444444444	0.3888888888888889	12	7	7	3	0	0.5555555555555556	9	5	1.3333333333333333	20	0.23076923076923078	0.23529411764705882	0.08160696561254772	0.6964120642621474	-0.09927528768046671	0.6322638467158032	-0.09968746232137374	0.5099721175327527	0.6917425447606513	0.6155498230878464	1.0	1.0	0.0
4314	0.0006046319456556943	0.0004921009067827715	-0.0004920339407336762	0.999340327323812	None	0.25	1	0.4	4	0.75	9	0.25925925925925924	0.75	13	9	0	0	0	0.6666666666666666	6	9	0.9333333333333333	14	0.0	1.0	0.09999848244093032	0.5000049343611387	-0.05444171862723006	0.5730828630070995	0.0038334064937701508	0.6819721145001887	0.6776390648849367	0.5872083247513822	0	1.0	0.0
3729	0.006736538539511152	0.0003279961935267208	0.00032640424280121807	0.9906902811333168	None	0.25	1	0.4	4	0.75	9	0.25925925925925924	0.75	13	9	0	0	0	0.6666666666666666	6	9	0.9333333333333333	14	0.0	1.0	0.10718449344810077	0.5899956408322486	0.0999129555575992	0.5588658990362894	0.1276599666042662	0.6446412494360657	0.5691740229512047	0.5983732070557706	0	1.0	0.0
6438	0.0034465549270159754	0.0008492396527591298	0.00024206628578856543	0.9981871928917438	None	0	0	0.375	3	0.7777777777777778	7	0.4074074074074074	0.7777777777777778	10	7	0	1	0	0.3333333333333333	3	9	0.7333333333333333	11	1.0	1.0	0.08189034567864005	0.5039793362344474	-0.08465310669450057	0.5	0.24257766239887796	0.7403570495211651	0.7918454937882252	0.5877280032254578	0.0	0.2	0.0
3144	8.795709868093475e-05	3.6498187691646996e-05	6.395330917932831e-07	0.9998833886037334	None	0	0	0.4	2	0.8	4	0.4666666666666667	0.8	6	4	0	0	0	0.6	5	3	0.4666666666666667	7	0.0	0	5.325432157999972e-08	0.5000006126463477	0.0015452103087116149	0.501863626051611	0.04084547180678243	0.6820295366319928	0.5894326761386143	0.5638635540647634	0	1.0	0.0
1078	None	None	None	None	None	0	0	0.6666666666666666	2	0.5	1	1.0	0.5	3	1	0	0	0	0.25	4	1	0.26666666666666666	4	0.0	0.6666666666666666	0.13422289609359983	0.5488960499041724	-0.08221309647276699	0.541927507104278	0.1005743102385674	0.5674870676529924	0.7237302590570447	0.5527959414817099	0	1.0	0.0
5961	0.0033374983228439074	0.0016243971264115584	0.0004333729542443964	0.9944623882843294	None	0.25	1	0.4	4	0.7692307692307693	10	0.23809523809523808	0.7692307692307693	14	10	0	0	0	0.7777777777777778	7	9	1.0	15	0.0	1.0	0.09954132361854362	0.5094904057803604	0.06517233411834253	0.5	0.05837299028351724	0.8421472105170049	0.5570637408253131	0.6389368408794307	0	0.5	0.0
3328	4.0784257095380556e-07	2.762870232700808e-07	-2.6692352191541527e-07	0.9998986565789235	None	0.25	1	0.4	4	0.7692307692307693	10	0.23809523809523808	0.7692307692307693	14	10	0	0	0	0.7777777777777778	9	7	1.0	15	0.0	1.0	0.0009201375048078026	0.5106275043204733	-0.05893058890223755	0.8547481856049237	-0.01208132243839129	0.5	0.5639071409665852	0.6467883080338266	0	1.0	0.0
2720	None	None	None	None	None	0	0	0.5	9	0.44	11	0.375	0.12	10	3	16	12	0	0.8888888888888888	9	8	1.8	27	0.41379310344827586	0.2608695652173913	9.964853165404125e-06	0.5143855660296838	-0.035916218732496695	0.6727733654917175	0.1250138422649151	0.9569399676926903	0.7487993227910918	0.7846803937595019	1.0	1.0	0.6362344853580193
2091	None	None	None	None	None	0	0	0.6	3	0.6	3	0.5833333333333334	0.6	6	3	0	0	0	0.3333333333333333	6	2	0.4666666666666667	7	0.0	0.4	0.0547554580270158	0.6883025178842616	0.06339983415274356	0.5249325162811775	0.1481200596381442	0.993551136765733	0.6922329417894331	0.8783036407511917	0	1.0	0.0
6554	0.0011965159974091893	0.00043844459020702287	-0.0004253532391121002	0.9986501872720116	None	0.25	1	0.4	4	0.7692307692307693	10	0.23809523809523808	0.7692307692307693	14	10	0	0	0	0.7777777777777778	7	9	1.0	15	0.0	1.0	0.06604221252669787	0.5300791693868893	0	0.5	0.04991342776245493	0.5708378391142022	0.5790911529810469	0.5337595965376334	0	1.0	0.0
2960	0.0006043639547873267	2.133198911308885e-05	2.018290611908624e-05	0.999252623160466	None	0.3333333333333333	1	0.5	4	0.6666666666666666	6	0.4074074074074074	0.6666666666666666	10	6	0	0	0	0.3333333333333333	3	9	0.7333333333333333	11	0.0	1.0	0.046537945165822256	0.5974331349360803	-0.09665423961290223	0.559978527348681	0.032253592378715425	0.6516367785617603	0.675502711528626	0.6036505595181294	0	0	0.0
3982	0.004221142821178371	0.0003262029714290508	-0.00026108383172085555	0.9939816390935218	None	0.25	1	0.36363636363636365	4	0.7857142857142857	11	0.2222222222222222	0.7857142857142857	15	11	0	0	0	0.8888888888888888	8	9	1.0666666666666667	16	0.0	1.0	0.07927988086167978	0.6000793898576627	0.07651673926744106	0.5275408975438675	0.11560755700562926	0.8068116393144656	0.6093204019605477	0.656672036376139	0	0.9333333333333333	0.0
840	None	None	None	None	None	0	0	0.09375	3	0.9130434782608695	42	0.7619047619047619	0	0	0	47	5	0	0.7777777777777778	9	7	3.2	48	0.05102040816326531	0.8292682926829268	0	0	0	0	0	0	0	0	0	0	0
5107	0.0053424038249857645	0.0035626295327476592	-0.0005847369188177095	0.9948814073214762	None	0.25	1	0.4	4	0.7692307692307693	10	0.23809523809523808	0.7692307692307693	14	10	0	0	0	0.7777777777777778	9	7	1.0	15	0.0	1.0	0.09996685500243274	0.5013400584323096	4.284576476266567e-13	0.5000000000000716	0.184925144692538	0.6043264283606298	0.6804408667948104	0.5356796842031939	0	0	0.0
7190	0.004195604274060811	0.001963906196878638	-0.0011029438845241639	0.9852568657176376	None	0.25	1	0.4	4	0.75	9	0.25925925925925924	0.75	13	9	0	0	0	0.6666666666666666	6	9	0.9333333333333333	14	0.0	1.0	0.2637094968692545	0.5344779116042514	0.04990825107306194	0.5	-0.003754947093349266	0.6784086568651608	0.756672801187028	0.5731870791522712	0	0.9230769230769231	0.0
6148	0.001959151815390057	0.0006377828537421374	0.0005966618896544371	0.9921266013259095	None	0.25	1	0.4	4	0.7692307692307693	10	0.23809523809523808	0.7692307692307693	14	10	0	0	0	0.7777777777777778	7	9	1.0	15	0.0	1.0	0.6160661358600236	0.6821510915666819	0.1790254559562918	0.5897876027608877	-0.03134755313780606	0.5523479578463462	0.9443841669826197	0.6096024562525192	0	1.0	0.0
3910	0.002144792888616357	0.00012593160619776906	4.411754523742583e-06	0.9973444917952089	None	0.25	1	0.36363636363636365	4	0.7857142857142857	11	0.2222222222222222	0.7857142857142857	15	11	0	0	0	0.8888888888888888	8	9	1.0666666666666667	16	0.0	1.0	0.08928780716601172	0.5507057598886951	0.09999975585532941	0.5000008424281845	0.05417405938537202	0.6391704107131311	0.5541415581082594	0.5642504214374954	0	1.0	0.0
780	None	None	None	None	None	0.5	1	0.5714285714285714	4	0.625	5	0.3333333333333333	0.625	9	5	0	0	0	0.8333333333333334	6	5	0.6666666666666666	10	0.0	0.5	0.07003883998120948	0.5925136557695081	0.00344238752708423	0.6647494646535189	0.08254941491595937	0.526746096194388	0.5942044070787391	0.5959604979955078	0	1.0	0.0
3980	0.0018549021832580713	0.0006240909035810494	-0.0005334538539737104	0.99572905990095	None	0.3333333333333333	1	0.4444444444444444	4	0.7272727272727273	8	0.28888888888888886	0.7272727272727273	12	8	0	0	0	0.5555555555555556	5	9	0.8666666666666667	13	0.0	1.0	-0.09988927598547695	0.5009213319881956	0.06370575798066541	0.642831234125555	0.09999988510924396	0.5000001973244786	0.7044300145311326	0.5491210429011764	0	1.0	0.0
1753	None	None	None	None	None	0.25	1	0.4	4	0.75	9	0.5185185185185185	0	2	0	11	0	0	0.3333333333333333	3	9	0.9333333333333333	14	0.0	0.7272727272727273	0	0	0	0	0	0	0	0	0	0	0
1779	None	None	None	None	None	0	0	0.3	3	0.7692307692307693	10	0.625	0	0	0	14	0	0	0.6666666666666666	4	6	1.0	15	0.0	0.36363636363636365	0	0	0	0	0	0	0	0	0	0	0
2063	None	None	None	None	None	0	0	0.20833333333333334	5	0.7647058823529411	26	0.5	0	1	0	34	16	0	0.8888888888888888	8	9	2.4	36	0.22535211267605634	0.3125	0	0	0	0	0	0	0	0	0	0	0
3098	2.7467581087942395e-08	2.18343161823152e-08	1.0133744342089374e-09	0.9999958022919234	None	0	0	0.5555555555555556	5	0.2727272727272727	3	0.52	0	0	0	12	12	0	1.0	5	5	0.8666666666666667	13	0.42857142857142855	1.0	0	0	0	0	0	0	0	0	0	0	0
916	None	None	None	None	None	0.25	3	0.5185185185185185	14	0.42105263157894735	16	0.5555555555555556	0.18421052631578946	16	7	23	6	0	0.8888888888888888	9	8	2.6666666666666665	40	0.14634146341463414	0.631578947368421	-0.03469219713478784	0.5162766582967458	0.12011613518257683	0.9801923684939841	2.7005194225060532e-06	0.5000064442183662	0.7534160066691773	0.7895606215539399	0.125	0.25	0.0
3437	0.016018243222065826	0.0014336951858376391	0.0012360012019560869	0.9832416588705282	None	0.25	1	0.4	4	0.75	9	0.25925925925925924	0.75	13	9	0	0	0	0.6666666666666666	9	6	0.9333333333333333	14	0.0	1.0	-0.09998053754690958	0.5056897033464994	0.034490975571416144	0.5778252991361895	0.0988768803292296	0.5012754910531269	0.6960303391009833	0.5284454293932095	0	1.0	0.0
4634	0.0012380764613766145	5.84828110320042e-05	5.8421896923900265e-05	0.9971803232990543	None	0.25	1	0.4	4	0.75	9	0.25925925925925924	0.75	13	9	0	0	0	0.6666666666666666	6	9	0.9333333333333333	14	0.0	1.0	0.09998790933344008	0.5234183435274965	0.09363731920698815	0.5055855508234863	0.06644969868091065	0.6026950583661783	0.5363013316269613	0.5442830302538318	0	1.0	0.0
3760	0.002318399714645795	0.00028039428042710656	0.0001347731113186381	0.9982055617850636	None	0.25	1	0.4	4	0.75	9	0.25925925925925924	0.75	13	9	0	0	0	0.6666666666666666	6	9	0.9333333333333333	14	0.0	1.0	0.04708634010357576	0.5861705903143924	8.251651481088249e-08	0.5098785972933003	-0.09999999146440194	0.5000007375774173	0.6486913598088218	0.5322617416151803	0	1.0	0.0
3411	0.0014095904108356674	9.760380801740486e-05	-5.213713638865447e-05	0.9979527326655614	None	0.25	1	0.4	4	0.75	9	0.25925925925925924	0.75	13	9	0	0	0	0.6666666666666666	6	9	0.9333333333333333	14	0.0	1.0	0.15203055107772986	0.5477161352487386	0.225269023584831	0.605471822576496	0.0038540437618415	0.6081474108338526	0.6931523608305415	0.5873688110877832	0	1.0	0.0
3022	None	None	None	None	None	0.2	2	0.5	11	0.4666666666666667	14	0.4444444444444444	0.3333333333333333	18	10	13	10	0	0.8888888888888888	8	9	2.1333333333333333	32	0.45454545454545453	0.5925925925925926	0.08634388468569633	0.5137346912412301	0.03341139812713175	0.5416318792844018	0.04588803482619963	0.529648720220692	0.5561329479666448	0.5283529450420154	1.0	1.0	0.0
2857	3.1454841423765764e-08	3.0392164724615316e-08	-7.46867385750469e-10	0.999995811388437	None	0	0	0.3333333333333333	3	0.8181818181818182	9	0.28888888888888886	0.8181818181818182	12	9	0	1	0	0.5555555555555556	5	9	0.8666666666666667	13	1.0	1.0	0.07185088257563071	0.5502471322733882	0.12749181707244722	0.5018992226038976	2.5102642188593106e-23	0.5000000005185307	0.6287701247533258	0.5174317813092614	1.0	1.0	0.0
687	None	None	None	None	None	0.08333333333333333	1	0.34615384615384615	9	0.5833333333333334	21	0.7037037037037037	0.08333333333333333	10	3	27	9	0	0.6666666666666666	9	6	2.533333333333333	38	0.17647058823529413	0.5	0.13198868399258193	0.6884131761369756	0.048551458408805016	0.546306432096241	0.09998583018751224	0.500063182214747	0.5924814046033025	0.5808443885351217	0.5	0.8	0.0
472	None	None	None	None	None	0.2	1	0.38461538461538464	5	0.7058823529411765	12	0.2345679012345679	0.7058823529411765	17	12	1	0	0	1.0	9	9	1.2666666666666666	19	0.0	1.0	-0.07684068027852407	0.6277889191683474	-0.06067920300144861	0.6653998477076174	0.03281301196120145	0.5620391330650855	0.6250180067559882	0.619292318206348	0	1.0	0.0
452	None	None	None	None	None	0.16666666666666666	2	0.4230769230769231	11	0.5555555555555556	20	0.4691358024691358	0.5	28	18	9	2	0	1.0	9	9	2.533333333333333	38	0.16666666666666666	0.5517241379310345	8.672330451239185e-08	0.5105082678750222	5.564069445781292e-08	0.5000052140228665	2.7366665842474247e-11	0.5001392366089222	0.5000027181584042	0.5035513623008473	0.9821428571428572	1.0	0.0
2126	None	None	None	None	None	0	0	0.6	3	0.6	3	0.5833333333333334	0.6	6	3	0	0	0	0.3333333333333333	6	2	0.4666666666666667	7	0.0	0.8	0.0824927108566222	0.6129893086006459	0.0334569657548583	0.5076313838181158	0.03561013102970967	0.9993826687355521	0.8691401298348936	0.9325563271432606	0	1.0	0.0
2623	None	None	None	None	None	0	0	0.5454545454545454	6	0.42857142857142855	6	0.38095238095238093	0.35714285714285715	11	5	4	0	0	0.8571428571428571	7	6	1.0666666666666667	16	0.0	0.2	0.06329287315812719	0.5826172997072186	0.06277459039277286	0.5479297245578296	0.044956708844540706	0.5756178160088802	0.5547411757656978	0.5687816301303689	0	1.0	0.0
5821	0.01889205695560872	0.004158895665724267	-0.0029871799286993648	0.9937118753978619	None	0.25	1	0.4	4	0.7692307692307693	10	0.23809523809523808	0.7692307692307693	14	10	0	0	0	0.7777777777777778	9	7	1.0	15	0.0	1.0	0.22583924914568607	0.6827553427865807	0.02656561523025694	0.5006898766211998	0.264518791541048	0.6400787466619549	0.7327175191616138	0.6102372489050594	0	0.6428571428571429	0.0
3920	0.00199847866142094	0.0002535827556551514	-8.161348878503296e-05	0.9984540038229599	None	0.25	1	0.4	4	0.75	9	0.25925925925925924	0.75	13	9	0	0	0	0.6666666666666666	6	9	0.9333333333333333	14	0.0	1.0	0.09999873651302606	0.5000014779504879	7.902762784127648e-27	0.5	0.047553465294934164	0.5351920273584249	0.6013534227452538	0.5117484343110387	0	0.15384615384615385	0.0
4892	0.009385585272930945	0.0019222154862564567	-0.0019018760831155663	0.9816445093757028	None	0.25	1	0.4	4	0.7692307692307693	10	0.23809523809523808	0.7692307692307693	14	10	0	0	0	0.7777777777777778	7	9	1.0	15	0.0	1.0	0.3666233413869879	0.6440728471477013	0.34866082642265994	0.5510741365492933	0.09999999999996874	0.5000000000000656	0.7741026903299303	0.5661186185962018	0	1.0	0.0
4501	0.00182603616105379	0.00029814972353575154	-0.0002216477926621709	0.9984054561866196	None	0	0	0.3333333333333333	3	0.8181818181818182	9	0.28888888888888886	0.8181818181818182	12	9	0	1	0	0.5555555555555556	5	9	0.8666666666666667	13	1.0	1.0	0.09998567416654709	0.5004583875054074	-0.09983795901373373	0.5000354339437462	0.09999999807814744	0.5000001943679799	0.7194987549141505	0.5001646719759175	1.0	1.0	0.0
1439	None	None	None	None	None	0	0	0.3333333333333333	2	0.7142857142857143	5	0.75	0	0	0	8	8	0	0.3333333333333333	2	6	0.6	9	0.4	0.2857142857142857	0	0	0	0	0	0	0	0	0	0	0
4351	0.004340207654018111	0.00021603057347255048	0.00014811374457055399	0.9933971592476298	None	0.25	1	0.4	4	0.75	9	0.25925925925925924	0.75	13	9	0	0	0	0.6666666666666666	6	9	0.9333333333333333	14	0.0	1.0	0.2088546721953462	0.5559629953441221	7.902762784127648e-27	0.5	0.03876878880648511	0.6171766784576497	0.7088102816922422	0.5582653921629865	0	1.0	0.0
2593	0.0003841451116961957	1.34926832617756e-06	-7.161262432728353e-07	0.999999115697705	None	0.3333333333333333	1	0.5	4	0.7	7	0.3333333333333333	0.7	11	7	0	0	0	0.4444444444444444	9	4	0.8	12	0.0	1.0	0.018874972126273946	0.5089415288384121	0.09999999971184859	0.5000001212613164	0.2198678635613097	0.7210985905612607	0.6954270978341134	0.5814096051859372	0	0.36363636363636365	0.0
3571	0.001759756092210855	0.0004217759633364023	-0.0003537071064004408	0.9953411882169202	None	0.25	1	0.4	4	0.7692307692307693	10	0.23809523809523808	0.7692307692307693	14	10	0	0	0	0.7777777777777778	7	9	1.0	15	0.0	1.0	0.02256304706403279	0.5176757277612535	0.17136065179031018	0.5795779649616895	-0.09933794925491198	0.5329671481362425	0.7517215869405126	0.5435422351785044	0	1.0	0.0
3372	0.0020645588583900264	5.656890022598256e-05	2.3754622644028933e-05	0.9907600039270883	None	0.25	1	0.4	4	0.7692307692307693	10	0.23809523809523808	0.7692307692307693	14	10	0	0	0	0.7777777777777778	9	7	1.0	15	0.0	1.0	0.003988606656753104	0.5020993216615373	8.513830050540369e-05	0.5010753505446043	-0.03957296814038124	0.6066438805612268	0.5493444329490876	0.5370921742709384	0	0.5714285714285714	0.0
1577	None	None	None	None	None	0.125	1	0.3888888888888889	7	0.5833333333333334	14	0.65	0.4166666666666667	13	10	12	2	0	0.625	8	5	1.7333333333333334	26	0.08	0.7777777777777778	3.127691820212762e-05	0.5000281837505586	0.0343631603344108	0.5702572301179766	3.0459583648649665e-07	0.5000006618486347	0.540390604756436	0.5235671991829672	1.0	1.0	0.0
2241	None	None	None	None	None	0	0	0.21428571428571427	3	0.7777777777777778	14	0.5714285714285714	0.5555555555555556	13	10	6	0	0	0.7142857142857143	7	5	1.3333333333333333	20	0.0	0.4	-0.07978222885036929	0.6050169445090051	7.902762784127648e-27	0.5	-0.09435175333483387	0.518424704060718	0.6049174906287454	0.5415825492123595	0	1.0	0.0
5624	0.020288093916529016	0.007796609545963978	-0.006559893208121293	0.9929721060449396	None	0.25	1	0.4	4	0.7692307692307693	10	0.23809523809523808	0.7692307692307693	14	10	0	0	0	0.7777777777777778	9	7	1.0	15	0.0	1.0	0.09984462709410372	0.5002948170330072	-0.04919405239604169	0.5	0.21338145787539284	0.6188232661239802	0.7456119200602269	0.540389789472746	0	0.7857142857142857	0.0
6133	5.807496419875138e-06	1.1448873970849648e-06	1.099598868541344e-06	0.9999968506607673	None	0.25	1	0.4	4	0.75	9	0.25925925925925924	0.75	13	9	0	0	0	0.6666666666666666	6	9	0.9333333333333333	14	0.0	1.0	0	0.5	0.110613903563559	0.5000001212045903	0.19676138557766198	0.6547780222079422	0.6911161004008377	0.5531409704826491	0	1.0	0.0
6609	0.001319907057715307	9.824238324616549e-05	-3.647811826468692e-05	0.9988693184724209	None	0.25	1	0.4	4	0.75	9	0.25925925925925924	0.75	13	9	0	0	0	0.6666666666666666	6	9	0.9333333333333333	14	0.0	1.0	-0.05116660834635164	0.6736548571411254	0.038378514108102266	0.516077034709372	0.04500785388147802	0.644865522459583	0.613286941024061	0.6134599072240828	0	1.0	0.0
350	None	None	None	None	None	0.14285714285714285	1	0.4375	7	0.5714285714285714	12	0.36507936507936506	0.5238095238095238	18	11	4	0	0	0.7777777777777778	9	7	1.5333333333333334	23	0.0	0.75	0.09995595229474943	0.5002043824998329	0.012863556687194095	0.6808908687035414	0.040466781911198915	0.5822754312483289	0.5951703651885529	0.5899122348475899	0	0.5555555555555556	0.0
7049	6.896330121553145e-05	2.0919620475045895e-06	-1.9562894748426046e-06	0.9999986301775629	None	0.3333333333333333	1	0.5	4	0.7	7	0.3	0.7	11	7	0	0	0	0.625	8	5	0.8	12	0.0	1.0	0.31726499134924646	0.5804908226738589	0.0373052662820121	0.5	0.09996791407789954	0.5000431865772846	0.7684605177621694	0.5270536640232271	0	1.0	0.0
5930	0.007747199119765237	0.0013406215055905204	0.001094422700543219	0.9908435624642995	None	0.25	1	0.4	4	0.7692307692307693	10	0.23809523809523808	0.7692307692307693	14	10	0	0	0	0.7777777777777778	7	9	1.0	15	0.0	1.0	0.3566034763357516	0.5882966667054712	0.03592812785961151	0.50801175643042	0.07646893492545333	0.6163843444237137	0.809201260769097	0.5714417495436094	0	0.9285714285714286	0.0
6875	0.005762519633084457	0.0009687446509936206	0.0009035188394763085	0.9927475368649697	None	0.25	1	0.4	4	0.7692307692307693	10	0.23809523809523808	0.7692307692307693	14	10	0	0	0	0.7777777777777778	7	9	1.0	15	0.0	1.0	0.09460242885651163	0.5257234137179486	0	0.5	0.09999999927086729	0.5000008773154233	0.6128270624423566	0.5085814978541101	0	1.0	0.0
1773	None	None	None	None	None	0	0	0.45454545454545453	15	0.425531914893617	20	0.6049382716049383	0.1702127659574468	18	8	30	0	0	1.0	9	9	3.2666666666666666	49	0.0	0.9302325581395349	-0.01865816622605459	0.5602364447279684	0.0007413789184967086	0.5212228908276947	0.11166081118650384	0.5889270991523524	0.6396328601245019	0.5569679000830247	0	0.9444444444444444	0.0
1372	None	None	None	None	None	0	0	0.4	2	0.8	4	0.4666666666666667	0.8	6	4	0	0	0	0.6	5	3	0.4666666666666667	7	0.0	0	0.17042891836101107	0.5240250467642042	0.22641348650660334	0.5942320945819675	0.09744304503933732	0.5312547349125546	0.6268783909715209	0.5500687181888195	0	0	0.0
2431	None	None	None	None	None	0.3333333333333333	1	0.5555555555555556	5	0.5454545454545454	6	0.37142857142857144	0.45454545454545453	10	5	2	0	0	0.7142857142857143	5	7	0.8666666666666667	13	0.0	0.6666666666666666	0.024514971945293257	0.5141419374103263	0.02322774362475129	0.6385363143447164	-0.033119554459629996	0.517055756760411	0.5799845969367643	0.55756440236575	0	0.2	0.0
1536	None	None	None	None	None	0	0	0.5	2	0.6666666666666666	2	1.0	0.6666666666666666	4	2	0	2	0	0.2	5	1	0.3333333333333333	5	1.0	0.5	-0.03052484741315544	0.6908307941522498	0.005701486743844083	0.5	-0.09952089725389981	0.5005361550225956	0.6266383510568777	0.5667778889363582	0.625	0.5	0.0
5009	0.003972569144359066	0.0011087586723766126	0.0011086104991978407	0.9954527906489029	None	0.2	1	0.3333333333333333	4	0.8	12	0.20987654320987653	0.8	16	12	0	0	0	1.0	9	9	1.1333333333333333	17	0.0	1.0	-0.009485815037932404	0.6553160116724723	0.02863805841568513	0.5095495416839538	0.12661039586865597	0.6620258735514595	0.6418101162464355	0.6108791587346042	0	0	0.0
5862	0.007155748407495132	0.002968899282167375	0.0029594828259474396	0.9775043503330324	None	0.25	1	0.4	4	0.75	9	0.25	0.75	13	9	0	0	0	0.875	7	8	0.9333333333333333	14	0.0	0.8571428571428571	0.39380015210071395	0.5950324887919034	0.06623984412319046	0.6059413862166242	0.0341365645172459	0.6714513812156986	0.8564732526697043	0.6247947171218209	0	0	0.0
1964	None	None	None	None	None	0.5	2	0.7	7	0.3333333333333333	4	0.4666666666666667	0.3333333333333333	11	4	2	0	0	0.8333333333333334	6	5	0.9333333333333333	14	0.0	0.75	1.9282765142849495e-06	0.5000144832187482	0.1029544099402511	0.5278047698519472	0.2430504264167846	0.6189087822539141	0.7302903436209908	0.5495296163555045	0	0	0.0
6315	6.508320526952061e-06	6.594164118428908e-08	1.3178251073925537e-09	0.9999986173212558	None	0.25	1	0.36363636363636365	4	0.7857142857142857	11	0.2222222222222222	0.7857142857142857	15	11	0	0	0	0.8888888888888888	8	9	1.0666666666666667	16	0.0	1.0	0.09741299473910717	0.5379257132336244	1.8317809242676505e-05	0.5000963230393456	1.249485020413012e-08	0.5480719431799278	0.6128058544831964	0.528740255409851	0	0.26666666666666666	0.0
2112	None	None	None	None	None	0.5	1	0.6666666666666666	4	0.5714285714285714	4	0.375	0.5714285714285714	8	4	0	0	0	0.6666666666666666	6	4	0.6	9	0.0	0.6666666666666666	0.09999318058577882	0.5001462469015685	0.09227094975224555	0.5152442089837952	0.05716703013455189	0.541704515350314	0.5470526850259744	0.5190563705354827	0	0	0.0
5469	0.0017141331115463534	0.0002805363508923289	-0.00024311984151628604	0.9961972300275522	None	0.2	1	0.3333333333333333	4	0.8	12	0.20987654320987653	0.8	16	12	0	0	0	1.0	9	9	1.1333333333333333	17	0.0	1.0	0.003656144720809186	0.556889433608347	0.05940774194253036	0.5	0.022992752154747553	0.6563239071318933	0.5781560810104136	0.5724450831690301	0	1.0	0.0
4868	0.001942774470420162	0.00020546625381031642	-0.0002049174532102369	0.998035940233911	None	0.25	1	0.4	4	0.7692307692307693	10	0.23809523809523808	0.7692307692307693	14	10	0	0	0	0.7777777777777778	7	9	1.0	15	0.0	1.0	0.05374201452010976	0.5506012774440173	0.0999999543291815	0.5000002858684897	0.09999998152980519	0.500369693694527	0.5543004199837241	0.5170417558522392	0	0	0.0
1646	None	None	None	None	None	1.0	1	0.8	4	0.4	2	0.7777777777777778	0	2	0	4	0	0	1.0	3	3	0.4666666666666667	7	0.0	1.0	0	0	0	0	0	0	0	0	0	0	0
2469	None	None	None	None	None	0	0	0.10526315789473684	2	0.9230769230769231	24	0.7777777777777778	0	0	0	27	0	0	1.0	6	6	1.8666666666666667	28	0.0	0.17391304347826086	0	0	0	0	0	0	0	0	0	0	0
6086	8.379331121402474e-05	8.096872957784052e-06	-6.349134276393839e-06	0.9998000188975785	None	0.3333333333333333	1	0.4444444444444444	4	0.7272727272727273	8	0.28888888888888886	0.7272727272727273	12	8	0	0	0	0.5555555555555556	5	9	0.8666666666666667	13	0.0	1.0	0.051392610599085876	0.5145666868717729	0	0.5	0.02906131786387008	0.571043209471128	0.5618968976838342	0.5286678511782555	0	1.0	0.0
6167	0.004272106130996982	0.0003103930301448371	0.0003090303181741112	0.9951470674626082	None	0	0	0.375	3	0.7777777777777778	7	0.3142857142857143	0.7777777777777778	10	7	0	1	0	0.7142857142857143	5	7	0.7333333333333333	11	1.0	1.0	0.09999525771053527	0.5000693434659998	0	0.5	0.10800095062075732	0.5487991392933689	0.6204239281221119	0.5163356235163895	1.0	1.0	0.0
4317	0.003702136617456655	0.001558818961189031	-0.001459985020127406	0.9938897894969076	None	0.25	1	0.36363636363636365	4	0.7857142857142857	11	0.2222222222222222	0.7857142857142857	15	11	0	0	0	0.8888888888888888	8	9	1.0666666666666667	16	0.0	1.0	0.09992089697863911	0.5135309539109999	0.05723348888276514	0.5390728267841537	0.0690480152314888	0.5271368446015625	0.5445479750968282	0.526591702955855	0	0	0.0
2779	1.2433557726815095e-07	8.573225730756334e-08	4.3728044312552305e-12	0.9999720594379796	None	0	0	0.5	1	1.0	1	1.0	1.0	2	1	0	3	0	0.3333333333333333	3	1	0.2	3	1.0	0	0.034628431880733244	0.5330692861186104	0.09890857256677993	0.5009230802108043	-0.02819954949379374	0.5077756806634872	0.6275566812138342	0.5139353968540016	1.0	1.0	0.0
4328	0.005574689484752658	0.0006811626228959278	0.0006273898213301324	0.9931916747338004	None	0.25	1	0.4	4	0.7692307692307693	10	0.23809523809523808	0.7692307692307693	14	10	0	0	0	0.7777777777777778	7	9	1.0	15	0.0	1.0	0.12878564782855378	0.6217510218055985	0.11024406285415592	0.6296609033343386	0.09999999881943303	0.5000001031563532	0.5476525102122061	0.5848178965374755	0	1.0	0.0
4462	0.00010720863572709188	3.0572327863427865e-05	-3.0572314336244714e-05	0.9992677283952833	None	0.25	1	0.4	4	0.7692307692307693	10	0.23809523809523808	0.7692307692307693	14	10	0	0	0	0.7777777777777778	7	9	1.0	15	0.0	1.0	0.04003086382841762	0.5483653213653955	0.05385907433815164	0.5577410000846209	0.021737020160569977	0.515468450108319	0.5416262063159316	0.5405739746524277	0	0.07142857142857142	0.0
1347	None	None	None	None	None	0.125	1	0.3888888888888889	7	0.5416666666666666	13	0.7428571428571429	0.4166666666666667	15	10	10	0	0	0.7142857142857143	7	5	1.7333333333333334	26	0.0	0.19047619047619047	0.08968850060341123	0.5286698704682053	-0.09928759755180341	0.5015517905122931	0.03975838368540545	0.5074596004677518	0.6887987360407737	0.5125684527444851	0	1.0	0.0
744	None	None	None	None	None	0.25	1	0.5	5	0.46153846153846156	6	0.75	0.46153846153846156	11	6	3	0	0	0.8	4	5	1.0	15	0.0	0	0.08580948105962524	0.5517819873299952	0.0073362998266338145	0.5859365066671007	0.08298915192564757	0.5322170697213712	0.5781823223466391	0.5567636022957729	0	1.0	0.0
761	None	None	None	None	None	0.16666666666666666	1	0.35714285714285715	5	0.7222222222222222	13	0.31746031746031744	0.2777777777777778	8	5	11	8	0	0.7777777777777778	9	7	1.3333333333333333	20	0.34782608695652173	0.2857142857142857	0.022653226715438197	0.6382894580863356	1.884397917505243e-14	0.5000000002891054	-0.09999415363514419	0.5000140752585488	0.6313033524923524	0.5471927630981858	1.0	1.0	0.0
6819	0.00593902234036468	0.00451092983115986	0.0045053599787010954	0.9966225304878775	None	0.25	1	0.4	4	0.7692307692307693	10	0.23809523809523808	0.7692307692307693	14	10	0	0	0	0.7777777777777778	7	9	1.0	15	0.0	1.0	0.0656391939937165	0.5321728813480004	0	0.5	0.09986118522371537	0.5004384345806453	0.6021984203928749	0.5108835570403032	0	1.0	0.0
1860	None	None	None	None	None	0.6	3	0.6153846153846154	8	0.47058823529411764	8	0.3877551020408163	0.47058823529411764	14	8	4	0	0	1.0	7	7	1.2666666666666666	19	0.0	1.0	0.152507509616243	0.578424812371344	0.018343815275356293	0.5437082709092517	-0.058048263356702726	0.5714347242132094	0.7122612078444267	0.5645787764600185	0	0.9285714285714286	0.0
1053	None	None	None	None	None	0	0	0.3333333333333333	4	0.625	10	0.75	0.0625	2	1	15	13	0	0.6666666666666666	4	6	1.2	18	0.3939393939393939	0.6666666666666666	-0.09253845561095482	0.5121950789985564	0.004142062530933225	0.5010038263709755	0.0374822382765944	0.5784227247785145	0.637058733702015	0.5307201874429259	1.0	1.0	0.18699303668043998
2790	0.0011919848474185712	0.0004776480724370741	0.00047759687016873356	0.9817070229212611	None	0	0	0.25	1	1.0	3	1.0	1.0	4	3	0	2	0	0.2	1	5	0.3333333333333333	5	0.6666666666666666	0	-0.18704566433271236	0.9983699408370096	4.239899474472115e-07	0.5	-0.09999944943281028	0.5	0.8506093459346677	0.8946523329844163	0.875	1.0	0.0
7137	0.0033926407363020295	0.00030556562001544805	-0.0002477483063575529	0.9857966326854463	None	0.25	1	0.4	4	0.75	9	0.25925925925925924	0.75	13	9	0	0	0	0.6666666666666666	6	9	0.9333333333333333	14	0.0	1.0	0.2879050522597638	0.6614805915981868	0.020100603456480896	0.575397700310925	0.005658760844596435	0.6667987889311383	0.811098072246422	0.6354917286550267	0	1.0	0.0
2466	None	None	None	None	None	0	0	0.6666666666666666	2	0.5	1	0.6666666666666666	0.5	3	1	0	0	0	0.6666666666666666	2	3	0.26666666666666666	4	0.0	0	0.09999994731475252	0.5000004438792578	0.06411045892523308	0.6603694583508645	0.016488157365834467	0.5041740401002907	0.5963968346873406	0.5565601623521083	0	1.0	0.0
3507	0.0012213463051149124	0.0003402465223346624	-0.00022372809285403687	0.9972993344820491	None	0.25	1	0.36363636363636365	4	0.7857142857142857	11	0.2222222222222222	0.7857142857142857	15	11	0	0	0	0.8888888888888888	8	9	1.0666666666666667	16	0.0	1.0	0.09880413162978685	0.5539832714455589	0.15928705862017511	0.6072686080289429	0.04441111040503912	0.5310970901658796	0.615165436075293	0.5644045871472466	0	0	0.0
3028	1.4526534954683597e-06	1.4039046117952127e-06	-1.4013463311180508e-06	0.9995792676000469	None	0	0	0.5	2	0.6666666666666666	2	0.625	0.6666666666666666	4	2	0	2	0	0.5	2	4	0.3333333333333333	5	1.0	0	0.019679109551096242	0.5092438342559796	0.022032350698912843	0.543672734237025	0.02308203586018227	0.5031012887782096	0.5044110872375722	0.5187014466207243	1.0	1.0	0.0
4223	0.0002483304769817119	1.8064277904073758e-05	8.80834563466969e-08	0.9996685269360821	None	0.25	1	0.36363636363636365	4	0.7857142857142857	11	0.2222222222222222	0.7857142857142857	15	11	0	0	0	0.8888888888888888	8	9	1.0666666666666667	16	0.0	1.0	0.1302462339644935	0.5440400922930515	6.548020633948273e-07	0.5000240605203802	0.02326253192713931	0.501727888949667	0.6378866555371129	0.5152973813871827	0	1.0	0.0
3735	0.004658469140220267	0.00042231466336260543	-7.07316616120676e-05	0.9908930103893431	None	0.25	1	0.4	4	0.75	9	0.25925925925925924	0.75	13	9	0	0	0	0.6666666666666666	9	6	0.9333333333333333	14	0.0	1.0	2.6806442071948774e-10	0.5000000006976579	0.04792764156915294	0.5459909026671186	0.09516835163367902	0.5290350260094401	0.5986710201312462	0.5250420295085009	0	1.0	0.0
4972	0.0002212174162759077	1.7164935466394136e-06	-1.1249620457746268e-06	0.9999973919330252	None	0.25	1	0.4	4	0.7692307692307693	10	0.23809523809523808	0.7692307692307693	14	10	0	0	0	0.7777777777777778	7	9	1.0	15	0.0	1.0	0.09524251678167166	0.5625290631055794	0.1432646528670164	0.5000000000000001	0.047181599936739003	0.5822211309518994	0.5968335259959422	0.5484583007980539	0	1.0	0.0
7509	0.010768469752472616	0.0011065432141328046	0.0003141633049151229	0.9825911252566922	None	0.2	1	0.3333333333333333	4	0.8	12	0.20987654320987653	0.8	16	12	0	0	0	1.0	9	9	1.1333333333333333	17	0.0	1.0	0.24898323165997266	0.9999967137476972	0.7593596356289257	0.717065371489503	0.045471476169388604	0.6785713194815274	0.9686025900992402	0.9915712431297747	0	1.0	0.0
2684	0.003197238314549298	0.0004575722178005849	0.00025467834681076	0.9980345513801172	None	0	0	0.25	1	1.0	3	1.0	1.0	4	3	0	3	0	0.2	1	5	0.3333333333333333	5	1.0	0	0.0917585671212893	0.5285527375262769	0.206085800500299	0.5	0.09726099677896621	0.5	0.6287474113491287	0.5095267920687537	1.0	1.0	0.0
3314	0.012878682647519067	0.0018488323936570203	0.0016328759472066284	0.9958643499331051	None	0.1111111111111111	1	0.47619047619047616	10	0.4827586206896552	14	0.49206349206349204	0.3793103448275862	19	11	11	1	0	0.7777777777777778	7	9	2.066666666666667	31	0.05555555555555555	0.4166666666666667	-0.1457395021532158	0.671833438862903	0.01692767121272324	0.6794957626584126	0.03673974395645763	0.6878434758571962	0.7000170707395615	0.6797595637174105	0.9473684210526315	1.0	0.0
7186	0.0036739216658889353	0.00046358144086286105	-0.00040020020765943926	0.9933022165025928	None	0.25	1	0.4	4	0.75	9	0.25	0.75	13	9	0	0	0	0.875	8	7	0.9333333333333333	14	0.0	1.0	0.30748415314467065	0.6376015668174861	0.007937644883771734	0.5467463889452352	-0.041338947632924464	0.5938012194206529	0.8187672693708038	0.5932462270867681	0	0	0.0
3109	0.018263552609155406	0.0034893319244717878	-0.00047666804620427914	0.991008842352281	None	0.2	1	0.46153846153846156	6	0.5882352941176471	10	0.4523809523809524	0.5294117647058824	14	9	4	1	0	0.8571428571428571	7	6	1.2666666666666666	19	0.14285714285714285	0.3076923076923077	-0.07610427731975061	0.581804979516353	-0.04307111945615894	0.6758892877678969	-0.07991924564153022	0.5844401855698454	0.5495542947819346	0.6150807078563933	1.0	0.9285714285714286	0.0
933	None	None	None	None	None	0.2	1	0.4166666666666667	5	0.5625	9	0.6	0.0625	3	1	14	6	0	0.8333333333333334	5	6	1.2	18	0.2	0.14285714285714285	0.16908959623902947	0.5050841110725762	0.009040777770720182	0.5102970024989951	-0.013211589396271864	0.5926173296885401	0.6932768670590413	0.536296613633114	1.0	1.0	0.0
2031	None	None	None	None	None	0	0	0.3333333333333333	3	0.8181818181818182	9	0.28888888888888886	0.8181818181818182	12	9	0	0	0	0.5555555555555556	9	5	0.8666666666666667	13	0.0	1.0	0.023224731100605106	0.5412284475444968	0.09999522269525728	0.5000105219194282	0.03492458900802818	0.5684416971496102	0.589335252931107	0.5366696510317619	0	0.9166666666666666	0.0
2522	None	None	None	None	None	0.2	1	0.6153846153846154	8	0.35294117647058826	6	0.4523809523809524	0.35294117647058826	14	6	4	2	0	0.8571428571428571	6	7	1.2666666666666666	19	0.5	0.46153846153846156	0.06838639841066975	0.5513247777164226	0.16760941065005416	0.67721131600318	-0.03445203305496778	0.6731137660210027	0.6729410689055173	0.6356278399348367	0.7857142857142857	1.0	0.0
1423	None	None	None	None	None	1.0	1	1.0	4	0.0	0	0.5555555555555556	0	1	0	3	0	0	1.0	3	3	0.3333333333333333	5	0.0	1.0	0	0	0	0	0	0	0	0	0	0	0
1561	None	None	None	None	None	0	0	0.6666666666666666	2	0.5	1	1.0	0.5	3	1	0	2	0	0.25	4	1	0.26666666666666666	4	1.0	0.6666666666666666	0.09995310092143744	0.5009306699889939	0.0861061905426898	0.5108973766489213	0.0016401937347966511	0.5038917017810345	0.606980614720938	0.5052403261263207	1.0	1.0	0.0
5220	0.000661484141999056	0.0002913818691217013	-0.00029138185354048434	0.9996192466590695	None	0.25	1	0.4	4	0.75	9	0.25925925925925924	0.75	13	9	0	0	0	0.6666666666666666	6	9	0.9333333333333333	14	0.0	1.0	0.09996290502960696	0.5006075587596867	0.05796069854830974	0.5483795288278499	0.023954516384406356	0.5178841593287368	0.5786201789137351	0.5223287106777396	0	1.0	0.0
545	None	None	None	None	None	0	0	0.2857142857142857	6	0.6896551724137931	20	0.5740740740740741	0.27586206896551724	13	8	17	0	0	0.6666666666666666	6	9	2.066666666666667	31	0.0	0.56	0.09096811989459226	0.6280635670203923	0.23130840329397212	0.624623016332802	-0.007741093598123037	0.6726181220946467	0.7285814839141382	0.6420781698667932	0	1.0	0.0
6324	0.010621521702961004	0.0004384629815413393	8.601022548881382e-05	0.9827283817770461	None	0.25	1	0.4	4	0.75	9	0.25925925925925924	0.75	13	9	0	0	0	0.6666666666666666	6	9	0.9333333333333333	14	0.0	1.0	-0.22716577569072743	0.9924393599618915	0.07664908776857887	0.5823618998807025	0.0548164369485867	0.660019577159947	0.8543433945872763	0.8762826796847265	0	1.0	0.0
2352	None	None	None	None	None	0.5	1	0.6666666666666666	4	0.5	3	0.4444444444444444	0.5	7	3	0	0	0	0.5	6	3	0.5333333333333333	8	0.0	1.0	0.08238365629978478	0.9999999151041198	0.014871466449598126	0.5831951435208697	0.23265144644361505	0.5943856347441787	0.7165663442018211	0.9965523990794098	0	0	0.0
6398	0.0019453098290311928	0.00020273700629739173	-0.0001991347068917816	0.9969908369803971	None	0.25	1	0.4	4	0.75	9	0.25925925925925924	0.75	13	9	0	0	0	0.6666666666666666	6	9	0.9333333333333333	14	0.0	1.0	0.04170333088144938	0.6579732828667073	3.4109222395211857e-16	0.5000000000003637	-0.03362139901433965	0.6491506456974038	0.6080493673879056	0.6042473997063006	0	1.0	0.0
2018	None	None	None	None	None	0	0	0.4	2	0.8	4	0.5833333333333334	0.4	4	2	2	1	0	0.75	3	4	0.4666666666666667	7	0.16666666666666666	0	0.0021607586835644703	0.5029996265920988	0.09703311041192442	0.5032046856951322	0.000398721481488844	0.5018757416806503	0.6104194792930957	0.5026933548284245	1.0	1.0	0.0
948	None	None	None	None	None	0	0	0.45454545454545453	5	0.42857142857142855	6	0.5333333333333333	0	0	0	15	0	0	0.8333333333333334	5	6	1.0666666666666667	16	0.0	1.0	0	0	0	0	0	0	0	0	0	0	0
5371	0.004818819482517957	0.0006836354346925289	4.418836454907361e-05	0.9969098101926739	None	0.25	1	0.4	4	0.7692307692307693	10	0.23809523809523808	0.7692307692307693	14	10	0	0	0	0.7777777777777778	7	9	1.0	15	0.0	1.0	0.042163628705553416	0.571410104202817	0.008724743586992706	0.5156499776628402	0.09999999964674815	0.5000260018237608	0.599760187754353	0.5291611218061746	0	1.0	0.0
6414	0.0005766822520152087	0.00022950499748545895	-0.00022901317805485574	0.9964104220018315	None	0.25	1	0.4	4	0.75	9	0.25925925925925924	0.75	13	9	0	0	0	0.6666666666666666	6	9	0.9333333333333333	14	0.0	1.0	0.09999999999975445	0.5000000000018007	0.2854434317646032	0.5084149223099413	-0.006539730068393343	0.6187117678346562	0.7696017356162368	0.5430387939513465	0	1.0	0.0
6936	0.024832382629218386	0.004551857685353778	-0.004220515777874813	0.958626628698087	None	0.25	1	0.4	4	0.75	9	0.25925925925925924	0.75	13	9	0	0	0	0.6666666666666666	6	9	0.9333333333333333	14	0.0	1.0	0.5242101407095049	0.6001429621712561	0.2949018170966853	0.5620620941803607	0.09999999963816733	0.5000000011069674	0.849688755926588	0.5544166129964251	0	0.9230769230769231	0.0
7281	0.004360403859544733	0.001139095723488273	-0.0009804917707689287	0.9951489656102882	None	0.3333333333333333	1	0.5	4	0.7	7	0.3333333333333333	0.7	11	7	0	0	0	0.4444444444444444	4	9	0.8	12	0.0	1.0	0.09323348234251347	0.5335902996762898	0.09999623868920476	0.5000136312071478	0.08227264110574979	0.9850007280508789	0.6813213118343857	0.808416405573881	0	1.0	0.0
1220	None	None	None	None	None	0	0	0.4	4	0.6153846153846154	8	0.375	0.38461538461538464	9	5	5	8	0	0.625	8	5	1.0	15	0.8	0.3076923076923077	0.019063164326500483	0.5429024555123938	2.781093926509768e-07	0.5000302427965292	-0.09995100576714774	0.554603492422247	0.6267761164775117	0.5325739929802247	1.0	0.8888888888888888	0.6119701204063838
2619	4.5568251274923545e-05	8.79254507889392e-06	-4.541971448022358e-08	0.9998048011306642	None	0.16666666666666666	1	0.5714285714285714	8	0.2777777777777778	5	0.47619047619047616	0.16666666666666666	9	3	10	0	0	0.8571428571428571	6	7	1.3333333333333333	20	0.0	0.7692307692307693	7.902762784127648e-27	0.5	0.06804875991630147	0.5699391629258246	-0.034845451033379535	0.6807463079943996	0.617361018653476	0.585712496685108	0	0.8888888888888888	0.0
2234	None	None	None	None	None	0.1	1	0.4090909090909091	9	0.5483870967741935	17	0.4583333333333333	0.0967741935483871	7	3	25	17	0	0.8888888888888888	9	8	2.2	33	0.34	0.5185185185185185	0	0.5	0.058618317977405174	0.6615510924025846	-0.09999999995033287	0.5000000877091236	0.6581050544023496	0.5556200625507733	1.0	1.0	0.0
6043	0.003845027663549475	0.001852424250827635	-0.0017482564306940593	0.9962447461791024	None	0.25	1	0.4	4	0.7692307692307693	10	0.23809523809523808	0.7692307692307693	14	10	0	0	0	0.7777777777777778	7	9	1.0	15	0.0	1.0	0.09998454412541058	0.5006600173600741	-0.051772529878172636	0.5000000000006217	0.12477441221832097	0.9720381852456426	0.6864327726602626	0.7656181241530572	0	1.0	0.0
519	None	None	None	None	None	0.05263157894736842	1	0.36585365853658536	15	0.5423728813559322	32	0.7530864197530864	0.3898305084745763	38	23	22	0	0	1.0	9	9	4.066666666666666	61	0.0	0.8461538461538461	0.09957660776243098	0.5124153514906111	0.0999985312791235	0.500007365539579	0.0826065014489558	0.7091211469030803	0.550731458642426	0.5777654107125806	0	1.0	0.0
740	None	None	None	None	None	0	0	0.75	3	0.5	2	0.6666666666666666	0	3	0	2	0	0	1.0	3	3	0.4	6	0.0	0.6666666666666666	0	0	0	0	0	0	0	0	0	0	0
4092	0.000592885670178903	8.389037552111766e-05	6.985758153022775e-05	0.9994780611539648	None	0.25	1	0.4	4	0.7692307692307693	10	0.23809523809523808	0.7692307692307693	14	10	0	0	0	0.7777777777777778	9	7	1.0	15	0.0	1.0	0.04767098013848886	0.5102075822478457	0.05413844050317497	0.5209814765830248	-0.052846111327562575	0.6621616421403405	0.6228089296804705	0.5660904553033829	0	1.0	0.0
898	None	None	None	None	None	0.08333333333333333	1	0.2222222222222222	6	0.7631578947368421	29	0.5555555555555556	0.02631578947368421	4	1	35	5	0	0.8888888888888888	9	8	2.6666666666666665	40	0.07042253521126761	0.4	2.0659346133303395e-06	0.5000056107236543	0.3951963397991839	0.9756082389972974	-0.4107701097957378	0.881272124780605	0.9641166480024385	0.869641211287923	1.0	1.0	0.2176656783861563
5674	0.0007066420713140604	0.00018503139686252797	2.0890364916787897e-05	0.9997358815287879	None	0.25	1	0.4	4	0.75	9	0.25925925925925924	0.75	13	9	0	0	0	0.6666666666666666	6	9	0.9333333333333333	14	0.0	1.0	0.09999999882610941	0.5000000035740121	0.09999999851437473	0.5000000013934552	-0.022326296553610292	0.6446123051011885	0.6402965962418253	0.5494577260935807	0	0.6923076923076923	0.0
615	None	None	None	None	None	1.0	1	1.0	4	0.25	1	0.5	0.25	5	1	0	0	0	0.75	3	4	0.4	6	0.0	1.0	0.030307660757078407	0.5452131783388621	0.19823006205569604	0.5402423876323306	8.760348868760036e-10	0.5000001292386302	0.7051313286075224	0.5285245845340503	0	1.0	0.0
4461	0.030506518587560053	0.0005976489825192037	0.0005918609010066597	0.9878398407647087	None	0.25	1	0.4	4	0.75	9	0.25925925925925924	0.75	13	9	0	0	0	0.6666666666666666	9	6	0.9333333333333333	14	0.0	1.0	0.23873009250353588	0.9999625130966187	0.08649538226914004	0.6174746732632116	-0.09999966230039058	0.5000080781871138	0.8275875512274443	0.9722610195714066	0	1.0	0.0
1996	None	None	None	None	None	0	0	0.3333333333333333	6	0.64	16	0.6	0.04	4	1	22	0	0	0.5555555555555556	5	9	1.8	27	0.0	0.6363636363636364	-0.24590872610408426	0.7094052051396601	0.5903809789827219	0.7573683521313144	7.085645132667913e-11	0.5000000000561089	0.9709632852870215	0.6630540793377683	0	1.0	0.0
7198	0.009855217743298884	0.0011660910981051353	-0.0002609729535995252	0.9822613410205503	None	0.25	1	0.4	4	0.75	9	0.25925925925925924	0.75	13	9	0	0	0	0.6666666666666666	6	9	0.9333333333333333	14	0.0	1.0	0.21734446423286	0.6232533928778226	0	0.5	0.09999999999593653	0.5000000000617041	0.7085281448493799	0.5418502174484836	0	1.0	0.0
537	None	None	None	None	None	0.06666666666666667	1	0.3125	10	0.6222222222222222	28	0.5802469135802469	0.06666666666666667	10	3	36	5	0	1.0	9	9	3.1333333333333333	47	0.07246376811594203	0.5909090909090909	-0.07917069254976991	0.6783368790555309	1.6977204247108274e-05	0.500099496333866	0.07120043764632492	0.6286631891362445	0.6387870037752094	0.604521575119689	1.0	1.0	0.0
5473	0.0004472594828225186	4.329246736390918e-05	2.578309694316541e-05	0.9991605793905235	None	0.25	1	0.36363636363636365	4	0.7857142857142857	11	0.2222222222222222	0.7857142857142857	15	11	0	0	0	0.8888888888888888	9	8	1.0666666666666667	16	0.0	1.0	0.002482533746607378	0.5378487602798238	-0.0776586637852653	0.5	0.016960970983749917	0.5045783044111936	0.6025578974110081	0.5141627886587736	0	1.0	0.0
2995	0.0014655563199786408	6.018121701582792e-05	4.3499545346530954e-07	0.9969612093255777	None	0.25	1	0.36363636363636365	4	0.7857142857142857	11	0.2222222222222222	0.7857142857142857	15	11	0	0	0	0.8888888888888888	8	9	1.0666666666666667	16	0.0	1.0	-0.18481101033641445	0.7377190167616561	0.14644478902090322	0.5724928231178648	0.03601839930670981	0.5339915633513248	0.8097740781713983	0.6195056953703668	0	1.0	0.0
3228	0.0029961774618557572	0.00036753699857991663	0.00032607242278871637	0.996789448123646	None	0.25	1	0.4	4	0.75	9	0.25925925925925924	0.75	13	9	0	0	0	0.6666666666666666	6	9	0.9333333333333333	14	0.0	1.0	-0.05070114908248865	0.6574213713332209	0.0999993905367393	0.5000119923157312	0.004952424618771528	0.6815482000223186	0.6815593132900928	0.6156020986513118	0	1.0	0.0
1469	None	None	None	None	None	0	0	0.5	4	0.4	4	0.6	0	0	0	11	0	0	0.8	5	4	0.8	12	0.0	1.0	0	0	0	0	0	0	0	0	0	0	0
7044	0.004448129842322682	0.0004041139785257653	1.1347419226772087e-05	0.9962430569953531	None	0.25	1	0.4	4	0.75	9	0.25925925925925924	0.75	13	9	0	0	0	0.6666666666666666	6	9	0.9333333333333333	14	0.0	1.0	0.04803039442609768	0.5569845320785068	0	0.5	0.1520621956504024	0.6558174864243961	0.6511480912465247	0.5722934147956862	0	0.3076923076923077	0.0
7089	0.0067079390151188	0.0057991074924519295	0.005791415017074956	0.9972496908250367	None	0.25	1	0.4	4	0.75	9	0.25925925925925924	0.75	13	9	0	0	0	0.6666666666666666	6	9	0.9333333333333333	14	0.0	1.0	0.09954036326118502	0.5017536489005932	0.015850347012301626	0.5002408923373358	0.21393654748573857	0.6822416282201604	0.692543605713114	0.5639864589394109	0	0.7692307692307693	0.0
1119	None	None	None	None	None	0.2	2	0.43478260869565216	10	0.5	16	0.5396825396825397	0.375	21	12	12	0	0	0.7777777777777778	9	7	2.2666666666666666	34	0.0	0.4827586206896552	-0.03328156136140376	0.6758027971993928	0.09169679904211615	0.5778900773448274	0.22093184560258655	0.6416488723923978	0.7453016156796866	0.6326800832696867	0	1.0	0.0
1883	None	None	None	None	None	0	0	0.3333333333333333	3	0.8181818181818182	9	0.28888888888888886	0.8181818181818182	12	9	0	0	0	0.5555555555555556	9	5	0.8666666666666667	13	0.0	1.0	7.902762784127648e-27	0.5	-0.046940888922162013	0.6634681374386356	0.07207162681818957	0.5554981836553455	0.6089209699383435	0.5745809718352356	0	0	0.0
4214	0.002019123657913602	0.0002656375609627034	0.0002595179912761836	0.9979284699764002	None	0	0	0.375	3	0.7777777777777778	7	0.4074074074074074	0.7777777777777778	10	7	0	1	0	0.3333333333333333	3	9	0.7333333333333333	11	1.0	1.0	0.032316993522439344	0.5786239287300701	0.05911755657898769	0.5000032944758939	0.09999990094151918	0.5000069383916788	0.5691524958733264	0.5264060725377617	0.9	0.9	0.0
3056	1.0930386907964148e-08	1.0099667843760926e-08	4.686152677299055e-11	0.9999987229510744	None	0.25	1	0.4	4	0.75	9	0.25925925925925924	0.75	13	9	0	0	0	0.6666666666666666	6	9	0.9333333333333333	14	0.0	1.0	0.08066270493284552	0.6281108025707801	0.09548031901560021	0.5480757885039401	8.081909486593856e-22	0.5000000000611331	0.6103490450587329	0.5594688204042586	0	0	0.0
1048	None	None	None	None	None	0	0	0.5	3	0.6666666666666666	4	0.4444444444444444	0.6666666666666666	7	4	0	1	0	0.5	6	3	0.5333333333333333	8	1.0	0.4	5.691684623382326e-05	0.5010550692481757	0.013685128986711112	0.5525201043922205	0.007550504924798217	0.5610365334036438	0.5234160083703698	0.538295546324639	0.0	0	0.0
5168	0.011192813114053872	0.0008038779329431495	0.00043575898854309884	0.9829517103890356	None	0.25	1	0.4	4	0.7692307692307693	10	0.23809523809523808	0.7692307692307693	14	10	0	0	0	0.7777777777777778	9	7	1.0	15	0.0	1.0	3.053584014605632e-06	0.500010888757538	-0.09689883373258211	0.5295431180858426	0.15101324938913296	0.5092993877095733	0.7357023345766366	0.5129600695339838	0	0	0.0
2015	None	None	None	None	None	0	0	0.5	2	0.75	3	0.6	0.5	3	2	2	6	0	0.4	5	2	0.4	6	0.8571428571428571	0	0.32048689807570063	0.5294790048262499	-0.05359652609959921	0.5121850110021039	0.09813713704667265	0.5470490368071044	0.8195442231081329	0.5295951320337199	1.0	1.0	0.0
623	None	None	None	None	None	0	0	0.4444444444444444	4	0.5454545454545454	6	0.5416666666666666	0	1	0	11	6	0	0.6666666666666666	4	6	0.8666666666666667	13	0.24	0	0	0	0	0	0	0	0	0	0	0	0
7336	0.001847745457254002	0.00044546264040974415	-0.00016235467267102134	0.9987883825639436	None	0.25	1	0.36363636363636365	4	0.7857142857142857	11	0.2222222222222222	0.7857142857142857	15	11	0	0	0	0.8888888888888888	8	9	1.0666666666666667	16	0.0	1.0	0.09999999999634353	0.5000000000991848	0.09999999665542211	0.5000000065419785	0.09750904475634113	0.5142100769359241	0.5029355815571778	0.5047378286198515	0	1.0	0.0
4762	5.1562265870190174e-06	1.7893548343987304e-06	1.754270283835227e-06	0.9993997998625439	None	0.25	1	0.4	4	0.7692307692307693	10	0.23809523809523808	0.7692307692307693	14	10	0	0	0	0.7777777777777778	7	9	1.0	15	0.0	1.0	0.09999998002129007	0.5000004582458315	0.246067092280117	0.5849300624178388	0.020806733631415712	0.500892455192558	0.7178523327651155	0.5288526533456491	0	0	0.0
3032	0.0001241629379399384	3.5505638103784713e-07	-2.315958674546986e-08	0.9999938483833984	None	0	0	0.3333333333333333	3	0.6363636363636364	7	0.37142857142857144	0.2727272727272727	5	3	7	5	0	0.7142857142857143	5	7	0.8666666666666667	13	0.3125	0.25	0.09747730170706805	0.5019081340175592	0.09876372429265255	0.5330308512439433	-0.09999999785720905	0.5000000028343407	0.7181805360214468	0.511660276865083	0.8	1.0	0.3166585471771407
601	None	None	None	None	None	0	0	0.2631578947368421	10	0.7037037037037037	38	0.691358024691358	0.5740740740740741	39	31	16	8	0	1.0	9	9	3.7333333333333334	56	0.2857142857142857	0.6382978723404256	-0.08882573234101009	0.9999997973102268	-0.02581419118124975	0.6385944254730176	0.09807986125309834	0.5195851610648226	0.7910788275838518	0.9952887494364999	1.0	1.0	0.0
4729	0.0070661205374152125	0.00042691662577077044	0.00038373325105647897	0.9905754281732707	None	0.3333333333333333	1	0.4444444444444444	4	0.7272727272727273	8	0.28888888888888886	0.7272727272727273	12	8	0	0	0	0.5555555555555556	5	9	0.8666666666666667	13	0.0	1.0	2.0865084680651519e-19	0.5000000002496418	0.07316796950033333	0.6859853554328378	0.33335512184517047	0.7577149947896517	0.820739954611741	0.6548747071359784	0	0.5	0.0
6401	0.0002386254217853524	8.987340475849114e-05	8.949477393180746e-05	0.9996965660026526	None	0.25	1	0.4	4	0.7692307692307693	10	0.23809523809523808	0.7692307692307693	14	10	0	0	0	0.7777777777777778	7	9	1.0	15	0.0	1.0	0.0830738516877407	0.5435463344520785	0.02504156214905261	0.5	-0.03773896406147152	0.5289364083139676	0.6089888962386539	0.5241896737961081	0	0.8571428571428571	0.0
3131	0.00011866119611937564	5.60710873636837e-07	-1.450437555144822e-07	0.9999964671054054	None	0.25	1	0.4	4	0.75	9	0.25925925925925924	0.75	13	9	0	0	0	0.6666666666666666	9	6	0.9333333333333333	14	0.0	1.0	1.9778178423888537e-24	0.5000002136307771	3.0367462682805824e-06	0.5001066304970586	0.02223010155417956	0.5376850845396723	0.5261726925763018	0.5126184972529821	0	1.0	0.0
1310	None	None	None	None	None	0	0	0.6666666666666666	2	0.0	0	0.6666666666666666	0	2	0	1	4	0	0.6666666666666666	2	3	0.26666666666666666	4	1.0	0	0	0	0	0	0	0	0	0	0	0	0
5986	0.0003673350727507329	2.832547535234011e-07	-2.8173509667733236e-07	0.9999995339547535	None	0	0	0.42857142857142855	3	0.75	6	0.5555555555555556	0.75	9	6	0	1	0	0.2222222222222222	2	9	0.6666666666666666	10	1.0	1.0	0.0993563919336797	0.540701958910521	0.14570399734696335	0.8911878418628577	0.3263609454164455	0.5246877108865943	0.7437660076485254	0.6874685011199072	0.4444444444444444	0.4444444444444444	0.0
3160	2.946217843628521e-08	2.926131844629496e-08	1.0049596369459994e-09	0.9999967298128533	None	0.25	1	0.4	4	0.75	9	0.25925925925925924	0.75	13	9	0	0	0	0.6666666666666666	6	9	0.9333333333333333	14	0.0	1.0	0.0998548504122455	0.5011893362419638	0.0995168883283614	0.5008074054266722	7.902762784127648e-27	0.5	0.615350893461713	0.5006655811447199	0	0.9230769230769231	0.0
7046	0.009913773792112446	0.003561026996164091	-0.0022614506113113517	0.9906714117173556	None	0.25	1	0.4	4	0.7692307692307693	10	0.23809523809523808	0.7692307692307693	14	10	0	0	0	0.7777777777777778	9	7	1.0	15	0.0	1.0	0.08275260167513458	0.6632470199473338	0.011326071255202652	0.5080571594416461	0.4671354400303701	0.6602082096247534	0.8944895495650099	0.6125595073424736	0	1.0	0.0
6579	0.00036552709065869955	6.56151942346856e-05	5.096520748924485e-06	0.9984226318251038	None	0.25	1	0.36363636363636365	4	0.7857142857142857	11	0.2222222222222222	0.7857142857142857	15	11	0	0	0	0.8888888888888888	9	8	1.0666666666666667	16	0.0	1.0	0.08748179030647514	0.5176329034024757	-0.08249340276468761	0.5981367639084519	0.012594045856401222	0.6674250313585718	0.6810770285202928	0.5958677932085406	0	1.0	0.0
1493	None	None	None	None	None	0	0	0.2692307692307692	7	0.6756756756756757	25	0.6190476190476191	0	0	0	38	0	0	0.7777777777777778	7	9	2.6	39	0.0	1.0	0	0	0	0	0	0	0	0	0	0	0
6194	0.01036062398908776	0.009400186659451472	0.009385445230305439	0.994906656719973	None	0.25	1	0.4	4	0.75	9	0.25925925925925924	0.75	13	9	0	0	0	0.6666666666666666	6	9	0.9333333333333333	14	0.0	1.0	0.09999999925122743	0.5000000012107445	0.29478607410909186	0.5218114139863889	0.17848736641928856	0.5516456254157679	0.6900149852086637	0.5245322016178385	0	0.9230769230769231	0.0
1097	None	None	None	None	None	0	0	0.2857142857142857	2	0.75	6	0.7142857142857143	0	0	0	9	15	0	0.2857142857142857	2	7	0.6666666666666666	10	0.6818181818181818	0.5	0	0	0	0	0	0	0	0	0	0	0
5781	0.00027504093026309366	3.457070962771048e-06	-2.2053403702068166e-06	0.9999973441317772	None	0.25	1	0.4	4	0.7692307692307693	10	0.23809523809523808	0.7692307692307693	14	10	0	0	0	0.7777777777777778	7	9	1.0	15	0.0	1.0	0.09995987252675362	0.5001277613339759	0.7896984483479412	1.0	0.09999977901936011	0.5000010254667291	0.9931140142959132	0.9999995879064836	0	1.0	0.0
3821	1.9276092812501818e-05	3.2612739910098004e-06	-3.261268230901632e-06	0.999006213251177	None	0.5	1	0.5714285714285714	4	0.625	5	0.4166666666666667	0.625	9	5	0	0	0	0.375	3	8	0.6666666666666666	10	0.0	1.0	0.070237530815384	0.5880957002082191	0.029620678305546023	0.5	0.020917845111601475	0.5119432202588996	0.5544471303312669	0.5336059763056756	0	0	0.0
1575	None	None	None	None	None	0	0	0.75	3	0.3333333333333333	1	0.5555555555555556	0.3333333333333333	4	1	0	0	0	1.0	3	3	0.3333333333333333	5	0.0	1.0	0.09999991337505254	0.500000752230033	0.08802726774219388	0.5219903257642965	0.09034329599897309	0.5178600295116146	0.5189977423960588	0.5132878385621191	0	1.0	0.0
4439	0.002048513809592211	0.00015121997476201933	-0.00014060570278166435	0.9982179694523549	None	0	0	0.375	3	0.8	8	0.3333333333333333	0.8	11	8	0	0	0	0.4444444444444444	4	9	0.8	12	0.0	1.0	0.07530090087360088	0.5883987446628332	0.0008195483766438508	0.5	0.09999977271383306	0.5000063383762016	0.6081364968257958	0.5297460945403497	0	1.0	0.0
6253	0.017404846087491713	0.005050527649257899	0.0024481646531496126	0.9757272242451259	None	0.25	1	0.4	4	0.75	9	0.25925925925925924	0.75	13	9	0	0	0	0.6666666666666666	6	9	0.9333333333333333	14	0.0	1.0	0.2230590665519488	0.5879244485526969	0.0035668883465344503	0.5091457671530495	0.14942223253290227	0.61484076029199	0.7199271275376742	0.5711541921571383	0	1.0	0.0
7388	0.0027839654927434444	9.931538488224101e-05	9.398008048704322e-06	0.9975416865869922	None	0.25	1	0.4	4	0.7692307692307693	10	0.23809523809523808	0.7692307692307693	14	10	0	0	0	0.7777777777777778	7	9	1.0	15	0.0	1.0	0.017047369559396612	0.6598466513437098	0.0767739587128055	0.6378941159839498	0.11172768254950989	0.6898215964050306	0.6338741015131659	0.6628551837176955	0	1.0	0.0
448	None	None	None	None	None	0.5	1	0.6666666666666666	4	0.5714285714285714	4	0.36	0.5714285714285714	8	4	0	0	0	1.0	5	5	0.6	9	0.0	1.0	0.08286581853783508	0.5858277247529324	0.044274508052792726	0.6378030535134005	0.04250073743003487	0.5062117959280803	0.5905392601838356	0.5774899679866876	0	1.0	0.0
6169	0.011628563009059572	0.010104862250378582	-0.010049949291669908	0.9940874676307468	None	0.25	1	0.4	4	0.7692307692307693	10	0.23809523809523808	0.7692307692307693	14	10	0	0	0	0.7777777777777778	7	9	1.0	15	0.0	1.0	0.09988320348361432	0.5335283656205408	-0.014237821103043455	0.6596904782906602	0.2913886233912467	0.5493641401956818	0.7771539087762523	0.5821106916512774	0	1.0	0.0
169	None	None	None	None	None	0	0	0.17142857142857143	6	0.8	40	0.7222222222222222	0.04	6	2	45	2	0	0.8888888888888888	8	9	3.466666666666667	52	0.022222222222222223	0.8444444444444444	0.09214214149839343	0.5267767636010057	-0.10170058303839771	0.882754945497543	-0.09223767079227255	0.5157682653783957	0.7616476530779808	0.674738340198605	1.0	1.0	0.29670968994791264
2396	None	None	None	None	None	0	0	0.5	2	0.5	2	0.6	0	0	0	5	12	0	0.4	2	5	0.4	6	0.8571428571428571	0.5	0	0	0	0	0	0	0	0	0	0	0
2122	None	None	None	None	None	0	0	0.20512820512820512	8	0.75	42	0.7160493827160493	0.125	13	7	44	0	0	1.0	9	9	3.8666666666666667	58	0.0	0.8461538461538461	0.08034652767015157	0.6045379252794763	0.048397081865952464	0.5266611357127862	0.04260269614827247	0.6405034063776032	0.5636800636679448	0.5913546718201381	0	0.7692307692307693	0.0
866	None	None	None	None	None	0	0	1.0	2	0.0	0	0.75	0	2	0	0	2	0	1.0	2	2	0.2	3	1.0	0	0	0	0	0	0	0	0	0	0	0	0
434	None	None	None	None	None	0.16666666666666666	1	0.42857142857142855	6	0.5263157894736842	10	0.42857142857142855	0.3157894736842105	11	6	9	5	0	1.0	7	7	1.4	21	0.29411764705882354	0.125	0.06388821115488641	0.5282485967068277	-0.03618923747362095	0.5149170500522655	-0.09999935809624465	0.5002295781390544	0.6625115980951779	0.5144725450477883	1.0	1.0	0.0
2837	0.0021349687932952703	0.0005986410775506302	0.000550825804710248	0.99842450645266	None	0.25	1	0.4	4	0.75	9	0.25925925925925924	0.75	13	9	0	0	0	0.6666666666666666	6	9	0.9333333333333333	14	0.0	1.0	0.04570328229331433	0.5085126151885834	-0.06306922854658722	0.6613782409384314	0.13727712737548814	0.6994406023252411	0.7047531045836706	0.6262222102296665	0	0	0.0
1437	None	None	None	None	None	0.09090909090909091	1	0.48	12	0.4	14	0.5873015873015873	0.22857142857142856	17	8	19	0	0	0.7777777777777778	9	7	2.466666666666667	37	0.0	0.7333333333333333	0.0003494944336888707	0.5047166874509991	0.08534268796666174	0.5989925453162838	0.09999999983285235	0.5000000285226373	0.6080931229247784	0.534954269478726	0	1.0	0.0
174	None	None	None	None	None	0	0	0.32	8	0.6571428571428571	23	0.5873015873015873	0.5428571428571428	26	19	10	5	0	0.7777777777777778	7	9	2.466666666666667	37	0.29411764705882354	0.6666666666666666	0.007613014909791008	0.5527038060572751	0.0013591396239393768	0.6369768482826159	0.08851851124261174	0.6090077465066752	0.5954575705230919	0.6000492676433673	1.0	1.0	0.0
5619	0.006920253021179226	0.002509131162782861	0.001995137398148615	0.9971565316857584	None	0.3333333333333333	1	0.4444444444444444	4	0.7272727272727273	8	0.28888888888888886	0.7272727272727273	12	8	0	0	0	0.5555555555555556	5	9	0.8666666666666667	13	0.0	1.0	0.09919167306401927	0.5004319252800645	-0.09848233189586988	0.5061089319100633	0.30750029722513805	0.6639471249827642	0.8394554581124711	0.5586536001173372	0	1.0	0.0
6820	0.000563528795418222	7.511422539526868e-05	5.0083531072601715e-05	0.9994595881891272	None	0.25	1	0.4	4	0.75	9	0.25925925925925924	0.75	13	9	0	0	0	0.6666666666666666	6	9	0.9333333333333333	14	0.0	1.0	-0.012608160158575197	0.6630569601355684	-0.7653934975538765	0.6979010159346606	0.043082889162128254	0.5725947210125969	0.978928821194446	0.6461682375234342	0	1.0	0.0
7498	0.002995473565653046	0.00034551241253435056	-0.00010046044661435959	0.9990079723384034	None	0.25	1	0.4	4	0.75	9	0.25925925925925924	0.75	13	9	0	0	0	0.6666666666666666	6	9	0.9333333333333333	14	0.0	1.0	0.06106765975280972	0.6697365156405582	-0.4136426522169697	0.9998309750016932	0.06420995624797363	0.657058100433509	0.8935143437616264	0.9660228735879175	0	0.38461538461538464	0.0
6481	0.0019071034394822085	0.00027806840878456454	-7.912716528747155e-05	0.9985606034414332	None	0.3333333333333333	1	0.4444444444444444	4	0.7272727272727273	8	0.28888888888888886	0.7272727272727273	12	8	0	0	0	0.5555555555555556	9	5	0.8666666666666667	13	0.0	1.0	0.09999869833920542	0.5000077221898632	0.10783038379428218	0.5000000000000001	0.09730810857768628	0.6088689889224576	0.5349394656212876	0.5368158685062033	0	0.25	0.0
5432	0.002817648531563136	0.0001763606072042122	2.5533339028867552e-05	0.9968867195386143	None	0.25	1	0.4	4	0.75	9	0.25925925925925924	0.75	13	9	0	0	0	0.6666666666666666	6	9	0.9333333333333333	14	0.0	1.0	-0.05931118862948057	0.5781471219709475	0	0.5	-0.02423407788918517	0.6699901222605479	0.5973158407097096	0.5844586835026644	0	0.8461538461538461	0.0
1349	None	None	None	None	None	0	0	1.0	1	0	0	1.0	0	0	0	1	0	0	0.5	2	1	0.13333333333333333	2	0.0	0	0	0	0	0	0	0	0	0	0	0	0
379	None	None	None	None	None	0.3333333333333333	1	0.4444444444444444	4	0.7272727272727273	8	0.2653061224489796	0.7272727272727273	12	8	0	0	0	1.0	7	7	0.8666666666666667	13	0.0	0.6666666666666666	0.03197294113740053	0.5404340545495078	-0.08878493544825887	0.572303774736073	0.09854988934081407	0.5078840693695592	0.6840822982334284	0.5403194135998285	0	0.08333333333333333	0.0
6436	2.3596558307523472e-08	9.40294225160936e-10	9.187515593503858e-10	0.9999997331880466	None	0.2	1	0.3333333333333333	4	0.8	12	0.20987654320987653	0.8	16	12	0	0	0	1.0	9	9	1.1333333333333333	17	0.0	1.0	0.09976258531019913	0.5016051300320498	0.016644552174489263	0.5164646644777386	1.8909770840852567e-09	0.5005023014026281	0.6073328944272844	0.5061923688961896	0	0.9375	0.0
5549	0.005552106419771152	0.003450864686646081	0.0034505465637721987	0.9956262749542522	None	0.3333333333333333	1	0.4444444444444444	4	0.7272727272727273	8	0.28888888888888886	0.7272727272727273	12	8	0	0	0	0.5555555555555556	5	9	0.8666666666666667	13	0.0	1.0	0.09090365619001092	0.5476782523811246	-0.09608478025362034	0.5015785654405267	0.07897788102467196	0.7308184980609345	0.6968086353016866	0.598398332987742	0	1.0	0.0
715	None	None	None	None	None	0.1	1	0.45454545454545453	10	0.45161290322580644	14	0.4074074074074074	0.3548387096774194	19	11	13	7	0	1.0	9	9	2.2	33	0.3181818181818182	0.41379310344827586	0.09999999999971117	0.5000000000036018	0.010996459755962532	0.5118532390285125	-0.06693805132505225	0.6128163985829055	0.6641935827245316	0.5421156562236427	0.42105263157894735	0.15789473684210525	0.0
4717	0.001273048481097957	0.0005514136728582084	0.0005509081343841044	0.9991418582873235	None	0.25	1	0.4	4	0.75	9	0.25925925925925924	0.75	13	9	0	0	0	0.6666666666666666	6	9	0.9333333333333333	14	0.0	1.0	0.09999084896193103	0.5049885379220562	0.09999845617126127	0.5000000000000001	0.030193246029826475	0.5261834994608695	0.5815310922816155	0.5103972265698783	0	1.0	0.0
5016	0.012774929370237362	0.0006939113752899507	0.00044445055868916615	0.9811719223669172	None	0.25	1	0.4	4	0.75	9	0.25925925925925924	0.75	13	9	0	0	0	0.6666666666666666	6	9	0.9333333333333333	14	0.0	1.0	0.1384504503382991	0.8880652820965312	0.02754350194210724	0.5427088253325512	0.25189962528186255	0.7454779997283959	0.7811448285036999	0.7513216315338712	0	0.23076923076923078	0.0
6608	0.0014925725551905983	2.3074095094824355e-05	-2.211119586854942e-05	0.9972971974724828	None	0	0	0.375	3	0.7777777777777778	7	0.4074074074074074	0.7777777777777778	10	7	0	1	0	0.3333333333333333	3	9	0.7333333333333333	11	1.0	1.0	7.174395275349038e-05	0.5014576748577184	0.1639685313032313	0.9958889811401772	0.04728009314085341	0.5950530867720257	0.6884727138258684	0.8765578505719809	1.0	1.0	0.0
3241	0.0021002372945113797	0.00025902416719053497	0.00015137971220946853	0.995269422127817	None	0.16666666666666666	1	0.5	7	0.42105263157894735	8	0.6	0.15789473684210525	8	3	12	7	0	0.7142857142857143	5	7	1.4	21	0.30434782608695654	0.4444444444444444	-0.09164078216055735	0.5029024505230255	-1.0256182411144021	0.9999999961053894	-0.07185216254547902	0.6678718787779295	0.9979744917803903	0.9987598547679678	1.0	1.0	0.0
4986	0.0008629838402816238	0.0002061718345876423	0.00015939009461074386	0.9994798364335148	None	0.25	1	0.4	4	0.7692307692307693	10	0.23809523809523808	0.7692307692307693	14	10	0	0	0	0.7777777777777778	7	9	1.0	15	0.0	1.0	0.025896543591884445	0.5063592147114959	0.2966742555654438	0.58069544156221	0.09949170834414842	0.500399873648017	0.7591723888232192	0.5293550873943725	0	1.0	0.0
2620	4.770256819849389e-06	1.2362325657757522e-07	-5.903192688741455e-08	0.9999728663495923	None	0	0	0.5	2	0.75	3	1.0	0.75	5	3	0	0	0	0.16666666666666666	6	1	0.4	6	0.0	0.8	-0.07046032929537291	0.6544310020624601	0.09763849809217517	0.500615758676151	0.02066239445628191	0.5303479663235758	0.6668078726014189	0.5632081993978786	0	0.8	0.0
6328	0.0005530393517160408	6.425400412013429e-05	2.8804409006778293e-05	0.9985141792671736	None	0.25	1	0.4	4	0.7692307692307693	10	0.23809523809523808	0.7692307692307693	14	10	0	0	0	0.7777777777777778	7	9	1.0	15	0.0	1.0	0.00830168672439841	0.5117448858055305	0	0.5	0.09999996893706253	0.5000002024289063	0.6113785175215669	0.503915669649859	0	1.0	0.0
4025	0.0019641308102711684	0.000415815109610878	-7.201833764779431e-05	0.9977231183128104	None	0.25	1	0.4	4	0.7692307692307693	10	0.23809523809523808	0.7692307692307693	14	10	0	0	0	0.7777777777777778	9	7	1.0	15	0.0	1.0	0.09994601795327143	0.5003439878967083	0	0.5	0.0999078284551573	0.5001359922236506	0.6156324557407531	0.5001599933872004	0	0	0.0
5947	0.005158196314012847	0.0022576133283081683	0.0021781753043463893	0.9950949669673845	None	0.25	1	0.4	4	0.7692307692307693	10	0.23809523809523808	0.7692307692307693	14	10	0	0	0	0.7777777777777778	7	9	1.0	15	0.0	1.0	0.09999999990199611	0.5000000002038867	0.342703461705389	0.5112691237518481	0.21916827673204767	0.5027657085157569	0.7292629267709133	0.5046787865602046	0	1.0	0.0
1848	None	None	None	None	None	0	0	1.0	1	0	0	1.0	0	1	0	0	3	0	0.5	1	2	0.13333333333333333	2	1.0	0	0	0	0	0	0	0	0	0	0	0	0
4937	0.003055634192286209	0.0006180705067611832	0.00060742121835234	0.9960402415199245	None	0.3333333333333333	1	0.5	4	0.7	7	0.3333333333333333	0.7	11	7	0	0	0	0.4444444444444444	4	9	0.8	12	0.0	1.0	2.8562751119106656e-10	0.5000004273642034	1.1616317548473067e-08	0.5000000212126786	0.2513140879833773	0.8102229252135449	0.765792889796292	0.61864959417871	0	1.0	0.0
7532	0.0008979005471745986	0.0005212647680892867	0.0005212560804478546	0.9985314911295227	None	0.5	1	0.5714285714285714	4	0.625	5	0.4166666666666667	0.625	9	5	0	0	0	0.375	3	8	0.6666666666666666	10	0.0	1.0	0.09364393717722494	0.5600344230070256	0.09999406196496888	0.5000064524601462	0.008756000727274966	0.6741007629124096	0.6025122924940034	0.579983658372489	0	1.0	0.0
6552	0.01515451353137163	0.0010702738135037497	-0.00019176855501864664	0.9858038118253426	None	0.25	1	0.4	4	0.75	9	0.25925925925925924	0.75	13	9	0	0	0	0.6666666666666666	6	9	0.9333333333333333	14	0.0	1.0	9.722013619328151e-24	0.5	2.600397623485767e-06	0.5000048079533459	0.09999917734957614	0.5000268456026993	0.6157130116003491	0.5000105511853555	0	0	0.0
6027	0.003135861327751192	0.00022977925067168154	0.00019482687641992854	0.9972729058448546	None	0.25	1	0.4	4	0.75	9	0.25925925925925924	0.75	13	9	0	0	0	0.6666666666666666	6	9	0.9333333333333333	14	0.0	1.0	0.06877576364592963	0.5654952801442356	0.2111506068037968	0.5	0.09999962510190148	0.5000006417328796	0.6481713207352263	0.5219440368253427	0	1.0	0.0
7444	0.0023356182529134825	9.133860650588403e-05	-9.128671906733295e-05	0.9959154671883037	None	0.3333333333333333	1	0.5	4	0.6666666666666666	6	0.4074074074074074	0.6666666666666666	10	6	0	0	0	0.3333333333333333	3	9	0.7333333333333333	11	0.0	1.0	-0.04781519233561114	0.6303144332087777	9.338280524314262e-07	0.5	0.099999965398018	0.5000521955202115	0.6501906336502308	0.5443642534556897	0	1.0	0.0
2236	None	None	None	None	None	0	0	0.3	3	0.75	9	0.7	0	0	0	13	20	0	0.8	5	4	0.9333333333333333	14	0.6666666666666666	0.46153846153846156	0	0	0	0	0	0	0	0	0	0	0
1647	None	None	None	None	None	0	0	0.47058823529411764	8	0.391304347826087	9	0.5102040816326531	0	0	0	24	0	0	1.0	7	7	1.6666666666666667	25	0.0	1.0	0	0	0	0	0	0	0	0	0	0	0
7367	0.005719549087586644	0.00046479096642842175	0.00013350531321433328	0.9757881155608232	None	0.25	1	0.4	4	0.7692307692307693	10	0.23809523809523808	0.7692307692307693	14	10	0	0	0	0.7777777777777778	7	9	1.0	15	0.0	1.0	1.464625551527153e-07	0.500139182202158	0.0007326003052623411	0.5007466940515231	0.08708753512860047	0.5193441894576193	0.6006487223228729	0.5067461660403453	0	1.0	0.0
5904	3.162427273094238e-08	2.8959038095980275e-08	1.9704827435277203e-08	0.999992303496213	None	0.25	1	0.4	4	0.7692307692307693	10	0.23809523809523808	0.7692307692307693	14	10	0	0	0	0.7777777777777778	7	9	1.0	15	0.0	1.0	2.043441329404359e-11	0.500000001152202	0.09944978534811852	0.5045038215762256	6.806067792562778e-11	0.50763066673074	0.6149602507129048	0.5040449796763141	0	1.0	0.0
2632	9.04372573290197e-05	2.50005646715752e-06	-5.4514542924105397e-08	0.999999977802214	None	0.3333333333333333	1	0.5	4	0.6666666666666666	6	0.4074074074074074	0.6666666666666666	10	6	0	0	0	0.3333333333333333	9	3	0.7333333333333333	11	0.0	1.0	7.902762784127648e-27	0.5	0.09999999999997003	0.5000000007103248	0.23690027673131625	0.7228627181277211	0.725731117174724	0.579219157182261	0	0.3	0.0
3520	0.0008034208696986007	0.00028503030069453695	-9.355146984395988e-06	0.9991149000655356	None	0.25	1	0.4	4	0.75	9	0.25925925925925924	0.75	13	9	0	0	0	0.6666666666666666	9	6	0.9333333333333333	14	0.0	1.0	-0.05190933319806312	0.6712859407095626	-0.027859203417494434	0.6563208271509912	0.05298171459303752	0.5270889369621927	0.6412397050786067	0.6200601045101233	0	1.0	0.0
3204	0.006073281732881748	0.001644496339212581	0.00021809162512930852	0.9919707490649082	None	0	0	0.3333333333333333	3	0.8181818181818182	9	0.28888888888888886	0.8181818181818182	12	9	0	1	0	0.5555555555555556	9	5	0.8666666666666667	13	1.0	1.0	0.31487347913360686	0.6563085583040652	0.04751375317793907	0.6032416124669027	0.028783804598762064	0.5777105691125163	0.7869657894903727	0.6129555889614322	1.0	0.8333333333333334	0.0
1872	None	None	None	None	None	1.0	1	1.0	4	0.0	0	0.5555555555555556	0	0	0	4	2	0	1.0	3	3	0.3333333333333333	5	0.16666666666666666	1.0	0	0	0	0	0	0	0	0	0	0	0
2576	None	None	None	None	None	0	0	0.375	9	0.5757575757575758	19	0.43209876543209874	0.42424242424242425	21	14	13	0	0	1.0	9	9	2.3333333333333335	35	0.0	0.5925925925925926	0.085491501595824	0.5252302782456093	0.057155349677517786	0.5723897138515313	0.03743007739622305	0.5879784857180937	0.5816015864209372	0.5620312383481275	0	1.0	0.0
5712	0.0021350296614370858	0.00012298727769582192	0.0001217172144612829	0.9989753892227033	None	0.3333333333333333	1	0.4444444444444444	4	0.7272727272727273	8	0.28888888888888886	0.7272727272727273	12	8	0	0	0	0.5555555555555556	5	9	0.8666666666666667	13	0.0	1.0	-0.03701661321748745	0.6670893042728767	0.09999995237614029	0.5000001071565502	0.058027338523437576	0.5916437080522262	0.6440663965169717	0.5878953283215412	0	1.0	0.0
1076	None	None	None	None	None	0.5	1	0.6666666666666666	4	0.5	3	0.4	0.5	7	3	0	0	0	0.8	5	4	0.5333333333333333	8	0.0	1.0	7.254966597666136e-13	0.5000000000048791	-0.014614604946848695	0.6116563613553263	0.0024717947630225633	0.5207926193127471	0.5313004906464663	0.5446721040718828	0	1.0	0.0
3068	1.1405955031544417e-05	1.1822342134746269e-07	-1.1821617685834012e-07	0.9999999988478276	None	1.0	1	1.0	4	0.0	0	0.5555555555555556	0	4	0	0	0	0	1.0	3	3	0.3333333333333333	5	0.0	1.0	0	0	0	0	0	0	0	0	0	0	0
1322	None	None	None	None	None	0	0	0.5555555555555556	5	0.2727272727272727	3	0.52	0	1	0	11	0	0	1.0	5	5	0.8666666666666667	13	0.0	1.0	0	0	0	0	0	0	0	0	0	0	0
3687	0.00686712939046473	0.001617912315222402	-0.0008689257661561143	0.9891138441586708	None	0.25	1	0.4	4	0.7692307692307693	10	0.23809523809523808	0.7692307692307693	14	10	0	0	0	0.7777777777777778	7	9	1.0	15	0.0	1.0	0.3569559928456235	0.5921136895666816	0.008453338861282005	0.6638245609104729	0.022387540671513714	0.6716697014451398	0.8459777479783634	0.6432765365832936	0	0.14285714285714285	0.0
7283	0.00204747303701862	0.00034208922584651126	-2.613055410738841e-05	0.9981423716008517	None	0.25	1	0.36363636363636365	4	0.7857142857142857	11	0.2222222222222222	0.7857142857142857	15	11	0	0	0	0.8888888888888888	8	9	1.0666666666666667	16	0.0	1.0	1.1483531608036402e-18	0.5000000001926378	4.4119417335662734e-05	0.5	0.027156540275272485	0.5155694575103109	0.5319347930061962	0.5051913110646618	0	1.0	0.0
947	None	None	None	None	None	0	0	0.18181818181818182	2	0.8571428571428571	12	0.5	0	0	0	15	9	0	0.5	4	8	1.0666666666666667	16	0.2647058823529412	0.46153846153846156	0	0	0	0	0	0	0	0	0	0	0
892	None	None	None	None	None	0	0	0.2222222222222222	2	0.8181818181818182	9	0.52	0	0	0	12	0	0	1.0	5	5	0.8666666666666667	13	0.0	0	0	0	0	0	0	0	0	0	0	0	0
6219	0.00023624723803603175	7.329669056857882e-07	-7.184145008220021e-07	0.9999988584190319	None	0.25	1	0.36363636363636365	4	0.7857142857142857	11	0.2222222222222222	0.7857142857142857	15	11	0	0	0	0.8888888888888888	8	9	1.0666666666666667	16	0.0	1.0	0.09995583517310223	0.5006759522946442	-0.0999999999999976	0.5000000000112937	0.029907872589013878	0.6518168203004282	0.6960509897544962	0.5522863697532399	0	0.8666666666666667	0.0
4538	0.012130744389582403	0.0034646575894240173	0.0004935024484214864	0.973398493851952	None	0.25	1	0.4	4	0.7692307692307693	10	0.23809523809523808	0.7692307692307693	14	10	0	0	0	0.7777777777777778	7	9	1.0	15	0.0	1.0	0.3231365342744906	0.6417849325677855	0.11629467968417129	0.5670545407791419	0.09999319299324022	0.5001603412799769	0.7356927349494601	0.5706576703959055	0	1.0	0.0
2883	0.000713461492020016	0.00020553650934812618	0.00019729432451512773	0.9957846435793367	None	0.09090909090909091	1	0.3333333333333333	8	0.6176470588235294	21	0.6666666666666666	0.23529411764705882	14	8	21	6	0	0.6666666666666666	6	9	2.4	36	0.15	0.6	0.02049635910384141	0.5037021263635492	0.04152266651564995	0.5657845041726473	0.09998974968274457	0.5000184540792598	0.583906133483673	0.5232794001987561	1.0	1.0	0.531805088050773
1939	None	None	None	None	None	0.3333333333333333	1	0.4444444444444444	4	0.7272727272727273	8	0.2708333333333333	0.7272727272727273	12	8	0	0	0	0.75	8	6	0.8666666666666667	13	0.0	0.8571428571428571	-0.040119415362422514	0.5052253518889244	0.09351251573116347	0.5425954199278618	-0.1494425545115019	0.99999993079608	0.7212038933915057	0.9961633131951837	0	1.0	0.0
2801	0.0024470215311477883	8.515386661998583e-05	3.8845108087952954e-05	0.9945128765301311	None	0	0	0.3333333333333333	2	0.8571428571428571	6	0.36	0.8571428571428571	8	6	0	2	0	1.0	5	5	0.6	9	1.0	0	0.08155687691196618	0.5314996841099195	0.1297234980437842	0.566483525047528	0.09918522511769276	0.5012326636289606	0.5496121817367742	0.5331691055528042	1.0	1.0	0.0
2634	2.3464957365402507e-08	2.4062854317796536e-08	5.038528029286068e-09	0.9999974941010983	None	0	0	0.5	2	0.5	2	0.75	0	0	0	5	4	0	0.5	2	4	0.4	6	0.2857142857142857	0.5	0	0	0	0	0	0	0	0	0	0	0
7053	0.003473761615251203	0.0006780962075103307	0.0006479601699771348	0.9803462005470617	None	0.25	1	0.4	4	0.75	9	0.25925925925925924	0.75	13	9	0	0	0	0.6666666666666666	6	9	0.9333333333333333	14	0.0	1.0	0.6575897627789365	0.734871330929976	0.31636270630474816	0.536285157845187	0.024146791638728782	0.5460831515826102	0.9335999903998037	0.610618123287889	0	1.0	0.0
1993	None	None	None	None	None	0.14285714285714285	1	0.3125	5	0.6818181818181818	15	0.6666666666666666	0.13636363636363635	6	3	17	11	0	1.0	6	6	1.6	24	0.3142857142857143	0.3157894736842105	0.4222176009915513	0.5242555466100105	0.030517006219788693	0.5537716752444397	0.02963816111889254	0.5283347585213929	0.8645389832238947	0.5354803251386441	0.0	0	0.0
5078	0.0004642041995291242	0.00015796074771554815	-0.0001579543330804809	0.9963635304519934	None	0.25	1	0.4	4	0.75	9	0.25925925925925924	0.75	13	9	0	0	0	0.6666666666666666	9	6	0.9333333333333333	14	0.0	1.0	-0.09999804874151566	0.5002948183266873	0.022094186149767898	0.6700256169486516	0.05531418641212556	0.6327016155631686	0.6737053178390326	0.6029490742072116	0	1.0	0.0
277	None	None	None	None	None	1.0	1	0.8	4	0.4	2	0.4666666666666667	0.4	6	2	0	0	0	0.6	3	5	0.4666666666666667	7	0.0	1.0	0.02328284789241214	0.5477380567489729	0.06810852038231059	0.5463026373089472	0.022203070208234362	0.5829566267255555	0.5689955245848098	0.5590728973155297	0	1.0	0.0
331	None	None	None	None	None	0.125	1	0.3684210526315789	7	0.6153846153846154	16	0.345679012345679	0.6153846153846154	23	16	4	2	0	1.0	9	9	1.8666666666666667	28	0.4	0.43478260869565216	-0.002466895883129675	0.6593496803200135	0.22402390337976325	1.0	0.09962016927535096	0.5029119732267299	0.7550905954743795	0.999999987738036	1.0	1.0	0.0
640	None	None	None	None	None	0	0	0.23076923076923078	9	0.7321428571428571	41	0.7160493827160493	0.6785714285714286	47	38	10	2	0	1.0	9	9	3.8666666666666667	58	0.13333333333333333	0.8461538461538461	-0.09993351606754966	0.5013187847748127	0.058289526409944156	0.5423297546363588	0.1594548097504649	0.511865790551627	0.7448474958401087	0.5185308843238755	1.0	0.9574468085106383	0.0
6231	0.0031223785462623295	0.0003254357242395195	0.00032543422520757334	0.9971470290940462	None	0	0	0.375	3	0.8	8	0.3333333333333333	0.8	11	8	0	1	0	0.4444444444444444	4	9	0.8	12	1.0	1.0	0.06687130655832307	0.5925199396006589	0	0.5	0.09966970858424976	0.5006065950578473	0.6054446878993632	0.5313603555627361	0.6363636363636364	0.9090909090909091	0.0
2477	None	None	None	None	None	0	0	0.5	3	0.5714285714285714	4	0.6	0	0	0	8	0	0	0.6	5	3	0.6	9	0.0	1.0	0	0	0	0	0	0	0	0	0	0	0
3578	0.0002726465009103343	0.00011574261353583951	-1.457091455143505e-05	0.9996762387341671	None	0.25	1	0.4	4	0.75	9	0.25925925925925924	0.75	13	9	0	0	0	0.6666666666666666	9	6	0.9333333333333333	14	0.0	1.0	0.07148408693177676	0.6341456628296251	0.09721665276288304	0.5	-0.031647653494807956	0.5190845720863314	0.6488725947727744	0.5520127244194512	0	1.0	0.0
3501	0.0021305078045083703	0.00036509069581091956	0.00036022891477752964	0.9966606101435722	None	0.25	1	0.4	4	0.7692307692307693	10	0.23809523809523808	0.7692307692307693	14	10	0	0	0	0.7777777777777778	7	9	1.0	15	0.0	1.0	0.09990779871548872	0.5045043077774677	1.086030632293099e-05	0.5537864446277101	0.09999999175911423	0.5000009077044686	0.6154604892131971	0.5194903542908833	0	0.7142857142857143	0.0
6050	2.2363029925130016e-08	2.235189702380491e-08	-1.3486411980425066e-09	0.999997558868593	None	0.25	1	0.4	4	0.7692307692307693	10	0.23809523809523808	0.7692307692307693	14	10	0	0	0	0.7777777777777778	7	9	1.0	15	0.0	1.0	0.09999998580167575	0.5000001391911256	0.01665731117175663	0.54313081358898	6.612834124598436e-10	0.500000792673805	0.6076536896474258	0.5144090776352827	0	0	0.0
1759	None	None	None	None	None	0	0	0.4	2	0.8	4	0.4666666666666667	0.8	6	4	0	2	0	0.6	5	3	0.4666666666666667	7	1.0	0	0.08569425364034555	0.5467999266474565	-0.0373910249213893	0.5322141754288395	0.20345638258285437	0.6150342468162565	0.728380255802176	0.5650712075775424	0.9166666666666667	0.8333333333333334	0.0
2944	0.00026306168056518427	1.490152920573574e-06	1.262699881557523e-06	0.9999974589568601	None	0.25	1	0.4	4	0.7692307692307693	10	0.23809523809523808	0.7692307692307693	14	10	0	0	0	0.7777777777777778	9	7	1.0	15	0.0	1.0	0.07715363217449775	0.6722505093912952	0.09137135954979414	0.5400254320356882	-0.09937125715932663	0.6853765160974289	0.7033710104295295	0.6347090958063896	0	0.14285714285714285	0.0
7187	9.198347859061784e-05	2.6697491843827492e-05	-2.6695362491414196e-05	0.9984564064161005	None	0.3333333333333333	1	0.5	4	0.7	7	0.3333333333333333	0.7	11	7	0	0	0	0.4444444444444444	4	9	0.8	12	0.0	1.0	-0.09975586411173645	0.5000753523690803	0.09938684921544708	0.5000007397102101	4.0368438437631783e-07	0.5647749807027999	0.6927478450584823	0.5217253599855199	0	1.0	0.0
2732	2.664803783343662e-07	1.489497542530534e-08	-6.750301961993051e-09	0.9999976874815197	None	0.3333333333333333	1	0.5	4	0.6666666666666666	6	0.34375	0.6666666666666666	10	6	0	0	0	0.5	8	4	0.7333333333333333	11	0.0	0.8571428571428571	0.09999999999992984	0.5000000001218419	0.2341325738477801	0.7694611717027073	0.00024002768515410362	0.501051878157656	0.7222587075374194	0.5994465436155261	0	1.0	0.0
2295	None	None	None	None	None	0.09090909090909091	1	0.4	10	0.5714285714285714	20	0.7551020408163265	0.34285714285714286	21	12	15	1	0	1.0	7	7	2.466666666666667	37	0.04	0.6666666666666666	0.08689780572013554	0.6504128675951839	0.09999054776553433	0.5001051601504214	5.9640281981236516e-05	0.5016244592296639	0.6116286447515842	0.5521243507333992	1.0	1.0	0.0
153	None	None	None	None	None	0	0	0.17647058823529413	6	0.7916666666666666	38	0.78125	0.08333333333333333	7	4	42	2	0	1.0	8	8	3.3333333333333335	50	0.023529411764705882	0.7727272727272727	-0.07929934557771856	0.5457585478005105	0.054127004246888745	0.51837488878327	0.07779000829412232	0.5534091601826177	0.6753466432105594	0.5392139039039526	1.0	1.0	0.0
3559	0.0029889389474213783	0.0006376051529288543	-0.0001916993276868651	0.9973275390938553	None	0.25	1	0.4	4	0.75	9	0.25925925925925924	0.75	13	9	0	0	0	0.6666666666666666	6	9	0.9333333333333333	14	0.0	1.0	0.09994967302531574	0.5082330147894099	0.0780166711377	0.5599844759704588	0.08047690510608344	0.631254047810606	0.5234178477528786	0.5672266601238015	0	0.07692307692307693	0.0
4577	0.003827692035390932	0.00037559203174433183	-0.00035058177011901065	0.9920605583318348	None	0.25	1	0.4	4	0.7692307692307693	10	0.23809523809523808	0.7692307692307693	14	10	0	0	0	0.7777777777777778	9	7	1.0	15	0.0	1.0	1.4995448808703654e-07	0.5000028460341958	0.21951599274566105	0.9925049081231769	-0.0999999017686563	0.5000006117311578	0.8258022897329635	0.8359867847182795	0	0	0.0
6664	0.007578595085531148	0.000422898717650136	6.213132556961964e-05	0.9938047343796944	None	0.25	1	0.4	4	0.75	9	0.25925925925925924	0.75	13	9	0	0	0	0.6666666666666666	6	9	0.9333333333333333	14	0.0	1.0	-0.07040070722853634	0.6575555896010681	-0.09991414158937428	0.500209244998628	0.13656308133945103	0.539249953936468	0.7420639268621835	0.5671404043592541	0	1.0	0.0
2789	0.002837874744872002	6.012005849807846e-05	5.769771120904313e-05	0.9967692145078759	None	0	0	0.25	1	1.0	3	1.0	1.0	4	3	0	0	0	0.2	1	5	0.3333333333333333	5	0.0	0	-0.08815673533750276	0.5295131204801045	-0.09998426869506435	0.5	-0.5208668927868837	0.5	0.8821166219025938	0.5098478822418988	0	1.0	0.0
2361	None	None	None	None	None	0	0	0.42857142857142855	3	0.5	4	0.5	0.5	7	4	2	0	0	0.8	4	5	0.6666666666666666	10	0.0	0	0.09185675152692563	0.5274089200371065	0.044860254658862946	0.508438756746765	0.0009190480930471873	0.500685662655768	0.5918475909293532	0.5121848021916924	0	1.0	0.0
2959	8.92748565509756e-06	2.3372234217155859e-07	2.1502893784803024e-07	0.9999964836782379	None	0.25	1	0.4	4	0.75	9	0.25925925925925924	0.75	13	9	0	0	0	0.6666666666666666	6	9	0.9333333333333333	14	0.0	1.0	-0.8581172488058051	1.0	0.11369495686189557	0.5383956959255042	0.02082677888669956	0.5100525382613587	0.9893194232459025	0.9999999713465525	0	0.23076923076923078	0.0
1884	None	None	None	None	None	0.058823529411764705	1	0.3611111111111111	13	0.5490196078431373	28	0.7361111111111112	0.0784313725490196	13	4	39	5	0	0.8888888888888888	8	9	3.533333333333333	53	0.0684931506849315	0.6808510638297872	0.027448164731958567	0.5931923695056437	0.04062437519432926	0.5231177508936782	0.14666012072852644	0.5583051381287747	0.6109219749599154	0.5583990552549167	1.0	1.0	0.0
3804	0.008544260992434986	0.0021682341541917572	-0.0019927360958164847	0.9814476424898719	None	0.25	1	0.4	4	0.7692307692307693	10	0.23809523809523808	0.7692307692307693	14	10	0	0	0	0.7777777777777778	7	9	1.0	15	0.0	1.0	0.2413628806706951	0.5903921014363143	0.44889081895286453	0.6442195091694467	0.09998755063490629	0.5158588110978892	0.8092154905938563	0.5844146845717904	0	1.0	0.0
3262	0.0001532909232198762	1.663989643364772e-06	-1.6154450114970704e-06	0.9999976739132258	None	0.25	1	0.4	4	0.75	9	0.25925925925925924	0.75	13	9	0	0	0	0.6666666666666666	9	6	0.9333333333333333	14	0.0	1.0	1.1641996426539382e-10	0.5000000004842112	0.08640499205330249	0.5309228240401267	0.03178707175964244	0.542509745327035	0.5926460174899902	0.5245053363903941	0	1.0	0.0
3472	0.02877298510727502	0.0011343756553782486	-0.00016417428076544128	0.9464588448296342	None	0.25	1	0.4	4	0.75	9	0.25925925925925924	0.75	13	9	0	0	0	0.6666666666666666	6	9	0.9333333333333333	14	0.0	1.0	0.0006830870770432512	0.5677400136119836	0.09999991461488873	0.5000135005393501	0.1624273375659251	0.6206628165442903	0.6587194905084269	0.5634111201127604	0	0.07692307692307693	0.0
1270	None	None	None	None	None	0	0	0.5	8	0.42857142857142855	9	0.575	0.14285714285714285	11	3	11	2	0	0.625	8	5	1.5333333333333334	23	0.1111111111111111	0.7	0.0610149555747412	0.6127361727058244	-0.08014606821720133	0.6188988992859433	-0.07241316856269518	0.5174105056975792	0.655130048050136	0.5836540491764145	1.0	0.9090909090909091	0.0
5251	2.3824571344391817e-06	2.421788078344019e-07	5.335059437475957e-08	0.9999301790211639	None	0.25	1	0.4	4	0.75	9	0.25925925925925924	0.75	13	9	0	0	0	0.6666666666666666	9	6	0.9333333333333333	14	0.0	1.0	0.39854477618706635	0.569564257250292	0.08905293588376953	0.5156944805949725	0.0006610562211295723	0.505588302458948	0.8465568153841856	0.530397985684431	0	1.0	0.0
5730	1.6960089641365714e-08	1.6956167650569723e-08	-8.070879341438964e-10	0.9999981394227457	None	0.3333333333333333	1	0.4444444444444444	4	0.7272727272727273	8	0.28888888888888886	0.7272727272727273	12	8	0	0	0	0.5555555555555556	5	9	0.8666666666666667	13	0.0	1.0	-0.07669930569134871	0.5735236919577484	-0.09530378665672665	0.5	6.152290577122773e-10	0.5000002932094681	0.6023348361141254	0.5246669260383705	0	1.0	0.0
6980	0.00244158608775256	0.0012156842502900416	0.0012146117900740242	0.9976571043436553	None	0.3333333333333333	1	0.5	4	0.7	7	0.3333333333333333	0.7	11	7	0	0	0	0.4444444444444444	4	9	0.8	12	0.0	1.0	1.256549172425051e-23	0.5000000000488498	0	0.5	0.10812999237660426	0.649708999681054	0.6247431012294061	0.5512988863213183	0	1.0	0.0
4315	0.004075120841878347	0.0008321448222452947	0.000822448039542203	0.9917142574110598	None	0.5	1	0.6666666666666666	4	0.5714285714285714	4	0.42857142857142855	0.5714285714285714	8	4	0	0	0	0.42857142857142855	3	7	0.6	9	0.0	1.0	0.27160331882621547	0.5898495581929786	0.09800777656519191	0.5000056687779184	0.09999325161898841	0.5000076620753151	0.6928972598649165	0.5302460937318163	0	1.0	0.0
5495	0.005623227725598326	0.005941917262181296	0.005928556281747008	0.997600905141456	None	0.25	1	0.4	4	0.75	9	0.25925925925925924	0.75	13	9	0	0	0	0.6666666666666666	6	9	0.9333333333333333	14	0.0	1.0	0.09988481805108566	0.5008422581750166	0.06556685787223933	0.5029066613877261	0.09999996971761527	0.5045314169053173	0.5404115881309858	0.5027601366550053	0	0.6923076923076923	0.0
4002	0.003900068404549359	0.0005095407194950442	-0.00012586313889833937	0.9968409853282988	None	0.25	1	0.4	4	0.75	9	0.25925925925925924	0.75	13	9	0	0	0	0.6666666666666666	6	9	0.9333333333333333	14	0.0	1.0	0.06476409563879579	0.5373746172729317	0.09999971305829616	0.5	-0.09999980433614543	0.500558913956739	0.7051006589679156	0.5126650820250443	0	1.0	0.0
1831	None	None	None	None	None	0.25	1	0.4	4	0.75	9	0.25925925925925924	0.5833333333333334	11	7	2	0	0	0.6666666666666666	9	6	0.9333333333333333	14	0.0	1.0	1.0753185691546257e-08	0.5002858711444755	-0.07566386914652481	0.5134345759752	3.838335608920949e-05	0.5115616454365193	0.5882591486507488	0.5084283310038592	0	0	0.0
308	None	None	None	None	None	0	0	0.4	2	0.6	3	0.5833333333333334	0.2	2	1	4	4	0	0.75	3	4	0.4666666666666667	7	0.36363636363636365	0	0.0807939540145843	0.5186846402951607	-0.04194510515848366	0.5027088794252522	0.03780518977592769	0.5111921111839425	0.6244586617353919	0.5108637006763673	1.0	1.0	0.0
3577	0.0009737407917887434	1.761135747081869e-05	1.7171971426902476e-05	0.9983705322345037	None	0.25	1	0.4	4	0.7692307692307693	10	0.23809523809523808	0.7692307692307693	14	10	0	0	0	0.7777777777777778	9	7	1.0	15	0.0	1.0	0.0003776667083329607	0.50806811126823	0.03520384429799602	0.6447906353683122	-0.0357983188962803	0.645310936794484	0.5967738300842564	0.6008468170731538	0	0	0.0
2192	None	None	None	None	None	0	0	0.10526315789473684	2	0.9230769230769231	24	0.9333333333333333	0.46153846153846156	13	12	14	2	0	0.8333333333333334	6	5	1.8666666666666667	28	0.06451612903225806	0.2608695652173913	0.029762224948435882	0.5024838859907217	0.010274794166284048	0.5168453931779493	0.036553432181773725	0.562172069256407	0.5284965650968481	0.5272500307127391	1.0	1.0	0.0
6526	0.0032489343676660293	3.124830016413409e-05	1.9759909531619004e-05	0.9936617592686688	None	0.25	1	0.4	4	0.75	9	0.25925925925925924	0.75	13	9	0	0	0	0.6666666666666666	6	9	0.9333333333333333	14	0.0	1.0	0.09999999999852088	0.5000000000201223	1.374673441826016e-13	0.5001586271689797	-0.03435698285381952	0.6406559186837728	0.6387433849479118	0.5480881236656974	0	1.0	0.0
4047	0.0003302752069597736	3.974809400776536e-06	2.537108826021457e-06	0.9999974654607307	None	0.25	1	0.4	4	0.7692307692307693	10	0.23809523809523808	0.7692307692307693	14	10	0	0	0	0.7777777777777778	9	7	1.0	15	0.0	1.0	0.0702491756998482	0.5274503978116085	0.0183615250764431	0.5636734876686039	0.09620920807826039	0.5257504603913457	0.5805525185649849	0.539011338403773	0	1.0	0.0
6355	0.0008233334019476043	0.00023147155508536476	0.00022344219618758857	0.9990906649159982	None	0.25	1	0.4	4	0.7692307692307693	10	0.23809523809523808	0.7692307692307693	14	10	0	0	0	0.7777777777777778	9	7	1.0	15	0.0	1.0	-0.04827942995950375	0.5141371958886337	7.765379485383843e-05	0.5	-0.04819850119246878	0.6782325109935285	0.5882756484744572	0.566456529936388	0	1.0	0.0
2256	None	None	None	None	None	0	0	0.3333333333333333	2	0.7142857142857143	5	0.9	0.42857142857142855	5	3	3	1	0	0.4	5	2	0.6	9	0.125	0	0.09998911972493746	0.5000266153975413	0.005816795010416208	0.6438218672409898	8.03332541365128e-06	0.5000082463429485	0.6125694741931268	0.5491846399093713	1.0	1.0	0.0
3603	0.0040594988500106	0.0022359382597516657	0.00223577573963012	0.997129809757234	None	0.25	1	0.4	4	0.7692307692307693	10	0.23809523809523808	0.7692307692307693	14	10	0	0	0	0.7777777777777778	7	9	1.0	15	0.0	1.0	0.16705419184456505	0.5320701932199096	-0.3828427278062079	0.9999098491834381	-0.0503180336764106	0.5978631602507117	0.9046381828329527	0.9637242009850596	0	0.07142857142857142	0.0
915	None	None	None	None	None	0	0	0.058823529411764705	2	0.9591836734693877	47	0.6296296296296297	0	0	0	50	2	0	1.0	9	9	3.4	51	0.019230769230769232	0.5217391304347826	0	0	0	0	0	0	0	0	0	0	0
3608	0.00045697410562901375	4.7265443809772294e-05	3.4438661159944465e-05	0.9997295066551989	None	0.25	1	0.4	4	0.75	9	0.25925925925925924	0.75	13	9	0	0	0	0.6666666666666666	6	9	0.9333333333333333	14	0.0	1.0	0.04748052447084759	0.5616005871028855	0.02596855170309646	0.5057127474595764	0.006998592596706989	0.6088425631327877	0.5405474768097601	0.5591354396611449	0	1.0	0.0
2010	None	None	None	None	None	0	0	0.3333333333333333	2	0.8571428571428571	6	0.36	0.8571428571428571	8	6	0	2	0	1.0	5	5	0.6	9	1.0	0	0.06042080110359867	0.6729477159012921	1.29429532719277e-05	0.5054213156939288	0.08514773748679581	0.6809293025258581	0.6283417080170536	0.6225595541847508	0.0	0	0.0
4697	0.004342634115374596	0.0007735331854303822	0.0005851959820532509	0.9943630539758974	None	0.25	1	0.4	4	0.7692307692307693	10	0.23809523809523808	0.7692307692307693	14	10	0	0	0	0.7777777777777778	9	7	1.0	15	0.0	1.0	6.242572908245633e-08	0.5000005219090965	2.0555147477063484e-09	0.5000000171325306	0.09812054176027744	0.5520684787307752	0.6136176306256957	0.5174124460912188	0	0	0.0
7359	0.0050078871247083885	0.00040027124902212026	0.000368779969333931	0.9928331169888783	None	0.25	1	0.4	4	0.7692307692307693	10	0.23809523809523808	0.7692307692307693	14	10	0	0	0	0.7777777777777778	7	9	1.0	15	0.0	1.0	-0.0022358579238856207	0.6609077758401971	0.3497708136043701	0.6031050857649265	0.23950322430832577	0.6108462991844551	0.8070998777675915	0.6253246479249939	0	0.9285714285714286	0.0
535	None	None	None	None	None	0.07142857142857142	1	0.3	9	0.6511627906976745	28	0.7142857142857143	0.023255813953488372	5	1	39	3	0	0.7777777777777778	7	9	3.0	45	0.038461538461538464	0.7894736842105263	0.0946617946656512	0.5460302174905279	-0.029340390092213516	0.6759249894364495	-0.004110576328475513	0.6565922229005788	0.6568805675620394	0.6277629590246562	0.0	0	0.0
976	None	None	None	None	None	0	0	0.375	15	0.5087719298245614	29	0.7283950617283951	0.43859649122807015	40	25	18	0	0	1.0	9	9	3.933333333333333	59	0.0	0.84	0.05547152879334646	0.5941908990014289	0.2981540478328936	0.6257622642557507	-0.04118756515255305	0.6720128788973795	0.8068625673262642	0.6312461990209768	0	1.0	0.0
6569	0.006638222796361957	0.005272670411675513	0.00524910302968284	0.9916436760910262	None	0.25	1	0.4	4	0.75	9	0.25925925925925924	0.75	13	9	0	0	0	0.6666666666666666	6	9	0.9333333333333333	14	0.0	1.0	0.09746326740940893	0.5019946212203099	0.055819665644359695	0.5	0.09487423949933246	0.505430008616768	0.5478809183475879	0.5024749310884341	0	1.0	0.0
2359	None	None	None	None	None	0	0	0.375	6	0.5238095238095238	11	0.46938775510204084	0	0	0	22	0	0	1.0	7	7	1.5333333333333334	23	0.0	1.0	0	0	0	0	0	0	0	0	0	0	0
207	None	None	None	None	None	0	0	0.25	4	0.7272727272727273	16	0.8	0	0	0	23	5	0	0.8333333333333334	6	5	1.6	24	0.1	0.631578947368421	0	0	0	0	0	0	0	0	0	0	0
3766	0.006612978203528335	0.003402819291464326	-0.003402692470875016	0.9931061036457167	None	0.2	1	0.3333333333333333	4	0.8	12	0.20987654320987653	0.8	16	12	0	0	0	1.0	9	9	1.1333333333333333	17	0.0	1.0	0.09763172640474922	0.5240868191710063	-0.06120723592370599	0.5	0.09999096952365139	0.5425060425306227	0.6798559914542828	0.5222234697825117	0	1.0	0.0
4851	0.0025131858384944018	0.00031196714781107546	-0.00030746389960618984	0.9963496322628047	None	0.25	1	0.4	4	0.7692307692307693	10	0.23809523809523808	0.7692307692307693	14	10	0	0	0	0.7777777777777778	7	9	1.0	15	0.0	1.0	-0.06185078128469966	0.6388319269369136	0.042845347317089534	0.5935054267223682	0.09999999999441556	0.5000000208981352	0.6634677241995794	0.5784120145814873	0	1.0	0.0
143	None	None	None	None	None	0	0	0.2972972972972973	11	0.660377358490566	35	0.6790123456790124	0.4716981132075472	34	25	20	0	0	1.0	9	9	3.6666666666666665	55	0.0	0.6521739130434783	0.0494030529626389	0.5935774694589434	0.09440914827674225	0.5121136420911193	0.006411392404530043	0.5205071003153015	0.5951686983464456	0.5423410932796926	0	1.0	0.0
6257	0.015407920637714291	0.0030693283719542734	-0.002701918863929445	0.9650805394654897	None	0.25	1	0.4	4	0.7692307692307693	10	0.23809523809523808	0.7692307692307693	14	10	0	0	0	0.7777777777777778	7	9	1.0	15	0.0	1.0	0.49290340165011	0.6600738430861	0.0973033392525504	0.5592173181827681	0.09999998544558146	0.5000043645726606	0.8649165697150594	0.5745750855222466	0	1.0	0.0
6082	0.01077518739927134	0.009835320256790089	0.009835300050779053	0.9925597121301915	None	0.3333333333333333	1	0.5	4	0.6666666666666666	6	0.4074074074074074	0.6666666666666666	10	6	0	0	0	0.3333333333333333	3	9	0.7333333333333333	11	0.0	1.0	0.0987280591619635	0.5054344251688444	-0.0988691033619367	0.5000053435355167	0.45687873196595624	0.7101303493697906	0.9088940790421562	0.575890463184591	0	0.9	0.0
7513	0.0047646961467810965	0.0002716121707150889	-8.113743608229315e-05	0.9931376483214126	None	0.25	1	0.36363636363636365	4	0.7857142857142857	11	0.2222222222222222	0.7857142857142857	15	11	0	0	0	0.8888888888888888	8	9	1.0666666666666667	16	0.0	1.0	0.2425399534516295	0.5953983576565849	0.00044923331744337687	0.5	0.09999234397875134	0.5027427067834335	0.7297871462953973	0.5330599160496036	0	1.0	0.0
4707	1.4583600501999865e-08	1.444551510021779e-08	-1.4269675443658618e-08	0.9999960271752344	None	0.25	1	0.4	4	0.7692307692307693	10	0.23809523809523808	0.7692307692307693	14	10	0	0	0	0.7777777777777778	9	7	1.0	15	0.0	1.0	1.7609011183960962e-07	0.5000005136549603	-0.07977241457170473	0.5571028312733833	0.0001677358737625388	0.5013581007678638	0.5933150296866175	0.5195605695720427	0	1.0	0.0
461	None	None	None	None	None	0.3333333333333333	1	0.4444444444444444	4	0.7272727272727273	8	0.2653061224489796	0.7272727272727273	11	8	1	0	0	1.0	7	7	0.8666666666666667	13	0.0	0.6666666666666666	0.03909563721206783	0.524291408859632	2.5552614730107906e-06	0.5003645517962274	0.0008186979653247762	0.5081918695401848	0.54572512746528	0.5109541476132069	0	1.0	0.0
5858	0.0004606166834346264	8.080027902947453e-05	-9.19317503408335e-06	0.9983817043316131	None	0.25	1	0.4	4	0.7692307692307693	10	0.23809523809523808	0.7692307692307693	14	10	0	0	0	0.7777777777777778	7	9	1.0	15	0.0	1.0	-0.015279528269446735	0.6798567959515429	-1.0863000905699944	0.9390975294638305	0.09984662580798061	0.516427596447658	0.9952318097849903	0.76581534325376	0	0.8571428571428571	0.0
659	None	None	None	None	None	0	0	1.0	1	0	0	1.0	0	0	0	1	6	0	0.5	2	1	0.13333333333333333	2	1.0	0	0	0	0	0	0	0	0	0	0	0	0
2259	None	None	None	None	None	0	0	0.5	2	0.6666666666666666	2	1.0	0.6666666666666666	4	2	0	2	0	0.2	1	5	0.3333333333333333	5	1.0	0.5	0.03439927584252246	0.5317096513157719	0.09823789054076218	0.5	0.08518145775054922	0.5	0.5684333260987167	0.5105825081885362	1.0	1.0	0.0
6997	0.005413583276186872	0.003435480625981793	0.0034328294600249336	0.9946739409180814	None	0.25	1	0.4	4	0.7692307692307693	10	0.23809523809523808	0.7692307692307693	14	10	0	0	0	0.7777777777777778	7	9	1.0	15	0.0	1.0	0.09999999995190308	0.5000000003746964	0.2804649027734487	0.5146131975552811	0.14347101263444176	0.5497796429790092	0.6833078889264225	0.5215075407231303	0	0.14285714285714285	0.0
1116	None	None	None	None	None	0	0	0.6	3	0.4	2	0.7	0.4	5	2	1	0	0	0.4	2	5	0.4666666666666667	7	0.0	0	0.0747382204379879	0.5131467382977697	-0.06120542836077127	0.5973668505628394	-0.05358053391024966	0.5192968692074197	0.6552247949278165	0.5435833181500177	0	0.8	0.0
6421	0.0009076065513611873	4.575312587689064e-05	3.5014980757231234e-05	0.9982174757168569	None	0.25	1	0.4	4	0.7692307692307693	10	0.23809523809523808	0.7692307692307693	14	10	0	0	0	0.7777777777777778	7	9	1.0	15	0.0	1.0	7.902762784127648e-27	0.5	0.31215226162636867	0.525638533433392	0.07697634924700954	0.5970691739504648	0.7922200527170804	0.5412321717347726	0	1.0	0.0
861	None	None	None	None	None	0	0	0.5	2	0.75	3	0.6	0.75	5	3	0	0	0	0.4	2	5	0.4	6	0.0	0	0.04631829275646886	0.5254265923194121	0.0866108828767179	0.50256623993807	0.08310224223955953	0.522315833504932	0.5447956038649089	0.5167755264339718	0	1.0	0.0
932	None	None	None	None	None	0.5	1	0.5714285714285714	4	0.625	5	0.3333333333333333	0.625	9	5	0	0	0	0.8333333333333334	6	5	0.6666666666666666	10	0.0	0.8	0.00047943692906430755	0.6769776621002085	0.030026539288926773	0.5753494925413473	0.22174984507146406	0.5903408683347025	0.6990198236430883	0.6153050675370458	0	1.0	0.0
6728	3.221207399133765e-08	3.220928768605411e-08	2.2714803046651407e-08	0.9999951425893651	None	0.3333333333333333	1	0.4444444444444444	4	0.7272727272727273	8	0.2653061224489796	0.7272727272727273	12	8	0	0	0	1.0	7	7	0.8666666666666667	13	0.0	0.6666666666666666	0.14149241852613284	0.9613396354489769	0.02801489844288916	0.5000000000003143	5.235944556842924e-13	0.5000000038412823	0.6592281763774777	0.7448195360814935	0	0.6666666666666666	0.0
963	None	None	None	None	None	0.25	1	0.5	5	0.6153846153846154	8	0.42857142857142855	0.3076923076923077	7	4	7	3	0	0.7142857142857143	7	5	1.0	15	0.2	0.4	-0.012088729987373358	0.6195218528788714	0.22307230399568273	0.5440274697965225	0.16658680122731218	0.5271541186462328	0.7340981178990239	0.5640470351105746	1.0	1.0	0.5
178	None	None	None	None	None	0	0	0.2903225806451613	9	0.6363636363636364	28	0.8214285714285714	0.2727272727272727	18	12	27	4	0	0.875	7	8	3.066666666666667	46	0.07692307692307693	0.717948717948718	-0.09993000013477406	0.5006988585437382	5.619018177876586e-06	0.5000153363027391	-0.09999999885846067	0.5000000228887482	0.6156843172418068	0.5002380727121186	1.0	1.0	0.0
4872	0.003254268477434058	0.00031628080851466017	1.8469789835592416e-06	0.9959564441789839	None	0.3333333333333333	1	0.5	4	0.7	7	0.3333333333333333	0.7	11	7	0	0	0	0.4444444444444444	9	4	0.8	12	0.0	1.0	0.09999996687151641	0.5000000613618807	-0.07179283736627728	0.5	0.006803767133864128	0.6870700300676775	0.6902875898847592	0.5651653125890853	0	1.0	0.0
351	None	None	None	None	None	0	0	0.5	1	1.0	1	1.0	1.0	2	1	0	3	0	0.3333333333333333	3	1	0.2	3	1.0	0	-0.07608987025091754	0.5064816403576627	-0.09559177406424599	0.5013147677216585	0.21614366337703567	0.5326531909330079	0.8062465860697234	0.513495556446703	0.0	0	0.0
3099	0.00017655032996933458	3.138564181075608e-05	-2.3334961946157075e-05	0.9995532344333369	None	0	0	0.5	2	0.6666666666666666	2	0.5555555555555556	0.6666666666666666	4	2	0	2	0	1.0	3	3	0.3333333333333333	5	1.0	0	0.06946836219504335	0.5358585601701928	0.0999975529553038	0.5	-0.09406752672829446	0.5023182638279268	0.701208916313022	0.5127434092062696	1.0	1.0	0.0
5099	0.012042251397435684	0.0027545271442672666	-0.001468812385090425	0.9628278233056101	None	0.25	1	0.4	4	0.7692307692307693	10	0.23809523809523808	0.7692307692307693	14	10	0	0	0	0.7777777777777778	7	9	1.0	15	0.0	1.0	0.38911249923204483	0.5922093568235208	0.3421497076782541	0.555073636485645	0.09999999998569402	0.500000000048324	0.7842522344924694	0.5493635305430941	0	0.14285714285714285	0.0
7349	0.004048181687647865	0.0006622137055932796	-0.0005176944186175561	0.9848152681360727	None	0.25	1	0.4	4	0.75	9	0.25925925925925924	0.75	13	9	0	0	0	0.6666666666666666	6	9	0.9333333333333333	14	0.0	1.0	0.8340479912827462	0.7336057340745303	7.902762784127648e-27	0.5	0.04721180061841794	0.6221417109194641	0.9821024054990004	0.6233709456009338	0	0.9230769230769231	0.0
2697	0.00014244602424445932	8.308795128060107e-05	-9.822752347965026e-07	0.9989308436039073	None	0	0	0.6666666666666666	2	0.5	1	0.6666666666666666	0.5	3	1	0	2	0	0.6666666666666666	3	2	0.26666666666666666	4	1.0	0	0.06848158776857824	0.5223729873964154	-0.08751183557601344	0.5250829252130895	0.1449563805296809	0.5107132708370643	0.7236792573541148	0.519392549330874	1.0	1.0	0.0
2166	None	None	None	None	None	0.2222222222222222	2	0.45	9	0.5185185185185185	14	0.5370370370370371	0.4074074074074074	18	11	10	3	0	0.6666666666666666	9	6	1.9333333333333333	29	0.17647058823529413	0.782608695652174	-0.041826389121316844	0.6689536923397836	0.06490354071335895	0.6548310243141289	0.041463421483974985	0.5611793921737469	0.6368530284645555	0.6294636482378031	0.8333333333333334	0.3888888888888889	0.0
3019	0.004143006484493946	0.0010601475521084976	0.0010598089129270315	0.9957640586329973	None	0.25	1	0.4	4	0.75	9	0.25925925925925924	0.75	13	9	0	0	0	0.6666666666666666	6	9	0.9333333333333333	14	0.0	1.0	0.09975754725995316	0.5246874866458533	0.09999998309099352	0.5000008498502982	0.0871096453065575	0.6615267670156423	0.5613591308745643	0.563729742296483	0	0.9230769230769231	0.0
1446	None	None	None	None	None	1.0	1	1.0	4	0.25	1	0.5	0.25	5	1	0	0	0	0.75	3	4	0.4	6	0.0	1.0	-0.09877829974804735	0.5016509131419737	0.07097849967209852	0.5164923811767621	-0.02462834837878391	0.6145711390422628	0.6693450643191333	0.5448098846863234	0	1.0	0.0
6956	0.000464723313358485	0.00031307582043675223	1.53993976968049e-05	0.9998359851685007	None	0.25	1	0.4	4	0.75	9	0.25925925925925924	0.75	13	9	0	0	0	0.6666666666666666	6	9	0.9333333333333333	14	0.0	1.0	0.1	0.5000000000000003	0.390504488852801	0.5855855562179002	0.09997595265337003	0.5000718343695298	0.797297730606939	0.5288041629129574	0	1.0	0.0
5370	0.0017998501464804246	0.00015226641177335326	0.00014987664729470992	0.9969857796524141	None	0.25	1	0.4	4	0.75	9	0.25925925925925924	0.75	13	9	0	0	0	0.6666666666666666	6	9	0.9333333333333333	14	0.0	1.0	-0.05752452631596801	0.6238947449699688	7.902762784127648e-27	0.5	0.1288286748988322	0.752382433205121	0.6854918010058798	0.6316163625735112	0	0	0.0
1388	None	None	None	None	None	0	0	0.3333333333333333	4	0.7333333333333333	11	0.5666666666666667	0.6666666666666666	14	10	2	2	0	0.8333333333333334	5	6	1.1333333333333333	17	0.5	0.16666666666666666	-0.09999829986058814	0.5000073552751315	0.07598630288900192	0.6708998589570331	0.0023037988274751697	0.5908367108112972	0.6876937132871684	0.5890172426292752	0.42857142857142855	0.5714285714285714	0.0
4777	0.0022081146139812033	0.00035018129081899164	0.00034512231985385006	0.9964551317398528	None	0.25	1	0.4	4	0.7692307692307693	10	0.23809523809523808	0.7692307692307693	14	10	0	0	0	0.7777777777777778	7	9	1.0	15	0.0	1.0	0.08146585742603596	0.6127634733356746	1.822165885764085e-12	0.5000000811967543	0.11899425051555483	0.609223260806574	0.6315835488736603	0.5746863095429665	0	1.0	0.0
6309	0.002836295761228696	0.0009671652166717032	-0.0006981198009091202	0.9987079250044775	None	0.25	1	0.4	4	0.7692307692307693	10	0.23809523809523808	0.7692307692307693	14	10	0	0	0	0.7777777777777778	7	9	1.0	15	0.0	1.0	0.09999505205555345	0.5000371024033028	0	0.5	-0.05542928644857246	0.5805033224143279	0.6554748366586981	0.5270559068271713	0	0.9285714285714286	0.0
904	None	None	None	None	None	0.3333333333333333	1	0.4444444444444444	4	0.5454545454545454	6	0.43333333333333335	0.09090909090909091	2	1	10	6	0	0.8333333333333334	6	5	0.8666666666666667	13	0.2608695652173913	0.25	-0.25669217097475794	0.8102582858555855	0.020874468763933056	0.5060711508850909	0.2743212274873389	0.6391482879110205	0.90223487817537	0.6643071845329359	1.0	1.0	0.1269851171986671
7320	0.008510200874553508	0.00337616770262715	0.0033718824891300478	0.9772006366902248	None	0.25	1	0.4	4	0.75	9	0.25925925925925924	0.75	13	9	0	0	0	0.6666666666666666	6	9	0.9333333333333333	14	0.0	1.0	0.2873847484217036	0.6491151347064722	-0.09386897385621684	0.5393481937362544	0.08091155003637208	0.550909794667416	0.8217467336897637	0.5807223453043285	0	0	0.0
5393	0.00012321924338377907	9.318625702452654e-07	8.498378485193713e-07	0.9999963570988033	None	0.25	1	0.4	4	0.75	9	0.25925925925925924	0.75	13	9	0	0	0	0.6666666666666666	9	6	0.9333333333333333	14	0.0	1.0	-0.03805281047610596	0.6661373255990267	-0.21534423906991035	0.5146522830929163	0.02662349676541188	0.5529838101426686	0.7430389644413044	0.579496943413955	0	1.0	0.0
5224	0.001422164749810538	0.00029531497113189476	0.00010433721768332876	0.997427293521438	None	0.25	1	0.4	4	0.7692307692307693	10	0.23809523809523808	0.7692307692307693	14	10	0	0	0	0.7777777777777778	7	9	1.0	15	0.0	1.0	7.902762784127648e-27	0.5	0.03275735859309816	0.5097686092771596	-0.06156925115091284	0.6674501552214269	0.6046337128861327	0.5610073791789414	0	1.0	0.0
90	None	None	None	None	None	0.23076923076923078	3	0.35714285714285715	10	0.675	27	0.5185185185185185	0.625	35	25	6	2	0	1.0	9	9	2.8	42	0.3333333333333333	0.9142857142857143	0.001993061461568707	0.5288525842228323	0.1511322173925716	0.6749049219420715	0.09999998293558239	0.5000003959204506	0.6481093369474563	0.5700360259760293	1.0	1.0	0.0
4371	7.239214156344883e-06	1.2679317071767098e-06	-1.2675621055816673e-06	0.9998445023319092	None	0.25	1	0.4	4	0.7692307692307693	10	0.23809523809523808	0.7692307692307693	14	10	0	0	0	0.7777777777777778	7	9	1.0	15	0.0	1.0	0.10952988298391628	0.5329844574403839	-0.06451682713462828	0.5000000000000001	9.505424645463448e-07	0.5464677014382384	0.6722586596357712	0.5265199591509382	0	1.0	0.0
5924	0.0015327583023366667	0.0011351412641055734	-0.0011202078897161389	0.9987957203248687	None	0.25	1	0.4	4	0.7692307692307693	10	0.23809523809523808	0.7692307692307693	14	10	0	0	0	0.7777777777777778	7	9	1.0	15	0.0	1.0	0.09997819135423894	0.5004868816253101	0.002751885601337592	0.581622157880419	0.0962412912288759	0.6875092915097869	0.6258509681572536	0.5922548621386905	0	1.0	0.0
4593	0.004838667179761691	0.0016276466105466724	0.0011804030173848718	0.9665490114777272	None	0.25	1	0.4	4	0.75	9	0.25925925925925924	0.75	13	9	0	0	0	0.6666666666666666	9	6	0.9333333333333333	14	0.0	1.0	-0.07312107607025634	1.0	-0.05670555899924834	0.5113577815433273	-0.07061394759816339	0.5020908473386384	0.8256046364882632	0.9999993309358617	0	1.0	0.0
6537	8.171209933313525e-07	7.183256030465541e-07	5.177562240463374e-07	0.9997164894506312	None	0.5	1	0.5714285714285714	4	0.625	5	0.35714285714285715	0.625	9	5	0	0	0	0.5714285714285714	4	7	0.6666666666666666	10	0.0	1.0	0.06049863048839214	0.5045316025316298	0.21826680910388835	0.5	0.016214665647528558	0.5311463252309891	0.7041543489191354	0.5119038942728572	0	1.0	0.0
5232	0.0022865542564170956	7.139212504510269e-05	-4.175437295974198e-05	0.9969173872027968	None	0.25	1	0.4	4	0.7692307692307693	10	0.23809523809523808	0.7692307692307693	14	10	0	0	0	0.7777777777777778	7	9	1.0	15	0.0	1.0	-0.0786678917693247	0.6065751680448256	0.07013088113779384	0.5235080147169199	0.099998161758413	0.5109745936402751	0.6874425302435213	0.5474357014790002	0	0.8571428571428571	0.0
2826	2.2183312642145267e-08	1.8547643459027202e-08	2.345311214854936e-10	0.9999968386700049	None	0	0	0.5555555555555556	5	0.2727272727272727	3	0.52	0	0	0	12	0	0	1.0	5	5	0.8666666666666667	13	0.0	1.0	0	0	0	0	0	0	0	0	0	0	0
7160	0.0026728570106369772	0.0008020471073549107	0.00012189439597828916	0.9972655851445775	None	0.25	1	0.4	4	0.7692307692307693	10	0.23809523809523808	0.7692307692307693	14	10	0	0	0	0.7777777777777778	7	9	1.0	15	0.0	1.0	0.09999999999662719	0.5000000008199568	0.09843993185041008	0.5035996007276461	0.15920088423511772	0.5739915869539112	0.5707828621947766	0.5260226573603629	0	0.9285714285714286	0.0
5870	1.0893400624376733e-05	2.168000855864428e-06	2.163277918547553e-06	0.9993555469031489	None	0.25	1	0.4	4	0.75	9	0.25925925925925924	0.75	13	9	0	0	0	0.6666666666666666	6	9	0.9333333333333333	14	0.0	1.0	0.09987770286105212	0.5024136180074255	0.09162181097444784	0.5698385546901058	0.02315627916613899	0.5077356310995828	0.5884953627744156	0.5267903210582121	0	1.0	0.0
5632	0.0011140376866424207	5.462187828795367e-05	2.110884948070805e-05	0.9978829717134193	None	0.25	1	0.4	4	0.7692307692307693	10	0.23809523809523808	0.7692307692307693	14	10	0	0	0	0.7777777777777778	9	7	1.0	15	0.0	1.0	4.422403336990251e-10	0.5000121551658756	0.12736204860413106	0.5000000000000001	0.07531012284347018	0.5970512753259518	0.6332255234448548	0.5327233501470721	0	1.0	0.0
5404	0.004344696930943878	0.0009129682049716721	0.0008952281632079019	0.9958212760668749	None	0.3333333333333333	1	0.5	4	0.7	7	0.3333333333333333	0.7	11	7	0	0	0	0.4444444444444444	4	9	0.8	12	0.0	1.0	0.08369376247386678	0.5475040696105382	0.057537502043683283	0.5332084905847394	0.18684229735945307	0.6317808292813483	0.6318716017013664	0.5714644012558237	0	0.9090909090909091	0.0
27	None	None	None	None	None	0.25	1	0.36363636363636365	4	0.7857142857142857	11	0.2222222222222222	0.7857142857142857	15	11	0	0	0	0.8888888888888888	8	9	1.0666666666666667	16	0.0	1.0	0.09997630622744921	0.5002553112856806	0.0008220148200811233	0.516866712433853	0.18035291199228332	0.9999999999996925	0.7940004338890877	0.9999340221971393	0	0.9333333333333333	0.0
7417	0.002280536125316424	0.0018091685321017135	0.0018083235324000452	0.9982229794366839	None	0.3333333333333333	1	0.4444444444444444	4	0.7272727272727273	8	0.28888888888888886	0.7272727272727273	12	8	0	0	0	0.5555555555555556	5	9	0.8666666666666667	13	0.0	1.0	-0.09999746978829337	0.500003857689184	0.0972624904896088	0.5	0.12103537571482255	0.5400576653760597	0.729232027614615	0.513379324502079	0	1.0	0.0
6996	3.451945888374508e-05	1.6037134681658874e-05	-1.6037032630602402e-05	0.9986776218019805	None	0.3333333333333333	1	0.4444444444444444	4	0.7272727272727273	8	0.28888888888888886	0.7272727272727273	12	8	0	0	0	0.5555555555555556	5	9	0.8666666666666667	13	0.0	1.0	-0.016779732955670375	0.5108029442025387	1.2675017814212641e-06	0.5000001121634663	1.9995711118207928e-08	0.5789234818438261	0.5197655462718305	0.5300948029225842	0	1.0	0.0
4531	0.0028432160287796392	0.001401840000622563	0.00023517928513612111	0.997624168521639	None	0.25	1	0.4	4	0.75	9	0.25925925925925924	0.75	13	9	0	0	0	0.6666666666666666	6	9	0.9333333333333333	14	0.0	1.0	0.09999999901169046	0.5000001172899342	0.02648947327436696	0.5016269412373894	0.41944817635707743	0.738200056138105	0.8462863460960736	0.5860631595196426	0	1.0	0.0
5937	9.003499689248195e-06	8.350580578881587e-06	8.343458109196102e-06	0.9996978381543675	None	0.25	1	0.4	4	0.7692307692307693	10	0.23809523809523808	0.7692307692307693	14	10	0	0	0	0.7777777777777778	7	9	1.0	15	0.0	1.0	0.04147564104065176	0.5899662418503442	-0.05782339661762807	0.5000000000000001	0.019371200626858043	0.5649063081984272	0.6055069445782457	0.551889528916455	0	1.0	0.0
5639	0.0029918238737089257	0.001908982839648105	0.0019089768385865532	0.9985989880679706	None	0.3333333333333333	1	0.5	4	0.7	7	0.3333333333333333	0.7	11	7	0	0	0	0.4444444444444444	4	9	0.8	12	0.0	1.0	-0.09993952809704126	0.5023565827860116	-0.038830956081689724	0.5	0.09993067995566701	0.5887138895455297	0.6976998815777051	0.5306347135638595	0	1.0	0.0
4390	2.7020462193643893e-08	2.581338597734131e-08	-1.0208362414345476e-10	0.9999963599333176	None	0.25	1	0.4	4	0.75	9	0.25925925925925924	0.75	13	9	0	0	0	0.6666666666666666	6	9	0.9333333333333333	14	0.0	1.0	-0.09994072243006544	0.5001378039592457	0.032380397339758796	0.5005529128106336	2.675067190655446e-09	0.5000309265707458	0.6371769255426737	0.5002405478379516	0	1.0	0.0
954	None	None	None	None	None	0	0	0.6	6	0.3333333333333333	4	0.5	0	3	0	10	9	0	0.5714285714285714	4	7	0.9333333333333333	14	0.42857142857142855	0.36363636363636365	0	0	0	0	0	0	0	0	0	0	0
1596	None	None	None	None	None	0	0	0.17647058823529413	3	0.8260869565217391	19	0.8333333333333334	0	0	0	24	2	0	0.8333333333333334	6	5	1.6666666666666667	25	0.038461538461538464	0.2	0	0	0	0	0	0	0	0	0	0	0
5636	1.3228755865508349e-08	1.3158897706344104e-08	7.514572879049273e-10	0.9999986307439844	None	0.25	1	0.36363636363636365	4	0.7857142857142857	11	0.2222222222222222	0.7857142857142857	15	11	0	0	0	0.8888888888888888	8	9	1.0666666666666667	16	0.0	1.0	0.09991355585845121	0.5023400481787961	0.07769599483984273	0.5000000000000001	8.457165209287922e-22	0.5000000112597925	0.6054779567753997	0.5007800248751161	0	0.8	0.0
4398	0.003760652229345753	0.0021252898527269813	0.0020855239788260507	0.995457108886563	None	0.25	1	0.4	4	0.75	9	0.25925925925925924	0.75	13	9	0	0	0	0.6666666666666666	6	9	0.9333333333333333	14	0.0	1.0	0.09974805613325251	0.5064241526411443	0.06042183899397987	0.5065432434840357	0.09999950039031211	0.5002246458417544	0.5462531509424275	0.5043974763035441	0	0	0.0
6356	2.2204950164648544e-08	2.1189034743641266e-08	1.355198947291247e-09	0.9999972698017674	None	0.25	1	0.4	4	0.7692307692307693	10	0.23809523809523808	0.7692307692307693	14	10	0	0	0	0.7777777777777778	7	9	1.0	15	0.0	1.0	0.49262818375703626	0.6174259340763025	0.47286607538402076	0.5583893779532106	3.849546571762829e-23	0.5	0.9104944040730288	0.5591603160941102	0	1.0	0.0
6957	0.0009270054022201736	0.000838134789168798	-3.581935035961562e-06	0.9996569969018362	None	0.25	1	0.4	4	0.75	9	0.25925925925925924	0.75	13	9	0	0	0	0.6666666666666666	6	9	0.9333333333333333	14	0.0	1.0	0.09999999739252421	0.500000206948034	0.24456502703407726	0.5595212479552569	0.09999999989561012	0.5000000004269787	0.6640702929088819	0.5199244541076977	0	0.9230769230769231	0.0
940	None	None	None	None	None	0	0	0.375	3	0.5555555555555556	5	0.7857142857142857	0	0	0	10	7	0	0.2857142857142857	2	7	0.7333333333333333	11	0.2916666666666667	0.4444444444444444	0	0	0	0	0	0	0	0	0	0	0
6798	1.3544507534368074e-08	1.3085815548834574e-08	7.202525027240854e-10	0.9999985325460733	None	0.25	1	0.36363636363636365	4	0.7857142857142857	11	0.2222222222222222	0.7857142857142857	15	11	0	0	0	0.8888888888888888	8	9	1.0666666666666667	16	0.0	1.0	0.5802971783651175	0.6638355983295158	0.02119056357040253	0.5063322546857948	7.902762784127648e-27	0.5000000000000003	0.9365137082114116	0.5585439538836245	0	1.0	0.0
2776	0.0007141285152038695	3.620396959353313e-05	3.612516344859253e-05	0.9991229650472802	None	0	0	0.5	2	0.75	3	0.6	0.75	5	3	0	2	0	0.4	2	5	0.4	6	1.0	0	-0.057344369918333526	0.5087682738643454	0.09999988079340574	0.500000040012185	0.09997227902490914	0.5020526237725729	0.6773593712194134	0.5036072201427813	1.0	1.0	0.0
7504	0.014642918938126748	0.0011933806463001724	-0.0011926620023705644	0.9684559242714874	None	0.25	1	0.36363636363636365	4	0.7857142857142857	11	0.2222222222222222	0.7857142857142857	15	11	0	0	0	0.8888888888888888	8	9	1.0666666666666667	16	0.0	1.0	0.4635402955250978	0.6438417854691947	-0.09997883715283705	0.5000000000000001	0.07636316042531313	0.6488408813966624	0.9208230124148853	0.5991701702729425	0	1.0	0.0
1040	None	None	None	None	None	0.5	1	0.5	3	0.5714285714285714	4	0.5	0.2857142857142857	3	2	5	4	0	0.5	3	6	0.6	9	0.3076923076923077	0.3333333333333333	0.012073922629494353	0.5282581447904167	-0.07225459344684226	0.5433262446458338	0.09906707350504805	0.5066416834857806	0.6680649262765295	0.5260981067405716	1.0	1.0	0.0
1030	None	None	None	None	None	0	0	0.6666666666666666	2	0.0	0	0.6666666666666666	0	2	0	1	0	0	0.6666666666666666	3	2	0.26666666666666666	4	0.0	0	0	0	0	0	0	0	0	0	0	0	0
2368	None	None	None	None	None	0	0	0.4	4	0.5	6	0.5185185185185185	0	0	0	13	10	0	0.3333333333333333	3	9	0.9333333333333333	14	0.3333333333333333	0.36363636363636365	0	0	0	0	0	0	0	0	0	0	0
2385	None	None	None	None	None	0.14285714285714285	1	0.4117647058823529	7	0.5217391304347826	12	0.8333333333333334	0.30434782608695654	14	7	10	5	0	0.8333333333333334	6	5	1.6666666666666667	25	0.29411764705882354	0.09523809523809523	-0.015864276729407635	0.6313640495584263	-0.020475044843276065	0.6584581948766751	0.000627106706735159	0.5014204327977492	0.5919007486668981	0.5987025366891721	1.0	1.0	0.0
1766	None	None	None	None	None	0	0	0.3333333333333333	1	1.0	2	1.0	0	0	0	3	10	0	0.25	4	1	0.26666666666666666	4	1.0	0	0	0	0	0	0	0	0	0	0	0	0
5590	0.009721242229536537	0.002065981006067164	0.002040948176549519	0.9921637422088484	None	0.25	1	0.4	4	0.75	9	0.25925925925925924	0.75	13	9	0	0	0	0.6666666666666666	6	9	0.9333333333333333	14	0.0	1.0	0.09685340054545977	0.5884476232073392	0.0995517983388745	0.5000000070572364	0.2681718856455525	0.5826044058170137	0.7120308354489816	0.5573322011388967	0	1.0	0.0
3542	0.00951722615892745	0.002756426145074476	0.002380341504306073	0.9904648375034805	None	0.25	1	0.4	4	0.7692307692307693	10	0.23809523809523808	0.7692307692307693	14	10	0	0	0	0.7777777777777778	9	7	1.0	15	0.0	1.0	-0.09806635155973134	0.5113085734289262	-0.0989620019383801	0.5000000000000001	-0.09861867974489325	0.5208242763395261	0.5011004045503263	0.5107139703386966	0	0	0.0
544	None	None	None	None	None	0	0	0.5	3	0.6666666666666666	4	0.4444444444444444	0.6666666666666666	7	4	0	0	0	0.5	6	3	0.5333333333333333	8	0.0	0.4	3.4118509337397995e-09	0.5000000189390691	-0.017915491827847983	0.7018832692066609	0.342077748788461	0.5610405969320991	0.8386241731147427	0.5907877384733748	0	0	0.0
7497	0.0002564176737027733	1.9009346791452653e-06	1.8799894286531564e-06	0.9999972933338765	None	0.25	1	0.4	4	0.7692307692307693	10	0.23809523809523808	0.7692307692307693	14	10	0	0	0	0.7777777777777778	7	9	1.0	15	0.0	1.0	7.902762784127648e-27	0.5	0.12151044906530335	0.563977924591628	0.09999999540260428	0.5000000083103042	0.629353064033416	0.5214303851049263	0	1.0	0.0
5448	0.001130246478018926	0.00015163903600324757	-0.00011180174027125843	0.998343185627696	None	0.25	1	0.4	4	0.7692307692307693	10	0.23809523809523808	0.7692307692307693	14	10	0	0	0	0.7777777777777778	7	9	1.0	15	0.0	1.0	0.07788711636392562	0.5736222414588026	2.3762812093276454e-06	0.5	-0.04722329269060578	0.6648825178799271	0.6228067101412331	0.5810921014654324	0	0.2857142857142857	0.0
3441	0.001586081995911739	0.00013153916721393095	6.460501384290135e-05	0.998805862767396	None	0.25	1	0.4	4	0.7692307692307693	10	0.23809523809523808	0.7692307692307693	14	10	0	0	0	0.7777777777777778	7	9	1.0	15	0.0	1.0	0.04645370444892642	0.510218196478981	0.09845443112664953	0.5001233912559729	0.09932341444715648	0.534142551473965	0.5615439784764139	0.5148418979313867	0	1.0	0.0
2627	2.0510650442885154e-08	1.738097009532281e-08	2.2986599551107708e-10	0.999996628838682	None	0	0	0.5555555555555556	5	0.2727272727272727	3	0.52	0	0	0	12	0	0	1.0	5	5	0.8666666666666667	13	0.0	1.0	0	0	0	0	0	0	0	0	0	0	0
1886	None	None	None	None	None	0	0	1.0	2	0.0	0	0.75	0	0	0	2	3	0	1.0	2	2	0.2	3	0.375	0	0	0	0	0	0	0	0	0	0	0	0
3938	0.0002815853847129471	2.703273590658991e-06	-1.9188360736321615e-06	0.9999973102718839	None	0.25	1	0.4	4	0.7692307692307693	10	0.23809523809523808	0.7692307692307693	14	10	0	0	0	0.7777777777777778	7	9	1.0	15	0.0	1.0	0.09997119373858028	0.5333019991962418	0.0938696474262635	0.5024990670176156	0.09999993833527183	0.5000095920725243	0.5072071953496887	0.5119510746747689	0	1.0	0.0
3333	0.004264911073953744	0.00036367304522892695	0.00030013952803907443	0.9952940533013599	None	0.25	1	0.4	4	0.7692307692307693	10	0.23809523809523808	0.7692307692307693	14	10	0	0	0	0.7777777777777778	7	9	1.0	15	0.0	1.0	0.09164396174302045	0.5387948246340658	0.03597885211658803	0.5084916965506772	0.09999999981375077	0.5000003374590889	0.5718997737070666	0.5157833570179559	0	1.0	0.0
2770	1.1313876841041827e-07	3.3368150261148086e-08	-3.278003298521985e-08	0.9999800825262739	None	0.14285714285714285	1	0.5625	9	0.3181818181818182	7	0.4897959183673469	0.13636363636363635	8	3	15	9	0	1.0	7	7	1.6	24	0.3103448275862069	0.9411764705882353	-0.09999977801535875	0.5000006660182753	-0.07734038475713309	0.5306531112424049	0.002648846939539625	0.513646881203152	0.6085308342016392	0.5147765419812035	0.875	0.875	0.0
1635	None	None	None	None	None	0	0	0.375	3	0.6	6	0.5	0	0	0	11	14	0	0.375	3	8	0.8	12	0.5384615384615384	0.2	0	0	0	0	0	0	0	0	0	0	0
4156	0.02048946492859721	0.005689341327938477	-0.004608744995335369	0.9604725569368607	None	0.25	1	0.4	4	0.7692307692307693	10	0.23809523809523808	0.7692307692307693	14	10	0	0	0	0.7777777777777778	7	9	1.0	15	0.0	1.0	0.33507585970456294	0.6097069418947056	0.09980525698077049	0.5006867165595853	-0.0726478777998583	0.9960717767751	0.7872591335261875	0.8802521199657164	0	0.9285714285714286	0.0
4034	0.003342921345855048	0.0001862789683796186	7.609490846698384e-05	0.9983028966930491	None	0.25	1	0.4	4	0.7692307692307693	10	0.23809523809523808	0.7692307692307693	14	10	0	0	0	0.7777777777777778	7	9	1.0	15	0.0	1.0	7.902762784127648e-27	0.5	0.09619776504850026	0.5142705987528625	0.02802887091872956	0.6846156608387546	0.6149682094953274	0.5689056992311097	0	1.0	0.0
2366	None	None	None	None	None	0	0	0.42857142857142855	6	0.5	9	0.5714285714285714	0.16666666666666666	6	3	13	2	0	0.7142857142857143	7	5	1.3333333333333333	20	0.07407407407407407	0.8571428571428571	-0.11013703921617954	0.5361560353433042	5.572246982127214e-15	0.5000000000102832	0.4479965204208094	0.595172156252569	0.9151112447358137	0.5440741294121851	1.0	1.0	0.0
173	None	None	None	None	None	0.3333333333333333	1	0.5	4	0.6666666666666666	6	0.3055555555555556	0.6666666666666666	10	6	0	0	0	1.0	6	6	0.7333333333333333	11	0.0	0.4	-0.029891919717896908	0.6634782208427107	-0.004553026388128828	0.6454619248574723	0.09957890307355821	0.519347927586712	0.6662546935503949	0.6110682246158334	0	1.0	0.0
5028	0.018247349773730027	0.0020201230119520786	0.0009566172219862657	0.9488250926838631	None	0.25	1	0.4	4	0.7692307692307693	10	0.23809523809523808	0.7692307692307693	14	10	0	0	0	0.7777777777777778	9	7	1.0	15	0.0	1.0	0.4179830775868966	0.6337380925421667	0.09992966696794849	0.5005261539065922	0.1990254025137141	1.0	0.8496302264626058	0.9999994907092509	0	0.8571428571428571	0.0
3769	0.01034195361419949	0.0024191770265031215	0.002309409205331035	0.9759944543983109	None	0.25	1	0.4	4	0.75	9	0.25925925925925924	0.75	13	9	0	0	0	0.6666666666666666	9	6	0.9333333333333333	14	0.0	1.0	0.25770483001025246	0.5502315278988915	-0.07543231816054101	0.6083396569091892	-0.07248740026131832	0.5663594554977103	0.8246750800992769	0.5751722731592596	0	0	0.0
7536	0.0018682426075404058	0.0012802055532209948	-0.0012801963723765115	0.998418981671039	None	0.25	1	0.36363636363636365	4	0.7857142857142857	11	0.2222222222222222	0.7857142857142857	15	11	0	0	0	0.8888888888888888	8	9	1.0666666666666667	16	0.0	1.0	0.018738175885755434	0.5042917222746095	0.00020164194117349896	0.5060829428463868	0.09999469810739636	0.5004570414063181	0.6063621911654399	0.5036106413013759	0	1.0	0.0
7317	0.0006759909984473634	7.088549498993906e-05	5.88085177644209e-05	0.9990284880446387	None	0.5	1	0.5714285714285714	4	0.625	5	0.35714285714285715	0.625	8	5	1	0	0	0.5714285714285714	4	7	0.6666666666666666	10	0.0	1.0	0.04807257724443753	0.5708567280717023	-0.08255050975817954	0.5539065449618652	0.09468874194432926	0.554088256035334	0.6777163206519238	0.5596329713808145	0	1.0	0.0
1353	None	None	None	None	None	0.1111111111111111	1	0.45	9	0.5357142857142857	15	0.5357142857142857	0.14285714285714285	10	4	19	0	0	0.875	8	7	2.0	30	0.0	0.6956521739130435	0.09999763178948262	0.5001036165035138	7.902762784127648e-27	0.5000000000000003	5.364721407215938e-05	0.5200002102605437	0.6156621805897826	0.5067044328164589	0	1.0	0.0
6884	0.004338268666848982	0.0003769320907574343	0.0003114894803733935	0.995738335061296	None	0	0	0.375	3	0.8	8	0.3333333333333333	0.8	11	8	0	1	0	0.4444444444444444	4	9	0.8	12	1.0	1.0	0.07703728515605113	0.5318496999911743	-0.09843710923424061	0.5030592175757319	0.2554492867450029	0.5425727814696849	0.8084250308989421	0.5258530072236355	1.0	1.0	0.0
76	None	None	None	None	None	0	0	0.3333333333333333	3	0.8181818181818182	9	0.28888888888888886	0.8181818181818182	12	9	0	1	0	0.5555555555555556	5	9	0.8666666666666667	13	1.0	1.0	0.00024230223757627155	0.5185584873990787	0.012398982358103857	0.5421093523151687	9.577097122230497e-05	0.5004428223891971	0.5144488385598367	0.5203950690832896	1.0	1.0	0.0
3069	1.4992774927987395e-08	1.232984540668106e-08	-2.2665056236732843e-09	0.9999965151719529	None	0	0	0.6666666666666666	2	0.5	1	0.6666666666666666	0.5	3	1	0	0	0	0.6666666666666666	3	2	0.26666666666666666	4	0.0	0	0.018566662621819434	0.5010222007347783	0.056906918886107494	0.5629672049637457	0.00033760427895425393	0.5011119993564258	0.5586679888783932	0.5217986690484929	0	1.0	0.0
219	None	None	None	None	None	0	0	0.6666666666666666	2	0.5	1	0.6666666666666666	0.5	3	1	0	1	0	0.6666666666666666	2	3	0.26666666666666666	4	0.5	0	0.2724789423278787	0.9484696421289104	3.999763098977887e-06	0.5000039697589637	0.02122162855453415	0.511706001074071	0.7781034404168428	0.7283978409839452	1.0	1.0	0.0
4691	0.0032778234370388687	0.0013991298821780093	-0.00014250324850745795	0.9966004592266752	None	0.25	1	0.36363636363636365	4	0.7857142857142857	11	0.2222222222222222	0.7857142857142857	15	11	0	0	0	0.8888888888888888	8	9	1.0666666666666667	16	0.0	1.0	0.08415592907197629	0.6834435884445369	0.0001486349127396527	0.5019945241611271	0.09999828036391639	0.5002313035940177	0.6137861769167433	0.5645171472159495	0	1.0	0.0
563	None	None	None	None	None	0.5	1	0.6666666666666666	4	0.5714285714285714	4	0.36	0.5714285714285714	8	4	0	0	0	1.0	5	5	0.6	9	0.0	1.0	0.00019506709826084702	0.5006689618018693	0.05395237401408237	0.5222830981487104	-0.02037679800547551	0.6649768148733043	0.6048808307129968	0.5644248532020488	0	1.0	0.0
5768	0.0017252480553014082	0.0002085601093230436	0.00020620409989750653	0.9999149256021461	None	0.25	1	0.4	4	0.75	9	0.25925925925925924	0.75	13	9	0	0	0	0.6666666666666666	6	9	0.9333333333333333	14	0.0	1.0	0.09999999951419485	0.5000000013160755	0.09999984083648221	0.5000003552714744	0.1355681998636749	0.5622617217699086	0.541819733509316	0.5208502076820843	0	1.0	0.0
7508	0.011109397172283375	0.003113388194811955	0.0030944403901895998	0.9686538923270297	None	0.25	1	0.4	4	0.7692307692307693	10	0.23809523809523808	0.7692307692307693	14	10	0	0	0	0.7777777777777778	7	9	1.0	15	0.0	1.0	0.4706386485807947	0.6960559459129415	0.36939058050845036	0.5795460519872361	0.0999999998818395	0.50000000037264	0.825651274830545	0.5946363604781638	0	1.0	0.0
6336	0.000130278134166055	1.7366974209026555e-06	-1.5124015082892127e-06	0.9999974014721691	None	0.25	1	0.4	4	0.7692307692307693	10	0.23809523809523808	0.7692307692307693	14	10	0	0	0	0.7777777777777778	7	9	1.0	15	0.0	1.0	0.3057277284737972	0.6912268305493391	0.0977564234876003	0.5000042683544716	0.13154562197462874	0.6775945736303444	0.7133376070516886	0.6262601339998419	0	1.0	0.0
5248	0.008994418094403097	0.0003185804854625045	0.00017564582847061076	0.9916996050783189	None	0.25	1	0.4	4	0.75	9	0.25925925925925924	0.75	13	9	0	0	0	0.6666666666666666	9	6	0.9333333333333333	14	0.0	1.0	0.012112003634346558	0.5210281362560794	0	0.5	0.09999999999843376	0.5000000004691497	0.6095945394658774	0.5070130559145274	0	1.0	0.0
2558	4.087449494938869e-08	3.881090017936237e-08	-1.8551120645006977e-08	0.9999867594649134	None	0	0	0.5	3	0.5	3	0.4444444444444444	0.3333333333333333	4	2	3	4	0	0.5	3	6	0.5333333333333333	8	0.5	0	1.0691753473919535e-11	0.5000000000551009	0.03697901509758302	0.5079041384513184	0.0015772025881958228	0.5213406587691074	0.5425784697295664	0.5097515728732872	0.0	0	0.0
2736	5.74798975404741e-06	7.695559671808745e-08	7.691141120169074e-08	0.9999995731361027	None	0	0	1.0	1	0	0	1.0	0	1	0	0	3	0	0.5	2	1	0.13333333333333333	2	1.0	0	0	0	0	0	0	0	0	0	0	0	0
6921	0.005266568861791388	0.0004300610969698678	0.0003645632040654163	0.9800530792929695	None	0.25	1	0.4	4	0.75	9	0.25925925925925924	0.75	13	9	0	0	0	0.6666666666666666	6	9	0.9333333333333333	14	0.0	1.0	0.3369394776826462	0.6478159481991239	0.005767656503123701	0.5364452636991873	-0.01556918853313052	0.6367365474542664	0.8368386516134605	0.6079985141565083	0	0	0.0
5361	0.003300522105970404	0.0008357538890354763	2.0473730499108237e-05	0.9970221946563351	None	0.25	1	0.4	4	0.75	9	0.25925925925925924	0.75	13	9	0	0	0	0.6666666666666666	6	9	0.9333333333333333	14	0.0	1.0	0.09997916571846602	0.5000632470177193	0.016539693086377823	0.5759919846256689	-0.07384953325898179	0.6568666241636153	0.6703375942370957	0.5789957106707169	0	1.0	0.0
2674	0.00012321127393825036	9.834910970591654e-07	9.777877317622245e-07	0.9999999711637405	None	0.3333333333333333	1	0.4444444444444444	4	0.7272727272727273	8	0.28888888888888886	0.7272727272727273	12	8	0	0	0	0.5555555555555556	9	5	0.8666666666666667	13	0.0	1.0	0.09999999999928791	0.5000000001924259	0.0999999999996036	0.5000000000021116	0.17924099780277858	0.683950773875107	0.6151074235237649	0.5639796671573898	0	0.5	0.0
1600	None	None	None	None	None	0	0	1.0	1	0	0	1.0	0	1	0	0	0	0	0.5	2	1	0.13333333333333333	2	0.0	0	0	0	0	0	0	0	0	0	0	0	0
1896	None	None	None	None	None	0.5	1	0.6666666666666666	4	0.5	3	0.4	0.5	7	3	0	0	0	0.8	5	4	0.5333333333333333	8	0.0	1.0	0.001934426761721968	0.5112316932607032	0.06761552878338857	0.5725204914835319	-0.0480579562613788	0.6836147560302758	0.6162545417302043	0.5912584418162936	0	0	0.0
874	None	None	None	None	None	0.07142857142857142	1	0.36666666666666664	11	0.5476190476190477	23	0.8148148148148148	0.14285714285714285	13	6	30	0	0	0.6666666666666666	9	6	2.933333333333333	44	0.0	0.8780487804878049	0.009720887066379342	0.5190470604586828	-0.009400294502558564	0.6772503101658299	-0.099986152905093	0.5015255125975829	0.6354275935756925	0.5681965825598883	0	1.0	0.0
7117	0.004189983611559543	0.00029511667535691953	0.00029507455043629267	0.9857955836654595	None	0.3333333333333333	1	0.4444444444444444	4	0.7272727272727273	8	0.28888888888888886	0.7272727272727273	12	8	0	0	0	0.5555555555555556	5	9	0.8666666666666667	13	0.0	1.0	0.0012967859787475168	0.5205294350220013	0.15271663688770096	0.5265869871169518	-0.02595847301399735	0.6707034870896206	0.6806958118391961	0.5744409543549028	0	1.0	0.0
1196	None	None	None	None	None	0	0	0.16666666666666666	3	0.84	21	0.75	0	0	0	26	10	0	1.0	6	6	1.8	27	0.17857142857142858	0.09090909090909091	0	0	0	0	0	0	0	0	0	0	0
292	None	None	None	None	None	0	0	0.4	2	0.8	4	0.4666666666666667	0.8	6	4	0	0	0	0.6	3	5	0.4666666666666667	7	0.0	0	0.09866303170016014	0.5021588466523718	2.150607180606362e-11	0.500000002999012	0.062368610215821164	0.526024544511038	0.6009930026903635	0.5094012075427461	0	1.0	0.0
3420	0.004695017009783722	0.0008559251464198021	-0.00038699067787645856	0.9725778566979377	None	0.25	1	0.4	4	0.75	9	0.25925925925925924	0.75	13	9	0	0	0	0.6666666666666666	9	6	0.9333333333333333	14	0.0	1.0	-0.6790960633964641	0.9999999989065518	0.07218575186780911	0.502690739709344	0.07554316800329916	0.5002065944959904	0.9817906515932602	0.9989747978248805	0	0	0.0
1122	None	None	None	None	None	0.1	1	0.5454545454545454	12	0.3225806451612903	10	0.673469387755102	0.22580645161290322	18	7	14	0	0	1.0	7	7	2.2	33	0.0	0.5384615384615384	4.5916197434540344e-10	0.5000079107007332	0.055072811555560944	0.6051222902961254	0.058210572077567004	0.5288080442982944	0.5713335251619787	0.5450645475697179	0	1.0	0.0
565	None	None	None	None	None	0	0	0.5	1	1.0	1	1.0	1.0	2	1	0	0	0	0.3333333333333333	3	1	0.2	3	0.0	0	0.0009248698973610619	0.5006431509957562	-0.047045982147236286	0.6231660778001178	0.08876123763472013	0.5463069503457011	0.6436913252197448	0.5573581558168549	0	1.0	0.0
5036	0.002186983032700387	5.302241876898409e-05	-4.7756965728790646e-05	0.99604123029232	None	0.3333333333333333	1	0.5	4	0.7	7	0.3333333333333333	0.7	11	7	0	0	0	0.4444444444444444	4	9	0.8	12	0.0	1.0	0.11505870074016114	0.6708888306763705	0.09306745277827796	0.5004647727723049	0.03898441582024789	0.6749408098158765	0.6351510249656142	0.6181165443494183	0	1.0	0.0
5573	0.01123410789028437	0.0036628244856583164	0.0032367282011210663	0.9892060618097464	None	0.25	1	0.4	4	0.7692307692307693	10	0.23809523809523808	0.7692307692307693	14	10	0	0	0	0.7777777777777778	9	7	1.0	15	0.0	1.0	7.902762784127648e-27	0.5	0.2912383520902897	0.7009830361347265	-0.011923024037333297	0.6549009386170318	0.8035713420216285	0.621882290916874	0	1.0	0.0
6077	0.010263847107159614	0.010242882355220093	-0.01014628024605493	0.9926600097661142	None	0.3333333333333333	1	0.4444444444444444	4	0.7272727272727273	8	0.28888888888888886	0.7272727272727273	12	8	0	0	0	0.5555555555555556	5	9	0.8666666666666667	13	0.0	1.0	0.0993866400955384	0.50323564066183	-0.4246039398449176	0.5000000040627532	0.15431082167004545	0.5534894239637655	0.9314045143411724	0.5189677530714698	0	1.0	0.0
525	None	None	None	None	None	0	0	0.3	3	0.6923076923076923	9	0.6	0.07692307692307693	3	1	11	4	0	1.0	5	5	1.0	15	0.16666666666666666	0	9.242937297412174e-08	0.5038371218736828	0.03821985337359688	0.5175946399633862	0.06171263650366314	0.5164650429229092	0.559756743397709	0.5126340112359682	0.0	0	0.0
5167	0.017016027781367623	0.0009608135882636457	-0.0009602472147188945	0.9859927771076411	None	0.3333333333333333	1	0.3333333333333333	3	0.7272727272727273	8	0.28888888888888886	0.7272727272727273	11	8	1	0	0	0.5555555555555556	5	9	0.8666666666666667	13	0.0	1.0	0.026645877102553644	0.571007943386665	-0.07880400528970609	0.5	0.39412365541597116	0.7276843215936318	0.8790767235247724	0.6041905430856586	0	1.0	0.0
5782	0.004330964368522589	0.002322379855978768	-0.002296103088194352	0.9949508327493057	None	0.25	1	0.4	4	0.75	9	0.25925925925925924	0.75	13	9	0	0	0	0.6666666666666666	6	9	0.9333333333333333	14	0.0	1.0	0.09989297980250553	0.5119042111636171	0.09769112474188821	0.5902749222481444	0.09999999844423055	0.5000000179402211	0.5198936351007377	0.5343398476366112	0	1.0	0.0
2792	5.176462202197303e-05	3.992801406359686e-07	3.327843654658016e-07	0.9999983405202584	None	1.0	1	0.8	4	0.4	2	0.4375	0.4	6	2	0	0	0	1.0	4	4	0.4666666666666667	7	0.0	0.6666666666666666	0.04106536924596486	0.5160309687765174	-0.08002575622355453	0.5011200961013073	-0.07742179469769106	0.5338137163280985	0.6374898244727362	0.5170007672856213	0	1.0	0.0
441	None	None	None	None	None	0	0	1.0	1	0	0	1.0	0	1	0	0	3	0	0.5	1	2	0.13333333333333333	2	1.0	0	0	0	0	0	0	0	0	0	0	0	0
5319	0.012618607324096549	0.0012236062904696326	-5.7900279321992e-05	0.9833759063381647	None	0.25	1	0.4	4	0.75	9	0.25925925925925924	0.75	13	9	0	0	0	0.6666666666666666	6	9	0.9333333333333333	14	0.0	1.0	0.189894748558003	0.5827211258585	0.01712960513925425	0.5384826577092432	0.09999990725183514	0.5000002034312402	0.6786382572347613	0.5405929973287579	0	1.0	0.0
1299	None	None	None	None	None	0.1	1	0.22727272727272727	5	0.7741935483870968	24	0.7333333333333333	0.12903225806451613	7	4	25	4	0	0.5555555555555556	5	9	2.2	33	0.0784313725490196	0.7857142857142857	0.0008755593529863337	0.583836481409204	0.09521426896728599	0.5675066018302889	0.18368410707974425	0.6041984920602234	0.6784649406809051	0.5852603895822427	1.0	1.0	0.0
3876	0.0014670383707049296	0.00032592595739285035	0.0002565900963910449	0.9906172739449204	None	0.25	1	0.4	4	0.7692307692307693	10	0.23809523809523808	0.7692307692307693	14	10	0	0	0	0.7777777777777778	7	9	1.0	15	0.0	1.0	0.009635837097011834	0.5372117722031607	3.1810484645505533e-26	0.5	-0.025542442479279438	0.6448327634366042	0.573211774056182	0.5618093213687559	0	0.7857142857142857	0.0
2698	2.911300621122263e-06	4.4603171671257346e-07	-4.454669586535287e-07	0.9998748698215172	None	0	0	1.0	2	0.0	0	0.75	0	2	0	0	2	0	1.0	2	2	0.2	3	1.0	0	0	0	0	0	0	0	0	0	0	0	0
1071	None	None	None	None	None	0.25	1	0.4	4	0.75	9	0.25925925925925924	0.75	13	9	0	0	0	0.6666666666666666	9	6	0.9333333333333333	14	0.0	1.0	0.04970201856935344	0.5523313824403853	0.08940663310664908	0.5391411447551366	0.0283586978583993	0.5919733466054437	0.5599633880138514	0.5612828021216782	0	0.23076923076923078	0.0
6178	0.004175662455861706	0.0004884970190077052	-0.0004880175669040238	0.99581820553305	None	0.25	1	0.4	4	0.7692307692307693	10	0.23809523809523808	0.7692307692307693	14	10	0	0	0	0.7777777777777778	7	9	1.0	15	0.0	1.0	0.0273559760616341	0.6562299680924519	0.12340725275705691	0.5860372848613155	0.8322521320802665	1.0	0.9778373423164594	0.9999999999770217	0	1.0	0.0
366	None	None	None	None	None	0	0	0.25	1	1.0	3	1.0	1.0	4	3	0	3	0	0.2	1	5	0.3333333333333333	5	1.0	0	0.01564456504870821	0.673370077999558	0.08648647006200909	0.5352901194831162	0.09999821364842673	0.5000010688511548	0.594139838399671	0.5715772113383781	1.0	1.0	0.0
2443	None	None	None	None	None	0	0	0.6666666666666666	2	0.5	1	0.6666666666666666	0.5	3	1	0	2	0	0.6666666666666666	3	2	0.26666666666666666	4	1.0	0	0.09999999999128875	0.5000000000259114	0.07698903213956014	0.512783396332093	2.647533574446161e-07	0.500570191478639	0.6047719184423811	0.5044520071778832	1.0	1.0	0.0
1271	None	None	None	None	None	0.3333333333333333	2	0.5714285714285714	8	0.3333333333333333	6	0.5	0.2777777777777778	13	5	6	5	0	0.625	5	8	1.3333333333333333	20	0.625	0.35294117647058826	0.09566779806818335	0.5431756014967837	0.00927419508436094	0.5763444735559916	1.4888910254135738e-06	0.500029204055617	0.6035612241599273	0.5400006040427298	1.0	1.0	0.8228066911368547
6583	0.004720168390047011	0.00019355038668687793	-0.00019260074608722175	0.9920262038371026	None	0.25	1	0.36363636363636365	4	0.7857142857142857	11	0.2222222222222222	0.7857142857142857	15	11	0	0	0	0.8888888888888888	8	9	1.0666666666666667	16	0.0	1.0	5.198919911482662e-11	0.5000002984923503	0.06498515586906953	0.5	0.09999276098501914	0.5298303309325406	0.6021157612281693	0.5099540505968904	0	1.0	0.0
7267	0.016271465460637645	0.009602229413520192	0.0003212693526164835	0.9816993012582899	None	0.25	1	0.4	4	0.7692307692307693	10	0.23809523809523808	0.7692307692307693	14	10	0	0	0	0.7777777777777778	9	7	1.0	15	0.0	1.0	0.21158396289358503	0.598932126906372	2.5537707808019414	0.5000000000000009	0.09999986881300062	0.5055042972198365	0.9999877913801148	0.5351946746028226	0	1.0	0.0
681	None	None	None	None	None	0	0	0.4	2	0.8	4	0.4375	0.8	6	4	0	0	0	1.0	4	4	0.4666666666666667	7	0.0	0	0.0663927834647994	0.5558657007678611	0.2323918435248658	0.5704798730549502	0.025380150075078045	0.66283199070505	0.7222113746344084	0.5974175603413622	0	1.0	0.0
3867	0.020229145968606598	0.0030134208060035384	0.00021889528837288298	0.9932558844163171	None	0.25	1	0.4	4	0.75	9	0.25925925925925924	0.75	13	9	0	0	0	0.6666666666666666	6	9	0.9333333333333333	14	0.0	1.0	0.1436217759611845	0.641623717621807	0.09710913667398843	0.5832980439139138	0.12026242886574696	0.9564320511005903	0.613246277157848	0.791811238124012	0	0.8461538461538461	0.0
6144	0.0030826948108317797	0.00015244890471331906	-0.00013882289828055043	0.9913716766710462	None	0.25	1	0.4	4	0.7692307692307693	10	0.23809523809523808	0.7692307692307693	14	10	0	0	0	0.7777777777777778	7	9	1.0	15	0.0	1.0	0.45827443729605566	0.6160967700374106	0.0336372906305679	0.5090900088309338	0.09999999823142469	0.500000005104957	0.8652627078002332	0.5423464459526728	0	1.0	0.0
6783	0.003931040225481717	0.0008393994475043416	0.00025236625451145647	0.9873339634666685	None	0.25	1	0.4	4	0.7692307692307693	10	0.23809523809523808	0.7692307692307693	14	10	0	0	0	0.7777777777777778	9	7	1.0	15	0.0	1.0	0.2812683817242721	0.6615117773941045	0.20799243887410634	0.5000000000000001	0.09865170792095442	0.5837510625636153	0.7002775151520716	0.5832371546502721	0	1.0	0.0
6928	0.01056609157277512	0.0010647600960269658	3.755004346956344e-05	0.9840700441358317	None	0.3333333333333333	1	0.4444444444444444	4	0.7272727272727273	8	0.28888888888888886	0.7272727272727273	12	8	0	0	0	0.5555555555555556	5	9	0.8666666666666667	13	0.0	1.0	0.22006481603883463	0.6472297728473623	3.0330852331858695e-22	0.5	0.43219583359712577	0.7031435639564046	0.8537912064843735	0.6200433656484744	0	0.5833333333333334	0.0
7012	0.0039800695785175665	0.0005004553903098155	-0.0005002382229962495	0.9974694762922204	None	0.3333333333333333	1	0.4444444444444444	4	0.7272727272727273	8	0.2708333333333333	0.7272727272727273	12	8	0	0	0	0.75	8	6	0.8666666666666667	13	0.0	0.8571428571428571	0.03829059242100508	0.5256106113853579	0	0.5	0.09023267822460942	0.6529594555117499	0.5916512950945053	0.5609130715793479	0	1.0	0.0
1219	None	None	None	None	None	0.6	3	0.5384615384615384	7	0.47058823529411764	8	0.4222222222222222	0.47058823529411764	15	8	3	3	0	0.5555555555555556	9	5	1.2666666666666666	19	1.0	1.0	-0.04518843900815876	0.5857909035094084	-0.09262426506432495	0.608944324294011	0.1796747201495641	0.6599541598962928	0.7615993598288452	0.6187359153762233	1.0	1.0	0.0
6596	0.0008803615809080083	0.000260621847859036	-0.00017489313257392107	0.9991517422632044	None	0.25	1	0.4	4	0.7692307692307693	10	0.23809523809523808	0.7692307692307693	14	10	0	0	0	0.7777777777777778	9	7	1.0	15	0.0	1.0	0.020549446714712382	0.5048422413912687	0.14644358518181383	0.5936117872230516	0.09999917613750872	0.5000009196635646	0.6282616636417829	0.5331421592902529	0	1.0	0.0
5733	0.003228447647820781	0.0024197808318430006	0.0024197808285110474	0.9974428524960176	None	0.5	1	0.5714285714285714	4	0.625	5	0.4166666666666667	0.625	9	5	0	0	0	0.375	3	8	0.6666666666666666	10	0.0	1.0	0.09998485692633645	0.5022162310729302	-0.07418683428187929	0.5	0.0995242658675962	0.5018816456463803	0.6942299206977652	0.501365963307163	0	0.6666666666666666	0.0
2288	None	None	None	None	None	0	0	0.3939393939393939	13	0.5106382978723404	24	0.6049382716049383	0.23404255319148937	22	11	26	0	0	1.0	9	9	3.2666666666666666	49	0.0	0.5238095238095238	-0.08211106011336007	0.6151858365226723	-0.0454878408007469	0.5296313175239656	0.0990605592503275	0.5878651137343381	0.6701684028834601	0.5779405938373521	0	1.0	0.0
4149	0.008494745880233695	0.0018131991159832856	-0.001280103641013568	0.9782071101989925	None	0.25	1	0.4	4	0.75	9	0.25925925925925924	0.75	13	9	0	0	0	0.6666666666666666	6	9	0.9333333333333333	14	0.0	1.0	0.3880765208563782	0.5513799095889721	0.0010807332668321121	0.5372390250356995	-0.08144534161369645	0.6906042819191567	0.8687070965706739	0.5953536189921013	0	1.0	0.0
756	None	None	None	None	None	0.3333333333333333	1	0.4444444444444444	4	0.7272727272727273	8	0.2653061224489796	0.7272727272727273	12	8	0	0	0	1.0	7	7	0.8666666666666667	13	0.0	1.0	0.1316800819304006	0.65094882125654	-0.03823384826469245	0.6577244736746697	0.0007978457396478832	0.5020331668079525	0.6680818237709968	0.6054370144601471	0	0.9166666666666666	0.0
1611	None	None	None	None	None	0	0	1.0	2	0.0	0	0.75	0	2	0	0	2	0	1.0	2	2	0.2	3	1.0	0	0	0	0	0	0	0	0	0	0	0	0
6937	0.0024442351825494407	0.0006612258697013784	-0.00011690075878271777	0.9971005568745968	None	0.25	1	0.36363636363636365	4	0.7857142857142857	11	0.2222222222222222	0.7857142857142857	15	11	0	0	0	0.8888888888888888	8	9	1.0666666666666667	16	0.0	1.0	0.09988838524807478	0.5023623133687646	0.08853778123646786	0.5	0.059561522271156506	0.675996453743089	0.5438859457416999	0.561756608558159	0	1.0	0.0
7392	0.005220575489659336	0.002764052266236961	0.002105267014654983	0.9990264427641788	None	0.25	1	0.4	4	0.7692307692307693	10	0.23809523809523808	0.7692307692307693	14	10	0	0	0	0.7777777777777778	9	7	1.0	15	0.0	1.0	0.48596719448176506	0.649696036016492	2.2393165114127724e-07	0.5	0.09997343460123885	0.5008516942176943	0.8904491171235487	0.551575083633593	0	1.0	0.0
1818	None	None	None	None	None	0.5	1	0.6666666666666666	4	0.42857142857142855	3	0.5625	0.14285714285714285	2	1	6	0	0	1.0	4	4	0.6	9	0.0	0.8	0.08396641009145192	0.5193647745610733	0.25409452157715096	0.7143641763804242	1.9809967175965543e-09	0.5000000020532965	0.7453803411136851	0.58209779798654	0	1.0	0.0
5227	0.0005654023401264958	5.9940745929565395e-05	4.046160721131177e-06	0.998796854758454	None	0.25	1	0.4	4	0.7692307692307693	10	0.23809523809523808	0.7692307692307693	14	10	0	0	0	0.7777777777777778	9	7	1.0	15	0.0	1.0	7.902762784127648e-27	0.5	0.07481900480691844	0.5675463936611824	0.0024035177685354293	0.6700568010205997	0.6025303616607167	0.58097159082425	0	1.0	0.0
5004	0.018073330055814348	0.0030278512691035977	-0.0013617352967409029	0.9825118683573842	None	0.25	1	0.4	4	0.7692307692307693	10	0.23809523809523808	0.7692307692307693	14	10	0	0	0	0.7777777777777778	7	9	1.0	15	0.0	1.0	0.27445940775823574	0.5725794199965146	0.0014251557801170372	0.5092851046466523	0.1753878455508004	0.6283042040159612	0.754317865842211	0.5707288464568627	0	1.0	0.0
5536	0.004984924138431987	0.000704233258949895	0.00010896333909397959	0.9775108423819518	None	0.25	1	0.4	4	0.75	9	0.25925925925925924	0.75	13	9	0	0	0	0.6666666666666666	6	9	0.9333333333333333	14	0.0	1.0	0.5159342852297943	0.6346272776499698	-0.31900030606765417	0.9998349197794026	-0.032196307350015566	0.6491949710549882	0.9643921436365761	0.964159519504681	0	0.9230769230769231	0.0
370	None	None	None	None	None	0	0	0.5	2	0.6666666666666666	2	0.625	0.6666666666666666	4	2	0	2	0	0.5	2	4	0.3333333333333333	5	1.0	0	0.09890673555857939	0.5015055950352132	0.09999997430805219	0.500000123843542	-0.09963405310296691	0.5026922378808697	0.7188002426853384	0.5013993254562529	1.0	1.0	0.0
6587	0.0007328917577099172	0.0001701361017691796	0.00016133017098418263	0.9992729105966898	None	0.25	1	0.4	4	0.75	9	0.25	0.75	13	9	0	0	0	0.875	7	8	0.9333333333333333	14	0.0	1.0	-0.04467101764739758	0.6554782476464758	0.09999996608465685	0.5000000495639824	-0.07295820100260057	0.6893545247238768	0.6959277744390201	0.6177723903309255	0	1.0	0.0
7258	0.001968842916615553	0.0015067917982923588	0.0014828012101545927	0.9985783416279748	None	0.3333333333333333	1	0.4444444444444444	4	0.7272727272727273	8	0.28888888888888886	0.7272727272727273	12	8	0	0	0	0.5555555555555556	5	9	0.8666666666666667	13	0.0	1.0	0.0337770882717187	0.5343141186796091	-0.22177011830917714	0.5000000000000001	0.09999999813748738	0.5000052979592898	0.8001682633942361	0.5114558083782015	0	0.3333333333333333	0.0
4055	0.003659114194083032	0.0005691929096220596	-0.00011392403651832043	0.9940386717609393	None	0.25	1	0.4	4	0.7692307692307693	10	0.23809523809523808	0.7692307692307693	14	10	0	0	0	0.7777777777777778	9	7	1.0	15	0.0	1.0	0.09967389100862184	0.5644376908894865	0.0869014188960057	0.5000000000000001	0.08823018714484883	0.5547876058268736	0.5332977181701098	0.5398507971756661	0	1.0	0.0
4370	0.014659168874925705	0.0030537710695372586	0.0028169454466691036	0.9742493948834734	None	0.25	1	0.4	4	0.75	9	0.25925925925925924	0.75	13	9	0	0	0	0.6666666666666666	9	6	0.9333333333333333	14	0.0	1.0	0.2491860152772841	0.5690632967568006	0.09978817750160358	0.5014720071004624	0.09809856840162634	0.5023692555506388	0.669769934816365	0.5244301635962165	0	1.0	0.0
3095	8.009760909755758e-05	2.295822652948281e-07	-1.1500561594333655e-07	0.9999966758743711	None	0.25	1	0.4	4	0.75	9	0.25925925925925924	0.75	13	9	0	0	0	0.6666666666666666	6	9	0.9333333333333333	14	0.0	1.0	0.07310654653444838	0.5374066753251744	0.09999916552275363	0.5000023173925486	0.01760348226824259	0.5079826173360009	0.5868754019843011	0.5151494657625951	0	1.0	0.0
2849	1.8416976101911623e-07	1.5996001503316133e-07	-1.1083385214779305e-07	0.9999565845713702	None	0	0	0.3333333333333333	4	0.6	9	0.9444444444444444	0.13333333333333333	4	2	12	10	0	0.5	3	6	1.1333333333333333	17	0.38461538461538464	0.2857142857142857	-0.05538903176964125	0.6768531330287909	-0.06584651437166925	0.6444941135808009	7.272688064390412e-08	0.5000005014076356	0.6204328774524548	0.6093921241516628	1.0	1.0	0.0
1771	None	None	None	None	None	0.25	1	0.4	4	0.75	9	0.25925925925925924	0.75	13	9	0	0	0	0.6666666666666666	9	6	0.9333333333333333	14	0.0	1.0	0.0046847730858191414	0.5585580451185951	0.010176245836173086	0.6800033025732581	0.0030298000948589233	0.5873971451159431	0.6093353915616698	0.6100299725142205	0	1.0	0.0
1413	None	None	None	None	None	0	0	0.25	1	1.0	3	0.8333333333333334	0	0	0	4	3	0	0.6666666666666666	2	3	0.3333333333333333	5	0.25	0	0	0	0	0	0	0	0	0	0	0	0
6952	0.028505328619095816	0.0236173602622642	0.01999707518849357	0.9943888245394255	None	0.25	1	0.4	4	0.75	9	0.25925925925925924	0.75	13	9	0	0	0	0.6666666666666666	6	9	0.9333333333333333	14	0.0	1.0	0.09999999964359918	0.5000000379710698	0.3272550074133071	0.5234470788245973	0.42583003875694025	0.6408059114764483	0.7944471634328709	0.555826353412659	0	1.0	0.0
7124	0.00045606728953515973	5.693992944465106e-05	-5.6864936973342877e-05	0.9987577393854181	None	0.3333333333333333	1	0.4444444444444444	4	0.7272727272727273	8	0.28888888888888886	0.7272727272727273	12	8	0	0	0	0.5555555555555556	5	9	0.8666666666666667	13	0.0	1.0	0.09999949847205697	0.5000046102577482	-0.09825862538133594	0.5017295200143229	3.708993450619852e-07	0.5722401644754813	0.6927923036137068	0.5248073988326237	0	1.0	0.0
4205	0.0017269412003775224	0.0001747309061908549	3.2265570513187125e-05	0.9962378363593983	None	0.25	1	0.36363636363636365	4	0.7857142857142857	11	0.2222222222222222	0.7857142857142857	15	11	0	0	0	0.8888888888888888	8	9	1.0666666666666667	16	0.0	1.0	0.18267649013116383	0.5548834721409046	0.06634008603562323	0.5350762418548912	0.0068828412394334555	0.5831992281532399	0.6652594744899729	0.5578134619325162	0	1.0	0.0
3434	0.0044379881938765445	0.0005309548250055145	0.0005029696235695746	0.9957033507162497	None	0.25	1	0.36363636363636365	4	0.7857142857142857	11	0.2222222222222222	0.7857142857142857	15	11	0	0	0	0.8888888888888888	9	8	1.0666666666666667	16	0.0	1.0	4.406472696628585e-07	0.5000212651626387	7.902762784127648e-27	0.5	-0.09997242854106797	0.5009228104012633	0.6156856260919641	0.5003146921623514	0	1.0	0.0
3318	2.8662249948061366e-07	1.1366996587109345e-07	-1.1304610791917645e-07	0.9999544825708195	None	0	0	0.375	3	0.8	8	0.3	0.8	11	8	0	1	0	0.625	8	5	0.8	12	1.0	0.8571428571428571	0.030988586015869835	0.5233338516409274	0.04380096070709826	0.6648888460877003	8.439668118431051e-06	0.5000517125142729	0.5791597516896276	0.5645353136875454	1.0	1.0	0.0
6651	0.0010018720236198294	0.000609965626316928	-0.0005616280965117328	0.9986811681476139	None	0.25	1	0.4	4	0.75	9	0.25925925925925924	0.75	13	9	0	0	0	0.6666666666666666	6	9	0.9333333333333333	14	0.0	1.0	0.09999999456278842	0.5000000718433075	0.39443494802504947	0.528650916143807	0.03599625301125996	0.65719227611692	0.8226535954591228	0.56345077908964	0	1.0	0.0
1226	None	None	None	None	None	0	0	0.75	3	0.3333333333333333	1	0.5555555555555556	0	0	0	4	0	0	1.0	3	3	0.3333333333333333	5	0.0	1.0	0	0	0	0	0	0	0	0	0	0	0
5600	2.1906468714520692e-08	2.0895492155412498e-08	1.6907595916445534e-10	0.9999972782091053	None	0.25	1	0.4	4	0.7692307692307693	10	0.23809523809523808	0.7692307692307693	14	10	0	0	0	0.7777777777777778	7	9	1.0	15	0.0	1.0	0.09995513301996126	0.5022685120508517	-0.006862652453437891	0.5000003228384181	1.2755877753933459e-17	0.5000000000000011	0.6196759748641008	0.5007562829082188	0	1.0	0.0
468	None	None	None	None	None	0	0	0.2	3	0.8	16	0.4583333333333333	0	0	0	21	13	0	0.75	8	6	1.4666666666666666	22	0.2826086956521739	0.2222222222222222	0	0	0	0	0	0	0	0	0	0	0
1707	None	None	None	None	None	0.4	2	0.5384615384615384	7	0.5294117647058824	9	0.3877551020408163	0.4117647058823529	13	7	5	1	0	1.0	7	7	1.2666666666666666	19	0.125	0.5	0.04192074208394249	0.6559636806992596	0.047778518756077484	0.5523174159196439	0.09079736430795933	0.5765867316194162	0.5839894130510294	0.5958150921972356	0.8461538461538461	1.0	0.0
3667	0.0023132587952810753	0.0012960807874719173	0.0012337197313512017	0.9991995428560281	None	0.25	1	0.4	4	0.7692307692307693	10	0.23809523809523808	0.7692307692307693	14	10	0	0	0	0.7777777777777778	7	9	1.0	15	0.0	1.0	0.09999981230459111	0.5000019062289013	-0.07114904083772246	0.6581549271315229	-0.024768187497234983	0.6751916865984943	0.6880991719928322	0.6135558466846851	0	1.0	0.0
5629	0.0034710108116316756	0.00012258549057565638	-8.645680205514295e-05	0.995197833168245	None	0.25	1	0.4	4	0.7692307692307693	10	0.23809523809523808	0.7692307692307693	14	10	0	0	0	0.7777777777777778	7	9	1.0	15	0.0	1.0	0.013220062894458855	0.5561672197727496	0.03601120042107966	0.5482180423756742	0.14959513918876272	0.619748911092518	0.6364422168698849	0.5750598352336769	0	1.0	0.0
3385	2.8407105326721126e-08	2.6673292420182476e-08	1.4627140291972406e-09	0.9999958752962688	None	0.25	1	0.4	4	0.75	9	0.25925925925925924	0.75	13	9	0	0	0	0.6666666666666666	6	9	0.9333333333333333	14	0.0	1.0	0.09047389441490689	0.5990310472737177	0.07206508375180695	0.5000000000000001	5.278318392107988e-08	0.5001561349250477	0.5963804834763032	0.5334544399346368	0	1.0	0.0
2892	0.00035008851841625147	5.754951216209211e-07	-4.4364468982788496e-07	0.9999915983048246	None	0.09090909090909091	1	0.28	7	0.6857142857142857	24	0.5873015873015873	0.2	11	7	25	0	0	0.7777777777777778	9	7	2.466666666666667	37	0.0	0.7096774193548387	0.0999935008256416	0.5010003410891144	0.09960438635984523	0.5233810794190878	0.0921505682233572	0.5252051205186848	0.5151951063443241	0.5165356310506986	0	1.0	0.0
1284	None	None	None	None	None	0	0	0.5	1	1.0	1	1.0	1.0	2	1	0	0	0	0.3333333333333333	3	1	0.2	3	0.0	0	-0.017423851313633894	0.691800017078971	0.05843149768019523	0.5	0.05246759660802562	0.5068522426948979	0.5972316002850727	0.569215936853152	0	1.0	0.0
2246	None	None	None	None	None	0	0	0.2	2	0.8461538461538461	11	0.5555555555555556	0	0	0	14	7	0	0.3333333333333333	3	9	1.0	15	0.21875	0.6666666666666666	0	0	0	0	0	0	0	0	0	0	0
2606	4.057196765280288e-06	2.030935506364542e-07	1.4088431343418425e-07	0.9999990383509191	None	1.0	1	1.0	4	0.25	1	0.5	0.25	5	1	0	0	0	0.75	3	4	0.4	6	0.0	1.0	-0.24375971461277515	0.9999880986472572	1.2710922215038825e-10	0.5000000002943202	0.16021401737115454	0.5314808150765528	0.9920495681270686	0.9785772344178444	0	0	0.0
2940	9.070822286267598e-06	2.6707912844377213e-06	-2.6698989767587325e-06	0.9990888989730461	None	0	0	0.5	2	0.75	3	0.6	0.75	5	3	0	2	0	0.4	2	5	0.4	6	1.0	0	-0.09996760758730824	0.5000311589152614	-0.08268907788966598	0.5154704070761509	1.2617711835677872e-12	0.5000000000007568	0.6073658671841515	0.5051686510851493	1.0	1.0	0.0
1875	None	None	None	None	None	0	0	0.5555555555555556	5	0.2727272727272727	3	0.52	0	0	0	12	0	0	1.0	5	5	0.8666666666666667	13	0.0	1.0	0	0	0	0	0	0	0	0	0	0	0
2780	0.0032828249858027057	0.0003345702845071658	0.00032766021965012184	0.997924640182928	None	0	0	0.5	3	0.7142857142857143	5	0.5625	0.7142857142857143	8	5	0	0	0	0.25	2	8	0.6	9	0.0	0.8571428571428571	0.05434122665174094	0.5546655790284603	-0.021205243419264965	0.6977156847472542	0.3446083453374526	0.5207443254031072	0.837822755011875	0.593793387911344	0	1.0	0.0
2239	None	None	None	None	None	0	0	0.5	3	0.5714285714285714	4	0.5625	0	0	0	8	7	0	0.25	2	8	0.6	9	0.35	0.75	0	0	0	0	0	0	0	0	0	0	0
7252	0.014201595386725375	0.005042982420019095	0.004863366448133042	0.9822191140739159	None	0.25	1	0.36363636363636365	4	0.7857142857142857	11	0.2222222222222222	0.7857142857142857	15	11	0	0	0	0.8888888888888888	8	9	1.0666666666666667	16	0.0	1.0	0.32780353179918686	0.6747641367950232	-0.09974290811068884	0.5	0.10389881239142558	0.6414461087913839	0.8529309361959345	0.6075804190992099	0	0.8	0.0
2185	None	None	None	None	None	0.5	2	0.6	6	0.4166666666666667	5	0.56	0.16666666666666666	7	2	6	0	0	1.0	5	5	0.9333333333333333	14	0.0	0.6666666666666666	0.06997138389768383	0.5156450304834528	0.09997694607742177	0.5001156680898161	0.008071291339166932	0.6644994186641933	0.5936836421578947	0.5618871527551691	0	0.42857142857142855	0.0
4136	0.0017188981568057463	0.0004290102281989197	0.0004232713324556492	0.9965696256103552	None	0.25	1	0.4	4	0.75	9	0.25	0.75	13	9	0	0	0	0.875	7	8	0.9333333333333333	14	0.0	0.8571428571428571	6.777727303922413e-08	0.5003560689292998	-0.030819311057112143	0.6570820398883771	0.0069775871078232455	0.6656718324069287	0.6181687570163004	0.6098793799124654	0	0.9230769230769231	0.0
1942	None	None	None	None	None	0	0	0.16666666666666666	2	0.8666666666666667	13	0.9444444444444444	0	0	0	16	0	0	0.2222222222222222	2	9	1.1333333333333333	17	0.0	0.9333333333333333	0	0	0	0	0	0	0	0	0	0	0
6955	0.005077937906863258	0.001088433978906209	-0.001074681242088015	0.9940244020021843	None	0.25	1	0.4	4	0.75	9	0.25925925925925924	0.75	13	9	0	0	0	0.6666666666666666	6	9	0.9333333333333333	14	0.0	1.0	0.08782406253204413	0.5327031169120097	-0.15041622417613348	0.500163610705122	0.09999998820770703	0.5000622647809634	0.760004272560865	0.5109901452017075	0	0.9230769230769231	0.0
4902	0.008201933071408152	0.0074991638445330916	0.007498711468170869	0.9962994104413383	None	0.25	1	0.4	4	0.7692307692307693	10	0.23809523809523808	0.7692307692307693	14	10	0	0	0	0.7777777777777778	7	9	1.0	15	0.0	1.0	0.09991546969257319	0.5007397946857743	2.096370827238692e-08	0.5000014971671615	0.2102511120981009	0.7016621707061331	0.7024337838110325	0.5710321585316174	0	1.0	0.0
767	None	None	None	None	None	0	0	0.3	3	0.7692307692307693	10	0.7142857142857143	0	0	0	14	15	0	0.42857142857142855	3	7	1.0	15	0.46875	0.3076923076923077	0	0	0	0	0	0	0	0	0	0	0
788	None	None	None	None	None	0.14285714285714285	1	0.5625	9	0.4090909090909091	9	0.6666666666666666	0.13636363636363635	10	3	13	4	0	1.0	6	6	1.6	24	0.17391304347826086	0.3	2.5928573479847172e-08	0.5000265209505202	0.06329156067603552	0.6704986736780713	0.0004512511914077675	0.5215343270690681	0.5776591582703773	0.5660073221008936	1.0	1.0	0.3765748569797539
1298	None	None	None	None	None	0	0	0.4	2	0.8	4	0.4666666666666667	0.8	6	4	0	2	0	0.6	3	5	0.4666666666666667	7	1.0	0	-0.03847298083453252	0.5101892988560308	0.22430270991934192	0.5313549119034754	0.012908254792165836	0.5348398388514456	0.7548895861708262	0.5254723321059404	0.9166666666666667	1.0	0.0364152612402047
220	None	None	None	None	None	0	0	0.3	3	0.6666666666666666	8	0.4666666666666667	0.3333333333333333	6	4	7	2	0	0.8333333333333334	5	6	0.9333333333333333	14	0.125	0.5454545454545454	0.10184432320914313	0.5777743143521308	6.73393218822041e-06	0.5000120598457449	-0.09809778036136083	0.5030616077324286	0.6935093039073974	0.5271348291147396	1.0	1.0	0.0
1155	None	None	None	None	None	0.3333333333333333	1	0.5555555555555556	5	0.45454545454545453	5	0.43333333333333335	0.36363636363636365	8	4	4	0	0	0.8333333333333334	5	6	0.8666666666666667	13	0.0	0.5	2.1597305532860727e-05	0.5000651742932141	0.0014811169413744881	0.5024649952784802	0.20094062941896626	0.6176065788787696	0.7199670593399661	0.5407032629950157	0	1.0	0.0
978	None	None	None	None	None	0.07142857142857142	1	0.36666666666666664	11	0.5714285714285714	24	0.5432098765432098	0.42857142857142855	28	18	15	4	0	1.0	9	9	2.933333333333333	44	0.16666666666666666	0.8292682926829268	0.050009620584618296	0.5690509755089161	0.05313946680179253	0.5193559080326864	0.004399430772004944	0.5175205947715007	0.5600079456100193	0.5354034577983047	1.0	1.0	0.0
2206	None	None	None	None	None	0	0	0.375	3	0.8	8	0.3333333333333333	0.8	11	8	0	0	0	0.4444444444444444	9	4	0.8	12	0.0	1.0	0.0036476855464875656	0.5165819416342919	1.342169756626521e-09	0.5000000278047986	0.09999735420951462	0.5637695413193796	0.6103898384095958	0.5268763271119357	0	0	0.0
458	None	None	None	None	None	0.16666666666666666	1	0.5714285714285714	8	0.42105263157894735	8	0.4375	0.3684210526315789	14	7	6	0	0	0.75	6	8	1.4	21	0.0	0.375	-0.0993206291896673	0.5015699956220319	-0.07322785206338449	0.5250614298439685	0.00011389786964158544	0.5033497031696296	0.6049715243687481	0.5099994008826343	0	1.0	0.0
4130	0.008748390579908377	0.0005449237553835773	0.00042503307533169716	0.9881574572624062	None	0.2	1	0.3333333333333333	4	0.8	12	0.20987654320987653	0.8	16	12	0	0	0	1.0	9	9	1.1333333333333333	17	0.0	1.0	0.14473046507619716	0.6210496935615869	0.2572868618170386	0.551258611573803	0.0999676410353166	0.509420467572429	0.6701832295399373	0.5611465449161339	0	1.0	0.0
4552	None	None	None	None	None	0	0	0.44	11	0.45714285714285713	16	0.5873015873015873	0.37142857142857144	23	13	13	0	0	0.7777777777777778	7	9	2.466666666666667	37	0.0	0.5161290322580645	-0.1246498912160258	0.5434658423373459	0.09313502101851594	0.5967021586713892	0.055889168020012946	0.6907318271565743	0.7287888236238073	0.6121905911333513	0	1.0	0.0
2161	None	None	None	None	None	0	0	0.2727272727272727	6	0.7333333333333333	22	0.7111111111111111	0.36666666666666664	16	11	15	3	0	0.5555555555555556	9	5	2.1333333333333333	32	0.10344827586206896	0.5714285714285714	-0.06910561524164353	0.6587175980238935	0.09999999998263694	0.5000000001430376	-0.08697256723057581	0.5365306678658252	0.7012665920356855	0.5665992330807859	1.0	1.0	0.0
1833	None	None	None	None	None	0	0	1.0	1	0	0	1.0	0	1	0	0	3	0	0.5	2	1	0.13333333333333333	2	1.0	0	0	0	0	0	0	0	0	0	0	0	0
6680	0.00023105311691685304	6.0832254034802435e-06	3.0151495429962277e-06	0.9999963730724776	None	0.25	1	0.4	4	0.75	9	0.25925925925925924	0.75	13	9	0	0	0	0.6666666666666666	6	9	0.9333333333333333	14	0.0	1.0	0.20790818338334546	0.6588894471921123	0.15644597868290505	0.5002774574804671	0.22927640439351996	0.5782975487517948	0.5992473962299203	0.5805623960008964	0	0.6923076923076923	0.0
7413	2.1547556034535783e-08	2.192414881473202e-08	7.729910434174811e-10	0.9999972355873096	None	0.25	1	0.4	4	0.7692307692307693	10	0.23809523809523808	0.7692307692307693	14	10	0	0	0	0.7777777777777778	7	9	1.0	15	0.0	1.0	0.09999999997509317	0.5000000000793662	0.09415706536456481	0.5442368975237758	1.0658655885248631e-05	0.500085740201775	0.6125897394658086	0.5148085365279416	0	1.0	0.0
1620	None	None	None	None	None	0	0	0.3333333333333333	4	0.6	9	0.4722222222222222	0.2	7	3	9	3	0	1.0	6	6	1.1333333333333333	17	0.16666666666666666	0.2857142857142857	-0.04897542679063787	0.6642020099435281	0.06128026303516739	0.5290341077662749	0.034119612230713144	0.5619171918069122	0.6278169020044108	0.5863985338725538	1.0	1.0	0.0
6858	0.010705527327661245	0.0002616302363977625	-0.00018474250928494522	0.9893358622580887	None	0.25	1	0.4	4	0.75	9	0.25925925925925924	0.75	13	9	0	0	0	0.6666666666666666	6	9	0.9333333333333333	14	0.0	1.0	0.1188288539081684	0.6055452247710934	0.0014777488353607299	0.522239472232877	0.09999820782207355	0.5001420500099708	0.6268595460402215	0.5430770738699525	0	1.0	0.0
6559	0.002292469875463868	0.0004941180751735357	0.00028989594015677646	0.9977928220332895	None	0.25	1	0.4	4	0.75	9	0.25925925925925924	0.75	12	9	1	0	0	0.6666666666666666	6	9	0.9333333333333333	14	0.0	1.0	0.09999917707662602	0.5000781343227505	0.016728933178656917	0.5058240594388185	0.09999999844436833	0.5000000680666636	0.5968943950982356	0.501967498261706	0	0.25	0.0
356	None	None	None	None	None	0	0	0.2727272727272727	6	0.7096774193548387	22	0.6111111111111112	0.06451612903225806	6	2	26	0	0	0.6666666666666666	6	9	2.2	33	0.0	0.6666666666666666	0.0013707064151204892	0.5183207419407027	0.07931448639358527	0.5938393368050566	-0.053396900846537323	0.569486697938791	0.6297512418108668	0.5607757520600329	0	1.0	0.0
4428	1.304009176540563e-10	4.0404654295759965e-13	-3.828578108919774e-13	0.9999999999999981	None	0.3333333333333333	1	0.5	4	0.6666666666666666	6	0.4074074074074074	0.6666666666666666	10	6	0	0	0	0.3333333333333333	3	9	0.7333333333333333	11	0.0	1.0	0.09999260785869508	0.5016378298005288	0.13909694327610114	0.5000196868821767	4.62486014897524e-26	0.5000000003595327	0.6423819586938078	0.500552507408528	0	1.0	0.0
7199	0.0009398804247948072	0.0007960080332466627	0.0007953488279546844	0.9993851114225778	None	0.3333333333333333	1	0.5	4	0.7	7	0.3333333333333333	0.7	11	7	0	0	0	0.4444444444444444	4	9	0.8	12	0.0	1.0	0.00010191585254940301	0.5016168736607962	0.09801764863855303	0.5	0.06204509107418223	0.5979332460087204	0.6083880983282628	0.5335601744404492	0	1.0	0.0
4833	0.025696404566851738	0.010871818334390835	-0.00836312920929261	0.9887182199205522	None	0.25	1	0.4	4	0.75	9	0.25925925925925924	0.75	13	9	0	0	0	0.6666666666666666	6	9	0.9333333333333333	14	0.0	1.0	-0.09999968799444618	0.5000018337538604	0.10067609427690101	0.5385734595761593	0.1987291241715605	0.6889888931848313	0.7763206268359515	0.5785120772560138	0	0.23076923076923078	0.0
3161	0.0007312554499571775	7.219801658185059e-05	6.884597660087175e-05	0.9985434243825809	None	0	0	0.4	2	0.8	4	0.4666666666666667	0.8	6	4	0	2	0	0.6	5	3	0.4666666666666667	7	1.0	0	0.0941586195672747	0.5193583556030437	0.13002324397000004	0.5539620821604023	-0.06950272733769133	0.5246018200992271	0.7047578227995862	0.5326743053116119	1.0	1.0	0.0
7136	0.003438902460953556	0.000131749978716772	0.0001277242363240143	0.9903978347565258	None	0.3333333333333333	1	0.4444444444444444	4	0.7272727272727273	8	0.28888888888888886	0.7272727272727273	12	8	0	0	0	0.5555555555555556	5	9	0.8666666666666667	13	0.0	1.0	0.18672755502104493	0.7219242054447124	-0.09692066249934772	0.5	0.036255130474514244	0.6764046147507162	0.7895702966553811	0.6373254708897742	0	1.0	0.0
2809	1.6675050848868622e-05	2.5286811314758744e-06	2.5285654251487564e-06	0.9957673624795567	None	0	0	0.6	6	0.38461538461538464	5	0.5	0.15384615384615385	7	2	7	6	0	0.8333333333333334	6	5	1.0	15	0.46153846153846156	0.3333333333333333	0.0870162144907905	0.5767628896959242	0.06404397481312255	0.5535179310153615	0.00012166481163772469	0.5001127177083511	0.6066040888693113	0.5436258240175341	1.0	1.0	0.0
5008	0.00433330174243726	0.0011828693430734236	-0.0011038189105019155	0.9954374758831729	None	0.25	1	0.4	4	0.75	9	0.25925925925925924	0.75	13	9	0	0	0	0.6666666666666666	6	9	0.9333333333333333	14	0.0	1.0	0.09979457048206301	0.5349208004257675	0.024038724447204455	0.5033385150581309	0.07746744574541739	0.6639989278710822	0.5793419210049402	0.5690910955514672	0	1.0	0.0
4665	4.26046312154977e-08	4.214836364389994e-08	1.4217363498129092e-08	0.9999845196631723	None	0.25	1	0.4	4	0.7692307692307693	10	0.23809523809523808	0.7692307692307693	14	10	0	0	0	0.7777777777777778	9	7	1.0	15	0.0	1.0	0.2492437159123509	0.5392318048792242	0.03067888120150693	0.6770879098033785	0.0010400702439483556	0.5008246631796769	0.7513419296059644	0.5745215653728304	0	1.0	0.0
2060	None	None	None	None	None	0	0	0.5	2	0.75	3	0.6	0.75	5	3	0	2	0	0.4	2	5	0.4	6	1.0	0	1.0762123321994257e-05	0.5000344374134345	0.3764750964057872	0.5669747824938569	0.017856779166999938	0.5253179793098933	0.8499408930510558	0.5308785881448751	0.9	1.0	0.0
5288	0.010459490864638606	0.004048524809302315	0.0006691908235116753	0.9884509156510832	None	0.25	1	0.4	4	0.7692307692307693	10	0.23809523809523808	0.7692307692307693	14	10	0	0	0	0.7777777777777778	7	9	1.0	15	0.0	1.0	0.09822284581279728	0.5596578305966027	0.047606900491496434	0.5	0.14802172978122236	0.681226715564721	0.6012220331257234	0.5825044259337989	0	1.0	0.0
154	None	None	None	None	None	0.1111111111111111	1	0.3	6	0.75	21	0.4166666666666667	0.4642857142857143	18	13	11	2	0	0.8888888888888888	8	9	2.0	30	0.09523809523809523	0.36363636363636365	0.0004298509167363237	0.5443695823422953	0.001904208061178115	0.5979985897011819	0.2007970928958786	0.9999999999767095	0.7355575001099555	0.9997642932777038	1.0	1.0	0.0
6535	0.007590140880001541	0.0003393257294721332	-0.00033073886549694664	0.9965440221238624	None	0.25	1	0.36363636363636365	4	0.7857142857142857	11	0.2222222222222222	0.7857142857142857	15	11	0	0	0	0.8888888888888888	9	8	1.0666666666666667	16	0.0	1.0	0.0931314934295905	0.9999999998766171	-0.0038294975340260147	0.6174117065491542	0.06844046284832613	0.6134780769173706	0.6782983084407279	0.999636276927336	0	1.0	0.0
549	None	None	None	None	None	0	0	0.4444444444444444	8	0.48	12	0.675	0.2	12	5	14	0	0	0.625	8	5	1.8	27	0.0	0.2727272727272727	0.11490077587076027	0.5572447589918647	0.09999670493169947	0.5000532093359807	-0.09999998051697559	0.5000001115771563	0.7270746755252232	0.5191739875488155	0	1.0	0.0
3815	0.00012366861056493884	3.9318339145728386e-05	-2.9351624100100984e-06	0.9987473729090732	None	0.25	1	0.4	4	0.7692307692307693	10	0.23809523809523808	0.7692307692307693	14	10	0	0	0	0.7777777777777778	7	9	1.0	15	0.0	1.0	0.02623723004458834	0.6810146710947839	1.2430348851143818	0.5000000000000004	0.01891000686935663	0.5057870918729704	0.9968366795087283	0.564766420659048	0	0.21428571428571427	0.0
2542	None	None	None	None	None	0	0	0.25	1	1.0	4	0.6	0	0	0	5	11	0	0.4	5	2	0.4	6	0.7857142857142857	0	0	0	0	0	0	0	0	0	0	0	0
6122	0.00919135586974184	0.0028623631981049224	0.0028620667659529186	0.9912320028887771	None	0.25	1	0.4	4	0.7692307692307693	10	0.23809523809523808	0.7692307692307693	14	10	0	0	0	0.7777777777777778	7	9	1.0	15	0.0	1.0	0.09600970963960988	0.5378239319937466	7.902762784127648e-27	0.5	0.30434792698980384	0.644190006973487	0.7810884840078384	0.5617811855970759	0	0.5714285714285714	0.0
2548	None	None	None	None	None	0	0	0.75	3	0.5	2	0.5	0.5	5	2	0	0	0	0.75	3	4	0.4	6	0.0	1.0	1.747296796916981e-11	0.5000000123048552	-0.08618480148833466	0.5253251442650497	-0.07523376639505622	0.5053181901485546	0.5946169312745907	0.5102203220563751	0	1.0	0.0
670	None	None	None	None	None	0	0	0.20689655172413793	6	0.7560975609756098	31	0.5308641975308642	0	0	0	42	12	0	1.0	9	9	2.8666666666666667	43	0.13636363636363635	0.6486486486486487	0	0	0	0	0	0	0	0	0	0	0
1334	None	None	None	None	None	0	0	0.42857142857142855	3	0.5	4	0.7142857142857143	0	0	0	9	7	0	0.2857142857142857	2	7	0.6666666666666666	10	0.3181818181818182	0.5	0	0	0	0	0	0	0	0	0	0	0
2682	None	None	None	None	None	0.1111111111111111	1	0.35	7	0.6428571428571429	18	0.47619047619047616	0.35714285714285715	14	10	15	10	0	0.7777777777777778	7	9	2.0	30	0.3333333333333333	0.32	0.0018774895876765272	0.5918043209933437	0.09134218619651624	0.5271711767078424	0.002047529829091368	0.51729519345418	0.6002622791803202	0.5456582546421452	1.0	1.0	0.0
2108	None	None	None	None	None	0	0	0.6	3	0.6	3	0.5833333333333334	0.6	6	3	0	0	0	0.3333333333333333	6	2	0.4666666666666667	7	0.0	0.4	0.08558631972420508	0.5406081002154874	0.2833464343641055	0.5765252800221364	0.1633542680924704	0.5574899037410787	0.7059700383319288	0.5582589685874526	0	1.0	0.0
6984	0.00024956137702322376	3.6513829796810374e-05	-1.1794975319205167e-05	0.9995070613892333	None	0.25	1	0.4	4	0.75	9	0.25925925925925924	0.75	13	9	0	0	0	0.6666666666666666	6	9	0.9333333333333333	14	0.0	1.0	0.09951336624367221	0.5218059091648776	0	0.5	0.022315499080560245	0.513487717857498	0.6053517854921361	0.5117680731963972	0	0.9230769230769231	0.0
4828	0.0038164348009936643	0.0005560767839460373	0.0004748953413190976	0.9954612956756771	None	0.25	1	0.4	4	0.7692307692307693	10	0.23809523809523808	0.7692307692307693	14	10	0	0	0	0.7777777777777778	7	9	1.0	15	0.0	1.0	0.06887369389814221	0.6374710723692448	-0.011111549901023518	0.5	0.09999976515634877	0.5000110116125118	0.618042836926632	0.5468991176873126	0	1.0	0.0
244	None	None	None	None	None	1.0	1	0.8	4	0.4	2	0.4375	0.4	6	2	0	0	0	1.0	4	4	0.4666666666666667	7	0.0	0.6666666666666666	0.099993204044154	0.5000063184371765	0.09790111707370627	0.5128818569107028	0.054752572978726245	0.5690358416642117	0.5505013751587936	0.5274293178171551	0	1.0	0.0
5088	0.002943757477960204	0.0008685881827118113	0.00044894145168196403	0.9966127535270072	None	0.25	1	0.4	4	0.7692307692307693	10	0.23809523809523808	0.7692307692307693	14	10	0	0	0	0.7777777777777778	7	9	1.0	15	0.0	1.0	0.09993327416077005	0.5023181174337017	0.009676008585313233	0.5293397778249153	0.09999999839858324	0.5000090660742541	0.6048324658411374	0.5105653346894397	0	1.0	0.0
7381	0.004946715054963874	0.000893891846086609	0.00039559362590654184	0.9988272118748799	None	0.25	1	0.4	4	0.75	9	0.25925925925925924	0.75	13	9	0	0	0	0.6666666666666666	6	9	0.9333333333333333	14	0.0	1.0	0.016875972602918878	0.5030047186606871	1.1238959159672217e-17	0.5000000000000223	0.11268215636233032	0.6497099791664229	0.6210653882261926	0.5522900780257236	0	1.0	0.0
1257	None	None	None	None	None	0	0	0.5	2	0.5	2	0.6	0.5	4	2	1	4	0	0.4	5	2	0.4	6	1.0	0	0.08532588328935727	0.5368460649196611	0.030981336142064286	0.5214065803741239	0.21777067904522635	0.5232590083026509	0.691455390865883	0.5271760125207638	1.0	1.0	0.0
1653	None	None	None	None	None	0	0	1.0	1	0	0	1.0	0	1	0	0	1	0	0.5	2	1	0.13333333333333333	2	0.3333333333333333	0	0	0	0	0	0	0	0	0	0	0	0
6860	0.005616560451427732	0.00062075582903752	6.051210029501625e-05	0.9902779602775218	None	0.3333333333333333	1	0.4444444444444444	4	0.7272727272727273	8	0.2708333333333333	0.7272727272727273	12	8	0	0	0	0.75	8	6	0.8666666666666667	13	0.0	0.8571428571428571	0.1644547677095673	0.5520294492199903	0	0.5	0.09999999963296449	0.5000000097443404	0.6629778593544097	0.517399133450339	0	1.0	0.0
3708	0.0005462877945470382	0.00014619072337674848	2.701510655239042e-05	0.9994937810146509	None	0.25	1	0.4	4	0.75	9	0.25925925925925924	0.75	13	9	0	0	0	0.6666666666666666	9	6	0.9333333333333333	14	0.0	1.0	0.0561032661630832	0.5050020704542137	0.16933315360053092	0.9982000035502667	-0.034139765997822265	0.6718650189504924	0.725492012147036	0.9130615931964154	0	1.0	0.0
2907	0.0004861227426532071	5.791969271833277e-05	-5.494753855487607e-05	0.9996637268227564	None	0	0	0.375	3	0.7777777777777778	7	0.4074074074074074	0.7777777777777778	10	7	0	0	0	0.3333333333333333	9	3	0.7333333333333333	11	0.0	1.0	0.0326086832060011	0.5157113549363203	0.05097102319325879	0.5	0.0028817875464018433	0.6583657112150363	0.5642203758575736	0.5596221257708017	0	1.0	0.0
324	None	None	None	None	None	0	0	0.3333333333333333	2	0.8571428571428571	6	0.36	0.8571428571428571	8	6	0	0	0	1.0	5	5	0.6	9	0.0	0	3.927825042245212e-10	0.5000000060386134	0.002135200480277658	0.5189712210376374	0.047079269869450546	0.6543702771970213	0.5822150897865689	0.5592393471500006	0	1.0	0.0
5946	2.1808770351327415e-08	2.1130270125046423e-08	1.337616538852682e-09	0.9999973528540974	None	0.25	1	0.4	4	0.7692307692307693	10	0.23809523809523808	0.7692307692307693	14	10	0	0	0	0.7777777777777778	7	9	1.0	15	0.0	1.0	0.0008161923978655227	0.5339184906593278	0.09884523934877057	0.5000000000000001	2.475754369181711e-11	0.5000000102830249	0.6139742909317013	0.5113216226141429	0	1.0	0.0
3247	None	None	None	None	None	0	0	0.35714285714285715	5	0.6842105263157895	13	0.525	0.42105263157894735	11	8	9	8	0	0.625	8	5	1.4	21	0.42105263157894735	0.7692307692307693	2.2571546797942392e-05	0.5001480440381909	0.34859514640610517	0.5000000000000001	0.04517145805305007	0.5005488215552572	0.8245671040168013	0.5002322885893499	1.0	1.0	0.0
5173	0.006297143717735687	0.004374815174121454	-0.004366617203018348	0.9926355837997864	None	0.25	1	0.36363636363636365	4	0.7857142857142857	11	0.2222222222222222	0.7857142857142857	15	11	0	0	0	0.8888888888888888	9	8	1.0666666666666667	16	0.0	1.0	0.0999999429449346	0.5000069854322131	0.0341264080795262	0.5737864188980879	0.2502233329368851	0.6170253254763169	0.7118399158431126	0.5641680084652899	0	1.0	0.0
5314	0.00031360208396203596	0.00012368908208596516	0.00012322633334759867	0.9985485074097119	None	0.25	1	0.36363636363636365	4	0.7857142857142857	11	0.2222222222222222	0.7857142857142857	15	11	0	0	0	0.8888888888888888	9	8	1.0666666666666667	16	0.0	1.0	0.40543175309524565	0.5972819234671377	0.013012603872005002	0.6814849182714183	-0.05168568766522528	0.6574119922372917	0.8787307472149785	0.6461548284662578	0	1.0	0.0
5816	0.0006050328394521233	8.571204937863476e-05	1.402421194567042e-05	0.9993999735386172	None	0.3333333333333333	1	0.5	4	0.7	7	0.2857142857142857	0.7	11	7	0	0	0	0.8571428571428571	7	6	0.8	12	0.0	0.8	-0.04873426472069451	0.6592358976935103	0.09999029769064702	0.5000238004914747	-0.007293875433426737	0.6816211738643922	0.6892624554760368	0.6162684449011606	0	1.0	0.0
4671	0.005094830949146709	3.8944157384291036e-05	2.6865684530548586e-05	0.9912918945107123	None	0.3333333333333333	1	0.5	4	0.6666666666666666	6	0.4074074074074074	0.6666666666666666	10	6	0	0	0	0.3333333333333333	3	9	0.7333333333333333	11	0.0	1.0	0.3297826968970709	0.592499818739872	-0.07151657597204951	0.6559810166069016	0.022413619194590458	0.665258111564118	0.8387792478413125	0.6384985111269306	0	1.0	0.0
2727	None	None	None	None	None	0.3	3	0.5454545454545454	12	0.41935483870967744	13	0.5238095238095238	0.22580645161290322	17	7	15	0	0	0.7777777777777778	9	7	2.2	33	0.0	0.9230769230769231	0.22037431273441768	0.575150077106149	-0.033816181717425516	0.6012827278591815	0.08493520425463061	0.6817790679570994	0.7429562842896456	0.620551368013371	0	1.0	0.0
4935	0.0003315179928627943	3.309322983301902e-06	-2.751142033455731e-06	0.9999973718271427	None	0.25	1	0.4	4	0.7692307692307693	10	0.23809523809523808	0.7692307692307693	14	10	0	0	0	0.7777777777777778	7	9	1.0	15	0.0	1.0	0.03642771004716423	0.5161870607674769	0.7022376999454358	0.5000000000000004	-0.007860784777867351	0.6584809810562671	0.962400431350055	0.5598206931493898	0	1.0	0.0
3264	0.006809790603104157	0.0004962389855646538	8.88893033818409e-05	0.9833672851079884	None	0.25	1	0.4	4	0.75	9	0.25925925925925924	0.75	13	9	0	0	0	0.6666666666666666	9	6	0.9333333333333333	14	0.0	1.0	0.35729270424178333	0.563403769626098	7.01164769637996e-15	0.5000000000007441	-0.034655501675602315	0.5668189644170777	0.8550939301605098	0.5435453988917125	0	1.0	0.0
4289	3.772356434095603e-07	2.3031717062355128e-08	-2.3031603652572844e-08	0.999996397020607	None	0.25	1	0.4	4	0.75	9	0.25925925925925924	0.75	13	9	0	0	0	0.6666666666666666	9	6	0.9333333333333333	14	0.0	1.0	0.09999996920437719	0.5000002613595214	0.09999998007195635	0.5000000477736898	3.4394232015536633e-06	0.5015277064134306	0.6157122738779784	0.5005093399240378	0	1.0	0.0
2817	0.00030671478276110765	2.956248275967853e-06	4.437371976578596e-07	0.9999966106972064	None	0	0	0.5	3	0.6666666666666666	4	0.5714285714285714	0.6666666666666666	7	4	0	1	0	0.2857142857142857	7	2	0.5333333333333333	8	1.0	0.6666666666666666	0.04694500349837944	0.5512366905737378	0.04743895919450206	0.5910993472822185	0.8195486692944192	0.9999999999999856	0.9949460459242833	0.9999798612748774	0.0	0	0.0
1676	None	None	None	None	None	0.16666666666666666	1	0.3333333333333333	5	0.65	13	0.4074074074074074	0.45	13	9	8	4	0	0.6666666666666666	6	9	1.4666666666666666	22	0.25	0.11764705882352941	0.12454529696102075	0.6175919078677584	-0.05794133363429704	0.698680156945005	-0.09999692719772417	0.500010691501435	0.7430743621131212	0.6082910458007597	1.0	1.0	0.0
854	None	None	None	None	None	0	0	0.5	4	0.4	4	0.8	0.2	4	2	7	4	0	0.6	3	5	0.8	12	0.25	0	0.0952496038658297	0.5020121292516013	-0.0032884717593646582	0.5485557770435007	0.11753329605946246	0.5096464036406154	0.6285416943396493	0.5201121506826204	1.0	1.0	0.0
1556	None	None	None	None	None	0	0	0.6666666666666666	2	0.5	1	0.6666666666666666	0.5	2	1	1	1	0	0.6666666666666666	3	2	0.26666666666666666	4	0.2	0	0.0609211940268221	0.563852315901356	0.004214741638360351	0.5	0.09089313762948552	0.5084658149964093	0.5928337114924155	0.5242042294367827	0.0	0	0.0
7428	0.02328664803340683	0.003719716683574935	-0.0017210233744085924	0.9719199923237821	None	0.25	1	0.36363636363636365	4	0.7857142857142857	11	0.2222222222222222	0.7857142857142857	15	11	0	0	0	0.8888888888888888	9	8	1.0666666666666667	16	0.0	1.0	0.4377753567616477	0.6395328752601961	0.08252909735898357	0.5000000000000001	0.2131258366407193	0.6614640945311985	0.8248571004079991	0.6021394759218006	0	0.9333333333333333	0.0
4048	2.901806941326676e-08	2.9007509072090047e-08	2.8959701786246908e-08	0.9999963734180369	None	0.25	1	0.4	4	0.75	9	0.25925925925925924	0.75	13	9	0	0	0	0.6666666666666666	9	6	0.9333333333333333	14	0.0	1.0	0.2360890142993171	0.6142865195838221	0.03194661895609009	0.5065434421909892	2.1412036947999947e-06	0.5002218357218088	0.7399663331630242	0.5409438833748269	0	1.0	0.0
2838	5.9175489012194475e-06	2.0175774574054863e-06	-2.017388856063202e-06	0.9994194002372622	None	0	0	0.3333333333333333	2	0.8333333333333334	5	0.4	0.8333333333333334	7	5	0	0	0	0.8	4	5	0.5333333333333333	8	0.0	0	0.026174499805480818	0.5436258600218519	0.09999983575893119	0.5000020598084598	2.3074068409975767e-05	0.5000118341231239	0.6042819614062465	0.5145795219074552	0	0.7142857142857143	0.0
709	None	None	None	None	None	0.25	1	0.3	3	0.75	9	0.56	0.25	6	3	7	7	0	1.0	5	5	0.9333333333333333	14	0.4666666666666667	0	0.07470497906495617	0.5666475866536316	0.26367261844861095	0.5522527027324873	-0.15283449634737728	0.5365954539595006	0.8496059353912645	0.5518633748925106	0.0	0.3333333333333333	0.0
2337	None	None	None	None	None	0.2	1	0.46153846153846156	6	0.47058823529411764	8	0.4523809523809524	0.11764705882352941	4	2	14	13	0	0.8571428571428571	7	6	1.2666666666666666	19	0.43333333333333335	0.7692307692307693	0.03633559867315189	0.5844013521730456	0.09506912931379051	0.5123813537027583	-0.07884460324969708	0.6835567998586152	0.6711855053702802	0.5955257388321206	1.0	1.0	0.0
4152	1.5430614058663168e-07	9.14809617936953e-08	9.016367118284658e-08	0.9999740200868856	None	0.25	1	0.36363636363636365	4	0.7857142857142857	11	0.2222222222222222	0.7857142857142857	15	11	0	0	0	0.8888888888888888	8	9	1.0666666666666667	16	0.0	1.0	0.09960450804794943	0.5332943626584448	-0.08387272455360527	0.5505962089401574	0.0001424183516342243	0.5321570082358638	0.6738667685248617	0.538694187642102	0	1.0	0.0
5239	0.0004549311553576172	6.631402710557628e-05	-6.50729517288173e-05	0.9995357404114535	None	0.25	1	0.4	4	0.7692307692307693	10	0.23809523809523808	0.7692307692307693	14	10	0	0	0	0.7777777777777778	7	9	1.0	15	0.0	1.0	0.04465221514202032	0.6340668912470254	0.09999998743613202	0.5000000676650476	0.002395344796633212	0.6013652786739274	0.6028419007551178	0.5793942104993958	0	1.0	0.0
6659	0.007974103365791688	0.0014801588970274906	-0.0013029714934287412	0.9784736059825444	None	0.25	1	0.4	4	0.7692307692307693	10	0.23809523809523808	0.7692307692307693	14	10	0	0	0	0.7777777777777778	7	9	1.0	15	0.0	1.0	0.4523985054790899	0.6353252976800979	0.09999999999212006	0.5000000419313305	0.09986751824275149	0.500213544987038	0.8404663819946971	0.5461999880606451	0	0.42857142857142855	0.0
2600	0.0010084151243489512	0.0009522095409747295	0.000301053085164852	0.9993531399472071	None	0	0	0.5	2	0.75	3	1.0	0.75	5	3	0	0	0	0.16666666666666666	1	6	0.4	6	0.0	0.4	-0.09556163688812495	0.5770730277309577	0.0059748565992702625	0.5	0.0512690300809839	0.5	0.64883380197587	0.5258743081550447	0	1.0	0.0
2519	None	None	None	None	None	0	0	0.75	3	0.3333333333333333	1	0.625	0.3333333333333333	4	1	0	1	0	0.5	4	2	0.3333333333333333	5	1.0	0.6666666666666666	0.00031715778658876595	0.5272814521844186	0.09959277081365153	0.5008697224912598	-0.09693382821495929	0.5003897818281269	0.6904729478645918	0.5095215418628064	1.0	1.0	0.0
3759	0.0024556194014001705	0.0001996661319647009	-5.4904427502077813e-05	0.9975717093738172	None	0.25	1	0.4	4	0.7692307692307693	10	0.23809523809523808	0.7692307692307693	14	10	0	0	0	0.7777777777777778	7	9	1.0	15	0.0	1.0	0.07784605357896893	0.5636286899668113	0.08663188046096905	0.6112609162915951	0.09999999955082654	0.5000023417554779	0.5630319527587577	0.5587709930916896	0	1.0	0.0
486	None	None	None	None	None	0.15384615384615385	2	0.41379310344827586	12	0.5121951219512195	21	0.5308641975308642	0.36585365853658536	25	15	17	1	0	1.0	9	9	2.8666666666666667	43	0.03571428571428571	0.5945945945945946	0.061170166956300565	0.9918128047631247	5.6573883643202965e-08	0.5000010292924411	1.1649301354353129e-10	0.550502308344124	0.580561248248426	0.8411160863948581	0.96	1.0	0.0
1892	None	None	None	None	None	1.0	1	1.0	4	0.0	0	0.5555555555555556	0	4	0	0	0	0	1.0	3	3	0.3333333333333333	5	0.0	1.0	0	0	0	0	0	0	0	0	0	0	0
852	None	None	None	None	None	0.1111111111111111	1	0.3	6	0.7037037037037037	19	0.8285714285714286	0.14814814814814814	9	4	19	0	0	0.7142857142857143	5	7	1.9333333333333333	29	0.0	0.3333333333333333	-0.02088103967757722	0.5780276110943767	0.013365158580144965	0.5205466698331784	1.1776521622144155e-06	0.5000026719573789	0.5477494460888928	0.5330289508339321	0	1.0	0.0
5506	0.01723430489838479	0.009511782405867938	-0.0059590708644985625	0.992986629391212	None	0.25	1	0.4	4	0.75	9	0.25925925925925924	0.75	13	9	0	0	0	0.6666666666666666	9	6	0.9333333333333333	14	0.0	1.0	0.0988811358158877	0.5060248465057089	0	0.5	0.0999999004618427	0.5000025785533199	0.6150972087167407	0.5020092280772862	0	0.9230769230769231	0.0
7335	0.005485821635545502	0.00043107129383379133	9.041652978316572e-05	0.9808760684734659	None	0.25	1	0.4	4	0.75	9	0.25925925925925924	0.75	13	9	0	0	0	0.6666666666666666	6	9	0.9333333333333333	14	0.0	1.0	0.6010527033603239	0.6857755274674303	1.462198157949745e-19	0.5000000000002259	0.04053993406683738	0.6395896617647492	0.9433352429549066	0.6109582867898962	0	1.0	0.0
2983	0.010989667481165769	8.839144723999288e-05	7.067170292438477e-05	0.9960889145284063	None	0.2222222222222222	2	0.55	11	0.42857142857142855	12	0.4166666666666667	0.21428571428571427	11	6	18	8	0	0.8888888888888888	8	9	2.0	30	0.22857142857142856	0.5217391304347826	0.0020440927615917167	0.5302278864373435	-0.007864857662208314	0.6621942890433865	0.09443223551075997	0.5293536627768515	0.5943418114208848	0.5753953892439178	0.18181818181818182	0	0.0
6138	0.005468504972155116	0.0016064872634262025	-0.00024570205908406846	0.9968382083389244	None	0.25	1	0.36363636363636365	4	0.7857142857142857	11	0.2222222222222222	0.7857142857142857	15	11	0	0	0	0.8888888888888888	8	9	1.0666666666666667	16	0.0	1.0	0.08672965259212197	0.5432538781390126	-0.05611236120329719	0.500000000002726	0.09947929485362146	0.5800848674884213	0.6693702202269178	0.5412866820829331	0	1.0	0.0
4609	0.012104902572755248	0.0009242123627460387	-0.0004985322336047092	0.9806393284550912	None	0.25	1	0.4	4	0.7692307692307693	10	0.23809523809523808	0.7692307692307693	14	10	0	0	0	0.7777777777777778	7	9	1.0	15	0.0	1.0	0.6409175271521736	0.6667294260208668	0.2973773884358212	0.5487273046022934	0.04668715867128016	0.622735693630821	0.9179184523238533	0.6138153494730546	0	1.0	0.0
5696	0.0035087235476449034	0.000681780974134431	0.0002725399545974952	0.996612599041595	None	0.25	1	0.4	4	0.7692307692307693	10	0.23809523809523808	0.7692307692307693	14	10	0	0	0	0.7777777777777778	7	9	1.0	15	0.0	1.0	0.09999667519691059	0.5003469850600778	-0.03767199935687611	0.510899212589238	0.3928778750891463	0.5989722685387475	0.8582313570030434	0.537112984059523	0	1.0	0.0
6814	0.0009282942413413214	0.00018445570807609416	2.224438039657768e-06	0.9996252645287423	None	0.25	1	0.4	4	0.7692307692307693	10	0.23809523809523808	0.7692307692307693	14	10	0	0	0	0.7777777777777778	7	9	1.0	15	0.0	1.0	0.02853290594630665	0.504134496654887	0.2557552971802685	0.6083733103735259	0.09999997994118896	0.5000000315551035	0.7216228755162788	0.5380113597981304	0	1.0	0.0
7031	0.0038878819492090553	0.0040015338420810505	0.004001533832193136	0.9977257223219069	None	0.3333333333333333	1	0.5	4	0.6666666666666666	6	0.4074074074074074	0.6666666666666666	10	6	0	0	0	0.3333333333333333	3	9	0.7333333333333333	11	0.0	1.0	-0.04544217553412578	0.5028884012343301	0.08187099170102483	0.5	0.12538268132805847	0.6940460904966578	0.6745661132756069	0.5687825908805597	0	1.0	0.0
1516	None	None	None	None	None	0.09090909090909091	1	0.5416666666666666	13	0.30303030303030304	10	0.7777777777777778	0.18181818181818182	19	6	15	8	0	0.5555555555555556	5	9	2.3333333333333335	35	0.38095238095238093	0.75	0.007940468964491774	0.5300387764836896	-0.09598684088417547	0.5122811978972998	0.10744745915283352	0.735511289223515	0.6965026334036457	0.59806298030857	1.0	1.0	0.0
4120	0.0011831291456656382	8.578323482613063e-05	-8.49164226356522e-05	0.997690022377218	None	0.3333333333333333	1	0.4444444444444444	4	0.7272727272727273	8	0.2708333333333333	0.7272727272727273	12	8	0	0	0	0.75	6	8	0.8666666666666667	13	0.0	0.8571428571428571	0.07366659808427231	0.5628620061618094	-0.0649538991237775	0.5	0.020821268906247546	0.6495279837595023	0.6462410722352773	0.571975782799313	0	0.5	0.0
4873	0.0012579215987517116	0.0006731331980273481	-8.000940558327152e-05	0.9989741346053608	None	0.3333333333333333	1	0.4444444444444444	4	0.7272727272727273	8	0.28888888888888886	0.7272727272727273	12	8	0	0	0	0.5555555555555556	5	9	0.8666666666666667	13	0.0	1.0	0.09982278411501795	0.5313681449545258	2.7323171049655223e-05	0.5000004284727804	-0.02815175050662621	0.6696233088156859	0.6338807442994805	0.5689022370051477	0	1.0	0.0
6081	0.005573051865905811	0.0013138171250808104	-0.00037942104460518804	0.9925807751596133	None	0.25	1	0.4	4	0.75	9	0.25925925925925924	0.75	13	9	0	0	0	0.6666666666666666	6	9	0.9333333333333333	14	0.0	1.0	0.09915437120515841	0.5182044713196555	0	0.5	0.09999999998800477	0.5000000331533238	0.6152474274984923	0.5060705533251453	0	1.0	0.0
2700	None	None	None	None	None	0.14285714285714285	1	0.5625	9	0.36363636363636365	8	0.4897959183673469	0.18181818181818182	8	4	15	10	0	1.0	7	7	1.6	24	0.3333333333333333	0.9411764705882353	-0.09998878865146783	0.5000175184831319	0.21016682942584025	0.5480597677772664	0.03805455721504887	0.5895334208010033	0.7823787760082616	0.5461136975892312	1.0	1.0	0.0
1305	None	None	None	None	None	0.14285714285714285	1	0.4375	7	0.5238095238095238	11	0.6388888888888888	0.23809523809523808	9	5	13	5	0	1.0	6	6	1.5333333333333334	23	0.19230769230769232	0.21052631578947367	-0.08165382699067711	0.5402375275453698	-0.06692296049618386	0.6114891812573642	-0.04665983253063602	0.6021963265912756	0.5545041529888607	0.5849595447829472	1.0	0.5555555555555556	0.0
5325	0.0011545417486918464	0.00011980272658157571	0.00011788882675549835	0.9981747777066856	None	0.25	1	0.36363636363636365	4	0.7857142857142857	11	0.2222222222222222	0.7857142857142857	15	11	0	0	0	0.8888888888888888	8	9	1.0666666666666667	16	0.0	1.0	0.05425142734319198	0.6630479713590202	-0.014394058226440475	0.6411064937851547	0.017913280425501894	0.6632765188229973	0.6037103020202196	0.6558833346425627	0	1.0	0.0
7488	0.005598296779634953	0.0042512668416188355	0.004205788859949735	0.9958843809031831	None	0.25	1	0.36363636363636365	4	0.7857142857142857	11	0.2222222222222222	0.7857142857142857	15	11	0	0	0	0.8888888888888888	8	9	1.0666666666666667	16	0.0	1.0	0.09995145922199117	0.5058632842766146	-0.07779542787103853	0.5062837875063206	0.11860392138928555	0.6395939510736861	0.7078888446951928	0.551664351025536	0	1.0	0.0
7483	0.0012683519223845553	0.0004989019352812863	1.3782289034754136e-05	0.9958573878203048	None	0.3333333333333333	1	0.4444444444444444	4	0.7272727272727273	8	0.28888888888888886	0.7272727272727273	12	8	0	0	0	0.5555555555555556	5	9	0.8666666666666667	13	0.0	1.0	0.0999813614939484	0.5000297738284313	0.0029583803741539683	0.5008151285860142	0.18059029311860164	0.6713025679323368	0.674063341590967	0.5595051471755783	0	0.16666666666666666	0.0
7326	0.0007784105383499695	0.00018610408607176363	0.00013542191196980332	0.9994456342781128	None	0.25	1	0.4	4	0.7692307692307693	10	0.23809523809523808	0.7692307692307693	14	10	0	0	0	0.7777777777777778	7	9	1.0	15	0.0	1.0	0.049172252327552776	0.5206856039695417	0.14151611781569412	0.9746882934626244	-0.06608149439571331	0.6902944552519049	0.7319272719193316	0.8193148190068608	0	1.0	0.0
7396	0.008374026686642609	0.005088024283433591	-0.005015611373230818	0.9910432825879903	None	0.25	1	0.4	4	0.75	9	0.25925925925925924	0.75	13	9	0	0	0	0.6666666666666666	6	9	0.9333333333333333	14	0.0	1.0	0.0994474053238574	0.5170780775951448	0.0156273744501201	0.5317717211642885	0.2773981196004903	0.568491718293661	0.7496647932166187	0.5391941971647046	0	0	0.0
7197	0.005929639006916233	0.00034949378782441663	-0.00026645002177208083	0.9916250324850283	None	0.25	1	0.4	4	0.75	9	0.25925925925925924	0.75	13	9	0	0	0	0.6666666666666666	6	9	0.9333333333333333	14	0.0	1.0	0.05589617699254344	0.5892500290431082	0.09317094084342739	0.5390708820323074	0.0936078227711787	0.5540510546461237	0.5544123291626611	0.5609061317014338	0	1.0	0.0
103	None	None	None	None	None	0	0	0.20833333333333334	10	0.7536231884057971	52	0.8765432098765432	0.3188405797101449	30	22	40	1	0	1.0	9	9	4.733333333333333	71	0.013157894736842105	0.8888888888888888	-0.11841042128674487	0.9999995388778345	0.04340191016383037	0.5549216294334717	0.03357198622596973	0.665315401150691	0.7564531884228604	0.9943236283550363	1.0	1.0	0.0
91	None	None	None	None	None	0.25	1	0.36363636363636365	4	0.7857142857142857	11	0.2222222222222222	0.7857142857142857	15	11	0	0	0	0.8888888888888888	9	8	1.0666666666666667	16	0.0	1.0	0.07209079156962786	0.5500292575999766	-0.1487964061429823	0.9988460895539095	0.0008733768069758166	0.5096264390174918	0.7059339661841383	0.9116739919113992	0	1.0	0.0
5276	0.0013971335242006205	0.001140767692041318	0.000484412640313191	0.9996028915838614	None	0.25	1	0.4	4	0.75	9	0.25925925925925924	0.75	13	9	0	0	0	0.6666666666666666	6	9	0.9333333333333333	14	0.0	1.0	0.09999999575416599	0.5000000108521452	0.03461467752522857	0.6066137626150714	0.06038965407780582	0.6091806609108875	0.5766894680588028	0.5725648178659487	0	0	0.0
1801	None	None	None	None	None	0.25	1	0.4	4	0.7692307692307693	10	0.2777777777777778	0.46153846153846156	8	6	6	3	0	0.6666666666666666	9	6	1.0	15	0.21428571428571427	0.2222222222222222	-0.06314550584703553	0.5151957325970328	6.631282827793436e-08	0.500000777233407	0.19772010495194925	0.9999999990273625	0.9626219746411131	0.9990300266137434	1.0	1.0	0.0
6887	0.0005836778010024196	0.000561234938796381	-0.0005603427041299794	0.9996430463548307	None	0.3333333333333333	1	0.4444444444444444	4	0.7272727272727273	8	0.28888888888888886	0.7272727272727273	12	8	0	0	0	0.5555555555555556	5	9	0.8666666666666667	13	0.0	1.0	0.02372370431902678	0.514130621358384	0.130561574288512	0.5	0.020417219764123314	0.5855824549355646	0.6223671301361686	0.5334724045195952	0	1.0	0.0
628	None	None	None	None	None	0	0	0.2857142857142857	6	0.6896551724137931	20	0.6458333333333334	0.3448275862068966	14	10	16	13	0	0.75	6	8	2.066666666666667	31	0.40625	0.48	0.0999973095363745	0.5000086130316671	0.02109234352313035	0.6608048067090951	-0.09006427252635282	0.5439972396959548	0.6958660623662166	0.5698209917797571	0.0	0	0.0
2708	None	None	None	None	None	0.2	2	0.391304347826087	9	0.59375	19	0.41975308641975306	0.5625	27	18	6	0	0	1.0	9	9	2.2666666666666666	34	0.0	0.4666666666666667	1.5885879816908558e-14	0.5002225761277826	0.2340071128048434	0.538001736485871	4.784795777651652e-06	0.5000207951905954	0.7508433844571136	0.5127700673401582	0	1.0	0.0
1383	None	None	None	None	None	0.5	1	0.6666666666666666	4	0.5	3	0.4444444444444444	0.5	7	3	0	0	0	0.5	3	6	0.5333333333333333	8	0.0	1.0	0.0005370687623187594	0.501138510539431	0.047762238551830025	0.5369590960515676	-0.022412025227089398	0.6714652145009553	0.5971288249251704	0.5717904796959037	0	0	0.0
3206	0.0014932688046672721	0.00012412031388798082	8.392283769544953e-05	0.9984068228810391	None	0	0	0.375	3	0.7777777777777778	7	0.4074074074074074	0.7777777777777778	10	7	0	1	0	0.3333333333333333	9	3	0.7333333333333333	11	1.0	1.0	2.700198477766402e-09	0.5021259305052914	-0.08011741765894814	0.5826470521466672	-0.09976941826583136	0.5031409608498428	0.6091216421389448	0.529525370132338	1.0	1.0	0.0
5669	0.009585398064744274	0.0027043953014245976	0.00093306319935163	0.999179010584812	None	0.3333333333333333	1	0.5	4	0.6666666666666666	6	0.3142857142857143	0.6666666666666666	10	6	0	0	0	0.7142857142857143	7	5	0.7333333333333333	11	0.0	1.0	0.37223082089645587	0.5250266911743672	-0.09849959694193836	0.5016526443421896	0.3719913429018769	0.5370986768051997	0.902569392097871	0.5212762292709404	0	1.0	0.0
1931	None	None	None	None	None	0.3333333333333333	1	0.4444444444444444	4	0.6363636363636364	7	0.5416666666666666	0.09090909090909091	4	1	8	9	0	0.6666666666666666	4	6	0.8666666666666667	13	0.5294117647058824	0.25	0.099976097449389	0.5052420517685255	4.743236514500736e-05	0.5351425184395212	-0.08228930086767987	0.5220716042783742	0.6781761527775501	0.5208308553208215	0.0	0	0.0
3366	0.0019522846832560853	0.0003027939487763416	0.00026914403595849445	0.9935961669113071	None	0.25	1	0.4	4	0.7692307692307693	10	0.23809523809523808	0.7692307692307693	14	10	0	0	0	0.7777777777777778	7	9	1.0	15	0.0	1.0	0.09999676836529063	0.5002148554308938	0.24439504369042936	0.5150069252349931	0.0539268025435931	0.6034875979681079	0.688660183438794	0.5399913372843804	0	1.0	0.0
3933	2.1007901490461538e-05	1.7562725085333217e-07	2.8723492026440527e-08	0.9999957336097614	None	0.25	1	0.4	4	0.75	9	0.25925925925925924	0.75	13	9	0	0	0	0.6666666666666666	6	9	0.9333333333333333	14	0.0	1.0	-0.17435546468363738	0.5855553162840972	0.0999998314341624	0.50000026620654	0.0005223917933323172	0.5717406883031744	0.7627901777917093	0.5526852760665739	0	1.0	0.0
3720	0.0018171478814556128	0.00022403588895203216	0.00021770552912674107	0.9980744448611503	None	0.25	1	0.4	4	0.75	9	0.25925925925925924	0.75	13	9	0	0	0	0.6666666666666666	6	9	0.9333333333333333	14	0.0	1.0	0.09999193026631623	0.500236765148148	0.07381430099049033	0.500091501779592	0.09999870487303028	0.5004354352306292	0.5308054341588544	0.5002545674070598	0	1.0	0.0
4374	0.005028016069227016	0.0020649768437632048	-0.00021463490119051076	0.9941599727242154	None	0.25	1	0.4	4	0.7692307692307693	10	0.23809523809523808	0.7692307692307693	14	10	0	0	0	0.7777777777777778	9	7	1.0	15	0.0	1.0	-0.09140767382205969	0.5116567925882402	0.036109639579345224	0.561485558556766	-0.09999680459291882	0.5000570442749332	0.6507548101041205	0.5244851581783726	0	1.0	0.0
2274	None	None	None	None	None	1.0	1	1.0	4	0.25	1	0.5	0.25	5	1	0	0	0	0.75	3	4	0.4	6	0.0	1.0	0.09595910576863532	0.5151342721302057	0.09985435796469688	0.5001919444385827	0.09948287120061773	0.5009086351565812	0.5043879958722529	0.5054129475884052	0	1.0	0.0
104	None	None	None	None	None	0	0	0.03773584905660377	2	0.974025974025974	75	0.9753086419753086	0.012987012987012988	1	1	77	0	0	1.0	9	9	5.266666666666667	79	0.0	0.9714285714285714	-0.09578884718136141	0.5	0.04627271388916399	0.5	-0.09975669146184762	0.5	0.6635668430715957	0.5	0	1.0	0.0
6685	0.0018480666292818434	0.0005744366311697935	0.00039264310155059083	0.9979830931872085	None	0.25	1	0.4	4	0.75	9	0.25925925925925924	0.75	13	9	0	0	0	0.6666666666666666	6	9	0.9333333333333333	14	0.0	1.0	0.09999810823982494	0.5000053129125891	0.023541864978726332	0.5041453466997781	0.09998936829715271	0.5001008748159852	0.589138789019952	0.5014172060085103	0	1.0	0.0
3525	2.6063539173381067e-05	1.0428341915112607e-06	4.814999310759644e-07	0.9996091832445161	None	0.25	1	0.4	4	0.75	9	0.25925925925925924	0.75	13	9	0	0	0	0.6666666666666666	6	9	0.9333333333333333	14	0.0	1.0	0.011436928012358457	0.6550759324325471	0.04311830455239707	0.5571152798167617	0.009282558026725923	0.5070918602331622	0.561359867946646	0.5743821242449053	0	0.8461538461538461	0.0
6964	0.0013271256798714273	0.0002626202948173568	4.943076413226814e-05	0.9976979784974115	None	0.25	1	0.4	4	0.7692307692307693	10	0.23809523809523808	0.7692307692307693	14	10	0	0	0	0.7777777777777778	7	9	1.0	15	0.0	1.0	0.09999999999999902	0.5000000000001819	0.09999999708121024	0.5000000153213564	0.09999898985985063	0.5000030715107568	0.5000011891591689	0.5000010289440984	0	0.14285714285714285	0.0
1834	None	None	None	None	None	0.2	1	0.5833333333333334	7	0.26666666666666666	4	0.4722222222222222	0.2	9	3	7	10	0	0.4444444444444444	4	9	1.1333333333333333	17	0.8333333333333334	0.7142857142857143	0.0003082341779332148	0.5034800490733078	7.606626165499483e-07	0.5000290552440396	0.022991015914684165	0.5981975209390764	0.5446865832190959	0.5342792260692018	1.0	1.0	0.25654814367410556
1399	None	None	None	None	None	0.3333333333333333	1	0.5555555555555556	5	0.45454545454545453	5	0.5416666666666666	0.2727272727272727	8	3	4	5	0	0.375	3	8	0.8666666666666667	13	0.7142857142857143	0.5	-0.0690175840714361	0.6475924055145305	-0.0999999542198288	0.5000002124166456	-0.05135755840442523	0.6065103110144515	0.6071281766603889	0.5859012823826658	1.0	1.0	0.11536166066001109
6871	0.004152347259538604	0.0011963221669065705	0.0006551296448730999	0.9956719634815686	None	0.25	1	0.4	4	0.75	9	0.25925925925925924	0.75	13	9	0	0	0	0.6666666666666666	6	9	0.9333333333333333	14	0.0	1.0	0.09997297483367094	0.5079219194759116	0.17549360881981443	0.5066932735312824	0.28186682289286663	0.6748711270998959	0.6783150819843052	0.5653543773248288	0	1.0	0.0
4337	0.004595786465394097	0.0001643350945223744	0.00013350074278134958	0.992673090630754	None	0.25	1	0.4	4	0.75	9	0.25925925925925924	0.75	13	9	0	0	0	0.6666666666666666	6	9	0.9333333333333333	14	0.0	1.0	0.013749796059046793	0.5393900605429652	0.04669105656011807	0.5162648404255028	-0.028708361915067045	0.6554681942383663	0.5850970842898444	0.5716805442569347	0	0	0.0
1900	None	None	None	None	None	0	0	0.25	4	0.7142857142857143	15	0.6571428571428571	0	0	0	22	0	0	0.7142857142857143	5	7	1.5333333333333334	23	0.0	0.3333333333333333	0	0	0	0	0	0	0	0	0	0	0
1313	None	None	None	None	None	0	0	1.0	2	0.0	0	0.75	0	2	0	0	2	0	1.0	2	2	0.2	3	1.0	0	0	0	0	0	0	0	0	0	0	0	0
599	None	None	None	None	None	0.5	1	0.6666666666666666	4	0.5	3	0.4	0.5	7	3	0	0	0	0.8	4	5	0.5333333333333333	8	0.0	0.6666666666666666	0.12957292912821475	0.5076200061649885	0.09972760678628993	0.5005420131592325	0.33283423568493054	0.6038107076186155	0.7355991428770566	0.5377628751044035	0	1.0	0.0
2475	None	None	None	None	None	0	0	0.75	3	0.5	2	0.6	0.5	5	2	0	1	0	0.4	5	2	0.4	6	1.0	0.5	0.001988680655695981	0.5116851553658027	0.09517147952864931	0.5055746084422096	0.08415342107707278	0.504799000326314	0.6005660836123002	0.5073532266701254	1.0	1.0	0.0
6880	0.0030710742994181617	0.00040331387776899104	0.0003971694555016606	0.9951858710175454	None	0.3333333333333333	1	0.4444444444444444	4	0.7272727272727273	8	0.28888888888888886	0.7272727272727273	12	8	0	0	0	0.5555555555555556	5	9	0.8666666666666667	13	0.0	1.0	-0.055264345569389306	0.5856554689706758	0.004798637775918968	0.5070085130261569	0.09999465072906713	0.5000931934071615	0.6548024381001595	0.53116309689425	0	0	0.0
1085	None	None	None	None	None	0.11764705882352941	2	0.3611111111111111	13	0.6078431372549019	31	0.654320987654321	0.5490196078431373	41	28	11	0	0	1.0	9	9	3.533333333333333	53	0.0	0.7272727272727273	0.07586473308107436	0.5913405070464525	6.145866150467105e-09	0.5000033913529489	0.0999999446509208	0.5000088945322922	0.6097893402199737	0.5307576874740042	0	0.975609756097561	0.0
1696	None	None	None	None	None	0	0	0.5714285714285714	4	0.375	3	0.5	0	0	0	9	0	0	0.8	5	4	0.6666666666666666	10	0.0	1.0	0	0	0	0	0	0	0	0	0	0	0
2601	7.111874334622163e-06	8.507138073355722e-08	-2.2942594545463593e-09	0.9999994596728178	None	0	0	1.0	1	0	0	1.0	0	1	0	0	3	0	0.5	1	2	0.13333333333333333	2	1.0	0	0	0	0	0	0	0	0	0	0	0	0
2084	None	None	None	None	None	0	0	0.4	2	0.8	4	1.0	0.8	6	4	0	2	0	0.14285714285714285	1	7	0.4666666666666667	7	1.0	0.6666666666666666	0.0511435142287057	0.5336903454831271	0.012753423941439565	0.5	0.05186280620491408	0.5	0.5455462926499349	0.5112452604915247	1.0	1.0	0.0
1908	None	None	None	None	None	0.2	1	0.6666666666666666	8	0.25	4	0.6	0.0625	6	1	11	0	0	0.8333333333333334	5	6	1.2	18	0.0	0.7692307692307693	0.0672990364724713	0.5292566551019795	-0.04943499151976001	0.5062657154955642	0.04509377628581542	0.5519778321647416	0.620969962074848	0.5292075268327744	0	1.0	0.0
1178	None	None	None	None	None	0	0	0.4166666666666667	5	0.5333333333333333	8	0.85	0.4666666666666667	12	7	4	0	0	0.8	4	5	1.1333333333333333	17	0.0	0	-0.07574747412555467	0.5059859530269983	-0.10264888849014553	0.5028754028497565	0.0999995667793196	0.5000018262884312	0.7107445364553808	0.5029544655706295	0	1.0	0.0
2003	None	None	None	None	None	0.5	1	0.6666666666666666	4	0.42857142857142855	3	0.5625	0	1	0	7	0	0	1.0	4	4	0.6	9	0.0	0.8	0	0	0	0	0	0	0	0	0	0	0
4180	0.0040237871656110934	0.0001254855675939995	-0.00012455441010354786	0.989436320240064	None	0.3333333333333333	1	0.5	4	0.7	7	0.3333333333333333	0.7	11	7	0	0	0	0.4444444444444444	4	9	0.8	12	0.0	1.0	3.89191867202097e-05	0.500550623924611	0.0012415098974347528	0.5000000037974776	0.09999999975066123	0.500000185074827	0.6150078886912101	0.5001836043315825	0	1.0	0.0
446	None	None	None	None	None	0	0	1.0	2	0.0	0	0.75	0	0	0	2	0	0	1.0	2	2	0.2	3	0.0	0	0	0	0	0	0	0	0	0	0	0	0
2375	None	None	None	None	None	0	0	1.0	2	0.0	0	0.75	0	2	0	0	0	0	1.0	2	2	0.2	3	0.0	0	0	0	0	0	0	0	0	0	0	0	0
5515	0.00047036989655702626	0.00034261975727303584	-0.0003393538842920684	0.9995546302938065	None	0.25	1	0.4	4	0.75	9	0.25925925925925924	0.75	13	9	0	0	0	0.6666666666666666	6	9	0.9333333333333333	14	0.0	1.0	0.022953584948055144	0.5055575356950434	-0.06550154669235163	0.6670485151821197	0.06116014658338723	0.9368555427404965	0.633921113616963	0.7573245658017682	0	0	0.0
3786	0.0031783517128383767	0.000563831940807998	0.0005610238860079569	0.9938468654746752	None	0.25	1	0.4	4	0.7692307692307693	10	0.23809523809523808	0.7692307692307693	14	10	0	0	0	0.7777777777777778	7	9	1.0	15	0.0	1.0	-0.09452880360487523	0.9999927391198453	0.2392658007032394	0.568660999725877	0.025377231856442937	0.6626985644171384	0.8092300816779601	0.9860960191633266	0	0.35714285714285715	0.0
5132	0.008223295034859204	0.0025333616578243905	-0.0021382276328839123	0.9842460581561919	None	0.25	1	0.4	4	0.75	9	0.25	0.75	13	9	0	0	0	0.875	8	7	0.9333333333333333	14	0.0	1.0	0.32488615128873055	0.5694570784904782	0.040415540420785254	0.6759846872586083	0.14599002415911716	0.6142900356142901	0.7729538559072291	0.6209225557673478	0	0	0.0
7373	3.2782249997438906e-08	2.5734963468271014e-08	-2.5204454813545286e-08	0.9999896860454918	None	0.25	1	0.36363636363636365	4	0.7857142857142857	11	0.2222222222222222	0.7857142857142857	15	11	0	0	0	0.8888888888888888	8	9	1.0666666666666667	16	0.0	1.0	0.5997074679000365	0.6610292728548258	0.0036984483005749447	0.5710021764539338	0.00012681661892639768	0.5159677077669877	0.9396092701732368	0.5840057445804406	0	1.0	0.0
6327	0.003579360114892017	0.0027788220295247874	0.0027788064275655797	0.9967888950186841	None	0.5	1	0.6666666666666666	4	0.5714285714285714	4	0.42857142857142855	0.5714285714285714	8	4	0	0	0	0.42857142857142855	3	7	0.6	9	0.0	1.0	0.09724497524367051	0.5032069581607519	0.07396865820516146	0.5	0.09999999722476202	0.5000000365116507	0.5291590323689604	0.5010690112543891	0	0.875	0.0
7115	0.005875426581156059	0.00031266337288319846	0.0003076520477815772	0.9966159534147533	None	0.3333333333333333	1	0.4444444444444444	4	0.7272727272727273	8	0.28888888888888886	0.7272727272727273	12	8	0	0	0	0.5555555555555556	5	9	0.8666666666666667	13	0.0	1.0	-0.09968157094882904	0.5001555540387221	0.09935181618038733	0.5000000000058835	0.09992141363117445	0.6665599636426947	0.7188976687635238	0.5575183502283348	0	1.0	0.0
897	None	None	None	None	None	0	0	0.4	4	0.5	6	0.7	0.4166666666666667	8	5	5	1	0	0.8	5	4	0.9333333333333333	14	0.09090909090909091	0	0.007328082403428862	0.669356264188594	0.05530223655360107	0.554400713856594	0.0024862293341502313	0.5022171853111355	0.5960727279181194	0.5770977203963613	1.0	0.5	0.0
5874	0.013813010712753471	0.0026027966487739184	0.0024608436435259538	0.958363333031107	None	0.25	1	0.4	4	0.75	9	0.25925925925925924	0.75	13	9	0	0	0	0.6666666666666666	6	9	0.9333333333333333	14	0.0	1.0	0.40850521606590623	0.5950483736628756	9.459928211241234e-21	0.5	0.003422074707803189	0.6690049538152726	0.8838695899475412	0.5897312228922377	0	0.6923076923076923	0.0
7418	0.01214431579653583	0.0033132653031884675	0.003106454223214269	0.9688794737619912	None	0.25	1	0.4	4	0.75	9	0.25925925925925924	0.75	13	9	0	0	0	0.6666666666666666	6	9	0.9333333333333333	14	0.0	1.0	0.32297561326230845	0.6636153702455597	0.0600518690795937	0.5217982274166245	0.09999977669105953	0.5001261215346793	0.7607561452110647	0.563587177918369	0	1.0	0.0
3837	9.102253745255693e-05	2.5484477798537552e-06	-2.537619188536319e-06	0.999997801247579	None	0.25	1	0.4	4	0.7692307692307693	10	0.23809523809523808	0.7692307692307693	14	10	0	0	0	0.7777777777777778	9	7	1.0	15	0.0	1.0	0.4000810072600651	0.702039766657627	6.553662317029509e-05	0.5026697058323841	-0.09718508225216496	0.5380511729214017	0.8945340304180377	0.5842074047316512	0	1.0	0.0
1580	None	None	None	None	None	0.1111111111111111	1	0.3333333333333333	7	0.6206896551724138	18	0.5535714285714286	0.2413793103448276	12	7	18	15	0	0.875	8	7	2.066666666666667	31	0.42857142857142855	0.37037037037037035	-0.27410460649952195	1.0	-0.10520747329785136	0.8771311182591435	0.002511594249420779	0.5023551871894011	0.9606822391468961	0.9999996925640636	1.0	1.0	0.0
158	None	None	None	None	None	0	0	0.2	10	0.7534246575342466	55	0.9259259259259259	0.2328767123287671	25	17	49	0	0	1.0	9	9	5.0	75	0.0	0.9253731343283582	1.882661160573018e-05	0.5006280901383786	0.09999986680847985	0.5000021333701192	3.4017946464287094e-07	0.5009530100850791	0.6156973963262554	0.5005277448300272	0	0.96	0.0
396	None	None	None	None	None	0.5	1	0.6666666666666666	4	0.5714285714285714	4	0.36	0.5714285714285714	8	4	0	0	0	1.0	5	5	0.6	9	0.0	1.0	0.006875738522027622	0.5521196750160946	0.047081380960709206	0.5099462610615508	-0.12498218723064576	0.5515214623963263	0.67979518738573	0.5379144934752276	0	1.0	0.0
7075	0.0005883457096715125	0.0001110792216140511	-0.00011103437975871214	0.9974209409520961	None	0	0	0.375	3	0.7777777777777778	7	0.4074074074074074	0.7777777777777778	10	7	0	1	0	0.3333333333333333	3	9	0.7333333333333333	11	1.0	1.0	0.0999985551685254	0.500430032811081	0.05829008049451069	0.5	0.00914718160498284	0.5760090344368723	0.5917968547737741	0.5256550609024805	1.0	1.0	0.0
1361	None	None	None	None	None	0	0	0.13333333333333333	2	0.9	18	0.88	0	0	0	21	0	0	1.0	5	5	1.4666666666666666	22	0.0	0	0	0	0	0	0	0	0	0	0	0	0
400	None	None	None	None	None	0.05263157894736842	1	0.275	11	0.6666666666666666	38	0.7283950617283951	0.24561403508771928	24	14	34	0	0	1.0	9	9	3.933333333333333	59	0.0	0.8627450980392157	0.13489116256412798	0.5905691723795669	-0.09845349383867437	0.6126020625739685	-0.09958207181781879	0.5017155534745293	0.7387305449754181	0.5688468943134604	0	0	0.0
1828	None	None	None	None	None	0	0	0.20833333333333334	5	0.7647058823529411	26	0.5714285714285714	0.17647058823529413	9	6	26	7	0	0.7777777777777778	7	9	2.4	36	0.1320754716981132	0.5625	0.11328297291002938	0.5202266781866952	0.09825669150252433	0.6204509814046538	0.036880132664273854	0.5422748389382638	0.608681202794574	0.5615132865246324	1.0	1.0	0.0
7334	0.012019786167550745	0.0059422776938717935	0.003881321890234209	0.9901496949159978	None	0.25	1	0.4	4	0.7692307692307693	10	0.23809523809523808	0.7692307692307693	14	10	0	0	0	0.7777777777777778	7	9	1.0	15	0.0	1.0	0.7030719701355845	0.6532822264442583	0.04247927337573354	0.5146830917010966	0.10240281825355257	0.7023152666995689	0.9520653073175709	0.626414390707448	0	0.7142857142857143	0.0
7300	0.010417474351299723	2.886876930158659e-05	-9.631628802614466e-06	0.9845982215881484	None	0.25	1	0.5	5	0.6153846153846154	8	0.3333333333333333	0.6153846153846154	11	8	3	0	0	0.5555555555555556	5	9	1.0	15	0.0	1.0	0.10726924013045472	0.5488230426220024	0.00014942341151537997	0.5010672533265678	0.2823271604714094	0.7806471699336089	0.7645191057113423	0.6200771582078459	0	0.9090909090909091	0.0
2005	None	None	None	None	None	0	0	0.75	3	0.3333333333333333	1	0.625	0.3333333333333333	4	1	0	0	0	0.5	2	4	0.3333333333333333	5	0.0	0.6666666666666666	-0.09253693284142367	0.5007832472340407	2.4363651523518276e-05	0.5000192162179005	0.06490515409533035	0.5336619235762159	0.656383203758872	0.5115030978780292	0	1.0	0.0
2264	None	None	None	None	None	0	0	0.3333333333333333	2	0.8333333333333334	5	0.4	0.8333333333333334	7	5	0	2	0	0.8	4	5	0.5333333333333333	8	1.0	0	-0.09955654587586832	0.6585116361769175	2.0112847592775064e-10	0.5084686375567972	0.06962584015399889	0.6500921725872432	0.6669280779822703	0.6074637440621866	1.0	1.0	0.0
1953	None	None	None	None	None	0.25	1	0.4	4	0.75	9	0.25925925925925924	0.75	13	9	0	0	0	0.6666666666666666	6	9	0.9333333333333333	14	0.0	1.0	0.08721477370797319	0.5301288871445279	2.3144598292384796e-05	0.500398499943878	0.054630100291209314	0.5312310931457792	0.588973391351084	0.5206002444772543	0	1.0	0.0
3173	0.0014846594962589226	2.4521984702039856e-05	2.058068830074283e-05	0.998514045088167	None	0.25	1	0.4	4	0.7692307692307693	10	0.23809523809523808	0.7692307692307693	14	10	0	0	0	0.7777777777777778	7	9	1.0	15	0.0	1.0	0.0027351979319938007	0.6498206850238346	0.06393213618391265	0.5150452277485632	0.06742429941266126	0.678531305756469	0.6098246781051081	0.6166043802875175	0	1.0	0.0
5581	0.005946210639005373	0.001137498439842779	-0.001079405490063402	0.9985694944189455	None	0.25	1	0.4	4	0.7692307692307693	10	0.23809523809523808	0.7692307692307693	14	10	0	0	0	0.7777777777777778	9	7	1.0	15	0.0	1.0	0.09899249177995352	0.5041204560950104	0.09999867747842237	0.5000032600704628	0.1808773943795991	0.714252431736673	0.5947394956538046	0.5770986527436037	0	1.0	0.0
5773	0.0008141233284248985	6.674097985136795e-05	6.290519815024175e-05	0.9992007357539175	None	0.25	1	0.4	4	0.75	9	0.25925925925925924	0.75	13	9	0	0	0	0.6666666666666666	6	9	0.9333333333333333	14	0.0	1.0	0.05861355318447979	0.5512406839008911	0.06403116050569499	0.5810534247162551	0.03235798450251272	0.6576453305520308	0.5779245688810573	0.5975340771010409	0	0.8461538461538461	0.0
352	None	None	None	None	None	0	0	0.47058823529411764	8	0.4782608695652174	11	0.46296296296296297	0.21739130434782608	10	5	14	6	0	0.6666666666666666	6	9	1.6666666666666667	25	0.2222222222222222	0.631578947368421	-0.20196238569219638	0.9998493779687427	-0.09915963808517947	0.5017435416415772	0.15327511203431182	0.6198418502278956	0.8498727831013101	0.9568437358185089	1.0	0.9	0.226907304947173
2529	None	None	None	None	None	0.15789473684210525	3	0.3902439024390244	16	0.5423728813559322	32	0.7530864197530864	0.22033898305084745	25	13	35	0	0	1.0	9	9	4.066666666666666	61	0.0	0.7547169811320755	0.0293197495592959	0.5051259652028802	0.09303058206486554	0.5528218987904968	0.20986176790055966	0.7693620487629456	0.6738446841612327	0.6175350159396331	0	0.88	0.0
5866	0.012514420596857067	0.001630088278623253	0.0015972534378876676	0.9697972048671751	None	0.25	1	0.4	4	0.75	9	0.25925925925925924	0.75	13	9	0	0	0	0.6666666666666666	6	9	0.9333333333333333	14	0.0	1.0	-0.13120666610005274	0.9994354900083325	-0.37431863976879287	0.5	0.3509478076910183	0.6350180829750295	0.9558777791639798	0.9356917293071666	0	0.7692307692307693	0.0
3070	0.004504220400098112	0.0009576555908674271	-8.694668284043165e-06	0.998901123149375	None	0.25	1	0.4	4	0.7692307692307693	10	0.23809523809523808	0.7692307692307693	14	10	0	0	0	0.7777777777777778	7	9	1.0	15	0.0	1.0	-0.026849568411143537	0.6443316513169453	0.005733097451276106	0.593411427237756	0.09999998793966622	0.5000010373593531	0.6313589477740559	0.5803235499539422	0	1.0	0.0
1701	None	None	None	None	None	0	0	0.4	2	0.8	4	1.0	0.8	6	4	0	2	0	0.14285714285714285	7	1	0.4666666666666667	7	1.0	0.6666666666666666	0.564263523465287	0.9159318636660201	0.002890850944488519	0.5671789400752971	3.5521072185402376e-06	0.5631860268418338	0.9279580521614031	0.7253033267568938	1.0	1.0	0.0
7157	0.0003094707256710228	0.00014938250170980382	0.00014933958056642175	0.999734433206738	None	0.3333333333333333	1	0.5	4	0.7	7	0.3333333333333333	0.7	11	7	0	0	0	0.4444444444444444	4	9	0.8	12	0.0	1.0	0.048391781719431315	0.5509025491308414	-0.09916600629275103	0.5000319633035311	0.02218860820934678	0.6169660939383876	0.6763802009180057	0.5565187844952849	0	1.0	0.0
4987	0.0023151783456890106	6.228783858483316e-05	7.769879216372982e-06	0.9926112274009334	None	0.25	1	0.4	4	0.7692307692307693	10	0.23809523809523808	0.7692307692307693	14	10	0	0	0	0.7777777777777778	7	9	1.0	15	0.0	1.0	0.09999999453431965	0.5000000231464281	0.09999997583893784	0.5000003721102614	0.030240906638798692	0.6643182927224678	0.5814789129142443	0.5566391502187359	0	1.0	0.0
5672	0.0042919188288116465	0.0006383633308191018	0.0004457357398986673	0.9963353995713745	None	0.25	1	0.36363636363636365	4	0.7857142857142857	11	0.2222222222222222	0.7857142857142857	15	11	0	0	0	0.8888888888888888	9	8	1.0666666666666667	16	0.0	1.0	0.09999999896089692	0.5000000042078355	0.09994480814862737	0.5000549469428848	0.09999778801003882	0.504252825867217	0.5000647075041307	0.5014359559124782	0	0	0.0
1857	None	None	None	None	None	0	0	0.42857142857142855	3	0.75	6	0.3333333333333333	0.75	9	6	0	0	0	0.8333333333333334	5	6	0.6666666666666666	10	0.0	0.4	0.1007492089345529	0.6163981034214662	0.06956668273004811	0.5928789243280128	0.09757838688693862	0.6360755863712175	0.5962421932009556	0.615268446453496	0	0	0.0
2521	None	None	None	None	None	0.15	3	0.30952380952380953	13	0.6721311475409836	41	0.7777777777777778	0.6065573770491803	50	37	12	0	0	1.0	9	9	4.2	63	0.0	0.8888888888888888	0.013049080917996763	0.657587360612892	0.09996581135945452	0.5070724391334696	0.040529404767863916	0.5281259488522391	0.5913335981398545	0.5657401529358679	0	1.0	0.0
384	None	None	None	None	None	0	0	0.35	7	0.5925925925925926	16	0.6904761904761905	0.2222222222222222	10	6	18	0	0	0.8571428571428571	7	6	1.9333333333333333	29	0.0	0.18181818181818182	0.16529577175260685	0.6202395237863015	0.07685577321248702	0.6341591367217668	0.08778967038392398	0.5634868399656214	0.6341496335736214	0.6063505080063533	0	0.9	0.0
3369	0.0018436707491086284	0.00025156757419279223	9.56739704321157e-05	0.9953040332424986	None	0.25	1	0.4	4	0.7692307692307693	10	0.23809523809523808	0.7692307692307693	14	10	0	0	0	0.7777777777777778	7	9	1.0	15	0.0	1.0	0.09953408387994594	0.522836482838582	0.09999570614925846	0.501544479874401	0.0304642303528301	0.5909059103499392	0.5809786424273784	0.538697380136785	0	1.0	0.0
5585	0.013977836459005568	0.009622705452235513	0.009193158560870746	0.9582047237624042	None	0.25	1	0.4	4	0.7692307692307693	10	0.23809523809523808	0.7692307692307693	14	10	0	0	0	0.7777777777777778	7	9	1.0	15	0.0	1.0	0.5249184444830659	0.6480139512809647	0.299442604369763	0.5690687094108144	0.09999999681904342	0.5000000052081293	0.8507822563826999	0.5734948243040915	0	1.0	0.0
5980	0.00018799327070358093	2.0331881145769634e-06	-2.4759946162905414e-08	0.9999988453099059	None	0.25	1	0.4	4	0.75	9	0.25925925925925924	0.75	13	9	0	0	0	0.6666666666666666	6	9	0.9333333333333333	14	0.0	1.0	0.05799676534961366	0.5363509570686855	-0.30046561404274563	0.5425542998804537	-0.03516252912171876	0.624639459874409	0.8219518218527939	0.568367284738944	0	0.9230769230769231	0.0
5194	0.008870626044793991	0.0030383822311854784	0.002246309225784215	0.9850251949649077	None	0.25	1	0.4	4	0.7692307692307693	10	0.23809523809523808	0.7692307692307693	14	10	0	0	0	0.7777777777777778	7	9	1.0	15	0.0	1.0	0.15741511647909814	0.6068957295880243	0.051414764953422475	0.5740717964757139	0.5471401243141903	0.7935804711364269	0.900467047763771	0.666664335895521	0	1.0	0.0
6719	0.0009914284269212817	0.00039476803745340614	-0.00035801863170189385	0.9983318822957316	None	0.25	1	0.4	4	0.75	9	0.25	0.75	13	9	0	0	0	0.875	8	7	0.9333333333333333	14	0.0	1.0	0.0999998369911993	0.5000006890466073	0.09999999893691838	0.5000000009552498	0.04300902417716561	0.5193994185630694	0.5667633737543394	0.5064695894690607	0	1.0	0.0
2402	None	None	None	None	None	0	0	0.5	3	0.6666666666666666	4	0.6666666666666666	0	0	0	7	9	0	0.3333333333333333	2	6	0.5333333333333333	8	0.5	0.3333333333333333	0	0	0	0	0	0	0	0	0	0	0
3004	0.0016260422372699626	0.0001993844217802504	0.00016971990091737185	0.9982469940269756	None	0	0	0.3333333333333333	1	1.0	2	1.0	1.0	3	2	0	3	0	0.25	1	4	0.26666666666666666	4	1.0	0	0.08506697892122445	0.5610364677070072	0.20879742002845875	0.5	0.09997019984937416	0.5	0.6344858438176885	0.5204360729201217	1.0	1.0	0.0
5538	7.819064194986849e-05	3.088955383779446e-07	1.9180774621147014e-07	0.9998755862313565	None	0.25	1	0.4	4	0.7692307692307693	10	0.23809523809523808	0.7692307692307693	14	10	0	0	0	0.7777777777777778	7	9	1.0	15	0.0	1.0	0.025050355795913914	0.5342298714059625	-0.1254019352996911	0.5	0.028405305620367183	0.5479184494932486	0.673003815447794	0.5274222778041981	0	1.0	0.0
466	None	None	None	None	None	0	0	0.42857142857142855	3	0.75	6	0.35714285714285715	0.75	9	6	0	0	0	0.5714285714285714	7	4	0.6666666666666666	10	0.0	0.6666666666666666	0.22057311876130825	0.9996461394778394	-0.0612846574276627	0.5303406301298056	-0.08251795866358767	0.528611864069323	0.7995790473840197	0.9386268795886868	0	1.0	0.0
38	None	None	None	None	None	0.2	1	0.3333333333333333	4	0.8	12	0.20987654320987653	0.8	16	12	0	0	0	1.0	9	9	1.1333333333333333	17	0.0	1.0	0.09899139852815357	0.5013175838306553	0.007480738376892629	0.5075401167619944	1.1542968532658246e-05	0.5000773303154371	0.6107727187239352	0.5029784999714413	0	0.25	0.0
7235	0.003601169100797337	0.0023018640883356455	-0.0005271088853381957	0.9966883862908897	None	0.25	1	0.4	4	0.75	9	0.25925925925925924	0.75	13	9	0	0	0	0.6666666666666666	9	6	0.9333333333333333	14	0.0	1.0	0.09983274911373681	0.5010347462568158	-0.04241497307807978	0.5004417890106179	0.1264616867706928	0.5848548842728313	0.6772399627529476	0.5290208257999741	0	1.0	0.0
3678	0.0019973489176393472	0.0007787035221170735	0.0006306378969113721	0.9967848489308816	None	0.25	1	0.4	4	0.7692307692307693	10	0.23809523809523808	0.7692307692307693	14	10	0	0	0	0.7777777777777778	7	9	1.0	15	0.0	1.0	0.096025068759752	0.5301576067096637	-0.05644948127295958	0.6455887370629035	0.030559933887231966	0.6550085490515903	0.6665066286217287	0.6115589940211937	0	1.0	0.0
1797	None	None	None	None	None	0	0	0.3333333333333333	12	0.5882352941176471	30	0.7361111111111112	0.49019607843137253	37	25	15	2	0	0.8888888888888888	9	8	3.533333333333333	53	0.09090909090909091	0.7111111111111111	0.04823362753624802	0.6389991592865114	0.09998853042467018	0.5014623163125348	3.829564551924975e-14	0.5000001289166436	0.6120469973693698	0.5479251392202122	1.0	1.0	0.0
3271	0.00437410499516296	0.0001625866903906734	0.0001241245968106966	0.9945149368979872	None	0.25	1	0.4	4	0.75	9	0.25925925925925924	0.75	13	9	0	0	0	0.6666666666666666	6	9	0.9333333333333333	14	0.0	1.0	0.0447814863190583	0.5844330016202887	0.0999596596199268	0.500066030204712	0.1328111509960312	0.6833705293697409	0.6278795058318571	0.5915046796074925	0	1.0	0.0
5725	0.0035140961647692807	0.0029406009562412	0.0029042232937822213	0.9976654125998032	None	0.3333333333333333	1	0.5	4	0.7	7	0.3333333333333333	0.7	11	7	0	0	0	0.4444444444444444	4	9	0.8	12	0.0	1.0	0.0990503438404326	0.5031866463431317	0.38257911540978257	0.5000223222090453	0.09999996408795905	0.5000451335680752	0.7915584648471298	0.5010847133874328	0	1.0	0.0
4931	0.005347117462356864	0.0008944751560047928	5.250169121792038e-05	0.9948595548596226	None	0.25	1	0.4	4	0.75	9	0.25925925925925924	0.75	13	9	0	0	0	0.6666666666666666	6	9	0.9333333333333333	14	0.0	1.0	-0.016584917084058237	0.6525857724245966	0.5463969335631303	0.6242930852906462	0.4190660303842558	0.7044134119919329	0.9171024752306309	0.6612522498204801	0	0.6153846153846154	0.0
4591	2.7631211302033128e-08	2.6157934800890093e-08	2.6151801511076272e-08	0.9999964147447984	None	0.25	1	0.4	4	0.75	9	0.25925925925925924	0.75	13	9	0	0	0	0.6666666666666666	9	6	0.9333333333333333	14	0.0	1.0	0.36784650102103916	0.5836959399174125	0.09997462929661774	0.5001048464923317	0.0004235545438020012	0.5001114920798593	0.8251717774977967	0.52820582682843	0	0.8461538461538461	0.0
5962	0.005781031525996908	0.001249734503872314	-0.001247618376748991	0.9888133936611945	None	0.25	1	0.4	4	0.7692307692307693	10	0.23809523809523808	0.7692307692307693	14	10	0	0	0	0.7777777777777778	7	9	1.0	15	0.0	1.0	0.33054670771085776	0.5529886974085523	0.027658026622655808	0.5038207412104976	0.022028299422052776	0.6415522664671234	0.8220471369897855	0.5671047497440044	0	1.0	0.0
983	None	None	None	None	None	0.5	2	0.5454545454545454	6	0.5714285714285714	8	0.3333333333333333	0.5	12	7	3	0	0	0.75	6	8	1.0666666666666667	16	0.0	0.75	-0.09857590759873985	0.5676889452219667	-0.0988959568751346	0.5112224179176494	0.04964200544580244	0.6257380956413197	0.6583233801491225	0.5688352349425638	0	0.9166666666666666	0.0
2002	None	None	None	None	None	0	0	0.38461538461538464	10	0.5675675675675675	21	0.6190476190476191	0.4594594594594595	27	17	11	2	0	0.7777777777777778	9	7	2.6	39	0.125	0.5	-0.0992716031280645	0.5017758380919629	0.09022617067280299	0.6509661436593446	0.010407157235076653	0.6596198866268679	0.6950674631550128	0.6060322824319426	0.962962962962963	0.9259259259259259	0.0
1426	None	None	None	None	None	0	0	0.4	2	0.8	4	0.4666666666666667	0	0	0	6	3	0	0.6	3	5	0.4666666666666667	7	0.1875	0	0	0	0	0	0	0	0	0	0	0	0
3431	0.0018201123069948768	9.997739308841033e-05	9.99510663690002e-05	0.9974005266279302	None	0.25	1	0.4	4	0.75	9	0.25925925925925924	0.75	13	9	0	0	0	0.6666666666666666	6	9	0.9333333333333333	14	0.0	1.0	0.08689115638014583	0.5877103069243783	0.0569410382797374	0.6708417273020085	-0.021989200198327893	0.6705891289839011	0.661322293056402	0.6439273394201876	0	1.0	0.0
4836	0.007411395305217165	0.00047176586117100535	-0.00039407835104348477	0.9932935614185842	None	0	0	0.3333333333333333	3	0.8181818181818182	9	0.28888888888888886	0.8181818181818182	12	9	0	0	0	0.5555555555555556	5	9	0.8666666666666667	13	0.0	1.0	0.05046084703730129	0.5814770810462929	0.0328970294821595	0.5725046904546771	0.09999949541396524	0.500621135552508	0.5900479221224924	0.5517640364754559	0	0	0.0
1618	None	None	None	None	None	0.13333333333333333	2	0.375	12	0.6	27	0.5802469135802469	0.35555555555555557	26	16	20	0	0	1.0	9	9	3.1333333333333333	47	0.0	0.9473684210526315	0.864408111759382	0.9999999999998672	0.021537087585267005	0.672800255166001	3.9860488967035845e-06	0.5122860809067865	0.9850418978499159	0.9999605287135211	0	1.0	0.0
10	None	None	None	None	None	0	0	0	0	0	0	1.0	0	0	0	0	4	0	1.0	1	1	0.06666666666666667	1	1.0	0	0	0	0	0	0	0	0	0	0	0	0
6742	0.007947048957811684	0.0007883472092360307	0.0007777722884011356	0.9868592117455093	None	0.25	1	0.4	4	0.7692307692307693	10	0.23809523809523808	0.7692307692307693	14	10	0	0	0	0.7777777777777778	7	9	1.0	15	0.0	1.0	0.1288678107293595	0.9802000820628359	0.04473697167079442	0.5	0.09999999999849694	0.5000000017089055	0.6456499026576705	0.7859515867755318	0	1.0	0.0
4985	0.0034981080785029756	0.0008935868382094956	0.0008183428472909047	0.9960222480621722	None	0.25	1	0.4	4	0.7692307692307693	10	0.23809523809523808	0.7692307692307693	14	10	0	0	0	0.7777777777777778	7	9	1.0	15	0.0	1.0	0.08401229200213835	0.5439775014380508	3.4478139454327345e-10	0.5	0.09978907742410834	0.5216795737877352	0.6077733081475207	0.5219141554821686	0	1.0	0.0
2081	None	None	None	None	None	0.08333333333333333	1	0.4074074074074074	11	0.5263157894736842	20	0.6349206349206349	0.10526315789473684	12	4	27	0	0	0.7777777777777778	7	9	2.6666666666666665	40	0.0	0.5454545454545454	0.12531368824557157	0.9999998634992338	2.4194360798186008e-05	0.5000911198200854	-0.09984409396846301	0.5137674943061019	0.7153028014536679	0.9949708441326677	0	1.0	0.0
973	None	None	None	None	None	0	0	0.375	3	0.6	6	0.5	0.3	6	3	5	5	0	0.6666666666666666	4	6	0.8	12	0.45454545454545453	0.25	0.35886309417263795	0.6692887107005117	0.040990571491446984	0.5480518830239409	0.0018253912095251082	0.6223499340300233	0.8091198235121524	0.6143818360711608	0.0	0	0.0
3251	0.00011952000833198684	8.160001510522831e-06	8.138269981667675e-06	0.9997526893552456	None	0	0	0.75	3	0.3333333333333333	1	0.625	0.3333333333333333	4	1	0	1	0	0.5	2	4	0.3333333333333333	5	1.0	0.6666666666666666	2.6820058479738156e-22	0.5	0.0995280521998129	0.5168363216317969	0.08872177545719731	0.5135838806988119	0.6074853974652015	0.5101419132298806	1.0	1.0	0.0
5622	0.002309497018618758	0.0003558359668014362	0.00035552647362754934	0.9962527707966136	None	0.3333333333333333	1	0.5	4	0.6666666666666666	6	0.34375	0.6666666666666666	10	6	0	0	0	0.5	4	8	0.7333333333333333	11	0.0	0.8571428571428571	0.011721057349313044	0.5836832544251237	0.12601612613955787	0.5	0.09999999975725274	0.5000000530148682	0.6199068698394398	0.5281296238789733	0	1.0	0.0
980	None	None	None	None	None	0.25	1	0.4	4	0.75	9	0.25925925925925924	0.75	13	9	0	0	0	0.6666666666666666	9	6	0.9333333333333333	14	0.0	1.0	0.048510935885175265	0.5557998609414013	0.020225950761888975	0.5938380506030297	-0.09999955298572501	0.5000007170617676	0.6683756625729022	0.5501632203965536	0	1.0	0.0
7159	0.002806969071403025	0.00012958512763753218	-0.00012893958815040827	0.9893995801827311	None	0.25	1	0.4	4	0.7692307692307693	10	0.23809523809523808	0.7692307692307693	14	10	0	0	0	0.7777777777777778	7	9	1.0	15	0.0	1.0	7.902762784127648e-27	0.5	0.41214224144053846	0.5301235687220687	-0.004506995137320006	0.6398936986088094	0.8747914768037567	0.5577036820922032	0	0.07142857142857142	0.0
5502	0.000368727919857879	2.0780563988687895e-06	-1.8118032735457097e-06	0.999999968803214	None	0.2	1	0.3333333333333333	4	0.8	12	0.20987654320987653	0.8	16	12	0	0	0	1.0	9	9	1.1333333333333333	17	0.0	1.0	0.09849000318559434	0.554017609337685	3.31918033624375e-05	0.5000020208047382	0.07364281987532972	0.9999998300358308	0.602839208541915	0.994873543901839	0	1.0	0.0
5121	0.004012001654920066	0.0033434218636803526	-0.003281361497209649	0.9947968791728129	None	0.25	1	0.4	4	0.75	9	0.25925925925925924	0.75	13	9	0	0	0	0.6666666666666666	6	9	0.9333333333333333	14	0.0	1.0	0.09999999999705736	0.5000000019957291	-0.09624135360826076	0.5282378440893589	0.054041021956729794	0.5143710245846645	0.6978843407499273	0.5142104750086416	0	0.15384615384615385	0.0
1814	None	None	None	None	None	0	0	0.6666666666666666	4	0.42857142857142855	3	0.45	0	0	0	8	1	0	0.8	4	5	0.6	9	0.05	0.8	0	0	0	0	0	0	0	0	0	0	0
6036	0.00029523833753511826	0.0002089494508006887	-0.00020894939833564878	0.9997340059527003	None	0	0	0.375	3	0.7777777777777778	7	0.4074074074074074	0.7777777777777778	10	7	0	1	0	0.3333333333333333	3	9	0.7333333333333333	11	1.0	1.0	0.09184281576311953	0.5149109147024428	-0.07169969368286719	0.5222079170185088	0.02800693719661691	0.5126844148053255	0.6643761995536531	0.5166022318914292	1.0	1.0	0.0
6687	0.004578203300068181	0.002132239513441754	0.002006507828865467	0.9956735032711147	None	0.25	1	0.36363636363636365	4	0.7857142857142857	11	0.2222222222222222	0.7857142857142857	15	11	0	0	0	0.8888888888888888	8	9	1.0666666666666667	16	0.0	1.0	-0.002444614497218953	0.6347361787334723	-0.025555119355412124	0.5928177371415861	0.34806222151618965	0.6084769306019113	0.8562379974483475	0.6121542857980331	0	1.0	0.0
997	None	None	None	None	None	0.25	1	0.5	5	0.5384615384615384	7	0.5	0.5384615384615384	12	7	2	0	0	0.8333333333333334	5	6	1.0	15	0.0	0.2	0.010819277490289925	0.5209436505765913	0.02195807578241779	0.550314734915214	0.012279151700889215	0.5362376522010252	0.5333616247011063	0.5358526364106425	0	0.08333333333333333	0.0
4393	0.0056065260301935435	0.0002699045971678047	-0.00021355304454558506	0.9781289913240835	None	0.25	1	0.4	4	0.75	9	0.25925925925925924	0.75	13	9	0	0	0	0.6666666666666666	6	9	0.9333333333333333	14	0.0	1.0	-0.0022911118624064876	0.6380341334982319	3.060898264490946e-07	0.5000005643905305	0.09993942194794328	0.5000817264094639	0.6169739624992019	0.5471239751073784	0	1.0	0.0
3783	0.011464928299707152	0.00024274866929001128	-0.00014097356709569537	0.9750404906928849	None	0.25	1	0.4	4	0.7692307692307693	10	0.23809523809523808	0.7692307692307693	14	10	0	0	0	0.7777777777777778	7	9	1.0	15	0.0	1.0	-0.07425511925700823	0.9997284354215374	0.046950048475453594	0.5096335509806871	-0.14557307926370427	0.8981383437755742	0.8716345106335585	0.9699805009748932	0	0.42857142857142855	0.0
5785	0.016211434897694527	0.008949441597571994	0.004737571216095786	0.9953628820345286	None	0.25	1	0.36363636363636365	4	0.7857142857142857	11	0.2222222222222222	0.7857142857142857	15	11	0	0	0	0.8888888888888888	8	9	1.0666666666666667	16	0.0	1.0	0.09999998141093511	0.5000001101327604	-0.025487777564227876	0.6681431883188923	0.4611103244685175	0.6192214284601086	0.8889623939736585	0.5975694764869376	0	1.0	0.0
11	None	None	None	None	None	0	0	0.1346153846153846	7	0.84	63	0.9506172839506173	0.04	8	3	68	0	0	1.0	9	9	5.133333333333334	77	0.0	0.9411764705882353	0.014400862547393612	0.5583113423145581	0.14793530309769576	0.5803689784396423	0.006476755641040321	0.5120484648280736	0.6524135443503865	0.5503952174967556	0	1.0	0.0
136	None	None	None	None	None	0	0	0.1956521739130435	9	0.7727272727272727	51	0.8395061728395061	0.7121212121212122	54	47	13	2	0	1.0	9	9	4.533333333333333	68	0.08695652173913043	0.9180327868852459	-0.05144792092091344	0.5181591339403281	0.1616637094425582	0.6218941198551433	0.039967449470059396	0.671312742765208	0.7188492711673896	0.6054272395103364	1.0	1.0	0.0
2626	9.633717618203706e-07	9.128155151146109e-07	9.094077198527952e-07	0.999723701699957	None	0	0	0.6666666666666666	2	0.5	1	0.6666666666666666	0.5	3	1	0	0	0	0.6666666666666666	2	3	0.26666666666666666	4	0.0	0	1.6514147246404596e-08	0.5000002733536194	0.08556445062871162	0.5288847241491711	-0.032718798554665036	0.5005429992672522	0.6221526469288897	0.5098188021806025	0	1.0	0.0
7460	0.0032960421568448573	0.0002308110595513	9.524247480274144e-05	0.9973218064251471	None	0.25	1	0.4	4	0.75	9	0.25925925925925924	0.75	13	9	0	0	0	0.6666666666666666	6	9	0.9333333333333333	14	0.0	1.0	0.09999999331973067	0.5000000152478655	1.7262772445810137e-07	0.5000001991513445	-0.05206608134452373	0.6551515202559687	0.6527170925119082	0.5532771705474665	0	1.0	0.0
4821	0.006239504257323009	0.0019114039445380726	0.0019110420247715498	0.9908069970256808	None	0.25	1	0.4	4	0.7692307692307693	10	0.23809523809523808	0.7692307692307693	14	10	0	0	0	0.7777777777777778	7	9	1.0	15	0.0	1.0	0.22590299663712807	0.6009830350762149	0.03974135808930061	0.6649080758213586	-0.020594023968822296	0.7134567522243437	0.7665389350295427	0.66128211973557	0	1.0	0.0
197	None	None	None	None	None	0	0	0.5	1	1.0	1	1.0	1.0	2	1	0	0	0	0.3333333333333333	3	1	0.2	3	0.0	0	-0.025475408304110086	0.5700406359099872	0.0003832165991173843	0.5003205405383498	0.15172551273032978	0.5381244787355774	0.6878006541326349	0.5362772746748941	0	1.0	0.0
5184	0.004651360632899467	0.0042078987490687045	0.0042078982689312825	0.9967203926938323	None	0.3333333333333333	1	0.5	4	0.6666666666666666	6	0.4074074074074074	0.6666666666666666	10	6	0	0	0	0.3333333333333333	3	9	0.7333333333333333	11	0.0	1.0	-0.0996451533907978	0.5194774873973906	0.06633699769554406	0.5	0.09999999179006461	0.5000031691876051	0.7053032073095046	0.506496473679604	0	1.0	0.0
6919	0.01445427113852379	0.00015956566947271088	0.0001579388628765215	0.9871003970190261	None	0.3333333333333333	1	0.5	4	0.6666666666666666	6	0.4074074074074074	0.6666666666666666	10	6	0	0	0	0.3333333333333333	3	9	0.7333333333333333	11	0.0	1.0	-0.3817656310062279	0.6915706294551209	0.018756973805038425	0.5	0.039608686860960675	0.6084166608616769	0.8747942318642689	0.6025363864984877	0	1.0	0.0
7238	0.020142204051289775	0.005613533429415497	-0.004742537611358931	0.9446410352041109	None	0.25	1	0.4	4	0.75	9	0.25925925925925924	0.75	13	9	0	0	0	0.6666666666666666	9	6	0.9333333333333333	14	0.0	1.0	0.743652830507355	0.6779155267127057	0.04973997162312978	0.6221640510962593	0.42280609946566916	0.6689230245178479	0.9459037053448681	0.6567302730189573	0	1.0	0.0
2902	0.00023060361174739803	2.3616664766761014e-06	2.355205123533017e-06	0.9999999831228981	None	0.3333333333333333	1	0.5	4	0.6666666666666666	6	0.4074074074074074	0.6666666666666666	10	6	0	0	0	0.3333333333333333	9	3	0.7333333333333333	11	0.0	1.0	0.0873178548833915	0.531193418595594	0.00747870550754237	0.6729001837970977	-0.07624311067584046	0.9376218492366142	0.692753442892792	0.765929254217694	0	1.0	0.0
3426	1.3135026966487292e-06	5.202049442891143e-07	-5.07473333586778e-07	0.9998351235325877	None	0	0	0.6	6	0.25	3	0.56	0	5	0	8	6	0	1.0	5	5	0.9333333333333333	14	0.4	0.6666666666666666	0	0	0	0	0	0	0	0	0	0	0
2453	None	None	None	None	None	1.0	1	1.0	4	0.25	1	0.5	0.25	2	1	3	2	0	0.75	3	4	0.4	6	0.2222222222222222	1.0	0.23171784573939352	0.5093006411300333	0.04962999302766759	0.5204823682534092	0.050070158163481	0.5019784662129119	0.702267678186171	0.5105897586882476	1.0	0.5	0.0
4457	0.0029683211132308287	0.0001989076333815658	0.0001046142271717731	0.9965520343728381	None	0.25	1	0.4	4	0.75	9	0.25925925925925924	0.75	13	9	0	0	0	0.6666666666666666	9	6	0.9333333333333333	14	0.0	1.0	-0.06910473332383446	0.5644848807419811	0.09999918314423288	0.5000020173863415	-0.0999942222169594	0.5001984889995936	0.7066294306953345	0.5216685953981085	0	1.0	0.0
6669	0.01016665901632528	0.001149380089180336	0.0011182547676514506	0.9926311584914451	None	0.3333333333333333	1	0.5	4	0.7	7	0.3333333333333333	0.7	11	7	0	0	0	0.4444444444444444	4	9	0.8	12	0.0	1.0	0.09778308650251293	0.6772746036704773	0.0010526075970337507	0.5001023145177478	0.4576593086394884	0.6188816417993135	0.8861005901963326	0.6008071688579011	0	1.0	0.0
4455	1.1664344757113788e-05	1.4276203840038904e-06	-1.4275546730237528e-06	0.9999538142631575	None	0	0	0.375	3	0.7777777777777778	7	0.4074074074074074	0.7777777777777778	10	7	0	0	0	0.3333333333333333	3	9	0.7333333333333333	11	0.0	1.0	-0.07324071513843537	0.604206226384063	-0.1395251979972309	0.5001600976333599	0.023743413449824575	0.5141307694816432	0.669118120119935	0.5399315109134986	0	0.1	0.0
2270	None	None	None	None	None	0	0	0.4117647058823529	7	0.5652173913043478	13	0.5555555555555556	0.2608695652173913	12	6	12	8	0	0.5555555555555556	5	9	1.6666666666666667	25	0.36363636363636365	1.0	0.025683309354531093	0.5056644911619694	0.09330228320200083	0.5624204348741657	-0.01008463553472518	0.6554235574588808	0.5942700889423786	0.5757959101780374	1.0	1.0	0.33593119906636426
3287	0.00037023756204057807	1.464430548822345e-05	-8.382528911580068e-06	0.9992908707881526	None	0.25	1	0.36363636363636365	4	0.7857142857142857	11	0.2222222222222222	0.7857142857142857	15	11	0	0	0	0.8888888888888888	8	9	1.0666666666666667	16	0.0	1.0	0.09716896517417231	0.5637954518202386	0.09999999973542037	0.5000000037701655	0.00361414179373548	0.5867150672358858	0.6053935989385124	0.5504100067666404	0	0.8666666666666667	0.0
2016	None	None	None	None	None	0	0	0.6	3	0.6	3	0.5833333333333334	0.6	6	3	0	1	0	0.3333333333333333	6	2	0.4666666666666667	7	1.0	0.8	0.00012259557307983134	0.5002425747815417	0.09999628577197714	0.5000155975348756	0.099970638717585	0.5047217383901932	0.6154606032426223	0.5016600109319533	0.3333333333333333	0.3333333333333333	0.0
2511	None	None	None	None	None	0	0	0.6	3	0.4	2	0.7	0	3	0	3	0	0	0.4	2	5	0.4666666666666667	7	0.0	0	0	0	0	0	0	0	0	0	0	0	0
3376	4.764627351489767e-05	6.404768876383508e-07	6.330722155882517e-07	0.9997491538731795	None	0	0	0.5	7	0.4444444444444444	8	0.5714285714285714	0.16666666666666666	8	3	11	8	0	0.7142857142857143	5	7	1.3333333333333333	20	0.38095238095238093	0.5714285714285714	-0.09870150924229704	0.5009918880980535	0.07805128939364477	0.5236487222876659	0.03357064181097751	0.6300676488127186	0.6862165679870877	0.5524018776856932	1.0	1.0	0.0
5839	0.012984707057323658	0.010745152459626888	-0.010720619053154724	0.9901736614272277	None	0.25	1	0.4	4	0.7692307692307693	10	0.23809523809523808	0.7692307692307693	14	10	0	0	0	0.7777777777777778	7	9	1.0	15	0.0	1.0	0.09999999823752583	0.5000000064875667	0.01358423890324234	0.5221380825401505	0.5633973084981028	0.6086902423342372	0.9178651550512066	0.5440869051705414	0	1.0	0.0
1199	None	None	None	None	None	0	0	0.4	2	0.8	4	0.4666666666666667	0.8	6	4	0	2	0	0.6	3	5	0.4666666666666667	7	1.0	0	-0.03556905627579422	0.5574889040562586	0.050001194098827605	0.6224583624710245	0.0990345086083141	0.5728058600814375	0.6461352697747144	0.584537133941182	0.8333333333333333	0.8333333333333334	0.0
1422	None	None	None	None	None	0	0	0.3333333333333333	4	0.6	9	0.7083333333333334	0	0	0	16	8	0	0.6666666666666666	4	6	1.1333333333333333	17	0.2222222222222222	0.7692307692307693	0	0	0	0	0	0	0	0	0	0	0
524	None	None	None	None	None	0.125	1	0.3888888888888889	7	0.625	15	0.5416666666666666	0.625	22	15	3	0	0	0.75	6	8	1.7333333333333334	26	0.0	0.4	0.03218482375585219	0.5768594719242763	-0.06619982230385976	0.5257979990504963	0.0825513349317007	0.6166151969238496	0.6572034142619595	0.5734957047979231	0	1.0	0.0
4418	0.0009163429259328241	2.6748414441526045e-05	2.5716684025665366e-05	0.9995845051670134	None	0.25	1	0.4	4	0.7692307692307693	10	0.23809523809523808	0.7692307692307693	14	10	0	0	0	0.7777777777777778	9	7	1.0	15	0.0	1.0	-0.09414575600090436	0.9923026250309646	8.745081765132925e-22	0.5	-0.09982071103734864	0.5050263948795478	0.6368022384573482	0.8356783965667332	0	1.0	0.0
3165	0.011074980425791739	0.0010926286447439154	0.00033184752458010876	0.9912253441511673	None	0.25	1	0.4	4	0.75	9	0.25925925925925924	0.75	13	9	0	0	0	0.6666666666666666	6	9	0.9333333333333333	14	0.0	1.0	-0.01509791958589277	0.6753832562996905	-0.06562361022127686	0.6764218756799557	0.6564304456789147	0.7958824510550685	0.9657411642256064	0.7198240421489766	0	1.0	0.0
4401	0.0017452735792641435	0.0004363605060001469	0.00042271961724966555	0.9938063382092455	None	0.25	1	0.4	4	0.7692307692307693	10	0.23809523809523808	0.7692307692307693	13	10	1	0	0	0.7777777777777778	7	9	1.0	15	0.0	1.0	1.2076081865902356e-10	0.5000604335200145	0.09999999944070549	0.5000000013361122	0.059289488202553906	0.7128598886997958	0.6058088394170122	0.5752210405905814	0	1.0	0.0
2340	None	None	None	None	None	0.2857142857142857	2	0.5	8	0.45454545454545453	10	0.5	0.09090909090909091	5	2	18	0	0	0.75	8	6	1.6	24	0.0	0.875	0.09429821985118567	0.5281751123561477	1.4434064688807805e-05	0.5000910492462552	0.02850585976772551	0.5359043316477187	0.594998642738636	0.5214076634703564	0	1.0	0.0
6452	0.014211587707198589	0.003498360302207304	-0.003246540377631376	0.9976042566218128	None	0.25	1	0.36363636363636365	4	0.7857142857142857	11	0.2222222222222222	0.7857142857142857	15	11	0	0	0	0.8888888888888888	8	9	1.0666666666666667	16	0.0	1.0	0.09944985934982463	0.5099122467250988	0.09982333711309724	0.5436872805525225	0.1559758891030209	0.6964878519542524	0.5775664572730388	0.5862520686619397	0	0.6	0.0
2517	None	None	None	None	None	0.5	1	0.6666666666666666	4	0.5714285714285714	4	0.36	0.5714285714285714	7	4	1	1	0	1.0	5	5	0.6	9	0.3333333333333333	1.0	0.17282431867392828	0.5904491493556852	0.013517325883275439	0.5357001396387583	1.2518285937590862e-06	0.5000077441530231	0.6867096904000436	0.5423067158892052	0.0	0	0.0
1526	None	None	None	None	None	0	0	0.5	2	0.75	3	1.0	0.75	5	3	0	2	0	0.16666666666666666	1	6	0.4	6	1.0	0.8	0.1284960804293382	0.5293101009041837	0.02977895529830742	0.5	-0.3994756795623514	0.5000000000000001	0.9082052455183189	0.5097800002370662	1.0	1.0	0.0
515	None	None	None	None	None	0	0	0.4	4	0.6153846153846154	8	0.5	0.5384615384615384	10	7	4	6	0	0.8333333333333334	6	5	1.0	15	0.6666666666666666	0.4	0.4772544154555399	0.6828604262518435	5.512794375906308e-05	0.5000384950954612	-0.02753207015550862	0.6782976229202056	0.9144842109775454	0.6234819773765503	0.0	0	0.0
4580	0.0001220465607516775	5.335147248524905e-06	-4.227345011303216e-07	0.9987673942136388	None	0.25	1	0.4	4	0.7692307692307693	10	0.23809523809523808	0.7692307692307693	14	10	0	0	0	0.7777777777777778	7	9	1.0	15	0.0	1.0	-0.0660157985486778	0.6570325368309832	-0.07267130580665018	0.9999999921784971	0.001518921036519065	0.5501246556477548	0.6225301603735831	0.9985076163054538	0	0.2857142857142857	0.0
701	None	None	None	None	None	0.5	1	0.6666666666666666	4	0.5714285714285714	4	0.36	0.5714285714285714	8	4	0	0	0	1.0	5	5	0.6	9	0.0	0.5	-0.010080250070273494	0.5973271002854272	-0.1239461805460548	0.5468222749903329	-0.06490910282166683	0.6819389327298387	0.6480295260076336	0.6102331028099368	0	1.0	0.0
6822	0.00324726643009393	0.00026089856544785463	-0.00014973161217851695	0.9965358203768145	None	0.3333333333333333	1	0.4444444444444444	4	0.7272727272727273	8	0.2708333333333333	0.7272727272727273	12	8	0	0	0	0.75	6	8	0.8666666666666667	13	0.0	0.8571428571428571	0.08122433527306967	0.5522517279850976	0.05581126637864915	0.6372626009675039	0.09999999999926988	0.500000000022495	0.5520307905798939	0.5640851979827098	0	1.0	0.0
2215	None	None	None	None	None	0	0	0.3333333333333333	2	0.8571428571428571	6	0.375	0	0	0	8	7	0	0.6666666666666666	6	4	0.6	9	0.35	0	0	0	0	0	0	0	0	0	0	0	0
7364	0.01698631811432631	0.006282716907710981	0.006109060219029526	0.9503458437876878	None	0.25	1	0.4	4	0.7692307692307693	10	0.23809523809523808	0.7692307692307693	14	10	0	0	0	0.7777777777777778	7	9	1.0	15	0.0	1.0	0.5960105223748279	0.7061426307310491	0.09999999905821877	0.5000000128005778	0.16807359521523807	0.610031402535806	0.906495000331669	0.6085899520333043	0	0.07142857142857142	0.0
6284	0.0035359392572245534	0.00043277584544911224	0.00042992953006704945	0.9966449950995679	None	0.25	1	0.4	4	0.7692307692307693	10	0.23809523809523808	0.7692307692307693	14	10	0	0	0	0.7777777777777778	7	9	1.0	15	0.0	1.0	0.09972638359708137	0.5000475129134766	9.971754443291994e-07	0.5	0.08373020884509526	0.5721684107039523	0.6076228451132482	0.5242221736996716	0	1.0	0.0
3681	0.00018061640502437594	1.9865743559046773e-05	7.854557625328021e-07	0.9992052282820718	None	0	0	0.6	3	0.6	3	0.4666666666666667	0.6	6	3	0	1	0	0.6	5	3	0.4666666666666667	7	1.0	1.0	3.614631876734286e-21	0.5	9.225408484033067e-18	0.5000000000000001	0.03232531680799028	0.5022510918019515	0.5380222048520468	0.5007503684405886	0.0	0	0.0
5869	0.002611977554491609	0.000351238617452712	-1.6444256163723284e-05	0.9942068302364344	None	0.25	1	0.4	4	0.7692307692307693	10	0.23809523809523808	0.7692307692307693	14	10	0	0	0	0.7777777777777778	7	9	1.0	15	0.0	1.0	0.09350071269158859	0.5105449590422492	0.09054314739931177	0.5000000000000001	-0.01194409875102845	0.6553446215002006	0.6178118047659579	0.556820349921481	0	1.0	0.0
4329	0.002908617960332067	0.00041323805345919157	-0.00016188115481114237	0.9972442815424054	None	0.25	1	0.4	4	0.7692307692307693	10	0.23809523809523808	0.7692307692307693	14	10	0	0	0	0.7777777777777778	9	7	1.0	15	0.0	1.0	0.032906310982362526	0.5961890321932304	1.1982541631342115e-11	0.5000000005155263	-0.09999780303677154	0.5018395503292579	0.6376752042987512	0.5330325785740769	0	0.7142857142857143	0.0
1098	None	None	None	None	None	1.0	1	1.0	4	0.25	1	0.5	0.25	4	1	1	2	0	0.75	4	3	0.4	6	0.6666666666666666	1.0	0.0007676252918666956	0.5109624688150161	0.0963571255680559	0.5041746623042619	0.0007462839627343732	0.5019660543293483	0.6107970767147605	0.5057014360909391	0.25	1.0	0.0
6710	0.0027540834777515216	0.0019948993084057645	0.001990890475066609	0.9977192354177415	None	0.25	1	0.4	4	0.75	9	0.25925925925925924	0.75	13	9	0	0	0	0.6666666666666666	6	9	0.9333333333333333	14	0.0	1.0	0.09999992939751022	0.5000001530795215	0.006966750557838261	0.5836984012626961	-0.09985256816459537	0.5019282505459987	0.695461961770568	0.5287755066998571	0	1.0	0.0
3269	None	None	None	None	None	0	0	0.25	8	0.7391304347826086	34	0.7619047619047619	0.17391304347826086	14	8	33	3	0	0.7777777777777778	7	9	3.2	48	0.046875	0.926829268292683	6.133848230700954e-12	0.5000000003843077	6.021853110898271e-06	0.5036096940683097	0.058598549916420384	0.5045807238638695	0.5686197596941115	0.5027301759301888	0.0	0	0.0
3078	0.004173988810046492	0.00036507867566812845	0.0003396336714125672	0.9952041722904261	None	0.25	1	0.4	4	0.75	9	0.25925925925925924	0.75	13	9	0	0	0	0.6666666666666666	9	6	0.9333333333333333	14	0.0	1.0	2.9650296600701317e-07	0.5092529468568943	0.0541961924744687	0.5987525985763534	0.10769634343454308	0.5148453090203234	0.617728362852129	0.5412961300380964	0	1.0	0.0
4236	0.00320049574386164	0.0003975911107100137	-0.00039308613940946586	0.9961064084237515	None	0.25	1	0.4	4	0.7692307692307693	10	0.23809523809523808	0.7692307692307693	14	10	0	0	0	0.7777777777777778	7	9	1.0	15	0.0	1.0	-0.03497415132949931	0.6761947563810397	0.09995598032931405	0.5000000000000001	0.09999718472621094	0.5030633246916456	0.6538051178353617	0.5620610075236917	0	0.9285714285714286	0.0
6841	0.0010718938801589108	9.642567839401329e-05	7.752737156380872e-05	0.9976166341924424	None	0.25	1	0.4	4	0.7692307692307693	10	0.23809523809523808	0.7692307692307693	14	10	0	0	0	0.7777777777777778	7	9	1.0	15	0.0	1.0	0.002569228657025359	0.527643099840254	-2.45674755474593	1.0	0.014463094425710449	0.6300278003800165	0.9999999997340352	0.9999999999999876	0	0	0.0
6400	0.0027137478634063033	0.0005151392076274137	-0.00045388451023455593	0.9950753720689725	None	0.25	1	0.4	4	0.7692307692307693	10	0.23809523809523808	0.7692307692307693	14	10	0	0	0	0.7777777777777778	7	9	1.0	15	0.0	1.0	-0.0999999723704533	0.500002349735225	0.09398891769546845	0.5056410911989035	-0.07095615404307207	0.662412566680608	0.7070061114383757	0.5577937625371884	0	0.5714285714285714	0.0
2828	0.00018035488933984632	2.1460222102826603e-05	-1.320521127084368e-05	0.9999944951416884	None	0	0	0.5	2	0.75	3	0.6	0.75	5	3	0	2	0	0.4	5	2	0.4	6	1.0	0	-0.06609727063612084	0.6542726022608374	0.09999999960281816	0.5000000012026261	0.4105902946134871	0.6210964444426827	0.8782161758520532	0.593236062272338	0.0	0	0.0
603	None	None	None	None	None	0	0	0.75	3	0.3333333333333333	1	0.8333333333333334	0	2	0	2	0	0	0.6666666666666666	2	3	0.3333333333333333	5	0.0	0.6666666666666666	0	0	0	0	0	0	0	0	0	0	0
4869	0.016751215043283856	0.00934706056392584	-0.006486539117629534	0.9919890220819754	None	0.25	1	0.4	4	0.75	9	0.25925925925925924	0.75	13	9	0	0	0	0.6666666666666666	9	6	0.9333333333333333	14	0.0	1.0	0.18483017468434487	0.5484875985393189	-0.05029173340524244	0.5377046948811831	-0.09936283440901802	0.5253090701165688	0.7760502064198023	0.5371804369785758	0	1.0	0.0
5886	0.0028559405399445326	0.0008796423548068338	0.00020167097106342827	0.9971637621303021	None	0.25	1	0.4	4	0.7692307692307693	10	0.23809523809523808	0.7692307692307693	14	10	0	0	0	0.7777777777777778	7	9	1.0	15	0.0	1.0	0.09999514775191673	0.5001804559086809	2.7514146617590827e-06	0.5000059667146312	0.29477369458306973	0.716654670035253	0.772759320779806	0.5767773200263678	0	1.0	0.0
2612	3.0072530302267076e-07	8.336240726919e-09	-6.907620505267868e-09	0.9999978417263655	None	1.0	1	0.8	4	0.4	2	0.4375	0.4	6	2	0	0	0	1.0	4	4	0.4666666666666667	7	0.0	0.6666666666666666	7.434067603240175e-05	0.5001946652309025	-0.09938911989887304	0.5015009483788917	7.035282165835964e-05	0.5047629453062702	0.6151115354247257	0.5021528891984068	0	1.0	0.0
4919	0.0014193537630099466	0.00011492520034539964	0.000114122297353933	0.9988900451529752	None	0.25	1	0.4	4	0.75	9	0.25925925925925924	0.75	13	9	0	0	0	0.6666666666666666	6	9	0.9333333333333333	14	0.0	1.0	0.07293109260030067	0.630857469101137	0.0685766857119752	0.6815001733120487	0.04954889017113839	0.6623480660772346	0.6070747636146907	0.6585372377127726	0	0.8461538461538461	0.0
6944	0.00264509332828153	0.0005715537011069554	-0.0005713625163714063	0.9973777362653743	None	0.25	1	0.36363636363636365	4	0.7857142857142857	11	0.2222222222222222	0.7857142857142857	15	11	0	0	0	0.8888888888888888	8	9	1.0666666666666667	16	0.0	1.0	0.09983605660205627	0.5004683038530339	0	0.5	0.09999941837174135	0.5000025841693152	0.6156227072754193	0.500156962714606	0	1.0	0.0
4333	0.0017635010548925688	0.00019966847658990197	-3.992136909575153e-06	0.9990084394201781	None	0.25	1	0.36363636363636365	4	0.7857142857142857	11	0.2222222222222222	0.7857142857142857	15	11	0	0	0	0.8888888888888888	8	9	1.0666666666666667	16	0.0	1.0	0.09999999507096066	0.5000016388231546	-0.10427383470248934	0.5980750227568554	0.09999924066131446	0.503112666993349	0.723713269246955	0.5341059665559693	0	1.0	0.0
4594	0.0021429808630635647	0.00024677860656195167	0.0002458354501152816	0.9981534445511177	None	0.25	1	0.36363636363636365	4	0.7857142857142857	11	0.2222222222222222	0.7857142857142857	15	11	0	0	0	0.8888888888888888	8	9	1.0666666666666667	16	0.0	1.0	-0.02785258855285923	0.526656611766514	0.2204471447366804	0.5094903038951336	-0.17460998460009974	0.9149430265265688	0.8525575101085702	0.698481636816947	0	0.8666666666666667	0.0
930	None	None	None	None	None	0.5	1	0.6666666666666666	4	0.5	3	0.4	0.5	7	3	0	0	0	0.8	5	4	0.5333333333333333	8	0.0	1.0	0.08287137235113942	0.5664041447133163	0.14708881603290788	0.5376931485491684	0.058226739481908776	0.6838965584332205	0.6082872039292634	0.5978858332076693	0	1.0	0.0
2543	None	None	None	None	None	0	0	0.38461538461538464	5	0.5294117647058824	9	0.6333333333333333	0.35294117647058826	10	6	8	5	0	0.8333333333333334	6	5	1.2666666666666666	19	0.3125	0.2857142857142857	0.048701986931639664	0.5094488094875954	-0.01820690716687412	0.6646539878140607	0.2665930690486239	0.6738803742131375	0.7400864142097173	0.618353127057426	1.0	1.0	0.0
6850	0.012297662537832021	0.004180369809957969	-0.0024564876260222434	0.9921255913009	None	0.25	1	0.36363636363636365	4	0.7857142857142857	11	0.2222222222222222	0.7857142857142857	15	11	0	0	0	0.8888888888888888	8	9	1.0666666666666667	16	0.0	1.0	0.25834907468975066	0.5089037812685685	-0.12446309407310982	0.8041316486514589	0.09999999998435818	0.5000000001197589	0.825917894412471	0.6183725832141214	0	0	0.0
4614	0.0011805035050135478	0.00019356950499375958	-0.00019212309880070779	0.9966340677031136	None	0.25	1	0.4	4	0.7692307692307693	10	0.23809523809523808	0.7692307692307693	14	10	0	0	0	0.7777777777777778	7	9	1.0	15	0.0	1.0	0.0303445022816758	0.5879185211644867	0.08821178122071496	0.5000000000000001	0.043963689370888785	0.5357655181462998	0.5711313853241954	0.5414607533582054	0	1.0	0.0
3731	0.002799511654482495	0.00019810653536405848	9.150147885847049e-05	0.9957785946819059	None	0.25	1	0.4	4	0.75	9	0.25925925925925924	0.75	13	9	0	0	0	0.6666666666666666	6	9	0.9333333333333333	14	0.0	1.0	0.052507583351235475	0.5809990719789591	0.09821530318939582	0.5	0.08032873890452985	0.6195072416568738	0.5627377200605492	0.5674474743770753	0	1.0	0.0
5266	5.7472332995586305e-11	1.6863982458111939e-12	-3.0648983929202283e-13	0.9999999999999982	None	0.25	1	0.4	4	0.7692307692307693	10	0.23809523809523808	0.7692307692307693	14	10	0	0	0	0.7777777777777778	9	7	1.0	15	0.0	1.0	0.08317713566269881	0.5729375681652004	0.09639392293750584	0.5024826801193105	7.902762784127648e-27	0.5	0.6071143826114497	0.5252931705804037	0	1.0	0.0
6918	0.011690125930909446	0.0008320067402987855	0.00027128797632745724	0.9942035956504783	None	0.3333333333333333	1	0.5	4	0.7	7	0.3333333333333333	0.7	11	7	0	0	0	0.4444444444444444	9	4	0.8	12	0.0	1.0	0.1596187343800324	0.987328671063576	-0.08983386207449304	0.5	0.09999999997518054	0.5000000006688872	0.7433837279206311	0.810288680858781	0	1.0	0.0
168	None	None	None	None	None	0	0	0.2777777777777778	5	0.6666666666666666	16	0.6190476190476191	0.041666666666666664	3	1	22	14	0	0.8571428571428571	6	7	1.7333333333333334	26	0.30434782608695654	0.6666666666666666	-0.08357887878685595	0.6211006042544616	0.0999237860843329	0.5000393285604767	0.3676727411172639	0.530646236215227	0.8517344881533588	0.5512459597330475	1.0	1.0	0.0
2689	0.0014524544122931982	9.377755681713586e-05	-1.21895423032262e-05	0.9979787093563081	None	0.25	1	0.4	4	0.75	9	0.25925925925925924	0.75	13	9	0	0	0	0.6666666666666666	9	6	0.9333333333333333	14	0.0	1.0	-0.010213215326649702	0.6676723978083908	0.09836197805366544	0.5916535500505996	0.05183711179469373	0.6726299487990817	0.622202898025553	0.6447853632578305	0	0.9230769230769231	0.0
7195	1.3154002770352388e-07	1.2956287751757264e-07	1.2109674554204798e-07	0.999956180256996	None	0	0	0.375	3	0.7777777777777778	7	0.4074074074074074	0.7777777777777778	10	7	0	1	0	0.3333333333333333	3	9	0.7333333333333333	11	1.0	1.0	0.09915202846065244	0.6058410491378129	-0.09940213147571372	0.62800262391666	6.362063874554512e-07	0.540104103942483	0.6922361108882901	0.5918038837015607	0.1	0	0.0
1083	None	None	None	None	None	0	0	0.375	3	0.7777777777777778	7	0.4074074074074074	0.7777777777777778	10	7	0	1	0	0.3333333333333333	3	9	0.7333333333333333	11	1.0	1.0	0.0001544465590723827	0.5768481350748751	-0.07036456056535748	0.6606058681774235	0.13327503728288376	0.567017291938238	0.693120961427167	0.6023289130222362	1.0	1.0	0.0
996	None	None	None	None	None	0	0	0.5	2	0.6666666666666666	2	1.0	0.6666666666666666	4	2	0	1	0	0.2	5	1	0.3333333333333333	5	0.5	0.5	-0.2741831405669292	0.7456312869342122	-0.07785404042450166	0.5662403607138753	0.09690207516279142	0.5711361494372472	0.8204798864540601	0.6324683789615563	1.0	1.0	0.0
5766	0.011970134235832975	0.006599683875590724	0.004934472824689073	0.9939774767311661	None	0.25	1	0.4	4	0.7692307692307693	10	0.23809523809523808	0.7692307692307693	14	10	0	0	0	0.7777777777777778	9	7	1.0	15	0.0	1.0	0.0922986449322933	0.5358194528631155	-0.27948701667376136	0.5078353131868847	0.36293685956694943	0.6136385986922495	0.9331887818343465	0.5529260246874399	0	0	0.0
3222	0.0012588019816603434	3.0413198084531533e-05	1.8324101167014226e-06	0.9950813804289471	None	0	0	0.3333333333333333	2	0.7142857142857143	5	0.36	0.7142857142857143	7	5	1	4	0	1.0	5	5	0.6	9	1.0	0	0.004183627930236078	0.5179316220267618	9.410574431958813e-12	0.5000000071017978	-0.05768351049391914	0.5706944834936023	0.5701101868535574	0.5296686457761112	1.0	1.0	0.0
710	None	None	None	None	None	0	0	0.45	9	0.4642857142857143	13	0.7142857142857143	0.21428571428571427	11	6	18	0	0	0.8571428571428571	7	6	2.0	30	0.0	0.24	1.1201745916791278e-08	0.500009320864456	0.17586700216572185	0.7088724593823036	0.09999107403173862	0.5001015601179097	0.6726555478101813	0.5736566152709776	0	1.0	0.0
4330	1.9942559062966607e-08	1.882361324780377e-08	2.1655576180842828e-11	0.9999972424764831	None	0.25	1	0.4	4	0.7692307692307693	10	0.23809523809523808	0.7692307692307693	14	10	0	0	0	0.7777777777777778	7	9	1.0	15	0.0	1.0	0.0999791047822938	0.5124054066559681	0.03665322551625637	0.6339427261870345	1.0787399237793661e-10	0.5000003346171478	0.6022204858875831	0.5497351501766271	0	1.0	0.0
1553	None	None	None	None	None	1.0	1	1.0	4	0.0	0	0.5555555555555556	0	0	0	4	0	0	1.0	3	3	0.3333333333333333	5	0.0	1.0	0	0	0	0	0	0	0	0	0	0	0
3283	0.002086010377714687	0.0001433385969776064	0.00014099811554744963	0.9965713752557613	None	0.25	1	0.4	4	0.7692307692307693	10	0.23809523809523808	0.7692307692307693	14	10	0	0	0	0.7777777777777778	7	9	1.0	15	0.0	1.0	0.07943633278453156	0.6663955770773813	0.09549703039798703	0.6099106843040121	0.06678524522688765	0.6243770601123909	0.5472334534791461	0.6339061013981391	0	0.9285714285714286	0.0
1235	None	None	None	None	None	1.0	1	1.0	4	0.25	1	0.5	0.25	5	1	0	0	0	0.75	3	4	0.4	6	0.0	1.0	0.07220597952521482	0.5426423730939846	-0.054658722925688706	0.5034059595536817	-0.06888131102320724	0.618230219992323	0.6525919472033314	0.5553268526238299	0	1.0	0.0
6325	0.003360120017954543	0.00039097590467701744	0.0003348452410062046	0.9968914427823086	None	0.25	1	0.4	4	0.7692307692307693	10	0.23809523809523808	0.7692307692307693	14	10	0	0	0	0.7777777777777778	7	9	1.0	15	0.0	1.0	0.0627039462932706	0.5511249538244616	0.040173450804225644	0.6638865438675482	0.4107212141512985	0.6473777022519323	0.8679027267452014	0.621943116171012	0	1.0	0.0
959	None	None	None	None	None	0	0	0.4166666666666667	10	0.45454545454545453	15	0.7777777777777778	0.2727272727272727	17	9	17	0	0	0.5555555555555556	9	5	2.3333333333333335	35	0.0	0.8666666666666667	0.12972101878725428	0.5424509018876839	0.09985584773723896	0.5169075369539533	0.13562716235712474	0.583276253354952	0.5549427690355431	0.547696752786424	0	0.9411764705882353	0.0
870	None	None	None	None	None	0	0	0.37037037037037035	10	0.5526315789473685	21	0.8888888888888888	0.13157894736842105	14	5	25	0	0	0.5555555555555556	9	5	2.6666666666666665	40	0.0	0.8571428571428571	0.3525547476772037	0.6668809056543376	0.048523319888007385	0.7887605555414645	0.051175364562208184	0.6311380998611169	0.7970449445974669	0.7004751341182149	0	1.0	0.0
638	None	None	None	None	None	0	0	0.2903225806451613	9	0.6818181818181818	30	0.5679012345679012	0.6136363636363636	36	27	9	1	0	1.0	9	9	3.066666666666667	46	0.07692307692307693	0.7692307692307693	0.08069008919632711	0.5995456541773235	0.050835743762553245	0.6069912088020606	0.05807916605917089	0.5904849442111889	0.5600719098626796	0.59902599265055	1.0	1.0	0.0
4267	0.0005005128128162001	6.049479892795925e-06	5.7273315271774575e-06	0.999997497539409	None	0.25	1	0.4	4	0.7692307692307693	10	0.23809523809523808	0.7692307692307693	14	10	0	0	0	0.7777777777777778	9	7	1.0	15	0.0	1.0	-0.0999988501692329	0.5000003084465545	0.022790052681881282	0.5804737354675001	-0.09999957217065365	0.5000046114909262	0.6407991187537561	0.5270351156659104	0	1.0	0.0
721	None	None	None	None	None	0	0	0.375	3	0.7777777777777778	7	0.4074074074074074	0.7777777777777778	10	7	0	0	0	0.3333333333333333	9	3	0.7333333333333333	11	0.0	1.0	-0.11024375970467415	0.5956015495599983	-0.0987779531563499	0.6297544669301134	0.39630425319618734	0.7712039967058028	0.9129780922162062	0.6706557334492621	0	0.7	0.0
6791	0.006314774375386111	0.0023093232695659107	0.0011032631081724876	0.9897690804888442	None	0.25	1	0.4	4	0.75	9	0.25925925925925924	0.75	13	9	0	0	0	0.6666666666666666	6	9	0.9333333333333333	14	0.0	1.0	0.09999999999938256	0.5000000000174587	0.11386453243769099	0.6384916618662166	0.0999998344529425	0.5000002058521971	0.5425174682261298	0.5472605230168256	0	1.0	0.0
6970	0.0038588216120095924	0.002920583626189264	0.0029205645898858963	0.9957432013568888	None	0.3333333333333333	1	0.4444444444444444	4	0.7272727272727273	8	0.28888888888888886	0.7272727272727273	12	8	0	0	0	0.5555555555555556	5	9	0.8666666666666667	13	0.0	1.0	0.09999970007879118	0.5295927132056725	0.1112669094862252	0.5538189942728323	0.09999982957393908	0.5000003718726208	0.5140131103260308	0.5278564615346831	0	0.9166666666666666	0.0
3680	9.871421246472152e-05	1.4941882806087497e-07	-1.4817458146880624e-07	0.999996372525935	None	0.25	1	0.4	4	0.75	9	0.25925925925925924	0.75	13	9	0	0	0	0.6666666666666666	9	6	0.9333333333333333	14	0.0	1.0	-0.12740392805880071	0.6139997352074852	0.07836476560953554	0.5	0.02264777206175613	0.6021299456148858	0.7124732590214746	0.572689985775164	0	1.0	0.0
2643	3.849826714916182e-06	5.928508226163667e-09	-2.491216761126862e-09	0.9999984611962187	None	0	0	1.0	2	0.0	0	0.75	0	1	0	1	5	0	1.0	2	2	0.2	3	1.0	0	0	0	0	0	0	0	0	0	0	0	0
262	None	None	None	None	None	0.3	3	0.36363636363636365	8	0.7096774193548387	22	0.4074074074074074	0.7096774193548387	30	22	2	0	0	1.0	9	9	2.2	33	0.0	1.0	0.019760718577766213	0.5248706828392145	0.020572663246136304	0.5283149526158499	0.09212736392320688	0.569298388607511	0.5832113996973597	0.5409029870517102	0	1.0	0.0
507	None	None	None	None	None	0.1111111111111111	1	0.35	7	0.5925925925925926	16	0.6444444444444445	0.2962962962962963	15	8	13	7	0	0.5555555555555556	9	5	1.9333333333333333	29	0.30434782608695654	0.4166666666666667	0.27627797669879395	0.5780713623671915	-0.09996860625896137	0.5018158930492534	5.374889647509235e-12	0.5000000066289717	0.830798342273399	0.5268179688682201	1.0	0.9333333333333333	0.0
4736	0.0003025246744945401	7.624960291815329e-05	3.2059130579659114e-07	0.9975653818150791	None	0	0	0.6	3	0.6	3	0.4666666666666667	0.6	6	3	0	0	0	0.6	5	3	0.4666666666666667	7	0.0	1.0	0.2109297005656619	0.9944328052408148	-0.07146562069987687	0.5295984704524669	0.024416126842739586	0.5026935542613417	0.8084570200565401	0.8546477565890909	0	0	0.0
4297	0.004534845765628212	0.0004412147459602442	0.0003871705872691896	0.9918319216754881	None	0.25	1	0.4	4	0.7692307692307693	10	0.23809523809523808	0.7692307692307693	14	10	0	0	0	0.7777777777777778	7	9	1.0	15	0.0	1.0	4.688638006527232e-18	0.5000056771371986	-0.3746020892228925	0.9994791037944988	0.092895816735528	0.5547453154507189	0.8755528299256213	0.9304167052993632	0	1.0	0.0
1303	None	None	None	None	None	1.0	1	1.0	4	0.0	0	0.5555555555555556	0	4	0	0	0	0	1.0	3	3	0.3333333333333333	5	0.0	1.0	0	0	0	0	0	0	0	0	0	0	0
5051	0.004921687359498043	0.000713954712421597	-0.0006836903657395568	0.9934198637937203	None	0.25	1	0.4	4	0.7692307692307693	10	0.23809523809523808	0.7692307692307693	14	10	0	0	0	0.7777777777777778	7	9	1.0	15	0.0	1.0	-0.04614597874377656	0.6195238093573493	0.15510353256657927	0.649532642502011	0.31543198775158093	0.5682797819727018	0.8256206861702916	0.6129627114906947	0	1.0	0.0
2806	8.972983414035394e-07	2.129363936302716e-08	1.1114690704245787e-08	0.9999968720151298	None	0.5	1	0.6666666666666666	4	0.5714285714285714	4	0.42857142857142855	0.5714285714285714	8	4	0	0	0	0.42857142857142855	7	3	0.6	9	0.0	1.0	0.1	0.5000000000000001	0.09997477110131411	0.5111729669976584	9.03993530032605e-05	0.5068268949223619	0.6154150444950253	0.5060004274027796	0	0.875	0.0
3665	0.009949328122852276	0.00012136649095609462	2.135889865529721e-05	0.9876956854266787	None	0.25	1	0.4	4	0.7692307692307693	10	0.23809523809523808	0.7692307692307693	14	10	0	0	0	0.7777777777777778	9	7	1.0	15	0.0	1.0	0.05131019413628425	0.6688626058811933	0.0806573257942224	0.5801076338980184	-0.06770304293713303	0.7365309251363866	0.6740332478932055	0.6647999365345442	0	0.07142857142857142	0.0
241	None	None	None	None	None	0	0	0.2962962962962963	8	0.631578947368421	24	0.6349206349206349	0.13157894736842105	10	5	29	5	0	0.7777777777777778	7	9	2.6666666666666665	40	0.08771929824561403	0.6111111111111112	0.051418702711217	0.6017939813255634	4.257064687724491e-05	0.5018122961064667	0.064827484537852	0.6656116814192282	0.6010265182974993	0.5913460787530587	1.0	1.0	0.0
503	None	None	None	None	None	0	0	0.4	2	0.8	4	0.4666666666666667	0.8	6	4	0	2	0	0.6	5	3	0.4666666666666667	7	1.0	0	0.097925715463698	0.5295982825757187	0.04273632830381411	0.5305671130147793	0.027275423704389585	0.5360045641817374	0.5737863817084216	0.5320576965191972	1.0	1.0	0.0
6577	5.75419512923312e-05	9.576170982037535e-07	-8.958536940170482e-07	0.9999999902047343	None	0.25	1	0.4	4	0.7692307692307693	10	0.23809523809523808	0.7692307692307693	14	10	0	0	0	0.7777777777777778	7	9	1.0	15	0.0	1.0	0.09998673408373109	0.5003665664521929	0	0.5	-0.08295095410658568	0.6227810358240027	0.6787132439789005	0.5418051265085689	0	1.0	0.0
7056	0.01753186213034698	0.01259523293811429	0.012557719382438094	0.9799969410558561	None	0.2	1	0.3333333333333333	4	0.8	12	0.20987654320987653	0.8	16	12	0	0	0	1.0	9	9	1.1333333333333333	17	0.0	1.0	0.2197806637877151	0.5955205408208629	-0.09473249663668974	0.5	0.2793180933625678	0.6572212367810348	0.8377035522763737	0.5856286818249105	0	1.0	0.0
4692	0.005536579280849601	0.0021435029861059424	8.060971646154449e-06	0.99415257252512	None	0.25	1	0.36363636363636365	4	0.7857142857142857	11	0.2222222222222222	0.7857142857142857	15	11	0	0	0	0.8888888888888888	9	8	1.0666666666666667	16	0.0	1.0	0.09902623370316918	0.5804336292982712	0.0006910871911667007	0.5003044723187949	0.09999988666192283	0.5006447963894382	0.6144850076419626	0.5273352846842893	0	1.0	0.0
3776	0.008291186777001589	0.0007972961188336938	0.0007920687045511441	0.985296499295967	None	0.25	1	0.4	4	0.7692307692307693	10	0.23809523809523808	0.7692307692307693	14	10	0	0	0	0.7777777777777778	9	7	1.0	15	0.0	1.0	0.2638896932595805	0.6344998759037361	0.027306022005150588	0.5527311573411182	-0.09880858088808234	0.5228254163740833	0.8143642667530567	0.5707428268537856	0	0.9285714285714286	0.0
3048	4.1487916642492245e-08	4.148506956344534e-08	-4.0792948252817473e-10	0.9999976414174713	None	0.25	1	0.4	4	0.75	9	0.25925925925925924	0.75	13	9	0	0	0	0.6666666666666666	6	9	0.9333333333333333	14	0.0	1.0	0.00011817172640693889	0.5019511272325331	0.09752574561421765	0.526606939316537	4.127985332648886e-06	0.5002011327493937	0.6128120621271786	0.5095936112486176	0	0	0.0
2997	2.2646820233983167e-08	2.108943729612083e-08	1.178879198962152e-10	0.9999973252359732	None	0.25	1	0.4	4	0.7692307692307693	10	0.23809523809523808	0.7692307692307693	14	10	0	0	0	0.7777777777777778	7	9	1.0	15	0.0	1.0	1.3388697986729424e-08	0.5000037808092758	0.0002576067071574851	0.5025125135407851	0	0.5	0.5003034737719869	0.5008387710458974	0	0	0.0
4177	0.001142572813243874	0.00013233623068718202	0.00012919317328639827	0.99868135742444	None	0	0	0.5	3	0.7142857142857143	5	0.42857142857142855	0.7142857142857143	8	5	0	1	0	0.42857142857142855	3	7	0.6	9	1.0	0.6666666666666666	-0.004861296908398865	0.6454984170756378	0.17247278706731436	0.5959134357871035	0.09999992897159066	0.5000007772896674	0.6860784478792631	0.5815792596445378	0.0	0	0.0
3033	0.0036039957040105795	0.002528598225580909	0.0024797711606377917	0.9948310510182723	None	0	0	0.3333333333333333	3	0.8181818181818182	9	0.28888888888888886	0.8181818181818182	12	9	0	0	0	0.5555555555555556	5	9	0.8666666666666667	13	0.0	1.0	0.09987456886835627	0.5104903457851687	0.046571202690651625	0.5027566903096147	0.09999999698810562	0.5000054746836675	0.5622832944761982	0.5044179111446113	0	0	0.0
1165	None	None	None	None	None	0.5	1	0.6666666666666666	4	0.42857142857142855	3	0.6	0.14285714285714285	4	1	4	3	0	0.6	5	3	0.6	9	0.3333333333333333	0.3333333333333333	0.052146682006048925	0.6045796556427961	2.6979581341246918e-05	0.5003882836486908	0.07194016521925353	0.6780268636769726	0.5968034178157451	0.5963513855999172	1.0	1.0	0.0
737	None	None	None	None	None	0	0	0.5	5	0.46153846153846156	6	0.625	0	1	0	13	4	0	0.6666666666666666	6	4	1.0	15	0.13793103448275862	0.8888888888888888	0	0	0	0	0	0	0	0	0	0	0
7517	0.0018546153704058765	0.00043868792226933685	5.398231189005124e-05	0.9981544706501879	None	0.25	1	0.4	4	0.75	9	0.25925925925925924	0.75	13	9	0	0	0	0.6666666666666666	6	9	0.9333333333333333	14	0.0	1.0	0.1	0.5000000000000001	0.029173037310328692	0.5030380519736493	0.09830246159114472	0.5055467133868409	0.5810937790550404	0.502861645520387	0	1.0	0.0
7324	0.00923303548730727	0.002414530565612263	-0.0024145257527707843	0.9886343662451694	None	0	0	0.42857142857142855	3	0.75	6	0.5555555555555556	0.75	9	6	0	1	0	0.2222222222222222	2	9	0.6666666666666666	10	1.0	1.0	0.3596709391111645	0.8154289533852497	0.09999101693934259	0.5000132729122329	0.07749332255564326	0.6720635798233786	0.7825295543349197	0.675774908006606	0.4444444444444444	0.3333333333333333	0.0
7434	0.0031023700979502665	0.0023704190715411757	0.00233305951732958	0.9992995495620256	None	0.25	1	0.36363636363636365	4	0.7857142857142857	11	0.2222222222222222	0.7857142857142857	15	11	0	0	0	0.8888888888888888	8	9	1.0666666666666667	16	0.0	1.0	0.09999999912146372	0.5000076990711955	0.09399086493994753	0.560680393142656	0.09379681769339651	0.5451633942192587	0.521485506401051	0.535366006535486	0	1.0	0.0
1427	None	None	None	None	None	0	0	0.3333333333333333	2	0.7142857142857143	5	0.5	0	0	0	8	10	0	0.5	3	6	0.6	9	0.5	0.3333333333333333	0	0	0	0	0	0	0	0	0	0	0
3927	0.006219530009729311	0.0003568818950377172	0.0003368390418316875	0.9924383607887954	None	0.25	1	0.4	4	0.7692307692307693	10	0.23809523809523808	0.7692307692307693	14	10	0	0	0	0.7777777777777778	7	9	1.0	15	0.0	1.0	2.6721927559135277e-06	0.5000120766491563	0.01920107797786195	0.5044578569575047	0.23004760618600448	0.6927563932392393	0.7392642650740286	0.5688038508796704	0	1.0	0.0
4000	0.009383618228376212	0.00039350822195194384	8.380840481370919e-05	0.9784160240829962	None	0	0	0.375	3	0.8	8	0.3333333333333333	0.8	11	8	0	1	0	0.4444444444444444	4	9	0.8	12	1.0	1.0	6.420145667112205e-05	0.5207413138432664	0.05747492794919336	0.5027313187791498	0.42879963501928564	0.671101732088245	0.8688554776283655	0.566856436040376	0.0	0	0.0
3207	4.784523925695451e-08	4.129594208819602e-08	1.6562592299690716e-09	0.9999932986206413	None	0	0	0.47058823529411764	8	0.391304347826087	9	0.5102040816326531	0	0	0	24	16	0	1.0	7	7	1.6666666666666667	25	0.3076923076923077	1.0	0	0	0	0	0	0	0	0	0	0	0
4090	0.007016683844612881	0.0010109048050892114	-0.0010091518871934346	0.9887002160629432	None	0.25	1	0.4	4	0.75	9	0.25925925925925924	0.75	13	9	0	0	0	0.6666666666666666	6	9	0.9333333333333333	14	0.0	1.0	0.27514081908802723	0.5628942372317536	0.07062713758497086	0.5344770836188896	0.010298857928375434	0.6437299027156513	0.7437376671389051	0.5811618520105024	0	1.0	0.0
4024	1.8850066596468387e-07	2.703915863779909e-08	5.724010533462422e-09	0.9999946771251575	None	0.25	1	0.4	4	0.75	9	0.25925925925925924	0.75	13	9	0	0	0	0.6666666666666666	6	9	0.9333333333333333	14	0.0	1.0	2.1483254930430363e-09	0.5000007892240355	-0.034172393447025176	0.6685593366052452	3.1246817123122386e-19	0.5499064511174467	0.5972450942022933	0.5746032189572176	0	0.9230769230769231	0.0
2485	None	None	None	None	None	0	0	0.3125	5	0.6363636363636364	14	0.8	0.22727272727272727	8	5	15	9	0	0.8333333333333334	5	6	1.6	24	0.2903225806451613	0.1	-0.04648114890371966	0.5150779928905608	0.09999558147871922	0.5004436551463071	6.458695433103574	0.5694997949610319	0.9999999999999325	0.5284621563427916	0.0	0	0.0
859	None	None	None	None	None	0	0	0.5	2	0.75	3	0.5	0.75	5	3	0	2	0	0.75	4	3	0.4	6	1.0	0	0.09835271688572347	0.5028246242762405	0.09997894994038328	0.5001049049794739	-0.09900995958016026	0.5779227435183373	0.7174642586852318	0.5271374780158811	1.0	0.8	0.0
6299	0.008463372524466061	0.001449383508625646	0.0012820092000441015	0.9978516877619941	None	0.2	1	0.3333333333333333	4	0.8	12	0.20987654320987653	0.8	16	12	0	0	0	1.0	9	9	1.1333333333333333	17	0.0	1.0	4.21715908273604e-05	0.5501344435048748	0.15126871179079707	0.5007507232117873	0.18727214734027067	0.6497121189590963	0.6929116870455182	0.5680738858782644	0	1.0	0.0
2317	None	None	None	None	None	0	0	1.0	2	0.0	0	1.0	0	2	0	0	2	0	0.3333333333333333	1	3	0.2	3	1.0	1.0	0	0	0	0	0	0	0	0	0	0	0
1174	None	None	None	None	None	1.0	1	1.0	4	0.0	0	0.5555555555555556	0	4	0	0	0	0	1.0	3	3	0.3333333333333333	5	0.0	1.0	0	0	0	0	0	0	0	0	0	0	0
3806	0.011210228148004155	0.0003029607931247698	0.0001694614129385374	0.9958556342718428	None	0.25	1	0.4	4	0.75	9	0.25925925925925924	0.75	13	9	0	0	0	0.6666666666666666	6	9	0.9333333333333333	14	0.0	1.0	0.09999228913250847	0.5018236316250527	0.03992949125998228	0.5898713431393313	-0.10911457151300849	0.5491980487471243	0.7046243886632597	0.5472055826266876	0	1.0	0.0
3273	0.0026914590449467653	0.0016640709400966226	-6.025315758002098e-06	0.992421936241422	None	0	0	0.375	3	0.7777777777777778	7	0.4074074074074074	0.7777777777777778	10	7	0	0	0	0.3333333333333333	9	3	0.7333333333333333	11	0.0	1.0	0.40442610566057785	0.7173424451799683	0.07949352422938741	0.5931450295275437	0.023157186018273643	0.6111104887313112	0.8429520770831241	0.6426215385527153	0	1.0	0.0
7519	0.007218035812857184	0.004807442040852678	-0.004151854447698505	0.9961751355943927	None	0.25	1	0.4	4	0.7692307692307693	10	0.23809523809523808	0.7692307692307693	14	10	0	0	0	0.7777777777777778	7	9	1.0	15	0.0	1.0	0.09918726777294809	0.546662984109975	0.1309127173009653	0.8415224911011604	0.11457976501874209	0.5995885174813763	0.5783509974874563	0.6799443080464392	0	0.9285714285714286	0.0
6163	0.0005771361547166572	0.00015331442324758053	3.715471207250727e-05	0.9986756096863316	None	0.25	1	0.4	4	0.7692307692307693	10	0.23809523809523808	0.7692307692307693	14	10	0	0	0	0.7777777777777778	7	9	1.0	15	0.0	1.0	0.09968761973257807	0.5006216890495582	0.024298894834619108	0.6507301021655669	0.04395357610593938	0.9862170861766372	0.6057561004673662	0.8364061997643809	0	0.2857142857142857	0.0
6513	0.002418611741218735	0.0003698960347884901	0.00015227670294378133	0.9985174662403353	None	0.3333333333333333	1	0.4444444444444444	4	0.7272727272727273	8	0.28888888888888886	0.7272727272727273	12	8	0	0	0	0.5555555555555556	5	9	0.8666666666666667	13	0.0	1.0	0.09998358260611764	0.5001222674067095	-0.04028797482711275	0.5	0.09999997901539905	0.5001299593175375	0.6595490121982371	0.5000840755757445	0	0.9166666666666666	0.0
3854	2.1939813491824264e-08	2.1986043459612147e-08	-1.5372742959087427e-09	0.9999973767780425	None	0.25	1	0.4	4	0.7692307692307693	10	0.23809523809523808	0.7692307692307693	14	10	0	0	0	0.7777777777777778	7	9	1.0	15	0.0	1.0	-0.029079806080034513	0.5105136182241335	0.035700238829666726	0.5	1.7051601123599953e-09	0.5000073919748054	0.5658470768478415	0.5035074625063797	0	1.0	0.0
3535	0.017481787077728548	0.0018842325860051593	3.744247057921807e-05	0.9706295582031413	None	0.25	1	0.4	4	0.75	9	0.25925925925925924	0.75	13	9	0	0	0	0.6666666666666666	6	9	0.9333333333333333	14	0.0	1.0	0.3274634816460569	0.694387084809997	1.3366630552754704e-07	0.5	0.25496047142052713	0.5981038391859953	0.8054765776643229	0.6001508349802646	0	0	0.0
2613	1.9069915330526133e-05	2.9816480939904833e-06	2.9816393331389814e-06	0.9959075263577251	None	0	0	0.23076923076923078	6	0.7567567567567568	28	0.6190476190476191	0	0	0	38	3	0	0.7777777777777778	9	7	2.6	39	0.0375	0.6857142857142857	0	0	0	0	0	0	0	0	0	0	0
3042	0.0003393853380261854	0.0001680855488777313	0.00016434491343264403	0.9990969259655696	None	0.25	1	0.4	4	0.75	9	0.25925925925925924	0.75	13	9	0	0	0	0.6666666666666666	9	6	0.9333333333333333	14	0.0	1.0	-0.09938840220422804	0.5456082739999514	-0.045438220072654516	0.6773707106346962	-0.029271073791744612	0.5061298604853491	0.5819982856467644	0.5784447879782469	0	0.3076923076923077	0.0
5171	0.0012249960095691876	0.0006687697308102524	-0.0001571166910386519	0.999177335175492	None	0.25	1	0.36363636363636365	4	0.7857142857142857	11	0.2222222222222222	0.7857142857142857	15	11	0	0	0	0.8888888888888888	8	9	1.0666666666666667	16	0.0	1.0	0.0999991721178902	0.5000381498651058	0.05341280986325041	0.5830506046508575	0.2388256753433427	0.7411359220342816	0.6907589411233812	0.6135946408122824	0	0	0.0
6254	0.0005079497802594754	0.0002598935225886384	-0.0002587120694663536	0.9994831776333755	None	0.25	1	0.4	4	0.7692307692307693	10	0.23809523809523808	0.7692307692307693	14	10	0	0	0	0.7777777777777778	7	9	1.0	15	0.0	1.0	0.018311613861220093	0.6057118078473717	0.0055718117024454545	0.500015921974514	0.07003955525148105	0.6169329579142199	0.590379762095042	0.5749261667677046	0	1.0	0.0
7206	0.0013547741795086	0.0001108217263822399	-9.700773124383559e-05	0.9984642475385622	None	0.25	1	0.4	4	0.7692307692307693	10	0.23809523809523808	0.7692307692307693	14	10	0	0	0	0.7777777777777778	7	9	1.0	15	0.0	1.0	0.11884764556633183	0.6044775704492013	0.08845092536797476	0.5152327321163539	0.04635698348117058	0.5317671630038056	0.5778365649929058	0.5508524744700558	0	1.0	0.0
4877	0.009226899330048197	0.0005922467313468285	-0.00012499575384441138	0.9846511104842185	None	0.25	1	0.4	4	0.7692307692307693	10	0.23809523809523808	0.7692307692307693	14	10	0	0	0	0.7777777777777778	7	9	1.0	15	0.0	1.0	0.3363204935932953	0.6240170684122105	0.09999999869572648	0.5000000036260301	0.09999999983246725	0.5000000001979098	0.752878826135417	0.5421194435252071	0	1.0	0.0
6723	0.0038720384630640055	0.0038714436125098436	0.003871442972611286	0.9982000900723843	None	0.3333333333333333	1	0.4444444444444444	4	0.7272727272727273	8	0.28888888888888886	0.7272727272727273	12	8	0	0	0	0.5555555555555556	5	9	0.8666666666666667	13	0.0	1.0	0.09992821431936325	0.5011824454320388	-0.09832588610937251	0.5000000001849412	0.09999963739661974	0.5000448408147136	0.7180373973821056	0.5004090961207713	0	1.0	0.0
4287	0.00504968747360766	0.0005781670217301271	-0.00022420109087393554	0.9932972505248834	None	0.25	1	0.4	4	0.75	9	0.25925925925925924	0.75	13	9	0	0	0	0.6666666666666666	6	9	0.9333333333333333	14	0.0	1.0	5.489228667010157e-05	0.5723835320384885	0.11122810380017434	0.614786792949859	0.09999961946904021	0.5000538390343695	0.6215428695086854	0.5629374421163623	0	1.0	0.0
3412	0.00023966444038238608	9.385841726432545e-05	7.519598303789919e-06	0.9995414937695021	None	0.25	1	0.4	4	0.75	9	0.25925925925925924	0.75	13	9	0	0	0	0.6666666666666666	6	9	0.9333333333333333	14	0.0	1.0	0.09999975218086005	0.5000033893685929	6.977837490579245e-05	0.5091494210000812	0.008799662780519472	0.5723864978976508	0.6085273585023778	0.5273235881303303	0	1.0	0.0
1114	None	None	None	None	None	0	0	0.5	2	0.75	3	1.0	0.75	5	3	0	1	0	0.16666666666666666	6	1	0.4	6	0.5	0.4	0.09313790058676698	0.5597796874420841	-0.07789114725599589	0.5	0.07571641466959297	0.5194365087459311	0.6831907289249305	0.5264796367956308	1.0	1.0	0.0
35	None	None	None	None	None	0.2	1	0.3333333333333333	4	0.8	12	0.20987654320987653	0.8	16	12	0	0	0	1.0	9	9	1.1333333333333333	17	0.0	1.0	-0.08560521436060897	0.5384728418846109	0.08039828462843224	0.541104809216647	0.059718404142252865	0.6194311408810977	0.6724801063298934	0.5667755071827741	0	1.0	0.0
3941	0.006948248790932566	0.005044739757576357	0.005044520362007649	0.9964340109896401	None	0.3333333333333333	1	0.5	4	0.7	7	0.3333333333333333	0.7	11	7	0	0	0	0.4444444444444444	4	9	0.8	12	0.0	1.0	0.09997739881558661	0.558415160156097	5.20901475626533e-22	0.5	0.14939438219505946	0.636743304087993	0.6479921818412699	0.5659460202711721	0	0.36363636363636365	0.0
1570	None	None	None	None	None	0.2	1	0.4166666666666667	5	0.6666666666666666	10	0.4722222222222222	0.6	14	9	2	1	0	0.4444444444444444	9	4	1.1333333333333333	17	0.3333333333333333	0.6153846153846154	0.07960697272317283	0.6236901383298002	-0.09506328454801187	0.5929864981414696	0.23068333777943328	0.6880829080412817	0.7910875974756466	0.6358922563535222	1.0	1.0	0.0
3174	0.00058643412099064	0.00015874712716121823	0.00015055139135191327	0.9997634635585211	None	0.25	1	0.4	4	0.7692307692307693	10	0.23809523809523808	0.7692307692307693	14	10	0	0	0	0.7777777777777778	7	9	1.0	15	0.0	1.0	0.003919479330581339	0.5032383271700201	0.01696295151097521	0.5472078195060184	0.08799136696081991	0.6644189809696827	0.5999856220486566	0.5732522620169975	0	0	0.0
1899	None	None	None	None	None	0	0	1.0	1	0	0	1.0	0	0	0	1	2	0	0.5	1	2	0.13333333333333333	2	0.3333333333333333	0	0	0	0	0	0	0	0	0	0	0	0
5258	0.013014545863190395	0.011765872656276289	0.011705494574131867	0.9895219770279444	None	0.25	1	0.36363636363636365	4	0.7857142857142857	11	0.2222222222222222	0.7857142857142857	15	11	0	0	0	0.8888888888888888	8	9	1.0666666666666667	16	0.0	1.0	0.09999224907925111	0.5063053196017683	0.03205247250645814	0.6697149111221921	3.7559341881605626	0.9999999999999853	0.9999999740649574	0.9999808257685773	0	1.0	0.0
2961	7.620614858224611e-06	1.230688571633267e-07	1.1741197714277189e-07	0.9999913720237303	None	0	0	0.5	3	0.5	3	0.5333333333333333	0	2	0	5	5	0	0.6	3	5	0.5333333333333333	8	0.4166666666666667	0	0	0	0	0	0	0	0	0	0	0	0
3750	0.0003591464815699173	2.7192476810577996e-07	-1.743544640863954e-08	0.9999975801926155	None	0.25	1	0.4	4	0.7692307692307693	10	0.23809523809523808	0.7692307692307693	14	10	0	0	0	0.7777777777777778	9	7	1.0	15	0.0	1.0	0.07709673227209202	0.5625036635277394	7.112388189936786e-19	0.5000000000000001	-0.09996290440846764	0.5012688492558955	0.6736740005419017	0.5213540628605804	0	1.0	0.0
2411	None	None	None	None	None	0	0	0.5714285714285714	4	0.375	3	0.8333333333333334	0	1	0	8	12	0	0.3333333333333333	2	6	0.6666666666666666	10	0.631578947368421	0.5	0	0	0	0	0	0	0	0	0	0	0
3512	0.007828128600356235	0.0006484786738882394	-0.0005896173052621335	0.9955377446415061	None	0.25	1	0.4	4	0.7692307692307693	10	0.23809523809523808	0.7692307692307693	14	10	0	0	0	0.7777777777777778	7	9	1.0	15	0.0	1.0	0.09999871008386199	0.5000264366452892	0.09999986315471013	0.500000276359841	0.057019960529323524	0.9562178162302482	0.5755690043936915	0.7365192772811086	0	1.0	0.0
5567	0.002696588485140909	0.001397859265972833	0.0010789584046867128	0.997765791921747	None	0.25	1	0.4	4	0.7692307692307693	10	0.23809523809523808	0.7692307692307693	14	10	0	0	0	0.7777777777777778	7	9	1.0	15	0.0	1.0	-0.09999995541852576	0.5000036311118244	0.09991301977015345	0.5000697640778448	0.14647539186330144	0.6073225294796646	0.7444388433885517	0.5362997718550708	0	0.9285714285714286	0.0
3973	0.010687745792333414	0.002491456537782796	-0.002476686103027558	0.9815591229261771	None	0.25	1	0.4	4	0.75	9	0.25925925925925924	0.75	13	9	0	0	0	0.6666666666666666	6	9	0.9333333333333333	14	0.0	1.0	0.2875159701579408	0.8995570620011212	0.026974424128149783	0.5454122488698859	0.09953892980014224	0.5099813894508263	0.749122490420605	0.6909999208318305	0	1.0	0.0
1017	None	None	None	None	None	1.0	1	0.6	3	0.4	2	0.5833333333333334	0	0	0	6	3	0	0.75	3	4	0.4666666666666667	7	0.1875	0.5	0	0	0	0	0	0	0	0	0	0	0
2356	None	None	None	None	None	0	0	1.0	3	0.0	0	0.6666666666666666	0	3	0	0	0	0	0.6666666666666666	2	3	0.26666666666666666	4	0.0	1.0	0	0	0	0	0	0	0	0	0	0	0
6071	0.0013747874051989683	9.502244005010368e-05	-9.13246355101159e-05	0.9973437034962017	None	0.3333333333333333	1	0.4444444444444444	4	0.7272727272727273	8	0.28888888888888886	0.7272727272727273	12	8	0	0	0	0.5555555555555556	5	9	0.8666666666666667	13	0.0	1.0	0.09999999957293966	0.5000000037997966	0.12605257271046483	0.5003668542595692	0.048380373520917085	0.8500348434267755	0.5833510264197025	0.6407867738505053	0	0.25	0.0
3935	0.0019154823628182382	0.0007045428445219415	-0.0006959782041754223	0.9975047310167804	None	0.25	1	0.4	4	0.7692307692307693	10	0.23809523809523808	0.7692307692307693	14	10	0	0	0	0.7777777777777778	7	9	1.0	15	0.0	1.0	0.09999997049252599	0.5000194935903189	0.09200049002537539	0.5026593302988656	0.09998098360210986	0.5022586454025569	0.5093981315698839	0.5016458306329022	0	1.0	0.0
2651	1.4249046737327984e-05	2.2970392293555405e-06	-4.824059201352519e-08	0.9957168618395887	None	0.14285714285714285	1	0.29411764705882354	5	0.7391304347826086	17	0.7142857142857143	0.30434782608695654	11	7	13	9	0	0.7142857142857143	5	7	1.6666666666666667	25	0.34615384615384615	0.6	0.0999912871984703	0.5000793247534584	0.02936938766927919	0.546174843430394	8.906245997164326e-05	0.5001970845088748	0.6031607047943078	0.515522741848944	1.0	1.0	0.0
5823	0.0034294296688490247	0.0006175580391659145	-0.0005788247024019938	0.996424924709238	None	0.25	1	0.4	4	0.75	9	0.25	0.75	13	9	0	0	0	0.875	8	7	0.9333333333333333	14	0.0	1.0	0.06368379487445365	0.6338901463374108	0.05200119437638612	0.5	0.2891706691291988	0.6925406073874316	0.7486704649089698	0.6115079767750299	0	1.0	0.0
3326	0.00327272852678117	0.003055663197716098	-3.192595044473766e-05	0.9980179093644908	None	0	0	0.42857142857142855	3	0.75	6	0.5555555555555556	0.75	9	6	0	0	0	0.2222222222222222	9	2	0.6666666666666666	10	0.0	1.0	-0.09999463911742594	0.5006913136832316	0.07535330957739694	0.5793866007567814	-0.019164974635137395	0.668026248590249	0.684721310259341	0.5843761490426644	0	1.0	0.0
2649	1.5852941691556615e-05	1.6946463695505524e-07	-4.012181247811784e-09	0.993525691465765	None	0	0	0.23809523809523808	5	0.7586206896551724	22	0.6888888888888889	0	0	0	30	9	0	0.5555555555555556	5	9	2.066666666666667	31	0.140625	1.0	0	0	0	0	0	0	0	0	0	0	0
360	None	None	None	None	None	0	0	0.6666666666666666	4	0.42857142857142855	3	0.45	0.14285714285714285	3	1	5	7	0	0.8	4	5	0.6	9	0.5833333333333334	0.4	0.0464736412451156	0.5059065120066145	0.00012010436362689606	0.5000946760912484	-0.07206945007349089	0.5432974407917689	0.6154686820994847	0.5164632524442063	1.0	1.0	0.0
7128	0.0018163285211232891	0.0010604118797620959	0.00023427559111025416	0.9972068597419494	None	0.25	1	0.4	4	0.7692307692307693	10	0.23809523809523808	0.7692307692307693	14	10	0	0	0	0.7777777777777778	7	9	1.0	15	0.0	1.0	0.09996723671605648	0.5000865204041128	-0.020080362158413027	0.5840524000269677	-0.04135550013387016	0.6827747082739213	0.6642701489295083	0.5911633629695989	0	1.0	0.0
3984	0.0006568921266927909	0.00042176137842199273	0.0004217152463158011	0.9990951321600684	None	0.3333333333333333	1	0.4444444444444444	4	0.7272727272727273	8	0.28888888888888886	0.7272727272727273	12	8	0	0	0	0.5555555555555556	5	9	0.8666666666666667	13	0.0	1.0	0.09994694406086636	0.5366729872738724	-0.051268264258217545	0.5681529619234232	0.034312089533495495	0.529175509763619	0.6500251890682378	0.5447226441695764	0	0	0.0
1958	None	None	None	None	None	0	0	0.5	6	0.5	8	0.72	0.5	13	8	4	3	0	1.0	5	5	1.2	18	0.42857142857142855	0.3076923076923077	0.049608627150434195	0.5520138960793245	0.09999968463843682	0.5000025063411553	3.786533707668125e-08	0.5001603470296557	0.6023467790094155	0.5174481139946754	1.0	1.0	0.08108511431312129
7329	0.0035837302313539605	0.00037784905158168	-0.00037753442527965715	0.99562273355449	None	0.3333333333333333	1	0.3333333333333333	3	0.7272727272727273	8	0.28888888888888886	0.6363636363636364	10	7	2	5	0	0.5555555555555556	9	5	0.8666666666666667	13	1.0	1.0	0.1788888838288206	0.6862793103886414	0.0001494824598433086	0.5000000000367347	0.09999946964235948	0.500029513087734	0.6751073250091849	0.564873879522824	1.0	1.0	0.0
5124	0.0003721044679494568	7.18863835504447e-06	-4.6868942253584005e-06	0.9991047089775553	None	0.2	1	0.3333333333333333	4	0.8	12	0.20987654320987653	0.8	16	12	0	0	0	1.0	9	9	1.1333333333333333	17	0.0	1.0	9.624488784183641e-09	0.5000000271501551	-0.05787058259470114	0.5286457980362005	-0.07524481624891013	0.9999986092423316	0.5986838070257973	0.9893707180925313	0	0.4375	0.0
4579	2.6025719580801523e-05	1.6129342984906838e-05	-3.989420897804165e-06	0.9992454702540569	None	0.25	1	0.36363636363636365	4	0.7857142857142857	11	0.2222222222222222	0.7857142857142857	15	11	0	0	0	0.8888888888888888	8	9	1.0666666666666667	16	0.0	1.0	0.09973274683769079	0.523134068832612	0	0.5	0.00033441433131399897	0.5401868202946593	0.614226852803655	0.5211288398078839	0	1.0	0.0
966	None	None	None	None	None	1.0	1	1.0	4	0.25	1	0.5	0.25	5	1	0	0	0	0.75	3	4	0.4	6	0.0	1.0	-0.06382437723458892	0.5222039804980969	-0.13790030458767455	0.5227089281669687	0.08368352341227574	0.5625507544342072	0.7053930517812647	0.5358793323208811	0	0	0.0
4206	0.0002796779582156065	1.9851759798073663e-06	-1.4842683485392674e-06	0.9999918442477553	None	0.25	1	0.4	4	0.7692307692307693	10	0.23809523809523808	0.7692307692307693	14	10	0	0	0	0.7777777777777778	9	7	1.0	15	0.0	1.0	-0.03717948516610652	0.5181305352434303	0.04727595186609666	0.5189996248675248	-0.05314091407754572	0.6760756898930159	0.6272294874209943	0.5731695574660948	0	1.0	0.0
4263	3.042171739120631e-07	2.478402738210954e-07	-1.9701308461090624e-07	0.9998958413916273	None	0.25	1	0.4	4	0.7692307692307693	10	0.23809523809523808	0.7692307692307693	14	10	0	0	0	0.7777777777777778	9	7	1.0	15	0.0	1.0	-0.09996259568068058	0.5063842060605074	0.018762770153909647	0.5536969307585964	0.004995783800163902	0.5028718911363981	0.6296637448646765	0.521041326990925	0	0.9285714285714286	0.0
6072	0.0019707768342345972	0.00029825043523734444	0.0002977790415723529	0.997122432918265	None	0.25	1	0.4	4	0.7692307692307693	10	0.23809523809523808	0.7692307692307693	14	10	0	0	0	0.7777777777777778	7	9	1.0	15	0.0	1.0	0.09995146778367352	0.5003522544669836	0.14299368674512053	0.5000000000000001	-0.09998926749548434	0.5001104688784058	0.7424370840729733	0.5001542411302625	0	1.0	0.0
6679	0.012299372488590199	0.002553736993143327	0.0018586150682673936	0.9895467768565762	None	0.25	1	0.36363636363636365	4	0.7857142857142857	11	0.2222222222222222	0.7857142857142857	15	11	0	0	0	0.8888888888888888	8	9	1.0666666666666667	16	0.0	1.0	0.5141310755183499	0.5960375805640626	2.3918316512451447e-06	0.5006072005125382	0.09999999977720919	0.5000000003292084	0.9025304156334424	0.5325713653069883	0	1.0	0.0
2832	0.0010316282206635345	0.0001451031280980575	-8.803681367224332e-06	0.9982738221045688	None	0	0	0.375	3	0.8	8	0.3	0.8	11	8	0	0	0	0.625	5	8	0.8	12	0.0	0.8571428571428571	-0.16495908258511055	0.6977553432351106	0.06653886845762322	0.5745059076081026	0.03918727318154894	0.5259457739072029	0.7304730598558393	0.6019481754450404	0	1.0	0.0
5703	0.002620423098947463	0.002254494958871927	2.1102640214513892e-05	0.9979170355019671	None	0.25	1	0.4	4	0.7692307692307693	10	0.23809523809523808	0.7692307692307693	14	10	0	0	0	0.7777777777777778	7	9	1.0	15	0.0	1.0	0.09988890881409423	0.501613226206437	-0.08369813417161984	0.5537125278271247	0.09999999999994329	0.5000000103916696	0.7033970432470966	0.5185028234535696	0	1.0	0.0
77	None	None	None	None	None	0.2	1	0.3333333333333333	4	0.8	12	0.20987654320987653	0.8	16	12	0	0	0	1.0	9	9	1.1333333333333333	17	0.0	1.0	0.0090985520034777	0.5858693860970049	0.04948034675959384	0.5985704362483926	0.12146925496347691	0.6165241510034907	0.6221517627805019	0.6003881856481625	0	1.0	0.0
7499	0.002042590024347174	0.00020322606211081306	0.00016138877310317772	0.9983472532615804	None	0	0	0.42857142857142855	3	0.75	6	0.5555555555555556	0.75	9	6	0	1	0	0.2222222222222222	2	9	0.6666666666666666	10	1.0	1.0	0.09999561504025899	0.5002705290598374	9.1808484275447e-12	0.5	0.09999460040477397	0.5055073239937741	0.6157106768928392	0.5019260157460609	1.0	1.0	0.0
6218	0.0052450514776409924	0.0026076239724343595	0.0025706961536192873	0.9914100883120697	None	0.25	1	0.4	4	0.75	9	0.25925925925925924	0.75	13	9	0	0	0	0.6666666666666666	6	9	0.9333333333333333	14	0.0	1.0	0.09976292127910634	0.5093870632129933	0	0.5	0.09999995757616852	0.5000005602189475	0.6155841406107241	0.5031295346463709	0	1.0	0.0
3751	0.005862462742202282	0.0003272318247954519	-0.00013907005677941533	0.9882161927907667	None	0.25	1	0.4	4	0.75	9	0.25925925925925924	0.75	13	9	0	0	0	0.6666666666666666	9	6	0.9333333333333333	14	0.0	1.0	0.2023488474008439	0.6503549247918421	0.24479672455705798	0.5387774370164944	0.01788428500813484	0.6375483029034912	0.7289649018698446	0.609906716489935	0	1.0	0.0
4331	2.4349246383273413e-05	3.9745859622636146e-07	-3.974326921954895e-07	0.9999027796957284	None	0.25	1	0.4	4	0.75	9	0.25925925925925924	0.75	13	9	0	0	0	0.6666666666666666	6	9	0.9333333333333333	14	0.0	1.0	0.09999999627722059	0.5000000305671806	0.09589838375742188	0.9991421636474132	0.00043502896800327325	0.5914179762672865	0.6990642595801029	0.9224914470912031	0	0	0.0
1	None	None	None	None	None	0.05555555555555555	1	0.2564102564102564	10	0.7142857142857143	40	0.7160493827160493	0.5714285714285714	40	32	17	1	0	1.0	9	9	3.8666666666666667	58	0.03333333333333333	0.9230769230769231	0.009367759809657523	0.5736858270422803	5.8143471265458036e-05	0.5036061303924395	0.07841755832518968	0.5588595893459611	0.5854791638668327	0.5455289644341557	1.0	1.0	0.0
172	None	None	None	None	None	0.3333333333333333	1	0.5	4	0.7	7	0.3333333333333333	0.6	10	6	1	0	0	1.0	6	6	0.8	12	0.0	0.6666666666666666	0.09999840709292278	0.500007939280495	-0.09964684928774763	0.5004340353333802	0.01911774956289301	0.5924271607848243	0.6942305869595082	0.5312738013275276	0	1.0	0.0
1136	None	None	None	None	None	0	0	0.5	4	0.4	4	0.4	0	0	0	11	11	0	0.8333333333333334	5	6	0.8	12	0.4230769230769231	0	0	0	0	0	0	0	0	0	0	0	0
5000	0.0005543973672928654	2.8259781136062143e-05	-2.683550906343518e-05	0.999734182676644	None	0.25	1	0.4	4	0.7692307692307693	10	0.23809523809523808	0.7692307692307693	14	10	0	0	0	0.7777777777777778	7	9	1.0	15	0.0	1.0	0.010784369708712202	0.6500322715916896	0.046831139283057925	0.6506659346239134	0.5281367184002193	0.6972042195623018	0.9057270424200959	0.6663500718485122	0	0.2857142857142857	0.0
4367	0.008098377867959883	0.0004832771827968947	-0.00022525094209449738	0.9895288736094777	None	0.25	1	0.4	4	0.7692307692307693	10	0.23809523809523808	0.7692307692307693	14	10	0	0	0	0.7777777777777778	7	9	1.0	15	0.0	1.0	2.2935735853587785e-11	0.5000008909250585	0.1461067268897215	0.5890870575554045	0.09999999998029588	0.5000000071858819	0.6479070160945152	0.5299803428209866	0	0.2857142857142857	0.0
7146	0.0024354275416815377	0.0009067902928920037	-0.0009067833108701481	0.9981663692990932	None	0.3333333333333333	1	0.5	4	0.7	7	0.3333333333333333	0.7	11	7	0	0	0	0.4444444444444444	4	9	0.8	12	0.0	1.0	0.09998458538386362	0.5001243993294215	0.00018627632220034776	0.501649590023023	0.09999999968341854	0.5000009044178355	0.6154997440231886	0.5005916329765219	0	1.0	0.0
3291	0.0031389680583233325	0.0015720484032534878	0.00157114797918655	0.9944739638055876	None	0.25	1	0.4	4	0.75	9	0.25925925925925924	0.75	13	9	0	0	0	0.6666666666666666	6	9	0.9333333333333333	14	0.0	1.0	0.20157286588687126	0.6189029732884621	0.33714685412383666	0.5862890521347923	0.00545780029131748	0.6070104671520045	0.781035133859318	0.6041453348650486	0	1.0	0.0
2099	None	None	None	None	None	0	0	0.38095238095238093	8	0.5172413793103449	15	0.6888888888888889	0.13793103448275862	9	4	21	6	0	0.5555555555555556	5	9	2.066666666666667	31	0.14634146341463414	0.6923076923076923	-0.07216175516269058	0.606029998812996	3.7513385257709704e-05	0.5001368642436906	0.028934004542946173	0.6361598600059782	0.5833088309848184	0.581754305019396	1.0	1.0	0.0
4894	0.001305360671065102	0.0012604900346150226	-0.001260489533081553	0.9991795771279491	None	0.25	1	0.4	4	0.7692307692307693	10	0.23809523809523808	0.7692307692307693	14	10	0	0	0	0.7777777777777778	7	9	1.0	15	0.0	1.0	-0.06758843008562908	0.5047995694204571	0.09546375184010547	0.5000000000000001	0.04077684160592743	0.5396371040493552	0.662949626240753	0.5148356996873091	0	1.0	0.0
2323	None	None	None	None	None	0.5	1	0.6666666666666666	4	0.5	3	0.4	0.5	7	3	0	0	0	0.8	4	5	0.5333333333333333	8	0.0	0.6666666666666666	0.07075980848678205	0.528698702291167	-0.07019528747557119	0.5060033797761828	0.17469671547990626	0.5791493723033032	0.7293406663816228	0.5381107917621758	0	1.0	0.0
1195	None	None	None	None	None	0	0	0.21739130434782608	5	0.78125	25	0.7555555555555555	0.15625	9	5	24	0	0	0.5555555555555556	5	9	2.2666666666666666	34	0.0	0.6206896551724138	0.01751379890443351	0.5543772964552666	0.07473463898523088	0.589251555045034	0.001009158998159896	0.5294029315677389	0.5835234173641137	0.5578228592289811	0	1.0	0.0
3568	0.002330614220889224	3.555754065568453e-05	-2.9703194312122145e-05	0.994516016591029	None	0.25	1	0.4	4	0.75	9	0.25925925925925924	0.75	13	9	0	0	0	0.6666666666666666	9	6	0.9333333333333333	14	0.0	1.0	1.0274419513299068e-09	0.5000000227191316	0.09985098241698112	0.5020560905273214	-0.08763240810006256	0.5070612924899557	0.6827181451165137	0.503039258178764	0	0	0.0
2499	None	None	None	None	None	0	0	0.75	3	0.25	1	0.6666666666666666	0	1	0	4	3	0	1.0	3	3	0.4	6	0.2727272727272727	0.6666666666666666	0	0	0	0	0	0	0	0	0	0	0
2470	None	None	None	None	None	0	0	0.3333333333333333	1	1.0	2	1.0	1.0	3	2	0	0	0	0.25	4	1	0.26666666666666666	4	0.0	0	0.0014254933263545553	0.5015284070651128	0.12119399551394769	0.5453436272000676	0.05798646656271984	0.5722939016866101	0.6199188428484963	0.5398489933688527	0	1.0	0.0
4588	0.007938698423309395	0.0005278949341673199	0.0005274894302611814	0.9949749143288199	None	0.25	1	0.36363636363636365	4	0.7857142857142857	11	0.2222222222222222	0.7857142857142857	15	11	0	0	0	0.8888888888888888	9	8	1.0666666666666667	16	0.0	1.0	0.15530820472200665	0.5615235340564415	0.15050947660054512	0.5363956421753056	-0.09420627897631777	0.5200091836928594	0.7622539291962469	0.5393573737476466	0	1.0	0.0
3856	0.0017870916983587371	0.00012287364948358336	-7.134963440820026e-05	0.9986435587253629	None	0.25	1	0.4	4	0.7692307692307693	10	0.23809523809523808	0.7692307692307693	14	10	0	0	0	0.7777777777777778	7	9	1.0	15	0.0	1.0	0.05424375700745756	0.5110015171597209	0.034780409280784914	0.5434998300892856	0.09919489419575747	0.6968318174025807	0.5542810839706255	0.5866749583700374	0	0.8571428571428571	0.0
3635	0.006147459103719262	0.0008664586610213212	0.0007783216285184553	0.9930337971210732	None	0.25	1	0.4	4	0.75	9	0.25925925925925924	0.75	13	9	0	0	0	0.6666666666666666	9	6	0.9333333333333333	14	0.0	1.0	-0.03264785342307693	0.6563434340833741	0.06721318931148187	0.6462403366624188	0.3306677121835029	0.5209503761486045	0.8224409535922673	0.6093264566662484	0	1.0	0.0
3905	0.006017237240138725	4.545832903513368e-05	-4.4836862542317514e-05	0.991941523390695	None	0.25	1	0.4	4	0.7692307692307693	10	0.23809523809523808	0.7692307692307693	14	10	0	0	0	0.7777777777777778	9	7	1.0	15	0.0	1.0	-0.12860579480415857	0.9972888712778317	2.650081161819012e-05	0.505525573075453	-0.07767611140398381	0.6344031419644479	0.6377965318531328	0.8966283461318111	0	1.0	0.0
59	None	None	None	None	None	0	0	0.22641509433962265	12	0.7402597402597403	57	0.9753086419753086	0.4025974025974026	40	31	38	0	0	1.0	9	9	5.266666666666667	79	0.0	0.9714285714285714	0.06377384769245217	0.6001377195708784	0.03218723099618307	0.569531673548441	-0.14526715838935989	0.7933738225463209	0.7181079525141668	0.6630958230374931	0	1.0	0.0
1841	None	None	None	None	None	0.5	1	0.6666666666666666	4	0.5	3	0.4444444444444444	0.5	7	3	0	0	0	0.5	6	3	0.5333333333333333	8	0.0	1.0	0.04257049618645074	0.5447327030191619	6.155646472666455e-07	0.5000027404032895	-0.09624909902988739	0.757962739971383	0.6412239664921301	0.6083355967966435	0	0.7142857142857143	0.0
2399	None	None	None	None	None	0	0	0.2222222222222222	4	0.76	19	0.6	0	0	0	26	12	0	0.5555555555555556	5	9	1.8	27	0.21428571428571427	0.782608695652174	0	0	0	0	0	0	0	0	0	0	0
5847	0.002258259822779052	0.0001446741977971354	8.52030316631576e-05	0.9958643848216492	None	0.25	1	0.4	4	0.7692307692307693	10	0.23809523809523808	0.7692307692307693	14	10	0	0	0	0.7777777777777778	7	9	1.0	15	0.0	1.0	0.09999994088292617	0.5000009149782277	0.004056462539228882	0.53015246214479	-0.06119400244708324	0.9999974829677633	0.691094837394885	0.9871023573355604	0	1.0	0.0
3306	0.0036162186823970447	0.0003775220509325056	-0.0003649720814698572	0.9978801547297769	None	0.25	1	0.36363636363636365	4	0.7857142857142857	11	0.2222222222222222	0.7857142857142857	15	11	0	0	0	0.8888888888888888	9	8	1.0666666666666667	16	0.0	1.0	0.014672263491341564	0.5679115494621474	-0.015966635440469487	0.6302228145943803	-0.09956025613519434	0.5028627360502043	0.6344386290876406	0.5677441165455167	0	1.0	0.0
5517	0.006062849730827278	0.00349053829726769	0.0034903306423599676	0.9886616752101048	None	0.25	1	0.4	4	0.7692307692307693	10	0.23809523809523808	0.7692307692307693	14	10	0	0	0	0.7777777777777778	7	9	1.0	15	0.0	1.0	0.09993332049659417	0.5467697719249941	0.031404966572191176	0.5659428366814258	0.1228937478038239	0.6344636472333253	0.5772767656798403	0.5829234827687296	0	1.0	0.0
3936	0.004814912638587478	0.001416073598664768	0.001416033613239851	0.994596730213745	None	0.3333333333333333	1	0.4444444444444444	4	0.7272727272727273	8	0.2708333333333333	0.7272727272727273	12	8	0	0	0	0.75	6	8	0.8666666666666667	13	0.0	0.8571428571428571	0.09997847090003192	0.50179461420504	0.07298008549639183	0.5000234727523544	0.09990316788390947	0.502894286834893	0.5317343539234277	0.5015707994409849	0	0.3333333333333333	0.0
1641	None	None	None	None	None	0.25	1	0.4	4	0.75	9	0.25925925925925924	0.75	13	9	0	0	0	0.6666666666666666	9	6	0.9333333333333333	14	0.0	1.0	-0.01247148265296273	0.5932784446453397	-0.04539709927201404	0.5190232981186151	0.04349172906015174	0.6044506275151517	0.6308102069465527	0.5726251414251944	0	1.0	0.0
2954	0.005809779552351933	0.0018374636890060138	-0.0005219613076552516	0.9975486514709937	None	0.25	1	0.4	4	0.7692307692307693	10	0.23809523809523808	0.7692307692307693	14	10	0	0	0	0.7777777777777778	7	9	1.0	15	0.0	1.0	0.09904519066893709	0.5228978251399948	0.09999977973408072	0.5000005377256814	0.06687389712859934	0.9313576421337505	0.5651470046880196	0.7109077916710824	0	1.0	0.0
5746	0.0013978084202991956	5.93468111528051e-05	4.2082874900787395e-06	0.9984811137570268	None	0	0	0.3333333333333333	3	0.8181818181818182	9	0.28888888888888886	0.8181818181818182	12	9	0	1	0	0.5555555555555556	5	9	0.8666666666666667	13	1.0	1.0	-0.07198536484942346	0.6713551792833697	-0.08039294179797003	0.5000068950953733	0.26598662053542876	0.5655546561178394	0.8253038992019951	0.5807927051468816	0.0	0	0.0
3627	2.2527472866292655e-08	2.1502461035248268e-08	7.22435681178735e-10	0.9999972104560935	None	0.25	1	0.4	4	0.7692307692307693	10	0.23809523809523808	0.7692307692307693	14	10	0	0	0	0.7777777777777778	7	9	1.0	15	0.0	1.0	0.099010255628846	0.5048841472072363	-0.01736271509819299	0.6533670118852396	2.051975318997321e-09	0.5000336998533835	0.6241311598539473	0.5542476691288099	0	0.8571428571428571	0.0
6834	0.0011288451365482003	0.0002301627475400717	-0.00011442110742509247	0.9986714529878976	None	0.25	1	0.4	4	0.7692307692307693	10	0.23809523809523808	0.7692307692307693	14	10	0	0	0	0.7777777777777778	7	9	1.0	15	0.0	1.0	0.0777205547074847	0.6498964216986998	-0.09976110218097888	0.5	0.07232831021465407	0.6691127422484828	0.6983189302080396	0.6084781322535047	0	0.9285714285714286	0.0
6838	0.012118480784131462	0.006005202047467002	-0.002413725804913604	0.9898986872206028	None	0.25	1	0.4	4	0.7692307692307693	10	0.23809523809523808	0.7692307692307693	14	10	0	0	0	0.7777777777777778	7	9	1.0	15	0.0	1.0	0.40745175480589796	0.6304479912160846	0.32067039076445114	0.5693572948723852	0.05342324545259884	0.5439362794517194	0.8156386738005551	0.5817243522834007	0	1.0	0.0
4349	0.00023095842064477793	6.737224734222632e-06	-8.164413947436327e-07	0.9999961496299503	None	0.25	1	0.4	4	0.75	9	0.25925925925925924	0.75	13	9	0	0	0	0.6666666666666666	6	9	0.9333333333333333	14	0.0	1.0	0.09988590495565298	0.5086571229340744	0.054638025034709006	1.0	0.04545697758758617	0.5779588321259406	0.5823275021084455	1.0	0	0.6153846153846154	0.0
2913	5.5347812502771626e-08	4.789141710408331e-08	2.8212898556750565e-09	0.9999915171659004	None	0	0	0.4444444444444444	8	0.4166666666666667	10	0.4642857142857143	0.041666666666666664	2	1	23	15	0	0.875	8	7	1.7333333333333334	26	0.30612244897959184	1.0	0.17269101336485465	0.5210805920516478	8.009219502487298e-25	0.5	2.048731158107051e-12	0.5000000000051084	0.6929768080349654	0.5070305686294351	1.0	1.0	0.0
1189	None	None	None	None	None	0	0	0.375	3	0.7777777777777778	7	0.34375	0.7777777777777778	10	7	0	0	0	0.5	8	4	0.7333333333333333	11	0.0	0.8571428571428571	0.09999726735462193	0.5000094294431675	0.043521170878593966	0.541649722461935	-0.04726844520601597	0.6398349806884343	0.6498456895847038	0.5614930773118116	0	0	0.0
3466	0.008678956886182816	0.002711165074574481	-0.0015685055779756638	0.9926376505630723	None	0	0	0.4666666666666667	7	0.45	9	0.4583333333333333	0.2	9	4	12	6	0	0.75	8	6	1.4666666666666666	22	0.2608695652173913	0.4444444444444444	-0.09529650000357445	0.6152266436766951	-0.06294290760470743	0.6109811539347729	-0.09284934886616816	0.610694640285268	0.548240895999694	0.6123028545670103	1.0	1.0	0.0
6661	0.004761078797048976	0.00448823142259215	0.004487741624100444	0.9974469733378832	None	0	0	0.42857142857142855	3	0.75	6	0.5555555555555556	0.75	9	6	0	1	0	0.2222222222222222	2	9	0.6666666666666666	10	1.0	1.0	0.09983398704655616	0.5022778078928671	0.16489791676906224	0.5	0.09999424792525828	0.5000418605197345	0.5759909785385284	0.5007732274404334	1.0	0.8888888888888888	0.0
2984	0.0066604000094022805	0.00039700520793340034	-0.00036217960873969506	0.9958033755169082	None	0.25	1	0.4	4	0.7692307692307693	10	0.23809523809523808	0.7692307692307693	14	10	0	0	0	0.7777777777777778	7	9	1.0	15	0.0	1.0	2.0617709901244063e-15	0.5000000000002217	0.09999827566152253	0.5000127437668989	0.0999999120092188	0.507871934610619	0.6157135858169621	0.5026284187475386	0	0	0.0
[truncated: 6,400 more rows]
