# Supplementary material for: Constrained by Design: Influence of Genetic Encodings on Evolved Traits of Robots
Source: Front Robot AI. 2021 Jun 15;8:672379. doi: 10.3389/frobt.2021.672379 (PMC8239187; doi:10.3389/frobt.2021.672379)
Supplement: Supplementary file 2 [file DataSheet1.ZIP › hyperplasticodingrep_plane_2_snapshots_ids.tsv]

generation	robot_id	fitness	novelty	novelty_pop	cons_fitness
145	6900	0.0015433300602330088	None	0.28410161290859826	0.0015433300602330088
145	7113	0.005465043373236295	None	0.05664608679794121	0.005465043373236295
145	7040	0.006370536292389542	None	0.013745912379028374	0.006370536292389542
145	7340	0.0042649424564979305	None	0.0	0.0042649424564979305
145	7334	0.003881321890234209	None	0.0	0.003881321890234209
145	7028	0.00520228762722964	None	0.0	0.00520228762722964
145	7185	-9.804027643277513e-06	None	0.0	-9.804027643277513e-06
145	5158	0.007333640099811829	None	0.0	0.007333640099811829
145	7347	0.012078185187606104	None	0.0	0.012078185187606104
145	7282	5.6367599042415184e-05	None	0.05664608679794121	5.6367599042415184e-05
145	7264	0.002084386727526912	None	0.0	0.002084386727526912
145	6194	0.009385445230305439	None	0.0	0.009385445230305439
145	7319	4.8168856841227264e-08	None	0.0	4.8168856841227264e-08
145	6843	0.006805704346897901	None	0.22116195949089054	0.006805704346897901
145	7217	0.00017109762604747159	None	0.0	0.00017109762604747159
145	7304	0.000982109419083245	None	0.28142466602579425	0.000982109419083245
145	7253	2.7907686482134644e-08	None	0.013745912379028374	2.7907686482134644e-08
145	7259	5.5402143903846246e-05	None	0.0	5.5402143903846246e-05
145	7263	0.008734481634109456	None	0.05664608679794121	0.008734481634109456
145	7166	0.0005542546704684702	None	0.0	0.0005542546704684702
145	6067	0.0042334200910740475	None	0.0	0.0042334200910740475
145	6854	0.010465985863602563	None	0.07666049449912687	0.010465985863602563
145	7174	0.0008886383270535036	None	0.0	0.0008886383270535036
145	6218	0.0025706961536192873	None	0.0	0.0025706961536192873
145	7272	0.0004920471576996318	None	0.0	0.0004920471576996318
145	7302	0.0005806399969180946	None	0.0	0.0005806399969180946
145	7081	0.0061308227768363584	None	0.0	0.0061308227768363584
145	7210	0.004707521250099079	None	0.0	0.004707521250099079
145	5495	0.005928556281747008	None	0.0	0.005928556281747008
145	7274	0.004934845483374948	None	0.0	0.004934845483374948
145	7020	0.006432364120446854	None	0.0	0.006432364120446854
145	7162	0.0004974121970203306	None	0.0	0.0004974121970203306
145	7348	0.00021607611482620106	None	0.0	0.00021607611482620106
145	6931	0.0007176459869413672	None	0.0	0.0007176459869413672
145	7211	0.013499772040171935	None	0.0	0.013499772040171935
145	7115	0.0003076520477815772	None	0.013745912379028374	0.0003076520477815772
145	6545	0.0068528551573958036	None	0.0	0.0068528551573958036
145	7293	0.0009427826657315477	None	0.19007582114055682	0.0009427826657315477
145	7194	0.008134643102054672	None	0.0	0.008134643102054672
145	6913	0.007109359119773235	None	0.0	0.007109359119773235
145	7273	0.003337594237719658	None	0.013745912379028374	0.003337594237719658
145	6951	0.00021712398085855042	None	0.0	0.00021712398085855042
145	6821	0.0036036472936397026	None	0.0	0.0036036472936397026
145	7060	0.00313907359911636	None	0.0	0.00313907359911636
145	6811	0.0039478352183939455	None	0.0	0.0039478352183939455
145	7310	0.0004130419625419745	None	0.0	0.0004130419625419745
145	7243	0.005562666465667951	None	0.0	0.005562666465667951
145	7148	0.005072011050730103	None	0.0	0.005072011050730103
145	7121	0.007623214596290241	None	0.0	0.007623214596290241
145	6853	0.0008157962853313981	None	0.0	0.0008157962853313981
145	6521	0.0056129393962466665	None	0.05664608679794121	0.0056129393962466665
145	7122	0.0009569957329710079	None	0.0	0.0009569957329710079
145	6738	0.004128084703052408	None	0.0	0.004128084703052408
145	7313	0.0028546660474343933	None	0.22116195949089054	0.0028546660474343933
145	7298	0.000554578547727065	None	0.0	0.000554578547727065
145	7350	0.003881385113202061	None	0.0	0.003881385113202061
145	7155	0.009590150129522829	None	0.0	0.009590150129522829
145	7204	1.684523068288778e-05	None	0.0	1.684523068288778e-05
145	7154	0.0009225754317882886	None	0.2563970096978888	0.0009225754317882886
145	6985	0.0022682902233713284	None	0.0	0.0022682902233713284
145	6697	0.0067751982061027855	None	0.013745912379028374	0.0067751982061027855
145	7246	0.0025613977134024473	None	0.0	0.0025613977134024473
145	6991	0.002263146996300582	None	0.0	0.002263146996300582
145	6059	0.005799615248728429	None	0.0	0.005799615248728429
145	7140	0.00029592447539626606	None	0.0	0.00029592447539626606
145	7252	0.004863366448133042	None	0.0	0.004863366448133042
145	7322	0.0025360159602433904	None	0.0	0.0025360159602433904
145	7280	0.00898465464340103	None	0.0	0.00898465464340103
145	6911	0.00024060916314160892	None	0.0	0.00024060916314160892
145	6420	0.008723824076734134	None	0.0	0.008723824076734134
145	7306	0.00012549893920033234	None	0.0	0.00012549893920033234
145	7229	0.008667978323240132	None	0.0	0.008667978323240132
145	7258	0.0014828012101545927	None	0.013745912379028374	0.0014828012101545927
145	7164	0.0015902956540449905	None	0.0	0.0015902956540449905
145	6919	0.0001579388628765215	None	0.05664608679794121	0.0001579388628765215
145	6375	0.005334462742112933	None	0.0	0.005334462742112933
145	7346	1.033638652550571e-06	None	0.15568335756856574	1.033638652550571e-06
145	7006	0.0018920800964433984	None	0.0	0.0018920800964433984
145	6813	0.007818747808974286	None	0.013745912379028374	0.007818747808974286
145	7337	0.0011709453009478366	None	0.0	0.0011709453009478366
145	7234	0.0025714201404948077	None	0.07666049449912687	0.0025714201404948077
145	7224	0.0016881255456553173	None	0.0	0.0016881255456553173
145	7314	-4.69846042339682e-06	None	0.0	-4.69846042339682e-06
145	7271	0.002030332217371861	None	0.22116195949089054	0.002030332217371861
145	7315	0.00027378895074081313	None	0.0	0.00027378895074081313
145	7203	0.009356292089932572	None	0.0	0.009356292089932572
145	7343	0.0035455932903728283	None	0.0	0.0035455932903728283
145	6965	0.0029959235696425074	None	0.0	0.0029959235696425074
145	7139	0.0017036411686381942	None	0.0	0.0017036411686381942
145	7320	0.0033718824891300478	None	0.0	0.0033718824891300478
145	7056	0.012557719382438094	None	0.07666049449912687	0.012557719382438094
145	7089	0.005791415017074956	None	0.0	0.005791415017074956
145	7330	0.005996242576534241	None	0.05664608679794121	0.005996242576534241
145	6638	0.006927229091193853	None	0.0	0.006927229091193853
145	7236	-3.5941016332007334e-05	None	0.0	-3.5941016332007334e-05
145	6293	0.004634891190891139	None	0.0	0.004634891190891139
145	7345	0.0006388957225691506	None	0.0	0.0006388957225691506
145	7287	0.005532006654425945	None	0.0	0.005532006654425945
145	7332	6.014345989289161e-05	None	0.0	6.014345989289161e-05
145	7189	0.0021628932953068765	None	0.0	0.0021628932953068765
143	7119	0.0004843943982841263	None	0.0	0.0004843943982841263
143	6900	0.0015433300602330088	None	0.23553476958255107	0.0015433300602330088
143	7113	0.005465043373236295	None	0.08496913019691181	0.005465043373236295
143	7240	-1.6577119415520636e-08	None	0.2578870299879774	-1.6577119415520636e-08
143	7040	0.006370536292389542	None	0.027491824758056747	0.006370536292389542
143	7028	0.00520228762722964	None	0.0	0.00520228762722964
143	7185	-9.804027643277513e-06	None	0.0	-9.804027643277513e-06
143	5158	0.007333640099811829	None	0.0	0.007333640099811829
143	6194	0.009385445230305439	None	0.0	0.009385445230305439
143	6843	0.006805704346897901	None	0.3323013070619091	0.006805704346897901
143	6981	0.0016680912182213965	None	0.0	0.0016680912182213965
143	7217	0.00017109762604747159	None	0.0	0.00017109762604747159
143	7235	-5.2710888533819575e-05	None	0.0	-5.2710888533819575e-05
143	7112	0.0020345702340673097	None	0.027491824758056747	0.0020345702340673097
143	7103	0.002265182855804714	None	0.0	0.002265182855804714
143	7071	0.0006371062669143625	None	0.17464030663335106	0.0006371062669143625
143	7157	0.00014933958056642175	None	0.0	0.00014933958056642175
143	6883	0.004280731112836759	None	0.0	0.004280731112836759
143	7031	0.004001533832193136	None	0.08496913019691181	0.004001533832193136
143	7166	0.0005542546704684702	None	0.0	0.0005542546704684702
143	6067	0.0042334200910740475	None	0.0	0.0042334200910740475
143	7022	0.009316591181522933	None	0.0	0.009316591181522933
143	6854	0.010465985863602563	None	0.08943724358231468	0.010465985863602563
143	7174	0.0008886383270535036	None	0.0	0.0008886383270535036
143	7042	0.0012303260124282946	None	0.0	0.0012303260124282946
143	6218	0.0025706961536192873	None	0.0	0.0025706961536192873
143	7081	0.0061308227768363584	None	0.0	0.0061308227768363584
143	7210	0.004707521250099079	None	0.0	0.004707521250099079
143	5495	0.005928556281747008	None	0.0	0.005928556281747008
143	7160	0.00012189439597828916	None	0.0	0.00012189439597828916
143	7231	0.001953642440984058	None	0.0	0.001953642440984058
143	7020	0.006432364120446854	None	0.0	0.006432364120446854
143	7162	0.0004974121970203306	None	0.0	0.0004974121970203306
143	6931	0.0007176459869413672	None	0.0	0.0007176459869413672
143	7211	0.013499772040171935	None	0.0	0.013499772040171935
143	7209	0.00034203802592634036	None	0.15476690810936405	0.00034203802592634036
143	7115	0.0003076520477815772	None	0.027491824758056747	0.0003076520477815772
143	6545	0.0068528551573958036	None	0.0	0.0068528551573958036
143	7126	0.0034192984068945314	None	0.0	0.0034192984068945314
143	7194	0.008134643102054672	None	0.0	0.008134643102054672
143	6913	0.007109359119773235	None	0.018981829069395013	0.007109359119773235
143	7172	-4.646196641721245e-06	None	0.0	-4.646196641721245e-06
143	6951	0.00021712398085855042	None	0.0	0.00021712398085855042
143	6821	0.0036036472936397026	None	0.0	0.0036036472936397026
143	7060	0.00313907359911636	None	0.0	0.00313907359911636
143	6811	0.0039478352183939455	None	0.0	0.0039478352183939455
143	7243	0.005562666465667951	None	0.0	0.005562666465667951
143	7148	0.005072011050730103	None	0.018981829069395013	0.005072011050730103
143	7121	0.007623214596290241	None	0.0	0.007623214596290241
143	6853	0.0008157962853313981	None	0.0	0.0008157962853313981
143	6521	0.0056129393962466665	None	0.08496913019691181	0.0056129393962466665
143	7122	0.0009569957329710079	None	0.0	0.0009569957329710079
143	7158	0.0013862430139305688	None	0.0	0.0013862430139305688
143	6738	0.004128084703052408	None	0.0	0.004128084703052408
143	7025	0.0017142415913439589	None	0.0	0.0017142415913439589
143	7155	0.009590150129522829	None	0.0	0.009590150129522829
143	7204	1.684523068288778e-05	None	0.0	1.684523068288778e-05
143	7154	0.0009225754317882886	None	0.25637873026688707	0.0009225754317882886
143	6985	0.0022682902233713284	None	0.0	0.0022682902233713284
143	6697	0.0067751982061027855	None	0.027491824758056747	0.0067751982061027855
143	7246	0.0025613977134024473	None	0.0	0.0025613977134024473
143	6991	0.002263146996300582	None	0.0	0.002263146996300582
143	6059	0.005799615248728429	None	0.0	0.005799615248728429
143	7140	0.00029592447539626606	None	0.0	0.00029592447539626606
143	6911	0.00024060916314160892	None	0.0	0.00024060916314160892
143	6420	0.008723824076734134	None	0.018981829069395013	0.008723824076734134
143	7101	0.00015000710507150208	None	0.0	0.00015000710507150208
143	7229	0.008667978323240132	None	0.0	0.008667978323240132
143	7164	0.0015902956540449905	None	0.0	0.0015902956540449905
143	6919	0.0001579388628765215	None	0.08496913019691181	0.0001579388628765215
143	6375	0.005334462742112933	None	0.0	0.005334462742112933
143	7006	0.0018920800964433984	None	0.0	0.0018920800964433984
143	7226	0.0036605234172098332	None	0.0	0.0036605234172098332
143	6813	0.007818747808974286	None	0.027491824758056747	0.007818747808974286
143	7234	0.0025714201404948077	None	0.08943724358231468	0.0025714201404948077
143	7216	0.009996762586510131	None	0.0	0.009996762586510131
143	5035	0.005960293075045612	None	0.0	0.005960293075045612
143	7224	0.0016881255456553173	None	0.0	0.0016881255456553173
143	7171	0.0009214212579980796	None	0.17464030663335106	0.0009214212579980796
143	7130	-1.8167236491305423e-07	None	0.018981829069395013	-1.8167236491305423e-07
143	7203	0.009356292089932572	None	0.0	0.009356292089932572
143	6997	0.0034328294600249336	None	0.0	0.0034328294600249336
143	6965	0.0029959235696425074	None	0.0	0.0029959235696425074
143	7134	0.0006661549499956616	None	0.16334584182486026	0.0006661549499956616
143	7139	0.0017036411686381942	None	0.018981829069395013	0.0017036411686381942
143	7056	0.012557719382438094	None	0.08943724358231468	0.012557719382438094
143	6710	0.001990890475066609	None	0.0	0.001990890475066609
143	7089	0.005791415017074956	None	0.0	0.005791415017074956
143	7176	0.004070947371688241	None	0.0	0.004070947371688241
143	6638	0.006927229091193853	None	0.0	0.006927229091193853
143	7003	0.0019096546345451326	None	0.027491824758056747	0.0019096546345451326
143	7236	-3.5941016332007334e-05	None	0.0	-3.5941016332007334e-05
143	7051	0.005394721477679027	None	0.0	0.005394721477679027
143	6947	0.004021345334285734	None	0.0	0.004021345334285734
143	6293	0.004634891190891139	None	0.0	0.004634891190891139
143	7223	0.0002417109233542392	None	0.0	0.0002417109233542392
143	7207	0.0001839800983057498	None	0.0	0.0001839800983057498
143	6694	0.0028183052730597342	None	0.15826501643792792	0.0028183052730597342
143	7189	0.0021628932953068765	None	0.0	0.0021628932953068765
143	7247	0.0010201767144383882	None	0.0	0.0010201767144383882
106	5310	0.005488760737844562	None	0.0	0.005488760737844562
106	5212	0.0016412872793147117	None	0.0	0.0016412872793147117
106	4924	0.0013320541515255014	None	0.2522162604937267	0.0013320541515255014
106	5349	0.001503192562708066	None	0.0	0.001503192562708066
106	5140	0.0016808820065757225	None	0.048688211191097154	0.0016808820065757225
106	5158	0.007333640099811829	None	0.0	0.007333640099811829
106	4958	0.002370687945205863	None	0.0	0.002370687945205863
106	5314	0.00012322633334759867	None	0.0	0.00012322633334759867
106	4724	0.00596207474446059	None	0.0	0.00596207474446059
106	5259	4.7508394587386847e-05	None	0.0	4.7508394587386847e-05
106	5018	0.002731628704923616	None	0.0	0.002731628704923616
106	5382	0.004562355478941942	None	0.0	0.004562355478941942
106	5276	0.000484412640313191	None	0.0	0.000484412640313191
106	4818	0.004036262707161242	None	0.0	0.004036262707161242
106	5236	0.006461474930929879	None	0.08496913019691181	0.006461474930929879
106	4727	0.00293598368834713	None	0.0	0.00293598368834713
106	5316	0.00015504476163567067	None	0.0	0.00015504476163567067
106	5184	0.0042078982689312825	None	0.08496913019691181	0.0042078982689312825
106	5060	0.001067605117275082	None	0.0	0.001067605117275082
106	5271	0.000965190575314632	None	0.3957544420044935	0.000965190575314632
106	5398	0.0020263110618040643	None	0.0	0.0020263110618040643
106	5309	0.002499786368832071	None	0.0	0.002499786368832071
106	5376	0.0008106901133207487	None	0.0	0.0008106901133207487
106	5352	1.1495155864006285e-10	None	0.1022139926655025	1.1495155864006285e-10
106	5231	0.007223265297619374	None	0.041237737137085125	0.007223265297619374
106	5366	0.0005092602175596696	None	0.0	0.0005092602175596696
106	5327	0.0010562198993220257	None	0.0	0.0010562198993220257
106	4926	0.0006399844692536942	None	0.0	0.0006399844692536942
106	5320	0.005854964037923821	None	0.0	0.005854964037923821
106	5386	2.4037069730935063e-09	None	0.037248878982151505	2.4037069730935063e-09
106	5030	0.0014559936080327952	None	0.0	0.0014559936080327952
106	5378	-8.0086398791567e-06	None	0.5930927103834716	-8.0086398791567e-06
106	5387	0.001555641668735273	None	0.0	0.001555641668735273
106	5340	0.0016436482448675968	None	0.048688211191097154	0.0016436482448675968
106	5323	0.0005114938264272191	None	0.18196799969346383	0.0005114938264272191
106	5209	0.00012729718102748446	None	0.041237737137085125	0.00012729718102748446
106	5053	0.0039457154630041106	None	0.0	0.0039457154630041106
106	5318	0.00959358987570838	None	0.0	0.00959358987570838
106	5033	0.002534215450091042	None	0.0	0.002534215450091042
106	4353	0.0015103237495338836	None	0.0	0.0015103237495338836
106	5399	-5.919124923879483e-07	None	0.10826080490361305	-5.919124923879483e-07
106	5348	0.0016221385803837016	None	0.0	0.0016221385803837016
106	4865	0.0020548159843621215	None	0.0	0.0020548159843621215
106	5353	-7.468278252934317e-07	None	0.14488952699160823	-7.468278252934317e-07
106	3076	0.002856160941092192	None	0.0	0.002856160941092192
106	5194	0.002246309225784215	None	0.0	0.002246309225784215
106	5380	0.00034471288008159143	None	0.0	0.00034471288008159143
106	5029	0.005220071610996667	None	0.0	0.005220071610996667
106	5383	0.0003796504277932351	None	0.0	0.0003796504277932351
106	5182	0.012872523769137072	None	0.0	0.012872523769137072
106	5294	0.0027425376865332107	None	0.0	0.0027425376865332107
106	5379	0.000594357212013589	None	0.0	0.000594357212013589
106	4407	0.002107429171154412	None	0.0	0.002107429171154412
106	5091	0.0003082567019197762	None	0.1022139926655025	0.0003082567019197762
106	4969	0.0030841201288463686	None	0.0	0.0030841201288463686
106	5355	0.0004542210802623008	None	0.0	0.0004542210802623008
106	5337	0.0038048546587617542	None	0.037248878982151505	0.0038048546587617542
106	5369	0.0006550984508249933	None	0.0	0.0006550984508249933
106	5393	8.498378485193713e-07	None	0.0	8.498378485193713e-07
106	5377	0.00011104989136091742	None	0.0	0.00011104989136091742
106	5391	0.001088996448683156	None	0.0	0.001088996448683156
106	5205	0.002296739384241081	None	0.0	0.002296739384241081
106	5074	0.004122360102359422	None	0.0	0.004122360102359422
106	5372	1.6794405537339271e-09	None	0.0	1.6794405537339271e-09
106	5301	0.0014475010899599372	None	0.0	0.0014475010899599372
106	5198	0.010973017464398487	None	0.0	0.010973017464398487
106	5090	0.004540399819628869	None	0.0	0.004540399819628869
106	5300	0.005280757324212226	None	0.3040090704198768	0.005280757324212226
106	5392	0.00023581797763932785	None	0.037248878982151505	0.00023581797763932785
106	5364	-3.5479606893945807e-06	None	0.0	-3.5479606893945807e-06
106	4788	0.002494700376273761	None	0.0	0.002494700376273761
106	5305	0.002778722597063905	None	0.4187620054480676	0.002778722597063905
106	4811	0.002964265026543218	None	0.041237737137085125	0.002964265026543218
106	4902	0.007498711468170869	None	0.0	0.007498711468170869
106	5395	0.00039584953514122136	None	0.0	0.00039584953514122136
106	3983	0.00803974854569355	None	0.037248878982151505	0.00803974854569355
106	5367	0.003074796372090851	None	0.0	0.003074796372090851
106	4956	0.00028540887892085007	None	0.0	0.00028540887892085007
106	4599	0.0021882360252675607	None	0.0	0.0021882360252675607
106	5357	0.005312149549276464	None	0.0	0.005312149549276464
106	4984	0.0037502761121914127	None	0.0	0.0037502761121914127
106	5159	0.00043346591448103523	None	0.0	0.00043346591448103523
106	5035	0.005960293075045612	None	0.041237737137085125	0.005960293075045612
106	5148	0.0003994326227524004	None	0.0	0.0003994326227524004
106	5015	0.0024415013910600533	None	0.0	0.0024415013910600533
106	4866	0.0027907286278449415	None	0.08496913019691181	0.0027907286278449415
106	5360	0.00017372277778077627	None	0.0	0.00017372277778077627
106	5397	2.1098106757753265e-06	None	0.037248878982151505	2.1098106757753265e-06
106	5258	0.011705494574131867	None	0.0	0.011705494574131867
106	4951	0.0007582441357524574	None	0.0	0.0007582441357524574
106	5160	0.0007301697868280839	None	0.18196799969346383	0.0007301697868280839
106	4644	0.0024113068623594866	None	0.041237737137085125	0.0024113068623594866
106	4613	0.004784557946172205	None	0.1616098441889044	0.004784557946172205
106	5125	0.0027039406500228924	None	0.0	0.0027039406500228924
106	5186	0.004067928576877665	None	0.0	0.004067928576877665
106	4398	0.0020855239788260507	None	0.0	0.0020855239788260507
106	5055	0.0015175517417694775	None	0.0	0.0015175517417694775
106	5336	0.0005005573775616909	None	0.0	0.0005005573775616909
106	4843	0.003027441362581529	None	0.0	0.003027441362581529
106	5254	0.007081641799114066	None	0.0	0.007081641799114066
141	7119	0.0004843943982841263	None	0.0	0.0004843943982841263
141	6900	0.0015433300602330088	None	0.2616939819855002	0.0015433300602330088
141	7113	0.005465043373236295	None	0.042484565098455905	0.005465043373236295
141	7040	0.006370536292389542	None	0.0	0.006370536292389542
141	7028	0.00520228762722964	None	0.0	0.00520228762722964
141	6781	0.0006640638645819525	None	0.2616939819855002	0.0006640638645819525
141	6061	0.0066925173837879305	None	0.0	0.0066925173837879305
141	5158	0.007333640099811829	None	0.0	0.007333640099811829
141	6689	0.011346384607845369	None	0.0	0.011346384607845369
141	7128	0.00023427559111025416	None	0.0	0.00023427559111025416
141	7043	1.4670276775617225e-05	None	0.0	1.4670276775617225e-05
141	6194	0.009385445230305439	None	0.0	0.009385445230305439
141	6843	0.006805704346897901	None	0.3054745286401124	0.006805704346897901
141	6981	0.0016680912182213965	None	0.0	0.0016680912182213965
141	6754	0.0046404948832353245	None	0.0	0.0046404948832353245
141	7026	0.0007264387982859061	None	0.0	0.0007264387982859061
141	7112	0.0020345702340673097	None	0.0	0.0020345702340673097
141	7103	0.002265182855804714	None	0.0	0.002265182855804714
141	6819	0.0045053599787010954	None	0.0	0.0045053599787010954
141	7071	0.0006371062669143625	None	0.2754201987422588	0.0006371062669143625
141	6883	0.004280731112836759	None	0.0	0.004280731112836759
141	7031	0.004001533832193136	None	0.042484565098455905	0.004001533832193136
141	6067	0.0042334200910740475	None	0.0	0.0042334200910740475
141	7116	0.000601969465107215	None	0.0	0.000601969465107215
141	7022	0.009316591181522933	None	0.0	0.009316591181522933
141	6854	0.010465985863602563	None	0.11499074174869033	0.010465985863602563
141	7042	0.0012303260124282946	None	0.0	0.0012303260124282946
141	6218	0.0025706961536192873	None	0.0	0.0025706961536192873
141	7081	0.0061308227768363584	None	0.0	0.0061308227768363584
141	6826	0.003950147129776055	None	0.006955458741585307	0.003950147129776055
141	5495	0.005928556281747008	None	0.0	0.005928556281747008
141	7030	0.0016934406151123836	None	0.06259912867426777	0.0016934406151123836
141	6942	0.0006971236791049393	None	0.0	0.0006971236791049393
141	6910	0.0008878514208583889	None	0.0	0.0008878514208583889
141	7020	0.006432364120446854	None	0.0	0.006432364120446854
141	6931	0.0007176459869413672	None	0.0	0.0007176459869413672
141	7115	0.0003076520477815772	None	0.0	0.0003076520477815772
141	6545	0.0068528551573958036	None	0.0	0.0068528551573958036
141	7126	0.0034192984068945314	None	0.0	0.0034192984068945314
141	6913	0.007109359119773235	None	0.006955458741585307	0.007109359119773235
141	7015	0.003466820803520697	None	0.0	0.003466820803520697
141	6636	0.004725935553279868	None	0.042484565098455905	0.004725935553279868
141	6951	0.00021712398085855042	None	0.0	0.00021712398085855042
141	6821	0.0036036472936397026	None	0.0	0.0036036472936397026
141	7057	-1.4596945236845102e-05	None	0.0	-1.4596945236845102e-05
141	7082	0.002020926851216697	None	0.16726156575692114	0.002020926851216697
141	7060	0.00313907359911636	None	0.0	0.00313907359911636
141	6811	0.0039478352183939455	None	0.0	0.0039478352183939455
141	7148	0.005072011050730103	None	0.006955458741585307	0.005072011050730103
141	7072	0.0003328715469444996	None	0.042484565098455905	0.0003328715469444996
141	7121	0.007623214596290241	None	0.0	0.007623214596290241
141	6853	0.0008157962853313981	None	0.0	0.0008157962853313981
141	7084	0.0003405065439900433	None	0.0	0.0003405065439900433
141	6521	0.0056129393962466665	None	0.042484565098455905	0.0056129393962466665
141	7122	0.0009569957329710079	None	0.0	0.0009569957329710079
141	7052	0.002847089069707466	None	0.0	0.002847089069707466
141	6738	0.004128084703052408	None	0.0	0.004128084703052408
141	7025	0.0017142415913439589	None	0.0	0.0017142415913439589
141	7105	0.0033020245368200907	None	0.0	0.0033020245368200907
141	6985	0.0022682902233713284	None	0.0	0.0022682902233713284
141	6697	0.0067751982061027855	None	0.0	0.0067751982061027855
141	6991	0.002263146996300582	None	0.0	0.002263146996300582
141	6059	0.005799615248728429	None	0.0	0.005799615248728429
141	7140	0.00029592447539626606	None	0.0	0.00029592447539626606
141	7065	-5.470879559862914e-06	None	0.0	-5.470879559862914e-06
141	6708	0.00704245944583737	None	0.0	0.00704245944583737
141	6911	0.00024060916314160892	None	0.0	0.00024060916314160892
141	7117	0.00029507455043629267	None	0.0	0.00029507455043629267
141	7091	9.16910562958135e-06	None	0.0	9.16910562958135e-06
141	6420	0.008723824076734134	None	0.006955458741585307	0.008723824076734134
141	7101	0.00015000710507150208	None	0.0	0.00015000710507150208
141	7131	0.00026108429103018684	None	0.006955458741585307	0.00026108429103018684
141	4811	0.002964265026543218	None	0.0	0.002964265026543218
141	7150	-2.4581986482375974e-05	None	0.0	-2.4581986482375974e-05
141	7143	0.0015285084237339642	None	0.006955458741585307	0.0015285084237339642
141	6815	0.00017369969104136064	None	0.0	0.00017369969104136064
141	6919	0.0001579388628765215	None	0.042484565098455905	0.0001579388628765215
141	6375	0.005334462742112933	None	0.0	0.005334462742112933
141	7006	0.0018920800964433984	None	0.0	0.0018920800964433984
141	7102	0.0010760385689872892	None	0.0	0.0010760385689872892
141	6813	0.007818747808974286	None	0.0	0.007818747808974286
141	5035	0.005960293075045612	None	0.0	0.005960293075045612
141	7130	-1.8167236491305423e-07	None	0.006955458741585307	-1.8167236491305423e-07
141	6997	0.0034328294600249336	None	0.0	0.0034328294600249336
141	6965	0.0029959235696425074	None	0.0	0.0029959235696425074
141	7054	0.0003007234136631577	None	0.0	0.0003007234136631577
141	7134	0.0006661549499956616	None	0.15733453234176029	0.0006661549499956616
141	7139	0.0017036411686381942	None	0.006955458741585307	0.0017036411686381942
141	7036	-4.6765507567992703e-07	None	0.15733453234176029	-4.6765507567992703e-07
141	7056	0.012557719382438094	None	0.11499074174869033	0.012557719382438094
141	6710	0.001990890475066609	None	0.0	0.001990890475066609
141	7078	0.005165127255069799	None	0.0	0.005165127255069799
141	7089	0.005791415017074956	None	0.0	0.005791415017074956
141	6916	4.613373330874119e-05	None	0.3455523843426814	4.613373330874119e-05
141	6638	0.006927229091193853	None	0.0	0.006927229091193853
141	7003	0.0019096546345451326	None	0.0	0.0019096546345451326
141	7051	0.005394721477679027	None	0.0	0.005394721477679027
141	6947	0.004021345334285734	None	0.0	0.004021345334285734
141	6293	0.004634891190891139	None	0.0	0.004634891190891139
141	6694	0.0028183052730597342	None	0.1932974097347599	0.0028183052730597342
72	3147	0.00046466503683762357	None	0.0	0.00046466503683762357
72	3654	0.00047019161675756696	None	0.0	0.00047019161675756696
72	3678	0.0006306378969113721	None	0.0	0.0006306378969113721
72	3624	0.0033036054735904	None	0.1831491495026508	0.0033036054735904
72	3434	0.0005029696235695746	None	0.0	0.0005029696235695746
72	3541	0.00016787714140129034	None	0.23448526687028629	0.00016787714140129034
72	3334	0.0002863372964807724	None	0.08897418674959465	0.0002863372964807724
72	3665	2.135889865529721e-05	None	0.0	2.135889865529721e-05
72	3634	6.259433669544413e-05	None	0.0	6.259433669544413e-05
72	3608	3.4438661159944465e-05	None	0.0	3.4438661159944465e-05
72	3667	0.0012337197313512017	None	0.0	0.0012337197313512017
72	3611	0.0005313089651485021	None	0.09851284648049843	0.0005313089651485021
72	3542	0.002380341504306073	None	0.0	0.002380341504306073
72	3670	0.0005043070660458739	None	0.0	0.0005043070660458739
72	3685	9.910255995732258e-05	None	0.0	9.910255995732258e-05
72	3469	4.289580236173045e-05	None	0.09917715943714449	4.289580236173045e-05
72	3459	0.0002760586545351141	None	0.0	0.0002760586545351141
72	3691	-3.0786248484891653e-06	None	0.18638055825584737	-3.0786248484891653e-06
72	3657	0.00014587202310774493	None	0.0	0.00014587202310774493
72	3644	0.00395347676728495	None	0.0	0.00395347676728495
72	3692	0.000750019804878483	None	0.0	0.000750019804878483
72	3676	0.0001663426709524204	None	0.0	0.0001663426709524204
72	3649	4.156200259108286e-05	None	0.0	4.156200259108286e-05
72	3661	-3.540369363144873e-08	None	0.6313653594655331	-3.540369363144873e-08
72	3577	1.7171971426902476e-05	None	0.0	1.7171971426902476e-05
72	3681	7.854557625328021e-07	None	0.39891735246187326	7.854557625328021e-07
72	3575	0.0005235314646378908	None	0.0	0.0005235314646378908
72	2947	0.0009515820102047246	None	0.7963446784999038	0.0009515820102047246
72	3365	0.0008519086298163102	None	0.09917715943714449	0.0008519086298163102
72	3613	0.0010968870195668245	None	0.0	0.0010968870195668245
72	3645	0.00010434924654463781	None	0.0	0.00010434924654463781
72	3419	0.001511764789312987	None	0.0	0.001511764789312987
72	3324	0.0006077134331193702	None	0.0	0.0006077134331193702
72	3689	0.001197225898820332	None	0.0	0.001197225898820332
72	3635	0.0007783216285184553	None	0.0	0.0007783216285184553
72	3403	0.0009676752596037433	None	0.0	0.0009676752596037433
72	3407	0.0007710332296808332	None	0.0	0.0007710332296808332
72	3490	0.0001050147184026206	None	0.0	0.0001050147184026206
72	3537	0.0007022265029680518	None	0.0	0.0007022265029680518
72	2837	0.000550825804710248	None	0.0	0.000550825804710248
72	3612	3.594406194125012e-08	None	0.0	3.594406194125012e-08
72	3684	0.0006799036622856966	None	0.0	0.0006799036622856966
72	3257	0.0003182939510844345	None	0.25011849171685985	0.0003182939510844345
72	3538	0.003144336673988946	None	0.0	0.003144336673988946
72	3653	0.003200832308026735	None	0.0	0.003200832308026735
72	3588	0.0013756884275940597	None	0.0	0.0013756884275940597
72	3652	0.0005721837665246271	None	0.09851284648049843	0.0005721837665246271
72	3700	0.00026974229125745165	None	0.0	0.00026974229125745165
72	3076	0.002856160941092192	None	0.0	0.002856160941092192
72	3504	2.1197188899885386e-08	None	0.0	2.1197188899885386e-08
72	3063	0.0002920951433263234	None	0.08897418674959465	0.0002920951433263234
72	3425	0.00021338027391372365	None	0.0	0.00021338027391372365
72	3622	0.0002190362728621188	None	0.0	0.0002190362728621188
72	3246	0.0037167272945148305	None	0.20713163555184516	0.0037167272945148305
72	3623	-5.048649444880732e-07	None	0.0	-5.048649444880732e-07
72	3339	0.00015533997577916802	None	0.0	0.00015533997577916802
72	3343	0.0006359569869148774	None	0.0	0.0006359569869148774
72	3614	0.00042230368219192476	None	0.0	0.00042230368219192476
72	3655	-2.748135243260792e-06	None	0.0	-2.748135243260792e-06
72	2569	0.00046936212720779033	None	0.2023452467828027	0.00046936212720779033
72	2971	0.0011692191163845177	None	0.0	0.0011692191163845177
72	3167	0.0005023068609976971	None	0.0	0.0005023068609976971
72	3695	-1.3641935001099483e-08	None	0.0	-1.3641935001099483e-08
72	3677	6.549618626220226e-05	None	0.0	6.549618626220226e-05
72	3415	0.00022883507216627606	None	0.0	0.00022883507216627606
72	3615	0.0016940935756415319	None	0.0	0.0016940935756415319
72	3544	0.0012734416110362805	None	0.0	0.0012734416110362805
72	3682	0.00018502157136451286	None	0.09917715943714449	0.00018502157136451286
72	3506	0.0008822762830120455	None	0.08897418674959465	0.0008822762830120455
72	3688	0.0009388662597623398	None	0.0	0.0009388662597623398
72	3165	0.00033184752458010876	None	0.0	0.00033184752458010876
72	3600	0.00022667569234673715	None	0.0	0.00022667569234673715
72	3314	0.0016328759472066284	None	0.5375277847931081	0.0016328759472066284
72	3697	0.0005746799555984836	None	0.0	0.0005746799555984836
72	3456	0.0002344639395473023	None	0.0	0.0002344639395473023
72	3673	0.001708206534017281	None	0.0	0.001708206534017281
72	3152	0.0010046483676582204	None	0.0	0.0010046483676582204
72	3335	0.00029357423351255543	None	0.0	0.00029357423351255543
72	3557	0.0006085522442321698	None	0.09851284648049843	0.0006085522442321698
72	3662	-7.218316733650024e-05	None	0.0	-7.218316733650024e-05
72	3658	-1.4362526221996522e-06	None	0.0	-1.4362526221996522e-06
72	3696	0.0006146755521719746	None	0.2023452467828027	0.0006146755521719746
72	3000	0.00021368592695054963	None	0.0	0.00021368592695054963
72	3643	0.0005514105408869711	None	0.0	0.0005514105408869711
72	3610	0.0001909755978737798	None	0.0	0.0001909755978737798
72	3592	0.002066241485736592	None	0.0	0.002066241485736592
72	3617	0.0002629452286800412	None	0.09851284648049843	0.0002629452286800412
72	3489	0.004185399142866874	None	0.0	0.004185399142866874
72	3598	0.0040935931899666045	None	0.0	0.0040935931899666045
72	3286	0.002924973506981715	None	0.25011849171685985	0.002924973506981715
72	3686	3.878982843368797e-05	None	0.0	3.878982843368797e-05
72	3521	0.0035446846234879026	None	0.08897418674959465	0.0035446846234879026
72	3486	0.001114800900301041	None	0.0	0.001114800900301041
72	3548	0.0014988305859430396	None	0.0	0.0014988305859430396
72	3552	0.00019787955745683076	None	0.0	0.00019787955745683076
72	3619	0.00011439116902776884	None	0.0	0.00011439116902776884
72	3289	0.0016645442671039718	None	0.0	0.0016645442671039718
72	3487	0.000146467761394195	None	0.2023452467828027	0.000146467761394195
72	3366	0.00026914403595849445	None	0.0	0.00026914403595849445
72	3394	0.002775762213444612	None	0.0	0.002775762213444612
50	2598	-2.4689001442606438e-09	None	0.4170188947246845	-2.4689001442606438e-09
50	2414	None	None	0.24801067245637287	None
50	2448	None	None	0.4324970603203779	None
50	2579	-5.266988150232396e-06	None	0.30076123001776045	-5.266988150232396e-06
50	2584	-2.3011459203851597e-10	None	0.46929396998902817	-2.3011459203851597e-10
50	2160	None	None	0.4680524788370862	None
50	2560	-7.819961747550938e-05	None	0.24801067245637287	-7.819961747550938e-05
50	2554	4.373424978664166e-06	None	0.3733471764688694	4.373424978664166e-06
50	2576	None	None	0.4111081514747378	None
50	2498	None	None	0.4734641792510277	None
50	2558	-1.8551120645006977e-09	None	0.41997484595175516	-1.8551120645006977e-09
50	2556	-0.1	None	0.4208279387518985	-0.1
50	2520	None	None	0.21148282915037936	None
50	2436	None	None	0.31449947326101757	None
50	2568	1.5103532166493683e-07	None	0.2779307388346906	1.5103532166493683e-07
50	2388	None	None	0.3340359674289531	None
50	2505	None	None	0.4865445883669016	None
50	2592	0.0002833770759429485	None	0.3141271621745309	0.0002833770759429485
50	2577	-2.3473730588955073e-07	None	0.23804220365841963	-2.3473730588955073e-07
50	2597	0.00038886027806533247	None	0.27826998519070134	0.00038886027806533247
50	2373	None	None	0.3420471656382209	None
50	2552	8.818906485332716e-08	None	0.46929396998902817	8.818906485332716e-08
50	2571	1.079810437789886e-06	None	0.2915786485899499	1.079810437789886e-06
50	2508	None	None	0.499412628535985	None
50	2426	None	None	0.37491068767937435	None
50	2304	None	None	0.5953416932368525	None
50	2600	0.000301053085164852	None	0.4168014091634129	0.000301053085164852
50	2488	None	None	0.4050611181038061	None
50	2585	3.0475296757112148e-05	None	0.28980037797606484	3.0475296757112148e-05
50	2301	None	None	0.4491586298206435	None
50	2581	-6.098112384963011e-07	None	0.260930584014463	-6.098112384963011e-07
50	2496	None	None	0.43591980275005593	None
50	2356	None	None	0.47408826157489037	None
50	2544	None	None	0.5069371584415936	None
50	2534	None	None	0.35457902084403686	None
50	2596	-1.6978366369676012e-07	None	0.45974609838700325	-1.6978366369676012e-07
50	876	None	None	0.9246916302123145	None
50	2277	None	None	0.37127506419286593	None
50	2315	None	None	0.43187040319930425	None
50	1860	None	None	0.4655224290621077	None
50	2587	0.00017201035629053676	None	0.33615021237266507	0.00017201035629053676
50	2417	None	None	0.36880605835386937	None
50	2557	None	None	0.318214893813039	None
50	2403	None	None	0.5839692029552579	None
50	2594	-0.1	None	0.44733052359008496	-0.1
50	2570	-4.4078612694056483e-10	None	0.21148282915037936	-4.4078612694056483e-10
50	2503	None	None	0.4278165214767771	None
50	2548	None	None	0.4007208914817896	None
50	2595	-1.3945151674549393e-07	None	0.46120470819912435	-1.3945151674549393e-07
50	2589	1.743485691904434e-09	None	0.28891280641950806	1.743485691904434e-09
50	1861	None	None	0.4558606847659525	None
50	2406	None	None	0.44598233627637834	None
50	2305	None	None	0.21148282915037936	None
50	2510	None	None	0.4995671875991691	None
50	2582	3.299506940110898e-08	None	0.3128447767127449	3.299506940110898e-08
50	2578	-1.3467265107996717e-08	None	0.4491425515038725	-1.3467265107996717e-08
50	1180	None	None	0.564591501500279	None
50	2465	None	None	0.33487708724610254	None
50	2433	None	None	0.42749596460657546	None
50	2546	None	None	0.2922851224203612	None
50	2580	None	None	0.27442681196473045	None
50	2434	None	None	0.3584177544025803	None
50	2569	0.00046936212720779033	None	0.33615021237266507	0.00046936212720779033
50	2561	-4.392303387940593e-09	None	0.502692530527094	-4.392303387940593e-09
50	2563	-0.1	None	0.2717929803468072	-0.1
50	2512	None	None	0.3986915165817073	None
50	2260	None	None	0.3544381475280704	None
50	2266	None	None	0.351736619129101	None
50	2575	-3.6042692762938103e-07	None	0.21148282915037936	-3.6042692762938103e-07
50	2499	None	None	0.40640949078675226	None
50	2509	None	None	0.44078590169568443	None
50	2495	None	None	0.42311256934198277	None
50	2555	-2.1565483012143796e-06	None	0.40630448417907994	-2.1565483012143796e-06
50	2500	None	None	0.2716711042048055	None
50	2521	None	None	0.4951947962919454	None
50	2054	None	None	0.4442203382078137	None
50	2335	None	None	0.49298567982802527	None
50	2599	-5.91152576968528e-09	None	0.3543364567163444	-5.91152576968528e-09
50	2513	None	None	0.28980037797606484	None
50	2430	None	None	0.49942300372129217	None
50	1969	None	None	0.3928289994214299	None
50	2551	None	None	0.4197583668196271	None
50	1812	None	None	0.3917107301839462	None
50	2574	-3.201899931535569e-05	None	0.4138662244558069	-3.201899931535569e-05
50	591	None	None	0.49942300372129217	None
50	2393	None	None	0.4033748135216852	None
50	2530	None	None	0.4197872191244193	None
50	2567	3.328183419621373e-06	None	0.3178356346452542	3.328183419621373e-06
50	2527	None	None	0.4596243410405603	None
50	2586	-0.1	None	0.41696418959220355	-0.1
50	1946	None	None	0.4525217704575214	None
50	2591	-1.3896998847699028e-09	None	0.4341253737459089	-1.3896998847699028e-09
50	2573	-6.019505562119539e-10	None	0.28980037797606484	-6.019505562119539e-10
50	2593	-7.161262432728353e-08	None	0.260930584014463	-7.161262432728353e-08
50	2537	None	None	0.2922851224203612	None
50	2590	5.292634563106134e-07	None	0.21148282915037936	5.292634563106134e-07
50	2515	None	None	0.4995671875991691	None
50	2562	2.160613082349199e-06	None	0.260930584014463	2.160613082349199e-06
50	2572	-0.1	None	0.32405371252908105	-0.1
50	2583	1.699007623382534e-08	None	0.2906735286632933	1.699007623382534e-08
74	3724	9.311337847296608e-06	None	0.0	9.311337847296608e-06
74	3734	4.7786350407975566e-09	None	0.0	4.7786350407975566e-09
74	3147	0.00046466503683762357	None	0.0	0.00046466503683762357
74	3654	0.00047019161675756696	None	0.0	0.00047019161675756696
74	3678	0.0006306378969113721	None	0.0	0.0006306378969113721
74	3731	9.150147885847049e-05	None	0.0	9.150147885847049e-05
74	3717	0.0004997709095767871	None	0.0	0.0004997709095767871
74	3769	0.002309409205331035	None	0.0	0.002309409205331035
74	3729	0.00032640424280121807	None	0.0	0.00032640424280121807
74	3730	0.00023426299264274415	None	0.0	0.00023426299264274415
74	3624	0.0033036054735904	None	0.21913970370167718	0.0033036054735904
74	3765	-7.468509037361103e-05	None	0.0	-7.468509037361103e-05
74	3434	0.0005029696235695746	None	0.0	0.0005029696235695746
74	3334	0.0002863372964807724	None	0.05110699633275125	0.0002863372964807724
74	3753	-8.364270788634089e-05	None	0.0	-8.364270788634089e-05
74	3761	0.0009848630370898987	None	0.0	0.0009848630370898987
74	3634	6.259433669544413e-05	None	0.0	6.259433669544413e-05
74	3667	0.0012337197313512017	None	0.0	0.0012337197313512017
74	3611	0.0005313089651485021	None	0.1681694408510269	0.0005313089651485021
74	3542	0.002380341504306073	None	0.0	0.002380341504306073
74	3670	0.0005043070660458739	None	0.0	0.0005043070660458739
74	3469	4.289580236173045e-05	None	0.11735673099209168	4.289580236173045e-05
74	3657	0.00014587202310774493	None	0.0	0.00014587202310774493
74	3644	0.00395347676728495	None	0.0	0.00395347676728495
74	3692	0.000750019804878483	None	0.0	0.000750019804878483
74	3676	0.0001663426709524204	None	0.0	0.0001663426709524204
74	3649	4.156200259108286e-05	None	0.0	4.156200259108286e-05
74	3773	4.3279741081567644e-05	None	0.0	4.3279741081567644e-05
74	3575	0.0005235314646378908	None	0.0	0.0005235314646378908
74	2947	0.0009515820102047246	None	0.987691659361794	0.0009515820102047246
74	3772	1.961437371510222e-05	None	0.0	1.961437371510222e-05
74	3365	0.0008519086298163102	None	0.11735673099209168	0.0008519086298163102
74	3419	0.001511764789312987	None	0.0	0.001511764789312987
74	3324	0.0006077134331193702	None	0.0	0.0006077134331193702
74	3689	0.001197225898820332	None	0.0	0.001197225898820332
74	3403	0.0009676752596037433	None	0.0	0.0009676752596037433
74	3407	0.0007710332296808332	None	0.0	0.0007710332296808332
74	3754	0.0004344873819854323	None	0.0	0.0004344873819854323
74	3490	0.0001050147184026206	None	0.0	0.0001050147184026206
74	3537	0.0007022265029680518	None	0.0	0.0007022265029680518
74	2837	0.000550825804710248	None	0.0	0.000550825804710248
74	3684	0.0006799036622856966	None	0.0	0.0006799036622856966
74	3752	2.067088526019476e-06	None	0.0	2.067088526019476e-06
74	3749	0.0007360021295023417	None	0.0	0.0007360021295023417
74	3257	0.0003182939510844345	None	0.2681526483174082	0.0003182939510844345
74	3728	1.4944449844225781e-09	None	0.11735673099209168	1.4944449844225781e-09
74	3763	1.2406613320387384e-08	None	0.0	1.2406613320387384e-08
74	3756	-4.34436474853614e-05	None	0.0	-4.34436474853614e-05
74	3538	0.003144336673988946	None	0.0	0.003144336673988946
74	3588	0.0013756884275940597	None	0.0	0.0013756884275940597
74	3652	0.0005721837665246271	None	0.1681694408510269	0.0005721837665246271
74	3076	0.002856160941092192	None	0.0	0.002856160941092192
74	3063	0.0002920951433263234	None	0.05110699633275125	0.0002920951433263234
74	3425	0.00021338027391372365	None	0.0	0.00021338027391372365
74	3246	0.0037167272945148305	None	0.25141301271530164	0.0037167272945148305
74	3623	-5.048649444880732e-07	None	0.0	-5.048649444880732e-07
74	3706	-2.9870341238083725e-09	None	0.1490068642493422	-2.9870341238083725e-09
74	3748	0.0004250629804179054	None	0.0	0.0004250629804179054
74	3339	0.00015533997577916802	None	0.0	0.00015533997577916802
74	3796	0.0021515224810624576	None	0.0	0.0021515224810624576
74	3702	0.0017302348077696378	None	0.0	0.0017302348077696378
74	3770	1.98816234742021e-06	None	0.0	1.98816234742021e-06
74	3793	0.00023719864892938762	None	0.0	0.00023719864892938762
74	2971	0.0011692191163845177	None	0.0	0.0011692191163845177
74	3167	0.0005023068609976971	None	0.0	0.0005023068609976971
74	3695	-1.3641935001099483e-08	None	0.0	-1.3641935001099483e-08
74	3744	7.693238088911183e-07	None	0.0	7.693238088911183e-07
74	3415	0.00022883507216627606	None	0.0	0.00022883507216627606
74	3776	0.0007920687045511441	None	0.0	0.0007920687045511441
74	3544	0.0012734416110362805	None	0.0	0.0012734416110362805
74	3506	0.0008822762830120455	None	0.05110699633275125	0.0008822762830120455
74	3784	5.8161181695686926e-05	None	0.1490068642493422	5.8161181695686926e-05
74	3740	0.00029725201837195735	None	0.0	0.00029725201837195735
74	3738	0.000638273399845413	None	0.0	0.000638273399845413
74	3165	0.00033184752458010876	None	0.0	0.00033184752458010876
74	3600	0.00022667569234673715	None	0.0	0.00022667569234673715
74	3314	0.0016328759472066284	None	0.7350750777453361	0.0016328759472066284
74	3716	-7.684006731174875e-06	None	0.0	-7.684006731174875e-06
74	3152	0.0010046483676582204	None	0.0	0.0010046483676582204
74	3723	0.000843449027873877	None	0.27565930167242514	0.000843449027873877
74	3786	0.0005610238860079569	None	0.0	0.0005610238860079569
74	3778	-1.0957471931039712e-05	None	0.0	-1.0957471931039712e-05
74	3557	0.0006085522442321698	None	0.1681694408510269	0.0006085522442321698
74	3707	0.0016811324791334438	None	0.0	0.0016811324791334438
74	3711	0.00121388947945291	None	0.0	0.00121388947945291
74	3764	8.491821656400198e-05	None	0.0	8.491821656400198e-05
74	3791	-2.799936315436558e-06	None	0.0	-2.799936315436558e-06
74	3643	0.0005514105408869711	None	0.0	0.0005514105408869711
74	3777	0.00015274687368990953	None	0.05110699633275125	0.00015274687368990953
74	3794	9.129925150016112e-07	None	0.0	9.129925150016112e-07
74	3610	0.0001909755978737798	None	0.0	0.0001909755978737798
74	3489	0.004185399142866874	None	0.0	0.004185399142866874
74	3598	0.0040935931899666045	None	0.0	0.0040935931899666045
74	3722	0.0005617486087583331	None	0.0	0.0005617486087583331
74	3486	0.001114800900301041	None	0.0	0.001114800900301041
74	3619	0.00011439116902776884	None	0.0	0.00011439116902776884
74	3289	0.0016645442671039718	None	0.0	0.0016645442671039718
74	3487	0.000146467761394195	None	0.2621668345484032	0.000146467761394195
74	3366	0.00026914403595849445	None	0.0	0.00026914403595849445
74	3394	0.002775762213444612	None	0.0	0.002775762213444612
60	3040	1.0921588878139485e-05	None	0.3362165196734062	1.0921588878139485e-05
60	3049	4.54883174236268e-08	None	0.33941489021559124	4.54883174236268e-08
60	3058	0.00030397932536786916	None	0.4292764876922356	0.00030397932536786916
60	3067	0.00013836758360035053	None	0.10558715700297902	0.00013836758360035053
60	3094	0.0002871061202089775	None	0.0	0.0002871061202089775
60	2776	3.612516344859253e-05	None	0.30529565647541396	3.612516344859253e-05
60	2629	4.045025640361701e-07	None	0.1188346173840646	4.045025640361701e-07
60	2986	1.030264773095012e-05	None	0.08160769787011296	1.030264773095012e-05
60	2554	4.373424978664166e-06	None	0.5308888063822017	4.373424978664166e-06
60	2960	2.018290611908624e-05	None	0.24799294963915522	2.018290611908624e-05
60	2759	2.5815692120028087e-07	None	0.5082363215314221	2.5815692120028087e-07
60	2951	6.1810269081625e-07	None	0.32780472328363797	6.1810269081625e-07
60	2707	1.6867360954355463e-06	None	0.5384866038141369	1.6867360954355463e-06
60	3080	0.00022189950114205793	None	0.47110136555129545	0.00022189950114205793
60	3018	9.345031367025517e-07	None	0.0	9.345031367025517e-07
60	2880	0.0003311712183908658	None	0.1687771222744146	0.0003311712183908658
60	2801	3.8845108087952954e-05	None	0.27623545154267887	3.8845108087952954e-05
60	2937	5.587545780622253e-07	None	0.0	5.587545780622253e-07
60	2870	3.5944813383360796e-07	None	0.0	3.5944813383360796e-07
60	2996	0.000474062870001001	None	0.0	0.000474062870001001
60	2964	1.368618671437269e-07	None	0.07610317298281766	1.368618671437269e-07
60	3053	-1.7037312698528325e-06	None	0.0	-1.7037312698528325e-06
60	2858	1.4661599648162023e-09	None	0.5491937077440439	1.4661599648162023e-09
60	3007	-4.7082033006527634e-07	None	0.0	-4.7082033006527634e-07
60	3087	3.5027917460983995e-06	None	0.10501687759157996	3.5027917460983995e-06
60	3078	0.0003396336714125672	None	0.0	0.0003396336714125672
60	2641	8.082732721404105e-05	None	0.2741113081178218	8.082732721404105e-05
60	2835	0.00010726884949615799	None	0.0	0.00010726884949615799
60	2947	0.0009515820102047246	None	0.3015427159649108	0.0009515820102047246
60	2943	-1.0650411987505774e-08	None	0.30529565647541396	-1.0650411987505774e-08
60	2983	7.067170292438477e-05	None	0.3222077128366626	7.067170292438477e-05
60	3015	1.9387975625886393e-05	None	0.27623545154267887	1.9387975625886393e-05
60	2842	0.0010692380452663258	None	0.10558715700297902	0.0010692380452663258
60	2775	0.00022482816224459118	None	0.26042757264208355	0.00022482816224459118
60	3092	-8.948578615875645e-09	None	0.06901900440754637	-8.948578615875645e-09
60	3089	5.5800950039696924e-05	None	0.39273046377257487	5.5800950039696924e-05
60	2765	1.4053042125776159e-05	None	0.10558715700297902	1.4053042125776159e-05
60	2837	0.000550825804710248	None	0.0	0.000550825804710248
60	2587	0.00017201035629053676	None	0.08160769787011296	0.00017201035629053676
60	3025	-1.2333536469721017e-11	None	0.2356011329583298	-1.2333536469721017e-11
60	2706	0.00030689315900651827	None	0.4100276698789661	0.00030689315900651827
60	3100	-2.1669248157912134e-09	None	0.3176060327245699	-2.1669248157912134e-09
60	3076	0.002856160941092192	None	0.0	0.002856160941092192
60	3014	0.0005042026551647929	None	0.14912792246679368	0.0005042026551647929
60	3010	2.4434164319103185e-05	None	0.0	2.4434164319103185e-05
60	2611	9.559701068122034e-07	None	0.22356684927323264	9.559701068122034e-07
60	2741	2.8019764429393806e-06	None	0.3071820506944004	2.8019764429393806e-06
60	2950	4.887460853315604e-06	None	0.3952276643017323	4.887460853315604e-06
60	3083	0.00012634540018817612	None	0.10501687759157996	0.00012634540018817612
60	3019	0.0010598089129270315	None	0.0	0.0010598089129270315
60	3063	0.0002920951433263234	None	0.1236011638662829	0.0002920951433263234
60	2852	5.6532585610040935e-05	None	0.037963658138790025	5.6532585610040935e-05
60	3005	3.4316431229373555e-05	None	0.2999189138934961	3.4316431229373555e-05
60	3061	-4.984891973331434e-09	None	0.27623545154267887	-4.984891973331434e-09
60	2972	0.00016037833731069682	None	0.07610317298281766	0.00016037833731069682
60	3043	8.359635782584638e-07	None	0.0	8.359635782584638e-07
60	2569	0.00046936212720779033	None	0.08160769787011296	0.00046936212720779033
60	2856	0.00031221304946966744	None	0.3111748556250079	0.00031221304946966744
60	2859	0.0001734541558471615	None	0.037963658138790025	0.0001734541558471615
60	2987	3.365246991381962e-05	None	0.08160769787011296	3.365246991381962e-05
60	2726	0.0001857383580304076	None	0.1656853859026435	0.0001857383580304076
60	2861	0.0013043242580348076	None	0.0	0.0013043242580348076
60	2971	0.0011692191163845177	None	0.0	0.0011692191163845177
60	3068	-1.1821617685834011e-08	None	0.6598743630413739	-1.1821617685834011e-08
60	2888	6.061515907356153e-05	None	0.41929040280846896	6.061515907356153e-05
60	2994	0.00013328779651962654	None	0.5393648645386617	0.00013328779651962654
60	3042	0.00016434491343264403	None	0.0	0.00016434491343264403
60	3055	7.6851266674057e-05	None	0.3256502100769409	7.6851266674057e-05
60	2774	4.159175533187621e-07	None	0.5670477490658353	4.159175533187621e-07
60	2901	3.600346421969482e-07	None	0.0	3.600346421969482e-07
60	3004	0.00016971990091737185	None	0.10529557173152497	0.00016971990091737185
60	2894	6.875969843662537e-05	None	0.0	6.875969843662537e-05
60	3016	0.0018418186273366944	None	0.43372534056473916	0.0018418186273366944
60	2873	4.1497304997166966e-05	None	0.30529565647541396	4.1497304997166966e-05
60	2995	4.3499545346530954e-07	None	0.037963658138790025	4.3499545346530954e-07
60	2693	5.341066795837506e-07	None	0.3311738167786567	5.341066795837506e-07
60	2819	0.00025484861637328185	None	0.33751106001518416	0.00025484861637328185
60	3090	-1.6787230804311095e-05	None	0.10558715700297902	-1.6787230804311095e-05
60	3000	0.00021368592695054963	None	0.037963658138790025	0.00021368592695054963
60	2850	-8.500325308950767e-10	None	0.9168052328889813	-8.500325308950767e-10
60	3001	2.593808665163472e-06	None	0.0	2.593808665163472e-06
60	2921	-1.866154913236101e-11	None	0.0	-1.866154913236101e-11
60	3062	-5.189909541957124e-08	None	0.4938058107217696	-5.189909541957124e-08
60	2913	2.8212898556750565e-09	None	0.42047826141839695	2.8212898556750565e-09
60	2899	0.00045188255301901125	None	0.10558715700297902	0.00045188255301901125
60	3051	-1.8542121278658682e-06	None	0.037963658138790025	-1.8542121278658682e-06
60	3052	-1.7569251469362588e-07	None	0.10529557173152497	-1.7569251469362588e-07
60	2792	3.327843654658016e-07	None	0.6459727296400353	3.327843654658016e-07
60	2722	-1.7102601578562466e-09	None	0.4518444766156017	-1.7102601578562466e-09
60	3030	1.3244413684400552e-05	None	0.34034717169408096	1.3244413684400552e-05
60	3084	5.625023896378377e-07	None	0.06901900440754637	5.625023896378377e-07
60	3033	0.0024797711606377917	None	0.08160769787011296	0.0024797711606377917
60	2956	0.0012918585071171596	None	0.0	0.0012918585071171596
60	2981	5.3637713705003064e-05	None	0.08160769787011296	5.3637713705003064e-05
60	2845	0.00025942387905095567	None	0.0	0.00025942387905095567
60	2812	2.26247537342589e-06	None	0.0	2.26247537342589e-06
60	2883	0.00019729432451512773	None	0.3076042002394964	0.00019729432451512773
60	2562	2.160613082349199e-06	None	0.1687771222744146	2.160613082349199e-06
60	2684	0.00025467834681076	None	0.07610317298281766	0.00025467834681076
60	2691	6.047802689251628e-05	None	0.07610317298281766	6.047802689251628e-05
109	5404	0.0008952281632079019	None	0.041237737137085125	0.0008952281632079019
109	5310	0.005488760737844562	None	0.0	0.005488760737844562
109	5521	0.0011269189783864827	None	0.0	0.0011269189783864827
109	4924	0.0013320541515255014	None	0.11633834530698994	0.0013320541515255014
109	5349	0.001503192562708066	None	0.0	0.001503192562708066
109	5435	0.004466271276211124	None	0.10629829581999062	0.004466271276211124
109	5158	0.007333640099811829	None	0.0	0.007333640099811829
109	5515	-3.393538842920684e-05	None	0.0	-3.393538842920684e-05
109	4958	0.002370687945205863	None	0.0	0.002370687945205863
109	5314	0.00012322633334759867	None	0.0	0.00012322633334759867
109	4724	0.00596207474446059	None	0.0	0.00596207474446059
109	5461	0.0003244938126969035	None	0.33493572030417906	0.0003244938126969035
109	5382	0.004562355478941942	None	0.0	0.004562355478941942
109	5440	0.006744177437782237	None	0.041237737137085125	0.006744177437782237
109	5457	0.002043587734118602	None	0.048688211191097154	0.002043587734118602
109	5513	0.003559745343287621	None	0.0	0.003559745343287621
109	5276	0.000484412640313191	None	0.0	0.000484412640313191
109	5524	0.0011925426691137618	None	0.0	0.0011925426691137618
109	5236	0.006461474930929879	None	0.11329217359588242	0.006461474930929879
109	4727	0.00293598368834713	None	0.0	0.00293598368834713
109	5184	0.0042078982689312825	None	0.11329217359588242	0.0042078982689312825
109	5526	0.002006870846216241	None	0.048688211191097154	0.002006870846216241
109	5398	0.0020263110618040643	None	0.0	0.0020263110618040643
109	5352	1.1495155864006285e-10	None	0.08943724358231468	1.1495155864006285e-10
109	5231	0.007223265297619374	None	0.041237737137085125	0.007223265297619374
109	5416	0.005219589016020319	None	0.0	0.005219589016020319
109	5495	0.005928556281747008	None	0.0	0.005928556281747008
109	5547	-6.864484817522071e-06	None	0.05811704431735738	-6.864484817522071e-06
109	5327	0.0010562198993220257	None	0.0	0.0010562198993220257
109	5320	0.005854964037923821	None	0.0	0.005854964037923821
109	5401	0.002174170454476446	None	0.041237737137085125	0.002174170454476446
109	5503	0.0017280592639036909	None	0.0	0.0017280592639036909
109	5030	0.0014559936080327952	None	0.0	0.0014559936080327952
109	5340	0.0016436482448675968	None	0.048688211191097154	0.0016436482448675968
109	5546	0.0007837977458237497	None	0.11329217359588242	0.0007837977458237497
109	5535	0.0012624932546703815	None	0.0	0.0012624932546703815
109	5053	0.0039457154630041106	None	0.0	0.0039457154630041106
109	5318	0.00959358987570838	None	0.0	0.00959358987570838
109	5033	0.002534215450091042	None	0.0	0.002534215450091042
109	4353	0.0015103237495338836	None	0.0	0.0015103237495338836
109	5466	1.8887114003310128e-08	None	0.11633834530698994	1.8887114003310128e-08
109	5530	0.005222501717606619	None	0.0	0.005222501717606619
109	5550	-6.5053727751902415e-06	None	0.0	-6.5053727751902415e-06
109	5502	-1.8118032735457096e-07	None	0.08943724358231468	-1.8118032735457096e-07
109	5399	-5.919124923879483e-07	None	0.10629829581999062	-5.919124923879483e-07
109	5533	-5.025026835856344e-05	None	0.0	-5.025026835856344e-05
109	5531	0.002002097222900581	None	0.041237737137085125	0.002002097222900581
109	5465	0.0016440969841055354	None	0.0	0.0016440969841055354
109	4865	0.0020548159843621215	None	0.0	0.0020548159843621215
109	3076	0.002856160941092192	None	0.0	0.002856160941092192
109	5194	0.002246309225784215	None	0.0	0.002246309225784215
109	5380	0.00034471288008159143	None	0.0	0.00034471288008159143
109	5029	0.005220071610996667	None	0.0	0.005220071610996667
109	5182	0.012872523769137072	None	0.0	0.012872523769137072
109	5294	0.0027425376865332107	None	0.0	0.0027425376865332107
109	4407	0.002107429171154412	None	0.0	0.002107429171154412
109	5517	0.0034903306423599676	None	0.0	0.0034903306423599676
109	5504	0.0033827451145622437	None	0.11633834530698994	0.0033827451145622437
109	4969	0.0030841201288463686	None	0.0	0.0030841201288463686
109	5337	0.0038048546587617542	None	0.05811704431735738	0.0038048546587617542
109	5450	0.0008663517437294836	None	0.1477810301934305	0.0008663517437294836
109	5518	0.0034104957858612024	None	0.0	0.0034104957858612024
109	5478	0.00011774414732127276	None	0.3824077656300825	0.00011774414732127276
109	5205	0.002296739384241081	None	0.0	0.002296739384241081
109	5509	0.0008247790984151291	None	0.0	0.0008247790984151291
109	5544	0.0003788486039253431	None	0.05811704431735738	0.0003788486039253431
109	5464	9.442527385377906e-06	None	0.0	9.442527385377906e-06
109	5410	0.00124403073957506	None	0.05811704431735738	0.00124403073957506
109	5198	0.010973017464398487	None	0.0	0.010973017464398487
109	5300	0.005280757324212226	None	0.1499649031967516	0.005280757324212226
109	5511	0.001558494446674239	None	0.0	0.001558494446674239
109	4788	0.002494700376273761	None	0.0	0.002494700376273761
109	5305	0.002778722597063905	None	0.373051344860774	0.002778722597063905
109	5452	0.0033429941236708706	None	0.3056071775245159	0.0033429941236708706
109	4811	0.002964265026543218	None	0.041237737137085125	0.002964265026543218
109	4902	0.007498711468170869	None	0.0	0.007498711468170869
109	3983	0.00803974854569355	None	0.05811704431735738	0.00803974854569355
109	5367	0.003074796372090851	None	0.0	0.003074796372090851
109	4599	0.0021882360252675607	None	0.0	0.0021882360252675607
109	5357	0.005312149549276464	None	0.0	0.005312149549276464
109	5458	0.00044970580207665553	None	0.1307235672528964	0.00044970580207665553
109	5520	0.00015617206423082175	None	0.0	0.00015617206423082175
109	5505	7.416355969654361e-08	None	0.0	7.416355969654361e-08
109	5549	0.0034505465637721987	None	0.05811704431735738	0.0034505465637721987
109	5035	0.005960293075045612	None	0.041237737137085125	0.005960293075045612
109	5148	0.0003994326227524004	None	0.0	0.0003994326227524004
109	5497	0.0018519405749374406	None	0.0	0.0018519405749374406
109	5486	0.0021996607577866325	None	0.0	0.0021996607577866325
109	5439	0.0010969054704246697	None	0.0	0.0010969054704246697
109	5258	0.011705494574131867	None	0.0	0.011705494574131867
109	5537	-3.232683500060963e-05	None	0.0	-3.232683500060963e-05
109	5456	0.0007343577720627112	None	0.0	0.0007343577720627112
109	5186	0.004067928576877665	None	0.0	0.004067928576877665
109	5536	0.00010896333909397959	None	0.0	0.00010896333909397959
109	5407	5.0386624736559786e-08	None	0.0	5.0386624736559786e-08
109	5055	0.0015175517417694775	None	0.0	0.0015175517417694775
109	4843	0.003027441362581529	None	0.0	0.003027441362581529
109	5492	1.4281673181945872e-06	None	0.0	1.4281673181945872e-06
109	5481	0.003070959737987352	None	0.0	0.003070959737987352
109	5254	0.007081641799114066	None	0.0	0.007081641799114066
110	5404	0.0008952281632079019	None	0.054983649516113495	0.0008952281632079019
110	5310	0.005488760737844562	None	0.0	0.005488760737844562
110	5521	0.0011269189783864827	None	0.0	0.0011269189783864827
110	5568	2.7983006834472364e-06	None	0.0	2.7983006834472364e-06
110	5435	0.004466271276211124	None	0.07805643379275809	0.004466271276211124
110	5158	0.007333640099811829	None	0.0	0.007333640099811829
110	4958	0.002370687945205863	None	0.0	0.002370687945205863
110	4724	0.00596207474446059	None	0.0	0.00596207474446059
110	5382	0.004562355478941942	None	0.0	0.004562355478941942
110	5440	0.006744177437782237	None	0.054983649516113495	0.006744177437782237
110	5457	0.002043587734118602	None	0.05564366993268246	0.002043587734118602
110	5513	0.003559745343287621	None	0.0	0.003559745343287621
110	5524	0.0011925426691137618	None	0.0	0.0011925426691137618
110	5579	0.0002284910331459106	None	0.0	0.0002284910331459106
110	5236	0.006461474930929879	None	0.09913065189639711	0.006461474930929879
110	4727	0.00293598368834713	None	0.0	0.00293598368834713
110	5184	0.0042078982689312825	None	0.09913065189639711	0.0042078982689312825
110	5526	0.002006870846216241	None	0.05564366993268246	0.002006870846216241
110	5398	0.0020263110618040643	None	0.0	0.0020263110618040643
110	5231	0.007223265297619374	None	0.054983649516113495	0.007223265297619374
110	5416	0.005219589016020319	None	0.0	0.005219589016020319
110	5495	0.005928556281747008	None	0.0	0.005928556281747008
110	5327	0.0010562198993220257	None	0.0	0.0010562198993220257
110	5584	0.0002636992475854706	None	0.0	0.0002636992475854706
110	5559	-1.352447319802171e-05	None	0.0	-1.352447319802171e-05
110	5320	0.005854964037923821	None	0.0	0.005854964037923821
110	5552	0.012531510624921735	None	0.0	0.012531510624921735
110	5030	0.0014559936080327952	None	0.0	0.0014559936080327952
110	5340	0.0016436482448675968	None	0.05564366993268246	0.0016436482448675968
110	5557	-6.525452374110405e-07	None	0.0	-6.525452374110405e-07
110	5546	0.0007837977458237497	None	0.09913065189639711	0.0007837977458237497
110	5600	1.6907595916445534e-10	None	0.0	1.6907595916445534e-10
110	5590	0.002040948176549519	None	0.0	0.002040948176549519
110	5053	0.0039457154630041106	None	0.0	0.0039457154630041106
110	5318	0.00959358987570838	None	0.0	0.00959358987570838
110	5033	0.002534215450091042	None	0.0	0.002534215450091042
110	4353	0.0015103237495338836	None	0.0	0.0015103237495338836
110	5466	1.8887114003310128e-08	None	0.2223054666109264	1.8887114003310128e-08
110	5530	0.005222501717606619	None	0.0	0.005222501717606619
110	5591	0.001528302588145889	None	0.0	0.001528302588145889
110	5551	0.0029363743263141995	None	0.02927116267228428	0.0029363743263141995
110	5502	-1.8118032735457096e-07	None	0.06388374541593907	-1.8118032735457096e-07
110	5533	-5.025026835856344e-05	None	0.0	-5.025026835856344e-05
110	5577	-2.9686030075182252e-08	None	0.06388374541593907	-2.9686030075182252e-08
110	5531	0.002002097222900581	None	0.054983649516113495	0.002002097222900581
110	5465	0.0016440969841055354	None	0.0	0.0016440969841055354
110	4865	0.0020548159843621215	None	0.0	0.0020548159843621215
110	5597	0.00022674282613849406	None	0.0	0.00022674282613849406
110	5194	0.002246309225784215	None	0.0	0.002246309225784215
110	5029	0.005220071610996667	None	0.0	0.005220071610996667
110	5588	0.0005733601225244077	None	0.0	0.0005733601225244077
110	5182	0.012872523769137072	None	0.0	0.012872523769137072
110	5592	0.0016379215244626988	None	0.0	0.0016379215244626988
110	4407	0.002107429171154412	None	0.0	0.002107429171154412
110	5517	0.0034903306423599676	None	0.0	0.0034903306423599676
110	4969	0.0030841201288463686	None	0.0	0.0030841201288463686
110	5337	0.0038048546587617542	None	0.02927116267228428	0.0038048546587617542
110	5593	0.0024255420704966234	None	0.0	0.0024255420704966234
110	5599	-1.8275552288566833e-06	None	0.0	-1.8275552288566833e-06
110	5563	4.98117574608731e-07	None	0.0	4.98117574608731e-07
110	5450	0.0008663517437294836	None	0.17014874178291767	0.0008663517437294836
110	5518	0.0034104957858612024	None	0.0	0.0034104957858612024
110	5585	0.009193158560870746	None	0.0	0.009193158560870746
110	5205	0.002296739384241081	None	0.0	0.002296739384241081
110	5509	0.0008247790984151291	None	0.0	0.0008247790984151291
110	5410	0.00124403073957506	None	0.02927116267228428	0.00124403073957506
110	5198	0.010973017464398487	None	0.0	0.010973017464398487
110	5300	0.005280757324212226	None	0.27944937709724527	0.005280757324212226
110	5511	0.001558494446674239	None	0.0	0.001558494446674239
110	5595	2.5730942959910693e-06	None	0.0	2.5730942959910693e-06
110	4788	0.002494700376273761	None	0.0	0.002494700376273761
110	5305	0.002778722597063905	None	0.41463700534335174	0.002778722597063905
110	5452	0.0033429941236708706	None	0.26639144084042543	0.0033429941236708706
110	4811	0.002964265026543218	None	0.054983649516113495	0.002964265026543218
110	3983	0.00803974854569355	None	0.02927116267228428	0.00803974854569355
110	5367	0.003074796372090851	None	0.0	0.003074796372090851
110	4599	0.0021882360252675607	None	0.0	0.0021882360252675607
110	5357	0.005312149549276464	None	0.0	0.005312149549276464
110	5594	7.512306388451159e-07	None	0.0	7.512306388451159e-07
110	5553	0.0005435871045472077	None	0.06388374541593907	0.0005435871045472077
110	5520	0.00015617206423082175	None	0.0	0.00015617206423082175
110	5505	7.416355969654361e-08	None	0.0	7.416355969654361e-08
110	5549	0.0034505465637721987	None	0.02927116267228428	0.0034505465637721987
110	5035	0.005960293075045612	None	0.054983649516113495	0.005960293075045612
110	5497	0.0018519405749374406	None	0.0	0.0018519405749374406
110	5486	0.0021996607577866325	None	0.0	0.0021996607577866325
110	5439	0.0010969054704246697	None	0.0	0.0010969054704246697
110	5258	0.011705494574131867	None	0.0	0.011705494574131867
110	5567	0.0010789584046867128	None	0.0	0.0010789584046867128
110	5537	-3.232683500060963e-05	None	0.0	-3.232683500060963e-05
110	5456	0.0007343577720627112	None	0.0	0.0007343577720627112
110	5186	0.004067928576877665	None	0.0	0.004067928576877665
110	5569	0.00380306671106666	None	0.0	0.00380306671106666
110	4843	0.003027441362581529	None	0.0	0.003027441362581529
110	5587	8.102562491355536e-05	None	0.0	8.102562491355536e-05
110	5492	1.4281673181945872e-06	None	0.0	1.4281673181945872e-06
110	5481	0.003070959737987352	None	0.0	0.003070959737987352
110	5565	0.0048225249181913935	None	0.0	0.0048225249181913935
110	5254	0.007081641799114066	None	0.0	0.007081641799114066
110	5589	-4.469463076208198e-05	None	0.0	-4.469463076208198e-05
76	3847	0.000236827781153899	None	0.18258357726973842	0.000236827781153899
76	3877	0.00010874951255433814	None	0.0	0.00010874951255433814
76	3876	0.0002565900963910449	None	0.0	0.0002565900963910449
76	3870	0.00024995863630402195	None	0.16517133669339962	0.00024995863630402195
76	3147	0.00046466503683762357	None	0.0	0.00046466503683762357
76	3885	0.00027575160735641784	None	0.0	0.00027575160735641784
76	3731	9.150147885847049e-05	None	0.0	9.150147885847049e-05
76	3717	0.0004997709095767871	None	0.0	0.0004997709095767871
76	3769	0.002309409205331035	None	0.0	0.002309409205331035
76	3805	0.0002524774612006498	None	0.10270284419694178	0.0002524774612006498
76	3729	0.00032640424280121807	None	0.0	0.00032640424280121807
76	3730	0.00023426299264274415	None	0.012026370327809704	0.00023426299264274415
76	3624	0.0033036054735904	None	0.16517133669339962	0.0033036054735904
76	3806	0.0001694614129385374	None	0.0	0.0001694614129385374
76	3334	0.0002863372964807724	None	0.08943724358231468	0.0002863372964807724
76	3761	0.0009848630370898987	None	0.0	0.0009848630370898987
76	3634	6.259433669544413e-05	None	0.0	6.259433669544413e-05
76	3667	0.0012337197313512017	None	0.0	0.0012337197313512017
76	3611	0.0005313089651485021	None	0.12384550084969112	0.0005313089651485021
76	3542	0.002380341504306073	None	0.0	0.002380341504306073
76	3469	4.289580236173045e-05	None	0.08573269858037072	4.289580236173045e-05
76	3802	2.60753139764815e-05	None	0.012026370327809704	2.60753139764815e-05
76	3657	0.00014587202310774493	None	0.0	0.00014587202310774493
76	3644	0.00395347676728495	None	0.0	0.00395347676728495
76	3692	0.000750019804878483	None	0.0	0.000750019804878483
76	3676	0.0001663426709524204	None	0.0	0.0001663426709524204
76	3858	0.0003271948498875861	None	0.0	0.0003271948498875861
76	3886	0.00020019744210741244	None	0.0	0.00020019744210741244
76	3827	0.00011830842950707146	None	0.0	0.00011830842950707146
76	2947	0.0009515820102047246	None	0.8988079426840461	0.0009515820102047246
76	3874	0.0018857467685454241	None	0.012026370327809704	0.0018857467685454241
76	3365	0.0008519086298163102	None	0.08573269858037072	0.0008519086298163102
76	3862	0.00021386560277740027	None	0.0	0.00021386560277740027
76	3419	0.001511764789312987	None	0.0	0.001511764789312987
76	3324	0.0006077134331193702	None	0.0	0.0006077134331193702
76	3689	0.001197225898820332	None	0.0	0.001197225898820332
76	3403	0.0009676752596037433	None	0.0	0.0009676752596037433
76	3407	0.0007710332296808332	None	0.0	0.0007710332296808332
76	3490	0.0001050147184026206	None	0.0	0.0001050147184026206
76	3818	2.887749474953474e-05	None	0.0	2.887749474953474e-05
76	3537	0.0007022265029680518	None	0.0	0.0007022265029680518
76	2837	0.000550825804710248	None	0.0	0.000550825804710248
76	3684	0.0006799036622856966	None	0.0	0.0006799036622856966
76	3752	2.067088526019476e-06	None	0.0	2.067088526019476e-06
76	3898	8.475305774901929e-05	None	0.0	8.475305774901929e-05
76	3749	0.0007360021295023417	None	0.0	0.0007360021295023417
76	3851	-4.204025297656037e-06	None	0.21353984533089188	-4.204025297656037e-06
76	3763	1.2406613320387384e-08	None	0.012026370327809704	1.2406613320387384e-08
76	3588	0.0013756884275940597	None	0.0	0.0013756884275940597
76	3869	0.0003413065785394399	None	0.0	0.0003413065785394399
76	3652	0.0005721837665246271	None	0.12384550084969112	0.0005721837665246271
76	3076	0.002856160941092192	None	0.0	0.002856160941092192
76	3871	0.0005942004967286896	None	0.0	0.0005942004967286896
76	3063	0.0002920951433263234	None	0.08943724358231468	0.0002920951433263234
76	3882	0.0012593918534370742	None	0.08573269858037072	0.0012593918534370742
76	3425	0.00021338027391372365	None	0.0	0.00021338027391372365
76	3246	0.0037167272945148305	None	0.24269917252270998	0.0037167272945148305
76	3849	0.005679588674627497	None	0.0	0.005679588674627497
76	3883	0.0010427901221401576	None	0.0	0.0010427901221401576
76	3839	0.0008432468433168072	None	0.012026370327809704	0.0008432468433168072
76	3796	0.0021515224810624576	None	0.0	0.0021515224810624576
76	3702	0.0017302348077696378	None	0.0	0.0017302348077696378
76	2971	0.0011692191163845177	None	0.0	0.0011692191163845177
76	3167	0.0005023068609976971	None	0.0	0.0005023068609976971
76	3884	0.0005405536750134148	None	0.0	0.0005405536750134148
76	3875	0.00015003259232258185	None	0.0	0.00015003259232258185
76	3820	3.9852312137546036e-14	None	0.0	3.9852312137546036e-14
76	3832	0.0046684379416431715	None	0.0	0.0046684379416431715
76	3415	0.00022883507216627606	None	0.0	0.00022883507216627606
76	3859	0.0005769327956648456	None	0.0	0.0005769327956648456
76	3544	0.0012734416110362805	None	0.0	0.0012734416110362805
76	3506	0.0008822762830120455	None	0.08943724358231468	0.0008822762830120455
76	3740	0.00029725201837195735	None	0.0	0.00029725201837195735
76	3880	0.002842847234192519	None	0.012026370327809704	0.002842847234192519
76	3738	0.000638273399845413	None	0.0	0.000638273399845413
76	3600	0.00022667569234673715	None	0.0	0.00022667569234673715
76	3314	0.0016328759472066284	None	0.6908818161784626	0.0016328759472066284
76	3879	4.7911928693091046e-05	None	0.4081245019495564	4.7911928693091046e-05
76	3897	0.001058580958551918	None	0.0	0.001058580958551918
76	3872	2.805127712679332e-08	None	0.0	2.805127712679332e-08
76	3723	0.000843449027873877	None	0.3014762551994949	0.000843449027873877
76	3786	0.0005610238860079569	None	0.0	0.0005610238860079569
76	3557	0.0006085522442321698	None	0.12384550084969112	0.0006085522442321698
76	3813	0.00016729630912854263	None	0.0	0.00016729630912854263
76	3711	0.00121388947945291	None	0.0	0.00121388947945291
76	3834	0.0007670369361981193	None	0.0	0.0007670369361981193
76	3764	8.491821656400198e-05	None	0.0	8.491821656400198e-05
76	3643	0.0005514105408869711	None	0.0	0.0005514105408869711
76	3855	0.0005358633776679523	None	0.08573269858037072	0.0005358633776679523
76	3489	0.004185399142866874	None	0.0	0.004185399142866874
76	3598	0.0040935931899666045	None	0.0	0.0040935931899666045
76	3803	0.0006644609847985332	None	0.0	0.0006644609847985332
76	3722	0.0005617486087583331	None	0.0	0.0005617486087583331
76	3486	0.001114800900301041	None	0.0	0.001114800900301041
76	3828	0.00043805719357591593	None	0.0	0.00043805719357591593
76	3619	0.00011439116902776884	None	0.0	0.00011439116902776884
76	3487	0.000146467761394195	None	0.21353984533089188	0.000146467761394195
76	3900	0.0005153661660243076	None	0.08943724358231468	0.0005153661660243076
76	3857	0.00045119882045519617	None	0.0	0.00045119882045519617
76	3394	0.002775762213444612	None	0.0	0.002775762213444612
30	1564	0.33843929009473084	0.33843929009473084	0.37303752575268756	0.33843929009473084
30	1599	0.37518899144554385	0.37518899144554385	0.4659601512124111	0.37518899144554385
30	1214	0.33422309096508246	0.33422309096508246	0.36733906773884123	0.33422309096508246
30	1461	0.34879947784797827	0.34879947784797827	0.3693307244641012	0.34879947784797827
30	1600	0.42983713266844853	0.42983713266844853	0.552856972090939	0.42983713266844853
30	1499	0.41806910581719026	0.41806910581719026	0.45286454139552434	0.41806910581719026
30	763	0.38755119558420065	0.38755119558420065	0.4436461158372961	0.38755119558420065
30	1300	0.36038356117283	0.36038356117283	0.3766866142517302	0.36038356117283
30	1550	0.49916748141826284	0.49916748141826284	0.7816517749494328	0.49916748141826284
30	1479	0.409058365354179	0.409058365354179	0.4494583800827535	0.409058365354179
30	1308	0.5466894706909557	0.5466894706909557	0.5887331139638332	0.5466894706909557
30	955	0.44443304931484506	0.44443304931484506	0.4749307582392809	0.44443304931484506
30	1151	0.38471754282585113	0.38471754282585113	0.4057626813711077	0.38471754282585113
30	1056	0.42573521533013314	0.42573521533013314	0.44061549996352617	0.42573521533013314
30	1396	0.34218161843076406	0.34218161843076406	0.3729290739067182	0.34218161843076406
30	1549	0.5384017564864623	0.5384017564864623	0.5485117160967014	0.5384017564864623
30	1338	0.3641654305679637	0.3641654305679637	0.45288402218262397	0.3641654305679637
30	1266	0.3878594683066059	0.3878594683066059	0.39177266418071327	0.3878594683066059
30	1575	0.44923468432639	0.44923468432639	0.4917360176159347	0.44923468432639
30	1435	0.3471057572748033	0.3471057572748033	0.36961987307054206	0.3471057572748033
30	1581	0.31866775841079387	0.31866775841079387	0.43304184060601525	0.31866775841079387
30	1234	0.4265333419298529	0.4265333419298529	0.4482833688668599	0.4265333419298529
30	1123	0.38693167499294234	0.38693167499294234	0.4495559760349196	0.38693167499294234
30	1576	0.34242436548567123	0.34242436548567123	0.39745268235011655	0.34242436548567123
30	1502	0.34855440591535397	0.34855440591535397	0.3874310697091578	0.34855440591535397
30	1570	0.34687270593947994	0.34687270593947994	0.3620083009120277	0.34687270593947994
30	1556	0.3118392161165856	0.3118392161165856	0.3711440652009125	0.3118392161165856
30	1593	0.23161988548465104	0.23161988548465104	0.24058853345345121	0.23161988548465104
30	876	0.49916748141826284	0.49916748141826284	0.7816517749494328	0.49916748141826284
30	1468	0.34780292148572245	0.34780292148572245	0.38042675516180824	0.34780292148572245
30	740	0.39828591118965495	0.39828591118965495	0.45324947287983414	0.39828591118965495
30	1542	0.35037985474363953	0.35037985474363953	0.38819203510002487	0.35037985474363953
30	949	0.44951673717078283	0.44951673717078283	0.4755597910038398	0.44951673717078283
30	1471	0.342463096235696	0.342463096235696	0.3751700973816966	0.342463096235696
30	1588	0.3396740190455771	0.3396740190455771	0.3751027441675691	0.3396740190455771
30	1315	0.36337410831654554	0.36337410831654554	0.36337410831654554	0.36337410831654554
30	1312	0.3242137319091468	0.3242137319091468	0.3801057203281334	0.3242137319091468
30	1563	0.4137420318464433	0.4137420318464433	0.4137420318464433	0.4137420318464433
30	1545	0.3182233951802403	0.3182233951802403	0.36362368629717623	0.3182233951802403
30	1574	0.3903153316190785	0.3903153316190785	0.41092994256457266	0.3903153316190785
30	1454	0.42573070572690863	0.42573070572690863	0.6780199766345039	0.42573070572690863
30	1072	0.4197506796817539	0.4197506796817539	0.6610404506603607	0.4197506796817539
30	1579	0.3213789687225836	0.3213789687225836	0.38739368091006504	0.3213789687225836
30	1371	0.3504696608666395	0.3504696608666395	0.3509489574751214	0.3504696608666395
30	1532	0.4567976715281695	0.4567976715281695	0.50680605378469	0.4567976715281695
30	1518	0.33963904110489657	0.33963904110489657	0.37578707495567454	0.33963904110489657
30	1539	0.3678302085479502	0.3678302085479502	0.4862315754665164	0.3678302085479502
30	1075	0.3979684247473503	0.3979684247473503	0.4043836441910164	0.3979684247473503
30	1568	0.46549553149423445	0.46549553149423445	0.5305054201958473	0.46549553149423445
30	1458	0.4749600390839991	0.4749600390839991	0.6454441734360794	0.4749600390839991
30	1180	0.5232859319148387	0.5232859319148387	0.5566836517779687	0.5232859319148387
30	1309	0.32527568571418014	0.32527568571418014	0.44620489816464753	0.32527568571418014
30	1185	0.3344902123866337	0.3344902123866337	0.3398682549854194	0.3344902123866337
30	1583	0.36534080251143786	0.36534080251143786	0.37173094191745226	0.36534080251143786
30	1431	0.3771339283494913	0.3771339283494913	0.3813490767222997	0.3771339283494913
30	1582	0.5131726486668869	0.5131726486668869	0.5200530443048647	0.5131726486668869
30	1116	0.41297338638113806	0.41297338638113806	0.44943341655972036	0.41297338638113806
30	1254	0.408145936047569	0.408145936047569	0.45334250329849574	0.408145936047569
30	1311	0.4247560871185553	0.4247560871185553	0.4388108973007968	0.4247560871185553
30	1087	0.39482808413511855	0.39482808413511855	0.4304764542833627	0.39482808413511855
30	1526	0.3617221739512301	0.3617221739512301	0.3919321991849527	0.3617221739512301
30	1585	0.44951673717078283	0.44951673717078283	0.4755597910038398	0.44951673717078283
30	1152	0.3708839931415743	0.3708839931415743	0.42244008487918594	0.3708839931415743
30	1569	0.35654269286257895	0.35654269286257895	0.388454123828166	0.35654269286257895
30	1554	0.39482808413511855	0.39482808413511855	0.4304764542833627	0.39482808413511855
30	1401	0.39573847956968633	0.39573847956968633	0.4125897465188221	0.39573847956968633
30	1030	0.48361363151984643	0.48361363151984643	0.5082529493084017	0.48361363151984643
30	1591	0.3596666927190453	0.3596666927190453	0.3741758611847251	0.3596666927190453
30	1176	0.33792314626191955	0.33792314626191955	0.3529742021292768	0.33792314626191955
30	836	0.4216999673097158	0.4216999673097158	0.43317782028234564	0.4216999673097158
30	913	0.34131392955971773	0.34131392955971773	0.36918812796041767	0.34131392955971773
30	1382	0.34131392955971773	0.34131392955971773	0.36918812796041767	0.34131392955971773
30	1247	0.35916399280592526	0.35916399280592526	0.35916399280592526	0.35916399280592526
30	1514	0.35745847859674595	0.35745847859674595	0.39352238975314957	0.35745847859674595
30	1524	0.42983713266844853	0.42983713266844853	0.552856972090939	0.42983713266844853
30	1456	0.38160380015304174	0.38160380015304174	0.4500827782082575	0.38160380015304174
30	591	0.44443304931484506	0.44443304931484506	0.4749307582392809	0.44443304931484506
30	1560	0.37382235329586855	0.37382235329586855	0.40619256218563676	0.37382235329586855
30	1465	0.32605508723968113	0.32605508723968113	0.39651922256463656	0.32605508723968113
30	1587	0.49082549769151507	0.49082549769151507	0.5176628161414181	0.49082549769151507
30	1438	0.3756143108210923	0.3756143108210923	0.42069456522699333	0.3756143108210923
30	1500	0.36337410831654554	0.36337410831654554	0.36337410831654554	0.36337410831654554
30	1586	0.42983713266844853	0.42983713266844853	0.552856972090939	0.42983713266844853
30	813	0.5499237652785506	0.5499237652785506	0.5499237652785506	0.5499237652785506
30	950	0.3670443762642608	0.3670443762642608	0.46589383695059255	0.3670443762642608
30	1595	0.3409832173904178	0.3409832173904178	0.3773327709605584	0.3409832173904178
30	1165	0.48219233115483506	0.48219233115483506	0.5194270176208324	0.48219233115483506
30	1561	0.4265333419298529	0.4265333419298529	0.4482833688668599	0.4265333419298529
30	815	0.34911553931177364	0.34911553931177364	0.36796341128736954	0.34911553931177364
30	1462	0.3565096493640172	0.3565096493640172	0.42766869768152044	0.3565096493640172
30	1314	0.3672725453853143	0.3672725453853143	0.38950678762654134	0.3672725453853143
30	1555	0.5064203828753585	0.5064203828753585	0.524478402809203	0.5064203828753585
30	1275	0.3372096663582546	0.3372096663582546	0.3632592624197017	0.3372096663582546
30	777	0.44951673717078283	0.44951673717078283	0.4755597910038398	0.44951673717078283
30	1592	0.33413731832328325	0.33413731832328325	0.33806010579916956	0.33413731832328325
30	1457	0.44443304931484506	0.44443304931484506	0.4749307582392809	0.44443304931484506
30	1584	0.33183663680808073	0.33183663680808073	0.4208853325974834	0.33183663680808073
30	1474	0.39107919727176016	0.39107919727176016	0.45566696739975915	0.39107919727176016
30	1416	0.3566414855816835	0.3566414855816835	0.36449779493458534	0.3566414855816835
30	1557	0.3174636778937693	0.3174636778937693	0.33283569041144484	0.3174636778937693
139	6900	0.0015433300602330088	None	0.2654455634653513	0.0015433300602330088
139	7013	-6.526652891543265e-07	None	0.0	-6.526652891543265e-07
139	7040	0.006370536292389542	None	0.0	0.006370536292389542
139	6807	0.0011104093506454765	None	0.02593728781098032	0.0011104093506454765
139	7014	0.00011469259275667322	None	0.0	0.00011469259275667322
139	7028	0.00520228762722964	None	0.0	0.00520228762722964
139	6781	0.0006640638645819525	None	0.2654455634653513	0.0006640638645819525
139	6061	0.0066925173837879305	None	0.0	0.0066925173837879305
139	6750	0.0031827424727736246	None	0.08943724358231468	0.0031827424727736246
139	5158	0.007333640099811829	None	0.0	0.007333640099811829
139	6689	0.011346384607845369	None	0.0	0.011346384607845369
139	7043	1.4670276775617225e-05	None	0.0	1.4670276775617225e-05
139	6194	0.009385445230305439	None	0.0	0.009385445230305439
139	6843	0.006805704346897901	None	0.32581610305780895	0.006805704346897901
139	7011	0.0006760472843622041	None	0.0	0.0006760472843622041
139	6981	0.0016680912182213965	None	0.0	0.0016680912182213965
139	6879	0.0008569495747160981	None	0.0	0.0008569495747160981
139	6754	0.0046404948832353245	None	0.0	0.0046404948832353245
139	6453	0.0036799688804195468	None	0.0	0.0036799688804195468
139	7026	0.0007264387982859061	None	0.0	0.0007264387982859061
139	6819	0.0045053599787010954	None	0.0	0.0045053599787010954
139	6927	0.00018282492617866577	None	0.0	0.00018282492617866577
139	7045	-2.739929135999425e-07	None	0.0	-2.739929135999425e-07
139	6883	0.004280731112836759	None	0.0	0.004280731112836759
139	6737	0.003497511633217042	None	0.0	0.003497511633217042
139	7031	0.004001533832193136	None	0.08496913019691181	0.004001533832193136
139	6791	0.0011032631081724876	None	0.0	0.0011032631081724876
139	7027	-4.3793030420777055e-05	None	0.0	-4.3793030420777055e-05
139	6067	0.0042334200910740475	None	0.0	0.0042334200910740475
139	7022	0.009316591181522933	None	0.0	0.009316591181522933
139	6854	0.010465985863602563	None	0.08943724358231468	0.010465985863602563
139	7042	0.0012303260124282946	None	0.0	0.0012303260124282946
139	6218	0.0025706961536192873	None	0.0	0.0025706961536192873
139	6826	0.003950147129776055	None	0.02593728781098032	0.003950147129776055
139	6164	0.01028078928968587	None	0.0	0.01028078928968587
139	5495	0.005928556281747008	None	0.0	0.005928556281747008
139	7030	0.0016934406151123836	None	0.06580906654090707	0.0016934406151123836
139	6942	0.0006971236791049393	None	0.0	0.0006971236791049393
139	6640	0.0026139326734339404	None	0.0	0.0026139326734339404
139	6910	0.0008878514208583889	None	0.0	0.0008878514208583889
139	6661	0.004487741624100444	None	0.3486357910375595	0.004487741624100444
139	6860	6.051210029501625e-05	None	0.1590268912414532	6.051210029501625e-05
139	7020	0.006432364120446854	None	0.0	0.006432364120446854
139	6931	0.0007176459869413672	None	0.0	0.0007176459869413672
139	6545	0.0068528551573958036	None	0.0	0.0068528551573958036
139	6913	0.007109359119773235	None	0.02593728781098032	0.007109359119773235
139	7015	0.003466820803520697	None	0.0	0.003466820803520697
139	7032	0.0001601300000400504	None	0.0	0.0001601300000400504
139	6636	0.004725935553279868	None	0.08496913019691181	0.004725935553279868
139	6951	0.00021712398085855042	None	0.0	0.00021712398085855042
139	6821	0.0036036472936397026	None	0.0	0.0036036472936397026
139	6811	0.0039478352183939455	None	0.0	0.0039478352183939455
139	6876	0.0004639892571771258	None	0.0	0.0004639892571771258
139	7008	0.00022932103292479334	None	0.0	0.00022932103292479334
139	6853	0.0008157962853313981	None	0.0	0.0008157962853313981
139	6521	0.0056129393962466665	None	0.08496913019691181	0.0056129393962466665
139	7050	0.0015433925858348025	None	0.0	0.0015433925858348025
139	6738	0.004128084703052408	None	0.0	0.004128084703052408
139	7025	0.0017142415913439589	None	0.0	0.0017142415913439589
139	6990	0.0021122449458759176	None	0.0	0.0021122449458759176
139	6893	0.0005462057077872103	None	0.0	0.0005462057077872103
139	6985	0.0022682902233713284	None	0.0	0.0022682902233713284
139	6697	0.0067751982061027855	None	0.0	0.0067751982061027855
139	6991	0.002263146996300582	None	0.0	0.002263146996300582
139	6059	0.005799615248728429	None	0.0	0.005799615248728429
139	6708	0.00704245944583737	None	0.0	0.00704245944583737
139	6911	0.00024060916314160892	None	0.0	0.00024060916314160892
139	6763	0.004631887577701469	None	0.0	0.004631887577701469
139	6420	0.008723824076734134	None	0.02593728781098032	0.008723824076734134
139	6784	0.00034915419608461964	None	0.0	0.00034915419608461964
139	4811	0.002964265026543218	None	0.0	0.002964265026543218
139	6877	0.0007593644604755996	None	0.0	0.0007593644604755996
139	6921	0.0003645632040654163	None	0.0	0.0003645632040654163
139	6815	0.00017369969104136064	None	0.0	0.00017369969104136064
139	6919	0.0001579388628765215	None	0.08496913019691181	0.0001579388628765215
139	6375	0.005334462742112933	None	0.0	0.005334462742112933
139	7006	0.0018920800964433984	None	0.0	0.0018920800964433984
139	7033	1.309772474280314e-05	None	0.0	1.309772474280314e-05
139	6813	0.007818747808974286	None	0.0	0.007818747808974286
139	5035	0.005960293075045612	None	0.0	0.005960293075045612
139	7034	-1.182790809571027e-07	None	0.0	-1.182790809571027e-07
139	6977	2.537937993248053e-09	None	0.0	2.537937993248053e-09
139	7047	7.584198785042202e-05	None	0.0	7.584198785042202e-05
139	6993	6.477465753461649e-05	None	0.02593728781098032	6.477465753461649e-05
139	6801	0.0006397722718688869	None	0.0	0.0006397722718688869
139	6997	0.0034328294600249336	None	0.0	0.0034328294600249336
139	6980	0.0012146117900740242	None	0.0	0.0012146117900740242
139	6769	0.0007361307980556903	None	0.0	0.0007361307980556903
139	6026	0.004683874475034648	None	0.0	0.004683874475034648
139	6965	0.0029959235696425074	None	0.0	0.0029959235696425074
139	7036	-4.6765507567992703e-07	None	0.15821157282203807	-4.6765507567992703e-07
139	6710	0.001990890475066609	None	0.0	0.001990890475066609
139	6916	4.613373330874119e-05	None	0.3292032005440682	4.613373330874119e-05
139	6638	0.006927229091193853	None	0.0	0.006927229091193853
139	7003	0.0019096546345451326	None	0.0	0.0019096546345451326
139	6941	0.0004904675849445091	None	0.0	0.0004904675849445091
139	6947	0.004021345334285734	None	0.0	0.004021345334285734
139	6293	0.004634891190891139	None	0.0	0.004634891190891139
139	7035	-7.91216276580495e-06	None	0.08943724358231468	-7.91216276580495e-06
139	6694	0.0028183052730597342	None	0.2159032068023672	0.0028183052730597342
71	3147	0.00046466503683762357	None	0.0	0.00046466503683762357
71	3624	0.0033036054735904	None	0.18883768323289285	0.0033036054735904
71	3434	0.0005029696235695746	None	0.0	0.0005029696235695746
71	3541	0.00016787714140129034	None	0.24141770879347008	0.00016787714140129034
71	3334	0.0002863372964807724	None	0.07666049449912687	0.0002863372964807724
71	3634	6.259433669544413e-05	None	0.0	6.259433669544413e-05
71	3608	3.4438661159944465e-05	None	0.0	3.4438661159944465e-05
71	3611	0.0005313089651485021	None	0.10609277569457672	0.0005313089651485021
71	3542	0.002380341504306073	None	0.0	0.002380341504306073
71	3626	1.830838538814986e-05	None	0.0	1.830838538814986e-05
71	3469	4.289580236173045e-05	None	0.09654235816922722	4.289580236173045e-05
71	3525	4.814999310759644e-07	None	0.0	4.814999310759644e-07
71	3572	0.0005563228206177567	None	0.0	0.0005563228206177567
71	3459	0.0002760586545351141	None	0.0	0.0002760586545351141
71	3519	1.5916545031789229e-07	None	0.0	1.5916545031789229e-07
71	3644	0.00395347676728495	None	0.0	0.00395347676728495
71	3649	4.156200259108286e-05	None	0.0	4.156200259108286e-05
71	3523	0.001056502293895581	None	0.0	0.001056502293895581
71	3078	0.0003396336714125672	None	0.0	0.0003396336714125672
71	3577	1.7171971426902476e-05	None	0.0	1.7171971426902476e-05
71	3575	0.0005235314646378908	None	0.0	0.0005235314646378908
71	2947	0.0009515820102047246	None	0.8305468555594164	0.0009515820102047246
71	3596	-2.37170922086939e-09	None	0.0	-2.37170922086939e-09
71	3396	0.0034263661367529364	None	0.10609277569457672	0.0034263661367529364
71	3365	0.0008519086298163102	None	0.09654235816922722	0.0008519086298163102
71	3471	0.00018558220705490732	None	0.14139764328285148	0.00018558220705490732
71	3613	0.0010968870195668245	None	0.0	0.0010968870195668245
71	3645	0.00010434924654463781	None	0.0	0.00010434924654463781
71	3419	0.001511764789312987	None	0.0	0.001511764789312987
71	3324	0.0006077134331193702	None	0.0	0.0006077134331193702
71	3635	0.0007783216285184553	None	0.0	0.0007783216285184553
71	3595	-1.8490349864963785e-07	None	0.0	-1.8490349864963785e-07
71	3590	0.00031464586747858805	None	0.0	0.00031464586747858805
71	3403	0.0009676752596037433	None	0.0	0.0009676752596037433
71	3407	0.0007710332296808332	None	0.0	0.0007710332296808332
71	3490	0.0001050147184026206	None	0.0	0.0001050147184026206
71	3537	0.0007022265029680518	None	0.0	0.0007022265029680518
71	2837	0.000550825804710248	None	0.0	0.000550825804710248
71	3641	-9.552647672290632e-09	None	0.09654235816922722	-9.552647672290632e-09
71	3612	3.594406194125012e-08	None	0.0	3.594406194125012e-08
71	3290	0.00030640015181546034	None	0.0	0.00030640015181546034
71	3257	0.0003182939510844345	None	0.21322096634038287	0.0003182939510844345
71	3538	0.003144336673988946	None	0.0	0.003144336673988946
71	3588	0.0013756884275940597	None	0.0	0.0013756884275940597
71	3076	0.002856160941092192	None	0.0	0.002856160941092192
71	3504	2.1197188899885386e-08	None	0.0	2.1197188899885386e-08
71	3063	0.0002920951433263234	None	0.07666049449912687	0.0002920951433263234
71	3425	0.00021338027391372365	None	0.0	0.00021338027391372365
71	3622	0.0002190362728621188	None	0.0	0.0002190362728621188
71	3246	0.0037167272945148305	None	0.1984235575406033	0.0037167272945148305
71	3623	-5.048649444880732e-07	None	0.0	-5.048649444880732e-07
71	3339	0.00015533997577916802	None	0.0	0.00015533997577916802
71	3343	0.0006359569869148774	None	0.0	0.0006359569869148774
71	3603	0.00223577573963012	None	0.0	0.00223577573963012
71	3614	0.00042230368219192476	None	0.0	0.00042230368219192476
71	2569	0.00046936212720779033	None	0.19888969127397407	0.00046936212720779033
71	3604	4.624536697896505e-06	None	0.0	4.624536697896505e-06
71	3517	-1.0444531416533441e-06	None	0.3473311899371695	-1.0444531416533441e-06
71	2971	0.0011692191163845177	None	0.0	0.0011692191163845177
71	3241	0.00015137971220946853	None	0.71605686574991	0.00015137971220946853
71	3167	0.0005023068609976971	None	0.0	0.0005023068609976971
71	3150	0.0015047520985783979	None	0.0	0.0015047520985783979
71	3415	0.00022883507216627606	None	0.0	0.00022883507216627606
71	3615	0.0016940935756415319	None	0.0	0.0016940935756415319
71	3544	0.0012734416110362805	None	0.0	0.0012734416110362805
71	3506	0.0008822762830120455	None	0.07666049449912687	0.0008822762830120455
71	3580	0.0006795894542417175	None	0.0	0.0006795894542417175
71	3165	0.00033184752458010876	None	0.0	0.00033184752458010876
71	3600	0.00022667569234673715	None	0.0	0.00022667569234673715
71	3638	-2.2918126051053164e-05	None	0.0	-2.2918126051053164e-05
71	3625	3.720237749879962e-05	None	0.5229444907906481	3.720237749879962e-05
71	3314	0.0016328759472066284	None	0.59100119669752	0.0016328759472066284
71	3456	0.0002344639395473023	None	0.0	0.0002344639395473023
71	3152	0.0010046483676582204	None	0.0	0.0010046483676582204
71	3530	0.0003641514398502679	None	0.18394922811715614	0.0003641514398502679
71	3335	0.00029357423351255543	None	0.0	0.00029357423351255543
71	3557	0.0006085522442321698	None	0.10609277569457672	0.0006085522442321698
71	3000	0.00021368592695054963	None	0.0	0.00021368592695054963
71	3643	0.0005514105408869711	None	0.0	0.0005514105408869711
71	3610	0.0001909755978737798	None	0.0	0.0001909755978737798
71	3592	0.002066241485736592	None	0.0	0.002066241485736592
71	3617	0.0002629452286800412	None	0.10609277569457672	0.0002629452286800412
71	3489	0.004185399142866874	None	0.0	0.004185399142866874
71	3598	0.0040935931899666045	None	0.0	0.0040935931899666045
71	3286	0.002924973506981715	None	0.21322096634038287	0.002924973506981715
71	3515	-2.0097894879287685e-06	None	0.0	-2.0097894879287685e-06
71	3586	2.368405686019566e-05	None	0.34592814666131344	2.368405686019566e-05
71	3378	2.0445846326490787e-05	None	0.0	2.0445846326490787e-05
71	3521	0.0035446846234879026	None	0.07666049449912687	0.0035446846234879026
71	3486	0.001114800900301041	None	0.0	0.001114800900301041
71	3628	-8.906153198004657e-05	None	0.0	-8.906153198004657e-05
71	3548	0.0014988305859430396	None	0.0	0.0014988305859430396
71	3552	0.00019787955745683076	None	0.0	0.00019787955745683076
71	3585	-1.25826474111353e-05	None	0.8615501517314297	-1.25826474111353e-05
71	3619	0.00011439116902776884	None	0.0	0.00011439116902776884
71	3289	0.0016645442671039718	None	0.0	0.0016645442671039718
71	3487	0.000146467761394195	None	0.19888969127397407	0.000146467761394195
71	3366	0.00026914403595849445	None	0.0	0.00026914403595849445
71	3394	0.002775762213444612	None	0.0	0.002775762213444612
71	3416	0.00038096579920911814	None	0.0	0.00038096579920911814
54	2601	-2.2942594545463592e-10	None	0.16770509831248423	-2.2942594545463592e-10
54	2640	-1.7412370773591316e-08	None	0.29332671812031064	-1.7412370773591316e-08
54	2683	1.2291125191184876e-08	None	0.22731197465938652	1.2291125191184876e-08
54	2671	7.444781376400186e-09	None	0.16770509831248423	7.444781376400186e-09
54	2785	-6.577377447678715e-07	None	0.048591265790377494	-6.577377447678715e-07
54	2776	3.612516344859253e-05	None	0.30054293508396746	3.612516344859253e-05
54	2629	4.045025640361701e-07	None	0.10612811715063775	4.045025640361701e-07
54	2554	4.373424978664166e-06	None	0.4736076081628629	4.373424978664166e-06
54	2672	-3.090993514568611e-08	None	0.048591265790377494	-3.090993514568611e-08
54	2602	2.240308053017096e-07	None	0.33541019662496846	2.240308053017096e-07
54	2771	7.124972525580918e-05	None	0.21849839915289698	7.124972525580918e-05
54	2615	1.9699373041463822e-07	None	0.09316949906249124	1.9699373041463822e-07
54	2556	-0.1	None	0.638239449237606	-0.1
54	2759	2.5815692120028087e-07	None	0.4687358180770974	2.5815692120028087e-07
54	2568	1.5103532166493683e-07	None	0.28982952812252977	1.5103532166493683e-07
54	2701	2.4322755767595665e-06	None	0.15567452637676893	2.4322755767595665e-06
54	2707	1.6867360954355463e-06	None	0.22731197465938652	1.6867360954355463e-06
54	2651	-4.824059201352519e-09	None	0.275944497797047	-4.824059201352519e-09
54	2621	2.446034912485618e-09	None	0.3066821620664758	2.446034912485618e-09
54	2676	-3.6212054629486143e-10	None	0.301960484086955	-3.6212054629486143e-10
54	2758	3.153927663349869e-06	None	0.2762623417270326	3.153927663349869e-06
54	2748	7.956566647877363e-09	None	0.048591265790377494	7.956566647877363e-09
54	2790	0.00047759687016873356	None	0.048591265790377494	0.00047759687016873356
54	2571	1.079810437789886e-06	None	0.22503854314532803	1.079810437789886e-06
54	2719	-6.579994634953806e-10	None	0.33541019662496846	-6.579994634953806e-10
54	2600	0.000301053085164852	None	0.3066821620664758	0.000301053085164852
54	2585	3.0475296757112148e-05	None	0.36076914371746965	3.0475296757112148e-05
54	2641	8.082732721404105e-05	None	0.23888626666356955	8.082732721404105e-05
54	2596	-1.6978366369676012e-07	None	0.22731197465938652	-1.6978366369676012e-07
54	2755	None	None	0.3536147033573426	None
54	2767	-1.6772399789244005e-05	None	0.10612811715063775	-1.6772399789244005e-05
54	2764	-1.1053929451079781e-07	None	0.2219319713091318	-1.1053929451079781e-07
54	2775	0.00022482816224459118	None	0.24082942327322346	0.00022482816224459118
54	2765	1.4053042125776159e-05	None	0.3001733769132018	1.4053042125776159e-05
54	2713	1.9085557401183696e-07	None	0.25062360172856823	1.9085557401183696e-07
54	2587	0.00017201035629053676	None	0.2762364475665603	0.00017201035629053676
54	2732	-6.750301961993051e-10	None	0.1837920545134019	-6.750301961993051e-10
54	2791	-2.8812017082062935e-09	None	0.4371160676407012	-2.8812017082062935e-09
54	2712	7.272620386761858e-05	None	0.2425709149803527	7.272620386761858e-05
54	2706	0.00030689315900651827	None	0.29417758152229656	0.00030689315900651827
54	2570	-4.4078612694056483e-10	None	0.16770509831248423	-4.4078612694056483e-10
54	2751	-2.2994177103319776e-07	None	0.048591265790377494	-2.2994177103319776e-07
54	2782	-2.554475454970353e-08	None	0.3667846561968836	-2.554475454970353e-08
54	2611	9.559701068122034e-07	None	0.1837920545134019	9.559701068122034e-07
54	2741	2.8019764429393806e-06	None	0.25311866133755	2.8019764429393806e-06
54	2661	1.5340409476904727e-07	None	0.22529334861035877	1.5340409476904727e-07
54	2589	1.743485691904434e-09	None	0.2533123260856021	1.743485691904434e-09
54	2772	4.577056649146753e-05	None	0.27823067049420797	4.577056649146753e-05
54	2749	2.564227156153656e-06	None	0.048591265790377494	2.564227156153656e-06
54	2794	0.0007812636124649404	None	0.2889789705960649	0.0007812636124649404
54	2578	-1.3467265107996717e-08	None	0.4064508548026312	-1.3467265107996717e-08
54	2736	7.691141120169074e-08	None	0.16770509831248423	7.691141120169074e-08
54	2754	3.379137305690304e-09	None	0.33541019662496846	3.379137305690304e-09
54	2569	0.00046936212720779033	None	0.2762364475665603	0.00046936212720779033
54	2780	0.00032766021965012184	None	0.25062360172856823	0.00032766021965012184
54	2756	3.6176462843493647e-06	None	0.35115302204334753	3.6176462843493647e-06
54	2737	0.0018005585141318136	None	0.2450559055055444	0.0018005585141318136
54	2726	0.0001857383580304076	None	0.2856217500347776	0.0001857383580304076
54	2746	2.4317891962249708e-05	None	0.24366199545134798	2.4317891962249708e-05
54	2709	1.0510337251369424e-08	None	0.16770509831248423	1.0510337251369424e-08
54	2745	7.65803589436683e-05	None	0.09316949906249124	7.65803589436683e-05
54	2685	-1.8914862498063657e-10	None	0.1425548850904997	-1.8914862498063657e-10
54	2769	None	None	0.34052294610937744	None
54	2774	4.159175533187621e-07	None	0.48362215819842475	4.159175533187621e-07
54	2705	7.506561238464788e-07	None	0.2824591779313039	7.506561238464788e-07
54	2779	4.3728044312552305e-12	None	0.09316949906249124	4.3728044312552305e-12
54	2654	-1.390438187027093e-09	None	0.5390160739416486	-1.390438187027093e-09
54	2688	4.3452307991137285e-06	None	0.27087986286482696	4.3452307991137285e-06
54	2793	1.4074261250698748e-08	None	0.2883009160638445	1.4074261250698748e-08
54	2673	1.7118431329607677e-06	None	0.3756442358913753	1.7118431329607677e-06
54	2599	-5.91152576968528e-09	None	0.36552788380304735	-5.91152576968528e-09
54	2747	-1.1940533768364182e-09	None	0.29417758152229656	-1.1940533768364182e-09
54	2763	-1.9956360041289318e-07	None	0.30054293508396746	-1.9956360041289318e-07
54	2648	-1.0930723290882386e-09	None	0.2547712171079021	-1.0930723290882386e-09
54	2626	9.094077198527952e-07	None	0.29417758152229656	9.094077198527952e-07
54	2734	-1.7656955264346975e-09	None	0.09316949906249124	-1.7656955264346975e-09
54	2693	5.341066795837506e-07	None	0.25226561616759924	5.341066795837506e-07
54	2788	5.677701529522264e-06	None	0.15567452637676893	5.677701529522264e-06
54	2567	3.328183419621373e-06	None	0.2584915505498434	3.328183419621373e-06
54	2679	4.303165156839473e-06	None	0.09316949906249124	4.303165156839473e-06
54	2753	0.00011122067432267805	None	0.3751487590345063	0.00011122067432267805
54	2659	-4.353089136802531e-08	None	0.10612811715063775	-4.353089136802531e-08
54	2789	5.769771120904313e-05	None	0.048591265790377494	5.769771120904313e-05
54	2761	1.6543811172774973e-08	None	0.36234501567528116	1.6543811172774973e-08
54	2699	5.703655962827811e-09	None	0.33541019662496846	5.703655962827811e-09
54	2792	3.327843654658016e-07	None	0.6162107716870512	3.327843654658016e-07
54	2573	-6.019505562119539e-10	None	0.36076914371746965	-6.019505562119539e-10
54	2787	7.658987714309081e-07	None	0.10612811715063775	7.658987714309081e-07
54	2722	-1.7102601578562466e-09	None	0.39002592733760866	-1.7102601578562466e-09
54	2593	-7.161262432728353e-08	None	0.1425548850904997	-7.161262432728353e-08
54	2618	1.4561683377974127e-08	None	0.5390160739416486	1.4561683377974127e-08
54	2695	-1.264740479767217e-09	None	0.23783395363419232	-1.264740479767217e-09
54	2668	-1.4563686275118286e-09	None	0.5342516080689268	-1.4563686275118286e-09
54	2696	-1.7860124662469013e-07	None	0.35685196537855596	-1.7860124662469013e-07
54	2731	1.1072737948353033e-08	None	0.487774192086963	1.1072737948353033e-08
54	2562	2.160613082349199e-06	None	0.1425548850904997	2.160613082349199e-06
54	2583	1.699007623382534e-08	None	0.2725067796245519	1.699007623382534e-08
54	2684	0.00025467834681076	None	0.048591265790377494	0.00025467834681076
54	2691	6.047802689251628e-05	None	0.048591265790377494	6.047802689251628e-05
54	2738	-4.355180014935876e-09	None	0.16770509831248423	-4.355180014935876e-09
108	5404	0.0008952281632079019	None	0.027491824758056747	0.0008952281632079019
108	5310	0.005488760737844562	None	0.0	0.005488760737844562
108	5441	0.0001108233310346379	None	0.24599236304260125	0.0001108233310346379
108	4924	0.0013320541515255014	None	0.2053018484214652	0.0013320541515255014
108	5349	0.001503192562708066	None	0.0	0.001503192562708066
108	5435	0.004466271276211124	None	0.08258509385437761	0.004466271276211124
108	5158	0.007333640099811829	None	0.0	0.007333640099811829
108	4958	0.002370687945205863	None	0.0	0.002370687945205863
108	5476	-1.2891685515353362e-05	None	0.0	-1.2891685515353362e-05
108	5314	0.00012322633334759867	None	0.0	0.00012322633334759867
108	4724	0.00596207474446059	None	0.0	0.00596207474446059
108	5461	0.0003244938126969035	None	0.356259708751123	0.0003244938126969035
108	5498	0.00011993330736147317	None	0.0	0.00011993330736147317
108	5382	0.004562355478941942	None	0.0	0.004562355478941942
108	5440	0.006744177437782237	None	0.027491824758056747	0.006744177437782237
108	5457	0.002043587734118602	None	0.03477729370792654	0.002043587734118602
108	5276	0.000484412640313191	None	0.0	0.000484412640313191
108	5470	0.0009036720303603534	None	0.0	0.0009036720303603534
108	5236	0.006461474930929879	None	0.1274536952953677	0.006461474930929879
108	4727	0.00293598368834713	None	0.0	0.00293598368834713
108	5184	0.0042078982689312825	None	0.1274536952953677	0.0042078982689312825
108	5455	-2.92421966182684e-05	None	0.0	-2.92421966182684e-05
108	5398	0.0020263110618040643	None	0.0	0.0020263110618040643
108	5376	0.0008106901133207487	None	0.0	0.0008106901133207487
108	5352	1.1495155864006285e-10	None	0.11499074174869033	1.1495155864006285e-10
108	5231	0.007223265297619374	None	0.027491824758056747	0.007223265297619374
108	5416	0.005219589016020319	None	0.0	0.005219589016020319
108	5495	0.005928556281747008	None	0.0	0.005928556281747008
108	5327	0.0010562198993220257	None	0.0	0.0010562198993220257
108	5320	0.005854964037923821	None	0.0	0.005854964037923821
108	5401	0.002174170454476446	None	0.027491824758056747	0.002174170454476446
108	5030	0.0014559936080327952	None	0.0	0.0014559936080327952
108	5387	0.001555641668735273	None	0.0	0.001555641668735273
108	5340	0.0016436482448675968	None	0.03477729370792654	0.0016436482448675968
108	5209	0.00012729718102748446	None	0.027491824758056747	0.00012729718102748446
108	5053	0.0039457154630041106	None	0.0	0.0039457154630041106
108	5454	0.0014796506398101837	None	0.2053018484214652	0.0014796506398101837
108	5318	0.00959358987570838	None	0.0	0.00959358987570838
108	5033	0.002534215450091042	None	0.0	0.002534215450091042
108	4353	0.0015103237495338836	None	0.0	0.0015103237495338836
108	5466	1.8887114003310128e-08	None	0.2053018484214652	1.8887114003310128e-08
108	5399	-5.919124923879483e-07	None	0.08258509385437761	-5.919124923879483e-07
108	5465	0.0016440969841055354	None	0.0	0.0016440969841055354
108	5348	0.0016221385803837016	None	0.0	0.0016221385803837016
108	4865	0.0020548159843621215	None	0.0	0.0020548159843621215
108	3076	0.002856160941092192	None	0.0	0.002856160941092192
108	5194	0.002246309225784215	None	0.0	0.002246309225784215
108	5380	0.00034471288008159143	None	0.0	0.00034471288008159143
108	5029	0.005220071610996667	None	0.0	0.005220071610996667
108	5182	0.012872523769137072	None	0.0	0.012872523769137072
108	5294	0.0027425376865332107	None	0.0	0.0027425376865332107
108	5403	0.0024665623535408644	None	0.0	0.0024665623535408644
108	4407	0.002107429171154412	None	0.0	0.002107429171154412
108	4969	0.0030841201288463686	None	0.0	0.0030841201288463686
108	5355	0.0004542210802623008	None	0.0	0.0004542210802623008
108	5337	0.0038048546587617542	None	0.04038227378339539	0.0038048546587617542
108	5472	0.00048201109771197736	None	0.03477729370792654	0.00048201109771197736
108	5402	-7.3700098701574085e-06	None	0.0	-7.3700098701574085e-06
108	5450	0.0008663517437294836	None	0.15868978597768985	0.0008663517437294836
108	5478	0.00011774414732127276	None	0.37399257209773595	0.00011774414732127276
108	5425	0.0008142420580178785	None	0.0	0.0008142420580178785
108	5205	0.002296739384241081	None	0.0	0.002296739384241081
108	5427	-9.950418802387377e-06	None	0.5836135691707032	-9.950418802387377e-06
108	5464	9.442527385377906e-06	None	0.0	9.442527385377906e-06
108	5410	0.00124403073957506	None	0.04038227378339539	0.00124403073957506
108	5198	0.010973017464398487	None	0.0	0.010973017464398487
108	5300	0.005280757324212226	None	0.2462905075899025	0.005280757324212226
108	5462	0.0017399917769987232	None	0.2967159607145506	0.0017399917769987232
108	4788	0.002494700376273761	None	0.0	0.002494700376273761
108	5305	0.002778722597063905	None	0.40012143536223704	0.002778722597063905
108	5452	0.0033429941236708706	None	0.27216466428197716	0.0033429941236708706
108	4811	0.002964265026543218	None	0.027491824758056747	0.002964265026543218
108	4902	0.007498711468170869	None	0.0	0.007498711468170869
108	3983	0.00803974854569355	None	0.04038227378339539	0.00803974854569355
108	5367	0.003074796372090851	None	0.0	0.003074796372090851
108	4956	0.00028540887892085007	None	0.0	0.00028540887892085007
108	4599	0.0021882360252675607	None	0.0	0.0021882360252675607
108	5357	0.005312149549276464	None	0.0	0.005312149549276464
108	5458	0.00044970580207665553	None	0.1258204532174501	0.00044970580207665553
108	5413	0.00015760523555903924	None	0.0	0.00015760523555903924
108	5035	0.005960293075045612	None	0.027491824758056747	0.005960293075045612
108	5496	-3.7259124603770846e-11	None	0.0	-3.7259124603770846e-11
108	5148	0.0003994326227524004	None	0.0	0.0003994326227524004
108	5468	3.106863710533956e-05	None	0.0	3.106863710533956e-05
108	5497	0.0018519405749374406	None	0.0	0.0018519405749374406
108	5015	0.0024415013910600533	None	0.0	0.0024415013910600533
108	5486	0.0021996607577866325	None	0.0	0.0021996607577866325
108	5439	0.0010969054704246697	None	0.0	0.0010969054704246697
108	5258	0.011705494574131867	None	0.0	0.011705494574131867
108	5456	0.0007343577720627112	None	0.0	0.0007343577720627112
108	5186	0.004067928576877665	None	0.0	0.004067928576877665
108	5432	2.5533339028867552e-05	None	0.0	2.5533339028867552e-05
108	5407	5.0386624736559786e-08	None	0.0	5.0386624736559786e-08
108	5055	0.0015175517417694775	None	0.0	0.0015175517417694775
108	4843	0.003027441362581529	None	0.0	0.003027441362581529
108	5492	1.4281673181945872e-06	None	0.0	1.4281673181945872e-06
108	5481	0.003070959737987352	None	0.0	0.003070959737987352
108	5446	0.0012840346356493904	None	0.0	0.0012840346356493904
108	5254	0.007081641799114066	None	0.0	0.007081641799114066
108	5473	2.578309694316541e-05	None	0.0	2.578309694316541e-05
34	1751	0.3342634634920125	0.3342634634920125	0.3597531385101168	0.3342634634920125
34	1599	0.3074499436462421	0.3074499436462421	0.43213953637729163	0.3074499436462421
34	1461	0.3985407061161014	0.3985407061161014	0.4136330089243718	0.3985407061161014
34	1760	0.4219921191794052	0.4219921191794052	0.4321149974505927	0.4219921191794052
34	1784	0.3104479904749438	0.3104479904749438	0.3308284352126808	0.3104479904749438
34	1499	0.36891937417328957	0.36891937417328957	0.40488086272333146	0.36891937417328957
34	763	0.35503104816341774	0.35503104816341774	0.426243836201852	0.35503104816341774
34	1479	0.42654182954629694	0.42654182954629694	0.46769025345258386	0.42654182954629694
34	1308	0.49224695073014085	0.49224695073014085	0.5121967823927464	0.49224695073014085
34	1790	0.297318997359748	0.297318997359748	0.3266885616356407	0.297318997359748
34	1793	0.36248088862605077	0.36248088862605077	0.44855987475142883	0.36248088862605077
34	1718	0.2866578969302031	0.2866578969302031	0.3516725383216684	0.2866578969302031
34	1338	0.3681522320974781	0.3681522320974781	0.45208937584416214	0.3681522320974781
34	1759	0.25576457573929345	0.25576457573929345	0.3357779648568858	0.25576457573929345
34	1767	0.336994301915107	0.336994301915107	0.44477929001917077	0.336994301915107
34	1775	0.25576457573929345	0.25576457573929345	0.3357779648568858	0.25576457573929345
34	1266	0.44638036189519903	0.44638036189519903	0.46266755528944004	0.44638036189519903
34	1681	0.35503104816341774	0.35503104816341774	0.426243836201852	0.35503104816341774
34	1741	0.3698425977568852	0.3698425977568852	0.39396760021749727	0.3698425977568852
34	1755	0.3373794731176279	0.3373794731176279	0.46183515787561935	0.3373794731176279
34	1666	0.3904400608957784	0.3904400608957784	0.41844224146873926	0.3904400608957784
34	1576	0.31692044129684116	0.31692044129684116	0.3895087063165669	0.31692044129684116
34	1761	0.28244456562647835	0.28244456562647835	0.35413075269338845	0.28244456562647835
34	1717	0.37527365315566974	0.37527365315566974	0.4158350894953853	0.37527365315566974
34	876	0.5654328154625873	0.5654328154625873	0.8316118557394041	0.5654328154625873
34	1468	0.3558442848375963	0.3558442848375963	0.4026758169172024	0.3558442848375963
34	1542	0.38490663892737986	0.38490663892737986	0.44873040437061096	0.38490663892737986
34	949	0.45176367922993255	0.45176367922993255	0.48700676262068504	0.45176367922993255
34	1687	0.5118234042903402	0.5118234042903402	0.5281842485889566	0.5118234042903402
34	1684	0.3437359119235749	0.3437359119235749	0.3793590712997254	0.3437359119235749
34	1622	0.3558217507432167	0.3558217507432167	0.42190316691923313	0.3558217507432167
34	1588	0.40070495225814867	0.40070495225814867	0.4607520383921517	0.40070495225814867
34	1315	0.45005560233541164	0.45005560233541164	0.4994256794367307	0.45005560233541164
34	1728	0.5428580711367075	0.5428580711367075	0.7119810280961308	0.5428580711367075
34	1778	0.3576891870297686	0.3576891870297686	0.6258721540311253	0.3576891870297686
34	1563	0.4606525595775331	0.4606525595775331	0.46264444845254965	0.4606525595775331
34	1724	0.31103091168919883	0.31103091168919883	0.35375396689941224	0.31103091168919883
34	1689	0.2987421631769379	0.2987421631769379	0.3614260847842571	0.2987421631769379
34	1799	0.3046112730941479	0.3046112730941479	0.32710913654307144	0.3046112730941479
34	1532	0.430785972064794	0.430785972064794	0.46298802646794285	0.430785972064794
34	1757	0.2789616131945997	0.2789616131945997	0.4573718274480081	0.2789616131945997
34	1742	0.3205737703924198	0.3205737703924198	0.333780341387113	0.3205737703924198
34	1075	0.4227692747419217	0.4227692747419217	0.42918449418558796	0.4227692747419217
34	1736	0.328880708527494	0.328880708527494	0.33285188677462074	0.328880708527494
34	1748	0.358888650960836	0.358888650960836	0.4206193971489499	0.358888650960836
34	1690	0.34816419203886667	0.34816419203886667	0.3817103137539705	0.34816419203886667
34	1458	0.3576891870297686	0.3576891870297686	0.6258721540311253	0.3576891870297686
34	1180	0.4697592536601672	0.4697592536601672	0.47948618396835874	0.4697592536601672
34	1764	0.3643482921463571	0.3643482921463571	0.3829878768232968	0.3643482921463571
34	1664	0.4501899197854821	0.4501899197854821	0.49897783307720944	0.4501899197854821
34	1116	0.40517564773353476	0.40517564773353476	0.5039661332212177	0.40517564773353476
34	1758	0.31195366174302713	0.31195366174302713	0.36613580834060955	0.31195366174302713
34	1797	0.2893868228731942	0.2893868228731942	0.3723074901847151	0.2893868228731942
34	1740	0.36743477510742995	0.36743477510742995	0.407044666926644	0.36743477510742995
34	1781	0.340127663790642	0.340127663790642	0.41303110933773046	0.340127663790642
34	1779	0.322122791449529	0.322122791449529	0.3920166731318622	0.322122791449529
34	1796	0.3336443767118862	0.3336443767118862	0.3409725005898129	0.3336443767118862
34	1776	0.4257754545566879	0.4257754545566879	0.43350164249086304	0.4257754545566879
34	1609	0.525061175350527	0.525061175350527	0.5874663625563324	0.525061175350527
34	1785	0.5517221740453978	0.5517221740453978	0.6614160489539225	0.5517221740453978
34	1585	0.45176367922993255	0.45176367922993255	0.48700676262068504	0.45176367922993255
34	1792	0.4190760008998849	0.4190760008998849	0.46032456746009653	0.4190760008998849
34	1744	0.4015860581671327	0.4015860581671327	0.42693735037063085	0.4015860581671327
34	1782	0.372128262192202	0.372128262192202	0.4443648562915656	0.372128262192202
34	1705	0.41216000175947853	0.41216000175947853	0.4498093536849602	0.41216000175947853
34	1734	0.3275348623916684	0.3275348623916684	0.39512496687152343	0.3275348623916684
34	1030	0.4853797380308961	0.4853797380308961	0.5609164523338843	0.4853797380308961
34	1176	0.3678782765262082	0.3678782765262082	0.3785193123830727	0.3678782765262082
34	1719	0.3503591660579421	0.3503591660579421	0.3722746595261258	0.3503591660579421
34	1668	0.37364359474010084	0.37364359474010084	0.391159751830163	0.37364359474010084
34	836	0.39275027785431144	0.39275027785431144	0.3977380534274676	0.39275027785431144
34	1794	0.31195366174302713	0.31195366174302713	0.36613580834060955	0.31195366174302713
34	1382	0.38564858083865017	0.38564858083865017	0.4816058854318871	0.38564858083865017
34	1798	0.3878170425419757	0.3878170425419757	0.4489192249646677	0.3878170425419757
34	591	0.5101895138741654	0.5101895138741654	0.5363011342339298	0.5101895138741654
34	1643	0.4323149057724163	0.4323149057724163	0.5395095908588987	0.4323149057724163
34	1788	0.32384156948171416	0.32384156948171416	0.41417889452959933	0.32384156948171416
34	1699	0.3371650206113806	0.3371650206113806	0.3788460349331583	0.3371650206113806
34	1703	0.46338134323264235	0.46338134323264235	0.5239782670793812	0.46338134323264235
34	1707	0.3711845887373665	0.3711845887373665	0.42161399783887266	0.3711845887373665
34	1753	0.41382777206469845	0.41382777206469845	0.43640430788261486	0.41382777206469845
34	1695	0.3074499436462421	0.3074499436462421	0.43213953637729163	0.3074499436462421
34	813	0.5601552820112493	0.5601552820112493	0.5601552820112493	0.5601552820112493
34	1165	0.47964612202419865	0.47964612202419865	0.5114520997753027	0.47964612202419865
34	1768	0.3503801823913745	0.3503801823913745	0.40435085539951887	0.3503801823913745
34	1752	0.3747641336337726	0.3747641336337726	0.4288924867377178	0.3747641336337726
34	1614	0.40131784596562986	0.40131784596562986	0.4399279889755592	0.40131784596562986
34	815	0.39754109166484786	0.39754109166484786	0.42173795698661076	0.39754109166484786
34	1462	0.3723843028270482	0.3723843028270482	0.4561062993949533	0.3723843028270482
34	1800	0.38484074220652414	0.38484074220652414	0.42052453211853774	0.38484074220652414
34	1777	0.2547953689500597	0.2547953689500597	0.2912641788151826	0.2547953689500597
34	1555	0.5517221740453978	0.5517221740453978	0.6614160489539225	0.5517221740453978
34	1646	0.4634457893067446	0.4634457893067446	0.48292061266810277	0.4634457893067446
34	1725	0.34268530442433764	0.34268530442433764	0.4311098060328182	0.34268530442433764
34	777	0.45176367922993255	0.45176367922993255	0.48700676262068504	0.45176367922993255
34	1749	0.39335644015422233	0.39335644015422233	0.41039215068519913	0.39335644015422233
34	1709	0.308630739399163	0.308630739399163	0.3670161810835352	0.308630739399163
34	1628	0.3360133821117122	0.3360133821117122	0.40851629879286894	0.3360133821117122
34	1474	0.3837363740861339	0.3837363740861339	0.4255944786581763	0.3837363740861339
34	1762	0.44761185432248524	0.44761185432248524	0.47687607355757233	0.44761185432248524
0	67	0.5195358496430665	0.5195358496430665	0.5195358496430665	0.5195358496430665
0	78	0.0	0.0	0.0	0.0
0	27	0.1134899842379341	0.1134899842379341	0.1134899842379341	0.1134899842379341
0	40	0.0	0.0	0.0	0.0
0	44	0.0	0.0	0.0	0.0
0	66	0.26548727941679695	0.26548727941679695	0.26548727941679695	0.26548727941679695
0	95	0.0	0.0	0.0	0.0
0	21	0.9531975667936976	0.9531975667936976	0.9531975667936976	0.9531975667936976
0	37	0.0	0.0	0.0	0.0
0	58	0.2767613266543612	0.2767613266543612	0.2767613266543612	0.2767613266543612
0	52	0.3356799853310236	0.3356799853310236	0.3356799853310236	0.3356799853310236
0	15	0.3199951541859132	0.3199951541859132	0.3199951541859132	0.3199951541859132
0	92	0.16202615510542828	0.16202615510542828	0.16202615510542828	0.16202615510542828
0	84	0.8752741764859383	0.8752741764859383	0.8752741764859383	0.8752741764859383
0	53	0.35434333915079985	0.35434333915079985	0.35434333915079985	0.35434333915079985
0	12	0.7392202472772265	0.7392202472772265	0.7392202472772265	0.7392202472772265
0	41	0.3673575592769935	0.3673575592769935	0.3673575592769935	0.3673575592769935
0	91	0.1134899842379341	0.1134899842379341	0.1134899842379341	0.1134899842379341
0	77	0.0	0.0	0.0	0.0
0	38	0.0	0.0	0.0	0.0
0	64	0.0	0.0	0.0	0.0
0	19	0.2196764561318215	0.2196764561318215	0.2196764561318215	0.2196764561318215
0	85	0.24398718009082093	0.24398718009082093	0.24398718009082093	0.24398718009082093
0	49	0.4351651985262305	0.4351651985262305	0.4351651985262305	0.4351651985262305
0	45	0.2107706830473774	0.2107706830473774	0.2107706830473774	0.2107706830473774
0	86	0.0	0.0	0.0	0.0
0	35	0.0	0.0	0.0	0.0
0	88	0.37458996388847615	0.37458996388847615	0.37458996388847615	0.37458996388847615
0	70	0.0	0.0	0.0	0.0
0	80	0.0	0.0	0.0	0.0
0	17	0.0	0.0	0.0	0.0
0	23	0.0	0.0	0.0	0.0
0	57	0.42889317355584133	0.42889317355584133	0.42889317355584133	0.42889317355584133
0	39	0.28646445283579725	0.28646445283579725	0.28646445283579725	0.28646445283579725
0	62	0.0	0.0	0.0	0.0
0	22	0.0	0.0	0.0	0.0
0	29	0.0	0.0	0.0	0.0
0	4	0.0	0.0	0.0	0.0
0	76	0.3261146180725348	0.3261146180725348	0.3261146180725348	0.3261146180725348
0	25	0.1802691319847358	0.1802691319847358	0.1802691319847358	0.1802691319847358
0	61	0.9618537577199266	0.9618537577199266	0.9618537577199266	0.9618537577199266
0	60	0.0	0.0	0.0	0.0
0	81	0.15778537576458018	0.15778537576458018	0.15778537576458018	0.15778537576458018
0	73	0.3030565006933834	0.3030565006933834	0.3030565006933834	0.3030565006933834
0	72	0.2802620915852455	0.2802620915852455	0.2802620915852455	0.2802620915852455
0	89	0.0	0.0	0.0	0.0
0	51	0.0	0.0	0.0	0.0
0	3	0.0	0.0	0.0	0.0
0	11	0.2319683515107535	0.2319683515107535	0.2319683515107535	0.2319683515107535
0	24	0.1957273155069686	0.1957273155069686	0.1957273155069686	0.1957273155069686
0	10	0.0	0.0	0.0	0.0
0	33	0.40483719241924254	0.40483719241924254	0.40483719241924254	0.40483719241924254
0	56	0.0	0.0	0.0	0.0
0	75	0.34433543095797	0.34433543095797	0.34433543095797	0.34433543095797
0	59	0.34294325735256015	0.34294325735256015	0.34294325735256015	0.34294325735256015
0	43	0.0	0.0	0.0	0.0
0	47	0.35700189914046193	0.35700189914046193	0.35700189914046193	0.35700189914046193
0	32	0.9918337257615013	0.9918337257615013	0.9918337257615013	0.9918337257615013
0	74	0.3572309202979141	0.3572309202979141	0.3572309202979141	0.3572309202979141
0	90	0.3438190183439984	0.3438190183439984	0.3438190183439984	0.3438190183439984
0	99	0.9918337257615013	0.9918337257615013	0.9918337257615013	0.9918337257615013
0	7	0.32488436342209676	0.32488436342209676	0.32488436342209676	0.32488436342209676
0	1	0.31282324748644597	0.31282324748644597	0.31282324748644597	0.31282324748644597
0	5	0.0	0.0	0.0	0.0
0	26	0.0	0.0	0.0	0.0
0	13	0.0	0.0	0.0	0.0
0	71	0.32488436342209676	0.32488436342209676	0.32488436342209676	0.32488436342209676
0	31	0.3261146180725348	0.3261146180725348	0.3261146180725348	0.3261146180725348
0	63	0.4704891248598151	0.4704891248598151	0.4704891248598151	0.4704891248598151
0	54	0.0	0.0	0.0	0.0
0	100	0.0	0.0	0.0	0.0
0	6	0.0	0.0	0.0	0.0
0	96	0.0	0.0	0.0	0.0
0	82	0.3183379391059472	0.3183379391059472	0.3183379391059472	0.3183379391059472
0	48	0.0	0.0	0.0	0.0
0	83	0.3203426498041379	0.3203426498041379	0.3203426498041379	0.3203426498041379
0	79	0.0	0.0	0.0	0.0
0	69	0.0	0.0	0.0	0.0
0	87	0.37970739558383326	0.37970739558383326	0.37970739558383326	0.37970739558383326
0	46	0.445088821416958	0.445088821416958	0.445088821416958	0.445088821416958
0	18	0.0	0.0	0.0	0.0
0	20	0.373836833825933	0.373836833825933	0.373836833825933	0.373836833825933
0	94	0.2078043001810038	0.2078043001810038	0.2078043001810038	0.2078043001810038
0	16	0.6830960177362982	0.6830960177362982	0.6830960177362982	0.6830960177362982
0	36	0.0	0.0	0.0	0.0
0	14	0.0	0.0	0.0	0.0
0	34	0.5291120799529234	0.5291120799529234	0.5291120799529234	0.5291120799529234
0	9	0.0	0.0	0.0	0.0
0	28	0.0	0.0	0.0	0.0
0	68	0.47166730905198007	0.47166730905198007	0.47166730905198007	0.47166730905198007
0	98	0.0	0.0	0.0	0.0
0	93	0.2196764561318215	0.2196764561318215	0.2196764561318215	0.2196764561318215
0	30	0.16202615510542828	0.16202615510542828	0.16202615510542828	0.16202615510542828
0	97	0.32488436342209676	0.32488436342209676	0.32488436342209676	0.32488436342209676
0	55	0.0	0.0	0.0	0.0
0	65	0.0	0.0	0.0	0.0
0	50	0.21789640896553894	0.21789640896553894	0.21789640896553894	0.21789640896553894
0	8	0.0	0.0	0.0	0.0
0	42	0.32488436342209676	0.32488436342209676	0.32488436342209676	0.32488436342209676
0	2	0.32488436342209676	0.32488436342209676	0.32488436342209676	0.32488436342209676
87	3877	0.00010874951255433814	None	0.0	0.00010874951255433814
87	4411	0.00012504328757186113	None	0.0	0.00012504328757186113
87	4361	3.048356929141044e-07	None	0.0	3.048356929141044e-07
87	4150	0.0005933438016929526	None	0.0	0.0005933438016929526
87	4123	0.0029358733883122676	None	0.0	0.0029358733883122676
87	4346	0.0008887982190566252	None	0.0	0.0008887982190566252
87	4096	0.0005893757081835584	None	0.0	0.0005893757081835584
87	4309	0.00020847735252929985	None	0.0	0.00020847735252929985
87	4441	-1.7506541699376014e-06	None	0.0	-1.7506541699376014e-06
87	4187	0.00016965704843105428	None	0.0	0.00016965704843105428
87	4283	0.0001019216654368477	None	0.0	0.0001019216654368477
87	4416	0.00017002534262958315	None	0.0	0.00017002534262958315
87	4324	0.0002003539234918968	None	0.0	0.0002003539234918968
87	4408	0.00015150175634355458	None	0.0	0.00015150175634355458
87	4214	0.0002595179912761836	None	0.2593473657657581	0.0002595179912761836
87	4389	0.0006074695612958131	None	0.0	0.0006074695612958131
87	4216	0.001885076665092048	None	0.0	0.001885076665092048
87	4321	0.0007404218761286874	None	0.0	0.0007404218761286874
87	4448	-6.774431233135092e-08	None	0.0	-6.774431233135092e-08
87	4339	0.0010929898545388006	None	0.0	0.0010929898545388006
87	4254	0.0009281509730029365	None	0.15995412825108052	0.0009281509730029365
87	4381	0.0007949457810210429	None	0.0	0.0007949457810210429
87	3985	0.0011507069192143323	None	0.0	0.0011507069192143323
87	4277	3.820998434865017e-07	None	0.0	3.820998434865017e-07
87	4383	0.0001679423348243842	None	0.520131371499047	0.0001679423348243842
87	4212	0.0007978796933743327	None	0.0	0.0007978796933743327
87	4363	0.0017523032681262718	None	0.0	0.0017523032681262718
87	3365	0.0008519086298163102	None	0.07065224930809999	0.0008519086298163102
87	4336	0.0004507646078481691	None	0.0	0.0004507646078481691
87	4426	0.000250057335682525	None	0.0	0.000250057335682525
87	4328	0.0006273898213301324	None	0.0	0.0006273898213301324
87	4395	2.5529649452142458e-05	None	0.0	2.5529649452142458e-05
87	4403	0.00016421360711645766	None	0.0	0.00016421360711645766
87	4353	0.0015103237495338836	None	0.0	0.0015103237495338836
87	4224	0.0011519886391865683	None	0.0	0.0011519886391865683
87	4347	6.84261275557327e-05	None	0.06259912867426777	6.84261275557327e-05
87	4396	0.0021138193922123193	None	0.0	0.0021138193922123193
87	4014	0.0031123218409487676	None	0.0	0.0031123218409487676
87	4436	0.0004929969949364026	None	0.07065224930809999	0.0004929969949364026
87	4430	0.001172640535908072	None	0.0	0.001172640535908072
87	4431	0.0005126200463351168	None	0.0	0.0005126200463351168
87	3076	0.002856160941092192	None	0.0	0.002856160941092192
87	4202	0.0006665301859625462	None	0.0	0.0006665301859625462
87	4106	0.0050122823873187325	None	0.0	0.0050122823873187325
87	3882	0.0012593918534370742	None	0.07065224930809999	0.0012593918534370742
87	4437	2.8817469101150917e-08	None	0.0	2.8817469101150917e-08
87	3246	0.0037167272945148305	None	0.2294390310020376	0.0037167272945148305
87	4407	0.002107429171154412	None	0.0	0.002107429171154412
87	3849	0.005679588674627497	None	0.0	0.005679588674627497
87	3987	0.0004963336224324361	None	0.0	0.0004963336224324361
87	4211	0.0004981036512620541	None	0.0	0.0004981036512620541
87	4274	0.0004220871723735091	None	0.0	0.0004220871723735091
87	3796	0.0021515224810624576	None	0.0	0.0021515224810624576
87	3702	0.0017302348077696378	None	0.0	0.0017302348077696378
87	3962	0.0013103820403902139	None	0.0	0.0013103820403902139
87	4344	0.0007923240297506433	None	0.0	0.0007923240297506433
87	4387	0.002007521016762085	None	0.0	0.002007521016762085
87	4259	0.0018693497263480353	None	0.1499303339217535	0.0018693497263480353
87	4107	0.0016866226607180936	None	0.06342068858321903	0.0016866226607180936
87	4293	0.0021307069521955863	None	0.0	0.0021307069521955863
87	3832	0.0046684379416431715	None	0.0	0.0046684379416431715
87	3859	0.0005769327956648456	None	0.0	0.0005769327956648456
87	3544	0.0012734416110362805	None	0.0	0.0012734416110362805
87	4423	0.0063150673506596625	None	0.0	0.0063150673506596625
87	4424	0.00046849834967206645	None	0.06342068858321903	0.00046849834967206645
87	3738	0.000638273399845413	None	0.0	0.000638273399845413
87	4303	-1.2176447271146572e-07	None	0.0	-1.2176447271146572e-07
87	3314	0.0016328759472066284	None	0.5338723543499851	0.0016328759472066284
87	4249	0.00011523843142801981	None	0.25389142548549787	0.00011523843142801981
87	4247	0.0004913493053986268	None	0.0	0.0004913493053986268
87	3983	0.00803974854569355	None	0.07065224930809999	0.00803974854569355
87	4348	0.00034934717495996195	None	0.0	0.00034934717495996195
87	4422	-1.222329785237183e-05	None	0.0	-1.222329785237183e-05
87	4213	0.0011805911238270835	None	0.0	0.0011805911238270835
87	4060	0.0012071551398790794	None	0.0	0.0012071551398790794
87	4280	2.2583066821150376e-05	None	0.0	2.2583066821150376e-05
87	4414	0.0017996233352766437	None	0.0	0.0017996233352766437
87	4443	7.8095836471578e-06	None	0.0	7.8095836471578e-06
87	4401	0.00042271961724966555	None	0.0	0.00042271961724966555
87	3834	0.0007670369361981193	None	0.0	0.0007670369361981193
87	4282	0.00027007894661972796	None	0.5067175215703803	0.00027007894661972796
87	4400	0.0010380299748449099	None	0.0	0.0010380299748449099
87	4316	0.0003060490432930532	None	0.0	0.0003060490432930532
87	4388	0.0009727468479474592	None	0.2593473657657581	0.0009727468479474592
87	4281	0.0010262082117307668	None	0.0	0.0010262082117307668
87	4137	0.0025550320983956975	None	0.0	0.0025550320983956975
87	3988	0.0009968879738379143	None	0.12390537531928145	0.0009968879738379143
87	3803	0.0006644609847985332	None	0.0	0.0006644609847985332
87	4349	-8.164413947436327e-08	None	0.0	-8.164413947436327e-08
87	4410	-7.5014892404513e-07	None	0.0	-7.5014892404513e-07
87	4192	0.00011248933614458947	None	0.0	0.00011248933614458947
87	3486	0.001114800900301041	None	0.0	0.001114800900301041
87	4398	0.0020855239788260507	None	0.0	0.0020855239788260507
87	4121	0.0007905406033934068	None	0.06342068858321903	0.0007905406033934068
87	4204	0.000859169406975284	None	0.15995412825108052	0.000859169406975284
87	4286	0.0001571503935224594	None	0.0	0.0001571503935224594
87	4001	0.001677660144695701	None	0.0	0.001677660144695701
87	4100	0.0009893894043261201	None	0.0	0.0009893894043261201
87	3394	0.002775762213444612	None	0.0	0.002775762213444612
87	4113	0.002815446383316507	None	0.2593473657657581	0.002815446383316507
51	2598	-2.4689001442606438e-09	None	0.4026030181172591	-2.4689001442606438e-09
51	2601	-2.2942594545463592e-10	None	0.26148282915037935	-2.2942594545463592e-10
51	2414	None	None	0.32251107484417646	None
51	2640	-1.7412370773591316e-08	None	0.34994759934164776	-1.7412370773591316e-08
51	2579	-5.266988150232396e-06	None	0.2928977830556688	-5.266988150232396e-06
51	2584	-2.3011459203851597e-10	None	0.3734665738899075	-2.3011459203851597e-10
51	2560	-7.819961747550938e-05	None	0.32251107484417646	-7.819961747550938e-05
51	2629	4.045025640361701e-07	None	0.1928281286369967	4.045025640361701e-07
51	2554	4.373424978664166e-06	None	0.39775794241097606	4.373424978664166e-06
51	2602	2.240308053017096e-07	None	0.3208078795756228	2.240308053017096e-07
51	2615	1.9699373041463822e-07	None	0.5102201678629816	1.9699373041463822e-07
51	2556	-0.1	None	0.42785717691546044	-0.1
51	2568	1.5103532166493683e-07	None	0.32179629253344844	1.5103532166493683e-07
51	2388	None	None	0.261057130454486	None
51	2592	0.0002833770759429485	None	0.28082348204132085	0.0002833770759429485
51	2621	2.446034912485618e-09	None	0.4299175189395248	2.446034912485618e-09
51	2624	1.697323402496313e-08	None	0.2192392739285073	1.697323402496313e-08
51	2622	0.00015291785194180505	None	0.3404916523899938	0.00015291785194180505
51	2631	-1.4850484627507751e-05	None	0.27466195842845403	-1.4850484627507751e-05
51	2597	0.00038886027806533247	None	0.23349680497177655	0.00038886027806533247
51	2628	1.6996110562592235e-05	None	0.39685441945040567	1.6996110562592235e-05
51	2373	None	None	0.3203391031854336	None
51	2571	1.079810437789886e-06	None	0.2576052078549951	1.079810437789886e-06
51	2426	None	None	0.3348499437989555	None
51	2600	0.000301053085164852	None	0.4299175189395248	0.000301053085164852
51	2585	3.0475296757112148e-05	None	0.33303099911368633	3.0475296757112148e-05
51	2301	None	None	0.4296305492815419	None
51	2581	-6.098112384963011e-07	None	0.16919865432756925	-6.098112384963011e-07
51	2496	None	None	0.4664934312378266	None
51	2641	8.082732721404105e-05	None	0.3016881275472897	8.082732721404105e-05
51	2646	-0.1	None	0.19969813443151824	-0.1
51	2544	None	None	0.4719958443239068	None
51	2534	None	None	0.30773341326773407	None
51	2635	None	None	0.4111878045277608	None
51	2608	5.867876172797608e-07	None	0.3208078795756228	5.867876172797608e-07
51	2596	-1.6978366369676012e-07	None	0.44291574087781116	-1.6978366369676012e-07
51	876	None	None	0.8383057046074269	None
51	2613	-0.1	None	0.2879866724108123	-0.1
51	2606	1.4088431343418425e-07	None	0.3734665738899075	1.4088431343418425e-07
51	1860	None	None	0.5234390552159385	None
51	2587	0.00017201035629053676	None	0.3570912636824193	0.00017201035629053676
51	2639	-0.1	None	0.8383057046074269	-0.1
51	2417	None	None	0.37647296706792943	None
51	2594	-0.1	None	0.4027891814273623	-0.1
51	2570	-4.4078612694056483e-10	None	0.26148282915037935	-4.4078612694056483e-10
51	2503	None	None	0.40256006130337063	None
51	2619	-4.541971448022359e-09	None	0.2725377043413685	-4.541971448022359e-09
51	2611	9.559701068122034e-07	None	0.23263530960103224	9.559701068122034e-07
51	2595	-1.3945151674549393e-07	None	0.4995640876067068	-1.3945151674549393e-07
51	2589	1.743485691904434e-09	None	0.2088281622463902	1.743485691904434e-09
51	1861	None	None	0.4591233779751507	None
51	2637	-0.1	None	0.516454316355212	-0.1
51	2406	None	None	0.47554964520931353	None
51	2614	-0.00010643235181649782	None	0.25488480896094434	-0.00010643235181649782
51	2582	3.299506940110898e-08	None	0.2843622178552925	3.299506940110898e-08
51	2578	-1.3467265107996717e-08	None	0.47302975407743475	-1.3467265107996717e-08
51	1180	None	None	0.5374931664606175	None
51	2612	-6.907620505267868e-10	None	0.4161321084972949	-6.907620505267868e-10
51	2433	None	None	0.40290257526407947	None
51	2546	None	None	0.2997086078749633	None
51	2642	-5.658940606884015e-08	None	0.2997086078749633	-5.658940606884015e-08
51	2647	-2.990183493277613e-08	None	0.5217713865100861	-2.990183493277613e-08
51	2434	None	None	0.3721266281018285	None
51	2569	0.00046936212720779033	None	0.3570912636824193	0.00046936212720779033
51	2649	-0.1	None	0.3979191485104159	-0.1
51	2633	-7.4126824367667816e-09	None	0.25080883570948675	-7.4126824367667816e-09
51	2561	-4.392303387940593e-09	None	0.40922646535013313	-4.392303387940593e-09
51	2563	-0.1	None	0.19918015898134106	-0.1
51	2627	-0.1	None	0.2783497434908199	-0.1
51	2260	None	None	0.3829564459011147	None
51	2632	-5.45145429241054e-09	None	0.22881465284305183	-5.45145429241054e-09
51	2575	-3.6042692762938103e-07	None	0.26148282915037935	-3.6042692762938103e-07
51	2616	-1.864053248456295e-05	None	0.1928281286369967	-1.864053248456295e-05
51	2509	None	None	0.4285549945262079	None
51	2609	-5.0775686459914417e-17	None	0.7189183277747324	-5.0775686459914417e-17
51	2555	-2.1565483012143796e-06	None	0.33530172293081134	-2.1565483012143796e-06
51	2335	None	None	0.5520739341383047	None
51	2599	-5.91152576968528e-09	None	0.36286657883499984	-5.91152576968528e-09
51	2648	-1.0930723290882386e-09	None	0.31273373618280964	-1.0930723290882386e-09
51	2430	None	None	0.4161321084972949	None
51	1969	None	None	0.42130986717572905	None
51	2626	9.094077198527952e-07	None	0.5502640287382613	9.094077198527952e-07
51	2551	None	None	0.3370151252242206	None
51	591	None	None	0.4161321084972949	None
51	2567	3.328183419621373e-06	None	0.25549053846263015	3.328183419621373e-06
51	2527	None	None	0.4597518033758224	None
51	2643	-2.491216761126862e-10	None	0.3208078795756228	-2.491216761126862e-10
51	2586	-0.1	None	0.36298329530369766	-0.1
51	2634	-0.1	None	0.3341191064473267	-0.1
51	2630	-0.1	None	0.2158798934159846	-0.1
51	2638	-1.91260033191254e-09	None	0.4780458654345409	-1.91260033191254e-09
51	2573	-6.019505562119539e-10	None	0.33303099911368633	-6.019505562119539e-10
51	2593	-7.161262432728353e-08	None	0.16919865432756925	-7.161262432728353e-08
51	2618	1.4561683377974127e-08	None	0.40922646535013313	1.4561683377974127e-08
51	2590	5.292634563106134e-07	None	0.26148282915037935	5.292634563106134e-07
51	2515	None	None	0.3208078795756228	None
51	2562	2.160613082349199e-06	None	0.16919865432756925	2.160613082349199e-06
51	2572	-0.1	None	0.24243253126649988	-0.1
51	2583	1.699007623382534e-08	None	0.24822029192572287	1.699007623382534e-08
[truncated: 13,001 more rows]
