# Supplementary material for: Constrained by Design: Influence of Genetic Encodings on Evolved Traits of Robots
Source: Front Robot AI. 2021 Jun 15;8:672379. doi: 10.3389/frobt.2021.672379 (PMC8239187; doi:10.3389/frobt.2021.672379)
Supplement: Supplementary file 2 [file DataSheet1.ZIP › hyperplasticodingrep_plane_3_all_measures.tsv]

robot_id	velocity	displacement_velocity	displacement_velocity_hill	head_balance	contacts	branching	branching_modules_count	limbs	extremities	length_of_limbs	extensiveness	coverage	joints	hinge_count	active_hinges_count	brick_count	touch_sensor_count	brick_sensor_count	proportion	width	height	size	absolute_size	sensors	symmetry	avg_period	dev_period	avg_phase_offset	dev_phase_offset	avg_amplitude	dev_amplitude	avg_intra_dev_params	avg_inter_dev_params	sensors_reach	recurrence	synaptic_reception
4373	0.005951052576410205	0.0007059560285965049	-0.0005010051178826225	0.9888568227656597	None	0.25	1	0.4	4	0.7692307692307693	10	0.23809523809523808	0.7692307692307693	14	10	0	0	0	0.7777777777777778	7	9	1.0	15	0.0	1.0	0.20671844001735012	0.589760843201446	0.39038484894428577	0.6336560825985865	0.07609838669965399	0.9735277963222805	0.8153704810254409	0.8183557792572148	0	1.0	0.0
2773	0.0006900098587278359	0.0003349895032634295	0.0002453929758805755	0.9996619759001187	None	0.5	1	0.6666666666666666	4	0.5714285714285714	4	0.36	0.5714285714285714	8	4	0	0	0	1.0	5	5	0.6	9	0.0	1.0	0.09279384429356752	0.5311106298009548	-0.09999971876764507	0.5000006163418697	0.08961649787854153	0.5407148400914867	0.710795153603686	0.5239671775554663	0	1.0	0.0
4104	2.938118303782067e-08	2.905770416625975e-08	-8.994899978507952e-10	0.9999966195997212	None	0.25	1	0.4	4	0.75	9	0.25925925925925924	0.75	13	9	0	0	0	0.6666666666666666	6	9	0.9333333333333333	14	0.0	1.0	0.0002921001473550352	0.5066005965867166	-0.09999958610029325	0.5000004531363474	1.1826086640523956e-07	0.5000086853473998	0.6158791772895778	0.5022033585848861	0	1.0	0.0
4	None	None	None	None	None	0.043478260869565216	1	0.2708333333333333	13	0.6857142857142857	48	1.0	0.4857142857142857	47	34	24	1	0	0.8888888888888888	9	8	4.8	72	0.02564102564102564	1.0	0.052850757824546166	0.5630841218014425	0.11226554961338249	0.6708420793935622	-0.13115681716189606	0.971621833495113	0.7765848491651506	0.8175263009595527	0.9361702127659575	1.0	0.0
7051	0.01614776370727812	0.0016621481711961883	0.0014858482550218171	0.9888380125765862	None	0.25	1	0.4	4	0.75	9	0.25925925925925924	0.75	13	9	0	0	0	0.6666666666666666	6	9	0.9333333333333333	14	0.0	1.0	-0.09999997651103441	0.5000005256928007	0.32156529650990173	0.5864488763687057	-0.09997343511475223	0.502424649023523	0.8794541501490492	0.5298814427488454	0	1.0	0.0
1702	None	None	None	None	None	0	0	0.4	2	0.6	3	0.5833333333333334	0	0	0	6	9	0	0.3333333333333333	6	2	0.4666666666666667	7	0.5625	0.4	0	0	0	0	0	0	0	0	0	0	0
131	None	None	None	None	None	0	0	0.5	6	0.4375	7	0.75	0.1875	8	3	9	3	0	0.6666666666666666	6	4	1.2	18	0.17647058823529413	0.3333333333333333	2.2442700220528637e-19	0.5000000000000001	-0.05071859664380314	0.5279470249748548	-0.09999097470301636	0.5000076071822949	0.6007269587814541	0.5093268480999215	1.0	1.0	0.0
4445	0.0045994961219967476	0.000397168244220112	0.00039700698250305123	0.9874741454002571	None	0.25	1	0.36363636363636365	4	0.7857142857142857	11	0.2222222222222222	0.7857142857142857	15	11	0	0	0	0.8888888888888888	8	9	1.0666666666666667	16	0.0	1.0	-0.01280018397376006	0.6531804531978391	0.008756582061711348	0.536546337707881	0.08408248904231759	0.545214930611821	0.5945170510413742	0.5793933420542651	0	0	0.0
1977	None	None	None	None	None	0.2222222222222222	2	0.5	10	0.4444444444444444	12	0.6444444444444445	0.4074074074074074	21	11	7	2	0	0.5555555555555556	9	5	1.9333333333333333	29	0.25	0.4166666666666667	-0.059137986411329634	0.5058004138314507	0.0013668366475563776	0.6565204615358509	-0.10327086555399816	0.9933442207596219	0.7014004056081927	0.8690069563211232	0.0	0.09523809523809523	0.0
784	None	None	None	None	None	0	0	0.38461538461538464	5	0.5294117647058824	9	0.6333333333333333	0.35294117647058826	10	6	8	8	0	0.8333333333333334	5	6	1.2666666666666666	19	0.5	0.2857142857142857	0.03388351523252601	0.5202501779581438	-0.037411252524506874	0.5078588169077992	-0.09684863154422543	0.5101535513441685	0.6288913777648818	0.512755789056986	1.0	1.0	0.0
4512	0.0032737520234135987	0.00012980465353958732	0.00010901333855952289	0.9939666422226572	None	0.25	1	0.4	4	0.7692307692307693	10	0.23809523809523808	0.7692307692307693	14	10	0	0	0	0.7777777777777778	7	9	1.0	15	0.0	1.0	0.08452401979003726	0.6147327634511103	-0.09999999999515563	0.5000000000975833	-0.09992124331026278	0.5755722550673954	0.7033367174770327	0.5639702779223361	0	0.6428571428571429	0.0
6386	0.0011585508533856605	0.00011707228910863382	8.072645447707694e-05	0.9961941239243184	None	0.25	1	0.4	4	0.75	9	0.25925925925925924	0.75	13	9	0	0	0	0.6666666666666666	6	9	0.9333333333333333	14	0.0	1.0	4.524215841093245e-09	0.5000007415237647	0.10196381723754903	0.5436311441217493	0.006904646230772466	0.6189305609771292	0.6127161243692967	0.5547779207363027	0	1.0	0.0
3813	0.018099610782633654	0.0012762128158999109	-0.001212404844516032	0.9840435399009613	None	0.2222222222222222	2	0.4	8	0.6296296296296297	17	0.4027777777777778	0.4444444444444444	20	12	8	5	0	0.8888888888888888	9	8	1.9333333333333333	29	0.4166666666666667	0.5217391304347826	0.3257712820829217	1.0	0.09636227757581502	0.6130112025454887	0.0999984020469363	0.5001739200698978	0.7449100991742074	0.9999999277769013	1.0	1.0	0.0
3266	0.00016381783881045007	9.59193317087136e-07	-5.357199687614976e-07	0.9999862754674871	None	0	0	0.3333333333333333	2	0.8571428571428571	6	0.36	0.8571428571428571	8	6	0	0	0	1.0	5	5	0.6	9	0.0	0	5.004374626448113e-05	0.5008196029703615	0.06608611736757812	0.5867048650847344	0.09999998624741772	0.5000000395329589	0.6087635328169232	0.5294357998513972	0	1.0	0.0
5661	0.003295962907233895	0.0002686554280325601	-8.300672976611338e-06	0.9965101443779806	None	0.25	1	0.4	4	0.75	9	0.25925925925925924	0.75	13	9	0	0	0	0.6666666666666666	6	9	0.9333333333333333	14	0.0	1.0	1.503483803419586e-07	0.500000639823494	-0.025286194591526902	0.5007895326803791	0.18052164565590967	0.5266550289689891	0.7143120591014873	0.5091558084785107	0	1.0	0.0
7224	0.012933635415519187	0.003801810651790488	0.0037965035451750302	0.971687027101303	None	0.25	1	0.4	4	0.75	9	0.25925925925925924	0.75	13	9	0	0	0	0.6666666666666666	6	9	0.9333333333333333	14	0.0	1.0	0.4504062404689909	0.693612719279045	-0.09951105128734353	0.6053315201502524	0.290721899624804	0.6614587032940807	0.9096901731708035	0.6543461126920364	0	1.0	0.0
4161	0.0009596789243346266	0.00017225374770869848	-1.3214264321146252e-05	0.9867941625470403	None	0.25	1	0.4	4	0.75	9	0.25925925925925924	0.75	13	9	0	0	0	0.6666666666666666	6	9	0.9333333333333333	14	0.0	1.0	0.00602916062903886	0.5097504122404689	-0.14522775017808318	0.9997461601927172	0.01582875040754779	0.6655643954067525	0.7740593592323458	0.9526606544621555	0	1.0	0.0
5138	0.016554385745692263	0.0022034871759543024	0.00214412357941872	0.9871081020554491	None	0.25	1	0.4	4	0.75	9	0.25925925925925924	0.75	13	9	0	0	0	0.6666666666666666	6	9	0.9333333333333333	14	0.0	1.0	-0.09999970726465239	0.500005882864497	0.36084605522399754	0.5426988568446208	0.11803344444455495	0.629158064122181	0.872131165193352	0.5580571638003324	0	0.15384615384615385	0.0
2140	None	None	None	None	None	0	0	0.11363636363636363	5	0.873015873015873	55	0.8024691358024691	0	0	0	64	0	0	1.0	9	9	4.333333333333333	65	0.0	0.8666666666666667	0	0	0	0	0	0	0	0	0	0	0
4456	0.003018108910632415	0.00021862956341166012	-0.00012241235071305828	0.9983703017478678	None	0.25	1	0.4	4	0.75	9	0.25925925925925924	0.75	13	9	0	0	0	0.6666666666666666	6	9	0.9333333333333333	14	0.0	1.0	-0.05950879122028789	0.5679799557202126	0.10944108992162802	0.5013241853788619	0.00635326183827347	0.672430577961512	0.6865505995434801	0.582416974673161	0	0.3076923076923077	0.0
7473	0.016413175524976086	0.0007227787187303808	0.000695075407395685	0.980046703422271	None	0.25	1	0.4	4	0.75	9	0.25925925925925924	0.75	13	9	0	0	0	0.6666666666666666	6	9	0.9333333333333333	14	0.0	1.0	0.01965926013478344	0.5281018249996231	0.009199316401947585	0.5078351416785204	0.16192156886064987	0.5230773924801791	0.6658335764651946	0.519676850801955	0	1.0	0.0
6934	2.8627942852687658e-08	2.7288076676150016e-08	1.715670813878737e-09	0.999996380948686	None	0.25	1	0.4	4	0.75	9	0.25925925925925924	0.75	13	9	0	0	0	0.6666666666666666	6	9	0.9333333333333333	14	0.0	1.0	0.28045754311309323	0.63878041166037	0.16228968681121392	0.5511243741063263	3.158068822776318e-10	0.5000044413813596	0.7594517998032327	0.5642517156097977	0	1.0	0.0
1051	None	None	None	None	None	0	0	0.375	3	0.7777777777777778	7	0.3142857142857143	0.7777777777777778	10	7	0	1	0	0.7142857142857143	5	7	0.7333333333333333	11	1.0	0.6666666666666666	0.09819833880894842	0.5181490442340753	0.0013681759261166416	0.5095136966427082	0.10056709539525795	0.9655241802776481	0.6204848553444509	0.7590905868606931	1.0	1.0	0.0
5181	4.732078649681972e-05	1.3611907118770833e-05	-1.9993903525288345e-06	0.9993981974053933	None	0.25	1	0.4	4	0.75	9	0.25925925925925924	0.75	13	9	0	0	0	0.6666666666666666	6	9	0.9333333333333333	14	0.0	1.0	3.6053700698130817e-13	0.5000000016343447	-0.09999997818591039	0.5000000088474854	0.028803337351088514	0.5099381885755617	0.6345914637083095	0.5033131208852298	0	1.0	0.0
3494	0.0001504548282997696	9.69439114411379e-07	9.693167453946734e-07	0.9999974000844181	None	0.25	1	0.4	4	0.7692307692307693	10	0.23809523809523808	0.7692307692307693	14	10	0	0	0	0.7777777777777778	9	7	1.0	15	0.0	1.0	0.012010720269960019	0.6548392701457627	-0.0950266027498667	0.5346745825145152	-0.04020102818892513	0.5210404836635752	0.6009414150597163	0.5714666439920351	0	1.0	0.0
1106	None	None	None	None	None	0	0	0.5	5	0.3333333333333333	4	0.5833333333333334	0.08333333333333333	4	1	9	0	0	0.6666666666666666	6	4	0.9333333333333333	14	0.0	0.5	-0.09789656462659238	0.5066686096409198	0.09653447126990049	0.5005793179990616	0.0029445834489199344	0.5306226877430936	0.688945517300353	0.5126337723046095	0	1.0	0.0
1741	None	None	None	None	None	0.3333333333333333	1	0.6666666666666666	6	0.2727272727272727	3	0.52	0.09090909090909091	4	1	8	0	0	1.0	5	5	0.8666666666666667	13	0.0	1.0	0.037318592260987424	0.5364786590123621	6.028847389634591e-12	0.5000000000651599	0.030476929639678418	0.5610670014479886	0.5521309576304733	0.5325927106543041	0	0.75	0.0
5350	0.003791827774611446	0.001331775848533118	0.001150584632167118	0.9904913094292893	None	0.25	1	0.4	4	0.7692307692307693	10	0.23809523809523808	0.7692307692307693	14	10	0	0	0	0.7777777777777778	7	9	1.0	15	0.0	1.0	0.3612973016887698	0.6288724159283743	-0.05225352234433407	0.6300580875141655	-0.06130352896880411	0.5283236485922485	0.8652132447064742	0.5965446285217704	0	0.9285714285714286	0.0
3302	0.006221691178767227	0.0010008069942689807	-0.0003802553461580926	0.9982439380691811	None	0.2222222222222222	2	0.38095238095238093	8	0.6551724137931034	19	0.49206349206349204	0.5862068965517241	25	17	5	0	0	0.7777777777777778	9	7	2.066666666666667	31	0.0	0.5833333333333334	0.03876695476957458	0.7354700220052761	0.021017329256651306	0.665384520001208	-0.047981057507332905	0.9798253272962845	0.6732615616242437	0.8657967636980729	0	0.24	0.0
1780	None	None	None	None	None	0.15384615384615385	2	0.5	14	0.4	16	0.6666666666666666	0.15	14	6	27	13	0	0.7777777777777778	7	9	2.8	42	0.26	1.0	0.09357282552154711	0.5329794753982832	0.1315898777617715	0.9911066167384919	0.142876544931382	0.6014842626165011	0.6151913848497191	0.8522585159518139	1.0	1.0	0.3837844448181174
6925	0.0004345265049884717	0.00015442173148634588	-0.00012166232105208126	0.9997113901680909	None	0.25	1	0.4	4	0.7692307692307693	10	0.23809523809523808	0.7692307692307693	14	10	0	0	0	0.7777777777777778	7	9	1.0	15	0.0	1.0	-0.029863091725622938	0.5171426949117742	-0.02423742323612939	0.5013658207866876	0.03425038668321227	0.6679437457439824	0.5808334558821672	0.5640593849701847	0	1.0	0.0
4933	0.0047714832648782365	0.001399138824884322	-0.00017244399038996073	0.9954872557113283	None	0.25	1	0.4	4	0.7692307692307693	10	0.23809523809523808	0.7692307692307693	14	10	0	0	0	0.7777777777777778	7	9	1.0	15	0.0	1.0	0.09945153608571407	0.5008005673081162	-0.09999611607992312	0.5000060647741814	-0.09776218834385113	0.5023927897960346	0.7179437664217341	0.5010664786590382	0	0.7857142857142857	0.0
994	None	None	None	None	None	0	0	0.25	2	0.8	8	0.6666666666666666	0	0	0	11	0	0	0.5	6	3	0.8	12	0.0	0.2222222222222222	0	0	0	0	0	0	0	0	0	0	0
3882	0.0058235020004914735	0.0016543732284903948	0.001648678135480981	0.9943168362049265	None	0.25	1	0.4	4	0.75	9	0.25925925925925924	0.75	13	9	0	0	0	0.6666666666666666	6	9	0.9333333333333333	14	0.0	1.0	-0.09979289672705315	0.5004850813254615	-0.025172246853238073	0.5071188163136188	-0.18915613191531694	0.9903644013645018	0.7558388330635102	0.8255399690730981	0	1.0	0.0
1542	None	None	None	None	None	0	0	0.4444444444444444	8	0.44	11	0.6428571428571429	0.04	3	1	23	0	0	0.8571428571428571	7	6	1.8	27	0.0	0.7619047619047619	0.2316012828021438	0.5856445284631397	-0.0974163250861089	0.5971887354025975	-0.09919552036289755	0.5030473071716651	0.8014326105521903	0.5623359255996053	0	0.3333333333333333	0.0
6211	0.0018874070338529864	0.00033766999102113475	-0.00027902870527396137	0.9981463939731103	None	0.25	1	0.4	4	0.75	9	0.25925925925925924	0.75	13	9	0	0	0	0.6666666666666666	6	9	0.9333333333333333	14	0.0	1.0	0.05454930873264391	0.539052180945918	0.09816310825236034	0.5005597230886351	0.09999973767175056	0.5001953526462984	0.5522379910389469	0.5132925200265992	0	1.0	0.0
6782	0.010919084410219835	0.0013776451970512577	-0.0013082332501165974	0.9790784289366805	None	0.25	1	0.4	4	0.75	9	0.25925925925925924	0.75	13	9	0	0	0	0.6666666666666666	6	9	0.9333333333333333	14	0.0	1.0	0.29403253548294167	0.5816799321441731	0.09983712065582517	0.5899382215261972	0.023922898952986226	0.6187996933771173	0.7572046101309099	0.5969116588079167	0	1.0	0.0
6354	0.0006318189534184002	0.0003710720793970768	0.00032915444722048164	0.9995165213978867	None	0.25	1	0.4	4	0.75	9	0.25925925925925924	0.75	13	9	0	0	0	0.6666666666666666	6	9	0.9333333333333333	14	0.0	1.0	-0.032854966891258046	0.5109014754822124	0.001267546020893072	0.6032033118078174	0.09743529490691467	0.5867223251194753	0.6372776131572706	0.5673281637925716	0	0	0.0
773	None	None	None	None	None	0	0	0.4166666666666667	5	0.5	8	0.6	0.4375	12	7	5	5	0	0.8333333333333334	5	6	1.2	18	0.5555555555555556	0.15384615384615385	0.1638716239551742	0.6423511621313907	-0.143661053672871	1.0	0.02060888412032117	0.5372868768858323	0.8487047603741806	0.9999992585675895	1.0	1.0	0.18997048975024766
1161	None	None	None	None	None	0	0	0.14285714285714285	4	0.8461538461538461	33	0.8367346938775511	0	0	0	40	0	0	1.0	7	7	2.7333333333333334	41	0.0	0.5294117647058824	0	0	0	0	0	0	0	0	0	0	0
3923	3.0103712092273913e-08	2.933424602357743e-08	9.801942085648395e-09	0.9999952935351784	None	0.2857142857142857	2	0.375	6	0.7272727272727273	16	0.2962962962962963	0.7272727272727273	22	16	1	0	0	1.0	9	9	1.6	24	0.0	0.9333333333333333	7.902762784127648e-27	0.5000000000000381	7.902762784127648e-27	0.5000000094911747	9.287370924992672e-22	0.5000000000000059	0.5	0.5000000031637395	0	1.0	0.0
4479	4.4331531782056855e-07	1.434324475472098e-08	1.6628208523896434e-10	0.9999849672061286	None	0.25	1	0.4	4	0.75	9	0.25925925925925924	0.75	13	9	0	0	0	0.6666666666666666	6	9	0.9333333333333333	14	0.0	1.0	2.9520209853954136e-10	0.5000000025131509	0.099999072083796	0.5021482181387477	0.0007910699971144769	0.5457421422026779	0.6149624388349461	0.5160007451382682	0	1.0	0.0
6722	0.021534127156418417	0.00444900212683694	-0.004311507167105268	0.9663308553703936	None	0.25	1	0.4	4	0.75	9	0.25925925925925924	0.75	13	9	0	0	0	0.6666666666666666	6	9	0.9333333333333333	14	0.0	1.0	0.31376293837260294	0.5609534732311046	0.09396568062882951	0.508258125925385	-0.24435784885249895	0.9610411254984679	0.9055321952797213	0.7615494031849864	0	1.0	0.0
6588	0.001278565070885558	7.797659669827801e-06	1.076696989015038e-07	0.996853407655301	None	0.25	1	0.4	4	0.7692307692307693	10	0.23809523809523808	0.7692307692307693	14	10	0	0	0	0.7777777777777778	7	9	1.0	15	0.0	1.0	0.2631102908609315	0.6490871431252662	5.138737425712437e-07	0.5000093110876855	9.843096667371215e-05	0.5719751804291767	0.7755780533133843	0.5748483259787829	0	1.0	0.0
4918	6.0799874638390846e-05	3.782231774177342e-07	1.6270478320799014e-07	0.9999961272798967	None	0.25	1	0.4	4	0.75	9	0.25925925925925924	0.75	13	9	0	0	0	0.6666666666666666	9	6	0.9333333333333333	14	0.0	1.0	0.0997948592619152	0.5400181782696376	7.902762784127648e-27	0.5	-0.03576390147940249	0.5217190564232391	0.6392514626048734	0.5206005614667071	0	1.0	0.0
7145	0.012744622016104655	0.007818690203421262	0.007601012255043042	0.9704276192016419	None	0.25	1	0.36363636363636365	4	0.7857142857142857	11	0.2222222222222222	0.7857142857142857	15	11	0	0	0	0.8888888888888888	8	9	1.0666666666666667	16	0.0	1.0	0.3872089092279972	0.6712229078463836	-0.0999998992558912	0.5000001352108414	0.09993434869832861	0.5006060610519116	0.880764452095637	0.5593970457566535	0	1.0	0.0
100	None	None	None	None	None	0	0	0	0	0	0	1.0	0	0	0	0	4	0	1.0	1	1	0.06666666666666667	1	1.0	0	0	0	0	0	0	0	0	0	0	0	0
5758	2.877100176808526e-08	2.787135663254849e-08	-2.2805915525080596e-09	0.9999964956191886	None	0.25	1	0.4	4	0.75	9	0.25925925925925924	0.75	13	9	0	0	0	0.6666666666666666	6	9	0.9333333333333333	14	0.0	1.0	0.4284780027660777	0.6558175645536574	0.0135672670028625	0.5	1.9765866774310554e-11	0.5000005925087668	0.879601067526316	0.5535202742348952	0	1.0	0.0
3090	0.000285620726140106	3.0219846502354384e-06	4.905121203692713e-08	0.9999970705696429	None	0.3333333333333333	1	0.5	4	0.6666666666666666	6	0.3142857142857143	0.6666666666666666	9	6	1	0	0	0.7142857142857143	5	7	0.7333333333333333	11	0.0	1.0	0.08008717349142008	0.5405458853596442	0.09779115424036122	0.5058693187170111	-0.17679914620199158	0.9992967058320184	0.8296242023052423	0.9228477496946753	0	1.0	0.0
4098	0.0002742331155831154	2.2779018580233712e-07	-1.9488025820838884e-07	0.9999955761885576	None	0.3333333333333333	1	0.4444444444444444	4	0.7272727272727273	8	0.2708333333333333	0.7272727272727273	12	8	0	0	0	0.75	8	6	0.8666666666666667	13	0.0	0.8571428571428571	-0.08712934693359789	0.5687110993720905	8.143902357115587e-05	0.5030642053232917	-0.13149010379511356	0.6058551129601152	0.6420092003270264	0.5596129103888183	0	0	0.0
6638	0.005788719653369881	0.00020916056375203953	0.00013218735666141573	0.9933149884164186	None	0.25	1	0.4	4	0.7692307692307693	10	0.23809523809523808	0.7692307692307693	14	10	0	0	0	0.7777777777777778	7	9	1.0	15	0.0	1.0	0.035908361247186014	0.6027674551198265	-0.03807000922766718	0.5034314851410717	0.26706572705564746	0.6793368499619409	0.7949463247455593	0.5972020815113208	0	1.0	0.0
2916	None	None	None	None	None	0.16666666666666666	1	0.4666666666666667	7	0.5	10	0.5238095238095238	0.3	11	6	10	0	0	0.8571428571428571	6	7	1.4666666666666666	22	0.0	0.7368421052631579	0.21637557147271308	0.5727525201614461	-0.03835574828769202	0.5089814165581318	0.0842006174795279	0.527900497314152	0.7373466208029662	0.5366622383693419	0	1.0	0.0
3456	0.0015020576209586957	8.876484279819516e-05	-6.0139989864330925e-05	0.998438011102797	None	0.25	1	0.4	4	0.7692307692307693	10	0.23809523809523808	0.7692307692307693	14	10	0	0	0	0.7777777777777778	7	9	1.0	15	0.0	1.0	0.08756776049741152	0.522034329981069	0.043479684365435055	0.6500004788562226	-0.0004878417749943173	0.6711679963654598	0.6119970435064976	0.6162282395687788	0	1.0	0.0
5667	0.0058026625013990335	0.0008656949092925593	0.0002423842033870022	0.9962850262967824	None	0.25	1	0.4	4	0.75	9	0.25925925925925924	0.75	13	9	0	0	0	0.6666666666666666	6	9	0.9333333333333333	14	0.0	1.0	-0.09996368018127565	0.5001354764413678	1.1490047570723389e-06	0.5000039350774624	0.09712728592318805	0.5228070840032246	0.6909041542995366	0.5076535132211408	0	0.15384615384615385	0.0
6812	0.002614274681619967	0.00036077220733654207	-0.0002341162158978093	0.9938212694305195	None	0.25	1	0.4	4	0.7692307692307693	10	0.23809523809523808	0.7692307692307693	14	10	0	0	0	0.7777777777777778	7	9	1.0	15	0.0	1.0	0.022665221164338972	0.6460419867474387	-0.09999999748777808	0.5000000031040953	0.01103866302063482	0.6612776862504085	0.6655608614116961	0.6043347660099917	0	1.0	0.0
572	None	None	None	None	None	0	0	0.12	3	0.8857142857142857	31	0.8222222222222222	0	0	0	36	15	0	0.5555555555555556	9	5	2.466666666666667	37	0.19736842105263158	0.9696969696969697	0	0	0	0	0	0	0	0	0	0	0
3500	0.0036378279552292	0.0002613545860280822	-0.000256969953832006	0.992355197850245	None	0.375	3	0.42105263157894735	8	0.6538461538461539	17	0.345679012345679	0.6538461538461539	25	17	2	0	0	1.0	9	9	1.8666666666666667	28	0.0	0.631578947368421	-0.06930213644848304	0.9338874650289551	-0.04037269762099932	0.6301831538972609	-0.03858271883312883	0.6503866171330189	0.6576810041859824	0.7802710161452782	0	1.0	0.0
2294	None	None	None	None	None	0	0	0.29411764705882354	5	0.6521739130434783	15	0.44642857142857145	0	2	0	22	17	0	0.875	8	7	1.6666666666666667	25	0.3695652173913043	0.5714285714285714	0	0	0	0	0	0	0	0	0	0	0
1045	None	None	None	None	None	0.14285714285714285	1	0.4375	7	0.5238095238095238	11	0.4791666666666667	0.23809523809523808	10	5	12	9	0	0.75	6	8	1.5333333333333334	23	0.391304347826087	0.8235294117647058	0.08708163396870529	0.5783986271644607	0.10379102648889674	0.6678454186119577	0.09999998138824182	0.5000000619987385	0.591140359827692	0.5837580395028467	1.0	1.0	0.0
7183	0.0055886944907405246	0.00017092904736069282	-0.00015646056276588422	0.9897682236062905	None	0.25	1	0.4	4	0.75	9	0.25925925925925924	0.75	13	9	0	0	0	0.6666666666666666	6	9	0.9333333333333333	14	0.0	1.0	0.010638092989322405	0.6423044105659355	4.1521118074486976e-14	0.5000000000000135	0.09957728200498295	0.5068875406827332	0.6105318660291311	0.550900723059904	0	0.9230769230769231	0.0
4950	0.004901095446893253	0.0031091780809514202	-0.0031040783650086103	0.9959078857471857	None	0.25	1	0.4	4	0.75	9	0.25925925925925924	0.75	13	9	0	0	0	0.6666666666666666	6	9	0.9333333333333333	14	0.0	1.0	-0.0157866732364185	0.6068939645744699	0.043333068895983026	0.6601352784577564	0.40944039231268475	0.7354704141775831	0.8600689645009445	0.6697179525489563	0	0.15384615384615385	0.0
2464	None	None	None	None	None	0	0	0.4375	7	0.42857142857142855	9	0.7666666666666667	0.38095238095238093	15	8	7	0	0	0.8333333333333334	6	5	1.5333333333333334	23	0.0	0.2222222222222222	0.01444225416298732	0.6748022350577132	0.05255924971546616	0.6745542797031655	0.04628967833893823	0.5115780105397608	0.6203059845648149	0.6228636823377249	0	1.0	0.0
2842	0.0005656490112551792	6.687259660837638e-06	6.126405341530693e-06	0.999997535144869	None	0.25	1	0.4	4	0.7692307692307693	10	0.23809523809523808	0.7692307692307693	14	10	0	0	0	0.7777777777777778	9	7	1.0	15	0.0	1.0	0.09995111097340811	0.5008757327181522	0.0596115892107514	0.5585298611705873	0.09742565333556755	0.50466464991303	0.5456284499418614	0.5214335050116266	0	0	0.0
5188	0.007974855401318459	0.0004356766128081857	0.0004307154578473205	0.9868094057646812	None	0.25	1	0.4	4	0.7692307692307693	10	0.23809523809523808	0.7692307692307693	14	10	0	0	0	0.7777777777777778	7	9	1.0	15	0.0	1.0	3.823049559095995e-09	0.5000000377113195	-0.09986019392229276	0.5837571834403835	0.16087412609629087	0.5848218265298647	0.7248802015777319	0.556492418377984	0	1.0	0.0
1615	None	None	None	None	None	0	0	0.3333333333333333	3	0.6363636363636364	7	0.52	0.18181818181818182	3	2	9	0	0	1.0	5	5	0.8666666666666667	13	0.0	0	-0.03510908689829667	0.5083984527483602	0.02365159182345577	0.5074961718476148	0.034082653749858936	0.5063116576303354	0.5755613669546141	0.5074021155641988	0	1.0	0.0
7285	0.0027256532493541816	0.0008642657147961019	-4.434523468792136e-06	0.9919105908133142	None	0.25	1	0.4	4	0.7692307692307693	10	0.23809523809523808	0.7692307692307693	14	10	0	0	0	0.7777777777777778	7	9	1.0	15	0.0	1.0	0.48953696475154357	0.6531939430306646	0.005863717008426325	0.5041499623019374	0.0239474684753773	0.5791623979496996	0.9076184971980603	0.5800588148025557	0	1.0	0.0
1459	None	None	None	None	None	0	0	0.5	2	0.6666666666666666	2	0.625	0.6666666666666666	4	2	0	1	0	0.5	4	2	0.3333333333333333	5	0.5	0	-0.04676972170839428	0.5036069178175575	0.4310802169427509	0.7331202759163548	2.708801102028885e-07	0.5000009949976574	0.8954902130569898	0.5845907531742682	0.0	0	0.0
1175	None	None	None	None	None	0	0	0.2222222222222222	6	0.7368421052631579	28	0.8163265306122449	0	2	0	37	11	0	1.0	7	7	2.6666666666666665	40	0.14473684210526316	0.6060606060606061	0	0	0	0	0	0	0	0	0	0	0
4485	0.0007826608102267695	0.00022443395506062988	0.00019618047627488616	0.9992987432061027	None	0.25	1	0.4	4	0.7692307692307693	10	0.23809523809523808	0.7692307692307693	14	10	0	0	0	0.7777777777777778	7	9	1.0	15	0.0	1.0	-0.050870007532657434	0.5224881264171234	0.4110614537890081	0.5463520035904753	0.08095871666229888	0.5916926570862064	0.8725595154509692	0.5537022519192896	0	0.8571428571428571	0.0
1212	None	None	None	None	None	0	0	0.5	3	0.6666666666666666	4	0.4	0.6666666666666666	7	4	0	1	0	0.8	4	5	0.5333333333333333	8	1.0	0.6666666666666666	0.017095475812743302	0.5366502219791836	0.045997217689639866	0.6195234500001512	3.8103108942385306e-10	0.5044544560659752	0.5563793199056724	0.5541376543074719	1.0	1.0	0.0
2860	None	None	None	None	None	0.1	1	0.4090909090909091	9	0.5	15	0.5925925925925926	0.3333333333333333	18	10	13	0	0	0.6666666666666666	9	6	2.1333333333333333	32	0.0	0.38461538461538464	-0.26284949108479	0.9999938153464055	5.20148170910918e-07	0.5003353346766741	0.04922865201943107	0.74050081251115	0.8743499634065133	0.9872297258377071	0	1.0	0.0
4345	0.0042048614156669694	0.0008233905621328161	0.0008141193384192405	0.994329441008127	None	0.25	1	0.4	4	0.75	9	0.25925925925925924	0.75	13	9	0	0	0	0.6666666666666666	6	9	0.9333333333333333	14	0.0	1.0	4.918170516976084e-08	0.500000338517914	0.2626737739694053	0.5270722376302918	0.10457716140960867	0.6251506629678171	0.7539672634677176	0.5514724077448894	0	1.0	0.0
7088	1.330471779619138e-08	1.3294050420450867e-08	-8.831200969877725e-10	0.9999986472113167	None	0.25	1	0.36363636363636365	4	0.7857142857142857	11	0.2222222222222222	0.7857142857142857	15	11	0	0	0	0.8888888888888888	8	9	1.0666666666666667	16	0.0	1.0	0.334387778626095	0.6574732390252344	-0.09999994997551967	0.5000001775338869	5.51210372264883e-08	0.5000001140381748	0.8649983981255311	0.5541250404675269	0	1.0	0.0
4785	1.9798443744879456e-08	1.887031067209221e-08	1.3953443928261716e-08	0.9999947464824658	None	0.25	1	0.36363636363636365	4	0.7857142857142857	11	0.2222222222222222	0.7857142857142857	15	11	0	0	0	0.8888888888888888	8	9	1.0666666666666667	16	0.0	1.0	0.06585206942828536	0.6344535147822629	0.09989596917808882	0.6188403194511056	1.9242110012472868e-08	0.505659350238421	0.6087543083098641	0.5873156201043184	0	1.0	0.0
5925	0.0005682994085291416	0.00019302284023167522	-0.00019092665892570735	0.9994706230266998	None	0.25	1	0.4	4	0.7692307692307693	10	0.23809523809523808	0.7692307692307693	14	10	0	0	0	0.7777777777777778	7	9	1.0	15	0.0	1.0	-0.029071078187278145	0.5110103506955407	9.132776316376017e-10	0.5000000047138725	0.09631915639701749	0.5780652292600255	0.630037231610875	0.5298714285528303	0	1.0	0.0
2424	None	None	None	None	None	0	0	0.07692307692307693	2	0.9444444444444444	34	0.9047619047619048	0	0	0	37	0	0	0.8571428571428571	7	6	2.533333333333333	38	0.0	0.5	0	0	0	0	0	0	0	0	0	0	0
2581	1.4041198374636783e-08	1.3797308538958486e-08	3.6447103251182674e-09	0.9999987475232133	None	1.0	1	1.0	4	0.25	1	0.5	0	0	0	5	10	0	0.75	4	3	0.4	6	0.7142857142857143	1.0	0	0	0	0	0	0	0	0	0	0	0
3820	0.00022372232208420329	2.2505170929138287e-05	1.67362605924784e-05	0.9996826810249339	None	0.3333333333333333	1	0.5	4	0.6666666666666666	6	0.3055555555555556	0.6666666666666666	10	6	0	0	0	1.0	6	6	0.7333333333333333	11	0.0	0.8	0.07110262394967684	0.5516817692708817	0.06695942048191939	0.6791917778686437	0.07136239260590559	0.5285326117783212	0.5395549546331267	0.5883772104591813	0	0	0.0
4208	0.006468826707811008	0.001420027899459658	0.0010059438592170925	0.9905308586382501	None	0.25	1	0.36363636363636365	4	0.7857142857142857	11	0.2222222222222222	0.7857142857142857	15	11	0	0	0	0.8888888888888888	8	9	1.0666666666666667	16	0.0	1.0	0.09909669772673904	0.547994421653713	0.08988474509742696	0.523934999276628	0.09939790577111922	0.6343526227480742	0.5118653826013186	0.5694906022757634	0	1.0	0.0
843	None	None	None	None	None	0.3333333333333333	2	0.5	7	0.5555555555555556	10	0.4166666666666667	0.5555555555555556	17	10	2	0	0	0.75	8	6	1.3333333333333333	20	0.0	0.5882352941176471	0.04170257605596821	0.6425408268710433	-0.001853108647312824	0.6906802384346264	0.0001661816672191014	0.5934450354311418	0.6388198835752896	0.6432072759247777	0	0.9411764705882353	0.0
4096	None	None	None	None	None	0.18181818181818182	2	0.4583333333333333	11	0.5294117647058824	18	0.4444444444444444	0.4117647058823529	24	14	11	2	0	1.0	9	9	2.4	36	0.125	0.5161290322580645	0.00012568108244299635	0.5021225071293289	0.09931908278159722	0.5248877252832705	-0.018949962200641865	0.677914038798877	0.6265582884070956	0.5705531754095621	1.0	1.0	0.0
3377	0.004422501065516894	0.001993150692096199	-0.00035356283666485304	0.992327013594552	None	0.25	1	0.4	4	0.75	9	0.25	0.75	13	9	0	0	0	0.875	8	7	0.9333333333333333	14	0.0	1.0	0.17344636065578883	0.5685543998003348	0.00034143563208247703	0.5033142091592662	-0.09889767107781175	0.5182091087933657	0.7547772065770335	0.5301368635957665	0	0	0.0
802	None	None	None	None	None	0	0	0.6666666666666666	2	0.5	1	1.0	0	2	0	1	4	0	1.0	2	2	0.26666666666666666	4	1.0	0	0	0	0	0	0	0	0	0	0	0	0
3726	0.0022878805220603623	0.00038843489532835	0.0003541077835148878	0.997644175705675	None	0.25	1	0.4	4	0.75	9	0.25925925925925924	0.75	13	9	0	0	0	0.6666666666666666	6	9	0.9333333333333333	14	0.0	1.0	0.03235118810942851	0.552533429034996	0.06827626705252629	0.5863838988444637	0.09729065785706408	0.6310901703325942	0.5903870275258811	0.590398988229538	0	1.0	0.0
3775	0.001954116168421733	5.7327903644064424e-05	5.5546968427647495e-05	0.9966661485888942	None	0	0	0.5	3	0.6666666666666666	4	0.4	0.6666666666666666	7	4	0	1	0	0.8	5	4	0.5333333333333333	8	1.0	0.5	2.6930635239977396e-06	0.5001573045736668	7.368807559307197e-08	0.5	0.29542412321082906	0.5887447541794184	0.800965507312618	0.5299148866560394	0.7142857142857143	1.0	0.0
6057	0.00042871273097267376	6.541018973722637e-06	-1.2569034560437378e-06	0.9999972390691327	None	0.25	1	0.4	4	0.7692307692307693	10	0.23809523809523808	0.7692307692307693	14	10	0	0	0	0.7777777777777778	7	9	1.0	15	0.0	1.0	-0.09945359555935519	0.5006913233953108	0.07662287943270325	0.6072700175308218	0.33314252748998074	0.8114559729620786	0.854387259328785	0.6531025674289959	0	0	0.0
855	None	None	None	None	None	0	0	0.5	2	0.75	3	1.0	0.75	5	3	0	2	0	0.16666666666666666	6	1	0.4	6	1.0	0.4	0.0904164497341828	0.5768070498290115	0.04847894803489954	0.5510373256085059	0.033104713280611375	0.5281153011250997	0.5670396190448804	0.5520707172610713	1.0	1.0	0.0
6870	0.011015612539769378	0.001751005387824666	0.0012555883271460654	0.988587133061314	None	0.25	1	0.4	4	0.75	9	0.25925925925925924	0.75	13	9	0	0	0	0.6666666666666666	6	9	0.9333333333333333	14	0.0	1.0	-0.09999999994834233	0.5000000003236355	0.20990074157267752	0.9999227535835624	0.06484892030611249	0.5960289993560058	0.7825507992540146	0.9639381983548901	0	1.0	0.0
4543	0.0004476503574839871	4.250244546129495e-05	4.270942521117662e-07	0.9944332838654865	None	0.25	1	0.4	4	0.75	9	0.25925925925925924	0.75	13	9	0	0	0	0.6666666666666666	6	9	0.9333333333333333	14	0.0	1.0	0.029880804802706506	0.5354043164402801	3.6896125921307216e-05	0.5439874605330205	0.033817858170853705	0.5202581617954445	0.5396474514636512	0.5332290810340132	0	1.0	0.0
3344	0.0006983982479769152	5.835151667367735e-05	-4.464970617299519e-05	0.9979615412133213	None	0.5	1	0.6666666666666666	4	0.5714285714285714	4	0.36	0.5714285714285714	8	4	0	0	0	1.0	5	5	0.6	9	0.0	1.0	4.063310334328437e-05	0.5010996741996988	0.08151945404081426	0.5924431954622413	-0.09176008992353994	0.5408374370138531	0.6699452499459391	0.545059735242	0	1.0	0.0
2610	6.078495222448934e-08	5.611703944706852e-08	2.787254990580592e-08	0.9999895433488739	None	0	0	0.42105263157894735	8	0.46153846153846156	12	0.5	0	0	0	27	17	0	0.875	7	8	1.8666666666666667	28	0.29310344827586204	1.0	0	0	0	0	0	0	0	0	0	0	0
7203	9.174446545559545e-08	3.63493537399968e-08	3.5620861088100734e-08	0.9999839329699449	None	0.25	1	0.4	4	0.75	9	0.25	0.75	13	9	0	0	0	0.875	7	8	0.9333333333333333	14	0.0	1.0	-0.02306582973132493	0.5075308800896341	-0.03212314337437808	0.5018834057640063	1.8390550696132608e-07	0.5013250294444337	0.5337575082632259	0.503579904446723	0	1.0	0.0
4316	0.008744034777673026	0.0016495824604090836	0.000618001213579806	0.9932570966193974	None	0.25	1	0.4	4	0.75	9	0.25925925925925924	0.75	13	9	0	0	0	0.6666666666666666	6	9	0.9333333333333333	14	0.0	1.0	-0.09999882471310405	0.500002684701156	-0.04417503344918454	0.5229733506927796	-0.08027250630094482	0.5324441042433031	0.563571747628075	0.518485562984381	0	1.0	0.0
4073	0.0015681777268352671	0.00011875031195701595	3.0454120511687875e-05	0.9974452679004738	None	0.25	1	0.4	4	0.75	9	0.25925925925925924	0.75	13	9	0	0	0	0.6666666666666666	6	9	0.9333333333333333	14	0.0	1.0	-0.031958378693287416	0.6374283091680423	-0.03673377243084224	0.5154755601405341	-0.07914303964497876	0.5077444524934517	0.5747004092947685	0.5545422597012477	0	1.0	0.0
5457	6.973380663704815e-05	7.593369647671137e-07	-1.045654274210299e-07	0.9999966295427427	None	0.25	1	0.4	4	0.75	9	0.25925925925925924	0.75	13	9	0	0	0	0.6666666666666666	6	9	0.9333333333333333	14	0.0	1.0	0.4280077902327967	0.6728943048598734	7.902762784127648e-27	0.5	0.0999999999718864	0.5000001255272082	0.8615367911017485	0.5598208801623342	0	1.0	0.0
795	None	None	None	None	None	0	0	0.625	5	0.3	3	0.8	0.2	7	2	4	0	0	0.6	5	3	0.8	12	0.0	0	1.226424001637351e-07	0.5000016943875212	0.05891131670471987	0.5797042801348641	0.04264289674614756	0.6602641167439471	0.5925196360625178	0.5814379842448106	0	1.0	0.0
1534	None	None	None	None	None	0	0	0.2857142857142857	2	0.75	6	0.5	0.375	5	3	4	0	0	0.8	5	4	0.6666666666666666	10	0.0	0	0.3206067009396361	0.6101634256868066	-0.017785123495774026	0.6287379332161427	0.0981410169438319	0.5633020351899864	0.7842164436499361	0.6010383003839442	0	1.0	0.0
3695	0.0029441900816830277	0.0013245880416461436	0.0012522269047677067	0.9968528156262596	None	0.25	1	0.4	4	0.75	9	0.25925925925925924	0.75	13	9	0	0	0	0.6666666666666666	6	9	0.9333333333333333	14	0.0	1.0	-0.09999735784459385	0.5000221133049598	-0.0945769334911014	0.65012982001223	0.0997370636320964	0.5372593682649276	0.7119976384393938	0.563735765366656	0	1.0	0.0
5418	0.0006437318746450328	0.0003843847844157157	0.0003721855709335202	0.9995645033816093	None	0.25	1	0.4	4	0.7692307692307693	10	0.23809523809523808	0.7692307692307693	14	10	0	0	0	0.7777777777777778	7	9	1.0	15	0.0	1.0	0.0999928095941223	0.5017364696841988	0.15947223799045715	0.5537735840517749	0.025814137576410445	0.5175744964638924	0.6276689585103465	0.5244140938850503	0	1.0	0.0
1443	None	None	None	None	None	0.058823529411764705	1	0.35135135135135137	13	0.5660377358490566	30	0.6790123456790124	0.11320754716981132	15	6	39	8	0	1.0	9	9	3.6666666666666665	55	0.1095890410958904	0.782608695652174	0.049566642843458	0.5455126387793019	0.05657977945851753	0.5093010330104294	3.1815465587703223e-06	0.5000191739013473	0.5630712969980418	0.5183118885617625	0.9333333333333333	0.9333333333333333	0.2227179079282837
7113	0.010442957328726339	0.0046137757647746434	-0.004549292636312279	0.9789078093381791	None	0.25	1	0.36363636363636365	4	0.7857142857142857	11	0.2222222222222222	0.7857142857142857	15	11	0	0	0	0.8888888888888888	8	9	1.0666666666666667	16	0.0	1.0	0.29544593336937564	0.677923210967933	0.08431937669246195	0.5	-0.10412358829637966	0.9494009493128457	0.8422683504182037	0.7730090850996698	0	1.0	0.0
2069	None	None	None	None	None	0.4	2	0.5833333333333334	7	0.375	6	0.4	0.25	6	4	11	5	0	0.5555555555555556	5	9	1.2	18	0.20833333333333334	0.6666666666666666	0.26447477708080713	0.5955178458127829	0.011636317518828859	0.6162787578351541	-0.09609550827854232	0.6658456381087408	0.8214130779466907	0.6263727966338561	1.0	0.8333333333333334	0.0
1010	None	None	None	None	None	0	0	0.42857142857142855	3	0.75	6	0.3333333333333333	0.75	9	6	0	0	0	0.8333333333333334	5	6	0.6666666666666666	10	0.0	0.4	0	0.5	-0.08732147552519044	0.5502771533698321	0.1782042176418126	0.6006398901024108	0.7426940277541225	0.5506525309131693	0	1.0	0.0
4698	0.007571853147858232	0.002595624929927917	0.0025124183292535543	0.9821337681135669	None	0.25	1	0.4	4	0.7692307692307693	10	0.23809523809523808	0.7692307692307693	14	10	0	0	0	0.7777777777777778	7	9	1.0	15	0.0	1.0	0.33682404237758334	0.6604727244446599	2.3013428720921335e-08	0.500000070436685	0.09999988017995527	0.5002283642322559	0.8041441960920584	0.5552991316039725	0	1.0	0.0
5162	0.01453043717871285	0.0006833474495725037	-0.0005074265721141237	0.979762677663992	None	0.25	1	0.4	4	0.7692307692307693	10	0.23809523809523808	0.7692307692307693	14	10	0	0	0	0.7777777777777778	7	9	1.0	15	0.0	1.0	0.22713343346004863	0.6158393398556227	-0.09999999986436271	0.5000000012334731	0.08685701415425229	0.9997023538169016	0.8579643123865887	0.9460248060498244	0	1.0	0.0
7456	0.002314513748410242	0.00010805132424166395	-8.915187312600973e-05	0.9969077768303818	None	0.25	1	0.4	4	0.75	9	0.25925925925925924	0.75	13	9	0	0	0	0.6666666666666666	6	9	0.9333333333333333	14	0.0	1.0	1.278684216533614e-08	0.5084672619929951	-0.34869097230090634	0.9624672840402615	0.04652496185757464	0.6801638857040173	0.8670778935252884	0.7931843986760119	0	1.0	0.0
5958	0.00561362855976363	0.0003243005826620626	0.00014907086870205493	0.9912958573363658	None	0.25	1	0.4	4	0.75	9	0.25925925925925924	0.75	13	9	0	0	0	0.6666666666666666	6	9	0.9333333333333333	14	0.0	1.0	0.027013168977859707	0.6499394026867902	1.1018557257787523e-06	0.5000024453448525	0.09797049436431543	0.613312494140252	0.6006959872055839	0.5890436886760153	0	0.07692307692307693	0.0
4379	0.00041895555290102953	0.00019327381886172362	-0.00011436381220058129	0.999673834377312	None	0.25	1	0.4	4	0.7692307692307693	10	0.23809523809523808	0.7692307692307693	14	10	0	0	0	0.7777777777777778	7	9	1.0	15	0.0	1.0	0.01891424845344971	0.5288404422682675	0.02756660324207153	0.520441454858187	0.029679911437241285	0.6368624523773093	0.530801643620193	0.5629207850825605	0	1.0	0.0
15	None	None	None	None	None	0	0	0.06666666666666667	3	0.9384615384615385	61	0.8271604938271605	0.07692307692307693	7	5	59	3	0	1.0	9	9	4.466666666666667	67	0.025	0.9333333333333333	-0.09766586439539605	0.5048301051787226	0.1604961373778321	0.5266107148710654	0.15954934761822454	0.5256389723186461	0.7664452211007546	0.5190333377757244	1.0	1.0	0.0
4029	0.013018162398144545	0.0013056835625918023	-9.560382976618106e-05	0.9944929111657717	None	0.25	1	0.4	4	0.75	9	0.25925925925925924	0.75	13	9	0	0	0	0.6666666666666666	6	9	0.9333333333333333	14	0.0	1.0	0.2268954415900633	0.6377630583733614	-0.03976510062999731	0.521286527101049	0.011762831075730899	0.6448572376609792	0.7662963421548884	0.6024757958111382	0	1.0	0.0
6521	0.009021902875542052	0.00018228839871944858	-0.00017085722132483374	0.9908760138906185	None	0.25	1	0.4	4	0.7692307692307693	10	0.23809523809523808	0.7692307692307693	14	10	0	0	0	0.7777777777777778	7	9	1.0	15	0.0	1.0	0.1914879062613954	0.6315031913625485	3.5721826494001204e-07	0.5000007058646905	0.3932318615104758	0.6350938328905893	0.832795373861543	0.5900733862840465	0	0	0.0
6161	0.0016671728820223935	0.0005143728341169572	0.0005134845396187307	0.9985076150502512	None	0.25	1	0.4	4	0.75	9	0.25925925925925924	0.75	13	9	0	0	0	0.6666666666666666	6	9	0.9333333333333333	14	0.0	1.0	8.107856206031043e-05	0.5002699060343441	0.015012833782840424	0.5143564408340484	0.060930367508757244	0.5970162279196733	0.5674196066119805	0.5375598748819611	0	1.0	0.0
3549	0.0006248214130931449	5.423110816785703e-05	5.4228190571823455e-05	0.9970999790716759	None	0.25	1	0.4	4	0.75	9	0.25925925925925924	0.75	13	9	0	0	0	0.6666666666666666	6	9	0.9333333333333333	14	0.0	1.0	0.00012605086650767472	0.5013833649422119	-0.07452426910931702	0.5875700726384964	0.02558520241124776	0.540346058262207	0.6038491802168017	0.5433242949953412	0	0.23076923076923078	0.0
4942	0.005793596018259085	0.0015756794536110957	0.00028269990464571297	0.9939932127947511	None	0.25	1	0.36363636363636365	4	0.7857142857142857	11	0.2222222222222222	0.7857142857142857	14	11	1	3	0	0.8888888888888888	8	9	1.0666666666666667	16	1.0	1.0	0.09651605772221772	0.5590882866809103	3.9153264531351134e-09	0.5070960163578727	0.2398229638583828	0.6757820775713588	0.7292878216139062	0.5825948060607388	1.0	0.8571428571428571	0.19714573495596271
3389	9.23146795588499e-06	2.170592594411455e-07	-4.834434778757172e-08	0.99990188658594	None	0.25	2	0.4444444444444444	8	0.5833333333333334	14	0.3611111111111111	0.5833333333333334	21	14	4	2	0	0.8888888888888888	9	8	1.7333333333333334	26	0.4	0.6	-0.040266753489723146	0.5033955724279994	0.12082306581926767	0.537792077300437	-0.0067697109722546734	0.5163160766535532	0.6688740382454686	0.519184507213415	0.9523809523809523	0.9523809523809523	0.0
238	None	None	None	None	None	0	0	0.6	3	0.6	3	0.5833333333333334	0.6	6	3	0	0	0	0.3333333333333333	2	6	0.4666666666666667	7	0.0	0.4	-0.053244601453290664	0.5593888241471835	-0.012667963446342597	0.685738902538677	0.32148902541680613	0.6525399909908237	0.8436186717851258	0.634071990639023	0	1.0	0.0
2855	0.0003588582391812586	5.498670952438305e-06	2.9895775161119993e-06	0.99999755636942	None	0.25	1	0.4	4	0.7692307692307693	10	0.23809523809523808	0.7692307692307693	14	10	0	0	0	0.7777777777777778	9	7	1.0	15	0.0	1.0	0.026641032727587333	0.6625951643682598	0.12492368398718627	0.5331596832467528	0.1	0.5	0.6076692795292313	0.5669058580448733	0	1.0	0.0
2929	6.090739384825219e-08	5.849984392727311e-08	4.133470173121674e-08	0.9999876774040567	None	0	0	0.3333333333333333	2	0.8571428571428571	6	0.36	0.8571428571428571	8	6	0	2	0	1.0	5	5	0.6	9	1.0	0	0.2098585235182812	0.6878814323413345	-0.06466995383161085	0.6119632984859884	1.0641922187694962e-06	0.500055214558633	0.7672941551774765	0.6023681428603308	0.9375	0.875	0.0
7185	0.008190253566565282	0.0011131467336904623	0.00048460528252534534	0.9879528064555484	None	0.25	1	0.4	4	0.75	9	0.25925925925925924	0.75	13	9	0	0	0	0.6666666666666666	6	9	0.9333333333333333	14	0.0	1.0	0.014142819851713262	0.6652354116458749	-0.04357002661819822	0.5046989946939163	0.3780063286218659	0.633709902716252	0.8854468174133868	0.6029786819657554	0	1.0	0.0
2775	0.00019106244843694582	4.59937268656571e-05	-3.8553608338832666e-05	0.9999952130364682	None	0	0	0.5	2	0.75	3	0.6	0.75	5	3	0	0	0	0.4	2	5	0.4	6	0.0	0	0.05376989372909976	0.5361508791355739	-0.0980605314448957	0.5044969036213927	0.09236553578377563	0.5613931083342812	0.6960891175992046	0.534085568807064	0	0.8	0.0
1338	None	None	None	None	None	0.23529411764705882	4	0.5555555555555556	20	0.3333333333333333	17	0.7361111111111112	0.1568627450980392	28	8	24	9	0	0.8888888888888888	9	8	3.533333333333333	53	0.28125	0.8636363636363636	0.09999615265521489	0.5000865912011929	0.09999160826589373	0.5097113310247811	9.408080153329527e-10	0.5434183470201531	0.6154200672237666	0.5177682217789302	1.0	1.0	0.0
1749	None	None	None	None	None	0.2	2	0.3181818181818182	7	0.6666666666666666	20	0.3950617283950617	0.5	22	15	9	5	0	1.0	9	9	2.1333333333333333	32	0.3333333333333333	0.38461538461538464	0.07623589331223865	0.9999999464279952	7.678279321678164e-18	0.5000001201020986	-0.032413560034486984	0.6530267936382538	0.6645662203129431	0.9969560077247673	1.0	1.0	0.0
4350	0.009091787338842033	0.0010140194160314416	-0.000952292736683236	0.9860911879173345	None	0.25	1	0.4	4	0.7692307692307693	10	0.23809523809523808	0.7692307692307693	14	10	0	0	0	0.7777777777777778	7	9	1.0	15	0.0	1.0	-0.18815600417055664	0.9999981705524812	0.02648338363670654	0.5543512243077496	-0.19261364882864412	0.991924528723741	0.8343576690711544	0.9977174858168479	0	1.0	0.0
1819	None	None	None	None	None	0.6666666666666666	2	0.7777777777777778	7	0.2727272727272727	3	0.5416666666666666	0.18181818181818182	7	2	5	7	0	0.6666666666666666	4	6	0.8666666666666667	13	0.7777777777777778	0.5714285714285714	0.01320200220792989	0.5305200425919392	-0.052289138267643656	0.5205546571693611	0.012032933736918586	0.5132294019280615	0.5751640307640564	0.5214391034723509	0.42857142857142855	0.5714285714285714	0.0
1214	None	None	None	None	None	0	0	0.25	1	1.0	4	0.6	0	0	0	5	0	0	0.4	5	2	0.4	6	0.0	0	0	0	0	0	0	0	0	0	0	0	0
2872	3.890956195567973e-06	4.969079222642783e-07	-2.996316727269328e-08	0.9998439076039832	None	0	0	1.0	2	0.0	0	0.75	0	2	0	0	0	0	1.0	2	2	0.2	3	0.0	0	0	0	0	0	0	0	0	0	0	0	0
6551	0.006393916953546845	0.0006295526190686872	-0.0005951351021291963	0.9965933440352809	None	0.25	1	0.4	4	0.75	9	0.25925925925925924	0.75	13	9	0	0	0	0.6666666666666666	6	9	0.9333333333333333	14	0.0	1.0	-0.09999960315866456	0.5000012512591777	1.297605438755051e-15	0.5000000000001564	-0.11449572724790313	1.0	0.7194093814765109	0.9999999999642553	0	1.0	0.0
5675	0.0012122016914467952	0.0001544049877654719	5.171389202827791e-05	0.9986233219707531	None	0.25	1	0.4	4	0.7692307692307693	10	0.23809523809523808	0.7692307692307693	14	10	0	0	0	0.7777777777777778	7	9	1.0	15	0.0	1.0	0.008438570063108605	0.5741417095145326	0.0175048329807053	0.5442799367296878	-0.01994778373488551	0.6767359279514754	0.5977055584599476	0.5999016637420945	0	1.0	0.0
14	None	None	None	None	None	0	0	0	0	0	0	1.0	0	0	0	0	4	0	1.0	1	1	0.06666666666666667	1	1.0	0	0	0	0	0	0	0	0	0	0	0	0
5110	0.00274713680742127	0.0016491022931471961	0.0016451697624386594	0.9975453066763758	None	0.25	1	0.4	4	0.7692307692307693	10	0.23809523809523808	0.7692307692307693	14	10	0	0	0	0.7777777777777778	7	9	1.0	15	0.0	1.0	0.09955108272835111	0.5016183702884053	0.0714317289503324	0.6108585720947868	0.06668818511998786	0.5328567870764316	0.5477157764550992	0.5489273397564746	0	0.07142857142857142	0.0
3874	0.0051100960369644295	0.0010213334964075912	-2.1894878400433802e-05	0.9976589092526077	None	0.25	1	0.4	4	0.75	9	0.25925925925925924	0.75	13	9	0	0	0	0.6666666666666666	6	9	0.9333333333333333	14	0.0	1.0	-0.03506484560883505	0.6801331957013913	0.0623182338179733	0.5605465948285203	0.09985612223566681	0.504832725252269	0.6331665752054545	0.5839553781068908	0	1.0	0.0
4804	0.002289596636036391	0.000818713018774299	0.0008181116939599122	0.9918711457390536	None	0.25	1	0.4	4	0.75	9	0.25925925925925924	0.75	13	9	0	0	0	0.6666666666666666	6	9	0.9333333333333333	14	0.0	1.0	0.44122706068220496	0.6888166574087042	-0.09998634429701482	0.5001334163470462	0.02714886845106192	0.5185478649855894	0.9097585418973224	0.5719432563423102	0	1.0	0.0
3548	6.068458381871872e-07	2.3056441911043167e-07	-7.42672575186216e-09	0.9999255323317524	None	0.3333333333333333	1	0.5	4	0.7	7	0.2857142857142857	0.7	11	7	0	0	0	0.8571428571428571	7	6	0.8	12	0.0	0.8	-0.11316210973291048	0.5066496735563225	0.05167963603629688	0.6775513037886491	2.326025072782645e-23	0.5000000000231947	0.6666874831245534	0.5637463309395607	0	0	0.0
3023	None	None	None	None	None	0.06666666666666667	1	0.3125	10	0.6521739130434783	30	0.5925925925925926	0.15217391304347827	14	7	33	0	0	1.0	9	9	3.2	48	0.0	0.6153846153846154	0.09837952401202477	0.5124142755106857	0.03181476985902783	0.6794339522826333	-0.07151082458647792	0.5519591351366185	0.6732111231114706	0.5833342945727504	0	1.0	0.0
70	None	None	None	None	None	0	0	0.125	3	0.8823529411764706	30	0.8	0.08823529411764706	5	3	30	0	0	0.5555555555555556	5	9	2.4	36	0.0	0.9032258064516129	-0.008561915989252062	0.6701328717165919	0.09659916337260085	0.5679897141351734	1.169981123048869e-05	0.5005377311664027	0.633154598440395	0.5813206076475498	0	0	0.0
4476	0.011556815419243197	0.0006264966236063774	-0.0005368172056476148	0.9939747535233429	None	0.25	1	0.4	4	0.7692307692307693	10	0.23809523809523808	0.7692307692307693	14	10	0	0	0	0.7777777777777778	9	7	1.0	15	0.0	1.0	0.0735198545151402	0.5470103903665084	-0.032009031530409245	0.5084022808482321	0.31983159572198333	0.6575011750942086	0.8130371880920239	0.5723542798070511	0	1.0	0.0
1809	None	None	None	None	None	0	0	1.0	1	0	0	1.0	0	0	0	1	0	0	0.5	2	1	0.13333333333333333	2	0.0	0	0	0	0	0	0	0	0	0	0	0	0
522	None	None	None	None	None	0	0	0.3	6	0.6666666666666666	18	0.725	0.4074074074074074	16	11	12	0	0	0.625	5	8	1.9333333333333333	29	0.0	0.5833333333333334	0.0821000004113597	0.5206700977228605	9.353650643310739e-07	0.5005281660437227	0.00874742397453256	0.5253230660013084	0.589508905379747	0.5155132865314338	0	1.0	0.0
476	None	None	None	None	None	0	0	0.125	4	0.8888888888888888	40	0.5802469135802469	0.06666666666666667	5	3	41	10	0	1.0	9	9	3.1333333333333333	47	0.11904761904761904	0.5714285714285714	0.04878663317643926	0.6490211952823275	0.13160047303866593	0.5484873692382158	-0.0022976986272326724	0.6645423671626968	0.6442891552389107	0.6219032619430519	0.0	0	0.0
5369	0.00231764321893689	0.0006266605594960636	-0.00039776628587212065	0.9958988651020217	None	0.5	1	0.5714285714285714	4	0.625	5	0.3333333333333333	0.625	9	5	0	0	0	0.8333333333333334	6	5	0.6666666666666666	10	0.0	1.0	0.09999962951240682	0.5000003190463835	7.902762784127648e-27	0.5	-0.053742847654782135	0.9707747846691461	0.7168603483183409	0.7627268506425956	0	0.7777777777777778	0.0
1625	None	None	None	None	None	0	0	0.5	3	0.7142857142857143	5	0.375	0.7142857142857143	8	5	0	1	0	0.6666666666666666	6	4	0.6	9	1.0	0.4	0.00044772585652426005	0.5194735762063141	0.09950402293200795	0.5025571455698495	0.1820732726732879	0.5927485987573891	0.6776163402261557	0.538548522097828	0.875	1.0	0.0
4803	0.007877299065556715	0.0003610105739199272	-0.0003493911004605323	0.9888947796639322	None	0.25	1	0.4	4	0.75	9	0.25925925925925924	0.75	13	9	0	0	0	0.6666666666666666	6	9	0.9333333333333333	14	0.0	1.0	0.15991452275864276	0.5486477889058816	0.0883715616836931	0.5148756996737256	-0.020905844475740572	0.6752961159564989	0.6756668009116934	0.5815133405641202	0	0.15384615384615385	0.0
6160	0.0048070428083502375	0.0021976034447720467	0.0021333633627912143	0.9816796440728707	None	0.25	1	0.4	4	0.75	9	0.25925925925925924	0.75	13	9	0	0	0	0.6666666666666666	6	9	0.9333333333333333	14	0.0	1.0	0.47530395042352913	0.7387975386473755	0.45409389572766734	0.5	0.07520360169730686	0.5520527830177099	0.8562582549982017	0.6025812780952999	0	0.9230769230769231	0.0
6817	0.001664952230897309	0.00020224404903738038	-1.1543457765821537e-05	0.9987081480005305	None	0.25	1	0.4	4	0.75	9	0.25925925925925924	0.75	13	9	0	0	0	0.6666666666666666	6	9	0.9333333333333333	14	0.0	1.0	1.8550164914308605e-08	0.5000003343000747	7.902762784127648e-27	0.5	-0.0999999980674348	0.500000002276293	0.6157161416649877	0.5000001121921226	0	1.0	0.0
2704	0.00015482350280008285	3.3283151084943e-06	2.6446692871905108e-06	0.9999981907075118	None	0.25	1	0.4	4	0.7692307692307693	10	0.23809523809523808	0.7692307692307693	13	10	1	3	0	0.7777777777777778	9	7	1.0	15	1.0	1.0	0.044185944310102414	0.5959880322722149	-0.09999466953131012	0.5000209663064704	0.0559296309474509	0.5302150383424583	0.6682903808941448	0.542386982349275	1.0	1.0	0.0
3683	5.472757633359728e-06	1.0186876629824634e-06	1.0182513988601428e-06	0.9996963826577198	None	0.5	1	0.6666666666666666	4	0.5	3	0.4444444444444444	0.5	7	3	0	0	0	0.5	3	6	0.5333333333333333	8	0.0	1.0	0.09999766851715883	0.5000039865914939	0.1534116613780058	0.5966768313701906	0.0032875710052524703	0.5153833876601821	0.6491601836621367	0.5376955391133761	0	0	0.0
1762	None	None	None	None	None	0	0	0.2727272727272727	3	0.7142857142857143	10	0.64	0.2857142857142857	6	4	9	0	0	1.0	5	5	1.0666666666666667	16	0.0	0	0.007579084081457047	0.6652654956150529	0.22482509006012874	0.5602107219007811	-0.015587489899137488	0.5735913773704946	0.7731212806883414	0.6007189560382674	0	1.0	0.0
4072	0.0005735275775350668	3.853575036029722e-05	3.592722002550158e-05	0.9983436564444695	None	0.25	1	0.4	4	0.7692307692307693	10	0.23809523809523808	0.7692307692307693	14	10	0	0	0	0.7777777777777778	9	7	1.0	15	0.0	1.0	0.09999999945738555	0.5000000958730585	0.06899384227471395	0.5443119301081001	0.060765409271748595	0.5222685202728914	0.5421330035915655	0.5222226327626561	0	1.0	0.0
7034	0.01057245956584067	0.0032149625058008353	0.0021345442815175575	0.9876950793666985	None	0.25	1	0.4	4	0.7692307692307693	10	0.23809523809523808	0.7692307692307693	14	10	0	0	0	0.7777777777777778	7	9	1.0	15	0.0	1.0	0.16748746361754166	0.6679375113549875	0.13075240754849846	0.512087917950578	-0.13651291779572056	0.9979874505343751	0.8120694216089961	0.9103451879379149	0	0	0.0
375	None	None	None	None	None	0	0	0.3333333333333333	2	0.8571428571428571	6	1.0	0.8571428571428571	8	6	0	2	0	0.1111111111111111	1	9	0.6	9	1.0	1.0	0.25192984983772676	0.6407826877704407	0.05245274155120583	0.5879223242206844	0.35864867435408265	0.5865604173070427	0.781489482471375	0.6053888273937051	0.9375	0.875	0.0
3041	None	None	None	None	None	0	0	0.36363636363636365	4	0.5714285714285714	8	0.5333333333333333	0.2857142857142857	7	4	8	5	0	0.8333333333333334	5	6	1.0666666666666667	16	0.29411764705882354	0.36363636363636365	-0.06370035218421324	0.6268046508649519	-0.07262654025469922	0.6797035698417639	0.09999999977857557	0.5000000018438906	0.7001157109510432	0.6043557578997989	1.0	1.0	0.0
5010	0.01681593197610284	0.004689052607097528	0.0046794612766832815	0.962825938714764	None	0.25	1	0.4	4	0.75	9	0.25925925925925924	0.75	13	9	0	0	0	0.6666666666666666	6	9	0.9333333333333333	14	0.0	1.0	0.4152287746097185	0.6594589870090135	-0.04071685759497277	0.5091774762878983	-0.082997486043658	0.5205649475722262	0.9050766756565591	0.5646284636608637	0	0.15384615384615385	0.0
7290	0.002377855038402019	0.0016579974026648616	-0.0016563757345846486	0.9957903611882869	None	0.25	1	0.4	4	0.7692307692307693	10	0.23809523809523808	0.7692307692307693	14	10	0	0	0	0.7777777777777778	7	9	1.0	15	0.0	1.0	0.15269872468065177	0.6518535368403598	4.5213641464058014e-07	0.5	0.045131509715330996	0.5208277628575134	0.6548720557416355	0.5589377228451708	0	0	0.0
2952	0.00024435331432107605	4.099435258251879e-07	2.6616532148450663e-07	0.999996702437319	None	0.25	1	0.4	4	0.75	9	0.25925925925925924	0.75	13	9	0	0	0	0.6666666666666666	9	6	0.9333333333333333	14	0.0	1.0	0.0066600805233319755	0.50893651482779	1.9585941053277674e-09	0.5009394462114205	-0.03683640917094083	0.6677078939738141	0.5864057022948983	0.5611378747652153	0	1.0	0.0
330	None	None	None	None	None	0.16666666666666666	1	0.5	7	0.3888888888888889	7	0.6666666666666666	0	4	0	15	10	0	0.8333333333333334	5	6	1.3333333333333333	20	0.3333333333333333	0.26666666666666666	0	0	0	0	0	0	0	0	0	0	0
7255	0.006948863862460288	0.00046883500486527227	-1.8978704558955228e-06	0.9941345271268223	None	0.25	1	0.4	4	0.75	9	0.25925925925925924	0.75	13	9	0	0	0	0.6666666666666666	6	9	0.9333333333333333	14	0.0	1.0	-0.06982888515817286	0.5525353223819005	-0.04653450553129511	0.5080019820983406	0.31657196481645766	0.6698089662675809	0.8543536131657672	0.5785321281345446	0	0.07692307692307693	0.0
5709	0.00034621013539890406	2.735647650899195e-05	-2.6913794560661276e-05	0.9992320066661782	None	0.25	1	0.4	4	0.75	9	0.25925925925925924	0.75	13	9	0	0	0	0.6666666666666666	6	9	0.9333333333333333	14	0.0	1.0	-0.09999983988385336	0.500002398454347	-0.017037712702758712	0.5002706072372414	0.017252400546353765	0.5324657875713844	0.6206319971318539	0.5109264386994717	0	1.0	0.0
7323	0.01045785023055709	0.007452832111115889	0.007429342270878705	0.9792181090091882	None	0.25	1	0.36363636363636365	4	0.7857142857142857	11	0.2222222222222222	0.7857142857142857	15	11	0	0	0	0.8888888888888888	8	9	1.0666666666666667	16	0.0	1.0	0.2569542069988003	0.5711133493485885	0.0769483235246879	0.5623837486940301	0.09999999992843815	0.5000003253645949	0.6899271168059267	0.544650602957287	0	0	0.0
5488	0.0013685610522027384	0.0006508466155021174	0.0006508439788605458	0.997982640275524	None	0.25	1	0.4	4	0.7692307692307693	10	0.23809523809523808	0.7692307692307693	14	10	0	0	0	0.7777777777777778	7	9	1.0	15	0.0	1.0	-0.061023731588472366	0.6589046198419856	-0.11403938520475498	0.5075560360083105	-0.02900329778777578	0.653495881838178	0.6136618753356726	0.6085040042744779	0	1.0	0.0
6084	0.007346457599639765	0.0013086050422173453	0.0012619500816430044	0.9859044699406991	None	0.25	1	0.4	4	0.7692307692307693	10	0.23809523809523808	0.7692307692307693	14	10	0	0	0	0.7777777777777778	7	9	1.0	15	0.0	1.0	0.2217309997052876	0.6672695499669495	0.09999367346990194	0.5	0.09999988822209252	0.500076528659815	0.6396535250105656	0.5577550153633211	0	1.0	0.0
3939	0.0009390034208587145	8.662730815855291e-05	4.510533206493437e-05	0.9981196716610524	None	0.3333333333333333	1	0.5	4	0.7	7	0.2857142857142857	0.7	11	7	0	0	0	0.8571428571428571	7	6	0.8	12	0.0	0.6666666666666666	0.07686459610062127	0.5928917607123785	0.08319164283639174	0.5	0.06397536797821264	0.5317193639302605	0.5426062578161299	0.5418171586581744	0	1.0	0.0
7114	0.002604613966033617	0.0013933562187536384	0.001381295672037849	0.9926697365320456	None	0.25	1	0.4	4	0.7692307692307693	10	0.23809523809523808	0.7692307692307693	14	10	0	0	0	0.7777777777777778	7	9	1.0	15	0.0	1.0	0.3015573134166053	0.6766907445106888	0.0019582629301823857	0.5200872519246339	-0.03110406664037043	0.5113300311440693	0.816655716984465	0.5715329761631248	0	0	0.0
7064	0.020881764931515535	0.007126185182127092	0.007108981017508897	0.9614921990304391	None	0.25	1	0.4	4	0.75	9	0.25925925925925924	0.75	13	9	0	0	0	0.6666666666666666	6	9	0.9333333333333333	14	0.0	1.0	0.2716197245836072	0.6014657250007026	-0.0507835310592054	0.5028176423998264	-0.1678116864879088	0.6714858219091311	0.8724593416857314	0.593692974465998	0	0.38461538461538464	0.0
5467	0.0030116237954262667	0.0010343128480967967	8.731953111847031e-05	0.9969055467250705	None	0.25	1	0.4	4	0.75	9	0.25925925925925924	0.75	13	9	0	0	0	0.6666666666666666	6	9	0.9333333333333333	14	0.0	1.0	7.902762784127648e-27	0.5005658050026265	2.8408219146941507e-10	0.5000000002929585	0.3452534714332504	0.7630323083840737	0.8358324294390619	0.5964142741380067	0	1.0	0.0
2064	None	None	None	None	None	0.5	1	0.6666666666666666	4	0.5	3	0.4444444444444444	0.5	5	3	2	6	0	0.5	6	3	0.5333333333333333	8	1.0	1.0	0.05599451865589372	0.5130509823425715	0.04625195586541907	0.5853759606167476	0.03299206343298926	0.6847281841601518	0.5582864657652825	0.5964981090327046	1.0	1.0	0.5216354809817317
2306	None	None	None	None	None	0	0	0.3333333333333333	6	0.625	15	0.8666666666666667	0.5416666666666666	18	13	7	0	0	0.8333333333333334	5	6	1.7333333333333334	26	0.0	0.09523809523809523	-0.03802233001447775	0.5116663339751288	0.09997081123998953	0.5002115478423224	0.03177330075900638	0.5042222189895524	0.6372524315931858	0.5053672334920348	0	1.0	0.0
5492	0.025092674970145	0.0054488693744979355	0.005433382084149696	0.9604443067231699	None	0.25	1	0.4	4	0.75	9	0.25925925925925924	0.75	13	9	0	0	0	0.6666666666666666	6	9	0.9333333333333333	14	0.0	1.0	0.3354208709097633	0.6416868078611834	-0.02518184001756128	0.5037203907520135	0.11072908110396029	0.71246359202331	0.8186480916120792	0.6228473272088653	0	0.23076923076923078	0.0
7245	0.0025514756900362513	0.00014246597428226626	-0.0001398004135533408	0.9946676965338309	None	0.25	1	0.4	4	0.75	9	0.25925925925925924	0.75	13	9	0	0	0	0.6666666666666666	6	9	0.9333333333333333	14	0.0	1.0	1.3486212701881886e-05	0.5001128804672674	-0.12283491116834662	0.5000000000000001	0.020639760034314412	0.6637865176524332	0.6532491789880365	0.5564800644956067	0	1.0	0.0
342	None	None	None	None	None	0	0	0.75	3	0.3333333333333333	1	0.5555555555555556	0	0	0	4	0	0	1.0	3	3	0.3333333333333333	5	0.0	1.0	0	0	0	0	0	0	0	0	0	0	0
7308	0.0113968771238401	0.0007793007597935045	0.00018042939205229104	0.983585153895462	None	0.25	1	0.4	4	0.75	9	0.25925925925925924	0.75	13	9	0	0	0	0.6666666666666666	6	9	0.9333333333333333	14	0.0	1.0	0.16579627919997403	0.6377795463629394	-0.05131002985805573	0.5	0.3644066194749489	0.6652149488837097	0.8464551504534906	0.6028737905942219	0	0.9230769230769231	0.0
2223	None	None	None	None	None	0	0	1.0	2	0.0	0	0.75	0	1	0	1	3	0	1.0	2	2	0.2	3	0.6	0	0	0	0	0	0	0	0	0	0	0	0
2423	None	None	None	None	None	0	0	0.625	5	0.4	4	0.6	0.3	6	3	5	8	0	0.8	5	4	0.8	12	0.7272727272727273	1.0	2.7290643770792425e-10	0.5000000215420441	0.00011120719345316133	0.5013662385954912	0.2514660015264131	0.5253397450716766	0.7658743255974062	0.508908302693312	1.0	1.0	0.40813543581546696
7305	0.004703366238441482	0.0006335126603553762	-0.0003455505749235547	0.9949406190660681	None	0.25	1	0.4	4	0.75	9	0.25925925925925924	0.75	13	9	0	0	0	0.6666666666666666	6	9	0.9333333333333333	14	0.0	1.0	0.007750624378845286	0.6538503099095186	1.560941969529277e-06	0.5037520839714792	0.14605961176948667	0.8147911275999755	0.6793903313498724	0.6705825685448237	0	0.9230769230769231	0.0
6056	2.9510331930403502e-08	2.7086095744367213e-08	1.3025327861716372e-09	0.9999963121666147	None	0.25	1	0.4	4	0.75	9	0.25925925925925924	0.75	13	9	0	0	0	0.6666666666666666	6	9	0.9333333333333333	14	0.0	1.0	0.2092094554774599	0.5798306380286197	3.866914496901896e-12	0.5000000000062695	5.238618354373081e-18	0.5000038149443617	0.7283412155149426	0.5268153666347909	0	0.23076923076923078	0.0
5754	0.006960886689460733	0.0001494341084686463	2.4555469913291575e-05	0.9934162578335869	None	0.25	1	0.4	4	0.7692307692307693	10	0.23809523809523808	0.7692307692307693	14	10	0	0	0	0.7777777777777778	7	9	1.0	15	0.0	1.0	0.20654407693114663	0.6391326999137402	0.019605080620895256	0.5373414991440255	0.09999506833799429	0.5020308653968115	0.6825929611113013	0.5604831961480768	0	0.14285714285714285	0.0
6022	0.001962858405611771	0.000338348409910759	0.0003365498212948211	0.9977959638634901	None	0.25	1	0.4	4	0.75	9	0.25925925925925924	0.75	13	9	0	0	0	0.6666666666666666	6	9	0.9333333333333333	14	0.0	1.0	-0.08588207895498462	0.6312250666845132	0.00807566658978407	0.5	0.05423976256424501	0.5158500062825639	0.6439392378707943	0.5499080230521135	0	1.0	0.0
7369	0.0015004957945724121	0.0002159937219396713	-2.4195225656474173e-05	0.9979033075721927	None	0.25	1	0.4	4	0.75	9	0.25925925925925924	0.75	13	9	0	0	0	0.6666666666666666	9	6	0.9333333333333333	14	0.0	1.0	-0.0563182842140467	0.6809356547376254	0.08347502786579397	0.5	0.06341280550408515	0.6224196879627127	0.650421595392442	0.6033162392641367	0	1.0	0.0
4911	0.003430261002136048	0.0003388940119790677	-0.0002998389989188571	0.9964206746869255	None	0.25	1	0.4	4	0.7692307692307693	10	0.23809523809523808	0.7692307692307693	14	10	0	0	0	0.7777777777777778	7	9	1.0	15	0.0	1.0	0.07085413205353061	0.5357328213960592	-0.09982221363363968	0.5030671931950161	-0.18437001964588734	0.5982463852680704	0.7440369830353708	0.5460035234955039	0	0.8571428571428571	0.0
5774	0.0047295707943640665	0.0013040736471286135	0.00030479655605919026	0.9899838366391439	None	0.25	1	0.4	4	0.7692307692307693	10	0.23809523809523808	0.7692307692307693	14	10	0	0	0	0.7777777777777778	7	9	1.0	15	0.0	1.0	0.48190657866056885	0.7024060721250844	0.08669768894654631	0.5000000000000001	0.03469037004494389	0.6412771233080367	0.8790883151349669	0.6177237352954493	0	1.0	0.0
6351	0.0018447575642933926	0.0008726860624848838	0.0008667659287494023	0.9930739275631745	None	0.25	1	0.4	4	0.75	9	0.25925925925925924	0.75	13	9	0	0	0	0.6666666666666666	6	9	0.9333333333333333	14	0.0	1.0	0.6825873886459213	0.7065245809820245	4.630728233782332e-09	0.5000000037407798	0.011487831114610148	0.5600265956590565	0.9608437576208261	0.5922508302729795	0	1.0	0.0
7526	0.0035120686317054203	0.001425598063938289	-0.0013913562127309952	0.9716044508996279	None	0.25	1	0.4	4	0.75	9	0.25925925925925924	0.75	13	9	0	0	0	0.6666666666666666	6	9	0.9333333333333333	14	0.0	1.0	0.45660208345945613	0.5997348217279199	0.07075193466561013	0.5056660710322981	0.006276490706619263	0.6721434940241321	0.8997328510381338	0.5942687021025594	0	0.9230769230769231	0.0
5164	8.4445552911576e-05	9.740334871341174e-07	-9.737764454032547e-07	0.9999999903193019	None	0.5	1	0.6666666666666666	4	0.5714285714285714	4	0.36	0.5714285714285714	8	4	0	0	0	1.0	5	5	0.6	9	0.0	1.0	0.09999705493031188	0.500004141916881	-0.09999999999999787	0.5000000000000525	-0.323673874771602	1.0	0.9999661252787027	0.9999999682017396	0	1.0	0.0
1674	None	None	None	None	None	0.5	1	0.6666666666666666	4	0.2857142857142857	2	0.75	0	4	0	4	3	0	0.75	3	4	0.6	9	0.375	0.3333333333333333	0	0	0	0	0	0	0	0	0	0	0
6042	0.004296854572503774	0.0002671920216694068	-0.00023302727400388636	0.9945507061439612	None	0.25	1	0.4	4	0.7692307692307693	10	0.23809523809523808	0.7692307692307693	14	10	0	0	0	0.7777777777777778	7	9	1.0	15	0.0	1.0	-0.007850748455641005	0.6680057115033828	0.0014655900061457741	0.522050768939854	0.15059826995090955	0.6261861579740036	0.6708290153031549	0.6069341202519445	0	0	0.0
3130	1.2260262587724012e-08	1.0600540717083183e-08	1.0600505834760745e-08	0.9999985112826512	None	0.25	1	0.36363636363636365	4	0.7857142857142857	11	0.2222222222222222	0.7857142857142857	15	11	0	0	0	0.8888888888888888	9	8	1.0666666666666667	16	0.0	1.0	0.09998520316874637	0.500906255915656	0.17063459737574502	0.5543951010288448	7.552863084085638e-07	0.500002502294602	0.6681870720100054	0.5184982171248654	0	1.0	0.0
2324	None	None	None	None	None	0.25	1	0.4	4	0.75	9	0.25	0.75	13	9	0	0	0	0.875	7	8	0.9333333333333333	14	0.0	0.8571428571428571	0.001391323236682818	0.543488608394551	0.06869432776964149	0.5682579710513225	0.08988887953270404	0.5760324280892891	0.5916441739826973	0.5626399428023744	0	0	0.0
1287	None	None	None	None	None	0	0	0.25	1	1.0	3	1.0	0.6666666666666666	3	2	1	0	0	0.2	5	1	0.3333333333333333	5	0.0	0	2.1549767297254603e-06	0.5000151135438692	2.0521469471556754e-08	0.5000012930299407	0.07502503861242063	0.5055306261321203	0.5875063629409514	0.5018490776644724	0	1.0	0.0
3214	None	None	None	None	None	0.125	1	0.4444444444444444	8	0.5416666666666666	13	0.4126984126984127	0.5416666666666666	21	13	4	2	0	0.7777777777777778	7	9	1.7333333333333334	26	0.5	0.42105263157894735	-0.025752560309523137	0.6723093886134227	0.14382947722366948	0.7503213791569481	0.0999999011984539	0.5000056888074742	0.6975967534324565	0.6471038209482032	1.0	1.0	0.0
1877	None	None	None	None	None	0	0	0.3333333333333333	2	0.8571428571428571	6	1.0	0.8571428571428571	8	6	0	0	0	0.1111111111111111	1	9	0.6	9	0.0	1.0	0.205313059562293	0.5385886459241908	0.0009100833279816172	0.6772461775893681	0.2344732812826213	0.5293031292389258	0.7456080843646886	0.5836360997296608	0	0	0.0
4929	0.0001565830993755811	7.768303185806798e-05	-7.398956498808027e-05	0.9997981495315441	None	0.25	1	0.4	4	0.7692307692307693	10	0.23809523809523808	0.7692307692307693	14	10	0	0	0	0.7777777777777778	7	9	1.0	15	0.0	1.0	1.772251492991868e-08	0.5002521819500982	7.316151351687883e-07	0.5002117710130932	0.03703635024184184	0.6414937042925722	0.5613625339712197	0.5484895360560194	0	1.0	0.0
1999	None	None	None	None	None	0	0	0.5454545454545454	6	0.42857142857142855	6	0.4444444444444444	0.14285714285714285	5	2	10	11	0	1.0	6	6	1.0666666666666667	16	0.5238095238095238	0.2	0.04389636574726227	0.6648489597430569	0.021465744360626617	0.5472526870983637	0.0175304861572643	0.5628958687681402	0.583114643217023	0.5928660138517277	1.0	1.0	0.0
835	None	None	None	None	None	0	0	0.4	2	0.8	4	0.4666666666666667	0.8	6	4	0	2	0	0.6	3	5	0.4666666666666667	7	1.0	0	0.06423300543315529	0.6057153462725045	0.028326479367366663	0.5605859239989052	3.826451136280254e-10	0.5032199438973319	0.5865509143286659	0.5568989045641378	1.0	1.0	0.0
736	None	None	None	None	None	0.125	1	0.42105263157894735	8	0.5769230769230769	15	0.6666666666666666	0.5	21	13	6	2	0	0.8571428571428571	7	6	1.8666666666666667	28	0.25	0.47619047619047616	2.1521941106528784e-23	0.5000000000000042	0.05742641848439807	0.5719617228771722	-0.04470875297456654	0.5901864494644657	0.5877523581893788	0.5543342344199031	0.9761904761904762	0.9523809523809523	0.6321682491550925
5119	0.00872454528081231	0.0012997099153924398	0.0012884013557125625	0.9827584943565467	None	0.25	1	0.4	4	0.7692307692307693	10	0.23809523809523808	0.7692307692307693	14	10	0	0	0	0.7777777777777778	7	9	1.0	15	0.0	1.0	0.2873080181146605	0.6157216001551978	0.0013597645749642714	0.6264533721531751	0.09999999999547662	0.5000000303778998	0.765959555959779	0.5816344091977202	0	0.9285714285714286	0.0
7270	0.004573957637506459	0.0023717822831267874	0.002371669296698499	0.9905886516715117	None	0.25	1	0.4	4	0.75	9	0.25925925925925924	0.75	13	9	0	0	0	0.6666666666666666	6	9	0.9333333333333333	14	0.0	1.0	0.21223428153808271	0.549099909425894	0.08529381441838398	0.5136223417982035	0.0766578982555102	0.5607178595697563	0.6484516176571784	0.5412074411592426	0	1.0	0.0
3418	0.0004901042536173543	2.9252650340413775e-05	-2.7665293779383287e-05	0.9994850331815581	None	0.25	1	0.4	4	0.75	9	0.25925925925925924	0.75	13	9	0	0	0	0.6666666666666666	9	6	0.9333333333333333	14	0.0	1.0	0.0018277661394997685	0.5058311802015713	-0.09471458228347805	0.6382657372282383	0.12322735344977484	0.6278289122537696	0.706931754824827	0.5917879370513573	0	1.0	0.0
521	None	None	None	None	None	0	0	0.6666666666666666	4	0.16666666666666666	1	0.8	0.16666666666666666	5	1	2	0	0	0.4	5	2	0.5333333333333333	8	0.0	0	-0.07486090944283606	0.52157021250112	0.07985032833756907	0.5517484433809792	0.044690326269604355	0.55749986680478	0.6641956188752479	0.5436464255975051	0	1.0	0.0
1768	None	None	None	None	None	0	0	0.6666666666666666	4	0.3333333333333333	2	0.5	0	0	0	7	11	0	1.0	4	4	0.5333333333333333	8	0.6111111111111112	0.5	0	0	0	0	0	0	0	0	0	0	0
2875	0.00726756144986716	0.0002364843916165767	0.00018106109676111235	0.9974259814348237	None	0.25	1	0.4	4	0.7692307692307693	10	0.23809523809523808	0.7692307692307693	14	10	0	0	0	0.7777777777777778	9	7	1.0	15	0.0	1.0	0.0010231310820212444	0.5036718596736054	-0.09999915411148944	0.5001131208553734	-0.06451733192134354	0.6602108915923662	0.6156054832151171	0.5563738150884425	0	1.0	0.0
6146	0.004598915162583077	0.00025589836372810266	-0.00010071562037956482	0.990989780792565	None	0.25	1	0.4	4	0.7692307692307693	10	0.23809523809523808	0.7692307692307693	14	10	0	0	0	0.7777777777777778	7	9	1.0	15	0.0	1.0	9.952018843761359e-07	0.5000264528773954	2.666528277932285e-05	0.5005883497379265	0.09121647507644477	0.7366553934753347	0.605857133141124	0.5850903068403474	0	0.8571428571428571	0.0
1743	None	None	None	None	None	0	0	0.75	3	0.5	2	0.5	0.5	5	2	0	0	0	0.75	3	4	0.4	6	0.0	0.6666666666666666	0.05403492058851257	0.543568584063892	0.0772509133088691	0.5265363304247026	-0.09984806644720975	0.5001119348455841	0.6884239888572609	0.5234336803016968	0	0.2	0.0
1252	None	None	None	None	None	0.5	1	0.5714285714285714	4	0.625	5	0.35714285714285715	0.625	9	5	0	0	0	0.5714285714285714	7	4	0.6666666666666666	10	0.0	1.0	-0.09994057285376468	0.5066552837881781	0.021005979874552515	0.5554799828349132	1.8587845332390636e-10	0.500000455318842	0.6281928385255341	0.5207765309290417	0	1.0	0.0
2284	None	None	None	None	None	0.14285714285714285	1	0.5625	9	0.2857142857142857	6	0.71875	0.09523809523809523	4	2	18	6	0	0.5	4	8	1.5333333333333334	23	0.15789473684210525	0.7	-0.11013557834354057	0.6386121873199958	-0.04818968727225887	0.5078991431628286	0.020633661795025265	0.6681930250787427	0.6313209232092396	0.6067463967243747	1.0	1.0	0.0
3830	0.010294816820021153	0.0010559755715801068	0.001014211253449755	0.9843763737363147	None	0.25	1	0.4	4	0.75	9	0.25925925925925924	0.75	13	9	0	0	0	0.6666666666666666	6	9	0.9333333333333333	14	0.0	1.0	0.1788063358608306	0.5982170953557375	-0.09866967937397994	0.6558679091347462	0.144732040927006	0.6387055950163321	0.7716537356542565	0.631248208466695	0	0.07692307692307693	0.0
7033	0.011324134917137399	0.0010978168622570435	-1.1188670183595577e-05	0.9837474718490674	None	0.25	1	0.4	4	0.75	9	0.25925925925925924	0.75	13	9	0	0	0	0.6666666666666666	6	9	0.9333333333333333	14	0.0	1.0	1.17249807847244e-06	0.5000095769989326	0.09993903675692527	0.5000113899628583	-0.14620301920156936	1.0	0.7331709465181107	0.9999984961634367	0	0	0.0
7435	0.0014164130865351103	0.0006127957402173396	-0.0006118977292911003	0.9982627740238694	None	0.25	1	0.4	4	0.75	9	0.25925925925925924	0.75	13	9	0	0	0	0.6666666666666666	6	9	0.9333333333333333	14	0.0	1.0	0.010097717741767369	0.6587669406053721	0.04223483392947962	0.5	-0.023969772651893043	0.6581614409626567	0.6100071739157014	0.6076962119488191	0	0	0.0
4971	0.0003767894983347659	3.634212167949238e-05	2.9884591825012775e-05	0.9984058355486471	None	0.25	1	0.4	4	0.7692307692307693	10	0.23809523809523808	0.7692307692307693	14	10	0	0	0	0.7777777777777778	7	9	1.0	15	0.0	1.0	1.1936082820863215e-07	0.5000005149516072	1.0524222621006292e-08	0.5000000377019987	6.383374483048552e-05	0.5635072359576138	0.5000751553006421	0.5212713687383741	0	1.0	0.0
3844	4.208506957767575e-07	4.4487681252235243e-08	4.310238450581588e-08	0.9999953252858611	None	0.3333333333333333	1	0.4444444444444444	4	0.7272727272727273	8	0.2708333333333333	0.7272727272727273	12	8	0	0	0	0.75	8	6	0.8666666666666667	13	0.0	0.8571428571428571	0.42120420631347155	0.6133441549992406	0.20188407808469272	0.9936686077562371	7.531503191635929e-05	0.5156973217770419	0.873324088446996	0.8653002399572371	0	1.0	0.0
6290	0.02085660129650095	0.011423395220048378	0.011420008933709213	0.9664189347660516	None	0.25	1	0.4	4	0.7692307692307693	10	0.23809523809523808	0.7692307692307693	14	10	0	0	0	0.7777777777777778	7	9	1.0	15	0.0	1.0	0.2841396577717496	0.615618112918948	-0.020785954849153142	0.5001010672597773	0.41743903719189107	0.6453310489196686	0.8662601115524506	0.5882311218030623	0	1.0	0.0
3282	8.278276955781948e-05	4.28261563130317e-05	-7.178895968186899e-06	0.9993583662324136	None	0	0	0.42857142857142855	3	0.75	6	0.5	0.625	8	5	1	0	0	0.8	4	5	0.6666666666666666	10	0.0	0.2857142857142857	0.06488577953428888	0.5663529949114166	0.03245442221624591	0.5	0.01105427035910417	0.5955307521295113	0.5666261504510544	0.5542739844409746	0	0.25	0.0
5715	0.008361206290358235	0.00037991028625843456	-5.070193735144077e-05	0.9807975593976501	None	0.25	1	0.4	4	0.75	9	0.25925925925925924	0.75	13	9	0	0	0	0.6666666666666666	6	9	0.9333333333333333	14	0.0	1.0	0.014855695614037056	0.5581906096457083	0.08456996849954852	0.6622218314851034	0.0999999842451802	0.5000289152026023	0.5926439413259997	0.5750249437273216	0	1.0	0.0
3618	0.001423267734087927	0.0006012433428626792	0.0002931961124314812	0.9965579686483057	None	0.25	1	0.36363636363636365	4	0.7857142857142857	11	0.2222222222222222	0.7857142857142857	15	11	0	0	0	0.8888888888888888	9	8	1.0666666666666667	16	0.0	1.0	-0.09999990983035936	0.500004739470029	-0.14501052641397977	0.6254171134109882	0.018833189920007425	0.5935554267993006	0.6726527368470598	0.5737340622684595	0	1.0	0.0
6150	0.0025628702707545608	0.0005050273831056797	-0.0005049844881646168	0.98350444907045	None	0.25	1	0.4	4	0.75	9	0.25925925925925924	0.75	13	9	0	0	0	0.6666666666666666	6	9	0.9333333333333333	14	0.0	1.0	0.49284708420747636	0.7084504593601324	2.152084259077979e-05	0.5	0.033902804126514585	0.6810407911341037	0.9227869863333905	0.6338593938043036	0	1.0	0.0
344	None	None	None	None	None	0	0	1.0	1	0	0	1.0	0	1	0	0	0	0	0.5	1	2	0.13333333333333333	2	0.0	0	0	0	0	0	0	0	0	0	0	0	0
3134	0.00017836935058207436	5.9213584657062764e-05	-4.650652421176721e-05	0.9999946043033624	None	0	0	0.5	2	0.75	3	0.6	0.75	5	3	0	0	0	0.4	2	5	0.4	6	0.0	0	0.09999999430083371	0.5000000892323953	0.030664155095560437	0.6914967979873871	0.091957313188634	0.5057472927415613	0.5767976370946697	0.5687383766728845	0	1.0	0.0
828	None	None	None	None	None	0	0	0.6	3	0.6	3	0.4666666666666667	0.6	6	3	0	1	0	0.6	5	3	0.4666666666666667	7	1.0	1.0	-0.08584886899159963	0.5750668012638898	3.366448172257082e-16	0.5000000000000718	-0.05091833332844418	0.6869782681328019	0.633665893722677	0.5897329272727067	1.0	1.0	0.0
2254	None	None	None	None	None	0.5	1	0.6666666666666666	4	0.5714285714285714	4	0.375	0.5714285714285714	8	4	0	0	0	0.6666666666666666	6	4	0.6	9	0.0	0.6666666666666666	0.08704068928928907	0.5740094886824829	-0.07910911785853905	0.5843495578259392	0.017408149614954304	0.5402316737760539	0.662757632656906	0.5662874065980791	0	1.0	0.0
5548	0.0008604710846795337	0.00015520016222069836	-8.655516908164903e-05	0.9993998464055329	None	0.25	1	0.36363636363636365	4	0.7857142857142857	11	0.2222222222222222	0.7857142857142857	15	11	0	0	0	0.8888888888888888	8	9	1.0666666666666667	16	0.0	1.0	-0.028042936045789363	0.518401347600189	0.4249294752459997	0.6390520316439184	0.09999989585432005	0.5038277644508659	0.8708455107253528	0.554795871880956	0	1.0	0.0
6433	0.001042730043616281	0.00024511783176223303	0.00024249766022573497	0.998995012896856	None	0.25	1	0.4	4	0.7692307692307693	10	0.23809523809523808	0.7692307692307693	14	10	0	0	0	0.7777777777777778	7	9	1.0	15	0.0	1.0	-0.02177327995625785	0.5097871301108501	0.07781114746558512	0.5034376071286737	0.09999999999639501	0.500000026310824	0.6293782864367315	0.50440857507998	0	1.0	0.0
1159	None	None	None	None	None	0	0	0.2857142857142857	2	0.875	7	0.4166666666666667	0	0	0	9	17	0	0.375	8	3	0.6666666666666666	10	0.7727272727272727	0.2222222222222222	0	0	0	0	0	0	0	0	0	0	0
4521	None	None	None	None	None	0.2727272727272727	3	0.375	9	0.6764705882352942	23	0.5714285714285714	0.4411764705882353	24	15	11	0	0	0.7777777777777778	7	9	2.4	36	0.0	0.6666666666666666	7.902762784127648e-27	0.5	0.014757652546895997	0.5704010947842529	-0.06264126913245771	0.5582469790612121	0.5828982312067744	0.5430215506765761	0	1.0	0.0
1983	None	None	None	None	None	0	0	0.5	2	0.75	3	1.0	0.75	5	3	0	2	0	0.16666666666666666	6	1	0.4	6	1.0	0.4	0.1184884171799874	0.9822908378771118	0.10773668853078153	0.5427433450711187	-0.01648366559194501	0.5011145296256744	0.7688264926382581	0.8017421156472284	0.0	0	0.0
3805	0.002775848995066964	0.00030972616582207647	-7.50688338104805e-05	0.9976836047008498	None	0.25	1	0.4	4	0.7692307692307693	10	0.23809523809523808	0.7692307692307693	14	10	0	0	0	0.7777777777777778	7	9	1.0	15	0.0	1.0	0.09360166895596671	0.5105615801956739	2.1679824778165073e-05	0.5006890896478146	-0.09994187915561378	0.5002226432508786	0.6878136578276681	0.5038248869819639	0	1.0	0.0
1917	None	None	None	None	None	0	0	0.3333333333333333	3	0.8181818181818182	9	0.28888888888888886	0.8181818181818182	12	9	0	0	0	0.5555555555555556	9	5	0.8666666666666667	13	0.0	1.0	0.0717286126782362	0.6387165292011133	7.902762784127648e-27	0.5000000000000004	0.4498450750014939	0.7478827442430961	0.8956130133948617	0.6346883484673439	0	1.0	0.0
2686	1.841093199602927e-07	1.6698506776024647e-07	-1.515475743002965e-07	0.9999655286455192	None	0	0	0.125	4	0.8666666666666667	39	0.8392857142857143	0	0	0	46	1	0	0.875	8	7	3.1333333333333333	47	0.010416666666666666	0.6	0	0	0	0	0	0	0	0	0	0	0
4953	0.0015683946644606986	0.00012641571416980118	-3.0062571692048713e-05	0.9980379775264269	None	0.25	1	0.4	4	0.75	9	0.25925925925925924	0.75	13	9	0	0	0	0.6666666666666666	6	9	0.9333333333333333	14	0.0	1.0	3.417331037332001e-05	0.5058639148565164	0.16563777620869766	0.5102860690080018	-0.08571968889595917	0.6075735669243536	0.735597067538739	0.5417137321937149	0	0.15384615384615385	0.0
6303	0.00010764627384034383	1.3121722015728265e-06	-7.415786380154353e-07	0.9994698736347505	None	0.25	1	0.4	4	0.7692307692307693	10	0.23809523809523808	0.7692307692307693	14	10	0	0	0	0.7777777777777778	9	7	1.0	15	0.0	1.0	0.04407430062029401	0.636246167939215	4.957460699433927e-08	0.5	0.028179021414874696	0.549570099985112	0.5821064624510958	0.5628361995257428	0	1.0	0.0
315	None	None	None	None	None	0	0	0	0	0	0	1.0	0	0	0	0	3	0	1.0	1	1	0.06666666666666667	1	0.75	0	0	0	0	0	0	0	0	0	0	0	0
3696	0.003856935845827001	0.0024660355680097158	0.002457738026918926	0.9955316667850479	None	0.25	1	0.4	4	0.75	9	0.25925925925925924	0.75	13	9	0	0	0	0.6666666666666666	6	9	0.9333333333333333	14	0.0	1.0	-0.0362100636373025	0.6654368969782629	0.02496729283687103	0.5911541143416796	0.3534306485136609	0.69954377438815	0.8475839093975911	0.6533568724787522	0	0	0.0
1411	None	None	None	None	None	0.2222222222222222	2	0.42857142857142855	9	0.5172413793103449	15	0.49206349206349204	0.2413793103448276	12	7	18	0	0	0.7777777777777778	7	9	2.066666666666667	31	0.0	0.6428571428571429	0.024572173066826117	0.544576855366453	0.011038005590187243	0.5482066415038868	0.028411405518648836	0.6356597447288516	0.5600096915703537	0.5767863802117947	0	1.0	0.0
2128	None	None	None	None	None	0.2857142857142857	2	0.4375	7	0.6363636363636364	14	0.38095238095238093	0.45454545454545453	14	10	9	0	0	0.7777777777777778	7	9	1.6	24	0.0	0.47058823529411764	0.23418589302160603	0.6574584417095033	2.6608000521435305e-07	0.5000722081110092	0.05362759243604276	0.5824519560673481	0.7294889371402367	0.5813638954670796	0	1.0	0.0
3470	0.016311830736210915	0.0035076025850429224	0.0034439962332750173	0.9918967990498103	None	0.25	2	0.3888888888888889	7	0.68	17	0.48214285714285715	0.68	24	17	2	1	0	0.875	8	7	1.8	27	1.0	0.8	7.902762784127648e-27	0.5000000000002377	0.004388469195376462	0.5753998762005957	0.3144270824262211	0.5433917482720311	0.812192112789956	0.5397428250232994	1.0	1.0	0.0
6861	0.003253395872180425	0.0003947128488469843	0.00027044787487550694	0.9958936593401746	None	0.25	1	0.4	4	0.7692307692307693	10	0.23809523809523808	0.7692307692307693	14	10	0	0	0	0.7777777777777778	7	9	1.0	15	0.0	1.0	5.6512201897238646e-08	0.500006788243946	-0.09997598597846377	0.5000351807218116	-0.07912684266902213	0.9077420371961482	0.6575695321913172	0.6818268132404737	0	0.14285714285714285	0.0
1800	None	None	None	None	None	0.23076923076923078	3	0.4642857142857143	13	0.46153846153846156	18	0.5061728395061729	0.1794871794871795	17	7	23	0	0	1.0	9	9	2.7333333333333334	41	0.0	1.0	2.4180913358883164e-05	0.5003433930624412	-0.046311767638599205	0.6457126827124631	-0.07506808166655866	0.5350311969512568	0.6024862496893355	0.5615179620007964	0	1.0	0.0
6910	2.8181969205801002e-08	2.692635715566581e-08	2.3272115646329458e-09	0.9999961579987954	None	0.25	1	0.4	4	0.75	9	0.25925925925925924	0.75	13	9	0	0	0	0.6666666666666666	6	9	0.9333333333333333	14	0.0	1.0	1.9527450784403855e-07	0.5000127126976578	0.09989777107600523	0.5857543956052316	6.776571731681533e-05	0.5003273482095869	0.6155642150354281	0.528951062122367	0	1.0	0.0
1616	None	None	None	None	None	0	0	0.4375	7	0.42857142857142855	9	0.46938775510204084	0	0	0	22	17	0	1.0	7	7	1.5333333333333334	23	0.3541666666666667	0.75	0	0	0	0	0	0	0	0	0	0	0
7312	0.011453508392533852	0.0015075004535144904	-0.001376873951488603	0.9749183205381021	None	0.25	1	0.4	4	0.75	9	0.25925925925925924	0.75	13	9	0	0	0	0.6666666666666666	6	9	0.9333333333333333	14	0.0	1.0	0.28276563787908826	0.6449173849744034	2.787309574828637e-11	0.5000000000101443	0.03699322652403126	0.6376000289453946	0.7991644478090661	0.5956192671081016	0	1.0	0.0
1767	None	None	None	None	None	0.5	1	0.6666666666666666	4	0.5	3	0.4	0.5	7	3	0	0	0	0.8	5	4	0.5333333333333333	8	0.0	1.0	-0.033825317977200606	0.5946528236711064	0.07633558730204378	0.5782649431246552	-0.05171633648701627	0.5196425709743004	0.6427615234393192	0.5644313810107312	0	1.0	0.0
7420	0.002120648975896184	0.000853935947584341	0.000850484103073024	0.9912369945324994	None	0.25	1	0.4	4	0.7692307692307693	10	0.23809523809523808	0.7692307692307693	14	10	0	0	0	0.7777777777777778	7	9	1.0	15	0.0	1.0	0.5571397718962671	0.7257708129642557	0.04128461539733049	0.642384492193085	0.030403881786034048	0.5224163309480557	0.9258768722731889	0.6340369170895103	0	1.0	0.0
5244	0.003208443775628955	0.0014095656025199417	0.0014085411806995874	0.992453726264526	None	0.25	1	0.4	4	0.7692307692307693	10	0.23809523809523808	0.7692307692307693	14	10	0	0	0	0.7777777777777778	7	9	1.0	15	0.0	1.0	0.32351899672676976	0.6445370141906109	0.32434252877619657	0.518627622733542	0.050397960943202535	0.6093755842630233	0.7849287773713918	0.5918088516370607	0	1.0	0.0
4988	2.8574211941639844e-05	2.8752458714009296e-06	2.87350139678875e-06	0.9994499315226979	None	0.25	1	0.4	4	0.75	9	0.25925925925925924	0.75	13	9	0	0	0	0.6666666666666666	6	9	0.9333333333333333	14	0.0	1.0	-0.032564969603726554	0.5110108405358882	4.236651472449567e-12	0.5000000001750239	0.04086249854499298	0.5229540071737883	0.57517746749175	0.5113256538359929	0	0.15384615384615385	0.0
2835	0.01360820702219601	0.002734641946527149	0.000674143542922088	0.968540212543763	None	0.14285714285714285	1	0.375	6	0.6666666666666666	14	0.3194444444444444	0.5238095238095238	17	11	5	2	0	0.8888888888888888	9	8	1.5333333333333334	23	0.25	0.4	0.13591425586789468	0.8475770939621325	7.348747361755137e-14	0.5000000000164624	0.0999995920817322	0.5000060464102091	0.6399300363401772	0.6392050917112055	1.0	1.0	0.0
5651	0.01637518533492452	0.0097833908040146	0.009755146189872868	0.9740569873661485	None	0.25	1	0.4	4	0.7692307692307693	10	0.23809523809523808	0.7692307692307693	14	10	0	0	0	0.7777777777777778	7	9	1.0	15	0.0	1.0	0.2283886829435815	0.6230368880925601	0.20632512075267026	0.500389687851977	-0.09470801056580405	0.9999999999897717	0.8105695037909844	0.99981653353144	0	0.8571428571428571	0.0
5037	0.0013737836433029198	0.0004741958453994061	-0.0004640909981777012	0.9961961089872574	None	0.25	1	0.4	4	0.75	9	0.25925925925925924	0.75	13	9	0	0	0	0.6666666666666666	6	9	0.9333333333333333	14	0.0	1.0	0.0999804089621018	0.5000573692769266	0.17079942459893974	0.511956139774189	-0.02527710172565869	0.6085521908776044	0.6868867701993573	0.5406843229811815	0	1.0	0.0
2836	0.004302362309580607	0.0006641013085964783	0.0006533987723930702	0.9907191117279388	None	0	0	0.2571428571428571	9	0.68	34	0.6419753086419753	0.18	15	9	36	0	0	1.0	9	9	3.466666666666667	52	0.0	0.6808510638297872	0.5182240293231585	0.6917636486709291	-0.05496420905080179	0.5137711200355907	-0.04344345414410616	0.9999999696849851	0.9700311776102883	0.9976672365400114	0	1.0	0.0
5433	0.0007115320822606548	0.00012726693951082082	0.00012586607171052552	0.994318370526143	None	0.25	1	0.4	4	0.75	9	0.25925925925925924	0.75	13	9	0	0	0	0.6666666666666666	6	9	0.9333333333333333	14	0.0	1.0	0.26898943175715695	0.6329797249297678	-0.031108537827242634	0.5035913727420908	0.0076402374445055056	0.569958939076201	0.78216614163927	0.5696337176515894	0	1.0	0.0
4294	0.003899459769478479	0.000318305001911343	-0.0002938717845598787	0.9935667292702006	None	0.25	1	0.4	4	0.7692307692307693	10	0.23809523809523808	0.7692307692307693	14	10	0	0	0	0.7777777777777778	7	9	1.0	15	0.0	1.0	-0.0679580712685938	0.6509837215373707	0.14777705252821804	0.5000000000000001	0.08893842034401842	0.5072573622859555	0.7131147924020029	0.554153216276383	0	1.0	0.0
2251	None	None	None	None	None	0.0625	1	0.38235294117647056	13	0.5510204081632653	27	0.6296296296296297	0.5306122448979592	39	26	11	0	0	1.0	9	9	3.4	51	0.0	0.7619047619047619	0.16811653627003834	0.5985754132577124	0.09999999873398682	0.5000162749309185	0.07609741685758536	0.598586633499445	0.6022541293478997	0.5662070525508327	0	1.0	0.0
5324	0.010701259258993952	0.0012695692651950065	-0.0011059144444893055	0.984629884542902	None	0.25	1	0.4	4	0.7692307692307693	10	0.23809523809523808	0.7692307692307693	14	10	0	0	0	0.7777777777777778	7	9	1.0	15	0.0	1.0	0.34027626326834215	0.6320980808765472	0.07262743819387645	0.6421154260048029	0.09999993847967484	0.5003284125414511	0.7691090901230021	0.5928355304331825	0	1.0	0.0
4565	0.009091754423241824	0.0037515800092847544	-0.003660337355862594	0.9943318433126078	None	0.25	1	0.36363636363636365	4	0.7857142857142857	11	0.2222222222222222	0.7857142857142857	15	11	0	0	0	0.8888888888888888	8	9	1.0666666666666667	16	0.0	1.0	0.09400605124700158	0.526911162008289	0.0914845259181332	0.6101557903946686	0.46882025692897955	0.7267578920220811	0.8572181210226959	0.625115163001177	0	0.9333333333333333	0.0
2559	0.0004601477925098412	4.0274630765506586e-05	-1.4974663576312015e-05	0.9992588507446474	None	0.2	1	0.46153846153846156	6	0.5882352941176471	10	0.5277777777777778	0.5882352941176471	14	10	4	6	0	1.0	6	6	1.2666666666666666	19	0.75	0.15384615384615385	0.3085797372498274	0.9999999999950842	0.09966799240896125	0.5477897237186625	0.0003049682004986217	0.5620112518223501	0.8341231777703264	0.9998532370074319	1.0	1.0	0.0
3997	2.154197053994275e-05	4.696639010748139e-06	-4.470904908947359e-06	0.9992967372240105	None	0.25	1	0.4	4	0.75	9	0.25925925925925924	0.75	13	9	0	0	0	0.6666666666666666	6	9	0.9333333333333333	14	0.0	1.0	0.013811557237945507	0.5212823362117275	-0.09252840600038326	0.6639145163397141	0.00864715531308462	0.5167460985151423	0.6232377435671193	0.5689722954846637	0	0.9230769230769231	0.0
4357	1.1496586229238924e-09	4.930073193877667e-11	3.0872021489913786e-11	0.9999999999999191	None	0.25	1	0.4	4	0.7692307692307693	10	0.23809523809523808	0.7692307692307693	14	10	0	0	0	0.7777777777777778	9	7	1.0	15	0.0	1.0	-0.010023458169500708	0.6330640444591168	0.17324032994743815	0.5820963505227811	9.72480995543873e-09	0.5000063296095979	0.7055926370890805	0.5725505248018454	0	0	0.0
6498	2.3048505401851136e-08	2.3041120703417723e-08	-3.422758462216638e-09	0.9999968092437314	None	0.25	1	0.4	4	0.7692307692307693	10	0.23809523809523808	0.7692307692307693	14	10	0	0	0	0.7777777777777778	7	9	1.0	15	0.0	1.0	-0.022648097704723518	0.5079145557744891	0.07972204045157708	0.5	9.020989843390255e-06	0.500274012186967	0.6080303927439081	0.502729715917433	0	0.21428571428571427	0.0
4454	9.04519123864041e-05	9.835031238638524e-06	8.95391351578982e-06	0.9986276398525472	None	0.2	1	0.4166666666666667	5	0.6666666666666666	10	0.3148148148148148	0.6666666666666666	15	10	1	0	0	0.6666666666666666	6	9	1.1333333333333333	17	0.0	0.6153846153846154	-0.09137311547952962	0.5854177161873699	0.1298812397499364	0.5398314531349868	0.04485998537812559	0.5583844329800056	0.7013276194427087	0.5613005822309082	0	0.8666666666666667	0.0
3059	0.00010455767386316707	6.804878907650198e-07	-3.4309201840149393e-07	0.9999365350040442	None	0.5	1	0.5714285714285714	4	0.625	5	0.3333333333333333	0.625	9	5	0	0	0	0.8333333333333334	5	6	0.6666666666666666	10	0.0	1.0	-0.09313782115870364	0.5079983296529086	-0.048082577061926805	0.5755372783351328	-0.1261676470337209	0.5876232709037738	0.5964296391034365	0.5572992207461971	0	1.0	0.0
3649	0.0008524417238684079	0.00019430275723213738	-1.5213048225281544e-05	0.9982349352327259	None	0.25	1	0.4	4	0.7692307692307693	10	0.23809523809523808	0.7692307692307693	14	10	0	0	0	0.7777777777777778	7	9	1.0	15	0.0	1.0	-0.09403966574663938	0.507278130498842	0.5463387037811474	0.67180636289586	0.02499649448230067	0.6349610845257936	0.9416771227127263	0.6065930488983668	0	1.0	0.0
6184	2.2339614120855345e-08	2.079251165291236e-08	1.2889800318978472e-09	0.9999973164106533	None	0.25	1	0.4	4	0.7692307692307693	10	0.23809523809523808	0.7692307692307693	14	10	0	0	0	0.7777777777777778	7	9	1.0	15	0.0	1.0	0.604611644693743	0.6367954795432232	-0.08831884777173442	0.5826936126843966	0	0.5	0.9560399559152488	0.5740613834745744	0	0.9285714285714286	0.0
4151	0.0015105665131731696	0.00042772679634652525	-0.00021793248591664188	0.997392767304489	None	0.25	1	0.4	4	0.75	9	0.25925925925925924	0.75	13	9	0	0	0	0.6666666666666666	6	9	0.9333333333333333	14	0.0	1.0	0.09955688267531755	0.5038401202673772	0.06604484637363822	0.6490588909720856	0.07720472347911451	0.6655066102049908	0.6052571344059903	0.608115835856177	0	1.0	0.0
426	None	None	None	None	None	0	0	0.16666666666666666	3	0.8333333333333334	20	0.7428571428571429	0	0	0	25	5	0	0.7142857142857143	7	5	1.7333333333333334	26	0.09259259259259259	0.38095238095238093	0	0	0	0	0	0	0	0	0	0	0
777	None	None	None	None	None	0	0	0.42857142857142855	6	0.4444444444444444	8	0.5555555555555556	0	2	0	17	1	0	1.0	6	6	1.3333333333333333	20	0.027777777777777776	0.2857142857142857	0	0	0	0	0	0	0	0	0	0	0
2506	None	None	None	None	None	1.0	1	1.0	4	0.25	1	0.5	0.25	5	1	0	0	0	0.75	4	3	0.4	6	0.0	1.0	0.04933143088670562	0.5219725755542544	3.469844845339709e-06	0.500005006537455	0.020642642066947926	0.5854677757943997	0.5588789279451788	0.5360396742981631	0	0	0.0
5842	0.012205916664300185	0.0043972797324226005	0.00433689263642359	0.9777508257672595	None	0.25	1	0.4	4	0.7692307692307693	10	0.23809523809523808	0.7692307692307693	14	10	0	0	0	0.7777777777777778	7	9	1.0	15	0.0	1.0	0.3415484121468565	0.6166025396249701	0.31502329700892095	0.60641248692348	-0.0960478424225341	0.628476429851739	0.8769084730014436	0.6172042722883028	0	1.0	0.0
5179	0.004103920190364511	0.0016243299067802551	-0.001624197589711273	0.9930063608967211	None	0.2	1	0.3333333333333333	4	0.8	12	0.20987654320987653	0.8	16	12	0	0	0	1.0	9	9	1.1333333333333333	17	0.0	1.0	0.09932300366457891	0.5855622271445566	0.05547205210638425	0.581663853797285	0.09792625973471758	0.5424038734113316	0.5543984021749346	0.5699777357476273	0	1.0	0.0
3063	8.642824071618272e-08	8.323590365127479e-08	-7.14169819165189e-08	0.9999851211420532	None	0	0	0.375	3	0.6	6	0.6	0	0	0	11	0	0	0.8	4	5	0.8	12	0.0	0.2857142857142857	0	0	0	0	0	0	0	0	0	0	0
2197	None	None	None	None	None	0.6666666666666666	2	0.75	6	0.4	4	0.4	0.4	7	4	4	0	0	0.8333333333333334	5	6	0.8	12	0.0	1.0	0.029867617784011834	0.5246217483763049	0.49993140927103347	0.9881442767340805	0.08646477895229375	0.5565975302219681	0.8970746908498181	0.8296265805716954	0	1.0	0.0
4314	0.00010987172736438558	2.4388903981800317e-07	-1.1105236045525663e-07	0.999997171650152	None	0.25	1	0.4	4	0.7692307692307693	10	0.23809523809523808	0.7692307692307693	14	10	0	0	0	0.7777777777777778	7	9	1.0	15	0.0	1.0	3.5438963978269164e-10	0.5000002145235014	-0.025894975970678764	0.5085914746216159	-0.03526473733541173	0.5020313511612362	0.5372509929197296	0.5035412398493934	0	0.8571428571428571	0.0
3729	0.013350447994825604	0.0007644495164521575	-0.0006872145798015562	0.9715328351197763	None	0.25	1	0.4	4	0.7692307692307693	10	0.23809523809523808	0.7692307692307693	14	10	0	0	0	0.7777777777777778	9	7	1.0	15	0.0	1.0	-0.30146853315180466	0.9991238539461544	0.09463200184256773	0.5165528835737978	0.2782232560974406	0.6655928079308708	0.9254714969277037	0.9307253518865342	0	0	0.0
6438	0.0027636480905563142	0.00024286776269683404	0.00020049250821993687	0.9960672591882257	None	0.25	1	0.4	4	0.75	9	0.25925925925925924	0.75	13	9	0	0	0	0.6666666666666666	6	9	0.9333333333333333	14	0.0	1.0	0.010336170875330892	0.661322498095521	-0.09999998811526371	0.5000005869473325	0.09999999984948259	0.5000000027406453	0.7015740530997532	0.5555362128502044	0	1.0	0.0
3144	0.0007473706452547342	6.184355992064606e-05	-4.96269153286611e-05	0.9988660891773175	None	0.25	1	0.4	4	0.7692307692307693	10	0.23809523809523808	0.7692307692307693	14	10	0	0	0	0.7777777777777778	7	9	1.0	15	0.0	1.0	0.07421403176581919	0.6214271967143098	0.0295150094134168	0.6433049363429085	0.03115996981052612	0.5750967814727256	0.5977661309992646	0.6136485588840888	0	1.0	0.0
1078	None	None	None	None	None	0	0	0.36363636363636365	8	0.5483870967741935	17	0.673469387755102	0.03225806451612903	5	1	27	10	0	1.0	7	7	2.2	33	0.18518518518518517	1.0	0.0004477563680879604	0.5442575750646674	0.14602371915698548	0.5581172491375397	0.13550303426025917	0.5407426162855427	0.6597102982778845	0.5477170000874534	0.6	0.2	0.0
5961	0.011586033617224068	0.0023264259731146475	0.0017734189712930023	0.9840249310048018	None	0.25	1	0.4	4	0.7692307692307693	10	0.23809523809523808	0.7692307692307693	14	10	0	0	0	0.7777777777777778	7	9	1.0	15	0.0	1.0	0.34450878138429525	0.6863198636960421	0.2809430271236872	0.6025925204403796	0.09998739340650221	0.5133906216645769	0.7380567410469797	0.6029107526565968	0	1.0	0.0
3328	0.00016971872779774613	3.433514052680345e-05	3.433241124208565e-05	0.9983186601864849	None	0.3333333333333333	1	0.5	4	0.6666666666666666	6	0.3142857142857143	0.6666666666666666	10	6	0	0	0	0.7142857142857143	5	7	0.7333333333333333	11	0.0	0.6666666666666666	-0.11985791716430785	0.9505188749487163	0.08913098840850509	0.580199012743478	0.02369431816614247	0.528069000753572	0.748563059979911	0.7559250915154394	0	1.0	0.0
2720	4.874459233475391e-09	3.7071199772364763e-09	-3.7071176444266915e-09	0.9999993416392502	None	0	0	1.0	3	0.0	0	0.6666666666666666	0	3	0	0	0	0	0.6666666666666666	3	2	0.26666666666666666	4	0.0	1.0	0	0	0	0	0	0	0	0	0	0	0
2091	None	None	None	None	None	0.5	5	0.5217391304347826	12	0.5	16	0.53125	0.34375	21	11	12	1	0	1.0	8	8	2.2666666666666666	34	0.05555555555555555	0.8571428571428571	0.09977828315417267	0.5009857570559503	-0.13340101146642858	0.9965379777994373	-0.03093890217051224	0.6460098249658232	0.8048204407442613	0.8898595876621277	0.9523809523809523	0.9523809523809523	0.0
6554	0.01578953042632234	0.006821429712345549	0.006821065299235462	0.9702267511923446	None	0.25	1	0.4	4	0.75	9	0.25925925925925924	0.75	13	9	0	0	0	0.6666666666666666	6	9	0.9333333333333333	14	0.0	1.0	0.25629707601196905	0.5842643570124466	0.23745366463958026	0.5389423875592078	0.09980244506813671	0.5113676218373902	0.6700339700758431	0.5450332969337338	0	0	0.0
2960	0.0015987234579167237	0.00017748496202624943	-8.983677398275543e-05	0.9955663468905762	None	0	0	0.2222222222222222	8	0.7450980392156863	38	0.654320987654321	0.1568627450980392	14	8	38	4	0	1.0	9	9	3.533333333333333	53	0.05405405405405406	0.6666666666666666	0.09999999999999773	0.5000000839276191	-0.03252927581189051	0.5265449226165098	-0.05673966825082102	0.6712428878027336	0.6672498067456009	0.5679185573548572	0.9285714285714286	1.0	0.4154078748746739
3982	0.009416444780566689	0.00030138006715184134	-0.00017421036548772068	0.9768128844768982	None	0.25	1	0.4	4	0.75	9	0.25925925925925924	0.75	13	9	0	0	0	0.6666666666666666	6	9	0.9333333333333333	14	0.0	1.0	1.4418375111833367e-19	0.5000000000000802	-0.08018273787253101	0.6490073199384361	0.09965893480720187	0.507499826239019	0.6737995757875924	0.5535175571197123	0	1.0	0.0
840	None	None	None	None	None	0	0	0.6666666666666666	2	0.5	1	1.0	0.5	3	1	0	1	0	0.25	4	1	0.26666666666666666	4	0.5	0.6666666666666666	0.05118464818089382	0.5632487125255726	0.06489207243289175	0.5270068097499033	0.04024301353983155	0.522769150418918	0.5472186215573316	0.537730596031323	0.0	0	0.0
5107	0.028004468660689615	0.009122603173517476	-0.0034807570371013456	0.9467170429846001	None	0.25	1	0.4	4	0.75	9	0.25925925925925924	0.75	13	9	0	0	0	0.6666666666666666	6	9	0.9333333333333333	14	0.0	1.0	0.47976739340339875	0.571662801506527	0.010077248588114446	0.5472189913774859	0.14422786192686804	0.6663932751735393	0.8805647784389851	0.5962823973011132	0	0.38461538461538464	0.0
7190	0.01473460901679748	0.0012283795571322704	0.0012276221059395816	0.9889921888033819	None	0.25	1	0.4	4	0.7692307692307693	10	0.23809523809523808	0.7692307692307693	14	10	0	0	0	0.7777777777777778	7	9	1.0	15	0.0	1.0	0.16725827371350413	0.5319858543622616	-0.024913029610355155	0.5019802778993775	0.21092040670255977	0.7140304613916364	0.7365481556779802	0.5867048638544686	0	0.14285714285714285	0.0
6148	0.004888979728223594	0.0003591538672878768	0.0002763912088368501	0.9940564782677815	None	0.25	1	0.4	4	0.75	9	0.25925925925925924	0.75	13	9	0	0	0	0.6666666666666666	6	9	0.9333333333333333	14	0.0	1.0	-0.03952225546695714	0.6734431728077204	0.2913455465695276	0.6198979208657883	-0.09899230838891353	0.6136576074190148	0.8589472509548477	0.6361152539544116	0	1.0	0.0
3910	0.006408370979793728	0.00035097987916951065	0.00034772010774319174	0.9909527354498031	None	0.15384615384615385	2	0.5	14	0.41025641025641024	16	0.5694444444444444	0.358974358974359	25	14	15	6	0	0.8888888888888888	9	8	2.7333333333333334	41	0.2608695652173913	0.5142857142857142	-0.2226199423040595	0.9993531194254315	-0.0874733229452753	0.7113504664319245	-0.03621311494868342	0.679973739121801	0.7972810461391048	0.9525485933421198	1.0	1.0	0.0
780	None	None	None	None	None	0.1	1	0.30434782608695654	7	0.6875	22	0.5396825396825397	0.59375	25	19	8	1	0	0.7777777777777778	7	9	2.2666666666666666	34	0.07142857142857142	0.4666666666666667	0.0005250605244499156	0.5303001255215026	-0.09103708775149667	0.6259914512121415	-0.036143243559619585	0.6354939059304944	0.6192454602079005	0.5980681495592451	0.0	0.04	0.0
3980	2.8356920300946318e-08	2.6571850300436495e-08	1.4951963640507689e-09	0.9999962310540695	None	0.25	1	0.4	4	0.75	9	0.25925925925925924	0.75	13	9	0	0	0	0.6666666666666666	6	9	0.9333333333333333	14	0.0	1.0	0.0004022675385281846	0.5016037114662755	7.0515679877377254e-06	0.5744372921841032	7.949780942782939e-23	0.5	0.5006435287900006	0.5255106205283976	0	1.0	0.0
1753	None	None	None	None	None	0.25	1	0.4	4	0.75	9	0.25	0.75	13	9	0	0	0	0.875	7	8	0.9333333333333333	14	0.0	0.8571428571428571	0.08565090060952985	0.6321639070344842	0.09999938204015536	0.5001061952309049	0.09990533082618008	0.5616104221034017	0.5168217162744624	0.5654257486633887	0	0.15384615384615385	0.0
1779	None	None	None	None	None	0	0	0.2	2	0.8461538461538461	11	0.3333333333333333	0	0	0	14	18	0	0.5555555555555556	5	9	1.0	15	0.5625	0.15384615384615385	0	0	0	0	0	0	0	0	0	0	0
2063	None	None	None	None	None	0	0	0.5	4	0.5555555555555556	5	0.6111111111111112	0.5555555555555556	8	5	2	2	0	0.5	6	3	0.7333333333333333	11	0.4	0.5	0.05072504244899001	0.552657958253904	-0.09769327000371845	0.5262273395739872	-0.07452119153271904	0.6249808304901436	0.6686426223845756	0.5684970527918973	0.0	0	0.0
3098	None	None	None	None	None	0	0	0.28	7	0.6571428571428571	23	0.6607142857142857	0.11428571428571428	6	4	30	15	0	0.875	8	7	2.466666666666667	37	0.24193548387096775	0.8	0.09902235909791712	0.5162234819590891	0.2038861104124714	0.5533490111673799	0.06141242506297993	0.5735975608162881	0.6583181174056464	0.5478260504324158	1.0	1.0	0.0
916	None	None	None	None	None	0	0	0.17391304347826086	8	0.8059701492537313	54	0.8518518518518519	0.2835820895522388	26	19	42	2	0	1.0	9	9	4.6	69	0.024691358024691357	0.9032258064516129	0.033203071992966945	0.5904712686510448	0.0758736245538498	0.5693408242950014	0.002934356746293719	0.5886290736120334	0.5832128597202284	0.5828439296349347	1.0	1.0	0.0
3437	0.00012049589415728542	4.695425343510884e-05	-4.6845311946377376e-05	0.9976978608015725	None	0.25	1	0.4	4	0.75	9	0.25925925925925924	0.75	13	9	0	0	0	0.6666666666666666	6	9	0.9333333333333333	14	0.0	1.0	0.05701597061864057	0.5570606182344262	-0.09999999741853166	0.5000000019881233	0.0019957735598324453	0.571154309015222	0.674966379911512	0.5428780408718273	0	0.07692307692307693	0.0
4634	None	None	None	None	None	0.18181818181818182	2	0.36	9	0.6571428571428571	23	0.5873015873015873	0.6571428571428571	32	23	4	1	0	0.7777777777777778	9	7	2.466666666666667	37	0.3333333333333333	0.6666666666666666	7.475088767519552e-08	0.5003157963769048	0.009546046254424583	0.5892875090836729	0.2669642972259337	0.521994302193153	0.7729026026710601	0.5374561939864114	1.0	1.0	0.0
3760	0.0014085720316459455	0.0001453576783065209	0.00014533818149915488	0.9983585553094673	None	0.25	1	0.4	4	0.75	9	0.25925925925925924	0.75	13	9	0	0	0	0.6666666666666666	9	6	0.9333333333333333	14	0.0	1.0	7.902762784127648e-27	0.5	0.004997143606707333	0.5	-0.30796994846489834	0.9999949914623872	0.902227180575953	0.9831782959628135	0	0.9230769230769231	0.0
3411	0.001663455455777285	0.00019515865756447717	0.00019447271630929682	0.9977617700942418	None	0.1111111111111111	1	0.45	9	0.5185185185185185	14	0.4027777777777778	0.4074074074074074	19	11	9	3	0	0.8888888888888888	8	9	1.9333333333333333	29	0.21428571428571427	0.5	0.08788057434577291	0.6028297177028596	0.0996991092847167	0.5049518906656524	0.08393563062702307	0.5831031691367365	0.5828859941556449	0.564030097549574	1.0	1.0	0.0
3022	0.0036423777674659584	0.0008554591208396143	-0.0008346611634240934	0.9963444145173878	None	0.25	1	0.4	4	0.75	9	0.25925925925925924	0.75	13	9	0	0	0	0.6666666666666666	6	9	0.9333333333333333	14	0.0	1.0	0.05915823187296556	0.5255043770782548	-0.02381583159326204	0.5043455821701994	0.12032249781653259	0.9923921413815003	0.6527148704367959	0.8407039507091332	0	0	0.0
2857	9.353600286573844e-07	1.5091718810211328e-07	1.482550801492781e-07	0.9999619057625571	None	0	0	0.5	7	0.3333333333333333	6	0.5555555555555556	0.05555555555555555	5	1	14	10	0	1.0	6	6	1.3333333333333333	20	0.35714285714285715	0.8571428571428571	0.09999980912653164	0.5000014024272454	0.06169142290939615	0.5224476606009991	0.021551233193756594	0.6579026754555174	0.5799361431532613	0.5616692679159339	0.0	0	0.0
687	None	None	None	None	None	0	0	0.5	2	0.5	2	0.75	0	0	0	5	0	0	0.5	4	2	0.4	6	0.0	0	0	0	0	0	0	0	0	0	0	0	0
472	None	None	None	None	None	0	0	0.5	3	0.6666666666666666	4	0.4	0.6666666666666666	7	4	0	0	0	0.8	5	4	0.5333333333333333	8	0.0	0.6666666666666666	1.1314848665476043e-07	0.5003449551391691	0.21465729623569757	0.6873164253682814	0.001516943514157982	0.6814136051906433	0.7246922787643336	0.6263101561124411	0	1.0	0.0
452	None	None	None	None	None	0	0	0.4	2	0.6	3	0.7	0	0	0	6	11	0	0.4	2	5	0.4666666666666667	7	0.6875	0.4	0	0	0	0	0	0	0	0	0	0	0
2126	None	None	None	None	None	0	0	0.5	5	0.5384615384615384	7	0.46875	0.3076923076923077	8	4	6	7	0	0.5	8	4	1.0	15	0.5833333333333334	0.36363636363636365	0.0300700415232729	0.6702579527229431	-0.029075987801873437	0.6709176090246415	-0.014592991389050939	0.6517464403253581	0.6309786065682922	0.6643644504727052	0.5	0.375	0.0
2623	4.148228641700466e-08	3.275036098065749e-08	-2.3938425691964434e-08	0.9999906361719411	None	0	0	0.4	2	0.6	3	0.5833333333333334	0	0	0	6	0	0	0.3333333333333333	6	2	0.4666666666666667	7	0.0	0.4	0	0	0	0	0	0	0	0	0	0	0
5821	0.008299674762004229	0.0014980525390188774	0.0009800899246115086	0.9774295294706511	None	0.25	1	0.4	4	0.7692307692307693	10	0.23809523809523808	0.7692307692307693	14	10	0	0	0	0.7777777777777778	7	9	1.0	15	0.0	1.0	0.4109403287420566	0.8534131264514904	-0.09546078243708425	0.6716277071908408	0.041861628689229574	0.6829861571188689	0.8643631187408722	0.7467910287176798	0	0.2857142857142857	0.0
3920	0.0005550760068477633	6.730479026523353e-05	1.3215672118543164e-05	0.9993686595575763	None	0.25	1	0.4	4	0.7692307692307693	10	0.23809523809523808	0.7692307692307693	14	10	0	0	0	0.7777777777777778	7	9	1.0	15	0.0	1.0	0.02405696710697716	0.6564208052916995	-0.0997819714624364	0.6739269002286093	0.04255723260325126	0.5803000409371625	0.6494939863832229	0.6377926891348523	0	0	0.0
4892	0.00690046815211236	0.0004944605883867338	-9.157450443327038e-05	0.9874330951431369	None	0.25	1	0.4	4	0.75	9	0.25925925925925924	0.75	13	9	0	0	0	0.6666666666666666	6	9	0.9333333333333333	14	0.0	1.0	4.262411267614375e-11	0.5000000032256128	7.187597788606945e-06	0.5000152880684271	0.09998107532152568	0.5236489766260773	0.6156939682526165	0.5078933197302168	0	0.9230769230769231	0.0
4501	0.004740290810377895	0.0030583263854626944	0.0028604760147434754	0.9924802483162886	None	0.25	1	0.4	4	0.7692307692307693	10	0.23809523809523808	0.7692307692307693	14	10	0	0	0	0.7777777777777778	7	9	1.0	15	0.0	1.0	0.09962312826395736	0.5158376723476993	0.03412192400335713	0.5477583548704179	0.061015885049038675	0.5826536231331667	0.5721355966807585	0.5488986911082949	0	0	0.0
1439	None	None	None	None	None	0	0	0.25	3	0.8666666666666667	13	0.37777777777777777	0.7333333333333333	14	11	2	2	0	0.5555555555555556	5	9	1.1333333333333333	17	0.4	0.6666666666666666	0.07036408893215317	0.5992110585711024	0.04029740969424735	0.529537142862541	-0.030696662733503223	0.5200379301831146	0.6070458619533587	0.5498884419923767	0.9285714285714286	1.0	0.0
4351	2.932647046667201e-08	2.7489675411919665e-08	1.1950929975886471e-09	0.9999962639639628	None	0.25	1	0.4	4	0.75	9	0.25925925925925924	0.75	13	9	0	0	0	0.6666666666666666	6	9	0.9333333333333333	14	0.0	1.0	-0.09893901161579113	0.5101009378409724	0.3544947042958225	0.6109927037826781	9.197935510537989e-11	0.500080631898259	0.8751034570426314	0.5409264543282705	0	0.7692307692307693	0.0
2593	1.4266456818665822e-05	2.3777165185420987e-06	-8.466698612312715e-09	0.995763238750434	None	0	0	0.14634146341463414	6	0.8305084745762712	49	0.7530864197530864	0	0	0	60	5	0	1.0	9	9	4.066666666666666	61	0.04032258064516129	0.9259259259259259	0	0	0	0	0	0	0	0	0	0	0
3571	0.007057559180392115	0.00028627929987464336	0.00028095505241809325	0.9850116233932613	None	0	0	0.4	2	0.6	3	0.7	0.4	4	2	2	2	0	0.4	2	5	0.4666666666666667	7	0.3333333333333333	0	-0.0998400826678092	0.5003031915424825	0.09999990532907808	0.5000002139406919	0.0999628817101488	0.5004426703260934	0.719496904200958	0.5002486919668547	0.375	0	0.0
3372	0.0027419884496402216	9.230096806891238e-05	-1.0589366133874795e-06	0.9973491798415888	None	0.25	1	0.4	4	0.7692307692307693	10	0.23809523809523808	0.7692307692307693	14	10	0	0	0	0.7777777777777778	7	9	1.0	15	0.0	1.0	0.033402201047867563	0.576499183736989	2.6289005909494814e-08	0.5000002352306526	0.0990630611577024	0.5283148035661016	0.6056119331400909	0.5350922045904809	0	0.9285714285714286	0.0
1577	None	None	None	None	None	0	0	0.6666666666666666	2	0.5	1	0.6666666666666666	0	2	0	1	1	0	0.6666666666666666	2	3	0.26666666666666666	4	0.25	0	0	0	0	0	0	0	0	0	0	0	0
2241	None	None	None	None	None	0.2	2	0.4090909090909091	9	0.6129032258064516	19	0.4074074074074074	0.45161290322580644	21	14	11	4	0	1.0	9	9	2.2	33	0.21052631578947367	0.3076923076923077	-0.019290395819610194	0.5060352937374795	3.831033975659556e-11	0.5000000039150154	0.01765471411140737	0.507810851486221	0.5393960814963444	0.5046155614737586	0.9523809523809523	0.9523809523809523	0.5315392115659762
5624	0.0018232223566355854	0.00043877605182534684	0.00038441371464401254	0.9980069376936866	None	0.25	1	0.4	4	0.75	9	0.25925925925925924	0.75	13	9	0	0	0	0.6666666666666666	6	9	0.9333333333333333	14	0.0	1.0	-0.04672022944479598	0.5482004027419244	-0.3918742901209112	0.5000000000000002	0.09999995747817098	0.5000023084253804	0.887136341294853	0.516112039623606	0	1.0	0.0
6133	0.008881307017189949	8.776036134217118e-05	-7.868879118196231e-05	0.9790998787040348	None	0.25	1	0.4	4	0.75	9	0.25925925925925924	0.75	13	9	0	0	0	0.6666666666666666	6	9	0.9333333333333333	14	0.0	1.0	3.559911876950797e-18	0.5000000000000014	0	0.5	0.2902036163484868	0.7003424790279968	0.7970621638820056	0.5702757802053371	0	1.0	0.0
6609	0.0037210142154449947	0.00026833645413802936	0.00026827687496042504	0.9967268387321027	None	0.25	1	0.4	4	0.7692307692307693	10	0.23809523809523808	0.7692307692307693	14	10	0	0	0	0.7777777777777778	7	9	1.0	15	0.0	1.0	0.01998989130907448	0.6021871737928302	-0.028604842808189368	0.5013811459714637	0.1563766481554925	0.878162113046771	0.70217940494721	0.6896357714188512	0	1.0	0.0
350	None	None	None	None	None	0	0	0.75	3	0.3333333333333333	1	0.5555555555555556	0	0	0	4	0	0	1.0	3	3	0.3333333333333333	5	0.0	1.0	0	0	0	0	0	0	0	0	0	0	0
7049	0.003906869182600911	0.002608639713669232	-0.002511362173052845	0.9969018904585522	None	0.25	1	0.4	4	0.7692307692307693	10	0.23809523809523808	0.7692307692307693	14	10	0	0	0	0.7777777777777778	7	9	1.0	15	0.0	1.0	-0.0999999968671437	0.5000002183265583	-0.09999999801217378	0.5000000007491342	0.07255190723146523	0.585387143005869	0.6928372713648862	0.5287124662325527	0	1.0	0.0
5930	0.00031029318795712106	3.5248854752507445e-06	-3.5246843075222083e-06	0.9999975627222744	None	0.25	1	0.4	4	0.7692307692307693	10	0.23809523809523808	0.7692307692307693	14	10	0	0	0	0.7777777777777778	7	9	1.0	15	0.0	1.0	0.008620721405163592	0.5652804685000256	0.09919650493238248	0.5966108045587898	-0.0826980473486752	0.5720473211633504	0.677570273203919	0.5780396368635042	0	0	0.0
6875	0.009539187927317267	0.005923187379973878	-0.005894236363945933	0.9825110167938473	None	0.25	1	0.4	4	0.7692307692307693	10	0.23809523809523808	0.7692307692307693	14	10	0	0	0	0.7777777777777778	7	9	1.0	15	0.0	1.0	0.20592848094288413	0.6171530623847428	0.13124101939208116	0.5872619218971209	0.09999937429482028	0.5000068290979173	0.6093111885847444	0.568742464904607	0	1.0	0.0
1773	None	None	None	None	None	0.5	1	0.8333333333333334	5	0.16666666666666666	1	0.6666666666666666	0.16666666666666666	4	1	3	7	0	0.75	4	3	0.5333333333333333	8	1.0	0.8	0.06562946582166093	0.5390184008815403	0.03989570955641669	0.6094827585424608	5.703052435180616e-10	0.500000015849961	0.589548850399307	0.5499602428726597	1.0	1.0	0.0
1372	None	None	None	None	None	0	0	0.15625	5	0.8222222222222222	37	0.734375	0	0	0	46	0	0	1.0	8	8	3.1333333333333333	47	0.0	0.717948717948718	0	0	0	0	0	0	0	0	0	0	0
2431	None	None	None	None	None	0.4	2	0.5384615384615384	7	0.5294117647058824	9	0.3877551020408163	0.47058823529411764	13	8	5	2	0	1.0	7	7	1.2666666666666666	19	0.2222222222222222	0.5	-0.05742202074805269	0.5177837279842774	0.18432867508181375	0.585111448082799	0.074866515002296	0.577023839056816	0.7313161111066667	0.5601674569067594	1.0	1.0	0.8216084900974275
1536	None	None	None	None	None	0	0	0.1	2	0.9259259259259259	25	0.8285714285714286	0	0	0	28	6	0	0.7142857142857143	7	5	1.9333333333333333	29	0.1	0.4166666666666667	0	0	0	0	0	0	0	0	0	0	0
5009	0.003500455390293043	0.0019072658425412716	-0.0009754002414190379	0.993279430448049	None	0.25	1	0.4	4	0.75	9	0.25925925925925924	0.75	13	9	0	0	0	0.6666666666666666	6	9	0.9333333333333333	14	0.0	1.0	0.23522441157271973	0.5610385024269953	0.07422917180426246	0.5483063884124776	0.02843172646293891	0.5214123670003774	0.701319800623912	0.5436312319159381	0	1.0	0.0
5862	0.007434018736829445	0.000371084603077035	0.0003054146481281508	0.9873670147901231	None	0.25	1	0.4	4	0.7692307692307693	10	0.23809523809523808	0.7692307692307693	14	10	0	0	0	0.7777777777777778	7	9	1.0	15	0.0	1.0	0.00011053025283303141	0.500193015478279	0.4844771608568165	0.559162778020351	-0.13985265068473748	0.5922438780706595	0.9406541098444388	0.5508062358307986	0	0.07142857142857142	0.0
1964	None	None	None	None	None	0	0	0.1	2	0.9285714285714286	26	1.0	0.03571428571428571	2	1	27	0	0	0.8333333333333334	6	5	2.0	30	0.0	0.4	-0.09998734285896001	0.5000069303611074	4.207794397131293e-08	0.5000001051913403	4.199470031060724e-06	0.5000104979671581	0.6157043816339366	0.5000058445065357	0	1.0	0.0
6315	0.005517740590440628	0.0004936582693877148	0.00018244392541865687	0.985791959922304	None	0.25	1	0.4	4	0.75	9	0.25925925925925924	0.75	13	9	0	0	0	0.6666666666666666	6	9	0.9333333333333333	14	0.0	1.0	9.833350976961802e-15	0.5000000000014571	-0.06266922099106481	0.5	0.09955719448731956	0.6276155699188171	0.6610483162624466	0.5433906712754394	0	1.0	0.0
2112	None	None	None	None	None	0	0	0.4	2	0.8	4	1.0	0.8	6	4	0	2	0	0.14285714285714285	7	1	0.4666666666666667	7	1.0	0.6666666666666666	-0.02823040043359219	0.5645095730922405	0.09330247478883051	0.9999718739076532	0.0005789250228193062	0.504728772430649	0.6537898008483025	0.9730310110491641	1.0	1.0	0.0
5469	2.2376739829262238e-08	2.2373706429500905e-08	1.309471962312877e-09	0.9999975321038321	None	0.25	1	0.4	4	0.7692307692307693	10	0.23809523809523808	0.7692307692307693	14	10	0	0	0	0.7777777777777778	7	9	1.0	15	0.0	1.0	0.016047758707551197	0.6614530377768213	0.07803090872403076	0.5105355331617311	7.991869138611239e-09	0.5000256709504881	0.595893380997821	0.5590586238928149	0	0.07142857142857142	0.0
4868	2.1197357478826904e-08	1.981117227911521e-08	9.201902944393385e-10	0.9999970498410938	None	0.25	1	0.4	4	0.7692307692307693	10	0.23809523809523808	0.7692307692307693	14	10	0	0	0	0.7777777777777778	7	9	1.0	15	0.0	1.0	0.09992087891689298	0.5011181054601095	0.09652324098898886	0.5279304897158824	1.8152525562420015e-15	0.5000000001442939	0.6136260106536278	0.5096913539429238	0	0.35714285714285715	0.0
1646	None	None	None	None	None	0	0	0.25	5	0.7407407407407407	20	0.725	0.2962962962962963	12	8	16	8	0	0.625	8	5	1.9333333333333333	29	0.25	0.64	0.3675177917981065	0.6388337650340431	0.020159060208325703	0.6764594691942118	0.0985150270511352	0.5041328086295931	0.8268081337148099	0.6086073158552936	1.0	1.0	0.0
2469	None	None	None	None	None	0.5	1	0.5714285714285714	4	0.375	3	0.5	0	0	0	9	3	0	0.8	5	4	0.6666666666666666	10	0.13636363636363635	0.5714285714285714	0	0	0	0	0	0	0	0	0	0	0
6086	0.00717865671524146	0.0004855764094878203	-1.5086005349204016e-05	0.9843764651058654	None	0.25	1	0.4	4	0.75	9	0.25925925925925924	0.75	13	9	0	0	0	0.6666666666666666	6	9	0.9333333333333333	14	0.0	1.0	1.1450142439845378e-14	0.5000047980325714	-0.09977685358801336	0.5004506960292577	-0.09181923132430883	0.5259303916429917	0.6112965478179847	0.5088021473237015	0	1.0	0.0
6167	0.004389185153905219	0.0003259980396595214	0.00012862590819028962	0.9964349501897033	None	0.25	1	0.4	4	0.75	9	0.25925925925925924	0.75	13	9	0	0	0	0.6666666666666666	6	9	0.9333333333333333	14	0.0	1.0	0.061042389165855596	0.5191156285314081	0.08380505810661439	0.5630572370293813	0.15255989334280065	0.6018130695624915	0.6015759066965284	0.5616106556434388	0	1.0	0.0
4317	0.000580058255801933	3.931537847282196e-06	3.507405367152814e-06	0.9999972516142663	None	0.25	1	0.4	4	0.7692307692307693	10	0.23809523809523808	0.7692307692307693	14	10	0	0	0	0.7777777777777778	9	7	1.0	15	0.0	1.0	-0.05471126344615471	0.5557264763340121	0.13500441262629861	0.5007836529145137	0.16096082387333288	1.0	0.8707150635628134	0.9999999999915015	0	0.7142857142857143	0.0
2779	5.71048782566263e-05	4.1139542186292197e-07	-4.113809429153354e-07	0.9999975393580838	None	0.25	1	0.4	4	0.7692307692307693	10	0.23809523809523808	0.7692307692307693	14	10	0	0	0	0.7777777777777778	9	7	1.0	15	0.0	1.0	-0.09601409330592374	0.623314533840419	3.5083867793101087e-07	0.5000121045500578	0.0025771549098829137	0.5769046951656204	0.6117553426662703	0.5674012878343253	0	0	0.0
4328	0.0010676148803937335	0.0001970081527969576	4.90974733551755e-05	0.9986248058838332	None	0.25	1	0.4	4	0.7692307692307693	10	0.23809523809523808	0.7692307692307693	14	10	0	0	0	0.7777777777777778	7	9	1.0	15	0.0	1.0	0.011771695162092139	0.5831890941092067	-0.09999979010342751	0.5000018098911464	0.0006116352440208882	0.6574880583798537	0.644962925788793	0.581597655996972	0	1.0	0.0
4462	0.0024744173821984287	0.00010484119025268452	4.8183838900216305e-05	0.9956917382758671	None	0.25	1	0.4	4	0.7692307692307693	10	0.23809523809523808	0.7692307692307693	14	10	0	0	0	0.7777777777777778	7	9	1.0	15	0.0	1.0	1.8005706483251256e-05	0.5001597002603191	0.09742401245488783	0.5032279006527131	0.09588777609918603	0.5686002483511718	0.6121087350578812	0.5241223468913724	0	1.0	0.0
1347	None	None	None	None	None	0	0	0.25	1	1.0	3	1.0	1.0	4	3	0	3	0	0.2	5	1	0.3333333333333333	5	1.0	0	-0.09971074902338602	0.5002957008351642	0.15726635968305885	0.573405514667812	0.0998824017631432	0.500578441972553	0.7506727586685491	0.524917330563003	0.0	0	0.0
744	None	None	None	None	None	0	0	0.4	4	0.5384615384615384	7	0.42857142857142855	0	0	0	14	12	0	0.7142857142857143	5	7	1.0	15	0.375	0.7272727272727273	0	0	0	0	0	0	0	0	0	0	0
761	None	None	None	None	None	0	0	0.46153846153846156	6	0.4117647058823529	7	0.5277777777777778	0	0	0	18	0	0	1.0	6	6	1.2666666666666666	19	0.0	0.9230769230769231	0	0	0	0	0	0	0	0	0	0	0
6819	0.0021646452229587467	0.00020986162667466522	-0.00020055740634007056	0.9973601853000903	None	0.25	1	0.4	4	0.75	9	0.25925925925925924	0.75	13	9	0	0	0	0.6666666666666666	6	9	0.9333333333333333	14	0.0	1.0	-0.09986404287152424	0.500280746022579	-0.03146402350439563	0.501099764126886	0.09999998552063444	0.5000013422308638	0.6961680484929148	0.500460617930816	0	1.0	0.0
1860	None	None	None	None	None	0	0	0.625	5	0.3	3	0.5	0.1	3	1	8	3	0	0.6666666666666666	6	4	0.8	12	0.16666666666666666	0.75	0.00531435418108399	0.5060956138157764	1.4768151834115e-20	0.5	2.5445140729990873e-13	0.5000000000048624	0.5062626989226942	0.5020319607591465	1.0	1.0	0.0
1053	None	None	None	None	None	0	0	0.46153846153846156	6	0.47058823529411764	8	0.5277777777777778	0.29411764705882354	9	5	9	0	0	0.4444444444444444	4	9	1.2666666666666666	19	0.0	0.5	0.02830900198333817	0.559206974768997	-0.010824952891662644	0.6298730705091	0.00031026659835006233	0.6003344410598154	0.5803292243406329	0.5968021948343899	0	1.0	0.0
2790	4.2852444391601154e-08	3.675888137599226e-08	-3.223618104126603e-08	0.9999908325617038	None	0	0	0.18181818181818182	2	0.9285714285714286	13	0.2222222222222222	0	0	0	15	17	0	0.8888888888888888	9	8	1.0666666666666667	16	0.5	0	0	0	0	0	0	0	0	0	0	0	0
7137	0.0016063600184050657	0.0003050971701107645	2.0746818601433012e-05	0.9977065852331479	None	0.25	1	0.4	4	0.7692307692307693	10	0.23809523809523808	0.7692307692307693	14	10	0	0	0	0.7777777777777778	7	9	1.0	15	0.0	1.0	-0.09999993734559717	0.5000074713302864	9.421897274487442e-05	0.5	0.09999993814066725	0.5000171288429041	0.6934916002144488	0.5000082000577318	0	0	0.0
2466	None	None	None	None	None	0	0	1.0	3	0.0	0	0.6666666666666666	0	3	0	0	0	0	0.6666666666666666	3	2	0.26666666666666666	4	0.0	1.0	0	0	0	0	0	0	0	0	0	0	0
3507	5.32588849924902e-06	4.930637691910427e-08	2.5546730802065815e-08	0.9999984012025234	None	0.25	1	0.4	4	0.75	9	0.25	0.75	13	9	0	0	0	0.875	7	8	0.9333333333333333	14	0.0	1.0	0.23554936175529045	0.6084871761852532	0.043062858563032984	0.5964499852489914	0.006825876561669891	0.5155082672441724	0.7374225566285754	0.5739295224992235	0	1.0	0.0
3028	0.00301467170167546	0.0007947494411019058	0.00040138963011507464	0.9982545535857217	None	0	0	0.5	2	0.75	3	0.6	0.75	5	3	0	2	0	0.4	5	2	0.4	6	1.0	0	0.020818491167317495	0.647839338084224	1.389200063384555e-09	0.5066877006825771	0.210793680205751	0.5044478849121965	0.7208014435720178	0.5542933881430551	1.0	1.0	0.0
4223	9.023195020311146e-08	1.8976104015878394e-08	1.8972800370394686e-08	0.9999973069331048	None	0.25	1	0.4	4	0.7692307692307693	10	0.23809523809523808	0.7692307692307693	14	10	0	0	0	0.7777777777777778	9	7	1.0	15	0.0	1.0	0.0612936863855531	0.5519794956937426	0.2472403769136713	0.5685779673523256	1.405181232958417e-05	0.50006147458088	0.7403190448073093	0.5403263384015446	0	1.0	0.0
3735	None	None	None	None	None	0.09090909090909091	1	0.4	10	0.5714285714285714	20	0.5873015873015873	0.4857142857142857	26	17	10	0	0	0.7777777777777778	7	9	2.466666666666667	37	0.0	0.6875	-0.13520375447187746	0.999976823178295	0.1038533297673199	0.5036306691521303	0.07617280862314665	0.5611837787107943	0.7705967341324113	0.9745255591164861	0	1.0	0.0
4972	0.0033655762452208904	8.383761540636312e-05	-3.279784223609527e-05	0.9961973847150639	None	0.25	1	0.4	4	0.7692307692307693	10	0.23809523809523808	0.7692307692307693	14	10	0	0	0	0.7777777777777778	7	9	1.0	15	0.0	1.0	6.089648905388732e-10	0.5000000338839354	9.534211951711383e-10	0.500000002631816	0.09999856373534026	0.5001797915919682	0.6157145310215212	0.5000599427048691	0	1.0	0.0
7509	0.0003767172742945402	2.7044692724518714e-06	9.250318024623262e-07	0.9999971579546791	None	0.25	1	0.4	4	0.7692307692307693	10	0.23809523809523808	0.7692307692307693	14	10	0	0	0	0.7777777777777778	9	7	1.0	15	0.0	1.0	7.902762784127648e-27	0.5	0.0830154502574727	0.5458129024739317	0.2346868185758769	0.6164459448573604	0.7254542954762588	0.5546357322540029	0	0.7857142857142857	0.0
2684	None	None	None	None	None	0	0	0.45	9	0.4444444444444444	12	0.6041666666666666	0.25925925925925924	15	7	13	7	0	0.75	6	8	1.9333333333333333	29	0.3181818181818182	0.7619047619047619	0.08868624766049234	0.5437929454689152	0.09444565694809963	0.6623183993240829	-0.0683953337541405	0.583759521235863	0.6702393812029338	0.597685418092806	1.0	1.0	0.0
3314	0.001872292341106243	0.00015283718622893065	-0.00011015775472081713	0.9962246222742169	None	0.3333333333333333	1	0.4444444444444444	4	0.7272727272727273	8	0.2653061224489796	0.7272727272727273	12	8	0	0	0	1.0	7	7	0.8666666666666667	13	0.0	0.6666666666666666	0.23694782837317438	0.6050258682008507	0.018376648744574856	0.6160363012818157	-0.04507403065659434	0.5930593541947861	0.7661078503240571	0.6047456929982382	0	1.0	0.0
7186	0.0016567159842926374	0.0005881573058425166	-0.00011537497096199319	0.9970868276997544	None	0.25	1	0.4	4	0.75	9	0.25	0.75	13	9	0	0	0	0.875	8	7	0.9333333333333333	14	0.0	1.0	0.05417053900930178	0.6687994353760122	0.09973883527004974	0.5005314245953271	0.022047011616853063	0.6672826903882483	0.6541465830229939	0.614658163282798	0	1.0	0.0
3109	None	None	None	None	None	0.18181818181818182	2	0.5	12	0.3939393939393939	13	0.43209876543209874	0.2727272727272727	19	9	15	7	0	1.0	9	9	2.3333333333333335	35	0.2916666666666667	0.5185185185185185	0.05868267649549976	0.516645353005628	0.056889372833502386	0.6096317155790387	0.09767737413988754	0.5739020139671899	0.5579485832799934	0.5671059804050482	1.0	1.0	0.0
933	None	None	None	None	None	0	0	0.42105263157894735	8	0.5	13	0.4444444444444444	0.4230769230769231	18	11	9	0	0	0.7777777777777778	9	7	1.8666666666666667	28	0.0	0.45454545454545453	0.022914139073825158	0.6591472523731093	0.040208122188320594	0.5628694892307757	0.03257393033802171	0.6352870316950179	0.5966211920021716	0.6198927151021676	0	1.0	0.0
2031	None	None	None	None	None	0	0	0.75	3	0.3333333333333333	1	0.8333333333333334	0	2	0	2	6	0	0.6666666666666666	2	3	0.3333333333333333	5	1.0	0.6666666666666666	0	0	0	0	0	0	0	0	0	0	0
2522	None	None	None	None	None	0	0	0.2222222222222222	2	0.8181818181818182	9	0.3611111111111111	0	0	0	12	0	0	0.4444444444444444	9	4	0.8666666666666667	13	0.0	0.18181818181818182	0	0	0	0	0	0	0	0	0	0	0
1423	None	None	None	None	None	0	0	0.6666666666666666	2	0.5	1	0.6666666666666666	0.5	3	1	0	2	0	0.6666666666666666	2	3	0.26666666666666666	4	1.0	0	0.00634228704008844	0.5023490822616593	9.491824558215155e-06	0.5000681057308874	-0.04465093656632628	0.5255628407762987	0.5554735508211875	0.5093330336284364	1.0	1.0	0.0
1561	None	None	None	None	None	0.125	1	0.42105263157894735	8	0.5769230769230769	15	0.7777777777777778	0.19230769230769232	10	5	17	0	0	1.0	6	6	1.8666666666666667	28	0.0	0.2727272727272727	0.06264070710718934	0.5312129105919864	0.03946431610737536	0.5803843073909382	0.08824956230613404	0.6779516119642751	0.5544551596018564	0.5981861746010696	0	1.0	0.0
5220	0.0027605154341876848	0.0002475312377111723	5.952010338689333e-05	0.9952653178359391	None	0.25	1	0.4	4	0.7692307692307693	10	0.23809523809523808	0.7692307692307693	14	10	0	0	0	0.7777777777777778	7	9	1.0	15	0.0	1.0	7.902762784127648e-27	0.5	-0.09999999761327265	0.5000000068583269	0.06287215640166058	0.6193702778575437	0.6616560179478039	0.5404842024513478	0	1.0	0.0
545	None	None	None	None	None	0.5	1	0.5714285714285714	4	0.625	5	0.4166666666666667	0.625	9	5	0	0	0	0.375	3	8	0.6666666666666666	10	0.0	1.0	0.38658147477538235	0.577137403809661	0.1375319632638457	0.5800233679135518	7.898093210088411e-09	0.5000002414510419	0.83094262699143	0.5526296079993388	0	1.0	0.0
6324	0.0014826509166992804	0.00014986996816623364	-2.402833918043316e-06	0.9956914850773146	None	0.25	1	0.4	4	0.75	9	0.25925925925925924	0.75	13	9	0	0	0	0.6666666666666666	6	9	0.9333333333333333	14	0.0	1.0	7.902762784127648e-27	0.5	-0.023404380557972383	0.5046784812037259	0.03367241895835059	0.524692766696314	0.5558166324602183	0.5097959092006328	0	1.0	0.0
2352	None	None	None	None	None	0	0	0.5	2	0.75	3	1.0	0.75	5	3	0	0	0	0.16666666666666666	1	6	0.4	6	0.0	0.8	0.049209587873496205	0.6526110913683525	-0.0036997612526990403	0.6735823178761076	0.00012598673692250053	0.5206102755027094	0.5977682114953405	0.6175476680874398	0	1.0	0.0
6398	0.01696141682962797	0.007617345837690446	0.007616444642479994	0.9750162142214536	None	0.25	1	0.4	4	0.75	9	0.25925925925925924	0.75	13	9	0	0	0	0.6666666666666666	6	9	0.9333333333333333	14	0.0	1.0	0.17469177158284005	0.548631758076741	0.04726104165976837	0.5254784240485643	0.352063172327706	0.6662021445067086	0.780512575127575	0.5816136692473778	0	1.0	0.0
2018	None	None	None	None	None	0	0	0.1	2	0.9285714285714286	26	0.8333333333333334	0.03571428571428571	1	1	28	0	0	1.0	6	6	2.0	30	0.0	0.24	0.09006151798269474	0.5	-0.09926455152260157	0.5	0.08979146674001601	0.5	0.7092729991643157	0.5	0	1.0	0.0
948	None	None	None	None	None	0.5	1	0.5714285714285714	4	0.5	4	0.5	0.375	7	3	2	0	0	0.8	4	5	0.6666666666666666	10	0.0	0.5	0	0.5	0.009278601837893275	0.5302676789541088	-0.09092843731037022	0.5151509992599689	0.61178277364877	0.5151488194464836	0	1.0	0.0
5371	0.00041961250974200835	7.158932506008888e-05	-7.156861514826696e-05	0.9982354476404055	None	0.25	1	0.4	4	0.7692307692307693	10	0.23809523809523808	0.7692307692307693	14	10	0	0	0	0.7777777777777778	7	9	1.0	15	0.0	1.0	0.09999993660472961	0.5000003887534191	0.02923118216590704	0.5225546922821223	0.0003372044469939075	0.5677121906287752	0.6034013655357987	0.5301969212725075	0	1.0	0.0
6414	0.008170502486713055	0.005105502218257133	1.8324796441664277e-05	0.9903067714444833	None	0.25	1	0.36363636363636365	4	0.7857142857142857	11	0.2222222222222222	0.7857142857142857	15	11	0	0	0	0.8888888888888888	8	9	1.0666666666666667	16	0.0	1.0	0.19509345874012934	0.5403139282559152	0.06657307432445253	0.5200539889018957	0.0828695962157286	0.5502082698040129	0.6462122441530224	0.5368810387033184	0	1.0	0.0
6936	0.00583937312640701	0.0005610637748935858	3.280911360039447e-05	0.9939508079972019	None	0.25	1	0.4	4	0.75	9	0.25925925925925924	0.75	13	9	0	0	0	0.6666666666666666	6	9	0.9333333333333333	14	0.0	1.0	-0.02936102619842798	0.6404836400157841	-0.041154397673816595	0.5085813859810633	0.35841071788428147	0.6851053349959764	0.8671175807548674	0.6137356712252738	0	1.0	0.0
7281	0.005594793598881323	0.002116437484303534	0.0020809889312515158	0.98798241380375	None	0.25	1	0.4	4	0.7692307692307693	10	0.23809523809523808	0.7692307692307693	14	10	0	0	0	0.7777777777777778	7	9	1.0	15	0.0	1.0	0.4434683008737295	0.6666891909619506	2.6170271432186697e-12	0.5000000746681005	-0.009021250396743152	0.657209734945986	0.8993884441554053	0.6101741761027726	0	1.0	0.0
1220	None	None	None	None	None	0.16666666666666666	1	0.5333333333333333	8	0.35	7	0.6285714285714286	0.2	11	4	10	11	0	0.7142857142857143	7	5	1.4666666666666666	22	0.6470588235294118	1.0	-0.08789950238352243	0.6623850810386152	0.002450440228644618	0.665164160931569	0.022350965231618006	0.5055475157593788	0.6511246572053384	0.6132138705531766	0.9090909090909091	0.8181818181818182	0.0
2619	2.345135256828639e-08	1.84892827559999e-08	-1.6090847235685203e-08	0.9999954527676328	None	0	0	0.3333333333333333	2	0.8571428571428571	6	0.42857142857142855	0	0	0	8	0	0	0.42857142857142855	7	3	0.6	9	0.0	0	0	0	0	0	0	0	0	0	0	0	0
2234	None	None	None	None	None	0	0	0.1875	3	0.8181818181818182	18	0.8	0.18181818181818182	7	4	16	0	0	0.8333333333333334	5	6	1.6	24	0.0	0.10526315789473684	0.13894968209649022	0.5630313492868632	5.267104108040786e-07	0.5000056380598836	2.220198623359902e-09	0.5000024629626564	0.6581395675976213	0.5211129597425316	0	1.0	0.0
6043	0.004808472008275208	0.002417087522444556	-0.002403778891259339	0.9897526558329262	None	0.25	1	0.4	4	0.7692307692307693	10	0.23809523809523808	0.7692307692307693	14	10	0	0	0	0.7777777777777778	7	9	1.0	15	0.0	1.0	0.2231208447206569	0.5636244798348319	-0.015962580927991334	0.5006184285096628	-0.038792633425246706	0.6435347306944381	0.7480584141769182	0.5702895615549103	0	1.0	0.0
519	None	None	None	None	None	0.18181818181818182	2	0.375	9	0.6470588235294118	22	0.5	0.5588235294117647	27	19	8	1	0	0.8888888888888888	9	8	2.4	36	0.08333333333333333	0.5333333333333333	0.07790949825671159	0.5712605236709098	-0.09998258249878123	0.5017918075781993	0.09954269755021532	0.5095019458819997	0.7087442469426695	0.5276530477609724	1.0	1.0	0.0
740	None	None	None	None	None	0	0	0.3333333333333333	2	0.8571428571428571	6	1.0	0.8571428571428571	8	6	0	0	0	0.1111111111111111	1	9	0.6	9	0.0	1.0	0.00011647215811796457	0.5003841877745546	0.043859268841347464	0.5850896704985817	-0.05588012939578173	0.5411751344807361	0.5981740376526267	0.5424239039417382	0	0	0.0
4092	1.0749090020114104e-08	1.0582597032677365e-08	-4.4182303299169264e-10	0.9999987406754913	None	0.25	1	0.4	4	0.75	9	0.25925925925925924	0.75	13	9	0	0	0	0.6666666666666666	6	9	0.9333333333333333	14	0.0	1.0	0.09952074528575187	0.5002723436230394	-0.32254197631168824	1.0	2.3529802186652197e-07	0.5000704523450733	0.8681941732597062	0.9999999809326433	0	1.0	0.0
898	None	None	None	None	None	0	0	0.4	6	0.5	10	0.7333333333333333	0.3	10	6	11	5	0	0.8333333333333334	5	6	1.4666666666666666	22	0.22727272727272727	0.2222222222222222	0.09877769870561895	0.516910110418958	0.06731408337283129	0.5459350068873525	0.09999999862438691	0.5000000313042094	0.5366292940124089	0.5209815018273787	0.0	0	0.0
5674	0.00790235429312148	0.002693625813600334	-0.0026935374943007303	0.9878170002008388	None	0.25	1	0.4	4	0.7692307692307693	10	0.23809523809523808	0.7692307692307693	14	10	0	0	0	0.7777777777777778	7	9	1.0	15	0.0	1.0	0.1783458899404078	0.616907719657394	-0.09978227337469388	0.5000000000000001	0.09999907779812164	0.5001132511912495	0.7633227428773491	0.5396579015636735	0	0.9285714285714286	0.0
615	None	None	None	None	None	0	0	0.13333333333333333	4	0.8571428571428571	36	0.6111111111111112	0	0	0	43	9	0	0.8888888888888888	8	9	2.933333333333333	44	0.1	0.6666666666666666	0	0	0	0	0	0	0	0	0	0	0
4461	0.002676833263014202	0.00020967860581817393	-8.843406109239776e-05	0.9961790649585218	None	0.25	1	0.4	4	0.7692307692307693	10	0.23809523809523808	0.7692307692307693	14	10	0	0	0	0.7777777777777778	7	9	1.0	15	0.0	1.0	0.06568294359431222	0.6567226820463125	0.3498780180906222	0.5729991299704377	0.09741764109168699	0.5524446348325298	0.7827637621358348	0.5949478925401189	0	0	0.0
1996	None	None	None	None	None	0.3333333333333333	1	0.5	4	0.7	7	0.2857142857142857	0.7	11	7	0	0	0	0.8571428571428571	7	6	0.8	12	0.0	0.6666666666666666	0.0998930370115825	0.5002547997211936	-0.0426936925829674	0.5213048554044694	0.049177815867061284	0.559472034254429	0.6443106694113427	0.5270826229951482	0	0.9090909090909091	0.0
7198	0.004619714286281189	0.00039900413334724834	-0.00017870234400041085	0.9951395488774964	None	0.25	1	0.4	4	0.7692307692307693	10	0.23809523809523808	0.7692307692307693	14	10	0	0	0	0.7777777777777778	7	9	1.0	15	0.0	1.0	0.15641211213074047	0.5275631020514316	0.09142004477895702	0.5498885054729553	0.06684556088078289	0.6172140890507714	0.5957682691701244	0.5653182936216271	0	1.0	0.0
537	None	None	None	None	None	0	0	0.4	4	0.5384615384615384	7	0.5	0	1	0	13	0	0	0.8333333333333334	5	6	1.0	15	0.0	0.4444444444444444	0	0	0	0	0	0	0	0	0	0	0
5473	0.00016346406035174852	7.439260666383912e-06	7.428858671374358e-06	0.9999986566424501	None	0.25	1	0.36363636363636365	4	0.7857142857142857	11	0.2222222222222222	0.7857142857142857	15	11	0	0	0	0.8888888888888888	8	9	1.0666666666666667	16	0.0	1.0	0.14598877449266306	0.9997651801922719	0.0011175919005110822	0.635032582229381	0.07401818550843707	0.5906757377391169	0.7180827147391922	0.9565765698529411	0	1.0	0.0
2995	3.059724476131573e-05	1.1129198491935758e-07	1.1005172159900863e-07	0.9999980852111948	None	0	0	0.5	1	1.0	1	1.0	1.0	2	1	0	3	0	0.3333333333333333	3	1	0.2	3	1.0	0	-0.09895282858776433	0.5004555138573	0.08037138556403603	0.5469433807987704	0.09982922762537816	0.5000253287977829	0.7106102818953798	0.515848984875718	1.0	1.0	0.20713116193884917
3228	0.003863744172003033	0.0001947599559198919	7.860626368647615e-05	0.9954947592787421	None	0.25	1	0.4	4	0.75	9	0.25925925925925924	0.75	13	9	0	0	0	0.6666666666666666	6	9	0.9333333333333333	14	0.0	1.0	0.0042782894659504295	0.6575788992687016	-0.03268695578116092	0.5092037231496646	0.08535412970794494	0.5366031468012259	0.632953158276396	0.5692207412537034	0	0.8461538461538461	0.0
1469	None	None	None	None	None	0	0	0.21428571428571427	3	0.8421052631578947	16	0.7	0	0	0	20	15	0	0.8333333333333334	6	5	1.4	21	0.3409090909090909	0.4	0	0	0	0	0	0	0	0	0	0	0
7044	0.004827346256288916	0.00026187029353950616	-0.00019280390357997453	0.9980043908934969	None	0.25	1	0.4	4	0.75	9	0.25925925925925924	0.75	13	9	0	0	0	0.6666666666666666	6	9	0.9333333333333333	14	0.0	1.0	1.0439179967422901e-19	0.5000000000446227	-0.027495468425526352	0.5019707517568467	0.28152217122553597	0.6690626574475412	0.8011207430066821	0.5590425577010062	0	1.0	0.0
7089	2.6222508581627327e-08	2.5210749426460763e-08	-4.146341667973851e-09	0.9999953796546636	None	0.25	1	0.4	4	0.75	9	0.25925925925925924	0.75	13	9	0	0	0	0.6666666666666666	6	9	0.9333333333333333	14	0.0	1.0	0.0755884351322696	0.5893476389552876	1.2092983898230855e-09	0.5000000016737823	5.241323247509225e-05	0.5032138208713074	0.5878098230668164	0.5311367132419094	0	0.6923076923076923	0.0
1119	None	None	None	None	None	0.16666666666666666	1	0.4666666666666667	7	0.45	9	0.6285714285714286	0.3	11	6	10	0	0	0.7142857142857143	7	5	1.4666666666666666	22	0.0	0.35294117647058826	0.04994958715302554	0.5523455149854014	0.2927862987824228	0.5918827361558315	0.23521402950486067	0.9999999999617868	0.9425350760530723	0.9997226393226621	0	0.6363636363636364	0.0
1883	None	None	None	None	None	0.42857142857142855	3	0.6470588235294118	11	0.30434782608695654	7	0.5102040816326531	0.21739130434782608	13	5	11	0	0	1.0	7	7	1.6666666666666667	25	0.0	1.0	-0.093493456763272	0.5373064771490307	1.3626948181799315e-08	0.5000000491375215	0.030330513662596988	0.6100710076097776	0.6346186085113642	0.5495959291458928	0	0.8461538461538461	0.0
4214	6.294816328560064e-05	2.020550547133596e-06	9.617250463794003e-07	0.9997357879830507	None	0.3333333333333333	1	0.5	4	0.7	7	0.2857142857142857	0.7	11	7	0	0	0	0.8571428571428571	7	6	0.8	12	0.0	0.6666666666666666	-0.025870248698327054	0.5116835361139271	0.08384008634622522	0.6576555097100699	0.028799310261694726	0.5032803585387555	0.6105758348298431	0.5591162077598728	0	1.0	0.0
3056	0.00018860512951678272	2.462107743097285e-06	-2.0763744384831946e-06	0.9999973884920066	None	0.25	1	0.4	4	0.7692307692307693	10	0.23809523809523808	0.7692307692307693	14	10	0	0	0	0.7777777777777778	9	7	1.0	15	0.0	1.0	0.09979041552167282	0.5223516683089628	0.00014924812115703722	0.5008510699050784	0.032075338958148444	0.572720466482167	0.601185112281709	0.5321082462117998	0	1.0	0.0
1048	None	None	None	None	None	0	0	0.5	4	0.4	4	0.48	0	0	0	11	10	0	1.0	5	5	0.8	12	0.38461538461538464	0	0	0	0	0	0	0	0	0	0	0	0
5168	0.001116303964671954	0.00024715198424853774	0.00022641492716752055	0.9988476452414761	None	0.25	1	0.4	4	0.75	9	0.25925925925925924	0.75	13	9	0	0	0	0.6666666666666666	6	9	0.9333333333333333	14	0.0	1.0	-0.05407108013869345	0.527885169199235	0.009398640747494701	0.6639792959892123	-0.0387171947785228	0.6734670804045114	0.6384541956549277	0.6237621708051934	0	1.0	0.0
2015	None	None	None	None	None	0	0	0.2	1	1.0	5	0.7	0	0	0	6	0	0	0.4	2	5	0.4666666666666667	7	0.0	0	0	0	0	0	0	0	0	0	0	0	0
623	None	None	None	None	None	0.1111111111111111	1	0.45	9	0.4642857142857143	13	0.5357142857142857	0.25	16	7	13	2	0	0.875	7	8	2.0	30	0.09523809523809523	0.46153846153846156	-0.10546569964900536	0.6889738475027164	8.671892291968566e-21	0.5000000026303111	0.06847018455013508	0.5378128224866584	0.6879516596767842	0.5782570086147892	1.0	1.0	0.0
7336	0.0010636183327226137	0.0003480738632354753	0.00033256356343922845	0.9991403377373322	None	0.25	1	0.4	4	0.75	9	0.25925925925925924	0.75	13	9	0	0	0	0.6666666666666666	6	9	0.9333333333333333	14	0.0	1.0	-0.05208465891231251	0.5158455542037628	0.09991719495977662	0.5000797471363941	0.07613241679419419	0.5942971622990144	0.6641398905335314	0.5370553463320976	0	1.0	0.0
4762	0.011127075670473503	0.0012100751645775266	0.0012097506192258593	0.9881104040472722	None	0.3333333333333333	1	0.5	4	0.7	7	0.3333333333333333	0.7	11	7	0	0	0	0.4444444444444444	4	9	0.8	12	0.0	1.0	0.2040540390911067	0.5660969390608893	0.18706024149460948	0.5333416122672292	0.3516819445800531	0.6436109393912256	0.6733323441445824	0.5818064376857455	0	1.0	0.0
3032	0.00040503803410947754	1.2154348297289363e-06	1.210342090689004e-06	0.9999963051707186	None	0.25	1	0.4	4	0.75	9	0.25925925925925924	0.75	13	9	0	0	0	0.6666666666666666	9	6	0.9333333333333333	14	0.0	1.0	0.09993321908209017	0.5022717381446508	0.00024638327287416497	0.5033176660314517	-0.2399970871483327	1.0	0.8285829263566649	0.999999999999867	0	1.0	0.0
601	None	None	None	None	None	0.1	1	0.4090909090909091	9	0.5161290322580645	16	0.5238095238095238	0.12903225806451613	12	4	20	2	0	0.7777777777777778	7	9	2.2	33	0.05555555555555555	0.7692307692307693	1.549217607887987e-05	0.5538279887747227	0.09731742556397907	0.6169748713113123	0.09915698393207795	0.5244578318695747	0.6139614321037282	0.5655199605433097	1.0	1.0	0.0
4729	0.005342368145804324	0.0008825642661669198	0.0007643458667869319	0.9934786727920903	None	0.25	1	0.4	4	0.7692307692307693	10	0.23809523809523808	0.7692307692307693	14	10	0	0	0	0.7777777777777778	7	9	1.0	15	0.0	1.0	0.08557891900281273	0.5148209161822673	-0.09999753764508187	0.5000028899138308	-0.09666338946985079	0.5101874360206607	0.7048678666699824	0.5083382253133026	0	1.0	0.0
6401	0.012116275493521123	0.003464242866605435	0.0033736599496439687	0.9769268813234896	None	0.25	1	0.4	4	0.7692307692307693	10	0.23809523809523808	0.7692307692307693	14	10	0	0	0	0.7777777777777778	7	9	1.0	15	0.0	1.0	0.2451892768368494	0.5530336267238651	0.09322887785901664	0.53070500790203	-0.413865263605629	0.9931031614598632	0.9425470804267871	0.8542785696852278	0	0.07142857142857142	0.0
3131	0.0011429337984477526	0.00023297025364318787	-0.0002059959029824962	0.9982990994198347	None	0.25	1	0.4	4	0.7692307692307693	10	0.23809523809523808	0.7692307692307693	14	10	0	0	0	0.7777777777777778	7	9	1.0	15	0.0	1.0	-0.09723129792169213	0.5071641065762402	-0.09999999990765553	0.5000002249801573	0.0475547621123303	0.5434643329015532	0.6657145922808718	0.5169065971610144	0	0	0.0
1310	None	None	None	None	None	0.25	1	0.6	6	0.4166666666666667	5	0.5	0.3333333333333333	10	4	3	4	0	0.5714285714285714	7	4	0.9333333333333333	14	1.0	0.8	0.00500185715820396	0.5157677092446281	0.07099600413465113	0.5808215246576314	0.14895239799709836	0.5760593725194828	0.6428696812287743	0.5577293878812232	1.0	1.0	0.0
5986	0.0035180381673164244	0.0004288562196945088	-0.00020588789591910697	0.9945674409608347	None	0.25	1	0.4	4	0.75	9	0.25925925925925924	0.75	13	9	0	0	0	0.6666666666666666	6	9	0.9333333333333333	14	0.0	1.0	-0.006672066022761826	0.6433674903112365	1.6509594681713213e-12	0.5000000000038591	0.28425063507154286	0.6280368237796172	0.8039122150830523	0.5917661544530356	0	1.0	0.0
3160	None	None	None	None	None	0	0	0.3333333333333333	11	0.574468085106383	27	0.6049382716049383	0.3191489361702128	23	15	25	4	0	1.0	9	9	3.2666666666666666	49	0.08695652173913043	0.7272727272727273	0.48688391002519654	0.6747747001281453	0.07766395127178546	0.6228628503941419	0.16976414878496096	0.7576114372732756	0.8655253188229347	0.6879176907289704	1.0	1.0	0.8809151135740637
7046	0.001878269383340443	0.0005308943315839384	-0.0005155900874254056	0.9974671843960067	None	0.25	1	0.4	4	0.7692307692307693	10	0.23809523809523808	0.7692307692307693	14	10	0	0	0	0.7777777777777778	7	9	1.0	15	0.0	1.0	0.05778495365420735	0.6671395592789339	-0.09999959531010952	0.5000000997424414	-0.050459720688116806	0.6592087125744991	0.6676604115063498	0.6110390952059132	0	1.0	0.0
6579	0.0009920800364553513	6.105011692672642e-05	-6.097842245403143e-05	0.9989493905939498	None	0.25	1	0.36363636363636365	4	0.7857142857142857	11	0.2222222222222222	0.7857142857142857	15	11	0	0	0	0.8888888888888888	8	9	1.0666666666666667	16	0.0	1.0	0.17104087929669662	0.6164515320251845	-0.021926108098985632	0.5026194770055301	0.02011099236745544	0.5117921086374548	0.6962266562634511	0.5442314821561102	0	0.13333333333333333	0.0
1493	None	None	None	None	None	0.041666666666666664	1	0.22	11	0.75	54	0.9135802469135802	0.4305555555555556	40	31	33	0	0	1.0	9	9	4.933333333333334	74	0.0	0.9696969696969697	0.033036603755416206	0.6674206120798969	0.09997200128961692	0.5002188173022684	0.0797695192170849	0.5869753835787682	0.5950044228766637	0.5865280795524317	0	0.975	0.0
6194	2.2543996533878833e-08	2.2158768899370612e-08	1.3298365058282527e-09	0.999997437670294	None	0.25	1	0.4	4	0.7692307692307693	10	0.23809523809523808	0.7692307692307693	14	10	0	0	0	0.7777777777777778	7	9	1.0	15	0.0	1.0	0.37555385661603846	0.6033547347724654	5.317241309480939e-10	0.5000000022956628	1.8179474021889113e-21	0.5	0.8545046550041094	0.5348984112321113	0	1.0	0.0
1097	None	None	None	None	None	0	0	0.14285714285714285	3	0.8620689655172413	25	0.6888888888888889	0	1	0	29	0	0	0.5555555555555556	9	5	2.066666666666667	31	0.0	0.7407407407407407	0	0	0	0	0	0	0	0	0	0	0
5781	0.003529659234808269	0.00020072165390407762	-0.00020069888110862304	0.9954153249630046	None	0.25	1	0.4	4	0.7692307692307693	10	0.23809523809523808	0.7692307692307693	14	10	0	0	0	0.7777777777777778	7	9	1.0	15	0.0	1.0	6.681728064793934e-08	0.5000011730358875	0.11249747279614193	0.5693817578420378	0.09897990308411826	0.50436531260333	0.6228122834107925	0.5247128114170617	0	1.0	0.0
3821	0.0033256593446896097	0.0020977633152230698	-0.0020220620474502783	0.9970554488488592	None	0.25	1	0.4	4	0.7692307692307693	10	0.23809523809523808	0.7692307692307693	14	10	0	0	0	0.7777777777777778	7	9	1.0	15	0.0	1.0	-0.09869802004259327	0.5101295402798216	-0.028423115537165332	0.5078763137225296	0.06237272942796064	0.5990465792337959	0.6588862901169401	0.5393787486234296	0	1.0	0.0
1575	None	None	None	None	None	0.13333333333333333	2	0.40625	13	0.5434782608695652	25	0.6666666666666666	0.2826086956521739	21	13	26	5	0	0.8888888888888888	8	9	3.2	48	0.10416666666666667	0.8780487804878049	0.0849096323673972	0.6516828902034659	0.04275684998341993	0.6714028744520509	0.09508778261742579	0.6380437412532702	0.6612772369531847	0.6538385230657631	1.0	1.0	0.0
4439	0.00022680393098945938	1.6125455820835096e-06	1.6068984605295863e-06	0.9999955738590905	None	0	0	0.3333333333333333	3	0.8181818181818182	9	0.28888888888888886	0.8181818181818182	12	9	0	1	0	0.5555555555555556	9	5	0.8666666666666667	13	1.0	1.0	0.0998084435837305	0.5004765759271654	0.18193946296622515	0.5486962192882376	0.05815559985481926	0.5527853754649419	0.6289440086699155	0.5340506935100576	1.0	1.0	0.0
6253	0.004561264498452491	0.0006704761464115269	-0.00017611686291668752	0.9945454440555783	None	0.25	1	0.4	4	0.75	9	0.25925925925925924	0.75	13	9	0	0	0	0.6666666666666666	6	9	0.9333333333333333	14	0.0	1.0	-0.040254445339660244	0.5181471310784391	-0.06008549125446938	0.5	-0.08888089358131647	0.9933313716827286	0.6902778784344028	0.8444988415567277	0	1.0	0.0
7388	0.002995550084093568	0.0011173880317267844	0.0006764868148025575	0.997286906833147	None	0.25	1	0.4	4	0.7692307692307693	10	0.23809523809523808	0.7692307692307693	14	10	0	0	0	0.7777777777777778	7	9	1.0	15	0.0	1.0	-0.09999682900455775	0.5001197423254666	-0.09999046700489853	0.5000089381302408	0.22311090398509398	0.9999999884046084	0.8209997261620834	0.9977420953914934	0	0.14285714285714285	0.0
448	None	None	None	None	None	0	0	0.5	2	0.6666666666666666	2	0.8333333333333334	0.3333333333333333	2	1	2	1	0	0.6666666666666666	3	2	0.3333333333333333	5	0.14285714285714285	0	1.6510772894105096e-17	0.5	-0.8534459711304638	0.9983898933395473	0.00836746492601086	0.5445746521106314	0.9827695571638062	0.9005071411747807	1.0	1.0	0.0
6169	0.004874612891034092	6.482285986118163e-05	2.2446604310724056e-05	0.9955283870587938	None	0.25	1	0.4	4	0.75	9	0.25925925925925924	0.75	13	9	0	0	0	0.6666666666666666	6	9	0.9333333333333333	14	0.0	1.0	-0.01319653253273316	0.6455854384896076	0.0001711177614057089	0.5	-0.09374351950829214	0.5945495155638427	0.5999773241690793	0.5811505993229645	0	1.0	0.0
169	None	None	None	None	None	0.16666666666666666	2	0.5185185185185185	14	0.42105263157894735	16	0.6349206349206349	0.21052631578947367	20	8	19	2	0	0.7777777777777778	9	7	2.6666666666666665	40	0.06666666666666667	0.6060606060606061	0	0.5	0.1384535675132476	0.9989546655029113	-0.09888667821435201	0.5182153120945353	0.8272465094613275	0.9098459418297898	1.0	1.0	0.0
2396	None	None	None	None	None	0	0	0.4	2	0.6	3	0.5833333333333334	0	0	0	6	0	0	0.3333333333333333	6	2	0.4666666666666667	7	0.0	0.4	0	0	0	0	0	0	0	0	0	0	0
2122	None	None	None	None	None	1.0	1	0.8	4	0.4	2	0.4666666666666667	0.4	6	2	0	0	0	0.6	3	5	0.4666666666666667	7	0.0	1.0	0.01024368238207305	0.530379311347454	-0.09116842159018315	0.5135567087238706	8.503601530100176e-09	0.5000007430988529	0.6141129114633507	0.5146549854381283	0	1.0	0.0
866	None	None	None	None	None	0	0	0.29411764705882354	5	0.6956521739130435	16	0.7142857142857143	0.2608695652173913	9	6	15	7	0	0.7142857142857143	5	7	1.6666666666666667	25	0.22580645161290322	0.5714285714285714	0.08639275746733255	0.6062523616468108	0.05293976006678498	0.5315531494140406	0.06939909706689668	0.6349418271434553	0.5527401605746788	0.59157522831668	1.0	1.0	0.75
434	None	None	None	None	None	0	0	0.4	2	0.6	3	0.5833333333333334	0	0	0	6	12	0	0.75	3	4	0.4666666666666667	7	0.75	0	0	0	0	0	0	0	0	0	0	0	0
2837	0.002546161829162117	0.0002982954837082883	-0.00020815217495994193	0.9973472595999127	None	0	0	0.4	2	0.8	4	1.0	0.8	6	4	0	2	0	0.14285714285714285	1	7	0.4666666666666667	7	1.0	0.6666666666666666	-0.09998999314136318	0.5000471015932556	-0.0999971721794427	0.5000070278163428	-0.07396324642517141	0.6415366711867576	0.5514769534859058	0.5483696332519011	0.9166666666666667	1.0	0.0
1437	None	None	None	None	None	0	0	0.6	3	0.6	3	0.5833333333333334	0.6	6	3	0	1	0	0.3333333333333333	2	6	0.4666666666666667	7	1.0	0.4	0.2113852729915675	0.6173501332594329	0.023325049752336298	0.5406836635481294	-0.09957315499047592	0.5359611556797933	0.7819986195507671	0.5650872891551963	0.0	0	0.0
174	None	None	None	None	None	0.09090909090909091	1	0.3333333333333333	8	0.6764705882352942	23	0.4444444444444444	0.6764705882352942	31	23	4	0	0	1.0	9	9	2.4	36	0.0	0.5517241379310345	-0.0736027941354007	0.5730269801750435	0.09845322277028759	0.5430622355956378	0.09884477228329061	0.5021479683528004	0.6916896325264981	0.5395406481157025	0	0.967741935483871	0.0
5619	0.010768788733912328	0.00046033622485162863	0.0003775967180785307	0.9691910718916181	None	0.25	1	0.4	4	0.7692307692307693	10	0.23809523809523808	0.7692307692307693	14	10	0	0	0	0.7777777777777778	7	9	1.0	15	0.0	1.0	0.8733639619026379	0.9987375528140388	0.0018514965245014473	0.5190335366920896	-0.05993617850359904	0.9990243590268018	0.9891421081034845	0.9896498505918053	0	1.0	0.0
6820	0.001161665812764551	0.0004964265330546045	8.284771305929101e-07	0.9969166504703051	None	0.25	1	0.4	4	0.75	9	0.25925925925925924	0.75	13	9	0	0	0	0.6666666666666666	6	9	0.9333333333333333	14	0.0	1.0	0.415554665549403	0.6791677580303718	-0.09999999397463158	0.5000000030197158	0.0016388330339569828	0.5669935212355159	0.9028547170916766	0.5841536797236871	0	0.8461538461538461	0.0
7498	0.007948082440656408	0.001806664795357923	0.0016525537465289651	0.9925716548312903	None	0.25	1	0.4	4	0.75	9	0.25925925925925924	0.75	13	9	0	0	0	0.6666666666666666	6	9	0.9333333333333333	14	0.0	1.0	0.28159797053806257	0.5960319765698544	0.1636702664648672	0.7189926868568876	0.2289662575816644	0.651667757758621	0.6326776889505297	0.6573714688966137	0	0.15384615384615385	0.0
6481	0.0004093433122753132	2.4584153799523086e-06	-2.249062937401306e-06	0.9995600771638724	None	0.25	1	0.4	4	0.7692307692307693	10	0.23809523809523808	0.7692307692307693	14	10	0	0	0	0.7777777777777778	9	7	1.0	15	0.0	1.0	-0.03998045536573884	0.5186431440164536	7.902762784127648e-27	0.5	-0.0989269439535331	0.5008086026351576	0.6003752008288645	0.5064864341582878	0	0.07142857142857142	0.0
5432	0.0041705572544797525	0.0010352222320076647	-6.228026333410251e-05	0.9813223971430337	None	0.25	1	0.4	4	0.75	9	0.25925925925925924	0.75	13	9	0	0	0	0.6666666666666666	6	9	0.9333333333333333	14	0.0	1.0	0.023915002380556667	0.5272027816331163	0.030546238564418952	0.6148865185409748	0.08240812767799441	0.6398242090162477	0.57320929476315	0.5947908635571706	0	1.0	0.0
1349	None	None	None	None	None	0	0	1.0	2	0.0	0	0.75	0	2	0	0	2	0	1.0	2	2	0.2	3	1.0	0	0	0	0	0	0	0	0	0	0	0	0
379	None	None	None	None	None	0.25	1	0.4	4	0.7692307692307693	10	0.23809523809523808	0.7692307692307693	14	10	0	0	0	0.7777777777777778	9	7	1.0	15	0.0	1.0	0.05691862550107405	0.5808083057623992	0.0386865083172002	0.5169779685158691	-0.09665474449253435	0.5267767660074898	0.6652240592789371	0.5416731064466466	0	0.7857142857142857	0.0
6436	0.0015267729466675664	0.0003221315518314956	-0.00032133566091927017	0.9986658416009416	None	0.25	1	0.4	4	0.7692307692307693	10	0.23809523809523808	0.7692307692307693	14	10	0	0	0	0.7777777777777778	7	9	1.0	15	0.0	1.0	-0.09999619096467591	0.5000724743430203	0.02862884914745196	0.5810271060442582	0.03389792909065628	0.5311226133862863	0.6570261138644835	0.537589996257286	0	0.14285714285714285	0.0
5549	0.002254265288468431	0.0005249411367981454	0.000463462615102083	0.9983059023611651	None	0.25	1	0.36363636363636365	4	0.7857142857142857	11	0.2222222222222222	0.7857142857142857	15	11	0	0	0	0.8888888888888888	9	8	1.0666666666666667	16	0.0	1.0	0.0001503657259430659	0.5001054987083385	0.07604579716097436	0.5644047162296401	0.17790417884720183	0.6259440781378334	0.6756969778032811	0.5641721011182314	0	1.0	0.0
715	None	None	None	None	None	0.6	3	0.5833333333333334	7	0.4375	7	0.5142857142857142	0.4375	14	7	3	0	0	0.7142857142857143	5	7	1.2	18	0.0	0.7692307692307693	0.010962979200245391	0.6625876413638419	0.007164606460680745	0.6563212727349004	5.284713215791688e-06	0.5015697100349031	0.5851278282980252	0.6088997395658847	0	1.0	0.0
4717	4.927174155592512e-05	1.650280866016391e-05	-1.648696099777282e-05	0.9994853403105186	None	0.25	1	0.4	4	0.75	9	0.25925925925925924	0.75	13	9	0	0	0	0.6666666666666666	6	9	0.9333333333333333	14	0.0	1.0	0.0003733863112536142	0.5093458716591113	-0.07471529190582868	0.6524736745399597	0.01922524884251115	0.5177089396127601	0.6042760267403402	0.5612067929972013	0	1.0	0.0
5016	0.006559274061411872	0.0021383837252952724	-0.00200199035339264	0.9955779897535172	None	0.25	1	0.4	4	0.75	9	0.25925925925925924	0.75	13	9	0	0	0	0.6666666666666666	6	9	0.9333333333333333	14	0.0	1.0	-0.09999629711507454	0.5024751709117431	0.0968599881107963	0.5684152452448098	0.09997103396844634	0.5008731078356365	0.7175803188897003	0.5240465602853176	0	0.07692307692307693	0.0
6608	0.0037269874402103193	0.0010572052698357836	-0.0010258418996246443	0.9975569070647119	None	0.25	1	0.4	4	0.7692307692307693	10	0.23809523809523808	0.7692307692307693	14	10	0	0	0	0.7777777777777778	7	9	1.0	15	0.0	1.0	0.05257040124328534	0.5114131011449408	0.09992377831998636	0.5003168693913356	0.2504599451775823	0.5052074671840862	0.6990935687079527	0.5056462962685617	0	1.0	0.0
3241	None	None	None	None	None	0.2	2	0.43478260869565216	10	0.5	16	0.41975308641975306	0.40625	22	13	11	3	0	1.0	9	9	2.2666666666666666	34	0.17647058823529413	0.4827586206896552	0.02119175070510607	0.5773409536362164	-0.08708872168445123	0.6091761111699004	0.11958958836158791	0.6316439713284719	0.6934798181692455	0.6062710657100272	0.0	0.09090909090909091	0.0
4986	0.00494700325715145	0.0005608333141106748	0.0005517267612682889	0.9933889336161498	None	0.25	1	0.4	4	0.75	9	0.25925925925925924	0.75	13	9	0	0	0	0.6666666666666666	6	9	0.9333333333333333	14	0.0	1.0	0.09348907569796652	0.5224247004029345	-0.034617047370486424	0.6147389863309838	0.09976708809567153	0.5003628761557396	0.6433832212752046	0.5464066552505954	0	0.3076923076923077	0.0
2620	2.2137590219600572e-08	1.8447957492415434e-08	-7.883452835603138e-09	0.9999965054527471	None	0	0	0.2727272727272727	3	0.7857142857142857	11	0.5925925925925926	0	0	0	15	0	0	0.3333333333333333	9	3	1.0666666666666667	16	0.0	0.42857142857142855	0	0	0	0	0	0	0	0	0	0	0
6328	0.02118250569421135	0.0006954197270766217	-0.00015382945719315152	0.9680177043500342	None	0.25	1	0.4	4	0.75	9	0.25925925925925924	0.75	13	9	0	0	0	0.6666666666666666	6	9	0.9333333333333333	14	0.0	1.0	0.4066365568014906	0.6256995398818822	0.04412481958831863	0.5223187839955903	-0.06679300352189854	0.5830286547838938	0.8830563070692679	0.5775656972277758	0	1.0	0.0
4025	0.0044901629925222335	0.002286312785093785	0.0021995237871756095	0.9931236994399926	None	0.25	1	0.4	4	0.75	9	0.25925925925925924	0.75	13	9	0	0	0	0.6666666666666666	6	9	0.9333333333333333	14	0.0	1.0	0.09347757674052017	0.5061051860641561	1.954455347528874e-12	0.5000000000099777	-0.08694512101976123	0.5686255853627883	0.6762811480469239	0.5250346923696306	0	1.0	0.0
5947	2.9547704109144016e-08	2.7539060922793925e-08	1.754164094266895e-09	0.9999964142719606	None	0.25	1	0.4	4	0.75	9	0.25925925925925924	0.75	13	9	0	0	0	0.6666666666666666	6	9	0.9333333333333333	14	0.0	1.0	1.5348920858669302e-11	0.5000593814463836	0.2052736860238074	0.5	7.902762784127648e-27	0.5	0.7246547232882428	0.500019793815544	0	1.0	0.0
1848	None	None	None	None	None	0.5	1	0.5714285714285714	4	0.625	5	0.3333333333333333	0.625	9	5	0	0	0	0.8333333333333334	5	6	0.6666666666666666	10	0.0	1.0	4.238649204248526e-05	0.5000864154050266	0.06533385621265018	0.5528111094163464	0.013530128778531072	0.5193288499699825	0.571934186046937	0.524125825328866	0	0	0.0
4937	0.004716870449997174	0.00017124521772227282	0.00011249503885690545	0.9936851275515066	None	0.25	1	0.4	4	0.7692307692307693	10	0.23809523809523808	0.7692307692307693	14	10	0	0	0	0.7777777777777778	7	9	1.0	15	0.0	1.0	-0.11353979990924909	0.6676725323499636	0.09949957819901882	0.5062722256448287	-0.09942350350775278	0.5561606804608474	0.7227138463733228	0.5783785278390083	0	1.0	0.0
7532	0.0003449488493303569	5.9846869510669835e-05	3.220005182535065e-05	0.9992141483324022	None	0.25	1	0.4	4	0.75	9	0.25925925925925924	0.75	13	9	0	0	0	0.6666666666666666	6	9	0.9333333333333333	14	0.0	1.0	1.5238445163945825e-11	0.5000000018368694	0.08656784671053004	0.5638562945444524	0.009962810399725918	0.5806224598750456	0.5968409761172793	0.5483614035048479	0	1.0	0.0
6552	0.004869965267929846	0.0007723409053690201	0.00017700674999242657	0.9955052842335433	None	0.25	1	0.4	4	0.75	9	0.25925925925925924	0.75	13	9	0	0	0	0.6666666666666666	6	9	0.9333333333333333	14	0.0	1.0	-0.016159921974689375	0.6369462394992776	-0.09823492357245331	0.6585315303760334	0.40882453107011696	0.7581712482492738	0.8984460419711463	0.6872277104243688	0	1.0	0.0
6027	0.011386605005177197	0.0055166671348604104	0.001604569814083592	0.9853932885674234	None	0.25	1	0.4	4	0.7692307692307693	10	0.23809523809523808	0.7692307692307693	14	10	0	0	0	0.7777777777777778	7	9	1.0	15	0.0	1.0	0.5549991633835079	0.6116577091697102	0.09602491972205726	0.5000000000000001	-0.09996159224526888	0.5000105100383301	0.9396179731050637	0.5377884485375768	0	1.0	0.0
7444	0.002368106106877301	0.0006534126303080381	0.0005344352795844821	0.9974542515546383	None	0.25	1	0.4	4	0.75	9	0.25925925925925924	0.75	13	9	0	0	0	0.6666666666666666	6	9	0.9333333333333333	14	0.0	1.0	-0.03841430082964706	0.5138062411662535	1.3093423723100142e-10	0.5000000003737514	0.1553278013181843	0.6286738468125377	0.6948615765554815	0.5483295373459459	0	1.0	0.0
2236	None	None	None	None	None	0	0	0.3333333333333333	1	1.0	2	1.0	1.0	3	2	0	0	0	0.25	1	4	0.26666666666666666	4	0.0	0	-0.07247079733846681	0.5573500067713086	-0.03573848372739391	0.5635533458840909	-0.04479707574797317	0.680501188938605	0.6101551378328642	0.6020534754627808	0	1.0	0.0
1647	None	None	None	None	None	0	0	0.3333333333333333	2	0.8333333333333334	5	1.0	0.6666666666666666	6	4	1	0	0	0.5	2	4	0.5333333333333333	8	0.0	0	-0.046665747807098534	0.5129778301265434	8.068808937846543e-06	0.5012102899123855	0.05484429353552835	0.5233613752497002	0.6037220235538919	0.5125205269704906	0	1.0	0.0
7367	0.00500737933662405	0.00031363143442510557	0.0003135775540640564	0.9873817209441467	None	0.25	1	0.4	4	0.75	9	0.25925925925925924	0.75	13	9	0	0	0	0.6666666666666666	6	9	0.9333333333333333	14	0.0	1.0	6.017363244591266e-08	0.5000047715403751	0.09764887983823811	0.5027940616281138	0.06334342083556886	0.6473142013252512	0.6046382546193685	0.5513557268164643	0	0.9230769230769231	0.0
5904	4.180146246820542e-05	3.889544663987404e-06	3.8887397701686965e-06	0.9999539277855767	None	0.25	1	0.4	4	0.7692307692307693	10	0.23809523809523808	0.7692307692307693	14	10	0	0	0	0.7777777777777778	7	9	1.0	15	0.0	1.0	0.02322721253876389	0.6567580332937951	-0.03598093003312365	0.5054045634635779	0.024725212487997382	0.5139980041393934	0.5910991549729255	0.5602479945593573	0	1.0	0.0
2632	0.0024714805886418005	0.0002992948960591387	-0.00011056869925418864	0.993688038501988	None	0.25	1	0.5	5	0.5833333333333334	7	0.35	0.08333333333333333	4	1	9	16	0	0.625	5	8	0.9333333333333333	14	0.8421052631578947	0.8888888888888888	0.043284281110818404	0.5350514132688077	0.13250741705447427	0.5195656904648771	0.061447820845328696	0.6205433522391323	0.6077007822511516	0.558940840740354	1.0	1.0	0.4606951309035163
3520	0.007801968158170886	0.0005642700366614073	0.0003565370765351988	0.9908029675774466	None	0.25	1	0.4	4	0.75	9	0.25925925925925924	0.75	13	9	0	0	0	0.6666666666666666	6	9	0.9333333333333333	14	0.0	1.0	0.045480039037551746	0.6189926106664038	2.1252273489705301e-07	0.5000009541061969	0.16507587084533634	0.9999999999999998	0.8953858966890769	0.9999955970908126	0	1.0	0.0
3204	0.00034598400425785023	6.100323753000548e-06	6.100169582857667e-06	0.9999842364583832	None	0.3333333333333333	1	0.4444444444444444	4	0.7272727272727273	8	0.28888888888888886	0.7272727272727273	12	8	0	0	0	0.5555555555555556	9	5	0.8666666666666667	13	0.0	1.0	0.09999957858329131	0.5000027707979157	0.12277941618642604	0.981204723120928	0.0871136728843144	0.5954687763487778	0.5761377834718041	0.8095777556128709	0	0.6666666666666666	0.0
1872	None	None	None	None	None	0.5	1	0.7142857142857143	5	0.375	3	0.4	0.375	7	3	2	0	0	1.0	5	5	0.6666666666666666	10	0.0	0.4	0.21596356469340589	0.5600529604376366	0.06930627436373335	0.6680818339494937	-0.0612532452529867	0.7001686526363972	0.7644074886754497	0.6448170073970115	0	0.8571428571428571	0.0
2576	2.0085599336692717e-05	2.6014135639839075e-06	-2.099373964561767e-06	0.9948883702254815	None	0.2	1	0.5	6	0.4	6	0.4857142857142857	0.06666666666666667	4	1	12	6	0	0.7142857142857143	5	7	1.1333333333333333	17	0.24	0.15384615384615385	0.10063068912694284	0.5248197440650956	0.06994528961656839	0.5453578719280563	0.021945559118632933	0.5233487312940203	0.5871550506770471	0.5311890519192085	1.0	1.0	0.0
5712	0.022917392308914476	0.0073128684957368476	0.007312053984881759	0.9529038165487373	None	0.25	1	0.4	4	0.75	9	0.25925925925925924	0.75	13	9	0	0	0	0.6666666666666666	6	9	0.9333333333333333	14	0.0	1.0	0.6208783411562474	0.6167299605639155	-0.04742296330621146	0.5694506741735922	-0.09999697817805397	0.5000029720603927	0.9637833569348477	0.5626124069237309	0	1.0	0.0
1076	None	None	None	None	None	0	0	0.5	1	1.0	1	1.0	1.0	2	1	0	0	0	0.3333333333333333	1	3	0.2	3	0.0	0	0.0362753537624361	0.5878006170869627	-0.06279359401005749	0.5076137705362739	0.04751263082450332	0.5098113436581798	0.62577631559965	0.5353234307039024	0	1.0	0.0
3068	0.00040509521832411514	4.685477415984111e-06	3.137638102304735e-06	0.9999975383328399	None	0.25	1	0.4	4	0.7692307692307693	10	0.23809523809523808	0.7692307692307693	14	10	0	0	0	0.7777777777777778	7	9	1.0	15	0.0	1.0	0.09980832043076471	0.5000208605816677	0.09613958797817979	0.5645085728512139	0.3019296220865744	0.5114361683890404	0.7267541566538308	0.5254211082351913	0	0.9285714285714286	0.0
1322	None	None	None	None	None	0.5	1	0.8333333333333334	5	0.2857142857142857	2	0.45	0.14285714285714285	4	1	4	7	0	0.8	5	4	0.6	9	0.7777777777777778	0.5714285714285714	0.03979092622789405	0.5865183022011913	0.017720333101026102	0.5829887195867423	0.03993070211686141	0.5262482557870476	0.5593615809246543	0.5654338018391691	1.0	1.0	0.0
3687	0.003060866570678085	4.576085762824057e-05	3.6913576258444314e-05	0.9957289668743771	None	0.25	1	0.4	4	0.75	9	0.25	0.75	13	9	0	0	0	0.875	7	8	0.9333333333333333	14	0.0	0.8571428571428571	0.0024872535572001914	0.5230641994274947	-0.05943799403747206	0.6650392932551197	0.09999987882594184	0.5000008664225438	0.6587701154805098	0.5644854065369203	0	1.0	0.0
7283	2.963776417433934e-08	2.7867558569988266e-08	1.2938705965624816e-09	0.999996486796012	None	0.25	1	0.4	4	0.75	9	0.25925925925925924	0.75	13	9	0	0	0	0.6666666666666666	6	9	0.9333333333333333	14	0.0	1.0	0.35723243267245397	0.6326384367330632	4.902162567100876e-06	0.5000207538650447	7.902762784127648e-27	0.5000000000000001	0.8434332440950467	0.5451793964753953	0	1.0	0.0
947	None	None	None	None	None	0.041666666666666664	1	0.22	11	0.7534246575342466	55	0.9259259259259259	0.410958904109589	39	30	35	0	0	1.0	9	9	5.0	75	0.0	0.9090909090909091	0.03912281174912189	0.5859723556320656	0.0012931533794063967	0.6836109025429977	-0.0802278036555268	0.6124032107265742	0.6464211780562901	0.6283303015774723	0	1.0	0.0
892	None	None	None	None	None	0	0	0.5	3	0.6666666666666666	4	0.4	0.6666666666666666	7	4	0	0	0	0.8	5	4	0.5333333333333333	8	0.0	0.6666666666666666	0.04742146149747531	0.5699964472715453	0.053504674141343134	0.6142894840829076	-0.08360721114418554	0.6681055483789067	0.6139219413349627	0.6182865108706672	0	1.0	0.0
6219	0.01067745913990056	0.0045304820638086005	0.00044286321990937954	0.9820602852831323	None	0.25	1	0.4	4	0.7692307692307693	10	0.23809523809523808	0.7692307692307693	14	10	0	0	0	0.7777777777777778	7	9	1.0	15	0.0	1.0	0.25059711141969376	0.5759230665350711	4.9894635263974746e-05	0.5000945357845603	0.09999999725926671	0.5000002168534851	0.7368573206414036	0.5255143371627055	0	0	0.0
4538	0.0002831936550929156	3.996611756522467e-06	3.941199280454974e-06	0.9999963468135196	None	0.25	1	0.4	4	0.75	9	0.25925925925925924	0.75	13	9	0	0	0	0.6666666666666666	6	9	0.9333333333333333	14	0.0	1.0	0.09999990298992231	0.5000000788399932	-0.09999952892727984	0.5000000936542115	0.09864782775140558	0.5835609753297766	0.7190261362431674	0.5280878635241001	0	1.0	0.0
2883	0.0031407114938039877	4.837966780133572e-05	-2.5835217388225398e-05	0.9956846890414575	None	0.25	1	0.4	4	0.75	9	0.25925925925925924	0.75	13	9	0	0	0	0.6666666666666666	6	9	0.9333333333333333	14	0.0	1.0	0.04139759543928516	0.6651336600380187	2.7654747254067215e-08	0.5000011112550953	0.15757384953839595	0.6525248285558752	0.661144433290023	0.6079744056739659	0	1.0	0.0
1939	None	None	None	None	None	1.0	1	1.0	4	0.25	1	0.5	0	2	0	3	0	0	0.75	3	4	0.4	6	0.0	1.0	0	0	0	0	0	0	0	0	0	0	0
2801	0.0003745098080497383	1.212289068134894e-06	-3.356828685958377e-07	0.9999973567338449	None	0.25	1	0.4	4	0.7692307692307693	10	0.23809523809523808	0.7692307692307693	14	10	0	0	0	0.7777777777777778	9	7	1.0	15	0.0	1.0	-0.0198051186380145	0.6569605980584202	-0.027130950807331543	0.5009576970256571	0.0986370367056291	0.5140608097556443	0.649739728218765	0.558881158116585	0	1.0	0.0
2634	2.9403839773605936e-05	3.3360805591918623e-06	1.0138913976198947e-06	0.9953092629319865	None	0.4	2	0.6666666666666666	8	0.375	6	0.42857142857142855	0.125	7	2	10	8	0	0.8571428571428571	6	7	1.2	18	0.42105263157894735	0.13333333333333333	1.7367371700055337e-16	0.50000000024403	0.030497475684429082	0.5450722909988599	0.015326617417102058	0.525204963376969	0.5355005650566423	0.5234565433623124	1.0	1.0	0.0
7053	0.009951212768577534	0.003753764122339809	0.0036338136388339927	0.9838821300405007	None	0.2857142857142857	2	0.375	6	0.7272727272727273	16	0.3333333333333333	0.7272727272727273	22	16	1	0	0	0.8888888888888888	8	9	1.6	24	0.0	1.0	0.2084918970050799	0.6160229303660261	0.02005663230645088	0.5	0.09999944944359503	0.5000045765660235	0.6840059375440054	0.5393119975800204	0	0.18181818181818182	0.0
1993	None	None	None	None	None	0	0	0.5	3	0.6666666666666666	4	0.5714285714285714	0.6666666666666666	7	4	0	1	0	0.2857142857142857	2	7	0.5333333333333333	8	1.0	0.6666666666666666	-0.09999976982924057	0.5000068873260749	0.099987726127545	0.500624929853722	0.021496307778153357	0.5621763521313551	0.6942270383389921	0.5210314720208847	1.0	1.0	0.0
5078	0.0050561632079508135	0.0003274987165561354	0.00028783904483037804	0.9930567532165105	None	0.25	1	0.4	4	0.75	9	0.25925925925925924	0.75	13	9	0	0	0	0.6666666666666666	6	9	0.9333333333333333	14	0.0	1.0	0.1395865290615832	0.5909757566950623	1.500138130389098e-10	0.5000000003827628	0.06988644193837075	0.6047231968391724	0.6427400552286775	0.5657163805039914	0	1.0	0.0
277	None	None	None	None	None	0	0	0.6666666666666666	2	0.5	1	0.6666666666666666	0.5	3	1	0	0	0	0.6666666666666666	3	2	0.26666666666666666	4	0.0	0	0.04716699055811442	0.5498539179585472	0.2751165129829035	0.523581350823199	-0.09511132525169425	0.5049701486486139	0.8225484762329343	0.5261724868890985	0	1.0	0.0
331	None	None	None	None	None	0	0	1.0	1	0	0	1.0	0	1	0	0	3	0	0.5	2	1	0.13333333333333333	2	1.0	0	0	0	0	0	0	0	0	0	0	0	0
640	None	None	None	None	None	0	0	0.18181818181818182	4	0.8	24	0.7619047619047619	0	0	0	31	0	0	0.8571428571428571	7	6	2.1333333333333333	32	0.0	0.46153846153846156	0	0	0	0	0	0	0	0	0	0	0
6231	0.0048581712642007824	0.0019009353359334172	0.0005443697526562167	0.994852208638956	None	0.25	1	0.4	4	0.7692307692307693	10	0.23809523809523808	0.7692307692307693	14	10	0	0	0	0.7777777777777778	7	9	1.0	15	0.0	1.0	-0.09999981971804321	0.5000126871112099	-0.021976757045404256	0.6233491501281487	-0.09555522071122162	0.9642010466373807	0.588645659316518	0.7800126388430574	0	0	0.0
2477	None	None	None	None	None	1.0	1	1.0	4	0.0	0	0.5555555555555556	0	4	0	0	0	0	1.0	3	3	0.3333333333333333	5	0.0	1.0	0	0	0	0	0	0	0	0	0	0	0
3578	0.004220696761167098	0.0002273403428422541	-0.00021145297740523733	0.9928542028689987	None	0.25	1	0.4	4	0.75	9	0.25925925925925924	0.75	13	9	0	0	0	0.6666666666666666	6	9	0.9333333333333333	14	0.0	1.0	0.16129622007012562	0.5713727856915918	0.2815695443207126	0.581451353502648	0.031057293611803066	0.5887659808858927	0.7369141038547002	0.58054675455187	0	0.15384615384615385	0.0
3501	0.0010730366724636315	0.0001433613619088167	0.00011907023577047452	0.99962015929855	None	0.16666666666666666	1	0.42857142857142855	6	0.6111111111111112	11	0.31746031746031744	0.5555555555555556	13	10	6	6	0	0.7777777777777778	9	7	1.3333333333333333	20	0.46153846153846156	0.6153846153846154	0.004815788864119866	0.5338949071338249	0.07045999035411601	0.5	0.05634252198527441	0.5286051280267645	0.5710189337303442	0.5208490269281021	0.038461538461538464	0.3076923076923077	0.0
6050	0.001382426885186802	0.0002658923107290078	-0.00025882434973957243	0.9968788033993502	None	0.25	1	0.4	4	0.7692307692307693	10	0.23809523809523808	0.7692307692307693	14	10	0	0	0	0.7777777777777778	7	9	1.0	15	0.0	1.0	1.9922017888848157e-11	0.5000000020514109	0.26462886503332606	0.5544923569764139	0.05198086174880138	0.6468733948722071	0.765117590995428	0.5682514997778817	0	0.9285714285714286	0.0
1759	None	None	None	None	None	0.1111111111111111	1	0.45	9	0.4642857142857143	13	0.6666666666666666	0	6	0	23	15	0	0.5555555555555556	5	9	2.0	30	0.3409090909090909	0.7857142857142857	0	0	0	0	0	0	0	0	0	0	0
2944	6.717034590983574e-05	4.556317367583235e-06	3.4287894804662587e-06	0.9974467929887207	None	0	0	0.5	2	0.6666666666666666	2	0.625	0.3333333333333333	2	1	2	2	0	0.5	2	4	0.3333333333333333	5	0.2857142857142857	0	0.023358569563734572	0.5228483864109702	-0.07861607027275759	0.5497713395569994	0.08040538125937036	0.5156683506508004	0.6587775697409309	0.5294573496288625	1.0	1.0	0.0
7187	0.005141545745396223	0.00020807179606592333	-0.00020214037329024988	0.9914490329052703	None	0.25	1	0.4	4	0.7692307692307693	10	0.23809523809523808	0.7692307692307693	14	10	0	0	0	0.7777777777777778	7	9	1.0	15	0.0	1.0	2.7206384983056365e-16	0.5000492891391232	0.12594294625967356	0.5000000000000001	0.09999875639117098	0.50067191392324	0.6325054230731854	0.5002404011371379	0	0	0.0
2732	None	None	None	None	None	0	0	0.5	7	0.47368421052631576	9	0.4666666666666667	0.2631578947368421	10	5	10	9	0	0.5555555555555556	5	9	1.4	21	0.47368421052631576	0.4444444444444444	0.012949185678155742	0.575766821824508	0.017872586532278543	0.6603557471514204	0.06387427122240552	0.6369077989142564	0.5787181735896256	0.6249836467712243	1.0	1.0	0.0
2295	None	None	None	None	None	0.058823529411764705	1	0.2222222222222222	8	0.7450980392156863	38	0.654320987654321	0.09803921568627451	9	5	43	9	0	1.0	9	9	3.533333333333333	53	0.10465116279069768	0.6363636363636364	0.07058248548567929	0.5801211211142402	0.0684153549273803	0.5438622534168641	0.13402831271420496	0.5627364060849752	0.5923460635310843	0.5622952086017416	1.0	1.0	0.0
153	None	None	None	None	None	0	0	0.4166666666666667	10	0.47058823529411764	16	0.6666666666666666	0.3235294117647059	18	11	17	7	0	0.6666666666666666	9	6	2.4	36	0.22580645161290322	0.45161290322580644	0.09999999997978395	0.5000000012471792	-0.1411590160914288	0.724077447398604	1.084442151969874e-07	0.5000011399101131	0.7289497395001608	0.5797127300639575	1.0	1.0	0.0
3559	0.0032209346860895137	0.0004574860261679148	0.00015362224957407586	0.9966581497673538	None	0.5	1	0.6666666666666666	4	0.5714285714285714	4	0.375	0.5714285714285714	8	4	0	0	0	0.6666666666666666	4	6	0.6	9	0.0	0.8	0.0013314887738103394	0.5099993488603805	0.09999893977943418	0.5000019106608131	0.09637590709592099	0.5011043003500578	0.6122202749941129	0.5037022306914479	0	1.0	0.0
4577	9.277242419236029e-08	3.293026624767037e-08	3.287391814656053e-08	0.999986582459182	None	0.25	1	0.4	4	0.75	9	0.25	0.75	13	9	0	0	0	0.875	7	8	0.9333333333333333	14	0.0	1.0	0.07972839067140602	0.5947882060235642	-0.09095131071962426	0.5608379506120029	1.4234423628296946e-15	0.500018257012076	0.668945047775811	0.5521786746637527	0	0.9230769230769231	0.0
6664	0.0039293281100351105	0.0005979940491994117	-0.0005880532118937561	0.9928038745611907	None	0.25	1	0.36363636363636365	4	0.7857142857142857	11	0.2222222222222222	0.7857142857142857	15	11	0	0	0	0.8888888888888888	8	9	1.0666666666666667	16	0.0	1.0	3.5997660510045693e-19	0.5000018269450957	0.03331675791033764	0.5562394918316141	-0.08050066292801246	0.6628719825794042	0.6172238821244125	0.5746087710582389	0	0	0.0
2789	0.0003013616310085463	2.1612462546796173e-06	-9.728127237520275e-07	0.9999526212038123	None	0.25	1	0.4	4	0.7692307692307693	10	0.23809523809523808	0.7692307692307693	14	10	0	0	0	0.7777777777777778	9	7	1.0	15	0.0	1.0	7.967686014514906e-06	0.5001154338638801	-0.058887613343312564	0.5164804873400022	-0.09997890728385364	0.5011551140907653	0.6009678932658161	0.5059187266959712	0	0.14285714285714285	0.0
2361	None	None	None	None	None	0	0	0.25	3	0.8	12	0.37777777777777777	0.5333333333333333	11	8	5	1	0	0.5555555555555556	9	5	1.1333333333333333	17	0.09090909090909091	0	-0.05897590301414864	0.6720873948638132	-0.05324949349793938	0.6708877363203488	0.312480086871722	0.5630360683086264	0.8534733490577282	0.6367098882620436	1.0	1.0	0.0
2959	0.0001832204688528955	3.0026770084439233e-06	2.1975894174728116e-06	0.9999973660361171	None	0.25	1	0.4	4	0.7692307692307693	10	0.23809523809523808	0.7692307692307693	14	10	0	0	0	0.7777777777777778	9	7	1.0	15	0.0	1.0	0.09982625363731304	0.5021427879047572	-0.09999928705982013	0.5000014055744703	0.09670624485055854	0.5632362966860613	0.7179842091384261	0.5218929721022945	0	1.0	0.0
1884	None	None	None	None	None	0.5	1	0.6666666666666666	4	0.5	3	0.6666666666666666	0.16666666666666666	4	1	3	0	0	0.75	3	4	0.5333333333333333	8	0.0	1.0	0.007464758549564332	0.5236981040469534	0.010677195849337323	0.5161040712414233	4.4944552798655655e-05	0.5001350357396108	0.511417751821447	0.5133170338076669	0	1.0	0.0
3804	0.003133381748725886	0.00010670984692680966	-1.447730420231651e-05	0.9943075273808375	None	0.3333333333333333	1	0.5	4	0.7	7	0.2857142857142857	0.7	11	7	0	0	0	0.8571428571428571	6	7	0.8	12	0.0	0.6666666666666666	2.0679265261656817e-12	0.500000000095309	0.09884836977310933	0.5416197544499568	0.07900995828976058	0.5853868803861987	0.605033928482508	0.5425462168222669	0	0	0.0
3262	0.0002727136643674345	1.9605039503175847e-06	1.3335920178432204e-06	0.999996265112858	None	0.5	1	0.5714285714285714	4	0.625	5	0.3333333333333333	0.625	9	5	0	0	0	0.8333333333333334	5	6	0.6666666666666666	10	0.0	1.0	0.05483429534969392	0.5685311348388026	0.08837190415396604	0.6535735266082285	-0.16024698365111092	0.939482780743793	0.7706197420903488	0.7716554093144719	0	0.5555555555555556	0.0
3472	0.0006764922805334586	3.439948310586156e-05	-1.4715143497432089e-05	0.9984068833369983	None	0.25	1	0.4	4	0.7692307692307693	10	0.23809523809523808	0.7692307692307693	14	10	0	0	0	0.7777777777777778	9	7	1.0	15	0.0	1.0	0.09999914174278605	0.500245369903122	0.038839158449190586	0.5386914852251637	0.07433132328262781	0.5149352118838793	0.5626801793813754	0.5179769211344264	0	1.0	0.0
1270	None	None	None	None	None	0.14285714285714285	1	0.5	8	0.38095238095238093	8	0.5476190476190477	0.09523809523809523	7	2	15	1	0	0.8571428571428571	6	7	1.5333333333333334	23	0.034482758620689655	0.3333333333333333	0.044534799936902326	0.5810880256690752	0.046873635131075744	0.5109666653422074	-0.03375611412655617	0.5065380304891985	0.5941680133003674	0.5330574358337465	1.0	1.0	0.0
5251	0.010024682264556176	0.0010267143041061272	-0.0005547238825148422	0.9841216507038241	None	0.25	1	0.4	4	0.75	9	0.25925925925925924	0.75	13	9	0	0	0	0.6666666666666666	6	9	0.9333333333333333	14	0.0	1.0	1.1877953199581552e-14	0.5000000361405964	7.902762784127648e-27	0.5	0.1495542523586797	0.660428975213627	0.6692966212984504	0.5552078697944098	0	1.0	0.0
5730	0.003329832666245343	9.044700230924069e-05	-2.2988843831547027e-05	0.9896481871354962	None	0.25	1	0.4	4	0.75	9	0.25925925925925924	0.75	13	9	0	0	0	0.6666666666666666	6	9	0.9333333333333333	14	0.0	1.0	1.6035648628547653e-08	0.5000001837841476	0	0.5	0.046680870023765295	0.6392054156137846	0.568616201103219	0.5475159982784169	0	1.0	0.0
6980	0.015747583442697936	0.006720044676770048	0.006641990317538633	0.9545668165367176	None	0.25	1	0.4	4	0.75	9	0.25925925925925924	0.75	13	9	0	0	0	0.6666666666666666	6	9	0.9333333333333333	14	0.0	1.0	0.45488239596636354	0.665543107737225	3.4447775845449014e-24	0.5	0.09976974765507107	0.5004701545126073	0.8756799351594191	0.5572458832998345	0	0.9230769230769231	0.0
4315	0.002355015403532709	0.0010118940797315921	0.0010098819515254227	0.9966514978802413	None	0.25	1	0.4	4	0.7692307692307693	10	0.23809523809523808	0.7692307692307693	14	10	0	0	0	0.7777777777777778	7	9	1.0	15	0.0	1.0	-0.06405632276402065	0.5651015243143148	0.17986449614777125	0.5738021578732054	0.09968997468935212	0.5246685359091074	0.729531835615076	0.5546168783382157	0	1.0	0.0
5495	0.006138958004285098	0.0004390771781724737	-0.0003115400991513373	0.9924359189088271	None	0.25	1	0.4	4	0.75	9	0.25925925925925924	0.75	13	9	0	0	0	0.6666666666666666	6	9	0.9333333333333333	14	0.0	1.0	-0.09181469451315635	0.5283649807906861	0.02509787680673408	0.537587451065918	0.09984178846817315	0.5555509097894248	0.6881828574053778	0.5405226433045759	0	0	0.0
4002	0.0008810574909648114	6.365048489870883e-05	-4.327272002469325e-05	0.9986653053070138	None	0.25	1	0.4	4	0.75	9	0.25925925925925924	0.75	13	9	0	0	0	0.6666666666666666	6	9	0.9333333333333333	14	0.0	1.0	0.02890275653233032	0.5749873918020284	-0.052829079738474005	0.5009443696576995	-0.012611675136043388	0.6693165251472182	0.6285683209416278	0.5834698822841393	0	1.0	0.0
1831	None	None	None	None	None	0	0	0.17647058823529413	3	0.8260869565217391	19	1.0	0.13043478260869565	5	3	19	0	0	1.0	5	5	1.6666666666666667	25	0.0	0	0.2634589384752334	0.5772519043617346	0.16803150229717762	0.5619754450695251	0.13851282303958776	0.5537445971347007	0.6490673186312962	0.5643492789587795	0	1.0	0.0
308	None	None	None	None	None	0.4	2	0.46153846153846156	6	0.6470588235294118	11	0.35185185185185186	0.6470588235294118	17	11	1	0	0	0.6666666666666666	6	9	1.2666666666666666	19	0.0	0.6153846153846154	0.061691048594896394	0.663392567657834	-0.09984483957059757	0.5003340716217554	0.031059249714778737	0.6549921526992608	0.6861099358694077	0.6083259011936943	0	1.0	0.0
3577	3.182903768494791e-06	1.1174038607778171e-06	-6.755135524228592e-09	0.9996685646521308	None	0	0	0.5	3	0.6666666666666666	4	0.4444444444444444	0.6666666666666666	7	4	0	0	0	0.5	6	3	0.5333333333333333	8	0.0	0.4	2.314888078391165e-08	0.5000000373905179	2.808238081292338e-10	0.50003972379277	8.821756120729474e-24	0.5	0.5000000524456357	0.5000132537277874	0	1.0	0.0
2192	None	None	None	None	None	0	0	0.1111111111111111	2	0.92	23	0.75	0	0	0	26	18	0	0.4444444444444444	9	4	1.8	27	0.32142857142857145	0.782608695652174	0	0	0	0	0	0	0	0	0	0	0
6526	0.004063986115549727	0.0002561842519102797	4.014170572041827e-05	0.9957582460999997	None	0.25	1	0.4	4	0.75	9	0.25925925925925924	0.75	13	9	0	0	0	0.6666666666666666	6	9	0.9333333333333333	14	0.0	1.0	-0.03440160808073701	0.6847288226619417	-0.07813093880711185	0.5	0.09999999944282989	0.500000879158953	0.6929844209108977	0.5642751651862716	0	1.0	0.0
4047	0.0009076572293646618	0.0002668840633128555	2.9535602317019983e-06	0.9983967794978612	None	0.25	1	0.4	4	0.75	9	0.25925925925925924	0.75	13	9	0	0	0	0.6666666666666666	6	9	0.9333333333333333	14	0.0	1.0	-0.09999999568746364	0.5000002697216875	0.050545779312354676	0.6373418400036853	0.00843136165596452	0.6225540886563787	0.6561237721928145	0.5877689483116897	0	1.0	0.0
6355	0.011572212841751556	0.0012259185369186908	-0.0005408722320138822	0.9871127256081613	None	0.25	1	0.36363636363636365	4	0.7857142857142857	11	0.2222222222222222	0.7857142857142857	14	11	1	2	0	0.8888888888888888	8	9	1.0666666666666667	16	0.6666666666666666	1.0	0.18865255595387895	0.6377716824214896	1.767243063722443e-11	0.5000000000218366	-0.09996869153027584	0.5052106653934391	0.76795646733345	0.5487239731754446	1.0	1.0	0.0
2256	None	None	None	None	None	0.5	1	0.6666666666666666	4	0.5714285714285714	4	0.36	0.5714285714285714	8	4	0	0	0	1.0	5	5	0.6	9	0.0	1.0	0.030971176775664	0.5225554431903193	-0.04847509875087343	0.6389247415792331	-0.09973248403588751	0.5027993220494241	0.6408142061567732	0.5557818866052603	0	1.0	0.0
3603	0.0023165414138525326	0.0004938447161893818	-0.0003769653858818304	0.999288558480293	None	0.3333333333333333	1	0.5	4	0.6666666666666666	6	0.4074074074074074	0.6666666666666666	10	6	0	0	0	0.3333333333333333	3	9	0.7333333333333333	11	0.0	1.0	0.09999999051092963	0.5000000519838863	0.032750364060736885	0.654346013253969	0.23014634895732605	0.9999999999901192	0.9096600914253026	0.9998265669633175	0	0.9	0.0
915	None	None	None	None	None	0	0	0.2916666666666667	7	0.6470588235294118	22	0.4444444444444444	0	0	0	35	14	0	1.0	9	9	2.4	36	0.1891891891891892	0.25806451612903225	0	0	0	0	0	0	0	0	0	0	0
3608	0.010099938115343848	0.001759877447506238	-1.8184020004410892e-05	0.9819153265428582	None	0.4	2	0.5	6	0.625	10	0.32142857142857145	0.4375	11	7	6	0	0	0.875	7	8	1.2	18	0.0	0.5	0.1404413931363198	0.7766406651464545	-0.09814823200912152	0.5168019059765876	-0.20711459066323537	0.5665348259050376	0.8132982320186098	0.628795273642052	0	0.18181818181818182	0.0
2010	None	None	None	None	None	0	0	0.058823529411764705	1	1.0	23	1.0	0	0	0	24	0	0	1.0	5	5	1.6666666666666667	25	0.0	0	0	0	0	0	0	0	0	0	0	0	0
4697	0.01197826993512489	0.0013343322809504711	0.0010262712604163723	0.9677775715947199	None	0.25	1	0.4	4	0.75	9	0.25925925925925924	0.75	13	9	0	0	0	0.6666666666666666	6	9	0.9333333333333333	14	0.0	1.0	0.3622451983222788	0.8347666163983586	0.09867792673981932	0.5040288233458986	-0.09999966297254555	0.5013547165802578	0.8691608327040402	0.6334646579834275	0	1.0	0.0
7359	0.00232554122337792	0.00035004881515082856	0.000141930839120516	0.9982807333819426	None	0.25	1	0.4	4	0.75	9	0.25925925925925924	0.75	13	9	0	0	0	0.6666666666666666	6	9	0.9333333333333333	14	0.0	1.0	5.491918399646036e-13	0.5000000007129194	0.06798356073564439	0.5011169066933846	0.009452001090501346	0.6648842660982363	0.5860539284577708	0.557215342893457	0	1.0	0.0
535	None	None	None	None	None	0	0	0.6	3	0.6	3	0.4375	0.6	6	3	0	1	0	1.0	4	4	0.4666666666666667	7	1.0	0.6666666666666666	1.7364972830563926e-07	0.5000005027883431	0.09931627534101531	0.5020039983146438	-0.08083630710712493	0.5287920898393956	0.6761609550274427	0.5102747165001623	1.0	1.0	0.0
976	None	None	None	None	None	0	0	0.3333333333333333	3	0.8181818181818182	9	0.28888888888888886	0.8181818181818182	12	9	0	1	0	0.5555555555555556	9	5	0.8666666666666667	13	1.0	1.0	0.05988295652413458	0.6175076200717795	0.026130337163534068	0.6559864176733098	0.07624935009430948	0.591993912984597	0.5841670408234729	0.6221973352943291	1.0	0.9166666666666666	0.0
6569	0.0021460712036134076	0.0006143490417438999	-0.0006071074016557136	0.9959548408059447	None	0.25	1	0.4	4	0.7692307692307693	10	0.23809523809523808	0.7692307692307693	14	10	0	0	0	0.7777777777777778	7	9	1.0	15	0.0	1.0	1.0007198922351649e-06	0.5000048418794719	5.059212501399e-14	0.5000000000000753	0.06662722591956508	0.6440410062038181	0.5853765651126948	0.5492536046836383	0	0.14285714285714285	0.0
2359	None	None	None	None	None	0	0	1.0	1	0	0	1.0	0	1	0	0	0	0	0.5	1	2	0.13333333333333333	2	0.0	0	0	0	0	0	0	0	0	0	0	0	0
207	None	None	None	None	None	0	0	0.1	3	0.9047619047619048	38	0.8148148148148148	0	0	0	43	1	0	0.6666666666666666	9	6	2.933333333333333	44	0.011111111111111112	0.8947368421052632	0	0	0	0	0	0	0	0	0	0	0
3766	0.004630435925937465	0.0012927017400923284	0.0005895059470823618	0.9991377550549778	None	0.25	1	0.4	4	0.7692307692307693	10	0.23809523809523808	0.7692307692307693	14	10	0	0	0	0.7777777777777778	7	9	1.0	15	0.0	1.0	0.07333840772078667	0.5485745848266385	-0.06928400919759722	0.6508554668094118	0.061508857623696025	0.5735911845010709	0.6567219297159986	0.5917998886972278	0	1.0	0.0
4851	0.003209025887966641	0.0013489163102700932	0.0013468052386887972	0.9901343993574737	None	0.25	1	0.4	4	0.75	9	0.25925925925925924	0.75	13	9	0	0	0	0.6666666666666666	6	9	0.9333333333333333	14	0.0	1.0	0.37407687715756194	0.6472926114159434	0.34410612522017303	0.5037185238098946	0.025816479504468436	0.5233470768225279	0.8294881746170937	0.5593431681802365	0	1.0	0.0
143	None	None	None	None	None	0	0	0.45454545454545453	5	0.5714285714285714	8	0.5	0.42857142857142855	11	6	4	2	0	0.5	4	8	1.0666666666666667	16	0.2857142857142857	0.6153846153846154	-0.011484363803250729	0.6683868613454553	0.0811258019154532	0.6304787311811665	1.008045606318771e-07	0.500015366296474	0.6551817437716135	0.6015058782195197	0.8636363636363636	1.0	0.0
6257	0.010679228211349137	0.0032157449572483275	0.0032073380274201505	0.9692776986486693	None	0.25	1	0.4	4	0.7692307692307693	10	0.23809523809523808	0.7692307692307693	14	10	0	0	0	0.7777777777777778	7	9	1.0	15	0.0	1.0	0.5910593460094333	0.7268777900820285	0.02592345793707875	0.510262781989212	0.0818215064243866	0.5243235011208021	0.9271102458384347	0.5920441510428849	0	0	0.0
6082	0.002654272875125022	0.0006436976491726215	-0.0003034235836179398	0.9962060631788774	None	0.25	1	0.4	4	0.7692307692307693	10	0.23809523809523808	0.7692307692307693	14	10	0	0	0	0.7777777777777778	7	9	1.0	15	0.0	1.0	-0.035459501345215264	0.6677096665070803	5.8444194292818127e-05	0.5	0.09999959377193891	0.5000251378122003	0.6395662265449686	0.5579011520110544	0	1.0	0.0
7513	0.001555357712456569	0.00020320777640415658	-0.0002029106792605405	0.9936910832131237	None	0.25	1	0.4	4	0.75	9	0.25925925925925924	0.75	13	9	0	0	0	0.6666666666666666	6	9	0.9333333333333333	14	0.0	1.0	7.902762784127648e-27	0.5	1.2038373472588263e-16	0.5000000000000001	-0.020518124530489075	0.6502931050063046	0.5736661531641668	0.5515105831367367	0	0.15384615384615385	0.0
4707	0.004498784611795241	0.0005962159118503834	0.0005212558744153729	0.990275054591812	None	0.25	1	0.4	4	0.75	9	0.25925925925925924	0.75	13	9	0	0	0	0.6666666666666666	6	9	0.9333333333333333	14	0.0	1.0	0.21525247463066388	0.6197727605374728	-0.1450968941960921	0.5490584490107964	0.05606243060803281	0.5286667754363192	0.7981630584141943	0.5662943688058519	0	0	0.0
461	None	None	None	None	None	0.2	1	0.5	6	0.4	6	0.4857142857142857	0	3	0	13	5	0	0.7142857142857143	5	7	1.1333333333333333	17	0.18518518518518517	0.9230769230769231	0	0	0	0	0	0	0	0	0	0	0
5858	0.0050843108906273695	0.0008764246956868054	-0.0008408553010071746	0.9876798026494082	None	0.25	1	0.4	4	0.7692307692307693	10	0.23809523809523808	0.7692307692307693	14	10	0	0	0	0.7777777777777778	7	9	1.0	15	0.0	1.0	-0.13709682901788758	0.9507121529377062	-0.0999999999999102	0.5000000000006912	0.0684979148277168	0.5785978120331565	0.733560974275087	0.7487928674556167	0	1.0	0.0
659	None	None	None	None	None	0	0	0.018518518518518517	1	1.0	79	1.0	0	0	0	80	0	0	1.0	9	9	5.4	81	0.0	1.0	0	0	0	0	0	0	0	0	0	0	0
2259	None	None	None	None	None	0	0	0.2857142857142857	4	0.6666666666666666	12	0.5714285714285714	0.05555555555555555	3	1	16	4	0	0.7142857142857143	7	5	1.3333333333333333	20	0.11764705882352941	0.47058823529411764	0.0011256813184132033	0.5023847522493772	-0.02361173216701639	0.5593801852128353	0.0993068446091827	0.5004558029401909	0.6288961026164909	0.5208220545863131	1.0	1.0	0.0
6997	0.0004702179111008989	0.00014797570273659752	1.7437082342374593e-07	0.9979629475108894	None	0.25	1	0.4	4	0.7692307692307693	10	0.23809523809523808	0.7692307692307693	14	10	0	0	0	0.7777777777777778	7	9	1.0	15	0.0	1.0	9.209206185800149e-08	0.5000081724162582	2.4168613201487703e-06	0.5000047230725649	7.354374771438699e-05	0.5619377868394185	0.5000850963349766	0.5207448997994847	0	1.0	0.0
1116	None	None	None	None	None	0	0	0.3	9	0.627906976744186	27	0.625	0.046511627906976744	6	2	38	14	0	0.8888888888888888	8	9	3.0	45	0.18421052631578946	0.972972972972973	0.00010813036682871342	0.5035113351235713	0.1366547324676903	0.5222529703987755	0.156115619143131	0.5372849903400548	0.6664306002740573	0.5210320506246989	0.0	0.16666666666666666	0.0
6421	0.007422518004070717	0.0018833435989611797	0.0018731034321524092	0.9810869466020028	None	0.25	1	0.4	4	0.75	9	0.25925925925925924	0.75	13	9	0	0	0	0.6666666666666666	6	9	0.9333333333333333	14	0.0	1.0	0.4136501382418266	0.68225055056925	2.979764347338961e-08	0.5000001619313039	0.09997318659767533	0.5001696063418012	0.8534900576478095	0.5633914421872893	0	1.0	0.0
861	None	None	None	None	None	0	0	0.3333333333333333	2	0.8571428571428571	6	0.375	0	0	0	8	0	0	0.6666666666666666	6	4	0.6	9	0.0	0	0	0	0	0	0	0	0	0	0	0	0
932	None	None	None	None	None	0	0	0.375	9	0.5757575757575758	19	0.5555555555555556	0.45454545454545453	23	15	11	9	0	0.7777777777777778	9	7	2.3333333333333335	35	0.5	0.5806451612903226	-0.07782527954828149	0.794490944550867	0.027988878762297737	0.6613268237010339	0.046047139813229096	0.5739080940830806	0.6671750033682912	0.6841866594503585	0.043478260869565216	0.17391304347826086	0.0
6728	0.008292449349683739	0.0010786098194687204	0.0006313985689005442	0.9881765932020049	None	0.25	1	0.4	4	0.7692307692307693	10	0.23809523809523808	0.7692307692307693	14	10	0	0	0	0.7777777777777778	7	9	1.0	15	0.0	1.0	1.350672402296716e-23	0.5000000000235519	-0.09999999999455268	0.5000000000229543	0.5148291639862101	0.7344790946608989	0.9366573908057441	0.5839854871494404	0	1.0	0.0
963	None	None	None	None	None	0.3333333333333333	1	0.5	4	0.7	7	0.3	0.7	11	7	0	0	0	0.625	8	5	0.8	12	0.0	1.0	-0.07736811002912128	0.5988678342467642	0.005041578854583276	0.6679866705300712	-0.007478717877061762	0.6767120187898142	0.5940756449262844	0.6485902989262871	0	0.9090909090909091	0.0
178	None	None	None	None	None	0	0	1.0	2	0.0	0	1.0	0	2	0	0	0	0	0.3333333333333333	1	3	0.2	3	0.0	1.0	0	0	0	0	0	0	0	0	0	0	0
4872	0.008946093536707821	0.0010385920512391883	0.001007491315374829	0.976061946484103	None	0.25	1	0.4	4	0.7692307692307693	10	0.23809523809523808	0.7692307692307693	14	10	0	0	0	0.7777777777777778	7	9	1.0	15	0.0	1.0	0.3270621094861767	0.5916334088213298	0.12978491674343143	0.5044884017679214	0.0999045579040984	0.5343275481052271	0.7317539462822914	0.5437381350252588	0	1.0	0.0
351	None	None	None	None	None	0	0	0.3333333333333333	1	1.0	2	1.0	1.0	3	2	0	0	0	0.25	1	4	0.26666666666666666	4	0.0	0	0.18185769032089524	0.5392192938478598	0.09991436404767985	0.5000665581409388	-0.09975590851683801	0.5001763173999808	0.7654320881717996	0.5131779145818908	0	1.0	0.0
3099	5.514392651443537e-07	2.758839921370396e-08	2.7587883004256858e-08	0.999996197398405	None	0.25	1	0.4	4	0.75	9	0.25925925925925924	0.75	13	9	0	0	0	0.6666666666666666	9	6	0.9333333333333333	14	0.0	1.0	0.09996948931303169	0.5002787859467133	-0.09996440807000803	0.5001034554475937	4.730449361217262e-06	0.5016966762246327	0.693391127792074	0.5006929742768556	0	0	0.0
5099	1.784097601107489e-05	1.52739292052121e-05	-5.403190446211081e-07	0.9986158514837639	None	0.25	1	0.4	4	0.7692307692307693	10	0.23809523809523808	0.7692307692307693	14	10	0	0	0	0.7777777777777778	7	9	1.0	15	0.0	1.0	-0.046778226178630436	0.5144706302307903	-0.03889102547318653	0.5220257201065271	-0.0191694781164175	0.5502752027207041	0.5338614293074333	0.5289543454782303	0	0.07142857142857142	0.0
7349	2.1701238898482675e-08	1.9828008391772107e-08	1.2378287624008588e-11	0.9999972371569369	None	0.25	1	0.4	4	0.7692307692307693	10	0.23809523809523808	0.7692307692307693	14	10	0	0	0	0.7777777777777778	7	9	1.0	15	0.0	1.0	7.902762784127648e-27	0.5000000000000115	0.09607960705202118	0.5	3.5280544516678377e-13	0.5000087410694972	0.6113341234393144	0.5000029136898365	0	0	0.0
2697	9.254130090223412e-08	7.133310091859877e-08	7.01162561096444e-08	0.99998158310228	None	0	0	0.21428571428571427	3	0.7894736842105263	15	0.4375	0	0	0	20	8	0	0.75	8	6	1.4	21	0.18181818181818182	0.23529411764705882	0	0	0	0	0	0	0	0	0	0	0
2166	None	None	None	None	None	0	0	0.5	7	0.3333333333333333	6	0.47619047619047616	0	2	0	17	13	0	0.8571428571428571	7	6	1.3333333333333333	20	0.3611111111111111	0.9230769230769231	0	0	0	0	0	0	0	0	0	0	0
3019	0.00018849277139527967	1.778884284775142e-05	9.199043968750032e-06	0.9999945797988995	None	0	0	0.5	2	0.75	3	0.6	0.75	5	3	0	2	0	0.4	5	2	0.4	6	1.0	0	-0.09941652653472385	0.5117427134042142	-0.08231556814024586	0.5785994060839051	0.09999997047904521	0.50000066076672	0.7068008721699953	0.530296887916004	1.0	1.0	0.0
1446	None	None	None	None	None	0.16666666666666666	1	0.6666666666666666	10	0.15	3	0.5238095238095238	0.1	8	2	13	1	0	0.8571428571428571	6	7	1.4666666666666666	22	0.041666666666666664	0.875	0.05618969224934274	0.5725290249567357	-0.06489504697803831	0.5392188203436119	0.08880218381509003	0.5940418048858801	0.6633658024210471	0.5687349353925124	0.5	0	0.0
6956	8.679196281218927e-05	2.2308387018114935e-06	-2.2256945036073364e-06	0.999996545124189	None	0.25	1	0.4	4	0.75	9	0.25925925925925924	0.75	13	9	0	0	0	0.6666666666666666	9	6	0.9333333333333333	14	0.0	1.0	0.42200473104916786	0.7038484321388719	4.745688777408406e-06	0.5001191777500781	-0.09450016282652844	0.6449118648639097	0.8991747594806553	0.6195500057153575	0	1.0	0.0
5370	0.011671818041789808	0.006769522183772378	0.006767157749937988	0.9789336615782546	None	0.25	1	0.36363636363636365	4	0.7857142857142857	11	0.2222222222222222	0.7857142857142857	15	11	0	0	0	0.8888888888888888	8	9	1.0666666666666667	16	0.0	1.0	0.252291150048205	0.6523101138632402	-0.04984267076630677	0.6166229453945978	0.09996620364546771	0.5006547532466581	0.7744254008135423	0.5912227099922055	0	1.0	0.0
1388	None	None	None	None	None	0	0	0.75	3	0.5	2	0.6	0.5	5	2	0	1	0	0.4	2	5	0.4	6	1.0	1.0	0.09999898214617232	0.500001283141945	0.07934155719942204	0.5414826192462812	1.058222103058685e-09	0.5000000008256313	0.6061217539483742	0.5138562766856339	1.0	1.0	0.0
4777	0.0053971592114353895	0.0003604226579536167	0.00021056069179175755	0.9931933724521692	None	0.25	1	0.4	4	0.75	9	0.25925925925925924	0.75	13	9	0	0	0	0.6666666666666666	6	9	0.9333333333333333	14	0.0	1.0	5.545004999129618e-07	0.500140047384235	-0.03418545376010152	0.5110045060988078	0.09944581845740637	0.631391656951883	0.6382947881785626	0.5484126024498596	0	1.0	0.0
6309	0.007732470509593271	0.0002996397195959981	0.0001304250578080328	0.9795638422036023	None	0.25	1	0.4	4	0.75	9	0.25925925925925924	0.75	13	9	0	0	0	0.6666666666666666	6	9	0.9333333333333333	14	0.0	1.0	1.5197877843706903e-07	0.5000026324677678	-0.07056774508532024	0.5	0.09999749443658737	0.5000351177814626	0.6681381387415753	0.5000125834164267	0	0.7692307692307693	0.0
904	None	None	None	None	None	0	0	0.42857142857142855	3	0.5	4	0.6666666666666666	0.375	5	3	4	0	0	0.6	5	3	0.6666666666666666	10	0.0	0	5.884736110336016e-05	0.5002235857564047	0.17852338201221757	0.5288857657849209	1.327972296431488	1.0	0.9972238259533996	0.9999999129426251	0	1.0	0.0
7320	2.93246645766753e-08	2.9321898207205226e-08	-9.49887547251248e-10	0.9999967927764845	None	0.25	1	0.4	4	0.75	9	0.25925925925925924	0.75	13	9	0	0	0	0.6666666666666666	6	9	0.9333333333333333	14	0.0	1.0	0.46849279368855906	0.7102585705310678	-0.08273451329855094	0.5586385898469172	2.5933376086649557e-08	0.5000898362662907	0.9188720998381471	0.593281107996519	0	1.0	0.0
5393	0.002461641023257263	0.0012439557034723764	-0.0012392406162594531	0.9957603482279961	None	0.25	1	0.4	4	0.7692307692307693	10	0.23809523809523808	0.7692307692307693	14	10	0	0	0	0.7777777777777778	7	9	1.0	15	0.0	1.0	0.09999997880625332	0.5000005196007038	0.12354134850146888	0.5069651990777969	0.07784836157634717	0.5429326178971465	0.5493080019270807	0.516662084189599	0	1.0	0.0
5224	0.004698321321675665	0.0006324480573108764	0.0006133977892563638	0.9883236220982877	None	0.25	1	0.4	4	0.7692307692307693	10	0.23809523809523808	0.7692307692307693	14	10	0	0	0	0.7777777777777778	7	9	1.0	15	0.0	1.0	0.0003861510621650414	0.5941364862751438	2.2299066182606253e-07	0.5016041556045189	-0.08793358370527	0.6642391939971798	0.6031517552174749	0.5882132723968437	0	0.07142857142857142	0.0
90	None	None	None	None	None	0	0	0.375	6	0.6190476190476191	13	0.4107142857142857	0.5238095238095238	15	11	7	7	0	0.875	7	8	1.5333333333333334	23	0.5	0.5	0.09721978249436772	0.5964069433070919	0.09980001908815694	0.5008546643435204	-0.1344768828964844	0.5761877686429693	0.749952832428917	0.5581587165021016	1.0	1.0	0.0
4371	0.00013218122157939867	1.1556648879101603e-05	3.6658695112839944e-06	0.9987092488948209	None	0.25	1	0.4	4	0.7692307692307693	10	0.23809523809523808	0.7692307692307693	14	10	0	0	0	0.7777777777777778	7	9	1.0	15	0.0	1.0	-0.06696629073512941	0.5230393359369124	0.04429777942789785	0.5568649570871861	0.01762669985779717	0.5548180400407189	0.6196949585316819	0.5449473323859653	0	1.0	0.0
5924	0.02172057009449876	0.0081270494677479	0.008121690389114403	0.9697394404905235	None	0.25	1	0.4	4	0.75	9	0.25925925925925924	0.75	13	9	0	0	0	0.6666666666666666	6	9	0.9333333333333333	14	0.0	1.0	0.2402874591666852	0.5851917587943246	0.029967033224489792	0.547233042121565	0.09999996818802567	0.5000333939062012	0.70567109369186	0.5443625389432155	0	0.5384615384615384	0.0
4593	0.00012870470119777846	8.13539954703165e-05	6.556134106114516e-05	0.9997748124348682	None	0.25	1	0.4	4	0.7692307692307693	10	0.23809523809523808	0.7692307692307693	14	10	0	0	0	0.7777777777777778	7	9	1.0	15	0.0	1.0	-0.0345337392406196	0.50929164251689	0.33709976773951167	0.57415756387484	0.046159757353773694	0.5475997434952257	0.8315632709495936	0.5438026417864674	0	0.6428571428571429	0.0
6537	8.082695704612086e-05	5.738252897995026e-07	5.73295568960057e-07	0.9999989422561981	None	0.25	1	0.4	4	0.75	9	0.25925925925925924	0.75	13	9	0	0	0	0.6666666666666666	6	9	0.9333333333333333	14	0.0	1.0	0.3429912394012278	0.624658029952946	-0.09999999999907588	0.5000000000074443	0.0999999702994889	0.5000039512835035	0.8595238392227634	0.5423468621362012	0	1.0	0.0
5232	0.009762838973926111	0.0012173834700040587	0.0010944532280740564	0.9708696060344986	None	0.25	1	0.4	4	0.75	9	0.25925925925925924	0.75	13	9	0	0	0	0.6666666666666666	6	9	0.9333333333333333	14	0.0	1.0	0.446826757328458	0.666285454369238	6.519668476670257e-14	0.500000000140466	0.019690712091600844	0.5812199292187582	0.8877330748911935	0.5841270037201424	0	0.15384615384615385	0.0
2826	0.0003855956885039109	0.0001805905687677679	-1.426764219113612e-06	0.9977906024408484	None	0	0	0.5	2	0.6666666666666666	2	0.5555555555555556	0.6666666666666666	4	2	0	0	0	1.0	3	3	0.3333333333333333	5	0.0	0	0.07238239246464055	0.5792061701336045	0.08369747429930383	0.5311322655943592	0.44132702251920036	0.5259017379355827	0.8557880028352535	0.5455323105984711	0	1.0	0.0
7160	0.008395849175648342	0.0035194714625933444	0.003431718281009593	0.9832359250626386	None	0.25	1	0.36363636363636365	4	0.7857142857142857	11	0.2222222222222222	0.7857142857142857	15	11	0	0	0	0.8888888888888888	8	9	1.0666666666666667	16	0.0	1.0	0.3049424033494625	0.6547235123691257	0.0006351665900269177	0.5	0.09999730367198098	0.5000157938400334	0.7802302459704906	0.5531262677678443	0	0.26666666666666666	0.0
5870	0.0027610483684839876	0.0010379269675709925	-8.118463485706216e-05	0.9966416351792824	None	0.25	1	0.4	4	0.7692307692307693	10	0.23809523809523808	0.7692307692307693	14	10	0	0	0	0.7777777777777778	9	7	1.0	15	0.0	1.0	0.082889252561284	0.6518952532807516	0.0763137941232992	0.6850593237286925	-0.09960398111676524	0.5115733608621322	0.6953706086204317	0.6185978626597137	0	0	0.0
5632	0.00024975325011622457	5.9418894112625476e-05	5.9249523974233124e-05	0.9997108332707674	None	0.25	1	0.4	4	0.7692307692307693	10	0.23809523809523808	0.7692307692307693	14	10	0	0	0	0.7777777777777778	7	9	1.0	15	0.0	1.0	-0.04981102304743694	0.5582888067208454	-0.026835774625458365	0.5009906711640602	0.06282362677726017	0.6117693142875047	0.6142170467379942	0.5574894971569634	0	1.0	0.0
5404	0.003174070466027146	0.0004546093401641392	-0.00041413628292265834	0.9968250975234026	None	0.25	1	0.4	4	0.75	9	0.25925925925925924	0.75	13	9	0	0	0	0.6666666666666666	6	9	0.9333333333333333	14	0.0	1.0	-0.02121806141492669	0.6588094712603564	6.539677798117274e-05	0.5001169530009463	0.09999999968994251	0.5000000094863788	0.629122462687092	0.5546525347852479	0	0.9230769230769231	0.0
27	None	None	None	None	None	0	0	0.25	1	1.0	3	1.0	1.0	4	3	0	0	0	0.2	1	5	0.3333333333333333	5	0.0	0	0.20200179808835594	0.6116754585793535	0.10234453745503705	0.6099551507131385	-0.09999999543213622	0.5000000418074074	0.7784744763591877	0.5745634602270685	0	0.25	0.0
7417	0.00011189061914330027	7.527021062079168e-07	5.41162755589859e-07	0.9999985685908581	None	0.25	1	0.4	4	0.75	9	0.25	0.75	13	9	0	0	0	0.875	8	7	0.9333333333333333	14	0.0	1.0	0.42991089942689953	0.6513768828029023	0.048974058485600075	0.5555694807172658	0.13135514022400127	0.5779556221242087	0.8339214402599517	0.595695464217736	0	1.0	0.0
6996	0.0012803564395491016	0.00016762952101193995	-8.264484965318378e-05	0.9992494422706025	None	0.25	1	0.4	4	0.7692307692307693	10	0.23809523809523808	0.7692307692307693	14	10	0	0	0	0.7777777777777778	7	9	1.0	15	0.0	1.0	-0.038348216324633935	0.5241009727887316	0.30501192722931947	0.5236157570494675	-0.0999999999665292	0.5000000005296863	0.8567368621993046	0.5159122935192746	0	0	0.0
4531	0.00469414678997024	0.0014545996236646093	0.0014531809415012835	0.9947663601965641	None	0.25	1	0.4	4	0.75	9	0.25925925925925924	0.75	13	9	0	0	0	0.6666666666666666	6	9	0.9333333333333333	14	0.0	1.0	-0.06538168575249931	0.6104509136179752	-0.019657369026314816	0.619216871809702	-0.06779490730991553	0.6674351398373637	0.5931366518083518	0.6327455951706504	0	1.0	0.0
5937	0.0067043714771091245	0.0012714457013371144	0.0009861347496836058	0.9865966526659329	None	0.25	1	0.4	4	0.75	9	0.25925925925925924	0.75	13	9	0	0	0	0.6666666666666666	6	9	0.9333333333333333	14	0.0	1.0	0.24375796600378666	0.5986821878181716	-0.04642711470739995	0.5165371613666393	0.0999999999803741	0.5000000059694908	0.7631342150282904	0.53876786622652	0	1.0	0.0
5639	0.005264725134816187	0.0006840855585693925	0.00043852898880426035	0.9882684094819806	None	0.25	1	0.4	4	0.75	9	0.25925925925925924	0.75	13	9	0	0	0	0.6666666666666666	6	9	0.9333333333333333	14	0.0	1.0	3.216638143934098e-19	0.5000000000001722	-0.06931798701638699	0.5	0.004366215923691984	0.6751549220564579	0.5990746946952474	0.5606657977213512	0	1.0	0.0
4390	0.0030246973146082204	7.041388045725434e-05	5.177009396578275e-05	0.9921075389740028	None	0.25	1	0.4	4	0.75	9	0.25925925925925924	0.75	13	9	0	0	0	0.6666666666666666	6	9	0.9333333333333333	14	0.0	1.0	0.0003445135613618682	0.503333596223534	0.4016093958593393	0.6310166547185657	0.05585590124187351	0.6054163369635264	0.855135808101303	0.5807858403909918	0	1.0	0.0
954	None	None	None	None	None	0.16666666666666666	1	0.42857142857142855	6	0.631578947368421	12	0.65625	0.2631578947368421	10	5	10	8	0	0.5	8	4	1.4	21	0.42105263157894735	0.5882352941176471	0.03676494524251002	0.6835821754832642	0.09943053134394396	0.5278981534121562	-0.099720293711778	0.5005998737072063	0.7082415334531013	0.5731701459348004	1.0	1.0	0.0
1596	None	None	None	None	None	0	0	0.4444444444444444	4	0.45454545454545453	5	0.3611111111111111	0	1	0	11	1	0	1.0	6	6	0.8666666666666667	13	0.04	0.2222222222222222	0	0	0	0	0	0	0	0	0	0	0
5636	0.0018411872268735985	0.0006487367904780946	0.0006371216221375003	0.9964163373333285	None	0.25	1	0.4	4	0.7692307692307693	10	0.23809523809523808	0.7692307692307693	14	10	0	0	0	0.7777777777777778	7	9	1.0	15	0.0	1.0	7.902762784127648e-27	0.5	0.07405140506063998	0.6416041334413172	0.07177845273494285	0.6105850559857283	0.6011913292205328	0.5851703779336273	0	0.07142857142857142	0.0
4398	0.0048356032818457784	0.002210004413549624	0.002052101185781728	0.9949546302343291	None	0.25	1	0.4	4	0.7692307692307693	10	0.23809523809523808	0.7692307692307693	14	10	0	0	0	0.7777777777777778	7	9	1.0	15	0.0	1.0	0.09802547141277188	0.5590841898395901	0.0669517626481643	0.6349677374585684	-0.09999238619409642	0.5004633803658451	0.7025854918443609	0.565692056463556	0	0.9285714285714286	0.0
6356	0.020033355037042247	0.0008650575530283706	0.0008476961434905236	0.9630436260138645	None	0.25	1	0.4	4	0.75	9	0.25925925925925924	0.75	13	9	0	0	0	0.6666666666666666	6	9	0.9333333333333333	14	0.0	1.0	0.3262548732401846	0.7312120017403072	-0.1460458125335506	0.5000000000000001	0.3132159903196909	0.9999958561357575	0.9335512999506792	0.9886248754471316	0	0.38461538461538464	0.0
6957	0.019294085367871652	0.004641185627395911	0.004570548510699191	0.98054180300967	None	0.25	1	0.4	4	0.75	9	0.25925925925925924	0.75	13	9	0	0	0	0.6666666666666666	6	9	0.9333333333333333	14	0.0	1.0	0.2087441957532253	0.5098141506311218	0.08771500117582945	0.5236059694008431	0.077184777981594	0.6161310749572091	0.6445688244694101	0.5504044031446633	0	1.0	0.0
940	None	None	None	None	None	0	0	0.6666666666666666	2	0.5	1	1.0	0.5	3	1	0	2	0	0.25	4	1	0.26666666666666666	4	1.0	0.6666666666666666	0.02470941129664985	0.5364039648871133	0.14931420157618608	0.5955751460709937	-0.09994607361645738	0.5003493291176877	0.7347659750000486	0.5444104014553388	1.0	1.0	0.0
6798	0.001147355471901046	1.8390394961984405e-05	1.0376315742393786e-07	0.9921814476375884	None	0.25	1	0.4	4	0.7692307692307693	10	0.23809523809523808	0.7692307692307693	14	10	0	0	0	0.7777777777777778	7	9	1.0	15	0.0	1.0	5.189919162225681e-08	0.5000023229245213	0.009822170316133102	0.5142186246455569	0.0005595552158469588	0.5664589094142501	0.5113451871879954	0.5270001339927937	0	0	0.0
2776	0.00016362270391797403	6.093769266967863e-07	2.4184974696137153e-07	0.9999965804188522	None	0.25	1	0.4	4	0.75	9	0.25925925925925924	0.75	13	9	0	0	0	0.6666666666666666	9	6	0.9333333333333333	14	0.0	1.0	-0.07690396879150152	0.6595668918967552	7.753913107236707e-07	0.5004620918585244	0.03706911912603296	0.5757623718843772	0.6094262267436447	0.5800238902262214	0	1.0	0.0
7504	0.0038287997802208163	0.0007859135058317551	-0.0006515420594268495	0.9908297159817087	None	0.25	1	0.4	4	0.75	9	0.25925925925925924	0.75	13	9	0	0	0	0.6666666666666666	6	9	0.9333333333333333	14	0.0	1.0	-0.09999951693588816	0.5000025245508686	-0.07748366694455551	0.5269797678521813	0.05671084561232326	0.6747501984022347	0.6599014757453564	0.5693650497041739	0	0	0.0
1040	None	None	None	None	None	0	0	0.36	9	0.5714285714285714	20	0.6851851851851852	0.5428571428571428	28	19	8	0	0	0.6666666666666666	9	6	2.466666666666667	37	0.0	0.625	0.05436877119577286	0.6617742081501099	0.10700598509689414	0.9937147094246771	0.004431893022638904	0.6646622928720171	0.6563019103591231	0.8946863271716761	0	0.8928571428571429	0.0
1030	None	None	None	None	None	0	0	0.19607843137254902	10	0.7702702702702703	57	0.9382716049382716	0.35135135135135137	34	26	41	1	0	1.0	9	9	5.066666666666666	76	0.01282051282051282	0.9253731343283582	0.13057127362327337	1.0	0.08184360832469399	0.5330834916787871	0.007181682830346345	0.5696025412708411	0.6610602786521166	0.9999999836302407	0.9117647058823529	0.9117647058823529	0.0
2368	None	None	None	None	None	0	0	0.42105263157894735	8	0.46153846153846156	12	0.5	0.038461538461538464	3	1	24	14	0	0.875	7	8	1.8666666666666667	28	0.28	0.7619047619047619	-0.05490437047829021	0.6590125592516279	0.07994067947497893	0.5746549751267378	1.6765216180748467e-08	0.5000000784825969	0.625896946692435	0.5793052765448734	1.0	1.0	0.3272007401117059
2385	None	None	None	None	None	0	0	0.5555555555555556	5	0.2727272727272727	3	0.52	0	1	0	11	0	0	1.0	5	5	0.8666666666666667	13	0.0	1.0	0	0	0	0	0	0	0	0	0	0	0
1766	None	None	None	None	None	0	0	0.5	4	0.5	5	0.5	0	1	0	10	13	0	0.6666666666666666	6	4	0.8	12	0.5652173913043478	0.8571428571428571	0	0	0	0	0	0	0	0	0	0	0
5590	0.009937996310798773	0.005164354269362545	0.00514703098913673	0.9767315964767775	None	0.25	1	0.4	4	0.7692307692307693	10	0.23809523809523808	0.7692307692307693	14	10	0	0	0	0.7777777777777778	7	9	1.0	15	0.0	1.0	0.3150761483019184	0.6991884924667751	-0.0366963523195377	0.5	0.15021705522794965	0.730422987214867	0.8079976911464501	0.6487164689369812	0	0.8571428571428571	0.0
3542	0.00031269878768639005	3.373600192590432e-06	3.02455740652427e-06	0.9999490371830299	None	0.25	1	0.4	4	0.7692307692307693	10	0.23809523809523808	0.7692307692307693	14	10	0	0	0	0.7777777777777778	9	7	1.0	15	0.0	1.0	1.0128960509483704e-05	0.5000630978298942	-0.02264025556689104	0.5109371123892826	0.06735780457557386	0.5568581299826548	0.5974094273642435	0.5226867749603239	0	0.8571428571428571	0.0
544	None	None	None	None	None	0	0	0.75	3	0.3333333333333333	1	0.5555555555555556	0.3333333333333333	4	1	0	0	0	1.0	3	3	0.3333333333333333	5	0.0	1.0	0.007293374053459749	0.5246754745807596	0.0002829086443019677	0.500296472042094	-0.09999965135484119	0.5000009991085709	0.620120397184015	0.5083302316601888	0	0	0.0
7497	0.020224853376932892	0.0018078008070733559	-0.0009540699279439776	0.9607569913325765	None	0.25	1	0.4	4	0.75	9	0.25925925925925924	0.75	13	9	0	0	0	0.6666666666666666	6	9	0.9333333333333333	14	0.0	1.0	0.5092542979123225	0.7392895772682642	4.925687836917463e-07	0.5	0.0999996674147586	0.5001239202807087	0.9005286366481847	0.5860334488967579	0	1.0	0.0
5448	0.007487675825550829	0.003725592958956901	0.003724647127049211	0.9894966792406205	None	0.25	1	0.4	4	0.7692307692307693	10	0.23809523809523808	0.7692307692307693	14	10	0	0	0	0.7777777777777778	7	9	1.0	15	0.0	1.0	0.29720496402928365	0.6178801092947985	0.09395008080550019	0.5745512059183977	0.0523957672118958	0.5391849518929083	0.7447578772928598	0.5775414423605112	0	1.0	0.0
3441	0.0002616300895070992	4.659660073761996e-06	-2.993038192768403e-06	0.9999861091590674	None	0	0	0.3333333333333333	2	0.8571428571428571	6	0.36	0.8571428571428571	8	6	0	0	0	1.0	5	5	0.6	9	0.0	0	0.09999866559578657	0.5006497224505095	0.06680393772560902	0.6659770363962667	0.09838463148380709	0.5123087541920701	0.53707616082885	0.561510949808894	0	1.0	0.0
2627	6.280311826732863e-08	4.491565370209465e-08	-3.636240127278032e-08	0.999983043755845	None	0	0	0.3333333333333333	2	0.7142857142857143	5	0.9	0	0	0	8	0	0	0.4	2	5	0.6	9	0.0	0	0	0	0	0	0	0	0	0	0	0	0
1886	None	None	None	None	None	0	0	0.75	3	0.5	2	0.5	0.5	5	2	0	1	0	0.75	3	4	0.4	6	1.0	0.6666666666666666	0.03287757628760526	0.5286767764477841	4.284163187956102e-06	0.5014713481116705	0.08611991479948167	0.5778083543316254	0.5929946134469245	0.5361452906764501	0.0	0	0.0
3938	0.0008526998310168203	0.00021942781787416885	0.00012687382421770155	0.9988888141185508	None	0.25	1	0.4	4	0.7692307692307693	10	0.23809523809523808	0.7692307692307693	14	10	0	0	0	0.7777777777777778	7	9	1.0	15	0.0	1.0	0.00028263971199921366	0.5312141966117826	0.45317193127749916	0.6064261334349723	0.055809619730155705	0.6298824048306683	0.8880803076155026	0.5897701561927644	0	1.0	0.0
3333	0.007367390757882637	0.0011259568309502693	6.694303108164146e-05	0.9981550614269847	None	0.25	1	0.4	4	0.75	9	0.25	0.75	13	9	0	0	0	0.875	7	8	0.9333333333333333	14	0.0	1.0	9.29397176320734e-09	0.5000357735736237	0.000693627488211157	0.5015240798115123	0.08966679242967399	0.5193653710574992	0.6037387648197662	0.5069778539497614	0	1.0	0.0
2770	None	None	None	None	None	0.1111111111111111	1	0.45	9	0.5357142857142857	15	0.7142857142857143	0.32142857142857145	18	9	11	0	0	0.8571428571428571	7	6	2.0	30	0.0	0.4166666666666667	-0.34605972463418544	0.9999999999999902	0.09702062531216467	0.5375175377415782	0.09999993582820085	0.5000009570683973	0.9572190795952374	0.9999796728066827	0	1.0	0.0
1635	None	None	None	None	None	0	0	0.375	3	0.8	8	0.3333333333333333	0.8	11	8	0	1	0	0.4444444444444444	4	9	0.8	12	1.0	1.0	-0.06402397916800469	0.6704467684622178	0.11340604503696883	0.9864665297622562	0.011083472428273745	0.6595529503181059	0.707805905733104	0.8683930024756644	1.0	1.0	0.0
4156	0.0068824541776846245	0.00022329459039519472	0.00013297526744361835	0.9907972178724638	None	0.25	1	0.4	4	0.7692307692307693	10	0.23809523809523808	0.7692307692307693	14	10	0	0	0	0.7777777777777778	7	9	1.0	15	0.0	1.0	-0.09952451996305346	0.5478606962485457	0.49336899346238516	0.6128903588570968	0.2005769067306439	0.7109949152977848	0.9214709699077686	0.6265029255747714	0	1.0	0.0
4034	None	None	None	None	None	0.18181818181818182	2	0.4	10	0.6	21	0.4567901234567901	0.5142857142857142	26	18	10	5	0	1.0	9	9	2.466666666666667	37	0.3125	0.5714285714285714	0.0011257632469627854	0.5816461141895042	-0.05414094500903819	0.6572080008136663	0.08990748780747845	0.6043452348457078	0.6200814574939095	0.6149114441492616	1.0	1.0	0.0
2366	None	None	None	None	None	0	0	0.375	3	0.6	6	0.8	0.4	7	4	4	0	0	0.6	3	5	0.8	12	0.0	0	9.257593180404788e-07	0.5000037361897501	2.389145958647011e-22	0.5	0.03099812282499856	0.5060075376402	0.5364664422465649	0.5020038435855401	0	1.0	0.0
173	None	None	None	None	None	0.2	2	0.36363636363636365	8	0.6774193548387096	21	0.4074074074074074	0.6774193548387096	29	21	3	0	0	1.0	9	9	2.2	33	0.0	0.6666666666666666	0.004566155347822972	0.5937857948124564	-0.015960408716366566	0.6679164345922725	0.04072049023872587	0.5757308624089629	0.5964458139700672	0.6133056675463101	0	1.0	0.0
5028	0.00414553620189888	0.0007567842770384502	0.00037753576233769007	0.9799463525902457	None	0.25	1	0.4	4	0.7692307692307693	10	0.23809523809523808	0.7692307692307693	14	10	0	0	0	0.7777777777777778	7	9	1.0	15	0.0	1.0	0.5623336058475512	0.6223561878484061	0.057446187284858875	0.6523131448419999	0.024183334485484487	0.660326488878759	0.9290200144135772	0.645162977924853	0	1.0	0.0
3769	0.010643517928754611	0.0020881601526879802	-0.0003588163019875908	0.9886140200431411	None	0.3333333333333333	1	0.4444444444444444	4	0.7272727272727273	8	0.2653061224489796	0.7272727272727273	12	8	0	0	0	1.0	7	7	0.8666666666666667	13	0.0	0.6666666666666666	0.1	0.6781659522961213	0.1009815840052902	0.5601774787810687	0.0997607510580355	0.5027375577392467	0.5153249161369655	0.58242337452185	0	1.0	0.0
7536	0.001723773771710092	0.0009409835532715434	0.0009398967491668819	0.9979493706285145	None	0.25	1	0.4	4	0.7692307692307693	10	0.23809523809523808	0.7692307692307693	14	10	0	0	0	0.7777777777777778	7	9	1.0	15	0.0	1.0	7.902762784127648e-27	0.5	0.07442257672642724	0.5161314611456167	-0.003164412751345884	0.6742469415095103	0.6029184448810285	0.5656197399633713	0	0	0.0
7317	2.0740037195010838e-08	1.9216556163767822e-08	1.2710599355852158e-09	0.9999971515715004	None	0.25	1	0.4	4	0.7692307692307693	10	0.23809523809523808	0.7692307692307693	14	10	0	0	0	0.7777777777777778	7	9	1.0	15	0.0	1.0	0.4373907438545969	0.6703560241584751	0.09998657775458078	0.5000203061363139	4.128628713280365e-07	0.5023198597141301	0.8666081103776229	0.5596443565017784	0	0.14285714285714285	0.0
1353	None	None	None	None	None	0.3333333333333333	1	0.5	4	0.7	7	0.2857142857142857	0.7	11	7	0	0	0	0.8571428571428571	6	7	0.8	12	0.0	0.8	0.2857311728221009	0.6173106657488567	-0.22622048223643576	0.999482206966998	2.831889470954474e-10	0.5000000125972949	0.8780314044229947	0.9359074614254382	0	1.0	0.0
6884	0.0035225917630307304	0.0014674871053611768	0.0007229634497769211	0.9969598093630266	None	0.25	1	0.4	4	0.75	9	0.25925925925925924	0.75	13	9	0	0	0	0.6666666666666666	6	9	0.9333333333333333	14	0.0	1.0	-0.09999624208328053	0.5000273942888352	6.34700875053957e-07	0.5000002298484683	0.06512475013301192	0.6242964589938855	0.6635367717713313	0.5422271286052951	0	1.0	0.0
76	None	None	None	None	None	0.25	1	0.4	4	0.75	9	0.25925925925925924	0.75	13	9	0	0	0	0.6666666666666666	9	6	0.9333333333333333	14	0.0	1.0	-0.09335273794728627	0.5100940941242067	0.09667956059330512	0.5068639082006299	0.03346723268801289	0.5371434190089154	0.6860493973127838	0.5180494126804719	0	1.0	0.0
3069	0.0020876205056597273	0.0003159977510816865	-0.00027513105677444215	0.9986602994927956	None	0.25	1	0.4	4	0.7692307692307693	10	0.234375	0.7692307692307693	14	10	0	0	0	1.0	8	8	1.0	15	0.0	0.8571428571428571	7.902762784127648e-27	0.5	0.0985550307608184	0.5225997574464535	0.17996346328526136	0.6175331038913175	0.6762596742829056	0.5473205567139877	0	0.35714285714285715	0.0
219	None	None	None	None	None	0.13333333333333333	2	0.34375	11	0.6	27	0.5802469135802469	0.4	28	18	18	1	0	1.0	9	9	3.1333333333333333	47	0.03333333333333333	0.6190476190476191	0.01990734800669507	0.5767038632752001	0.00073454669236969	0.5721412806667606	0.2900120465194947	0.591403365939213	0.7759525772307647	0.5801055129058891	0.9642857142857143	1.0	0.0
4691	0.009181664749819435	0.008150645847441991	0.00812912363772203	0.9905477542485914	None	0.25	1	0.4	4	0.75	9	0.25925925925925924	0.75	13	9	0	0	0	0.6666666666666666	6	9	0.9333333333333333	14	0.0	1.0	0.09940944548708225	0.5011804246479202	-0.09992123058620116	0.5006774765847207	-0.22847274968583994	0.6322183333723129	0.7943125558671482	0.5456373722744507	0	0.8461538461538461	0.0
563	None	None	None	None	None	0.25	1	0.4	4	0.75	9	0.25925925925925924	0.75	13	9	0	0	0	0.6666666666666666	6	9	0.9333333333333333	14	0.0	1.0	0.01483339143327605	0.5628416355590392	0.053950419264695626	0.574465074233467	0.08014657624394307	0.6438578230690545	0.5767564100463627	0.5942704356340263	0	1.0	0.0
5768	0.009782396786934839	0.0003793126069664772	0.00013114314282561352	0.9721945600589881	None	0.25	1	0.4	4	0.75	9	0.25925925925925924	0.75	13	9	0	0	0	0.6666666666666666	6	9	0.9333333333333333	14	0.0	1.0	2.4249416896662978e-14	0.5000000181973042	0.09776373870230522	0.6580959751528426	0.09551048675194193	0.55208121584064	0.6104153733618084	0.5714985946035904	0	1.0	0.0
7508	1.3835249342403204e-05	1.9760032077276345e-07	-1.9753732628876057e-07	0.9999811025123653	None	0.25	1	0.4	4	0.75	9	0.25925925925925924	0.75	13	9	0	0	0	0.6666666666666666	6	9	0.9333333333333333	14	0.0	1.0	-0.01948499326845757	0.5058264365099836	0.04479363182781972	0.5010691108245099	0.001605881348822983	0.5479986898235031	0.56715434556594	0.5183393582442544	0	1.0	0.0
6336	0.00024499517213287384	1.1244974234597522e-05	9.689883721965167e-06	0.9999961566059464	None	0.25	1	0.4	4	0.75	9	0.25925925925925924	0.75	13	9	0	0	0	0.6666666666666666	9	6	0.9333333333333333	14	0.0	1.0	7.902762784127648e-27	0.5	4.599952692838694e-11	0.5000000000860869	0.36147971676668267	0.7749462554669679	0.8460605683123588	0.6016036511175026	0	1.0	0.0
5248	0.007130718930882796	0.003315107945286522	0.003125478213583627	0.9830869560767144	None	0.25	1	0.4	4	0.7692307692307693	10	0.23809523809523808	0.7692307692307693	14	10	0	0	0	0.7777777777777778	7	9	1.0	15	0.0	1.0	0.35295820041753057	0.6625566084053568	8.70921928866343e-09	0.5000001537653788	0.09999999434092598	0.5000057830742485	0.8153854338241482	0.5559918357914069	0	1.0	0.0
2558	None	None	None	None	None	0.3333333333333333	2	0.5333333333333333	8	0.45	9	0.5238095238095238	0.15	5	3	16	11	0	0.8571428571428571	6	7	1.4666666666666666	22	0.3235294117647059	0.5555555555555556	0.20236097488785948	0.6317281490723193	0.06660110253164118	0.5362171669473094	0.054755091016106795	0.5603308928901487	0.6405106429822023	0.5766627727735437	0.6	1.0	0.0
2736	0.00015235172559158406	3.9500775787752227e-07	-3.85180963541637e-07	0.9999999871919362	None	0.5	1	0.6666666666666666	4	0.5714285714285714	4	0.42857142857142855	0.5714285714285714	8	4	0	0	0	0.42857142857142855	7	3	0.6	9	0.0	1.0	0.11595781098343023	0.5631923478218538	0.11926388922170073	1.0	0.09080041471695681	0.5362303511236893	0.5616992013543113	0.9999976102259724	0	0	0.0
6921	0.017914162256848335	0.0008380283590691684	-0.0006334098072198593	0.9833122320562978	None	0.25	1	0.4	4	0.75	9	0.25925925925925924	0.75	13	9	0	0	0	0.6666666666666666	6	9	0.9333333333333333	14	0.0	1.0	0.2025344532442041	0.5469417980558409	0.057443799126021836	0.6338659865577475	0.281099051562596	0.6771958112014281	0.7166115990165673	0.6207402740645597	0	0.3076923076923077	0.0
5361	0.0019493280328401622	0.00010736095027066678	3.483040693829311e-05	0.997120944292308	None	0.25	1	0.4	4	0.75	9	0.25925925925925924	0.75	13	9	0	0	0	0.6666666666666666	6	9	0.9333333333333333	14	0.0	1.0	0.08696053021294503	0.5831818724631833	0.24896232222909082	0.5363052598647601	0.07950502866945906	0.5547661869629625	0.7004712737604862	0.5581747848756429	0	1.0	0.0
2674	1.1501143202988035e-08	1.0863158616000289e-08	5.636931828244885e-12	0.9999987156694047	None	0.25	1	0.4	4	0.75	9	0.25925925925925924	0.75	13	9	0	0	0	0.6666666666666666	6	9	0.9333333333333333	14	0.0	1.0	0.005936980905968553	0.6507342150327322	0.2300867797905129	0.6086283286983091	3.8154634527643136e-08	0.500005626698144	0.7555270603113468	0.5877359086690009	0	1.0	0.0
1600	None	None	None	None	None	0	0	0.5	3	0.6666666666666666	4	0.5714285714285714	0.6666666666666666	7	4	0	1	0	0.2857142857142857	2	7	0.5333333333333333	8	1.0	0.6666666666666666	0.27634546476835575	0.6292291785030352	-0.022941007387948752	0.5786505249221178	0.007313960798825149	0.6171164534082331	0.794931056570339	0.6085349544897357	0.8571428571428571	1.0	0.0
1896	None	None	None	None	None	0	0	0.2857142857142857	2	0.875	7	0.5555555555555556	0	0	0	9	18	0	0.2222222222222222	9	2	0.6666666666666666	10	0.8181818181818182	0.8888888888888888	0	0	0	0	0	0	0	0	0	0	0
874	None	None	None	None	None	0.25	1	0.6	6	0.3333333333333333	4	0.5833333333333334	0	4	0	9	8	0	0.6666666666666666	6	4	0.9333333333333333	14	0.4444444444444444	0.75	0	0	0	0	0	0	0	0	0	0	0
7117	0.008103688402403351	0.0036624169862690347	-0.003658953299693511	0.9733773135618118	None	0.25	1	0.4	4	0.7692307692307693	10	0.23809523809523808	0.7692307692307693	14	10	0	0	0	0.7777777777777778	7	9	1.0	15	0.0	1.0	0.41995137221008605	0.6692022034396636	3.227013653154083e-08	0.5000000827081619	0.03719102840596143	0.6374183163270019	0.8878517187664025	0.6041814214727406	0	1.0	0.0
1196	None	None	None	None	None	0	0	1.0	2	0.0	0	0.75	0	0	0	2	7	0	1.0	2	2	0.2	3	0.875	0	0	0	0	0	0	0	0	0	0	0	0
292	None	None	None	None	None	0	0	0.07407407407407407	4	0.9230769230769231	72	0.9876543209876543	0.038461538461538464	4	3	75	0	0	1.0	9	9	5.333333333333333	80	0.0	1.0	0.8721536036057443	0.5088234592553746	0.024786152966140854	0.6510458883539245	0.04815686721189354	0.6186796381157699	0.9811659880885197	0.5941050183700466	0	1.0	0.0
3420	0.0025583555013090893	0.000302103981325646	3.754782934150761e-05	0.9959002882413788	None	0.25	1	0.36363636363636365	4	0.7857142857142857	11	0.2222222222222222	0.7857142857142857	15	11	0	0	0	0.8888888888888888	8	9	1.0666666666666667	16	0.0	1.0	2.0165055255110213e-09	0.5000001567613047	0.0031307213806283296	0.500132081987579	0.09489152893673394	0.5122070892572617	0.6082721354458499	0.5041138252457316	0	1.0	0.0
1122	None	None	None	None	None	0	0	0.3333333333333333	2	0.8571428571428571	6	1.0	0.8571428571428571	8	6	0	0	0	0.1111111111111111	1	9	0.6	9	0.0	1.0	0.057995013949214046	0.5208194933827237	0.09991591898291305	0.5204242263199469	0.050159285562394906	0.6512128174236861	0.5575410528683054	0.5654099078678357	0	0.125	0.0
565	None	None	None	None	None	0	0	0.5	3	0.6666666666666666	4	0.5714285714285714	0.6666666666666666	7	4	0	1	0	0.2857142857142857	7	2	0.5333333333333333	8	1.0	0.6666666666666666	0.1013638695928395	0.9999819789397881	0.09999999752397988	0.500000025839595	-0.4493829367887169	0.9999999999997242	0.953671186935516	0.9999982933209552	0.0	0	0.0
5036	0.0019603445915441285	0.00016472620798147134	0.00016334343542826068	0.9954839287552194	None	0.25	1	0.4	4	0.7692307692307693	10	0.23809523809523808	0.7692307692307693	14	10	0	0	0	0.7777777777777778	7	9	1.0	15	0.0	1.0	0.007605096880907896	0.5779873817754058	-0.011564530328425991	0.6104823710795806	-0.08439623459962664	0.6143529653104596	0.6333811194047695	0.6010482509059619	0	0	0.0
5573	0.00016196558847633125	9.999358030843892e-07	9.895791148217226e-07	0.9999973002639595	None	0.25	1	0.4	4	0.7692307692307693	10	0.23809523809523808	0.7692307692307693	14	10	0	0	0	0.7777777777777778	7	9	1.0	15	0.0	1.0	-0.09999999943311536	0.5000001051989826	-0.03136376915307444	0.5143777841850636	0.03978117564998927	0.7407687994126351	0.6389243882319824	0.5912572501371406	0	0.7142857142857143	0.0
6077	0.01340310972139891	0.006493692102050713	0.006329270645072166	0.9748756860841141	None	0.25	1	0.4	4	0.75	9	0.25925925925925924	0.75	13	9	0	0	0	0.6666666666666666	6	9	0.9333333333333333	14	0.0	1.0	0.2807932385996045	0.5728263492484033	0.0014857996595221258	0.501903216077739	0.40612084573006174	0.6422465392175293	0.8433791879142983	0.5733121673663347	0	0.3076923076923077	0.0
525	None	None	None	None	None	0.09090909090909091	1	0.375	9	0.5588235294117647	19	0.6666666666666666	0.20588235294117646	14	7	21	8	0	0.6666666666666666	6	9	2.4	36	0.20512820512820512	0.7333333333333333	-0.40440347961076784	0.9681716734161988	0.02665803104317448	0.6241772566001326	-0.03945549270883023	0.6513676498387847	0.8652260728771908	0.8199204482716114	0.6428571428571429	0.21428571428571427	0.0
5167	0.007077600477515054	0.00022704432775830523	-0.00010851272749620803	0.9918292689039532	None	0.25	1	0.4	4	0.75	9	0.25925925925925924	0.75	13	9	0	0	0	0.6666666666666666	6	9	0.9333333333333333	14	0.0	1.0	0.22139676964607688	0.6030441418771635	-0.09927593409639617	0.5011143102444273	0.06497859047896129	0.6191120420332994	0.7921886818718167	0.575127147222842	0	1.0	0.0
5782	0.01145399565238637	0.005643483418893987	0.005620959291887167	0.9790270472600385	None	0.25	1	0.4	4	0.7692307692307693	10	0.23809523809523808	0.7692307692307693	14	10	0	0	0	0.7777777777777778	7	9	1.0	15	0.0	1.0	0.2408159827403908	0.6094584612388099	-0.022374245242519915	0.5022151275711311	0.1981949073420516	0.6774958713248181	0.762387572143329	0.5983820538768593	0	0.35714285714285715	0.0
2792	0.0090069894022986	0.005628912013194836	0.003875576891567871	0.9987620908532835	None	0.5	1	0.6666666666666666	4	0.5714285714285714	4	0.42857142857142855	0.5714285714285714	8	4	0	0	0	0.42857142857142855	3	7	0.6	9	0.0	1.0	0.09997618545391895	0.5000416430852158	0.09089221824626255	0.5249704587630578	-0.14505075134945905	0.5491169143046323	0.7556619465789262	0.5247493302487881	0	0.5	0.0
441	None	None	None	None	None	0	0	1.0	1	0	0	1.0	0	1	0	0	0	0	0.5	1	2	0.13333333333333333	2	0.0	0	0	0	0	0	0	0	0	0	0	0	0
5319	None	None	None	None	None	0	0	0.2777777777777778	5	0.72	18	0.42857142857142855	0.72	23	18	3	0	0	0.7777777777777778	7	9	1.8	27	0.0	1.0	0.4423083918437369	0.7259316166580123	7.902762784127648e-27	0.5	0.056069818288085035	0.6442122491846564	0.8706559673205884	0.6277533566779688	0	1.0	0.0
1299	None	None	None	None	None	0	0	0.5	2	0.6666666666666666	2	1.0	0.6666666666666666	4	2	0	0	0	0.2	1	5	0.3333333333333333	5	0.0	0.5	0.01695874051767359	0.5303755069828352	0.09998012261113177	0.500037825241897	0.0007466734987437624	0.506841669680119	0.6071069915743177	0.5124283996234689	0	1.0	0.0
3876	0.004010136974217198	0.001141888147554824	0.0008383796778080235	0.9938920828857852	None	0.3333333333333333	1	0.4444444444444444	4	0.7272727272727273	8	0.28888888888888886	0.7272727272727273	12	8	0	0	0	0.5555555555555556	5	9	0.8666666666666667	13	0.0	1.0	0.17948520265413617	0.6041687386154646	0.01834373538223306	0.521845080711899	0.07122650154927777	0.6621713507976597	0.6709982753277187	0.5973484385127504	0	1.0	0.0
2698	6.407867436262793e-06	3.631231644023014e-08	3.0220001731860844e-08	0.9999976821307612	None	0.3333333333333333	1	0.5555555555555556	5	0.36363636363636365	4	0.52	0	2	0	10	1	0	1.0	5	5	0.8666666666666667	13	0.045454545454545456	1.0	0	0	0	0	0	0	0	0	0	0	0
1071	None	None	None	None	None	0	0	0.3181818181818182	7	0.6774193548387096	21	0.6875	0.6451612903225806	25	20	7	9	0	0.75	8	6	2.2	33	0.6923076923076923	0.5185185185185185	0.09437905232897466	0.5177000572774801	0.0939536296193588	0.6079049150433814	0.0005842180775567187	0.5087674103596462	0.6088431864331264	0.5452440000016406	0.76	1.0	0.0
6178	0.008092485231379521	0.0040147730567932525	-0.003991914446079234	0.9845423356834715	None	0.25	1	0.4	4	0.7692307692307693	10	0.23809523809523808	0.7692307692307693	14	10	0	0	0	0.7777777777777778	7	9	1.0	15	0.0	1.0	0.2077155733761992	0.5897381933575523	1.7926037391130056e-08	0.5000000432982628	0.09999987385902001	0.5000036442868908	0.7001916834747796	0.5302046724806061	0	0.07142857142857142	0.0
366	None	None	None	None	None	0	0	0.5	3	0.5	3	0.6666666666666666	0	0	0	7	4	0	0.75	3	4	0.5333333333333333	8	0.2222222222222222	0.8	0	0	0	0	0	0	0	0	0	0	0
2443	None	None	None	None	None	0	0	0.21428571428571427	3	0.7894736842105263	15	0.4666666666666667	0	0	0	20	18	0	0.5555555555555556	9	5	1.4	21	0.4090909090909091	0.2222222222222222	0	0	0	0	0	0	0	0	0	0	0
1271	None	None	None	None	None	0	0	0.18181818181818182	2	0.8571428571428571	12	0.5925925925925926	0	0	0	15	18	0	0.3333333333333333	9	3	1.0666666666666667	16	0.5294117647058824	0.7142857142857143	0	0	0	0	0	0	0	0	0	0	0
6583	0.002473848222345104	0.0006001337250498827	2.332371568719671e-05	0.9959197102738762	None	0.25	1	0.4	4	0.7692307692307693	10	0.23809523809523808	0.7692307692307693	14	10	0	0	0	0.7777777777777778	7	9	1.0	15	0.0	1.0	7.902762784127648e-27	0.5000000002090915	0.030235683131250607	0.5	0.03501642654572671	0.6688791376863887	0.5935594538911373	0.5583265777341347	0	1.0	0.0
7267	0.004205424973496418	0.0016199572667851515	-0.0013220655372530614	0.9951346580338256	None	0.25	1	0.4	4	0.7692307692307693	10	0.23809523809523808	0.7692307692307693	14	10	0	0	0	0.7777777777777778	7	9	1.0	15	0.0	1.0	-0.09999996166772061	0.5000004129556158	0.04613489909201411	0.5682319141913033	0.06218001757219582	0.621328852701161	0.6714295930017019	0.5638031854781437	0	0.9285714285714286	0.0
681	None	None	None	None	None	0	0	0.07407407407407407	4	0.9230769230769231	72	0.9876543209876543	0	3	0	76	0	0	1.0	9	9	5.333333333333333	80	0.0	0.9859154929577465	0	0	0	0	0	0	0	0	0	0	0
3867	0.001951711795132558	0.0009957424758701464	0.0009825514398633787	0.9979094018224985	None	0.25	1	0.4	4	0.7692307692307693	10	0.23809523809523808	0.7692307692307693	14	10	0	0	0	0.7777777777777778	7	9	1.0	15	0.0	1.0	0.047646530596923406	0.5694894816502569	-0.08496546584560319	0.5446452126248225	0.09970999150056034	0.6325075314570172	0.6812399429221019	0.5827173720736804	0	1.0	0.0
6144	0.0012210062267380955	0.00012490777718469494	-0.0001245157214001096	0.9954479847532482	None	0.25	1	0.4	4	0.7692307692307693	10	0.23809523809523808	0.7692307692307693	14	10	0	0	0	0.7777777777777778	7	9	1.0	15	0.0	1.0	-0.09999999628785852	0.5000036120305352	-0.09999999995167237	0.5000000005552314	0.03659982421923271	0.5906236001151812	0.6556430484035817	0.5305085824568576	0	1.0	0.0
6783	0.007887968944304817	0.00349154090149319	0.003490741038908148	0.9817248147546498	None	0.25	1	0.4	4	0.7692307692307693	10	0.23809523809523808	0.7692307692307693	14	10	0	0	0	0.7777777777777778	7	9	1.0	15	0.0	1.0	0.44590942806408995	0.7123506186106944	-0.12552819113310987	0.5000000000000001	0.08504856878037795	0.6754743178403109	0.9132277029324186	0.6333524729266564	0	0.07142857142857142	0.0
6928	0.013980318872055501	0.006749701530474039	0.006745146612622266	0.9803777219945542	None	0.3333333333333333	1	0.4444444444444444	4	0.7272727272727273	8	0.28888888888888886	0.7272727272727273	12	8	0	0	0	0.5555555555555556	5	9	0.8666666666666667	13	0.0	1.0	0.48760243086622196	0.6205232925355764	-0.16259345871676126	0.8775623854948693	-0.0966570420437951	0.5353260598664712	0.950685562269772	0.7042499786400355	0	1.0	0.0
7012	0.011050606452073168	0.00487459459835591	0.004295988242152873	0.9689091223990393	None	0.25	1	0.4	4	0.7692307692307693	10	0.23809523809523808	0.7692307692307693	14	10	0	0	0	0.7777777777777778	7	9	1.0	15	0.0	1.0	0.47404464235988836	0.681163409349003	0.08696253067690159	0.5358761586981117	0.09490572160763736	0.5418785427697329	0.860747661633484	0.5882964843225429	0	1.0	0.0
1219	None	None	None	None	None	0.3333333333333333	1	0.4444444444444444	4	0.7272727272727273	8	0.28888888888888886	0.7272727272727273	12	8	0	0	0	0.5555555555555556	9	5	0.8666666666666667	13	0.0	1.0	-0.041369076790700315	0.528416564300717	-0.07590228270893223	0.6823187664912024	0.001660250275279209	0.5756055010728142	0.6076104512253018	0.5973251391054127	0	0.9166666666666666	0.0
6596	0.00010412753799736413	2.2257622752137347e-07	-2.2073941686848747e-07	0.9999986025762536	None	0.25	1	0.4	4	0.75	9	0.25	0.75	13	9	0	0	0	0.875	8	7	0.9333333333333333	14	0.0	1.0	0.24267525197677817	0.6176463679389677	-0.029256228735417267	0.5079014590011961	0.017613125565494776	0.6578456440917329	0.752799211956439	0.5958723464352824	0	1.0	0.0
5733	0.004585120567594022	0.0008688353835184932	-0.0008399586782322914	0.9935118636338818	None	0.25	1	0.4	4	0.7692307692307693	10	0.23809523809523808	0.7692307692307693	14	10	0	0	0	0.7777777777777778	7	9	1.0	15	0.0	1.0	0.16704485206267514	0.6022659232468855	-0.06945064363451334	0.5	0.09999323070420674	0.500312795698756	0.7301091392795832	0.5346250437496401	0	0.9285714285714286	0.0
2288	None	None	None	None	None	0.6666666666666666	2	0.75	6	0.3333333333333333	3	0.55	0.3333333333333333	7	3	3	3	0	0.8	5	4	0.7333333333333333	11	0.5	0.8571428571428571	0.09354524667689904	0.5032866644578358	0.08741142001433064	0.9947950853811884	5.444213997174198e-08	0.5000005590065899	0.605217015157149	0.8526276871342895	1.0	1.0	0.0
4149	0.002061381252670765	0.0010071239363926242	0.0005802348191013968	0.9981281461032581	None	0.25	1	0.4	4	0.7692307692307693	10	0.23809523809523808	0.7692307692307693	14	10	0	0	0	0.7777777777777778	9	7	1.0	15	0.0	1.0	-0.0999043421503187	0.5006109685587091	7.902762784127648e-27	0.5000000000000021	-0.05829382029677033	0.5231407958373651	0.6010485331471048	0.5079221064424594	0	1.0	0.0
756	None	None	None	None	None	0	0	0.5	1	1.0	1	1.0	1.0	2	1	0	1	0	0.3333333333333333	1	3	0.2	3	0.3333333333333333	0	9.269442704583156	1.0	0.016416775386651355	0.5036434575970293	0.15639504052860176	0.5239532894443466	1.0	0.9999999999999871	1.0	0.5	0.0
1611	None	None	None	None	None	0.14285714285714285	1	0.4375	7	0.5714285714285714	12	0.2839506172839506	0.47619047619047616	17	10	5	0	0	1.0	9	9	1.5333333333333334	23	0.0	0.23529411764705882	0.21761962606672638	1.0	-0.09995865766712103	0.5265529644147294	0.02327097436737826	0.6790929299140045	0.9669572898770195	1.0	0	0.9411764705882353	0.0
6937	0.010637192899591181	0.001422196818164143	0.0013636522252620958	0.9789217495374711	None	0.25	1	0.4	4	0.75	9	0.25925925925925924	0.75	13	9	0	0	0	0.6666666666666666	6	9	0.9333333333333333	14	0.0	1.0	0.29406148922312186	0.6303902852836766	0.04421148493195944	0.5996095408273419	0.07490599540715204	0.9908480722817524	0.7689297365603746	0.8669329937177785	0	0.9230769230769231	0.0
7392	0.014886235590248193	0.007003628340826807	0.007003624976783839	0.9766790468578461	None	0.25	1	0.4	4	0.7692307692307693	10	0.23809523809523808	0.7692307692307693	14	10	0	0	0	0.7777777777777778	7	9	1.0	15	0.0	1.0	0.34140729577191337	0.6106269156018155	1.1217785463403275e-14	0.500000000000002	0.09999996332623862	0.5000003984324487	0.8073820761358691	0.5374256841080443	0	1.0	0.0
1818	None	None	None	None	None	0.5	1	0.6666666666666666	4	0.5714285714285714	4	0.375	0.5714285714285714	8	4	0	0	0	0.6666666666666666	6	4	0.6	9	0.0	0.6666666666666666	0.04962403042389404	0.529745989101816	-0.050158831868922824	0.6754665969993232	0.008066558474525155	0.6643279587728811	0.6424757972695474	0.6251800078738179	0	0	0.0
5227	0.001725544550742784	0.0004172829543531732	0.000295539651551267	0.9940309250510649	None	0.25	1	0.4	4	0.75	9	0.25925925925925924	0.75	13	9	0	0	0	0.6666666666666666	6	9	0.9333333333333333	14	0.0	1.0	0.4144488469555873	0.6921167478460709	1.8437488102354519e-07	0.5000002409143042	0.031211960757064144	0.5182931376495029	0.8681240408442953	0.5730762598523237	0	0	0.0
5004	0.00035389994357160574	3.289938048773657e-05	-3.179033333132595e-05	0.9997642149059531	None	0.25	1	0.4	4	0.7692307692307693	10	0.23809523809523808	0.7692307692307693	14	10	0	0	0	0.7777777777777778	9	7	1.0	15	0.0	1.0	0.09948687043885682	0.5017703465574836	0.28106932283412	0.5204431984057764	0.1661093203315573	0.5556538386092934	0.6788052088061136	0.526013276902002	0	1.0	0.0
5536	0.0022594878602063906	0.00012706797320176776	9.795911772381122e-05	0.9974086746495595	None	0.25	1	0.4	4	0.75	9	0.25925925925925924	0.75	13	9	0	0	0	0.6666666666666666	6	9	0.9333333333333333	14	0.0	1.0	1.7966070186796973e-11	0.5000000001363847	-0.02248931083230995	0.6224653217737143	0.0372363561867217	0.6708225436832942	0.5965495561579274	0.5996429724005002	0	0	0.0
370	None	None	None	None	None	0	0	0.8333333333333334	5	0.14285714285714285	1	0.45	0.14285714285714285	5	1	3	4	0	0.8	5	4	0.6	9	0.6666666666666666	0.4	0.011938576923892347	0.5248240455154616	0.14879382207151454	0.6384323074401496	0.08544723947192051	0.5287485089066563	0.6403162660293443	0.5648874455769676	1.0	1.0	0.0
6587	0.02327601402974288	0.0020927652786918477	0.00209087071004491	0.9907206317551788	None	0.25	1	0.4	4	0.75	9	0.25925925925925924	0.75	13	9	0	0	0	0.6666666666666666	9	6	0.9333333333333333	14	0.0	1.0	-0.0762085547403196	1.0	-0.04650865123939751	0.512639350102875	0.391890470060727	0.8000191050864864	0.9173668411195058	0.9999998239425117	0	0.8461538461538461	0.0
7258	0.0007839144567709961	0.0002803835502492139	0.0002539330858038809	0.9995217990287594	None	0.25	1	0.4	4	0.75	9	0.25925925925925924	0.75	13	9	0	0	0	0.6666666666666666	6	9	0.9333333333333333	14	0.0	1.0	-0.026628297000899907	0.5081134346120066	-0.09999999926372194	0.5000000053855242	-0.0951130151023051	0.5286741531305152	0.5833428829345849	0.5122708030218203	0	1.0	0.0
4055	0.005209762773822049	0.0003425522000330336	-4.436925153301161e-05	0.9936106089564175	None	0.25	1	0.4	4	0.7692307692307693	10	0.23809523809523808	0.7692307692307693	14	10	0	0	0	0.7777777777777778	9	7	1.0	15	0.0	1.0	0.10658376685782198	0.6215842512427582	7.369576243031734e-08	0.5000091602748383	0.08872683979450452	0.5516894167118783	0.6252211576157256	0.5583835982409775	0	0.5714285714285714	0.0
4370	0.0037949086323549345	0.0003290141018841289	-0.00032641265798997765	0.995690816806116	None	0.25	1	0.4	4	0.7692307692307693	10	0.23809523809523808	0.7692307692307693	14	10	0	0	0	0.7777777777777778	7	9	1.0	15	0.0	1.0	-0.03933142767249714	0.6616858898009798	0.2404031577934767	0.5160052057057517	-0.105026718592017	0.9990650302017754	0.8285697343775885	0.9288819134513571	0	0.5	0.0
3095	0.0001749284041844284	3.2543051979478744e-06	-3.1918762895933586e-06	0.9990308159143784	None	0.5	1	0.6666666666666666	4	0.5	3	0.4	0.5	7	3	0	0	0	0.8	4	5	0.5333333333333333	8	0.0	1.0	0.04872571798816003	0.5492905096556937	0.08611938109062119	0.5417853306965806	-0.49962940740424805	0.8927869828797953	0.9314445581108223	0.6959930184765198	0	0	0.0
2849	0.0003261542351907355	1.444126419600908e-06	-1.4395269311997437e-07	0.9999974948672244	None	0.25	1	0.4	4	0.7692307692307693	10	0.23809523809523808	0.7692307692307693	14	10	0	0	0	0.7777777777777778	9	7	1.0	15	0.0	1.0	0.0023671517683321293	0.5532157952501331	0.14141672803606192	0.5515384482104715	0.09999658028763929	0.5000164191131838	0.6244589795875349	0.5349949158782689	0	0.14285714285714285	0.0
1771	None	None	None	None	None	0.1	1	0.36363636363636365	8	0.6129032258064516	19	0.7857142857142857	0.22580645161290322	14	7	18	0	0	0.8571428571428571	7	6	2.2	33	0.0	0.5	0.05294552541835469	0.5669760774628331	2.1494373865316974e-07	0.5000792192828188	1.4474049181842728e-09	0.5000003167676759	0.5620747183027007	0.5224717080879119	0	1.0	0.0
1413	None	None	None	None	None	0.14285714285714285	1	0.4375	7	0.5714285714285714	12	0.4791666666666667	0.5238095238095238	18	11	4	0	0	0.75	6	8	1.5333333333333334	23	0.0	0.38095238095238093	0	0.5	-0.02088333254422342	0.6591215186955565	0.06373033788567281	0.5807143764869347	0.5982416584855955	0.5813609777373561	0	0.8888888888888888	0.0
6952	0.006187663540052751	0.002385141671579617	0.0021643119361977278	0.989906855220946	None	0.25	1	0.4	4	0.7692307692307693	10	0.23809523809523808	0.7692307692307693	14	10	0	0	0	0.7777777777777778	7	9	1.0	15	0.0	1.0	0.15063650253624533	0.6541219616479694	-0.07046208101122173	0.5042468338531192	0.09981668683164566	0.5007795925172553	0.7202457580481357	0.554558054051588	0	1.0	0.0
7124	0.004874384973793136	0.0002450306659874846	0.00024127117004201618	0.9952988297379659	None	0.25	1	0.4	4	0.7692307692307693	10	0.23809523809523808	0.7692307692307693	14	10	0	0	0	0.7777777777777778	7	9	1.0	15	0.0	1.0	0.07833299661502745	0.5272218625754911	0.0063049526464975195	0.5432114914489352	0.2702482930218283	0.5981986079430136	0.7483822736692977	0.556444899637068	0	1.0	0.0
4205	0.00010469823414836523	6.097363505036262e-05	6.039709565623903e-05	0.9994716316453846	None	0.25	1	0.4	4	0.75	9	0.25925925925925924	0.75	13	9	0	0	0	0.6666666666666666	6	9	0.9333333333333333	14	0.0	1.0	-0.008898885296219477	0.5893660715507393	-0.048197373921836574	0.5243348341373733	0.03793895703469667	0.5650743583152511	0.5949690455456006	0.5597583295404869	0	1.0	0.0
3434	0.0012250672841647757	0.0004654031704123788	0.00046538083010964177	0.9964571591117767	None	0.25	1	0.36363636363636365	4	0.7857142857142857	11	0.2222222222222222	0.7857142857142857	15	11	0	0	0	0.8888888888888888	8	9	1.0666666666666667	16	0.0	1.0	0.000201888598995613	0.5035346705182533	0.09879381623569321	0.585355398549536	0.04833564587570931	0.5956147663884083	0.6068466527215888	0.5618616251686159	0	1.0	0.0
3318	0.014867295388318956	0.004880005235991705	-0.004521558307293724	0.9767627211275625	None	0.25	1	0.4	4	0.7692307692307693	10	0.234375	0.7692307692307693	14	10	0	0	0	1.0	8	8	1.0	15	0.0	0.8571428571428571	2.3337012401017113e-05	0.5001432601081289	0.09901177061665245	0.5583664410003296	0.20080260287631208	0.5751540534460438	0.6942214607352823	0.544715159380781	0	1.0	0.0
6651	0.02584498244138233	0.0007003217930506735	0.0004391818734248271	0.9741731885632237	None	0.25	1	0.4	4	0.75	9	0.25925925925925924	0.75	13	9	0	0	0	0.6666666666666666	6	9	0.9333333333333333	14	0.0	1.0	0.268602598743018	0.6017660897156708	-0.016611332847038574	0.6175028170148916	0.4416525865573423	0.7199135695321932	0.8682701934285889	0.6483835599227783	0	1.0	0.0
1226	None	None	None	None	None	0.25	1	0.4	4	0.75	9	0.25925925925925924	0.75	13	9	0	0	0	0.6666666666666666	9	6	0.9333333333333333	14	0.0	1.0	0.040640560521637975	0.594741587855101	-0.099877071495482	0.620184736840127	0.3519767845729123	0.7988390998716025	0.8611736955170188	0.6793957536044014	0	0.38461538461538464	0.0
5600	0.004319503511595156	0.0010779803719479248	0.0005751829545460872	0.9930731754847415	None	0.25	1	0.4	4	0.7692307692307693	10	0.23809523809523808	0.7692307692307693	14	10	0	0	0	0.7777777777777778	7	9	1.0	15	0.0	1.0	7.902762784127648e-27	0.5	-0.05645074843180624	0.6288779238315638	0.09970612916618979	0.5227516580564373	0.6559948577729507	0.5513578659426317	0	1.0	0.0
468	None	None	None	None	None	0.2857142857142857	2	0.5625	9	0.45454545454545453	10	0.6666666666666666	0.2727272727272727	13	6	10	1	0	1.0	6	6	1.6	24	0.058823529411764705	0.21052631578947367	0.13047292404960592	0.6245908869676033	-0.05739706387075372	0.604668240759838	0.037979573821448856	0.5630311315126137	0.6861001375152391	0.5976868093507165	0.15384615384615385	0.15384615384615385	0.0
1707	None	None	None	None	None	0.25	1	0.4	4	0.75	9	0.25925925925925924	0.75	13	9	0	0	0	0.6666666666666666	9	6	0.9333333333333333	14	0.0	1.0	0.1626637322867836	0.5653878084944157	0.0988638784392003	0.5057231274863596	-0.03522090009821706	0.6813659038280793	0.6798399764832573	0.5862948042036068	0	1.0	0.0
3667	0.0001544262000458807	7.733604497621581e-06	7.464222403407232e-06	0.9993661995163224	None	0.25	1	0.4	4	0.7692307692307693	10	0.23809523809523808	0.7692307692307693	14	10	0	0	0	0.7777777777777778	7	9	1.0	15	0.0	1.0	2.7581180731594594e-10	0.5000001017409033	-0.042167289233773456	0.5222906097091676	0.012525509769615523	0.5422159236890903	0.5668740561490216	0.5215274055702661	0	1.0	0.0
5629	0.006803511647655963	0.0033280572571569	-0.0032517862972022797	0.9757372089184265	None	0.25	1	0.36363636363636365	4	0.7857142857142857	11	0.2222222222222222	0.7857142857142857	15	11	0	0	0	0.8888888888888888	8	9	1.0666666666666667	16	0.0	1.0	0.4606808072251344	0.6664576662314365	7.902762784127648e-27	0.5	0.021307353250662756	0.6541168334978544	0.9040840195278809	0.6090047333023965	0	1.0	0.0
3385	0.00030606148071773216	2.549892298968817e-06	2.4523330740034315e-06	0.9999967340106307	None	0.25	1	0.4	4	0.75	9	0.25925925925925924	0.75	13	9	0	0	0	0.6666666666666666	9	6	0.9333333333333333	14	0.0	1.0	0.07129196583171364	0.6038903601326132	0.08495134878389131	0.6132395503520827	0.04442455271759216	0.6437520311398554	0.5811782424551954	0.620447039624341	0	0.15384615384615385	0.0
2892	0.002305258931922521	0.0007857407628712713	0.00034973431462034853	0.9941810966043885	None	0	0	0.3	6	0.6296296296296297	17	0.6041666666666666	0.14814814814814814	6	4	22	12	0	0.75	8	6	1.9333333333333333	29	0.2608695652173913	0.43478260869565216	0.09995866490284384	0.5001581412353556	0.02304656075877673	0.5191861050723092	0.09337184548711346	0.5230556221922016	0.5840596593808597	0.514138115193748	1.0	1.0	0.0
1284	None	None	None	None	None	0	0	0.75	3	0.3333333333333333	1	0.5555555555555556	0.3333333333333333	4	1	0	0	0	1.0	3	3	0.3333333333333333	5	0.0	1.0	0.0012393031557423714	0.5039623523282818	-0.2662957750461391	0.5813144993438144	-0.09999884759382194	0.5000020430148374	0.751588861441093	0.5286377718907755	0	0	0.0
2246	None	None	None	None	None	1.0	1	1.0	4	0.25	1	0.5	0	0	0	5	0	0	0.75	3	4	0.4	6	0.0	1.0	0	0	0	0	0	0	0	0	0	0	0
2606	0.00011743936196090473	1.3486989975603106e-07	8.607816266990036e-08	0.9999961269019345	None	0.5	1	0.6666666666666666	4	0.5	3	0.4444444444444444	0.5	7	3	0	0	0	0.5	3	6	0.5333333333333333	8	0.0	1.0	0.09127467598046538	0.55263917020865	-0.00102699957799373	0.6343172873573278	-0.04753064736350189	0.5748714500423071	0.6582966687054023	0.5877389113774512	0	1.0	0.0
2940	0.0001887328162951939	1.4359530348971438e-06	6.651496311377145e-07	0.9999929182875567	None	0.25	1	0.4	4	0.75	9	0.25925925925925924	0.75	13	9	0	0	0	0.6666666666666666	9	6	0.9333333333333333	14	0.0	1.0	0.09994342689862976	0.5034506504271092	0.0038097542298865367	0.5824047896403372	-0.06205809795300241	0.6300760924661443	0.6609639760308299	0.5727303613958827	0	1.0	0.0
1875	None	None	None	None	None	0.25	1	0.4	4	0.75	9	0.25925925925925924	0.75	13	9	0	0	0	0.6666666666666666	6	9	0.9333333333333333	14	0.0	1.0	-0.09999923921604924	0.5000220614932048	0.014974869421147513	0.5362674000831884	0.2519265573101953	0.5800673840148437	0.8136978948117871	0.5389594564746745	0	1.0	0.0
2780	0.0016281021549203454	0.0001381819139653206	1.8518664438068382e-05	0.9985464187003477	None	0.25	1	0.4	4	0.7692307692307693	10	0.23809523809523808	0.7692307692307693	14	10	0	0	0	0.7777777777777778	7	9	1.0	15	0.0	1.0	-0.055294416473965415	0.5649015215744962	0.13164833178622412	0.5447143617673947	0.07123029857872645	0.528495082078339	0.7032062844866013	0.5460788434450335	0	1.0	0.0
2239	None	None	None	None	None	0	0	0.25	1	1.0	3	1.0	1.0	4	3	0	0	0	0.2	1	5	0.3333333333333333	5	0.0	0	-0.0928942941338482	0.5641984116376605	0.07456915653716753	0.5653536262396877	0.0001296610692366816	0.5014470660044903	0.6494552968919678	0.5437979479644505	0	1.0	0.0
7252	0.0010780268474760934	0.00014346733974933713	0.00013828005082156417	0.9973579536505108	None	0.25	1	0.4	4	0.75	9	0.25925925925925924	0.75	13	9	0	0	0	0.6666666666666666	6	9	0.9333333333333333	14	0.0	1.0	0.4723362481181441	0.6519550303703737	0.09999245091490205	0.5000104244659022	1.302514971886095e-06	0.5441430525706598	0.8789915190003493	0.5666606717745561	0	1.0	0.0
2185	None	None	None	None	None	0	0	0.6	3	0.2	1	0.5833333333333334	0	0	0	6	10	0	0.75	3	4	0.4666666666666667	7	0.625	0.5	0	0	0	0	0	0	0	0	0	0	0
4136	6.693066401430403e-08	5.152308305851488e-08	4.1791515028900806e-08	0.9999864336409566	None	0.25	1	0.4	4	0.7692307692307693	10	0.23809523809523808	0.7692307692307693	14	10	0	0	0	0.7777777777777778	7	9	1.0	15	0.0	1.0	5.589526736728375e-07	0.5007249483016547	0.00022950099550088913	0.5011106097820013	0.00029165480617250595	0.5213835770221484	0.5006144123067829	0.5077434437822925	0	1.0	0.0
1942	None	None	None	None	None	0.058823529411764705	1	0.08333333333333333	3	0.9423076923076923	49	0.8571428571428571	0.057692307692307696	5	3	48	1	0	0.7777777777777778	7	9	3.6	54	0.01020408163265306	0.9583333333333334	0.0005464515967956626	0.5005126097358393	1.0511363651752604e-18	0.5000000000000011	-0.09999680219223352	0.500079119633166	0.616021917320852	0.5001972431728564	1.0	1.0	0.0
6955	0.0031010091808212847	0.00020967601020786483	0.00013557280247522324	0.9960685202084087	None	0.25	1	0.4	4	0.75	9	0.25925925925925924	0.75	13	9	0	0	0	0.6666666666666666	6	9	0.9333333333333333	14	0.0	1.0	0.03517231147051615	0.646517661081562	0.029317576689244396	0.5220997193417506	0.09995895585797196	0.5045797459129647	0.586492765488917	0.5589366605208655	0	1.0	0.0
4902	2.99539146333078e-08	2.975120042175539e-08	-2.735291937662862e-09	0.9999960912895854	None	0.25	1	0.4	4	0.75	9	0.25925925925925924	0.75	13	9	0	0	0	0.6666666666666666	6	9	0.9333333333333333	14	0.0	1.0	0.15706304702549573	0.6028514712796373	0.039952258850255815	0.5191498203703815	2.6576360396465315e-06	0.5004629771840604	0.6607182114110416	0.5412269536007772	0	1.0	0.0
767	None	None	None	None	None	0	0	0.5	3	0.6666666666666666	4	0.5714285714285714	0.6666666666666666	7	4	0	0	0	0.2857142857142857	2	7	0.5333333333333333	8	0.0	0.6666666666666666	0.017900410640064653	0.5734168022633146	8.475415220701685e-08	0.5309612344590613	-0.09959497739308122	0.5086125676714456	0.6292621286874728	0.5377830615393602	0	0	0.0
788	None	None	None	None	None	0	0	0.3888888888888889	7	0.52	13	0.9	0.12	8	3	18	0	0	0.8333333333333334	6	5	1.8	27	0.0	0.18181818181818182	0.02798375387688424	0.5663027626955046	-0.05308533688368202	0.5246112900186398	0.15685499602919226	0.5784865809291824	0.7046260307963228	0.5565791895294039	0	0.5	0.0
1298	None	None	None	None	None	0.09090909090909091	1	0.375	9	0.6176470588235294	21	0.6666666666666666	0.35294117647058826	20	12	15	4	0	0.6666666666666666	9	6	2.4	36	0.15384615384615385	0.5333333333333333	0.2219681814905588	1.0	0.080450331839898	0.5874968980398476	0.07558125789589772	0.6086238790595728	0.868912921130102	1.0	1.0	1.0	0.0
220	None	None	None	None	None	0	0	0.375	6	0.5454545454545454	12	0.2962962962962963	0	0	0	23	15	0	1.0	9	9	1.6	24	0.3	0.09523809523809523	0	0	0	0	0	0	0	0	0	0	0
1155	None	None	None	None	None	0	0	0.3333333333333333	2	0.7142857142857143	5	0.36	0.7142857142857143	7	5	1	4	0	1.0	5	5	0.6	9	1.0	0	-0.08589549490199677	0.5498687065528979	0.09707676178672747	0.5478705209192707	0.3191964528882206	0.63215589643111	0.8466125667282683	0.5771852531625123	1.0	1.0	0.0
978	None	None	None	None	None	0	0	0.6666666666666666	2	0.0	0	0.6666666666666666	0	1	0	2	6	0	0.6666666666666666	2	3	0.26666666666666666	4	0.8571428571428571	1.0	0	0	0	0	0	0	0	0	0	0	0
2206	None	None	None	None	None	0	0	0.25	1	1.0	3	1.0	1.0	4	3	0	0	0	0.2	1	5	0.3333333333333333	5	0.0	0	-0.09561395269610373	0.5467488072594506	0.09999435893359036	0.5000009796320927	4.44473928475462e-06	0.5000256478334324	0.6896907758117236	0.5156323624498677	0	1.0	0.0
458	None	None	None	None	None	0	0	0.5	8	0.4090909090909091	9	0.5714285714285714	0.18181818181818182	11	4	12	7	0	0.8571428571428571	7	6	1.6	24	0.3333333333333333	0.5	8.958780660008945e-10	0.5000000402986947	0.21051970056428174	0.5901395799326952	0.047031286557442084	0.612705570358474	0.7169121620888474	0.5681762040132838	0.8181818181818182	1.0	0.0
4130	0.006997961538415685	0.0001553201275174995	7.323963736975164e-05	0.9923215395771928	None	0.25	1	0.4	4	0.7692307692307693	10	0.23809523809523808	0.7692307692307693	14	10	0	0	0	0.7777777777777778	7	9	1.0	15	0.0	1.0	0.10332707192031762	0.591926502365642	-0.02964958587856294	0.509159917023602	0.11058935513730454	1.0	0.7412278664045627	1.0	0	0.9285714285714286	0.0
4552	0.018016838886715167	0.0011484704826127934	0.001076193958037023	0.9396740510280621	None	0.25	1	0.4	4	0.75	9	0.25	0.75	13	9	0	0	0	0.875	7	8	0.9333333333333333	14	0.0	0.8571428571428571	0.21448373934598436	0.9998010707825987	-0.09305812093525834	0.5371446878709777	0.47638819776686037	0.6761062876716075	0.9333864849156012	0.9583422204715745	0	0	0.0
2161	None	None	None	None	None	0.1	1	0.36363636363636365	8	0.5666666666666667	17	0.7619047619047619	0.3333333333333333	17	10	14	0	0	0.8571428571428571	7	6	2.1333333333333333	32	0.0	0.4827586206896552	0.00037293797293548147	0.5010309747048234	0.04111004974731871	0.5829189504917599	-0.03569122483897773	0.6353857791503733	0.6106111160595036	0.5739766737688985	0	1.0	0.0
1833	None	None	None	None	None	0	0	0.5	2	0.75	3	0.6	0.75	5	3	0	0	0	0.4	2	5	0.4	6	0.0	0	-0.04232615411444512	0.5217570814172192	0.09977792713220623	0.501804124494301	0.09999999991782516	0.5000000001588325	0.6615947590092702	0.5078576736082504	0	1.0	0.0
6680	0.00038992812209578655	6.420090638294616e-05	-2.1758569770498608e-05	0.9992489957423897	None	0.25	1	0.4	4	0.7692307692307693	10	0.23809523809523808	0.7692307692307693	14	10	0	0	0	0.7777777777777778	7	9	1.0	15	0.0	1.0	-0.01960313097667089	0.5073799073194333	-0.009671874173560635	0.5251665685346623	-0.060882386995853556	0.5237583884892038	0.5602673301899247	0.5187727016385921	0	0.9285714285714286	0.0
7413	0.004816254987662969	0.0022923104111804695	0.002244297980919574	0.9892398333684415	None	0.25	1	0.4	4	0.7692307692307693	10	0.23809523809523808	0.7692307692307693	14	10	0	0	0	0.7777777777777778	7	9	1.0	15	0.0	1.0	0.24484516438068465	0.549349733917805	7.277427877924484e-05	0.5211650026757614	0.07424414982536605	0.5437577441917238	0.7346284539256289	0.5381121148926824	0	0	0.0
1620	None	None	None	None	None	0	0	0.5	2	0.75	3	0.6	0.75	5	3	0	0	0	0.4	5	2	0.4	6	0.0	0	0.080163854878758	0.5380180240481647	0.09945680557865223	0.5008291836382573	0.09384119504249057	0.5076058520899851	0.5210973329545885	0.515504084473174	0	1.0	0.0
6858	0.0027781206941614347	0.00118433478517412	-0.0003484539562511406	0.9988409510724438	None	0.25	1	0.36363636363636365	4	0.7857142857142857	11	0.2222222222222222	0.7857142857142857	15	11	0	0	0	0.8888888888888888	8	9	1.0666666666666667	16	0.0	1.0	-0.09999997501663972	0.5000035706033287	-0.021347287765871942	0.5051096330168842	0.08356386441250932	0.5690998573524284	0.6796029407064779	0.5248655592668074	0	0.9333333333333333	0.0
6559	0.006773674061886965	0.0015715022826636301	0.0015701467346693585	0.986562983767945	None	0.25	1	0.4	4	0.75	9	0.25925925925925924	0.75	13	9	0	0	0	0.6666666666666666	6	9	0.9333333333333333	14	0.0	1.0	0.3034398591295551	0.6139693437587384	2.7858557861826866e-12	0.5	0.09887948792202746	0.5182938198430697	0.7796602396140621	0.5446504192781881	0	1.0	0.0
356	None	None	None	None	None	0.25	1	0.5	5	0.46153846153846156	6	0.625	0.07692307692307693	2	1	12	0	0	0.6666666666666666	6	4	1.0	15	0.0	0.8888888888888888	0.06218222490876799	0.5010307019322199	0.09998402958853118	0.5000262252444604	1.404829349605566e-07	0.5000003440764511	0.6016181662996508	0.5003524241793402	0	1.0	0.0
4428	0.004378001106376204	0.0003476616473154142	-0.0002934706191212589	0.9982178011092736	None	0.25	1	0.4	4	0.75	9	0.25925925925925924	0.75	13	9	0	0	0	0.6666666666666666	6	9	0.9333333333333333	14	0.0	1.0	6.679080533470488e-08	0.5000022532610484	-0.09999342713250076	0.5000689631809767	-0.0612300710662402	0.6685358070932677	0.6144883797853881	0.5582226015641919	0	1.0	0.0
7199	0.004556459585800785	0.002551192797558307	0.0025511884600634242	0.9953585896943565	None	0.25	1	0.4	4	0.7692307692307693	10	0.23809523809523808	0.7692307692307693	14	10	0	0	0	0.7777777777777778	7	9	1.0	15	0.0	1.0	0.17619580161140752	0.540137278774368	-0.0998832905637675	0.5000968319756529	0.029497183482915655	0.5724168501158974	0.7560485838886734	0.5376785473067839	0	0.9285714285714286	0.0
4833	0.000965897979406809	2.505513652096645e-05	-2.4694538780823796e-05	0.9988180862985326	None	0.25	1	0.4	4	0.7692307692307693	10	0.23809523809523808	0.7692307692307693	14	10	0	0	0	0.7777777777777778	7	9	1.0	15	0.0	1.0	0.06103222174043663	0.5217971027284252	-0.07625980640488969	0.5395567574778265	-0.01410539517884139	0.6398070356998438	0.6588638846397535	0.5679379454890943	0	1.0	0.0
3161	0.022461433084889505	0.00044377473375242625	-0.0004432689732135805	0.9558872268701959	None	0	0	0.375	3	0.7777777777777778	7	0.3142857142857143	0.7777777777777778	10	7	0	1	0	0.7142857142857143	7	5	0.7333333333333333	11	1.0	0.6666666666666666	5.589526591208531e-07	0.5000775530160423	-0.171867184546704	0.9994198571648715	0.2744661386922325	0.5583521687953993	0.8722360532476363	0.9283853834299424	1.0	1.0	0.0
7136	0.001664762577011235	0.00013627240705023675	-5.042293451797905e-05	0.995692790463254	None	0.25	1	0.4	4	0.75	9	0.25925925925925924	0.75	13	9	0	0	0	0.6666666666666666	6	9	0.9333333333333333	14	0.0	1.0	0.050179545436293306	0.6761845371727498	0.001506529127440706	0.500429835040742	0.07647574769235595	0.5474857925563609	0.5994847228983897	0.5767655653386219	0	0	0.0
2809	0.00013410801903991312	8.933366875898689e-07	-5.134666209360077e-07	0.9999972282428925	None	0.25	1	0.4	4	0.7692307692307693	10	0.23809523809523808	0.7692307692307693	14	10	0	0	0	0.7777777777777778	9	7	1.0	15	0.0	1.0	1.1270762511890653e-05	0.5000830482820643	0.0036346141680796513	0.5636633178213468	0.049978941144024416	0.5562857191703284	0.5594471471552629	0.5401199261760679	0	0.9285714285714286	0.0
5008	0.0033788073859260842	0.0008322861263203978	1.6093768249595992e-05	0.9967779192626189	None	0.25	1	0.4	4	0.7692307692307693	10	0.23809523809523808	0.7692307692307693	14	10	0	0	0	0.7777777777777778	7	9	1.0	15	0.0	1.0	-0.09999993592472822	0.500001882508317	0.07049840143228894	0.5950329560893569	-0.03759584275408129	0.6779299985706159	0.681795128871036	0.5929959862488613	0	1.0	0.0
4665	0.003442151903223524	0.0016025941610090825	-0.0014911101200078376	0.9973257737304776	None	0.25	1	0.4	4	0.7692307692307693	10	0.23809523809523808	0.7692307692307693	14	10	0	0	0	0.7777777777777778	7	9	1.0	15	0.0	1.0	-0.09981041156657915	0.5003189409650621	0.20301602488683654	0.6152316173140153	0.0920609659371598	0.5073995978504701	0.7773501601473557	0.5415898133678462	0	1.0	0.0
2060	None	None	None	None	None	0.2	1	0.5	6	0.4666666666666667	7	0.53125	0.26666666666666666	9	4	7	3	0	0.5	8	4	1.1333333333333333	17	0.23076923076923078	0.6153846153846154	-0.0929552245570696	0.5915548294477677	-0.09999131838990319	0.5001669327791038	0.0005558952250397	0.5509295261356765	0.6332287577053892	0.5478110974046092	1.0	1.0	0.0
5288	0.0007142641075677737	5.909463085822131e-06	-3.02461586164241e-06	0.9999617582076782	None	0.25	1	0.4	4	0.7692307692307693	10	0.23809523809523808	0.7692307692307693	14	10	0	0	0	0.7777777777777778	9	7	1.0	15	0.0	1.0	0.09999892716301231	0.5000055358349398	0.22232590308722594	0.5603540925635091	0.28357073523708864	0.5611933716991816	0.6848716291818652	0.5406292276155882	0	1.0	0.0
154	None	None	None	None	None	0.25	1	0.4	4	0.7692307692307693	10	0.23809523809523808	0.7692307692307693	14	10	0	0	0	0.7777777777777778	9	7	1.0	15	0.0	1.0	-0.09977776611946707	0.5009064851058666	0.030050451672667844	0.5477383153522688	0.012320504032291851	0.5405116853699999	0.6394656608683928	0.5297618901201792	0	1.0	0.0
6535	0.0010292293802122929	0.00012197679934250335	-8.416694397758302e-05	0.9989555676782953	None	0.25	1	0.4	4	0.7692307692307693	10	0.23809523809523808	0.7692307692307693	14	10	0	0	0	0.7777777777777778	7	9	1.0	15	0.0	1.0	-0.020381404958631662	0.508276991639983	0.32867664452463957	0.5002262800227529	0.09999985369964326	0.5000353524672367	0.809648356899467	0.5028464293597196	0	1.0	0.0
549	None	None	None	None	None	0	0	0.5	2	0.75	3	0.5	0	0	0	5	0	0	0.75	4	3	0.4	6	0.0	0	0	0	0	0	0	0	0	0	0	0	0
3815	0.00021652591922110442	9.78728407959026e-06	-9.780434359555417e-06	0.9982186772331403	None	0.25	1	0.4	4	0.75	9	0.25925925925925924	0.75	13	9	0	0	0	0.6666666666666666	9	6	0.9333333333333333	14	0.0	1.0	-0.09985265841341831	0.500293305812856	-0.029351808430023895	0.5179967583602285	0.013667640725001045	0.5518656648024346	0.6150621803837667	0.5234330693827672	0	1.0	0.0
2542	None	None	None	None	None	0	0	0.17647058823529413	3	0.8695652173913043	20	0.8333333333333334	0.13043478260869565	4	3	20	0	0	0.8333333333333334	6	5	1.6666666666666667	25	0.0	0.1	0.09459936253547212	0.5123685006198154	-0.09999960044510928	0.5000041221971694	0.012305020373298578	0.6030278823386789	0.694300686279241	0.5388878008122004	0	1.0	0.0
6122	0.0050243056304259195	0.002063634299077312	0.0018596498861053912	0.9906326526218315	None	0.25	1	0.4	4	0.7692307692307693	10	0.23809523809523808	0.7692307692307693	14	10	0	0	0	0.7777777777777778	7	9	1.0	15	0.0	1.0	-0.09999974830998892	0.500684427181719	0.11854235712956385	0.5150988482988577	0.0841334496567996	0.685798077501578	0.7277497544466962	0.5698484732554843	0	1.0	0.0
2548	None	None	None	None	None	0	0	0.5	3	0.6666666666666666	4	0.4444444444444444	0.6666666666666666	7	4	0	0	0	0.5	3	6	0.5333333333333333	8	0.0	0.4	8.545307737910875e-06	0.5001299289352241	0.07316506884530868	0.5024359322935029	-0.07588296271684693	0.6796491506354155	0.6484475277028384	0.5631955137848683	0	1.0	0.0
670	None	None	None	None	None	0	0	0.375	6	0.5238095238095238	11	0.6571428571428571	0	0	0	22	6	0	0.7142857142857143	7	5	1.5333333333333334	23	0.125	0.4444444444444444	0	0	0	0	0	0	0	0	0	0	0
1334	None	None	None	None	None	0.3333333333333333	1	0.625	5	0.4444444444444444	4	0.55	0.4444444444444444	8	4	2	0	0	0.8	4	5	0.7333333333333333	11	0.0	0.6666666666666666	6.334292647990603e-08	0.500083853022913	0.09999913447777461	0.5000089007390554	0.0999924239409236	0.5002340347397704	0.6157112304109489	0.5001089295048158	0	1.0	0.0
2682	4.155346521015966e-05	2.7298607366875356e-05	-1.9669467048401392e-05	0.9989352519020522	None	0	0	0.2857142857142857	4	0.6666666666666666	12	0.5555555555555556	0.05555555555555555	2	1	17	0	0	0.4444444444444444	9	4	1.3333333333333333	20	0.0	0.5555555555555556	0.07647723512488172	0.5245218443134543	-0.04721770166803315	0.5027974116521245	0.09957461279296147	0.5003114907016819	0.6560711751554537	0.5092157778458141	0	1.0	0.0
2108	None	None	None	None	None	1.0	1	1.0	4	0.25	1	0.5	0.25	5	1	0	0	0	0.75	3	4	0.4	6	0.0	1.0	-0.0652580899047159	0.5539804366763141	0.09998736225678931	0.5258633033822121	0.0773662977402257	0.5257220907545561	0.6697459854157631	0.5352158833938284	0	0.4	0.0
6984	0.0021211050916039335	0.0002462001093054272	-2.8025760498909608e-08	0.9960847660591983	None	0.25	1	0.4	4	0.7692307692307693	10	0.23809523809523808	0.7692307692307693	14	10	0	0	0	0.7777777777777778	7	9	1.0	15	0.0	1.0	1.007246123242988e-16	0.5000000000509989	5.919766106600698e-07	0.5000004120588467	0.046181943950312554	0.5548546946318331	0.5542117490910897	0.5183506838236935	0	1.0	0.0
4828	0.010974137641727909	0.0016940028642311623	0.0016936999617826794	0.9881278325989132	None	0.25	1	0.4	4	0.75	9	0.25925925925925924	0.75	13	9	0	0	0	0.6666666666666666	6	9	0.9333333333333333	14	0.0	1.0	0.1161242850188553	0.5262135765384078	-0.04205627163096667	0.5123060382586189	0.09999999622106656	0.500000312302968	0.668549314416846	0.5128459955705449	0	0.8461538461538461	0.0
244	None	None	None	None	None	0	0	0.4117647058823529	7	0.4782608695652174	11	0.5102040816326531	0	0	0	24	0	0	1.0	7	7	1.6666666666666667	25	0.0	1.0	0	0	0	0	0	0	0	0	0	0	0
5088	0.014706523380396602	0.0008618032650821938	0.0007016205560585643	0.9670413212620819	None	0.2857142857142857	2	0.375	6	0.7142857142857143	15	0.36507936507936506	0.7142857142857143	21	15	1	0	0	0.7777777777777778	7	9	1.5333333333333334	23	0.0	1.0	0.285534340679111	0.5642984671899192	0.03552106379049943	0.5419739562839907	-0.08687108821025838	0.8677799325331581	0.8200621397786222	0.6834046604608068	0	1.0	0.0
7381	0.008560274880529538	0.001962716952350361	-0.001957971880087832	0.9889862999029955	None	0.25	1	0.36363636363636365	4	0.7857142857142857	11	0.2222222222222222	0.7857142857142857	15	11	0	0	0	0.8888888888888888	8	9	1.0666666666666667	16	0.0	1.0	0.32013821078331434	0.6249752429512738	-0.09999999770237396	0.5000000247716305	-0.09997701840564555	0.5408463351904939	0.878736185009054	0.5559703072448812	0	1.0	0.0
1257	None	None	None	None	None	0	0	0.5	3	0.6666666666666666	4	0.5714285714285714	0.6666666666666666	7	4	0	0	0	0.2857142857142857	2	7	0.5333333333333333	8	0.0	0.6666666666666666	0	0.5	4.5285006774535883e-07	0.5816649965474636	0.04957938117926468	0.6905544122886623	0.5913992001976724	0.5932558856654198	0	1.0	0.0
1653	None	None	None	None	None	0	0	0.4666666666666667	7	0.4	8	0.5238095238095238	0	0	0	21	2	0	0.8571428571428571	6	7	1.4666666666666666	22	0.043478260869565216	1.0	0	0	0	0	0	0	0	0	0	0	0
6860	0.006988710342851418	0.0009717948951223627	-0.0003902125440007567	0.98973851999124	None	0.25	1	0.4	4	0.7692307692307693	10	0.23809523809523808	0.7692307692307693	14	10	0	0	0	0.7777777777777778	7	9	1.0	15	0.0	1.0	0.14337831727235914	0.6442221879842379	-0.06186353193510284	0.5	0.13980488667154436	0.7262528768062044	0.7595248091824596	0.6278825480046922	0	0	0.0
3708	0.005613901595477671	0.0016515244433749803	0.0016452574963742818	0.9955559584933406	None	0.25	1	0.4	4	0.7692307692307693	10	0.23809523809523808	0.7692307692307693	14	10	0	0	0	0.7777777777777778	7	9	1.0	15	0.0	1.0	0.091414582980282	0.5276641330764595	0.00031397744820459703	0.5183122303747572	0.3722777134616778	0.6992560939211843	0.8342952741518712	0.584822708805326	0	0	0.0
2907	0.00045699002733538623	3.18703551591404e-06	-3.143541770422769e-06	0.9999973277109309	None	0.25	1	0.4	4	0.7692307692307693	10	0.23809523809523808	0.7692307692307693	14	10	0	0	0	0.7777777777777778	9	7	1.0	15	0.0	1.0	1.8723738047416067e-06	0.5000441686071054	1.7237027719144116e-06	0.50401379751838	-0.16887661855810046	1.0	0.7779119597044787	0.9999999515361361	0	1.0	0.0
324	None	None	None	None	None	0	0	0.375	3	0.6	6	0.6666666666666666	0.1	2	1	9	0	0	0.5	3	6	0.8	12	0.0	0.2	-0.09984884582195047	0.500091011177497	4.32010084117946	1.0	0.0021628416672136814	0.5047979385314747	0.9999999999995981	0.9999999982806724	0	1.0	0.0
5946	0.016170460295587656	0.00657848878913052	-0.004558852237164086	0.9827606681689778	None	0.25	1	0.4	4	0.75	9	0.25925925925925924	0.75	13	9	0	0	0	0.6666666666666666	6	9	0.9333333333333333	14	0.0	1.0	0.2563128769748857	0.6699293226134401	0.07512630623950314	0.5409896220190122	0.09999999695248371	0.5507265732161767	0.6920540285375759	0.5887014482874885	0	1.0	0.0
3247	0.0001524878894261992	3.1207558495509705e-06	1.6840387089746715e-07	0.9999974315042951	None	0.25	1	0.4	4	0.7692307692307693	10	0.23809523809523808	0.7692307692307693	14	10	0	0	0	0.7777777777777778	9	7	1.0	15	0.0	1.0	0.09934729818560908	0.5070641339602585	-0.09999627075998749	0.5003050131153863	0.09464306711987942	0.5389235600385005	0.7145092439626849	0.5154524416489987	0	1.0	0.0
5173	0.002653845443635223	0.0003061129422525088	0.000211435546203386	0.9945834263648724	None	0.25	1	0.36363636363636365	4	0.7857142857142857	11	0.2222222222222222	0.7857142857142857	15	11	0	0	0	0.8888888888888888	8	9	1.0666666666666667	16	0.0	1.0	5.732721661241639e-09	0.5000094838246958	3.87267616200612e-26	0.5000000000245155	0.01281031628718753	0.6790687550267482	0.588666169136904	0.5621382190356307	0	0.13333333333333333	0.0
5314	0.0058449103840144834	0.0035296269072891836	-0.00047414924754148686	0.9955158352394248	None	0.25	1	0.4	4	0.7692307692307693	10	0.23809523809523808	0.7692307692307693	14	10	0	0	0	0.7777777777777778	7	9	1.0	15	0.0	1.0	-0.08107262365952812	0.5061057095255433	0.00029403978555381965	0.5048060406114873	0.09999993190947835	0.5002067083355213	0.6771186461034471	0.5037062354600756	0	0.7142857142857143	0.0
5816	0.016705238068010917	0.002677874284921177	0.0025382872310178812	0.9708666738564824	None	0.25	1	0.4	4	0.75	9	0.25925925925925924	0.75	13	9	0	0	0	0.6666666666666666	6	9	0.9333333333333333	14	0.0	1.0	0.28363993656426806	0.6424310730467891	0.07022974660090661	0.6529575913255179	0.28795124225619306	0.6443343928288661	0.7469235990523201	0.6465879282269436	0	1.0	0.0
4671	0.0026020771953520483	0.0011835153404972918	-0.0009620522830815771	0.9982228686339183	None	0.25	1	0.4	4	0.7692307692307693	10	0.23809523809523808	0.7692307692307693	14	10	0	0	0	0.7777777777777778	7	9	1.0	15	0.0	1.0	0.09998319725869217	0.5000849955498665	3.8641751614294533e-13	0.5000000060730467	0.08449287186388688	0.5221075626978694	0.6081178352431688	0.507401788517872	0	1.0	0.0
2727	None	None	None	None	None	0	0	0.32	8	0.6571428571428571	23	0.5873015873015873	0.2571428571428571	15	9	21	0	0	0.7777777777777778	7	9	2.466666666666667	37	0.0	0.9333333333333333	4.5615509000131926e-07	0.5000611037550825	-0.09617788436493017	0.5298731168996079	0.00751808840763674	0.652033536168651	0.6135168527511282	0.5620016771077174	0	1.0	0.0
4935	0.002341999552255856	0.001269652954679909	0.001269477090291734	0.9967160614088074	None	0.25	1	0.4	4	0.7692307692307693	10	0.23809523809523808	0.7692307692307693	14	10	0	0	0	0.7777777777777778	7	9	1.0	15	0.0	1.0	0.4032978232997161	0.6431402645513499	-0.028099344864143387	0.5036361386470907	0.007907263583492587	0.5596108103813549	0.8765763118772232	0.5698034262932778	0	1.0	0.0
3264	0.0029427311427615826	0.001545962464505538	-0.0014461695793726225	0.9959360571357186	None	0.25	1	0.36363636363636365	4	0.7857142857142857	11	0.2222222222222222	0.7857142857142857	15	11	0	0	0	0.8888888888888888	9	8	1.0666666666666667	16	0.0	1.0	-0.09990107853509103	0.5034686216456643	0.1612509214204508	0.5317048006337002	-0.06643886792828575	0.5649710884793994	0.7614941267975441	0.533468741571444	0	0	0.0
4289	0.0013895282250326328	0.00027875778800787654	-0.0002782347380223334	0.9988054856385212	None	0.3333333333333333	1	0.4444444444444444	4	0.7272727272727273	8	0.2708333333333333	0.7272727272727273	11	8	1	3	0	0.75	6	8	0.8666666666666667	13	1.0	0.8571428571428571	0.07699828439891597	0.6557615807193495	-0.03961235635606072	0.5020019836347213	0.09918835656658567	0.5071871024903252	0.6530737112101128	0.5565257536500473	0.45454545454545453	0.45454545454545453	0.0
2817	0.00013767989484067027	2.026346178619453e-06	1.35363135029001e-06	0.9999972072286415	None	0.25	1	0.4	4	0.7692307692307693	10	0.23809523809523808	0.7692307692307693	14	10	0	0	0	0.7777777777777778	9	7	1.0	15	0.0	1.0	-0.09761428513225057	0.6376231220576843	-0.08468567888564205	0.5970398097218913	0.042836183685813635	0.5198321878959054	0.6552733306263901	0.5856132029001215	0	1.0	0.0
1676	None	None	None	None	None	0	0	0.25	2	0.8	8	0.375	0	0	0	11	0	0	0.5	4	8	0.8	12	0.0	0.2	0	0	0	0	0	0	0	0	0	0	0
854	None	None	None	None	None	0.125	1	0.47368421052631576	9	0.46153846153846156	12	0.7777777777777778	0.19230769230769232	12	5	15	0	0	1.0	6	6	1.8666666666666667	28	0.0	0.2727272727272727	6.990833280173431e-06	0.5671366319064309	0.12201162455486429	0.5058663395690773	-0.023777518195147042	0.6675168113127504	0.6556888567086409	0.5818096473106495	0	1.0	0.0
1556	None	None	None	None	None	0.25	1	0.5	5	0.5833333333333334	7	0.6666666666666666	0	3	0	10	9	0	0.42857142857142855	3	7	0.9333333333333333	14	0.42857142857142855	0.36363636363636365	0	0	0	0	0	0	0	0	0	0	0
7428	0.0016114956445887564	0.0005875348432148521	0.00015134169270931272	0.9988791901123133	None	0.25	1	0.4	4	0.7692307692307693	10	0.23809523809523808	0.7692307692307693	14	10	0	0	0	0.7777777777777778	7	9	1.0	15	0.0	1.0	7.902762784127648e-27	0.5	3.4718773272622043e-06	0.5000057113162216	0.09159645090348019	0.5242563653778168	0.6062990242534471	0.508093004004558	0	1.0	0.0
4048	0.010984674779454456	0.0012651379587237403	0.0006926555130355357	0.9910720359110603	None	0.2222222222222222	2	0.38095238095238093	8	0.6551724137931034	19	0.38271604938271603	0.5862068965517241	25	17	5	0	0	1.0	9	9	2.066666666666667	31	0.0	0.7272727272727273	0.41204178421328636	0.6760594205669483	-0.09421815928473382	0.5115003322873983	0.09988921279645652	0.5009840661014153	0.8886294961476857	0.5651005588969957	0	1.0	0.0
2838	0.007023558732475281	0.0001605784445649588	0.00015737384263833624	0.9922052026048817	None	0	0	0.3333333333333333	2	0.8333333333333334	5	0.5333333333333333	0.6666666666666666	6	4	1	0	0	0.6	3	5	0.5333333333333333	8	0.0	0	-0.08930013029804454	0.6424981359283495	-0.05753745985438093	0.6838686106476346	-0.06187542293250331	0.9062605962367918	0.7578373803984426	0.7701006883911704	0	1.0	0.0
709	None	None	None	None	None	0	0	0.25	1	1.0	3	1.0	1.0	4	3	0	0	0	0.2	1	5	0.3333333333333333	5	0.0	0	-0.038427111085220886	0.6651689744091457	0.0957661449680444	0.5038219145022607	0.09977944810658192	0.5006721473600562	0.6556811199375441	0.5584311094328882	0	1.0	0.0
2337	None	None	None	None	None	0.25	2	0.4444444444444444	8	0.56	14	0.42857142857142855	0.24	11	6	15	10	0	0.7777777777777778	7	9	1.8	27	0.3448275862068966	0.5714285714285714	0.12084176067673806	0.5162977295554554	0.06329603027502682	0.5870950991901988	8.480141432110741e-08	0.5705594837627598	0.6273165130507515	0.5581784325503721	1.0	1.0	0.0
4152	0.012208415267056561	0.002843102815978602	0.0027856723925683336	0.9797682716770219	None	0.25	1	0.4	4	0.7692307692307693	10	0.23809523809523808	0.7692307692307693	14	10	0	0	0	0.7777777777777778	7	9	1.0	15	0.0	1.0	0.24638666458664443	0.5945307499875342	0.054035968748891806	0.6389138042518583	0.21718955744983787	0.722714614661646	0.6638957683281835	0.6541011946506193	0	0.14285714285714285	0.0
5239	0.0030389426802808965	0.0014188025437172373	0.0014157494568848095	0.9900005152336577	None	0.25	1	0.4	4	0.7692307692307693	10	0.23809523809523808	0.7692307692307693	14	10	0	0	0	0.7777777777777778	7	9	1.0	15	0.0	1.0	0.31681112396026256	0.6432605107984202	-0.09999999375619985	0.5000000397353521	0.052637093320189066	0.5822339359968085	0.8473517812413099	0.5761931076120511	0	1.0	0.0
6659	0.004844113343230934	0.0007635100946602926	-0.0007629449207918837	0.9923515371378671	None	0.25	1	0.4	4	0.7692307692307693	10	0.23809523809523808	0.7692307692307693	14	10	0	0	0	0.7777777777777778	7	9	1.0	15	0.0	1.0	2.6443312160356877e-07	0.500082791701142	7.902762784127648e-27	0.5	-0.24169044873755477	0.9598620449200539	0.757558436191726	0.74235905792474	0	0.7142857142857143	0.0
2600	3.9551063021948667e-08	3.3572432865274374e-08	-3.0296330401991244e-08	0.9999920856945853	None	0	0	0.2	2	0.9166666666666666	11	0.25	0	0	0	13	15	0	0.875	7	8	0.9333333333333333	14	0.5	0	0	0	0	0	0	0	0	0	0	0	0
2519	None	None	None	None	None	0	0	1.0	1	0	0	1.0	0	1	0	0	3	0	0.5	2	1	0.13333333333333333	2	1.0	0	0	0	0	0	0	0	0	0	0	0	0
3759	2.3923883785726673e-06	7.883417114581489e-07	-2.522369666572187e-09	0.99976412816594	None	0.5	1	0.6666666666666666	4	0.5714285714285714	4	0.375	0.5714285714285714	8	4	0	0	0	0.6666666666666666	6	4	0.6	9	0.0	0.6666666666666666	-0.17875223641093232	0.9801424681034508	0.04775909591964873	0.6875201570157241	7.902762784127648e-27	0.5000000000000662	0.7584325468164822	0.8267197087557834	0	0.5	0.0
486	None	None	None	None	None	0	0	0	0	0	0	1.0	0	0	0	0	4	0	1.0	1	1	0.06666666666666667	1	1.0	0	0	0	0	0	0	0	0	0	0	0	0
1892	None	None	None	None	None	0	0	0.4	2	0.8	4	1.0	0.8	6	4	0	0	0	0.14285714285714285	7	1	0.4666666666666667	7	0.0	0.6666666666666666	-0.06344822161632427	0.531024039719502	0.024713842916016436	0.5704907808806956	2.0026426087664e-10	0.5	0.5852323788202828	0.5339567815150204	0	1.0	0.0
852	None	None	None	None	None	0	0	1.0	1	0	0	1.0	0	0	0	1	6	0	0.5	1	2	0.13333333333333333	2	1.0	0	0	0	0	0	0	0	0	0	0	0	0
5506	0.006678273529571467	0.0014189380679507674	0.001407467542188386	0.9820500693757251	None	0.25	1	0.4	4	0.7692307692307693	10	0.23809523809523808	0.7692307692307693	14	10	0	0	0	0.7777777777777778	7	9	1.0	15	0.0	1.0	0.39150687820691005	0.6160994420892111	0.29878580424366086	0.6320100889768892	0.02455086444560949	0.5856337920701586	0.8166980000718733	0.6114171513379059	0	0.42857142857142855	0.0
7335	0.0004384022650437835	0.00014506111758526066	0.00013997245791512344	0.9995547809903438	None	0.25	1	0.36363636363636365	4	0.7857142857142857	11	0.2222222222222222	0.7857142857142857	15	11	0	0	0	0.8888888888888888	8	9	1.0666666666666667	16	0.0	1.0	0.04880336430756672	0.5340665651968679	-0.09999912728939436	0.5000069711797768	0.04408830339002961	0.5357273569303732	0.6661032420534732	0.5232880537279808	0	1.0	0.0
2983	0.00011490787591032163	5.270083124461755e-07	-2.892118715655916e-07	0.9999963881161812	None	0.25	1	0.4	4	0.75	9	0.25925925925925924	0.75	13	9	0	0	0	0.6666666666666666	6	9	0.9333333333333333	14	0.0	1.0	0.06467697444186893	0.6330337122385116	0.047785075005578645	0.6569459710936154	-0.02741396855078464	0.5157352467268609	0.6308998656182236	0.6033180711096268	0	1.0	0.0
6138	0.00011753940690855575	8.441544059196184e-06	-4.839066883241796e-06	0.9997599042841381	None	0.25	1	0.4	4	0.7692307692307693	10	0.23809523809523808	0.7692307692307693	14	10	0	0	0	0.7777777777777778	7	9	1.0	15	0.0	1.0	3.6158400920342086e-07	0.5000034304808192	0.012123071266881622	0.5	0.02402655519831739	0.5101784909611724	0.5245025331107482	0.5033943904532998	0	1.0	0.0
4609	0.005612459208599324	0.002371861872489172	0.002371193677377292	0.9887530099006772	None	0.25	1	0.4	4	0.7692307692307693	10	0.23809523809523808	0.7692307692307693	14	10	0	0	0	0.7777777777777778	7	9	1.0	15	0.0	1.0	0.1650743972286927	0.5902752713360756	0.008342932247293235	0.5533538934716826	-0.09971281572513846	0.5686940004753862	0.7447486596115361	0.5708417854436774	0	0.07142857142857142	0.0
5696	9.971775367179486e-05	5.120378514482021e-06	-5.0610351157487525e-06	0.9999972038535364	None	0.25	1	0.4	4	0.7692307692307693	10	0.23809523809523808	0.7692307692307693	14	10	0	0	0	0.7777777777777778	9	7	1.0	15	0.0	1.0	0.31579129575788223	0.7348238896762413	-0.026732742219859006	0.5076105581031247	0.06923965231657983	0.6885174930102267	0.8088704757460916	0.6489194568182293	0	1.0	0.0
6814	0.003181224593870104	0.0002970064235615676	-0.0002753103858024589	0.9928784307362379	None	0.25	1	0.4	4	0.7692307692307693	10	0.23809523809523808	0.7692307692307693	14	10	0	0	0	0.7777777777777778	7	9	1.0	15	0.0	1.0	7.902762784127648e-27	0.5	-0.4241482857846798	0.9274806904995575	-0.059140932431513325	0.5750680304518209	0.8666328124819772	0.7211941646871043	0	1.0	0.0
7031	0.004754816007434539	0.00047563904553753634	-0.0004487986509424047	0.9954780783520205	None	0.25	1	0.4	4	0.7692307692307693	10	0.23809523809523808	0.7692307692307693	14	10	0	0	0	0.7777777777777778	7	9	1.0	15	0.0	1.0	0.007239705416571885	0.6597071148553834	5.285398516468161e-14	0.500000000009565	-0.15359348704616652	0.9875069038029898	0.7058902264343279	0.8425509470828655	0	0	0.0
1516	None	None	None	None	None	0	0	0.05555555555555555	2	0.9607843137254902	49	0.9814814814814815	0	0	0	52	9	0	0.6666666666666666	9	6	3.533333333333333	53	0.08333333333333333	0.9787234042553191	0	0	0	0	0	0	0	0	0	0	0
4120	0.00012979019662864107	3.0697354676164636e-07	2.743300549293089e-07	0.9999964325554671	None	0.25	1	0.4	4	0.75	9	0.25925925925925924	0.75	13	9	0	0	0	0.6666666666666666	9	6	0.9333333333333333	14	0.0	1.0	0.0850195585209251	0.5302989444019697	1.5024502048891793e-18	0.5	0.028384095174697022	0.541856703364871	0.5878292979925158	0.5240783629840384	0	1.0	0.0
4873	0.0063468780794276435	0.0024428859258255	0.0023735430464441342	0.9920705958381718	None	0.25	1	0.4	4	0.7692307692307693	10	0.23809523809523808	0.7692307692307693	14	10	0	0	0	0.7777777777777778	7	9	1.0	15	0.0	1.0	0.09095794503583172	0.6273856325060003	-0.09999803223547828	0.5000037449987983	0.08599182042127348	0.6332602292473192	0.7098057286616883	0.5880121514714709	0	1.0	0.0
6081	0.010031498671471658	0.005437831515053374	0.005418647919694367	0.978391286247236	None	0.25	1	0.4	4	0.7692307692307693	10	0.23809523809523808	0.7692307692307693	14	10	0	0	0	0.7777777777777778	7	9	1.0	15	0.0	1.0	0.30527186433038633	0.636263764929733	-0.031671850734838775	0.5	0.09999838149846238	0.5002146018931353	0.8000284970382511	0.546535153033279	0	1.0	0.0
2700	3.0727546265520116e-08	2.6568698473602893e-08	-2.6556252277573746e-08	0.9999951946900708	None	0	0	0.25	1	1.0	3	1.0	0	0	0	4	0	0	0.2	1	5	0.3333333333333333	5	0.0	0	0	0	0	0	0	0	0	0	0	0	0
1305	None	None	None	None	None	0	0	0.6	3	0.6	3	0.5833333333333334	0.6	6	3	0	1	0	0.3333333333333333	6	2	0.4666666666666667	7	1.0	0.8	0.050177554745526855	0.5090949275166513	0.05989572358159747	0.6915894461037746	0.05979243471418133	0.5199029064179314	0.5451194867639755	0.576364296208655	1.0	1.0	0.0
5325	0.009197181385550158	0.0010579635920023622	0.0010560921573087602	0.9802573982315945	None	0.25	1	0.4	4	0.75	9	0.25925925925925924	0.75	13	9	0	0	0	0.6666666666666666	6	9	0.9333333333333333	14	0.0	1.0	0.29796968724647344	0.6506234938306906	2.0233014755896248e-07	0.5000005042557346	-0.09338314824608908	0.678256499190324	0.812703998516839	0.6120295268341737	0	1.0	0.0
7488	0.011149479026813744	0.0021402460840533695	-0.0021401643911012533	0.9856616382368536	None	0.25	1	0.4	4	0.7692307692307693	10	0.23809523809523808	0.7692307692307693	14	10	0	0	0	0.7777777777777778	7	9	1.0	15	0.0	1.0	0.3408305956930947	0.5969436484719145	5.307319272683046e-05	0.5007929411842522	0.09999999897533025	0.5000000382195416	0.8069480364723328	0.5329453849043736	0	0	0.0
7483	0.004758562459973852	0.00031491592056770456	0.00027811178572157726	0.9944626876477823	None	0.25	1	0.4	4	0.75	9	0.25925925925925924	0.75	13	9	0	0	0	0.6666666666666666	6	9	0.9333333333333333	14	0.0	1.0	0.051704269822683016	0.6777775017595535	0.07624318042484288	0.565398894050852	0.09984612123315537	0.5067828550184279	0.582017551228385	0.5853085134686831	0	1.0	0.0
7326	0.01893328464669923	0.0042985715786079135	0.004285706753478691	0.9516545265100141	None	0.25	1	0.4	4	0.75	9	0.25925925925925924	0.75	13	9	0	0	0	0.6666666666666666	6	9	0.9333333333333333	14	0.0	1.0	0.48079091831827714	0.631802207121516	0.1704970551839468	0.5906847731828173	0.12254370144386631	0.6498455083945381	0.8302595516939153	0.6244245378737742	0	1.0	0.0
7396	0.012232430660732131	0.001596097824519876	0.00029940696675812245	0.9771038186687107	None	0.25	1	0.4	4	0.75	9	0.25925925925925924	0.75	13	9	0	0	0	0.6666666666666666	6	9	0.9333333333333333	14	0.0	1.0	0.34857405198841834	0.7101915878573041	-0.09999997096972604	0.5000000354654154	0.22092131113715094	0.6950030584687932	0.8740717348083125	0.6395265397119375	0	1.0	0.0
7197	0.019673131525724277	0.006775566897941003	0.006682519635890198	0.9471712112283528	None	0.25	1	0.4	4	0.75	9	0.25925925925925924	0.75	13	9	0	0	0	0.6666666666666666	6	9	0.9333333333333333	14	0.0	1.0	0.428685017100228	0.6957750344745304	0.047066715210620017	0.5	0.09999980567744952	0.5000339639225606	0.8439728142396785	0.5685158127573056	0	0	0.0
103	None	None	None	None	None	0	0	0.5	2	0.75	3	1.0	0.75	5	3	0	0	0	0.16666666666666666	1	6	0.4	6	0.0	0.4	0.06234367301926064	0.5685320303067126	0.0962740330128767	0.540012728071481	-0.09827600611226778	0.5016041332606758	0.6976650310380176	0.5368227794413769	0	1.0	0.0
91	None	None	None	None	None	0.16666666666666666	1	0.35714285714285715	5	0.6666666666666666	12	0.5	0.5555555555555556	15	10	4	0	0	0.625	8	5	1.3333333333333333	20	0.0	0.6666666666666666	-0.059583420834617006	0.6126164142677456	0.06467521998541734	0.583708377658957	-0.05172586411269918	0.605106953782111	0.6502634870405535	0.6005386009260538	0	1.0	0.0
5276	0.0003598433329138129	1.963876582292261e-06	1.4286471760261193e-06	0.9999972500531787	None	0.25	1	0.4	4	0.7692307692307693	10	0.23809523809523808	0.7692307692307693	14	10	0	0	0	0.7777777777777778	7	9	1.0	15	0.0	1.0	0.14108427586559924	0.5581476108904552	-0.11894275392836846	0.8259785321286648	0.14281459928508722	0.5654480625947959	0.7867268536894727	0.6648047585883573	0	0	0.0
1801	None	None	None	None	None	0.14285714285714285	1	0.4117647058823529	7	0.5652173913043478	13	0.44642857142857145	0.391304347826087	15	9	9	4	0	0.875	7	8	1.6666666666666667	25	0.25	0.6	1.9308426317120935e-22	0.5000000000960763	6.13654984769418e-09	0.5000000272450716	0.32834384945296063	0.6216540039503793	0.824599764152905	0.5412869989975139	0.0	0	0.0
6887	0.009962110539687957	0.004995204984726448	0.004939229334721923	0.9792025683336814	None	0.25	1	0.4	4	0.7692307692307693	10	0.23809523809523808	0.7692307692307693	14	10	0	0	0	0.7777777777777778	7	9	1.0	15	0.0	1.0	0.2542297607694275	0.656215281562287	-0.0995372208471503	0.5	0.09999096137672074	0.5001558679480553	0.8097208571354695	0.5537166210224601	0	0	0.0
628	None	None	None	None	None	0.125	1	0.3888888888888889	7	0.5416666666666666	13	0.5777777777777777	0.4583333333333333	17	11	8	0	0	0.5555555555555556	5	9	1.7333333333333334	26	0.0	0.6666666666666666	-0.07966043415850008	0.5671608570778205	-0.0747728076774877	0.6028556060737613	0.029860306095720775	0.5155250647257921	0.6182695912655954	0.5621580248824103	0	1.0	0.0
2708	1.6148669244713174e-05	2.7671155337117386e-06	5.442993759208004e-08	0.9958432361997539	None	0	0	0.2727272727272727	3	0.7142857142857143	10	0.45714285714285713	0	0	0	15	3	0	0.7142857142857143	7	5	1.0666666666666667	16	0.08823529411764706	0.18181818181818182	0	0	0	0	0	0	0	0	0	0	0
1383	None	None	None	None	None	0	0	0.6666666666666666	2	0.5	1	0.6666666666666666	0.5	3	1	0	2	0	0.6666666666666666	2	3	0.26666666666666666	4	1.0	0	0.016894931740565132	0.5317484826479041	-0.09122159836774334	0.5059882155533594	0.18939499241587776	0.5853975443512432	0.760535885746053	0.5412468915484653	1.0	1.0	0.0
3206	None	None	None	None	None	0	0	0.3333333333333333	5	0.7	14	0.4074074074074074	0.5	14	10	7	7	0	0.6666666666666666	6	9	1.4666666666666666	22	0.5	0.35294117647058826	1.564766755932204e-20	0.5000000000018816	0.039898540873897125	0.6429999066431898	0.02579232256075823	0.5030460924864751	0.5703773369173486	0.5498829272645451	0.7857142857142857	0.9285714285714286	0.0
5669	0.023334746216476507	0.007803590544276752	0.0078027397229523095	0.9691597817716894	None	0.25	1	0.4	4	0.75	9	0.25925925925925924	0.75	13	9	0	0	0	0.6666666666666666	6	9	0.9333333333333333	14	0.0	1.0	0.23450338205348845	0.6225298632220188	0.019558698626736874	0.518534462892873	0.09999354735306186	0.5005600199581915	0.7082114601044328	0.5479118797610463	0	1.0	0.0
1931	None	None	None	None	None	0	0	0.2	2	0.9166666666666666	11	0.25925925925925924	0	0	0	13	18	0	0.6666666666666666	6	9	0.9333333333333333	14	0.6	0	0	0	0	0	0	0	0	0	0	0	0
3366	0.00015174297301304767	1.158627584994164e-06	9.507253351863419e-07	0.9999963200424221	None	0.25	1	0.4	4	0.75	9	0.25925925925925924	0.75	13	9	0	0	0	0.6666666666666666	9	6	0.9333333333333333	14	0.0	1.0	0.060870464595822384	0.5828995205616998	0.08097764807731553	0.5491508301896971	0.04142030907417649	0.5865027800798085	0.5659270206920456	0.5729306318836074	0	1.0	0.0
3933	0.00343551603345345	0.00021361541620881406	7.749021652453129e-05	0.9991395513611814	None	0.25	1	0.36363636363636365	4	0.7857142857142857	11	0.2222222222222222	0.7857142857142857	15	11	0	0	0	0.8888888888888888	9	8	1.0666666666666667	16	0.0	1.0	0.09999999959681531	0.5000000728342385	-0.09822834571877903	0.5004532778855171	0.07287962848428847	0.5765489391960352	0.7063162828307263	0.5258465808502351	0	1.0	0.0
3720	0.0040629861576307455	0.0008700819809144386	0.0008667016977627534	0.9954423569900732	None	0.25	1	0.4	4	0.7692307692307693	10	0.23809523809523808	0.7692307692307693	14	10	0	0	0	0.7777777777777778	7	9	1.0	15	0.0	1.0	-0.09814304781875323	0.5858032037408893	-0.028374930778933105	0.5098650165222164	0.19801234462717396	0.6231165383351961	0.7790224952973582	0.5735382146708472	0	0.2857142857142857	0.0
4374	0.0002883365293541246	7.873965152712402e-05	-7.707034222835518e-05	0.9997341365985881	None	0.25	1	0.4	4	0.7692307692307693	10	0.23809523809523808	0.7692307692307693	14	10	0	0	0	0.7777777777777778	7	9	1.0	15	0.0	1.0	0.031157193241110614	0.5501655907295203	0.12290269360639283	0.5025323885068161	0.04909706489389511	0.5787565453806465	0.5985158142759194	0.5439810702751087	0	1.0	0.0
2274	None	None	None	None	None	0.16666666666666666	1	0.35714285714285715	5	0.631578947368421	12	0.4666666666666667	0.10526315789473684	3	2	17	17	0	0.5555555555555556	5	9	1.4	21	0.4594594594594595	1.0	0.09971192035981194	0.5006350448449729	-0.009357495925341994	0.5722696322771439	3.5613919080668135e-10	0.5000391203407011	0.6209501085131529	0.5244649404982288	1.0	1.0	0.0
104	None	None	None	None	None	0.08333333333333333	1	0.34615384615384615	9	0.6388888888888888	23	0.4691358024691358	0.6111111111111112	31	22	6	0	0	1.0	9	9	2.533333333333333	38	0.0	0.6451612903225806	0.09908860050021717	0.5026277766843266	0.09888621988106377	0.5460009359397507	0.057135219617783964	0.5766609166328387	0.5491614795004621	0.5419112343666584	0	1.0	0.0
6685	0.00042829411435578647	5.989448481233683e-06	-5.831459237755859e-06	0.9999560002899338	None	0.25	1	0.4	4	0.7692307692307693	10	0.23809523809523808	0.7692307692307693	14	10	0	0	0	0.7777777777777778	7	9	1.0	15	0.0	1.0	-0.0764335128760581	0.5282031426174658	0.08690790561668296	0.5276828761166186	0.17978598864485584	0.5938931204022098	0.7350478292825567	0.5501524726497802	0	1.0	0.0
3525	0.01628608037466484	0.0071014210826796965	0.005881890904538399	0.9967602492618421	None	0.2222222222222222	2	0.38095238095238093	8	0.6551724137931034	19	0.38271604938271603	0.5862068965517241	25	17	5	0	0	1.0	9	9	2.066666666666667	31	0.0	0.6363636363636364	-0.09337598928067285	0.6103209099737676	0.029673769217036284	0.5669239349364891	0.1784730352014269	0.5514636617076694	0.7397628979862871	0.5764425326770054	0	1.0	0.0
6964	0.0003294138880150634	2.0099454699203116e-06	-1.562723753579883e-07	0.9999940495012903	None	0.25	1	0.4	4	0.75	9	0.25925925925925924	0.75	13	9	0	0	0	0.6666666666666666	6	9	0.9333333333333333	14	0.0	1.0	-0.09999956739383553	0.5000235245633445	-0.002304039522175022	0.5550508427781227	0.03379132451722402	0.6665373436394477	0.6510829775579509	0.5755633058114388	0	0.9230769230769231	0.0
1834	None	None	None	None	None	0	0	0.5	3	0.6666666666666666	4	0.5714285714285714	0.6666666666666666	7	4	0	0	0	0.2857142857142857	2	7	0.5333333333333333	8	0.0	0.6666666666666666	0	0.5	-0.021511477379409193	0.687498099764594	0.05091808822715517	0.5107765005190225	0.5989935559778397	0.5688564609069228	0	0	0.0
1399	None	None	None	None	None	0	0	0.3333333333333333	2	0.8571428571428571	6	1.0	0.8571428571428571	8	6	0	0	0	0.1111111111111111	1	9	0.6	9	0.0	1.0	1.787422325238295e-09	0.5000005995675675	1.6616627705869453e-13	0.5000000000013695	0.07357958342105089	0.6721126909667621	0.6020097348539242	0.5595295086763367	0	0.375	0.0
6871	0.0008684134354067937	7.294129270137906e-05	7.013880272069483e-05	0.9982580898324077	None	0.25	1	0.4	4	0.75	9	0.25925925925925924	0.75	13	9	0	0	0	0.6666666666666666	6	9	0.9333333333333333	14	0.0	1.0	0.15174230744661482	0.6230798761811172	-0.09999992727686359	0.500000094177869	0.02993293523050024	0.5178187228531295	0.7364891898422844	0.5476835551401726	0	1.0	0.0
4337	0.013934454052780034	0.0016160669533822943	0.0015967372210138222	0.9602151682753975	None	0.25	1	0.4	4	0.75	9	0.25925925925925924	0.75	13	9	0	0	0	0.6666666666666666	6	9	0.9333333333333333	14	0.0	1.0	0.6189776154477908	0.9144216979474276	0.08066988937420005	0.5437109123779038	-0.09994165080200369	0.5062009933207933	0.9536168129945296	0.7018909754713653	0	1.0	0.0
1900	None	None	None	None	None	0.08333333333333333	1	0.46153846153846156	12	0.4166666666666667	15	0.4691358024691358	0.3055555555555556	22	11	15	3	0	1.0	9	9	2.533333333333333	38	0.13043478260869565	0.7647058823529411	6.054220247942846e-07	0.5007082915732914	1.2925784950545408e-20	0.5000000000178338	0.16116704902103302	0.6103928695217039	0.6812605632047617	0.5375787605006025	1.0	0.9090909090909091	0.0
1313	None	None	None	None	None	0	0	0.23529411764705882	4	0.7391304347826086	17	0.8333333333333334	0.21739130434782608	8	5	16	3	0	0.8333333333333334	6	5	1.6666666666666667	25	0.09090909090909091	0.2	0.04648776779133561	0.5978048379762649	-0.09917932998759463	0.5019104724631794	0.3528182887095864	0.5502119627473473	0.8687224940129344	0.5502874035683419	1.0	1.0	0.0
599	None	None	None	None	None	0.3333333333333333	4	0.5769230769230769	15	0.40540540540540543	15	0.6964285714285714	0.35135135135135137	26	13	12	7	0	0.875	8	7	2.6	39	0.4666666666666667	0.5625	8.8289129035979e-22	0.5000000107560284	0.0035003747356994867	0.5270405426740531	0.08046617791065683	0.6377118785094829	0.5888711280319981	0.5559081171640143	1.0	1.0	0.7563430586276649
2475	None	None	None	None	None	0	0	0.16666666666666666	2	0.9333333333333333	14	0.20987654320987653	0	0	0	16	0	0	1.0	9	9	1.1333333333333333	17	0.0	0	0	0	0	0	0	0	0	0	0	0	0
6880	0.02073109555753269	0.007015468632819663	-0.00699866127469263	0.9575594146463159	None	0.25	1	0.4	4	0.75	9	0.25925925925925924	0.75	13	9	0	0	0	0.6666666666666666	6	9	0.9333333333333333	14	0.0	1.0	0.30813049501316087	0.6662952970112705	1.4853291560152808e-12	0.500000000005803	0.13134190550583433	0.7481526734799343	0.7881557244089851	0.6441495047234006	0	0	0.0
1085	None	None	None	None	None	0	0	1.0	1	0	0	1.0	0	0	0	1	2	0	0.5	2	1	0.13333333333333333	2	0.3333333333333333	0	0	0	0	0	0	0	0	0	0	0	0
1696	None	None	None	None	None	0	0	1.0	3	0.0	0	0.6666666666666666	0	3	0	0	1	0	0.6666666666666666	2	3	0.26666666666666666	4	1.0	1.0	0	0	0	0	0	0	0	0	0	0	0
2601	0.0003150871077039134	6.645167319251236e-05	8.205814959209644e-06	0.9998076405805619	None	0.5	1	0.5714285714285714	4	0.625	5	0.3333333333333333	0.625	9	5	0	0	0	0.8333333333333334	6	5	0.6666666666666666	10	0.0	0.5	0.0786725309350563	0.5588180616048675	0.06580597138340108	0.6145290779465165	-0.01188171081966209	0.6636850090626955	0.5999846682605511	0.6132131554551484	0	0.5555555555555556	0.0
2084	None	None	None	None	None	0.3333333333333333	1	0.5555555555555556	5	0.45454545454545453	5	0.5416666666666666	0.09090909090909091	4	1	8	9	0	0.6666666666666666	4	6	0.8666666666666667	13	0.5294117647058824	0.16666666666666666	0.24427003571174896	0.5436009554268767	0.059158514562768015	0.5714549552385563	0.008114028867112131	0.5168602008199484	0.7278971929559672	0.5440607578833765	1.0	1.0	0.0
1908	None	None	None	None	None	0	0	1.0	1	0	0	1.0	0	1	0	0	0	0	0.5	2	1	0.13333333333333333	2	0.0	0	0	0	0	0	0	0	0	0	0	0	0
1178	None	None	None	None	None	0	0	0.2857142857142857	2	0.75	6	0.6666666666666666	0	0	0	9	11	0	0.6	5	3	0.6666666666666666	10	0.5	0.4	0	0	0	0	0	0	0	0	0	0	0
2003	None	None	None	None	None	0	0	0.1891891891891892	7	0.7735849056603774	41	0.7638888888888888	0.05660377358490566	5	3	49	12	0	0.8888888888888888	8	9	3.6666666666666665	55	0.12	0.8979591836734694	0.0032052850158105217	0.5152061881201673	-0.028727455215086784	0.5033292708009669	0.05767192684879604	0.5315061363349428	0.5873590851571593	0.5166898417865831	1.0	0.6	0.0
4180	0.003102112341348748	0.0002723758660678681	0.00012178074251866585	0.9973617784522237	None	0.25	1	0.4	4	0.7692307692307693	10	0.23809523809523808	0.7692307692307693	14	10	0	0	0	0.7777777777777778	7	9	1.0	15	0.0	1.0	0.06407233970888063	0.5156421568302106	-0.0336124875452545	0.5021233623319271	-0.0997988951259089	0.5035073901603516	0.6609718729180993	0.5070922195128634	0	1.0	0.0
446	None	None	None	None	None	0.125	1	0.42105263157894735	8	0.5	13	0.7777777777777778	0.07692307692307693	7	2	20	0	0	1.0	6	6	1.8666666666666667	28	0.0	0.36363636363636365	0.36827379263432936	0.9882788866829844	0.03908216663484137	0.5570684835822871	0.09999999946808527	0.5000000045932986	0.8087106446493132	0.82557933932557	0	0	0.0
2375	None	None	None	None	None	0	0	0.5	3	0.6666666666666666	4	0.5714285714285714	0.6666666666666666	6	4	1	3	0	0.2857142857142857	7	2	0.5333333333333333	8	0.75	1.0	0.034290468929730936	0.538122272898158	-0.125341932534031	0.6375025934196898	0.07916568400268945	0.6868474651927551	0.7089186438033108	0.6226746072684027	1.0	1.0	0.0
5515	0.0014811435291344265	0.0006954147278351272	-9.077282488041496e-07	0.9976090441381223	None	0.25	1	0.4	4	0.7692307692307693	10	0.23809523809523808	0.7692307692307693	14	10	0	0	0	0.7777777777777778	7	9	1.0	15	0.0	1.0	0.31701066843633396	0.6204398484246635	-0.08636203179889282	0.5	0.0003792068893930231	0.5794881112406289	0.8499339183076965	0.5672637613551521	0	0.9285714285714286	0.0
3786	0.009777048879701166	0.0004635509190656882	4.208313078586639e-05	0.9933033518197083	None	0.25	1	0.4	4	0.75	9	0.25925925925925924	0.75	13	9	0	0	0	0.6666666666666666	6	9	0.9333333333333333	14	0.0	1.0	0.09240683015058529	0.5273290603215144	7.83604489299984e-08	0.5000023570133466	0.2145978126040997	0.5479890544557163	0.7065942293952452	0.5251440758282482	0	1.0	0.0
5132	0.026022879570817847	0.01156668584572177	0.011195061732134557	0.9587321385828818	None	0.25	1	0.4	4	0.75	9	0.25925925925925924	0.75	13	9	0	0	0	0.6666666666666666	6	9	0.9333333333333333	14	0.0	1.0	0.283829080530243	0.5524298905010023	2.605671388432444e-11	0.5000000000150725	0.2486886124933155	0.6275422878765476	0.7795404592712514	0.5607140015203844	0	0.23076923076923078	0.0
7373	0.014066020027238366	0.00044422969593472167	9.840606141309038e-06	0.9718528867298363	None	0.25	1	0.4	4	0.75	9	0.25925925925925924	0.75	13	9	0	0	0	0.6666666666666666	6	9	0.9333333333333333	14	0.0	1.0	0.3225892543278165	0.602257952133002	5.884568796137021e-12	0.5000000000185987	0.02405554481476902	0.6699178415921914	0.8087124013424144	0.5924811545628996	0	1.0	0.0
6327	0.0003282104500186209	3.5596471298554054e-06	1.1256834281051288e-06	0.9999967720894424	None	0.25	1	0.36363636363636365	4	0.7857142857142857	11	0.2222222222222222	0.7857142857142857	15	11	0	0	0	0.8888888888888888	8	9	1.0666666666666667	16	0.0	1.0	-0.017527016017507554	0.5069521220458293	0.08667616084011122	0.6047905810956289	0.0001591457525160739	0.6768659992947704	0.6244079943667132	0.5981015195895327	0	1.0	0.0
7115	0.002044774098236486	0.0008009106791455875	-8.246918316703159e-06	0.998116308418515	None	0.25	1	0.4	4	0.7692307692307693	10	0.23809523809523808	0.7692307692307693	14	10	0	0	0	0.7777777777777778	7	9	1.0	15	0.0	1.0	7.902762784127648e-27	0.5	0.09820076514259031	0.6718794523407047	0.09999995035523686	0.5000029966826889	0.6147258810978963	0.5594433638779636	0	1.0	0.0
897	None	None	None	None	None	0	0	0.3333333333333333	5	0.6	12	0.7333333333333333	0.25	8	5	13	0	0	0.8333333333333334	5	6	1.4666666666666666	22	0.0	0.11764705882352941	0.12302648841114658	0.5794928700782083	0.32944418936026454	0.5231461300186604	-0.0004027628754929123	0.5338202450626652	0.7970679606567725	0.5456087441389132	0	1.0	0.0
5874	0.0026372897037174776	0.00046915869470160707	0.00038340202523216946	0.9969811414740095	None	0.25	1	0.4	4	0.7692307692307693	10	0.23809523809523808	0.7692307692307693	14	10	0	0	0	0.7777777777777778	7	9	1.0	15	0.0	1.0	-0.02834832343905802	0.6550314411125142	0.09977016307198747	0.5003527950664088	0.0999886493084221	0.5171557844551417	0.6464883094922655	0.5589981454229288	0	1.0	0.0
7418	0.00032579505534549867	0.0002162162363194698	0.00021307086386932473	0.9997527268229329	None	0.25	1	0.4	4	0.7692307692307693	10	0.23809523809523808	0.7692307692307693	14	10	0	0	0	0.7777777777777778	7	9	1.0	15	0.0	1.0	-0.031062043454849652	0.5266120372441756	0.0018778723949265572	0.5010422206676635	0.020307482844049787	0.6452264376372656	0.5716725705109909	0.5587966545962654	0	1.0	0.0
3837	0.0021826216942018362	6.695139095024938e-05	-5.9886575370312235e-05	0.9976433948541468	None	0.25	1	0.4	4	0.7692307692307693	10	0.23809523809523808	0.7692307692307693	14	10	0	0	0	0.7777777777777778	7	9	1.0	15	0.0	1.0	0.07706919409286414	0.5827915500197229	-0.4249857448009152	0.990450651416099	0.08282445190482805	0.6375529684175701	0.9116369893095245	0.8637623131331238	0	1.0	0.0
1580	None	None	None	None	None	0	0	0.25	1	1.0	3	1.0	0	0	0	4	8	0	0.2	5	1	0.3333333333333333	5	0.6666666666666666	0	0	0	0	0	0	0	0	0	0	0	0
158	None	None	None	None	None	0.25	1	0.7	7	0.25	3	0.4666666666666667	0.25	9	3	4	6	0	0.8333333333333334	6	5	0.9333333333333333	14	1.0	0.16666666666666666	-0.016529620473205518	0.5264214359581197	0.1625884710104061	0.5625079243551824	0.002661250431441704	0.5074061387969223	0.693259922260838	0.5321852379458618	1.0	0.7777777777777778	0.0
396	None	None	None	None	None	0.3333333333333333	1	0.5	4	0.6666666666666666	6	0.4074074074074074	0.6666666666666666	10	6	0	0	0	0.3333333333333333	9	3	0.7333333333333333	11	0.0	1.0	0.31627141558705013	0.6733142192797882	0.060658126024226176	0.6061181182894727	2.859936148567088e-09	0.5000000429501282	0.8029696366957024	0.5950172124794341	0	1.0	0.0
7075	3.841070336570034e-08	2.5864420357756787e-08	-1.314724785054152e-08	0.9999918649811347	None	0.25	1	0.4	4	0.75	9	0.25925925925925924	0.75	13	9	0	0	0	0.6666666666666666	6	9	0.9333333333333333	14	0.0	1.0	0.6669983515606562	0.6880958666167776	0.15246747342362282	0.5167093829570464	2.1551747273188977e-05	0.5106689395550912	0.9455038027924986	0.5745058270724736	0	1.0	0.0
1361	None	None	None	None	None	0	0	0.14285714285714285	1	1.0	8	1.0	0.125	1	1	8	0	0	0.4	2	5	0.6666666666666666	10	0.0	0	0.02041514298001704	0.5	0.009744670451136871	0.5	0.0007271017527114901	0.5	0.520106765249807	0.5	0	1.0	0.0
400	None	None	None	None	None	0	0	0.3333333333333333	1	1.0	2	1.0	1.0	3	2	0	0	0	0.25	1	4	0.26666666666666666	4	0.0	0	0.08756876375070068	0.5356443392516173	0.11343323150602021	0.5617555264652427	0.08211355734105993	0.6276686661239306	0.5343422805486481	0.5755289964376028	0	1.0	0.0
1828	None	None	None	None	None	0	0	0.6	6	0.38461538461538464	5	0.5	0.3076923076923077	10	4	4	3	0	0.8333333333333334	6	5	1.0	15	0.5	0.6	0.09360856797250168	0.5254791764120099	0.0046915737931435995	0.5572227089018487	0.0532361821808978	0.5516514198248244	0.5888086229178097	0.5448167706303215	1.0	1.0	0.0
7334	0.003907601889942286	0.001006037888561432	0.0008327929144821677	0.982661962152336	None	0.25	1	0.36363636363636365	4	0.7857142857142857	11	0.2222222222222222	0.7857142857142857	15	11	0	0	0	0.8888888888888888	8	9	1.0666666666666667	16	0.0	1.0	0.5237574490855094	0.7214405472580616	0.09998914340201862	0.5000459498677544	-0.0046633855905895225	0.6525623873315504	0.905837981290038	0.6288705783534339	0	1.0	0.0
7300	0.015027181236239398	0.009766077270280697	0.009762877176884505	0.966261781259602	None	0.25	1	0.4	4	0.7692307692307693	10	0.23809523809523808	0.7692307692307693	14	10	0	0	0	0.7777777777777778	7	9	1.0	15	0.0	1.0	0.47873742792476753	0.6375556367111019	0.012053432991630036	0.5373388923311966	0.1621289427296661	0.6783386914732816	0.8812462414073001	0.619364270224905	0	0.9285714285714286	0.0
2005	None	None	None	None	None	0.38461538461538464	5	0.5357142857142857	15	0.46153846153846156	18	0.5061728395061729	0.4358974358974359	31	17	9	0	0	1.0	9	9	2.7333333333333334	41	0.0	0.5454545454545454	1.044540927831324e-05	0.5007794724629782	0.0644807415918425	0.5902157198610132	0.016116816294627738	0.5569460883940148	0.5701201724169755	0.5495660132574296	0	1.0	0.0
2264	None	None	None	None	None	0	0	0.5	2	0.6666666666666666	2	1.0	0.6666666666666666	4	2	0	2	0	0.2	1	5	0.3333333333333333	5	1.0	0.5	-0.09974733211584445	0.5002007150146062	-1.006474067695302	0.9853148566270274	-0.09707959698042554	0.5036729487422649	0.9863540624008333	0.8033249789709812	1.0	1.0	0.0
1953	None	None	None	None	None	0	0	0.75	3	0.3333333333333333	1	0.5555555555555556	0.3333333333333333	4	1	0	1	0	1.0	3	3	0.3333333333333333	5	1.0	1.0	0.004905061338411382	0.5258183769822887	0.09861513519326333	0.5107510630923116	0.05133389473695821	0.5174439870033662	0.5948101142482384	0.5180072587899159	1.0	1.0	0.0
3173	None	None	None	None	None	0	0	0.4166666666666667	10	0.45454545454545453	15	0.5555555555555556	0.30303030303030304	19	10	15	5	0	0.7777777777777778	7	9	2.3333333333333335	35	0.2	0.4666666666666667	-0.0999936578436951	0.5125931229632824	0.046872150652852135	0.6662878331761556	0.09999999995296152	0.500000004661704	0.7075842948450388	0.5615057608579537	1.0	1.0	0.0
5581	0.014751309161951021	0.00029075412492082445	0.00028378947460161815	0.98654446356859	None	0.25	1	0.4	4	0.75	9	0.25	0.75	13	9	0	0	0	0.875	8	7	0.9333333333333333	14	0.0	1.0	6.814094448110886e-11	0.5000000821102869	7.665502876095356e-07	0.5000271115678622	0.09999893970544027	0.5328522892030103	0.6157145235501817	0.5109738644977869	0	1.0	0.0
5773	0.004047948086055536	0.0006577823937778959	0.0005398997391552645	0.9951503944862554	None	0.25	1	0.4	4	0.7692307692307693	10	0.23809523809523808	0.7692307692307693	14	10	0	0	0	0.7777777777777778	7	9	1.0	15	0.0	1.0	-0.041969891292323425	0.5322910023896061	-0.026273916668085744	0.5020900705590967	0.13544840673402145	0.7307472132333651	0.6899682299477543	0.5935612325212799	0	1.0	0.0
352	None	None	None	None	None	0	0	0.6	3	0.6	3	0.5833333333333334	0.6	6	3	0	0	0	0.3333333333333333	6	2	0.4666666666666667	7	0.0	0.4	0.09941931778702966	0.5006829260141379	2.7258529457599293e-11	0.500000023396808	0.024561061968950908	0.5338711574509933	0.6040317626657058	0.5115333079209121	0	1.0	0.0
2529	None	None	None	None	None	0	0	0.75	3	0.5	2	0.6	0.5	5	2	0	1	0	0.4	5	2	0.4	6	1.0	0.5	0.051133543581588524	0.5593075645597084	-0.09999998906034628	0.5000000182211841	-0.0999945546407373	0.5000279459611243	0.6709406300106757	0.5198615581328486	0.0	0	0.0
5866	0.003604044531481669	0.0018977170467809642	0.0006082455856171718	0.9883966855220148	None	0.25	1	0.4	4	0.7692307692307693	10	0.23809523809523808	0.7692307692307693	14	10	0	0	0	0.7777777777777778	7	9	1.0	15	0.0	1.0	0.5106031296691718	0.6707233803769878	0.302001076980474	0.5302301494150914	0.037024142777503675	0.6594714105772024	0.8477941299861858	0.6219473891192606	0	1.0	0.0
3070	None	None	None	None	None	0.16666666666666666	1	0.42857142857142855	6	0.631578947368421	12	0.375	0.47368421052631576	13	9	7	6	0	0.875	7	8	1.4	21	0.42857142857142855	0.26666666666666666	6.001052875416319e-12	0.5000000347038303	0.005185439060932658	0.6677454830980322	0.09999850695172531	0.5000413276328755	0.6129234278901095	0.5579197598749108	1.0	1.0	0.0
1701	None	None	None	None	None	0.16666666666666666	1	0.5333333333333333	8	0.35	7	0.6285714285714286	0.2	11	4	10	10	0	0.7142857142857143	7	5	1.4666666666666666	22	0.5882352941176471	0.23529411764705882	0.06146960987638874	0.6446873190698901	0.20965383173048674	0.5707908078299213	0.01410403000127235	0.5738390608088321	0.6909542292225493	0.5969547550553371	1.0	1.0	0.0
7157	0.017320270882680445	0.001127906568175157	0.0010260187955371065	0.9654210205054377	None	0.25	1	0.4	4	0.75	9	0.25925925925925924	0.75	13	9	0	0	0	0.6666666666666666	6	9	0.9333333333333333	14	0.0	1.0	5.1543315427324035e-09	0.5000000082478557	-0.07203057321144646	0.5330387584346244	0.600622905389467	0.9728088148265255	0.9532700763643778	0.7749624930354044	0	1.0	0.0
4987	0.001784233277489995	0.0007229588317191773	-0.0006245950834514472	0.9977818343384315	None	0.25	1	0.4	4	0.7692307692307693	10	0.23809523809523808	0.7692307692307693	14	10	0	0	0	0.7777777777777778	7	9	1.0	15	0.0	1.0	0.09999998473001756	0.5001269222357249	0.0002507509257827175	0.5002188184876346	-0.09995866100345811	0.5004366761206708	0.693456335289346	0.5002608056335969	0	1.0	0.0
5672	2.983502433544154e-08	2.8032360526979495e-08	-4.387071896077934e-09	0.9999952592187534	None	0.25	1	0.4	4	0.75	9	0.25925925925925924	0.75	13	9	0	0	0	0.6666666666666666	6	9	0.9333333333333333	14	0.0	1.0	7.902762784127648e-27	0.5	7.902762784127648e-27	0.5	1.4010173890047848e-08	0.5033003945824814	0.5000000165111482	0.5011001457302643	0	1.0	0.0
1857	None	None	None	None	None	0	0	0.11764705882352941	2	0.9130434782608695	21	1.0	0	2	0	22	0	0	1.0	5	5	1.6666666666666667	25	0.0	0	0	0	0	0	0	0	0	0	0	0	0
2521	None	None	None	None	None	0.2857142857142857	4	0.5333333333333333	16	0.40476190476190477	17	0.5432098765432098	0.35714285714285715	29	15	14	1	0	1.0	9	9	2.933333333333333	44	0.05555555555555555	0.5641025641025641	-0.07261208070369621	0.5783610037906762	0.08893963313556166	0.6803188195129998	1.3163397960785748e-11	0.5000000214952852	0.686937296308547	0.5883371306941337	1.0	0.896551724137931	0.0
384	None	None	None	None	None	0	0	0.17391304347826086	4	0.8125	26	0.6296296296296297	0.03125	2	1	31	0	0	0.6666666666666666	9	6	2.2666666666666666	34	0.0	0.5714285714285714	1.6628428928635903e-11	0.5000000000197519	-0.09574637391175463	0.5094820999298801	2.0790148297528353e-05	0.5000493338557658	0.6109724614530971	0.5031774808134789	0	0	0.0
3369	None	None	None	None	None	0.058823529411764705	1	0.3055555555555556	11	0.6666666666666666	34	0.654320987654321	0.3333333333333333	25	17	27	3	0	1.0	9	9	3.533333333333333	53	0.06	0.7111111111111111	0.24495978794898116	0.6811080707204206	-0.062037828260611896	0.5181943074073448	-0.06917128961319431	0.6361872533879596	0.8152611030689909	0.6138466521656873	1.0	1.0	0.0
5585	0.0020758103534793742	2.6526011288228917e-05	-1.5032563676217503e-05	0.9967449251595455	None	0.25	1	0.4	4	0.7692307692307693	10	0.23809523809523808	0.7692307692307693	14	10	0	0	0	0.7777777777777778	7	9	1.0	15	0.0	1.0	7.902762784127648e-27	0.5	-0.02699076413442313	0.5039569177794878	0.04987854901367807	0.615617138239292	0.5784605789695317	0.5404790603422813	0	1.0	0.0
5980	0.011754825778640234	0.0007484351493711645	-0.00045103687400566947	0.9922158187526988	None	0.25	1	0.4	4	0.75	9	0.25925925925925924	0.75	13	9	0	0	0	0.6666666666666666	6	9	0.9333333333333333	14	0.0	1.0	-0.09994145060933672	0.5138246917315381	0.1354691123374385	0.5681649486114893	-0.09980187835957723	0.5002978902825325	0.7520260927212887	0.5275447938966156	0	0.9230769230769231	0.0
5194	0.005621535869525407	0.0002850760519836608	-0.0002687469240382909	0.9946065410884991	None	0.25	1	0.36363636363636365	4	0.7857142857142857	11	0.2222222222222222	0.7857142857142857	15	11	0	0	0	0.8888888888888888	8	9	1.0666666666666667	16	0.0	1.0	0.2545714933682155	0.6966378098931133	2.7853531574248625e-08	0.5000000767385073	0.07124528560860101	0.8285801416677473	0.7455982668068294	0.6904688377357026	0	1.0	0.0
6719	0.00016210179019037114	8.927523451600892e-07	8.810193336819551e-07	0.999998442497435	None	0.25	1	0.4	4	0.75	9	0.25	0.75	13	9	0	0	0	0.875	8	7	0.9333333333333333	14	0.0	1.0	0.028887981047703137	0.5913598231825709	0.0742841824707077	0.5312353425351939	-0.05558984223813096	0.5058573851686906	0.6312539961537388	0.5430700416871644	0	1.0	0.0
2402	None	None	None	None	None	0.1111111111111111	1	0.42857142857142855	9	0.5517241379310345	16	0.6326530612244898	0.3793103448275862	19	11	11	0	0	1.0	7	7	2.066666666666667	31	0.0	0.3333333333333333	-0.017423560542367135	0.676269069929896	2.2443986072954694e-08	0.5000054561333797	0.16105655186034287	0.9999925711957908	0.7659637329341571	0.9849658021142388	0	1.0	0.0
3004	0.002657942662199436	0.0013810581381504938	-0.0013656294843040285	0.994412959671658	None	0	0	0.29411764705882354	10	0.625	30	0.6172839506172839	0.16666666666666666	14	8	35	1	0	1.0	9	9	3.3333333333333335	50	0.014705882352941176	0.5777777777777777	0.48939373941630604	0.6825167298293585	0.0983306264650283	0.503945609819747	0.06924638232458954	0.6020333547390696	0.8752947713294517	0.5982943167334929	1.0	0.9285714285714286	0.0
5538	9.622090353009416e-11	7.199115540225529e-13	-4.838763278083972e-13	0.9999999999999994	None	0.2	1	0.3333333333333333	4	0.8	12	0.20987654320987653	0.8	16	12	0	0	0	1.0	9	9	1.1333333333333333	17	0.0	1.0	0.05799657159619712	0.5812110630126074	0.09946213645939077	0.5001103902412397	0	0.5	0.6038458787913975	0.5273217963073717	0	0.9375	0.0
466	None	None	None	None	None	0	0	0.3333333333333333	2	0.8333333333333334	5	1.0	0.8333333333333334	7	5	0	0	0	0.125	1	8	0.5333333333333333	8	0.0	0.8571428571428571	0.09318383822004886	0.5556119596642105	0.0800854655809869	0.6111651180980314	0.019237885782542295	0.6516249735760877	0.583842009816446	0.6068104530457387	0	0	0.0
38	None	None	None	None	None	0	0	0.2857142857142857	12	0.639344262295082	39	0.875	0.16393442622950818	18	10	44	8	0	0.8888888888888888	8	9	4.2	63	0.09523809523809523	0.8363636363636363	0.35547701270966925	0.7262913633368351	0.08006837234855071	0.5165921178930841	0.05138080009384547	0.6675608447019554	0.7931808970275498	0.6410254984603426	1.0	0.3333333333333333	0.0
7235	0.00339926105845636	0.0005914496472511923	0.0004109595619383268	0.9960164538002348	None	0.25	1	0.4	4	0.75	9	0.25925925925925924	0.75	13	9	0	0	0	0.6666666666666666	6	9	0.9333333333333333	14	0.0	1.0	2.6685491517302877e-06	0.500012114111504	-0.0984047959256482	0.5467619946085809	-0.3266402336782702	0.9999923495004931	0.9443243582335391	0.9818266562134855	0	0	0.0
3678	0.0002513164543143588	6.128430530411467e-07	5.406495329727916e-07	0.99999665864348	None	0.25	1	0.4	4	0.75	9	0.25925925925925924	0.75	13	9	0	0	0	0.6666666666666666	9	6	0.9333333333333333	14	0.0	1.0	-0.07505815431105298	0.6480705480548961	-0.10752933154756246	0.9997948235209121	0.0788516636552878	0.5443090135328527	0.7064778674675952	0.9566128439284485	0	0	0.0
1797	None	None	None	None	None	0	0	1.0	1	0	0	1.0	0	1	0	0	0	0	0.5	1	2	0.13333333333333333	2	0.0	0	0	0	0	0	0	0	0	0	0	0	0
3271	0.0015152605430451638	0.0008389834195539795	0.00018590918483931985	0.997407881602199	None	0	0	0.375	3	0.7777777777777778	7	0.3142857142857143	0.7777777777777778	10	7	0	1	0	0.7142857142857143	5	7	0.7333333333333333	11	1.0	0.6666666666666666	0.09999747875470773	0.5000034029317852	0.06908888062660307	0.9934335689096204	-0.05095677916361439	0.6218200415663265	0.6644671587983707	0.8628103103174518	0.8	1.0	0.0
5725	1.2125984019862906e-07	1.1972200777890208e-07	3.4463355608957977e-10	0.9999768241788728	None	0.25	1	0.4	4	0.75	9	0.25925925925925924	0.75	13	9	0	0	0	0.6666666666666666	6	9	0.9333333333333333	14	0.0	1.0	0.3942382050989481	0.5837621535334362	-0.07595505393430521	0.6469776496665909	0.000341743480106384	0.5098216892357745	0.8714410495429299	0.5812166016519765	0	0.6153846153846154	0.0
4931	0.011077104668288576	0.002069600248383111	0.002062356043668753	0.9915722780448878	None	0.25	1	0.4	4	0.75	9	0.25925925925925924	0.75	13	9	0	0	0	0.6666666666666666	6	9	0.9333333333333333	14	0.0	1.0	0.09999999996604969	0.5000000149677019	0.06564776468743984	0.5673556887270471	-0.0983803540463876	0.5220398894534689	0.7006541378241194	0.5299048703813701	0	0.9230769230769231	0.0
4591	0.003203872358191102	0.0001924624602010377	0.00017616583566690966	0.9931798292421633	None	0.25	1	0.4	4	0.75	9	0.25925925925925924	0.75	13	9	0	0	0	0.6666666666666666	6	9	0.9333333333333333	14	0.0	1.0	0.003960445434039221	0.5467483881943719	-0.033432196247797384	0.5013745524932169	-0.09999336524325955	0.5000154892509034	0.6059777054646315	0.5160862369895015	0	1.0	0.0
5962	0.0020376234176663556	0.0001546549310552798	0.0001542480408897555	0.9950525717772506	None	0.25	1	0.4	4	0.75	9	0.25925925925925924	0.75	13	9	0	0	0	0.6666666666666666	6	9	0.9333333333333333	14	0.0	1.0	-0.09999999442918839	0.5000000104069809	-0.09999999992126618	0.5000000002572088	0.024280400127337096	0.6508257382903843	0.6424154578731089	0.5517037547324465	0	0.15384615384615385	0.0
983	None	None	None	None	None	0	0	0.6666666666666666	2	0.5	1	0.6666666666666666	0.5	3	1	0	0	0	0.6666666666666666	2	3	0.26666666666666666	4	0.0	0	0.035483828716990115	0.502887592745439	0.08341383011524989	0.5184415101375743	0.043908992092783955	0.5489591316333304	0.5631233703157248	0.5234674170070848	0	1.0	0.0
2002	None	None	None	None	None	0	0	0.3333333333333333	1	1.0	2	1.0	1.0	2	2	1	1	0	0.25	1	4	0.26666666666666666	4	0.16666666666666666	0	-0.09999864417358754	0.5000009674539622	8.432493375709252e-08	0.5000001579021205	0.0008631561914284172	0.5015566866301617	0.6162006344477393	0.5005192721519675	1.0	1.0	0.0
1426	None	None	None	None	None	0	0	0.029411764705882353	1	1.0	48	0.9259259259259259	0	0	0	49	0	0	0.6666666666666666	9	6	3.3333333333333335	50	0.0	0.9090909090909091	0	0	0	0	0	0	0	0	0	0	0
3431	0.00041574867153668793	3.007729925969046e-05	-1.2423973927592922e-05	0.999611188746783	None	0.25	1	0.4	4	0.75	9	0.25925925925925924	0.75	13	9	0	0	0	0.6666666666666666	6	9	0.9333333333333333	14	0.0	1.0	0.04608973625186964	0.6119408714944363	7.902762784127648e-27	0.5	0.044103278855459824	0.5361074118780257	0.5792806079416951	0.5498471522512257	0	1.0	0.0
4836	0.010231815446273627	0.0005362121468692937	0.0004886854385215231	0.9731518724136526	None	0.25	1	0.4	4	0.75	9	0.25925925925925924	0.75	13	9	0	0	0	0.6666666666666666	6	9	0.9333333333333333	14	0.0	1.0	0.37108032256353257	0.9997996018289035	-0.02894938364816077	0.5053520800090479	0.0990077532447969	0.5861005409858844	0.8710586252706736	0.9508007945161343	0	0.38461538461538464	0.0
1618	None	None	None	None	None	0	0	0.3333333333333333	2	0.6666666666666666	4	0.4	0.3333333333333333	4	2	3	0	0	0.8	5	4	0.5333333333333333	8	0.0	0	0.00012518945986757124	0.5007829865580933	3.861812955012303e-08	0.500000688223428	0.14763308134124695	0.5815688563315233	0.6670880398023201	0.5276676862440212	0	0	0.0
10	None	None	None	None	None	0.25	1	0.36363636363636365	4	0.7857142857142857	11	0.2222222222222222	0.7857142857142857	15	11	0	0	0	0.8888888888888888	9	8	1.0666666666666667	16	0.0	1.0	-0.06969872634611991	0.5564611373671577	-0.027319746848854177	0.6440612569675966	0.08811106679571992	0.5455785428004467	0.6709013468507349	0.5827865250197801	0	1.0	0.0
6742	0.013459928914723392	0.0022877102058511717	-0.0022147436244630715	0.9752642594391818	None	0.25	1	0.4	4	0.75	9	0.25925925925925924	0.75	13	9	0	0	0	0.6666666666666666	6	9	0.9333333333333333	14	0.0	1.0	0.3156671446144498	0.64299411020463	0.08724643718106159	0.5770046079474414	0.09993239625633664	0.5780807187189037	0.7431196155042996	0.5997900951677273	0	1.0	0.0
4985	0.0066862623339881315	0.0003034555790505649	0.00015719340339053433	0.9894241532453817	None	0.25	1	0.4	4	0.7692307692307693	10	0.23809523809523808	0.7692307692307693	14	10	0	0	0	0.7777777777777778	7	9	1.0	15	0.0	1.0	4.482258440548832e-08	0.5000008045059593	0.4134609924174913	0.6313232207868317	-0.30494334152324043	0.9927019782900874	0.949995235014544	0.8601948599453073	0	1.0	0.0
2081	None	None	None	None	None	0.5	1	0.6666666666666666	4	0.5714285714285714	4	0.36	0.5714285714285714	8	4	0	0	0	1.0	5	5	0.6	9	0.0	1.0	0.0465258484169937	0.5560204539499457	0.09862267483001286	0.5023976478517547	1.9169755614034197e-14	0.5000000000458399	0.6010458817928798	0.5195414788509807	0	1.0	0.0
973	None	None	None	None	None	0	0	0.29411764705882354	5	0.6521739130434783	15	0.3968253968253968	0	0	0	24	5	0	0.7777777777777778	9	7	1.6666666666666667	25	0.09615384615384616	0.18181818181818182	0	0	0	0	0	0	0	0	0	0	0
3251	0.0004911081003092573	6.245768505590552e-06	-3.170740884843991e-06	0.9994213304693222	None	0.2857142857142857	2	0.4375	7	0.5714285714285714	12	0.36507936507936506	0.5238095238095238	18	11	4	3	0	0.7777777777777778	9	7	1.5333333333333334	23	0.6	0.75	8.132890847048462e-11	0.5000000116370905	0.04576327996442421	0.5968687133098943	0.007472258616093698	0.6524764603660356	0.5959672290213089	0.584383026109244	1.0	1.0	0.0
5622	0.002532408260263416	0.00034158484868484937	0.00033460344254239563	0.9978118103556168	None	0.25	1	0.4	4	0.75	9	0.25925925925925924	0.75	13	9	0	0	0	0.6666666666666666	6	9	0.9333333333333333	14	0.0	1.0	-0.09999207172719601	0.5007771883693012	0.001742196617301133	0.5036113760423565	0.021614846420042588	0.5593503225716269	0.6300419201886819	0.5213270773509813	0	1.0	0.0
980	None	None	None	None	None	0.25	1	0.4	4	0.75	9	0.25925925925925924	0.75	13	9	0	0	0	0.6666666666666666	6	9	0.9333333333333333	14	0.0	1.0	0.10174013453384476	0.6059985525297886	-0.09978915876226753	0.5023249840143104	8.12368607195257e-10	0.5000000381663082	0.6949797331267605	0.536586422466351	0	1.0	0.0
7159	0.014582326779110562	0.0067105426974830235	-0.006709224576862989	0.9685683487739543	None	0.25	1	0.4	4	0.7692307692307693	10	0.23809523809523808	0.7692307692307693	14	10	0	0	0	0.7777777777777778	7	9	1.0	15	0.0	1.0	0.33687480562300853	0.6895469726192357	0.07252637189949812	0.5393612954205979	-0.19458524132922528	0.9999999984389483	0.9100603246565706	0.9991571625826557	0	0	0.0
5502	0.002828180723838444	0.0009100513059109787	7.972106737652479e-05	0.9989862834974973	None	0.25	1	0.36363636363636365	4	0.7857142857142857	11	0.2222222222222222	0.7857142857142857	15	11	0	0	0	0.8888888888888888	8	9	1.0666666666666667	16	0.0	1.0	-0.09999999989693045	0.5000003227939017	0.008249774773831313	0.6269179089782262	0.09999999943167823	0.5000440094865718	0.693688874863297	0.5431585367321752	0	0.6	0.0
5121	0.00225991167053903	0.001125136709497045	0.0004737580260670722	0.9977936766944913	None	0.25	1	0.4	4	0.7692307692307693	10	0.23809523809523808	0.7692307692307693	14	10	0	0	0	0.7777777777777778	7	9	1.0	15	0.0	1.0	0.09999993802380061	0.5000058564587053	0.12402002272326987	0.5074718035648887	-0.09982597978268495	0.5010756325053477	0.731392183328042	0.502851252573991	0	1.0	0.0
1814	None	None	None	None	None	0	0	0.17647058823529413	3	0.8260869565217391	19	0.5208333333333334	0	0	0	24	0	0	0.75	6	8	1.6666666666666667	25	0.0	0.2857142857142857	0	0	0	0	0	0	0	0	0	0	0
6036	0.0004751793414434278	0.00018411830104227286	0.00018410656157303402	0.9987646231541569	None	0.25	1	0.4	4	0.7692307692307693	10	0.23809523809523808	0.7692307692307693	14	10	0	0	0	0.7777777777777778	7	9	1.0	15	0.0	1.0	-0.0999943503446075	0.5000381611345187	-0.01732286499967681	0.5007942017638541	0.02198175222867897	0.543479608329294	0.6245386155147217	0.5148030287068055	0	0.14285714285714285	0.0
6687	0.013618928891858242	0.00020361407354400606	-0.00020352545136115426	0.9798576293752095	None	0.25	1	0.4	4	0.75	9	0.25925925925925924	0.75	13	9	0	0	0	0.6666666666666666	6	9	0.9333333333333333	14	0.0	1.0	-0.0999999992024417	0.5000000425832977	0.0980971999686342	0.5000000000000001	0.07663242964637602	0.9973295042498321	0.8366809039171328	0.8780692730193008	0	0.9230769230769231	0.0
997	None	None	None	None	None	0	0	1.0	1	0	0	1.0	0	1	0	0	3	0	0.5	2	1	0.13333333333333333	2	1.0	0	0	0	0	0	0	0	0	0	0	0	0
4393	6.218590592044465e-05	1.5218289507819266e-06	2.1229810288868147e-08	0.9999949272670884	None	0.3333333333333333	1	0.5	4	0.7	7	0.2857142857142857	0.7	11	7	0	0	0	0.8571428571428571	7	6	0.8	12	0.0	1.0	0.19765481172430976	1.0	0.05044285798340753	0.6717957270273053	-0.09999999874250898	0.5000000424154074	0.8370757667419676	0.9999999999999609	0	1.0	0.0
3783	0.00024007143683655585	2.304542784408716e-06	2.010900925964496e-06	0.9999938229058837	None	0.3333333333333333	1	0.5	4	0.7	7	0.2857142857142857	0.7	11	7	0	0	0	0.8571428571428571	6	7	0.8	12	0.0	0.6666666666666666	0.09989766923457004	0.500335612674718	0.09954024123005421	0.501269705151205	-0.007632176249975797	0.6762375180387293	0.6241319877519458	0.5615984519395795	0	0.2727272727272727	0.0
5785	0.002223382877886309	0.00045946809789862463	0.0004509041018317846	0.9981820668768278	None	0.25	1	0.4	4	0.75	9	0.25925925925925924	0.75	13	9	0	0	0	0.6666666666666666	6	9	0.9333333333333333	14	0.0	1.0	-0.04925172219928743	0.5067447239860574	0.051367844517550866	0.6187658444460606	0.1385171675731099	0.6030550275828583	0.6898119136125096	0.5768449430139323	0	0.46153846153846156	0.0
11	None	None	None	None	None	0.10526315789473684	2	0.2926829268292683	12	0.6610169491525424	39	0.7530864197530864	0.1016949152542373	14	6	46	7	0	1.0	9	9	4.066666666666666	61	0.07954545454545454	0.8301886792452831	0.03356382774587678	0.6525696834772063	3.4405753314764395e-07	0.500280374062689	0.07518418084267656	0.5281316785228116	0.592057756613375	0.561694100238604	0.6428571428571429	0.6428571428571429	0.0
136	None	None	None	None	None	0.25	1	0.4	4	0.7692307692307693	10	0.23809523809523808	0.7692307692307693	14	10	0	0	0	0.7777777777777778	9	7	1.0	15	0.0	1.0	0.09994585506237492	0.5033420052350318	-0.09218892429842247	0.6182137036713621	0.049329674953989724	0.5545998832926609	0.692937567463277	0.55927127741597	0	1.0	0.0
2626	0.005962599809605805	0.0014419428093376866	0.0004965174708149409	0.9953988552338385	None	0.2	1	0.3333333333333333	4	0.8125	13	0.25	0.75	16	12	1	1	0	0.8888888888888888	8	9	1.2	18	0.5	0.5454545454545454	3.6150838005101886e-05	0.5848511532166882	0.06867002066970787	0.5097451259141049	0.23264298078793694	0.6210621153104459	0.725868743609195	0.5724664824251595	1.0	1.0	0.0
7460	0.0025259385735693905	0.0012684617386713522	-0.00031946337009967614	0.9981467331861624	None	0.25	1	0.4	4	0.75	9	0.25925925925925924	0.75	13	9	0	0	0	0.6666666666666666	6	9	0.9333333333333333	14	0.0	1.0	-0.09999999932165946	0.5000000286032041	-0.022820324780126338	0.5000573291284623	0.2009274837352763	0.5624639013424465	0.7817987882315959	0.5209375135019242	0	1.0	0.0
4821	0.013222510800558623	0.0012784027762929458	0.0010280868071049845	0.9763546902432327	None	0.25	1	0.4	4	0.75	9	0.25925925925925924	0.75	13	9	0	0	0	0.6666666666666666	6	9	0.9333333333333333	14	0.0	1.0	0.18807996949914257	0.5551150228528233	0.09999989225029957	0.500000385766818	-0.09999847784790944	0.5295167642564561	0.7694657191943177	0.5282669618111986	0	1.0	0.0
197	None	None	None	None	None	0	0	0.3333333333333333	1	1.0	2	1.0	1.0	3	2	0	1	0	0.25	4	1	0.26666666666666666	4	0.3333333333333333	0	-0.07236995162387452	0.6486651598000204	1.585700205813373e-07	0.5000002534653619	0.09700171793463899	0.5129676998200217	0.6687646889651061	0.5551958323286287	0.3333333333333333	1.0	0.0
5184	0.008220475634324485	0.0010483993665657443	-0.000499965248144248	0.9938672261408193	None	0.25	1	0.4	4	0.75	9	0.25925925925925924	0.75	13	9	0	0	0	0.6666666666666666	6	9	0.9333333333333333	14	0.0	1.0	-0.09999821022470867	0.5000185207305277	0.09624539536990481	0.6519260159706991	0.057845053208642326	0.6533172584759204	0.699813539186208	0.6035823837821206	0	0.8461538461538461	0.0
6919	0.01272470512313976	0.0019775210436473057	-0.0019261393011864418	0.990529789368433	None	0.25	1	0.4	4	0.75	9	0.25925925925925924	0.75	13	9	0	0	0	0.6666666666666666	6	9	0.9333333333333333	14	0.0	1.0	4.99280113460535e-08	0.5000003523437941	0.1138839793887626	0.5071904783388431	-0.08558933533110688	0.6479892876930726	0.6955006700010581	0.5530477602785541	0	1.0	0.0
7238	0.01568016486646724	0.008197745569223286	-0.00819638078566925	0.9761330758549118	None	0.25	1	0.4	4	0.7692307692307693	10	0.23809523809523808	0.7692307692307693	14	10	0	0	0	0.7777777777777778	7	9	1.0	15	0.0	1.0	0.20570235164045422	0.578151340434552	-0.09923228403291987	0.5007751587701894	0.27100176042516305	0.6099589728635079	0.8398801931390679	0.5634419978752514	0	1.0	0.0
2902	1.3961390740408106e-08	1.2535539182004114e-08	8.894767029929183e-09	0.9999979775281892	None	1.0	1	0.8	4	0.4	2	0.4375	0.4	6	2	0	0	0	1.0	4	4	0.4666666666666667	7	0.0	0.6666666666666666	-0.14104740327389725	0.6137519691890096	0.09358072277261101	0.5936434919126498	1.87003021181865e-25	0.5	0.7047201660534715	0.5697226707278802	0	1.0	0.0
3426	None	None	None	None	None	0.2857142857142857	2	0.4117647058823529	7	0.6521739130434783	15	0.5952380952380952	0.6086956521739131	20	14	4	3	0	0.8571428571428571	6	7	1.6666666666666667	25	0.5	0.5263157894736842	0.00039433304406588003	0.5582166782115586	-0.028710684280769304	0.6596735069176385	0.09214672517481977	0.5306719679583549	0.6253995783483683	0.5840779183244721	1.0	1.0	0.0
2453	None	None	None	None	None	0.25	1	0.4	4	0.75	9	0.5185185185185185	0.6666666666666666	12	8	1	2	0	0.3333333333333333	3	9	0.9333333333333333	14	1.0	0.5454545454545454	5.311338613376756e-05	0.5048294665588924	-0.09981135069765254	0.508221939546695	0.02798007866848896	0.6650051287705956	0.6281126930556062	0.5611825865770751	1.0	1.0	0.0
4457	0.003472244827058972	0.00029743396676154175	0.0002887289434811502	0.9958464545936095	None	0.25	1	0.4	4	0.75	9	0.25925925925925924	0.75	13	9	0	0	0	0.6666666666666666	6	9	0.9333333333333333	14	0.0	1.0	-0.09541252865986655	0.5609274298598069	0.2405386450190111	0.516328488708673	0.09612354426373446	0.6818090208980426	0.7988829782574922	0.5884239672925675	0	1.0	0.0
6669	0.0018147993282651145	0.0013288223115824978	0.001327981585434184	0.9990159908432517	None	0.25	1	0.4	4	0.75	9	0.25925925925925924	0.75	13	9	0	0	0	0.6666666666666666	6	9	0.9333333333333333	14	0.0	1.0	-0.02636938104293498	0.5073603837319964	0.08072979140504842	0.5714804863125588	0.0955759300108636	0.5636415530124369	0.6350080904619522	0.5476294925313118	0	0.07692307692307693	0.0
4455	0.002999201639494595	6.791253186395747e-05	-2.7589087331718666e-05	0.9972129306570438	None	0.25	1	0.4	4	0.75	9	0.25925925925925924	0.75	12	9	1	1	0	0.6666666666666666	6	9	0.9333333333333333	14	0.3333333333333333	1.0	-0.030248677070906643	0.5910210687400799	-0.08916933467230344	0.6310863210999289	-0.09999999396612229	0.500001757409277	0.5918414915073812	0.5748560085182458	1.0	0.9166666666666666	0.0
2270	None	None	None	None	None	0	0	0.75	3	0.3333333333333333	1	0.625	0.3333333333333333	4	1	0	1	0	0.5	2	4	0.3333333333333333	5	1.0	0.6666666666666666	0.05317157385964705	0.5386973649781247	0.21442987063048707	0.5190290356695781	0.09491354483832704	0.5196500133592299	0.6581709881040742	0.5258014877088205	1.0	1.0	0.0
3287	0.007867655892552589	0.0002493360665215525	-0.00023099209235796463	0.9818667469941336	None	0.25	1	0.4	4	0.75	9	0.25925925925925924	0.75	13	9	0	0	0	0.6666666666666666	6	9	0.9333333333333333	14	0.0	1.0	-0.2928971068116662	0.9567736318345857	2.114009928010957e-10	0.5000000011240188	-0.02225122265658073	0.6337877308167933	0.790694550719263	0.7712187412858581	0	1.0	0.0
2016	None	None	None	None	None	0.4	2	0.6153846153846154	8	0.35294117647058826	6	0.4222222222222222	0.17647058823529413	9	3	9	6	0	0.5555555555555556	5	9	1.2666666666666666	19	0.375	0.5714285714285714	8.003113429060895e-11	0.5000056051862292	0.09337177275042845	0.6025808918689533	0.040596726783993266	0.5331402097615143	0.5944135797220422	0.5456234431091902	0.4444444444444444	0.2222222222222222	0.0
2511	None	None	None	None	None	0	0	0.08333333333333333	2	0.9393939393939394	31	0.9722222222222222	0	0	0	34	0	0	1.0	6	6	2.3333333333333335	35	0.0	0.3448275862068966	0	0	0	0	0	0	0	0	0	0	0
3376	0.0001486780105100724	1.938098449826098e-06	4.425443271799712e-08	0.9999984914772054	None	0.25	1	0.36363636363636365	4	0.7857142857142857	11	0.2222222222222222	0.7857142857142857	15	11	0	0	0	0.8888888888888888	9	8	1.0666666666666667	16	0.0	1.0	0.09999999770599931	0.500000221715326	2.22836205200841e-08	0.5000001693360733	0.09715493338291627	0.5057170628908837	0.6141623350809329	0.5019058918059001	0	0.06666666666666667	0.0
5839	0.013433849508654694	0.0012479295725422185	0.0010730700589424806	0.9786202095697308	None	0.25	1	0.4	4	0.75	9	0.25925925925925924	0.75	13	9	0	0	0	0.6666666666666666	6	9	0.9333333333333333	14	0.0	1.0	1.981103444295694e-07	0.5000010236899276	-0.09999990392697913	0.5000081996368961	0.3187702701280296	0.6251588181326669	0.8563983028015405	0.5425253649962414	0	1.0	0.0
1199	None	None	None	None	None	0	0	0.375	6	0.5238095238095238	11	0.5476190476190477	0	0	0	22	5	0	0.8571428571428571	7	6	1.5333333333333334	23	0.10416666666666667	0.7368421052631579	0	0	0	0	0	0	0	0	0	0	0
1422	None	None	None	None	None	0	0	0.42857142857142855	3	0.75	6	0.5555555555555556	0.75	9	6	0	0	0	0.2222222222222222	2	9	0.6666666666666666	10	0.0	1.0	0.006382619954826534	0.517854964922894	-0.028349674776398142	0.5788622898181751	0.09136119448034799	0.5668681912376571	0.5988822781711198	0.5546672334930055	0	1.0	0.0
524	None	None	None	None	None	0	0	0.2	3	0.8	16	0.7333333333333333	0	0	0	21	0	0	0.8333333333333334	5	6	1.4666666666666666	22	0.0	0.35294117647058826	0	0	0	0	0	0	0	0	0	0	0
4418	1.0163667366162742e-07	6.354370798271471e-08	5.5785757925142844e-08	0.9999818333744369	None	0.25	1	0.4	4	0.75	9	0.25925925925925924	0.75	13	9	0	0	0	0.6666666666666666	6	9	0.9333333333333333	14	0.0	1.0	0.09999964002961535	0.5000031595016594	-0.08419796516049366	0.6429433874820372	0.000523755687137245	0.509850461915557	0.679803136937049	0.5521085993061488	0	1.0	0.0
3165	0.0015328510433902573	0.0009617980497180371	-0.000921192439556654	0.9965116915205922	None	0.3333333333333333	1	0.5	4	0.6666666666666666	6	0.3142857142857143	0.6666666666666666	10	6	0	0	0	0.7142857142857143	5	7	0.7333333333333333	11	0.0	0.6666666666666666	0.09999999995320118	0.5000000003086614	0.16654739444429645	0.5199036734767626	-0.00986451897296691	0.6596119682899442	0.6712747223607388	0.5614562055832474	0	0	0.0
4401	0.008478097952319198	0.002549387146318266	-0.0009302998867437471	0.9869665277411247	None	0.25	1	0.4	4	0.7692307692307693	10	0.23809523809523808	0.7692307692307693	14	10	0	0	0	0.7777777777777778	7	9	1.0	15	0.0	1.0	0.2061407994371664	0.5742329754597181	-0.009409049148614703	0.5004527708378324	-0.09833301612526632	0.5016094344334209	0.7824035135350007	0.525593589677395	0	1.0	0.0
2340	None	None	None	None	None	0.4	2	0.5	6	0.6	9	0.30357142857142855	0.5333333333333333	14	8	2	2	0	0.875	7	8	1.1333333333333333	17	1.0	0.4	0.09929058117763823	0.5311943197146147	0.043156967601603355	0.5211585155935173	-0.042559761666408936	0.5023843398289911	0.6416905451614641	0.5182553499590464	1.0	1.0	0.0
6452	0.0008561519320028018	8.947323216109256e-05	-7.327067187656894e-06	0.9983684961323133	None	0.25	1	0.4	4	0.75	9	0.25925925925925924	0.75	13	9	0	0	0	0.6666666666666666	6	9	0.9333333333333333	14	0.0	1.0	0.09683098076396891	0.5335241837822429	1.6572727339290005	0.5751213693466704	0.020058609818580805	0.5937223966666165	0.9994754970333853	0.5676207282997562	0	0.07692307692307693	0.0
2517	None	None	None	None	None	0.5	1	0.5714285714285714	4	0.625	5	0.3333333333333333	0.5	7	4	2	3	0	0.8333333333333334	5	6	0.6666666666666666	10	0.6	1.0	-0.09735988549014016	0.5417824749500975	0.09997869338124299	0.5003236926073295	0.012141419119559542	0.5257516406389406	0.6915396213928848	0.5226439269885677	1.0	1.0	0.0
1526	None	None	None	None	None	0	0	0.25	2	0.9	9	0.3333333333333333	0	0	0	11	18	0	0.4444444444444444	4	9	0.8	12	0.6923076923076923	0	0	0	0	0	0	0	0	0	0	0	0
515	None	None	None	None	None	0	0	1.0	1	0	0	1.0	0	1	0	0	0	0	0.5	1	2	0.13333333333333333	2	0.0	0	0	0	0	0	0	0	0	0	0	0	0
4580	0.00011452190070496626	9.492661153208855e-07	-5.435577623455775e-07	0.9999985596208554	None	0.25	1	0.4	4	0.75	9	0.25	0.75	13	9	0	0	0	0.875	7	8	0.9333333333333333	14	0.0	1.0	-0.1896745538584997	1.0	0.08059969551070013	0.5859812762380824	0.12315993757113017	0.6667872677088258	0.8306284636411174	0.999999958019071	0	0.15384615384615385	0.0
701	None	None	None	None	None	0	0	0.5	2	0.6666666666666666	2	1.0	0.6666666666666666	4	2	0	0	0	0.2	1	5	0.3333333333333333	5	0.0	1.0	0.0572500173306118	0.5305933374597708	4.84200776457045e-05	0.5001216506436986	2.9810071766076753e-09	0.5000000128396931	0.5670352630371118	0.5102496524213855	0	0	0.0
6822	0.006350218290601834	0.0009089318605337978	0.0007213795055876749	0.9943915110069571	None	0.25	1	0.4	4	0.7692307692307693	10	0.23809523809523808	0.7692307692307693	14	10	0	0	0	0.7777777777777778	7	9	1.0	15	0.0	1.0	-0.09999700993306128	0.500007027636461	0.06391123216633846	0.5338052573183655	0.27091727167877433	0.6652710056493103	0.8204268658723887	0.5681015425552319	0	1.0	0.0
2215	None	None	None	None	None	0.125	1	0.47368421052631576	9	0.4230769230769231	11	0.5714285714285714	0.038461538461538464	2	1	25	15	0	1.0	7	7	1.8666666666666667	28	0.2830188679245283	0.5714285714285714	0.0005257775008849118	0.500474063716503	0.023450299561007935	0.5144918989168433	0.004008040549423076	0.5013700809905688	0.5251959736644862	0.5054464869855441	1.0	1.0	0.0
7364	0.004155026632654068	0.00018253795087256548	-1.7246690435607009e-06	0.9951980491304903	None	0.25	1	0.4	4	0.75	9	0.25925925925925924	0.75	13	9	0	0	0	0.6666666666666666	6	9	0.9333333333333333	14	0.0	1.0	0.020708918672476987	0.6737839948571422	0.15112040550202308	0.5303743698093827	0.08767091991559843	0.6350009193173285	0.6366775975672638	0.6146520322425115	0	1.0	0.0
6284	0.0005527748619547937	0.00015826293881321336	-2.8107727007941536e-05	0.9994142730011293	None	0.25	1	0.4	4	0.7692307692307693	10	0.23809523809523808	0.7692307692307693	14	10	0	0	0	0.7777777777777778	7	9	1.0	15	0.0	1.0	-0.035182887574211584	0.5147824441867052	0.00019699743356881957	0.5001601520881457	0.09999840947730473	0.5001269009983463	0.6393130923249621	0.5050244330569874	0	0	0.0
3681	None	None	None	None	None	0.13333333333333333	2	0.46875	15	0.43478260869565216	20	0.5925925925925926	0.34782608695652173	29	16	18	5	0	1.0	9	9	3.2	48	0.18518518518518517	0.47619047619047616	0.15620088001670787	0.9999987278237459	0.048094911022602826	0.6277567479913211	2.124160507224919e-14	0.5000587810812179	0.8095142281389266	0.9909796142555188	0.0	0	0.0
5869	0.003532988712227814	6.935467992997333e-05	7.68974906620204e-06	0.9938583032743179	None	0.25	1	0.4	4	0.7692307692307693	10	0.23809523809523808	0.7692307692307693	14	10	0	0	0	0.7777777777777778	7	9	1.0	15	0.0	1.0	7.902762784127648e-27	0.5000000000000037	0.049555125419203684	0.6510636718936885	-0.03365786403132317	0.6846904715776605	0.6076877799586891	0.6145258091843119	0	1.0	0.0
4329	1.7279089283790377e-07	5.8768586890228744e-08	5.522249414885492e-08	0.999971178885837	None	0.3333333333333333	1	0.5	4	0.7	7	0.2857142857142857	0.7	11	7	0	0	0	0.8571428571428571	7	6	0.8	12	0.0	0.6666666666666666	-0.11293461019609466	0.7185383376166383	0.09999881753330205	0.5000127374616846	4.6778744049460726e-11	0.5000000003283632	0.7047115737295838	0.5774769650707654	0	0.36363636363636365	0.0
1098	None	None	None	None	None	0	0	0.11538461538461539	3	0.8918918918918919	33	0.8666666666666667	0	0	0	38	0	0	0.5555555555555556	9	5	2.6	39	0.0	0.8235294117647058	0	0	0	0	0	0	0	0	0	0	0
6710	0.006761576060106333	0.00212449809801455	-0.0004930178068072705	0.9839018011184755	None	0.25	1	0.4	4	0.7692307692307693	10	0.23809523809523808	0.7692307692307693	14	10	0	0	0	0.7777777777777778	7	9	1.0	15	0.0	1.0	0.3283258208607583	0.6475285112817047	3.1452805722173973e-13	0.5	0.0985751398929348	0.5204319350797717	0.7984792427967314	0.5572450885635956	0	1.0	0.0
3269	1.756489629478275e-07	6.345793311478921e-08	-5.168593075579979e-08	0.9999753872774187	None	1.0	1	1.0	4	0.0	0	0.5555555555555556	0	4	0	0	0	0	1.0	3	3	0.3333333333333333	5	0.0	1.0	0	0	0	0	0	0	0	0	0	0	0
3078	0.007253892345057308	0.001763212049745233	-0.0012484833588728664	0.9883211488928685	None	0	0	0.42857142857142855	3	0.75	6	0.3333333333333333	0.75	9	6	0	0	0	0.8333333333333334	6	5	0.6666666666666666	10	0.0	0.4	-0.09999995131657126	0.5001312114416675	0.08942889759836434	0.522403443111583	0.1351546089400128	0.5692826814440499	0.7345856900910888	0.5307215661570102	0	1.0	0.0
4236	0.002430435281383669	0.00024190852417839962	-6.614732230712473e-05	0.9966606704013208	None	0.25	1	0.4	4	0.75	9	0.25925925925925924	0.75	13	9	0	0	0	0.6666666666666666	6	9	0.9333333333333333	14	0.0	1.0	0.032640556412256536	0.5817711926000384	1.8539759857863022e-09	0.5000000005614897	-0.0999997528450928	0.5000006165300882	0.637446337624504	0.5274765440086527	0	0	0.0
6841	0.012181020914937474	0.007050924477652788	0.007050901763023572	0.9701887515257431	None	0.25	1	0.4	4	0.7692307692307693	10	0.23809523809523808	0.7692307692307693	14	10	0	0	0	0.7777777777777778	7	9	1.0	15	0.0	1.0	0.4867302992421273	0.6610729775929641	0.10478779087143246	0.5969936638566972	0.09982098926915527	0.5234498129712303	0.8596266988206762	0.5950705831139189	0	1.0	0.0
6400	0.002845160045908754	0.0012796026617564542	-6.90193087109004e-05	0.99733411670935	None	0.25	1	0.4	4	0.7692307692307693	10	0.23809523809523808	0.7692307692307693	14	10	0	0	0	0.7777777777777778	7	9	1.0	15	0.0	1.0	-0.09997450246527625	0.5001128041022189	0.0010792360365890449	0.5112182666085274	0.19708705398036622	0.7804737863299908	0.7743843528323361	0.6077634017123659	0	0	0.0
2828	6.20900864620226e-05	7.060189308187165e-07	-3.8604282855084154e-07	0.9999972691433774	None	0	0	0.5	2	0.6666666666666666	2	0.5555555555555556	0.6666666666666666	4	2	0	2	0	1.0	3	3	0.3333333333333333	5	1.0	0	-0.00941046026675892	0.6570742470708562	-0.019415387949132733	0.5582204174133492	0.14013996068083973	0.5246032986064206	0.6915453361678251	0.5811687027927788	0.75	1.0	0.0
603	None	None	None	None	None	0	0	0.6666666666666666	4	0.2857142857142857	2	0.6	0.14285714285714285	2	1	6	11	0	0.6	5	3	0.6	9	0.7333333333333333	0	-0.05894885886171573	0.5052557142015686	0.0028871183975964806	0.5050904370704599	-0.07638299249051575	0.5361256969959014	0.5847830946117961	0.5155067845248622	1.0	1.0	0.0
4869	3.090619213041485e-05	4.3230635194653643e-07	2.9386636572828075e-07	0.9999954781604832	None	0.25	1	0.4	4	0.7692307692307693	10	0.23809523809523808	0.7692307692307693	14	10	0	0	0	0.7777777777777778	7	9	1.0	15	0.0	1.0	-0.09999999862004745	0.5000001220696277	1.4078620227906146e-11	0.5000050181339563	0.02202506962664817	0.5355744969762563	0.6297203419106832	0.5118777144066464	0	0	0.0
5886	0.011046680779249205	0.006627837816794407	0.006627734088489475	0.9812355151737816	None	0.25	1	0.4	4	0.7692307692307693	10	0.23809523809523808	0.7692307692307693	14	10	0	0	0	0.7777777777777778	7	9	1.0	15	0.0	1.0	0.2177571502077189	0.5930496703840225	0.010532066520791727	0.5296713880889496	0.09999963380008935	0.500055067445373	0.7002783008535564	0.5412090152482979	0	0	0.0
2612	0.0001997398678183205	4.610940545173057e-05	2.676802718452681e-05	0.9999955932398088	None	0	0	0.5	2	0.75	3	0.5	0.5	3	2	2	2	0	0.75	4	3	0.4	6	0.2857142857142857	0	0.007765062638662748	0.5137256986480901	-0.022683485492671355	0.5795909939397991	0.3391795179622122	0.5206645340876115	0.8373704786169245	0.5381520665457389	1.0	1.0	0.0
4919	3.866478863812074e-08	3.530941270092972e-08	-3.181220464708877e-08	0.9999873210815183	None	0.25	1	0.4	4	0.7692307692307693	10	0.23809523809523808	0.7692307692307693	14	10	0	0	0	0.7777777777777778	7	9	1.0	15	0.0	1.0	7.151583812903676e-09	0.5000003277485762	0.09999941908715729	0.5000045762526375	2.347831678405571e-13	0.5168584350425794	0.6157154837676067	0.5056230068566169	0	1.0	0.0
6944	0.005753588789046042	0.0023301001288350974	0.002321043081504422	0.9891262249544157	None	0.25	1	0.4	4	0.75	9	0.25	0.75	13	9	0	0	0	0.875	8	7	0.9333333333333333	14	0.0	1.0	0.20189275700260528	0.6668223851752588	0.3826136899155502	0.5006648969857336	-0.09904549861198624	0.655748722156501	0.8787405674141914	0.6099188533588364	0	0.15384615384615385	0.0
4333	0.004213125373123845	0.00034632432542025104	-0.0003124045788731937	0.9944509692195851	None	0.25	1	0.4	4	0.7692307692307693	10	0.23809523809523808	0.7692307692307693	14	10	0	0	0	0.7777777777777778	9	7	1.0	15	0.0	1.0	2.2600838675279786e-22	0.5000000030522809	-0.09999999784259175	0.5000000893029356	0.030777387980161348	0.6528579459020858	0.6360716903476478	0.5524419112841961	0	1.0	0.0
4594	5.7847399123815104e-05	2.887906198833532e-07	6.0437269458680286e-09	0.9999988114643581	None	0.25	1	0.4	4	0.75	9	0.25	0.75	13	9	0	0	0	0.875	7	8	0.9333333333333333	14	0.0	1.0	0.14047369110626198	0.7470614979700827	-0.09998879513359941	0.5000436414052768	0.002355252402567186	0.5727098158918229	0.7380430330965404	0.612705060665425	0	1.0	0.0
930	None	None	None	None	None	0	0	0.5	1	1.0	1	0.75	0	0	0	2	0	0	1.0	2	2	0.2	3	0.0	0	0	0	0	0	0	0	0	0	0	0	0
2543	None	None	None	None	None	0	0	0.75	3	0.25	1	0.6666666666666666	0	0	0	5	10	0	1.0	3	3	0.4	6	0.7142857142857143	0.6666666666666666	0	0	0	0	0	0	0	0	0	0	0
6850	0.029207369818531143	0.011306461763251818	-0.011301508140864483	0.9510000548085009	None	0.25	1	0.4	4	0.75	9	0.25925925925925924	0.75	13	9	0	0	0	0.6666666666666666	6	9	0.9333333333333333	14	0.0	1.0	0.3434557638719623	0.6651797246234997	-0.09999999498834497	0.5000000040912392	0.4281178217088488	0.72585642955505	0.9133772178598968	0.6349212501888829	0	0	0.0
4614	2.2747820200742582e-08	2.1446886516677065e-08	1.4002208739324318e-09	0.999997250471404	None	0.25	1	0.4	4	0.7692307692307693	10	0.23809523809523808	0.7692307692307693	14	10	0	0	0	0.7777777777777778	7	9	1.0	15	0.0	1.0	0.061192603748412754	0.5290203950366368	0.08507921630125989	0.5867827366130426	7.902762784127648e-27	0.5	0.5931054945345551	0.5388294328282506	0	0	0.0
3731	0.009460392995699929	0.0006322366767209242	-0.0001855546620388442	0.9597969545068872	None	0.3333333333333333	1	0.5	4	0.7	7	0.2857142857142857	0.7	11	7	0	0	0	0.8571428571428571	7	6	0.8	12	0.0	0.6666666666666666	0.1640600555189224	0.9981361212902871	0.09999982532379635	0.5000082170769848	-0.08923178335021806	0.5202385993017631	0.9499765496711313	0.8929677727028105	0	1.0	0.0
5266	0.007881132225060093	0.0014957856912567226	0.0014324059212451096	0.9896850629892808	None	0.25	1	0.4	4	0.75	9	0.25925925925925924	0.75	13	9	0	0	0	0.6666666666666666	6	9	0.9333333333333333	14	0.0	1.0	0.06438791563580519	0.673891146139194	-0.036840309955340024	0.5067682520555287	0.04569600427414558	0.9937338341409221	0.6594957615515208	0.874323458267842	0	1.0	0.0
6918	0.0251652957370557	0.002047092216623414	0.001970483065522656	0.9720654971058929	None	0.25	1	0.4	4	0.75	9	0.25925925925925924	0.75	13	9	0	0	0	0.6666666666666666	6	9	0.9333333333333333	14	0.0	1.0	0.27130141195493496	0.6373977004949832	-0.09999987883236598	0.500000044792934	0.23078912307972418	0.6763534481695075	0.855027836475394	0.6067609110330116	0	1.0	0.0
168	None	None	None	None	None	0.25	1	0.4	4	0.7692307692307693	10	0.234375	0.7692307692307693	14	10	0	0	0	1.0	8	8	1.0	15	0.0	0.8571428571428571	0.09999999986436446	0.5000000076619633	0.048830219144625694	0.6657742552913472	0.05538916780159471	0.6176403858457438	0.5913178385093832	0.5961766826657583	0	1.0	0.0
2689	0.0011892926290895819	2.3420521527542018e-05	1.061567351556241e-05	0.9985042345821441	None	0	0	0.4	2	0.8	4	0.7	0.4	4	2	2	0	0	0.4	2	5	0.4666666666666667	7	0.0	0	0.03241529916410195	0.5976676310137633	-0.0070579658080393275	0.6646036530572079	-0.08288982853599713	0.9499556992532104	0.7699106289456672	0.7926620609510597	0	1.0	0.0
7195	0.00911725130698021	0.006432419947570464	0.000872501923079065	0.9932380232173262	None	0.25	1	0.36363636363636365	4	0.7857142857142857	11	0.2222222222222222	0.7857142857142857	15	11	0	0	0	0.8888888888888888	8	9	1.0666666666666667	16	0.0	1.0	-0.09997184802081738	0.5051183322413243	-0.07911087937426035	0.5556800756447794	0.6168002703128578	0.9997288916959142	0.9739655811993758	0.9436911724584229	0	1.0	0.0
1083	None	None	None	None	None	0.1	1	0.2727272727272727	6	0.7741935483870968	24	0.4583333333333333	0.45161290322580644	19	14	13	9	0	0.8888888888888888	9	8	2.2	33	0.36	0.5833333333333334	0.09118694169257519	0.616559825179948	9.527573290326038e-05	0.5009117510640392	-0.024536950741877905	0.637492285191029	0.602581525908722	0.5860609510934135	1.0	1.0	0.0
996	None	None	None	None	None	0.5	1	0.6666666666666666	4	0.5	3	0.4	0.5	7	3	0	0	0	0.8	5	4	0.5333333333333333	8	0.0	0.6666666666666666	0.01836520843310772	0.6782410745388996	0.09999992074740245	0.5000004601258968	0.09974190675802083	0.5008933493884226	0.594891262904251	0.562117054289913	0	1.0	0.0
5766	0.02090440060058316	0.005913564953869278	0.005908076187098926	0.9593379787458454	None	0.25	1	0.4	4	0.75	9	0.25925925925925924	0.75	13	9	0	0	0	0.6666666666666666	6	9	0.9333333333333333	14	0.0	1.0	0.31399699481734533	0.6225705036232861	0.09043145688616806	0.6688874417380621	-0.20703077159539157	0.9900227668551496	0.9142979234911677	0.8736566463460729	0	0	0.0
3222	0.002257266501940093	0.00017558083768140197	8.526606571035776e-05	0.9993870970388318	None	0.2857142857142857	2	0.4117647058823529	7	0.6521739130434783	15	0.46296296296296297	0.5217391304347826	18	12	6	6	0	0.6666666666666666	9	6	1.6666666666666667	25	0.6	0.7368421052631579	4.0587239101142e-11	0.5000000059788448	-0.054308640628797734	0.6498753117528203	0.002479772874853994	0.6559549101416032	0.6001572181878012	0.603787151619437	1.0	1.0	0.0
710	None	None	None	None	None	0	0	1.0	1	0	0	1.0	0	1	0	0	0	0	0.5	2	1	0.13333333333333333	2	0.0	0	0	0	0	0	0	0	0	0	0	0	0
4330	0.01219056618783254	0.0009440994624002198	0.0006433867444977065	0.9490079212396441	None	0.25	1	0.4	4	0.75	9	0.25925925925925924	0.75	13	9	0	0	0	0.6666666666666666	6	9	0.9333333333333333	14	0.0	1.0	0.924415384234664	1.0	0.030107038057958703	0.6525170466543642	0.3186053997747506	0.7328855107208022	0.99555881625507	0.9999999910397587	0	1.0	0.0
1553	None	None	None	None	None	0.42857142857142855	3	0.5882352941176471	10	0.391304347826087	9	0.5102040816326531	0.30434782608695654	17	7	7	0	0	1.0	7	7	1.6666666666666667	25	0.0	0.631578947368421	0.11652048423570664	0.5531962909294912	0.006664376817518759	0.522670454272535	-0.13046161583112134	0.7444819431642812	0.7333476686332678	0.6125184967545212	0	0	0.0
3283	0.004598361432331434	0.002752818464568979	0.002054941080326234	0.9900051720108154	None	0.5	1	0.6666666666666666	4	0.5714285714285714	4	0.375	0.5714285714285714	8	4	0	0	0	0.6666666666666666	4	6	0.6	9	0.0	0.6666666666666666	-0.22187865296184234	0.9928751496634365	0.09999945247707406	0.5000084385239343	-0.08206603870492511	0.5089694566641366	0.9429596366263093	0.8399214681649615	0	0	0.0
1235	None	None	None	None	None	0.125	1	0.3888888888888889	7	0.5416666666666666	13	0.5306122448979592	0.4583333333333333	16	11	9	0	0	1.0	7	7	1.7333333333333334	26	0.0	0.7368421052631579	0.05716714135522212	0.5334838735383843	0.09999998367041177	0.5000000809966056	0.06823289973224378	0.5999783932509505	0.5499433591297426	0.544838524825645	0	1.0	0.0
6325	0.0006005288143750289	0.0002729528395724643	6.9791260326943606e-06	0.9997023154808469	None	0.25	1	0.4	4	0.7692307692307693	10	0.23809523809523808	0.7692307692307693	14	10	0	0	0	0.7777777777777778	7	9	1.0	15	0.0	1.0	-0.03809618591364944	0.5131026876986492	0.1284970620920151	0.5709899761260672	0.07673907604092503	0.604228256559397	0.6716506943107237	0.5631139270020119	0	1.0	0.0
959	None	None	None	None	None	0.5	1	0.6666666666666666	4	0.5714285714285714	4	0.375	0.5714285714285714	8	4	0	0	0	0.6666666666666666	6	4	0.6	9	0.0	0.6666666666666666	-0.09989893681186372	0.5147055361970904	0.14069180357676536	0.5408574335730555	-0.04067975743452469	0.5386550865757275	0.7337476308449128	0.5314221665484635	0	1.0	0.0
870	None	None	None	None	None	0	0	1.0	1	0	0	1.0	0	1	0	0	0	0	0.5	2	1	0.13333333333333333	2	0.0	0	0	0	0	0	0	0	0	0	0	0	0
638	None	None	None	None	None	0	0	0.3333333333333333	3	0.8181818181818182	9	0.28888888888888886	0.8181818181818182	12	9	0	0	0	0.5555555555555556	5	9	0.8666666666666667	13	0.0	1.0	0.0595102625241636	0.5811965181559102	0.0999158813016902	0.5032851304221698	-0.09999340601641893	0.5000425535333088	0.7033940646510323	0.5283859505369094	0	0	0.0
4267	0.0029758353329334877	0.0005649080856629224	0.000556183371531587	0.995821807793911	None	0.25	1	0.4	4	0.75	9	0.25925925925925924	0.75	13	9	0	0	0	0.6666666666666666	6	9	0.9333333333333333	14	0.0	1.0	-0.014153555967943649	0.6374794131550177	-0.03203249410966005	0.5017851208859672	0.09983990130782942	0.6024095117039828	0.6413862247363674	0.5815238408854211	0	0.9230769230769231	0.0
721	None	None	None	None	None	0	0	0.4	4	0.6153846153846154	8	0.375	0.15384615384615385	5	2	9	11	0	0.625	5	8	1.0	15	0.5789473684210527	0.5714285714285714	0.09991416188819606	0.519270583461691	0.1738070734588642	0.6231917729462365	0.1406968041033385	1.0	0.9495926540534187	0.9999994539314747	1.0	1.0	0.0
6791	0.008146984856402934	0.0006922090098445604	-0.00026333050683084323	0.9923806616293895	None	0.25	1	0.4	4	0.75	9	0.25	0.75	13	9	0	0	0	0.875	8	7	0.9333333333333333	14	0.0	1.0	0.11180289549708684	0.5963091855061279	0.08487084355741091	0.5535050527608179	0.3507970922129324	0.646914829688238	0.7676656923835729	0.5995249335007208	0	1.0	0.0
6970	0.012048014827390987	0.007324560030248903	0.007313558115731939	0.9766681792272153	None	0.25	1	0.4	4	0.75	9	0.25925925925925924	0.75	13	9	0	0	0	0.6666666666666666	6	9	0.9333333333333333	14	0.0	1.0	0.2920340545975658	0.6221473789541349	0.08518780993441874	0.5	0.09999998181510442	0.5000021450047597	0.7195261929026667	0.5414613541546405	0	0	0.0
3680	0.0016936584874120226	0.00017474731525754202	0.00017467050151638835	0.9967800921982407	None	0.25	1	0.4	4	0.75	9	0.25925925925925924	0.75	13	9	0	0	0	0.6666666666666666	6	9	0.9333333333333333	14	0.0	1.0	-0.09881700759467564	0.5156511480925764	6.785429050516167e-10	0.5000017225247685	0.029575818485067778	0.6530757699077342	0.6306894439439069	0.5576770022211092	0	1.0	0.0
2643	9.370699127313206e-06	7.22922597161983e-08	1.924578667206896e-08	0.9999794991932953	None	0	0	0.5	2	0.75	3	0.6	0.25	2	1	3	0	0	0.4	2	5	0.4	6	0.0	0	3.439221458822039e-05	0.5000500291770168	0.050166631044424335	0.578056946792143	0.07556877183785662	0.5007632249960546	0.5856181977762874	0.5264797893860399	0	1.0	0.0
262	None	None	None	None	None	0	0	0.5555555555555556	5	0.2727272727272727	3	0.52	0	2	0	10	0	0	1.0	5	5	0.8666666666666667	13	0.0	1.0	0	0	0	0	0	0	0	0	0	0	0
507	None	None	None	None	None	0	0	1.0	1	0	0	1.0	0	1	0	0	1	0	0.5	1	2	0.13333333333333333	2	0.3333333333333333	0	0	0	0	0	0	0	0	0	0	0	0
4736	0.0029503190122647798	0.0009036772250766389	0.0006641224977435298	0.9974665876865972	None	0.25	1	0.4	4	0.7692307692307693	10	0.23809523809523808	0.7692307692307693	14	10	0	0	0	0.7777777777777778	7	9	1.0	15	0.0	1.0	0.09989568601658125	0.5006172404822092	1.655721281232041e-05	0.5	-0.09983981438627412	0.5017757161474559	0.6931869646293216	0.5007976541262457	0	0	0.0
4297	0.008588855578829546	0.0009741753741346181	-0.00027245104173390024	0.9934573815000927	None	0.25	1	0.4	4	0.75	9	0.25925925925925924	0.75	13	9	0	0	0	0.6666666666666666	6	9	0.9333333333333333	14	0.0	1.0	0.03551923295636204	0.6856048612612461	0.4223137011794441	0.6320511378234126	-0.14304028095283644	0.6172017614054504	0.920351035037307	0.6455316175867467	0	0.38461538461538464	0.0
1303	None	None	None	None	None	0.25	1	0.6363636363636364	7	0.21428571428571427	3	0.5333333333333333	0	4	0	11	4	0	0.8333333333333334	5	6	1.0666666666666667	16	0.18181818181818182	0.8	0	0	0	0	0	0	0	0	0	0	0
5051	0.00412804689121763	0.00048541036200034276	-0.0004851707600705984	0.9934615190028947	None	0.25	1	0.4	4	0.75	9	0.25925925925925924	0.75	13	9	0	0	0	0.6666666666666666	6	9	0.9333333333333333	14	0.0	1.0	0.09994858461238729	0.5379701979679156	0.00354793080727117	0.5094984160674332	-0.027072120363506407	0.6885500898948521	0.6306816630028875	0.5812338486390176	0	0.07692307692307693	0.0
2806	6.14494160960458e-05	1.5892819021623257e-05	-1.183047652270738e-05	0.9986308408120107	None	0.3333333333333333	1	0.5	4	0.6666666666666666	6	0.5238095238095238	0.4444444444444444	8	4	2	0	0	0.42857142857142855	3	7	0.7333333333333333	11	0.0	1.0	2.023451898027524e-17	0.5000000000000339	-0.09999428064240479	0.5000048550937513	0.02218096207549642	0.5125299777104861	0.629820755304875	0.5041790549293635	0	1.0	0.0
3665	0.0008211154889206925	4.614529533978721e-05	-4.506434624366536e-05	0.9991462879078321	None	0.25	1	0.4	4	0.7692307692307693	10	0.23809523809523808	0.7692307692307693	14	10	0	0	0	0.7777777777777778	7	9	1.0	15	0.0	1.0	-0.07355358339733893	0.5151503811300683	7.092066743336979e-07	0.5000034312360692	-0.054798222891309464	0.513142192237955	0.5796683808510193	0.5094334376652937	0	1.0	0.0
241	None	None	None	None	None	0	0	0.6	3	0.6	3	0.4375	0.6	6	3	0	1	0	1.0	4	4	0.4666666666666667	7	1.0	0.6666666666666666	0.021066111115653416	0.5589981032905513	0.11974728979526246	0.5737187408944617	-0.05762395644249416	0.5166274530211581	0.6787944972659783	0.5498893716247286	0.0	0	0.0
503	None	None	None	None	None	0	0	0.45454545454545453	5	0.5	7	0.5333333333333333	0.14285714285714285	5	2	10	0	0	0.8333333333333334	6	5	1.0666666666666667	16	0.0	0.3333333333333333	1.1366657128429967e-15	0.5000000000001157	-0.1732397502277359	0.5751489863439374	0.058290149328775506	0.6491584028712185	0.7277588759424259	0.5759275349840408	0	1.0	0.0
6577	2.8698461922413653e-08	2.680527630882362e-08	-3.8459125234075084e-10	0.9999962875128007	None	0.25	1	0.4	4	0.75	9	0.25925925925925924	0.75	13	9	0	0	0	0.6666666666666666	6	9	0.9333333333333333	14	0.0	1.0	0.01107073307913426	0.6492488046139542	0.09995172772677854	0.5000254384104812	2.886155691830789e-26	0.5000000000000001	0.6120716421014426	0.5511405904401439	0	0.07692307692307693	0.0
7056	0.017936071645262786	0.0001763322452345232	0.0001754931819857176	0.9672618436039881	None	0.25	1	0.4	4	0.75	9	0.25925925925925924	0.75	13	9	0	0	0	0.6666666666666666	9	6	0.9333333333333333	14	0.0	1.0	0.2649364123178117	0.711961838641889	2.2809402855717418e-05	0.5000118297295797	0.09999999813710886	0.5000000127262684	0.7488126081331897	0.5748481619839828	0	1.0	0.0
4692	0.002546150233910001	0.0004542974007731933	0.00041797981395970353	0.9968490030201452	None	0.25	1	0.4	4	0.7692307692307693	10	0.23809523809523808	0.7692307692307693	14	10	0	0	0	0.7777777777777778	7	9	1.0	15	0.0	1.0	-0.022975765224213702	0.6722777106474003	3.715459482518425e-11	0.5000000316539731	-0.09727206814416238	0.5364138026378982	0.608020787301776	0.5715406002665969	0	0	0.0
3776	1.3270952918591062e-07	1.4862626089537011e-08	-8.570777752382714e-09	0.999996495288024	None	0.25	1	0.4	4	0.7692307692307693	10	0.234375	0.7692307692307693	14	10	0	0	0	1.0	8	8	1.0	15	0.0	0.8571428571428571	-0.11563644584170815	0.9515791733338624	0.09999996369145789	0.500010644286146	0.00634320094318257	0.508320280069808	0.7075406854328389	0.7318128745583321	0	1.0	0.0
3048	0.0002181858626630907	2.3405798762472954e-06	4.3346741580752074e-07	0.9999972557977895	None	0.25	1	0.4	4	0.7692307692307693	10	0.23809523809523808	0.7692307692307693	14	10	0	0	0	0.7777777777777778	9	7	1.0	15	0.0	1.0	0.09999998530820389	0.5000011808894055	0.19293701908711766	0.5001131687402626	0.09219447021344936	0.5223199066429193	0.6124736743732178	0.507482474608281	0	1.0	0.0
2997	0.00010016743596645734	7.501967096640305e-07	1.207861063776945e-07	0.9999984795673171	None	0.25	1	0.36363636363636365	4	0.7857142857142857	11	0.2222222222222222	0.7857142857142857	15	11	0	0	0	0.8888888888888888	9	8	1.0666666666666667	16	0.0	1.0	-0.09991715138376014	0.5390029092024484	0.07414380424596326	0.6842843489422475	-0.08440291659141927	0.5750420043294838	0.6471507840638945	0.6012727813814248	0	1.0	0.0
4177	0.006121587955143128	0.0005253817555511443	-0.00039941206969658653	0.9978584600664344	None	0.25	1	0.4	4	0.7692307692307693	10	0.23809523809523808	0.7692307692307693	14	10	0	0	0	0.7777777777777778	9	7	1.0	15	0.0	1.0	0.0999987417098619	0.5000381060284798	3.323154364235538e-05	0.5	0.09991846083131191	0.5001473058901892	0.6156262660150428	0.5000618039740201	0	0	0.0
3033	0.0047182655989042	0.0023591325134211753	-0.0006753520125610476	0.9923940452840307	None	0.3333333333333333	1	0.4444444444444444	4	0.7272727272727273	8	0.2653061224489796	0.7272727272727273	10	8	2	0	0	1.0	7	7	0.8666666666666667	13	0.0	0.6666666666666666	0.09998264699868868	0.5001460639140305	-0.035486457757960034	0.5930733298825934	0.09946519016258655	0.5117555406757609	0.6540095503137956	0.5352995219358166	0	1.0	0.0
1165	None	None	None	None	None	0	0	0.43478260869565216	10	0.5	16	0.5396825396825397	0.1875	13	6	20	0	0	0.7777777777777778	7	9	2.2666666666666666	34	0.0	0.5925925925925926	-0.1590468137740467	0.6548180167729126	6.574417885458942e-05	0.5077762278322094	0.040620212626399574	0.5919497944700248	0.7030094459194718	0.5860859739581608	0	1.0	0.0
737	None	None	None	None	None	0	0	0.75	3	0.5	2	0.6	0.5	5	2	0	1	0	0.4	2	5	0.4	6	1.0	1.0	-0.09519800459003137	0.5501609165764514	0.04216123206205637	0.6521589113882542	0.019683969640827016	0.6697171386241122	0.6731276075217727	0.6253352946754915	0.0	0	0.0
7517	0.013276269132450573	0.002592533852410168	0.002573653326425332	0.9678364988142981	None	0.25	1	0.4	4	0.75	9	0.25925925925925924	0.75	13	9	0	0	0	0.6666666666666666	6	9	0.9333333333333333	14	0.0	1.0	0.46486536168784126	0.7020345392420376	-0.09999798008343287	0.5000020833965385	0.27384627418878	0.6760709681135818	0.9164236769031466	0.6296997572711767	0	1.0	0.0
7324	0.0059806004631468256	0.0022410666884118604	0.0021399858634783137	0.981952570589161	None	0.25	1	0.4	4	0.75	9	0.25925925925925924	0.75	13	9	0	0	0	0.6666666666666666	6	9	0.9333333333333333	14	0.0	1.0	0.4833790809420641	0.6633136656362719	-0.050436463538488185	0.5026583846980744	0.0745000780904302	0.6034728886966211	0.9104054207567013	0.5913531846911667	0	1.0	0.0
7434	0.006125464775708354	0.002002238929044271	-0.0019243085577116085	0.9990320899278062	None	0.25	1	0.36363636363636365	4	0.7857142857142857	11	0.2222222222222222	0.7857142857142857	15	11	0	0	0	0.8888888888888888	8	9	1.0666666666666667	16	0.0	1.0	-0.01492388165087882	0.6238208400973246	0.09689700760090389	0.5077605265024657	0.09999935022264142	0.501436125552469	0.6305451971249388	0.5450927148747752	0	0.6	0.0
1427	None	None	None	None	None	0	0	0.5	3	0.7142857142857143	5	0.42857142857142855	0.7142857142857143	8	5	0	0	0	0.42857142857142855	7	3	0.6	9	0.0	0.6666666666666666	0.0002420644043547119	0.5006014090195675	2.208005853688463e-19	0.5000000568378073	-0.06207914635610803	0.6113872404799615	0.5728161331278551	0.5378899728698354	0	0.75	0.0
3927	0.004819501630472522	0.0012941492340747742	0.0012614642904173582	0.9996069251050572	None	0.3333333333333333	1	0.4444444444444444	4	0.7272727272727273	8	0.28888888888888886	0.7272727272727273	12	8	0	0	0	0.5555555555555556	9	5	0.8666666666666667	13	0.0	1.0	-0.09298984857009344	0.5794233781659234	7.278494312707867e-10	0.5000019645414551	0.08297202635760065	0.581295779906974	0.6616858886241064	0.5538329957259224	0	1.0	0.0
4000	0.00810718632797377	0.00033184786401555915	-0.00030651620100962805	0.9814782014327907	None	0.25	1	0.4	4	0.7692307692307693	10	0.23809523809523808	0.7692307692307693	14	10	0	0	0	0.7777777777777778	7	9	1.0	15	0.0	1.0	-0.1426546568758231	0.9999999999991867	-0.08238617882758804	0.6658711118062589	0.09988153112607664	0.5196536881496017	0.7971013264440129	0.9999277503610937	0	1.0	0.0
3207	7.02444640571972e-05	8.239164828152445e-07	5.984985251753205e-07	0.9999013086925489	None	0.5	1	0.6666666666666666	4	0.5	3	0.4	0.5	7	3	0	0	0	0.8	5	4	0.5333333333333333	8	0.0	1.0	0.10993160036912883	0.5394240665606752	0.06312395848472055	0.5556231770095487	-0.1377898882598184	0.6478734720990161	0.7515662556390015	0.5818523663820292	0	1.0	0.0
4090	0.009350130377464159	0.0005222356571784879	0.0001306362835896721	0.993368968809848	None	0.25	1	0.4	4	0.75	9	0.25925925925925924	0.75	13	9	0	0	0	0.6666666666666666	6	9	0.9333333333333333	14	0.0	1.0	0.09996961004906788	0.5002502473000199	-0.06327819294005074	0.6476467853558472	0.07726631538313333	0.533950982757056	0.6730690824441422	0.5618257744126578	0	1.0	0.0
4024	0.003811400388236336	0.0009905470940397697	0.00025468010825327404	0.9989456928553037	None	0.25	1	0.4	4	0.75	9	0.25925925925925924	0.75	13	9	0	0	0	0.6666666666666666	9	6	0.9333333333333333	14	0.0	1.0	0.09999836111194989	0.5000704884672217	1.3808303712831724e-06	0.5000018888720433	0.0999999379396421	0.5000001968042018	0.6157128976701117	0.5000241913812924	0	1.0	0.0
2485	None	None	None	None	None	0.1	1	0.43478260869565216	10	0.53125	17	0.5396825396825397	0.34375	19	11	14	0	0	0.7777777777777778	7	9	2.2666666666666666	34	0.0	0.4	0.12980953783742244	0.6413439933336893	0.01643294588231935	0.5961057730759022	0.004443070078001508	0.5389261622245201	0.6326095529142609	0.5927863110874872	0	0	0.0
859	None	None	None	None	None	0.5	1	0.6666666666666666	4	0.5714285714285714	4	0.42857142857142855	0.5714285714285714	8	4	0	0	0	0.42857142857142855	3	7	0.6	9	0.0	1.0	0.2031555746997192	0.5810639738877424	0.09541080030484368	0.5234938205263355	2.134440146710168e-09	0.5000000913020854	0.696301884449865	0.5350414216826784	0	1.0	0.0
6299	0.0011706707530354055	5.78960321082176e-05	2.5176357154520467e-05	0.9965083282580983	None	0.25	1	0.4	4	0.7692307692307693	10	0.23809523809523808	0.7692307692307693	14	10	0	0	0	0.7777777777777778	7	9	1.0	15	0.0	1.0	1.1748031753838104e-10	0.5000608627656901	-0.04798435672768745	0.50460330920333	0.02882717367409119	0.6152799187892772	0.5805307110451077	0.5405953215554528	0	1.0	0.0
2317	None	None	None	None	None	0	0	0.4	2	0.6	3	0.4666666666666667	0	0	0	6	13	0	0.6	3	5	0.4666666666666667	7	0.8125	0	0	0	0	0	0	0	0	0	0	0	0
1174	None	None	None	None	None	0	0	0.3333333333333333	2	0.8333333333333334	5	0.4	0.8333333333333334	7	5	0	2	0	0.8	4	5	0.5333333333333333	8	1.0	0	0.03568937095612544	0.5879122551813336	0.060906987180048985	0.5758534150166956	0.0951615785531652	0.5204673074947185	0.590874403878552	0.56160460318993	0.0	0.14285714285714285	0.0
3806	0.0019283278245025813	0.00022898952136888171	-0.00022453310052868397	0.9984111432704297	None	0.25	1	0.4	4	0.7692307692307693	10	0.23809523809523808	0.7692307692307693	14	10	0	0	0	0.7777777777777778	9	7	1.0	15	0.0	1.0	0.07331422127234939	0.6260560595614985	6.190614414257784e-10	0.5000004278238556	0.30387402681030606	0.7291370029592079	0.7868015035456294	0.6228966701234532	0	0.42857142857142855	0.0
3273	0.003968144665238798	0.0007036282269159821	-7.064575694581015e-05	0.9942073737289122	None	0.25	1	0.4	4	0.7692307692307693	10	0.234375	0.7692307692307693	14	10	0	0	0	1.0	8	8	1.0	15	0.0	0.8571428571428571	0.09706416061413996	0.5032967325236561	0.08684565783712178	0.5485628502005087	0.09947059756976606	0.5550024177243265	0.5129351012114433	0.535685591900759	0	0	0.0
7519	0.009911196776718156	0.004740751645554475	0.004590089800101733	0.9598742362610341	None	0.25	1	0.4	4	0.7692307692307693	10	0.23809523809523808	0.7692307692307693	14	10	0	0	0	0.7777777777777778	7	9	1.0	15	0.0	1.0	0.6339999162690371	0.7326009153824105	7.709327550378776e-07	0.5000029510702991	0.09999846215083172	0.500217287675576	0.9417561410982317	0.5832784911608782	0	0.07142857142857142	0.0
6163	0.005985584675454633	0.00016285373469089056	0.0001580129178544554	0.9782573322352309	None	0.25	1	0.4	4	0.7692307692307693	10	0.23809523809523808	0.7692307692307693	14	10	0	0	0	0.7777777777777778	7	9	1.0	15	0.0	1.0	3.888448260689353e-05	0.500269929800426	0.13941380636986875	0.5301464965940647	0.2161873935438096	0.7273090330492051	0.7098547283109754	0.5908808967499335	0	1.0	0.0
6513	0.01758182812464378	0.007045728649512945	-0.0067957919046064946	0.9644786344123666	None	0.25	1	0.4	4	0.7692307692307693	10	0.23809523809523808	0.7692307692307693	14	10	0	0	0	0.7777777777777778	7	9	1.0	15	0.0	1.0	0.4338522070043956	0.6550539023342672	0.09999986271862081	0.5000001884159763	-0.13545780015111675	0.9824949485647471	0.913173977145726	0.8258235033945257	0	1.0	0.0
3854	0.008032051950147282	0.0007369608029623663	-0.0005661004181583289	0.9988015377282459	None	0.25	2	0.3888888888888889	7	0.6666666666666666	16	0.48148148148148145	0.5833333333333334	21	14	4	0	0	0.6666666666666666	6	9	1.7333333333333334	26	0.0	0.9	0.070707901026057	0.5879270152938145	0.07974761310649074	0.522731430343158	0.1478644544257739	0.5646303666616918	0.5911646980386027	0.558593441025054	0	1.0	0.0
3535	None	None	None	None	None	0	0	0.19230769230769232	5	0.7837837837837838	29	0.6190476190476191	0.13513513513513514	7	5	31	7	0	0.7777777777777778	9	7	2.6	39	0.109375	0.48484848484848486	1.8172733466413376e-08	0.5000003182067579	-0.083970950106	0.5258162948893903	0.04618310256517884	0.517941099525444	0.6318814841576909	0.5145919874236394	1.0	1.0	0.0
2613	0.005952359972138473	0.002424910558937479	-0.0010771638424785447	0.9905002301441079	None	0	0	0.3333333333333333	6	0.5833333333333334	14	0.5777777777777777	0.20833333333333334	9	5	16	1	0	0.5555555555555556	9	5	1.7333333333333334	26	0.03125	0.6666666666666666	0.06296326176097418	0.5958584623169827	0.10919135503379462	0.6115360477418537	0.02600986165171215	0.6574848986509786	0.6188710978074203	0.6219984233914442	1.0	1.0	0.0
3042	0.00010015953003702213	2.3894026630534904e-05	-2.298770211657419e-05	0.9993596781107628	None	0	0	0.5	2	0.75	3	0.5	0.75	5	3	0	0	0	0.75	4	3	0.4	6	0.0	0	1.3905531610159815e-26	0.5	7.902762784127648e-27	0.5	0.03219529056294647	0.5095935518964314	0.5378698500406596	0.5031981995250057	0	1.0	0.0
5171	1.0040663158677402e-05	1.0042401595657363e-05	-1.0042081848908374e-05	0.9997852302577144	None	0.25	1	0.4	4	0.75	9	0.25925925925925924	0.75	13	9	0	0	0	0.6666666666666666	6	9	0.9333333333333333	14	0.0	1.0	7.902762784127648e-27	0.5	0.09264822058693449	0.5639855958612026	1.5586310206952216e-07	0.5480524490346734	0.6031084404033425	0.537442962145012	0	0.9230769230769231	0.0
6254	3.4447461094825384e-05	1.231275159160386e-05	1.230895280671051e-05	0.9988612293650474	None	0.25	1	0.4	4	0.75	9	0.25925925925925924	0.75	13	9	0	0	0	0.6666666666666666	6	9	0.9333333333333333	14	0.0	1.0	-0.0722988499447672	0.553389077274044	4.195391748022332e-07	0.5000007977172591	0.0008432831796170251	0.5654427382034916	0.5856837702989547	0.5397209582480089	0	0.07692307692307693	0.0
7206	0.0036052551302411047	0.0016658341561401736	0.0016652499202573499	0.9911508381523032	None	0.25	1	0.4	4	0.7692307692307693	10	0.23809523809523808	0.7692307692307693	14	10	0	0	0	0.7777777777777778	7	9	1.0	15	0.0	1.0	-0.014212371522440693	0.5033132905288727	-0.08847719187431294	0.6593469392825512	-0.06647594445193443	0.6588461093094813	0.5830219027679571	0.6091954677126604	0	0.9285714285714286	0.0
4877	0.0013003713598622871	0.00037906281996004767	0.0003714408520657839	0.9974885100965764	None	0.25	1	0.4	4	0.75	9	0.25925925925925924	0.75	13	9	0	0	0	0.6666666666666666	6	9	0.9333333333333333	14	0.0	1.0	0.0914022378098727	0.5428502292925736	-0.2330382665589455	0.6324408390641482	0.018395756106014703	0.651869541505324	0.7948839657096888	0.609988525161118	0	0	0.0
6723	0.010786612891711636	0.0010897611677645293	0.000885293606491913	0.9800525399220598	None	0.25	1	0.4	4	0.75	9	0.25925925925925924	0.75	13	9	0	0	0	0.6666666666666666	6	9	0.9333333333333333	14	0.0	1.0	0.25113711785824855	0.6850309064729815	-0.027012446928661515	0.5085736719817053	0.12334267788888853	0.5726136999943361	0.7551282373209365	0.5909603521618899	0	1.0	0.0
4287	0.00467292813953673	0.0002460271816065772	-0.0001455603679338443	0.9944053272474286	None	0.25	1	0.36363636363636365	4	0.7857142857142857	11	0.2222222222222222	0.7857142857142857	15	11	0	0	0	0.8888888888888888	8	9	1.0666666666666667	16	0.0	1.0	1.2362379270040544e-11	0.500000002763537	-0.06884795118798459	0.6712560395508259	0.08028543931162298	0.509745960629297	0.6478110098965929	0.5624111530787227	0	1.0	0.0
3412	0.008461237472570996	0.0010594664441369174	-0.0009237576578838311	0.995777293436163	None	0	0	0.43478260869565216	10	0.46875	15	0.4722222222222222	0.1875	15	6	18	11	0	0.8888888888888888	8	9	2.2666666666666666	34	0.3548387096774194	0.5	0.078655646754285	0.6146626834308949	0.0010064912411553342	0.5480810758293286	-0.10988915680686513	0.9871715181979729	0.725652057672587	0.8412667463451553	1.0	1.0	0.0
1114	None	None	None	None	None	0.3333333333333333	1	0.5	4	0.7	7	0.2857142857142857	0.7	11	7	0	0	0	0.8571428571428571	7	6	0.8	12	0.0	0.6666666666666666	0.005769391582972407	0.6579900700307872	7.902762784127648e-27	0.5	-0.09160257965536292	0.6010694911704149	0.6128470493394385	0.587770854264045	0	1.0	0.0
35	None	None	None	None	None	0	0	0	0	0	0	1.0	0	0	0	0	4	0	1.0	1	1	0.06666666666666667	1	1.0	0	0	0	0	0	0	0	0	0	0	0	0
3941	0.00017819040251724162	2.022076980775681e-06	-3.27726069447464e-07	0.9999965853371368	None	0.5	1	0.5714285714285714	4	0.625	5	0.35714285714285715	0.625	9	5	0	0	0	0.5714285714285714	4	7	0.6666666666666666	10	0.0	0.6666666666666666	0.09998501969562464	0.5000221583630899	0.05824911859171232	0.5649837563668457	-0.10948731790201933	0.5525009982599076	0.7120381461788506	0.5392758487355003	0	0	0.0
1570	None	None	None	None	None	0	0	0.5	2	0.75	3	0.75	0	0	0	5	0	0	0.5	4	2	0.4	6	0.0	0.4	0	0	0	0	0	0	0	0	0	0	0
3174	0.0024155203718626054	0.00186421404936344	0.0010462479870874746	0.9956121375659146	None	0.3333333333333333	1	0.5	4	0.6666666666666666	6	0.3055555555555556	0.6666666666666666	10	6	0	0	0	1.0	6	6	0.7333333333333333	11	0.0	0.4	-0.0999923326293472	0.5000459699168944	0.10146437905743881	0.5685082340136671	0.09468531104543339	0.5698602245941529	0.7064381896779806	0.5463029642003204	0	0.9	0.0
1899	None	None	None	None	None	0	0	0.4	2	0.6	3	0.7	0	0	0	6	7	0	0.4	5	2	0.4666666666666667	7	0.4375	0	0	0	0	0	0	0	0	0	0	0	0
5258	0.010012018503500033	0.002968535433335749	0.002963391987788149	0.9772413055710875	None	0.25	1	0.4	4	0.75	9	0.25925925925925924	0.75	13	9	0	0	0	0.6666666666666666	6	9	0.9333333333333333	14	0.0	1.0	0.356869734619383	0.6648004526372349	-0.03611237092792416	0.5073876813949715	0.09999999392460651	0.5000003850750323	0.8349831535759361	0.5592466301128597	0	1.0	0.0
2961	0.0031326235033974003	0.00011994928557670116	5.495753815613028e-05	0.9934174453450535	None	0	0	0.22727272727272727	5	0.7419354838709677	23	0.6111111111111112	0.1935483870967742	9	6	23	2	0	0.6666666666666666	9	6	2.2	33	0.0425531914893617	0.5925925925925926	0.09999426969009514	0.5000163238966493	0.06659915627850432	0.5833129693663823	0.09995516559525677	0.5003889569029083	0.5392525584808319	0.5281377049229108	1.0	1.0	0.0
3750	None	None	None	None	None	0.16666666666666666	2	0.4230769230769231	11	0.5555555555555556	20	0.4691358024691358	0.4722222222222222	28	17	9	2	0	1.0	9	9	2.533333333333333	38	0.18181818181818182	0.5161290322580645	0.009217765037764657	0.6613062103752404	-0.03193982090235847	1.0	0.09535561074116741	0.6840613754589657	0.8158648174429035	0.9999999984513983	1.0	0.9285714285714286	0.0
2411	None	None	None	None	None	0.5	2	0.8	8	0.23076923076923078	3	0.6	0.15384615384615385	9	2	5	0	0	1.0	5	5	1.0	15	0.0	1.0	0.07207573935043694	0.5583663577025572	-0.36629227891773475	0.9999832319921979	0.006906924226775739	0.5280776678758444	0.8707236825172303	0.9777082545032499	0	1.0	0.0
3512	0.0006277811926353363	2.2158927597922176e-05	3.4441193852049715e-06	0.9994512015479654	None	0.25	1	0.5	5	0.6153846153846154	8	0.46875	0.5384615384615384	12	7	2	0	0	0.5	8	4	1.0	15	0.0	0.5454545454545454	2.020594312967241e-12	0.500000000022855	-0.08912398308026093	0.5207502861145726	-0.044058808866370834	0.6588091561575253	0.5974739318541005	0.5614413069006499	0	1.0	0.0
5567	0.010527830862902664	0.0007166108183656435	6.16964480954928e-05	0.9811949032895636	None	0.25	1	0.4	4	0.7692307692307693	10	0.23809523809523808	0.7692307692307693	14	10	0	0	0	0.7777777777777778	7	9	1.0	15	0.0	1.0	0.002771521151886361	0.5209776602065019	-0.07594799827942941	0.5404877665545922	0.25555174796051594	0.6331307796383614	0.8027957065624706	0.5656142417446725	0	0	0.0
3973	0.0013740753364341652	0.00042741403657467237	0.00041021455249200977	0.9985066808681025	None	0.25	1	0.4	4	0.75	9	0.25	0.75	13	9	0	0	0	0.875	7	8	0.9333333333333333	14	0.0	0.8571428571428571	-0.042035603355019546	0.5467956900405049	0.09732540204145536	0.5031952928679193	0.12283439324578135	0.5649808438715442	0.66574680429794	0.5384170735103448	0	0	0.0
1017	None	None	None	None	None	0	0	0.5	4	0.4444444444444444	4	0.7333333333333333	0.3333333333333333	6	3	4	1	0	0.6	3	5	0.7333333333333333	11	0.1111111111111111	0	0.09046321121130456	0.5632081756607201	0.04278888349501919	0.5254648036548272	0.09999985384531358	0.5000009086938926	0.5625328222146186	0.5296438326972777	0.0	0	0.0
2356	None	None	None	None	None	0	0	0.5	2	0.6666666666666666	2	1.0	0.6666666666666666	4	2	0	0	0	0.2	1	5	0.3333333333333333	5	0.0	1.0	-0.01536175007305302	0.6971589386889944	-0.09979333041036434	0.5002304237204265	0.0003058518939927136	0.5022243960888603	0.6325323972994454	0.5698424084121179	0	1.0	0.0
6071	0.0019756286417583176	0.00026607974976648155	-0.00024004128892528937	0.997166056423467	None	0.25	1	0.4	4	0.75	9	0.25925925925925924	0.75	13	9	0	0	0	0.6666666666666666	6	9	0.9333333333333333	14	0.0	1.0	-0.09999051400236839	0.5001054490233887	0.09697689796868214	0.56126108497371	0.0352271168439261	0.9169314643180054	0.6920771911320022	0.7073793592545963	0	0.8461538461538461	0.0
3935	3.8133505061872087e-07	3.4964378756643176e-07	3.828943708950735e-09	0.9998882038556421	None	0.25	1	0.4	4	0.75	9	0.25925925925925924	0.75	13	9	0	0	0	0.6666666666666666	6	9	0.9333333333333333	14	0.0	1.0	0.05985865219968541	0.5890518792217042	-0.06623615943769426	0.5299583325927469	0.00020513896294009545	0.5329836311387799	0.6171882400819736	0.5508362956441738	0	1.0	0.0
2651	None	None	None	None	None	0.25	1	0.5454545454545454	6	0.42857142857142855	6	0.5333333333333333	0.21428571428571427	6	3	9	9	0	0.8333333333333334	5	6	1.0666666666666667	16	0.47368421052631576	1.0	0.00748750854823752	0.5093201897563961	0.09999998164136671	0.5000000399893484	0.24494960856259546	0.5219302954095014	0.7252948343745442	0.5104203855921586	1.0	1.0	0.35788048347226814
5823	0.010250487202118703	0.0017302098650584304	-0.001594313897927439	0.9820087374944048	None	0.25	1	0.4	4	0.75	9	0.25925925925925924	0.75	13	9	0	0	0	0.6666666666666666	6	9	0.9333333333333333	14	0.0	1.0	0.2338824538094852	0.6341432807474092	0.08640536534361418	0.5246321361146472	0.2518730388641999	0.7272338844441192	0.6841918001957707	0.6325313202324468	0	0.6153846153846154	0.0
3326	0.01483403082797814	0.0005245134118186034	0.0005243198848104065	0.9916938073015609	None	0.25	1	0.4	4	0.7692307692307693	10	0.23809523809523808	0.7692307692307693	14	10	0	0	0	0.7777777777777778	9	7	1.0	15	0.0	1.0	0.0129984228291812	0.5367127173593644	-0.018620406302472383	0.5059986765041367	0.09398304371216301	0.571188393173941	0.615405520409592	0.5380772084650807	0	1.0	0.0
2649	7.101625846467457e-08	5.6560085988722497e-08	1.7216041585836878e-08	0.9999857233244224	None	0	0	0.19444444444444445	7	0.7647058823529411	39	0.654320987654321	0	0	0	52	4	0	1.0	9	9	3.533333333333333	53	0.037037037037037035	0.9090909090909091	0	0	0	0	0	0	0	0	0	0	0
360	None	None	None	None	None	0	0	0.5	2	0.6666666666666666	2	1.0	0.6666666666666666	4	2	0	0	0	0.2	5	1	0.3333333333333333	5	0.0	1.0	-0.1529252018526465	0.7302142255167441	0.06097179395233937	0.6176365993744543	0.08850189180427988	0.5960535633196834	0.7522437965130996	0.6505434652913721	0	0	0.0
7128	0.002132849779481943	0.0010930211585819703	-0.0007504666449259707	0.9992259104699489	None	0.25	1	0.36363636363636365	4	0.7857142857142857	11	0.2222222222222222	0.7857142857142857	15	11	0	0	0	0.8888888888888888	8	9	1.0666666666666667	16	0.0	1.0	-0.09999999948848978	0.5000006758532674	-0.09999999253829109	0.5000001985969484	-0.09987202708158174	0.5511941844513523	0.5001508128280318	0.5171183364257161	0	0.06666666666666667	0.0
3984	1.1895963091165902e-07	1.1775131987641925e-07	-3.348067244241495e-08	0.9999629807429994	None	0.25	1	0.36363636363636365	4	0.7857142857142857	11	0.2222222222222222	0.7857142857142857	15	11	0	0	0	0.8888888888888888	9	8	1.0666666666666667	16	0.0	1.0	-0.03677560749318617	0.6531776449725933	0.07797498143139002	0.536657677572486	0.0011022746638207005	0.5126103340634238	0.606512639343787	0.5687601169766663	0	1.0	0.0
1958	None	None	None	None	None	0	0	0.6	3	0.6	3	0.5833333333333334	0.6	6	3	0	1	0	0.3333333333333333	6	2	0.4666666666666667	7	1.0	0.4	0.09456345517138894	0.5139621992499256	0.0982793237250578	0.5014972119648213	0.09989879799497574	0.5001646313896951	0.5054932032272993	0.5052090374962204	1.0	1.0	0.0
7329	0.010075379044689045	0.007680793442864339	0.007555844984758231	0.97166693257746	None	0.25	1	0.4	4	0.7692307692307693	10	0.23809523809523808	0.7692307692307693	14	10	0	0	0	0.7777777777777778	7	9	1.0	15	0.0	1.0	0.4216139098038255	0.6627520150736557	0.012030756656402453	0.5704486706568356	-0.09999337086995339	0.5005631269486909	0.9039571528524551	0.5794474676845742	0	0	0.0
5124	2.859523574871903e-08	2.5874651668972305e-08	-2.5240024114133917e-09	0.9999953481504106	None	0.25	1	0.4	4	0.75	9	0.25925925925925924	0.75	13	9	0	0	0	0.6666666666666666	6	9	0.9333333333333333	14	0.0	1.0	-0.028997528509696863	0.5118634900634201	-0.02733370449713604	0.5031590636863753	2.433558416559244e-07	0.5002748592299197	0.5331880814221233	0.5050997171694982	0	1.0	0.0
4579	0.0039639945572233	0.0007258034119194168	-0.0005886583263959178	0.9961381582923035	None	0.25	1	0.4	4	0.7692307692307693	10	0.23809523809523808	0.7692307692307693	14	10	0	0	0	0.7777777777777778	7	9	1.0	15	0.0	1.0	0.07819427521771546	0.5461043725133256	7.902762784127648e-27	0.5	0.09999999928588023	0.5000000368859586	0.6057165475401306	0.5154070364617481	0	1.0	0.0
966	None	None	None	None	None	0	0	0.25	1	1.0	3	1.0	1.0	4	3	0	0	0	0.2	1	5	0.3333333333333333	5	0.0	0	0.03381171634388774	0.649990608541294	0.0003161338922022424	0.5028950011207377	0.0019158359953125197	0.5047277083410361	0.5675862624835949	0.5539137046323027	0	1.0	0.0
4206	0.004205276426580788	0.002950925754206668	-0.0029507278783215797	0.992921666404548	None	0.3333333333333333	1	0.4444444444444444	4	0.7272727272727273	8	0.28888888888888886	0.7272727272727273	12	8	0	0	0	0.5555555555555556	5	9	0.8666666666666667	13	0.0	1.0	-0.11067062587039551	0.9976016583703112	0.16398029659535776	0.9999986409957186	-0.11868199777339632	0.9996814272028852	0.857915847365982	0.999898656296128	0	0	0.0
4263	0.0026734786954773467	0.0007554574776063344	-0.00035408899909986037	0.9963432115956268	None	0.25	1	0.4	4	0.7692307692307693	10	0.23809523809523808	0.7692307692307693	14	10	0	0	0	0.7777777777777778	7	9	1.0	15	0.0	1.0	-0.09962480019325001	0.5011476850953178	-0.09998225947726254	0.500133045939323	0.0998886897019139	0.5102062454542815	0.7193777427652241	0.5038293905928921	0	1.0	0.0
6072	0.0065753209479102815	0.000327310771346908	-0.00016380625286841833	0.9862998522359306	None	0.25	1	0.4	4	0.75	9	0.25925925925925924	0.75	13	9	0	0	0	0.6666666666666666	6	9	0.9333333333333333	14	0.0	1.0	6.80655103308521e-05	0.5001584100758436	0.21123550905738325	0.5087779516221205	-0.06499403254570504	0.9400184438001197	0.7647874788395141	0.7169137280639465	0	1.0	0.0
6679	0.0016299886823510513	0.000203957738912857	1.9362756003602106e-05	0.9974163643688452	None	0.25	1	0.36363636363636365	4	0.7857142857142857	11	0.2222222222222222	0.7857142857142857	15	11	0	0	0	0.8888888888888888	8	9	1.0666666666666667	16	0.0	1.0	-0.03310928384112937	0.5192321924866816	0.003924247274363608	0.5036972336578235	0.14242036416254833	0.6282403321234555	0.6803648909981462	0.5511892840840606	0	1.0	0.0
2832	8.384581064863671e-05	1.1274403372793024e-06	1.1144453711096042e-06	0.9999935052747986	None	0	0	0.36363636363636365	4	0.6428571428571429	9	0.38095238095238093	0.5	10	7	5	0	0	0.8571428571428571	7	6	1.0666666666666667	16	0.0	0	2.295563340213074e-19	0.5000000000363853	1.0019455203937402e-26	0.5000021736539748	0.03022388342589369	0.5146875272541938	0.5355590555905048	0.5048978192434369	0	1.0	0.0
5703	0.011211091221709506	0.0026405910218297393	0.0025370063709561704	0.9889602904386011	None	0.25	1	0.4	4	0.7692307692307693	10	0.23809523809523808	0.7692307692307693	14	10	0	0	0	0.7777777777777778	7	9	1.0	15	0.0	1.0	0.20028510931956686	0.6288721820844312	-0.05366185129044426	0.5018077474987286	0.16316555009841943	0.6696546005647341	0.7540856856415746	0.6019855833610787	0	0.7857142857142857	0.0
77	None	None	None	None	None	0	0	0	0	0	0	1.0	0	0	0	0	4	0	1.0	1	1	0.06666666666666667	1	1.0	0	0	0	0	0	0	0	0	0	0	0	0
7499	2.83503739293473e-08	2.775166050049058e-08	-1.2276960123296146e-09	0.9999965279567483	None	0.25	1	0.4	4	0.75	9	0.25925925925925924	0.75	13	9	0	0	0	0.6666666666666666	6	9	0.9333333333333333	14	0.0	1.0	0.5157657677754162	0.6405661537095967	0.06806694476427766	0.9979896232384852	6.006377161177931e-06	0.5000088407730219	0.9078640378429081	0.9056600656304004	0	0.8461538461538461	0.0
6218	0.0031920973563937392	0.00036863673012712856	-6.3039530605262e-05	0.9944793394669653	None	0.25	1	0.4	4	0.7692307692307693	10	0.23809523809523808	0.7692307692307693	14	10	0	0	0	0.7777777777777778	7	9	1.0	15	0.0	1.0	2.346236540970554e-18	0.50000000000296	-0.019461121577984696	0.5045868808526043	0.08889937293784608	0.6584326901535249	0.6153274987218772	0.5559863715474245	0	1.0	0.0
3751	0.0003865522856017593	1.89286126944783e-06	1.5210650449729448e-06	0.9999985057431258	None	0.25	1	0.36363636363636365	4	0.7857142857142857	11	0.2222222222222222	0.7857142857142857	15	11	0	0	0	0.8888888888888888	9	8	1.0666666666666667	16	0.0	1.0	0.023493628642694178	0.5127892788626122	0.050187587432038515	0.6152057577898127	0.11651743218852077	0.5501378324329685	0.5943713320770195	0.559848683275137	0	1.0	0.0
4331	4.583687775606395e-08	1.8105093526858803e-08	1.8104728101862387e-08	0.9999970391789053	None	0.25	1	0.4	4	0.7692307692307693	10	0.23809523809523808	0.7692307692307693	14	10	0	0	0	0.7777777777777778	9	7	1.0	15	0.0	1.0	-0.05489722874118006	0.6711100918779551	0.0005814538648484823	0.5105601438439713	7.242512164245155e-06	0.5000517848329789	0.5894180217847732	0.56264115743753	0	1.0	0.0
1	None	None	None	None	None	0	0	0	0	0	0	1.0	0	0	0	0	4	0	1.0	1	1	0.06666666666666667	1	1.0	0	0	0	0	0	0	0	0	0	0	0	0
172	None	None	None	None	None	0.25	1	0.36363636363636365	4	0.7857142857142857	11	0.2222222222222222	0.7857142857142857	15	11	0	0	0	0.8888888888888888	8	9	1.0666666666666667	16	0.0	1.0	-0.08908330052392646	0.6743228796684375	-0.09995813334309436	0.5001100806256745	0.07486393803585044	0.6648080542402804	0.6950025451995184	0.6156234070809113	0	1.0	0.0
1136	None	None	None	None	None	0	0	0.18181818181818182	4	0.8	24	0.7111111111111111	0	0	0	31	14	0	0.5555555555555556	9	5	2.1333333333333333	32	0.21212121212121213	0.5925925925925926	0	0	0	0	0	0	0	0	0	0	0
5000	0.006333394417629207	0.0032747513056122454	6.367315352137644e-05	0.9913748901225453	None	0.25	1	0.4	4	0.75	9	0.25925925925925924	0.75	13	9	0	0	0	0.6666666666666666	6	9	0.9333333333333333	14	0.0	1.0	7.902762784127648e-27	0.5	-0.09666409174915996	0.5064621765118906	0.15697125343253748	0.7184496145494913	0.7398469216846371	0.5795382370816029	0	1.0	0.0
4367	0.010888914773922408	0.0008608355380215781	0.0008426042352886161	0.9806291727732687	None	0.25	1	0.4	4	0.75	9	0.25925925925925924	0.75	13	9	0	0	0	0.6666666666666666	6	9	0.9333333333333333	14	0.0	1.0	0.22560566043715968	0.6658550825206314	-0.026727193010216414	0.5058738305707647	0.09997819299725955	0.5124267182262593	0.7369445283069903	0.5632190770559486	0	1.0	0.0
7146	0.010828343700110966	0.004365079598261105	0.004148368617576854	0.9777463006115141	None	0.25	1	0.4	4	0.7692307692307693	10	0.23809523809523808	0.7692307692307693	14	10	0	0	0	0.7777777777777778	7	9	1.0	15	0.0	1.0	0.4873789766432538	0.6217829598431778	2.5160408702171686e-06	0.5000114445486833	0.11487221717296374	0.6079416854956804	0.8921258989816772	0.5773601079477855	0	0	0.0
3291	2.237607965576499e-05	3.040879363578681e-07	-1.475949168894532e-08	0.9999982734817638	None	0	0	0.5	1	1.0	1	1.0	1.0	2	1	0	3	0	0.3333333333333333	1	3	0.2	3	1.0	0	0.007517258297595701	0.5031263870189859	0.019919938724236624	0.6566453736329664	-0.03395569721640607	0.654612799272375	0.6298717837009271	0.6066903398631722	0.5	1.0	0.0
2099	None	None	None	None	None	0	0	0.42857142857142855	3	0.625	5	0.6666666666666666	0.375	5	3	4	0	0	0.6	5	3	0.6666666666666666	10	0.0	0.4	5.0686678186555715e-06	0.5006248755075973	0.09057382500727948	0.5719624532097153	0.008920108021328069	0.5341196416229789	0.5961699230902732	0.5356935921798737	0	1.0	0.0
4894	0.013301595221285668	0.0006747308185477723	-0.0003841832293231418	0.9822139471056963	None	0.25	1	0.4	4	0.75	9	0.25925925925925924	0.75	13	9	0	0	0	0.6666666666666666	6	9	0.9333333333333333	14	0.0	1.0	0.14730781174910554	0.5396712193622598	1.5755312289922577e-07	0.5000002943773317	0.19974197791058987	0.6935425005432406	0.6972410129329527	0.5806034857407566	0	0.15384615384615385	0.0
2323	None	None	None	None	None	0	0	0.3888888888888889	7	0.56	14	0.6428571428571429	0.2	10	5	16	9	0	0.8571428571428571	7	6	1.8	27	0.2903225806451613	0.8	9.82144487860973e-13	0.5000000000911325	-0.011461481722306549	0.6666697657960486	1.6768279370588728e-05	0.5000326925891917	0.5730811721919264	0.5575185661518922	1.0	1.0	0.0
1195	None	None	None	None	None	0.1	1	0.45454545454545453	10	0.43333333333333335	13	0.3950617283950617	0.3333333333333333	17	10	14	8	0	1.0	9	9	2.1333333333333333	32	0.32	0.37037037037037035	2.5482572509496615e-06	0.5000237309758754	9.289121392334573e-26	0.5000000000000014	0.2658033127929011	0.7843435774711313	0.7778181874101764	0.6059736043045738	0.5588235294117647	0.6470588235294118	0.0
3568	0.004777898555262087	0.003801861522600378	-0.003801856901585668	0.9950802795004275	None	0.3333333333333333	1	0.5	4	0.7	7	0.3333333333333333	0.7	11	7	0	0	0	0.4444444444444444	4	9	0.8	12	0.0	1.0	-0.10691326748550571	0.6196017507283273	-0.08708817918810509	0.6626984118676362	0.29463500882326216	0.648393248690151	0.8692380480878835	0.6437615895647695	0	0.9090909090909091	0.0
2499	None	None	None	None	None	0	0	0.18181818181818182	2	0.9285714285714286	13	0.2222222222222222	0	0	0	15	16	0	0.8888888888888888	9	8	1.0666666666666667	16	0.47058823529411764	0	0	0	0	0	0	0	0	0	0	0	0
2470	None	None	None	None	None	0.09090909090909091	1	0.4583333333333333	11	0.42424242424242425	14	0.5555555555555556	0.2727272727272727	19	9	15	0	0	0.7777777777777778	9	7	2.3333333333333335	35	0.0	0.6896551724137931	-0.1229123052107484	0.9999998288677534	0.3945827160433698	0.6239536489438955	0.25683750967131597	0.6194903717878945	0.9133839591841476	0.9960293996234266	0	1.0	0.0
4588	0.0008435273033318916	0.00013169647353037232	-5.625019064699971e-06	0.9992689855655427	None	0.25	1	0.4	4	0.75	9	0.25925925925925924	0.75	13	9	0	0	0	0.6666666666666666	6	9	0.9333333333333333	14	0.0	1.0	0.09628979002436022	0.5820029613085391	0.09560834254659034	0.5327882626177887	0.017520698572268935	0.5757478988966448	0.5945575562364092	0.5636269054692072	0	1.0	0.0
3856	0.0043968838457445125	0.0016551658961588517	-0.001533035617150988	0.9992196328675823	None	0.25	1	0.4	4	0.7692307692307693	10	0.23809523809523808	0.7692307692307693	14	10	0	0	0	0.7777777777777778	9	7	1.0	15	0.0	1.0	0.09768478564638187	0.5126702698787458	-0.09999999988571699	0.500000000152388	-0.13399501445048526	0.6105061233417353	0.7352634743729597	0.5415814164174403	0	1.0	0.0
3635	0.004899837298700399	0.0005570282450788584	-0.0002920779032599906	0.9813535388443246	None	0.25	1	0.4	4	0.7692307692307693	10	0.23809523809523808	0.7692307692307693	14	10	0	0	0	0.7777777777777778	7	9	1.0	15	0.0	1.0	-0.23240510519585422	0.9999769462132557	8.038643982869868e-07	0.500010034015792	-0.003833169891933301	0.6803781550402324	0.7816706210246428	0.9783543891533615	0	0.14285714285714285	0.0
3905	0.002648709661636413	0.0005867855413569294	0.0002210646918302216	0.9956106520638709	None	0.3333333333333333	1	0.5	4	0.7	7	0.2857142857142857	0.7	10	7	1	0	0	0.8571428571428571	7	6	0.8	12	0.0	0.8	-0.09988826649014466	0.5275631764814612	0.17652300130442944	0.5260371046138348	0.09992327159256525	0.5010899157861702	0.7619282120778933	0.518239151408431	0	0.3	0.0
59	None	None	None	None	None	0	0	0.3333333333333333	2	0.8571428571428571	6	0.36	0.8571428571428571	8	6	0	0	0	1.0	5	5	0.6	9	0.0	0	-0.08529176190385064	0.5480559928182024	0.145776977225399	0.5672312017648453	-0.04757768943038403	0.5661047976004447	0.7258225948175681	0.5604822732944462	0	1.0	0.0
1841	None	None	None	None	None	0.6	3	0.6666666666666666	8	0.4375	7	0.6	0.1875	10	3	7	11	0	0.8333333333333334	6	5	1.2	18	1.0	1.0	0.09999995010815607	0.5000002033711838	-0.021150048029752844	0.6595448113083862	0.09938804244994717	0.5178859534434651	0.6376567167920165	0.5607682459445125	1.0	1.0	0.0
2399	None	None	None	None	None	0	0	0.3333333333333333	4	0.625	10	0.4	0	0	0	17	4	0	0.5555555555555556	5	9	1.2	18	0.10526315789473684	0.15384615384615385	0	0	0	0	0	0	0	0	0	0	0
5847	0.0018689339891477948	0.0005940966473526118	7.797925602446699e-05	0.9957576056247547	None	0.25	1	0.4	4	0.7692307692307693	10	0.23809523809523808	0.7692307692307693	14	10	0	0	0	0.7777777777777778	7	9	1.0	15	0.0	1.0	3.462734244922525e-25	0.500000000000058	2.185808536543492e-09	0.5000000025864572	0.07775444576164592	0.6270265609115419	0.5906221653485508	0.5431822956052882	0	1.0	0.0
3306	2.3123774127248906e-08	2.3352482773951912e-08	-2.161708068134768e-08	0.999996619193742	None	0.5	1	0.5714285714285714	4	0.625	5	0.35714285714285715	0.625	9	5	0	0	0	0.5714285714285714	4	7	0.6666666666666666	10	0.0	0.6666666666666666	-0.1988465462292381	0.987717266331189	0.09999918648677296	0.5000635828673141	0	0.5	0.7997087185880435	0.8119125215944701	0	0	0.0
5517	0.002961687941896929	0.00043327419045346435	0.0003650416090489403	0.9944832382008895	None	0.25	1	0.4	4	0.7692307692307693	10	0.23809523809523808	0.7692307692307693	14	10	0	0	0	0.7777777777777778	7	9	1.0	15	0.0	1.0	6.652528538754827e-13	0.5000002181226263	8.55103356407343e-25	0.5	0.09800046395796977	0.581279804169036	0.6134834540762002	0.5273086467527126	0	0.07142857142857142	0.0
3936	0.00246557777370408	0.00028679644964225276	0.00019609197470718122	0.997540662627345	None	0.25	1	0.4	4	0.7692307692307693	10	0.23809523809523808	0.7692307692307693	14	10	0	0	0	0.7777777777777778	7	9	1.0	15	0.0	1.0	0.07228783858837054	0.6658293987063175	-0.8174757593103074	0.9945935073494672	-0.0557080957532625	0.6623400774806432	0.9806465656233289	0.8995846817479892	0	1.0	0.0
1641	None	None	None	None	None	0	0	0.14285714285714285	1	1.0	8	1.0	0	0	0	9	0	0	0.4	2	5	0.6666666666666666	10	0.0	0	0	0	0	0	0	0	0	0	0	0	0
2954	0.0006965914979816748	5.399869494091057e-06	4.995374586041814e-06	0.999997692276781	None	0.08333333333333333	1	0.34615384615384615	9	0.6111111111111112	22	0.4691358024691358	0.1111111111111111	7	4	30	4	0	1.0	9	9	2.533333333333333	38	0.06557377049180328	0.7272727272727273	0.06311653826601385	0.5813287424147126	0.001958189752719619	0.6046644866950283	-0.13783103195314714	0.556492372930496	0.7186732528969924	0.5809568523861847	1.0	1.0	0.0
5746	0.003976801092097411	0.000704142612302017	0.00028430288899366856	0.9911379485330117	None	0.25	1	0.4	4	0.7692307692307693	10	0.23809523809523808	0.7692307692307693	14	10	0	0	0	0.7777777777777778	7	9	1.0	15	0.0	1.0	0.24645742986413297	0.6516132443306446	-0.0999999956161313	0.5000000157512847	0.033231124021462485	0.6566807829821909	0.8076205643765159	0.6046532191999003	0	0.9285714285714286	0.0
3627	6.36183470476162e-05	2.001129893539165e-07	1.975520242765547e-07	0.9999990495206921	None	0.5	1	0.6666666666666666	4	0.5	3	0.4	0.5	7	3	0	0	0	0.8	5	4	0.5333333333333333	8	0.0	1.0	0.09999995062936665	0.5000001039517711	-0.050060403268708455	0.6192885233561941	0.3504861857086403	0.6218959973823749	0.7956902387195807	0.5812834942166649	0	0.8571428571428571	0.0
6834	0.013295995486442414	0.0005304438642964237	-0.0004594324140372227	0.9737873754765435	None	0.25	1	0.4	4	0.75	9	0.25925925925925924	0.75	13	9	0	0	0	0.6666666666666666	6	9	0.9333333333333333	14	0.0	1.0	1.1423063249976974e-10	0.5000000011711483	-0.03358552913637011	0.5015826785637565	0.30797468903428343	0.6868027741656056	0.8233990835334462	0.5655820447216501	0	1.0	0.0
6838	0.015058056984354196	0.004750754261122328	0.004633331613457118	0.9738588673839161	None	0.25	1	0.4	4	0.7692307692307693	10	0.23809523809523808	0.7692307692307693	14	10	0	0	0	0.7777777777777778	7	9	1.0	15	0.0	1.0	0.24567372303189758	0.5732723016299941	0.07921792245866503	0.6148668473411621	0.27558439698988846	0.5928901337762744	0.7092082389595944	0.5937892756503075	0	1.0	0.0
4349	0.003958344055528488	0.002083809497117845	-0.002077415648728289	0.9948806820890389	None	0.25	1	0.4	4	0.75	9	0.25925925925925924	0.75	13	9	0	0	0	0.6666666666666666	6	9	0.9333333333333333	14	0.0	1.0	0.07620252570625949	0.5276013680789379	0.20372604472443676	0.9999999982876377	0.30726896277527144	0.5499094974541378	0.8603982270131254	0.9989225408653136	0	1.0	0.0
2913	3.908646035183308e-05	6.236168407043586e-06	5.418852148417468e-06	0.9999953705554622	None	0	0	0.5	2	0.75	3	0.6	0.75	5	3	0	0	0	0.4	2	5	0.4	6	0.0	0	6.291584460228437e-05	0.500395986737385	0.03548010144306735	0.5029709454348463	0.03576841110210627	0.5052940201074685	0.5413091449446036	0.5028870296391311	0	0.8	0.0
1189	None	None	None	None	None	0	0	1.0	3	0.0	0	0.6666666666666666	0	0	0	3	1	0	0.6666666666666666	2	3	0.26666666666666666	4	0.1	1.0	0	0	0	0	0	0	0	0	0	0	0
3466	0.0013190646636257125	0.0001914129343973065	-0.00015627815774982808	0.9982207988472975	None	0.3333333333333333	1	0.4444444444444444	4	0.7272727272727273	8	0.2653061224489796	0.7272727272727273	12	8	0	0	0	1.0	7	7	0.8666666666666667	13	0.0	0.6666666666666666	0.052226104443484134	0.5813591662367216	0.408840820576205	0.5702103722654442	0.09992588442444357	0.5010365571758785	0.8394077186410623	0.5510886814059524	0	0.9166666666666666	0.0
6661	0.004714631192521791	0.00087095218064379	-0.0007632838312265024	0.9962090616115763	None	0.25	1	0.4	4	0.7692307692307693	10	0.23809523809523808	0.7692307692307693	14	10	0	0	0	0.7777777777777778	7	9	1.0	15	0.0	1.0	0.0926851345439309	0.5515545812377218	0.014336954449869094	0.6310960325275766	0.09999999996752044	0.5000000038518331	0.5957360968423615	0.5616739564823569	0	0.14285714285714285	0.0
2984	0.0003219914049566254	2.071534505838728e-06	-1.2306214318043186e-06	0.9999973157378769	None	0.25	1	0.4	4	0.7692307692307693	10	0.23809523809523808	0.7692307692307693	14	10	0	0	0	0.7777777777777778	9	7	1.0	15	0.0	1.0	0.14059466325872233	0.6524084942271421	2.552981145323806e-08	0.5745097727306658	0.00281479832892404	0.6576073304071806	0.6736750175400669	0.6289051140304613	0	0.9285714285714286	0.0
2695	1.5878280391150435e-05	2.899666022401222e-06	-2.8996658487340457e-06	0.9948940465689629	None	0	0	0.13636363636363635	3	0.8666666666666667	26	0.7111111111111111	0	0	0	31	0	0	0.5555555555555556	9	5	2.1333333333333333	32	0.0	0.5185185185185185	0	0	0	0	0	0	0	0	0	0	0
3021	None	None	None	None	None	0.16666666666666666	2	0.46153846153846156	12	0.5135135135135135	19	0.48148148148148145	0.24324324324324326	20	9	18	7	0	1.0	9	9	2.6	39	0.2413793103448276	0.7741935483870968	0.07957988107969685	0.5928798576017366	-0.00872632906711585	0.5859015930354856	0.06766249069879923	0.5780110433710595	0.5904195888712553	0.585610488462555	0.95	0.8	0.0
5682	0.011308237807769732	0.0030881732723169173	0.0028146058819819215	0.9715637290650875	None	0.25	1	0.4	4	0.75	9	0.25925925925925924	0.75	13	9	0	0	0	0.6666666666666666	6	9	0.9333333333333333	14	0.0	1.0	0.3911936690784719	0.6720157197683618	-0.04539221829821312	0.5169187541641358	0.09999999998081348	0.5000000084319268	0.8599567445445255	0.5650473396371174	0	1.0	0.0
2693	0.0003179983124169197	1.1363190404404087e-06	9.773517625870725e-07	0.9998245089136423	None	0.25	1	0.4	4	0.75	9	0.25925925925925924	0.75	13	9	0	0	0	0.6666666666666666	9	6	0.9333333333333333	14	0.0	1.0	0.0018007750431710146	0.5698371557766426	-0.09998104095245698	0.5005445685312769	0.08446697182266218	0.5993338637104414	0.6824332893531331	0.5569234201193529	0	1.0	0.0
1770	None	None	None	None	None	0	0	0.8	4	0.2	1	0.5833333333333334	0	0	0	6	10	0	0.75	4	3	0.4666666666666667	7	0.625	0.6666666666666666	0	0	0	0	0	0	0	0	0	0	0
1806	None	None	None	None	None	0	0	0.5	1	1.0	1	1.0	0	0	0	2	0	0	0.3333333333333333	1	3	0.2	3	0.0	0	0	0	0	0	0	0	0	0	0	0	0
4131	0.0007265281218294124	0.00026259209749544284	0.00025989581102785545	0.9989056179806743	None	0.25	1	0.4	4	0.7692307692307693	10	0.23809523809523808	0.7692307692307693	14	10	0	0	0	0.7777777777777778	7	9	1.0	15	0.0	1.0	0.0830628437432381	0.5661532636988785	0.29230026560700023	0.5420612965453409	-0.04639647758356612	0.5497609248420017	0.80189304877746	0.5526805913630026	0	1.0	0.0
1344	None	None	None	None	None	0	0	0.42857142857142855	3	0.75	6	0.5555555555555556	0.75	9	6	0	0	0	0.2222222222222222	2	9	0.6666666666666666	10	0.0	1.0	0.02633334344167887	0.5918498976861917	0.09836656900677342	0.5019028562315493	-0.028306429101972515	0.6643314280271173	0.6360298204776657	0.5875780543965399	0	1.0	0.0
[truncated: 6,392 more rows]
