# Supplementary material for: Constrained by Design: Influence of Genetic Encodings on Evolved Traits of Robots
Source: Front Robot AI. 2021 Jun 15;8:672379. doi: 10.3389/frobt.2021.672379 (PMC8239187; doi:10.3389/frobt.2021.672379)
Supplement: Supplementary file 2 [file DataSheet1.ZIP › hyperplasticodingrep_plane_3_snapshots_ids.tsv]

generation	robot_id	fitness	novelty	novelty_pop	cons_fitness
145	7317	1.2710599355852158e-09	None	0.0	1.2710599355852158e-09
145	6571	0.011889183694845932	None	0.0	0.011889183694845932
145	7329	0.007555844984758231	None	0.0	0.007555844984758231
145	6846	0.0013179527583494065	None	0.0	0.0013179527583494065
145	7282	0.011428578591415533	None	0.0	0.011428578591415533
145	7311	0.0001424110640477549	None	0.18625858031167777	0.0001424110640477549
145	7220	0.0038991760527772408	None	0.0	0.0038991760527772408
145	6946	0.005287745847424567	None	0.0	0.005287745847424567
145	7108	6.068050623116161e-07	None	0.048688211191097154	6.068050623116161e-07
145	7269	0.0036773720297059967	None	0.0	0.0036773720297059967
145	7169	0.009912005194481524	None	0.0	0.009912005194481524
145	7319	0.003512062283451443	None	0.048688211191097154	0.003512062283451443
145	7217	1.2896201797794121e-06	None	0.0	1.2896201797794121e-06
145	7304	2.5686274821080088e-06	None	0.0	2.5686274821080088e-06
145	6453	0.008461620550741471	None	0.0	0.008461620550741471
145	7275	0.0014044766162220486	None	0.0	0.0014044766162220486
145	7259	0.0006706783092484455	None	0.0	0.0006706783092484455
145	6771	0.005493093025835439	None	0.0	0.005493093025835439
145	7157	0.0010260187955371065	None	0.0	0.0010260187955371065
145	7045	0.006331171190542809	None	0.048688211191097154	0.006331171190542809
145	7326	0.004285706753478691	None	0.0	0.004285706753478691
145	6841	0.007050901763023572	None	0.0	0.007050901763023572
145	7263	0.009117859577388318	None	0.0	0.009117859577388318
145	7004	0.0030340169950975153	None	0.0	0.0030340169950975153
145	7256	0.004760634741866407	None	0.0	0.004760634741866407
145	7279	1.539276831127757e-05	None	0.0	1.539276831127757e-05
145	7316	3.6183560911878033e-06	None	0.0	3.6183560911878033e-06
145	7302	0.004015914661316288	None	0.0	0.004015914661316288
145	7222	0.006257050717796298	None	0.0	0.006257050717796298
145	7336	0.00033256356343922845	None	0.0	0.00033256356343922845
145	6640	0.002510238657473649	None	0.0	0.002510238657473649
145	7297	0.008708567409831692	None	0.0	0.008708567409831692
145	5226	0.008353720169067557	None	0.0	0.008353720169067557
145	6772	0.006647865823118948	None	0.0	0.006647865823118948
145	7231	0.009308273488405266	None	0.0	0.009308273488405266
145	7339	0.0017205705032787189	None	0.0	0.0017205705032787189
145	7197	0.006682519635890198	None	0.0	0.006682519635890198
145	7342	0.004733129145534052	None	0.0	0.004733129145534052
145	7338	0.0004313397001001979	None	0.0	0.0004313397001001979
145	7323	0.007429342270878705	None	0.0	0.007429342270878705
145	7199	0.0025511884600634242	None	0.0	0.0025511884600634242
145	7145	0.007601012255043042	None	0.0	0.007601012255043042
145	6518	0.004156029973476452	None	0.0	0.004156029973476452
145	7309	0.004372845540641603	None	0.0	0.004372845540641603
145	7227	0.008685267215428226	None	0.0	0.008685267215428226
145	6962	0.00875198440117608	None	0.0	0.00875198440117608
145	7008	0.004299432389053842	None	0.0	0.004299432389053842
145	7208	0.002441810012533856	None	0.0	0.002441810012533856
145	7325	0.0032857347164603015	None	0.0	0.0032857347164603015
145	7084	0.0021582878732061676	None	0.0	0.0021582878732061676
145	7335	0.00013997245791512344	None	0.0	0.00013997245791512344
145	7288	0.0032151134608883526	None	0.0	0.0032151134608883526
145	7349	1.2378287624008588e-11	None	0.0	1.2378287624008588e-11
145	7296	0.006421957551956185	None	0.0	0.006421957551956185
145	6502	0.007796354578632683	None	0.0	0.007796354578632683
145	7350	0.0003778690438432382	None	0.0	0.0003778690438432382
145	7025	0.005540069378060544	None	0.0	0.005540069378060544
145	6990	0.004928389294886152	None	0.048688211191097154	0.004928389294886152
145	7215	0.010665615272984598	None	0.0	0.010665615272984598
145	7289	0.008223733126930474	None	0.0	0.008223733126930474
145	7012	0.004295988242152873	None	0.0	0.004295988242152873
145	6519	0.005293783846885535	None	0.0	0.005293783846885535
145	7324	0.0021399858634783137	None	0.0	0.0021399858634783137
145	6697	0.013731782692752046	None	0.0	0.013731782692752046
145	7246	0.009905146250904509	None	0.0	0.009905146250904509
145	7344	0.0003391532006851357	None	0.0	0.0003391532006851357
145	6797	0.006587121045729228	None	0.0	0.006587121045729228
145	6838	0.004633331613457118	None	0.0	0.004633331613457118
145	7077	0.005145254847002236	None	0.1022139926655025	0.005145254847002236
145	7206	0.0016652499202573499	None	0.0	0.0016652499202573499
145	7064	0.007108981017508897	None	0.0	0.007108981017508897
145	7110	0.004010704792711395	None	0.0	0.004010704792711395
145	7280	7.506379204059826e-05	None	0.0	7.506379204059826e-05
145	7131	0.008033051700969358	None	0.0	0.008033051700969358
145	7200	0.0008345421643372792	None	0.0	0.0008345421643372792
145	7229	0.013230350318537223	None	0.0	0.013230350318537223
145	7331	1.093921406267393e-05	None	0.0	1.093921406267393e-05
145	7164	0.0016487759816223814	None	0.0	0.0016487759816223814
145	7201	0.0012486487916552199	None	0.0	0.0012486487916552199
145	6387	0.005396019004830498	None	0.0	0.005396019004830498
145	7006	0.004608414676507711	None	0.0	0.004608414676507711
145	7182	0.003914025530087043	None	0.0	0.003914025530087043
145	7001	0.0013150261663633326	None	0.0	0.0013150261663633326
145	7170	0.005613749323537475	None	0.0	0.005613749323537475
145	6070	0.008258110488198593	None	0.0	0.008258110488198593
145	7224	0.0037965035451750302	None	0.0	0.0037965035451750302
145	6603	0.01210218936109159	None	0.0	0.01210218936109159
145	7271	0.006697302400563201	None	0.0	0.006697302400563201
145	7315	0.0008898779015655126	None	0.0	0.0008898779015655126
145	7054	0.001432627840293681	None	0.0	0.001432627840293681
145	7191	0.0006750572735065045	None	0.0	0.0006750572735065045
145	6831	0.010864262914914114	None	0.0	0.010864262914914114
145	7301	0.001755615557454741	None	0.0	0.001755615557454741
145	7239	0.0015829384753087829	None	0.0	0.0015829384753087829
145	6631	0.0048272451246364105	None	0.0	0.0048272451246364105
145	7300	0.009762877176884505	None	0.0	0.009762877176884505
145	7345	0.005576614645987304	None	0.0	0.005576614645987304
145	7260	0.010577455393845333	None	0.0	0.010577455393845333
145	5983	0.006737633886148726	None	0.0	0.006737633886148726
145	7341	0.001523475493617652	None	0.0	0.001523475493617652
143	7240	0.0017370425022291021	None	0.0	0.0017370425022291021
143	7053	0.0036338136388339927	None	0.10035394229592398	0.0036338136388339927
143	6571	0.011889183694845932	None	0.0	0.011889183694845932
143	6846	0.0013179527583494065	None	0.0	0.0013179527583494065
143	7220	0.0038991760527772408	None	0.0	0.0038991760527772408
143	6946	0.005287745847424567	None	0.0	0.005287745847424567
143	7108	6.068050623116161e-07	None	0.006955458741585307	6.068050623116161e-07
143	7169	0.009912005194481524	None	0.0	0.009912005194481524
143	7217	1.2896201797794121e-06	None	0.0	1.2896201797794121e-06
143	7088	-8.831200969877724e-11	None	0.0	-8.831200969877724e-11
143	6754	0.0016437569939992754	None	0.0	0.0016437569939992754
143	6453	0.008461620550741471	None	0.0	0.008461620550741471
143	6771	0.005493093025835439	None	0.0	0.005493093025835439
143	7157	0.0010260187955371065	None	0.0	0.0010260187955371065
143	7045	0.006331171190542809	None	0.006955458741585307	0.006331171190542809
143	6841	0.007050901763023572	None	0.0	0.007050901763023572
143	7004	0.0030340169950975153	None	0.0	0.0030340169950975153
143	6970	0.007313558115731939	None	0.0	0.007313558115731939
143	7222	0.006257050717796298	None	0.0	0.006257050717796298
143	7030	0.0026547711799534256	None	0.0	0.0026547711799534256
143	6640	0.002510238657473649	None	0.0	0.002510238657473649
143	6369	0.006926574924246482	None	0.0	0.006926574924246482
143	7160	0.003431718281009593	None	0.0	0.003431718281009593
143	7219	0.00012808507353896211	None	0.0	0.00012808507353896211
143	5226	0.008353720169067557	None	0.0	0.008353720169067557
143	6772	0.006647865823118948	None	0.0	0.006647865823118948
143	7231	0.009308273488405266	None	0.0	0.009308273488405266
143	7197	0.006682519635890198	None	0.0	0.006682519635890198
143	7087	0.009744982624271264	None	0.0	0.009744982624271264
143	6398	0.007616444642479994	None	0.0	0.007616444642479994
143	7211	0.0016781461710834158	None	0.0	0.0016781461710834158
143	7199	0.0025511884600634242	None	0.0	0.0025511884600634242
143	7126	0.003558914793202041	None	0.0	0.003558914793202041
143	7007	0.007306241024826435	None	0.0	0.007306241024826435
143	7241	0.0004164013926364627	None	0.0	0.0004164013926364627
143	7145	0.007601012255043042	None	0.0	0.007601012255043042
143	7172	0.0009037534783825055	None	0.0	0.0009037534783825055
143	6518	0.004156029973476452	None	0.0	0.004156029973476452
143	7086	0.008048737597448594	None	0.0	0.008048737597448594
143	7227	0.008685267215428226	None	0.0	0.008685267215428226
143	6962	0.00875198440117608	None	0.0	0.00875198440117608
143	7008	0.004299432389053842	None	0.0	0.004299432389053842
143	7218	0.00484167972216579	None	0.0	0.00484167972216579
143	7208	0.002441810012533856	None	0.0	0.002441810012533856
143	7202	0.0007843271946025081	None	0.0	0.0007843271946025081
143	6983	0.0028676535452075115	None	0.0	0.0028676535452075115
143	7084	0.0021582878732061676	None	0.0	0.0021582878732061676
143	7050	0.0022969739635486314	None	0.006955458741585307	0.0022969739635486314
143	6331	0.005272908751612104	None	0.0	0.005272908751612104
143	6502	0.007796354578632683	None	0.0	0.007796354578632683
143	7025	0.005540069378060544	None	0.0	0.005540069378060544
143	7155	0.00021231813551526762	None	0.0	0.00021231813551526762
143	6990	0.004928389294886152	None	0.006955458741585307	0.004928389294886152
143	7204	0.004908966392833544	None	0.0	0.004908966392833544
143	7215	0.010665615272984598	None	0.0	0.010665615272984598
143	7205	2.1973232890489522e-07	None	0.0	2.1973232890489522e-07
143	7151	0.00043228372630584576	None	0.0	0.00043228372630584576
143	7012	0.004295988242152873	None	0.0	0.004295988242152873
143	6519	0.005293783846885535	None	0.0	0.005293783846885535
143	6985	0.0006049262421417464	None	0.0	0.0006049262421417464
143	6697	0.013731782692752046	None	0.0	0.013731782692752046
143	7246	0.009905146250904509	None	0.0	0.009905146250904509
143	6797	0.006587121045729228	None	0.0	0.006587121045729228
143	6838	0.004633331613457118	None	0.0	0.004633331613457118
143	7077	0.005145254847002236	None	0.11499074174869033	0.005145254847002236
143	7206	0.0016652499202573499	None	0.0	0.0016652499202573499
143	7064	0.007108981017508897	None	0.0	0.007108981017508897
143	7110	0.004010704792711395	None	0.0	0.004010704792711395
143	7079	-1.4689177735748899e-07	None	0.11499074174869033	-1.4689177735748899e-07
143	7101	0.006372360202435548	None	0.0	0.006372360202435548
143	7131	0.008033051700969358	None	0.0	0.008033051700969358
143	7214	0.00018683950109071347	None	0.0	0.00018683950109071347
143	7200	0.0008345421643372792	None	0.0	0.0008345421643372792
143	7229	0.013230350318537223	None	0.0	0.013230350318537223
143	7164	0.0016487759816223814	None	0.0	0.0016487759816223814
143	7201	0.0012486487916552199	None	0.0	0.0012486487916552199
143	6387	0.005396019004830498	None	0.0	0.005396019004830498
143	7248	0.0008564174140050054	None	0.0	0.0008564174140050054
143	7006	0.004608414676507711	None	0.0	0.004608414676507711
143	7182	0.003914025530087043	None	0.0	0.003914025530087043
143	7226	-3.293878222659965e-07	None	0.0	-3.293878222659965e-07
143	7001	0.0013150261663633326	None	0.0	0.0013150261663633326
143	7170	0.005613749323537475	None	0.0	0.005613749323537475
143	7216	0.00373102392705757	None	0.0	0.00373102392705757
143	6070	0.008258110488198593	None	0.0	0.008258110488198593
143	7224	0.0037965035451750302	None	0.0	0.0037965035451750302
143	6603	0.01210218936109159	None	0.0	0.01210218936109159
143	7094	0.004642115334623811	None	0.0	0.004642115334623811
143	7130	0.0007741559634330307	None	0.0	0.0007741559634330307
143	6753	0.005195415208268209	None	0.0	0.005195415208268209
143	7054	0.001432627840293681	None	0.0	0.001432627840293681
143	7191	0.0006750572735065045	None	0.0	0.0006750572735065045
143	6831	0.010864262914914114	None	0.0	0.010864262914914114
143	7239	0.0015829384753087829	None	0.0	0.0015829384753087829
143	6631	0.0048272451246364105	None	0.0	0.0048272451246364105
143	7236	2.5939335219755084e-08	None	0.0	2.5939335219755084e-08
143	7223	0.0028321884588322797	None	0.0	0.0028321884588322797
143	6937	0.0013636522252620958	None	0.0	0.0013636522252620958
143	5983	0.006737633886148726	None	0.0	0.006737633886148726
143	6825	0.003557338375763212	None	0.0	0.003557338375763212
106	5310	2.9104190042652505e-06	None	0.0	2.9104190042652505e-06
106	4981	0.001340522323337762	None	0.0	0.001340522323337762
106	4609	0.002371193677377292	None	0.0	0.002371193677377292
106	5343	0.008498272738221466	None	0.0	0.008498272738221466
106	5371	-7.1568615148266965e-06	None	0.0	-7.1568615148266965e-06
106	5219	0.00032388195044586685	None	0.06259912867426777	0.00032388195044586685
106	4829	0.001011589486179552	None	0.0	0.001011589486179552
106	4931	0.002062356043668753	None	0.0	0.002062356043668753
106	4110	0.002306762376163179	None	0.0	0.002306762376163179
106	4923	0.004714170548291889	None	0.0	0.004714170548291889
106	5289	0.0008380473855839238	None	0.0	0.0008380473855839238
106	5373	-2.3203389570866842e-05	None	0.0	-2.3203389570866842e-05
106	5169	0.0009446497788408198	None	0.0	0.0009446497788408198
106	4698	0.0025124183292535543	None	0.0	0.0025124183292535543
106	5368	0.001609018664857538	None	0.0	0.001609018664857538
106	5215	0.008542477381762288	None	0.0	0.008542477381762288
106	5316	0.004964688134030872	None	0.0	0.004964688134030872
106	5295	0.0004444253136632714	None	0.0	0.0004444253136632714
106	5257	0.004110706719553347	None	0.0	0.004110706719553347
106	5271	0.005276809372743744	None	0.0	0.005276809372743744
106	5072	0.0010443165485968231	None	0.0	0.0010443165485968231
106	4975	0.001145738806879982	None	0.0	0.001145738806879982
106	5352	0.0017034284444603076	None	0.0	0.0017034284444603076
106	5366	1.2399281005667896e-06	None	0.0	1.2399281005667896e-06
106	5344	0.002812899424619882	None	0.0	0.002812899424619882
106	4502	0.004815492206624392	None	0.0	0.004815492206624392
106	4105	0.01963855806529348	None	0.0	0.01963855806529348
106	5269	0.0003781905309644903	None	0.0	0.0003781905309644903
106	5226	0.008353720169067557	None	0.0	0.008353720169067557
106	5213	0.001667862079263163	None	0.0	0.001667862079263163
106	5386	0.00016868585080267808	None	0.0	0.00016868585080267808
106	5378	0.0009403639924853266	None	0.0	0.0009403639924853266
106	5340	0.00021452123473347562	None	0.0	0.00021452123473347562
106	5208	0.0009235169710340502	None	0.0	0.0009235169710340502
106	5313	-2.6239908180758204e-05	None	0.0	-2.6239908180758204e-05
106	5303	0.00042244854777464603	None	0.0	0.00042244854777464603
106	5384	-1.0369267614227086e-08	None	0.0	-1.0369267614227086e-08
106	4620	0.0013120131325098006	None	0.0	0.0013120131325098006
106	5252	0.002437676436367055	None	0.0	0.002437676436367055
106	5348	0.0025742761832414063	None	0.0	0.0025742761832414063
106	5354	0.0014538186978435928	None	0.12776749083187816	0.0014538186978435928
106	5381	-2.376363311648652e-05	None	0.0	-2.376363311648652e-05
106	5353	0.0006244015029548701	None	0.0	0.0006244015029548701
106	5370	0.006767157749937988	None	0.0	0.006767157749937988
106	5224	0.0006133977892563638	None	0.0	0.0006133977892563638
106	4789	0.004803057284678818	None	0.0	0.004803057284678818
106	5338	-1.550791137184317e-05	None	0.0	-1.550791137184317e-05
106	5383	0.006087148815289144	None	0.0	0.006087148815289144
106	5335	0.0009871100101836083	None	0.0	0.0009871100101836083
106	5161	0.00571314146426729	None	0.0	0.00571314146426729
106	4770	0.002419583172242944	None	0.0	0.002419583172242944
106	5345	0.0038672630429436167	None	0.0	0.0038672630429436167
106	5331	0.0027289302052968833	None	0.0	0.0027289302052968833
106	5048	0.006477437870502751	None	0.0	0.006477437870502751
106	5355	0.0040251892550159755	None	0.0	0.0040251892550159755
106	5210	0.007156750645566045	None	0.0	0.007156750645566045
106	4885	0.003932145990975727	None	0.0	0.003932145990975727
106	5047	0.006129832023442887	None	0.0	0.006129832023442887
106	5337	0.00019761296830533433	None	0.0	0.00019761296830533433
106	5255	0.010646631773094772	None	0.0	0.010646631773094772
106	4553	0.0020899965118285563	None	0.0	0.0020899965118285563
106	5377	-4.793677452180419e-05	None	0.0	-4.793677452180419e-05
106	5214	0.0017327059079040566	None	0.0	0.0017327059079040566
106	5391	0.0015099391113523087	None	0.0	0.0015099391113523087
106	5372	-4.0247251720203996e-05	None	0.0	-4.0247251720203996e-05
106	5199	0.0006768202718338296	None	0.0	0.0006768202718338296
106	4844	0.0013515107426080592	None	0.0	0.0013515107426080592
106	5153	0.0027196465256082492	None	0.0	0.0027196465256082492
106	5358	8.772662049069121e-05	None	0.0	8.772662049069121e-05
106	4080	0.002733492312152954	None	0.0	0.002733492312152954
106	5305	0.0004696419838247799	None	0.0	0.0004696419838247799
106	4837	0.002444646417125393	None	0.0	0.002444646417125393
106	4858	0.007334264889786932	None	0.0	0.007334264889786932
106	5342	0.0005435435290261139	None	0.0	0.0005435435290261139
106	4994	0.000252894552906303	None	0.0	0.000252894552906303
106	5365	0.004252653683561687	None	0.0	0.004252653683561687
106	5389	0.0019134388774517742	None	0.0	0.0019134388774517742
106	4805	0.0020704698957634505	None	0.0	0.0020704698957634505
106	4194	0.0021830950899183327	None	0.0	0.0021830950899183327
106	4501	0.0028604760147434754	None	0.0	0.0028604760147434754
106	5311	1.6968800805052744e-06	None	0.0	1.6968800805052744e-06
106	5015	0.0023534447824862708	None	0.0	0.0023534447824862708
106	5043	0.007785666366971265	None	0.0	0.007785666366971265
106	4977	0.0031517265826910405	None	0.0	0.0031517265826910405
106	4706	0.0021197745216305257	None	0.0	0.0021197745216305257
106	5397	0.0005536684054683725	None	0.0	0.0005536684054683725
106	5258	0.002963391987788149	None	0.0	0.002963391987788149
106	5317	0.001003862415910932	None	0.0	0.001003862415910932
106	5322	0.0001389325539119412	None	0.0	0.0001389325539119412
106	5071	0.007865372957840509	None	0.0	0.007865372957840509
106	4661	0.001339035228285705	None	0.0	0.001339035228285705
106	4954	0.001427120543143561	None	0.06259912867426777	0.001427120543143561
106	5049	0.001588663607559379	None	0.0	0.001588663607559379
106	5055	0.005085718411357175	None	0.0	0.005085718411357175
106	5336	0.003680924817753572	None	0.0	0.003680924817753572
106	5351	0.0009507782510357023	None	0.0	0.0009507782510357023
106	5334	0.005266328952131851	None	0.0	0.005266328952131851
106	5193	0.000637420837363841	None	0.0	0.000637420837363841
106	4723	0.0013985255470496502	None	0.0	0.0013985255470496502
106	4243	0.0011392134664814423	None	0.4694380586552894	0.0011392134664814423
141	6900	0.0009224140299387829	None	0.0	0.0009224140299387829
141	7053	0.0036338136388339927	None	0.11328615834430893	0.0036338136388339927
141	7144	0.0022447626314205317	None	0.0	0.0022447626314205317
141	7040	0.004225327763002062	None	0.0	0.004225327763002062
141	6571	0.011889183694845932	None	0.0	0.011889183694845932
141	7099	0.008285337525659926	None	0.0	0.008285337525659926
141	6846	0.0013179527583494065	None	0.0	0.0013179527583494065
141	6946	0.005287745847424567	None	0.0	0.005287745847424567
141	7108	6.068050623116161e-07	None	0.02782183496634123	6.068050623116161e-07
141	7132	1.3992202329423787e-09	None	0.0	1.3992202329423787e-09
141	7137	2.0746818601433012e-05	None	0.0	2.0746818601433012e-05
141	7088	-8.831200969877724e-11	None	0.0	-8.831200969877724e-11
141	6754	0.0016437569939992754	None	0.0	0.0016437569939992754
141	6453	0.008461620550741471	None	0.0	0.008461620550741471
141	7062	0.0024369605915536474	None	0.0	0.0024369605915536474
141	7112	0.0005525406429618366	None	0.0	0.0005525406429618366
141	6771	0.005493093025835439	None	0.0	0.005493093025835439
141	7045	0.006331171190542809	None	0.02782183496634123	0.006331171190542809
141	6841	0.007050901763023572	None	0.0	0.007050901763023572
141	7004	0.0030340169950975153	None	0.0	0.0030340169950975153
141	7123	-2.119403150225372e-05	None	0.0	-2.119403150225372e-05
141	6970	0.007313558115731939	None	0.0	0.007313558115731939
141	7146	0.004148368617576854	None	0.0	0.004148368617576854
141	7030	0.0026547711799534256	None	0.0	0.0026547711799534256
141	6640	0.002510238657473649	None	0.0	0.002510238657473649
141	6369	0.006926574924246482	None	0.0	0.006926574924246482
141	5226	0.008353720169067557	None	0.0	0.008353720169067557
141	6772	0.006647865823118948	None	0.0	0.006647865823118948
141	7087	0.009744982624271264	None	0.0	0.009744982624271264
141	6398	0.007616444642479994	None	0.0	0.007616444642479994
141	7066	0.0033560683085371774	None	0.0	0.0033560683085371774
141	7126	0.003558914793202041	None	0.0	0.003558914793202041
141	7037	0.00032514965056511876	None	0.0	0.00032514965056511876
141	7107	-1.1041485829595898e-10	None	0.0	-1.1041485829595898e-10
141	7007	0.007306241024826435	None	0.0	0.007306241024826435
141	7145	0.007601012255043042	None	0.0	0.007601012255043042
141	7032	0.00033913026303820123	None	0.0	0.00033913026303820123
141	6518	0.004156029973476452	None	0.0	0.004156029973476452
141	7086	0.008048737597448594	None	0.0	0.008048737597448594
141	6949	0.0051021570206375615	None	0.0	0.0051021570206375615
141	6962	0.00875198440117608	None	0.0	0.00875198440117608
141	7008	0.004299432389053842	None	0.0	0.004299432389053842
141	7148	0.0005159012788017186	None	0.0	0.0005159012788017186
141	6983	0.0028676535452075115	None	0.0	0.0028676535452075115
141	7084	0.0021582878732061676	None	0.0	0.0021582878732061676
141	7050	0.0022969739635486314	None	0.02782183496634123	0.0022969739635486314
141	7122	-1.9390630211846987e-07	None	0.0	-1.9390630211846987e-07
141	6331	0.005272908751612104	None	0.0	0.005272908751612104
141	6528	0.007647025509309018	None	0.0	0.007647025509309018
141	6669	0.001327981585434184	None	0.0	0.001327981585434184
141	6999	0.0012091039070194333	None	0.0	0.0012091039070194333
141	6479	0.003181686147611161	None	0.0	0.003181686147611161
141	6502	0.007796354578632683	None	0.0	0.007796354578632683
141	7025	0.005540069378060544	None	0.0	0.005540069378060544
141	6990	0.004928389294886152	None	0.02782183496634123	0.004928389294886152
141	6845	0.002049662712837053	None	0.0	0.002049662712837053
141	7012	0.004295988242152873	None	0.0	0.004295988242152873
141	6519	0.005293783846885535	None	0.0	0.005293783846885535
141	6985	0.0006049262421417464	None	0.0	0.0006049262421417464
141	6697	0.013731782692752046	None	0.0	0.013731782692752046
141	7140	0.000173096309265729	None	0.0	0.000173096309265729
141	6797	0.006587121045729228	None	0.0	0.006587121045729228
141	6838	0.004633331613457118	None	0.0	0.004633331613457118
141	7077	0.005145254847002236	None	0.1022139926655025	0.005145254847002236
141	6401	0.0033736599496439687	None	0.0	0.0033736599496439687
141	7064	0.007108981017508897	None	0.0	0.007108981017508897
141	7065	0.0008551610179556819	None	0.0	0.0008551610179556819
141	7110	0.004010704792711395	None	0.0	0.004010704792711395
141	7079	-1.4689177735748899e-07	None	0.1022139926655025	-1.4689177735748899e-07
141	7106	0.0006104870882048454	None	0.0	0.0006104870882048454
141	7141	0.0002071811995914069	None	0.1022139926655025	0.0002071811995914069
141	7101	0.006372360202435548	None	0.0	0.006372360202435548
141	7131	0.008033051700969358	None	0.0	0.008033051700969358
141	6480	0.00560679793724658	None	0.0	0.00560679793724658
141	7114	0.001381295672037849	None	0.0	0.001381295672037849
141	7143	8.275045049881978e-07	None	0.0	8.275045049881978e-07
141	7075	-1.3147247850541519e-09	None	0.0	-1.3147247850541519e-09
141	6387	0.005396019004830498	None	0.0	0.005396019004830498
141	7118	-9.201514837131794e-05	None	0.0	-9.201514837131794e-05
141	7006	0.004608414676507711	None	0.0	0.004608414676507711
141	7102	3.7345148847862674e-05	None	0.0	3.7345148847862674e-05
141	7001	0.0013150261663633326	None	0.0	0.0013150261663633326
141	6070	0.008258110488198593	None	0.0	0.008258110488198593
141	7098	0.0006451470318454135	None	0.0	0.0006451470318454135
141	6603	0.01210218936109159	None	0.0	0.01210218936109159
141	7094	0.004642115334623811	None	0.0	0.004642115334623811
141	6906	-1.2010125420954257e-10	None	0.0	-1.2010125420954257e-10
141	7130	0.0007741559634330307	None	0.0	0.0007741559634330307
141	5543	0.004142428303940543	None	0.0	0.004142428303940543
141	6753	0.005195415208268209	None	0.0	0.005195415208268209
141	7054	0.001432627840293681	None	0.0	0.001432627840293681
141	7134	0.0009148358615483974	None	0.0	0.0009148358615483974
141	6720	0.0003095602433570798	None	0.0	0.0003095602433570798
141	6831	0.010864262914914114	None	0.0	0.010864262914914114
141	7056	0.0001754931819857176	None	0.0	0.0001754931819857176
141	6631	0.0048272451246364105	None	0.0	0.0048272451246364105
141	6774	0.001900048379098442	None	0.0	0.001900048379098442
141	6937	0.0013636522252620958	None	0.0	0.0013636522252620958
141	5983	0.006737633886148726	None	0.0	0.006737633886148726
141	6825	0.003557338375763212	None	0.0	0.003557338375763212
72	3216	3.768482521975148e-05	None	0.3839166073813031	3.768482521975148e-05
72	3326	0.0005243198848104065	None	0.0	0.0005243198848104065
72	3488	0.0004335075974381173	None	0.0	0.0004335075974381173
72	3049	0.00027727453565418614	None	0.16613241489506375	0.00027727453565418614
72	3654	0.00036522579669861566	None	0.17819894168518138	0.00036522579669861566
72	3678	5.406495329727916e-07	None	0.0	5.406495329727916e-07
72	3532	0.0017052990014941377	None	0.0	0.0017052990014941377
72	3558	-7.667363252093886e-06	None	0.26036371063849173	-7.667363252093886e-06
72	3607	0.0010839975185557424	None	0.3283210624265145	0.0010839975185557424
72	3668	-1.1925519601436024e-05	None	0.1279176205207208	-1.1925519601436024e-05
72	3527	0.0007549218532716976	None	0.032892746552565626	0.0007549218532716976
72	3209	0.0005401057447658106	None	0.0	0.0005401057447658106
72	3550	0.0003755057840847323	None	0.16092786437401627	0.0003755057840847323
72	2701	0.00040945932519603355	None	0.27944485126353186	0.00040945932519603355
72	3358	0.0003539943201409237	None	0.3839166073813031	0.0003539943201409237
72	2968	0.0007661319482908189	None	0.3641791955356084	0.0007661319482908189
72	3474	0.0005555899138912577	None	0.28326855490696734	0.0005555899138912577
72	2917	0.00014720861701075045	None	0.2982569428683775	0.00014720861701075045
72	3430	0.001444697778009899	None	0.0	0.001444697778009899
72	3634	0.00034307463412089036	None	0.032892746552565626	0.00034307463412089036
72	3667	7.464222403407232e-06	None	0.0	7.464222403407232e-06
72	3611	0.0006122365138918909	None	0.0	0.0006122365138918909
72	3274	0.0005891008234857431	None	0.18386654598423988	0.0005891008234857431
72	3644	0.0017829940700022592	None	0.0	0.0017829940700022592
72	3473	1.065127877583064e-05	None	0.0	1.065127877583064e-05
72	3601	0.00014757989270294114	None	0.1504319667045383	0.00014757989270294114
72	3692	3.655267099336495e-05	None	0.0	3.655267099336495e-05
72	3411	0.00019447271630929682	None	0.19885124936195026	0.00019447271630929682
72	3228	7.860626368647615e-05	None	0.0	7.860626368647615e-05
72	3464	0.00036654611879455827	None	0.0	0.00036654611879455827
72	3296	0.0005965943488404471	None	0.2179250637030364	0.0005965943488404471
72	3526	0.0004500601368612073	None	0.0	0.0004500601368612073
72	3365	0.0005450263255022598	None	0.15512381131158667	0.0005450263255022598
72	3693	1.9804054771882395e-06	None	0.14068312400826702	1.9804054771882395e-06
72	3651	0.00044957302594160844	None	0.12223945921203924	0.00044957302594160844
72	3689	2.064126003415184e-05	None	0.13819108960499576	2.064126003415184e-05
72	3427	0.0009462104615711668	None	0.0	0.0009462104615711668
72	3524	0.0039892138995242235	None	0.2691975212301633	0.0039892138995242235
72	3564	-6.944623901287807e-15	None	0.9404562605221105	-6.944623901287807e-15
72	3590	0.0002991761355053998	None	0.33169255103544787	0.0002991761355053998
72	3609	0.0005156038917770994	None	0.0	0.0005156038917770994
72	3403	0.00022684665107404505	None	0.23963093516464373	0.00022684665107404505
72	3570	7.991015149614697e-05	None	0.20581718883413175	7.991015149614697e-05
72	3458	4.3547921890323555e-05	None	0.058853607799321764	4.3547921890323555e-05
72	3642	3.0489299804100225e-05	None	0.21381405337586318	3.0489299804100225e-05
72	3505	1.3171210508632295e-05	None	0.2935272031936009	1.3171210508632295e-05
72	3653	-9.257500665141015e-06	None	0.3624474691303138	-9.257500665141015e-06
72	2864	3.548627485871018e-05	None	0.47212918867709774	3.548627485871018e-05
72	3333	6.694303108164146e-05	None	0.058853607799321764	6.694303108164146e-05
72	3700	-2.6969825738390564e-06	None	0.0	-2.6969825738390564e-06
72	3010	0.0007750221912036837	None	0.0	0.0007750221912036837
72	3331	0.0003458375616990785	None	0.24152951069782103	0.0003458375616990785
72	3504	6.925323122031444e-05	None	0.32934023737104345	6.925323122031444e-05
72	3091	0.0010549308901443364	None	0.12223945921203924	0.0010549308901443364
72	3687	3.6913576258444314e-05	None	0.13819108960499576	3.6913576258444314e-05
72	3648	0.00022459369222028344	None	0.20581718883413175	0.00022459369222028344
72	3315	0.002174674753705259	None	0.15290054743962506	0.002174674753705259
72	3398	0.0006507711188763713	None	0.0	0.0006507711188763713
72	3343	0.0012938783626699408	None	0.0	0.0012938783626699408
72	3646	0.0002947799621193214	None	0.1504319667045383	0.0002947799621193214
72	3614	0.0005661879156638807	None	0.1279176205207208	0.0005661879156638807
72	3470	0.0034439962332750173	None	0.23163294134583667	0.0034439962332750173
72	3584	0.00023559296713655386	None	0.0	0.00023559296713655386
72	3690	-6.616003686368509e-06	None	0.0	-6.616003686368509e-06
72	3553	0.001087162983241401	None	0.0	0.001087162983241401
72	3695	0.0012522269047677067	None	0.0	0.0012522269047677067
72	3150	0.0008947003206933823	None	0.30454015962758735	0.0008947003206933823
72	3677	3.120674035760264e-05	None	0.0	3.120674035760264e-05
72	3249	0.0007902174089938622	None	0.20581718883413175	0.0007902174089938622
72	3682	4.872039705346388e-05	None	0.17872694154039098	4.872039705346388e-05
72	3506	-3.2268050997191284e-07	None	0.2942504966638594	-3.2268050997191284e-07
72	3656	-8.884448872545052e-06	None	0.147743609340009	-8.884448872545052e-06
72	3647	2.1710592306747807e-06	None	0.0	2.1710592306747807e-06
72	3461	0.0011572452129774708	None	0.0	0.0011572452129774708
72	3669	1.6598541175474645e-05	None	0.16092786437401627	1.6598541175474645e-05
72	3638	0.00043267486510018666	None	0.0	0.00043267486510018666
72	3625	0.00013618589537086156	None	0.0	0.00013618589537086156
72	3697	9.599639025026795e-05	None	0.19689728384863478	9.599639025026795e-05
72	3520	0.0003565370765351988	None	0.0	0.0003565370765351988
72	3662	-2.195857692318707e-05	None	0.15290054743962506	-2.195857692318707e-05
72	3671	0.0006806118901495374	None	0.0	0.0006806118901495374
72	3283	0.002054941080326234	None	0.28326855490696734	0.002054941080326234
72	3696	0.002457738026918926	None	0.0	0.002457738026918926
72	3698	-2.0010216572962597e-05	None	0.0	-2.0010216572962597e-05
72	3555	-3.5466259056281947e-06	None	0.0	-3.5466259056281947e-06
72	3404	0.002296674827085909	None	0.0	0.002296674827085909
72	3562	9.398811475710704e-05	None	0.0	9.398811475710704e-05
72	2792	0.003875576891567871	None	0.2691975212301633	0.003875576891567871
72	3543	0.001003222660565592	None	0.21311564229474672	0.001003222660565592
72	3325	0.0037811546669768758	None	0.2123007691558763	0.0037811546669768758
72	3501	0.00011907023577047452	None	0.2524889691043507	0.00011907023577047452
72	2757	0.0031699046229185244	None	0.0	0.0031699046229185244
72	3468	0.0018578916442835252	None	0.0	0.0018578916442835252
72	3672	7.42050143367769e-05	None	0.0	7.42050143367769e-05
72	2935	0.0006781665891028774	None	0.032892746552565626	0.0006781665891028774
72	3619	0.0006673411647008158	None	0.0	0.0006673411647008158
72	3664	8.76268981050298e-05	None	0.20581718883413175	8.76268981050298e-05
72	3394	0.0004825240973622957	None	0.0	0.0004825240973622957
72	3512	3.4441193852049715e-06	None	0.34491948487739477	3.4441193852049715e-06
72	3508	2.5954490115644432e-05	None	0.0	2.5954490115644432e-05
50	2480	None	None	0.4382798308227008	None
50	2598	-0.1	None	0.3875856905122171	-0.1
50	2274	None	None	0.3426197708286943	None
50	2507	None	None	0.40760796921193787	None
50	2020	None	None	0.3391182349994952	None
50	2579	None	None	0.3619447185205457	None
50	2584	1.7414812302836361e-07	None	0.3218268596901638	1.7414812302836361e-07
50	2560	1.5183545032118163e-10	None	0.3936981770011641	1.5183545032118163e-10
50	2191	None	None	0.4155842307825641	None
50	2554	1.165266118520684e-08	None	0.48861018788473365	1.165266118520684e-08
50	2576	-2.0993739645617668e-07	None	0.4097803590151985	-2.0993739645617668e-07
50	2558	None	None	0.3510010498951485	None
50	2556	-2.4845400222765572e-09	None	0.34405611707786105	-2.4845400222765572e-09
50	2559	-1.4974663576312014e-06	None	0.42468826032330664	-1.4974663576312014e-06
50	1914	None	None	0.46341088318931156	None
50	2520	None	None	0.3249074222913257	None
50	2162	None	None	0.5665790389968484	None
50	2592	None	None	0.3679724239415063	None
50	2566	-0.1	None	0.38063331793794253	-0.1
50	1396	None	None	0.49116766704308584	None
50	2577	-2.5689493182412608e-09	None	0.3120235035267065	-2.5689493182412608e-09
50	1832	None	None	0.48394575312350474	None
50	2597	-0.1	None	0.3021449794637231	-0.1
50	2552	-1.5244211988497358e-06	None	0.6248147864576464	-1.5244211988497358e-06
50	2571	-0.1	None	0.3231206209433669	-0.1
50	2469	None	None	0.41817044457314945	None
50	2504	None	None	0.4812136435648268	None
50	2529	None	None	0.4822705215731705	None
50	2585	-4.074856281642718e-08	None	0.4924016283001563	-4.074856281642718e-08
50	2073	None	None	0.4020648036874017	None
50	2581	-0.1	None	0.48485678927607634	-0.1
50	2544	None	None	0.41273724788887867	None
50	2153	None	None	0.3718534681226556	None
50	2553	-0.1	None	0.3636092752027543	-0.1
50	2526	None	None	0.45848924202680486	None
50	2486	None	None	0.5565292146096796	None
50	2458	None	None	0.3912527701208697	None
50	2528	None	None	0.44322420811146196	None
50	2587	-2.832576019230772e-10	None	0.7308042423293208	-2.832576019230772e-10
50	2417	None	None	0.33900659545620804	None
50	2231	None	None	0.3231206209433669	None
50	2589	1.365412703359219e-06	None	0.40853844303927866	1.365412703359219e-06
50	2457	None	None	0.36827363352989956	None
50	2582	-0.1	None	0.406953560796818	-0.1
50	2578	-0.1	None	0.4826239606883161	-0.1
50	2481	None	None	0.4577081563023625	None
50	2001	None	None	0.3893272587524311	None
50	2407	None	None	0.4561740827303328	None
50	2465	None	None	0.35332564095243524	None
50	2546	None	None	0.35577407023378393	None
50	2580	-4.0377104196686724e-10	None	0.5496744310821142	-4.0377104196686724e-10
50	2219	None	None	0.43049819425014463	None
50	2434	None	None	0.3231206209433669	None
50	2135	None	None	0.30274800330970864	None
50	2561	-2.1727678675736744e-08	None	0.46341088318931156	-2.1727678675736744e-08
50	2512	None	None	0.45848924202680486	None
50	1843	None	None	0.4291837949480383	None
50	2523	None	None	0.44838244289252405	None
50	2564	-1.2740248550252665e-07	None	0.41441424240403785	-1.2740248550252665e-07
50	2439	None	None	0.4053060976270647	None
50	2538	None	None	0.41278014021854126	None
50	2555	-0.1	None	0.49315461977030645	-0.1
50	2248	None	None	0.580387832082439	None
50	2366	None	None	0.4788574793002701	None
50	2588	1.345341757392069e-06	None	0.45940409054966463	1.345341757392069e-06
50	2322	None	None	0.4996214709046026	None
50	2521	None	None	0.3484203747834357	None
50	2525	None	None	0.3711091263626256	None
50	2522	None	None	0.36924529645698867	None
50	2411	None	None	0.43098319868545065	None
50	2449	None	None	0.4081159631743354	None
50	2551	7.771883081725836e-08	None	0.3446883249030951	7.771883081725836e-08
50	2574	4.3645894402295405e-08	None	0.35579712400462116	4.3645894402295405e-08
50	2547	None	None	0.3648817868382104	None
50	2425	None	None	0.5242834411054217	None
50	2494	None	None	0.3952298936515134	None
50	1802	None	None	0.4639844011060962	None
50	2466	None	None	0.47754845177805755	None
50	2361	None	None	0.5052155027999523	None
50	2567	-0.1	None	0.3924194160364164	-0.1
50	2527	None	None	0.47801397415857155	None
50	2519	None	None	0.7308042423293208	None
50	2535	None	None	0.47754845177805755	None
50	2402	None	None	0.36066004418864905	None
50	2586	-0.1	None	0.39927740812032025	-0.1
50	2539	None	None	0.3817269938173431	None
50	1905	None	None	0.45819491872653995	None
50	2591	-6.6779480815104e-08	None	0.38516427030077505	-6.6779480815104e-08
50	2573	None	None	0.347738734055933	None
50	2593	-0.1	None	0.35736827994411496	-0.1
50	2543	None	None	0.45702672887903484	None
50	2186	None	None	0.34542216843081847	None
50	2590	6.07768163858587e-05	None	0.5151267544628086	6.07768163858587e-05
50	1340	None	None	0.4280327883927709	None
50	2010	None	None	0.46053994706192425	None
50	2263	None	None	0.418167883445321	None
50	2562	-0.1	None	0.442160918100171	-0.1
50	2572	1.009017400921036e-06	None	0.297088259862886	1.009017400921036e-06
50	2583	1.1151663509649119e-05	None	0.34309977390899865	1.1151663509649119e-05
50	2350	None	None	0.4910214172038385	None
74	3326	0.0005243198848104065	None	0.0	0.0005243198848104065
74	3488	0.0004335075974381173	None	0.0	0.0004335075974381173
74	3049	0.00027727453565418614	None	0.14121389418046185	0.00027727453565418614
74	3654	0.00036522579669861566	None	0.19742799888389131	0.00036522579669861566
74	3762	0.0005749938714045059	None	0.0	0.0005749938714045059
74	3532	0.0017052990014941377	None	0.0	0.0017052990014941377
74	3798	0.000245201446619556	None	0.0	0.000245201446619556
74	3730	-6.754314083079521e-08	None	0.37657916019265936	-6.754314083079521e-08
74	3607	0.0010839975185557424	None	0.3956152638762991	0.0010839975185557424
74	3753	8.84420222112935e-05	None	0.0	8.84420222112935e-05
74	3761	3.314929238369239e-05	None	0.0	3.314929238369239e-05
74	3527	0.0007549218532716976	None	0.06390094594977033	0.0007549218532716976
74	3550	0.0003755057840847323	None	0.33827935816902555	0.0003755057840847323
74	2701	0.00040945932519603355	None	0.2793720257256319	0.00040945932519603355
74	3358	0.0003539943201409237	None	0.42482598426013485	0.0003539943201409237
74	3430	0.001444697778009899	None	0.0	0.001444697778009899
74	3667	7.464222403407232e-06	None	0.0	7.464222403407232e-06
74	3611	0.0006122365138918909	None	0.0	0.0006122365138918909
74	3726	0.0003541077835148878	None	0.0	0.0003541077835148878
74	3766	0.0005895059470823618	None	0.0	0.0005895059470823618
74	3274	0.0005891008234857431	None	0.17253486624989778	0.0005891008234857431
74	3644	0.0017829940700022592	None	0.0	0.0017829940700022592
74	3473	1.065127877583064e-05	None	0.0	1.065127877583064e-05
74	3601	0.00014757989270294114	None	0.15046201763092307	0.00014757989270294114
74	3692	3.655267099336495e-05	None	0.0	3.655267099336495e-05
74	3411	0.00019447271630929682	None	0.25548733175518745	0.00019447271630929682
74	3799	5.280589608737935e-07	None	0.0	5.280589608737935e-07
74	3296	0.0005965943488404471	None	0.2155220488515916	0.0005965943488404471
74	3526	0.0004500601368612073	None	0.0	0.0004500601368612073
74	3746	1.7698108470688492e-06	None	0.0	1.7698108470688492e-06
74	3787	0.007280753058870642	None	0.0	0.007280753058870642
74	3651	0.00044957302594160844	None	0.12286410313507594	0.00044957302594160844
74	3739	0.0005468048414302306	None	0.0	0.0005468048414302306
74	3427	0.0009462104615711668	None	0.0	0.0009462104615711668
74	3609	0.0005156038917770994	None	0.0	0.0005156038917770994
74	3403	0.00022684665107404505	None	0.3528360878765574	0.00022684665107404505
74	3754	-8.227923472652412e-06	None	0.0	-8.227923472652412e-06
74	3721	0.00016835437297067754	None	0.06390094594977033	0.00016835437297067754
74	3570	7.991015149614697e-05	None	0.1906428928362598	7.991015149614697e-05
74	3790	0.0008705800186650777	None	0.0	0.0008705800186650777
74	3458	4.3547921890323555e-05	None	0.058318024791015055	4.3547921890323555e-05
74	3708	0.0016452574963742818	None	0.0	0.0016452574963742818
74	3758	-1.7833054043748718e-05	None	0.0	-1.7833054043748718e-05
74	3768	9.062590555537397e-06	None	0.1335863293894018	9.062590555537397e-06
74	3010	0.0007750221912036837	None	0.0	0.0007750221912036837
74	3331	0.0003458375616990785	None	0.22978875948203167	0.0003458375616990785
74	3504	6.925323122031444e-05	None	0.42022040857546106	6.925323122031444e-05
74	3091	0.0010549308901443364	None	0.12286410313507594	0.0010549308901443364
74	3315	0.002174674753705259	None	0.1786954035683701	0.002174674753705259
74	3788	0.002506268801457014	None	0.0	0.002506268801457014
74	3398	0.0006507711188763713	None	0.0	0.0006507711188763713
74	3796	0.000655498712273101	None	0.42482598426013485	0.000655498712273101
74	3614	0.0005661879156638807	None	0.12189630563836307	0.0005661879156638807
74	3470	0.0034439962332750173	None	0.20493353529299724	0.0034439962332750173
74	3771	-2.6611257926821075e-05	None	0.14121389418046185	-2.6611257926821075e-05
74	3770	8.256014733437683e-05	None	0.0	8.256014733437683e-05
74	3725	0.0002642079557965613	None	0.0	0.0002642079557965613
74	3795	-6.514722993189852e-06	None	0.0	-6.514722993189852e-06
74	3584	0.00023559296713655386	None	0.0	0.00023559296713655386
74	3705	6.292894093647933e-05	None	0.16301880220648285	6.292894093647933e-05
74	3715	0.00042976894424406057	None	0.0	0.00042976894424406057
74	3553	0.001087162983241401	None	0.0	0.001087162983241401
74	3695	0.0012522269047677067	None	0.0	0.0012522269047677067
74	3150	0.0008947003206933823	None	0.3161224321334714	0.0008947003206933823
74	3744	0.0008575181114492392	None	0.0	0.0008575181114492392
74	3677	3.120674035760264e-05	None	0.0	3.120674035760264e-05
74	3249	0.0007902174089938622	None	0.1906428928362598	0.0007902174089938622
74	3682	4.872039705346388e-05	None	0.17301798261565007	4.872039705346388e-05
74	3506	-3.2268050997191284e-07	None	0.28371953305240044	-3.2268050997191284e-07
74	3784	0.0009892477653888907	None	0.0	0.0009892477653888907
74	3785	2.5040668462799148e-08	None	0.058318024791015055	2.5040668462799148e-08
74	3461	0.0011572452129774708	None	0.0	0.0011572452129774708
74	3723	0.0010371068184166516	None	0.0	0.0010371068184166516
74	3786	4.208313078586639e-05	None	0.0	4.208313078586639e-05
74	3778	2.7902073644104327e-07	None	0.12189630563836307	2.7902073644104327e-07
74	3720	0.0008667016977627534	None	0.0	0.0008667016977627534
74	3671	0.0006806118901495374	None	0.0	0.0006806118901495374
74	3283	0.002054941080326234	None	0.2650261398667324	0.002054941080326234
74	3711	6.458837880159606e-05	None	0.0	6.458837880159606e-05
74	3696	0.002457738026918926	None	0.0	0.002457738026918926
74	3741	3.2279170160605625e-05	None	0.38993987388413354	3.2279170160605625e-05
74	3791	0.0025488433526225356	None	0.0	0.0025488433526225356
74	3698	-2.0010216572962597e-05	None	0.0	-2.0010216572962597e-05
74	3794	-8.306812452310677e-07	None	0.25414600212527155	-8.306812452310677e-07
74	3404	0.002296674827085909	None	0.0	0.002296674827085909
74	3727	-7.725721142096887e-07	None	0.27680409796726496	-7.725721142096887e-07
74	3759	-2.522369666572187e-10	None	0.2650261398667324	-2.522369666572187e-10
74	3562	9.398811475710704e-05	None	0.0	9.398811475710704e-05
74	3779	0.0002257286279776889	None	0.0	0.0002257286279776889
74	2792	0.003875576891567871	None	0.3608826504411224	0.003875576891567871
74	3543	0.001003222660565592	None	0.3077524985498111	0.001003222660565592
74	3325	0.0037811546669768758	None	0.26872818699255674	0.0037811546669768758
74	3703	0.0001649726600537345	None	0.0	0.0001649726600537345
74	3501	0.00011907023577047452	None	0.25418994288480606	0.00011907023577047452
74	3800	-1.642437022392135e-05	None	0.0	-1.642437022392135e-05
74	2935	0.0006781665891028774	None	0.06390094594977033	0.0006781665891028774
74	3619	0.0006673411647008158	None	0.0	0.0006673411647008158
74	3664	8.76268981050298e-05	None	0.1906428928362598	8.76268981050298e-05
74	3394	0.0004825240973622957	None	0.0	0.0004825240973622957
74	3508	2.5954490115644432e-05	None	0.0	2.5954490115644432e-05
60	3040	3.215639626616702e-07	None	0.36764693184556047	3.215639626616702e-07
60	3049	0.00027727453565418614	None	0.17050454341655516	0.00027727453565418614
60	2962	0.0003140473797150535	None	0.1852782496088818	0.0003140473797150535
60	3058	0.0007414321839008873	None	0.18112204501410706	0.0007414321839008873
60	3097	0.001959949550007988	None	0.2790602650583233	0.001959949550007988
60	3045	3.2402901701668025e-07	None	0.2221025334188301	3.2402901701668025e-07
60	2776	2.4184974696137153e-07	None	0.0	2.4184974696137153e-07
60	2930	2.005869863815311e-08	None	0.0	2.005869863815311e-08
60	2710	0.00020655393301189032	None	0.27010236245300134	0.00020655393301189032
60	2969	9.622845052078417e-05	None	0.266658581086596	9.622845052078417e-05
60	3047	-1.2597690788148468e-05	None	0.17416862132535688	-1.2597690788148468e-05
60	2701	0.00040945932519603355	None	0.2649899640787742	0.00040945932519603355
60	2968	0.0007661319482908189	None	0.35148125376521083	0.0007661319482908189
60	2966	0.00020125805644171835	None	0.2718432288645965	0.00020125805644171835
60	2917	0.00014720861701075045	None	0.3397944880634696	0.00014720861701075045
60	3031	6.407255898323201e-05	None	0.0	6.407255898323201e-05
60	2844	2.580020628171319e-07	None	0.3408082617733121	2.580020628171319e-07
60	2978	8.1784661524965e-08	None	0.0	8.1784661524965e-08
60	2870	4.6394662420509486e-06	None	0.44034320863780413	4.6394662420509486e-06
60	3053	2.9690255458336727e-05	None	0.26601408936972737	2.9690255458336727e-05
60	2905	2.2828422030230125e-05	None	0.26601408936972737	2.2828422030230125e-05
60	2869	1.7109627728694804e-05	None	0.28385960384996867	1.7109627728694804e-05
60	3064	-6.232496163479375e-05	None	0.0	-6.232496163479375e-05
60	2953	1.7422352320982505e-07	None	0.0	1.7422352320982505e-07
60	3007	0.0006501136760499581	None	0.17050454341655516	0.0006501136760499581
60	3087	9.846724353059802e-05	None	0.12835993274571572	9.846724353059802e-05
60	2641	6.184377237596797e-10	None	0.44034320863780413	6.184377237596797e-10
60	2835	0.000674143542922088	None	0.2335837888589111	0.000674143542922088
60	2947	5.390808149858055e-05	None	0.0	5.390808149858055e-05
60	3054	3.369445648752682e-05	None	0.6261406374457256	3.369445648752682e-05
60	2943	4.760441535637146e-06	None	0.0	4.760441535637146e-06
60	2851	0.0005586133321212702	None	0.22191126129245203	0.0005586133321212702
60	2836	0.0006533987723930702	None	0.2589790073091559	0.0006533987723930702
60	3036	0.0002579919822043817	None	0.12835993274571572	0.0002579919822043817
60	2959	2.1975894174728116e-06	None	0.0	2.1975894174728116e-06
60	2988	-1.1870167220885005e-10	None	0.28383620342670146	-1.1870167220885005e-10
60	3092	-2.126390335853619e-06	None	0.2550236063107004	-2.126390335853619e-06
60	3081	0.00017841913691814842	None	0.27501835699617183	0.00017841913691814842
60	2914	4.9852506310333946e-05	None	0.24076556737940477	4.9852506310333946e-05
60	2855	2.9895775161119993e-06	None	0.0	2.9895775161119993e-06
60	3011	0.00020622324012057572	None	0.04810548131123882	0.00020622324012057572
60	3009	-6.835016470033145e-08	None	0.0	-6.835016470033145e-08
60	2864	3.548627485871018e-05	None	0.184073544068621	3.548627485871018e-05
60	2874	2.611564264216484e-06	None	0.0	2.611564264216484e-06
60	3076	1.8292325777401585e-06	None	0.04810548131123882	1.8292325777401585e-06
60	3010	0.0007750221912036837	None	0.0	0.0007750221912036837
60	2950	1.2434151980965343e-06	None	0.04810548131123882	1.2434151980965343e-06
60	3091	0.0010549308901443364	None	0.17416862132535688	0.0010549308901443364
60	3019	9.199043968750032e-06	None	0.184073544068621	9.199043968750032e-06
60	2973	1.4498730234525437e-10	None	0.40431222985421467	1.4498730234525437e-10
60	3063	-0.1	None	0.3007385887540582	-0.1
60	3059	-3.4309201840149396e-08	None	0.2275186538666772	-3.4309201840149396e-08
60	2961	5.495753815613028e-05	None	0.32138149123763754	5.495753815613028e-05
60	3061	0.0003287149830387796	None	0.12835993274571572	0.0003287149830387796
60	2876	7.837079752572584e-05	None	0.371838713181141	7.837079752572584e-05
60	2711	6.467304191780598e-07	None	0.28383620342670146	6.467304191780598e-07
60	2725	0.00020465443838905774	None	0.29427867863952806	0.00020465443838905774
60	3068	3.137638102304735e-06	None	0.0	3.137638102304735e-06
60	3095	-3.1918762895933587e-07	None	0.2497481607140028	-3.1918762895933587e-07
60	3038	0.00013838719591733993	None	0.0	0.00013838719591733993
60	3055	1.755632829886115e-05	None	0.0	1.755632829886115e-05
60	2832	1.1144453711096042e-06	None	0.35317995087475407	1.1144453711096042e-06
60	2915	-5.459487263411763e-10	None	0.19650259533870412	-5.459487263411763e-10
60	2705	0.00045395493082476775	None	0.33159327340126715	0.00045395493082476775
60	3002	-6.230842159722423e-09	None	0.184073544068621	-6.230842159722423e-09
60	2976	0.00048543804946227643	None	0.2401957686065912	0.00048543804946227643
60	2793	3.605601906874053e-05	None	0.3618647723308659	3.605601906874053e-05
60	3093	3.353741880288248e-05	None	0.3461104143420989	3.353741880288248e-05
60	3098	None	None	0.2890280340359185	None
60	2704	2.6446692871905108e-06	None	0.0	2.6446692871905108e-06
60	2995	1.1005172159900863e-07	None	0.4341346315125829	1.1005172159900863e-07
60	3006	-4.204057402436621e-08	None	0.0	-4.204057402436621e-08
60	3090	4.905121203692713e-08	None	0.18638055825584737	4.905121203692713e-08
60	3099	2.7587883004256858e-08	None	0.0	2.7587883004256858e-08
60	3000	9.091950691821061e-08	None	0.12835993274571572	9.091950691821061e-08
60	3066	0.0012784642833668775	None	0.1580157239530448	0.0012784642833668775
60	3062	-2.882277165132353e-05	None	0.0	-2.882277165132353e-05
60	3051	1.498236102122398e-08	None	0.22191126129245203	1.498236102122398e-08
60	3052	-0.1	None	0.4138972156467317	-0.1
60	2941	1.059460424617188e-06	None	0.289189235350369	1.059460424617188e-06
60	2944	3.4287894804662587e-06	None	0.394552353099165	3.4287894804662587e-06
60	2753	2.4693433121954627e-07	None	0.04810548131123882	2.4693433121954627e-07
60	2862	0.0003299796188054692	None	0.2980277393211972	0.0003299796188054692
60	2630	1.4888492535871813e-07	None	0.38370964621557635	1.4888492535871813e-07
60	3044	2.464428518901452e-06	None	0.0	2.464428518901452e-06
60	2792	0.003875576891567871	None	0.33358456132584063	0.003875576891567871
60	2875	0.00018106109676111235	None	0.0	0.00018106109676111235
60	3084	-4.031743363859407e-08	None	0.0	-4.031743363859407e-08
60	2925	5.808823426668413e-05	None	0.2585252047918796	5.808823426668413e-05
60	2757	0.0031699046229185244	None	0.0	0.0031699046229185244
60	2956	0.00022116020987300662	None	0.17416862132535688	0.00022116020987300662
60	2981	4.760500736989875e-05	None	0.3623069177797797	4.760500736989875e-05
60	2892	0.00034973431462034853	None	0.2545589023206131	0.00034973431462034853
60	3073	-1.1698448214746451e-06	None	0.28889301070022017	-1.1698448214746451e-06
60	2935	0.0006781665891028774	None	0.04810548131123882	0.0006781665891028774
60	3075	4.3487754701393706e-07	None	0.283500325296287	4.3487754701393706e-07
60	2848	0.0006026158301788972	None	0.0	0.0006026158301788972
60	2572	1.009017400921036e-06	None	0.3467088818473737	1.009017400921036e-06
60	2738	6.482916726356628e-05	None	0.04810548131123882	6.482916726356628e-05
60	2928	0.00019739361436515684	None	0.27501835699617183	0.00019739361436515684
109	5469	1.309471962312877e-09	None	0.0	1.309471962312877e-09
109	5485	0.00571940822364625	None	0.0	0.00571940822364625
109	5515	-9.077282488041495e-08	None	0.0	-9.077282488041495e-08
109	4609	0.002371193677377292	None	0.0	0.002371193677377292
109	5343	0.008498272738221466	None	0.0	0.008498272738221466
109	5448	0.003724647127049211	None	0.0	0.003724647127049211
109	5479	7.120975146115281e-05	None	0.0	7.120975146115281e-05
109	4923	0.004714170548291889	None	0.0	0.004714170548291889
109	5414	0.0006146867323641634	None	0.0	0.0006146867323641634
109	5524	1.9013065863777486e-09	None	0.0	1.9013065863777486e-09
109	5169	0.0009446497788408198	None	0.0	0.0009446497788408198
109	5539	4.567209085926302e-05	None	0.0	4.567209085926302e-05
109	5368	0.001609018664857538	None	0.0	0.001609018664857538
109	5215	0.008542477381762288	None	0.0	0.008542477381762288
109	5316	0.004964688134030872	None	0.0	0.004964688134030872
109	5271	0.005276809372743744	None	0.0	0.005276809372743744
109	5527	0.00010068262200931936	None	0.0	0.00010068262200931936
109	5366	1.2399281005667896e-06	None	0.0	1.2399281005667896e-06
109	5547	2.9707686439084232e-06	None	0.0	2.9707686439084232e-06
109	5344	0.002812899424619882	None	0.0	0.002812899424619882
109	4502	0.004815492206624392	None	0.0	0.004815492206624392
109	4105	0.01963855806529348	None	0.0	0.01963855806529348
109	5522	0.000676258518899696	None	0.0	0.000676258518899696
109	5226	0.008353720169067557	None	0.0	0.008353720169067557
109	5213	0.001667862079263163	None	0.0	0.001667862079263163
109	5431	0.0003040379000796624	None	0.0	0.0003040379000796624
109	5417	3.962711882480777e-05	None	0.0	3.962711882480777e-05
109	5471	7.632773254010827e-05	None	0.0	7.632773254010827e-05
109	5546	0.002723271837802464	None	0.0	0.002723271837802464
109	5449	1.0364709985351515e-05	None	0.0	1.0364709985351515e-05
109	5454	-7.620218758914246e-06	None	0.0	-7.620218758914246e-06
109	5482	-1.6016983077262233e-10	None	0.0	-1.6016983077262233e-10
109	4620	0.0013120131325098006	None	0.0	0.0013120131325098006
109	5550	0.004645519505442167	None	0.0	0.004645519505442167
109	5502	7.972106737652479e-05	None	0.0	7.972106737652479e-05
109	5252	0.002437676436367055	None	0.0	0.002437676436367055
109	5531	-5.516231790212352e-07	None	0.0	-5.516231790212352e-07
109	5348	0.0025742761832414063	None	0.0	0.0025742761832414063
109	5354	0.0014538186978435928	None	0.11499074174869033	0.0014538186978435928
109	5370	0.006767157749937988	None	0.0	0.006767157749937988
109	5224	0.0006133977892563638	None	0.0	0.0006133977892563638
109	4789	0.004803057284678818	None	0.0	0.004803057284678818
109	5534	0.00022758141967290927	None	0.0	0.00022758141967290927
109	5383	0.006087148815289144	None	0.0	0.006087148815289144
109	5335	0.0009871100101836083	None	0.0	0.0009871100101836083
109	5161	0.00571314146426729	None	0.0	0.00571314146426729
109	4770	0.002419583172242944	None	0.0	0.002419583172242944
109	5345	0.0038672630429436167	None	0.0	0.0038672630429436167
109	5517	0.0003650416090489403	None	0.0	0.0003650416090489403
109	5331	0.0027289302052968833	None	0.0	0.0027289302052968833
109	5445	6.213595638869585e-05	None	0.0	6.213595638869585e-05
109	5504	0.004315199069415914	None	0.2991079388280027	0.004315199069415914
109	5048	0.006477437870502751	None	0.0	0.006477437870502751
109	5355	0.0040251892550159755	None	0.0	0.0040251892550159755
109	5512	0.00021505617407747223	None	0.0	0.00021505617407747223
109	4885	0.003932145990975727	None	0.0	0.003932145990975727
109	5047	0.006129832023442887	None	0.0	0.006129832023442887
109	5255	0.010646631773094772	None	0.0	0.010646631773094772
109	4553	0.0020899965118285563	None	0.0	0.0020899965118285563
109	5214	0.0017327059079040566	None	0.0	0.0017327059079040566
109	5450	0.0037550710645239617	None	0.0	0.0037550710645239617
109	5478	0.00258773005438066	None	0.0	0.00258773005438066
109	5514	0.00276116357214524	None	0.0	0.00276116357214524
109	5509	-9.593253291401915e-07	None	0.0	-9.593253291401915e-07
109	5464	0.0017849983176771744	None	0.0	0.0017849983176771744
109	5153	0.0027196465256082492	None	0.0	0.0027196465256082492
109	5358	8.772662049069121e-05	None	0.0	8.772662049069121e-05
109	5511	4.195478541736499e-06	None	0.0	4.195478541736499e-06
109	4080	0.002733492312152954	None	0.0	0.002733492312152954
109	4837	0.002444646417125393	None	0.0	0.002444646417125393
109	4858	0.007334264889786932	None	0.0	0.007334264889786932
109	5477	0.006423717838812093	None	0.0	0.006423717838812093
109	5365	0.004252653683561687	None	0.0	0.004252653683561687
109	5458	0.0005945155860594364	None	0.0	0.0005945155860594364
109	5505	-2.1933741738261552e-05	None	0.0	-2.1933741738261552e-05
109	4501	0.0028604760147434754	None	0.0	0.0028604760147434754
109	5497	-2.2489050537921017e-07	None	0.0	-2.2489050537921017e-07
109	5015	0.0023534447824862708	None	0.0	0.0023534447824862708
109	5043	0.007785666366971265	None	0.0	0.007785666366971265
109	4977	0.0031517265826910405	None	0.0	0.0031517265826910405
109	4706	0.0021197745216305257	None	0.0	0.0021197745216305257
109	5543	0.004142428303940543	None	0.0	0.004142428303940543
109	5397	0.0005536684054683725	None	0.0	0.0005536684054683725
109	5258	0.002963391987788149	None	0.0	0.002963391987788149
109	5317	0.001003862415910932	None	0.0	0.001003862415910932
109	5444	0.0001119039080376875	None	0.0	0.0001119039080376875
109	5459	0.0001286296453431793	None	0.0	0.0001286296453431793
109	5494	0.004302329967964908	None	0.0	0.004302329967964908
109	5542	0.0052825921293800935	None	0.0	0.0052825921293800935
109	4661	0.001339035228285705	None	0.0	0.001339035228285705
109	5536	9.795911772381122e-05	None	0.0	9.795911772381122e-05
109	5049	0.001588663607559379	None	0.0	0.001588663607559379
109	5336	0.003680924817753572	None	0.0	0.003680924817753572
109	5351	0.0009507782510357023	None	0.0	0.0009507782510357023
109	5406	0.0004151312573979756	None	0.0	0.0004151312573979756
109	5492	0.005433382084149696	None	0.0	0.005433382084149696
109	5446	0.0007335806260775629	None	0.0	0.0007335806260775629
109	5532	1.3305631387830597e-09	None	0.0	1.3305631387830597e-09
109	4723	0.0013985255470496502	None	0.0	0.0013985255470496502
109	4243	0.0011392134664814423	None	0.5202403809873599	0.0011392134664814423
110	5485	0.00571940822364625	None	0.0	0.00571940822364625
110	5596	0.001735202929756703	None	0.0	0.001735202929756703
110	5568	0.004419952783837019	None	0.0	0.004419952783837019
110	4609	0.002371193677377292	None	0.0	0.002371193677377292
110	5343	0.008498272738221466	None	0.0	0.008498272738221466
110	5448	0.003724647127049211	None	0.0	0.003724647127049211
110	5479	7.120975146115281e-05	None	0.0	7.120975146115281e-05
110	5582	0.0016312592693454784	None	0.0	0.0016312592693454784
110	5414	0.0006146867323641634	None	0.0	0.0006146867323641634
110	5586	0.0034739121370509374	None	0.0	0.0034739121370509374
110	5169	0.0009446497788408198	None	0.0	0.0009446497788408198
110	5368	0.001609018664857538	None	0.0	0.001609018664857538
110	5316	0.004964688134030872	None	0.0	0.004964688134030872
110	5271	0.005276809372743744	None	0.0	0.005276809372743744
110	5527	0.00010068262200931936	None	0.0	0.00010068262200931936
110	5547	2.9707686439084232e-06	None	0.0	2.9707686439084232e-06
110	5344	0.002812899424619882	None	0.0	0.002812899424619882
110	4502	0.004815492206624392	None	0.0	0.004815492206624392
110	4105	0.01963855806529348	None	0.0	0.01963855806529348
110	5578	0.0019844827038621613	None	0.0	0.0019844827038621613
110	5226	0.008353720169067557	None	0.0	0.008353720169067557
110	5213	0.001667862079263163	None	0.0	0.001667862079263163
110	5417	3.962711882480777e-05	None	0.0	3.962711882480777e-05
110	5552	0.0029188017409151694	None	0.0	0.0029188017409151694
110	5600	0.0005751829545460872	None	0.0	0.0005751829545460872
110	5449	1.0364709985351515e-05	None	0.0	1.0364709985351515e-05
110	5590	0.00514703098913673	None	0.0	0.00514703098913673
110	4620	0.0013120131325098006	None	0.0	0.0013120131325098006
110	5550	0.004645519505442167	None	0.0	0.004645519505442167
110	5502	7.972106737652479e-05	None	0.0	7.972106737652479e-05
110	5252	0.002437676436367055	None	0.0	0.002437676436367055
110	5577	0.0017373579709107935	None	0.0	0.0017373579709107935
110	5555	-1.4176091127293645e-08	None	0.0	-1.4176091127293645e-08
110	5348	0.0025742761832414063	None	0.0	0.0025742761832414063
110	5354	0.0014538186978435928	None	0.12776749083187816	0.0014538186978435928
110	5583	1.8606313333744895e-09	None	0.0	1.8606313333744895e-09
110	5370	0.006767157749937988	None	0.0	0.006767157749937988
110	5597	-1.860242552035657e-08	None	0.0	-1.860242552035657e-08
110	5224	0.0006133977892563638	None	0.0	0.0006133977892563638
110	4789	0.004803057284678818	None	0.0	0.004803057284678818
110	5534	0.00022758141967290927	None	0.0	0.00022758141967290927
110	5383	0.006087148815289144	None	0.0	0.006087148815289144
110	5335	0.0009871100101836083	None	0.0	0.0009871100101836083
110	5592	0.0033623403395999975	None	0.0	0.0033623403395999975
110	5564	0.00013218201832258103	None	0.0	0.00013218201832258103
110	4770	0.002419583172242944	None	0.0	0.002419583172242944
110	5345	0.0038672630429436167	None	0.0	0.0038672630429436167
110	5517	0.0003650416090489403	None	0.0	0.0003650416090489403
110	5331	0.0027289302052968833	None	0.0	0.0027289302052968833
110	5445	6.213595638869585e-05	None	0.0	6.213595638869585e-05
110	5504	0.004315199069415914	None	0.2991079388280027	0.004315199069415914
110	5355	0.0040251892550159755	None	0.0	0.0040251892550159755
110	5512	0.00021505617407747223	None	0.0	0.00021505617407747223
110	4885	0.003932145990975727	None	0.0	0.003932145990975727
110	5047	0.006129832023442887	None	0.0	0.006129832023442887
110	5593	0.009958763089807292	None	0.0	0.009958763089807292
110	5255	0.010646631773094772	None	0.0	0.010646631773094772
110	4553	0.0020899965118285563	None	0.0	0.0020899965118285563
110	5563	0.00016553126436538823	None	0.0	0.00016553126436538823
110	5214	0.0017327059079040566	None	0.0	0.0017327059079040566
110	5450	0.0037550710645239617	None	0.0	0.0037550710645239617
110	5478	0.00258773005438066	None	0.0	0.00258773005438066
110	5514	0.00276116357214524	None	0.0	0.00276116357214524
110	5554	4.668933862928432e-05	None	0.048688211191097154	4.668933862928432e-05
110	5464	0.0017849983176771744	None	0.0	0.0017849983176771744
110	5581	0.00028378947460161815	None	0.048688211191097154	0.00028378947460161815
110	5153	0.0027196465256082492	None	0.0	0.0027196465256082492
110	5358	8.772662049069121e-05	None	0.0	8.772662049069121e-05
110	4080	0.002733492312152954	None	0.0	0.002733492312152954
110	4837	0.002444646417125393	None	0.0	0.002444646417125393
110	5477	0.006423717838812093	None	0.0	0.006423717838812093
110	5570	0.0028738278495079894	None	0.0	0.0028738278495079894
110	5365	0.004252653683561687	None	0.0	0.004252653683561687
110	5458	0.0005945155860594364	None	0.0	0.0005945155860594364
110	5497	-2.2489050537921017e-07	None	0.0	-2.2489050537921017e-07
110	5015	0.0023534447824862708	None	0.0	0.0023534447824862708
110	5043	0.007785666366971265	None	0.0	0.007785666366971265
110	4706	0.0021197745216305257	None	0.0	0.0021197745216305257
110	5543	0.004142428303940543	None	0.0	0.004142428303940543
110	5397	0.0005536684054683725	None	0.0	0.0005536684054683725
110	5258	0.002963391987788149	None	0.0	0.002963391987788149
110	5317	0.001003862415910932	None	0.0	0.001003862415910932
110	5567	6.16964480954928e-05	None	0.0	6.16964480954928e-05
110	5459	0.0001286296453431793	None	0.0	0.0001286296453431793
110	5494	0.004302329967964908	None	0.0	0.004302329967964908
110	5542	0.0052825921293800935	None	0.0	0.0052825921293800935
110	5574	0.0003615378513204731	None	0.0	0.0003615378513204731
110	4661	0.001339035228285705	None	0.0	0.001339035228285705
110	5536	9.795911772381122e-05	None	0.0	9.795911772381122e-05
110	5049	0.001588663607559379	None	0.0	0.001588663607559379
110	5336	0.003680924817753572	None	0.0	0.003680924817753572
110	5569	0.0032372060482180427	None	0.0	0.0032372060482180427
110	5351	0.0009507782510357023	None	0.0	0.0009507782510357023
110	5406	0.0004151312573979756	None	0.0	0.0004151312573979756
110	5492	0.005433382084149696	None	0.0	0.005433382084149696
110	5532	1.3305631387830597e-09	None	0.0	1.3305631387830597e-09
110	5565	0.0001483238484742473	None	0.0	0.0001483238484742473
110	4723	0.0013985255470496502	None	0.0	0.0013985255470496502
110	4243	0.0011392134664814423	None	0.5407348010101659	0.0011392134664814423
110	5589	0.006860511323039785	None	0.0	0.006860511323039785
76	3877	0.00040323437689631324	None	0.0	0.00040323437689631324
76	3326	0.0005243198848104065	None	0.0	0.0005243198848104065
76	3876	0.0008383796778080235	None	0.13553630254703883	0.0008383796778080235
76	3488	0.0004335075974381173	None	0.0	0.0004335075974381173
76	3049	0.00027727453565418614	None	0.15376159902886394	0.00027727453565418614
76	3654	0.00036522579669861566	None	0.21208695105315395	0.00036522579669861566
76	3762	0.0005749938714045059	None	0.0	0.0005749938714045059
76	3532	0.0017052990014941377	None	0.0	0.0017052990014941377
76	3798	0.000245201446619556	None	0.0	0.000245201446619556
76	3607	0.0010839975185557424	None	0.23878339915298233	0.0010839975185557424
76	3761	3.314929238369239e-05	None	0.0	3.314929238369239e-05
76	3527	0.0007549218532716976	None	0.0	0.0007549218532716976
76	3550	0.0003755057840847323	None	0.31270714859959353	0.0003755057840847323
76	2701	0.00040945932519603355	None	0.3128055831262134	0.00040945932519603355
76	3843	0.00031743935319914125	None	0.0	0.00031743935319914125
76	3611	0.0006122365138918909	None	0.0	0.0006122365138918909
76	3726	0.0003541077835148878	None	0.0	0.0003541077835148878
76	3766	0.0005895059470823618	None	0.0	0.0005895059470823618
76	3274	0.0005891008234857431	None	0.16554637041221892	0.0005891008234857431
76	3850	2.0026026193728914e-06	None	0.21281317241590564	2.0026026193728914e-06
76	3802	-1.2565107126978113e-05	None	0.0	-1.2565107126978113e-05
76	3801	2.6818352310746427e-08	None	0.5260795723813497	2.6818352310746427e-08
76	3644	0.0017829940700022592	None	0.0	0.0017829940700022592
76	3852	0.0001811469250694878	None	0.0	0.0001811469250694878
76	3601	0.00014757989270294114	None	0.16690044947142055	0.00014757989270294114
76	3411	0.00019447271630929682	None	0.32175844045556473	0.00019447271630929682
76	3799	5.280589608737935e-07	None	0.0	5.280589608737935e-07
76	3842	0.003157092488781478	None	0.0	0.003157092488781478
76	3822	0.001630533952354928	None	0.0	0.001630533952354928
76	3867	0.0009825514398633787	None	0.0	0.0009825514398633787
76	3862	0.00037452795666809965	None	0.0	0.00037452795666809965
76	3787	0.007280753058870642	None	0.0	0.007280753058870642
76	3868	-1.989645381010967e-05	None	0.0	-1.989645381010967e-05
76	3651	0.00044957302594160844	None	0.14987654480134732	0.00044957302594160844
76	3739	0.0005468048414302306	None	0.0	0.0005468048414302306
76	3427	0.0009462104615711668	None	0.0	0.0009462104615711668
76	3609	0.0005156038917770994	None	0.0	0.0005156038917770994
76	3844	4.310238450581588e-08	None	0.15366430441034176	4.310238450581588e-08
76	3721	0.00016835437297067754	None	0.0	0.00016835437297067754
76	3894	0.0016081697855881145	None	0.0	0.0016081697855881145
76	3790	0.0008705800186650777	None	0.0	0.0008705800186650777
76	3838	7.768601557828064e-05	None	0.0	7.768601557828064e-05
76	3458	4.3547921890323555e-05	None	0.05564366993268246	4.3547921890323555e-05
76	3708	0.0016452574963742818	None	0.0	0.0016452574963742818
76	3869	0.00031329334896973437	None	0.1804385410092671	0.00031329334896973437
76	3010	0.0007750221912036837	None	0.0	0.0007750221912036837
76	3331	0.0003458375616990785	None	0.24161065991343897	0.0003458375616990785
76	3091	0.0010549308901443364	None	0.14987654480134732	0.0010549308901443364
76	3315	0.002174674753705259	None	0.14577496095312908	0.002174674753705259
76	3882	0.001648678135480981	None	0.0	0.001648678135480981
76	3896	-1.169970052480681e-05	None	0.0	-1.169970052480681e-05
76	3839	0.0002879269657012417	None	0.0	0.0002879269657012417
76	3398	0.0006507711188763713	None	0.0	0.0006507711188763713
76	3873	4.4903895409360034e-05	None	0.0	4.4903895409360034e-05
76	3861	6.074844131506827e-05	None	0.0	6.074844131506827e-05
76	3796	0.000655498712273101	None	0.536464544673678	0.000655498712273101
76	3614	0.0005661879156638807	None	0.1516594242299055	0.0005661879156638807
76	3470	0.0034439962332750173	None	0.2185298508917563	0.0034439962332750173
76	3725	0.0002642079557965613	None	0.0	0.0002642079557965613
76	3705	6.292894093647933e-05	None	0.15366430441034176	6.292894093647933e-05
76	3715	0.00042976894424406057	None	0.0	0.00042976894424406057
76	3553	0.001087162983241401	None	0.0	0.001087162983241401
76	3884	3.5274683854086976e-08	None	0.13553630254703883	3.5274683854086976e-08
76	3150	0.0008947003206933823	None	0.43445550094124796	0.0008947003206933823
76	3744	0.0008575181114492392	None	0.0	0.0008575181114492392
76	3875	0.0014107079205374871	None	0.0	0.0014107079205374871
76	3249	0.0007902174089938622	None	0.38851901777195696	0.0007902174089938622
76	3846	0.0011483303181716155	None	0.0	0.0011483303181716155
76	3893	5.169951623068652e-06	None	0.0	5.169951623068652e-06
76	3859	3.81238107983742e-09	None	0.7331495365083325	3.81238107983742e-09
76	3682	4.872039705346388e-05	None	0.1822877390963698	4.872039705346388e-05
76	3833	0.0005067468915402799	None	0.0	0.0005067468915402799
76	3880	0.00021819384847415792	None	0.20915159649603327	0.00021819384847415792
76	3461	0.0011572452129774708	None	0.0	0.0011572452129774708
76	3897	-7.179484761727279e-08	None	0.0	-7.179484761727279e-08
76	3786	4.208313078586639e-05	None	0.0	4.208313078586639e-05
76	3720	0.0008667016977627534	None	0.0	0.0008667016977627534
76	3671	0.0006806118901495374	None	0.0	0.0006806118901495374
76	3283	0.002054941080326234	None	0.33045978633410067	0.002054941080326234
76	3696	0.002457738026918926	None	0.0	0.002457738026918926
76	3819	0.006849737276084583	None	0.0	0.006849737276084583
76	3887	-3.0104118423322145e-05	None	0.0	-3.0104118423322145e-05
76	3791	0.0025488433526225356	None	0.0	0.0025488433526225356
76	3698	-2.0010216572962597e-05	None	0.0	-2.0010216572962597e-05
76	3855	0.0010675967681388462	None	0.15376159902886394	0.0010675967681388462
76	3845	0.00034924449634536847	None	0.0	0.00034924449634536847
76	3860	-4.954738221707726e-10	None	0.27793715564455035	-4.954738221707726e-10
76	2792	0.003875576891567871	None	0.2223824965105369	0.003875576891567871
76	3543	0.001003222660565592	None	0.4131497656415144	0.001003222660565592
76	3703	0.0001649726600537345	None	0.0	0.0001649726600537345
76	3816	7.867904204318217e-07	None	0.536464544673678	7.867904204318217e-07
76	3501	0.00011907023577047452	None	0.26130485523594993	0.00011907023577047452
76	3864	5.690376776455823e-07	None	0.20447312622296265	5.690376776455823e-07
76	3817	-1.2029128902031838e-08	None	0.3191828544121615	-1.2029128902031838e-08
76	3828	0.0009047527048298232	None	0.0	0.0009047527048298232
76	2935	0.0006781665891028774	None	0.0	0.0006781665891028774
76	3619	0.0006673411647008158	None	0.0	0.0006673411647008158
76	3900	0.001521029156340631	None	0.0	0.001521029156340631
76	3857	0.005233472358562422	None	0.0	0.005233472358562422
76	3508	2.5954490115644432e-05	None	0.0	2.5954490115644432e-05
30	1433	0.27949056202100775	0.27949056202100775	0.32966387276597564	0.27949056202100775
30	1517	0.49717072645911753	0.49717072645911753	0.5258166332249671	0.49717072645911753
30	1461	0.42112187615527424	0.42112187615527424	0.5110876447360947	0.42112187615527424
30	1521	0.3559541352319175	0.3559541352319175	0.39031597982667454	0.3559541352319175
30	1336	0.36145783645511814	0.36145783645511814	0.4401484600882422	0.36145783645511814
30	1600	0.32528076400635314	0.32528076400635314	0.336401675957733	0.32528076400635314
30	1407	0.35159813824674924	0.35159813824674924	0.3656001958480992	0.35159813824674924
30	1597	0.3743926140110474	0.3743926140110474	0.40227210051956863	0.3743926140110474
30	1562	0.2958854436407702	0.2958854436407702	0.3161443415832314	0.2958854436407702
30	1370	0.35700223929185665	0.35700223929185665	0.3581472168583567	0.35700223929185665
30	1317	0.3865891913735796	0.3865891913735796	0.45153552179618683	0.3865891913735796
30	1308	0.36791738475552	0.36791738475552	0.3836641547544759	0.36791738475552
30	1548	0.3034892095180543	0.3034892095180543	0.36264012713265525	0.3034892095180543
30	1396	0.37178630444991206	0.37178630444991206	0.40516025735635147	0.37178630444991206
30	1463	0.3701434023466376	0.3701434023466376	0.42301405947855936	0.3701434023466376
30	1549	0.37059385659642136	0.37059385659642136	0.46572885432289335	0.37059385659642136
30	1074	0.30737550775432576	0.30737550775432576	0.3323289754336448	0.30737550775432576
30	1439	0.3942215343854921	0.3942215343854921	0.4379927081909877	0.3942215343854921
30	1575	0.29788744948855317	0.29788744948855317	0.3628191117959524	0.29788744948855317
30	1379	0.466093250054581	0.466093250054581	0.4822798704729191	0.466093250054581
30	1581	0.2958854436407702	0.2958854436407702	0.3161443415832314	0.2958854436407702
30	1553	0.34545601117094	0.34545601117094	0.3691826269893319	0.34545601117094
30	1502	0.3680642453255961	0.3680642453255961	0.46642377295042026	0.3680642453255961
30	1570	0.3699013729159353	0.3699013729159353	0.40694598917347086	0.3699013729159353
30	1556	0.3772075687391819	0.3772075687391819	0.400256513135634	0.3772075687391819
30	1540	0.3732901303447794	0.3732901303447794	0.46035075458459807	0.3732901303447794
30	1498	0.4504796081375676	0.4504796081375676	0.4945491501825254	0.4504796081375676
30	1527	0.3771315028232543	0.3771315028232543	0.45039872702258094	0.3771315028232543
30	1346	0.3513154087385185	0.3513154087385185	0.35788780642066936	0.3513154087385185
30	1588	0.31389693816910397	0.31389693816910397	0.3825384401298462	0.31389693816910397
30	1364	0.40153934098113614	0.40153934098113614	0.41120317579903504	0.40153934098113614
30	1105	0.35698721740202594	0.35698721740202594	0.4342630198383445	0.35698721740202594
30	1563	0.3945191349600053	0.3945191349600053	0.42832655369033823	0.3945191349600053
30	1529	0.31879692637345985	0.31879692637345985	0.40288298575586046	0.31879692637345985
30	1371	0.3277123409331857	0.3277123409331857	0.3312259217307384	0.3277123409331857
30	1476	0.3927950523739191	0.3927950523739191	0.39470136082460916	0.3927950523739191
30	1363	0.445698773842529	0.445698773842529	0.4623925795836422	0.445698773842529
30	1538	0.35123869383884815	0.35123869383884815	0.41623843472597377	0.35123869383884815
30	1272	0.3272759568611817	0.3272759568611817	0.4984974105410191	0.3272759568611817
30	1484	0.3942169147968497	0.3942169147968497	0.45921558261412104	0.3942169147968497
30	1504	0.3190784481219592	0.3190784481219592	0.3778662315262182	0.3190784481219592
30	1321	0.38573209760510957	0.38573209760510957	0.4305655590924838	0.38573209760510957
30	1568	0.3092621204822328	0.3092621204822328	0.3508419509090066	0.3092621204822328
30	554	0.38788602861827165	0.38788602861827165	0.4017586605665085	0.38788602861827165
30	1425	0.5609166340709304	0.5609166340709304	0.5609166340709304	0.5609166340709304
30	734	0.3752521781517008	0.3752521781517008	0.4046950867994818	0.3752521781517008
30	314	0.47885675414453444	0.47885675414453444	0.48537961298262555	0.47885675414453444
30	1133	0.3430396042280738	0.3430396042280738	0.35763499301030627	0.3430396042280738
30	1583	0.3366389075868229	0.3366389075868229	0.37826507893309935	0.3366389075868229
30	75	0.7640842032104302	0.7640842032104302	0.8834139536242068	0.7640842032104302
30	1493	0.34761140334464036	0.34761140334464036	0.4532312609719379	0.34761140334464036
30	1480	0.4118932723410368	0.4118932723410368	0.47188340558879	0.4118932723410368
30	922	0.3031881099521436	0.3031881099521436	0.3354870771517012	0.3031881099521436
30	1324	0.4063785839487378	0.4063785839487378	0.4691424045904551	0.4063785839487378
30	1311	0.3329491089793462	0.3329491089793462	0.35309229812599313	0.3329491089793462
30	1251	0.38663785385768673	0.38663785385768673	0.39681422556581497	0.38663785385768673
30	1526	0.34063768396967226	0.34063768396967226	0.3503479199378638	0.34063768396967226
30	1414	0.2918468483035962	0.2918468483035962	0.3913578699662327	0.2918468483035962
30	1566	0.298621607432937	0.298621607432937	0.3456700065010304	0.298621607432937
30	1554	0.3772549429195926	0.3772549429195926	0.4028111984801921	0.3772549429195926
30	978	0.4447658441175596	0.4447658441175596	0.4555705650663774	0.4447658441175596
30	1547	0.3226412644906709	0.3226412644906709	0.3264013164444758	0.3226412644906709
30	1558	0.4182805104876305	0.4182805104876305	0.42857934802433684	0.4182805104876305
30	608	0.4735864820715655	0.4735864820715655	0.5341428339103741	0.4735864820715655
30	1514	0.39950868963564584	0.39950868963564584	0.49853594832980563	0.39950868963564584
30	1437	0.35407585296217264	0.35407585296217264	0.36832785223814596	0.35407585296217264
30	1524	0.3418423788364849	0.3418423788364849	0.3735248001278398	0.3418423788364849
30	1332	0.3996792878753283	0.3996792878753283	0.4439907424507841	0.3996792878753283
30	1490	0.3788997314083976	0.3788997314083976	0.4072965522357784	0.3788997314083976
30	1102	0.3528691088584265	0.3528691088584265	0.3953055008575507	0.3528691088584265
30	1465	0.3046382165208099	0.3046382165208099	0.3341507938462075	0.3046382165208099
30	1505	0.3464865447285024	0.3464865447285024	0.4003925925810107	0.3464865447285024
30	1515	0.3310504576171609	0.3310504576171609	0.38615409472497997	0.3310504576171609
30	1444	0.4149530915988725	0.4149530915988725	0.5625799087460209	0.4149530915988725
30	1520	0.318494798893287	0.318494798893287	0.38223819101397566	0.318494798893287
30	1500	0.31690098881497225	0.31690098881497225	0.35373624167101647	0.31690098881497225
30	1571	0.359242764409214	0.359242764409214	0.3841533607264823	0.359242764409214
30	1586	0.3334777937622143	0.3334777937622143	0.33459255154730255	0.3334777937622143
30	1453	0.33323734436333285	0.33323734436333285	0.3668199793930647	0.33323734436333285
30	1508	0.3557309857145842	0.3557309857145842	0.4288285898120144	0.3557309857145842
30	1530	0.3864401678099467	0.3864401678099467	0.4090825918637101	0.3864401678099467
30	1596	0.3454284212678394	0.3454284212678394	0.37587067850721967	0.3454284212678394
30	1595	0.33019172711671807	0.33019172711671807	0.3964321503775267	0.33019172711671807
30	1594	0.3334777937622143	0.3334777937622143	0.33459255154730255	0.3334777937622143
30	1519	0.3927950523739191	0.3927950523739191	0.39470136082460916	0.3927950523739191
30	1561	0.3446315940362709	0.3446315940362709	0.3935302274402886	0.3446315940362709
30	1516	0.39505229725695956	0.39505229725695956	0.544125903764521	0.39505229725695956
30	1475	0.38253718188654284	0.38253718188654284	0.5131382853124763	0.38253718188654284
30	1555	0.32387242054614174	0.32387242054614174	0.34823166179898124	0.32387242054614174
30	1565	0.389975776565879	0.389975776565879	0.510216001387929	0.389975776565879
30	1340	0.49535175108941587	0.49535175108941587	0.5174719353016264	0.49535175108941587
30	1598	0.37227522066089147	0.37227522066089147	0.38502365502946456	0.37227522066089147
30	1189	0.3927950523739191	0.3927950523739191	0.39470136082460916	0.3927950523739191
30	1457	0.42483283258946436	0.42483283258946436	0.4846637251599855	0.42483283258946436
30	1584	0.4129883966155884	0.4129883966155884	0.4257352183098271	0.4129883966155884
30	1388	0.3772549429195926	0.3772549429195926	0.4028111984801921	0.3772549429195926
30	1546	0.31157347730445434	0.31157347730445434	0.31532779919403814	0.31157347730445434
30	1496	0.35093202262357315	0.35093202262357315	0.39787743014587634	0.35093202262357315
30	1248	0.46706963299058774	0.46706963299058774	0.5067512911567494	0.46706963299058774
30	1494	0.5609166340709304	0.5609166340709304	0.5609166340709304	0.5609166340709304
139	6900	0.0009224140299387829	None	0.0	0.0009224140299387829
139	6887	0.004939229334721923	None	0.0	0.004939229334721923
139	6992	0.0034990666956836182	None	0.02782183496634123	0.0034990666956836182
139	7040	0.004225327763002062	None	0.0	0.004225327763002062
139	6571	0.011889183694845932	None	0.0	0.011889183694845932
139	7014	-0.0001667522803872232	None	0.0	-0.0001667522803872232
139	7028	1.270219166442756e-08	None	0.0	1.270219166442756e-08
139	6948	0.0022403011716753004	None	0.0	0.0022403011716753004
139	6998	0.000619377351134145	None	0.0	0.000619377351134145
139	6846	0.0013179527583494065	None	0.0	0.0013179527583494065
139	6039	0.008116944224122919	None	0.0	0.008116944224122919
139	6946	0.005287745847424567	None	0.0	0.005287745847424567
139	6843	0.006870672500521261	None	0.0	0.006870672500521261
139	6217	0.00713508343257962	None	0.0	0.00713508343257962
139	7011	0.008092016857147583	None	0.0	0.008092016857147583
139	6754	0.0016437569939992754	None	0.0	0.0016437569939992754
139	6453	0.008461620550741471	None	0.0	0.008461620550741471
139	6771	0.005493093025835439	None	0.0	0.005493093025835439
139	7045	0.006331171190542809	None	0.02782183496634123	0.006331171190542809
139	6841	0.007050901763023572	None	0.0	0.007050901763023572
139	6926	0.004859480605709617	None	0.0	0.004859480605709617
139	6974	-8.85407427211984e-11	None	0.0	-8.85407427211984e-11
139	7022	1.2393524227479927e-09	None	0.0	1.2393524227479927e-09
139	7004	0.0030340169950975153	None	0.0	0.0030340169950975153
139	6970	0.007313558115731939	None	0.0	0.007313558115731939
139	7041	4.0308214831710134e-05	None	0.0	4.0308214831710134e-05
139	6568	0.0006673425490766454	None	0.0	0.0006673425490766454
139	7029	-6.667406460031992e-06	None	0.006955458741585307	-6.667406460031992e-06
139	7030	0.0026547711799534256	None	0.0	0.0026547711799534256
139	6640	0.002510238657473649	None	0.0	0.002510238657473649
139	6369	0.006926574924246482	None	0.0	0.006926574924246482
139	5226	0.008353720169067557	None	0.0	0.008353720169067557
139	6772	0.006647865823118948	None	0.0	0.006647865823118948
139	7020	-2.246251072311051e-06	None	0.02782183496634123	-2.246251072311051e-06
139	6837	0.004058668675119621	None	0.0	0.004058668675119621
139	6398	0.007616444642479994	None	0.0	0.007616444642479994
139	7037	0.00032514965056511876	None	0.0	0.00032514965056511876
139	7007	0.007306241024826435	None	0.0	0.007306241024826435
139	7032	0.00033913026303820123	None	0.0	0.00033913026303820123
139	6518	0.004156029973476452	None	0.0	0.004156029973476452
139	7048	0.0005863064984208981	None	0.006955458741585307	0.0005863064984208981
139	6949	0.0051021570206375615	None	0.0	0.0051021570206375615
139	6962	0.00875198440117608	None	0.0	0.00875198440117608
139	7008	0.004299432389053842	None	0.0	0.004299432389053842
139	6983	0.0028676535452075115	None	0.0	0.0028676535452075115
139	7050	0.0022969739635486314	None	0.02782183496634123	0.0022969739635486314
139	6331	0.005272908751612104	None	0.0	0.005272908751612104
139	6528	0.007647025509309018	None	0.0	0.007647025509309018
139	6669	0.001327981585434184	None	0.0	0.001327981585434184
139	6999	0.0012091039070194333	None	0.006955458741585307	0.0012091039070194333
139	6888	0.005598846779701914	None	0.0	0.005598846779701914
139	6479	0.003181686147611161	None	0.006955458741585307	0.003181686147611161
139	6502	0.007796354578632683	None	0.0	0.007796354578632683
139	7025	0.005540069378060544	None	0.0	0.005540069378060544
139	6581	0.0047063118150825105	None	0.0	0.0047063118150825105
139	6990	0.004928389294886152	None	0.02782183496634123	0.004928389294886152
139	6845	0.002049662712837053	None	0.0	0.002049662712837053
139	7012	0.004295988242152873	None	0.0	0.004295988242152873
139	6519	0.005293783846885535	None	0.0	0.005293783846885535
139	6985	0.0006049262421417464	None	0.0	0.0006049262421417464
139	6697	0.013731782692752046	None	0.0	0.013731782692752046
139	6991	-6.158867903275824e-11	None	0.0	-6.158867903275824e-11
139	6915	7.489290444874508e-05	None	0.0	7.489290444874508e-05
139	6797	0.006587121045729228	None	0.0	0.006587121045729228
139	6838	0.004633331613457118	None	0.0	0.004633331613457118
139	6862	0.0043886515178305965	None	0.0	0.0043886515178305965
139	6401	0.0033736599496439687	None	0.0	0.0033736599496439687
139	6856	0.0001270221074875162	None	0.0	0.0001270221074875162
139	6958	0.00046719290405139154	None	0.0	0.00046719290405139154
139	7044	-1.9280390357997454e-05	None	0.0	-1.9280390357997454e-05
139	6480	0.00560679793724658	None	0.006955458741585307	0.00560679793724658
139	6784	0.0010102578779928322	None	0.0	0.0010102578779928322
139	6804	0.006701401424365482	None	0.0	0.006701401424365482
139	5818	0.013085982198166009	None	0.0	0.013085982198166009
139	6387	0.005396019004830498	None	0.0	0.005396019004830498
139	7006	0.004608414676507711	None	0.0	0.004608414676507711
139	6957	0.004570548510699191	None	0.0	0.004570548510699191
139	7001	0.0013150261663633326	None	0.0	0.0013150261663633326
139	6775	0.005387464898137672	None	0.006955458741585307	0.005387464898137672
139	6070	0.008258110488198593	None	0.0	0.008258110488198593
139	6603	0.01210218936109159	None	0.0	0.01210218936109159
139	6906	-1.2010125420954257e-10	None	0.0	-1.2010125420954257e-10
139	6859	0.002616088581080759	None	0.0	0.002616088581080759
139	6801	0.00015252544209068194	None	0.0	0.00015252544209068194
139	5543	0.004142428303940543	None	0.006955458741585307	0.004142428303940543
139	7005	0.0006893363327551697	None	0.0	0.0006893363327551697
139	6753	0.005195415208268209	None	0.0	0.005195415208268209
139	6720	0.0003095602433570798	None	0.0	0.0003095602433570798
139	6831	0.010864262914914114	None	0.0	0.010864262914914114
139	7036	-1.5876703912824142e-06	None	0.0	-1.5876703912824142e-06
139	6631	0.0048272451246364105	None	0.0	0.0048272451246364105
139	6695	0.0010795137888964792	None	0.0	0.0010795137888964792
139	6774	0.001900048379098442	None	0.006955458741585307	0.001900048379098442
139	7003	0.0006656209246217334	None	0.0	0.0006656209246217334
139	6929	0.000262149243911016	None	0.0	0.000262149243911016
139	6884	0.0007229634497769211	None	0.0	0.0007229634497769211
139	6937	0.0013636522252620958	None	0.0	0.0013636522252620958
139	6944	0.002321043081504422	None	0.02782183496634123	0.002321043081504422
139	5983	0.006737633886148726	None	0.0	0.006737633886148726
139	6825	0.003557338375763212	None	0.0	0.003557338375763212
71	3216	3.768482521975148e-05	None	0.3495031052970646	3.768482521975148e-05
71	3326	0.0005243198848104065	None	0.0	0.0005243198848104065
71	3488	0.0004335075974381173	None	0.0	0.0004335075974381173
71	3049	0.00027727453565418614	None	0.19399102435687146	0.00027727453565418614
71	3532	0.0017052990014941377	None	0.0	0.0017052990014941377
71	3558	-7.667363252093886e-06	None	0.2814295526867527	-7.667363252093886e-06
71	3607	0.0010839975185557424	None	0.2975416648128559	0.0010839975185557424
71	3618	0.0002931961124314812	None	0.0	0.0002931961124314812
71	3527	0.0007549218532716976	None	0.0	0.0007549218532716976
71	3209	0.0005401057447658106	None	0.0	0.0005401057447658106
71	3550	0.0003755057840847323	None	0.2496469626664001	0.0003755057840847323
71	2701	0.00040945932519603355	None	0.2761970735985735	0.00040945932519603355
71	3358	0.0003539943201409237	None	0.3495031052970646	0.0003539943201409237
71	2968	0.0007661319482908189	None	0.3797688043511638	0.0007661319482908189
71	3207	5.984985251753205e-07	None	0.2496469626664001	5.984985251753205e-07
71	3474	0.0005555899138912577	None	0.26067120639706	0.0005555899138912577
71	2917	0.00014720861701075045	None	0.3116912412985433	0.00014720861701075045
71	3430	0.001444697778009899	None	0.0	0.001444697778009899
71	3634	0.00034307463412089036	None	0.0	0.00034307463412089036
71	3611	0.0006122365138918909	None	0.0	0.0006122365138918909
71	3637	2.9286839498884576e-05	None	0.29513532276433513	2.9286839498884576e-05
71	3274	0.0005891008234857431	None	0.1949650276709761	0.0005891008234857431
71	3459	1.0140165107046784e-06	None	0.315642979195527	1.0140165107046784e-06
71	3644	0.0017829940700022592	None	0.0	0.0017829940700022592
71	3473	1.065127877583064e-05	None	0.0	1.065127877583064e-05
71	3601	0.00014757989270294114	None	0.11638555214614484	0.00014757989270294114
71	3411	0.00019447271630929682	None	0.24429285792953875	0.00019447271630929682
71	3228	7.860626368647615e-05	None	0.0	7.860626368647615e-05
71	3536	2.6789329497404432e-05	None	0.0	2.6789329497404432e-05
71	3464	0.00036654611879455827	None	0.0	0.00036654611879455827
71	3268	0.00023216400725628797	None	0.2439570618092537	0.00023216400725628797
71	3007	0.0006501136760499581	None	0.19399102435687146	0.0006501136760499581
71	3575	6.221939508363799e-08	None	0.24907337192508477	6.221939508363799e-08
71	3296	0.0005965943488404471	None	0.214721274458732	0.0005965943488404471
71	3526	0.0004500601368612073	None	0.0	0.0004500601368612073
71	3365	0.0005450263255022598	None	0.15512381131158667	0.0005450263255022598
71	3645	-3.9821076856570537e-05	None	0.0	-3.9821076856570537e-05
71	3222	8.526606571035776e-05	None	0.28277664177895917	8.526606571035776e-05
71	3427	0.0009462104615711668	None	0.0	0.0009462104615711668
71	3524	0.0039892138995242235	None	0.2734828117874146	0.0039892138995242235
71	3564	-6.944623901287807e-15	None	0.9180559412234317	-6.944623901287807e-15
71	3590	0.0002991761355053998	None	0.3470428684282108	0.0002991761355053998
71	3609	0.0005156038917770994	None	0.0	0.0005156038917770994
71	3304	6.443475296993113e-05	None	0.0	6.443475296993113e-05
71	3403	0.00022684665107404505	None	0.2840603404957237	0.00022684665107404505
71	3570	7.991015149614697e-05	None	0.1965144655852742	7.991015149614697e-05
71	3458	4.3547921890323555e-05	None	0.05564366993268246	4.3547921890323555e-05
71	3554	3.6525804306265375e-05	None	0.28848434057601635	3.6525804306265375e-05
71	3642	3.0489299804100225e-05	None	0.24588920866627878	3.0489299804100225e-05
71	3505	1.3171210508632295e-05	None	0.2627009777869274	1.3171210508632295e-05
71	2864	3.548627485871018e-05	None	0.41614617923746355	3.548627485871018e-05
71	3333	6.694303108164146e-05	None	0.05564366993268246	6.694303108164146e-05
71	3514	-2.0780393979486473e-05	None	0.0	-2.0780393979486473e-05
71	3010	0.0007750221912036837	None	0.0	0.0007750221912036837
71	3331	0.0003458375616990785	None	0.23618065948532646	0.0003458375616990785
71	3504	6.925323122031444e-05	None	0.3270451333481537	6.925323122031444e-05
71	3091	0.0010549308901443364	None	0.17707719108599873	0.0010549308901443364
71	3648	0.00022459369222028344	None	0.1965144655852742	0.00022459369222028344
71	3315	0.002174674753705259	None	0.17332800852887573	0.002174674753705259
71	3398	0.0006507711188763713	None	0.0	0.0006507711188763713
71	3343	0.0012938783626699408	None	0.0	0.0012938783626699408
71	3646	0.0002947799621193214	None	0.11638555214614484	0.0002947799621193214
71	3614	0.0005661879156638807	None	0.17010129861522832	0.0005661879156638807
71	3470	0.0034439962332750173	None	0.23164340006477083	0.0034439962332750173
71	3640	-9.760253481902763e-06	None	0.3583847902948805	-9.760253481902763e-06
71	3602	8.627004980724016e-08	None	0.0	8.627004980724016e-08
71	3604	-3.197367095674781e-05	None	0.0	-3.197367095674781e-05
71	3584	0.00023559296713655386	None	0.0	0.00023559296713655386
71	3553	0.001087162983241401	None	0.0	0.001087162983241401
71	3539	0.0007553790663675973	None	0.17707719108599873	0.0007553790663675973
71	3150	0.0008947003206933823	None	0.3067799113263772	0.0008947003206933823
71	3249	0.0007902174089938622	None	0.1965144655852742	0.0007902174089938622
71	3506	-3.2268050997191284e-07	None	0.2703012137894859	-3.2268050997191284e-07
71	3055	1.755632829886115e-05	None	0.0	1.755632829886115e-05
71	3580	9.812029618541884e-08	None	0.2953933666803569	9.812029618541884e-08
71	3647	2.1710592306747807e-06	None	0.0	2.1710592306747807e-06
71	3461	0.0011572452129774708	None	0.0	0.0011572452129774708
71	3593	2.651287782463559e-11	None	0.23131450368763481	2.651287782463559e-11
71	3638	0.00043267486510018666	None	0.0	0.00043267486510018666
71	3625	0.00013618589537086156	None	0.0	0.00013618589537086156
71	3576	2.7170800479656222e-05	None	0.2818724603390914	2.7170800479656222e-05
71	3520	0.0003565370765351988	None	0.0	0.0003565370765351988
71	3650	None	None	0.2900656899427825	None
71	3283	0.002054941080326234	None	0.26067120639706	0.002054941080326234
71	3555	-3.5466259056281947e-06	None	0.0	-3.5466259056281947e-06
71	3404	0.002296674827085909	None	0.0	0.002296674827085909
71	3562	9.398811475710704e-05	None	0.0	9.398811475710704e-05
71	2792	0.003875576891567871	None	0.2734828117874146	0.003875576891567871
71	3543	0.001003222660565592	None	0.260319372208318	0.001003222660565592
71	3325	0.0037811546669768758	None	0.246274436508945	0.0037811546669768758
71	3501	0.00011907023577047452	None	0.2470414432103026	0.00011907023577047452
71	2757	0.0031699046229185244	None	0.0	0.0031699046229185244
71	3119	0.00017133796507456744	None	0.29513532276433513	0.00017133796507456744
71	3468	0.0018578916442835252	None	0.0	0.0018578916442835252
71	2935	0.0006781665891028774	None	0.0	0.0006781665891028774
71	3322	0.00026712731730396975	None	0.0	0.00026712731730396975
71	3619	0.0006673411647008158	None	0.0	0.0006673411647008158
71	3394	0.0004825240973622957	None	0.0	0.0004825240973622957
71	3512	3.4441193852049715e-06	None	0.357146407162208	3.4441193852049715e-06
71	3508	2.5954490115644432e-05	None	0.0	2.5954490115644432e-05
54	2601	8.205814959209644e-06	None	0.21798089996801542	8.205814959209644e-06
54	2689	1.061567351556241e-05	None	0.35999919873466557	1.061567351556241e-05
54	2717	2.1811064258337037e-07	None	0.38257414742534224	2.1811064258337037e-07
54	2584	1.7414812302836361e-07	None	0.27328331463852934	1.7414812302836361e-07
54	2785	2.74858987414598e-09	None	0.2929439080816227	2.74858987414598e-09
54	2776	2.4184974696137153e-07	None	0.02326649073203007	2.4184974696137153e-07
54	2677	4.053657879239462e-05	None	0.02326649073203007	4.053657879239462e-05
54	2710	0.00020655393301189032	None	0.36304593794399187	0.00020655393301189032
54	2771	6.468365653394951e-07	None	0.0	6.468365653394951e-07
54	2615	9.224213427839828e-10	None	0.5510454801333613	9.224213427839828e-10
54	2556	-2.4845400222765572e-09	None	0.3743219236048233	-2.4845400222765572e-09
54	2728	0.0002914878862497931	None	0.0	0.0002914878862497931
54	2759	4.964465961137842e-09	None	0.25312979220644344	4.964465961137842e-09
54	2701	0.00040945932519603355	None	0.24483149852101369	0.00040945932519603355
54	2566	-0.1	None	0.5685898041256044	-0.1
54	2724	1.911306716175241e-05	None	0.5681812240093919	1.911306716175241e-05
54	2676	2.0024830885935577e-08	None	0.4265893313798016	2.0024830885935577e-08
54	2624	0.0001881894551313452	None	0.0	0.0001881894551313452
54	2662	-1.6731414181166896e-08	None	0.37993106722344694	-1.6731414181166896e-08
54	2631	-0.1	None	0.4190170392240164	-0.1
54	2645	3.781640602361316e-08	None	0.4232496227007916	3.781640602361316e-08
54	2790	-0.1	None	0.3937288139255355	-0.1
54	2719	8.464275183765692e-08	None	0.36318044153694273	8.464275183765692e-08
54	2768	6.247731537887096e-10	None	0.0	6.247731537887096e-10
54	2641	6.184377237596797e-10	None	0.5681812240093919	6.184377237596797e-10
54	2607	0.0002001217768197523	None	0.7347836929700252	0.0002001217768197523
54	2715	-8.801402585970532e-10	None	0.3767820603492115	-8.801402585970532e-10
54	2730	-5.562967795255145e-08	None	0.18394922811715614	-5.562967795255145e-08
54	2764	-4.516310010506943e-08	None	0.3705262854993768	-4.516310010506943e-08
54	2714	-7.03812199195985e-08	None	0.47012528140386933	-7.03812199195985e-08
54	2781	-2.522877811287818e-07	None	0.02326649073203007	-2.522877811287818e-07
54	2660	-2.7280547649516436e-06	None	0.31528422539009676	-2.7280547649516436e-06
54	2606	8.607816266990036e-08	None	0.22084041654451458	8.607816266990036e-08
54	2775	-3.8553608338832666e-06	None	0.3631911041175717	-3.8553608338832666e-06
54	2766	0.0005918741746565705	None	0.20015218464710224	0.0005918741746565705
54	2765	-2.882067068278391e-08	None	0.5316135996167127	-2.882067068278391e-08
54	2605	1.0002762671708745e-06	None	0.2929439080816227	1.0002762671708745e-06
54	2636	-7.568045392815967e-07	None	0.29240402834819995	-7.568045392815967e-07
54	2587	-2.832576019230772e-10	None	0.7545781998172083	-2.832576019230772e-10
54	2791	-9.12197974360324e-08	None	0.09202415248232818	-9.12197974360324e-08
54	2720	-3.7071176444266913e-10	None	0.4232496227007916	-3.7071176444266913e-10
54	2782	None	None	0.4215463633709694	None
54	2786	-3.5795182544918406e-08	None	0.22284861746886478	-3.5795182544918406e-08
54	2611	0.00015631654417351616	None	0.40211053738255087	0.00015631654417351616
54	2741	-1.2455838481360387e-05	None	0.3362244658106587	-1.2455838481360387e-05
54	2661	-7.568801062695914e-10	None	0.37674784649557364	-7.568801062695914e-10
54	2799	-1.1177562271530578e-09	None	0.6080832425204228	-1.1177562271530578e-09
54	2794	-1.0999730375887972e-07	None	0.09114005103625325	-1.0999730375887972e-07
54	2783	1.7686376191345846e-09	None	0.42355433916712426	1.7686376191345846e-09
54	2612	2.676802718452681e-05	None	0.37433827957016275	2.676802718452681e-05
54	2736	-3.85180963541637e-08	None	0.2513366972785236	-3.85180963541637e-08
54	2754	1.0760451139620892e-05	None	0.3179509230950743	1.0760451139620892e-05
54	2711	6.467304191780598e-07	None	0.3069916459578224	6.467304191780598e-07
54	2756	-9.247383361031334e-09	None	0.0	-9.247383361031334e-09
54	2725	0.00020465443838905774	None	0.37776758992167453	0.00020465443838905774
54	2726	3.05986781899053e-09	None	0.6329053871814809	3.05986781899053e-09
54	2746	9.830605791134402e-08	None	0.22284861746886478	9.830605791134402e-08
54	2709	1.5505899331838496e-06	None	0.4314427438224837	1.5505899331838496e-06
54	2674	5.636931828244885e-12	None	0.02326649073203007	5.636931828244885e-12
54	2632	-1.1056869925418865e-05	None	0.42447672834092404	-1.1056869925418865e-05
54	2739	2.1241528313992556e-07	None	0.0	2.1241528313992556e-07
54	2564	-1.2740248550252665e-07	None	0.2976167410586191	-1.2740248550252665e-07
54	2616	-3.3777958347819913e-10	None	0.6673081159865656	-3.3777958347819913e-10
54	2685	5.9765227498380355e-06	None	0.21798089996801542	5.9765227498380355e-06
54	2744	9.96262973587237e-09	None	0.40692124877215335	9.96262973587237e-09
54	2769	-1.9970936732297656e-08	None	0.26829211018474086	-1.9970936732297656e-08
54	2774	-1.4747778455523716e-06	None	0.0	-1.4747778455523716e-06
54	2705	0.00045395493082476775	None	0.41140226245040523	0.00045395493082476775
54	2779	-4.113809429153354e-08	None	0.0	-4.113809429153354e-08
54	2654	3.1112432869692186e-09	None	0.7545781998172083	3.1112432869692186e-09
54	2793	3.605601906874053e-05	None	0.3662995061767124	3.605601906874053e-05
54	2747	2.766329751810126e-07	None	0.6168721213924078	2.766329751810126e-07
54	2763	0.00011817533937302302	None	0.2976167410586191	0.00011817533937302302
54	2669	-7.897843405841958e-09	None	0.5418509752551917	-7.897843405841958e-09
54	2604	2.3347643113077134e-05	None	0.25312979220644344	2.3347643113077134e-05
54	2704	2.6446692871905108e-06	None	0.0	2.6446692871905108e-06
54	2626	0.0004965174708149409	None	0.2624943307040184	0.0004965174708149409
54	2693	9.773517625870725e-07	None	0.02326649073203007	9.773517625870725e-07
54	2574	4.3645894402295405e-08	None	0.2597757159166664	4.3645894402295405e-08
54	2729	-5.489598141610265e-07	None	0.4079355090195347	-5.489598141610265e-07
54	2788	8.934773756955017e-06	None	0.33138280874037346	8.934773756955017e-06
54	2643	1.924578667206896e-08	None	0.4151329563084534	1.924578667206896e-08
54	2753	2.4693433121954627e-07	None	0.09114005103625325	2.4693433121954627e-07
54	2634	1.0138913976198947e-06	None	0.540270945529362	1.0138913976198947e-06
54	2789	-9.728127237520275e-08	None	0.0	-9.728127237520275e-08
54	2761	-8.152071516863992e-08	None	0.21260251821663978	-8.152071516863992e-08
54	2630	1.4888492535871813e-07	None	0.3633856569256218	1.4888492535871813e-07
54	2638	-1.783005764467363e-05	None	0.0	-1.783005764467363e-05
54	2699	0.00010173275616344572	None	0.02326649073203007	0.00010173275616344572
54	2792	0.003875576891567871	None	0.2513366972785236	0.003875576891567871
54	2777	-3.935089459186336e-06	None	0.3020572775207492	-3.935089459186336e-06
54	2757	0.0031699046229185244	None	0.02326649073203007	0.0031699046229185244
54	2668	-6.486474748534619e-08	None	0.3825317725220846	-6.486474748534619e-08
54	2760	-3.351750092192669e-08	None	0.21798089996801542	-3.351750092192669e-08
54	2572	1.009017400921036e-06	None	0.3366983078360511	1.009017400921036e-06
54	2583	1.1151663509649119e-05	None	0.4134492618276194	1.1151663509649119e-05
54	2691	-3.712010682808245e-10	None	0.4232496227007916	-3.712010682808245e-10
54	2738	6.482916726356628e-05	None	0.09114005103625325	6.482916726356628e-05
54	2667	-8.01899789430408e-07	None	0.2972245467097046	-8.01899789430408e-07
54	2796	1.7670852387522378e-07	None	0.34506920603880803	1.7670852387522378e-07
108	5469	1.309471962312877e-09	None	0.0	1.309471962312877e-09
108	4981	0.001340522323337762	None	0.0	0.001340522323337762
108	5485	0.00571940822364625	None	0.0	0.00571940822364625
108	5451	0.0011544172711635862	None	0.0	0.0011544172711635862
108	5490	0.00022623474613039013	None	0.0	0.00022623474613039013
108	4609	0.002371193677377292	None	0.0	0.002371193677377292
108	5343	0.008498272738221466	None	0.0	0.008498272738221466
108	5448	0.003724647127049211	None	0.0	0.003724647127049211
108	5479	7.120975146115281e-05	None	0.0	7.120975146115281e-05
108	5498	1.984047712738165e-08	None	0.0	1.984047712738165e-08
108	4923	0.004714170548291889	None	0.0	0.004714170548291889
108	5414	0.0006146867323641634	None	0.0	0.0006146867323641634
108	5470	1.03496546235447e-06	None	0.0	1.03496546235447e-06
108	5169	0.0009446497788408198	None	0.0	0.0009446497788408198
108	5368	0.001609018664857538	None	0.0	0.001609018664857538
108	5215	0.008542477381762288	None	0.0	0.008542477381762288
108	5316	0.004964688134030872	None	0.0	0.004964688134030872
108	5271	0.005276809372743744	None	0.0	0.005276809372743744
108	5072	0.0010443165485968231	None	0.0	0.0010443165485968231
108	5352	0.0017034284444603076	None	0.0	0.0017034284444603076
108	5366	1.2399281005667896e-06	None	0.0	1.2399281005667896e-06
108	5344	0.002812899424619882	None	0.0	0.002812899424619882
108	4502	0.004815492206624392	None	0.0	0.004815492206624392
108	4105	0.01963855806529348	None	0.0	0.01963855806529348
108	5500	2.5127226823504557e-06	None	0.0	2.5127226823504557e-06
108	5226	0.008353720169067557	None	0.0	0.008353720169067557
108	5213	0.001667862079263163	None	0.0	0.001667862079263163
108	5401	0.0027395608432824238	None	0.19007582114055682	0.0027395608432824238
108	5431	0.0003040379000796624	None	0.0	0.0003040379000796624
108	5417	3.962711882480777e-05	None	0.0	3.962711882480777e-05
108	5471	7.632773254010827e-05	None	0.0	7.632773254010827e-05
108	5449	1.0364709985351515e-05	None	0.0	1.0364709985351515e-05
108	5493	4.0613742858522655e-07	None	0.0	4.0613742858522655e-07
108	5454	-7.620218758914246e-06	None	0.0	-7.620218758914246e-06
108	5482	-1.6016983077262233e-10	None	0.0	-1.6016983077262233e-10
108	5384	-1.0369267614227086e-08	None	0.0	-1.0369267614227086e-08
108	4620	0.0013120131325098006	None	0.0	0.0013120131325098006
108	5252	0.002437676436367055	None	0.0	0.002437676436367055
108	5348	0.0025742761832414063	None	0.0	0.0025742761832414063
108	5354	0.0014538186978435928	None	0.12776749083187816	0.0014538186978435928
108	5381	-2.376363311648652e-05	None	0.0	-2.376363311648652e-05
108	5370	0.006767157749937988	None	0.0	0.006767157749937988
108	5224	0.0006133977892563638	None	0.0	0.0006133977892563638
108	4789	0.004803057284678818	None	0.0	0.004803057284678818
108	5383	0.006087148815289144	None	0.0	0.006087148815289144
108	5335	0.0009871100101836083	None	0.0	0.0009871100101836083
108	5161	0.00571314146426729	None	0.0	0.00571314146426729
108	4770	0.002419583172242944	None	0.0	0.002419583172242944
108	5345	0.0038672630429436167	None	0.0	0.0038672630429436167
108	5331	0.0027289302052968833	None	0.0	0.0027289302052968833
108	5445	6.213595638869585e-05	None	0.0	6.213595638869585e-05
108	5048	0.006477437870502751	None	0.0	0.006477437870502751
108	5355	0.0040251892550159755	None	0.0	0.0040251892550159755
108	4885	0.003932145990975727	None	0.0	0.003932145990975727
108	5047	0.006129832023442887	None	0.0	0.006129832023442887
108	5255	0.010646631773094772	None	0.0	0.010646631773094772
108	4553	0.0020899965118285563	None	0.0	0.0020899965118285563
108	5214	0.0017327059079040566	None	0.0	0.0017327059079040566
108	5450	0.0037550710645239617	None	0.0	0.0037550710645239617
108	5478	0.00258773005438066	None	0.0	0.00258773005438066
108	5391	0.0015099391113523087	None	0.0	0.0015099391113523087
108	5464	0.0017849983176771744	None	0.0	0.0017849983176771744
108	5153	0.0027196465256082492	None	0.0	0.0027196465256082492
108	5405	0.00010494830184783615	None	0.0	0.00010494830184783615
108	5358	8.772662049069121e-05	None	0.0	8.772662049069121e-05
108	4080	0.002733492312152954	None	0.0	0.002733492312152954
108	4837	0.002444646417125393	None	0.0	0.002444646417125393
108	4858	0.007334264889786932	None	0.0	0.007334264889786932
108	5477	0.006423717838812093	None	0.0	0.006423717838812093
108	5365	0.004252653683561687	None	0.0	0.004252653683561687
108	5458	0.0005945155860594364	None	0.0	0.0005945155860594364
108	5467	8.731953111847031e-05	None	0.0	8.731953111847031e-05
108	4194	0.0021830950899183327	None	0.0	0.0021830950899183327
108	4501	0.0028604760147434754	None	0.0	0.0028604760147434754
108	5496	0.00044384510042847484	None	0.0	0.00044384510042847484
108	5497	-2.2489050537921017e-07	None	0.0	-2.2489050537921017e-07
108	5015	0.0023534447824862708	None	0.0	0.0023534447824862708
108	5043	0.007785666366971265	None	0.0	0.007785666366971265
108	4977	0.0031517265826910405	None	0.0	0.0031517265826910405
108	5486	9.757007761325227e-11	None	0.0	9.757007761325227e-11
108	4706	0.0021197745216305257	None	0.0	0.0021197745216305257
108	5397	0.0005536684054683725	None	0.0	0.0005536684054683725
108	5258	0.002963391987788149	None	0.0	0.002963391987788149
108	5317	0.001003862415910932	None	0.0	0.001003862415910932
108	5444	0.0001119039080376875	None	0.0	0.0001119039080376875
108	5459	0.0001286296453431793	None	0.0	0.0001286296453431793
108	5494	0.004302329967964908	None	0.0	0.004302329967964908
108	4661	0.001339035228285705	None	0.0	0.001339035228285705
108	5432	-6.228026333410251e-06	None	0.0	-6.228026333410251e-06
108	5049	0.001588663607559379	None	0.0	0.001588663607559379
108	5489	0.0011125958373835712	None	0.0	0.0011125958373835712
108	5055	0.005085718411357175	None	0.0	0.005085718411357175
108	5336	0.003680924817753572	None	0.0	0.003680924817753572
108	5351	0.0009507782510357023	None	0.0	0.0009507782510357023
108	5406	0.0004151312573979756	None	0.0	0.0004151312573979756
108	5492	0.005433382084149696	None	0.0	0.005433382084149696
108	5481	0.0006263991739519841	None	0.0	0.0006263991739519841
108	5446	0.0007335806260775629	None	0.0	0.0007335806260775629
108	4723	0.0013985255470496502	None	0.0	0.0013985255470496502
108	4243	0.0011392134664814423	None	0.5226560538736053	0.0011392134664814423
34	1433	0.42872882687525243	0.42872882687525243	0.5107836989718699	0.42872882687525243
34	1787	0.3965415471069014	0.3965415471069014	0.5432756437865883	0.3965415471069014
34	1733	0.3771808963548973	0.3771808963548973	0.41334629202386797	0.3771808963548973
34	1336	0.3066252153925796	0.3066252153925796	0.3723103475074217	0.3066252153925796
34	1760	0.4643742187255179	0.4643742187255179	0.46739884510632057	0.4643742187255179
34	1783	0.28648021333901275	0.28648021333901275	0.3241129200054069	0.28648021333901275
34	1600	0.3194626776956674	0.3194626776956674	0.35010639891009376	0.3194626776956674
34	1784	0.3201078273413783	0.3201078273413783	0.34140968412208217	0.3201078273413783
34	1370	0.3172204472061181	0.3172204472061181	0.3422916432018906	0.3172204472061181
34	1317	0.29696676177674575	0.29696676177674575	0.35710239917106784	0.29696676177674575
34	1793	0.37578188441275495	0.37578188441275495	0.3968356184616336	0.37578188441275495
34	1723	0.4245896353694116	0.4245896353694116	0.5620152849009241	0.4245896353694116
34	1396	0.410136438696576	0.410136438696576	0.4903086595045244	0.410136438696576
34	1463	0.3731504482726669	0.3731504482726669	0.42068728397844674	0.3731504482726669
34	1549	0.33944993912002913	0.33944993912002913	0.4237210320302579	0.33944993912002913
34	1767	0.2898212500559927	0.2898212500559927	0.3504414884198164	0.2898212500559927
34	1775	0.3651149193900771	0.3651149193900771	0.555432864493666	0.3651149193900771
34	1439	0.37803681468807976	0.37803681468807976	0.4309883963904473	0.37803681468807976
34	1741	0.3275619508228955	0.3275619508228955	0.3594878893765675	0.3275619508228955
34	1755	0.3428969578884759	0.3428969578884759	0.3586196510516178	0.3428969578884759
34	1379	0.41643321608831324	0.41643321608831324	0.4580840530094029	0.41643321608831324
34	1708	0.36395373221572613	0.36395373221572613	0.41889940218313404	0.36395373221572613
34	1553	0.39004865371300806	0.39004865371300806	0.4123162070819304	0.39004865371300806
34	1570	0.3348131264490227	0.3348131264490227	0.37169486610263125	0.3348131264490227
34	1761	0.2813284592266983	0.2813284592266983	0.304156976493639	0.2813284592266983
34	1540	0.36706444160182367	0.36706444160182367	0.4341955373648382	0.36706444160182367
34	1527	0.37309558905571644	0.37309558905571644	0.447400172730985	0.37309558905571644
34	1346	0.336758094141236	0.336758094141236	0.336758094141236	0.336758094141236
34	1693	0.3068441990731062	0.3068441990731062	0.3316137074721795	0.3068441990731062
34	1588	0.39359953927871916	0.39359953927871916	0.5399829575907125	0.39359953927871916
34	1770	0.3120703784796016	0.3120703784796016	0.3417528536208913	0.3120703784796016
34	1678	0.37772753732781916	0.37772753732781916	0.43858704125697445	0.37772753732781916
34	1773	0.42258860872612247	0.42258860872612247	0.427048350747621	0.42258860872612247
34	1613	0.3067495878034377	0.3067495878034377	0.32984484958655547	0.3067495878034377
34	1715	0.3487184020162919	0.3487184020162919	0.3631712153990231	0.3487184020162919
34	1746	0.30790811773700577	0.30790811773700577	0.368094191720012	0.30790811773700577
34	1529	0.34927568117527535	0.34927568117527535	0.4333813525881175	0.34927568117527535
34	1626	0.34556622553020944	0.34556622553020944	0.3604836881368837	0.34556622553020944
34	1371	0.3669599688098158	0.3669599688098158	0.3708811529638219	0.3669599688098158
34	1476	0.4643742187255179	0.4643742187255179	0.46739884510632057	0.4643742187255179
34	1799	0.3194626776956674	0.3194626776956674	0.35010639891009376	0.3194626776956674
34	1363	0.38576962283811206	0.38576962283811206	0.3862119659154083	0.38576962283811206
34	1538	0.33541840403079715	0.33541840403079715	0.3655638626044386	0.33541840403079715
34	1484	0.400899100664433	0.400899100664433	0.4845819745839228	0.400899100664433
34	1791	0.30460264116428115	0.30460264116428115	0.34023963025664405	0.30460264116428115
34	554	0.3742686752679759	0.3742686752679759	0.3863810050707637	0.3742686752679759
34	1425	0.5899740257936994	0.5899740257936994	0.5899740257936994	0.5899740257936994
34	1748	0.33814761418694456	0.33814761418694456	0.3739584603006431	0.33814761418694456
34	1671	0.3482051924187032	0.3482051924187032	0.4416682567686463	0.3482051924187032
34	1764	0.3466020812266327	0.3466020812266327	0.3622050683576824	0.3466020812266327
34	1673	0.4397327086179243	0.4397327086179243	0.46027159050857785	0.4397327086179243
34	314	0.45913405133648305	0.45913405133648305	0.4985662164822463	0.45913405133648305
34	1675	0.3238449917453696	0.3238449917453696	0.3405054112947178	0.3238449917453696
34	1769	0.435822840558893	0.435822840558893	0.7241248564105549	0.435822840558893
34	1750	0.3720112827200154	0.3720112827200154	0.38904368010391566	0.3720112827200154
34	1480	0.379631964122808	0.379631964122808	0.4164988399964436	0.379631964122808
34	1797	0.2868265694902433	0.2868265694902433	0.5505292543686525	0.2868265694902433
34	1781	0.4068492211391659	0.4068492211391659	0.5353059647164707	0.4068492211391659
34	1779	0.31434669659516457	0.31434669659516457	0.3260962401582447	0.31434669659516457
34	1324	0.4245896353694116	0.4245896353694116	0.5620152849009241	0.4245896353694116
34	1776	0.2740720364638461	0.2740720364638461	0.4029216963230765	0.2740720364638461
34	1792	0.2969219150918809	0.2969219150918809	0.3423384235305236	0.2969219150918809
34	1782	0.2898212500559927	0.2898212500559927	0.3504414884198164	0.2898212500559927
34	1705	0.3061352391317952	0.3061352391317952	0.3261218372895484	0.3061352391317952
34	1734	0.3828372282010305	0.3828372282010305	0.4537194552564344	0.3828372282010305
34	1704	0.33968545989423304	0.33968545989423304	0.34169567813926066	0.33968545989423304
34	1795	0.3629643910722355	0.3629643910722355	0.3890773744532269	0.3629643910722355
34	978	0.4468190303933386	0.4468190303933386	0.44692628469796747	0.4468190303933386
34	1786	0.34280126839502334	0.34280126839502334	0.3654969869058276	0.34280126839502334
34	1794	0.30124811456766737	0.30124811456766737	0.3464445440191023	0.30124811456766737
34	1739	0.3666856615485388	0.3666856615485388	0.4505951044383102	0.3666856615485388
34	1641	0.449926950984593	0.449926950984593	0.501693797124233	0.449926950984593
34	1437	0.3061352391317952	0.3061352391317952	0.3261218372895484	0.3061352391317952
34	1102	0.32610368381344024	0.32610368381344024	0.37471748210755773	0.32610368381344024
34	1465	0.32300112484331306	0.32300112484331306	0.35006546758788815	0.32300112484331306
34	1505	0.32203647469712765	0.32203647469712765	0.37977725552233454	0.32203647469712765
34	1788	0.3260521362507047	0.3260521362507047	0.3592581434244099	0.3260521362507047
34	1623	0.4600896973494403	0.4600896973494403	0.5159670360503246	0.4600896973494403
34	1703	0.3550917211562471	0.3550917211562471	0.4145006895159763	0.3550917211562471
34	1444	0.4149530915988725	0.4149530915988725	0.5750734673656976	0.4149530915988725
34	1732	0.32170453845456126	0.32170453845456126	0.36239447849863504	0.32170453845456126
34	1571	0.3685158950800521	0.3685158950800521	0.4479836518649668	0.3685158950800521
34	1729	0.32030067524271477	0.32030067524271477	0.3475575167843037	0.32030067524271477
34	1595	0.3364068711119232	0.3364068711119232	0.41195650650606935	0.3364068711119232
34	1768	0.31925112866800415	0.31925112866800415	0.35021989663478337	0.31925112866800415
34	1777	0.3471233426882373	0.3471233426882373	0.3977258457312786	0.3471233426882373
34	1555	0.30871537703959534	0.30871537703959534	0.32778649831254947	0.30871537703959534
34	1721	0.29696676177674575	0.29696676177674575	0.35710239917106784	0.29696676177674575
34	1745	0.3907202185068936	0.3907202185068936	0.4624971340276799	0.3907202185068936
34	1340	0.4213609179369767	0.4213609179369767	0.4316532773983258	0.4213609179369767
34	1598	0.31925112866800415	0.31925112866800415	0.35021989663478337	0.31925112866800415
34	1679	0.4239041063521509	0.4239041063521509	0.46174845624920585	0.4239041063521509
34	1652	0.3305836454735107	0.3305836454735107	0.34320137775419796	0.3305836454735107
34	1584	0.4901436610342679	0.4901436610342679	0.5417291904339843	0.4901436610342679
34	1546	0.3493603032936726	0.3493603032936726	0.3499132903856367	0.3493603032936726
34	1496	0.35731680435172	0.35731680435172	0.46025486761675277	0.35731680435172
34	1709	0.2612015485880246	0.2612015485880246	0.32402067715369604	0.2612015485880246
34	1248	0.4564939675592746	0.4564939675592746	0.4941637577546608	0.4564939675592746
34	1762	0.31228445226114054	0.31228445226114054	0.4056483702278366	0.31228445226114054
34	1494	0.5899740257936994	0.5899740257936994	0.5899740257936994	0.5899740257936994
0	67	0.0	0.0	0.0	0.0
0	78	0.5435428288794528	0.5435428288794528	0.5435428288794528	0.5435428288794528
0	27	0.6568779986847977	0.6568779986847977	0.6568779986847977	0.6568779986847977
0	40	0.5126289586462567	0.5126289586462567	0.5126289586462567	0.5126289586462567
0	44	0.429694914614975	0.429694914614975	0.429694914614975	0.429694914614975
0	66	0.0	0.0	0.0	0.0
0	95	0.30687639092766494	0.30687639092766494	0.30687639092766494	0.30687639092766494
0	21	0.44338787016102	0.44338787016102	0.44338787016102	0.44338787016102
0	37	0.025553498166375626	0.025553498166375626	0.025553498166375626	0.025553498166375626
0	58	0.32573919455338946	0.32573919455338946	0.32573919455338946	0.32573919455338946
0	52	0.07591011574374876	0.07591011574374876	0.07591011574374876	0.07591011574374876
0	15	0.2620329544888998	0.2620329544888998	0.2620329544888998	0.2620329544888998
0	92	0.07591011574374876	0.07591011574374876	0.07591011574374876	0.07591011574374876
0	84	0.0	0.0	0.0	0.0
0	53	0.4328804432481819	0.4328804432481819	0.4328804432481819	0.4328804432481819
0	12	0.33071719323821214	0.33071719323821214	0.33071719323821214	0.33071719323821214
0	41	0.27206114297578476	0.27206114297578476	0.27206114297578476	0.27206114297578476
0	91	0.3486608473806979	0.3486608473806979	0.3486608473806979	0.3486608473806979
0	77	0.0	0.0	0.0	0.0
0	38	0.2842396222921419	0.2842396222921419	0.2842396222921419	0.2842396222921419
0	64	0.11829807846912373	0.11829807846912373	0.11829807846912373	0.11829807846912373
0	19	0.0	0.0	0.0	0.0
0	85	0.025553498166375626	0.025553498166375626	0.025553498166375626	0.025553498166375626
0	49	0.6222351357513143	0.6222351357513143	0.6222351357513143	0.6222351357513143
0	45	0.0	0.0	0.0	0.0
0	86	0.12849619139641383	0.12849619139641383	0.12849619139641383	0.12849619139641383
0	35	0.0	0.0	0.0	0.0
0	88	0.0	0.0	0.0	0.0
0	70	0.4461034624618079	0.4461034624618079	0.4461034624618079	0.4461034624618079
0	80	0.025553498166375626	0.025553498166375626	0.025553498166375626	0.025553498166375626
0	17	0.35552752539447025	0.35552752539447025	0.35552752539447025	0.35552752539447025
0	23	0.45874261180348774	0.45874261180348774	0.45874261180348774	0.45874261180348774
0	57	0.6691922004570634	0.6691922004570634	0.6691922004570634	0.6691922004570634
0	39	0.025553498166375626	0.025553498166375626	0.025553498166375626	0.025553498166375626
0	62	0.0	0.0	0.0	0.0
0	22	0.2799066628679304	0.2799066628679304	0.2799066628679304	0.2799066628679304
0	29	0.561007969827434	0.561007969827434	0.561007969827434	0.561007969827434
0	4	0.4114127195669255	0.4114127195669255	0.4114127195669255	0.4114127195669255
0	76	0.12849619139641383	0.12849619139641383	0.12849619139641383	0.12849619139641383
0	25	1.1200241889961675	1.1200241889961675	1.1200241889961675	1.1200241889961675
0	61	0.0	0.0	0.0	0.0
0	60	0.5931019836175421	0.5931019836175421	0.5931019836175421	0.5931019836175421
0	81	0.2862580090755622	0.2862580090755622	0.2862580090755622	0.2862580090755622
0	73	0.12849619139641383	0.12849619139641383	0.12849619139641383	0.12849619139641383
0	72	0.5871565135463434	0.5871565135463434	0.5871565135463434	0.5871565135463434
0	89	0.26121681347371595	0.26121681347371595	0.26121681347371595	0.26121681347371595
0	51	0.32561742971978747	0.32561742971978747	0.32561742971978747	0.32561742971978747
0	3	0.025553498166375626	0.025553498166375626	0.025553498166375626	0.025553498166375626
0	11	0.27154778756177533	0.27154778756177533	0.27154778756177533	0.27154778756177533
0	24	0.025553498166375626	0.025553498166375626	0.025553498166375626	0.025553498166375626
0	10	0.07591011574374876	0.07591011574374876	0.07591011574374876	0.07591011574374876
0	33	0.6222351357513143	0.6222351357513143	0.6222351357513143	0.6222351357513143
0	56	0.0	0.0	0.0	0.0
0	75	0.0	0.0	0.0	0.0
0	59	0.561007969827434	0.561007969827434	0.561007969827434	0.561007969827434
0	43	0.561007969827434	0.561007969827434	0.561007969827434	0.561007969827434
0	47	0.32643681527830937	0.32643681527830937	0.32643681527830937	0.32643681527830937
0	32	0.2610560920278764	0.2610560920278764	0.2610560920278764	0.2610560920278764
0	74	0.12849619139641383	0.12849619139641383	0.12849619139641383	0.12849619139641383
0	90	0.3643474814599058	0.3643474814599058	0.3643474814599058	0.3643474814599058
0	99	0.4675524446665008	0.4675524446665008	0.4675524446665008	0.4675524446665008
0	7	0.18605126783218107	0.18605126783218107	0.18605126783218107	0.18605126783218107
0	1	0.0	0.0	0.0	0.0
0	5	0.025553498166375626	0.025553498166375626	0.025553498166375626	0.025553498166375626
0	26	0.37800278275749355	0.37800278275749355	0.37800278275749355	0.37800278275749355
0	13	0.2810148830394523	0.2810148830394523	0.2810148830394523	0.2810148830394523
0	71	0.3643151958714384	0.3643151958714384	0.3643151958714384	0.3643151958714384
0	31	0.6255592975668665	0.6255592975668665	0.6255592975668665	0.6255592975668665
0	63	0.0	0.0	0.0	0.0
0	54	1.0342898005328156	1.0342898005328156	1.0342898005328156	1.0342898005328156
0	100	0.0	0.0	0.0	0.0
0	6	0.5296475287747461	0.5296475287747461	0.5296475287747461	0.5296475287747461
0	96	0.38194481087720206	0.38194481087720206	0.38194481087720206	0.38194481087720206
0	82	0.0	0.0	0.0	0.0
0	48	0.0	0.0	0.0	0.0
0	83	0.40142418250451184	0.40142418250451184	0.40142418250451184	0.40142418250451184
0	79	0.0	0.0	0.0	0.0
0	69	0.0	0.0	0.0	0.0
0	87	0.3547470183453657	0.3547470183453657	0.3547470183453657	0.3547470183453657
0	46	0.35493989339659193	0.35493989339659193	0.35493989339659193	0.35493989339659193
0	18	0.12849619139641383	0.12849619139641383	0.12849619139641383	0.12849619139641383
0	20	0.6086361447502839	0.6086361447502839	0.6086361447502839	0.6086361447502839
0	94	0.3567362795692443	0.3567362795692443	0.3567362795692443	0.3567362795692443
0	16	0.6568779986847977	0.6568779986847977	0.6568779986847977	0.6568779986847977
0	36	0.0	0.0	0.0	0.0
0	14	0.0	0.0	0.0	0.0
0	34	0.0	0.0	0.0	0.0
0	9	0.07591011574374876	0.07591011574374876	0.07591011574374876	0.07591011574374876
0	28	0.0	0.0	0.0	0.0
0	68	0.24896654763636805	0.24896654763636805	0.24896654763636805	0.24896654763636805
0	98	0.025553498166375626	0.025553498166375626	0.025553498166375626	0.025553498166375626
0	93	0.28553622427699266	0.28553622427699266	0.28553622427699266	0.28553622427699266
0	30	0.0	0.0	0.0	0.0
0	97	0.025553498166375626	0.025553498166375626	0.025553498166375626	0.025553498166375626
0	55	0.30687639092766494	0.30687639092766494	0.30687639092766494	0.30687639092766494
0	65	0.0	0.0	0.0	0.0
0	50	0.07591011574374876	0.07591011574374876	0.07591011574374876	0.07591011574374876
0	8	0.2661460561827608	0.2661460561827608	0.2661460561827608	0.2661460561827608
0	42	0.6343805947131577	0.6343805947131577	0.6343805947131577	0.6343805947131577
0	2	0.9558747593152221	0.9558747593152221	0.9558747593152221	0.9558747593152221
87	4185	0.0001477998208640919	None	0.0	0.0001477998208640919
87	4425	1.650501578049292e-05	None	0.0	1.650501578049292e-05
87	4361	1.730003867915679e-07	None	0.0	1.730003867915679e-07
87	4342	0.0005195886483924002	None	0.0	0.0005195886483924002
87	4346	0.0011396467417478181	None	0.0	0.0011396467417478181
87	3928	0.0009032910313826897	None	0.353689660584264	0.0009032910313826897
87	4384	0.0003866884345987706	None	0.0	0.0003866884345987706
87	4433	0.000266436912327552	None	0.06708731038063383	0.000266436912327552
87	4355	0.002764846734600876	None	0.06708731038063383	0.002764846734600876
87	4158	0.0027909929022159347	None	0.0	0.0027909929022159347
87	4367	0.0008426042352886161	None	0.0	0.0008426042352886161
87	4110	0.002306762376163179	None	0.0	0.002306762376163179
87	4312	0.0016534173917795694	None	0.0	0.0016534173917795694
87	4389	1.7593564213300357e-05	None	0.0	1.7593564213300357e-05
87	4321	5.600020209202708e-07	None	0.2692446794170153	5.600020209202708e-07
87	3955	0.0003542464577079151	None	0.0	0.0003542464577079151
87	4267	0.000556183371531587	None	0.0	0.000556183371531587
87	3644	0.0017829940700022592	None	0.0	0.0017829940700022592
87	4381	7.120443415808259e-08	None	0.0	7.120443415808259e-08
87	4449	0.00026414450135400184	None	0.0	0.00026414450135400184
87	4261	2.5751817496383777e-05	None	0.0	2.5751817496383777e-05
87	4175	0.00025133950552027657	None	0.0	0.00025133950552027657
87	4105	0.01963855806529348	None	0.0	0.01963855806529348
87	4285	1.9715569887183946e-07	None	0.0	1.9715569887183946e-07
87	4212	9.921359955804953e-05	None	0.0	9.921359955804953e-05
87	4147	5.362249364520205e-05	None	0.0	5.362249364520205e-05
87	3867	0.0009825514398633787	None	0.0	0.0009825514398633787
87	4149	0.0005802348191013968	None	0.0	0.0005802348191013968
87	4415	-4.746642947246798e-08	None	0.0	-4.746642947246798e-08
87	4296	0.0012471497568924091	None	0.0	0.0012471497568924091
87	4365	5.401931539001265e-09	None	0.0	5.401931539001265e-09
87	3979	0.0007316935312210279	None	0.0	0.0007316935312210279
87	3948	0.0010768151056347493	None	0.0	0.0010768151056347493
87	3927	0.0012614642904173582	None	0.13290150127912156	0.0012614642904173582
87	4403	-4.350745195602641e-05	None	0.0	-4.350745195602641e-05
87	3427	0.0009462104615711668	None	0.0	0.0009462104615711668
87	4412	-1.211800915011023e-05	None	0.0	-1.211800915011023e-05
87	4224	0.0011663591907895394	None	0.0	0.0011663591907895394
87	3894	0.0016081697855881145	None	0.0	0.0016081697855881145
87	4396	0.00022801810113082707	None	0.0	0.00022801810113082707
87	3790	0.0008705800186650777	None	0.0	0.0008705800186650777
87	4014	0.0017893666842856472	None	0.0	0.0017893666842856472
87	4144	0.00047070369676560446	None	0.28008350073324856	0.00047070369676560446
87	3331	0.0003458375616990785	None	0.24011317686947656	0.0003458375616990785
87	4337	0.0015967372210138222	None	0.0	0.0015967372210138222
87	4440	1.1568550738927323e-05	None	0.25876989267921846	1.1568550738927323e-05
87	4084	0.00018761134509631352	None	0.0	0.00018761134509631352
87	4264	0.001173993846406803	None	0.0	0.001173993846406803
87	4407	0.00017763037317498721	None	0.13290150127912156	0.00017763037317498721
87	4310	0.00030056511758801314	None	0.0	0.00030056511758801314
87	4330	0.0006433867444977065	None	0.0	0.0006433867444977065
87	3398	0.0006507711188763713	None	0.0	0.0006507711188763713
87	4366	0.006840618779724284	None	0.0	0.006840618779724284
87	4446	0.00028909318223041173	None	0.0	0.00028909318223041173
87	4409	0.0002267555293682514	None	0.0	0.0002267555293682514
87	3470	0.0034439962332750173	None	0.23249539504586775	0.0034439962332750173
87	4413	6.756243162259294e-06	None	0.0	6.756243162259294e-06
87	4025	0.0021995237871756095	None	0.0	0.0021995237871756095
87	4387	0.0004730363563231745	None	0.0	0.0004730363563231745
87	4393	2.1229810288868147e-08	None	0.18394922811715614	2.1229810288868147e-08
87	4172	0.00037910249386577334	None	0.0	0.00037910249386577334
87	4380	2.8197931147734612e-06	None	0.0	2.8197931147734612e-06
87	4435	4.525691068279455e-05	None	0.08560427674904958	4.525691068279455e-05
87	4439	1.6068984605295863e-06	None	0.2991079388280027	1.6068984605295863e-06
87	4405	0.000423003503934533	None	0.0	0.000423003503934533
87	4315	0.0010098819515254227	None	0.0	0.0010098819515254227
87	4420	0.0003621742928216945	None	0.0	0.0003621742928216945
87	4423	0.0022993051585355672	None	0.06708731038063383	0.0022993051585355672
87	4035	0.0006291639733574967	None	0.0	0.0006291639733574967
87	4080	0.002733492312152954	None	0.0	0.002733492312152954
87	4445	0.00039700698250305123	None	0.06708731038063383	0.00039700698250305123
87	4048	0.0006926555130355357	None	0.2606812997328146	0.0006926555130355357
87	4069	0.0003108199829186819	None	0.0	0.0003108199829186819
87	4422	0.00037088472500893714	None	0.0	0.00037088472500893714
87	4213	0.0014328299928147096	None	0.0	0.0014328299928147096
87	4108	0.001263028486861612	None	0.0	0.001263028486861612
87	4298	0.00021286894723364716	None	0.0	0.00021286894723364716
87	4145	0.0003245805954669667	None	0.0	0.0003245805954669667
87	4406	9.985166968953152e-08	None	0.0	9.985166968953152e-08
87	4443	0.0006559213450388734	None	0.0	0.0006559213450388734
87	4194	0.0021830950899183327	None	0.0	0.0021830950899183327
87	4401	-9.302998867437472e-05	None	0.0	-9.302998867437472e-05
87	4221	3.3997626799925975e-05	None	0.26885564043995047	3.3997626799925975e-05
87	3791	0.0025488433526225356	None	0.0	0.0025488433526225356
87	4322	0.00024739463426594224	None	0.0	0.00024739463426594224
87	4064	0.0009481156183348298	None	0.0	0.0009481156183348298
87	4404	0.0007247902404963716	None	0.0	0.0007247902404963716
87	4181	0.00041391281208933215	None	0.0	0.00041391281208933215
87	4394	0.0028523885327327793	None	0.0	0.0028523885327327793
87	3989	0.00117032587134086	None	0.0	0.00117032587134086
87	3703	0.0001649726600537345	None	0.0	0.0001649726600537345
87	4410	2.3266757524519824e-05	None	0.33903389199940437	2.3266757524519824e-05
87	4116	0.0005878992142495196	None	0.0	0.0005878992142495196
87	4398	0.002052101185781728	None	0.0	0.002052101185781728
87	4391	6.619604351174613e-05	None	0.0	6.619604351174613e-05
87	4418	5.5785757925142844e-08	None	0.0	5.5785757925142844e-08
87	4241	0.00019630374849001063	None	0.0	0.00019630374849001063
87	4286	0.001259267231781227	None	0.0	0.001259267231781227
87	4243	0.0011392134664814423	None	0.25564564851353744	0.0011392134664814423
87	3857	0.005233472358562422	None	0.0	0.005233472358562422
51	2480	None	None	0.46688781101797866	None
51	2598	-0.1	None	0.3510871607485371	-0.1
51	2601	8.205814959209644e-06	None	0.3679659242706576	8.205814959209644e-06
51	2274	None	None	0.4149607969563604	None
51	2507	None	None	0.42572988620949925	None
51	2579	None	None	0.3621564113236369	None
51	2584	1.7414812302836361e-07	None	0.3132622462988389	1.7414812302836361e-07
51	2560	1.5183545032118163e-10	None	0.39801178364656703	1.5183545032118163e-10
51	2629	-0.1	None	0.34813207236905985	-0.1
51	2554	1.165266118520684e-08	None	0.4586874323142539	1.165266118520684e-08
51	2576	-2.0993739645617668e-07	None	0.39546061797561427	-2.0993739645617668e-07
51	2602	-0.1	None	0.23908730747556878	-0.1
51	2615	9.224213427839828e-10	None	0.4783159793663265	9.224213427839828e-10
51	2558	None	None	0.31458425752724045	None
51	2556	-2.4845400222765572e-09	None	0.3306222385199161	-2.4845400222765572e-09
51	2559	-1.4974663576312014e-06	None	0.41848105251955026	-1.4974663576312014e-06
51	2520	None	None	0.31401594005595646	None
51	2566	-0.1	None	0.39922169064733426	-0.1
51	1396	None	None	0.46232865077463847	None
51	2624	0.0001881894551313452	None	0.38919631499452406	0.0001881894551313452
51	2622	4.738339795745846e-06	None	0.35013219384321365	4.738339795745846e-06
51	2577	-2.5689493182412608e-09	None	0.29892292710806617	-2.5689493182412608e-09
51	2631	-0.1	None	0.36921493888801604	-0.1
51	2645	3.781640602361316e-08	None	0.37695585832730705	3.781640602361316e-08
51	1832	None	None	0.5577463651465434	None
51	2597	-0.1	None	0.2708669991326126	-0.1
51	2628	-0.1	None	0.3729712435456344	-0.1
51	2571	-0.1	None	0.3529078438890365	-0.1
51	2504	None	None	0.46017204921212773	None
51	2585	-4.074856281642718e-08	None	0.5115297761432386	-4.074856281642718e-08
51	2073	None	None	0.40869034842901597	None
51	2581	-0.1	None	0.507799530126653	-0.1
51	2641	6.184377237596797e-10	None	0.48458662672085817	6.184377237596797e-10
51	2607	0.0002001217768197523	None	0.3837965558756199	0.0002001217768197523
51	2646	None	None	0.29493892706817115	None
51	2608	-0.1	None	0.3226947229488538	-0.1
51	2553	-0.1	None	0.4294287516173528	-0.1
51	2606	8.607816266990036e-08	None	0.337181281388901	8.607816266990036e-08
51	2486	None	None	0.45753423639269936	None
51	2458	None	None	0.383388947974151	None
51	2528	None	None	0.494729821255958	None
51	2605	1.0002762671708745e-06	None	0.43284113662153745	1.0002762671708745e-06
51	2636	-7.568045392815967e-07	None	0.28107859263422247	-7.568045392815967e-07
51	2587	-2.832576019230772e-10	None	0.7382380348383186	-2.832576019230772e-10
51	2639	-0.1	None	0.4090853029710127	-0.1
51	2417	None	None	0.5920629145769046	None
51	2623	-0.1	None	0.3555298832326871	-0.1
51	2619	-0.1	None	0.35315359171860966	-0.1
51	2611	0.00015631654417351616	None	0.39939335192187453	0.00015631654417351616
51	2589	1.365412703359219e-06	None	0.35134748228296186	1.365412703359219e-06
51	2637	-7.954751052648182e-09	None	0.3996114251935293	-7.954751052648182e-09
51	2457	None	None	0.3672744326981413	None
51	2614	-0.1	None	0.30787902901887026	-0.1
51	2582	-0.1	None	0.40426760038198156	-0.1
51	2578	-0.1	None	0.485044827373314	-0.1
51	2001	None	None	0.38637076262978043	None
51	2612	2.676802718452681e-05	None	0.4119138772479727	2.676802718452681e-05
51	2603	None	None	0.3599417581746973	None
51	2546	None	None	0.3516023098953357	None
51	2642	1.319747214255141e-09	None	0.5080325877809522	1.319747214255141e-09
51	2580	-4.0377104196686724e-10	None	0.6040417753356012	-4.0377104196686724e-10
51	2647	-0.1	None	0.39918078667294343	-0.1
51	2649	-0.1	None	0.44159379572196167	-0.1
51	2620	-0.1	None	0.331295550053765	-0.1
51	2610	-0.1	None	0.3627230784400203	-0.1
51	1843	None	None	0.39146994194384915	None
51	2632	-1.1056869925418865e-05	None	0.37892261081431833	-1.1056869925418865e-05
51	2564	-1.2740248550252665e-07	None	0.45921304114995254	-1.2740248550252665e-07
51	2616	-3.3777958347819913e-10	None	0.6901572140123529	-3.3777958347819913e-10
51	2538	None	None	0.4234641432724283	None
51	2609	-1.7604441375869572e-07	None	0.3224119847453427	-1.7604441375869572e-07
51	2555	-0.1	None	0.42783172822984283	-0.1
51	2248	None	None	0.5655079600533726	None
51	2521	None	None	0.305318553978142	None
51	2522	None	None	0.3501421430821683	None
51	2648	-0.1	None	0.24664426267580614	-0.1
51	2604	2.3347643113077134e-05	None	0.3894318568927171	2.3347643113077134e-05
51	2626	0.0004965174708149409	None	0.4465291275566384	0.0004965174708149409
51	2551	7.771883081725836e-08	None	0.31841583576689025	7.771883081725836e-08
51	2574	4.3645894402295405e-08	None	0.34404052888332065	4.3645894402295405e-08
51	2547	None	None	0.3423727093647525	None
51	2425	None	None	0.4377403039935783	None
51	2567	-0.1	None	0.38406899593000765	-0.1
51	2527	None	None	0.44179326977333105	None
51	2643	1.924578667206896e-08	None	0.4181530980692781	1.924578667206896e-08
51	2402	None	None	0.33003275410887295	None
51	2586	-0.1	None	0.3444689357439088	-0.1
51	2634	1.0138913976198947e-06	None	0.44176879911176614	1.0138913976198947e-06
51	2630	1.4888492535871813e-07	None	0.34896466379940005	1.4888492535871813e-07
51	2638	-1.783005764467363e-05	None	0.38919631499452406	-1.783005764467363e-05
51	2591	-6.6779480815104e-08	None	0.3569487149107054	-6.6779480815104e-08
51	2573	None	None	0.3006910927885362	None
51	2593	-0.1	None	0.4510948642344035	-0.1
51	2618	-1.851906271334305e-07	None	0.39056061828479516	-1.851906271334305e-07
51	2590	6.07768163858587e-05	None	0.3956107116150613	6.07768163858587e-05
51	1340	None	None	0.42581320693491326	None
51	2562	-0.1	None	0.4086869917017527	-0.1
51	2572	1.009017400921036e-06	None	0.30768456328542965	1.009017400921036e-06
51	2583	1.1151663509649119e-05	None	0.31753883705740915	1.1151663509649119e-05
[truncated: 13,001 more rows]
