# Supplementary material for: Constrained by Design: Influence of Genetic Encodings on Evolved Traits of Robots
Source: Front Robot AI. 2021 Jun 15;8:672379. doi: 10.3389/frobt.2021.672379 (PMC8239187; doi:10.3389/frobt.2021.672379)
Supplement: Supplementary file 2 [file DataSheet1.ZIP › hyperplasticodingrep_plane_4_all_measures.tsv]

robot_id	velocity	displacement_velocity	displacement_velocity_hill	head_balance	contacts	branching	branching_modules_count	limbs	extremities	length_of_limbs	extensiveness	coverage	joints	hinge_count	active_hinges_count	brick_count	touch_sensor_count	brick_sensor_count	proportion	width	height	size	absolute_size	sensors	symmetry	avg_period	dev_period	avg_phase_offset	dev_phase_offset	avg_amplitude	dev_amplitude	avg_intra_dev_params	avg_inter_dev_params	sensors_reach	recurrence	synaptic_reception
4373	0.00919144212607819	0.001844232430123571	0.0007748631831688782	0.9879040446317825	None	0.25	1	0.4	4	0.75	9	0.25925925925925924	0.75	13	9	0	0	0	0.6666666666666666	6	9	0.9333333333333333	14	0.0	1.0	0.09999999905357784	0.5003965579098293	0.3167343574471029	0.6307953021597803	0.33592500508063383	0.7557610024694055	0.7445590651147355	0.6354334197466271	0	0	0.0
2773	3.4346192493675356e-08	3.4324906947314205e-08	3.4286710531130085e-08	0.9999963475214527	None	0	0	0.25	1	1.0	3	1.0	0.6666666666666666	3	2	1	0	0	0.2	1	5	0.3333333333333333	5	0.0	0	0.09243713366803391	0.5068133512728125	7.233807961716986e-13	0.5000000000103247	9.381371600847193e-14	0.5000000000268477	0.6072465504278818	0.502271242069396	0	0	0.0
4104	0.002037973496919261	3.325621591526193e-05	-8.165511321489822e-06	0.9964226635187823	None	0.25	1	0.4	4	0.7692307692307693	10	0.23809523809523808	0.7692307692307693	14	10	0	0	0	0.7777777777777778	7	9	1.0	15	0.0	1.0	0.008963132648121224	0.6780163074907862	0.018226704284423193	0.5071540721044063	0.09674188184285577	0.5656043373853932	0.5917320319097249	0.5855847815832698	0	0.9285714285714286	0.0
4	None	None	None	None	None	0	0	1.0	2	0.0	0	0.75	0	0	0	2	6	0	1.0	2	2	0.2	3	0.75	0	0	0	0	0	0	0	0	0	0	0	0
7051	0.00045711918218768787	4.471141375896257e-05	-1.0352246565303399e-05	0.9993772956623136	None	0.25	1	0.4	4	0.7692307692307693	10	0.23809523809523808	0.7692307692307693	14	10	0	0	0	0.7777777777777778	7	9	1.0	15	0.0	1.0	0.039999511706520226	0.6451610667039872	0.0022461760525981076	0.5079005993926978	-0.04503735851154096	0.6228950076483074	0.5967997981452926	0.5931730971249832	0	1.0	0.0
1702	None	None	None	None	None	0	0	0.14285714285714285	2	0.8947368421052632	17	0.7	0	0	0	20	0	0	0.8333333333333334	5	6	1.4	21	0.0	0.23529411764705882	0	0	0	0	0	0	0	0	0	0	0
131	None	None	None	None	None	0	0	0.36	9	0.5428571428571428	19	0.6851851851851852	0.14285714285714285	12	5	24	11	0	0.6666666666666666	6	9	2.466666666666667	37	0.24444444444444444	0.8125	0.1736355962417171	0.9999999857494026	-0.0967092966057794	0.5050505322652207	0.0005671114101459022	0.5129717205872474	0.9007077987034247	0.9976387249102387	1.0	1.0	0.0
4445	0.003050300421959916	0.0008815329138841769	-0.0007228985467216332	0.9943656361516359	None	0.25	1	0.4	4	0.7692307692307693	10	0.23809523809523808	0.7692307692307693	14	10	0	0	0	0.7777777777777778	7	9	1.0	15	0.0	1.0	0.1802773436521004	0.5264592351176767	-0.5253263127845844	0.9999999532077841	-0.0999999425308159	0.5000004555331762	0.9852367310556672	0.9965335860154558	0	1.0	0.0
1977	None	None	None	None	None	0	0	0.4	4	0.6666666666666666	8	0.6666666666666666	0.25	5	3	8	10	0	0.42857142857142855	3	7	0.9333333333333333	14	0.5555555555555556	0.5454545454545454	0.01775817368988577	0.521141964357086	0.0445701195189237	0.5077992735793055	1.096705441640612e-05	0.5004555772129912	0.545663011156391	0.5098020978426407	1.0	1.0	0.0
784	None	None	None	None	None	0	0	1.0	2	0.0	0	0.75	0	1	0	1	4	0	1.0	2	2	0.2	3	0.8	0	0	0	0	0	0	0	0	0	0	0	0
4512	0.0007070990561616841	0.00016105925200199598	5.768767511406971e-05	0.999316193002386	None	0.25	1	0.4	4	0.7692307692307693	10	0.23809523809523808	0.7692307692307693	14	10	0	0	0	0.7777777777777778	7	9	1.0	15	0.0	1.0	-0.04290447308518927	0.593119232434453	4.194679314989222e-06	0.5003142925571303	-0.017829531211180076	0.6884208168317693	0.600600953608782	0.5963532491743806	0	1.0	0.0
6386	0.0008091180185651304	0.00019797659759489343	0.0001366773001404915	0.9995222024613316	None	0.25	1	0.4	4	0.7692307692307693	10	0.23809523809523808	0.7692307692307693	14	10	0	0	0	0.7777777777777778	7	9	1.0	15	0.0	1.0	-0.024941409207265546	0.5151373787005197	0.04578086597072903	0.5270394707047192	0.0999728968749743	0.5000384825202973	0.6249703839259637	0.5140783993733212	0	1.0	0.0
3813	0.003476341190162443	0.00045148794658924463	0.0004360318936018225	0.9959651374785025	None	0.15384615384615385	2	0.35714285714285715	10	0.6410256410256411	25	0.5061728395061729	0.6153846153846154	34	24	6	0	0	1.0	9	9	2.7333333333333334	41	0.0	0.75	1.5950627482007927e-12	0.5665729092395028	0.09446102509588913	0.578964171399618	0.11126678256415676	0.5459104275459052	0.6099267670540875	0.5638630472187355	0	1.0	0.0
3266	0.0025959207668895135	0.00031604660632403287	0.00031602848950746743	0.9984911077016229	None	0.25	1	0.4	4	0.7692307692307693	10	0.23809523809523808	0.7692307692307693	14	10	0	0	0	0.7777777777777778	7	9	1.0	15	0.0	1.0	1.5769181920358065e-05	0.5024291221610347	0.0160309885387583	0.5598190981608548	0.1175428443169503	0.5924404911974245	0.6244467580956239	0.5518304732450405	0	1.0	0.0
5661	0.003436400570076673	0.0031968950529039667	0.0031403931038859203	0.9959010347262003	None	0.25	1	0.4	4	0.75	9	0.25925925925925924	0.75	13	9	0	0	0	0.6666666666666666	6	9	0.9333333333333333	14	0.0	1.0	0.09999999999999998	0.5000000000000001	-0.03657139926649376	0.5263978712946459	0.03777313700972787	0.5735376148192446	0.6406684907175858	0.5334490593688215	0	1.0	0.0
7224	0.0014824162198759188	0.0001575950113397073	0.00014826099556521715	0.9889472635716152	None	0.25	1	0.36363636363636365	4	0.7857142857142857	11	0.2222222222222222	0.7857142857142857	15	11	0	0	0	0.8888888888888888	8	9	1.0666666666666667	16	0.0	1.0	8.551270319735607e-05	0.5018662452149063	-0.052777311942636795	0.5137184334091642	0.013341434811563501	0.5684116105593696	0.5709610797188404	0.528114149536385	0	0	0.0
4161	0.004096950156942095	0.002589368307344796	-0.002461742594940789	0.9971710059189185	None	0.25	1	0.4	4	0.7692307692307693	10	0.23809523809523808	0.7692307692307693	14	10	0	0	0	0.7777777777777778	7	9	1.0	15	0.0	1.0	0.09999999939458223	0.5000089892488341	5.9528505178805734e-09	0.5000275003474242	0.06732422824175771	0.6117904070541822	0.6026063016898602	0.5378433497243912	0	1.0	0.0
5138	0.011054692699599281	0.0004815448838238811	0.00041180694894034765	0.9916279009549955	None	0.25	1	0.4	4	0.75	9	0.25925925925925924	0.75	13	9	0	0	0	0.6666666666666666	9	6	0.9333333333333333	14	0.0	1.0	0.1454525200436037	0.5726410954162794	0.0769734656471177	0.6681510712017358	0.09999722321686555	0.5003368845623726	0.6040437444676504	0.5820689215280853	0	1.0	0.0
2140	None	None	None	None	None	0.5	1	0.6666666666666666	4	0.5714285714285714	4	0.36	0.5714285714285714	8	4	0	0	0	1.0	5	5	0.6	9	0.0	1.0	0.03051526121813809	0.5329797487682567	0.0006218440278269766	0.5203685509594156	0.04333007058158697	0.5439029156681727	0.5424864853157092	0.5324290134230435	0	1.0	0.0
4456	1.5122721593819517e-06	1.1529694031826237e-07	-1.1237434175003814e-07	0.9999643028480941	None	0.25	1	0.4	4	0.75	9	0.25925925925925924	0.75	13	9	0	0	0	0.6666666666666666	6	9	0.9333333333333333	14	0.0	1.0	0.09999999978433519	0.5009426329078677	0.0005918250889551022	0.5001048621749008	2.679227204280959e-09	0.542735369903193	0.6153665200500363	0.5146249566195941	0	1.0	0.0
7473	0.01057077120946586	0.001983442953701668	-0.0019663296738990856	0.9874708216904452	None	0.25	1	0.4	4	0.7692307692307693	10	0.23809523809523808	0.7692307692307693	14	10	0	0	0	0.7777777777777778	7	9	1.0	15	0.0	1.0	0.09998358551301847	0.5000333969409076	-0.047457018577161926	0.578321117325657	0.22619969425809056	0.6019062106014557	0.7565083705688688	0.560488357705422	0	0.9285714285714286	0.0
6934	0.004852687444352209	0.003438609053555727	0.0033533621453258953	0.9956562274587286	None	0.25	1	0.4	4	0.75	9	0.25925925925925924	0.75	13	9	0	0	0	0.6666666666666666	6	9	0.9333333333333333	14	0.0	1.0	0.09999999980821735	0.505664327599451	0.04784897185413188	0.5658151000819615	0.04958858360928733	0.5355802198904795	0.569614231222838	0.5357735194399424	0	0.9230769230769231	0.0
1051	None	None	None	None	None	0	0	0.35714285714285715	5	0.5555555555555556	10	0.8333333333333334	0	0	0	19	6	0	0.6666666666666666	6	4	1.3333333333333333	20	0.14285714285714285	0.35294117647058826	0	0	0	0	0	0	0	0	0	0	0
5181	0.0032763679983100853	0.00012902158647921415	5.6507115671524015e-05	0.9962860672017313	None	0.25	1	0.4	4	0.75	9	0.25925925925925924	0.75	13	9	0	0	0	0.6666666666666666	9	6	0.9333333333333333	14	0.0	1.0	-0.07885015810375579	0.6716114036680914	0.07022840476178768	0.5454437793808553	-0.03048106211022167	0.6721145191440314	0.6652622656988333	0.631465328488664	0	0	0.0
3494	None	None	None	None	None	0	0	0.3333333333333333	5	0.7	14	0.39285714285714285	0.65	18	13	3	0	0	0.875	7	8	1.4666666666666666	22	0.0	0.47058823529411764	0.1324940555414709	0.5598375522822501	-0.04698334468279869	0.6154413848453257	0.27289478259146566	0.9999981129998022	0.9320601905240705	0.990343515359132	0	1.0	0.0
1106	None	None	None	None	None	0	0	0.6	3	0.6	3	0.4666666666666667	0.6	5	3	1	4	0	0.6	3	5	0.4666666666666667	7	1.0	1.0	0.02269458005534122	0.6011758535185815	0.09999923204459736	0.5000009929729287	-0.08887746795268053	0.5098385623368793	0.6852646552789837	0.5374074888230197	1.0	1.0	0.0
1741	None	None	None	None	None	0	0	0.75	3	0.5	2	0.5	0.25	2	1	3	0	0	0.75	4	3	0.4	6	0.0	1.0	-0.030339441419366137	0.5007113752007124	0.042911770508625637	0.562305159316008	0.014499795615936617	0.5256197033210689	0.5750860942371352	0.5296266605284148	0	0	0.0
5350	3.9290696665235966e-08	2.574624933514052e-08	-5.30107101297364e-09	0.9999949720038663	None	0.25	1	0.4	4	0.75	9	0.25925925925925924	0.75	13	9	0	0	0	0.6666666666666666	6	9	0.9333333333333333	14	0.0	1.0	7.902762784127648e-27	0.5596701830604052	-0.09998781701605318	0.5000303852841497	1.1206215476457182e-12	0.5161844564915429	0.6157041172621905	0.5253703277254002	0	1.0	0.0
3302	0.006265547275726201	0.0013592181684777985	0.0011820850062933682	0.9914105122562247	None	0.25	1	0.4	4	0.75	9	0.25925925925925924	0.75	13	9	0	0	0	0.6666666666666666	6	9	0.9333333333333333	14	0.0	1.0	0.12971884780632945	0.5117768856977257	4.528657949528645e-05	0.502541629918214	-0.03261786118524192	0.6537028352477576	0.6644237390824372	0.557464833636203	0	1.0	0.0
1780	None	None	None	None	None	1.0	1	1.0	4	0.25	1	0.5	0.25	5	1	0	0	0	0.75	4	3	0.4	6	0.0	1.0	-0.02315423062914792	0.5026685914040249	0.09999999943911482	0.500000000376054	0.09975070433562931	0.5007258080821245	0.6409274662781121	0.5011314733056567	0	1.0	0.0
6925	0.0012111189287134021	0.00037711219807688365	0.00034191638385743076	0.9987774500073946	None	0.25	1	0.4	4	0.75	9	0.25925925925925924	0.75	13	9	0	0	0	0.6666666666666666	6	9	0.9333333333333333	14	0.0	1.0	0.09849306370733234	0.5392436119806729	0.07148986479718004	0.5281458436643249	-0.06022686059616476	0.6096107638140286	0.6356305630019315	0.5593584966457147	0	0.5384615384615384	0.0
4933	0.00017374906372346472	2.7030560318635677e-05	3.849581277467522e-06	0.9997960670176644	None	0.25	1	0.4	4	0.75	9	0.25925925925925924	0.75	13	9	0	0	0	0.6666666666666666	6	9	0.9333333333333333	14	0.0	1.0	0.07344874098021598	0.5685522003770179	6.296732200015133e-07	0.5000069240533924	0.03107331994494301	0.5224641828375479	0.5746918003055572	0.5304532231260694	0	0.23076923076923078	0.0
994	None	None	None	None	None	0	0	0.4	2	0.8	4	0.5833333333333334	0	0	0	6	8	0	0.3333333333333333	2	6	0.4666666666666667	7	0.5	0	0	0	0	0	0	0	0	0	0	0	0
3882	None	None	None	None	None	0	0	0.3	6	0.6785714285714286	19	0.4166666666666667	0.17857142857142858	8	5	21	2	0	0.8888888888888888	8	9	2.0	30	0.046511627906976744	0.38095238095238093	0	0.5	-0.041929449686836054	0.6415982231222239	0.25941640014610384	0.7522780621180644	0.8070585603203252	0.6374628208258998	1.0	1.0	0.0
1542	None	None	None	None	None	0	0	0.75	3	0.5	2	0.5	0.5	5	2	0	1	0	0.75	4	3	0.4	6	1.0	0.6666666666666666	0.0992699689194912	0.5041928272445019	0.015027080109031976	0.517920948629451	-0.00805673441658698	0.6813068443271408	0.6110866676676707	0.5702219483252975	1.0	0.8	0.0
6211	2.1741801967739146e-08	2.051372863959582e-08	1.5511878057259988e-09	0.9999971271822545	None	0.25	1	0.4	4	0.7692307692307693	10	0.23809523809523808	0.7692307692307693	14	10	0	0	0	0.7777777777777778	7	9	1.0	15	0.0	1.0	0.05087331179979347	0.5530390952708376	-0.04969625164351908	0.5770897350565491	6.339154181400469e-11	0.500000000154338	0.6177675209567094	0.5435390605709661	0	1.0	0.0
6782	0.0002531940603620475	1.895909579212535e-06	-1.8959025867538631e-06	0.999980267055734	None	0.25	1	0.4	4	0.75	9	0.25925925925925924	0.75	13	9	0	0	0	0.6666666666666666	9	6	0.9333333333333333	14	0.0	1.0	0.05727412815867482	0.9786074143171712	-0.07996844270927542	0.5523288867322731	0.056055203477586156	0.6523178647055144	0.6566252827522107	0.825510598768122	0	0.8461538461538461	0.0
6354	0.00267868210218059	0.0003995372300461722	0.00011452010661391633	0.9977041025880437	None	0.25	1	0.4	4	0.75	9	0.25925925925925924	0.75	13	9	0	0	0	0.6666666666666666	6	9	0.9333333333333333	14	0.0	1.0	0.09999997912568559	0.5021000424300598	7.858539324722768e-06	0.5000244648549796	0.260701744612781	0.661863978809205	0.7453184619971492	0.5564343310641829	0	1.0	0.0
773	None	None	None	None	None	0	0	0.5	2	0.6666666666666666	2	0.625	0.6666666666666666	2	2	2	4	0	0.5	4	2	0.3333333333333333	5	0.5	0	0.001197158509690264	0.5018427832527429	0.05800400082733041	0.5045055397500324	0.0998325859736933	0.5000559766223841	0.5997159210068663	0.5021347970026218	1.0	1.0	0.0
1161	None	None	None	None	None	0.3333333333333333	1	0.75	6	0.1111111111111111	1	0.55	0	5	0	5	0	0	0.8	4	5	0.7333333333333333	11	0.0	0.25	0	0	0	0	0	0	0	0	0	0	0
3923	2.0061267283733278e-06	1.9806687419251416e-06	1.9805839707687877e-06	0.9948556788642554	None	0.3333333333333333	1	0.5	4	0.6	6	0.6	0.4	8	4	3	0	0	0.8	4	5	0.8	12	0.0	0.2857142857142857	0.001723179031177449	0.5138436742070086	-0.11590447491499908	0.9533185117468933	9.185493889869087e-10	0.5000004083489007	0.7632614897032785	0.73575049114165	0	1.0	0.0
4479	0.004628559310525374	0.002106789100993427	-0.0021058743880118837	0.9954758713092909	None	0.25	1	0.4	4	0.7692307692307693	10	0.23809523809523808	0.7692307692307693	14	10	0	0	0	0.7777777777777778	7	9	1.0	15	0.0	1.0	0.0994335477831684	0.5685056648306631	-0.025516893367904536	0.6257962768395795	0.22836597094579975	0.6416224701284902	0.748631247713769	0.6124125927562343	0	0.9285714285714286	0.0
6722	0.001606172627053748	0.0002860064735238206	0.00013810792990391163	0.9977628113698017	None	0.25	1	0.4	4	0.7692307692307693	10	0.23809523809523808	0.7692307692307693	14	10	0	0	0	0.7777777777777778	7	9	1.0	15	0.0	1.0	0.1	0.5	2.6568626493081307e-09	0.5000009381756712	0.09999999227366159	0.5000000572762201	0.6157161147373076	0.5000003318172971	0	1.0	0.0
6588	0.007308224110930088	0.0009659213099276856	0.0007173811415429587	0.9709968767883898	None	0.3333333333333333	1	0.5	4	0.7	7	0.3333333333333333	0.7	11	7	0	0	0	0.4444444444444444	4	9	0.8	12	0.0	1.0	0.44917112656510055	0.6069430939695616	-0.08044924176680948	0.5444478160616512	0.12372877717784678	0.6828750752972829	0.8986696042550752	0.6129950884884571	0	1.0	0.0
4918	1.2992074801304984e-08	1.2381670619711026e-08	6.377900378106478e-10	0.9999984706815459	None	0.25	1	0.36363636363636365	4	0.7857142857142857	11	0.2222222222222222	0.7857142857142857	15	11	0	0	0	0.8888888888888888	8	9	1.0666666666666667	16	0.0	1.0	2.946630295552275e-12	0.5000006051935564	-0.156113922346033	0.6112803168898434	2.0074392321457786e-08	0.5000002407150023	0.6761048589424155	0.5376536221806952	0	1.0	0.0
7145	0.0033796729013263922	0.001563512782431509	0.0015610477097686786	0.9978586282933491	None	0.2	1	0.3333333333333333	4	0.8	12	0.20987654320987653	0.8	16	12	0	0	0	1.0	9	9	1.1333333333333333	17	0.0	1.0	0.09999996696980447	0.5000000866781142	-0.12954690245585437	0.9734805089553201	0.09959852117407549	0.5018757664069501	0.7467114785593572	0.7691469043534674	0	1.0	0.0
100	None	None	None	None	None	0.25	1	0.36363636363636365	4	0.7857142857142857	11	0.2222222222222222	0.7857142857142857	15	11	0	0	0	0.8888888888888888	9	8	1.0666666666666667	16	0.0	1.0	3.9076631155522445e-12	0.5000011584087771	0.08858084563718757	0.5260069513781543	0.028787066246497222	0.6508936098340341	0.6082363222043445	0.5602964568664267	0	1.0	0.0
5758	0.00098348487593414	0.00013112955305847191	-0.00012515265233721158	0.9990235003359972	None	0.25	1	0.4	4	0.7692307692307693	10	0.23809523809523808	0.7692307692307693	14	10	0	0	0	0.7777777777777778	7	9	1.0	15	0.0	1.0	-0.08815334151057133	0.5149927038425774	0.0011944866278640542	0.5007580491165047	-0.025131423780015073	0.6537377991452248	0.6042578942981053	0.5579493415972041	0	0.8571428571428571	0.0
3090	None	None	None	None	None	0.14285714285714285	1	0.375	6	0.6363636363636364	14	0.6	0.5454545454545454	17	12	6	8	0	0.625	8	5	1.6	24	0.7272727272727273	0.3157894736842105	-0.04027421013471799	0.5246980593359544	0.04118525505011596	0.692141429351592	0.0791030733521465	0.6378721868116026	0.6608633381321067	0.6205117902125018	1.0	1.0	0.0
4098	9.34525302926295e-06	1.8189294062403288e-07	7.513853111490786e-08	0.9999834073123087	None	0	0	0.2916666666666667	7	0.6363636363636364	21	0.4861111111111111	0	1	0	33	0	0	0.8888888888888888	9	8	2.3333333333333335	35	0.0	0.3870967741935484	0	0	0	0	0	0	0	0	0	0	0
6638	0.0010430354719833332	0.00024631742762019443	0.00021840476354263762	0.9974083992476788	None	0.25	1	0.4	4	0.7692307692307693	10	0.23809523809523808	0.7692307692307693	14	10	0	0	0	0.7777777777777778	7	9	1.0	15	0.0	1.0	0.09999999999994698	0.500000000000315	-0.2057749073595824	0.9115727932598199	0.04952557942386046	0.5044888814897961	0.792230790990051	0.6864660788220021	0	0.14285714285714285	0.0
2916	0.005843792329287239	0.0031861818419309535	-0.0023079825566839473	0.9932992610313984	None	0.25	1	0.4	4	0.75	9	0.25	0.75	13	9	0	0	0	0.875	7	8	0.9333333333333333	14	0.0	0.8571428571428571	0.12415539064172543	0.5143706863215785	1.3773004733552427e-05	0.5005069747905629	0.0721812066973727	0.5527678288076475	0.6291083754600213	0.522600147962268	0	1.0	0.0
3456	None	None	None	None	None	0	0	0.2857142857142857	6	0.7241379310344828	21	0.5740740740740741	0.20689655172413793	10	6	20	1	0	0.6666666666666666	6	9	2.066666666666667	31	0.025	0.64	-0.09999999583308164	0.5000000383034973	0.09997691323592585	0.5000619348790846	0.02169285717779394	0.581902686457122	0.6948340182530051	0.5275418356099284	1.0	1.0	0.0
5667	0.002229497761017117	0.0015529439999107779	0.0014404005621318603	0.9947237726975505	None	0.25	1	0.4	4	0.75	9	0.25925925925925924	0.75	13	9	0	0	0	0.6666666666666666	6	9	0.9333333333333333	14	0.0	1.0	0.09999926074434344	0.5252364844303845	-0.1294729364219403	0.563321251117661	-0.02379166861200475	0.6477928086844452	0.7263128109270438	0.5797332492105283	0	0.9230769230769231	0.0
6812	0.0019347753851036026	0.00047705476259814726	-0.0004308709662766637	0.9987973874768709	None	0.25	1	0.4	4	0.7692307692307693	10	0.23809523809523808	0.7692307692307693	14	10	0	0	0	0.7777777777777778	7	9	1.0	15	0.0	1.0	0.0999999999906361	0.500000000258476	3.1096943935561986e-06	0.5001250669418225	-0.07538615192019596	0.5728571615179968	0.6722450767717861	0.52448192359353	0	0	0.0
572	None	None	None	None	None	0	0	0.25	1	1.0	3	1.0	1.0	4	3	0	0	0	0.2	1	5	0.3333333333333333	5	0.0	0	0.09975889878284168	0.5016197721248644	1.3559198079970482e-07	0.5000000020170378	1.3468361437954982e-08	0.5001658875888328	0.6154470937919171	0.5005952221865484	0	1.0	0.0
3500	0.0004879071050174004	2.5477725180608195e-06	2.161773010068333e-06	0.9999985436975181	None	0.25	1	0.36363636363636365	4	0.7857142857142857	11	0.2222222222222222	0.7857142857142857	15	11	0	0	0	0.8888888888888888	8	9	1.0666666666666667	16	0.0	1.0	7.247149809110896e-26	0.5	0.09999323995103729	0.5000211715558514	-0.09999997040791471	0.5000013105305092	0.6934862144116086	0.5000074940287905	0	1.0	0.0
2294	None	None	None	None	None	0	0	0.25	4	0.7727272727272727	17	0.5714285714285714	0	1	0	22	10	0	0.8571428571428571	6	7	1.6	24	0.2127659574468085	0.3333333333333333	0	0	0	0	0	0	0	0	0	0	0
1045	None	None	None	None	None	0.16666666666666666	1	0.4666666666666667	7	0.45	9	0.6285714285714286	0.15	7	3	14	4	0	0.7142857142857143	5	7	1.4666666666666666	22	0.14285714285714285	0.5882352941176471	0.13488117010723943	0.5302314454361535	2.614278495774608e-12	0.500000055711607	0.09162350853565236	0.6036150042498267	0.6443117230968625	0.5450131586945589	1.0	1.0	0.0
7183	0.0024521112169948313	0.00011679832975151459	0.00011673986644185219	0.9949335523675674	None	0.3333333333333333	1	0.5	4	0.7	7	0.3333333333333333	0.7	11	7	0	0	0	0.4444444444444444	4	9	0.8	12	0.0	1.0	0.018586896113448582	0.5511468676005112	0.20854517734896505	0.6251144475451457	0.07081472643797	0.5585641388133402	0.6995331770678884	0.578670673792084	0	1.0	0.0
4950	0.00010511991953200782	3.70009287846019e-07	2.834261633689796e-07	0.9999974581826883	None	0.25	1	0.4	4	0.7692307692307693	10	0.23809523809523808	0.7692307692307693	14	10	0	0	0	0.7777777777777778	9	7	1.0	15	0.0	1.0	9.510607716788488e-07	0.5000358098134845	0.00895155687582487	0.5451339467836129	0.028344239858799324	0.5648241737699637	0.5295409012912401	0.536761555049055	0	1.0	0.0
2464	None	None	None	None	None	0	0	0.15384615384615385	2	0.8823529411764706	15	0.7037037037037037	0.7647058823529411	15	13	3	0	0	0.3333333333333333	9	3	1.2666666666666666	19	0.0	0.7142857142857143	4.1378679230018436e-09	0.5000000833037157	-0.018514719140012164	0.6535830484358015	1.3911193550930064e-12	0.5000003569519489	0.5901481604351001	0.5527058271530059	0	0.9333333333333333	0.0
2842	3.8778040192463865e-06	7.519881218209023e-07	-7.380660396929695e-07	0.9999949758822623	None	0	0	0.25	1	1.0	3	1.0	1.0	4	3	0	1	0	0.2	1	5	0.3333333333333333	5	0.3333333333333333	0	-0.33047557892295404	0.9999999999999682	7.902762784127648e-27	0.5	0.04727187326982355	0.5877779289728338	0.9553950137179106	0.9999718454504978	0.0	0.25	0.0
5188	0.0024091397215840354	0.00039481241567461823	-0.00036825524814011187	0.9980701597952508	None	0.25	1	0.36363636363636365	4	0.7857142857142857	11	0.2222222222222222	0.7857142857142857	15	11	0	0	0	0.8888888888888888	8	9	1.0666666666666667	16	0.0	1.0	0.0999989730141119	0.5751682313052724	-0.03434297931383742	0.6071854837948752	0.015666267880260588	0.6525438306578234	0.6531292026320668	0.6121207051108578	0	1.0	0.0
1615	None	None	None	None	None	0.3076923076923077	4	0.5357142857142857	15	0.45	18	0.6666666666666666	0.35	27	14	14	0	0	0.7777777777777778	9	7	2.8	42	0.0	0.8	0.0983851928772973	0.5796770825192622	0.09884269445706947	0.5007587250057832	0.052996594562420216	0.997335269187507	0.7062855196493433	0.8892551792311613	0	0.9259259259259259	0.0
7285	0.0005513232923371872	0.00036957382340844765	-0.00036394518036820546	0.9996651785206159	None	0.25	1	0.4	4	0.7692307692307693	10	0.23809523809523808	0.7692307692307693	14	10	0	0	0	0.7777777777777778	7	9	1.0	15	0.0	1.0	0.0341267285406977	0.5124821080245855	0.0623731188752501	0.5736120279422366	-0.03870768127420489	0.678720049349576	0.5953391963422421	0.5902049664608463	0	1.0	0.0
1459	None	None	None	None	None	0.09090909090909091	1	0.2916666666666667	7	0.6666666666666666	22	0.6481481481481481	0.42424242424242425	20	14	14	12	0	0.6666666666666666	9	6	2.3333333333333335	35	0.46153846153846156	0.45161290322580644	0.17154004474111978	0.9999582587117951	0.11668148998841459	0.5386612993677536	1.0245678753550713e-09	0.5020422083111303	0.8481950193920406	0.9681916271839834	1.0	1.0	0.0
1175	None	None	None	None	None	0	0	0.018518518518518517	1	1.0	79	1.0	0.012658227848101266	1	1	79	0	0	1.0	9	9	5.4	81	0.0	1.0	0.0019281263944563565	0.5	2.078655774441157e-12	0.5	-0.08798443838439679	0.5	0.603335151740491	0.5	0	1.0	0.0
4485	0.001803075270814009	0.00019463352594183662	-0.00011831840016614996	0.9973616413503986	None	0.25	1	0.4	4	0.75	9	0.25925925925925924	0.75	13	9	0	0	0	0.6666666666666666	6	9	0.9333333333333333	14	0.0	1.0	0.019294553228344436	0.5760726274599507	0.12045769656615328	0.5961900510214723	0.09997244943613852	0.5144647101866526	0.6000059235219597	0.5625179194364975	0	0.9230769230769231	0.0
1212	None	None	None	None	None	0.07692307692307693	1	0.3103448275862069	9	0.6829268292682927	28	0.7962962962962963	0.5853658536585366	33	24	9	2	0	0.6666666666666666	6	9	2.8666666666666667	43	0.15384615384615385	0.7567567567567568	-0.06398412186976299	0.5481920714209881	0.09809277277764442	0.5123342350161949	0.09371383248386221	0.5287724775073248	0.6798687550914757	0.5297923935625202	0.9393939393939394	0.9696969696969697	0.0
2860	0.00045112086068202896	3.923466473415609e-05	-3.294909419004845e-05	0.9995771823435173	None	0.25	1	0.4	4	0.7692307692307693	10	0.23809523809523808	0.7692307692307693	14	10	0	0	0	0.7777777777777778	7	9	1.0	15	0.0	1.0	0.024242053277916724	0.5829942898099779	0.01617138821108301	0.5323462970349913	-0.048873208248725854	0.5291073450217165	0.5931734052858533	0.5482828094297736	0	1.0	0.0
4345	0.005018922802727395	0.00030015897955060005	0.00012330956475693002	0.9928788252466382	None	0.25	1	0.4	4	0.75	9	0.25925925925925924	0.75	13	9	0	0	0	0.6666666666666666	9	6	0.9333333333333333	14	0.0	1.0	0.07946086105988943	0.6084606946021767	-0.02617046576426347	0.6657978750638223	0.07409939820626467	0.6129217515661358	0.6191181950984361	0.6294595536746705	0	1.0	0.0
7088	0.005473595772961603	0.0006903156364862202	0.0006542156897221639	0.9938691735489582	None	0.25	1	0.4	4	0.75	9	0.25925925925925924	0.75	13	9	0	0	0	0.6666666666666666	6	9	0.9333333333333333	14	0.0	1.0	0.007711062107917885	0.6624540385083	-0.04106954671755158	0.5530957509359079	0.28288367166225775	0.6981499050797201	0.8066668576984473	0.6399882615228245	0	1.0	0.0
4785	0.00028634116304265253	9.660826409253567e-07	9.55553445718803e-07	0.9999964715571052	None	0.25	1	0.4	4	0.75	9	0.25925925925925924	0.75	13	9	0	0	0	0.6666666666666666	6	9	0.9333333333333333	14	0.0	1.0	0.18058652684891102	0.5325770092183781	0.05556225041503822	0.6520676699481045	0.2848745172918215	0.5962297462483591	0.6984829939222352	0.5945493172248519	0	1.0	0.0
5925	1.3176697178493032e-08	1.2618983161517619e-08	6.850212713090145e-10	0.9999984347717547	None	0.25	1	0.36363636363636365	4	0.7857142857142857	11	0.2222222222222222	0.7857142857142857	15	11	0	0	0	0.8888888888888888	8	9	1.0666666666666667	16	0.0	1.0	0.09999998903057684	0.5165550094681309	-0.05254888532885049	0.5296162218932273	7.902762784127648e-27	0.5000002082035117	0.6531107780839276	0.5153991957197879	0	0.9333333333333333	0.0
2424	None	None	None	None	None	0	0	1.0	4	0.0	0	0.5	0	0	0	5	0	0	0.75	3	4	0.4	6	0.0	0.5	0	0	0	0	0	0	0	0	0	0	0
2581	9.662867807510933e-08	8.231890765554269e-08	5.641820495963953e-08	0.9999783884666682	None	0	0	0.25	2	0.8888888888888888	8	0.39285714285714285	0	0	0	10	15	0	0.5714285714285714	7	4	0.7333333333333333	11	0.625	0.6	0	0	0	0	0	0	0	0	0	0	0
3820	0.00018476086551989812	0.00010499678563369434	-0.00010497491536319404	0.9998030889837627	None	0.25	1	0.4	4	0.7692307692307693	10	0.23809523809523808	0.7692307692307693	14	10	0	0	0	0.7777777777777778	7	9	1.0	15	0.0	1.0	0.052515354903079105	0.5634540612249745	3.7425145449025487e-06	0.5000024123570597	0.0019100899906511776	0.5658363108980606	0.574394299384465	0.543232198884932	0	0	0.0
4208	0.0022454017646201464	0.0013988796978706573	0.0010097968850403816	0.9946677962105733	None	0.125	1	0.3684210526315789	7	0.5769230769230769	15	0.5185185185185185	0.19230769230769232	10	5	17	4	0	0.6666666666666666	6	9	1.8666666666666667	28	0.12121212121212122	0.34782608695652173	-0.038436250645843564	0.8256920121467387	0.06967963920863547	0.9999999052504295	0.09999999999760709	0.5000000000117845	0.6601287902338449	0.9972928341409325	0.0	0	0.0
843	None	None	None	None	None	0	0	0.25	1	1.0	3	1.0	1.0	4	3	0	0	0	0.2	5	1	0.3333333333333333	5	0.0	0	0.041960985716601076	0.5925703059466217	0.09992818702562559	0.500145841155417	0.07382763380014214	0.5039035096634391	0.5599052991357371	0.5325205968776393	0	1.0	0.0
4096	0.001083721336301958	0.0007380581026554821	-0.0004999029689285281	0.9992145107531581	None	0.25	1	0.36363636363636365	4	0.7857142857142857	11	0.2222222222222222	0.7857142857142857	15	11	0	0	0	0.8888888888888888	8	9	1.0666666666666667	16	0.0	1.0	0.09999999986551307	0.5001070525930246	1.5438464795100272e-06	0.5093310250368664	0.040060841018202176	0.5733485733296076	0.6024569916488518	0.5277450666303303	0	0.9333333333333333	0.0
3377	1.2664134111851083e-08	1.2208456618773737e-08	-1.2146451700985626e-08	0.9999984258906731	None	0.25	1	0.36363636363636365	4	0.7857142857142857	11	0.2222222222222222	0.7857142857142857	15	11	0	0	0	0.8888888888888888	9	8	1.0666666666666667	16	0.0	1.0	0.0999753767877505	0.5003703415330041	3.4065746493035314e-05	0.5070785434921329	1.946798425911288e-15	0.5000000000122403	0.6154874789819662	0.5024830989404465	0	1.0	0.0
802	None	None	None	None	None	0.16666666666666666	1	0.5	7	0.5263157894736842	10	0.6	0.42105263157894735	15	8	5	0	0	0.7142857142857143	7	5	1.4	21	0.0	0.375	0.04488484994066107	0.5592593715608922	0.06838039891991723	0.5816910602106091	-0.026865824062176264	0.529086564602095	0.602208914603396	0.5567834561849991	0	1.0	0.0
3726	0.002867251333457628	0.00028921767199868796	0.00027184960028894193	0.9964432139857706	None	0.25	1	0.4	4	0.7692307692307693	10	0.23809523809523808	0.7692307692307693	14	10	0	0	0	0.7777777777777778	9	7	1.0	15	0.0	1.0	0.07803761941803951	0.6383404999260577	0.0021893404809397096	0.5545549360634947	0.09714432174911078	0.5126480342434354	0.6088407052010318	0.5693716230192413	0	1.0	0.0
3775	0.003957459964440322	0.0008033450499796437	0.0008033377903944662	0.9882330765832835	None	0.3333333333333333	1	0.5	4	0.6666666666666666	6	0.3055555555555556	0.6666666666666666	10	6	0	0	0	1.0	6	6	0.7333333333333333	11	0.0	0.4	-0.10752694983020179	0.8946444563279463	0.006926227044297159	0.5370741384188582	0.09702556938973542	0.5030207153207026	0.7120755989158011	0.6827804607963651	0	1.0	0.0
6057	0.0034222641751230215	0.00033089429855162253	0.00011628700163772292	0.9941651864586036	None	0.25	1	0.4	4	0.75	9	0.25925925925925924	0.75	13	9	0	0	0	0.6666666666666666	6	9	0.9333333333333333	14	0.0	1.0	0.022530156717301852	0.5859971631991151	5.348737260986333e-12	0.5002471475179636	0.28239366725319437	0.6450885023754908	0.7826910157885317	0.578182447727217	0	0	0.0
855	None	None	None	None	None	0.16666666666666666	1	0.35714285714285715	5	0.631578947368421	12	0.6	0.3157894736842105	10	6	10	5	0	0.7142857142857143	7	5	1.4	21	0.25	0.35294117647058826	0.0938034718885797	0.5094673314552404	0.4741199930340578	0.5591549239038184	0.09978687630818885	0.5003505861411297	0.8564769363737287	0.5230677180510693	1.0	1.0	0.0
6870	0.0002825195861469502	0.0002476357508784177	0.0002476325760690346	0.9999484721902857	None	0.25	1	0.4	4	0.7692307692307693	10	0.23809523809523808	0.7692307692307693	14	10	0	0	0	0.7777777777777778	9	7	1.0	15	0.0	1.0	0.09832134464053016	0.5078106593043906	0.09344240867524156	0.5170488477777817	0.007602706381479964	0.5675710782046351	0.5997298201729391	0.5309117793357914	0	0	0.0
4543	0.0008614941283484992	0.0002827303259729436	-0.0002370868121768377	0.9965463330691647	None	0.3333333333333333	1	0.4444444444444444	4	0.7272727272727273	8	0.28888888888888886	0.7272727272727273	12	8	0	0	0	0.5555555555555556	5	9	0.8666666666666667	13	0.0	1.0	-0.09997484582166027	0.5008290605939042	0.000161205560474013	0.5005944963629757	0.009732648223144898	0.6705497201148694	0.6237541356119799	0.5594151661363039	0	1.0	0.0
3344	9.676414841323398e-05	1.8962856803819745e-06	1.8384764473926297e-06	0.9999883791567846	None	0	0	0.3333333333333333	2	0.8571428571428571	6	0.36	0.8571428571428571	8	6	0	0	0	1.0	5	5	0.6	9	0.0	0	0.00022687816662928447	0.5010559332528024	0.09999400765324162	0.5001424513978434	0.03872642005047877	0.607353012805081	0.6016337211571857	0.536683366685522	0	1.0	0.0
2610	0.0053505919839900995	0.0005010448005719243	4.369541392001297e-05	0.9961177071399557	None	0.25	1	0.4	4	0.75	9	0.25925925925925924	0.75	13	9	0	0	0	0.6666666666666666	6	9	0.9333333333333333	14	0.0	1.0	0.12914802331612277	0.6880685821634912	0.016513106828958703	0.5386388603662362	0.041237107037923076	0.6627951430204266	0.6393289074427547	0.6319476949016346	0	1.0	0.0
7203	7.571414412046014e-06	1.0482294258309855e-07	-1.8243217731350984e-08	0.9999801373358961	None	0.25	1	0.4	4	0.7692307692307693	10	0.23809523809523808	0.7692307692307693	14	10	0	0	0	0.7777777777777778	9	7	1.0	15	0.0	1.0	0.09999708818283495	0.5000100877808765	0.08572216829021924	0.585866753785105	0.004188260587586077	0.5057911667057703	0.6039716423890338	0.5308034954462166	0	1.0	0.0
4316	0.00020741863623348878	9.491377467707796e-06	6.4571290007839406e-06	0.999645846990119	None	0.25	1	0.4	4	0.7692307692307693	10	0.23809523809523808	0.7692307692307693	14	10	0	0	0	0.7777777777777778	9	7	1.0	15	0.0	1.0	0.09999999718423336	0.5000001446163415	0.15342684669503165	0.6112253926757766	0.3288648762785794	0.6803388993897385	0.7261534539258286	0.5993118798832094	0	1.0	0.0
4073	2.1743630894130825e-08	2.1685087137905517e-08	-6.560455075207364e-11	0.9999975277045968	None	0.25	1	0.4	4	0.7692307692307693	10	0.23809523809523808	0.7692307692307693	14	10	0	0	0	0.7777777777777778	7	9	1.0	15	0.0	1.0	0.09999994314663023	0.5068002639207302	9.761011936569561e-05	0.5006449588880596	6.406337376251809e-15	0.5004207245022374	0.6156616039316628	0.5026220983309918	0	1.0	0.0
5457	0.004804824000424986	0.001332844938724399	0.0004976626213215575	0.9927732319065673	None	0.25	1	0.4	4	0.7692307692307693	10	0.23809523809523808	0.7692307692307693	14	10	0	0	0	0.7777777777777778	9	7	1.0	15	0.0	1.0	0.09999997306403409	0.5000252539705338	-0.1019378565926902	0.5630125630802882	0.14678146040220147	0.520513671502693	0.7475223725558825	0.5279374787109692	0	0.9285714285714286	0.0
795	None	None	None	None	None	0	0	0.6666666666666666	4	0.2857142857142857	2	0.6	0.14285714285714285	4	1	4	1	0	0.6	5	3	0.6	9	0.1111111111111111	1.0	0.2441324922244303	0.5307153289437465	0.05775814775658104	0.5110070350783996	-1.6844052428200549	1.0	0.9999900259586464	0.999997696143585	1.0	1.0	0.0
1534	None	None	None	None	None	0.3	3	0.4090909090909091	9	0.5806451612903226	18	0.5238095238095238	0.1935483870967742	13	6	19	0	0	0.7777777777777778	9	7	2.2	33	0.0	0.6896551724137931	0.023825558351005804	0.5672819297800186	0.11129171259679387	0.5885978301442656	-0.015567088515530172	0.6566065452199235	0.6244420716851158	0.6048503843674979	0	0.9230769230769231	0.0
3695	0.0003364140660485453	2.0765498461003032e-05	2.006855314585088e-06	0.9999986009431066	None	0.25	1	0.36363636363636365	4	0.7857142857142857	11	0.2222222222222222	0.7857142857142857	15	11	0	0	0	0.8888888888888888	8	9	1.0666666666666667	16	0.0	1.0	0.0869381228558025	0.7973076644165094	0.053267196526369374	0.6193689450075651	-0.09998865666878602	0.5145951271784949	0.7099529547973688	0.6543629711074259	0	0.13333333333333333	0.0
5418	0.0021159952417574663	0.00022893932893863815	-0.00021288805625977115	0.9988428288735404	None	0.25	1	0.4	4	0.7692307692307693	10	0.23809523809523808	0.7692307692307693	14	10	0	0	0	0.7777777777777778	7	9	1.0	15	0.0	1.0	0.06434699057650878	0.5094821021104626	-0.06059304811995612	0.5167133658852405	0.21460857951206283	0.549471999990675	0.7529860644186988	0.5252575602268326	0	1.0	0.0
1443	None	None	None	None	None	0	0	0.25	1	1.0	3	0.8333333333333334	0	0	0	4	3	0	0.6666666666666666	2	3	0.3333333333333333	5	0.25	0	0	0	0	0	0	0	0	0	0	0	0
7113	0.007087875629512465	0.00424794786204773	0.0006836078406569874	0.9946752141526881	None	0.25	1	0.36363636363636365	4	0.7857142857142857	11	0.2222222222222222	0.7857142857142857	15	11	0	0	0	0.8888888888888888	8	9	1.0666666666666667	16	0.0	1.0	0.09999999997764278	0.5000000043625138	0.048372041341206	0.6402907601905566	0.4961939765931248	0.6116723889819056	0.8944855368793689	0.5850788082486049	0	0.9333333333333333	0.0
2069	None	None	None	None	None	0	0	0.2222222222222222	4	0.8	20	0.75	0.16	8	4	18	10	0	0.4444444444444444	9	4	1.8	27	0.2777777777777778	0.75	0.07583626201890414	1.0	0.09797946744763322	0.5018614337872932	7.088839974952072e-06	0.5000113607044775	0.604094167241728	0.9999999996456141	0.125	0.125	0.0
1010	None	None	None	None	None	0	0	0.46153846153846156	6	0.4117647058823529	7	0.4523809523809524	0.058823529411764705	5	1	13	8	0	0.8571428571428571	6	7	1.2666666666666666	19	0.3076923076923077	0.125	0.06840756960540421	0.7083704993682154	0.15476749985252297	0.7123103469630787	-0.09997467981509386	0.5001684667398749	0.7624337721945812	0.6452587584202475	1.0	1.0	0.0
4698	0.0019113122872222745	0.0002137024902482205	8.820010945048629e-05	0.9984761143014217	None	0.25	1	0.4	4	0.7692307692307693	10	0.23809523809523808	0.7692307692307693	14	10	0	0	0	0.7777777777777778	9	7	1.0	15	0.0	1.0	0.0483848154327617	0.5704250217105148	0.0619860867836227	0.5930532807843658	0.09987246134555319	0.5015941958205274	0.5716729299921951	0.5553196226715311	0	1.0	0.0
5162	0.013784831266614658	0.0008142788798124892	-0.0005807042444753801	0.9876187176121661	None	0.3333333333333333	1	0.4444444444444444	4	0.7272727272727273	8	0.2708333333333333	0.7272727272727273	12	8	0	0	0	0.75	8	6	0.8666666666666667	13	0.0	0.8571428571428571	0.0999961459374624	0.5329800800397706	-0.21880159589146767	0.9999971966999454	0.09899895653482546	0.5020172268989639	0.9796296119909962	0.9867222275597795	0	1.0	0.0
7456	0.002740977385065039	0.0003854665781224351	3.398998258979958e-05	0.9983270342559898	None	0.25	1	0.36363636363636365	4	0.7857142857142857	11	0.2222222222222222	0.7857142857142857	15	11	0	0	0	0.8888888888888888	8	9	1.0666666666666667	16	0.0	1.0	7.902762784127648e-27	0.5	-0.09999879278561001	0.5000201689545727	0.21269416582441222	0.5633589456115594	0.7864922503612735	0.5212277477259574	0	1.0	0.0
5958	0.002245950201808276	0.0015478331863544976	-0.0012362626510657303	0.9978284474288911	None	0.25	1	0.4	4	0.7692307692307693	10	0.23809523809523808	0.7692307692307693	14	10	0	0	0	0.7777777777777778	7	9	1.0	15	0.0	1.0	0.09999999965351118	0.5000391501141089	0.11462666725059609	0.554543025277096	0.07349230287571236	0.5862316205305763	0.5580318963407663	0.5471601443180762	0	1.0	0.0
4379	0.0036023869599367017	6.919657451790714e-05	-7.471981680441426e-06	0.9958017325724079	None	0.25	1	0.4	4	0.75	9	0.25925925925925924	0.75	13	9	0	0	0	0.6666666666666666	6	9	0.9333333333333333	14	0.0	1.0	0.09069043236196282	0.5884735916358437	-0.10095756585799207	0.9999999908125844	-0.09107692928248858	0.5295850821295869	0.720593635539113	0.9982161387661257	0	1.0	0.0
15	None	None	None	None	None	0.041666666666666664	1	0.23529411764705882	12	0.7162162162162162	53	0.9382716049382716	0.28378378378378377	31	21	44	1	0	1.0	9	9	5.066666666666666	76	0.012195121951219513	0.9411764705882353	0.03309891213565584	0.554357560771322	0.00012397264494103027	0.5858302893408828	0.033220588575779655	0.547247805218757	0.549973906074829	0.5625542044376786	0.967741935483871	1.0	0.0
4029	None	None	None	None	None	0	0	0.3333333333333333	6	0.5833333333333334	14	0.48148148148148145	0.375	14	9	11	0	0	0.6666666666666666	9	6	1.7333333333333334	26	0.0	0.4	-0.09999997691112916	0.500071408529981	0.055472576953939125	0.5533647707203986	-0.09999840947602585	0.5000242334845809	0.6754340399227229	0.5178805181434446	0	0	0.0
6521	0.012181607352824805	0.00017603905929852503	-6.131176672792645e-05	0.980829440219407	None	0.25	1	0.4	4	0.75	9	0.25925925925925924	0.75	13	9	0	0	0	0.6666666666666666	6	9	0.9333333333333333	14	0.0	1.0	0.1616353357177643	0.5568821428477724	-0.053702366193010144	0.5005926300243178	-0.09904000574343416	0.5015561992750955	0.7575694780872009	0.519749152162344	0	0.9230769230769231	0.0
6161	0.007668387413283971	0.001880382098377918	-0.0006976197731475588	0.9791382522163019	None	0.25	1	0.4	4	0.7692307692307693	10	0.23809523809523808	0.7692307692307693	14	10	0	0	0	0.7777777777777778	7	9	1.0	15	0.0	1.0	0.37907485258219487	0.7967956401252697	0.14304466700213367	0.5535086345820561	-0.09148617654037308	0.660574270685712	0.8729493827556856	0.6789678680403068	0	1.0	0.0
3549	None	None	None	None	None	0	0	0.2727272727272727	6	0.6666666666666666	20	0.5925925925925926	0.1	7	3	24	4	0	0.6666666666666666	6	9	2.1333333333333333	32	0.08333333333333333	0.6666666666666666	0.08156344388899806	0.5324200413019309	0.099902622593975	0.5002689895690805	-0.04818512643714768	0.6651490601136392	0.6590654701128419	0.5676872425476683	0.0	0	0.0
4942	0.00811201593047736	0.0007898572480606747	0.0007625087123771982	0.9902823302354236	None	0.25	1	0.4	4	0.7692307692307693	10	0.23809523809523808	0.7692307692307693	14	10	0	0	0	0.7777777777777778	7	9	1.0	15	0.0	1.0	0.09992896419102752	0.5724157909844377	-0.0707401907935457	0.6172724358198244	0.13465519163937922	0.5453339206807255	0.7058878597575533	0.5786365582293944	0	1.0	0.0
3389	None	None	None	None	None	0.16666666666666666	1	0.5333333333333333	8	0.4	8	0.5238095238095238	0.1	7	2	14	8	0	0.8571428571428571	6	7	1.4666666666666666	22	0.2962962962962963	0.3333333333333333	0.00026290297640579413	0.5	-0.009956736795091872	0.6514664613993799	0.000359884432425559	0.5009048196562228	0.5754401474727765	0.5522346141633555	0.0	0	0.0
238	None	None	None	None	None	0	0	0.5	2	0.6666666666666666	2	0.625	0.6666666666666666	4	2	0	2	0	0.5	4	2	0.3333333333333333	5	1.0	0	-0.10299706946339526	0.5203612212551051	0.07584179837040601	0.5326427513297844	0.08625631098795085	0.5129148846974915	0.705584418164391	0.5219789910357077	1.0	1.0	0.0
2855	0.002100741143501938	0.00013672215207901638	0.00013610519117425424	0.9974952841262272	None	0.3333333333333333	2	0.5	7	0.5789473684210527	11	0.5	0.5789473684210527	18	11	2	0	0	0.8571428571428571	6	7	1.4	21	0.0	0.2857142857142857	0.00021756823064271683	0.5039453653478543	0.034204985224027595	0.6082486436165928	0.054678063919231155	0.6051552523824846	0.6010018867260472	0.5730347008027835	0	1.0	0.0
2929	None	None	None	None	None	0.23076923076923078	3	0.42857142857142855	12	0.5641025641025641	22	0.5061728395061729	0.5641025641025641	34	22	6	0	0	1.0	9	9	2.7333333333333334	41	0.0	0.5454545454545454	-0.09981898531331346	0.5932059144996265	0.003936953330287096	0.6034773270615201	0.01973854651034577	0.6800748329348225	0.6494430437513434	0.6264713831988884	0	1.0	0.0
7185	0.006294336992735884	0.000479467017438147	-0.00031700529601444644	0.9888849689757189	None	0.25	1	0.4	4	0.75	9	0.25925925925925924	0.75	13	9	0	0	0	0.6666666666666666	6	9	0.9333333333333333	14	0.0	1.0	-0.08946851147893256	0.5396621085262875	-0.09405788497920432	0.5296635769261229	0.3506529777079648	1.0	0.8823295047541638	0.9999999999359042	0	1.0	0.0
2775	0.000407575530393387	4.6862266745533056e-07	-4.166877334029149e-07	0.9999974260119017	None	0	0	0.375	3	0.8	8	0.3333333333333333	0.8	11	8	0	1	0	0.4444444444444444	4	9	0.8	12	1.0	1.0	0.09671518240043117	0.5121043897870345	0.01619656234246183	0.5441828191309943	-0.06670303861181814	0.9851753283109589	0.7842711761704177	0.8136720488315426	1.0	1.0	0.0
1338	None	None	None	None	None	0	0	0.45454545454545453	10	0.4838709677419355	15	0.7333333333333333	0.22580645161290322	13	7	19	5	0	0.5555555555555556	9	5	2.2	33	0.1388888888888889	0.6428571428571429	2.4408575008496374e-05	0.5809559042735316	0.3564847157696343	0.6126918133538168	2.554429546382286e-06	0.5004721614131717	0.8429687249348418	0.5652285227576747	1.0	1.0	0.0
1749	None	None	None	None	None	0.35714285714285715	5	0.5	15	0.5116279069767442	22	0.5555555555555556	0.4883720930232558	34	21	10	0	0	1.0	9	9	3.0	45	0.0	0.9473684210526315	-0.027592170686958278	0.6504513782626586	0	0.5	0.07497049046366319	0.5892626736795747	0.624012667170078	0.5811056907985773	0	0.9705882352941176	0.0
4350	0.0007419270442807224	0.00021987728890158928	-0.00020114825046439272	0.9993574612363679	None	0.25	1	0.4	4	0.7692307692307693	10	0.23809523809523808	0.7692307692307693	14	10	0	0	0	0.7777777777777778	7	9	1.0	15	0.0	1.0	0.03172236977779873	0.5540388657754384	-0.09306308441554803	0.5078952388788414	0.05080157139498428	0.6736728796896196	0.654298272851616	0.5804149382292568	0	0	0.0
1819	None	None	None	None	None	0.09090909090909091	1	0.32	8	0.6571428571428571	23	0.6851851851851852	0.5714285714285714	26	20	10	6	0	0.6666666666666666	9	6	2.466666666666667	37	0.3333333333333333	0.625	0.153737257208788	0.5947958106866605	0.04913759887950596	0.675524622176144	0.0777761032794533	0.5500950769512019	0.5910941002287466	0.6081130240077112	0.6153846153846154	0.2692307692307692	0.0
1214	None	None	None	None	None	0	0	0.25	1	1.0	3	1.0	1.0	4	3	0	2	0	0.2	1	5	0.3333333333333333	5	0.6666666666666666	0	0.09654277012946627	0.5070936782591828	0.16801071909315524	0.6128564422761027	-0.05873362489923677	0.5723402450987779	0.7337820961819514	0.5645639774759147	1.0	1.0	0.0
2872	0.00011642454072833524	9.411121944013405e-07	2.721159374949376e-08	0.9999961753407083	None	0	0	0.3333333333333333	1	1.0	2	1.0	1.0	3	2	0	0	0	0.25	1	4	0.26666666666666666	4	0.0	0	0.04644723636428491	0.5136436559885506	2.9470978790692514e-10	0.5000000113069982	0.008757307153029916	0.6533039275430078	0.5951281587956893	0.5570983478091992	0	0	0.0
6551	0.007114531225216055	0.0012273684450666716	0.0009485477102629699	0.9947640766541758	None	0.25	1	0.4	4	0.75	9	0.25925925925925924	0.75	13	9	0	0	0	0.6666666666666666	9	6	0.9333333333333333	14	0.0	1.0	0.09907827453449496	0.500267089480071	0.00655900321761294	0.5122832705474933	0.3633038421441664	0.5683783608520576	0.8216677532490514	0.5270942071793613	0	1.0	0.0
5675	0.0028608852606479317	0.0022304517841350326	-0.002230450542331284	0.9947204418373563	None	0.25	1	0.4	4	0.7692307692307693	10	0.23809523809523808	0.7692307692307693	14	10	0	0	0	0.7777777777777778	7	9	1.0	15	0.0	1.0	0.09999999972235842	0.6243455478205869	-0.044975825052418344	0.5197228501970125	0.003197298911147248	0.6523422326204831	0.6580092115334626	0.5999937640704927	0	1.0	0.0
14	None	None	None	None	None	0.047619047619047616	1	0.2727272727272727	12	0.6666666666666666	42	0.8024691358024691	0.23809523809523808	24	15	40	0	0	1.0	9	9	4.333333333333333	65	0.0	0.8070175438596491	-0.09893482914927543	0.5142379764817103	0.1090377867951831	0.5408761103412705	-0.09999742826172739	0.5000548676901789	0.7272607804428879	0.5184130814498528	0	0	0.0
5110	0.004620622621556341	0.00042544944742010227	-0.00042207661177520343	0.9950747386156206	None	0.25	1	0.4	4	0.7692307692307693	10	0.23809523809523808	0.7692307692307693	14	10	0	0	0	0.7777777777777778	9	7	1.0	15	0.0	1.0	-0.09666479080288011	0.5821940029581169	5.297541324476346e-10	0.5001656015792666	0.0997416735677012	0.501794865325678	0.6900380277189743	0.5282721797029175	0	1.0	0.0
3874	1.818171092667551e-08	1.7283371077196038e-08	-1.102303288670143e-08	0.999996833945684	None	0	0	0.4	4	0.6923076923076923	9	0.26785714285714285	0.46153846153846156	8	6	6	11	0	0.875	8	7	1.0	15	0.7857142857142857	0.4	4.266067131081674e-09	0.5000000150211329	0.03776837275138158	0.5946769771033403	3.0789084025052506e-05	0.5000475005295212	0.5443773160858035	0.5319168832746235	1.0	1.0	0.0
4804	0.009087175003988923	0.0004979888703305175	-5.936844348356039e-05	0.9798339070129791	None	0.25	1	0.4	4	0.75	9	0.25925925925925924	0.75	13	9	0	0	0	0.6666666666666666	6	9	0.9333333333333333	14	0.0	1.0	0.30847678472101264	0.7924465118429102	-0.15897751330993998	0.6648325895038077	-0.05395013578128112	0.6659057474491966	0.8978320289510752	0.7119325834000911	0	0.9230769230769231	0.0
3548	2.009206377137241e-05	5.1726663360466845e-06	5.13683177241147e-06	0.9985940296186602	None	0	0	0.5	2	0.5	2	0.5	0.5	4	2	1	4	0	0.75	3	4	0.4	6	1.0	0	0.011530974897526905	0.5781635400369608	0.016436679004768254	0.6634591801520328	0.061151750649069234	0.5321992410623455	0.600590162569379	0.5925026222889678	0.0	0	0.0
3023	2.1818552719899218e-05	3.2146848887638464e-06	3.212897742897808e-06	0.9950060247075236	None	0	0	0.1111111111111111	2	0.92	23	0.75	0	0	0	26	6	0	1.0	6	6	1.8	27	0.10714285714285714	0.17391304347826086	0	0	0	0	0	0	0	0	0	0	0
70	None	None	None	None	None	0	0	0.24	6	0.7428571428571429	26	0.5873015873015873	0.42857142857142855	21	15	15	3	0	0.7777777777777778	7	9	2.466666666666667	37	0.10714285714285714	0.5625	0.09996068223260396	0.5000926708273227	-0.09999997810489951	0.5000007321923414	0.06527500968072177	0.5366581138713913	0.7052404989188531	0.512270006712169	0.9523809523809523	1.0	0.0
4476	0.0019252196919694086	0.0009334837622693574	0.0009070419798377614	0.9973181072283267	None	0.25	1	0.4	4	0.7692307692307693	10	0.23809523809523808	0.7692307692307693	14	10	0	0	0	0.7777777777777778	7	9	1.0	15	0.0	1.0	0.0999911587403585	0.560226593723213	4.409181265408479e-06	0.5000637269832755	0.062275947922670216	0.5327468812214897	0.6012773780534723	0.5310858486640971	0	1.0	0.0
1809	None	None	None	None	None	0.125	1	0.3888888888888889	7	0.5833333333333334	14	0.7428571428571429	0.5	16	12	9	0	0	0.7142857142857143	5	7	1.7333333333333334	26	0.0	0.8	0.08300004875872927	0.5428267219848428	0.1300721099973285	0.5895954087342943	1.583422517350204e-05	0.502387056273489	0.6312450129261168	0.5451739007471827	0	1.0	0.0
522	None	None	None	None	None	0	0	0.375	3	0.8	8	0.3333333333333333	0.8	11	8	0	0	0	0.4444444444444444	4	9	0.8	12	0.0	1.0	0.04339440330318986	0.5601562691379363	0.0979788485789903	0.5037319502250347	0.09835689437368736	0.5342937951751834	0.561399811377989	0.5327957846714471	0	1.0	0.0
476	None	None	None	None	None	0	0	0.75	3	0.5	2	0.6	0.5	5	2	0	1	0	0.4	5	2	0.4	6	1.0	0.5	0.028929835483009946	0.549321196849352	0.09963955186002403	0.5027929229253693	0.019293581533747745	0.5896186920396358	0.5970247050089323	0.5474806296223312	1.0	1.0	0.0
5369	0.0006837496774840281	0.00030816350137464766	0.0003076959835855114	0.9986660783112524	None	0.25	1	0.36363636363636365	4	0.7857142857142857	11	0.2222222222222222	0.7857142857142857	15	11	0	0	0	0.8888888888888888	9	8	1.0666666666666667	16	0.0	1.0	0.18831649880241008	0.5558385884792231	0.04695025900283153	0.6488123169458955	0.024035600149919678	0.5019238321825241	0.6847324295903204	0.570020793732948	0	1.0	0.0
1625	None	None	None	None	None	0	0	0.375	6	0.6363636363636364	14	0.5714285714285714	0.3181818181818182	12	7	11	3	0	0.8571428571428571	7	6	1.6	24	0.14285714285714285	0.5882352941176471	-0.09999659512374406	0.5000219749638213	0.4054698226009892	0.6690754136448788	0.11129070845602429	0.5476736595806627	0.8886476985601993	0.5740651808423977	1.0	1.0	0.0
4803	7.410400296047977e-05	4.5138992765567515e-07	4.149284415905662e-07	0.99994633592416	None	0.25	1	0.4	4	0.75	9	0.25925925925925924	0.75	13	9	0	0	0	0.6666666666666666	6	9	0.9333333333333333	14	0.0	1.0	-0.09999999917962182	0.5000000001952501	-0.007339882632703844	0.6683541834987298	-0.020888371110303065	0.5034021962870435	0.6007890754982954	0.5592502731787066	0	1.0	0.0
6160	0.00633302578854329	0.00034716239633069226	-0.00029747043717616575	0.986618245840144	None	0.3333333333333333	1	0.4444444444444444	4	0.7272727272727273	8	0.28888888888888886	0.7272727272727273	12	8	0	0	0	0.5555555555555556	5	9	0.8666666666666667	13	0.0	1.0	4.978161848915569e-23	0.5243518413708473	-0.09999999910090888	0.5000000038642713	0.09939916619457352	0.5105148711896443	0.6929707816145135	0.5116270864914927	0	1.0	0.0
6817	2.87890371915206e-08	2.7388879599068683e-08	1.053768673776718e-09	0.9999961612013553	None	0.25	1	0.4	4	0.75	9	0.25925925925925924	0.75	13	9	0	0	0	0.6666666666666666	6	9	0.9333333333333333	14	0.0	1.0	0.09999923047251091	0.526643121053868	-0.05950305070349203	0.5466489649917453	7.902762784127648e-27	0.5000000000000011	0.6588387778812167	0.5244649176808978	0	0.9230769230769231	0.0
2704	None	None	None	None	None	0	0	0.3	3	0.7692307692307693	10	0.8333333333333334	0.6153846153846154	11	8	3	2	0	0.2222222222222222	9	2	1.0	15	0.2857142857142857	0.7692307692307693	0.12472129762319625	0.5998906958665183	0.13652393353407205	0.5280720537243012	-0.09998608254677685	0.5000142768135983	0.7520275843071124	0.5430161659280267	0.9545454545454546	1.0	0.0
3683	0.010688512763441656	0.0011089792607163523	0.0009078828150134657	0.9694403939901984	None	0.25	1	0.4	4	0.75	9	0.25925925925925924	0.75	13	9	0	0	0	0.6666666666666666	6	9	0.9333333333333333	14	0.0	1.0	0.3910929432632598	0.8401602472206211	0.005340642428193973	0.5301511593255208	0.09999865626445796	0.5000725495839314	0.8364485278756936	0.6441649179722904	0	0.8461538461538461	0.0
1762	None	None	None	None	None	0	0	0.1875	9	0.7857142857142857	55	1.0	0.6142857142857143	51	43	20	0	0	0.8888888888888888	9	8	4.8	72	0.0	1.0	-0.006027525512913982	0.6664016438088928	0.21597418068033786	0.9137561754770882	0.09535490574158936	0.6073312076787539	0.7196778255551276	0.7618440159109968	0	1.0	0.0
4072	8.498089112636289e-05	3.439473216712436e-05	-2.7688368765371354e-06	0.9998663456475811	None	0.25	1	0.4	4	0.7692307692307693	10	0.23809523809523808	0.7692307692307693	14	10	0	0	0	0.7777777777777778	9	7	1.0	15	0.0	1.0	-0.05694098990075773	0.6784857210161249	0.2915865780703664	0.5621604688290851	0.032207724740686	0.5225763014441196	0.8110131113306038	0.589615070941857	0	0	0.0
7034	0.001644430649302428	0.00012336224060023645	1.345979083983289e-05	0.9963792180004774	None	0.25	1	0.36363636363636365	4	0.7857142857142857	11	0.2222222222222222	0.7857142857142857	15	11	0	0	0	0.8888888888888888	9	8	1.0666666666666667	16	0.0	1.0	0.036940721268561655	0.5725627819418798	0.09035036890557661	0.5520948751374644	0.04611588053851594	0.588618702253988	0.5504592099872424	0.5711563311058224	0	0.9333333333333333	0.0
375	None	None	None	None	None	0	0	0.5	1	1.0	1	1.0	1.0	2	1	0	0	0	0.3333333333333333	3	1	0.2	3	0.0	0	-0.02098027680854587	0.5224971332694176	3.203154420283929e-07	0.5000003157677902	0.09994397348499397	0.5000480947236884	0.6291593297455453	0.5075196809580105	0	0.5	0.0
3041	9.878645983066952e-06	2.719428090454009e-06	2.7189403656724405e-06	0.9995792065548481	None	0	0	0.4	2	0.8	4	0.4666666666666667	0.8	6	4	0	0	0	0.6	3	5	0.4666666666666667	7	0.0	0	-0.09998666766947517	0.5001536298699047	0	0.5	0.006068590132364429	0.5206402960584554	0.6191788453733024	0.5069347760218318	0	0	0.0
5010	0.00031426423750919766	2.372161063936093e-06	-2.407155397234307e-07	0.9999986366338844	None	0.25	1	0.36363636363636365	4	0.7857142857142857	11	0.2222222222222222	0.7857142857142857	15	11	0	0	0	0.8888888888888888	9	8	1.0666666666666667	16	0.0	1.0	0.09999965254057205	0.5000559088816873	0.041324884765549984	0.5801705736866387	0.12818415864640342	0.6763185645876453	0.5852352876197934	0.5874742768348168	0	1.0	0.0
7290	0.00356909131588726	0.002095966324864723	0.002094677217926308	0.9983290077976563	None	0.25	1	0.4	4	0.75	9	0.25925925925925924	0.75	13	9	0	0	0	0.6666666666666666	6	9	0.9333333333333333	14	0.0	1.0	0.09999999974944303	0.5014946133734925	-0.07025013123986881	0.555043677280362	0.27270253315243587	0.7820480840179623	0.8022013943592353	0.6228267212931995	0	1.0	0.0
2952	5.403922305983325e-06	6.949655327410577e-08	2.3921170976564664e-08	0.9999958635266777	None	0	0	0.5	2	0.75	3	1.0	0.75	4	3	1	0	0	0.16666666666666666	1	6	0.4	6	0.0	0.4	0.07238776175512651	0.5724670912154047	0.09988674358301045	0.5000495799363077	0.00043095294957911566	0.5034754133523801	0.6067818610594659	0.5254799245110517	0	0	0.0
330	None	None	None	None	None	0	0	0.3333333333333333	1	1.0	2	1.0	1.0	3	2	0	1	0	0.25	1	4	0.26666666666666666	4	0.3333333333333333	0	0.13181261080274065	0.509806962079196	0.09980887040665788	0.5003562678405781	-0.05147185191017476	0.6779581618556201	0.6898307421919553	0.5650510353035937	1.0	1.0	0.0
7255	2.945105893867852e-08	2.7320477564362233e-08	1.017322816984386e-09	0.9999961608886342	None	0.25	1	0.4	4	0.75	9	0.25925925925925924	0.75	13	9	0	0	0	0.6666666666666666	6	9	0.9333333333333333	14	0.0	1.0	0.09704090498992987	0.5556103100390726	-0.09341453736096492	0.9992775694230956	0	0.5	0.6983803496940301	0.9230961374119341	0	0.8461538461538461	0.0
5709	0.006968522602697628	0.003083180387017685	-0.0007739207314922201	0.9972943753435486	None	0.3333333333333333	1	0.4444444444444444	4	0.7272727272727273	8	0.2708333333333333	0.7272727272727273	12	8	0	0	0	0.75	6	8	0.8666666666666667	13	0.0	0.8571428571428571	0.09999932382699746	0.5000012301215433	0.028246903645841613	0.5640067753722912	0.1588902768708401	0.6141259095202145	0.6285440382819762	0.5598888834782358	0	1.0	0.0
7323	0.002942365162122681	0.001047409870900119	0.00029423774638221296	0.9904554190596415	None	0.25	1	0.4	4	0.75	9	0.25925925925925924	0.75	13	9	0	0	0	0.6666666666666666	6	9	0.9333333333333333	14	0.0	1.0	0.42388518093594324	0.5746048654835593	0.0001707956080248924	0.5056278981368056	-0.06524115795651797	0.6815828638148196	0.8921587111646341	0.589381894228558	0	1.0	0.0
5488	0.0006609939191968356	0.00017601315777709045	-0.00010313021876989395	0.9990820718859649	None	0.25	1	0.4	4	0.7692307692307693	10	0.23809523809523808	0.7692307692307693	14	10	0	0	0	0.7777777777777778	9	7	1.0	15	0.0	1.0	0.02006909635433516	0.5019116366966176	-0.013309421436378633	0.670880394079194	0.09689241608515989	0.5349930253126352	0.6149349987318199	0.5711813139619655	0	1.0	0.0
6084	0.0019629962795261148	0.001634676050617981	-0.00011871931642123119	0.9926306226883116	None	0.25	1	0.4	4	0.7692307692307693	10	0.23809523809523808	0.7692307692307693	14	10	0	0	0	0.7777777777777778	7	9	1.0	15	0.0	1.0	0.40633543899170377	0.5693770110379359	1.4465974591604093e-05	0.5000114284965884	0.036271295729440184	0.6739078984355155	0.861644598388288	0.5829972641400248	0	1.0	0.0
3939	0.0012145831350210466	0.00027224599816875295	-0.00024769387092210196	0.9990283837412851	None	0.25	1	0.36363636363636365	4	0.7857142857142857	11	0.2222222222222222	0.7857142857142857	15	11	0	0	0	0.8888888888888888	9	8	1.0666666666666667	16	0.0	1.0	0.09968585290707929	0.5610247151042453	-0.09842732839421534	0.5133939033391606	0.002821891963357031	0.624344248972743	0.6939830076989606	0.5668423983218338	0	1.0	0.0
7114	0.00014507122969658733	5.04315660696575e-07	-3.4824801335165235e-07	0.9999973535164612	None	0.25	1	0.4	4	0.7692307692307693	10	0.23809523809523808	0.7692307692307693	14	10	0	0	0	0.7777777777777778	9	7	1.0	15	0.0	1.0	0.3086355762333233	0.7675001519346364	-0.0999971557308819	0.5000798829324844	0.0996872738799673	0.5007993841654158	0.8413447291576643	0.5985087469799064	0	1.0	0.0
7064	0.004770255070547244	0.0003906563989569551	0.000377082834948841	0.9948985996384577	None	0.25	1	0.4	4	0.7692307692307693	10	0.23809523809523808	0.7692307692307693	14	10	0	0	0	0.7777777777777778	9	7	1.0	15	0.0	1.0	0.0921592016208694	0.5448169837065583	-0.0976566163043037	0.5123609212543265	0.181609986744588	0.6174484631525631	0.7609473994045829	0.5587224462932254	0	0	0.0
5467	0.005893102211646371	0.003954217801571972	-0.0003022763262173152	0.9963070904517606	None	0.25	1	0.4	4	0.7692307692307693	10	0.23809523809523808	0.7692307692307693	14	10	0	0	0	0.7777777777777778	7	9	1.0	15	0.0	1.0	0.099999932452387	0.5100244628348743	-0.05872439699859251	0.5284501119710131	0.05942748695383325	0.5221723807108815	0.6622405369737336	0.5202201707788346	0	1.0	0.0
2064	None	None	None	None	None	0.25	1	0.4	4	0.75	9	0.25925925925925924	0.75	13	9	0	0	0	0.6666666666666666	6	9	0.9333333333333333	14	0.0	1.0	0.2945651050515941	0.6599576033431975	0.06273043354415528	0.5298959916335192	0.03906310849986101	0.6673015245315677	0.7446698813365905	0.620800147407184	0	1.0	0.0
2306	None	None	None	None	None	1.0	1	1.0	4	0.25	1	0.5	0	1	0	4	0	0	0.75	3	4	0.4	6	0.0	1.0	0	0	0	0	0	0	0	0	0	0	0
5492	1.5739921145730127e-05	1.5514373677982004e-05	-1.5514288180457502e-05	0.9992533703341484	None	0.25	1	0.4	4	0.7692307692307693	10	0.23809523809523808	0.7692307692307693	14	10	0	0	0	0.7777777777777778	7	9	1.0	15	0.0	1.0	0.09999999735508014	0.5292416573473712	-0.0740825229818931	0.5431839025147175	3.581950400495333e-08	0.5639657048770003	0.6709778189508022	0.5455020801378488	0	0.9285714285714286	0.0
7245	1.1241610204730855e-05	5.424204302614304e-06	-3.400713561244464e-06	0.9978835165387914	None	0	0	0.375	3	0.7777777777777778	7	0.34375	0.7777777777777778	10	7	0	1	0	0.5	8	4	0.7333333333333333	11	1.0	0.8571428571428571	0	0.5	-0.09830028266944062	0.5039623439629559	0.09999993601042459	0.5000001513036602	0.6920173486432296	0.501320856332626	1.0	1.0	0.0
342	None	None	None	None	None	0	0	0.24242424242424243	8	0.7021276595744681	33	0.6049382716049383	0	0	0	48	11	0	1.0	9	9	3.2666666666666666	49	0.11	0.9	0	0	0	0	0	0	0	0	0	0	0
7308	0.003133461488486168	0.003033126259322847	-0.003033119226837892	0.9947636379586489	None	0.25	1	0.4	4	0.7692307692307693	10	0.23809523809523808	0.7692307692307693	14	10	0	0	0	0.7777777777777778	7	9	1.0	15	0.0	1.0	0.09999999986327615	0.5000000001988427	-0.1870397959552817	0.9999999191246142	0.09998159170187515	0.5730046546639268	0.8480983010070046	0.9960946400609466	0	0.8571428571428571	0.0
2223	None	None	None	None	None	0	0	0.375	3	0.5555555555555556	5	0.7333333333333333	0	0	0	10	0	0	0.6	5	3	0.7333333333333333	11	0.0	1.0	0	0	0	0	0	0	0	0	0	0	0
2423	None	None	None	None	None	0	0	0.21739130434782608	5	0.75	24	0.7555555555555555	0.65625	25	21	8	2	0	0.5555555555555556	9	5	2.2666666666666666	34	0.125	0.6206896551724138	2.6182861590624243e-10	0.5041042030906174	-0.04021002254412687	0.5244614162316057	-0.09934557741591254	0.5556978027380695	0.6001813412204449	0.5281419509578866	0.98	1.0	0.0
7305	0.00011259294693030436	1.9608276224508244e-06	-1.4399483111963632e-06	0.9999965923924302	None	0.25	1	0.4	4	0.75	9	0.25925925925925924	0.75	13	9	0	0	0	0.6666666666666666	6	9	0.9333333333333333	14	0.0	1.0	0.4276085311372054	0.6911869591004054	-0.24392606793652827	0.5767403573914905	0.2429624452547275	0.57779838841835	0.9455350180525509	0.6168677059597726	0	0.5384615384615384	0.0
6056	0.0023200459377031102	0.0013189711870809878	-4.767107363301093e-05	0.9978103074343019	None	0.25	1	0.4	4	0.7692307692307693	10	0.23809523809523808	0.7692307692307693	14	10	0	0	0	0.7777777777777778	7	9	1.0	15	0.0	1.0	7.902762784127648e-27	0.5	-0.13068792449029062	0.9995511625362585	0.0999962313890331	0.5001604740187935	0.731287749763987	0.928884619472376	0	0.07142857142857142	0.0
5754	0.0012519207300424945	0.00036815120195707817	-0.00031445425153505486	0.9990879876413294	None	0.25	1	0.36363636363636365	4	0.7857142857142857	11	0.2222222222222222	0.7857142857142857	15	11	0	0	0	0.8888888888888888	8	9	1.0666666666666667	16	0.0	1.0	0.06917091114353166	0.6368885505577281	-0.09985595754683343	0.5004208091674986	0.0695063375762186	0.6370574503747151	0.6923276939280878	0.5927618251132952	0	0	0.0
6022	0.001659225800608488	0.0005300089733555134	0.00010417494249592059	0.9978053394166537	None	0.25	1	0.4	4	0.7692307692307693	10	0.23809523809523808	0.7692307692307693	14	10	0	0	0	0.7777777777777778	7	9	1.0	15	0.0	1.0	0.09998182154731933	0.5000821854272025	-0.08088412888228402	0.5	0.12096276049197274	0.6316693618120771	0.7121821162183974	0.544855236828654	0	1.0	0.0
7369	0.0043741201462489535	0.0032564193416061136	0.003248792894712928	0.992443826698031	None	0.25	1	0.4	4	0.75	9	0.25925925925925924	0.75	13	9	0	0	0	0.6666666666666666	6	9	0.9333333333333333	14	0.0	1.0	0.1	0.5	0.09180987042992379	0.6159183367855711	0.09999991019877616	0.5009631723559417	0.5096509085649397	0.5395929231398494	0	1.0	0.0
4911	0.025645783399176416	0.01776588074719236	0.017764945604056354	0.9894226321511229	None	0.25	1	0.4	4	0.7692307692307693	10	0.23809523809523808	0.7692307692307693	14	10	0	0	0	0.7777777777777778	9	7	1.0	15	0.0	1.0	0.25000721359173916	0.5481773656785531	0.05645880773657093	0.6766122191782522	0.09999999977370685	0.5000000123825293	0.7156695325276571	0.5770118076033044	0	1.0	0.0
5774	1.3563984504745163e-08	1.230270713202381e-08	9.365556198172335e-10	0.9999984104814196	None	0.25	1	0.36363636363636365	4	0.7857142857142857	11	0.2222222222222222	0.7857142857142857	15	11	0	0	0	0.8888888888888888	8	9	1.0666666666666667	16	0.0	1.0	0.03630434902155587	0.6542972137616799	-0.017733364505347175	0.5077066843469111	6.18408684114115e-22	0.5000000001313576	0.5745940397694347	0.5555045938544636	0	0	0.0
6351	0.003663418733832957	0.0011304536628294495	0.0010410658537055772	0.9985176446876645	None	0.3333333333333333	1	0.4444444444444444	4	0.7272727272727273	8	0.28888888888888886	0.7272727272727273	12	8	0	0	0	0.5555555555555556	5	9	0.8666666666666667	13	0.0	1.0	0.09977448393666637	0.5012470332837975	-0.05851942651249209	0.6473899610847703	0.0999683701641457	0.5005839551611478	0.6779294254505238	0.5510638524402474	0	0.16666666666666666	0.0
7526	0.01781646558206865	0.0031780414018171476	0.001828248851591675	0.9498923133113004	None	0.25	1	0.4	4	0.75	9	0.25925925925925924	0.75	13	9	0	0	0	0.6666666666666666	6	9	0.9333333333333333	14	0.0	1.0	0.48236967293971683	0.5604471366698026	0.17814382848187388	0.5592288025811732	0.11449958959953195	0.6230732488104692	0.8314251312528238	0.5812420737497405	0	0.15384615384615385	0.0
5164	0.012583703577374324	0.002197818753785676	0.002197818015463369	0.9972473839432405	None	0.25	1	0.4	4	0.75	9	0.25925925925925924	0.75	13	9	0	0	0	0.6666666666666666	6	9	0.9333333333333333	14	0.0	1.0	0.09999865693664137	0.500023676012637	0.032197996394562736	0.6591663180320608	0.09997885486614345	0.5098841067973381	0.5792240459300431	0.5580057796203992	0	1.0	0.0
1674	None	None	None	None	None	0.125	1	0.4444444444444444	8	0.48	12	0.6428571428571429	0.2	11	5	15	0	0	0.8571428571428571	7	6	1.8	27	0.0	0.5714285714285714	-0.09999165117110156	0.5009348274467533	0.044579102201756426	0.5236988371709708	0.01930854136916038	0.5217713027617066	0.652788278719205	0.5154738950556114	0	1.0	0.0
6042	0.01579771038084864	0.0006377413372163337	0.0006377147440808427	0.9927231635569815	None	0.3333333333333333	1	0.5	4	0.7	7	0.3333333333333333	0.7	11	7	0	0	0	0.4444444444444444	4	9	0.8	12	0.0	1.0	0.45568497342329845	0.5161423878634605	-0.0999999973972307	0.5000001847707893	0.18197362184420013	0.6727694503488864	0.9106534523552493	0.5650730242223898	0	0	0.0
3130	0.0003294891774733323	3.2372531126020038e-06	-3.0569455166383963e-06	0.9999967052321623	None	0.25	1	0.4	4	0.75	9	0.25925925925925924	0.75	13	9	0	0	0	0.6666666666666666	6	9	0.9333333333333333	14	0.0	1.0	0.002550795989767683	0.5367810778285123	0.07007769240010783	0.6159073629853892	-0.09996386395475224	0.5004396637890731	0.6771713124784553	0.5515958490045275	0	1.0	0.0
2324	None	None	None	None	None	1.0	1	0.75	3	0.0	0	0.5555555555555556	0	2	0	2	0	0	1.0	3	3	0.3333333333333333	5	0.0	1.0	0	0	0	0	0	0	0	0	0	0	0
1287	None	None	None	None	None	0	0	0.75	3	0.25	1	0.6666666666666666	0	2	0	3	2	0	1.0	3	3	0.4	6	0.25	0	0	0	0	0	0	0	0	0	0	0	0
3214	0.0002228366485239216	8.79571957711124e-07	2.612730231789584e-07	0.9999973676225234	None	0.25	1	0.4	4	0.7692307692307693	10	0.23809523809523808	0.7692307692307693	14	10	0	0	0	0.7777777777777778	9	7	1.0	15	0.0	1.0	-0.10569824608770059	0.5961942411172221	0.13941187582901185	0.5642196372150062	0.04335468072952351	0.65881770054263	0.7417926662641554	0.6071439313982141	0	1.0	0.0
1877	None	None	None	None	None	0.08333333333333333	1	0.4074074074074074	11	0.5263157894736842	20	0.49382716049382713	0.4473684210526316	26	17	13	0	0	1.0	9	9	2.6666666666666665	40	0.0	0.42424242424242425	4.332939205792609e-09	0.5000000744400808	0.013714950203949689	0.6562283010737086	0.026612882291603773	0.5731351288738384	0.5980271849390426	0.5777950666433685	0	0.15384615384615385	0.0
4929	4.969280471848058e-05	1.3124231476054138e-05	9.628030854676932e-06	0.9997638905497559	None	0.25	1	0.4	4	0.75	9	0.25925925925925924	0.75	13	9	0	0	0	0.6666666666666666	6	9	0.9333333333333333	14	0.0	1.0	0.3956296960531325	0.5483828464809604	7.6268901671594355e-06	0.5085201087309702	0.0041006762006660395	0.5618179408497974	0.8647608328412174	0.5396470864901857	0	0.6923076923076923	0.0
1999	None	None	None	None	None	0	0	0.5	3	0.7142857142857143	5	0.36	0.7142857142857143	8	5	0	0	0	1.0	5	5	0.6	9	0.0	0.5	2.680104950653174e-11	0.5000000024211598	0.5746621943756557	0.5485439683699197	0.048909881609710604	0.5686856159053585	0.9319445804801664	0.5391927629840614	0	0	0.0
835	None	None	None	None	None	0	0	0.75	3	0.3333333333333333	1	0.5555555555555556	0	2	0	2	5	0	1.0	3	3	0.3333333333333333	5	0.8333333333333334	0.6666666666666666	0	0	0	0	0	0	0	0	0	0	0
736	None	None	None	None	None	0	0	0.4	4	0.6153846153846154	8	0.5555555555555556	0	0	0	14	0	0	0.3333333333333333	3	9	1.0	15	0.0	0.46153846153846156	0	0	0	0	0	0	0	0	0	0	0
5119	3.348664369431812e-08	3.242683922439284e-08	1.6496589332537117e-09	0.9999959777111743	None	0	0	0.3333333333333333	3	0.8181818181818182	9	0.28888888888888886	0.8181818181818182	12	9	0	0	0	0.5555555555555556	5	9	0.8666666666666667	13	0.0	1.0	0.21335786204867158	0.5505909602305386	0.04677953858658855	0.5417096935851561	9.438520469504166e-09	0.5000018577673717	0.7101824051383644	0.5308186763985876	0	1.0	0.0
7270	0.0019766923250684023	0.0012008677787814033	0.00010365874272170066	0.9984131733431523	None	0.25	1	0.36363636363636365	4	0.7857142857142857	11	0.2222222222222222	0.7857142857142857	15	11	0	0	0	0.8888888888888888	8	9	1.0666666666666667	16	0.0	1.0	0.0999998002693911	0.500049384329419	0.4581066822840185	0.7014464592777775	0.09999940921698973	0.5000218885058348	0.8439784899397916	0.5707291774076979	0	1.0	0.0
3418	0.00015693823229619695	6.897968885302557e-07	-4.4643739412598513e-07	0.9998554523871548	None	0	0	0.4	2	0.8	4	0.4666666666666667	0.8	6	4	0	1	0	0.6	5	3	0.4666666666666667	7	0.5	0	0.003502421579579115	0.6800424952452836	0.0524843506799602	0.624471401606691	0.03670281073107914	0.5222265959267374	0.6166256375773902	0.6107583462215218	1.0	1.0	0.0
521	None	None	None	None	None	0.2	1	0.5	6	0.5	8	0.5142857142857142	0.3125	10	5	7	0	0	0.7142857142857143	5	7	1.2	18	0.0	0.7272727272727273	0.2684436884610187	0.6003858985372401	-0.08726662763124317	0.5222860099472839	0.09998361711715356	0.5001251388792365	0.813991230782542	0.5413037426125975	0	1.0	0.0
1768	None	None	None	None	None	0.18181818181818182	2	0.3333333333333333	8	0.6764705882352942	23	0.6666666666666666	0.6470588235294118	29	22	6	0	0	0.6666666666666666	6	9	2.4	36	0.0	0.8666666666666667	-0.09323726707489143	0.5669233483131868	0.06879059675803409	0.6787348677354867	1.3981296478346782e-06	0.5000033600100392	0.6385911974416041	0.5839708042351471	0	0.896551724137931	0.0
2875	1.6586442658737665e-05	1.5302811344592457e-07	1.5290029572932158e-07	0.9999549119658775	None	0.25	1	0.36363636363636365	4	0.7857142857142857	11	0.2222222222222222	0.7857142857142857	15	11	0	0	0	0.8888888888888888	9	8	1.0666666666666667	16	0.0	1.0	0.07017904355473703	0.5890192000948915	0.019864503823772927	0.6307326219221304	0.0005208487684893843	0.573513552663521	0.596521510431773	0.5980046730571225	0	1.0	0.0
6146	0.007894980733980908	0.007671020112544451	0.007669504021791025	0.9955818801004797	None	0.25	1	0.4	4	0.7692307692307693	10	0.23809523809523808	0.7692307692307693	14	10	0	0	0	0.7777777777777778	7	9	1.0	15	0.0	1.0	0.09999996230061867	0.5002887888543955	0.009392971738676549	0.5224466239690043	-0.09874698245644364	0.553437521440022	0.6925090306509817	0.5254423061909783	0	1.0	0.0
1743	None	None	None	None	None	0	0	0.75	3	0.3333333333333333	1	0.625	0.3333333333333333	4	1	0	0	0	0.5	2	4	0.3333333333333333	5	0.0	0.6666666666666666	0.09999997634644017	0.5000001642915802	0.06762428708151062	0.5126760951246875	-0.007455218709790929	0.6702950136188123	0.6106996576207112	0.5630160957908102	0	1.0	0.0
1252	None	None	None	None	None	0	0	1.0	1	0	0	1.0	0	1	0	0	0	0	0.5	2	1	0.13333333333333333	2	0.0	0	0	0	0	0	0	0	0	0	0	0	0
2284	None	None	None	None	None	0	0	0.07317073170731707	3	0.9322033898305084	55	0.9682539682539683	0.2711864406779661	17	16	43	0	0	0.7777777777777778	9	7	4.066666666666666	61	0.0	0.9629629629629629	0.09947678609949115	0.5173327301520403	6.505403808164285e-06	0.5000199289061615	0.015392251833255596	0.5387252027734756	0.6054209333479721	0.5187120972806983	0	0.9411764705882353	0.0
3830	0.002006777967957318	0.0007408178161743904	-0.000647724717689304	0.9980903120388677	None	0.25	1	0.4	4	0.7692307692307693	10	0.23809523809523808	0.7692307692307693	14	10	0	0	0	0.7777777777777778	7	9	1.0	15	0.0	1.0	0.0999314589590898	0.5242433727930288	0.10491865951814136	0.5963490426345102	0.09999871499463077	0.500088565762386	0.5331612009331392	0.5405506955621786	0	1.0	0.0
7033	0.0043282349599010695	0.003314320764637444	0.003123355737421795	0.9955899444824676	None	0.25	1	0.4	4	0.7692307692307693	10	0.23809523809523808	0.7692307692307693	14	10	0	0	0	0.7777777777777778	7	9	1.0	15	0.0	1.0	0.09999998377461933	0.5216671155384248	-0.07065355731342826	0.5463468022890895	0.09999999695527993	0.5000124129853755	0.6907319583964138	0.5227088117232834	0	1.0	0.0
7435	0.002478221179470898	0.000449568326844177	0.00039337742017695045	0.9974326399512454	None	0.25	1	0.4	4	0.75	9	0.25925925925925924	0.75	13	9	0	0	0	0.6666666666666666	6	9	0.9333333333333333	14	0.0	1.0	0.019609221844687535	0.6493041791663242	0.008115999319848834	0.6660735349267788	0.09999998653410341	0.5000017764783986	0.6392378341518394	0.6071837404262682	0	1.0	0.0
4971	0.004981451512014527	0.0018367287119616742	0.0005442067379057345	0.9941570814252251	None	0.25	1	0.4	4	0.7692307692307693	10	0.23809523809523808	0.7692307692307693	14	10	0	0	0	0.7777777777777778	9	7	1.0	15	0.0	1.0	0.09846184592338943	0.5035961589515018	-0.05345088209013184	0.6327104245447978	0.20134901967188362	0.5968076497102511	0.7411038185611251	0.5785464894348141	0	1.0	0.0
3844	0.0022897630223017817	0.0009621349218834742	-0.00039466766062832133	0.9943633748588337	None	0.25	1	0.4	4	0.7692307692307693	10	0.23809523809523808	0.7692307692307693	14	10	0	0	0	0.7777777777777778	9	7	1.0	15	0.0	1.0	-0.09999999513787607	0.5000005257911656	-0.08914569506830261	0.6144772109743111	0.09994372727630717	0.6067693512717843	0.7182488563667214	0.5744364904561146	0	1.0	0.0
6290	0.002324769660842251	0.00030229839956003127	0.00020412145661843957	0.9967797513299435	None	0.25	1	0.4	4	0.7692307692307693	10	0.23809523809523808	0.7692307692307693	14	10	0	0	0	0.7777777777777778	7	9	1.0	15	0.0	1.0	0.09853607396265082	0.5005972138925449	-0.04854755197363514	0.5161705309032866	-0.09748430287798526	0.5065758614421468	0.6968864663840237	0.5077825804238277	0	1.0	0.0
3282	0.0018956603460046715	0.00012161382124826287	8.168845280786116e-05	0.9963411977185227	None	0	0	0.3333333333333333	2	0.7142857142857143	5	0.36	0.7142857142857143	7	5	1	0	0	1.0	5	5	0.6	9	0.0	0	-0.024575299274990428	0.6448150785529769	-0.036423894104579094	0.6792764200949833	0.011669042432101203	0.6675264235537257	0.6155087333876894	0.6640207594213149	0	1.0	0.0
5715	0.0005692480021905319	2.216569167968903e-06	-1.997924035325031e-06	0.9999974038757924	None	0.25	1	0.4	4	0.7692307692307693	10	0.23809523809523808	0.7692307692307693	14	10	0	0	0	0.7777777777777778	7	9	1.0	15	0.0	1.0	0.050621851079585035	0.5218602894961172	-0.0972133258650689	0.5131592601383234	0.24163454944748103	0.6271265765693721	0.8000821105754077	0.5547838060046829	0	0.5714285714285714	0.0
3618	None	None	None	None	None	0.25	2	0.4444444444444444	8	0.5833333333333334	14	0.3611111111111111	0.5416666666666666	21	13	4	4	0	0.8888888888888888	8	9	1.7333333333333334	26	1.0	0.3333333333333333	3.0813914165346004e-07	0.5043747294387277	0.03217059493279131	0.6692814785784931	-0.07317435602490094	0.6193147070871932	0.6060401652489132	0.5994143899444863	1.0	1.0	0.0
6150	0.0029376703069509836	0.0011289270095732452	0.0011261828617531034	0.9964194642033185	None	0.25	1	0.4	4	0.75	9	0.25925925925925924	0.75	13	9	0	0	0	0.6666666666666666	6	9	0.9333333333333333	14	0.0	1.0	-0.043285564914596855	0.6456905494781324	0.01913207592259865	0.620772352878837	0.09995355288880112	0.6404246135306497	0.6579519700494786	0.6356952020354399	0	0	0.0
344	None	None	None	None	None	0	0	0.6666666666666666	2	0.5	1	1.0	0.5	3	1	0	0	0	0.25	1	4	0.26666666666666666	4	0.0	0.6666666666666666	0.09328411198801635	0.5020920576412795	0.09999251090803496	0.5000068530738256	-0.05821143877179261	0.5113827838715429	0.6748464936542097	0.5044944368984523	0	1.0	0.0
3134	0.004660516066350572	0.00034488869045784396	-0.0003438929201287798	0.9760737915859019	None	0.25	1	0.4	4	0.75	9	0.25	0.75	13	9	0	0	0	0.875	7	8	0.9333333333333333	14	0.0	0.8571428571428571	0.10327057887291644	0.9974507588506375	0.15207639546894108	0.5943638082708174	-0.04808606618096086	0.6610543810561821	0.820635645308227	0.9121210813746163	0	1.0	0.0
828	None	None	None	None	None	0	0	0.375	3	0.8	8	0.3	0.8	11	8	0	1	0	0.625	8	5	0.8	12	1.0	0.8571428571428571	0.07752832169928389	0.5432705720111441	-0.021391930107157578	0.6442087539097466	0.13205495507360884	0.6006475257532748	0.682299679656874	0.596712636468953	1.0	1.0	0.0
2254	None	None	None	None	None	0.14285714285714285	2	0.4	12	0.5813953488372093	25	0.5555555555555556	0.3953488372093023	27	17	17	0	0	1.0	9	9	3.0	45	0.0	0.6	-0.15004915115159534	0.598562327078691	0.09993025329986423	0.503459464694453	-0.011454510481618557	0.670017171308344	0.7477877122638216	0.5923912937370518	0	1.0	0.0
5548	0.018175708981039543	0.0051492512265939655	-0.004708694528120677	0.968387226812775	None	0.25	1	0.4	4	0.7692307692307693	10	0.23809523809523808	0.7692307692307693	14	10	0	0	0	0.7777777777777778	7	9	1.0	15	0.0	1.0	0.3904235440781099	0.5332176478176478	0.08263675400004515	0.6396691511337513	0.0999978673398595	0.5000471338727813	0.8054984674125074	0.5586605808694131	0	1.0	0.0
6433	8.713995411468458e-05	1.3109545499008546e-05	-1.3078580233271909e-05	0.9998664791891184	None	0.25	1	0.4	4	0.75	9	0.25925925925925924	0.75	13	9	0	0	0	0.6666666666666666	6	9	0.9333333333333333	14	0.0	1.0	0.09992658997784579	0.613140939538618	0.1893042356051327	0.6413905050109183	0.04697658888963975	0.5706485433285445	0.6476048994572482	0.6087701423062837	0	1.0	0.0
1159	None	None	None	None	None	0	0	0.018518518518518517	1	1.0	79	1.0	0.012658227848101266	1	1	79	0	0	1.0	9	9	5.4	81	0.0	1.0	0.18732591656912967	0.5	-0.09948901861944466	0.5	0.099634904903041	0.5	0.76852713686732	0.5	0	1.0	0.0
4521	0.00020081627764358844	3.4807228315203005e-06	-3.4372952148735534e-06	0.9988085449263917	None	0.25	1	0.4	4	0.7692307692307693	10	0.23809523809523808	0.7692307692307693	14	10	0	0	0	0.7777777777777778	7	9	1.0	15	0.0	1.0	0.0999995907624532	0.5437127242618994	0.001609934412571552	0.5515673501115088	0.007446220867529349	0.5584592505595775	0.6108016947291657	0.5512539377301714	0	1.0	0.0
1983	None	None	None	None	None	0	0	0.42857142857142855	3	0.625	5	0.6666666666666666	0	1	0	8	0	0	0.6	3	5	0.6666666666666666	10	0.0	0.4	0	0	0	0	0	0	0	0	0	0	0
3805	0.0003463808241723928	1.8590410992130004e-06	5.507004164477262e-07	0.9999972404233736	None	0.25	1	0.4	4	0.7692307692307693	10	0.23809523809523808	0.7692307692307693	14	10	0	0	0	0.7777777777777778	7	9	1.0	15	0.0	1.0	0.027550957692184342	0.8922909607607109	3.645246157085961e-10	0.5000009670454758	0.09602066422517752	0.6717674134457085	0.6019977722669202	0.7198096169415188	0	0	0.0
1917	None	None	None	None	None	0.25	1	0.4	4	0.6153846153846154	8	0.5	0.38461538461538464	8	5	6	0	0	0.8333333333333334	5	6	1.0	15	0.0	0.2	3.970555859003776e-05	0.5005758075659823	7.902762784127648e-27	0.5	0.08842451554288343	0.5716469107496938	0.6025151574386037	0.5242207706655228	0	0.875	0.0
2686	0.001492701798201786	0.0002386481434575046	0.0001512630104197997	0.9956351224012252	None	0.3333333333333333	1	0.5	4	0.7	7	0.2857142857142857	0.7	11	7	0	0	0	0.8571428571428571	7	6	0.8	12	0.0	0.6666666666666666	7.488831722181818e-05	0.5468385206679318	0	0.5	-0.03246923731315367	0.6271852051434377	0.55606196866236	0.5587330308672478	0	1.0	0.0
4953	0.0014514012318403507	0.0006092331626489563	-0.000588349481159052	0.992294794512046	None	0.25	1	0.4	4	0.7692307692307693	10	0.23809523809523808	0.7692307692307693	14	10	0	0	0	0.7777777777777778	7	9	1.0	15	0.0	1.0	0.4016083103417009	0.5370462214548228	1.630747195244482e-05	0.5000676345511562	-0.0012163534409024158	0.6703348421342051	0.8656059450051958	0.5710514812259707	0	0	0.0
6303	0.016177650789250028	0.0024581215150844657	0.0021315102034350376	0.9730961608370401	None	0.25	1	0.4	4	0.7692307692307693	10	0.23809523809523808	0.7692307692307693	14	10	0	0	0	0.7777777777777778	7	9	1.0	15	0.0	1.0	0.28478846840486194	0.5450936793506156	1.650314268123007e-08	0.5000000213516653	0.1908179742179345	0.6224361964659858	0.7681749491376394	0.5564884571909765	0	1.0	0.0
315	None	None	None	None	None	0	0	1.0	1	0	0	1.0	0	1	0	0	1	0	0.5	1	2	0.13333333333333333	2	0.3333333333333333	0	0	0	0	0	0	0	0	0	0	0	0
3696	0.0032447004069718947	0.0001636674465768762	-0.00016065229484996858	0.9944046264876719	None	0.25	1	0.4	4	0.7692307692307693	10	0.23809523809523808	0.7692307692307693	14	10	0	0	0	0.7777777777777778	9	7	1.0	15	0.0	1.0	0.17086396976552126	0.6146990941885975	0.0803811599334879	0.598784723251495	-0.015598402426004642	0.6648725534049512	0.7052634288810489	0.6265705430780465	0	0.9285714285714286	0.0
1411	None	None	None	None	None	0	0	1.0	1	0	0	1.0	0	1	0	0	1	0	0.5	1	2	0.13333333333333333	2	0.3333333333333333	0	0	0	0	0	0	0	0	0	0	0	0
2128	None	None	None	None	None	0.25	1	0.6	6	0.46153846153846156	6	0.4166666666666667	0.23076923076923078	8	3	6	0	0	1.0	6	6	1.0	15	0.0	0.4444444444444444	-0.04392569399935182	0.6204294439277501	0.04595764328626758	0.6570983219425838	-0.11850123679047955	1.0	0.8455049378694344	1.0	0	1.0	0.0
3470	0.0028871425492455432	0.00010635131945627347	0.00010453966102506743	0.9953133255830924	None	0.3333333333333333	1	0.5	4	0.6666666666666666	6	0.3055555555555556	0.6666666666666666	10	6	0	0	0	1.0	6	6	0.7333333333333333	11	0.0	0.4	-0.03649671834518038	0.6516726769622424	0.03045336690367103	0.6448706526508942	-0.335361450628204	0.8185345322032967	0.854752044051703	0.7129604403263841	0	1.0	0.0
6861	0.0015078532399726249	0.00012913921939926412	-0.00012082384788707349	0.9980712102854965	None	0.25	1	0.4	4	0.7692307692307693	10	0.23809523809523808	0.7692307692307693	14	10	0	0	0	0.7777777777777778	7	9	1.0	15	0.0	1.0	0.09996736120684453	0.500385474190069	-0.09999836084317958	0.500005472120929	0.09999999957266328	0.5017366004402857	0.7196503495040891	0.500709184127977	0	0.8571428571428571	0.0
1800	None	None	None	None	None	0	0	0.4	2	0.8	4	1.0	0.8	6	4	0	2	0	0.14285714285714285	1	7	0.4666666666666667	7	1.0	0.6666666666666666	0.024556899145541718	0.5919634802147316	-0.03712046427325992	0.6024655918863393	-0.02878407542323751	0.6586237041552154	0.6027753945200399	0.6181416958689864	1.0	1.0	0.0
6910	0.010340045895925881	0.001434110871986272	-0.0005283578852457461	0.9857480100218252	None	0.25	1	0.4	4	0.7692307692307693	10	0.23809523809523808	0.7692307692307693	14	10	0	0	0	0.7777777777777778	7	9	1.0	15	0.0	1.0	0.09999999998416365	0.5000000008982776	-0.0631735796840577	0.5633045130983567	0.18227585009571498	0.5621533196886017	0.7387359353499485	0.5419420448376158	0	0.6428571428571429	0.0
1616	None	None	None	None	None	0	0	1.0	3	0.0	0	0.6666666666666666	0	3	0	0	1	0	0.6666666666666666	2	3	0.26666666666666666	4	1.0	1.0	0	0	0	0	0	0	0	0	0	0	0
7312	0.006066249893376219	0.00448697797363075	-0.002590451775476068	0.996836577587623	None	0.25	1	0.4	4	0.75	9	0.25	0.75	12	9	1	0	0	0.875	8	7	0.9333333333333333	14	0.0	1.0	-0.1	0.7039179947206429	-0.03729007392051569	0.517728956614352	0.09993367449497616	0.5001277351771098	0.6969447143197277	0.5774938941720568	0	0.8333333333333334	0.0
1767	None	None	None	None	None	0.5	1	0.6666666666666666	4	0.5	3	0.4	0.5	7	3	0	0	0	0.8	5	4	0.5333333333333333	8	0.0	0.6666666666666666	7.902762784127648e-27	0.5	-0.04664456765331561	0.5314739046101113	-0.011336710941403845	0.6533176620355768	0.5939471615253826	0.5629735570891778	0	1.0	0.0
7420	1.6817764480911786e-08	1.587077999224583e-08	1.465335286541745e-09	0.9999979126576494	None	0.25	1	0.4	4	0.7692307692307693	10	0.23809523809523808	0.7692307692307693	13	10	1	3	0	0.7777777777777778	7	9	1.0	15	1.0	1.0	-0.09994267709477103	0.5001810036562103	0.022147054868361993	0.54878618195235	0	0.5	0.6296441544284938	0.516368447797677	1.0	1.0	0.0
5244	0.005017889056720983	0.000795456572812736	0.0004235625116427068	0.9980347893976338	None	0.25	1	0.4	4	0.7692307692307693	10	0.23809523809523808	0.7692307692307693	14	10	0	0	0	0.7777777777777778	7	9	1.0	15	0.0	1.0	-0.07500835233649342	0.5623409415496129	0.025801749836589078	0.52417028689902	0.09970378845704175	0.5009151931809982	0.6710369755981316	0.5292237760456243	0	1.0	0.0
4988	0.002498685971246403	0.0005184655174526533	-0.0003858514975240642	0.9981475994001543	None	0.25	1	0.36363636363636365	4	0.7857142857142857	11	0.2222222222222222	0.7857142857142857	15	11	0	0	0	0.8888888888888888	8	9	1.0666666666666667	16	0.0	1.0	0.06335009424608809	0.5147620023125153	-0.039573739247380293	0.5005298108508978	0.09977282872201501	0.5007965622545656	0.6428981975141123	0.5053640167754649	0	1.0	0.0
2835	0.0040029391385598715	0.0002620365575255242	0.00015019485928143047	0.9940349815776175	None	0.25	1	0.4	4	0.7692307692307693	10	0.23809523809523808	0.7692307692307693	14	10	0	0	0	0.7777777777777778	7	9	1.0	15	0.0	1.0	0.01678607920215806	0.535797181149504	0.049871429870318056	0.5765625769705186	0.09948734566960091	0.5034310692668305	0.5826676443266553	0.5387419173719177	0	1.0	0.0
5651	0.010573585729616775	0.0016095761884838292	-0.0015728679940335728	0.9857982715650404	None	0.25	1	0.4	4	0.75	9	0.25925925925925924	0.75	13	9	0	0	0	0.6666666666666666	6	9	0.9333333333333333	14	0.0	1.0	0.09998474113112082	0.6399769982572545	-0.08992040025431325	0.5710202477226891	0.09999999366903875	0.5000191699761719	0.7091380763263986	0.5712905841407657	0	0	0.0
5037	0.004786696064771552	0.001224225285014983	0.0012152165186945579	0.9946782545528199	None	0.25	1	0.36363636363636365	4	0.7857142857142857	11	0.2222222222222222	0.7857142857142857	15	11	0	0	0	0.8888888888888888	8	9	1.0666666666666667	16	0.0	1.0	1.2451829023285905e-08	0.5000000022661301	0.0257904261360087	0.674237851956483	0.3598191141747582	0.5362698863294612	0.8392020510795535	0.5722205551625702	0	1.0	0.0
2836	0.00021542577473369199	1.3482257270297248e-06	9.086487469386981e-07	0.999996135258881	None	0.25	1	0.4	4	0.75	9	0.25925925925925924	0.75	13	9	0	0	0	0.6666666666666666	6	9	0.9333333333333333	14	0.0	1.0	0.14652924685050578	0.6169776553940386	-0.053963539510712345	0.5658850708246623	-0.09281328650692051	0.6193104376065875	0.7158714897252882	0.6009634726267855	0	0.7692307692307693	0.0
5433	0.0015618415990285071	0.0006468000510399357	0.00011896332415789487	0.9981358945819139	None	0.25	1	0.36363636363636365	4	0.7857142857142857	11	0.2222222222222222	0.7857142857142857	15	11	0	0	0	0.8888888888888888	9	8	1.0666666666666667	16	0.0	1.0	0.09999988272293588	0.501156375699903	1.0833680412194118e-05	0.5052085498216302	0.09220610522869367	0.560357912448276	0.6115931511306927	0.5223247480601939	0	1.0	0.0
4294	0.0019361034400214151	0.00038559373469138774	0.00028100989899631736	0.9981696727489073	None	0.25	1	0.4	4	0.7692307692307693	10	0.23809523809523808	0.7692307692307693	14	10	0	0	0	0.7777777777777778	9	7	1.0	15	0.0	1.0	0.021721481650766185	0.5713005061267179	-0.06111960517112046	0.6670099326975004	0.06928709286706805	0.6205981027446795	0.6315603972538079	0.6204156983608795	0	1.0	0.0
2251	None	None	None	None	None	0	0	0.14285714285714285	3	0.8620689655172413	25	0.6888888888888889	0	0	0	30	6	0	0.5555555555555556	9	5	2.066666666666667	31	0.09375	0.8888888888888888	0	0	0	0	0	0	0	0	0	0	0
5324	0.00587045921243633	0.0030217926871292937	-0.0030215342584711145	0.9910426352726618	None	0.25	1	0.4	4	0.75	9	0.25925925925925924	0.75	13	9	0	0	0	0.6666666666666666	6	9	0.9333333333333333	14	0.0	1.0	0.09999805477617577	0.6340574032037344	-0.045581873521658045	0.6359859941357849	0.09999999752527791	0.500002777545549	0.6863291989831201	0.591270353908693	0	1.0	0.0
4565	4.324553196452512e-08	4.178053857627599e-08	2.709356327795198e-08	0.99999004275246	None	0.25	1	0.4	4	0.75	9	0.25925925925925924	0.75	13	9	0	0	0	0.6666666666666666	6	9	0.9333333333333333	14	0.0	1.0	0.07070088980849326	0.534267992822565	-0.5016668545661241	1.0	1.3756396102429345e-05	0.5087084086951442	0.9742407966581311	0.9999999994279627	0	1.0	0.0
2559	1.4910195581263044e-07	9.916900859056084e-08	-4.302483334167523e-08	0.9999540406834807	None	0	0	0.6666666666666666	4	0.2857142857142857	2	0.5625	0	2	0	6	3	0	1.0	4	4	0.6	9	0.21428571428571427	0.8	0	0	0	0	0	0	0	0	0	0	0
3997	0.016202745261760583	0.0018216283604540447	-0.0016705629825237373	0.9768343650415741	None	0.25	1	0.4	4	0.75	9	0.25925925925925924	0.75	13	9	0	0	0	0.6666666666666666	6	9	0.9333333333333333	14	0.0	1.0	0.34830174840679734	0.5545021675230246	0.0002313583817265103	0.5012077687564667	0.06779990692127266	0.5810752712159616	0.8133931841554168	0.545779632844682	0	1.0	0.0
4357	0.002647254395468201	0.0003131854685096317	0.00023543197413373998	0.9985259956044545	None	0.25	1	0.4	4	0.75	9	0.25925925925925924	0.75	13	9	0	0	0	0.6666666666666666	9	6	0.9333333333333333	14	0.0	1.0	0.03614601315890777	0.5223638978411871	-0.009279073138340055	0.6550704980632565	0.12782987478618654	0.5987712164444502	0.6599050909241118	0.5931707259818112	0	0.3076923076923077	0.0
6498	0.0023511048885242578	0.0006072726589161349	0.0003646482188672254	0.9943614123305866	None	0.25	1	0.4	4	0.75	9	0.25925925925925924	0.75	13	9	0	0	0	0.6666666666666666	6	9	0.9333333333333333	14	0.0	1.0	0.09999998165698896	0.56370975863102	0.018776858071900247	0.52725928086014	-0.06403879613993187	0.5916775745333929	0.6592579363984763	0.5610506827803179	0	0.9230769230769231	0.0
4454	0.0029792043132396973	0.001652468831316042	-0.0016520187268947294	0.997629485697464	None	0.2	1	0.3333333333333333	4	0.8	12	0.20987654320987653	0.8	16	12	0	0	0	1.0	9	9	1.1333333333333333	17	0.0	1.0	0.09999999857650478	0.5002928435574248	0.09644504688739089	0.5462185087844454	0.09929153937486841	0.5317418586637669	0.5038406865929115	0.5261189615125401	0	1.0	0.0
3059	0.0009840701749699126	0.0003723630614197916	-0.00035831916717869847	0.9982178841808852	None	0.25	1	0.4	4	0.7692307692307693	10	0.23809523809523808	0.7692307692307693	14	10	0	0	0	0.7777777777777778	9	7	1.0	15	0.0	1.0	0.09999999843427408	0.5000003887882318	0.3825880620322068	0.9999999907570679	-0.09999999714796973	0.5000148600193628	0.9124512823840227	0.9979058040787401	0	1.0	0.0
3649	0.007335243453371086	0.0021741751186384983	0.0004279827035896042	0.9881482416546578	None	0.2	1	0.3333333333333333	4	0.8	12	0.20987654320987653	0.8	16	12	0	0	0	1.0	9	9	1.1333333333333333	17	0.0	1.0	0.2883756849103924	0.6939411002306529	-0.1090071120731148	0.9967643184658111	0.17582600237359688	0.6758950088063906	0.8656754616879453	0.9189340630145089	0	1.0	0.0
6184	0.0028683954668288457	0.00029647538558343165	3.124684313830882e-05	0.9971301832012613	None	0.25	1	0.36363636363636365	4	0.7857142857142857	11	0.2222222222222222	0.7857142857142857	15	11	0	0	0	0.8888888888888888	8	9	1.0666666666666667	16	0.0	1.0	0.047080497285615204	0.6528963385521499	1.3640806785882914e-07	0.5000265639657372	0.09999983375682944	0.5003034548000943	0.6090000221267582	0.5525646357894929	0	1.0	0.0
4151	2.223060528613193e-08	2.1195605975493702e-08	1.0613432226089312e-09	0.9999972493173541	None	0.25	1	0.4	4	0.7692307692307693	10	0.23809523809523808	0.7692307692307693	14	10	0	0	0	0.7777777777777778	7	9	1.0	15	0.0	1.0	0.0999998172178522	0.5288702222763818	0.2935998428812627	0.6326006161063092	6.81407154817025e-22	0.5000557513285084	0.7718436689320325	0.5547152018603441	0	1.0	0.0
426	None	None	None	None	None	0.16666666666666666	1	0.5333333333333333	8	0.35	7	0.4583333333333333	0.1	7	2	14	10	0	0.75	8	6	1.4666666666666666	22	0.37037037037037035	0.7058823529411765	-0.0478258673059483	0.5432545338269731	7.902762784127648e-27	0.5	0.11100932431639468	0.56966386654603	0.6604552593761189	0.5377556237812318	1.0	1.0	0.0
777	None	None	None	None	None	0	0	0.4	2	0.8	4	0.4666666666666667	0.8	6	4	0	1	0	0.6	3	5	0.4666666666666667	7	0.5	0	0.08433976297525277	0.5174188795874887	0.04050694140921505	0.5735730917931124	0.04373565943123553	0.5911684943362586	0.5717536028801756	0.5609410253757003	1.0	1.0	0.0
2506	None	None	None	None	None	0.09090909090909091	1	0.4166666666666667	10	0.5588235294117647	19	0.4444444444444444	0.5588235294117647	29	19	6	0	0	1.0	9	9	2.4	36	0.0	0.6666666666666666	0.37158423841801025	0.7077234511027316	0.0723118702977009	0.6465806414731309	6.578510559662375e-06	0.5000104643364163	0.8407756387139866	0.6215531548189781	0	1.0	0.0
5842	0.00010178225572876088	5.79664809205757e-07	4.6423643525504243e-07	0.999996680109721	None	0.25	1	0.4	4	0.75	9	0.25925925925925924	0.75	13	9	0	0	0	0.6666666666666666	6	9	0.9333333333333333	14	0.0	1.0	0.4191744909999812	0.5432958777363958	3.0224683191117424e-07	0.5000048704714659	0.08492818016287268	0.5720527465009655	0.8568762131783731	0.5385789221786376	0	1.0	0.0
5179	0.005958233042258104	0.005107521742634683	0.0049679310698023844	0.9942883269780719	None	0.25	1	0.36363636363636365	4	0.7857142857142857	11	0.2222222222222222	0.7857142857142857	15	11	0	0	0	0.8888888888888888	8	9	1.0666666666666667	16	0.0	1.0	0.09999999999913202	0.5000000000049833	-0.04216792373967892	0.5199197568051762	0.09999731176701904	0.5008918220508569	0.6615433921722823	0.5069402637725879	0	1.0	0.0
3063	0.0014413363823662564	7.762713333572311e-05	6.108444450442002e-05	0.9968912455063854	None	0	0	0.5	3	0.7142857142857143	5	0.36	0.7142857142857143	8	5	0	0	0	1.0	5	5	0.6	9	0.0	0.5	0.04675197385105563	0.6743304403137679	-0.09925130311581509	0.5923734472085342	0.09999999970240102	0.5000001209354658	0.707257337308148	0.5907841053855496	0	0	0.0
2197	None	None	None	None	None	0	0	0.3333333333333333	2	0.8333333333333334	5	0.4	0.8333333333333334	7	5	0	0	0	0.8	5	4	0.5333333333333333	8	0.0	0	7.902762784127648e-27	0.5	0.0778091088466195	0.5451981787590842	0.09662290014991885	0.522913887628326	0.6030651310843363	0.5227349280698018	0	1.0	0.0
4314	0.013407435085806475	0.002651737313860926	-0.00013334584320243321	0.9845358830520161	None	0.25	1	0.4	4	0.7692307692307693	10	0.23809523809523808	0.7692307692307693	14	10	0	0	0	0.7777777777777778	7	9	1.0	15	0.0	1.0	0.21666455243044663	0.6661326197891237	0.15786563364698505	0.6115884905739516	0.2300124245749323	0.7043711336919116	0.5878708711720376	0.6617225460868297	0	1.0	0.0
3729	0.0009359220276645895	2.3460533456013333e-05	5.652527468480777e-06	0.9983140118703825	None	0.2222222222222222	2	0.4	8	0.6296296296296297	17	0.4603174603174603	0.5925925925925926	24	16	4	0	0	0.7777777777777778	9	7	1.9333333333333333	29	0.0	0.36363636363636365	3.8292804274101206e-08	0.5551767552812764	-0.0581795712589553	0.9909473652665273	0.0002975020662659901	0.5779912524550314	0.5954567090448437	0.8511837792881948	0	1.0	0.0
6438	0.0035912531290726558	0.0017268924152139317	0.0005260853385877439	0.9920357751035161	None	0.25	1	0.4	4	0.75	9	0.25925925925925924	0.75	13	9	0	0	0	0.6666666666666666	6	9	0.9333333333333333	14	0.0	1.0	0.09999999511095223	0.5008803468795197	0.03481023235851412	0.5912320449819056	0.089906771238188	0.5970949062620765	0.5802038118344013	0.5634852810722376	0	0.8461538461538461	0.0
3144	0.005052242274564342	0.0007840139810151492	-0.0006734018533262644	0.9954812591410134	None	0.3333333333333333	1	0.4444444444444444	4	0.5454545454545454	6	0.52	0.5454545454545454	9	6	3	0	0	1.0	5	5	0.8666666666666667	13	0.0	0	-0.043089885642333285	0.7009535849859125	5.338871487036074e-25	0.5000000000000301	0.09151818526276158	0.520846867863704	0.6378225994580013	0.577314694656943	0	0.3333333333333333	0.0
1078	None	None	None	None	None	0	0	0.14285714285714285	2	0.8947368421052632	17	0.7	0	0	0	20	10	0	0.8333333333333334	6	5	1.4	21	0.22727272727272727	0.25	0	0	0	0	0	0	0	0	0	0	0
5961	0.00040995229091245504	2.9968977430370607e-06	-2.9966501845188722e-06	0.9996334107812324	None	0.3333333333333333	1	0.4444444444444444	4	0.7272727272727273	8	0.28888888888888886	0.7272727272727273	12	8	0	0	0	0.5555555555555556	5	9	0.8666666666666667	13	0.0	1.0	0.1	0.5	2.6397676524212573e-08	0.500016357452116	-0.04216609403685527	0.6355400729009376	0.6447827641383225	0.5462114067169436	0	1.0	0.0
3328	0.001541298041878194	0.0005526336785356589	-0.0005509251191217861	0.9973999126698269	None	0.25	1	0.4	4	0.7692307692307693	10	0.23809523809523808	0.7692307692307693	14	10	0	0	0	0.7777777777777778	9	7	1.0	15	0.0	1.0	0.09999999809858476	0.5000009526267755	-0.19717092593243724	0.5634772144689182	-0.00938105363587092	0.6642918442092333	0.7752236525555016	0.5775172848255309	0	1.0	0.0
2720	0.005558617492891281	9.352222213596181e-05	-7.458852686947372e-05	0.9955969533787173	None	0	0	0.2857142857142857	4	0.6666666666666666	12	0.6666666666666666	0.5	13	9	6	3	0	0.8333333333333334	6	5	1.3333333333333333	20	0.25	0.1111111111111111	0.08027226263283292	0.6046772880506417	0.04225450027865115	0.551940141477304	0.04645880216440541	0.5483236000305345	0.5397795560240906	0.5685166375286538	1.0	1.0	0.0
2091	None	None	None	None	None	0.375	6	0.5142857142857142	18	0.48	24	0.6419753086419753	0.48	42	24	9	0	0	1.0	9	9	3.466666666666667	52	0.0	0.6363636363636364	7.544206410965138e-08	0.5543473236151789	0.09297350158526974	0.7008335123464117	0.032678789903032114	0.6601040574214082	0.6370891224539527	0.6405517907413627	0	1.0	0.0
6554	2.1715364412581665e-08	2.1010083964150202e-08	1.3400741917048045e-09	0.9999971979244575	None	0.25	1	0.4	4	0.7692307692307693	10	0.23809523809523808	0.7692307692307693	14	10	0	0	0	0.7777777777777778	7	9	1.0	15	0.0	1.0	0.33229549783832735	0.6274812295406361	-0.03935024220638261	0.523205152450022	7.902762784127648e-27	0.5	0.8409024028750156	0.5510146711178167	0	1.0	0.0
2960	0.007943365459703465	0.002891908472382096	0.0005825639822141203	0.9932080319466636	None	0	0	0.375	3	0.7777777777777778	7	0.3142857142857143	0.7777777777777778	10	7	0	0	0	0.7142857142857143	5	7	0.7333333333333333	11	0.0	0.6666666666666666	0.2605110737427336	0.6709451408810025	0.09896136001669384	0.5042464782778824	0.16763077817423017	0.9999456986454582	0.7726650813791172	0.9711616107703114	0	0.9	0.0
3982	0.0033622673905060615	7.903412705272643e-05	-5.010599824927069e-05	0.9956264054814711	None	0.25	1	0.4	4	0.7692307692307693	10	0.23809523809523808	0.7692307692307693	14	10	0	0	0	0.7777777777777778	9	7	1.0	15	0.0	1.0	-0.09999861489718233	0.5000560920137369	0.021097366873413723	0.64599635909236	0.0999956269146867	0.5000785129607963	0.6984869523111256	0.5500010727531472	0	0	0.0
840	None	None	None	None	None	0	0	0.16666666666666666	6	0.8076923076923077	42	0.75	0	0	0	53	9	0	0.8888888888888888	9	8	3.6	54	0.08181818181818182	0.7916666666666666	0	0	0	0	0	0	0	0	0	0	0
5107	7.067400843834617e-05	7.709855314246282e-05	5.890631680748215e-06	0.9997695735863878	None	0.25	1	0.4	4	0.7692307692307693	10	0.23809523809523808	0.7692307692307693	14	10	0	0	0	0.7777777777777778	9	7	1.0	15	0.0	1.0	-0.045394507825807104	0.5152888573241103	1.1991037589735195e-07	0.5013990897796028	0.03329562464688214	0.5493959828627512	0.5846775357003529	0.52206910106491	0	1.0	0.0
7190	0.004770068996209786	0.0004060507976857187	-0.0002465138359477026	0.9930823253864345	None	0.25	1	0.4	4	0.75	9	0.25925925925925924	0.75	13	9	0	0	0	0.6666666666666666	6	9	0.9333333333333333	14	0.0	1.0	5.274109265514439e-19	0.5000000000011091	2.1236148699092182e-06	0.5000033100086533	-0.08632948523456135	0.5553577246338965	0.6003591531934528	0.5185211561680726	0	0	0.0
6148	0.0025347983593521552	0.0008702267430681495	-0.0008421342147476982	0.996230794821844	None	0.25	1	0.4	4	0.75	9	0.25925925925925924	0.75	13	9	0	0	0	0.6666666666666666	9	6	0.9333333333333333	14	0.0	1.0	7.902762784127648e-27	0.5	0.011154179487895438	0.5715610928585717	0.09999999489384945	0.5000000275121155	0.6100297024059556	0.5240001531740749	0	0.46153846153846156	0.0
3910	0.0033650398210675835	0.002013119786941252	0.0019196521486769865	0.9964881359066086	None	0.25	1	0.4	4	0.75	9	0.25925925925925924	0.75	13	9	0	0	0	0.6666666666666666	6	9	0.9333333333333333	14	0.0	1.0	-0.09798821873116469	0.5178522909682525	-0.4893917837830082	1.0	-0.09999999964119333	0.500000002589257	0.9099062002967573	0.9999999825327538	0	1.0	0.0
780	None	None	None	None	None	0.4	4	0.6818181818181818	15	0.26666666666666666	8	0.6666666666666666	0.26666666666666666	22	8	9	0	0	0.75	8	6	2.1333333333333333	32	0.0	0.6153846153846154	0.09946743433695257	0.5615398896239464	0.09999984738347696	0.5004931018261286	0.12776096477177026	0.5438685164486468	0.5439158620360948	0.5353834881523709	0	1.0	0.0
3980	0.0016904554014496229	0.000902330730314598	-0.0008735307909717198	0.9987167617015212	None	0.25	1	0.4	4	0.7692307692307693	10	0.23809523809523808	0.7692307692307693	14	10	0	0	0	0.7777777777777778	7	9	1.0	15	0.0	1.0	-0.032445426850431905	0.5008306707009181	0.051152430775919175	0.5548311827313093	0.1712293892783144	0.5540140925721567	0.7014775441395554	0.5366371990398008	0	1.0	0.0
1753	None	None	None	None	None	0	0	0.375	3	0.5555555555555556	5	0.9166666666666666	0.2222222222222222	4	2	6	8	0	0.3333333333333333	6	2	0.7333333333333333	11	0.5714285714285714	0.2222222222222222	-0.07558465597047892	0.505521249478129	-0.07453290004819664	0.5420829658160838	6.075860397722632e-07	0.5000070598570899	0.5875881355076679	0.5158984036741758	1.0	1.0	0.36274297921320897
1779	None	None	None	None	None	0.16666666666666666	1	0.3333333333333333	5	0.75	15	0.4074074074074074	0.75	20	15	1	1	0	0.6666666666666666	9	6	1.4666666666666666	22	1.0	1.0	-0.0637316424462416	0.6615828307555126	0.06637206898113099	0.6095815575569353	1.8105311489667585e-13	0.5000000019467888	0.6189828919254967	0.5919348732681194	0.0	0	0.0
2063	None	None	None	None	None	0	0	0.5	1	1.0	1	1.0	1.0	2	1	0	3	0	0.3333333333333333	3	1	0.2	3	1.0	0	0.0999138735743432	0.5001414362551607	0.09620307242867665	0.5021389591491227	0.001152291388733517	0.5010526475521578	0.6123230140874772	0.5011110173593462	1.0	1.0	0.0
3098	0.003651139424122634	0.0009223108447690882	0.0009221894636387464	0.9965494144794957	None	0.25	1	0.4	4	0.75	9	0.25925925925925924	0.75	13	9	0	0	0	0.6666666666666666	6	9	0.9333333333333333	14	0.0	1.0	0.08860876197544948	0.528320744143551	0.09810028007563433	0.522353299489588	0.08799528089824762	0.5524107013541433	0.5164353091490278	0.5343867085912101	0	1.0	0.0
916	None	None	None	None	None	0.3333333333333333	1	0.5	4	0.7	7	0.3333333333333333	0.7	11	7	0	0	0	0.4444444444444444	9	4	0.8	12	0.0	1.0	0.3384566261306057	0.9969943289916565	0.06524878252393385	0.546944364961223	1.1454732299698922e-06	0.5044162869762597	0.8764215846540891	0.8811550604816911	0	1.0	0.0
3437	0.002352201455212987	0.00023272489081334357	0.00019393674340984155	0.9965153862858007	None	0.25	1	0.4	4	0.75	9	0.25925925925925924	0.75	13	9	0	0	0	0.6666666666666666	9	6	0.9333333333333333	14	0.0	1.0	-0.06608714884333315	0.6765626660724937	0.009597726542133192	0.5818499944773052	-0.06311554697513919	0.6726395304058524	0.6298477244838832	0.6447818486493817	0	1.0	0.0
4634	0.005983684962076451	0.003106957998618639	0.003085816156807335	0.9959936554786836	None	0.25	1	0.4	4	0.7692307692307693	10	0.23809523809523808	0.7692307692307693	14	10	0	0	0	0.7777777777777778	7	9	1.0	15	0.0	1.0	0.09937382968608852	0.5477972875383014	-0.0882475206178677	0.536243108195995	0.09993253866211903	0.5037928554494052	0.7078285598797889	0.5293141439040564	0	1.0	0.0
3760	2.8619942342539534e-08	2.619485814778763e-08	1.0598353736270833e-10	0.9999961672464596	None	0.25	1	0.4	4	0.75	9	0.25925925925925924	0.75	13	9	0	0	0	0.6666666666666666	6	9	0.9333333333333333	14	0.0	1.0	0.37384296522028393	0.5760993889192684	-0.09825926323577056	0.537452038022658	3.4745468662133393e-07	0.5035954824086376	0.8846198353592419	0.5391904982721246	0	0	0.0
3411	0.00020301550969549682	1.339810978872775e-05	2.7295700908080294e-06	0.9999921059571306	None	0	0	0.3333333333333333	4	0.75	12	0.5142857142857142	0.625	14	10	3	0	0	0.7142857142857143	7	5	1.2	18	0.0	0.5	0.003165227180435099	0.5102541195886943	-0.02850533012521913	0.616029794983478	-0.012395964147323496	0.6650685992286571	0.6054560229286421	0.5986649999136178	0	0.42857142857142855	0.0
3022	1.6333932946755652e-06	6.641577618921824e-07	-4.6952981927274654e-07	0.9996954025394809	None	0	0	0.3333333333333333	2	0.8571428571428571	6	0.36	0.8571428571428571	8	6	0	0	0	1.0	5	5	0.6	9	0.0	0	1.3071860567350745e-05	0.5001167372202483	0.00020502537659063358	0.5144471218000759	8.394339027786728e-20	0.500000000000048	0.5002416247046942	0.5048558078528871	0	1.0	0.0
2857	2.7270934901452682e-08	2.4801412218253246e-08	2.7919640126930526e-10	0.99999632412989	None	0.25	1	0.4	4	0.75	9	0.25925925925925924	0.75	13	9	0	0	0	0.6666666666666666	6	9	0.9333333333333333	14	0.0	1.0	-0.017552187288561897	0.660045516218671	0.021829444480079015	0.5302297716085486	1.3250309577541098e-12	0.500001698802423	0.5862509896372899	0.5650107730054122	0	1.0	0.0
687	None	None	None	None	None	0	0	0.25	2	0.8	8	0.42857142857142855	0	0	0	11	15	0	0.5714285714285714	7	4	0.8	12	0.5769230769230769	0.4444444444444444	0	0	0	0	0	0	0	0	0	0	0
472	None	None	None	None	None	0	0	0.5	2	0.75	3	0.5	0.75	5	3	0	0	0	0.75	3	4	0.4	6	0.0	0	0.011888304626823287	0.5154264174676083	0.08824943197484494	0.5154515984458972	0.024214017960946015	0.5510746294235259	0.5760543862049752	0.5273530740317284	0	1.0	0.0
452	None	None	None	None	None	0	0	0.5	4	0.4444444444444444	4	0.4583333333333333	0.1111111111111111	3	1	7	11	0	0.6666666666666666	6	4	0.7333333333333333	11	0.6875	0.5714285714285714	-0.08822316367021102	0.539648683811649	0.03382121655862411	0.516857531365216	0.04096044826759973	0.5096093065135148	0.6351196991229646	0.5220545189025065	0.6666666666666666	0	0.0
2126	None	None	None	None	None	0	0	0.5	3	0.7142857142857143	5	0.42857142857142855	0.7142857142857143	8	5	0	1	0	0.42857142857142855	3	7	0.6	9	1.0	0.6666666666666666	0.011681031131146925	0.5123223667040382	0.026925068891805452	0.5815387801682667	9.127470998465508e-12	0.5002755000932235	0.5280495279202712	0.5315824705185912	1.0	1.0	0.0
2623	None	None	None	None	None	0	0	0.38095238095238093	8	0.5172413793103449	15	0.49206349206349204	0.1724137931034483	12	5	18	0	0	0.7777777777777778	9	7	2.066666666666667	31	0.0	0.38461538461538464	0.09947703823319468	0.548676034610052	0.032768992908412134	0.5250283452904753	-0.027246690853064977	0.6612233155398788	0.6284919656424579	0.5796711200255773	0	1.0	0.0
5821	0.006627373730815004	0.0006488184382374314	0.0005320326006524412	0.987717950873157	None	0.25	1	0.4	4	0.7692307692307693	10	0.23809523809523808	0.7692307692307693	14	10	0	0	0	0.7777777777777778	7	9	1.0	15	0.0	1.0	0.18701544052464425	0.5341647039404104	-0.09967666719459735	0.5124883313140204	0.0999825243405718	0.6435522681899212	0.7685513056161553	0.5644438399604186	0	1.0	0.0
3920	0.0010106940874939879	0.00017140144624878698	0.0001709689557428826	0.9945732649901939	None	0.25	1	0.4	4	0.75	9	0.25925925925925924	0.75	13	9	0	0	0	0.6666666666666666	9	6	0.9333333333333333	14	0.0	1.0	0.09999999934477066	0.5000000140148465	2.1755208676568988e-06	0.502428560244016	0.05510647937589548	0.6694137606790979	0.6146568831539874	0.5593233556289465	0	0	0.0
4892	0.0027222997850029763	0.00015251103158053797	0.0001478013979346046	0.9968259419920521	None	0.25	1	0.4	4	0.7692307692307693	10	0.23809523809523808	0.7692307692307693	14	10	0	0	0	0.7777777777777778	9	7	1.0	15	0.0	1.0	-0.003149902125314294	0.6693619568737516	0.09222735498979237	0.598730787975435	0.099999999267113	0.5000000814289977	0.6377591385800041	0.5910949078109552	0	0.8571428571428571	0.0
4501	0.00024821788270416834	1.1919356720430934e-06	-1.1438376809043502e-06	0.998506340197215	None	0.25	1	0.4	4	0.7692307692307693	10	0.23809523809523808	0.7692307692307693	14	10	0	0	0	0.7777777777777778	7	9	1.0	15	0.0	1.0	6.48021708585693e-10	0.5000000016473	0.0999896708183595	0.5000483549385444	-0.09998996861373483	0.5004979983126541	0.6934643301320819	0.500182118346387	0	1.0	0.0
1439	None	None	None	None	None	0	0	0.25	1	1.0	3	1.0	1.0	4	3	0	3	0	0.2	1	5	0.3333333333333333	5	1.0	0	-0.24248256309151506	0.9570878201818345	0.13705088497998658	0.6419786947276057	0.04570781232257716	0.655789470631766	0.8443879045221294	0.8091396432759975	1.0	1.0	0.0
4351	0.00012583521860171667	1.6502248667259e-06	-7.869356353677638e-07	0.999996220341216	None	0.25	1	0.4	4	0.75	9	0.25925925925925924	0.75	13	9	0	0	0	0.6666666666666666	6	9	0.9333333333333333	14	0.0	1.0	0.09999999882167292	0.5002875271325402	-0.041282123195152155	0.6483721975680847	0.05734065693284361	0.6291660946146685	0.6543987741014635	0.594008385913982	0	1.0	0.0
2593	0.012658521351523684	0.0009370392080025351	0.0008298899025546818	0.9954979106191407	None	0.2	1	0.3333333333333333	4	0.6666666666666666	10	0.68	0.4	10	6	6	0	0	1.0	5	5	1.1333333333333333	17	0.0	0	-0.03617167461086782	0.658291615624626	0.00010581331581542637	0.5003625980236898	0.08583614654453796	0.5463783464403954	0.6363903531275931	0.5698068054054037	0	1.0	0.0
3571	0.00020148581783466547	2.9901914950215345e-06	-2.2843509156841875e-06	0.9999957446075861	None	0	0	0.3333333333333333	3	0.8181818181818182	9	0.28888888888888886	0.8181818181818182	12	9	0	1	0	0.5555555555555556	5	9	0.8666666666666667	13	1.0	1.0	-0.09996074101048258	0.5123950982522826	-0.07540006013547848	0.5567320322187579	-0.02341483173173318	0.6640803001741101	0.591661011693365	0.5792455357380099	1.0	1.0	0.0
3372	None	None	None	None	None	0.5	1	0.42857142857142855	3	0.625	5	0.4	0.5	7	4	2	1	0	1.0	5	5	0.6666666666666666	10	0.2	0	0.003538883840241825	0.6328010650916943	-0.036559391922522805	0.5184524340525256	0.004006426764510082	0.6653718906012268	0.5914000427054376	0.607100536813817	1.0	0.42857142857142855	0.0
1577	None	None	None	None	None	0	0	0.6	3	0.6	3	0.4666666666666667	0.6	6	3	0	1	0	0.6	5	3	0.4666666666666667	7	1.0	1.0	0.03474870510976568	0.5901283355355079	0.09990246103800435	0.5000536755613028	-0.0335225192075524	0.6160633493476614	0.6372652814756591	0.569348682138057	1.0	1.0	0.0
2241	None	None	None	None	None	0	0	1.0	2	0.0	0	0.75	0	2	0	0	0	0	1.0	2	2	0.2	3	0.0	0	0	0	0	0	0	0	0	0	0	0	0
5624	0.00038108994694620936	1.926622850357686e-06	5.34964309901269e-07	0.9999973384373945	None	0.25	1	0.4	4	0.7692307692307693	10	0.23809523809523808	0.7692307692307693	14	10	0	0	0	0.7777777777777778	9	7	1.0	15	0.0	1.0	0.09819092777946085	0.5097108923046585	-0.09459736041299907	0.5835401729617806	0.2660050552590071	0.5655520313733641	0.8182648483691286	0.5531235626634984	0	1.0	0.0
6133	0.004029136410940281	0.0014648896097895297	0.0010330082324014438	0.9930816795214538	None	0.25	1	0.36363636363636365	4	0.7857142857142857	11	0.2222222222222222	0.7857142857142857	15	11	0	0	0	0.8888888888888888	8	9	1.0666666666666667	16	0.0	1.0	-0.06449895451090894	0.6557730146477901	0.007500650964845046	0.5163689908058318	0.09999997080999999	0.500000046055176	0.662241645765297	0.558893106227103	0	1.0	0.0
6609	0.0003957236250971455	9.7630954957337e-05	-6.031118108926421e-06	0.9989860199289629	None	0.25	1	0.4	4	0.7692307692307693	10	0.23809523809523808	0.7692307692307693	14	10	0	0	0	0.7777777777777778	7	9	1.0	15	0.0	1.0	0.09999974664735699	0.5331860574183774	0.3388892631154946	0.65049191537031	0.06259936449531013	0.5753176771221703	0.7793509651106789	0.5872416926279673	0	0.8571428571428571	0.0
350	None	None	None	None	None	0.09090909090909091	1	0.3333333333333333	8	0.6363636363636364	21	0.5555555555555556	0.5151515151515151	25	17	9	2	0	0.7777777777777778	9	7	2.3333333333333335	35	0.14285714285714285	0.4	-0.0032604878670390324	0.6296053485267387	0.00014706192537745937	0.5658157995751318	0.25943242187325705	0.6244965172224565	0.7697039856033934	0.6069876200922538	0.45999999999999996	0.44	0.0
7049	0.009724774954915692	0.0019857024481305806	-0.001036244435701908	0.9871738014226862	None	0.25	1	0.4	4	0.75	9	0.25925925925925924	0.75	13	9	0	0	0	0.6666666666666666	6	9	0.9333333333333333	14	0.0	1.0	0.09986442300475278	0.5022935025696107	-0.09541563036279485	0.968353144305106	0.09915255125346448	0.5004432144584259	0.7148150045474573	0.7584074830113892	0	0.9230769230769231	0.0
5930	0.003034612435675298	0.00013583276892444756	0.00013574793206578808	0.9949002440778398	None	0.25	1	0.4	4	0.7692307692307693	10	0.23809523809523808	0.7692307692307693	14	10	0	0	0	0.7777777777777778	7	9	1.0	15	0.0	1.0	1.2495180569174664e-07	0.5000106238107204	0.01358297671022723	0.5188622119420495	0.099999877894469	0.5000017759903412	0.6089432432725581	0.5062941898932888	0	1.0	0.0
6875	0.001990807039072751	0.00045334868382825196	-0.0004414167586134031	0.9981807143787305	None	0.25	1	0.4	4	0.75	9	0.25925925925925924	0.75	13	9	0	0	0	0.6666666666666666	6	9	0.9333333333333333	14	0.0	1.0	0.09855956260779218	0.5043099028931487	-0.0823622854654117	0.5	-0.025826880336311746	0.6576717858246309	0.690235592564119	0.5556169060120747	0	0.9230769230769231	0.0
1773	None	None	None	None	None	0	0	0.25	2	0.8888888888888888	8	0.3142857142857143	0	0	0	10	6	0	0.7142857142857143	5	7	0.7333333333333333	11	0.25	0	0	0	0	0	0	0	0	0	0	0	0
1372	None	None	None	None	None	0	0	0.3333333333333333	1	1.0	2	1.0	1.0	3	2	0	3	0	0.25	1	4	0.26666666666666666	4	1.0	0	0.11711053934265436	0.5847951007969435	-0.04057780993118335	0.575375685235111	0.08583782698760827	0.5489034501085727	0.6641183253216708	0.5697545141964284	1.0	1.0	0.0
2431	None	None	None	None	None	0	0	0.25	3	0.7333333333333333	11	0.68	0	0	0	16	4	0	1.0	5	5	1.1333333333333333	17	0.1111111111111111	0	0	0	0	0	0	0	0	0	0	0	0
1536	None	None	None	None	None	0	0	0.4	4	0.5384615384615384	7	0.5555555555555556	0.23076923076923078	5	3	9	10	0	0.3333333333333333	9	3	1.0	15	0.5	0.16666666666666666	0.09572398703096473	0.5308064671836425	0.01152351783835361	0.5102260658997992	0.0999833041155507	0.500017753490864	0.6001140816301896	0.5136935028000019	1.0	1.0	0.42857142857142855
5009	0.012543405668036722	0.0026360953485981666	0.0015421798537112155	0.986445547711431	None	0.25	1	0.4	4	0.75	9	0.25925925925925924	0.75	13	9	0	0	0	0.6666666666666666	6	9	0.9333333333333333	14	0.0	1.0	0.0999063992128019	0.6490121313393633	0.07418489037329791	0.6640695709459772	0.0999999964969619	0.5000366771483752	0.54186155555299	0.6063773480764557	0	1.0	0.0
5862	0.0065606666721733774	0.0004553161481434865	0.00012957457477967639	0.9837570740493937	None	0.25	1	0.4	4	0.75	9	0.25925925925925924	0.75	13	9	0	0	0	0.6666666666666666	9	6	0.9333333333333333	14	0.0	1.0	0.33019735341327616	0.7401103205565042	8.14168831125805e-05	0.5048407232267267	0.01186191425182351	0.6496361224550684	0.8337965836124882	0.6367105408942192	0	1.0	0.0
1964	None	None	None	None	None	0.25	1	0.4	4	0.6923076923076923	9	0.42857142857142855	0.6923076923076923	13	9	1	1	0	0.7142857142857143	5	7	1.0	15	0.5	0.4	0.21276018374128064	0.9999999984843282	0.00518512428199177	0.5088591935151239	-0.049439803806688706	0.5484207347182586	0.8232912065322965	0.9989371237327486	1.0	1.0	0.0
6315	0.013359200890126743	0.0023906752330834654	0.0023779112609426437	0.9674094164465622	None	0.25	1	0.4	4	0.75	9	0.25925925925925924	0.75	13	9	0	0	0	0.6666666666666666	6	9	0.9333333333333333	14	0.0	1.0	0.26862226751337265	0.5467861494637101	1.273027360141237e-13	0.5000000000035382	-0.09999650703237382	0.5000402797363065	0.8258491605497655	0.5156494537291589	0	0.15384615384615385	0.0
2112	None	None	None	None	None	0	0	0.5	3	0.6666666666666666	4	0.5714285714285714	0.6666666666666666	7	4	0	0	0	0.2857142857142857	7	2	0.5333333333333333	8	0.0	1.0	0.007750603664933934	0.563975273041514	0.09999999999999816	0.5000000000000013	0.05801095580151148	0.6081554962451995	0.5966638092834049	0.5578133479864994	0	0	0.0
5469	0.004168886398234336	7.25802689801656e-05	1.7075787952222667e-05	0.9928645255798093	None	0.3333333333333333	1	0.4444444444444444	4	0.7272727272727273	8	0.28888888888888886	0.7272727272727273	12	8	0	0	0	0.5555555555555556	5	9	0.8666666666666667	13	0.0	1.0	5.940163527325063e-06	0.5615345430863865	-0.0945354650091401	0.5761791581126356	-0.23455877028279154	0.9999999999999389	0.9952840843421005	0.9999672504901468	0	0	0.0
4868	0.003866285243608542	0.0005749173415005021	0.0005686999887030653	0.9911095351358945	None	0.25	1	0.4	4	0.75	9	0.25925925925925924	0.75	13	9	0	0	0	0.6666666666666666	6	9	0.9333333333333333	14	0.0	1.0	8.484240929263713e-25	0.5265482196414696	0.22443329905862827	0.6738061512597754	0.09999999990077843	0.5000003719774025	0.714645266541744	0.5688714839993111	0	1.0	0.0
1646	None	None	None	None	None	0	0	0.75	3	0.5	2	0.5	0.5	5	2	0	0	0	0.75	4	3	0.4	6	0.0	0.6666666666666666	0.05938703080181412	0.5346134641880597	0.00749970422491187	0.5056814330763579	6.081787780843862e-08	0.5000007770228084	0.5650545550999748	0.5134472137048028	0	1.0	0.0
2469	None	None	None	None	None	1.0	1	1.0	4	0.25	1	0.5	0.25	5	1	0	0	0	0.75	4	3	0.4	6	0.0	1.0	0.07730185787698207	0.5301013250246055	0.09670765838164082	0.5135115943531082	9.027680982688039e-05	0.5004999395891191	0.6060805188116414	0.514713282545443	0	1.0	0.0
6086	0.0002513317211944654	1.892551177981417e-06	-2.584706985289082e-07	0.999997143889734	None	0.25	1	0.4	4	0.7692307692307693	10	0.23809523809523808	0.7692307692307693	14	10	0	0	0	0.7777777777777778	9	7	1.0	15	0.0	1.0	0.20553391008530975	0.7196829636720302	-0.09995931371268842	0.5000669695607053	0.19848008776519743	0.6675947497104537	0.8095941284679418	0.6333993423271682	0	0.14285714285714285	0.0
6167	0.005678913892606003	0.004156095958291315	0.003917529767668293	0.9962917214215513	None	0.25	1	0.4	4	0.7692307692307693	10	0.23809523809523808	0.7692307692307693	14	10	0	0	0	0.7777777777777778	7	9	1.0	15	0.0	1.0	0.09999999999785587	0.500000000604113	-0.0337051205493104	0.6403533289239446	0.236495622495244	0.6708756470049788	0.7564719457735557	0.6057977435902093	0	1.0	0.0
4317	0.005750522553252752	0.002213784186855912	-0.002056166821234711	0.988857292769342	None	0.14285714285714285	1	0.4117647058823529	7	0.6086956521739131	14	0.46296296296296297	0.5652173913043478	20	13	4	0	0	0.6666666666666666	9	6	1.6666666666666667	25	0.0	0.42105263157894735	-0.09999990804512034	0.5000286369973175	9.871437781701837e-05	0.5761766281800934	0.06831960377011863	0.5179257249252682	0.6686571972764829	0.5315368837629669	0	0	0.0
2779	0.0038258626967862105	0.00041378548950276293	0.0003823920847100024	0.9965086921182374	None	0	0	0.3333333333333333	2	0.8571428571428571	6	0.36	0.8571428571428571	8	6	0	2	0	1.0	5	5	0.6	9	1.0	0	0.00014019217564283456	0.5013631235782251	0.03611677868238082	0.5937467561092512	0.1582839974550427	0.6138103231148557	0.6628237034341667	0.5702232347194727	1.0	1.0	0.0
4328	1.624084691538308e-08	1.4736098268522406e-08	1.0414240131575544e-08	0.9999968852028697	None	0.25	1	0.4	4	0.7692307692307693	10	0.234375	0.7692307692307693	14	10	0	0	0	1.0	8	8	1.0	15	0.0	0.8571428571428571	-0.08378711628152849	0.6579330702611258	0.021173106940996844	0.593268087744478	1.6323715726219248e-08	0.5000036573116203	0.6119119095657832	0.5851297611013238	0	1.0	0.0
4462	0.003770177373925387	0.0013088315300058722	0.0003203080509722014	0.988085341323878	None	0.25	1	0.36363636363636365	4	0.7857142857142857	11	0.2222222222222222	0.7857142857142857	15	11	0	0	0	0.8888888888888888	9	8	1.0666666666666667	16	0.0	1.0	0.2502243127960307	0.5545387323766765	-0.048101156513347745	0.5802668230757917	0.06708751262744861	0.5552845270583923	0.7716342980526514	0.5634019591106761	0	1.0	0.0
1347	None	None	None	None	None	0.23529411764705882	4	0.40540540540540543	15	0.5660377358490566	30	0.6790123456790124	0.41509433962264153	35	22	19	1	0	1.0	9	9	3.6666666666666665	55	0.034482758620689655	0.8085106382978723	0.0688304378992304	0.5833506858741198	-0.12313100372486319	1.0	-0.09999941503152998	0.5000021532086434	0.7640807439490249	0.9999997322920753	0.0	0.14285714285714285	0.0
744	None	None	None	None	None	0	0	1.0	1	0	0	1.0	0	1	0	0	0	0	0.5	2	1	0.13333333333333333	2	0.0	0	0	0	0	0	0	0	0	0	0	0	0
761	None	None	None	None	None	0.09090909090909091	1	0.3333333333333333	8	0.6176470588235294	21	0.6428571428571429	0.3235294117647059	18	11	17	3	0	0.875	8	7	2.4	36	0.0967741935483871	0.6	0.0726011124277813	0.593382355348172	0.21652383237264186	0.5002864406540275	5.848035087991342e-05	0.524944825711802	0.7108980961683042	0.539829899203213	0.0	0	0.0
6819	0.001223885518924422	0.0007627651947478215	0.0006029296700696868	0.999098230637045	None	0.25	1	0.4	4	0.75	9	0.25925925925925924	0.75	13	9	0	0	0	0.6666666666666666	6	9	0.9333333333333333	14	0.0	1.0	0.09986399450655528	0.5004747361408278	0.06989455166141516	0.5638746060560387	0.09972054497305867	0.5056935920049662	0.5350399488807813	0.5234474885155652	0	1.0	0.0
1860	None	None	None	None	None	0	0	0.25	1	1.0	3	1.0	0	0	0	4	1	0	0.2	1	5	0.3333333333333333	5	0.08333333333333333	0	0	0	0	0	0	0	0	0	0	0	0
1053	None	None	None	None	None	0.16666666666666666	1	0.35714285714285715	5	0.6666666666666666	12	0.6666666666666666	0.6111111111111112	16	11	3	0	0	0.8333333333333334	6	5	1.3333333333333333	20	0.0	0.13333333333333333	-0.09950677987011916	0.5058965209008112	-0.03331519236208237	0.5377391887877364	6.81731436078795e-15	0.5000000007634897	0.6011358709179615	0.5145651767864869	0	1.0	0.0
2790	3.232691465211212e-05	2.6328992066966805e-06	2.632233770330162e-06	0.9941811986628571	None	0	0	0.2777777777777778	5	0.68	17	0.6	0	3	0	23	3	0	0.5555555555555556	9	5	1.8	27	0.06382978723404255	0.8695652173913043	0	0	0	0	0	0	0	0	0	0	0
7137	0.0009970611044355423	9.363403627585819e-05	-6.723256329648575e-05	0.998954705160173	None	0.25	1	0.4	4	0.7692307692307693	10	0.23809523809523808	0.7692307692307693	14	10	0	0	0	0.7777777777777778	7	9	1.0	15	0.0	1.0	-0.005720240454135397	0.6692537406594808	0.09510238376380162	0.5966569402017325	0.057302360581682435	0.551766678191139	0.6343677448507943	0.6070016263391043	0	1.0	0.0
2466	None	None	None	None	None	0	0	0.2	2	0.9166666666666666	11	0.7777777777777778	0.25	4	3	9	4	0	0.2222222222222222	9	2	0.9333333333333333	14	0.19047619047619047	0.6666666666666666	-0.09089295352562052	0.505550146930561	0.09973073469063529	0.5002407953005982	-0.09990067522571656	0.5000480041927925	0.7151150828787514	0.5019463816404015	0.625	1.0	0.0
3507	0.0005348430129496487	9.328920360680929e-05	-9.271537506388115e-05	0.9994563405904652	None	0.25	1	0.4	4	0.7692307692307693	10	0.23809523809523808	0.7692307692307693	14	10	0	0	0	0.7777777777777778	7	9	1.0	15	0.0	1.0	0.0061702944009263344	0.6670077799743086	0.0997055476375586	0.5061700375961526	0.05103632917165261	0.568104599581571	0.5961793408954815	0.5820420915735558	0	1.0	0.0
3028	0.0010773898804226196	5.280213816156108e-05	-5.2073209382282455e-05	0.9970619174834837	None	0	0	0.3333333333333333	2	0.8333333333333334	5	0.4	0.8333333333333334	7	5	0	2	0	0.8	4	5	0.5333333333333333	8	1.0	0	1.1107663215928045e-11	0.5000118420347766	0.20022134519826457	0.5984336231935128	-0.05931557777846898	0.6658969532213477	0.7412682883734133	0.5897402931319509	1.0	1.0	0.0
4223	0.010411954328727522	0.0027042550205643324	0.0025903048057822967	0.9889041863607608	None	0.25	1	0.4	4	0.75	9	0.25925925925925924	0.75	13	9	0	0	0	0.6666666666666666	6	9	0.9333333333333333	14	0.0	1.0	-0.0955665204501386	0.5718040758931205	0.0008464897046840218	0.5033892905830045	0.12773352557903322	0.5601488544374511	0.7139086741042129	0.545254079087436	0	0.15384615384615385	0.0
3735	0.003988998928135435	0.000654291074422056	-7.219905110323969e-05	0.9950904703651715	None	0.2	1	0.3333333333333333	4	0.8	12	0.20987654320987653	0.8	16	12	0	0	0	1.0	9	9	1.1333333333333333	17	0.0	1.0	0.023676501559224534	0.68589008765917	1.0578787460803974e-18	0.5000000003946575	0.17457921166579599	0.5507527261567337	0.695807543449548	0.5813283955550136	0	1.0	0.0
4972	2.173541847843827e-08	2.1678944832097623e-08	2.1618289152506464e-08	0.9999973338548954	None	0.25	1	0.4	4	0.7692307692307693	10	0.23809523809523808	0.7692307692307693	14	10	0	0	0	0.7777777777777778	9	7	1.0	15	0.0	1.0	0.4128478166543294	0.626917090477482	0.1502464086735104	0.6344622542614289	7.902762784127648e-27	0.5	0.8453906378237991	0.5882673505588433	0	1.0	0.0
7509	0.007008219319049817	0.0014113450910906633	0.0013446874410404247	0.9929335672814257	None	0.25	1	0.4	4	0.75	9	0.25925925925925924	0.75	13	9	0	0	0	0.6666666666666666	6	9	0.9333333333333333	14	0.0	1.0	0.09999999715712617	0.5000010898689803	-0.3415366616842083	0.9999999212920767	0.05158696109499948	0.5762206242909631	0.9033120623024884	0.996146584961048	0	1.0	0.0
2684	0.0011219779261651707	5.416836618475686e-05	-2.354022838347814e-05	0.9958824509570924	None	0	0	0.3684210526315789	7	0.5384615384615384	14	0.6222222222222222	0.15384615384615385	8	4	19	0	0	0.5555555555555556	5	9	1.8666666666666667	28	0.0	0.782608695652174	-0.04450538580056516	0.5238668761882784	0.09497320541201179	0.5741610052314111	-0.06554484887145609	0.620948398322203	0.6458484672611384	0.5734614806816336	0	1.0	0.0
3314	0.0005393356174179203	2.4219311249211e-05	2.368961407844526e-05	0.9991875914534216	None	0.3333333333333333	1	0.5	4	0.6666666666666666	6	0.3055555555555556	0.6666666666666666	10	6	0	0	0	1.0	6	6	0.7333333333333333	11	0.0	0.4	-0.04688743926157061	0.6653132999663577	0.09987387289073782	0.5061535563014954	-0.061166327998547466	0.5604979470537348	0.6779769607841016	0.5789067930880158	0	0.3	0.0
7186	0.001292696018925761	0.00016217384240416272	-0.0001424842453421735	0.9966154980813916	None	0.25	1	0.4	4	0.7692307692307693	10	0.23809523809523808	0.7692307692307693	14	10	0	0	0	0.7777777777777778	7	9	1.0	15	0.0	1.0	0.09736583655000774	0.5024534970785959	0.32777145435420313	1.0	-0.0641022979037625	0.5129743655606298	0.9440914274779539	0.9999999999795752	0	1.0	0.0
3109	2.1217013990810306e-08	2.07703859084422e-08	-2.225443456258698e-10	0.9999973037033688	None	0.25	1	0.4	4	0.7692307692307693	10	0.23809523809523808	0.7692307692307693	14	10	0	0	0	0.7777777777777778	7	9	1.0	15	0.0	1.0	-0.08450019791334644	0.6425396190946369	-0.09974804952542733	0.5003807286509624	6.473165664265801e-17	0.5000000665933307	0.614245449459288	0.5488377201205592	0	1.0	0.0
933	None	None	None	None	None	0	0	0.3333333333333333	4	0.6666666666666666	10	0.5666666666666667	0	0	0	16	15	0	0.8333333333333334	6	5	1.1333333333333333	17	0.4166666666666667	0.36363636363636365	0	0	0	0	0	0	0	0	0	0	0
2031	None	None	None	None	None	0	0	0.75	3	0.3333333333333333	1	0.5555555555555556	0	0	0	4	0	0	1.0	3	3	0.3333333333333333	5	0.0	1.0	0	0	0	0	0	0	0	0	0	0	0
2522	None	None	None	None	None	0.3333333333333333	1	0.4444444444444444	4	0.7272727272727273	8	0.2708333333333333	0.7272727272727273	12	8	0	0	0	0.75	6	8	0.8666666666666667	13	0.0	0.8571428571428571	0.01726115135729767	0.5904436696208266	0.09121974234436345	0.5263165132615526	4.6256947316490264e-07	0.5402295217858941	0.5990989080069823	0.5525081755797926	0	1.0	0.0
1423	None	None	None	None	None	0	0	0.47058823529411764	8	0.4782608695652174	11	0.8333333333333334	0.2608695652173913	12	6	12	2	0	0.8333333333333334	5	6	1.6666666666666667	25	0.09090909090909091	0.2857142857142857	5.250674606393196e-05	0.502252483618443	0.0994121737928551	0.5183243578150909	0.06043339562960187	0.6670327785522294	0.6132545619811482	0.564401550450252	1.0	1.0	0.0
1561	None	None	None	None	None	0	0	0.1111111111111111	1	1.0	11	0.65	0	0	0	12	6	0	0.8	4	5	0.8666666666666667	13	0.21428571428571427	0	0	0	0	0	0	0	0	0	0	0	0
5220	0.0062771088567238915	0.004134327041179423	0.003777525506371728	0.9903292670697869	None	0.25	1	0.4	4	0.7692307692307693	10	0.23809523809523808	0.7692307692307693	14	10	0	0	0	0.7777777777777778	7	9	1.0	15	0.0	1.0	0.09999997964458827	0.5153749915063085	-0.06784947638908331	0.5400517243025292	0.09999974546652177	0.501872791960923	0.685684228083574	0.519120791411886	0	0.5	0.0
545	None	None	None	None	None	0.1111111111111111	1	0.42857142857142855	9	0.5172413793103449	15	0.4305555555555556	0.27586206896551724	15	8	15	8	0	0.8888888888888888	8	9	2.066666666666667	31	0.2962962962962963	0.23076923076923078	-0.16780473911236915	0.9673599029301956	0.09864377150792078	0.5557331165550066	0.07104300063003685	0.6141468572115184	0.7733466397849783	0.7956333886565894	1.0	1.0	0.0
6324	0.0001248547680595804	6.627412597414762e-07	-7.331377550719897e-08	0.9999975767109368	None	0.25	1	0.4	4	0.7692307692307693	10	0.23809523809523808	0.7692307692307693	14	10	0	0	0	0.7777777777777778	7	9	1.0	15	0.0	1.0	2.0892264333670903e-16	0.500000000000008	-0.22090295855559666	0.9999998842446093	0.05168506821753205	0.5793097613595297	0.7566128525650596	0.9956385323976141	0	1.0	0.0
2352	None	None	None	None	None	1.0	1	0.8	4	0.4	2	0.4666666666666667	0.4	5	2	1	0	0	0.6	5	3	0.4666666666666667	7	0.0	1.0	0.07965221524938235	0.565445115180124	8.839225064499921e-08	0.5036459543979297	0.002016789734470998	0.5192830178643	0.5885542299597243	0.5295526312971033	0	1.0	0.0
6398	0.012164212941236294	0.000939358366074706	0.00023081008269185471	0.96718436733835	None	0.25	1	0.4	4	0.75	9	0.25925925925925924	0.75	13	9	0	0	0	0.6666666666666666	6	9	0.9333333333333333	14	0.0	1.0	0.4512609949719879	0.885354495649395	0.006650521321361349	0.6426416741394521	0.09897496070545286	0.5086413911622354	0.8659199951436144	0.708584702156444	0	0	0.0
2018	None	None	None	None	None	0	0	1.0	1	0	0	1.0	0	1	0	0	3	0	0.5	2	1	0.13333333333333333	2	1.0	0	0	0	0	0	0	0	0	0	0	0	0
948	None	None	None	None	None	0	0	0.018518518518518517	1	1.0	79	1.0	0.05063291139240506	4	4	76	0	0	1.0	9	9	5.4	81	0.0	1.0	0.15226537147230654	0.5317416935204681	0.007125815473399943	0.5176279535958284	0.00029736936853453223	0.5010071838509167	0.6692801224927044	0.5168026325871934	0	1.0	0.0
5371	0.007547355680289425	0.000774714973301732	0.0007378565933321814	0.9774251772871765	None	0.25	1	0.4	4	0.7692307692307693	10	0.23809523809523808	0.7692307692307693	14	10	0	0	0	0.7777777777777778	7	9	1.0	15	0.0	1.0	0.3259590167743205	0.5718673956911249	4.078712374174869e-10	0.5000000003575246	0.09828817212563035	0.535616968266018	0.7966421828823029	0.5359531542938099	0	0.7857142857142857	0.0
6414	0.003323860640930755	0.0031536329803508816	0.0030866626387951943	0.9961191801325038	None	0.25	1	0.4	4	0.75	9	0.25925925925925924	0.75	13	9	0	0	0	0.6666666666666666	6	9	0.9333333333333333	14	0.0	1.0	0.0999999979307219	0.500103713600165	0.02450014461754032	0.5236366264297976	-0.0749397496840958	0.6369970014945772	0.6718169081860548	0.5545639846126237	0	1.0	0.0
6936	0.005870347926178005	0.0009798680252207153	0.0008267151760605149	0.9935122300799067	None	0.25	1	0.4	4	0.75	9	0.25925925925925924	0.75	13	9	0	0	0	0.6666666666666666	6	9	0.9333333333333333	14	0.0	1.0	-0.06383514468338937	0.5959857431535049	2.4876785598348737e-09	0.5000033229277948	0.16692529963152372	0.5762751277214658	0.7256985915148145	0.5577643238422845	0	1.0	0.0
7281	0.0024431197045400384	0.000442647876775084	9.68750694842081e-05	0.9976798201618602	None	0.25	1	0.4	4	0.75	9	0.25925925925925924	0.75	13	9	0	0	0	0.6666666666666666	6	9	0.9333333333333333	14	0.0	1.0	-0.03808681931148285	0.6598110419991945	0.1637774357271021	0.5254319497140754	0.0999560768595617	0.5000999654880027	0.6959935082482551	0.5633795476948318	0	1.0	0.0
1220	None	None	None	None	None	0.3333333333333333	1	0.5	4	0.4444444444444444	4	0.55	0	0	0	10	0	0	0.8	5	4	0.7333333333333333	11	0.0	0.8571428571428571	0	0	0	0	0	0	0	0	0	0	0
2619	0.00046659383992755146	0.0002768816852992747	4.0885329754955376e-05	0.9992987567280318	None	0.3333333333333333	1	0.4444444444444444	4	0.7272727272727273	8	0.2653061224489796	0.7272727272727273	12	8	0	0	0	1.0	7	7	0.8666666666666667	13	0.0	0.6666666666666666	2.1978329813979836e-05	0.5469341503198789	6.881263617592473e-08	0.5017699669620626	-0.04678233483639036	0.5810103938775094	0.5678310132950574	0.5434148435465415	0	1.0	0.0
2234	None	None	None	None	None	0	0	0.5454545454545454	6	0.2857142857142857	4	0.5333333333333333	0	0	0	15	0	0	0.8333333333333334	5	6	1.0666666666666667	16	0.0	1.0	0	0	0	0	0	0	0	0	0	0	0
6043	0.018837438120134106	0.002170869829092848	-0.0008536649165854856	0.9932553550608195	None	0.25	1	0.4	4	0.75	9	0.25925925925925924	0.75	13	9	0	0	0	0.6666666666666666	6	9	0.9333333333333333	14	0.0	1.0	0.0009195884298632878	0.6119421327430115	-0.06408413329266137	0.5028756512391771	0.10625426330601462	0.5542459289772862	0.6801203261176494	0.5568223886395747	0	0.8461538461538461	0.0
519	None	None	None	None	None	0	0	0.35	7	0.5925925925925926	16	0.6444444444444445	0.48148148148148145	19	13	9	0	0	0.5555555555555556	9	5	1.9333333333333333	29	0.0	0.3333333333333333	-0.07620910055422456	0.6045334761041313	0.0003060011282869161	0.5475083043981044	-0.03778910418283378	0.6523303824280653	0.6169070854265374	0.6022300938463407	0	0.15789473684210525	0.0
740	None	None	None	None	None	0	0	0.3333333333333333	8	0.5882352941176471	20	0.5714285714285714	0.23529411764705882	15	8	20	0	0	0.7777777777777778	7	9	2.4	36	0.0	0.4	0.07055383503405913	0.5825924650200185	0.08969846886954996	0.5621865112389519	3.502300199540719e-07	0.500010503759996	0.5996073629475176	0.548472909611718	0	1.0	0.0
4092	0.001821152920142276	4.4485166453327526e-05	4.4466982489187125e-05	0.9980968184371611	None	0.25	1	0.36363636363636365	4	0.7857142857142857	11	0.2222222222222222	0.7857142857142857	15	11	0	0	0	0.8888888888888888	9	8	1.0666666666666667	16	0.0	1.0	0.022589808181986058	0.5427339905798474	0.07658064734106622	0.6035075406333495	0.08017954889082875	0.5812324706840298	0.5796465913314155	0.5760136572389613	0	1.0	0.0
898	None	None	None	None	None	0	0	1.0	2	0.0	0	0.75	0	2	0	0	0	0	1.0	2	2	0.2	3	0.0	0	0	0	0	0	0	0	0	0	0	0	0
5674	0.0008604142842697936	0.00041614287704307953	0.0004147100073575635	0.9975388151077073	None	0.25	1	0.4	4	0.7692307692307693	10	0.23809523809523808	0.7692307692307693	14	10	0	0	0	0.7777777777777778	7	9	1.0	15	0.0	1.0	0.09997884040094432	0.5276777782688452	-0.04534149181514997	0.5346488459255884	0.04199895930301556	0.5453298099243341	0.6450415507297964	0.5358932150451081	0	1.0	0.0
615	None	None	None	None	None	0	0	0.3333333333333333	2	0.8571428571428571	6	0.36	0.8571428571428571	8	6	0	2	0	1.0	5	5	0.6	9	1.0	0	0.0987823817512086	0.5047441385296664	0.03202035758592183	0.5571503460497151	-0.08184547341341329	0.6596722817629432	0.6802533507282097	0.5752910604408624	1.0	0.5	0.0
4461	0.008794580700523049	0.0003151511726383482	0.0002627677813243268	0.9875564131927131	None	0.25	1	0.4	4	0.75	9	0.25925925925925924	0.75	13	9	0	0	0	0.6666666666666666	6	9	0.9333333333333333	14	0.0	1.0	-0.17177073914933438	0.9920562126975615	0.007553558131667545	0.5746248440996496	0.04579519192938091	0.6610318123392501	0.7519806642140527	0.8734717741280722	0	1.0	0.0
1996	None	None	None	None	None	0	0	0.5	2	0.5	2	0.6666666666666666	0	0	0	5	0	0	1.0	3	3	0.4	6	0.0	0	0	0	0	0	0	0	0	0	0	0	0
7198	0.0053349564895269035	0.0022324405149301944	0.0006299601078969037	0.9963776770199454	None	0.25	1	0.4	4	0.7692307692307693	10	0.23809523809523808	0.7692307692307693	14	10	0	0	0	0.7777777777777778	9	7	1.0	15	0.0	1.0	0.09801445874811929	0.5024001866320105	-0.28630133356446624	0.9877344463516959	0.100428458420216	0.5709071734323841	0.8541730891539903	0.8265337573285038	0	1.0	0.0
537	None	None	None	None	None	0	0	0.6	3	0.6	3	0.5833333333333334	0.6	6	3	0	0	0	0.3333333333333333	2	6	0.4666666666666667	7	0.0	0.4	-0.08593062209908624	0.573648296230413	-0.017126194949898952	0.6389925280890302	0.0323579909245715	0.51532412004884	0.6260011187162133	0.5768089141680763	0	1.0	0.0
5473	0.00458133692693298	0.0009179490474622398	0.00028216561552177734	0.9841899380792343	None	0.3333333333333333	1	0.5	4	0.7	7	0.3	0.7	11	7	0	0	0	0.625	5	8	0.8	12	0.0	0.8571428571428571	0.3914840426615552	0.7641356010227965	-0.07257234796730426	0.6623349746323692	0.09455223188780126	0.6159290954406552	0.8356327381495157	0.6843502531118578	0	1.0	0.0
2995	None	None	None	None	None	0.05555555555555555	1	0.358974358974359	14	0.5535714285714286	31	0.7160493827160493	0.26785714285714285	28	15	29	0	0	1.0	9	9	3.8666666666666667	58	0.0	0.7692307692307693	0.09880860686061205	0.5000000000000001	0.02318273732941834	0.6634398109036191	-0.08031747526073729	0.6093280949483414	0.6942106612430353	0.5925177129324337	0	1.0	0.0
3228	0.00019127267169180426	3.932767632982201e-07	2.787596640622522e-07	0.9999878024334181	None	0	0	0.3333333333333333	2	0.8571428571428571	6	0.36	0.8571428571428571	8	6	0	0	0	1.0	5	5	0.6	9	0.0	0	1.0758590311355015e-05	0.575578555643146	0.016006560676581526	0.5586857646295398	0.052734237495476885	0.5750182350219883	0.5495852853643538	0.5697778291222588	0	1.0	0.0
1469	None	None	None	None	None	0	0	0.3333333333333333	2	0.6666666666666666	4	0.8	0	0	0	7	12	0	0.4	2	5	0.5333333333333333	8	0.6666666666666666	0	0	0	0	0	0	0	0	0	0	0	0
7044	0.0033413321625140524	0.0006693485751159883	0.000605120304708658	0.9941259432877295	None	0.25	1	0.4	4	0.7692307692307693	10	0.23809523809523808	0.7692307692307693	14	10	0	0	0	0.7777777777777778	7	9	1.0	15	0.0	1.0	0.09998129125674049	0.5002441651052538	-0.09863220692296518	0.504311934616669	0.09999999989150507	0.5000000151073035	0.7183564379408686	0.5015187359118608	0	0.9285714285714286	0.0
7089	0.0023790350348354768	0.0004123336612804866	-0.00040728273828323215	0.9971479455149261	None	0.25	1	0.4	4	0.75	9	0.25925925925925924	0.75	13	9	0	0	0	0.6666666666666666	6	9	0.9333333333333333	14	0.0	1.0	0.07366828560340535	0.5255680418842987	0.055536588722772805	0.5455387446327904	0.0999996815748762	0.500375013696885	0.5497391722141873	0.5238587560615102	0	1.0	0.0
1119	None	None	None	None	None	0	0	0.25	1	1.0	3	1.0	1.0	4	3	0	3	0	0.2	5	1	0.3333333333333333	5	1.0	0	0.017417088467732645	0.5221618305079317	2.6419131283275292e-08	0.5000000248077531	0.04692058568301117	0.5011472927225694	0.5488683273936222	0.5077739335389888	1.0	1.0	0.0
1883	None	None	None	None	None	1.0	1	1.0	4	0.0	0	0.5555555555555556	0	4	0	0	0	0	1.0	3	3	0.3333333333333333	5	0.0	1.0	0	0	0	0	0	0	0	0	0	0	0
4214	0.00450695301898894	0.0009629114942601991	0.0007574568166058019	0.9951244048217228	None	0.25	1	0.4	4	0.7692307692307693	10	0.23809523809523808	0.7692307692307693	14	10	0	0	0	0.7777777777777778	7	9	1.0	15	0.0	1.0	0.0020267481344309253	0.6701168790742952	-0.11088944060844327	0.7654022574909528	0.17283500443281374	0.6926067724387918	0.8000368152878797	0.7111945035391607	0	0.9285714285714286	0.0
3056	0.0005164195116610237	5.355919945814651e-05	-1.2337580122360468e-05	0.9990758274425302	None	0.25	1	0.4	4	0.75	9	0.25	0.75	13	9	0	0	0	0.875	8	7	0.9333333333333333	14	0.0	0.8571428571428571	0.06289314512184843	0.5510810012647919	0	0.5	0.03193257111595246	0.6117401814210728	0.5718631472547513	0.5547522494153071	0	0.9230769230769231	0.0
1048	None	None	None	None	None	0.17647058823529413	3	0.3333333333333333	12	0.6730769230769231	35	1.0	0.6730769230769231	47	35	6	0	0	0.6666666666666666	6	9	3.6	54	0.0	1.0	-0.09999888238383442	0.50014244383653	0.11105306038868593	0.594907470950409	0.0005283149062127043	0.5532819191854937	0.703065452091076	0.5497349983879364	0	0.9148936170212766	0.0
5168	0.007010089748825966	0.00031586376208609735	0.0003109546541060141	0.9895091729012588	None	0.25	1	0.4	4	0.75	9	0.25925925925925924	0.75	13	9	0	0	0	0.6666666666666666	9	6	0.9333333333333333	14	0.0	1.0	-0.01559456584185262	0.6520426076926968	1.2182288005892994e-18	0.5000066046587619	-0.09159977638305065	0.5259477048114044	0.5995313643907219	0.56069425912431	0	1.0	0.0
2015	None	None	None	None	None	0	0	0.5	3	0.6666666666666666	4	0.5714285714285714	0.6666666666666666	7	4	0	1	0	0.2857142857142857	2	7	0.5333333333333333	8	1.0	1.0	0.02271152294762154	0.5436708835848919	0.06240409841881317	0.5411656819862222	-0.04898942443851258	0.5646798907767512	0.6312086822623446	0.5498623326727478	1.0	1.0	0.0
623	None	None	None	None	None	0	0	0.375	3	0.6	6	0.8	0	2	0	9	3	0	0.6	3	5	0.8	12	0.15	0	0	0	0	0	0	0	0	0	0	0	0
7336	0.0068576531656296714	0.0013324438169466076	0.0012890804367093407	0.9926077343324118	None	0.25	1	0.36363636363636365	4	0.7857142857142857	11	0.2222222222222222	0.7857142857142857	15	11	0	0	0	0.8888888888888888	8	9	1.0666666666666667	16	0.0	1.0	0.09999999922064279	0.5000000043903462	-0.07470200592696435	0.5404915535271654	0.09970822240663973	0.5009934099448391	0.6948444348338318	0.513854398407223	0	0.2	0.0
4762	0.009722626994097684	0.0036667876438149635	0.0036448902285971937	0.9801063713938727	None	0.25	1	0.4	4	0.7692307692307693	10	0.23809523809523808	0.7692307692307693	14	10	0	0	0	0.7777777777777778	9	7	1.0	15	0.0	1.0	0.30015192917749517	0.6424407159771205	0.14413751361707056	0.5299343638418393	0.09999985419385567	0.5000041702519136	0.7023738305681411	0.5585526905541666	0	0	0.0
3032	5.816652038980431e-06	2.0645819067403927e-06	7.94487562807646e-07	0.9996137661248924	None	0.25	1	0.4	4	0.7692307692307693	10	0.23809523809523808	0.7692307692307693	14	10	0	0	0	0.7777777777777778	7	9	1.0	15	0.0	1.0	0	0.5	0.01641235934729005	0.6452800399959233	-0.097283170867353	0.9999999999918621	0.9083823066306593	0.9998352553630244	0	1.0	0.0
601	None	None	None	None	None	0	0	0.375	3	0.7777777777777778	7	0.4074074074074074	0.7777777777777778	10	7	0	1	0	0.3333333333333333	9	3	0.7333333333333333	11	1.0	1.0	0.032008239111422074	0.5699057690920108	0.07278226705488931	0.5573640738493328	9.984722528751404e-09	0.5001116407310129	0.5771359881773397	0.5425951997080062	1.0	0.9	0.0
4729	0.0006981475582646484	0.0005242573238108936	0.000524251301025112	0.9996262163678934	None	0.25	1	0.4	4	0.75	9	0.25925925925925924	0.75	13	9	0	0	0	0.6666666666666666	6	9	0.9333333333333333	14	0.0	1.0	0.08864646398078328	0.5785843199382052	-0.09621826917290892	0.5200189181466859	0.004070246354396857	0.5696659843683191	0.6817066226430337	0.5562254902608171	0	1.0	0.0
6401	0.00040494892741832673	3.078625072720894e-06	-1.6813577677033665e-06	0.9999962459273886	None	0.25	1	0.4	4	0.75	9	0.25925925925925924	0.75	13	9	0	0	0	0.6666666666666666	6	9	0.9333333333333333	14	0.0	1.0	0.0189137782112366	0.511240346865071	-0.14454511753937221	0.5691237099852919	-0.09330040156298121	0.5190309978549459	0.6613096076952086	0.5332348034271025	0	0.8461538461538461	0.0
3131	0.00010526537340569382	2.1037612497121534e-07	-2.7783253062193542e-08	0.9999936316290355	None	0.25	1	0.4	4	0.75	9	0.25925925925925924	0.75	13	9	0	0	0	0.6666666666666666	6	9	0.9333333333333333	14	0.0	1.0	0.09649320121306182	0.5425987368961107	0.0681866376870212	0.6017049109012184	0.0003032575594162605	0.5773877110612738	0.5995574252374563	0.5740710459162212	0	0	0.0
1310	None	None	None	None	None	0	0	0.36666666666666664	11	0.5813953488372093	25	1.0	0.16279069767441862	15	7	29	0	0	0.5555555555555556	9	5	3.0	45	0.0	1.0	0.09782864823297022	0.5280542725438302	7.902762784127648e-27	0.5000000000000001	0.3405555163362418	1.0	0.9795546731253025	0.9999999962285766	0	0.06666666666666667	0.0
5986	0.0009783627955505308	0.00021417540084707533	-0.00019397439058138846	0.9982286385255399	None	0.25	1	0.4	4	0.75	9	0.25925925925925924	0.75	12	9	1	3	0	0.6666666666666666	6	9	0.9333333333333333	14	1.0	1.0	0.09999977332598915	0.6210970593991517	-0.09500524162026877	0.5136032206586951	0.03925943643429196	0.5598136947526067	0.6924516154192495	0.565376856851178	0.0	0.16666666666666666	0.0
3160	0.000734178072376382	4.621224003907899e-05	-4.425699679510939e-05	0.9960971502543171	None	0.3333333333333333	2	0.42857142857142855	6	0.5555555555555556	10	0.47619047619047616	0.4444444444444444	13	8	6	4	0	0.8571428571428571	7	6	1.3333333333333333	20	0.36363636363636365	0.26666666666666666	1.84194270014427e-09	0.5000183035062203	-0.012537588468300623	0.7088474247539246	0.019775732446862603	0.5374179166390659	0.6074401880453738	0.5857943090137342	0.0	0	0.0
7046	0.012977504098570484	0.0004322042704516902	-0.00014033215125695017	0.9704575241234026	None	0.25	1	0.4	4	0.75	9	0.25925925925925924	0.75	13	9	0	0	0	0.6666666666666666	6	9	0.9333333333333333	14	0.0	1.0	0.17125466123374727	0.9817778735901226	-0.024964308642213405	0.5065086527288469	0.09999999394483337	0.500021672307833	0.7290932336536077	0.7920977992574441	0	0	0.0
6579	0.005509810292460641	0.003139786454193015	-0.0001621073022115907	0.9973371912837293	None	0.25	1	0.4	4	0.7692307692307693	10	0.23809523809523808	0.7692307692307693	14	10	0	0	0	0.7777777777777778	7	9	1.0	15	0.0	1.0	0.0999999734633128	0.5000001118623286	0.13150740531568056	0.5887255668246172	0.14162677480972036	0.6466462748596995	0.5613918094753128	0.5795703527230506	0	0	0.0
1493	None	None	None	None	None	0	0	0.75	3	0.3333333333333333	1	0.625	0.3333333333333333	4	1	0	1	0	0.5	2	4	0.3333333333333333	5	1.0	0.6666666666666666	0.07494271833926057	0.6430966941914541	0.02268476234125934	0.50126837678858	0.004077812182851378	0.5142919970573324	0.586963817245585	0.5540453047918269	0.0	0	0.0
6194	0.0029386676158863435	0.000610590815932092	-0.00031244998701506665	0.9958653715828376	None	0.25	1	0.4	4	0.75	9	0.25925925925925924	0.75	13	9	0	0	0	0.6666666666666666	6	9	0.9333333333333333	14	0.0	1.0	0.0999999384890695	0.6154975412337769	0.08870301451107077	0.5706541532114394	0.09999649642209832	0.5002148688489636	0.5346047448623503	0.5626572914246315	0	0.38461538461538464	0.0
1097	None	None	None	None	None	0	0	0.375	6	0.5454545454545454	12	0.42857142857142855	0.09090909090909091	5	2	18	8	0	0.875	7	8	1.6	24	0.21621621621621623	0.3157894736842105	-0.04034624415744127	0.5798721492131658	0.02015535604826963	0.5892622693791972	0.06731290010841663	0.6700478671496908	0.6163650743106984	0.613928417462324	1.0	1.0	0.3333333333333333
5781	0.0020476530194420244	0.0004552706871134823	-0.00040717959243722127	0.9951162092021698	None	0.25	1	0.4	4	0.7692307692307693	10	0.23809523809523808	0.7692307692307693	14	10	0	0	0	0.7777777777777778	7	9	1.0	15	0.0	1.0	0.09999999988053605	0.5000000016742843	-0.09458667921615077	0.6496961639109219	0.08640624460624942	0.5238803458969477	0.7080133947877979	0.5591630462235778	0	1.0	0.0
3821	0.003088227176187362	0.0010048255803338788	-0.0009035394869515003	0.995958039554519	None	0.2	1	0.3333333333333333	4	0.8	12	0.20987654320987653	0.8	16	12	0	0	0	1.0	9	9	1.1333333333333333	17	0.0	1.0	0.027303013017919285	0.6602786574060799	-0.0529020038893081	0.5467569241600729	0.08844712090572383	0.6175926231299415	0.6601538433942621	0.6091684532653343	0	1.0	0.0
1575	None	None	None	None	None	0	0	0.5384615384615384	7	0.4117647058823529	7	0.4523809523809524	0.058823529411764705	5	1	13	0	0	0.8571428571428571	7	6	1.2666666666666666	19	0.0	0.46153846153846156	0.029992972005490788	0.5301113830047249	0.09787369305322267	0.5097499995155067	0.001383876420074853	0.5015992448757122	0.6004562708164505	0.513829255562635	0	1.0	0.0
4439	None	None	None	None	None	0	0	0.2916666666666667	7	0.6666666666666666	22	0.5555555555555556	0.2727272727272727	13	9	21	0	0	0.7777777777777778	9	7	2.3333333333333335	35	0.0	0.6	-0.09270764201044593	0.5306986451046757	0.0005708315820455453	0.5913444268793914	0.48619887722561217	0.6294432703271896	0.9171287948649665	0.5843770964492515	0	1.0	0.0
6253	0.00707187163256657	0.001140292597308219	0.0010458753673088465	0.9920354259697239	None	0.25	1	0.4	4	0.7692307692307693	10	0.23809523809523808	0.7692307692307693	14	10	0	0	0	0.7777777777777778	7	9	1.0	15	0.0	1.0	0.02014466111516052	0.5537430220562396	0.05110310203883395	0.5964487062191771	0.3560220545249201	0.6857130242438972	0.8192511311911264	0.6135397489364252	0	1.0	0.0
7388	0.0004913944109772322	5.523618663873936e-06	2.1360685526068326e-06	0.9999999575003492	None	0.2	1	0.3333333333333333	4	0.8	12	0.20987654320987653	0.8	16	12	0	0	0	1.0	9	9	1.1333333333333333	17	0.0	1.0	0.09818783869161599	0.5669274826483002	-0.02902444222025772	0.5143456608852991	0.09961918961204026	0.5006941484813895	0.6457236152806343	0.5274308630675818	0	0.5625	0.0
448	None	None	None	None	None	0	0	0.14285714285714285	3	0.8620689655172413	25	0.8611111111111112	0	0	0	30	0	0	1.0	6	6	2.066666666666667	31	0.0	0.23076923076923078	0	0	0	0	0	0	0	0	0	0	0
6169	0.019965616636497548	0.008627520664607658	0.008627033190210973	0.9937212749834055	None	0.25	1	0.4	4	0.7692307692307693	10	0.23809523809523808	0.7692307692307693	14	10	0	0	0	0.7777777777777778	7	9	1.0	15	0.0	1.0	0.09999999999880427	0.5000000000106899	-0.08081835130737955	0.549348468461391	0.09482955801277923	0.5861877609109849	0.7142274533482265	0.5453968362966717	0	0.9285714285714286	0.0
169	None	None	None	None	None	0.05263157894736842	1	0.375	15	0.5344827586206896	31	0.7407407407407407	0.3793103448275862	35	22	24	0	0	1.0	9	9	4.0	60	0.0	0.8235294117647058	0.015481829693559962	0.652348516218839	-0.056789069119354066	0.5581896686746078	-0.04929878641604666	0.6448011407398019	0.6159273765788996	0.6192784917197897	0	0	0.0
2396	None	None	None	None	None	1.0	1	1.0	4	0.0	0	0.5555555555555556	0	0	0	4	0	0	1.0	3	3	0.3333333333333333	5	0.0	1.0	0	0	0	0	0	0	0	0	0	0	0
2122	None	None	None	None	None	0	0	0.3333333333333333	1	1.0	2	1.0	0	0	0	3	0	0	0.25	1	4	0.26666666666666666	4	0.0	0	0	0	0	0	0	0	0	0	0	0	0
866	None	None	None	None	None	0	0	0.75	3	0.25	1	0.6666666666666666	0	0	0	5	0	0	1.0	3	3	0.4	6	0.0	0.6666666666666666	0	0	0	0	0	0	0	0	0	0	0
434	None	None	None	None	None	0	0	0.34615384615384615	9	0.6216216216216216	23	0.7222222222222222	0.08108108108108109	10	3	28	3	0	0.6666666666666666	9	6	2.6	39	0.05660377358490566	0.8484848484848485	0.08968682372102411	0.674413205536739	0.00024522690634164103	0.5153030267189398	-0.2591099879512988	0.9910279769156926	0.8770077925771915	0.8619235316269325	1.0	0.9	0.0
2837	5.001996789696945e-05	3.1788791019607276e-07	-4.336439963709299e-08	0.9999975195626414	None	0.3333333333333333	1	0.5	4	0.6666666666666666	6	0.3055555555555556	0.6666666666666666	10	6	0	0	0	1.0	6	6	0.7333333333333333	11	0.0	0.8	7.0151609703201105e-06	0.5087347536617854	0.03548350984498822	0.5184289557575193	0.008863453089404196	0.5950678703947659	0.544237686510473	0.5410447458995324	0	1.0	0.0
1437	None	None	None	None	None	0	0	0.4444444444444444	4	0.6363636363636364	7	0.5416666666666666	0.6363636363636364	10	7	2	4	0	0.6666666666666666	4	6	0.8666666666666667	13	0.8	0.2222222222222222	-0.0010252581024551538	0.6699157260197727	0.043547802378093005	0.5868572262447889	0.06516441434796755	0.5362057293816881	0.6029973748777858	0.5989974845868923	1.0	1.0	0.0
174	None	None	None	None	None	0.07142857142857142	1	0.3333333333333333	10	0.6511627906976745	28	0.5555555555555556	0.627906976744186	37	27	7	1	0	1.0	9	9	3.0	45	0.125	0.7567567567567568	-0.09974212411298751	0.5088092893491992	-0.14201583571274962	0.5509750182455347	0.04844058644051094	0.5861310866469879	0.6863229246934894	0.5488310175355812	1.0	0.8108108108108109	0.0
5619	0.0024560027239299677	0.0008189505000442464	0.0007930170112009901	0.9962568187235392	None	0.25	1	0.4	4	0.7692307692307693	10	0.23809523809523808	0.7692307692307693	14	10	0	0	0	0.7777777777777778	7	9	1.0	15	0.0	1.0	2.464820215228776e-09	0.5482486574223476	-0.006580731344889149	0.6527511101893445	0.15248125685901043	0.6469727728179967	0.6831948326426674	0.6170006367256065	0	1.0	0.0
6820	0.0016459455017864078	8.607870199954001e-05	6.992475886735664e-05	0.9981926428548593	None	0.25	1	0.4	4	0.7692307692307693	10	0.23809523809523808	0.7692307692307693	14	10	0	0	0	0.7777777777777778	7	9	1.0	15	0.0	1.0	-0.011673930464802322	0.6172424388235782	0.005830402501834444	0.5012110201718932	0.03623397500345874	0.6518201432004447	0.5846927814694398	0.5914391378590753	0	0.2857142857142857	0.0
7498	0.00030252962610055617	2.3753992916067897e-06	1.817212121352569e-06	0.9999986633801148	None	0.25	1	0.36363636363636365	4	0.7857142857142857	11	0.2222222222222222	0.7857142857142857	15	11	0	0	0	0.8888888888888888	8	9	1.0666666666666667	16	0.0	1.0	0.09998987006062633	0.5003956348907553	-0.07901619781943119	0.5103722488384281	0.20640614622071318	0.502024068291935	0.7645397845455226	0.5042643803951182	0	1.0	0.0
6481	0.0031569249853323836	7.030993007211682e-05	5.6661878837249974e-05	0.9980426707480115	None	0.25	1	0.4	4	0.7692307692307693	10	0.23809523809523808	0.7692307692307693	14	10	0	0	0	0.7777777777777778	7	9	1.0	15	0.0	1.0	-0.09999990548400152	0.5000001045454056	-0.09999973422662728	0.5000002773799012	-0.09998575684808733	0.5001035677868019	0.50001657282344	0.5000346499044744	0	0	0.0
5432	1.3683468832178632e-08	1.3112878348808625e-08	-1.7775720058056444e-09	0.9999984813833428	None	0.25	1	0.36363636363636365	4	0.7857142857142857	11	0.2222222222222222	0.7857142857142857	15	11	0	0	0	0.8888888888888888	8	9	1.0666666666666667	16	0.0	1.0	-0.09999509623233344	0.5000088754109935	4.802307454715559e-05	0.5254236988294652	8.362024559149758e-08	0.5001035052710335	0.6157488709715432	0.508518517059726	0	0	0.0
1349	None	None	None	None	None	0	0	0.5	2	0.75	3	0.6	0	0	0	5	6	0	0.4	5	2	0.4	6	0.42857142857142855	0	0	0	0	0	0	0	0	0	0	0	0
379	None	None	None	None	None	0.25	1	0.4	4	0.75	9	0.25925925925925924	0.75	13	9	0	0	0	0.6666666666666666	6	9	0.9333333333333333	14	0.0	1.0	0.1055764837036963	0.5476281027304483	-0.04477367752645382	0.5398399933223041	5.385839666740805e-05	0.500258255994169	0.6544650657007446	0.5292850547129012	0	0.7692307692307693	0.0
6436	0.004806402208278329	0.0023124502394981316	0.0005212726161161732	0.9953443827831181	None	0.25	1	0.36363636363636365	4	0.7857142857142857	11	0.2222222222222222	0.7857142857142857	15	11	0	0	0	0.8888888888888888	8	9	1.0666666666666667	16	0.0	1.0	-0.09999999999734734	0.5000000000155777	0.06585901067885946	0.5251546921603906	0.09999959497875102	0.5000888968730657	0.7054793023423229	0.5084208183017639	0	1.0	0.0
5549	0.00195118488445726	0.0007383796403970564	0.0005395663874070447	0.9971852243371326	None	0.25	1	0.4	4	0.7692307692307693	10	0.23809523809523808	0.7692307692307693	14	10	0	0	0	0.7777777777777778	7	9	1.0	15	0.0	1.0	-0.09980794120532738	0.5000247718826792	8.83928931751306e-12	0.500000001738926	0.15017410482692709	0.6142792687441162	0.7364167670009127	0.5387086498142292	0	0	0.0
715	None	None	None	None	None	0.2	1	0.5	6	0.5333333333333333	8	0.4857142857142857	0.26666666666666666	9	4	7	1	0	0.7142857142857143	5	7	1.1333333333333333	17	0.07692307692307693	0.8333333333333334	-0.06882690726474458	0.5785820163594806	0.24170612989209017	0.5737260002005815	-0.10031422861184787	1.0	0.8324917408348826	0.9999999881063267	1.0	1.0	0.0
4717	0.010979247182674911	0.003954391574158337	0.0034827981520711097	0.9909578346791478	None	0.25	1	0.4	4	0.7692307692307693	10	0.23809523809523808	0.7692307692307693	14	10	0	0	0	0.7777777777777778	7	9	1.0	15	0.0	1.0	0.09980563406258154	0.6712330732155749	0.0835066368092268	0.533231433302111	0.34357592751733507	0.7281659856094888	0.7650909127824425	0.6481100986326898	0	1.0	0.0
5016	0.0010878805049989964	0.0004148010521216525	-0.0004057447384717857	0.9931683364895649	None	0.25	1	0.4	4	0.75	9	0.25925925925925924	0.75	13	9	0	0	0	0.6666666666666666	6	9	0.9333333333333333	14	0.0	1.0	-0.06929296303991113	0.9998702344963851	-0.0704739955079191	0.6725174251730495	1.4446747146896652e-05	0.5730657815480259	0.8134651550089448	0.965149151753071	0	0.9230769230769231	0.0
6608	0.007308777335207142	0.00021992279763861211	0.00021289844925397652	0.9943254344115495	None	0.25	1	0.4	4	0.7692307692307693	10	0.23809523809523808	0.7692307692307693	14	10	0	0	0	0.7777777777777778	9	7	1.0	15	0.0	1.0	0.16192674335493362	0.5750596142991674	0.08760065001246084	0.5301881550828292	0.09280194868625145	0.5084581492908747	0.5799809539433675	0.5380314263198097	0	1.0	0.0
3241	None	None	None	None	None	0.25	1	0.45454545454545453	5	0.5714285714285714	8	0.64	0.5714285714285714	13	8	2	0	0	1.0	5	5	1.0666666666666667	16	0.0	0	0.03406627599907454	0.5954583594413976	3.2326654755374553e-06	0.5005715449722363	0.099984382603245	0.5000926455434186	0.6130533871480032	0.5323907040862046	0	1.0	0.0
4986	0.005020522514219625	0.00022489188117020664	-0.0001419898828410196	0.9935483567338808	None	0.25	1	0.4	4	0.7692307692307693	10	0.23809523809523808	0.7692307692307693	14	10	0	0	0	0.7777777777777778	9	7	1.0	15	0.0	1.0	8.00276620154588e-05	0.5000255072836386	-0.0044196585951688785	0.6663850175395165	0.342154219130827	0.552537845538864	0.829994431872187	0.5746797890386072	0	0.9285714285714286	0.0
2620	0.00043492586626737664	1.0307284229503785e-05	-9.57344938314474e-06	0.9999499429770197	None	0	0	0.375	3	0.8	8	0.3	0.8	11	8	0	1	0	0.625	8	5	0.8	12	1.0	0.8571428571428571	1.7257736692694075e-06	0.5000137152159237	0.06499787983015805	0.6417026785341239	0.3471668122130147	0.5040600143771511	0.8182236463612538	0.5497562103467174	1.0	1.0	0.0
6328	0.005772230279872778	0.0022894851238417285	0.0001535845414668814	0.9909879239753164	None	0.25	1	0.4	4	0.7692307692307693	10	0.23809523809523808	0.7692307692307693	14	10	0	0	0	0.7777777777777778	7	9	1.0	15	0.0	1.0	0.09999956969636557	0.6007059498934084	-0.05764562615151837	0.5406349821006065	0.09997403615977747	0.5315170146644551	0.6731173353150031	0.5578680308757978	0	0	0.0
4025	2.2600360394998608e-08	2.2234910103137023e-08	2.2141483113898838e-08	0.9999974404838794	None	0.25	1	0.4	4	0.7692307692307693	10	0.23809523809523808	0.7692307692307693	14	10	0	0	0	0.7777777777777778	9	7	1.0	15	0.0	1.0	0.22817876900038692	0.6733914475413032	0.15440424850454956	0.6730418880024214	7.902762784127648e-27	0.5000000000000061	0.7212608172001946	0.6181838388288834	0	1.0	0.0
5947	0.004821899348188029	0.0013271146377289076	-0.0009227477460441401	0.9931794251011272	None	0.3333333333333333	1	0.4444444444444444	4	0.7272727272727273	8	0.28888888888888886	0.7272727272727273	12	8	0	0	0	0.5555555555555556	5	9	0.8666666666666667	13	0.0	1.0	0.09988144378425287	0.6810494466442649	0.01810611131310332	0.5260938458187663	0.09999999993093303	0.5000000558895273	0.6079012957344647	0.5714304594904185	0	0.6666666666666666	0.0
1848	None	None	None	None	None	0	0	0.18518518518518517	10	0.7848101265822784	62	1.0	0.5443037974683544	52	43	28	0	0	1.0	9	9	5.4	81	0.0	1.0	0.09896928005696651	0.5107635383183016	0.04399404392169025	0.5145704688859072	-0.05026124501294198	0.5630411192080823	0.6468074311328904	0.5295382939103292	0	0	0.0
4937	0.0034976279544790797	0.001141820252109603	0.001135030172349419	0.9964904229056201	None	0.25	1	0.4	4	0.7692307692307693	10	0.23809523809523808	0.7692307692307693	14	10	0	0	0	0.7777777777777778	7	9	1.0	15	0.0	1.0	3.220544386772006e-08	0.5000000299883589	0.01065586368041299	0.6769678548665857	0.3520885548361153	0.5520390138707313	0.8313254648888391	0.5784128938871353	0	1.0	0.0
7532	0.00035240174873447944	0.0002594930752959459	-1.6196065790477625e-05	0.9996093747092006	None	0.25	1	0.4	4	0.75	9	0.25925925925925924	0.75	13	9	0	0	0	0.6666666666666666	6	9	0.9333333333333333	14	0.0	1.0	0.09999999999999987	0.5000000000000109	0.011172858898311743	0.5503574700575414	0.025159745574999903	0.527214291382285	0.5953795045791603	0.5259001283062957	0	1.0	0.0
6552	0.0012816008857251431	0.00029129901403856807	0.00027433982681080273	0.9984799526546883	None	0.25	1	0.4	4	0.7692307692307693	10	0.23809523809523808	0.7692307692307693	14	10	0	0	0	0.7777777777777778	7	9	1.0	15	0.0	1.0	-0.03167193471609363	0.6393618954909153	0.03793816140519869	0.6647876794327626	0.02165943174581322	0.6740800297684459	0.651731342538204	0.6595595577716421	0	1.0	0.0
6027	0.001954773068890719	0.0006781277456113941	-0.0005794348739439094	0.9961850983030512	None	0.25	1	0.4	4	0.7692307692307693	10	0.23809523809523808	0.7692307692307693	14	10	0	0	0	0.7777777777777778	9	7	1.0	15	0.0	1.0	1.1088801946291947e-26	0.5000084550200665	-0.05007854082895931	0.5186929517664588	0.0616024730942948	0.5441195566784298	0.6128139523244153	0.5209692680829425	0	1.0	0.0
7444	0.0009307989627112124	0.000560457830761904	-0.0002915653902617615	0.9983414600784305	None	0.25	1	0.4	4	0.7692307692307693	10	0.23809523809523808	0.7692307692307693	14	10	0	0	0	0.7777777777777778	7	9	1.0	15	0.0	1.0	0.09999885124015857	0.5000148835931387	-0.2808360908904751	0.9999999999999982	0.07370257870303727	0.5524756037055961	0.8559174607649205	0.9999885893151839	0	0.14285714285714285	0.0
2236	None	None	None	None	None	0	0	0.3	3	0.6923076923076923	9	0.625	0	0	0	14	5	0	0.6666666666666666	6	4	1.0	15	0.15625	0.2	0	0	0	0	0	0	0	0	0	0	0
1647	None	None	None	None	None	0	0	0.5	2	0.6666666666666666	2	0.5555555555555556	0.6666666666666666	4	2	0	2	0	1.0	3	3	0.3333333333333333	5	1.0	0	-0.1512846256570059	0.5854837759646809	0.1296570630939539	0.5322819783590307	0.03172620364781238	0.6584781270690974	0.7697756992920952	0.5931617016856773	1.0	1.0	0.0
7367	0.0027556411785212473	0.000354010654032005	9.030160241979344e-05	0.9960100559108765	None	0.25	1	0.36363636363636365	4	0.7857142857142857	11	0.2222222222222222	0.7857142857142857	15	11	0	0	0	0.8888888888888888	8	9	1.0666666666666667	16	0.0	1.0	1.583314104056173e-10	0.5619707474580561	-0.060620243686367835	0.525081726336288	0.0999999999999752	0.5000000274261027	0.6597692502908041	0.5290983656050374	0	1.0	0.0
5904	0.005691354078170773	0.0008214432827274676	0.0004300127526429125	0.9909324751123001	None	0.25	1	0.36363636363636365	4	0.7857142857142857	11	0.2222222222222222	0.7857142857142857	15	11	0	0	0	0.8888888888888888	8	9	1.0666666666666667	16	0.0	1.0	0.161908654067445	0.568901278333937	0.013554446502284868	0.5342237760222774	0.09891057059727743	0.5058718524499634	0.6459931106374581	0.5364326315466122	0	1.0	0.0
2632	3.3326707072735335e-08	3.0884747019925124e-08	2.046014406906905e-08	0.9999937751427254	None	0	0	0.4	2	0.6	3	0.5833333333333334	0	0	0	6	11	0	0.75	4	3	0.4666666666666667	7	0.6875	0	0	0	0	0	0	0	0	0	0	0	0
3520	1.6026866440037549e-06	7.497905959844404e-08	5.4719650561486485e-08	0.9999883471180165	None	0	0	0.3333333333333333	2	0.8571428571428571	6	0.36	0.8571428571428571	8	6	0	0	0	1.0	5	5	0.6	9	0.0	0	-0.09999838125156627	0.5000037514708913	0.028181911630941893	0.5995448874851342	7.3325320658207676e-06	0.5013725852001253	0.6341916626462163	0.5340368213356128	0	1.0	0.0
3204	0.0037176413824402663	0.0028551008912518694	-0.002624998521142285	0.9963334072839256	None	0.25	1	0.4	4	0.7692307692307693	10	0.23809523809523808	0.7692307692307693	14	10	0	0	0	0.7777777777777778	7	9	1.0	15	0.0	1.0	0.0999999988860075	0.5000384921293588	-0.16618364087822068	0.6283589476373203	0.010164543486716937	0.6682398669291503	0.7501857963938611	0.6007339124406421	0	1.0	0.0
1872	None	None	None	None	None	0	0	0.11538461538461539	3	0.8918918918918919	33	0.7222222222222222	0	0	0	38	9	0	0.6666666666666666	9	6	2.6	39	0.1125	0.8235294117647058	0	0	0	0	0	0	0	0	0	0	0
2576	0.00011521510249499571	1.3699112247558599e-06	-1.3689579018752904e-06	0.9999971538401412	None	0	0	0.75	3	0.5	2	0.5	0.5	5	2	0	0	0	0.75	4	3	0.4	6	0.0	1.0	0.043539834721611326	0.5407172551436484	0.09595416087272317	0.5125636266968361	0.08831745639994233	0.5404530595978776	0.5615018626974455	0.5312643470249687	0	1.0	0.0
5712	0.008324821205580278	0.0012491644566090807	0.0012404265107178265	0.9741100022990069	None	0.25	1	0.4	4	0.7692307692307693	10	0.23809523809523808	0.7692307692307693	14	10	0	0	0	0.7777777777777778	7	9	1.0	15	0.0	1.0	0.41206580195824805	0.5867827487382075	-0.09999660585935569	0.5000038452846334	-0.08902478903711486	0.527404506472766	0.9162063205196057	0.5382935747940129	0	1.0	0.0
1076	None	None	None	None	None	0	0	0.5833333333333334	7	0.375	6	0.42857142857142855	0.375	12	6	5	0	0	0.8571428571428571	7	6	1.2	18	0.0	0.5	6.314539573773794e-06	0.5025304296569872	-0.09782043963047489	0.6037464432470454	0.09993077578000169	0.5477040553679119	0.6859714770320774	0.5516995792252875	0	1.0	0.0
3068	None	None	None	None	None	0.15384615384615385	2	0.35714285714285715	10	0.6153846153846154	24	0.5061728395061729	0.5641025641025641	32	22	8	1	0	1.0	9	9	2.7333333333333334	41	0.1	0.7058823529411765	0.0991961509491395	0.5004113763367143	0.0889191555790082	0.5710698821182492	-0.09738686993704224	0.9301000876831356	0.7065394264412117	0.7228608396261399	1.0	1.0	0.0
1322	None	None	None	None	None	0.0625	1	0.2647058823529412	9	0.7346938775510204	36	0.8095238095238095	0.5510204081632653	34	27	16	3	0	0.7777777777777778	9	7	3.4	51	0.10344827586206896	0.8181818181818182	0.21039062375595083	0.7206141066469072	0.05189736717536958	0.5310031805593953	0.01109955973836535	0.5776349950583418	0.692211600483379	0.6133900463191686	0.0	1.0	0.0
3687	0.002930607099228428	0.0014190108931710682	0.0007220869119955521	0.992364191772785	None	0	0	0.4	4	0.6923076923076923	9	0.5	0.6153846153846154	12	8	2	1	0	0.8333333333333334	6	5	1.0	15	0.25	0.2	-0.08341390463448398	0.650523661660594	0.2577545695418613	0.5933440201075925	0.10971751141907701	0.6390232925569763	0.7717367380665503	0.6279483806823463	1.0	1.0	0.0
7283	0.004544954258272807	0.0017633753093917186	0.0007912480497504604	0.9966853289804809	None	0.25	1	0.36363636363636365	4	0.7857142857142857	11	0.2222222222222222	0.7857142857142857	15	11	0	0	0	0.8888888888888888	8	9	1.0666666666666667	16	0.0	1.0	0.09993713767347767	0.6684273635597247	0.17590761231670946	0.5811918674324943	0.09999999967424278	0.5000008910275348	0.588688839513534	0.5848990391894169	0	1.0	0.0
947	None	None	None	None	None	0	0	0.3333333333333333	1	1.0	2	0.6666666666666666	0	0	0	3	3	0	0.6666666666666666	3	2	0.26666666666666666	4	0.3	0	0	0	0	0	0	0	0	0	0	0	0
892	None	None	None	None	None	0	0	0.35714285714285715	5	0.6666666666666666	12	0.5555555555555556	0.4444444444444444	12	8	7	1	0	1.0	6	6	1.3333333333333333	20	0.07142857142857142	0.7142857142857143	0.044660022383888345	0.512242873090983	0.10348216055554678	0.5595427329792709	2.4490792397272646e-11	0.5000000374325887	0.604312321750396	0.5240055217246373	1.0	1.0	0.0
6219	0.011472556036495659	0.0005758606788414516	-0.0005162817757700272	0.9856231285787581	None	0.25	1	0.4	4	0.7692307692307693	10	0.23809523809523808	0.7692307692307693	14	10	0	0	0	0.7777777777777778	9	7	1.0	15	0.0	1.0	0.3989727156620077	0.7780204561801838	0.1743532266890584	0.5854780531626465	0.08304541200184755	0.5262919008878701	0.794174388695929	0.6383581239882007	0	1.0	0.0
4538	0.004577232688527584	0.0003667771385008011	-0.000355240177532735	0.9914491091160461	None	0.25	1	0.4	4	0.75	9	0.25925925925925924	0.75	13	9	0	0	0	0.6666666666666666	6	9	0.9333333333333333	14	0.0	1.0	1.6613620052844223e-21	0.5	-0.037861214884055465	0.5025038549559764	0.09999998961121971	0.5000018611649669	0.6414263665951337	0.5008352449067764	0	1.0	0.0
2883	0.008846053686841592	0.0004654537871714261	0.00044664977569022123	0.9939081373289937	None	0	0	0.3333333333333333	3	0.6363636363636364	7	0.52	0.5454545454545454	9	6	3	0	0	1.0	5	5	0.8666666666666667	13	0.0	0	7.902762784127648e-27	0.5	-0.013411733519542016	0.6651931512584774	0.09284744478063839	0.572785145840043	0.6168998012795077	0.5809275971317812	0	1.0	0.0
1939	None	None	None	None	None	0	0	0.25	4	0.7619047619047619	16	0.5476190476190477	0.047619047619047616	1	1	21	8	0	0.8571428571428571	7	6	1.5333333333333334	23	0.17391304347826086	0.2857142857142857	0.11871523301799713	0.5	0.09641482542790081	0.5	0.022279846457462026	0.5	0.6016194517867709	0.5	1.0	1.0	0.9835663984306182
2801	2.2363967802660256e-08	2.003328644479365e-08	2.2960762168200066e-10	0.9999973884896365	None	0	0	0.5555555555555556	5	0.2727272727272727	3	0.52	0	0	0	12	0	0	1.0	5	5	0.8666666666666667	13	0.0	1.0	0	0	0	0	0	0	0	0	0	0	0
2634	2.6323076529062603e-08	2.19504083588792e-08	1.8149066214281744e-08	0.999995103272245	None	0	0	0.3333333333333333	1	1.0	2	0.6666666666666666	0	0	0	3	9	0	0.6666666666666666	3	2	0.26666666666666666	4	0.9	0	0	0	0	0	0	0	0	0	0	0	0
7053	0.006475516563555514	0.0027527970660802896	0.0025571648559038073	0.9896848822121775	None	0.25	1	0.4	4	0.7692307692307693	10	0.23809523809523808	0.7692307692307693	14	10	0	0	0	0.7777777777777778	9	7	1.0	15	0.0	1.0	-0.09268557987410411	0.5015662687102599	-0.08660735043008058	0.581176366518987	0.09998583320444618	0.5571409860806283	0.7097516594411555	0.546815495117906	0	1.0	0.0
1993	None	None	None	None	None	0.16666666666666666	1	0.5	7	0.47368421052631576	9	0.875	0.15789473684210525	9	3	11	0	0	0.6666666666666666	6	4	1.4	21	0.0	0.3333333333333333	1.5383060219291256e-06	0.5000320238998401	-0.09995292574878438	0.5000436219809363	2.831220370426384e-08	0.5000602603343276	0.6156781524869497	0.5000453020717261	0	0.8888888888888888	0.0
5078	0.0002749869539341765	1.0419451817874726e-06	1.0217336356151444e-06	0.9999966594063011	None	0.25	1	0.4	4	0.75	9	0.25925925925925924	0.75	13	9	0	0	0	0.6666666666666666	6	9	0.9333333333333333	14	0.0	1.0	-0.09999999814577756	0.5000000025493252	-0.0999999785870172	0.500085510945645	0.09999998042848014	0.5000015087976687	0.7196666626363017	0.500029007431125	0	1.0	0.0
277	None	None	None	None	None	0.3333333333333333	1	0.5	4	0.4444444444444444	4	0.55	0	0	0	10	14	0	0.8	4	5	0.7333333333333333	11	0.5833333333333334	0.75	0	0	0	0	0	0	0	0	0	0	0
331	None	None	None	None	None	0.16666666666666666	1	0.6	9	0.35	7	0.4489795918367347	0.3	14	6	7	3	0	1.0	7	7	1.4666666666666666	22	0.3	0.6666666666666666	0.01504726886021938	0.5506778868429199	0.09999496856799699	0.500065620328399	0.20452290680226085	1.0	0.7162866381069783	0.9999998972297718	0.9285714285714286	0.8571428571428571	0.0
640	None	None	None	None	None	0	0	0.4	2	0.8	4	0.4666666666666667	0.8	6	4	0	2	0	0.6	3	5	0.4666666666666667	7	1.0	0	0.12070812926544346	0.7210539202952126	-0.0745089549764141	0.5461993307883148	1.957261141219621e-06	0.5004834123306846	0.6909110130330768	0.5936282744682543	1.0	1.0	0.0
6231	0.00850855043621313	0.0030522557701191146	-0.0030396138858688614	0.9774287735393579	None	0.3333333333333333	1	0.5	4	0.6666666666666666	6	0.4074074074074074	0.6666666666666666	10	6	0	0	0	0.3333333333333333	3	9	0.7333333333333333	11	0.0	1.0	0.42981987377076525	0.6062352546153783	7.902762784127648e-27	0.500000000000036	0.09421443663647262	0.5578777273887114	0.8596732815919561	0.5551141258942075	0	1.0	0.0
2477	None	None	None	None	None	0.16666666666666666	1	0.42857142857142855	6	0.631578947368421	12	0.5	0.05263157894736842	3	1	17	2	0	0.8571428571428571	7	6	1.4	21	0.05555555555555555	0.35294117647058826	1.2898920834731872e-07	0.500000053529075	7.902762784127648e-27	0.5	0.04376247101666402	0.5574307538134973	0.5513923630797583	0.5192189897677398	0.0	0	0.0
3578	None	None	None	None	None	0.125	1	0.3333333333333333	6	0.7083333333333334	17	0.48148148148148145	0.6666666666666666	22	16	3	0	0	0.6666666666666666	9	6	1.7333333333333334	26	0.0	0.6	0.20627275316382954	0.6706083052174966	0.09823780367259845	0.5032483228775357	0.06790087868126478	0.587221892599289	0.6587179140265502	0.5887518272474003	0	1.0	0.0
3501	0.004479875500340567	0.0016942435397851465	0.0009036813314992762	0.9938418141932396	None	0.25	1	0.4	4	0.7692307692307693	10	0.234375	0.7692307692307693	14	10	0	0	0	1.0	8	8	1.0	15	0.0	0.8571428571428571	0.0959763668668024	0.58253357820134	0.293104367657777	0.6045162876888379	0.09980683355007045	0.5282880434904409	0.7155448750692549	0.57205936449828	0	1.0	0.0
6050	0.0006872403496615305	8.267090923417189e-05	-8.16556162212117e-05	0.999445536263413	None	0.25	1	0.4	4	0.7692307692307693	10	0.23809523809523808	0.7692307692307693	14	10	0	0	0	0.7777777777777778	9	7	1.0	15	0.0	1.0	0.029981436277272604	0.545771325339685	-0.09995335540320716	0.5014100094605055	0.08102897414987956	0.542444113353164	0.6825342565723662	0.5299163394791173	0	1.0	0.0
1759	None	None	None	None	None	0	0	0.6666666666666666	2	0.5	1	0.6666666666666666	0.5	3	1	0	2	0	0.6666666666666666	3	2	0.26666666666666666	4	1.0	0	0.09999996773283577	0.5000000640513754	0.01652966717582224	0.6351532897442601	-0.03363362510360088	0.5040288216484939	0.6344084722396982	0.5473993210586899	1.0	1.0	0.0
2944	0.0034615206325660695	0.0003137580014339157	0.0002453612323017135	0.9935601606418576	None	0	0	0.3333333333333333	3	0.6363636363636364	7	0.52	0.6363636363636364	10	7	2	0	0	1.0	5	5	0.8666666666666667	13	0.0	0	7.902762784127648e-27	0.5	0	0.5	0.07422210899592181	0.5403977234163339	0.5865900254212268	0.5134920483567117	0	1.0	0.0
7187	0.007860819885588705	0.0031428929260489116	0.0030367589339546433	0.9887028736377244	None	0.25	1	0.4	4	0.75	9	0.25925925925925924	0.75	13	9	0	0	0	0.6666666666666666	6	9	0.9333333333333333	14	0.0	1.0	0.09999234290218864	0.5000202552889791	-0.12212813225258601	0.9999752451644234	0.09999901153534137	0.5028081295089596	0.7623821369000813	0.9717844160433136	0	0	0.0
2732	0.00045175783701013205	5.590254910907053e-05	-6.193678970026299e-06	0.9983653879926876	None	0.25	1	0.4	4	0.75	9	0.25925925925925924	0.75	13	9	0	0	0	0.6666666666666666	6	9	0.9333333333333333	14	0.0	1.0	0.06983887961075436	0.5754001497237755	0.16200311480389068	0.5413988299817084	0.062231238105082645	0.6717146157889761	0.6285104964615299	0.5975534297996141	0	1.0	0.0
2295	None	None	None	None	None	0	0	0.6666666666666666	4	0.2857142857142857	2	0.5625	0	0	0	8	0	0	1.0	4	4	0.6	9	0.0	0.8	0	0	0	0	0	0	0	0	0	0	0
153	None	None	None	None	None	0.5	1	0.6666666666666666	4	0.5714285714285714	4	0.42857142857142855	0.5714285714285714	8	4	0	0	0	0.42857142857142855	3	7	0.6	9	0.0	1.0	0.09920726668679022	0.5013858064145481	0.11275173100753806	0.5166868894992133	0.0021541540076253475	0.5028946034495853	0.6208027572856293	0.5069907226725584	0	0	0.0
3559	0.0027198771252273605	0.0013208846127575726	8.018202037440113e-05	0.9946775357785801	None	0.3333333333333333	1	0.5	4	0.7	7	0.2857142857142857	0.7	11	7	0	0	0	0.8571428571428571	6	7	0.8	12	0.0	0.6666666666666666	-0.09991755219258007	0.5749883169912392	-0.0827912977851852	0.6664049116297899	0.09999835804917957	0.500422480269263	0.7092443602511183	0.5822372119409355	0	0.9090909090909091	0.0
4577	0.003269493186433284	0.0030583552817354523	0.0030277497241838216	0.9957020691498012	None	0.25	1	0.4	4	0.7692307692307693	10	0.23809523809523808	0.7692307692307693	14	10	0	0	0	0.7777777777777778	7	9	1.0	15	0.0	1.0	0.09999999178966115	0.5040062967494915	-0.045775924683763285	0.51624046044822	-0.08865110269642137	0.5869407122004605	0.6922902581863946	0.5359663486544803	0	1.0	0.0
6664	0.007686636586832891	0.0009140265681772522	-0.0009082993547462187	0.9876911017964709	None	0.25	1	0.4	4	0.7692307692307693	10	0.23809523809523808	0.7692307692307693	14	10	0	0	0	0.7777777777777778	7	9	1.0	15	0.0	1.0	0.17979788362681126	0.5509495535420543	0.057523713571705735	0.567738125265951	-0.09554060633319408	0.5042689939972859	0.7541272000338233	0.5410915347987085	0	1.0	0.0
2789	0.0007523714625943334	6.016905258863173e-06	-5.9919387882386615e-06	0.999982373324507	None	0	0	0.35714285714285715	5	0.631578947368421	12	0.25925925925925924	0.631578947368421	17	12	3	1	0	1.0	9	9	1.4	21	0.2	0.125	-0.09999999552590005	0.5000464400493847	0.01968331487592572	0.5916692738123166	0.18315827660994222	0.6951960590433982	0.7624462819256206	0.5983337272498814	1.0	1.0	0.0
2361	None	None	None	None	None	0	0	0.3235294117647059	11	0.5918367346938775	29	0.8095238095238095	0.16326530612244897	16	8	34	9	0	0.7777777777777778	9	7	3.4	51	0.140625	0.8	0.008070433392727689	0.5945181052656412	0.05497967858001558	0.5787319306929041	3.9437621056962785e-13	0.5000000322234126	0.5894776281478254	0.5580902539802074	1.0	1.0	0.0
2959	0.0007151688015739442	6.207824468547517e-05	-5.870605648299572e-05	0.9974581622168153	None	0	0	0.4	2	0.8	4	0.4375	0.8	6	4	0	2	0	1.0	4	4	0.4666666666666667	7	1.0	0	0.11793250037506771	0.6792403935058643	-0.09999852911795407	0.5157004746283091	-0.0610229888394936	0.6603075522476597	0.7256714033858214	0.6207164409894905	0.0	0	0.0
1884	None	None	None	None	None	0	0	0.4	4	0.5833333333333334	7	0.7777777777777778	0.5	8	6	5	6	0	0.5	6	3	0.9333333333333333	14	0.5	0.36363636363636365	-0.09857880293669008	0.5021268491952584	-0.08157498006274236	0.5554451322740236	-0.09897228327582305	0.5039359882750056	0.5200120892538551	0.5205673939246555	0.9375	1.0	0.3364481845201407
3804	3.9827150147083606e-06	3.055976729383605e-06	-3.0530607302514783e-06	0.9999006141652137	None	0.25	1	0.4	4	0.75	9	0.25925925925925924	0.75	13	9	0	0	0	0.6666666666666666	6	9	0.9333333333333333	14	0.0	1.0	0.056099818979824544	0.5389106346611723	-0.04786111916248743	0.5302567655600036	7.167833669629533e-05	0.5725032939741007	0.610669329145218	0.5472919539045599	0	1.0	0.0
3262	0.0014127535799604754	0.0005588880021243821	0.0005567664683623907	0.9974542531085582	None	0	0	0.3333333333333333	2	0.8571428571428571	6	0.36	0.8571428571428571	8	6	0	0	0	1.0	5	5	0.6	9	0.0	0	-0.09797127239374177	0.5038284992637034	0	0.5	0.05997693664424164	0.5934321026384538	0.6569662190692803	0.5327435846438281	0	1.0	0.0
3472	0.002602138557046163	0.0020262472521472654	-0.0018620559099413875	0.9984288874893965	None	0.25	1	0.4	4	0.75	9	0.25925925925925924	0.75	13	9	0	0	0	0.6666666666666666	6	9	0.9333333333333333	14	0.0	1.0	0.09997525305387565	0.6308343396531852	0.12228828498825306	0.9541525584555741	-0.09999992341506014	0.5000071123845047	0.7409486429919866	0.7668203703353725	0	1.0	0.0
1270	None	None	None	None	None	0.1	1	0.36363636363636365	8	0.5666666666666667	17	0.5079365079365079	0.4666666666666667	21	14	10	0	0	0.7777777777777778	9	7	2.1333333333333333	32	0.0	0.4444444444444444	-0.050200162206285134	0.507278507447257	0.13556616421868264	0.6383086045126067	0.22803189945351807	0.6501468129318808	0.7616369091936382	0.6000348705032	0	1.0	0.0
5251	0.020591970266060973	0.004759517883888504	-0.0031521637773586787	0.99454720025572	None	0.25	1	0.4	4	0.75	9	0.25925925925925924	0.75	13	9	0	0	0	0.6666666666666666	9	6	0.9333333333333333	14	0.0	1.0	0.0999988591275745	0.5322001836460014	0.0001794537071504265	0.5440388150636383	-0.3292013247465647	0.879582976419454	0.862219375409066	0.6823717768615545	0	1.0	0.0
5730	0.0004118694766262047	5.251565707404643e-06	-4.083996409876819e-06	0.9999949893770993	None	0.3333333333333333	1	0.4444444444444444	4	0.7272727272727273	8	0.2708333333333333	0.7272727272727273	12	8	0	0	0	0.75	8	6	0.8666666666666667	13	0.0	0.8571428571428571	1.0302925545681584e-10	0.5599368426444354	-0.09990286658368744	0.5001723641893548	0.17991853162604984	0.6489395199825112	0.7609442250849349	0.5708513305428189	0	0.9166666666666666	0.0
6980	6.719308156829808e-08	1.7179213036858625e-08	-2.4602953379868582e-11	0.9999972051884684	None	0.25	1	0.4	4	0.7692307692307693	10	0.23809523809523808	0.7692307692307693	14	10	0	0	0	0.7777777777777778	7	9	1.0	15	0.0	1.0	0.3433360679691522	0.5816228345478348	-0.09999998245879702	0.5000000169358156	0.0005922105212842219	0.5043113666881042	0.8697135045183738	0.528858292643533	0	1.0	0.0
4315	0.00032859992557609814	0.00011864129323892772	1.4432760130251564e-06	0.999591032939945	None	0.25	1	0.4	4	0.7692307692307693	10	0.23809523809523808	0.7692307692307693	14	10	0	0	0	0.7777777777777778	7	9	1.0	15	0.0	1.0	0.2347339665131972	0.5504581124642811	-0.03772222521096595	0.5671004256293111	0.014402335319820403	0.5428322578964846	0.7649979237289114	0.5534864392125687	0	1.0	0.0
5495	0.00317565437907137	0.0008703332499372417	0.0008414989178769105	0.9950619094409173	None	0.25	1	0.4	4	0.7692307692307693	10	0.23809523809523808	0.7692307692307693	14	10	0	0	0	0.7777777777777778	9	7	1.0	15	0.0	1.0	7.902762784127648e-27	0.5000000000011866	0.001548779578386264	0.5763112993949658	0.06819835703304442	0.6477063454183075	0.5952055024212975	0.5757963620082925	0	1.0	0.0
4002	0.013941949392833426	0.0022798717976502026	-0.0005204683842838314	0.9646054582258927	None	0.25	1	0.4	4	0.75	9	0.25925925925925924	0.75	13	9	0	0	0	0.6666666666666666	6	9	0.9333333333333333	14	0.0	1.0	0.41123581277280064	0.8515157942460563	-0.06897850354530587	0.669937862848778	0.21383576275254193	0.6711611543939418	0.8483903269698424	0.7419180565023828	0	0	0.0
1831	None	None	None	None	None	0	0	0.5	2	0.6666666666666666	2	0.625	0.6666666666666666	4	2	0	0	0	0.5	2	4	0.3333333333333333	5	0.0	0	0.000553870216200279	0.504506692600544	0.08417014295639669	0.5340945258749425	1.7547469604347743e-17	0.5000000000056695	0.5966257631057971	0.512881925987724	0	0	0.0
308	None	None	None	None	None	0.3333333333333333	1	0.5	4	0.7	7	0.3	0.7	11	7	0	0	0	0.625	5	8	0.8	12	0.0	1.0	0.0011376820031973197	0.5470246475366606	9.186895435833115e-05	0.545965318001991	0.04802842722812352	0.5152696449815966	0.5479450685528706	0.5361149627652944	0	1.0	0.0
3577	0.008840191355743519	0.0014637528104047915	-0.0013074918406191724	0.9474886333645951	None	0.25	1	0.4	4	0.75	9	0.25925925925925924	0.75	13	9	0	0	0	0.6666666666666666	6	9	0.9333333333333333	14	0.0	1.0	0.4350832169803751	0.9999999867750693	0.020854438808195326	0.5615514286756755	-0.09998342427286334	0.5110607196634965	0.9668685077447257	0.997858897520744	0	1.0	0.0
2192	None	None	None	None	None	0.25	1	0.5	5	0.5384615384615384	7	0.5	0.5384615384615384	11	7	3	4	0	0.8333333333333334	6	5	1.0	15	0.6666666666666666	0.2	-0.09999573428361108	0.5001194542621266	7.902762784127648e-27	0.5	0.09999343749191976	0.5000187370928582	0.6934841545479631	0.5000460637856251	1.0	1.0	0.0
6526	0.009846095780686612	0.0003542120315637798	-6.146385611033454e-05	0.9924515267322565	None	0.25	1	0.4	4	0.7692307692307693	10	0.23809523809523808	0.7692307692307693	14	10	0	0	0	0.7777777777777778	9	7	1.0	15	0.0	1.0	0.08366698559417368	0.5570959824961217	0.18176779820944308	0.9999999636144983	0.3592684182191265	0.5722324513344652	0.7668809284537853	0.9972217402470249	0	0	0.0
4047	0.019096312337179573	0.00404132127547506	-0.0006352840495690997	0.9752548634439242	None	0.25	1	0.4	4	0.7692307692307693	10	0.23809523809523808	0.7692307692307693	14	10	0	0	0	0.7777777777777778	7	9	1.0	15	0.0	1.0	-0.25938740463256893	0.9572773766798509	-0.05439809181470184	0.5436072907753728	-0.20384301114714615	1.0	0.863287659873856	0.9999999999999931	0	0.35714285714285715	0.0
6355	2.2347804090015677e-08	2.058433149295599e-08	1.487462048045431e-09	0.9999972489018706	None	0.25	1	0.4	4	0.7692307692307693	10	0.23809523809523808	0.7692307692307693	14	10	0	0	0	0.7777777777777778	7	9	1.0	15	0.0	1.0	0.3371374595739883	0.5030425268377787	-0.09999709981048928	0.5000008565515699	2.4875656398791734e-05	0.500151717180805	0.8664665481689722	0.5010650444319996	0	1.0	0.0
2256	None	None	None	None	None	0.16666666666666666	1	0.4	6	0.6	12	0.6111111111111112	0.6	18	12	3	0	0	0.4444444444444444	9	4	1.4666666666666666	22	0.0	0.8888888888888888	0.001311759224636206	0.5051846183192742	0.0815245430111001	0.537700946483419	2.8284446576931832e-11	0.500000303222222	0.594220392297477	0.514315335732492	0	1.0	0.0
3603	None	None	None	None	None	0.1	1	0.34782608695652173	8	0.65625	21	0.41975308641975306	0.65625	29	21	4	0	0	1.0	9	9	2.2666666666666666	34	0.0	0.64	0.10184700480790262	0.7195578975659711	-0.08468845798220274	0.6767378610418087	0.1234485363159781	1.0	0.8264823607779833	0.9999992524063288	0	0	0.0
915	None	None	None	None	None	0.25	1	0.6	6	0.46153846153846156	6	0.5	0.46153846153846156	11	6	3	4	0	0.8333333333333334	5	6	1.0	15	0.8	0.6	0.10052920612215677	0.6330045250272058	-0.09996891673931989	0.5001609521417525	0.16177121540066106	0.53858986145818	0.7571250896404714	0.5581061870950481	1.0	0.9090909090909091	0.0
3608	None	None	None	None	None	0.14285714285714285	1	0.3125	5	0.7727272727272727	17	0.4444444444444444	0.6818181818181818	20	15	3	0	0	0.6666666666666666	9	6	1.6	24	0.0	0.42105263157894735	-0.01888373384516332	0.5861546929936553	-0.0999977543662379	0.6441151399610576	-0.03156738209032177	0.5129250058429874	0.581332613477124	0.5820086145259247	0	1.0	0.0
2010	None	None	None	None	None	0	0	0.46153846153846156	6	0.4117647058823529	7	0.475	0	0	0	18	10	0	0.625	8	5	1.2666666666666666	19	0.25	0.26666666666666666	0	0	0	0	0	0	0	0	0	0	0
4697	0.005154030225644072	0.0004994891771989963	0.00036016056611191293	0.9932648426180952	None	0.25	1	0.4	4	0.75	9	0.25925925925925924	0.75	13	9	0	0	0	0.6666666666666666	6	9	0.9333333333333333	14	0.0	1.0	-0.0669145214625817	0.5918125159402506	1.4006857503709658e-23	0.5	0.14151694605694273	0.6718569561071875	0.7117531327775098	0.5896905743762964	0	1.0	0.0
7359	0.005370353750441234	0.0008994500048124998	0.00046028007970089907	0.9862084600792276	None	0.25	1	0.4	4	0.75	9	0.25925925925925924	0.75	13	9	0	0	0	0.6666666666666666	6	9	0.9333333333333333	14	0.0	1.0	0.00528479481382589	0.53673158170072	0.1911300730078008	0.6445082142386068	0.13968958586300068	0.5711014518548043	0.691393400656542	0.5848805014285681	0	1.0	0.0
535	None	None	None	None	None	0	0	0.42857142857142855	3	0.75	6	0.3333333333333333	0.75	9	6	0	0	0	0.8333333333333334	5	6	0.6666666666666666	10	0.0	0.4	-0.06334752890419366	0.5728918898541085	0.09895259227831556	0.5011183126367901	0.0986729218864312	0.588590363267012	0.6971445160445005	0.5544724559354159	0	0.8888888888888888	0.0
976	None	None	None	None	None	0	0	0.25	1	1.0	3	1.0	1.0	4	3	0	0	0	0.2	1	5	0.3333333333333333	5	0.0	0	0.061905295562836006	0.554490280768964	-0.09991419921943381	0.5003660114601727	0.08690962965149415	0.5576498566996346	0.6950029794695731	0.5375892582998275	0	1.0	0.0
6569	4.9678412136632204e-06	6.556450686987268e-07	2.748148193885069e-07	0.9997634399007356	None	0.25	1	0.4	4	0.7692307692307693	10	0.23809523809523808	0.7692307692307693	14	10	0	0	0	0.7777777777777778	7	9	1.0	15	0.0	1.0	0.09999993332903523	0.618184394741072	-0.0242310800966442	0.5103230712391199	0.010773058910760337	0.5039404720053434	0.6271169419943878	0.5447887373660776	0	1.0	0.0
2359	None	None	None	None	None	0	0	0.5	3	0.6666666666666666	4	0.4	0.6666666666666666	7	4	0	0	0	0.8	4	5	0.5333333333333333	8	0.0	0.6666666666666666	-0.08635200927266493	0.5108258911568654	0.09999999542688759	0.5000000285391591	0.01216541732412534	0.6397558395511602	0.6871878354094859	0.5512869049110453	0	1.0	0.0
207	None	None	None	None	None	0	0	0.6	3	0.6	3	0.5833333333333334	0.6	6	3	0	0	0	0.3333333333333333	2	6	0.4666666666666667	7	0.0	0.4	0.10680868847611084	0.5964703784154616	-0.09614416314578604	0.5050357323809842	0.0920133163995023	0.5946780056756575	0.7149639493191943	0.5658045354169262	0	1.0	0.0
3766	8.365284426185047e-05	1.265345397559845e-07	-4.906926619820627e-08	0.9998905754729639	None	0	0	0.5	2	0.6666666666666666	2	0.5555555555555556	0.6666666666666666	4	2	0	0	0	1.0	3	3	0.3333333333333333	5	0.0	0	0.017711413129969843	0.5480258220229766	0.020642475289197833	0.5651661105592993	0.23091314407593505	0.5873594198409516	0.7347117785816027	0.5669221064888823	0	1.0	0.0
4851	0.0034554313208384514	0.00023923507762589516	-3.637383055513701e-05	0.9950849759615534	None	0.25	1	0.4	4	0.7692307692307693	10	0.23809523809523808	0.7692307692307693	14	10	0	0	0	0.7777777777777778	7	9	1.0	15	0.0	1.0	9.808554105623797e-22	0.5000013637644692	0.0890086268633421	0.5658220837014413	0.05937202786798752	0.5915524572574862	0.5987154292802556	0.5527379134647773	0	1.0	0.0
143	None	None	None	None	None	0	0	0.14583333333333334	7	0.8428571428571429	59	0.8888888888888888	0.17142857142857143	17	12	54	0	0	1.0	9	9	4.8	72	0.0	0.90625	0.010182313652986882	0.5363852438665326	-0.09390203765058414	0.512089540025439	0.014555982358446878	0.547965894648941	0.6319237593776024	0.5321739577672274	0	0.9411764705882353	0.0
6257	5.221979388864214e-06	1.4218757429373587e-08	-1.707131046282581e-10	0.9999972635244907	None	0.25	1	0.4	4	0.7692307692307693	10	0.23809523809523808	0.7692307692307693	14	10	0	0	0	0.7777777777777778	7	9	1.0	15	0.0	1.0	0.09999999969028843	0.5455193396976141	0.05279884110266901	0.6230879201084387	1.5395350986476627e-07	0.5329650110599354	0.6067766006177403	0.5676910195611723	0	0	0.0
6082	0.0045885794877265134	0.0010588444122433683	-0.0007135638136868238	0.9961780247496579	None	0.25	1	0.4	4	0.7692307692307693	10	0.23809523809523808	0.7692307692307693	14	10	0	0	0	0.7777777777777778	9	7	1.0	15	0.0	1.0	0.09999996457393492	0.500049982347035	0.34821260680569605	0.9973010442626977	0.20989970773149405	0.9979748123017088	0.9120786053613931	0.9826640417969923	0	0.8571428571428571	0.0
7513	0.007393129066545107	0.0016829333354484682	-0.0016418608509145315	0.9906158299983732	None	0.25	1	0.4	4	0.7692307692307693	10	0.23809523809523808	0.7692307692307693	14	10	0	0	0	0.7777777777777778	7	9	1.0	15	0.0	1.0	0.1	0.5	-0.08648928226363051	0.5901277203044278	0.1018645718162304	0.615291708068136	0.7022489605473603	0.569064371771954	0	1.0	0.0
4707	0.01910956242031357	0.011348316458599291	0.010629045462836594	0.9905269850487219	None	0	0	0.3333333333333333	3	0.8181818181818182	9	0.28888888888888886	0.8181818181818182	12	9	0	0	0	0.5555555555555556	5	9	0.8666666666666667	13	0.0	1.0	0.13650563039219518	0.5231689280280905	0.0008969243597806065	0.5188477277388722	0.08850578454903259	0.5387673890763248	0.6327388341420929	0.5269364123313613	0	1.0	0.0
461	None	None	None	None	None	0	0	0.75	3	0.3333333333333333	1	0.625	0.3333333333333333	4	1	0	0	0	0.5	2	4	0.3333333333333333	5	0.0	0.6666666666666666	0.0775610704843455	0.5029358358713967	0.09999999877194413	0.5000000013416256	0.033294565039930356	0.628042419554735	0.5692532734410545	0.5445127896324724	0	1.0	0.0
5858	0.007359369358591871	0.006007743458622822	0.00027866843373579005	0.9921618003203201	None	0.25	1	0.4	4	0.7692307692307693	10	0.23809523809523808	0.7692307692307693	14	10	0	0	0	0.7777777777777778	7	9	1.0	15	0.0	1.0	0.0981995496479093	0.5041998699442687	-0.09999999871809313	0.5000000785103936	0.09994703696239689	0.5044508179503476	0.7187650675086067	0.5028836289447277	0	1.0	0.0
659	None	None	None	None	None	0	0	0.6666666666666666	2	0.5	1	0.6666666666666666	0	2	0	1	0	0	0.6666666666666666	2	3	0.26666666666666666	4	0.0	0	0	0	0	0	0	0	0	0	0	0	0
2259	None	None	None	None	None	0	0	0.2727272727272727	3	0.7857142857142857	11	0.5925925925925926	0	0	0	15	0	0	0.3333333333333333	9	3	1.0666666666666667	16	0.0	0.5714285714285714	0	0	0	0	0	0	0	0	0	0	0
6997	0.002213907904943981	0.00020011071852979142	-0.00013574670914723856	0.9952925964914526	None	0.25	1	0.36363636363636365	4	0.7857142857142857	11	0.2222222222222222	0.7857142857142857	15	11	0	0	0	0.8888888888888888	8	9	1.0666666666666667	16	0.0	1.0	7.902762784127648e-27	0.500495210553034	3.2734369946687856e-05	0.5002436043828064	0.050506945863006136	0.6462512322855664	0.5623708334004655	0.5502924073464922	0	1.0	0.0
1116	None	None	None	None	None	0	0	0.2	4	0.7857142857142857	22	0.7142857142857143	0	0	0	29	10	0	0.8571428571428571	6	7	2.0	30	0.16129032258064516	0.32	0	0	0	0	0	0	0	0	0	0	0
6421	0.003074837922013542	0.0005567415471727065	0.00019353701188095794	0.9960202733209057	None	0.25	1	0.4	4	0.7692307692307693	10	0.23809523809523808	0.7692307692307693	14	10	0	0	0	0.7777777777777778	9	7	1.0	15	0.0	1.0	7.395743879779668e-11	0.5000029249077169	0.08904241732575652	0.5761496119279007	0.18159574000767084	0.6077415730968558	0.6773172926129599	0.561752071709009	0	1.0	0.0
861	None	None	None	None	None	0.125	1	0.47368421052631576	9	0.46153846153846156	12	0.6666666666666666	0.11538461538461539	9	3	18	8	0	0.8571428571428571	7	6	1.8666666666666667	28	0.23529411764705882	0.2608695652173913	0.09716847359278222	0.5663439719420904	-0.02364206381724623	0.6645026346881172	0.07126182332498851	0.5540868460836548	0.6394517809696666	0.5960878476026391	1.0	1.0	0.0
932	None	None	None	None	None	0	0	0.2727272727272727	3	0.7142857142857143	10	0.64	0	0	0	15	6	0	1.0	5	5	1.0666666666666667	16	0.17647058823529413	0	0	0	0	0	0	0	0	0	0	0	0
6728	0.0010259562779469738	0.00020012058687294098	-0.00018933800853639164	0.9987019761251199	None	0.25	1	0.4	4	0.7692307692307693	10	0.23809523809523808	0.7692307692307693	14	10	0	0	0	0.7777777777777778	7	9	1.0	15	0.0	1.0	0.06825674318246949	0.6736003284933204	0.07003694937112469	0.6756043431333949	-0.01768581979775499	0.6495391129117383	0.6356352151678254	0.6663503263219136	0	1.0	0.0
963	None	None	None	None	None	0	0	0.3	9	0.627906976744186	27	0.625	0.06976744186046512	8	3	36	0	0	0.8888888888888888	8	9	3.0	45	0.0	0.918918918918919	0.1266949547400859	0.565098686987128	-0.09976020751622611	0.5006908936739833	7.902762784127648e-27	0.5	0.7165382827740157	0.5220394445742708	0	1.0	0.0
178	None	None	None	None	None	0.047619047619047616	1	0.37777777777777777	17	0.5230769230769231	34	0.8271604938271605	0.4	42	26	24	0	0	1.0	9	9	4.466666666666667	67	0.0	0.9655172413793104	0.07822807295408014	0.5685700080706254	0.020277997700085877	0.5824771386226013	0.11786664886085081	0.5473332696241484	0.603571296768954	0.566182007278424	0	0.38095238095238093	0.0
4872	0.0007851199485086619	1.3791461822537137e-05	-1.180397442247191e-05	0.9987925402568323	None	0.25	1	0.4	4	0.75	9	0.25925925925925924	0.75	12	9	1	1	0	0.6666666666666666	6	9	0.9333333333333333	14	0.3333333333333333	1.0	-0.01526467191922532	0.6162016592608044	-0.0999999067136292	0.5000004508646236	0.0543009037742509	0.5821998772876608	0.6622864612164475	0.5667057537808928	1.0	1.0	0.0
351	None	None	None	None	None	0	0	0.3333333333333333	2	0.8571428571428571	6	1.0	0.8571428571428571	8	6	0	1	0	0.1111111111111111	9	1	0.6	9	0.5	1.0	0.09230588843510897	0.5518780946307201	6.1786271584553075e-15	0.5000000000004317	0.0836468280292404	0.6628971942595885	0.6217128951374093	0.5731784970733603	1.0	1.0	0.0
3099	0.0002839871961919118	1.5138515657720288e-05	1.3075009729856028e-05	0.9991178547872533	None	0.25	1	0.4	4	0.7692307692307693	10	0.23809523809523808	0.7692307692307693	14	10	0	0	0	0.7777777777777778	9	7	1.0	15	0.0	1.0	0.030957198038757645	0.5470272846180732	0.09998512275649399	0.5000979241494823	0.054894824349781456	0.67299496355896	0.5815160540821704	0.5753240206439588	0	1.0	0.0
5099	0.00390822346774118	0.0012257179720340907	-0.0010349709753301804	0.9954309164497385	None	0.25	1	0.4	4	0.75	9	0.25925925925925924	0.75	13	9	0	0	0	0.6666666666666666	6	9	0.9333333333333333	14	0.0	1.0	0.09999999638029047	0.5001308930492961	-0.03529975341157597	0.5149632346418613	0.0562098678457594	0.8419848808118012	0.6373063409273624	0.6405660737566401	0	0.8461538461538461	0.0
7349	0.008882719304319484	0.008686895902433607	0.008677630736761368	0.9918767936147059	None	0.25	1	0.4	4	0.7692307692307693	10	0.23809523809523808	0.7692307692307693	14	10	0	0	0	0.7777777777777778	7	9	1.0	15	0.0	1.0	0.0999999912418924	0.500001308741865	-0.044613349544444805	0.5276480381068314	0.09999954502911672	0.5000021518770109	0.6641208605500727	0.509225529512679	0	1.0	0.0
2697	1.3240099301672543e-08	1.2159186958636926e-08	5.265854979125543e-10	0.9999985136360791	None	0	0	0.5	1	1.0	1	1.0	0	0	0	2	0	0	0.3333333333333333	3	1	0.2	3	0.0	0	0	0	0	0	0	0	0	0	0	0	0
2166	None	None	None	None	None	0.0625	1	0.38235294117647056	13	0.5510204081632653	27	0.9444444444444444	0.3673469387755102	30	18	20	0	0	0.6666666666666666	6	9	3.4	51	0.0	0.9333333333333333	-0.0717786512183854	0.5816995475917025	0.05813404460272935	0.5806105319597259	0.02293299493525848	0.5886198948222937	0.6308196033537369	0.5836477004007475	0	1.0	0.0
3019	0.0003154320187228556	2.3579058569524717e-05	1.8086308035425224e-05	0.9996599928731418	None	0.3333333333333333	1	0.5	4	0.7	7	0.2857142857142857	0.7	11	7	0	0	0	0.8571428571428571	6	7	0.8	12	0.0	0.8	-0.07435421726384722	0.5807972802611892	0	0.5	0.04130752433618594	0.6481328492792884	0.6028086370032864	0.5774456837014911	0	1.0	0.0
1446	None	None	None	None	None	1.0	1	1.0	4	0.0	0	0.5555555555555556	0	4	0	0	0	0	1.0	3	3	0.3333333333333333	5	0.0	1.0	0	0	0	0	0	0	0	0	0	0	0
6956	8.348179874731506e-06	3.167412025378474e-06	2.6358367602697205e-06	0.9993903935558893	None	0.25	1	0.36363636363636365	4	0.7857142857142857	11	0.2222222222222222	0.7857142857142857	15	11	0	0	0	0.8888888888888888	8	9	1.0666666666666667	16	0.0	1.0	0.09999999120990768	0.5004837625019496	-0.05216229644565096	0.528128170869185	0.014367424090256754	0.5056175045525505	0.650742786060705	0.5114178160583903	0	1.0	0.0
5370	1.103780968096031e-08	1.079811532001507e-08	-9.527160734054942e-10	0.9999987299550864	None	0.25	1	0.4	4	0.75	9	0.25925925925925924	0.75	13	9	0	0	0	0.6666666666666666	6	9	0.9333333333333333	14	0.0	1.0	0.02473234582736068	0.510183869020135	-0.07306523162597225	0.5403728910955321	1.4721129605291627e-06	0.5000799043953762	0.603780332057575	0.5169022772695246	0	1.0	0.0
1388	None	None	None	None	None	0.3333333333333333	1	0.5	4	0.7	7	0.2857142857142857	0.7	11	7	0	0	0	0.8571428571428571	6	7	0.8	12	0.0	0.6666666666666666	0.18861109998846415	0.9999999996073994	0.06985329137445469	0.5258198660148121	0.0031057751940155296	0.5025045902910926	0.8437514904262796	0.9992954215216393	0	1.0	0.0
4777	0.009647321482576979	0.0019668244046471225	0.001934066143608628	0.9777483969622636	None	0.25	1	0.4	4	0.7692307692307693	10	0.23809523809523808	0.7692307692307693	14	10	0	0	0	0.7777777777777778	7	9	1.0	15	0.0	1.0	0.41232509775358295	0.5187130857945056	0	0.5	0.08004180802917449	0.656560871744844	0.8558340678885186	0.5599512677910412	0	0.6428571428571429	0.0
6309	0.00358646657452748	0.000468569794107692	-0.00046856827157982264	0.983459810614588	None	0.3333333333333333	1	0.5	4	0.6666666666666666	6	0.4074074074074074	0.6666666666666666	10	6	0	0	0	0.3333333333333333	3	9	0.7333333333333333	11	0.0	1.0	0.518057429849715	0.5	-0.09895180254447308	0.78884286782873	0.0057638583373893	0.687723456410553	0.9383752290047328	0.6687390328369893	0	1.0	0.0
904	None	None	None	None	None	0	0	0.4166666666666667	5	0.4666666666666667	7	0.40476190476190477	0	0	0	16	17	0	0.8571428571428571	7	6	1.1333333333333333	17	0.4722222222222222	0.3076923076923077	0	0	0	0	0	0	0	0	0	0	0
7320	0.0004348375816249836	0.00014001897541087856	0.00013134191512598306	0.9997062684115812	None	0.25	1	0.4	4	0.7692307692307693	10	0.23809523809523808	0.7692307692307693	14	10	0	0	0	0.7777777777777778	7	9	1.0	15	0.0	1.0	0.02925667064892956	0.5020400139129476	-0.09999715288129793	0.5001979407481986	0.08176894639476022	0.5087986703960332	0.682379090527276	0.5036791151889646	0	1.0	0.0
5393	0.0020506582005067526	0.0005010901742868374	-0.000499869134563095	0.9982672071605571	None	0.3333333333333333	1	0.5	4	0.7	7	0.3333333333333333	0.7	11	7	0	0	0	0.4444444444444444	4	9	0.8	12	0.0	1.0	-0.028554786678684607	0.6639207965945368	0.07145702885958168	0.5562000239508448	0.09999934088231403	0.5000281380319065	0.6344126214362761	0.5749869640370556	0	1.0	0.0
5224	0.0015982351296916536	0.0001762676071157606	0.00016785933014920555	0.9973290999103359	None	0.3333333333333333	1	0.4444444444444444	4	0.7272727272727273	8	0.2708333333333333	0.7272727272727273	12	8	0	0	0	0.75	8	6	0.8666666666666667	13	0.0	0.8571428571428571	0.048493638282906405	0.8938440642439877	0.06208098922595784	0.6472419221615409	-0.09423332298341058	0.6715084935300945	0.6732455206263198	0.7596676942326872	0	1.0	0.0
90	None	None	None	None	None	0	0	1.0	2	0.0	0	0.75	0	2	0	0	2	0	1.0	2	2	0.2	3	1.0	0	0	0	0	0	0	0	0	0	0	0	0
4371	0.000870227941768417	0.00032643573295621517	-0.000230967183643882	0.9986480784339569	None	0.25	1	0.4	4	0.7692307692307693	10	0.23809523809523808	0.7692307692307693	14	10	0	0	0	0.7777777777777778	7	9	1.0	15	0.0	1.0	7.902762784127648e-27	0.5	0.1597868814958182	0.5884029638460155	0.09999953251789676	0.5003907712588213	0.6590753957899818	0.5298752299600105	0	0.7857142857142857	0.0
5924	0.007991425247280286	0.0010095615369584531	0.0006713303685034716	0.9868830476468206	None	0.25	1	0.4	4	0.75	9	0.25925925925925924	0.75	13	9	0	0	0	0.6666666666666666	6	9	0.9333333333333333	14	0.0	1.0	0.2832783945270527	0.757487719403609	0.2292930332958118	0.5172349719759072	0.09999927742218372	0.5000012878713985	0.6943051602557584	0.5993223702438669	0	1.0	0.0
4593	0.011926355434435897	0.0005530620829135236	0.0005233188595029072	0.9896379851885758	None	0.25	1	0.4	4	0.7692307692307693	10	0.23809523809523808	0.7692307692307693	14	10	0	0	0	0.7777777777777778	7	9	1.0	15	0.0	1.0	0.06911830226408427	0.9999999997320799	0.06561488059623513	0.5	-0.06070290062524157	0.9999999999373881	0.6705130522768494	0.999999744011276	0	1.0	0.0
6537	0.003777153310613115	0.0003686746883045255	-0.00031624771622024416	0.9959024578835766	None	0.25	1	0.4	4	0.75	9	0.25925925925925924	0.75	13	9	0	0	0	0.6666666666666666	6	9	0.9333333333333333	14	0.0	1.0	-0.017683461023454805	0.6310614233004542	0.040338049709927756	0.5925438620528032	0.6089998154194476	0.918789406265918	0.9462150719949496	0.7525809842849388	0	0.9230769230769231	0.0
5232	0.004894669436669573	0.0007826668032613979	0.0003815501178216654	0.9910137634022743	None	0	0	0.375	3	0.8	8	0.3333333333333333	0.8	11	8	0	1	0	0.4444444444444444	4	9	0.8	12	1.0	1.0	0.09999999999999998	0.5	0.13320163128432885	0.5926946737417185	0.09999588283355583	0.5000095782139623	0.5390512280300429	0.5312222067919937	1.0	1.0	0.0
2826	0.0004973611367377986	5.333370856584283e-06	-5.1776436738858725e-06	0.9999985684022729	None	0.25	1	0.36363636363636365	4	0.7857142857142857	11	0.2222222222222222	0.7857142857142857	15	11	0	0	0	0.8888888888888888	9	8	1.0666666666666667	16	0.0	1.0	0.0005216321155059358	0.579303554682693	0	0.5	0.17700272264239497	0.5709844026456669	0.6972831437497063	0.5503111377674116	0	1.0	0.0
7160	0.019227931968155653	0.0007433433521515413	-3.40249946116809e-05	0.9525238132388685	None	0.25	1	0.4	4	0.75	9	0.25925925925925924	0.75	13	9	0	0	0	0.6666666666666666	6	9	0.9333333333333333	14	0.0	1.0	0.45464713794223793	0.8334825974131298	-0.01976205162863762	0.6756939519053247	0.09999990466748598	0.5000038737705488	0.880436714164336	0.6860091291447458	0	0.3076923076923077	0.0
5870	0.0020654806171001624	0.0004350956006678127	9.406223537441985e-05	0.9956267253294238	None	0.25	1	0.4	4	0.7692307692307693	10	0.23809523809523808	0.7692307692307693	14	10	0	0	0	0.7777777777777778	7	9	1.0	15	0.0	1.0	0.09999809736967243	0.5962293789164408	-0.03141876124158553	0.519277378435606	-0.04857278711336135	0.6719241794495576	0.6681288436897446	0.5973917304076883	0	1.0	0.0
5632	0.0002169407369882101	2.8137091687541605e-06	3.2147299114881546e-08	0.9999973677048551	None	0.25	1	0.4	4	0.7692307692307693	10	0.23809523809523808	0.7692307692307693	14	10	0	0	0	0.7777777777777778	9	7	1.0	15	0.0	1.0	0.09997540607846345	0.5000179066337771	-0.17758411061863097	0.9323603233828378	0.09999910606553987	0.5042579371140735	0.7872589345832892	0.706865625623929	0	1.0	0.0
5404	0.03054326290539494	0.014234328143636813	-0.006237920824387151	0.9739342063238714	None	0.25	1	0.4	4	0.7692307692307693	10	0.23809523809523808	0.7692307692307693	14	10	0	0	0	0.7777777777777778	9	7	1.0	15	0.0	1.0	0.44249291859159545	0.5297471403538724	0.011283105605423208	0.5381465891218561	0.09995983082945661	0.5050521004815328	0.8621821313479467	0.5243325791212402	0	1.0	0.0
27	None	None	None	None	None	0.2	1	0.4166666666666667	5	0.6666666666666666	10	0.3541666666666667	0.6	12	9	4	8	0	0.75	6	8	1.1333333333333333	17	0.8888888888888888	0.5454545454545454	0.01155475451459701	0.526177099347766	0.007778575805738691	0.5143340837631141	-0.03052996157819634	0.634794620485561	0.5736636047553232	0.5593027127985173	0.0	0	0.0
7417	0.004195195708045065	0.002988416537066432	0.0029667590446194134	0.9944824021162567	None	0.25	1	0.4	4	0.7692307692307693	10	0.23809523809523808	0.7692307692307693	14	10	0	0	0	0.7777777777777778	7	9	1.0	15	0.0	1.0	0.09993615609504769	0.5000630516614668	-0.057820764447443294	0.530295046579511	0.09999917287772485	0.5004503108732808	0.6778310196579661	0.5102804055487566	0	1.0	0.0
6996	0.004543019260806592	0.00407129245711754	0.004030654050024597	0.9946520016573367	None	0.25	1	0.4	4	0.7692307692307693	10	0.23809523809523808	0.7692307692307693	14	10	0	0	0	0.7777777777777778	7	9	1.0	15	0.0	1.0	0.09999574036636291	0.5004186372023555	-0.027269348692707047	0.5135372795107378	0.09999964603438918	0.500030737925958	0.6456380859113989	0.50466318610453	0	1.0	0.0
4531	0.0026858547029351898	0.0009139156661954663	-0.00011044480230923413	0.9987903584418597	None	0.25	1	0.4	4	0.7692307692307693	10	0.23809523809523808	0.7692307692307693	14	10	0	0	0	0.7777777777777778	7	9	1.0	15	0.0	1.0	0.09999999999998284	0.5000013369141677	0.09971373577399109	0.5015685762607481	0.07801141050347853	0.5535801168866851	0.5255120354635353	0.5184438118362972	0	0	0.0
5937	0.00031136675189902843	1.9597888241669015e-06	-1.6782034114824366e-06	0.9999963900734056	None	0.25	1	0.4	4	0.75	9	0.25925925925925924	0.75	13	9	0	0	0	0.6666666666666666	6	9	0.9333333333333333	14	0.0	1.0	0.08627690274061908	0.5428364995942146	0.038889755853317234	0.6545827109307873	0.09999995914310474	0.5000006924850582	0.5698481072057439	0.5671759285075104	0	1.0	0.0
5639	0.0057129479743204615	0.003984016763983989	0.003977886907300042	0.9948593068505646	None	0.25	1	0.4	4	0.75	9	0.25925925925925924	0.75	13	9	0	0	0	0.6666666666666666	6	9	0.9333333333333333	14	0.0	1.0	0.09999999999999913	0.5000000000000083	-0.03205797568630113	0.5140747522793935	0.1503083410564522	0.5749999519566226	0.6896534313826798	0.5298473509010518	0	1.0	0.0
4390	9.410276340007781e-05	2.348373377540018e-06	2.2548744424912592e-06	0.9999987272886879	None	0.25	1	0.4	4	0.75	9	0.25925925925925924	0.75	13	9	0	0	0	0.6666666666666666	6	9	0.9333333333333333	14	0.0	1.0	0.26935354290867386	0.6665335404157603	-0.09996556790620978	0.5018862371300372	0.09999995919171963	0.5000011334047387	0.8189095742814437	0.5580781368965925	0	0.6923076923076923	0.0
954	None	None	None	None	None	0.125	1	0.5	9	0.44	11	0.42857142857142855	0.24	14	6	12	2	0	0.7777777777777778	9	7	1.8	27	0.1	0.47619047619047616	1.858451987482569e-05	0.5006584097497362	0.0006371541652334682	0.5777437292856216	-0.33930475343687994	0.9999999999999996	0.8866497700767981	0.9999928696328969	0.9642857142857143	0.8571428571428571	0.0
1596	None	None	None	None	None	0	0	0.6666666666666666	2	0.5	1	0.6666666666666666	0.5	3	1	0	2	0	0.6666666666666666	3	2	0.26666666666666666	4	1.0	0	0.09999739484642094	0.5000424346201442	0.00541887411996233	0.5187784607360164	0.03882631625791065	0.545195965355936	0.5966729427995014	0.5213701061396483	1.0	1.0	0.0
5636	0.007202882368884813	0.006044832078173174	-0.00604048912924977	0.9910511913728334	None	0.25	1	0.4	4	0.75	9	0.25925925925925924	0.75	13	9	0	0	0	0.6666666666666666	6	9	0.9333333333333333	14	0.0	1.0	0.09999999984663438	0.5028416243615241	0.035070895740456735	0.6666315022610227	0.28966908536642455	0.7260543230547302	0.7698017078239867	0.6363793108724551	0	1.0	0.0
4398	0.00025510092949794196	8.283308016589233e-05	1.8001568161122207e-05	0.9998395589262584	None	0.25	1	0.4	4	0.7692307692307693	10	0.23809523809523808	0.7692307692307693	14	10	0	0	0	0.7777777777777778	9	7	1.0	15	0.0	1.0	0.010115534145207375	0.513763031643358	-0.09784431353549697	0.5365875308603504	0.03806602057024853	0.5966509584426053	0.6367976509609982	0.5492735737825379	0	0.14285714285714285	0.0
6356	0.0032951328941495947	0.0012903337896511848	0.0009594413238792883	0.9932564908416622	None	0.25	1	0.4	4	0.75	9	0.25925925925925924	0.75	13	9	0	0	0	0.6666666666666666	6	9	0.9333333333333333	14	0.0	1.0	0.09999999999919898	0.5000000013142301	-0.07263643561827321	0.5722196360398549	0.052889843385430194	0.5785847476373376	0.6745018877575187	0.5504840011581479	0	0.23076923076923078	0.0
6957	0.003454201677019285	7.544131787398436e-05	2.951718914877826e-06	0.9961045304668982	None	0.25	1	0.4	4	0.75	9	0.25925925925925924	0.75	13	9	0	0	0	0.6666666666666666	9	6	0.9333333333333333	14	0.0	1.0	0.09946573679437139	0.5138040188699091	0.07589917037755765	0.5693759507101789	0.09819687957929711	0.5000414935780481	0.5273608591532983	0.5278629036898759	0	1.0	0.0
940	None	None	None	None	None	0	0	0.25	1	1.0	3	1.0	1.0	4	3	0	3	0	0.2	5	1	0.3333333333333333	5	1.0	0	0.00014273829054277953	0.5011353045429618	1.3960364426429626e-15	0.5000000000015526	0.02128426184320582	0.5737117364194132	0.524980381373222	0.5251082380995866	1.0	1.0	0.0
6798	0.00035661830456395853	7.529087229685345e-05	-7.528247202197975e-05	0.999028920402999	None	0.25	1	0.4	4	0.7692307692307693	10	0.23809523809523808	0.7692307692307693	14	10	0	0	0	0.7777777777777778	7	9	1.0	15	0.0	1.0	7.902762784127648e-27	0.5000000000104647	-0.0767648500907971	0.5564054212985413	0.0027438043555587984	0.5775214939815035	0.6078234679164324	0.5448122046809731	0	0.2857142857142857	0.0
2776	0.00015449425099177096	1.176308658279261e-07	1.1673048548295322e-07	0.9999958699012689	None	0.3333333333333333	1	0.5	4	0.7	7	0.2857142857142857	0.7	11	7	0	0	0	0.8571428571428571	6	7	0.8	12	0.0	0.8	0.11635729074925649	0.6696608376741768	-0.34191423309439106	0.9999999999947804	-0.033281551475143015	0.6710219355755427	0.9121894502663029	0.9998919374579889	0	1.0	0.0
7504	0.002897661051864962	0.0008291238859680598	-0.0005200951467237231	0.9940438815887704	None	0.25	1	0.4	4	0.7692307692307693	10	0.23809523809523808	0.7692307692307693	14	10	0	0	0	0.7777777777777778	7	9	1.0	15	0.0	1.0	0.09991840607695789	0.5004164052817831	0.10163815056699059	0.6095517093922626	0.06203147778682781	0.5878936884418273	0.565371393986313	0.5664674841383613	0	1.0	0.0
1040	None	None	None	None	None	0.06666666666666667	1	0.3333333333333333	11	0.5957446808510638	28	0.6049382716049383	0.0851063829787234	9	4	39	0	0	1.0	9	9	3.2666666666666666	49	0.0	0.6666666666666666	0.0018668918388164025	0.5185874051545087	2.787381663788284e-05	0.5101522646265035	0.011393094331193194	0.5088774971329655	0.5158688401228746	0.5125400580410312	0	1.0	0.0
1030	None	None	None	None	None	0	0	0.36	9	0.5428571428571428	19	0.5873015873015873	0.08571428571428572	9	3	27	0	0	0.7777777777777778	9	7	2.466666666666667	37	0.0	0.3870967741935484	0.0999993144698791	0.5000032217122479	0.037331192220304635	0.5078878244957745	0.05905105632274845	0.6495280299679056	0.5924319534977297	0.553834847872503	0	1.0	0.0
2368	None	None	None	None	None	0	0	0.13043478260869565	3	0.875	28	0.9444444444444444	0	1	0	32	0	0	1.0	6	6	2.2666666666666666	34	0.0	0.35714285714285715	0	0	0	0	0	0	0	0	0	0	0
2385	None	None	None	None	None	0	0	0.6	3	0.6	3	0.4375	0.6	6	3	0	0	0	1.0	4	4	0.4666666666666667	7	0.0	0.6666666666666666	0.04962008952849826	0.5488704999357986	0.09980591884765404	0.5022851854413527	-0.07112397710839435	0.5556718434430477	0.6690022530162688	0.5356778802266045	0	0.6666666666666666	0.0
1766	None	None	None	None	None	0	0	0.29411764705882354	5	0.6521739130434783	15	1.0	0.5217391304347826	17	12	7	7	0	1.0	5	5	1.6666666666666667	25	0.5384615384615384	0	3.9588110292986414e-10	0.5000012363801065	-0.13623033442560017	0.9542699064880703	1.4690007412410535e-13	0.5000000478936575	0.6552496947646369	0.7335544073632697	0.0	0	0.0
5590	0.0005085670065688298	0.00015572991368507444	0.00015571505073348104	0.9996689012772229	None	0.3333333333333333	1	0.5	4	0.7	7	0.3333333333333333	0.7	11	7	0	0	0	0.4444444444444444	4	9	0.8	12	0.0	1.0	0.027071355875960695	0.5016718034269684	-0.06528118133935015	0.5599221973751547	0.09984433608540914	0.5006678178493317	0.6623681193177388	0.5208383238343944	0	1.0	0.0
3542	0.006406584267604658	0.00015406173299780543	7.481782346968408e-05	0.9860413942833985	None	0.25	1	0.4	4	0.7692307692307693	10	0.23809523809523808	0.7692307692307693	14	10	0	0	0	0.7777777777777778	9	7	1.0	15	0.0	1.0	5.512505964744774e-20	0.5000000000000003	1.8246153976754322e-07	0.5000005419714104	-0.09999999995388484	0.5000000001002345	0.6157162353826863	0.5000001806905484	0	1.0	0.0
544	None	None	None	None	None	0	0	0.3333333333333333	2	0.8333333333333334	5	1.0	0.8333333333333334	7	5	0	0	0	0.125	1	8	0.5333333333333333	8	0.0	0.8571428571428571	-0.001131167500868098	0.5479072306869093	0.004847864854277922	0.6085485990190838	9.340940442995044e-05	0.5498339581270287	0.5477859966067252	0.5690095478158578	0	1.0	0.0
7497	0.0009748046077272247	0.0002770880296515712	-0.00027436435724811545	0.9988145423744446	None	0.25	1	0.4	4	0.75	9	0.25925925925925924	0.75	13	9	0	0	0	0.6666666666666666	6	9	0.9333333333333333	14	0.0	1.0	0.045544757293321775	0.5881837036833618	-0.07366476548191522	0.6527839884470924	-0.06312943298225304	0.6636161878107838	0.6318938706724156	0.6354656903168548	0	0	0.0
5448	0.006710080228026171	0.0008343990209124895	0.00017493854795394887	0.9856659606683016	None	0.25	1	0.4	4	0.75	9	0.25925925925925924	0.75	13	9	0	0	0	0.6666666666666666	6	9	0.9333333333333333	14	0.0	1.0	3.1170421000281625e-10	0.5000000028885755	0.05685948727982178	0.5057126749464818	0.099999907717801	0.5000150134200468	0.6009743936707638	0.5019093040027371	0	1.0	0.0
3441	0.004317553928992757	0.00021356771777764788	9.821260382366778e-05	0.9944905790759443	None	0.25	1	0.4	4	0.7692307692307693	10	0.23809523809523808	0.7692307692307693	14	10	0	0	0	0.7777777777777778	7	9	1.0	15	0.0	1.0	0.015746195146821275	0.5907302491934143	0.1318912438232348	0.5216175814774836	0.13776494688514568	0.7532260639358049	0.6317352913498918	0.6278803072827095	0	0.9285714285714286	0.0
2627	2.482246474542721e-05	3.3575489240845064e-06	1.4468111113273332e-07	0.9950568675988548	None	0	0	0.25	4	0.7619047619047619	16	0.5476190476190477	0	1	0	21	3	0	0.8571428571428571	6	7	1.5333333333333334	23	0.06666666666666667	0.47058823529411764	0	0	0	0	0	0	0	0	0	0	0
1886	None	None	None	None	None	0	0	0.625	5	0.1111111111111111	1	0.55	0	3	0	7	5	0	0.8	5	4	0.7333333333333333	11	0.3333333333333333	0.5714285714285714	0	0	0	0	0	0	0	0	0	0	0
3938	0.003145620508625461	0.001558576718251525	-0.0006221011895566382	0.9991661729844318	None	0.06666666666666667	1	0.3125	10	0.6521739130434783	30	0.5925925925925926	0.30434782608695654	20	14	27	1	0	1.0	9	9	3.2	48	0.019230769230769232	0.34146341463414637	0.09944913149108994	0.5013057051573357	-0.03000648402884003	0.6683629668402932	-0.046467561567301155	0.6645127313545708	0.6772713192566138	0.6137637969385412	1.0	0.75	0.0
3333	0.0017332180358454834	0.0009226373262891557	-0.0007403266205441381	0.995887241169453	None	0.3333333333333333	1	0.5	4	0.6666666666666666	6	0.3055555555555556	0.6666666666666666	10	6	0	0	0	1.0	6	6	0.7333333333333333	11	0.0	0.4	-0.09999999759667447	0.5034837051826739	0.09814346548127681	0.5794776616184599	0.003454725998496066	0.6588979467816359	0.6921117565932551	0.5819987403611363	0	1.0	0.0
2770	9.054463299106582e-06	2.4211822389711887e-07	-3.041002713563986e-08	0.9999988780681259	None	0	0	0.625	5	0.4	4	0.6	0.2	5	2	6	0	0	0.8	4	5	0.8	12	0.0	0.75	0.44422375445115814	0.5755084412051049	0.08933430036384696	0.5031052179452593	0.03257056779583038	0.5491228438300315	0.85669539279763	0.5427214183771994	0	1.0	0.0
1635	None	None	None	None	None	0	0	0.375	3	0.6666666666666666	6	0.44	0.3333333333333333	5	3	5	9	0	1.0	5	5	0.7333333333333333	11	0.75	0	0.03506378405912937	0.6698729960986899	0.03827381558294133	0.6082930801439107	0.06328837619987406	0.5706002344338789	0.5802156438561734	0.6171222441871087	1.0	1.0	0.0
4156	None	None	None	None	None	0.3	3	0.45454545454545453	10	0.5806451612903226	18	0.4583333333333333	0.41935483870967744	22	13	10	7	0	0.8888888888888888	9	8	2.2	33	0.4666666666666667	0.42857142857142855	0.00018415087241679435	0.5	4.216770881913312e-09	0.5076439074105866	0.0968597616602979	0.6078973280988976	0.6110404197685096	0.5390089207227029	0.0	0.09090909090909091	0.0
4034	8.058452838380364e-05	2.9051766066585943e-05	-2.9048889466552827e-05	0.9999136023966559	None	0.25	1	0.4	4	0.75	9	0.25925925925925924	0.75	13	9	0	0	0	0.6666666666666666	6	9	0.9333333333333333	14	0.0	1.0	0.022589834592021702	0.5396128925989038	0.06312718814743302	0.6473991525255045	0.019561489368028005	0.5798468765667228	0.5667488014891577	0.5897306100604888	0	1.0	0.0
2366	None	None	None	None	None	1.0	1	1.0	4	0.0	0	0.5555555555555556	0	4	0	0	0	0	1.0	3	3	0.3333333333333333	5	0.0	1.0	0	0	0	0	0	0	0	0	0	0	0
173	None	None	None	None	None	0	0	0.10869565217391304	5	0.8805970149253731	59	0.8518518518518519	0.1044776119402985	7	7	61	0	0	1.0	9	9	4.6	69	0.0	0.9354838709677419	0.060696581967421025	0.5365849090373165	0.5355708043998034	1.0	0.010925334826939678	0.5195664794973577	0.9802198521221075	0.9999997819431268	0	1.0	0.0
5028	0.002392966343969268	0.0012613137620994016	-0.0012589475189080485	0.9978268770023037	None	0.25	1	0.4	4	0.75	9	0.25925925925925924	0.75	13	9	0	0	0	0.6666666666666666	6	9	0.9333333333333333	14	0.0	1.0	-0.04221938427541092	0.5007023485867268	0.09761280255034419	0.5083678406957137	0.09967210821517887	0.5188867699667167	0.6602136826262796	0.5093211638176615	0	1.0	0.0
3769	0.000587507594063812	0.00010554751258639145	-9.11524115125771e-05	0.9992274777000062	None	0.25	1	0.4	4	0.7692307692307693	10	0.234375	0.7692307692307693	14	10	0	0	0	1.0	8	8	1.0	15	0.0	0.8571428571428571	0.0025215641136645288	0.6847878077203761	0.09804191965532826	0.6291117185315812	0.036396997270034405	0.5774754990490838	0.6235529046433507	0.6315556802869009	0	0.7857142857142857	0.0
7536	0.0021811038804454316	0.00019025837061364777	0.00016003735947759323	0.9978150112450654	None	0.25	1	0.4	4	0.7692307692307693	10	0.23809523809523808	0.7692307692307693	14	10	0	0	0	0.7777777777777778	7	9	1.0	15	0.0	1.0	0.02070816969503559	0.6591278053341643	-0.04151378899377869	0.5375991550122177	0.0928481433397185	0.5366904349519626	0.6492267593303693	0.5790900259436104	0	1.0	0.0
7317	2.1902573922921604e-08	2.1779087075153224e-08	-8.496815580374982e-10	0.9999974943970096	None	0.25	1	0.4	4	0.7692307692307693	10	0.23809523809523808	0.7692307692307693	14	10	0	0	0	0.7777777777777778	7	9	1.0	15	0.0	1.0	0.09999992137667486	0.5000012006069358	-0.04049277887193625	0.5349405686771544	5.292246695436327e-10	0.5000000105369543	0.6434703875508586	0.5116641577238434	0	0.9285714285714286	0.0
1353	None	None	None	None	None	0	0	0.1111111111111111	2	0.9166666666666666	22	0.8666666666666667	0	0	0	25	12	0	0.8333333333333334	6	5	1.7333333333333334	26	0.2222222222222222	0.19047619047619047	0	0	0	0	0	0	0	0	0	0	0
6884	0.00882474840876109	0.0005208941426374925	-0.0003056662651172796	0.9623434311399959	None	0.25	1	0.4	4	0.75	9	0.25925925925925924	0.75	13	9	0	0	0	0.6666666666666666	6	9	0.9333333333333333	14	0.0	1.0	0.5970952541022528	0.9166239892417022	-0.048981936463354775	0.5219772481430075	0.06045340585442536	0.6132583313301475	0.9439203610628809	0.7275267987284841	0	0.8461538461538461	0.0
76	None	None	None	None	None	0	0	0	0	0	0	1.0	0	0	0	0	0	0	1.0	1	1	0.06666666666666667	1	0.0	0	0	0	0	0	0	0	0	0	0	0	0
3069	None	None	None	None	None	0.14285714285714285	1	0.375	6	0.6190476190476191	13	0.7666666666666667	0.3333333333333333	11	7	11	0	0	0.8333333333333334	6	5	1.5333333333333334	23	0.0	0.2222222222222222	-0.09997497676132369	0.5037648396328531	1.5464532674047641e-06	0.500181055737147	0.030915006239919673	0.5562730177374617	0.6358287747965186	0.5201418949380814	0	0.9090909090909091	0.0
219	None	None	None	None	None	0.25	1	0.4	4	0.75	9	0.25925925925925924	0.75	13	9	0	0	0	0.6666666666666666	9	6	0.9333333333333333	14	0.0	1.0	0.09814125768670344	0.5028797263625215	-0.08470110270672747	0.5125369663356828	7.902762784127648e-27	0.5013105421301797	0.6797143824643977	0.5055764014432156	0	0	0.0
4691	0.009767901649453377	0.0018170109816719126	0.0011802770641088864	0.9928772869067423	None	0.25	1	0.4	4	0.75	9	0.25925925925925924	0.75	13	9	0	0	0	0.6666666666666666	6	9	0.9333333333333333	14	0.0	1.0	0.09221610169288783	0.5992961039337571	0.06492825840167285	0.5213834064391604	0.09993537072035714	0.5037788272263171	0.5424491506501349	0.5418381490496504	0	1.0	0.0
563	None	None	None	None	None	0	0	0.4	4	0.5384615384615384	7	0.5	0	0	0	14	0	0	0.8333333333333334	6	5	1.0	15	0.0	0.4444444444444444	0	0	0	0	0	0	0	0	0	0	0
5768	0.001592441352614016	0.00016880732642484658	-0.00016842293858991068	0.998319709427905	None	0.25	1	0.4	4	0.75	9	0.25925925925925924	0.75	13	9	0	0	0	0.6666666666666666	9	6	0.9333333333333333	14	0.0	1.0	0.020419219543308664	0.562862231951998	-0.09980363673346257	0.5019227909788249	0.0996854135295526	0.5033064807406996	0.693524309199125	0.5227928427126782	0	0.07692307692307693	0.0
7508	0.006643517044369901	0.002976628786677796	0.0028482702824100523	0.9985480295965273	None	0.25	1	0.4	4	0.7692307692307693	10	0.23809523809523808	0.7692307692307693	14	10	0	0	0	0.7777777777777778	7	9	1.0	15	0.0	1.0	-0.08593909877699368	0.5294008729451225	-0.08508895865783425	0.5598872911000492	0.46126944862084274	0.5990930364653634	0.9243560171027664	0.5630075598279554	0	1.0	0.0
6336	0.001493817914534868	0.00011481971122860975	7.1463651176513e-05	0.9976011464230848	None	0.25	1	0.4	4	0.75	9	0.25925925925925924	0.75	13	9	0	0	0	0.6666666666666666	6	9	0.9333333333333333	14	0.0	1.0	-0.05675955135174411	0.6334357788973932	7.113336222793089e-07	0.5000456776625695	0.05051730028631505	0.5819991728202055	0.6068378101892357	0.5726613493892999	0	1.0	0.0
5248	2.626608514313108e-06	5.744667135506665e-07	-1.6431510255847262e-07	0.999906543198518	None	0.25	1	0.36363636363636365	4	0.7857142857142857	11	0.2222222222222222	0.7857142857142857	15	11	0	0	0	0.8888888888888888	8	9	1.0666666666666667	16	0.0	1.0	4.620368121814256e-06	0.5839815460885842	6.493679399366328e-23	0.5098212249504284	0.00013069359931271686	0.5313331302745529	0.5339467478611516	0.5418954276141942	0	0	0.0
2558	3.2517362559501707e-06	2.820999412684687e-08	-2.7285264619778114e-08	0.9999993105676912	None	0	0	1.0	1	0	0	1.0	0	1	0	0	0	0	0.5	2	1	0.13333333333333333	2	0.0	0	0	0	0	0	0	0	0	0	0	0	0
2736	4.0413354004113815e-07	2.1518625652046037e-08	1.9672580529149882e-08	0.9999969534852106	None	0	0	0.5	3	0.6666666666666666	4	0.5714285714285714	0.6666666666666666	7	4	0	0	0	0.2857142857142857	2	7	0.5333333333333333	8	0.0	0.6666666666666666	0.0999999981099998	0.5000013234322631	0.059258584203821976	0.5813093770034629	0.00011629844805722799	0.5004607465658721	0.6072803936945934	0.5274722303126591	0	1.0	0.0
6921	0.0018280888717517305	0.0005066210114005907	9.651956419438391e-05	0.9975826441487772	None	0.25	1	0.36363636363636365	4	0.7857142857142857	11	0.2222222222222222	0.7857142857142857	15	11	0	0	0	0.8888888888888888	8	9	1.0666666666666667	16	0.0	1.0	0.09659761710984312	0.5514153122759119	0.031686897161307126	0.6143281957593952	0.06272538273158926	0.5074940737400561	0.5546571874690087	0.5582272732209783	0	1.0	0.0
5361	0.005035236731254265	0.0003639092421156504	-0.00033613166244586605	0.987355282162194	None	0.25	1	0.4	4	0.75	9	0.25925925925925924	0.75	13	9	0	0	0	0.6666666666666666	6	9	0.9333333333333333	14	0.0	1.0	1.409486168617659e-20	0.524278536581272	0.03677124142648837	0.576315371083792	0.06568655684048991	0.8715364881188089	0.5683498647498457	0.6842032800148092	0	1.0	0.0
2674	0.00930395191347358	0.0061709234192722	0.005815657500469341	0.99198015104458	None	0	0	0.25	3	0.8666666666666667	13	0.37777777777777777	0.7333333333333333	14	11	2	0	0	0.5555555555555556	5	9	1.1333333333333333	17	0.0	0.6666666666666666	-0.09993995042891395	0.5085699278886888	-0.09960599017527841	0.6405258894278133	-0.012896570222657147	0.6728630267604865	0.6329632128397049	0.6092984928089256	0	0.2857142857142857	0.0
1600	None	None	None	None	None	0	0	0.5	3	0.6666666666666666	4	0.4	0.6666666666666666	7	4	0	1	0	0.8	5	4	0.5333333333333333	8	1.0	0.6666666666666666	6.575273568446431e-09	0.5000037861065478	0.09614769804962077	0.5034255921463602	-0.06854524491417062	0.5578305450775265	0.6627328086326697	0.5204951572386446	1.0	1.0	0.0
1896	None	None	None	None	None	0	0	1.0	3	0.0	0	0.6666666666666666	0	0	0	3	0	0	0.6666666666666666	2	3	0.26666666666666666	4	0.0	1.0	0	0	0	0	0	0	0	0	0	0	0
874	None	None	None	None	None	0	0	0.16666666666666666	3	0.84	21	0.5510204081632653	0	0	0	26	0	0	1.0	7	7	1.8	27	0.0	0.36363636363636365	0	0	0	0	0	0	0	0	0	0	0
7117	0.006599030437766244	0.0012666000925939489	0.000996893936107001	0.9934068567484654	None	0.25	1	0.36363636363636365	4	0.7857142857142857	11	0.2222222222222222	0.7857142857142857	15	11	0	0	0	0.8888888888888888	9	8	1.0666666666666667	16	0.0	1.0	0.0749621208998653	0.55239318459071	-0.026892928169716983	0.6496142391416645	0.22984609489393887	0.6456396555351048	0.7115489211616381	0.6167726420951049	0	0	0.0
1196	None	None	None	None	None	0	0	0.5	2	0.75	3	0.6	0.75	5	3	0	0	0	0.4	5	2	0.4	6	0.0	0	0.0089761219102931	0.543469563586675	0.08880373759967655	0.5118363363929214	0.16579655600227097	0.9985364287012356	0.8249717213845476	0.9045666483821694	0	1.0	0.0
292	None	None	None	None	None	0.06666666666666667	1	0.2727272727272727	9	0.7021276595744681	33	0.7777777777777778	0.5957446808510638	36	28	12	4	0	0.7777777777777778	9	7	3.2666666666666666	49	0.2	0.8181818181818182	0.00012752408613254544	0.5054598423899	0.09999978760975577	0.5000014299409012	0.16197193464723442	0.5908030245335103	0.6604158259701679	0.5323822758611737	1.0	0.8888888888888888	0.0
3420	0.0036379708449515904	0.0001740658304518925	0.00012371755152479645	0.9987317198933864	None	0.25	1	0.4	4	0.75	9	0.25925925925925924	0.75	13	9	0	0	0	0.6666666666666666	6	9	0.9333333333333333	14	0.0	1.0	0.10013018023064028	0.5868660323599546	0.09847456038435884	0.513593536098151	-0.09106712312445005	0.6880981625360415	0.7072271083893746	0.5984197551761767	0	1.0	0.0
1122	None	None	None	None	None	0	0	0.375	3	0.6	6	0.6666666666666666	0.1	3	1	8	0	0	0.5	6	3	0.8	12	0.0	0.2222222222222222	0.04135237669292221	0.5059319938852783	0.0007669710288124098	0.5016188073554749	0.06168092296172265	0.608169368574636	0.5703131493348663	0.5390725122532797	0	1.0	0.0
565	None	None	None	None	None	0	0	0.45	9	0.5	14	0.5555555555555556	0.17857142857142858	11	5	18	5	0	0.6666666666666666	9	6	2.0	30	0.14705882352941177	0.56	-0.6921593218333062	0.9999999999629183	0.17181986482418005	0.5726987331577581	2.5645773406845417e-08	0.5000000780001455	0.9970476234798589	0.9996976401649059	0.0	0	0.0
5036	0.0016953286539327522	0.0014019354940789837	0.0013650982699859341	0.9983447234281296	None	0.25	1	0.4	4	0.7692307692307693	10	0.23809523809523808	0.7692307692307693	14	10	0	0	0	0.7777777777777778	7	9	1.0	15	0.0	1.0	0.25597214121321576	0.5170105398616253	0.04985148544146186	0.5698142167369014	0.3243123566534716	0.5766707414791132	0.7578452992376584	0.5546378509130089	0	1.0	0.0
5573	0.0008335532369464325	0.0002432258927059133	-0.00019016394125806002	0.9992579558727537	None	0.25	1	0.4	4	0.7692307692307693	10	0.23809523809523808	0.7692307692307693	14	10	0	0	0	0.7777777777777778	7	9	1.0	15	0.0	1.0	-0.030062599925396193	0.5035824576828296	-0.06368862623881055	0.6505190333560492	0.20322457418594278	0.6963936448559171	0.769265843541912	0.6197792933957496	0	0	0.0
6077	0.002660911571405593	0.0006326794354033204	-0.0006304510739656826	0.9960640569671387	None	0.25	1	0.4	4	0.7692307692307693	10	0.23809523809523808	0.7692307692307693	14	10	0	0	0	0.7777777777777778	7	9	1.0	15	0.0	1.0	7.902762784127648e-27	0.5	0.08790650004389784	0.5286740793431547	0.08935544834421903	0.5532886664618067	0.60103139107241	0.5273717386362453	0	1.0	0.0
525	None	None	None	None	None	0	0	0.3333333333333333	1	1.0	2	1.0	0.5	2	1	1	3	0	0.25	1	4	0.26666666666666666	4	0.6	0	0.09930799525666265	0.5009673571459606	3.2304102566839226e-05	0.5000316705380587	6.573201297540017e-07	0.5000016432408436	0.6149255968639515	0.5003335573278129	1.0	1.0	0.0
5167	0.013876087838996198	0.003742357946792106	0.0029978720305685568	0.9816116377230297	None	0.25	1	0.4	4	0.75	9	0.25925925925925924	0.75	13	9	0	0	0	0.6666666666666666	9	6	0.9333333333333333	14	0.0	1.0	0.19941521239806745	0.5140114638039781	0.043102396572701596	0.6506242128377987	0.09999999919464317	0.5000000023279362	0.6627224177841792	0.556247959206097	0	1.0	0.0
5782	0.006971963620389049	0.002628986272529321	0.002392572830919964	0.9909833891046251	None	0.25	1	0.4	4	0.7692307692307693	10	0.23809523809523808	0.7692307692307693	14	10	0	0	0	0.7777777777777778	7	9	1.0	15	0.0	1.0	0.1	0.5	-0.01545679721966348	0.6455687892553064	0.09997474759230925	0.5014885982447321	0.6327763384335414	0.5502936672717027	0	0.9285714285714286	0.0
2792	0.0002521238619664068	1.7362053239807574e-06	-1.696411118494818e-06	0.9999938164826896	None	0	0	0.375	3	0.8	8	0.3	0.8	11	8	0	0	0	0.625	5	8	0.8	12	0.0	0.8571428571428571	0.08776669010340285	0.5658428478113402	0.030562096634216072	0.5734212295741958	0.08079011892071855	0.5777106225179469	0.5797662497397772	0.5723319581877993	0	1.0	0.0
441	None	None	None	None	None	0	0	0.5	2	0.6666666666666666	2	0.625	0.6666666666666666	4	2	0	0	0	0.5	4	2	0.3333333333333333	5	0.0	0	0.0012852613225840042	0.5010731609742316	-0.09907258083986512	0.5116913116663876	0.0998722356224353	0.500110986000315	0.6925780200011803	0.5042924251186135	0	1.0	0.0
5319	0.006235182160394423	0.0013349267823740058	0.0008832936522764943	0.9818449637616463	None	0.25	1	0.4	4	0.75	9	0.25925925925925924	0.75	13	9	0	0	0	0.6666666666666666	9	6	0.9333333333333333	14	0.0	1.0	0.43390870615781607	0.732306139709977	4.740619566657688e-07	0.5001121920023442	0.0999999997915579	0.50000000166099	0.8647407778825043	0.5831215922614466	0	1.0	0.0
1299	None	None	None	None	None	0	0	0.25	1	1.0	3	1.0	0.6666666666666666	3	2	1	5	0	0.2	1	5	0.3333333333333333	5	1.0	0	0.9158922091662282	0.9999998475258197	-0.0898254945157468	0.5712465470918339	-0.08387283893062425	0.5897856349065724	0.9912249640143185	0.9957168015288375	1.0	1.0	0.0
3876	0.0029806146180903484	0.0007129607006250291	0.000638432233004609	0.9977548409153616	None	0.25	1	0.36363636363636365	4	0.7857142857142857	11	0.2222222222222222	0.7857142857142857	15	11	0	0	0	0.8888888888888888	8	9	1.0666666666666667	16	0.0	1.0	0.0999999208304567	0.5007668663704945	1.9002894344001937e-06	0.5002199015832886	0.2354305057344213	0.6917067901214273	0.72407280484517	0.5672613023469385	0	0.9333333333333333	0.0
2698	0.0024368035397326947	0.0021083505584118243	2.5790999835974774e-05	0.9975173157867723	None	0	0	0.375	3	0.7777777777777778	7	0.4074074074074074	0.7777777777777778	10	7	0	0	0	0.3333333333333333	9	3	0.7333333333333333	11	0.0	1.0	0.07765780808750156	0.5559895870356127	0.00511857642664493	0.6184002547057615	-0.08146740172975389	0.6687436248123823	0.6702405675608059	0.6153974312777309	0	1.0	0.0
1071	None	None	None	None	None	0.125	2	0.38235294117647056	13	0.5918367346938775	29	0.8095238095238095	0.5714285714285714	41	28	9	0	0	0.7777777777777778	7	9	3.4	51	0.0	0.9090909090909091	1.1038411968623804e-09	0.5000001333281066	0.03988140747509804	0.562545990860339	0.0534936632527346	0.5774325869826065	0.5677488657685104	0.5468409569997946	0	0.9512195121951219	0.0
6178	0.00048371327300519206	1.5327995238006014e-06	-3.2761340149160697e-07	0.9999973655764881	None	0.25	1	0.4	4	0.7692307692307693	10	0.23809523809523808	0.7692307692307693	14	10	0	0	0	0.7777777777777778	7	9	1.0	15	0.0	1.0	0.00020693722745243325	0.5862913526041548	-0.14431125345498946	0.7107769887212556	0.18896489173817493	0.698478659543879	0.7998678247797715	0.6672913982276515	0	1.0	0.0
366	None	None	None	None	None	0.10526315789473684	2	0.43902439024390244	18	0.4915254237288136	29	0.7530864197530864	0.3050847457627119	35	18	25	0	0	1.0	9	9	4.066666666666666	61	0.0	0.6153846153846154	3.255174077772965e-11	0.5015921211939398	0.06446833728657067	0.5529437255159549	0.09973376681681381	0.6059164765898198	0.6014411949525386	0.5538832358207584	0	0.9428571428571428	0.0
2443	None	None	None	None	None	0	0	0.3125	5	0.6818181818181818	15	0.38095238095238093	0.45454545454545453	13	10	10	0	0	0.7777777777777778	7	9	1.6	24	0.0	0.8888888888888888	2.416502742348592e-06	0.5000455616157664	7.902762784127648e-27	0.5000000000704213	-0.09999949148297022	0.5000007369353332	0.6157164391225963	0.5000154328738775	0	0	0.0
1271	None	None	None	None	None	0	0	0.30434782608695654	7	0.625	20	0.6071428571428571	0.25	13	8	20	5	0	0.875	8	7	2.2666666666666666	34	0.1282051282051282	0.7096774193548387	-0.061935188234980766	0.6294769094300697	0.00117573106761473	0.589174283067071	-0.0839680211940511	0.5640218370556097	0.6090298736173037	0.5945182929520365	0.0	0	0.0
6583	0.005331474362858744	0.0013790063759046255	-0.0013781947035910618	0.9956879216090999	None	0.25	1	0.4	4	0.7692307692307693	10	0.23809523809523808	0.7692307692307693	14	10	0	0	0	0.7777777777777778	9	7	1.0	15	0.0	1.0	0.09999995240752994	0.500115527880566	-0.11304649530383912	0.5170796507453028	0.09999999357447872	0.5000089051571787	0.7319052824945306	0.5057366587995598	0	0.9285714285714286	0.0
7267	0.0035405152391306464	0.002059377008580029	0.001439187283851173	0.9977371700614042	None	0.25	1	0.4	4	0.75	9	0.25925925925925924	0.75	13	9	0	0	0	0.6666666666666666	6	9	0.9333333333333333	14	0.0	1.0	0.0999999976701157	0.5119160261217642	-0.08468923956732055	0.5365569271464254	0.565447294362283	0.8454961508052536	0.9395824858800902	0.65278166982589	0	1.0	0.0
681	None	None	None	None	None	0.1111111111111111	1	0.35	7	0.6666666666666666	18	0.4603174603174603	0.6296296296296297	24	17	4	1	0	0.7777777777777778	7	9	1.9333333333333333	29	0.2	0.48	-0.08148382602583686	0.5396161674011608	0.15498002249949822	0.6325608120959835	2.6841035128955064e-06	0.5003443981647722	0.7226802758244667	0.5583490770725801	1.0	1.0	0.0
3867	0.0023993411179218573	0.000581499995937781	-0.0005632231288841251	0.9977631655572994	None	0	0	0.47619047619047616	10	0.3793103448275862	11	0.4305555555555556	0.27586206896551724	17	8	13	7	0	0.8888888888888888	8	9	2.066666666666667	31	0.3333333333333333	0.3076923076923077	0.004675724869355038	0.5	-0.058245739987446796	0.6092899980011471	0.09993627435506766	0.50070546117122	0.657054964960174	0.53719371648553	1.0	0.9411764705882353	0.0
6144	0.014615312316933745	0.0020544459658808556	0.0016420488084072586	0.9827339336785711	None	0.25	1	0.4	4	0.75	9	0.25925925925925924	0.75	13	9	0	0	0	0.6666666666666666	9	6	0.9333333333333333	14	0.0	1.0	-0.09999999999918781	0.5000028157317781	-0.12684888439977532	0.9999999999946301	0.17954112916922346	0.5905277922262817	0.8030725390640677	0.9998450290723769	0	1.0	0.0
6783	0.004823183049192815	0.0021322872929602455	-0.0011682379684860296	0.9943374516580189	None	0.25	1	0.4	4	0.7692307692307693	10	0.23809523809523808	0.7692307692307693	14	10	0	0	0	0.7777777777777778	9	7	1.0	15	0.0	1.0	0.09999999999988674	0.500000000000285	0.04216647043276138	0.5378208961697915	0.09999999112857125	0.5000007324556996	0.5677384081050371	0.512628650337101	0	1.0	0.0
6928	0.0005042943950060572	0.00038912105276884835	-0.0003890681134772183	0.9998145183611001	None	0.2	1	0.3333333333333333	4	0.8	12	0.20987654320987653	0.8	16	12	0	0	0	1.0	9	9	1.1333333333333333	17	0.0	1.0	0.1	0.5	-0.010070321061611634	0.6481325340522864	-0.00553154326192423	0.5791210531893376	0.6376470005685373	0.5768858216662073	0	1.0	0.0
7012	0.008250356794429087	0.00275743923945881	0.0023320768825879274	0.9922441181500841	None	0.25	1	0.4	4	0.7692307692307693	10	0.23809523809523808	0.7692307692307693	14	10	0	0	0	0.7777777777777778	9	7	1.0	15	0.0	1.0	0.09308869928950067	0.5268092420438426	-0.094583161284759	0.5666389886072624	0.5263937561376985	0.5374715644276054	0.9314629008789167	0.5436931852014805	0	0	0.0
1219	None	None	None	None	None	0.06666666666666667	1	0.30303030303030304	10	0.6808510638297872	32	0.7777777777777778	0.46808510638297873	30	22	18	1	0	0.7777777777777778	9	7	3.2666666666666666	49	0.03125	0.7441860465116279	0.10401601811134538	0.6954228784712149	0.06263307388954789	0.5392562535053351	-0.02477569760406152	0.6711708918715542	0.639477272431058	0.6377188049457332	1.0	1.0	0.0
6596	1.861721913137048e-05	1.5738139451498276e-06	-1.573812095964206e-06	0.9994081480838999	None	0.25	1	0.4	4	0.75	9	0.25925925925925924	0.75	13	9	0	0	0	0.6666666666666666	9	6	0.9333333333333333	14	0.0	1.0	0	0.5	-0.04470013553770054	0.5210178771726975	0.0999999510659142	0.5000229091445013	0.6467867157199059	0.5070172655600852	0	1.0	0.0
5733	0.004873799733778033	0.0013852862467948542	0.0011090587226222292	0.9941108823989735	None	0.25	1	0.4	4	0.7692307692307693	10	0.23809523809523808	0.7692307692307693	13	10	1	0	0	0.7777777777777778	7	9	1.0	15	0.0	1.0	0.09759170870011685	0.5157942335245744	-0.03028314356675833	0.5187900112074953	0.0999935426633097	0.5002252343740736	0.648156514808337	0.5116057778687244	0	1.0	0.0
2288	None	None	None	None	None	0.16666666666666666	1	0.5714285714285714	8	0.3157894736842105	6	0.7	0.10526315789473684	8	2	12	4	0	0.8333333333333334	6	5	1.4	21	0.18181818181818182	0.375	0.09827224087394346	0.5	-0.08694959692920187	0.6211668396871446	0.038966368475153876	0.5796818660507289	0.6840527934582488	0.5675814938306689	0.0	0	0.0
4149	2.0323376364692487e-08	1.9981700000384236e-08	-7.536763703914997e-11	0.9999974857562811	None	0.25	1	0.4	4	0.7692307692307693	10	0.23809523809523808	0.7692307692307693	14	10	0	0	0	0.7777777777777778	7	9	1.0	15	0.0	1.0	-0.09220672485326936	0.5102970160865824	0.031071976838594785	0.6383895414230775	3.202897634301062e-08	0.500000332415425	0.6269612387472765	0.5506239711580921	0	1.0	0.0
756	None	None	None	None	None	0.42857142857142855	3	0.5	8	0.5909090909090909	13	0.38095238095238093	0.5909090909090909	21	13	2	0	0	0.7777777777777778	7	9	1.6	24	0.0	0.5333333333333333	0.14030080787684418	0.5823408324581861	0.0809149419643064	0.5396699557134154	0.14007734358889362	0.678071679666692	0.6302707657953645	0.6015935748956545	0	0.7619047619047619	0.0
1611	None	None	None	None	None	0	0	0.23076923076923078	3	0.7647058823529411	13	0.5428571428571428	0	1	0	17	12	0	0.7142857142857143	7	5	1.2666666666666666	19	0.32432432432432434	0.23529411764705882	0	0	0	0	0	0	0	0	0	0	0
6937	0.007335528944601932	0.0016047449146751136	0.0012694843669345255	0.9870911120023707	None	0.25	1	0.4	4	0.75	9	0.25925925925925924	0.75	13	9	0	0	0	0.6666666666666666	9	6	0.9333333333333333	14	0.0	1.0	0.021571077230300738	0.521833868485615	2.7432780060525814e-06	0.517661188921771	0.2844617002100657	0.5827943965388278	0.784669252939474	0.540934882380654	0	1.0	0.0
7392	0.005499985552396352	0.0013183179088520987	-0.001315010256997909	0.9914857993754781	None	0.25	1	0.4	4	0.7692307692307693	10	0.23809523809523808	0.7692307692307693	14	10	0	0	0	0.7777777777777778	7	9	1.0	15	0.0	1.0	0.09937805051856141	0.5025502244004378	0.025518788832317795	0.5546580486510224	0.09195134795607281	0.5136195134587421	0.5812817581165253	0.5236657950194278	0	0.7857142857142857	0.0
1818	None	None	None	None	None	0	0	0.25	1	1.0	3	1.0	1.0	4	3	0	2	0	0.2	1	5	0.3333333333333333	5	0.6666666666666666	0	0.0301029357686583	0.5566183958584839	-0.00031057571866935363	0.670057546982202	0.059366534434044806	0.6427996907345747	0.6463898992450422	0.6242930155228736	1.0	1.0	0.0
5227	0.00013539493826641904	3.7773099520466744e-06	-1.3291788385154206e-06	0.9999965185008092	None	0.25	1	0.4	4	0.75	9	0.25925925925925924	0.75	13	9	0	0	0	0.6666666666666666	6	9	0.9333333333333333	14	0.0	1.0	0.3092015741907668	0.5243411026707152	0.06013707569558393	0.5617245360132159	-0.09999998083303101	0.5000001075758065	0.8433881069882461	0.528768675228653	0	1.0	0.0
5004	0.009520620987593844	0.005198762959984168	0.003547702331180217	0.9894782857452975	None	0.25	1	0.36363636363636365	4	0.7857142857142857	11	0.2222222222222222	0.7857142857142857	15	11	0	0	0	0.8888888888888888	8	9	1.0666666666666667	16	0.0	1.0	0.09870288533058126	0.5064452331904065	-0.020177955894428154	0.5072434796999731	0.18841036820863044	0.5880291294701044	0.7015540448783864	0.5341618723129828	0	1.0	0.0
5536	0.010431220810850622	0.0017982866590944755	2.1487973266458433e-05	0.9813127920194301	None	0.25	1	0.4	4	0.7692307692307693	10	0.23809523809523808	0.7692307692307693	14	10	0	0	0	0.7777777777777778	9	7	1.0	15	0.0	1.0	0.25148086081176524	0.5755672777427225	-0.0984495368320991	0.6176887873575612	0.3392884406324829	0.5805096216744365	0.8651206644836213	0.5913960055829485	0	1.0	0.0
370	None	None	None	None	None	0.07692307692307693	1	0.3793103448275862	11	0.5365853658536586	22	0.7962962962962963	0.1951219512195122	16	8	26	0	0	0.6666666666666666	6	9	2.8666666666666667	43	0.0	0.7692307692307693	0.0014857880855245354	0.5848928879566728	-0.0969860503883357	0.6400053524666822	-0.17389006992219128	0.999928187505113	0.7916420635750455	0.9703027376819413	0	1.0	0.0
6587	0.0030757155769853485	0.0003390534895471752	-0.00022961137043728505	0.9989498348483995	None	0.25	1	0.4	4	0.75	9	0.25925925925925924	0.75	13	9	0	0	0	0.6666666666666666	6	9	0.9333333333333333	14	0.0	1.0	0.00354709916802961	0.502531542972926	0.2376962825424737	0.545732242249065	0.08716890084592296	0.6886643607004018	0.7360978980904789	0.5815525745922937	0	1.0	0.0
7258	0.0001137695631369874	3.1933869260744933e-07	1.3529414463551507e-07	0.9999974330792374	None	0.25	1	0.4	4	0.7692307692307693	10	0.23809523809523808	0.7692307692307693	14	10	0	0	0	0.7777777777777778	7	9	1.0	15	0.0	1.0	0.09999350507926212	0.565170790723146	-0.05978204927634745	0.6259164314744757	0.09999995343943584	0.5000004951781154	0.6798741668310271	0.5643834278766621	0	1.0	0.0
4055	3.032875653365715e-08	2.1787744531861392e-08	-2.1611474716166128e-08	0.9999908972266787	None	0.25	1	0.4	4	0.75	9	0.25925925925925924	0.75	13	9	0	0	0	0.6666666666666666	6	9	0.9333333333333333	14	0.0	1.0	0.048211343847808626	0.5070378588043993	0.002360977227375295	0.5336585754217043	0.0003731756782006761	0.5004658566712881	0.5516492171230305	0.5137344563494898	0	0.9230769230769231	0.0
4370	0.0012745491762318252	0.0004426060749495933	-0.0004211258005579033	0.9988434757946574	None	0.25	1	0.4	4	0.75	9	0.25925925925925924	0.75	13	9	0	0	0	0.6666666666666666	9	6	0.9333333333333333	14	0.0	1.0	0.026452593635556066	0.5195226655981868	0.034149770777690144	0.5172058668643364	0.09997981493462868	0.5005771767241066	0.5819393080033224	0.5124382452579557	0	1.0	0.0
3095	0.0008649662057830359	7.802900329856634e-05	-7.100883183684941e-05	0.9963075410113973	None	0	0	0.42857142857142855	3	0.75	6	0.3333333333333333	0.75	9	6	0	1	0	0.8333333333333334	6	5	0.6666666666666666	10	1.0	0.4	2.662589120801787e-09	0.5680425786578945	-0.09999717198708634	0.5000474315078306	0.05163637675246442	0.5800774255593574	0.6636437417417131	0.5495988720187979	0.0	0	0.0
2849	0.0004918974813553184	4.204582888209409e-06	-7.698156509602195e-08	0.9999995075698401	None	0	0	0.42857142857142855	3	0.75	6	0.5555555555555556	0.75	9	6	0	1	0	0.2222222222222222	2	9	0.6666666666666666	10	1.0	1.0	0.09998891734805822	0.5018884813986494	0.08378266650783202	0.5349264252624406	-0.08789329316137891	0.9998970315773889	0.7269929500689397	0.9572825432205802	1.0	1.0	0.0
1771	None	None	None	None	None	0	0	0.5	3	0.6666666666666666	4	0.5714285714285714	0.6666666666666666	7	4	0	1	0	0.2857142857142857	2	7	0.5333333333333333	8	1.0	1.0	0.027582080181605285	0.5151367779880596	0.04726822647511178	0.5174331067137113	0.09986266064466742	0.5010745802647583	0.5762686073613055	0.5112168386494299	1.0	1.0	0.0
1413	None	None	None	None	None	0	0	0.75	3	0.3333333333333333	1	0.625	0.3333333333333333	4	1	0	1	0	0.5	2	4	0.3333333333333333	5	1.0	0.6666666666666666	0.08770611852361183	0.5618704144916697	0.1652191369143742	0.5574622623410002	-0.03829849026744715	0.5107778677485739	0.6981991067865216	0.5434520914141964	1.0	1.0	0.0
6952	0.005895323899539202	0.004997115384512903	-0.0049864864981409365	0.994447080389937	None	0.25	1	0.36363636363636365	4	0.7857142857142857	11	0.2222222222222222	0.7857142857142857	15	11	0	0	0	0.8888888888888888	8	9	1.0666666666666667	16	0.0	1.0	0.09999999999881677	0.5000000064071763	-0.09697675386825151	0.5546689921412337	0.09999972187336915	0.5000060588274488	0.7167823728134208	0.518289997408519	0	1.0	0.0
7124	0.008369369021231825	0.008042730323690432	0.008042166002515725	0.9934469961852984	None	0.25	1	0.4	4	0.7692307692307693	10	0.23809523809523808	0.7692307692307693	14	10	0	0	0	0.7777777777777778	7	9	1.0	15	0.0	1.0	0.09999999999535804	0.5000512752575987	0.06441471637140093	0.5527537433340707	0.07867248374016635	0.5259562213116536	0.5411317596387197	0.5263029165130214	0	1.0	0.0
4205	0.00012382917284534212	3.43716142720814e-05	-3.321935483337516e-05	0.9998434864701662	None	0.25	1	0.36363636363636365	4	0.7857142857142857	11	0.2222222222222222	0.7857142857142857	15	11	0	0	0	0.8888888888888888	9	8	1.0666666666666667	16	0.0	1.0	0.14827523551377128	0.5462779016727796	-0.06733034541668872	0.5225806787721973	0.016581162327767962	0.5027118282208533	0.7092376287979796	0.5238880121123759	0	0.9333333333333333	0.0
3434	0.0007463099768700816	8.748529668867781e-05	-1.8148041668595206e-05	0.9993040975076136	None	0.2857142857142857	2	0.4375	7	0.6190476190476191	13	0.4107142857142857	0.6190476190476191	20	13	2	0	0	0.875	7	8	1.5333333333333334	23	0.0	0.4	-0.0803876454213515	0.6077898594822301	0.09999587324324291	0.6964638295073182	0.0740611891288075	0.5483680427055203	0.6836863758699816	0.6195271869808135	0	0.95	0.0
3318	0.0025010117206786912	0.00025998452156500554	6.593424662898504e-05	0.9968175783044769	None	0.25	1	0.4	4	0.75	9	0.25925925925925924	0.75	13	9	0	0	0	0.6666666666666666	6	9	0.9333333333333333	14	0.0	1.0	0.0703656465641429	0.5874926916500376	0.058034161754883754	0.5812867895585538	-0.09677649937969379	0.5420428381638496	0.6860801685984323	0.5703826279128352	0	1.0	0.0
6651	0.00020124385171503092	9.316810516254832e-06	1.0928776518688092e-07	0.9999968030073078	None	0.25	1	0.4	4	0.75	9	0.25925925925925924	0.75	13	9	0	0	0	0.6666666666666666	9	6	0.9333333333333333	14	0.0	1.0	0.09999998438799623	0.500000423538317	0.06920148103184451	0.559085417003353	0.09919135824501642	0.5547523565346975	0.5345830487851037	0.5380383573067993	0	0.9230769230769231	0.0
1226	None	None	None	None	None	0	0	0.375	3	0.7777777777777778	7	0.4074074074074074	0.7777777777777778	10	7	0	0	0	0.3333333333333333	9	3	0.7333333333333333	11	0.0	1.0	-0.10360112556466994	0.5809374584390063	-0.005916354755586177	0.6762951420397155	0.05162270808616718	0.536059822408623	0.6782982970414674	0.5993210220103304	0	0.3	0.0
5600	0.001541811961545031	6.853498802103514e-05	6.244822147591454e-05	0.9954603995400931	None	0.25	1	0.4	4	0.75	9	0.25925925925925924	0.75	13	9	0	0	0	0.6666666666666666	9	6	0.9333333333333333	14	0.0	1.0	0.0001692794337510614	0.5721095566390542	7.6152493471053395e-06	0.5374785755360288	0.006194506441822101	0.6781870599026896	0.6030394019794156	0.5975749099405814	0	1.0	0.0
468	None	None	None	None	None	0	0	0.6666666666666666	2	0.5	1	0.6666666666666666	0.5	3	1	0	0	0	0.6666666666666666	3	2	0.26666666666666666	4	0.0	0	0.09823789829173131	0.5009940103291866	0.08076197561775691	0.5214784469624788	0.05567109040653945	0.6390335197013074	0.5443936806274677	0.5548709972622058	0	0.6666666666666666	0.0
1707	None	None	None	None	None	0	0	0.75	3	0.3333333333333333	1	0.5555555555555556	0	0	0	4	0	0	1.0	3	3	0.3333333333333333	5	0.0	1.0	0	0	0	0	0	0	0	0	0	0	0
3667	0.00019512283566663473	6.960625157558645e-07	5.779653333925778e-07	0.9999883779457922	None	0	0	0.3333333333333333	2	0.8571428571428571	6	0.36	0.8571428571428571	8	6	0	2	0	1.0	5	5	0.6	9	1.0	0	-0.04683492226720578	0.5275370572130887	0.09999940667012858	0.5001138707196793	0.035774108335439925	0.6469154573227429	0.6574856393098517	0.5594033957692003	0.4375	0.75	0.0
5629	2.8686523702881205e-08	2.7397769824338497e-08	2.735189579918245e-08	0.9999963843252021	None	0.25	1	0.4	4	0.75	9	0.25925925925925924	0.75	13	9	0	0	0	0.6666666666666666	9	6	0.9333333333333333	14	0.0	1.0	0.09999999999999659	0.500000000231596	-0.06712718680613458	0.5334668209402601	2.0636631946984238e-19	0.5000000000001806	0.6652278035378362	0.5111704524333027	0	0	0.0
3385	1.4051949874691553e-06	3.326414283688899e-08	-3.048290044063332e-08	0.9999861975983511	None	0.25	1	0.4	4	0.75	9	0.25925925925925924	0.75	13	9	0	0	0	0.6666666666666666	6	9	0.9333333333333333	14	0.0	1.0	-0.16723541466389233	0.804551596042587	0.0639345740662278	0.5724790449983624	5.1588385761815825e-06	0.5150615411211122	0.7087950682927974	0.6431529482107317	0	1.0	0.0
2892	6.497765421730823e-05	2.002075572057923e-06	1.9756798434061813e-06	0.9997807557847365	None	0	0	0.4	2	0.8	4	0.4666666666666667	0.8	6	4	0	0	0	0.6	3	5	0.4666666666666667	7	0.0	0	3.766135127332768e-06	0.5000867592985169	3.9408496749955756e-10	0.5000003980446538	0.07189472692548428	0.5796863546685496	0.5839003844074879	0.5267938592192135	0	1.0	0.0
1284	None	None	None	None	None	0	0	0.037037037037037035	2	0.9746835443037974	77	1.0	0	1	0	79	0	0	1.0	9	9	5.4	81	0.0	1.0	0	0	0	0	0	0	0	0	0	0	0
2246	None	None	None	None	None	0	0	0.16666666666666666	2	0.9375	15	1.0	0.5625	11	9	6	0	0	0.2222222222222222	9	2	1.2	18	0.0	1.0	0.09857587039133352	0.5043252291804559	-0.07849829786826136	0.5512269171481027	-0.034857093365802304	0.5178289017793316	0.6777437543496233	0.5245033870139105	0	1.0	0.0
2606	2.965893578673245e-08	1.9716241210928254e-08	-1.7666834157644166e-08	0.9999928650296505	None	0	0	0.45454545454545453	5	0.5714285714285714	8	0.4444444444444444	0	0	0	15	3	0	0.4444444444444444	9	4	1.0666666666666667	16	0.08823529411764706	1.0	0	0	0	0	0	0	0	0	0	0	0
2940	0.00028746242596519974	7.044325739103516e-05	-7.041397269966363e-05	0.9997079328420823	None	0	0	0.4	2	0.8	4	0.4666666666666667	0.8	6	4	0	2	0	0.6	3	5	0.4666666666666667	7	1.0	0	0.0004311162901670714	0.5637635055704279	-0.09999999812010141	0.5000001429994351	0.005108507189308035	0.6443190978797382	0.6556664522493969	0.5704131536764936	0.0	0	0.0
1875	None	None	None	None	None	0	0	0.5555555555555556	5	0.2727272727272727	3	0.6190476190476191	0	4	0	8	0	0	0.42857142857142855	3	7	0.8666666666666667	13	0.0	0.36363636363636365	0	0	0	0	0	0	0	0	0	0	0
2780	1.1283623582328288e-07	9.592721883431534e-08	1.4878520189584052e-08	0.9999798396932711	None	0	0	0.25	6	0.696969696969697	23	0.4861111111111111	0	0	0	34	0	0	0.8888888888888888	8	9	2.3333333333333335	35	0.0	0.25806451612903225	0	0	0	0	0	0	0	0	0	0	0
2239	None	None	None	None	None	0	0	0.5	3	0.6666666666666666	4	0.5714285714285714	0.6666666666666666	7	4	0	1	0	0.2857142857142857	7	2	0.5333333333333333	8	1.0	0.6666666666666666	0.09815602971199724	0.5889736297050049	0.07841471113779235	0.5282783031066707	0.009400602424526599	0.6533749426581109	0.5893690362923031	0.5912064910041647	1.0	1.0	0.0
7252	0.0016463902862394167	0.0007855562937395298	0.000748865629411796	0.9977366202512691	None	0.25	1	0.4	4	0.7692307692307693	10	0.23809523809523808	0.7692307692307693	14	10	0	0	0	0.7777777777777778	7	9	1.0	15	0.0	1.0	0.0999999996207476	0.5038150954240983	2.573364176456452e-06	0.500043529008834	0.09999945188132861	0.5001677314254527	0.6156985707010256	0.5013421400782585	0	0.21428571428571427	0.0
2185	None	None	None	None	None	0	0	0.36363636363636365	4	0.6428571428571429	9	0.6666666666666666	0	1	0	14	0	0	0.6666666666666666	6	4	1.0666666666666667	16	0.0	0.8	0	0	0	0	0	0	0	0	0	0	0
4136	0.00037594627041103335	4.593952585957946e-05	4.568987142659982e-05	0.9989833013371504	None	0.25	1	0.4	4	0.7692307692307693	10	0.23809523809523808	0.7692307692307693	14	10	0	0	0	0.7777777777777778	7	9	1.0	15	0.0	1.0	0.09999996239838368	0.5051504206237065	-0.07609253236294589	0.5494503807343255	0.00015437043545571942	0.5664788010982099	0.6728366996283995	0.5404573269218595	0	1.0	0.0
1942	None	None	None	None	None	0.3076923076923077	4	0.5517241379310345	16	0.3902439024390244	16	0.671875	0.2926829268292683	26	12	16	5	0	1.0	8	8	2.8666666666666667	43	0.22727272727272727	0.6666666666666666	0.09994459856603857	0.514530310209476	0.07950159058651522	0.9999999999998366	0.0431434253838276	0.5244736979252113	0.697664038812058	0.999948102558469	1.0	1.0	0.0
6955	0.007733873860133594	0.0010103889094725228	0.0010085775701914534	0.9897776086531146	None	0.25	1	0.4	4	0.7692307692307693	10	0.23809523809523808	0.7692307692307693	14	10	0	0	0	0.7777777777777778	7	9	1.0	15	0.0	1.0	3.3283889748159596e-22	0.5594107029692135	-0.07766931045350682	0.9412271639742631	0.11870152286561975	0.6167705128171121	0.7102296647657734	0.761825303350958	0	1.0	0.0
4902	0.00012580230362251737	1.2546892624043922e-06	4.7802921739062815e-08	0.9999963640029651	None	0.25	1	0.4	4	0.75	9	0.25925925925925924	0.75	13	9	0	0	0	0.6666666666666666	9	6	0.9333333333333333	14	0.0	1.0	0.09999999988874267	0.5000000087603326	0.040910279924708866	0.5757094602222875	0.20734057894359448	0.6360987765796527	0.6657224520093484	0.5714783568022526	0	1.0	0.0
767	None	None	None	None	None	0.3333333333333333	1	0.5	4	0.7	7	0.3	0.7	11	7	0	0	0	0.625	8	5	0.8	12	0.0	1.0	0.2295674587437042	0.7647076379894856	0.09999999810404774	0.5000000380595497	0.0008432366458477438	0.5489648030407478	0.6935031815571522	0.6126308928820391	0	1.0	0.0
788	None	None	None	None	None	0	0	1.0	1	0	0	1.0	0	0	0	1	0	0	0.5	2	1	0.13333333333333333	2	0.0	0	0	0	0	0	0	0	0	0	0	0	0
1298	None	None	None	None	None	0.14285714285714285	1	0.35294117647058826	6	0.6956521739130435	16	0.46296296296296297	0.6521739130434783	19	15	5	5	0	0.6666666666666666	9	6	1.6666666666666667	25	0.5	0.631578947368421	-0.09905220326319833	0.5593289205877252	0.036011057234919513	0.5203563337755333	-0.04862723336986176	0.5168549902591986	0.63578852190379	0.5322347994693714	1.0	1.0	0.0
220	None	None	None	None	None	0	0	0.42857142857142855	6	0.4444444444444444	8	0.5	0.2222222222222222	6	4	13	3	0	0.625	8	5	1.3333333333333333	20	0.10714285714285714	0.6666666666666666	-0.05237043213158489	0.6267577376569109	0.014938089824226775	0.5090287665547768	0.03931745474240722	0.5391729798856689	0.6112961914728987	0.559012430929224	1.0	1.0	0.0
1155	None	None	None	None	None	0	0	0.4	2	0.8	4	0.4666666666666667	0.8	6	4	0	0	0	0.6	5	3	0.4666666666666667	7	0.0	0	0.04881391799693456	0.5446434520659821	0.09992587971746382	0.5002151556952369	-0.10164786791748474	0.5754781686122344	0.70766525179294	0.5402584214994843	0	1.0	0.0
978	None	None	None	None	None	0.2	1	0.38461538461538464	5	0.6470588235294118	11	0.4222222222222222	0.6470588235294118	15	11	3	4	0	0.5555555555555556	5	9	1.2666666666666666	19	0.6666666666666666	0.5714285714285714	0.0340871105391941	0.5856599808265454	0.08577478529293178	0.5157315553793212	0.0005490909761828724	0.5199778232614829	0.5951575504406624	0.540656149350428	1.0	1.0	0.0
2206	None	None	None	None	None	0	0	0.42857142857142855	3	0.75	6	0.3333333333333333	0.75	9	6	0	1	0	0.8333333333333334	6	5	0.6666666666666666	10	1.0	0.4	0.06056150446058043	0.5482921132575341	1.4123284622772327e-06	0.5010001327904847	4.257417796168396e-08	0.5000014802314519	0.5708915724476353	0.5164756125556752	1.0	0.8888888888888888	0.0
458	None	None	None	None	None	0	0	0.6	3	0.6	3	0.4666666666666667	0.6	6	3	0	0	0	0.6	3	5	0.4666666666666667	7	0.0	1.0	0.032749001113761195	0.5218423856337573	0.09999999600308514	0.5000000170028889	0.21330441124420502	0.6918041648199159	0.6774341589776117	0.5741159499381	0	0	0.0
4130	6.094247652777318e-05	1.1550684539559662e-06	-3.180651510869152e-07	0.9999492614347554	None	0.25	1	0.4	4	0.7692307692307693	10	0.23809523809523808	0.7692307692307693	14	10	0	0	0	0.7777777777777778	7	9	1.0	15	0.0	1.0	0.20565907935158814	0.5217635051102961	0.03463049817614678	0.6594014040378572	-0.02381490256970158	0.5044364367134093	0.7298828020587836	0.5634463957079826	0	1.0	0.0
4552	0.003897997951535862	0.0011816336417826553	0.0011424981487961777	0.9937078655475376	None	0.25	1	0.36363636363636365	4	0.7857142857142857	11	0.2222222222222222	0.7857142857142857	15	11	0	0	0	0.8888888888888888	8	9	1.0666666666666667	16	0.0	1.0	7.450583989634622e-20	0.5576437340007923	0.0003491395420208687	0.5030720347983364	0.17578538101827046	0.664387517420014	0.6958977045450567	0.5766249936980414	0	1.0	0.0
2161	None	None	None	None	None	0.16666666666666666	1	0.35714285714285715	5	0.6666666666666666	12	0.7407407407407407	0.3888888888888889	12	7	7	6	0	0.3333333333333333	9	3	1.3333333333333333	20	0.46153846153846156	0.9090909090909091	0.09622040394986142	0.504873309976036	0.10335956771371699	0.5716331435367975	-0.059789364015041424	0.5443619077696423	0.6939869249407403	0.5404055961865268	1.0	1.0	0.0
1833	None	None	None	None	None	0.16666666666666666	1	0.42857142857142855	6	0.5	9	0.5555555555555556	0.2222222222222222	7	4	12	0	0	1.0	6	6	1.3333333333333333	20	0.0	0.5714285714285714	-0.07364939719570751	0.5571605723992498	0.1916003554894648	0.541161412976646	0.003091637562188767	0.5049997885691947	0.74917861776637	0.5345005199453169	0	1.0	0.0
6680	0.0034125287992257686	0.0001992112761513324	0.00013972247506786637	0.9955085253895871	None	0.3333333333333333	1	0.4444444444444444	4	0.7272727272727273	8	0.2708333333333333	0.7272727272727273	12	8	0	0	0	0.75	6	8	0.8666666666666667	13	0.0	0.8571428571428571	0.01482105791952983	0.656509591804179	0.0604869900870683	0.5079459283721021	-0.09449768245493353	0.5832751066816014	0.6606064552870137	0.58385017830013	0	1.0	0.0
7413	0.0034895146329974825	0.0004518207266609506	-0.00039801328735681744	0.9940478201968354	None	0.25	1	0.36363636363636365	4	0.7857142857142857	11	0.2222222222222222	0.7857142857142857	15	11	0	0	0	0.8888888888888888	8	9	1.0666666666666667	16	0.0	1.0	6.572598951017337e-06	0.5002489724156276	0.09138678330702851	0.6276416649155023	0.08749059131485813	0.5011555035235896	0.603654715168401	0.5438645000063581	0	1.0	0.0
1620	None	None	None	None	None	0.07142857142857142	1	0.4	12	0.5	21	0.8148148148148148	0.40476190476190477	27	17	16	1	0	0.6666666666666666	9	6	2.933333333333333	44	0.038461538461538464	0.8421052631578947	-0.09999999993852929	0.5000000215684686	0.4953097304822385	0.5798471315416717	0.06912875231712076	0.5910181588902615	0.9294315203355777	0.5572743324704574	1.0	0.9629629629629629	0.0
6858	0.005294572041597852	0.0004500722742139618	0.00044989018673342217	0.9953637504670486	None	0.3333333333333333	1	0.5	4	0.7	7	0.3333333333333333	0.7	11	7	0	0	0	0.4444444444444444	4	9	0.8	12	0.0	1.0	0.09962224891027352	0.6866622194489165	1.7712138415484125e-05	0.5001324152420589	0.06656366639245456	0.5702135013173654	0.6055080515191145	0.588056675905933	0	1.0	0.0
6559	7.56949191361352e-07	6.100234165726917e-07	5.146476568419173e-07	0.999779478576178	None	0.25	1	0.4	4	0.75	9	0.25925925925925924	0.75	13	9	0	0	0	0.6666666666666666	9	6	0.9333333333333333	14	0.0	1.0	0.0036439257851143235	0.5448473571026663	-0.38892940188770864	0.6367330378730218	-0.017480562254183204	0.5022525405447761	0.8570370285827921	0.5621843391214947	0	0	0.0
356	None	None	None	None	None	0.038461538461538464	1	0.12962962962962962	7	0.8607594936708861	68	1.0	0.08860759493670886	11	7	69	0	0	1.0	9	9	5.4	81	0.0	1.0	0.09793856788689471	0.5050620360985952	0.04537350772864133	0.574138936071806	7.456551754890113e-05	0.5001851183246546	0.6025211240613514	0.5266204355775962	0	1.0	0.0
4428	0.006036912379284019	0.0007753435463985911	-0.0007748058653680545	0.9929503399122255	None	0.25	1	0.4	4	0.75	9	0.25925925925925924	0.75	13	9	0	0	0	0.6666666666666666	6	9	0.9333333333333333	14	0.0	1.0	-0.010439707929570944	0.7020689468501364	4.7622528292158674e-15	0.5000039197487434	0.2195783373730798	0.7001964565006168	0.7360911046814003	0.6384107333538134	0	0	0.0
7199	0.004037359269759784	0.002928360859121945	0.00291272658821464	0.9946929657062722	None	0.25	1	0.4	4	0.75	9	0.25925925925925924	0.75	13	9	0	0	0	0.6666666666666666	6	9	0.9333333333333333	14	0.0	1.0	0.09999348555114954	0.5609932195625925	-0.03777976826575108	0.5145435224161385	0.09999995477398485	0.500009109269957	0.6516222654293976	0.5252635430322113	0	1.0	0.0
4833	0.0002642786693593574	1.514325001879495e-06	-4.013639945101494e-07	0.9999965362104254	None	0.25	1	0.4	4	0.75	9	0.25925925925925924	0.75	13	9	0	0	0	0.6666666666666666	9	6	0.9333333333333333	14	0.0	1.0	0.1	0.5	-0.032463756966909924	0.508840845785364	0.09745877217032364	0.5154262117848525	0.6455636695926387	0.5080902526808053	0	1.0	0.0
3161	2.2388932415201642e-08	2.1471602036248296e-08	1.3192827032541693e-09	0.9999973455925242	None	0.25	1	0.4	4	0.7692307692307693	10	0.23809523809523808	0.7692307692307693	14	10	0	0	0	0.7777777777777778	7	9	1.0	15	0.0	1.0	0.09999998848635624	0.5047721357437389	0.0074871743885267005	0.5415894409473693	7.902762784127648e-27	0.5	0.6097246760309579	0.5154810625187236	0	1.0	0.0
7136	0.002999062080063868	0.0002487901551023819	-0.00024810711973683114	0.9957576890904623	None	0.25	1	0.4	4	0.75	9	0.25925925925925924	0.75	13	9	0	0	0	0.6666666666666666	6	9	0.9333333333333333	14	0.0	1.0	-0.05355823171660771	0.6637538065959144	-0.581809344477864	1.0	0.07167234816703609	0.5817659146358904	0.9408446332685383	1.0	0	0.6923076923076923	0.0
2809	None	None	None	None	None	0.2727272727272727	3	0.4166666666666667	10	0.6060606060606061	20	0.43209876543209874	0.5757575757575758	29	19	5	1	0	1.0	9	9	2.3333333333333335	35	0.25	0.5714285714285714	0.09999996998963835	0.5010216025866605	0.09957030931764904	0.5511702983957383	-0.044519895571388336	0.6006976342143906	0.6614244749153431	0.5513070618280146	0.06896551724137931	0.27586206896551724	0.0
5008	2.0169767478362515e-08	1.9407767965628435e-08	-1.9407686206560773e-08	0.9999972788205689	None	0.25	1	0.4	4	0.7692307692307693	10	0.23809523809523808	0.7692307692307693	14	10	0	0	0	0.7777777777777778	9	7	1.0	15	0.0	1.0	0.09944271803432209	0.6542925666574098	-0.20544163631051388	0.9827187185957511	5.916290353320795e-09	0.500000243467098	0.7898694674965739	0.8262893332868948	0	0.14285714285714285	0.0
4665	0.00884671228132946	0.0003978192553434317	-5.045479079554853e-06	0.984603663790461	None	0.25	1	0.4	4	0.7692307692307693	10	0.23809523809523808	0.7692307692307693	14	10	0	0	0	0.7777777777777778	9	7	1.0	15	0.0	1.0	-0.022253050037321163	0.6501948398340289	0.5302830715649435	1.0	0.17179428628708285	0.6216383932427795	0.9461440828262981	0.9999971265545917	0	1.0	0.0
2060	None	None	None	None	None	0	0	0.16666666666666666	2	0.8666666666666667	13	0.6296296296296297	0	0	0	16	2	0	0.3333333333333333	9	3	1.1333333333333333	17	0.05555555555555555	0.6666666666666666	0	0	0	0	0	0	0	0	0	0	0
5288	0.0015739006442774715	7.962762786080751e-05	3.2529654990653145e-05	0.9982880572646438	None	0.3333333333333333	1	0.4444444444444444	4	0.7272727272727273	8	0.28888888888888886	0.7272727272727273	12	8	0	0	0	0.5555555555555556	5	9	0.8666666666666667	13	0.0	1.0	-0.0743364148551994	0.5684901391802409	0.06824634029006367	0.6404363690685583	-0.08435877469827302	0.6381163516772835	0.6674376661032149	0.6161842410568155	0	1.0	0.0
154	None	None	None	None	None	0	0	0.5	2	0.75	3	0.6	0.75	5	3	0	0	0	0.4	5	2	0.4	6	0.0	0	0.040680682880632466	0.6586771436036756	0.04107948331682788	0.526630800390922	0.04729505013538374	0.5504142478143611	0.5621119370367177	0.5798419086178049	0	1.0	0.0
6535	0.004201927706844944	0.003742418863416138	0.003727728114916864	0.9962496024327149	None	0.3333333333333333	1	0.4444444444444444	4	0.7272727272727273	8	0.28888888888888886	0.7272727272727273	12	8	0	0	0	0.5555555555555556	5	9	0.8666666666666667	13	0.0	1.0	0.09999809530707207	0.5464614197299481	-0.03836631050910326	0.5180079743396572	0.07292916892412586	0.6114994309344151	0.6467581805175302	0.5590617961014412	0	0.9166666666666666	0.0
549	None	None	None	None	None	0	0	0.4	4	0.5833333333333334	7	0.7	0.25	7	3	6	5	0	0.8	4	5	0.9333333333333333	14	0.4166666666666667	0	0.1776819364964471	0.5733612460133763	-0.044785607063760155	0.6541188895074026	-0.15363394334695174	0.5737492502876775	0.800238804617855	0.6010828438144716	1.0	1.0	0.0
3815	0.011316148351715788	0.0018500360836238067	0.0017864669304924153	0.977781526565413	None	0.25	1	0.4	4	0.7692307692307693	10	0.23809523809523808	0.7692307692307693	14	10	0	0	0	0.7777777777777778	7	9	1.0	15	0.0	1.0	0.24728212543198053	0.5237524449847765	-0.09999728423875287	0.5000079818172085	0.1	0.5196801791998078	0.8058389772732332	0.5144855020652327	0	1.0	0.0
2542	None	None	None	None	None	0	0	0.16666666666666666	4	0.8181818181818182	27	0.9722222222222222	0	1	0	33	0	0	1.0	6	6	2.3333333333333335	35	0.0	0.3448275862068966	0	0	0	0	0	0	0	0	0	0	0
6122	0.001715810417697874	0.00010130634858700256	5.182813140397613e-05	0.9972053278979478	None	0.25	1	0.4	4	0.7692307692307693	10	0.23809523809523808	0.7692307692307693	14	10	0	0	0	0.7777777777777778	9	7	1.0	15	0.0	1.0	5.223903780764122e-14	0.5060074233017936	-0.11915731946598482	0.9661422326835579	-0.05124299429127928	0.6573569805293168	0.65709340946354	0.7928576047163058	0	1.0	0.0
2548	None	None	None	None	None	0.3333333333333333	1	0.5	4	0.6666666666666666	6	0.3055555555555556	0.6666666666666666	10	6	0	0	0	1.0	6	6	0.7333333333333333	11	0.0	0.4	1.8004782530302394e-07	0.5000667740237437	7.631897668465761e-09	0.5000028196867882	0.09335373676139846	0.5954826861015002	0.6082764861372595	0.5322017125911851	0	1.0	0.0
670	None	None	None	None	None	0	0	0.5	2	0.75	3	0.6	0.5	3	2	2	0	0	0.4	2	5	0.4	6	0.0	0	0.005642645874822777	0.504038850032656	0.051513229805776974	0.530983251165279	0.09023883998872193	0.5363168685737728	0.5855921386336087	0.5237963003261046	0	1.0	0.0
1334	None	None	None	None	None	0	0	0.16666666666666666	1	1.0	7	0.9	0	0	0	8	6	0	0.4	5	2	0.6	9	0.3	0	0	0	0	0	0	0	0	0	0	0	0
2682	0.00014060228409307015	1.01405362835793e-06	8.832152423136659e-07	0.9999923698745895	None	0	0	0.6666666666666666	4	0.2857142857142857	2	0.45	0.2857142857142857	6	2	2	0	0	0.8	4	5	0.6	9	0.0	0.5	9.443038254592501e-05	0.5421851757425272	8.29141149398568e-09	0.5000001709432982	-0.12913594472285644	0.5606199252737427	0.6477070625984196	0.5343476388207786	0	1.0	0.0
2108	None	None	None	None	None	0	0	0.4	2	0.8	4	1.0	0.8	6	4	0	0	0	0.14285714285714285	1	7	0.4666666666666667	7	0.0	0.6666666666666666	3.1347907192937427e-05	0.5079526592104747	0.09445288373375878	0.5865574177705447	3.25918670231915e-05	0.5004231906079032	0.6095048752087326	0.5318947993931107	0	1.0	0.0
6984	0.003796842763424451	0.0030173625225806537	0.0029894907251459945	0.9955365211540421	None	0.25	1	0.4	4	0.7692307692307693	10	0.23809523809523808	0.7692307692307693	14	10	0	0	0	0.7777777777777778	7	9	1.0	15	0.0	1.0	0.09999999999999629	0.5000000000001346	-0.04038143986961606	0.6468732486371548	0.08271142369967512	0.5621325454033432	0.6455939002250993	0.5707834307304036	0	0	0.0
4828	0.00022465481969697292	2.5079867289118887e-06	-9.173383560378511e-07	0.9999968502797096	None	0.25	1	0.5	5	0.6153846153846154	8	0.46875	0.38461538461538464	10	5	4	0	0	0.5	4	8	1.0	15	0.0	0.6666666666666666	-0.07907063029390138	0.6053314114244439	9.786360087091648e-13	0.5000000000105448	0.0999999620651187	0.5000022583027994	0.6754383711592672	0.5355846316333783	0	0.8	0.0
244	None	None	None	None	None	0	0	0.11320754716981132	6	0.8701298701298701	67	0.9753086419753086	0.03896103896103896	7	3	71	0	0	1.0	9	9	5.266666666666667	79	0.0	0.9714285714285714	0.09748304795915742	0.5795706930753783	0.09303679739402208	0.6171969532300157	0.07622059886126965	0.5550097108852904	0.5228763593952738	0.5841591070196946	0	1.0	0.0
5088	0.0033646149294305878	0.0006521096678776569	0.0003305263070311829	0.9949730878209174	None	0.25	1	0.4	4	0.7692307692307693	10	0.23809523809523808	0.7692307692307693	14	10	0	0	0	0.7777777777777778	7	9	1.0	15	0.0	1.0	0.0999999994635062	0.5100559889404999	0.04836031982845419	0.5696098374904318	0.04255185418563916	0.6520096355332062	0.5735135709799212	0.5783794664025639	0	1.0	0.0
7381	0.0025349946032247723	0.0009862365469498478	0.0008821668387426128	0.9956674824558828	None	0.25	1	0.4	4	0.75	9	0.25925925925925924	0.75	13	9	0	0	0	0.6666666666666666	6	9	0.9333333333333333	14	0.0	1.0	0.09999812268667452	0.6058851710629996	-0.0461307735747956	0.5613310486727985	0.08416673112149904	0.5498616922694514	0.6529949622781309	0.5725449120051008	0	1.0	0.0
1257	None	None	None	None	None	0	0	0.25	7	0.725	29	0.9333333333333333	0.175	11	7	30	0	0	0.5555555555555556	9	5	2.8	42	0.0	0.918918918918919	0.08384588040462851	0.5535221320585769	0.09998576545877257	0.5000756043087481	0.05074483392273035	0.5841969298378383	0.5512685454020478	0.5461384285316967	0	0.09090909090909091	0.0
1653	None	None	None	None	None	0	0	0.3333333333333333	3	0.8181818181818182	9	0.28888888888888886	0.8181818181818182	12	9	0	1	0	0.5555555555555556	9	5	0.8666666666666667	13	1.0	1.0	-0.09998175997958442	0.5001157644640268	0.08547673955477438	0.5479064556145523	0.09378713537982555	0.5222795689759262	0.7089935780207908	0.5234707247602501	1.0	1.0	0.0
6860	0.0012117567799550131	1.0218573328039562e-05	1.0200873938448885e-05	0.9970424438473211	None	0.25	1	0.4	4	0.75	9	0.25925925925925924	0.75	13	9	0	0	0	0.6666666666666666	9	6	0.9333333333333333	14	0.0	1.0	0.04045398263822579	0.902075721680278	-0.061799075593613195	0.531246615368918	0.03460734509887016	0.5319940843088169	0.6333009870178841	0.6952122679656936	0	1.0	0.0
3708	0.00877130911262991	0.00037832292801322394	0.00017650553596075045	0.9863686256420092	None	0.25	1	0.4	4	0.7692307692307693	10	0.23809523809523808	0.7692307692307693	14	10	0	0	0	0.7777777777777778	9	7	1.0	15	0.0	1.0	0.0014954704568671275	0.6599973105336463	1.7569170872360124e-26	0.5000000000000001	0.1854669799505515	0.665774536563574	0.7127545601162919	0.6108308114574074	0	1.0	0.0
2907	0.00023536712412276502	8.847421041565078e-05	8.028258632594617e-05	0.9999955605578528	None	0	0	0.25	1	1.0	3	1.0	1.0	4	3	0	0	0	0.2	1	5	0.3333333333333333	5	0.0	0	0.07670864588363244	0.5572119454289385	0.09999976908352073	0.5000004094523481	0.19036747800362758	0.6486115163098835	0.6202567423745433	0.5697748354297254	0	0	0.0
324	None	None	None	None	None	0	0	0.3	9	0.6190476190476191	26	0.6111111111111112	0.07142857142857142	6	3	37	0	0	0.8888888888888888	8	9	2.933333333333333	44	0.0	0.5641025641025641	0.09999988635702173	0.5000009628956519	-0.07143557050954619	0.6137763207325998	-0.09870045125097195	0.5212670451643411	0.703280460909443	0.5455679810805825	0	1.0	0.0
5946	0.004320869457088685	0.0006184064513823147	0.0006014329987502179	0.9954722104652726	None	0.25	1	0.4	4	0.7692307692307693	10	0.23809523809523808	0.7692307692307693	14	10	0	0	0	0.7777777777777778	7	9	1.0	15	0.0	1.0	0.08001636676211302	0.5184322854134746	1.6199161536808474e-08	0.5001015797669537	0.12624181939475818	0.6575820774896479	0.6279314220078205	0.5602644784760811	0	1.0	0.0
3247	3.6342025330806543e-09	1.9855534501974413e-11	-1.9719961513194466e-11	0.9999999999998463	None	0.2	1	0.3333333333333333	4	0.8	12	0.20987654320987653	0.8	16	12	0	0	0	1.0	9	9	1.1333333333333333	17	0.0	1.0	-0.09428259650064998	0.5061463710030794	0.14638649117331504	0.6254086917574314	3.727928203135648e-09	0.5000028792082328	0.7291547521569929	0.5446447834016642	0	1.0	0.0
5173	0.002497207843760834	0.0004600288686070629	0.00045741473690311075	0.9962685614058451	None	0.25	1	0.4	4	0.75	9	0.25925925925925924	0.75	13	9	0	0	0	0.6666666666666666	6	9	0.9333333333333333	14	0.0	1.0	0.09925567318511497	0.6684235311657202	-0.09660671232362071	0.5273947831631067	0.052980897370713785	0.5538122643777453	0.6957393395096629	0.5847441328833588	0	1.0	0.0
5314	0.0030309409607080216	0.00012295795434705048	0.00010976884373851303	0.9954763132657796	None	0.25	1	0.4	4	0.7692307692307693	10	0.23809523809523808	0.7692307692307693	14	10	0	0	0	0.7777777777777778	9	7	1.0	15	0.0	1.0	0.06711736234892789	0.6415290158265827	-0.0781184700346359	0.5431820868121426	0.1275962226652228	0.5834834896300178	0.7145407561122288	0.590029055380184	0	1.0	0.0
5816	0.0022543879780103143	0.0006746886178666422	-5.098478243277511e-05	0.9973490155370747	None	0.25	1	0.4	4	0.75	9	0.25925925925925924	0.75	13	9	0	0	0	0.6666666666666666	6	9	0.9333333333333333	14	0.0	1.0	-0.0480493193660443	0.6539710590432246	-0.06201190284500337	0.5422072688522118	0.07707719936339483	0.5014246243891842	0.6516772273777469	0.5672132778478414	0	1.0	0.0
4671	0.0026313701811190777	0.0009026863338405127	0.0009019005498438941	0.9960574998667987	None	0.25	1	0.4	4	0.7692307692307693	10	0.23809523809523808	0.7692307692307693	14	10	0	0	0	0.7777777777777778	7	9	1.0	15	0.0	1.0	0.09999940970220318	0.558040781394837	-0.09972420433916454	0.5022777664621872	0.09999996365695304	0.5000994769614605	0.719404186250152	0.5202159290487195	0	1.0	0.0
2727	4.441892091969487e-05	6.570580592690875e-07	-3.144530754058411e-08	0.9999857028899439	None	0	0	0.25	4	0.7142857142857143	15	0.5111111111111111	0.047619047619047616	2	1	20	15	0	0.5555555555555556	9	5	1.5333333333333334	23	0.3488372093023256	0.8571428571428571	0.09999999447575095	0.5000000011782982	0.09999999999995868	0.5000000000000032	0.3437565532098692	0.5097387928894311	0.7593427299205131	0.5032466296716062	1.0	1.0	0.0
4935	0.00340322896166804	0.0016589029858438899	0.0016536556792213148	0.9941812280597898	None	0.25	1	0.4	4	0.75	9	0.25925925925925924	0.75	13	9	0	0	0	0.6666666666666666	6	9	0.9333333333333333	14	0.0	1.0	0.09990237122286871	0.5914468713130233	-0.09943757919416535	0.5013847561170537	0.08563814062226463	0.5072479755564313	0.710554073437778	0.5336559365309061	0	1.0	0.0
3264	0.0012629402182933822	0.00017860304273217739	-0.00015878803180295836	0.9955696587883276	None	0.2	1	0.38461538461538464	5	0.5882352941176471	10	0.76	0.29411764705882354	10	5	8	0	0	1.0	5	5	1.2666666666666666	19	0.0	0.42857142857142855	0.09984355972269668	0.5	-0.06655999256949754	0.6334376880409643	0.051451910626463836	0.5497956967455271	0.6692216425759109	0.5619170888980617	0	1.0	0.0
4289	0.005130930077435008	0.000986522198651061	0.00045169644890966505	0.9927559749801055	None	0.25	1	0.4	4	0.7692307692307693	10	0.23809523809523808	0.7692307692307693	14	10	0	0	0	0.7777777777777778	9	7	1.0	15	0.0	1.0	0.10727300953890373	0.5084173957404861	0.004399995986760524	0.5007179074867526	-0.09999987553702172	0.5000007876543439	0.6997689504651811	0.5030455912335133	0	0.8571428571428571	0.0
2817	0.001404136280793388	0.00040216043575283246	-0.0003860423500452167	0.9951270285234856	None	0	0	0.3333333333333333	4	0.6	9	0.5666666666666667	0.4	10	6	6	2	0	0.8333333333333334	5	6	1.1333333333333333	17	0.16666666666666666	0.3333333333333333	4.065212338577595e-09	0.5000035718085154	-0.07991382983027365	0.6404068217888268	0.029961854855002572	0.55511310800091	0.5975284073446728	0.5661512919668976	1.0	1.0	0.0
1676	None	None	None	None	None	0	0	0.10526315789473684	2	0.9230769230769231	24	0.7777777777777778	0	0	0	27	0	0	1.0	6	6	1.8666666666666667	28	0.0	0.17391304347826086	0	0	0	0	0	0	0	0	0	0	0
854	None	None	None	None	None	0	0	0.2727272727272727	3	0.7857142857142857	11	0.45714285714285713	0.7142857142857143	13	10	2	0	0	0.7142857142857143	7	5	1.0666666666666667	16	0.0	0.5714285714285714	0.014817832941968506	0.5145204464184118	0.03151594573159987	0.659511205908889	2.3061060627730265e-07	0.5010589828274349	0.5817283238990479	0.5599970955983214	0	0.3076923076923077	0.0
1556	None	None	None	None	None	1.0	1	1.0	4	0.25	1	0.5	0.25	5	1	0	0	0	0.75	4	3	0.4	6	0.0	1.0	0.028760825613376596	0.5055013042292107	0.10588466429601032	0.5420605268764774	-0.1179230544958925	0.5988402538386873	0.7145475961729919	0.549114603028909	0	0.8	0.0
7428	0.0101624354286641	0.001005222274147901	-0.00013737105771177092	0.9879933700602413	None	0.25	1	0.4	4	0.75	9	0.25925925925925924	0.75	13	9	0	0	0	0.6666666666666666	9	6	0.9333333333333333	14	0.0	1.0	0.0906590018908646	0.5562704490179965	-0.017875241317315008	0.6060828879829507	0.24721691783037297	0.6352601685885543	0.7469455491787659	0.599629589141066	0	0.9230769230769231	0.0
4048	2.7781216652808195e-08	2.6332134908612143e-08	2.63321301278527e-08	0.9999967584727139	None	0.25	1	0.4	4	0.75	9	0.25925925925925924	0.75	13	9	0	0	0	0.6666666666666666	9	6	0.9333333333333333	14	0.0	1.0	0.09999996586172276	0.5000005325614315	0.13832683829272835	0.5730530760447627	2.2832807705258716e-05	0.500043134606146	0.6417610354048958	0.5245214205886268	0	0.46153846153846156	0.0
2838	0.00026957006500258373	6.213097636615172e-06	1.8316200701358865e-06	0.9999999926106283	None	0.2	1	0.3333333333333333	4	0.8	12	0.20987654320987653	0.8	16	12	0	0	0	1.0	9	9	1.1333333333333333	17	0.0	1.0	0.0009686789342879181	0.5722732518563576	0	0.5	0.025454502111492222	0.6636449812440969	0.5888692021029382	0.5801942175855634	0	1.0	0.0
709	None	None	None	None	None	0	0	0.6	3	0.6	3	0.4666666666666667	0.6	6	3	0	1	0	0.6	5	3	0.4666666666666667	7	1.0	1.0	0.06051376739005674	0.5157169952698016	7.827938023295172e-14	0.5000000000005117	0.2613363776529162	1.0	0.853397756921165	0.9999986286246434	1.0	1.0	0.0
2337	None	None	None	None	None	0	0	0.5	1	1.0	1	1.0	0	0	0	2	0	0	0.3333333333333333	1	3	0.2	3	0.0	0	0	0	0	0	0	0	0	0	0	0	0
4152	0.0031384713560478456	0.0004230432661152437	0.00017466432728504547	0.9983913931314664	None	0.25	1	0.4	4	0.7692307692307693	10	0.23809523809523808	0.7692307692307693	14	10	0	0	0	0.7777777777777778	9	7	1.0	15	0.0	1.0	0.17049925384060488	0.6665695169071927	0.04652126062604182	0.5672376255071283	0.290807014107071	0.6554650361255822	0.7366966073329839	0.6307610198529047	0	1.0	0.0
5239	0.005100202938436587	0.002012364607544784	0.001966555601648795	0.983856834511729	None	0.25	1	0.36363636363636365	4	0.7857142857142857	11	0.2222222222222222	0.7857142857142857	15	11	0	0	0	0.8888888888888888	9	8	1.0666666666666667	16	0.0	1.0	0.4173110855727293	0.7327015501098769	-0.03982212082233296	0.5032590598396346	0.08108989572011452	0.5795524330310237	0.8736924917945584	0.6100324143067831	0	1.0	0.0
6659	0.0031471771685333	0.0015753997122057686	-0.0015690365855051305	0.9914785897334442	None	0.25	1	0.4	4	0.75	9	0.25925925925925924	0.75	13	9	0	0	0	0.6666666666666666	6	9	0.9333333333333333	14	0.0	1.0	0.1506323727315277	0.5032745274088527	0.17326678538577026	0.5720725655343207	0.059863490028365496	0.8590257388894387	0.6191455508996863	0.6689730584506126	0	1.0	0.0
2600	5.098413098825493e-07	3.3362060442911494e-08	-9.550248362669636e-09	0.999977655406834	None	0.5	1	0.8333333333333334	5	0.2857142857142857	2	0.6	0.14285714285714285	3	1	5	0	0	0.6	5	3	0.6	9	0.0	1.0	-0.05264764064550884	0.5272255793146899	0	0.5	0.05026600448433015	0.550989326068752	0.6035264882435403	0.5261161205890498	0	0	0.0
2519	None	None	None	None	None	0	0	0.5	3	0.7142857142857143	5	0.375	0.7142857142857143	8	5	0	1	0	0.6666666666666666	4	6	0.6	9	1.0	0.4	-0.008743203683940414	0.6819650388065202	0.0643091958477007	0.5777744482377944	0.0071722332946967575	0.5199724497681442	0.6022660483781553	0.5951903801847183	1.0	1.0	0.0
3759	1.3434171783975389e-08	1.2629228409386019e-08	1.2554205613595147e-08	0.9999985181465457	None	0.25	1	0.36363636363636365	4	0.7857142857142857	11	0.2222222222222222	0.7857142857142857	15	11	0	0	0	0.8888888888888888	9	8	1.0666666666666667	16	0.0	1.0	-0.2652302087901249	0.9995578644216182	0.059696952440572326	0.5749207737825015	1.7958903893644044e-10	0.5000000004431852	0.8153090651348466	0.935543444418773	0	1.0	0.0
486	None	None	None	None	None	0	0	0.26666666666666666	4	0.7	14	0.39285714285714285	0.05	1	1	20	3	0	0.875	7	8	1.4666666666666666	22	0.06818181818181818	0.1111111111111111	0.0989423702583685	0.5	-0.04214575995073368	0.5	-0.09999999773352035	0.5	0.6975244978850492	0.5	1.0	1.0	0.0
1892	None	None	None	None	None	0.5	1	0.5714285714285714	4	0.5	4	0.5	0	0	0	9	0	0	0.8	5	4	0.6666666666666666	10	0.0	0.8	0	0	0	0	0	0	0	0	0	0	0
852	None	None	None	None	None	0.3333333333333333	1	0.4444444444444444	4	0.7272727272727273	8	0.5416666666666666	0.6363636363636364	10	7	2	5	0	0.6666666666666666	4	6	0.8666666666666667	13	1.0	0.2857142857142857	0.0959455995687877	0.5407061638451891	0.011301856070936383	0.635010333323192	-0.0236615981506329	0.6553431593633802	0.6514202983423049	0.6113972427676714	1.0	1.0	0.0
5506	0.014920189679651766	0.002608818905181167	0.0011991005093847493	0.9898316172934635	None	0.25	1	0.4	4	0.75	9	0.25925925925925924	0.75	13	9	0	0	0	0.6666666666666666	6	9	0.9333333333333333	14	0.0	1.0	0.09996241820567792	0.6684043992122967	-0.09354180852427983	0.5541478352359298	0.22866918019444543	0.6936468209582005	0.798123341539276	0.6407333560602166	0	0	0.0
7335	0.001974677377803751	0.0010763366885762971	0.0010708376171510413	0.9976839936973703	None	0.25	1	0.4	4	0.75	9	0.25925925925925924	0.75	13	9	0	0	0	0.6666666666666666	6	9	0.9333333333333333	14	0.0	1.0	0.09999957364956068	0.500000624794689	2.0014596539740734e-06	0.5000462445148044	0.09999999999814932	0.6301682581393806	0.6157138528628371	0.5443106313128829	0	1.0	0.0
2983	0.00020663552489592882	3.4141145343153356e-06	-3.3304488840562737e-06	0.999998553910765	None	0.25	1	0.36363636363636365	4	0.7857142857142857	11	0.2222222222222222	0.7857142857142857	15	11	0	0	0	0.8888888888888888	9	8	1.0666666666666667	16	0.0	1.0	0.0055565654013573764	0.5837168690601579	0	0.5	0.04168703147397698	0.6636303661119661	0.5841231166037338	0.583993352479435	0	1.0	0.0
6138	0.01642275502815641	0.002621867831055195	0.0023658931172677944	0.9626235571806316	None	0.25	1	0.4	4	0.75	9	0.25925925925925924	0.75	13	9	0	0	0	0.6666666666666666	6	9	0.9333333333333333	14	0.0	1.0	0.2699389993285702	0.5467861494637101	1.6594013676600822e-07	0.500000233404242	0.11903266533060215	0.6113165011453957	0.7577577686600655	0.5531768042580067	0	0.8461538461538461	0.0
4609	9.759829105007287e-05	5.560132276677491e-07	-1.258135173206049e-07	0.9999955109083545	None	0.25	1	0.4	4	0.75	9	0.25925925925925924	0.75	13	9	0	0	0	0.6666666666666666	6	9	0.9333333333333333	14	0.0	1.0	0.03394527221386294	0.5515871014819205	0.08477416488264518	0.5335565400550265	-0.02675045895996244	0.5042451373907942	0.6138513523534964	0.5298390417232812	0	1.0	0.0
5696	0.0027311063023363526	0.00031007043533695194	-0.0002870670967395332	0.994386527179407	None	0.25	1	0.4	4	0.75	9	0.25925925925925924	0.75	13	9	0	0	0	0.6666666666666666	9	6	0.9333333333333333	14	0.0	1.0	0.017535252099123454	0.523276360004225	0.012734900374768024	0.6477705927761929	0.09999999883367529	0.5000002001589394	0.597449650376981	0.5582696601922632	0	1.0	0.0
6814	0.005380565107629561	0.0005392587986001831	-0.00021136140611096376	0.9862052711929348	None	0.25	1	0.36363636363636365	4	0.7857142857142857	11	0.2222222222222222	0.7857142857142857	15	11	0	0	0	0.8888888888888888	8	9	1.0666666666666667	16	0.0	1.0	0.36834364752002813	0.8130603451660632	-0.03356290369024929	0.5222717470649487	0.06275305608639178	0.6764975872542105	0.847739941602147	0.6825746556793773	0	1.0	0.0
7031	0.0003184452498183828	2.5255353353434682e-05	-1.0130671705204277e-05	0.999896383161692	None	0.25	1	0.4	4	0.75	9	0.25925925925925924	0.75	13	9	0	0	0	0.6666666666666666	6	9	0.9333333333333333	14	0.0	1.0	-0.09999999694761721	0.5000000005462109	-0.7228653887861689	0.857806980491462	-0.09474467201210814	0.5051032845081347	0.9499582426349741	0.6469979307140854	0	1.0	0.0
1516	None	None	None	None	None	0	0	1.0	2	0.0	0	0.75	0	2	0	0	0	0	1.0	2	2	0.2	3	0.0	0	0	0	0	0	0	0	0	0	0	0	0
4120	0.0017513164360522526	4.8208717761501625e-05	3.264549355045006e-05	0.9976370537200233	None	0.3333333333333333	1	0.4444444444444444	4	0.7272727272727273	8	0.2653061224489796	0.7272727272727273	12	8	0	0	0	1.0	7	7	0.8666666666666667	13	0.0	0.6666666666666666	0.002140445241046003	0.5691020208987617	-0.09993310280120452	0.5154548405015219	-0.0636713672012655	0.6553409160670095	0.6181135486039108	0.5811612882486688	0	1.0	0.0
4873	0.009759746941869332	0.0007594135971686456	0.0003706145916607291	0.9801415522519219	None	0.25	1	0.4	4	0.75	9	0.25925925925925924	0.75	13	9	0	0	0	0.6666666666666666	6	9	0.9333333333333333	14	0.0	1.0	0.2752756227776654	0.7677971234460375	-0.017046105150238626	0.6544744564949051	0.09995637764209062	0.5658858066441141	0.7420890809079261	0.6681703858221163	0	1.0	0.0
6081	0.0115688653812015	0.0035160521661042636	0.002853012272235099	0.9881480069564327	None	0.25	1	0.4	4	0.7692307692307693	10	0.23809523809523808	0.7692307692307693	14	10	0	0	0	0.7777777777777778	9	7	1.0	15	0.0	1.0	0.09811407506243643	0.5431792743204459	-0.09510385335644832	0.5205778118686148	0.2919381734557948	0.5840476724484265	0.8295550280949033	0.5494146782800603	0	1.0	0.0
2700	1.7685756868571402e-08	1.4512835712418869e-08	1.2057375538451592e-08	0.9999966351290829	None	0	0	0.3333333333333333	1	1.0	2	0.6666666666666666	0	0	0	3	0	0	0.6666666666666666	3	2	0.26666666666666666	4	0.0	0	0	0	0	0	0	0	0	0	0	0	0
1305	None	None	None	None	None	0	0	1.0	3	0.0	0	0.6666666666666666	0	2	0	1	0	0	0.6666666666666666	2	3	0.26666666666666666	4	0.0	1.0	0	0	0	0	0	0	0	0	0	0	0
5325	None	None	None	None	None	0.14285714285714285	2	0.36666666666666664	11	0.6190476190476191	26	0.5432098765432098	0.5714285714285714	34	24	9	0	0	1.0	9	9	2.933333333333333	44	0.0	0.7777777777777778	-0.08539452304892188	0.6868316289133323	0.0986683993697969	0.647424712300275	0.13908763380115124	0.9798106860377463	0.7202078051489733	0.8530130226038669	0	1.0	0.0
7488	0.0053143889683351375	0.003343934093030979	0.003247414658986313	0.9949567033383493	None	0.25	1	0.4	4	0.75	9	0.25925925925925924	0.75	13	9	0	0	0	0.6666666666666666	6	9	0.9333333333333333	14	0.0	1.0	0.09998745550016028	0.5002664539234487	-0.08887223911112754	0.5856800034044176	0.09999986436420268	0.5000044401965503	0.7089521199438767	0.5289026209416584	0	1.0	0.0
7483	0.010877014194990386	0.004910117168765205	-0.004809438098751122	0.9918528565524576	None	0.25	1	0.4	4	0.75	9	0.25925925925925924	0.75	13	9	0	0	0	0.6666666666666666	6	9	0.9333333333333333	14	0.0	1.0	0.0938083977281527	0.5184022491870175	0.015077918725621111	0.5079252459820751	0.06579076657036224	0.8320068184512369	0.5818449410286961	0.6383987603422836	0	0	0.0
7326	0.002634161834445975	0.00047023346446022833	0.0002714282259366833	0.9969197790918413	None	0.25	1	0.36363636363636365	4	0.7857142857142857	11	0.2222222222222222	0.7857142857142857	15	11	0	0	0	0.8888888888888888	9	8	1.0666666666666667	16	0.0	1.0	0.05101412873351909	0.6462219697879371	0.06290155533286183	0.546714133322847	0.14230446617113973	0.6963700983303863	0.6112234580395662	0.6318083999319005	0	0.9333333333333333	0.0
7396	0.015747673047833716	0.006283298113577108	0.006205438804619627	0.995962672956729	None	0.25	1	0.36363636363636365	4	0.7857142857142857	11	0.2222222222222222	0.7857142857142857	15	11	0	0	0	0.8888888888888888	8	9	1.0666666666666667	16	0.0	1.0	0.09847296506233981	0.5071069632728621	0.009861749231242169	0.6408283816926449	0.32231476714697693	0.9995335909950968	0.943907882166598	0.940426579884134	0	1.0	0.0
7197	0.004207643486346383	0.001125414477697467	0.00014612652086043148	0.9890079946254857	None	0.25	1	0.4	4	0.7692307692307693	10	0.23809523809523808	0.7692307692307693	14	10	0	0	0	0.7777777777777778	7	9	1.0	15	0.0	1.0	0.4160778156155038	0.8427699715733113	-0.05047540527377429	0.5411441288957503	0.05577681595974404	0.5438282322901764	0.8814560545555516	0.6622266063373584	0	1.0	0.0
103	None	None	None	None	None	0	0	0.21875	7	0.7333333333333333	33	0.5802469135802469	0.08888888888888889	8	4	38	3	0	1.0	9	9	3.1333333333333333	47	0.039473684210526314	0.5714285714285714	-0.03432784959629236	0.6666310119752386	0.060391632586652456	0.5612175571146208	1.24504904168279	1.0	0.9994300412596169	0.9999999998694316	1.0	1.0	0.0
91	None	None	None	None	None	0	0	1.0	1	0	0	1.0	0	1	0	0	3	0	0.5	2	1	0.13333333333333333	2	1.0	0	0	0	0	0	0	0	0	0	0	0	0
5276	0.013285069272876246	0.0025110178011725935	0.0011151309826419303	0.975709541830823	None	0.25	1	0.4	4	0.75	9	0.25925925925925924	0.75	13	9	0	0	0	0.6666666666666666	9	6	0.9333333333333333	14	0.0	1.0	0.3541042537579909	0.6628219440239587	-0.07785874184124145	0.5830136275430894	0.09999722208518497	0.5000976127385404	0.850766100731184	0.5834974681723692	0	1.0	0.0
1801	None	None	None	None	None	0	0	0.3333333333333333	5	0.65	13	0.3492063492063492	0	0	0	21	16	0	0.7777777777777778	7	9	1.4666666666666666	22	0.34782608695652173	0.1111111111111111	0	0	0	0	0	0	0	0	0	0	0
6887	0.006726570123761119	0.005275670019253112	0.005273887332208858	0.9925897663821505	None	0.3333333333333333	1	0.4444444444444444	4	0.7272727272727273	8	0.28888888888888886	0.7272727272727273	12	8	0	0	0	0.5555555555555556	5	9	0.8666666666666667	13	0.0	1.0	0.09996363619138343	0.5002574955767897	-0.059046342908141126	0.614234358226899	0.13823942087610938	0.9999999999999993	0.7306972759269412	0.9999925742853073	0	1.0	0.0
628	None	None	None	None	None	0	0	0.23076923076923078	3	0.7647058823529411	13	0.4523809523809524	0	0	0	18	10	0	0.8571428571428571	7	6	1.2666666666666666	19	0.25	0.2857142857142857	0	0	0	0	0	0	0	0	0	0	0
2708	0.00017275968339684316	4.606185096972959e-06	-3.502427508881449e-06	0.9999883293615748	None	0	0	0.3333333333333333	2	0.8571428571428571	6	0.36	0.8571428571428571	8	6	0	0	0	1.0	5	5	0.6	9	0.0	0	2.67658699257111e-06	0.5028203992697046	0.03329072843391092	0.5820214728828963	0.08364938319079843	0.5845815462206745	0.5955524339618422	0.5567517986636252	0	1.0	0.0
1383	None	None	None	None	None	0.16666666666666666	1	0.42857142857142855	6	0.631578947368421	12	0.3888888888888889	0.5263157894736842	15	10	5	4	0	0.6666666666666666	6	9	1.4	21	0.4444444444444444	0.625	0.13965496497714142	0.6233516719559143	0.09999999985294487	0.5000000108957803	0.03206537469278202	0.5376871048964279	0.6260526331914379	0.5543538481512014	1.0	1.0	0.3333333333333333
3206	0.00039777398597757034	2.8937462006046322e-06	2.2199673503364117e-06	0.9999963791887845	None	0.25	1	0.4	4	0.75	9	0.25925925925925924	0.75	13	9	0	0	0	0.6666666666666666	6	9	0.9333333333333333	14	0.0	1.0	0.04469578686488385	0.5110938580514597	0.09235575990670962	0.5932392397282661	-0.08441800034259654	0.6027695592239166	0.6638904865224436	0.5694460042465577	0	1.0	0.0
5669	0.0002362294947040315	4.226608032837198e-05	4.226574583361514e-05	0.9998021722125413	None	0.3333333333333333	1	0.4444444444444444	4	0.7272727272727273	8	0.28888888888888886	0.7272727272727273	12	8	0	0	0	0.5555555555555556	5	9	0.8666666666666667	13	0.0	1.0	0.027746374695300703	0.5360805031838429	0.07922004959623413	0.549276422188932	-0.04038440476594644	0.6398816091929618	0.6156032755756995	0.5758411320763716	0	1.0	0.0
1931	None	None	None	None	None	0	0	0.5	2	0.6666666666666666	2	1.0	0.6666666666666666	4	2	0	2	0	0.2	1	5	0.3333333333333333	5	1.0	1.0	0.08881947752493653	0.5007494806136702	0.0653662323694553	0.525331128947811	-0.025739179518042048	0.6782977932268032	0.6259464867478012	0.5703934169508528	0.5	0.5	0.0
3366	0.0002998205646190826	9.56205433246126e-07	4.315271493622647e-08	0.999997408947928	None	0.3333333333333333	1	0.4444444444444444	4	0.7272727272727273	8	0.2653061224489796	0.7272727272727273	12	8	0	0	0	1.0	7	7	0.8666666666666667	13	0.0	1.0	1.046942938917792e-05	0.5000126020220649	0.0463173177242576	0.5134990542769261	-0.09999999962941526	0.5000000005298194	0.6480788478732086	0.504504857458372	0	1.0	0.0
3933	0.0001766681256723807	0.00014740080390213548	1.189880323657598e-05	0.9997968160348693	None	0.25	1	0.4	4	0.7692307692307693	10	0.23809523809523808	0.7692307692307693	14	10	0	0	0	0.7777777777777778	9	7	1.0	15	0.0	1.0	-0.03342898629425113	0.5013395109898847	2.5248556004418796e-07	0.5003699366429332	0.024015179053026574	0.5682487316619451	0.5590243519298729	0.5234450761444414	0	1.0	0.0
3720	None	None	None	None	None	0.09090909090909091	1	0.3333333333333333	8	0.6666666666666666	22	0.43209876543209874	0.3939393939393939	20	13	14	6	0	1.0	9	9	2.3333333333333335	35	0.24	0.46153846153846156	3.230845187364058e-26	0.5000000000256789	-0.09985365074065472	0.6612280764293279	1.7006548944834746e-09	0.5261422765688903	0.6155890966798792	0.5640983806575782	1.0	1.0	0.0
4374	0.010447323581062318	0.0006208347004837841	-0.00035838433255340886	0.9865920455343264	None	0.25	1	0.36363636363636365	4	0.7857142857142857	11	0.2222222222222222	0.7857142857142857	15	11	0	0	0	0.8888888888888888	8	9	1.0666666666666667	16	0.0	1.0	0.11554071154079693	0.9988330440772749	0.22132002984096233	0.5898523287983551	0.13309699690066001	0.6206071818560348	0.6230849539335339	0.9266198592020427	0	0.9333333333333333	0.0
2274	None	None	None	None	None	0	0	0.3333333333333333	1	1.0	2	0.6666666666666666	0	0	0	3	0	0	0.6666666666666666	2	3	0.26666666666666666	4	0.0	0	0	0	0	0	0	0	0	0	0	0	0
104	None	None	None	None	None	0	0	0.5	2	0.75	3	0.5	0.75	5	3	0	2	0	0.75	4	3	0.4	6	1.0	0	0.1368593431737358	0.560581088189969	0.03592456323425049	0.633588668354834	0.0036184073120032003	0.5927061447090634	0.6311667991926337	0.5959880041851139	1.0	1.0	0.0
6685	2.910133496414178e-08	2.777865449767944e-08	3.4727719965760137e-09	0.9999953923966853	None	0.25	1	0.4	4	0.75	9	0.25925925925925924	0.75	13	9	0	0	0	0.6666666666666666	6	9	0.9333333333333333	14	0.0	1.0	0.09999999838327508	0.5003721461160393	0.009799854028423604	0.5075017330051016	9.975105689199573e-06	0.5010178647051756	0.6106536525978716	0.5029640680331103	0	1.0	0.0
3525	1.3046635299481519e-08	1.3031272117903482e-08	-1.2947003244524367e-08	0.9999986296813028	None	0.25	1	0.36363636363636365	4	0.7857142857142857	11	0.2222222222222222	0.7857142857142857	15	11	0	0	0	0.8888888888888888	9	8	1.0666666666666667	16	0.0	1.0	0.09999982904302426	0.5000015564666754	0.3169803791095064	0.5806476725564167	7.902762784127648e-27	0.5	0.7896995425372278	0.5270933476813651	0	0	0.0
6964	0.014350242140467512	0.013434933199776684	0.013433628433024307	0.9901871653941612	None	0.25	1	0.4	4	0.7692307692307693	10	0.23809523809523808	0.7692307692307693	14	10	0	0	0	0.7777777777777778	7	9	1.0	15	0.0	1.0	0.09999957621858865	0.5000106532713934	-0.0365592599378207	0.5294820764323637	0.23093160185897493	0.571921696917486	0.7540799311866874	0.5339314194920166	0	1.0	0.0
1834	None	None	None	None	None	0	0	0.375	3	0.6666666666666666	6	0.55	0.1111111111111111	4	1	6	1	0	0.8	5	4	0.7333333333333333	11	0.07692307692307693	0.5714285714285714	0.02640764251137081	0.5049616106320763	-0.04110171127822939	0.6483751177992234	-0.10296507253416473	0.567717777508446	0.63303211594932	0.5747926523763729	1.0	1.0	0.0
1399	None	None	None	None	None	0	0	0.36363636363636365	4	0.6428571428571429	9	0.6666666666666666	0.14285714285714285	3	2	12	5	0	0.6666666666666666	4	6	1.0666666666666667	16	0.18518518518518517	0.14285714285714285	5.45936624674192e-06	0.5001330759324252	0.07453286400064246	0.5102151277137561	0.09819374787019688	0.5061260693621376	0.6011608117652936	0.505491779537906	1.0	1.0	0.0
6871	0.005845851637640234	0.001327307668457115	-0.0001356243195505551	0.9918914016145352	None	0.25	1	0.4	4	0.7692307692307693	10	0.23809523809523808	0.7692307692307693	14	10	0	0	0	0.7777777777777778	7	9	1.0	15	0.0	1.0	0.09999998520928015	0.5004109188693838	0.05926755021897935	0.5489374504297778	-0.09976425596086179	0.6149501226215516	0.6996102466910868	0.5552888554723674	0	1.0	0.0
4337	0.01010428176550299	0.0007937292628018386	-4.492309076264287e-05	0.9833671014178036	None	0.25	1	0.4	4	0.75	9	0.25925925925925924	0.75	13	9	0	0	0	0.6666666666666666	6	9	0.9333333333333333	14	0.0	1.0	0.19510224021960407	0.5917634270614069	0.00012528882535427804	0.5001275601745764	0.09992072242225877	0.5004869506210748	0.6891304021606529	0.5311029665089203	0	0	0.0
1900	None	None	None	None	None	0	0	0.3333333333333333	2	0.8333333333333334	5	0.4	0.8333333333333334	7	5	0	2	0	0.8	5	4	0.5333333333333333	8	1.0	0	-0.0342293881419925	0.5120330908301469	0.09838094406248375	0.6184093279385091	0.06502321771734607	0.5276207309440629	0.6440987884390454	0.5532587977533137	0.0	0	0.0
1313	None	None	None	None	None	0	0	0.23076923076923078	3	0.7647058823529411	13	0.475	0	0	0	18	18	0	0.625	5	8	1.2666666666666666	19	0.45	0.35294117647058826	0	0	0	0	0	0	0	0	0	0	0
599	None	None	None	None	None	0.13333333333333333	2	0.375	12	0.6086956521739131	28	0.5925925925925926	0.6086956521739131	40	28	7	0	0	1.0	9	9	3.2	48	0.0	0.7692307692307693	0.0626671513945541	0.5894389668429545	-0.06683877804616743	0.62617177867579	0.08613584967838098	0.558651113835637	0.658931163487061	0.5917138305013906	0	1.0	0.0
2475	None	None	None	None	None	0.5	1	0.6666666666666666	4	0.5714285714285714	4	0.36	0.5714285714285714	8	4	0	0	0	1.0	5	5	0.6	9	0.0	1.0	1.8124279764691657e-12	0.5029699503502117	0.02629435112156043	0.5934273073666516	0.017633578454463013	0.512712312724831	0.5273921515436182	0.5366750251164127	0	1.0	0.0
6880	4.916230270699075e-05	1.3811159674492184e-05	1.3617510980854555e-05	0.9999357444016725	None	0.25	1	0.4	4	0.75	9	0.25925925925925924	0.75	13	9	0	0	0	0.6666666666666666	6	9	0.9333333333333333	14	0.0	1.0	0.03890221982494406	0.6456606420983113	0.0004049304137656006	0.537020989036829	0.02585680116693014	0.5233597805818196	0.5575577447663481	0.5696999841691844	0	0.9230769230769231	0.0
1085	None	None	None	None	None	0.42857142857142855	6	0.5666666666666667	17	0.3953488372093023	17	0.5555555555555556	0.32558139534883723	31	14	13	0	0	1.0	9	9	3.0	45	0.0	0.5714285714285714	0.09995210620063713	0.5066649115473585	0.09999766805061527	0.5023670909653688	0.03539651315926617	0.5433952621619829	0.5754261702263106	0.5175052198098753	0	1.0	0.0
1696	None	None	None	None	None	0	0	0.5	4	0.5	5	0.6	0.1	4	1	7	0	0	0.8	4	5	0.8	12	0.0	0.5	2.247161194180442e-05	0.5000118382052176	0.2503713256201605	0.6238561955405658	0.030968275789113497	0.5054708026893664	0.7529468729873313	0.5438768320390445	0	0.75	0.0
2601	0.00024545920493340326	8.506967291381583e-06	2.2020959120061516e-06	0.9999942889312708	None	0	0	0.42857142857142855	3	0.75	6	0.35714285714285715	0.75	9	6	0	0	0	0.5714285714285714	4	7	0.6666666666666666	10	0.0	0.6666666666666666	0.09999999881789745	0.5000012072590342	0.09751641144247156	0.5068375718523979	-0.09976210326286242	0.502099819253159	0.7184632804160223	0.5029796437230429	0	1.0	0.0
2084	None	None	None	None	None	0	0	0.75	3	0.3333333333333333	1	0.5555555555555556	0	0	0	4	0	0	1.0	3	3	0.3333333333333333	5	0.0	1.0	0	0	0	0	0	0	0	0	0	0	0
1908	None	None	None	None	None	0	0	0.15384615384615385	2	0.8823529411764706	15	0.6333333333333333	0	0	0	18	6	0	0.8333333333333334	6	5	1.2666666666666666	19	0.15	0.46153846153846156	0	0	0	0	0	0	0	0	0	0	0
1178	None	None	None	None	None	0	0	0.6	3	0.6	3	0.4666666666666667	0.6	6	3	0	1	0	0.6	3	5	0.4666666666666667	7	1.0	1.0	0.06209846857272101	0.6572469758541094	-0.03927216266117209	0.6719222482559577	0.019172638250847276	0.6308260667752034	0.6460684092701822	0.6535245199245	1.0	1.0	0.0
2003	None	None	None	None	None	0	0	0.4	4	0.5384615384615384	7	0.75	0.3076923076923077	7	4	7	3	0	0.8	5	4	1.0	15	0.2	0.2	0.08731684713278522	0.5360576109270906	7.902762784127648e-27	0.5	-0.14491644773299747	0.5686627535043897	0.728349822761569	0.5350157997375509	1.0	1.0	0.0
4180	0.008247125710639692	0.007305364178965672	0.001411056690650029	0.9973245205288094	None	0.25	1	0.4	4	0.75	9	0.25925925925925924	0.75	13	9	0	0	0	0.6666666666666666	6	9	0.9333333333333333	14	0.0	1.0	1.8766818864921487e-06	0.5000025033883672	0.04889174973906713	0.5235248945336305	-0.0999998804270438	0.5000014510485553	0.6501434417011681	0.507848099039978	0	1.0	0.0
446	None	None	None	None	None	0	0	0.42857142857142855	6	0.5263157894736842	10	0.3333333333333333	0.15789473684210525	6	3	14	14	0	0.7777777777777778	9	7	1.4	21	0.4827586206896552	0	0.09378183630019868	0.5091615826922615	2.4748318817955957e-05	0.5002696286455836	-0.07785464398506789	0.5207434989823194	0.6685666874859572	0.5100611914409647	1.0	1.0	0.0
2375	None	None	None	None	None	0.3333333333333333	1	0.5	4	0.7	7	0.2857142857142857	0.7	11	7	0	0	0	0.8571428571428571	7	6	0.8	12	0.0	0.6666666666666666	0	0.5	0	0.5	0.09993461449496076	0.5001833807571181	0.6156432008209652	0.5000611269214756	0	0.45454545454545453	0.0
5515	0.003237532544463933	0.002032713572502563	0.001825623999869312	0.9966364276749259	None	0	0	0.3333333333333333	3	0.8181818181818182	9	0.28888888888888886	0.8181818181818182	12	9	0	0	0	0.5555555555555556	5	9	0.8666666666666667	13	0.0	1.0	0.099999999999956	0.5000000000024961	-0.03737811631733866	0.5133949278732889	0.09874621776560369	0.5065594726625411	0.6554280073184002	0.5066522683722993	0	0.9166666666666666	0.0
3786	0.0008748881940431707	1.5165049798234048e-05	5.997965867359953e-07	0.9946822486665448	None	0	0	0.4444444444444444	4	0.45454545454545453	5	0.37142857142857144	0.2727272727272727	5	3	7	10	0	0.7142857142857143	7	5	0.8666666666666667	13	0.625	0.4	-0.0969618898222617	0.5	6.458440578317558e-05	0.5001708785737748	0.025281682997272133	0.549081913298615	0.6288187528707758	0.516464499551012	1.0	1.0	0.0
5132	0.005755285493752257	0.0024329055564531877	-0.0023283410247166483	0.9934414944921324	None	0.25	1	0.36363636363636365	4	0.7857142857142857	11	0.2222222222222222	0.7857142857142857	15	11	0	0	0	0.8888888888888888	8	9	1.0666666666666667	16	0.0	1.0	-0.09927924295615391	0.5018044073733875	-0.2502016533443655	0.6680298646038845	0.2603785861885915	0.6552316723528684	0.9019766156088254	0.6105299958742078	0	1.0	0.0
7373	0.0024637414508180146	0.0004435740328808271	-0.0004233090583194191	0.9974452611194818	None	0.2	1	0.3333333333333333	4	0.8	12	0.20987654320987653	0.8	16	12	0	0	0	1.0	9	9	1.1333333333333333	17	0.0	1.0	0.07772754509920908	0.6020601009381757	0.09999991916665041	0.5000001658247555	0.09999999971984794	0.500000186597186	0.526224337841644	0.5344501379920674	0	1.0	0.0
6327	0.006352015822922174	0.00600608606277315	-0.005987176506391457	0.9916592355457112	None	0.25	1	0.4	4	0.75	9	0.25925925925925924	0.75	13	9	0	0	0	0.6666666666666666	6	9	0.9333333333333333	14	0.0	1.0	0.09999999899068984	0.5000456009697609	0.12193938425086923	0.534101936468228	-0.09923163772820623	0.5896235031402307	0.7261933032460044	0.5415052229168903	0	1.0	0.0
7115	0.0036193493031380854	0.0006127069078471986	-0.0005928787014310506	0.9943078874475086	None	0.25	1	0.4	4	0.7692307692307693	10	0.23809523809523808	0.7692307692307693	14	10	0	0	0	0.7777777777777778	7	9	1.0	15	0.0	1.0	7.902762784127648e-27	0.5301758673160899	-0.09410050370566861	0.5250004759582215	0.08787016560306442	0.9081985035492296	0.6773961088993422	0.6979574049250727	0	1.0	0.0
897	None	None	None	None	None	0	0	0.45	9	0.4642857142857143	13	0.7142857142857143	0.10714285714285714	9	3	20	3	0	0.8571428571428571	7	6	2.0	30	0.07894736842105263	0.5833333333333334	3.4618324394198133e-06	0.5923902901649765	0.09998945378467201	0.500023896528546	0.1332062974272682	0.5866309343990191	0.6378641587453038	0.5600427137528923	1.0	1.0	0.24106711751791488
5874	0.0013243121399936584	0.001227570961112316	-0.0012149489899056743	0.9985082726914011	None	0.25	1	0.4	4	0.75	9	0.25925925925925924	0.75	13	9	0	0	0	0.6666666666666666	6	9	0.9333333333333333	14	0.0	1.0	0.09996310268897346	0.5000676912233077	0.22290241732249233	0.5683737924313963	0.04647780403789083	0.5780567844287285	0.6766940820747422	0.5490328607182451	0	0.46153846153846156	0.0
7418	0.011083240592616351	0.00113719606197294	0.00046945350697586563	0.9914546724139196	None	0.25	1	0.4	4	0.7692307692307693	10	0.23809523809523808	0.7692307692307693	14	10	0	0	0	0.7777777777777778	7	9	1.0	15	0.0	1.0	0.008683768473126094	0.5710732352922124	0.005100118149872142	0.6480072113666272	0.22000056162249687	0.5945230273920088	0.7407149045393684	0.6050151101938731	0	0	0.0
3837	2.883317321957488e-07	5.8784763338689976e-08	-1.2990285544589708e-09	0.9999778874586244	None	0.25	1	0.36363636363636365	4	0.7857142857142857	11	0.2222222222222222	0.7857142857142857	15	11	0	0	0	0.8888888888888888	8	9	1.0666666666666667	16	0.0	1.0	-0.0344228544385851	0.5040850909934746	5.624154297047107e-07	0.50002804821094	0.0024346942563840774	0.549544740554059	0.5427920860782512	0.5179326676980262	0	0.9333333333333333	0.0
1580	None	None	None	None	None	0	0	0.24444444444444444	11	0.7076923076923077	46	0.8271604938271605	0.4307692307692308	37	28	29	2	0	1.0	9	9	4.466666666666667	67	0.03773584905660377	0.8	-0.0914963404079571	0.6125553250478558	0.09912418298648662	0.5044121124418179	0.0415724312541124	0.5998969003108747	0.690586971057194	0.5728732183242664	1.0	1.0	0.0
158	None	None	None	None	None	0	0	0.2727272727272727	9	0.6808510638297872	32	0.6049382716049383	0.3191489361702128	23	15	25	7	0	1.0	9	9	3.2666666666666666	49	0.15217391304347827	0.6363636363636364	0.09974875951415213	0.5008362114192325	-0.044615890016426143	0.5254763201980054	1.1771381887251406e-17	0.5000000000002288	0.6460736324433506	0.5087773028063354	0.8695652173913043	0.9565217391304348	0.0
396	None	None	None	None	None	0.058823529411764705	1	0.3611111111111111	13	0.5576923076923077	29	0.75	0.46153846153846156	37	24	16	0	0	0.8888888888888888	9	8	3.6	54	0.0	0.8444444444444444	0.030405053830614415	0.6691345741243031	0.09999829527853114	0.5000045136650381	0.1653312268521383	0.5994239489562418	0.6383991068048411	0.5912460804373397	0	1.0	0.0
7075	0.004779121611993773	0.0008809987807976731	-0.0008223864620664697	0.9941578387556764	None	0.25	1	0.4	4	0.75	9	0.25925925925925924	0.75	13	9	0	0	0	0.6666666666666666	6	9	0.9333333333333333	14	0.0	1.0	-0.01055161065575817	0.6539072706859212	-0.06825980778959624	0.5512969140916604	0.6515368797403374	0.7697380742021953	0.9681063095430096	0.6644082174996649	0	0	0.0
1361	None	None	None	None	None	0	0	0.5	2	0.6666666666666666	2	0.8333333333333334	0	0	0	4	2	0	0.6666666666666666	3	2	0.3333333333333333	5	0.16666666666666666	0.6666666666666666	0	0	0	0	0	0	0	0	0	0	0
400	None	None	None	None	None	0.11764705882352941	2	0.3611111111111111	13	0.6078431372549019	31	0.654320987654321	0.5686274509803921	42	29	10	0	0	1.0	9	9	3.533333333333333	53	0.0	0.36363636363636365	8.500637194010444e-06	0.5006131391349657	0.01537923902781009	0.5606562786132644	0.040603306481592806	0.5262811201195124	0.5516474789437088	0.5292581998648025	0	0.9761904761904762	0.0
1828	None	None	None	None	None	0	0	1.0	2	0.0	0	1.0	0	0	0	2	1	0	0.3333333333333333	1	3	0.2	3	0.125	1.0	0	0	0	0	0	0	0	0	0	0	0
7334	0.00026931398100649335	4.002257599739791e-06	-2.7707234557111823e-08	0.9999967898584409	None	0.25	1	0.4	4	0.75	9	0.25925925925925924	0.75	13	9	0	0	0	0.6666666666666666	9	6	0.9333333333333333	14	0.0	1.0	0.1	0.5	0.049950996449886445	0.5040493910672607	0.09989763432830698	0.5028977913055966	0.5587088603757582	0.5023157512265273	0	1.0	0.0
7300	0.00705332788371329	0.006803637395569722	0.0067819169211382575	0.9959787259939705	None	0.25	1	0.4	4	0.75	9	0.25925925925925924	0.75	13	9	0	0	0	0.6666666666666666	6	9	0.9333333333333333	14	0.0	1.0	0.09966238369426428	0.5020792616617122	-0.01952279588061333	0.5056073020213953	0.09999999992222182	0.5000003232729644	0.6371229456936812	0.5025623555787316	0	0	0.0
2005	None	None	None	None	None	0	0	0.8	4	0.2	1	0.5833333333333334	0	0	0	6	0	0	0.75	4	3	0.4666666666666667	7	0.0	0.6666666666666666	0	0	0	0	0	0	0	0	0	0	0
2264	None	None	None	None	None	0	0	0.5	2	0.75	3	0.5	0.75	5	3	0	1	0	0.75	4	3	0.4	6	0.5	0	0.22294761799357365	0.5463588640708023	0.09999988263902071	0.5000001759248629	-0.09729997620597411	0.5033888388769265	0.7893908435274787	0.5166210279063734	1.0	1.0	0.0
1953	None	None	None	None	None	0.25	2	0.4444444444444444	8	0.5	12	0.65	0.20833333333333334	11	5	14	3	0	0.625	8	5	1.7333333333333334	26	0.11538461538461539	0.43478260869565216	4.07621014748882e-05	0.5096056130001936	0.09981404480153365	0.5386207900812751	-0.023967750155234325	0.6007559282149647	0.6246234841292485	0.5499853472426889	1.0	1.0	0.6439101953798647
3173	None	None	None	None	None	0	0	0.3333333333333333	4	0.625	10	0.6	0.375	8	6	9	4	0	0.8333333333333334	5	6	1.2	18	0.2	0.3076923076923077	0.03409674165433988	0.5293083585304857	4.049201428340684e-05	0.5004965057977036	0.1558570087664159	0.5427820335960654	0.659610511127957	0.5242228234233357	0.0	0	0.0
5581	5.673049813751406e-06	9.611748399506821e-07	-9.547155920700885e-07	0.9996883186915221	None	0.25	1	0.4	4	0.7692307692307693	10	0.23809523809523808	0.7692307692307693	14	10	0	0	0	0.7777777777777778	9	7	1.0	15	0.0	1.0	0.03231456029870647	0.5253373911318228	-0.11401237925757472	0.55292591589997	0.020407441441910666	0.556728970567475	0.6623508204484426	0.5450304328263033	0	0.9285714285714286	0.0
5773	0.010404738697750344	0.003345032895485142	0.0032972273700328718	0.9703331894188885	None	0.25	1	0.4	4	0.75	9	0.25925925925925924	0.75	13	9	0	0	0	0.6666666666666666	6	9	0.9333333333333333	14	0.0	1.0	0.3468509098415501	0.537071755444951	2.3810064366046403e-08	0.5000000224281872	0.08358898477950179	0.5404728202859718	0.8112815256911299	0.5258773577164059	0	0.6153846153846154	0.0
352	None	None	None	None	None	0.09090909090909091	1	0.44	11	0.4857142857142857	17	0.6851851851851852	0.05714285714285714	9	2	27	6	0	0.6666666666666666	9	6	2.466666666666667	37	0.11764705882352941	0.75	0.09999894392425109	0.5000018929201796	0.09424743453461877	0.5573796947019818	0.12227609773896195	0.9981191086639133	0.6120837887753594	0.8973594041903983	0.8888888888888888	1.0	0.0
2529	None	None	None	None	None	0	0	0.4	2	0.8	4	1.0	0.8	6	4	0	1	0	0.14285714285714285	1	7	0.4666666666666667	7	0.5	0.6666666666666666	9.294755050144088e-11	0.5000000000041981	0.05110928400104536	0.5046043769454716	-0.0054642673927579296	0.601851273182928	0.5705042415001172	0.5359049888936472	1.0	1.0	0.0
5866	0.00016845323028463776	2.7066178147929383e-05	2.180662549060291e-05	0.9996442526557908	None	0.25	1	0.4	4	0.75	9	0.25925925925925924	0.75	13	9	0	0	0	0.6666666666666666	6	9	0.9333333333333333	14	0.0	1.0	1.699521131999907e-21	0.5001017835810571	2.574510624322092e-10	0.5000000075240534	0.02337400052947571	0.5310952324169783	0.527518687436661	0.5104108968514486	0	0.15384615384615385	0.0
3070	0.00013071028906506442	3.2674501210641804e-06	-2.477649847180794e-06	0.9999937116646743	None	0	0	0.375	3	0.8	8	0.3	0.8	11	8	0	0	0	0.625	8	5	0.8	12	0.0	0.8571428571428571	0.09999974118405391	0.5001756903720598	2.6503608232716994e-22	0.5	-0.04874289711108347	0.9637032555219761	0.6500208113271598	0.748993733058544	0	0.18181818181818182	0.0
1701	None	None	None	None	None	0	0	0.3	3	0.75	9	0.2916666666666667	0	0	0	13	5	0	0.75	6	8	0.9333333333333333	14	0.16666666666666666	0.16666666666666666	0	0	0	0	0	0	0	0	0	0	0
7157	2.2651664981398937e-08	2.1853190966582438e-08	1.2651910131737801e-09	0.9999974889679264	None	0.25	1	0.4	4	0.7692307692307693	10	0.23809523809523808	0.7692307692307693	14	10	0	0	0	0.7777777777777778	7	9	1.0	15	0.0	1.0	0.1496328235969176	0.6024223520834595	-0.08043611380159146	0.562832745523206	7.902762784127648e-27	0.5000000000065177	0.7387774782710549	0.5554571601930417	0	0.9285714285714286	0.0
4987	0.00240996174334508	0.0021639444730759344	-0.002163943796758968	0.9974340271698972	None	0.25	1	0.4	4	0.7692307692307693	10	0.23809523809523808	0.7692307692307693	14	10	0	0	0	0.7777777777777778	7	9	1.0	15	0.0	1.0	0.09881040389116809	0.5522084642774392	0.08058347157294579	0.5967968639170232	0.054033019926823286	0.5528067623098999	0.5460882279031856	0.5673999020859417	0	1.0	0.0
5672	0.011166945886777172	0.0016803239662919476	0.0016799675662322133	0.988337900658821	None	0.25	1	0.4	4	0.75	9	0.25925925925925924	0.75	13	9	0	0	0	0.6666666666666666	9	6	0.9333333333333333	14	0.0	1.0	0.42355704036357783	0.7350609273346361	0.00012106618310372733	0.5019951935589035	0.044996019802106754	0.5559939054866981	0.8697851257502894	0.602952968102723	0	1.0	0.0
1857	None	None	None	None	None	0	0	0.5	2	0.75	3	1.0	0.5	4	2	1	4	0	0.16666666666666666	6	1	0.4	6	1.0	0.4	0.09991541862448533	0.5031046941458495	0.06873235235871984	0.5492300969239323	2.5098692010996166e-09	0.5000049480210075	0.60362432846231	0.517492789873511	1.0	1.0	0.3331547420467897
2521	None	None	None	None	None	0.07142857142857142	1	0.1935483870967742	6	0.8409090909090909	37	0.71875	0.4318181818181818	24	19	21	1	0	1.0	8	8	3.066666666666667	46	0.024390243902439025	0.5853658536585366	0.345202688769292	0.6178551604945421	0.11737843132057493	0.665013793542038	0.0002852624076932909	0.501506641209432	0.8042240093388678	0.596459171635886	0.9583333333333334	0.9583333333333334	0.0
384	None	None	None	None	None	0.125	1	0.2777777777777778	5	0.7083333333333334	17	0.8666666666666667	0.125	7	3	18	0	0	0.8333333333333334	5	6	1.7333333333333334	26	0.0	0.38095238095238093	3.7568486298796015e-05	0.5054532957763237	0.04815734083042888	0.5760861837602111	0.031235439856725757	0.6562614357863947	0.6008164314719644	0.580560081989878	0	1.0	0.0
3369	9.388350033276518e-05	1.5080218493703994e-06	-1.159222129122797e-06	0.9999891620810443	None	0	0	0.3333333333333333	2	0.8571428571428571	6	0.36	0.8571428571428571	8	6	0	2	0	1.0	5	5	0.6	9	1.0	0	0.02999018981115467	0.5670813149286354	0.09633992217193728	0.5088790254781594	0.012040861106396192	0.5765601332642752	0.5918890862857276	0.551000411553724	1.0	1.0	0.0
5585	3.624302462316946e-05	4.251108408564773e-07	9.215916902909538e-09	0.9999985497739781	None	0.25	1	0.36363636363636365	4	0.7857142857142857	11	0.2222222222222222	0.7857142857142857	15	11	0	0	0	0.8888888888888888	9	8	1.0666666666666667	16	0.0	1.0	0.09999999609710301	0.5000539515234527	0.06519866001413015	0.5512896814548695	-0.00010531130231055376	0.6565059203333529	0.6020609733907715	0.5706785568542204	0	1.0	0.0
5980	0.00921267936989137	0.003034662883023828	0.0004936822621349525	0.9785387863909499	None	0.25	1	0.4	4	0.75	9	0.25925925925925924	0.75	13	9	0	0	0	0.6666666666666666	6	9	0.9333333333333333	14	0.0	1.0	0.3127188355357987	0.7784712545117318	0.07208074960773765	0.5181547969604189	0.1500735840752814	0.5858007867731424	0.7313571125093354	0.6361488807959672	0	1.0	0.0
5194	2.1977254225259923e-08	2.1968264197050946e-08	2.1894882497543776e-08	0.9999975526774961	None	0.25	1	0.4	4	0.7692307692307693	10	0.23809523809523808	0.7692307692307693	14	10	0	0	0	0.7777777777777778	9	7	1.0	15	0.0	1.0	0.0999997091210303	0.5002169739043071	-0.10158485070708226	0.5559327129949265	2.5556832931652992e-09	0.5000023615695107	0.69485328345549	0.5187868607389974	0	0	0.0
6719	2.1982041371843147e-08	2.0914024388961558e-08	2.088709989938412e-08	0.9999972698747863	None	0.25	1	0.4	4	0.7692307692307693	10	0.23809523809523808	0.7692307692307693	14	10	0	0	0	0.7777777777777778	9	7	1.0	15	0.0	1.0	0.10738563825033717	0.5355805543997457	-0.07469836421692831	0.5423110180263526	2.1741690935501627e-22	0.5000000001278974	0.6698716974565101	0.5259942912210104	0	0	0.0
2402	None	None	None	None	None	0	0	1.0	1	0	0	1.0	0	0	0	1	6	0	0.5	2	1	0.13333333333333333	2	1.0	0	0	0	0	0	0	0	0	0	0	0	0
3004	5.028570682085564e-07	1.9244803987396763e-07	-2.0058166718691485e-08	0.9999350925019518	None	0.3333333333333333	1	0.4444444444444444	4	0.7272727272727273	8	0.2653061224489796	0.7272727272727273	12	8	0	0	0	1.0	7	7	0.8666666666666667	13	0.0	0.6666666666666666	8.14753351045033e-06	0.5164034290931077	0	0.5	0	0.5	0.5000096019603241	0.5054695544295509	0	1.0	0.0
5538	0.000290766829205015	6.189264798265891e-05	6.028321433326592e-05	0.9997203896601763	None	0.25	1	0.4	4	0.7692307692307693	10	0.23809523809523808	0.7692307692307693	14	10	0	0	0	0.7777777777777778	7	9	1.0	15	0.0	1.0	0.09999969717066451	0.5067823851190181	2.2298233771615057e-24	0.5000000000061424	0.020428495054779745	0.5262220193561866	0.6062063487965125	0.5110078544843785	0	0	0.0
466	None	None	None	None	None	0.05	1	0.3333333333333333	14	0.6229508196721312	38	0.7777777777777778	0.4262295081967213	38	26	24	0	0	1.0	9	9	4.2	63	0.0	0.8888888888888888	0.1480622464479111	0.9993082467504869	-0.09744096682187012	0.999999633528073	-0.06619427324026535	0.6484170420276204	0.8083457819550955	0.9994840615747002	0	0.3157894736842105	0.0
38	None	None	None	None	None	0.3333333333333333	1	0.5	4	0.6666666666666666	6	0.3055555555555556	0.6666666666666666	10	6	0	0	0	1.0	6	6	0.7333333333333333	11	0.0	0.4	0.13230055091065412	0.5422020394744578	0.06455240173754836	0.5896732182564942	7.343191234115668e-11	0.5000001053712873	0.6346244840246245	0.5442031157964159	0	1.0	0.0
7235	0.003947055649900903	7.667088796487171e-05	7.656440227151149e-05	0.9946476586850859	None	0.25	1	0.4	4	0.75	9	0.25925925925925924	0.75	13	9	0	0	0	0.6666666666666666	6	9	0.9333333333333333	14	0.0	1.0	0.068466825504471	0.5359658207108675	-0.1	0.7144869786848372	0.0999831075062071	0.6062476372461413	0.699006654570029	0.6219073581738865	0	1.0	0.0
3678	0.007452202765412559	0.0027917672036700428	0.002478582419667732	0.98426498856963	None	0.25	1	0.4	4	0.75	9	0.25925925925925924	0.75	13	9	0	0	0	0.6666666666666666	6	9	0.9333333333333333	14	0.0	1.0	0.28857507831263296	0.5257650673870232	0.0002807833405389356	0.5076863945315915	0.07095718164140041	0.655279360975592	0.7737820063241507	0.5643270993926855	0	0	0.0
1797	None	None	None	None	None	0	0	0.09090909090909091	1	1.0	14	0.8	0	0	0	15	4	0	0.8	4	5	1.0666666666666667	16	0.11764705882352941	0	0	0	0	0	0	0	0	0	0	0	0
3271	0.0004811266611270543	2.174475035475557e-06	2.1589642383760764e-06	0.9999934398027452	None	0.3333333333333333	2	0.4	6	0.7	14	0.3055555555555556	0.7	20	14	1	0	0	0.8888888888888888	9	8	1.4666666666666666	22	0.0	0.7692307692307693	0.09996487097450044	0.5002746450970329	0.01907575751131817	0.5387315100919967	0.07519574998989435	0.5163315840138623	0.5833457370196431	0.5184653652016341	0	1.0	0.0
5725	0.005754920051091773	0.0008422821650729157	-0.0006527387734606432	0.9922011777223169	None	0.25	1	0.4	4	0.75	9	0.25925925925925924	0.75	13	9	0	0	0	0.6666666666666666	6	9	0.9333333333333333	14	0.0	1.0	-0.007173056006692775	0.6465796350911486	1.0637691268964822e-06	0.5000065186803712	0.3320376036977342	0.7001384177632969	0.8319245120249644	0.6186936487044553	0	1.0	0.0
4931	1.762893782984788e-08	1.726841960738055e-08	1.7267852184948088e-08	0.9999980339337387	None	0.3333333333333333	1	0.4444444444444444	4	0.7272727272727273	8	0.28888888888888886	0.7272727272727273	12	8	0	0	0	0.5555555555555556	9	5	0.8666666666666667	13	0.0	1.0	4.0527221924858464e-08	0.5000000125765298	0.03209044995882891	0.65660972511614	7.902762784127648e-27	0.5	0.5696755984564565	0.5538093284130878	0	1.0	0.0
4591	0.0016355483153455209	8.88405972024058e-05	-5.150987152555344e-05	0.999863551447837	None	0.3333333333333333	1	0.4444444444444444	4	0.7272727272727273	8	0.2708333333333333	0.7272727272727273	12	8	0	0	0	0.75	6	8	0.8666666666666667	13	0.0	0.8571428571428571	2.3489244243442616e-11	0.5000000002578524	0.1337413508138548	0.9989437742760072	0.07471841084408826	0.5469968302387783	0.6478772053845502	0.9126832695990369	0	1.0	0.0
5962	0.012881996429636767	0.0004932778158151781	0.0003639348027500366	0.9791607079871719	None	0.25	1	0.4	4	0.75	9	0.25925925925925924	0.75	13	9	0	0	0	0.6666666666666666	6	9	0.9333333333333333	14	0.0	1.0	0.010420208320272507	0.5135530824181469	4.792022698291958e-07	0.500092147703232	0.2805724522300686	0.6623740822697685	0.785627199318804	0.5604106237261005	0	0.07692307692307693	0.0
983	None	None	None	None	None	0	0	0.4	2	0.8	4	0.4666666666666667	0.8	6	4	0	0	0	0.6	3	5	0.4666666666666667	7	0.0	0	-0.009432254632225509	0.5819451356819615	0.017561727465849886	0.6494591179113949	0.18391004668712868	0.6005300096322067	0.7199353188014267	0.6110433494925281	0	1.0	0.0
2002	None	None	None	None	None	0.5714285714285714	4	0.5882352941176471	10	0.4782608695652174	11	0.5208333333333334	0.4782608695652174	20	11	4	3	0	0.75	8	6	1.6666666666666667	25	1.0	0.631578947368421	0.1814563041240435	0.6658214601966739	0.051282394507489636	0.6224203948978753	0.07962096142693986	0.999985897046776	0.8293004769376604	0.9840061976643291	1.0	1.0	0.0
1426	None	None	None	None	None	0.2	1	0.6666666666666666	8	0.3125	5	0.42857142857142855	0.0625	8	1	9	0	0	0.8571428571428571	7	6	1.2	18	0.0	0.42857142857142855	-0.09999975532437624	0.5000002792042072	-0.06361702306155773	0.9999999529593788	-0.026104565470247976	0.5149739557188355	0.9342330320512958	0.9964739909197231	0	0.875	0.0
3431	8.565392920387994e-06	3.388073880512017e-06	-2.733832061726966e-06	0.9992335799620721	None	0	0	0.5	2	0.6666666666666666	2	0.5555555555555556	0.6666666666666666	4	2	0	2	0	1.0	3	3	0.3333333333333333	5	1.0	0	7.074764321136942e-06	0.5196030876932314	3.9781656118088695e-11	0.5000000000707138	-0.054698914471888974	0.50853406437962	0.5667721775472835	0.5093815769561627	1.0	0.75	0.0
4836	0.00373901103126995	0.002599871464187674	0.0001370950336174531	0.9934988774354149	None	0.25	1	0.4	4	0.7692307692307693	10	0.23809523809523808	0.7692307692307693	14	10	0	0	0	0.7777777777777778	9	7	1.0	15	0.0	1.0	-0.09999999954374696	0.5000001792778451	0.3016525459188508	0.998394418143537	0.08848494655924184	0.6368430120329865	0.8821207359293023	0.9114484596892741	0	1.0	0.0
1618	None	None	None	None	None	0.08333333333333333	1	0.5384615384615384	14	0.3055555555555556	11	0.6031746031746031	0.19444444444444445	20	7	17	7	0	0.7777777777777778	7	9	2.533333333333333	38	0.28	0.8484848484848485	0.4577696367332331	0.7223455490443882	0.09244807229149414	0.5430520584767442	-0.0698305459312569	0.5309059576048456	0.9007017430371036	0.6028883482747991	1.0	1.0	0.8117180439043241
10	None	None	None	None	None	0	0	0.22448979591836735	11	0.7323943661971831	52	0.9012345679012346	0.4225352112676056	39	30	33	0	0	1.0	9	9	4.866666666666666	73	0.0	0.875	-0.01796531183440968	0.6634777439962453	-0.06578216722402735	0.5381369954096522	-0.012222912072922166	0.6734047469519546	0.6355633869091394	0.6267814150818424	0	1.0	0.0
6742	0.0035572791292801465	0.0034763315246888644	-0.0034290878181161204	0.995678963205236	None	0.25	1	0.4	4	0.7692307692307693	10	0.23809523809523808	0.7692307692307693	14	10	0	0	0	0.7777777777777778	7	9	1.0	15	0.0	1.0	0.09999998811527476	0.5000004253141073	0.057964224481738644	0.5528411509301987	0.015904713781232073	0.67735933017674	0.5849961568975539	0.5788222289595649	0	1.0	0.0
4985	4.931472841813247e-05	4.880738273201752e-06	4.865218875718564e-06	0.9986544691943253	None	0.25	1	0.4	4	0.7692307692307693	10	0.23809523809523808	0.7692307692307693	14	10	0	0	0	0.7777777777777778	7	9	1.0	15	0.0	1.0	0.09138043532269174	0.5770743531331324	0.06650988265392221	0.5684841704133045	0.019608017405712004	0.5943319152553126	0.5760343370236234	0.5800021495079518	0	1.0	0.0
2081	None	None	None	None	None	0.3333333333333333	1	0.5	4	0.6666666666666666	6	0.3055555555555556	0.6666666666666666	10	6	0	0	0	1.0	6	6	0.7333333333333333	11	0.0	0.8	0.0038839122235333986	0.6501267838714041	0.09999508716530155	0.50005922530392	0.017113689822787333	0.5407584389565412	0.6108794073511454	0.5649009230550294	0	1.0	0.0
973	None	None	None	None	None	0.5	1	0.5714285714285714	4	0.625	5	0.3333333333333333	0.625	9	5	0	0	0	0.8333333333333334	6	5	0.6666666666666666	10	0.0	0.5	0.0916371531350017	0.5223463298705251	0.09786405145794908	0.5147215077608398	-0.03956198589831486	0.5138357157382321	0.6541262154487616	0.516968893672994	0	1.0	0.0
3251	0.00038300428781309773	1.5079328581186153e-06	1.0203296205112228e-06	0.999997518343266	None	0.25	1	0.4	4	0.7692307692307693	10	0.23809523809523808	0.7692307692307693	14	10	0	0	0	0.7777777777777778	7	9	1.0	15	0.0	1.0	0.01901986003983815	0.6761050809041143	-0.17196988907133565	0.6124120594960721	-0.09999994536745412	0.5000173247902097	0.6740713896650847	0.5981638800063035	0	0.9285714285714286	0.0
5622	5.381744946270798e-06	4.657145319543867e-06	4.657067746065755e-06	0.999834440664086	None	0.25	1	0.4	4	0.75	9	0.25925925925925924	0.75	13	9	0	0	0	0.6666666666666666	6	9	0.9333333333333333	14	0.0	1.0	0.09999668476355053	0.5000051889331963	-0.07011114034251284	0.5287137692406281	0.001913874573767305	0.5560399824625422	0.6675623061800376	0.5283120194632669	0	1.0	0.0
980	None	None	None	None	None	0.2	1	0.46153846153846156	6	0.47058823529411764	8	0.6333333333333333	0.29411764705882354	7	5	11	12	0	0.8333333333333334	5	6	1.2666666666666666	19	0.5	0.2857142857142857	-0.08409205239112817	0.5119057630656002	0.0038842589633600044	0.5179065648030993	0.00012247868233246584	0.5077167395850313	0.6032657196204511	0.5125105857548946	0.7142857142857143	1.0	0.0
7159	0.011566318164590202	0.0007295331744202251	0.00021058516108748786	0.9790289258547848	None	0.25	1	0.4	4	0.75	9	0.25925925925925924	0.75	13	9	0	0	0	0.6666666666666666	6	9	0.9333333333333333	14	0.0	1.0	0.05056485477021265	0.9016577665486486	-0.04819193648786663	0.5398293957181434	0.09999936730792094	0.5004431556395207	0.7271479210431406	0.6883471353084869	0	1.0	0.0
5502	0.0008307705938185626	0.00023244233898696612	0.0002296771956182726	0.9990233394973218	None	0.25	1	0.4	4	0.7692307692307693	10	0.23809523809523808	0.7692307692307693	14	10	0	0	0	0.7777777777777778	7	9	1.0	15	0.0	1.0	0.0690365180814331	0.6569636674649646	2.7160524694966983e-08	0.5000000114406962	0.02190696051403177	0.6482016698189336	0.6001750701174399	0.6035579203302107	0	0.8571428571428571	0.0
5121	0.002777798266957709	0.0007497285623922257	0.0007424918206893582	0.9969680971550606	None	0.3333333333333333	1	0.4444444444444444	4	0.7272727272727273	8	0.28888888888888886	0.7272727272727273	12	8	0	0	0	0.5555555555555556	5	9	0.8666666666666667	13	0.0	1.0	0.09999241866450967	0.5107772492798994	-0.05861592482800657	0.5006925128653071	0.0999997408265819	0.5000014915024049	0.6782916470581817	0.5038242332859239	0	0.75	0.0
1814	None	None	None	None	None	0.25	1	0.45454545454545453	5	0.5	7	0.8	0.35714285714285715	9	5	6	6	0	0.8	4	5	1.0666666666666667	16	0.5	0.7272727272727273	0.002180760008829867	0.5440806230231559	0.023263403935098733	0.5030039952584402	0.1052517437080788	0.6007082089208066	0.6112481194077645	0.5496041616441294	1.0	1.0	0.2697727945913063
6036	2.8278041156266637e-08	2.5578881482057603e-08	1.0393979928800257e-10	0.9999963484100914	None	0.25	1	0.4	4	0.75	9	0.25925925925925924	0.75	13	9	0	0	0	0.6666666666666666	6	9	0.9333333333333333	14	0.0	1.0	7.60399251738309e-09	0.500000001535443	-0.039197779408433324	0.5098770674255972	1.4758212502976038e-07	0.5000403245766609	0.5460641245870796	0.5033061780134522	0	0.9230769230769231	0.0
6687	5.124372823944969e-06	4.022532931439721e-06	-4.022492095087051e-06	0.9991388162277809	None	0.3333333333333333	1	0.5	4	0.6666666666666666	6	0.4074074074074074	0.6666666666666666	10	6	0	0	0	0.3333333333333333	3	9	0.7333333333333333	11	0.0	1.0	0.04231328419428188	0.5795045585529284	-0.09994484860997581	0.5006358703325361	0.0035091264573824258	0.5514690485911463	0.6628351347578139	0.5440431699203079	0	0	0.0
997	None	None	None	None	None	0	0	0.35294117647058826	6	0.6086956521739131	14	0.6944444444444444	0.391304347826087	15	9	9	0	0	1.0	6	6	1.6666666666666667	25	0.0	0.3157894736842105	0.06388283317903569	0.5814281557452666	0.03140221002390932	0.5260505723091659	-0.05703318011290572	0.517270737312948	0.6243667853315641	0.5417398032971911	0	1.0	0.0
4393	0.006633978539335111	0.0002915431590945313	0.00020295528722513706	0.9938126210081515	None	0.25	1	0.4	4	0.75	9	0.25925925925925924	0.75	13	9	0	0	0	0.6666666666666666	6	9	0.9333333333333333	14	0.0	1.0	-0.018205523140100828	0.6751995980542433	0.07821022906666855	0.5754563112149248	0.26104719732672277	0.7218411896891677	0.781308218120627	0.6599757783836578	0	0.6153846153846154	0.0
3783	None	None	None	None	None	0.09090909090909091	1	0.32	8	0.6857142857142857	24	0.4567901234567901	0.6571428571428571	31	23	5	0	0	1.0	9	9	2.466666666666667	37	0.0	0.5714285714285714	0.0007855520153324752	0.585035662782785	-0.09163847964228772	0.6750297329015549	0.06823554882056153	0.5687226172907306	0.6627551066633289	0.6107299456901368	0	0.9354838709677419	0.0
5785	0.003091502888057405	0.00039121011863166457	0.00011147851633649142	0.9972893749359741	None	0.25	1	0.36363636363636365	4	0.7857142857142857	11	0.2222222222222222	0.7857142857142857	15	11	0	0	0	0.8888888888888888	8	9	1.0666666666666667	16	0.0	1.0	0.020068279339698104	0.5275226738501575	0.0003929332014023586	0.5038231877098621	0.14465960837354563	0.675007336638307	0.6535103535932113	0.5708872513282657	0	1.0	0.0
11	None	None	None	None	None	0	0	0	0	0	0	1.0	0	0	0	0	1	0	1.0	1	1	0.06666666666666667	1	0.25	0	0	0	0	0	0	0	0	0	0	0	0
136	None	None	None	None	None	0.25	1	0.36363636363636365	4	0.7857142857142857	11	0.2222222222222222	0.7857142857142857	15	11	0	0	0	0.8888888888888888	8	9	1.0666666666666667	16	0.0	1.0	1.8436811891005646e-05	0.5000774799363534	0.09998956577306682	0.5001341002132998	-0.017971107952375057	0.6681319130888731	0.6268534269763325	0.5581189695222953	0	1.0	0.0
2626	0.0007026656572824165	0.00025578289725122267	-1.5859458358018493e-06	0.9971978280123575	None	0	0	0.5	3	0.7142857142857143	5	0.42857142857142855	0.7142857142857143	8	5	0	0	0	0.42857142857142855	7	3	0.6	9	0.0	0.6666666666666666	-0.09924459969253403	0.5043048858372801	-0.06681612203151671	0.6030548938611173	-0.07152981428202947	0.6240257897130728	0.5737658942052356	0.5778695546671933	0	0	0.0
7460	0.006293591714983911	0.0060546137318371	0.006037117966138248	0.9931566463064471	None	0.25	1	0.4	4	0.75	9	0.25925925925925924	0.75	13	9	0	0	0	0.6666666666666666	6	9	0.9333333333333333	14	0.0	1.0	0.09999999535219806	0.5000024355220484	-0.04060214341390224	0.5231875643841531	0.09999838997704018	0.5000021460759139	0.659889325534543	0.507735646128758	0	0.6153846153846154	0.0
4821	0.0019981800342855753	0.0007718268511663481	0.000770280544625619	0.9977295873081408	None	0.25	1	0.4	4	0.75	9	0.25925925925925924	0.75	13	9	0	0	0	0.6666666666666666	6	9	0.9333333333333333	14	0.0	1.0	0.09999811894154169	0.5361593911803048	-0.036550510135079525	0.5106602741376131	0.045151052846971934	0.6408563855208818	0.6360606949516988	0.5635397013254598	0	1.0	0.0
197	None	None	None	None	None	0	0	0.25	4	0.7727272727272727	17	0.5333333333333333	0.2727272727272727	9	6	14	6	0	0.5555555555555556	9	5	1.6	24	0.20689655172413793	0.3157894736842105	0.03380524961959995	0.6059945827920609	0.08161153493371004	0.5826528052014236	1.214429469510953e-09	0.5000000184094545	0.596072256887298	0.5633395066198936	1.0	1.0	0.0
5184	0.0013701652982055816	0.0002093836662670244	6.834950036818442e-05	0.9990834604473274	None	0.3333333333333333	1	0.4444444444444444	4	0.7272727272727273	8	0.28888888888888886	0.7272727272727273	12	8	0	0	0	0.5555555555555556	5	9	0.8666666666666667	13	0.0	1.0	0.026654086606808257	0.6349582180568923	0.0016801986640467188	0.5083051520236753	0.09999999926025624	0.5000698130275072	0.6020383586671151	0.5487653469925162	0	0.25	0.0
6919	2.1931264344508024e-08	2.1395697933723793e-08	9.555325320974012e-10	0.9999974153528849	None	0.25	1	0.4	4	0.7692307692307693	10	0.23809523809523808	0.7692307692307693	14	10	0	0	0	0.7777777777777778	7	9	1.0	15	0.0	1.0	0.09999999568562018	0.5000000397461943	-0.2073432394138069	0.9999998743747971	2.9201307702149577e-15	0.5000000000287165	0.782446141655996	0.9950166361684039	0	0.9285714285714286	0.0
7238	0.005234107712079919	0.0007405784177039515	0.0007324970103155595	0.9951469885002444	None	0.25	1	0.4	4	0.75	9	0.25925925925925924	0.75	13	9	0	0	0	0.6666666666666666	6	9	0.9333333333333333	14	0.0	1.0	0.08474718454070207	0.5460357059126734	5.832898530924941e-07	0.5022274335782322	0.09290234544178158	0.5134381194558483	0.6012828385168398	0.5206000855943445	0	0.9230769230769231	0.0
2902	5.2513740619145395e-05	1.4685045757484228e-05	-1.4684816065113758e-05	0.9999939528460048	None	0	0	0.25	1	1.0	3	1.0	1.0	4	3	0	0	0	0.2	1	5	0.3333333333333333	5	0.0	0	-0.11105805522281878	0.5873954616060711	0.03895725778168983	0.5694717096455504	0.10240524438681702	0.6196371026443602	0.724481082989517	0.5923376704011959	0	1.0	0.0
3426	0.0029065852586581667	0.00015684461896758807	0.0001568413304997135	0.9836237836892752	None	0	0	0.3333333333333333	2	0.8333333333333334	5	0.4	0.8333333333333334	7	5	0	2	0	0.8	4	5	0.5333333333333333	8	1.0	0	3.0002177100969072e-09	0.5003132684094662	-0.09990596691734319	0.6702453821142812	-0.15819432050806612	0.5756888474224058	0.6626729256113713	0.5838381319748402	1.0	1.0	0.0
2453	None	None	None	None	None	0.25	1	0.4	4	0.7692307692307693	10	0.5555555555555556	0.6923076923076923	13	9	1	1	0	0.3333333333333333	3	9	1.0	15	0.5	0.6666666666666666	4.757421247369341e-06	0.5002335031463826	0.1616244986952574	0.570965650600645	0.17040984556071964	0.6281394030331785	0.6824099168226995	0.5671722120542105	1.0	1.0	0.0
4457	0.0038871187798157993	0.000862532067006705	0.0008623999207507589	0.9894218685792242	None	0.2	1	0.3333333333333333	4	0.8	12	0.20987654320987653	0.8	16	12	0	0	0	1.0	9	9	1.1333333333333333	17	0.0	1.0	0.239965466007778	0.5960726856247125	-0.03192308622291184	0.6856133123350469	0.05734609624928681	0.535486437533669	0.7707013061055964	0.6075441611348851	0	0.875	0.0
6669	0.001375488448554041	0.0004402216227705254	-0.0004402204475287568	0.9984173901033857	None	0.25	1	0.4	4	0.7692307692307693	10	0.23809523809523808	0.7692307692307693	14	10	0	0	0	0.7777777777777778	7	9	1.0	15	0.0	1.0	0.04156347913868177	0.6785444537059214	-0.05899503950298712	0.5206806657848332	0.053371307656410336	0.8485756518161487	0.6429903785105289	0.700800197525764	0	1.0	0.0
4455	0.0013017131415071373	0.000512348536116099	0.0005122992692813284	0.9981618802099566	None	0.25	1	0.4	4	0.75	9	0.25925925925925924	0.75	13	9	0	0	0	0.6666666666666666	6	9	0.9333333333333333	14	0.0	1.0	0.08047790856103074	0.7014218635622095	0.04186648043265476	0.676684551109945	0.05123140786630433	0.6395499209287812	0.64961956126781	0.6730521051719841	0	1.0	0.0
2270	None	None	None	None	None	0	0	0.5	2	0.75	3	0.6	0.75	5	3	0	2	0	0.4	2	5	0.4	6	1.0	0	0.09999549103182946	0.5000202686485067	4.200871200602574e-15	0.5000000000006749	-0.03167479395164247	0.6556950303530049	0.6367172482961224	0.5534820414920182	1.0	0.8	0.0
3287	None	None	None	None	None	0.09090909090909091	1	0.4	10	0.5714285714285714	20	0.5873015873015873	0.4	23	14	13	0	0	0.7777777777777778	7	9	2.466666666666667	37	0.0	0.5714285714285714	-0.07624161352307558	0.5	-0.09970860178992877	0.5410146137506171	0.02915830827695005	0.5557404018184601	0.635322000845037	0.5323149044411973	0	1.0	0.0
2016	None	None	None	None	None	0.25	1	0.4	4	0.75	9	0.25925925925925924	0.75	13	9	0	0	0	0.6666666666666666	9	6	0.9333333333333333	14	0.0	1.0	0.4560082081819258	0.5891367741063462	0.034807183740071704	0.5107430857071182	0.08294833229864343	0.561175801294002	0.8753540197149777	0.5538991135499928	0	1.0	0.0
2511	None	None	None	None	None	0.16666666666666666	1	0.4666666666666667	7	0.55	11	0.7333333333333333	0.35	14	7	7	0	0	0.8333333333333334	5	6	1.4666666666666666	22	0.0	0.75	-0.021700810892888073	0.651797547800032	-0.007275451631344555	0.6739210146041961	0.061130612568793465	0.6706271225130412	0.6749586801522356	0.6655178633975453	0	1.0	0.0
3376	2.9371397049927146e-08	2.6167285414779306e-08	-4.071569421392115e-10	0.9999958775807941	None	0.25	1	0.4	4	0.75	9	0.25925925925925924	0.75	13	9	0	0	0	0.6666666666666666	6	9	0.9333333333333333	14	0.0	1.0	0.330329203908998	0.7959019840289604	2.222823789501745e-10	0.5000004416962042	1.8321699534097404e-07	0.5002600583046776	0.8259493040537509	0.6115833305856336	0	1.0	0.0
5839	1.2889016828785473e-06	1.5112979474984245e-07	-3.240805067500409e-11	0.9999532825041973	None	0.25	1	0.4	4	0.75	9	0.25925925925925924	0.75	13	9	0	0	0	0.6666666666666666	6	9	0.9333333333333333	14	0.0	1.0	6.417725735686822e-19	0.5000000000000044	-0.09318540526000943	0.5550083772621116	7.896277553389613e-05	0.5366888926868887	0.6080875218916308	0.5306239177747678	0	0.9230769230769231	0.0
1199	None	None	None	None	None	0	0	0.6	3	0.6	3	0.4666666666666667	0.6	6	3	0	0	0	0.6	3	5	0.4666666666666667	7	0.0	1.0	-0.05667823687828875	0.6787134874986961	-0.052533944561012326	0.5198614327904704	0.13791904779948078	0.5442079439134846	0.7125769089141286	0.5829469349822748	0	1.0	0.0
1422	None	None	None	None	None	0	0	0.3333333333333333	3	0.8181818181818182	9	0.28888888888888886	0.8181818181818182	12	9	0	0	0	0.5555555555555556	5	9	0.8666666666666667	13	0.0	1.0	0.09069572789223541	0.5129679275551631	0.03587976120680593	0.5083360926390884	0.09989483816148441	0.5130810944917779	0.5679285676109329	0.5114619188745314	0	1.0	0.0
524	None	None	None	None	None	0.3333333333333333	2	0.42857142857142855	6	0.6666666666666666	12	0.4166666666666667	0.5555555555555556	16	10	3	4	0	0.75	8	6	1.3333333333333333	20	1.0	0.7142857142857143	0.0993759612605934	0.5114165622714187	-0.027099814262743976	0.6190078122471453	-0.06266615736474743	0.6604313670118614	0.67287036787503	0.5983857217061065	1.0	1.0	0.0
4418	0.00029018089490289914	2.587372744698774e-06	2.58737179873826e-06	0.9999946412829156	None	0.3333333333333333	1	0.4444444444444444	4	0.7272727272727273	8	0.2708333333333333	0.7272727272727273	12	8	0	0	0	0.75	6	8	0.8666666666666667	13	0.0	0.8571428571428571	0.0999999994013474	0.5000319216387058	0.03793347102483061	0.680891442499039	0.12542867800610863	0.6855904935954872	0.5926279356916934	0.6253988645530456	0	1.0	0.0
3165	0.0004855751115042584	3.2208643518427206e-06	-1.3428254518967906e-06	0.9976003836583075	None	0	0	0.5	2	0.75	3	0.5	0.75	5	3	0	0	0	0.75	4	3	0.4	6	0.0	0	0.0004179673144985685	0.5005252802302053	4.764336501843482e-05	0.5505598645608002	0.0731448053652213	0.6016647876470188	0.5850923637434509	0.551272532179506	0	1.0	0.0
4401	0.006227320793615507	0.0016224649829249722	-0.0014328399023547	0.9815324687545468	None	0.25	1	0.4	4	0.75	9	0.25925925925925924	0.75	13	9	0	0	0	0.6666666666666666	6	9	0.9333333333333333	14	0.0	1.0	0.49305947019170376	0.5172106044504639	0.07048212985724453	0.5749298192568676	-0.009759188798558163	0.6422139752793927	0.8987503675659789	0.5789870660208977	0	1.0	0.0
2340	None	None	None	None	None	0	0	1.0	1	0	0	1.0	0	1	0	0	3	0	0.5	2	1	0.13333333333333333	2	1.0	0	0	0	0	0	0	0	0	0	0	0	0
6452	2.9495605765259086e-06	2.2854012968606747e-08	1.2281821142256376e-08	0.9999969241138894	None	0.25	1	0.4	4	0.7692307692307693	10	0.23809523809523808	0.7692307692307693	14	10	0	0	0	0.7777777777777778	7	9	1.0	15	0.0	1.0	-0.09999988408432639	0.5000000531652353	-0.09999002124370374	0.5000258699881924	0.0017987915555793613	0.5088046724285878	0.617714888397262	0.5029438012610618	0	1.0	0.0
2517	None	None	None	None	None	1.0	1	1.0	4	0.25	1	0.5	0.25	4	1	1	0	0	0.75	3	4	0.4	6	0.0	1.0	-0.09572504928579428	0.5088980854943115	0.09972626352182505	0.5013987859409486	-0.0514985483828105	0.514806251149167	0.6971688142016137	0.5083686837062521	0	1.0	0.0
1526	None	None	None	None	None	0	0	0.5	2	0.3333333333333333	1	0.8333333333333334	0	0	0	4	0	0	0.6666666666666666	2	3	0.3333333333333333	5	0.0	0	0	0	0	0	0	0	0	0	0	0	0
515	None	None	None	None	None	0	0	1.0	1	0	0	1.0	0	1	0	0	3	0	0.5	2	1	0.13333333333333333	2	1.0	0	0	0	0	0	0	0	0	0	0	0	0
4580	0.004161197320206165	0.0014500709133041364	0.0013553560785508738	0.9980421545475058	None	0.25	1	0.4	4	0.7692307692307693	10	0.23809523809523808	0.7692307692307693	14	10	0	0	0	0.7777777777777778	9	7	1.0	15	0.0	1.0	-0.06270183280352389	0.5799948224223346	-0.015182390582831436	0.6128794038411659	-0.09999302415023856	0.5033360422040389	0.6008730241481204	0.5659082738962149	0	0	0.0
701	None	None	None	None	None	0.14285714285714285	1	0.5	8	0.47619047619047616	10	0.6571428571428571	0.3333333333333333	13	7	9	8	0	0.7142857142857143	5	7	1.5333333333333334	23	0.5	0.6666666666666666	0.004805702637119285	0.5574380787642742	0.0660985065300719	0.5496200080604073	-0.04476235733238677	0.5196906309184754	0.6127058998886202	0.5422911959769315	1.0	1.0	0.0
6822	0.002035208734275577	0.00026823460998886677	-0.0002626349261672637	0.9977695821691764	None	0.25	1	0.4	4	0.75	9	0.25925925925925924	0.75	13	9	0	0	0	0.6666666666666666	6	9	0.9333333333333333	14	0.0	1.0	7.902762784127648e-27	0.5000001704736994	-0.09997284955915214	0.5001725415560588	-0.06156463352002407	0.6592293253356565	0.6112685685767995	0.5548247293770447	0	0.9230769230769231	0.0
2215	None	None	None	None	None	0.3333333333333333	1	0.5	4	0.6666666666666666	6	0.3055555555555556	0.6666666666666666	10	6	0	0	0	1.0	6	6	0.7333333333333333	11	0.0	0.8	0.02342468350921979	0.5423311557004487	2.2569649247296035e-05	0.5057639349211683	0.00044380377014369214	0.5070853113328739	0.5268505426746578	0.5184192304421505	0	1.0	0.0
7364	0.0035116284261158845	0.0004335995362225892	-0.00014344422270123013	0.9964828243099151	None	0.25	1	0.4	4	0.7692307692307693	10	0.23809523809523808	0.7692307692307693	14	10	0	0	0	0.7777777777777778	7	9	1.0	15	0.0	1.0	-0.03533976468521769	0.6526934213873732	-0.03228139408230598	0.6545815218139058	0.2880541240461976	0.7091395096979369	0.8428022534586659	0.672705928899844	0	0.21428571428571427	0.0
6284	0.004715981682033999	0.0007304165451035872	0.0006219373716992179	0.9948413559254624	None	0.25	1	0.4	4	0.75	9	0.25925925925925924	0.75	13	9	0	0	0	0.6666666666666666	6	9	0.9333333333333333	14	0.0	1.0	-0.05221948100527627	0.6767044729989142	-0.051287395421929796	0.5249082425415581	0.2914822663052986	0.7324904310111079	0.832292622766082	0.6491320190944389	0	0.9230769230769231	0.0
3681	0.002520710085836211	0.00015283935403403843	-0.00010876400778288162	0.9952299285585448	None	0.25	1	0.4	4	0.75	9	0.25	0.75	13	9	0	0	0	0.875	8	7	0.9333333333333333	14	0.0	1.0	2.0044701178016964e-22	0.5	9.21800578388017e-10	0.5000155199308641	0.09321892062667919	0.5164635857402841	0.6081248072044175	0.5054947986050836	0	1.0	0.0
5869	0.0035983833565133134	0.0006073312259483117	-0.00032822189892236424	0.9963469088750466	None	0.25	1	0.36363636363636365	4	0.7857142857142857	11	0.2222222222222222	0.7857142857142857	15	11	0	0	0	0.8888888888888888	8	9	1.0666666666666667	16	0.0	1.0	0.36190474596092265	0.9271169776225858	-0.0368152858520269	0.5149663279724652	0.048253399772351394	0.5123918962048103	0.8503650036773369	0.7076976661457679	0	1.0	0.0
4329	0.0037632889695376048	0.00015580647770910676	-0.00013731218266664004	0.9943743688387219	None	0.25	1	0.4	4	0.75	9	0.25925925925925924	0.75	13	9	0	0	0	0.6666666666666666	6	9	0.9333333333333333	14	0.0	1.0	0.12455009127937018	0.5188455938841082	-0.06644717597173275	0.7899638646953971	-0.026487397789734683	0.6299620000473434	0.7059433030794838	0.6556706151006595	0	1.0	0.0
1098	None	None	None	None	None	0	0	0.38461538461538464	5	0.5294117647058824	9	0.3877551020408163	0.17647058823529413	6	3	12	7	0	1.0	7	7	1.2666666666666666	19	0.28	0.11764705882352941	0.09998820976863401	0.5000435278597868	0.012925340298899874	0.5239614833532391	2.8909136425286207e-15	0.5000000155221636	0.6092002505423205	0.508007113889686	1.0	1.0	0.0
6710	0.002694609661347166	0.0014132905129533454	-0.0014132701284364938	0.9970585967203335	None	0.3333333333333333	1	0.4444444444444444	4	0.7272727272727273	8	0.28888888888888886	0.7272727272727273	12	8	0	0	0	0.5555555555555556	5	9	0.8666666666666667	13	0.0	1.0	0.09999503814026509	0.500010447563942	0.04789929198089636	0.6080393958415155	0.07917633375506537	0.613022347070908	0.5714163241163391	0.5743736249207008	0	0	0.0
3269	0.0002109762175533625	3.688805207231247e-05	-3.315776326054557e-05	0.9999912092493642	None	0	0	0.4	4	0.6153846153846154	8	0.625	0.46153846153846156	10	6	4	2	0	0.6666666666666666	4	6	1.0	15	0.25	0.3333333333333333	-0.028587213471113537	0.6747315044442155	0.09887557154360622	0.5224787629400716	0.0982923998038093	0.5131324293078273	0.6444693412867439	0.5721741349383058	1.0	1.0	0.0
3078	1.593796395296196e-05	1.4995827525394944e-07	1.4847741746189984e-07	0.9951361758494907	None	0	0	0.23076923076923078	3	0.7647058823529411	13	0.76	0	1	0	17	4	0	1.0	5	5	1.2666666666666666	19	0.10810810810810811	0	0	0	0	0	0	0	0	0	0	0	0
4236	0.0011650217105147378	0.00012184748028066539	-0.00012150563925515057	0.9974072301715784	None	0.25	1	0.4	4	0.7692307692307693	10	0.23809523809523808	0.7692307692307693	14	10	0	0	0	0.7777777777777778	7	9	1.0	15	0.0	1.0	7.902762784127648e-27	0.5	-0.09690754754720007	0.5295308601541399	0.014859219822540742	0.658604838306479	0.61958860225395	0.5642547504329134	0	1.0	0.0
6841	0.002382274834230941	0.0015934449647951022	-0.0015568694328065673	0.9979506596277747	None	0	0	0.3333333333333333	3	0.8181818181818182	9	0.28888888888888886	0.8181818181818182	12	9	0	1	0	0.5555555555555556	5	9	0.8666666666666667	13	1.0	1.0	0.09999971385113597	0.5545048224490342	0.11232018341627947	0.5864470020042237	0.099999999610894	0.5000004961237768	0.5358180528156687	0.5472079430010236	1.0	1.0	0.0
6400	0.008505523319925719	0.0012632632671420417	0.0004395038337140682	0.9881673441889813	None	0.25	1	0.4	4	0.7692307692307693	10	0.23809523809523808	0.7692307692307693	14	10	0	0	0	0.7777777777777778	7	9	1.0	15	0.0	1.0	0.09999999982693775	0.5000001080604668	-0.05315851931892999	0.5466108323038826	0.09941203177747954	0.5009785434444036	0.6727422816010971	0.5159030387145068	0	1.0	0.0
2828	2.2547555169870434e-08	1.903842982712426e-08	8.258017263777742e-10	0.9999968762891475	None	0.25	1	0.4	4	0.7692307692307693	10	0.23809523809523808	0.7692307692307693	14	10	0	0	0	0.7777777777777778	7	9	1.0	15	0.0	1.0	-0.027126916967891664	0.6634505790697256	0.2208297263087684	0.9999980451438147	4.463323017058345e-06	0.5033941533707363	0.9921868033135925	0.990170535394394	0	1.0	0.0
603	None	None	None	None	None	0.2	2	0.391304347826087	9	0.59375	19	0.4722222222222222	0.1875	11	6	22	7	0	0.8888888888888888	9	8	2.2666666666666666	34	0.16279069767441862	0.3448275862068966	0.21580006004439561	0.6541620125487572	1.9565548573938767e-06	0.5000208676797349	0.099898186341159	0.515295280305504	0.7073202532114953	0.5579606259390325	1.0	1.0	0.0
4869	2.891745188618837e-08	2.8914164908545895e-08	2.8883880360919585e-08	0.9999968045393404	None	0.25	1	0.4	4	0.75	9	0.25925925925925924	0.75	13	9	0	0	0	0.6666666666666666	9	6	0.9333333333333333	14	0.0	1.0	-0.019751914972720854	0.5109255898651522	-0.09804356993874777	0.6001389029625739	6.374913068664035e-07	0.5000235426692974	0.6044706383962548	0.5374171992273411	0	1.0	0.0
5886	0.03685656843524454	0.014798790386575522	0.010910907006962463	0.9586646007878049	None	0.3333333333333333	1	0.4444444444444444	4	0.7272727272727273	8	0.28888888888888886	0.7272727272727273	12	8	0	0	0	0.5555555555555556	5	9	0.8666666666666667	13	0.0	1.0	0.4619206279566552	0.5475292500095814	-0.09991695036276298	0.5037763590731448	0.2385319617249389	0.9544656889606584	0.915120724894068	0.7470287863070093	0	0.9166666666666666	0.0
2612	1.75826058300276e-08	1.5283877141651514e-08	8.753961065141007e-09	0.9999966819003213	None	0	0	0.3333333333333333	1	1.0	2	0.6666666666666666	0	0	0	3	0	0	0.6666666666666666	2	3	0.26666666666666666	4	0.0	0	0	0	0	0	0	0	0	0	0	0	0
4919	2.3686859212982773e-07	9.58057679077621e-08	9.580261762573364e-08	0.9999688087221267	None	0.3333333333333333	1	0.5	4	0.7	7	0.3	0.7	11	7	0	0	0	0.625	5	8	0.8	12	0.0	1.0	0.09999485872175534	0.586635612749452	1.6421416909468866e-05	0.500178539524741	4.4960618506077703e-20	0.5002304469411146	0.615659643027432	0.529275668951946	0	0.09090909090909091	0.0
6944	0.0012893648569160976	0.0004225222744815523	0.0003954837534239864	0.9991491099552222	None	0.25	1	0.4	4	0.7692307692307693	10	0.23809523809523808	0.7692307692307693	14	10	0	0	0	0.7777777777777778	7	9	1.0	15	0.0	1.0	0.09999991909702777	0.5000002626294638	-0.0244531856970776	0.5090693307701222	0.029446967046788987	0.516128278020597	0.6247107286518946	0.5084006972285992	0	1.0	0.0
4333	0.00276532479622499	0.00013072888228149842	-2.7528742889326825e-05	0.9958528705853908	None	0.25	1	0.4	4	0.7692307692307693	10	0.23809523809523808	0.7692307692307693	14	10	0	0	0	0.7777777777777778	7	9	1.0	15	0.0	1.0	7.902762784127648e-27	0.5000000000709465	-0.2414259602403709	0.9999946307479951	0.09996487784820966	0.5000406599223927	0.9537741116814581	0.9827914920463855	0	1.0	0.0
4594	0.0021769202143357303	0.00012000051755770676	8.63498409657948e-05	0.9960640588111768	None	0.25	1	0.4	4	0.75	9	0.25925925925925924	0.75	13	9	0	0	0	0.6666666666666666	6	9	0.9333333333333333	14	0.0	1.0	3.3436925537815724e-08	0.5000001241903831	-0.04854190769801043	0.6854373157279863	0.09999997046467515	0.5000002199895797	0.6498613179283458	0.5645441110212956	0	1.0	0.0
930	None	None	None	None	None	0	0	0.2	3	0.8	16	0.7333333333333333	0	0	0	21	10	0	0.8333333333333334	5	6	1.4666666666666666	22	0.21739130434782608	0.23529411764705882	0	0	0	0	0	0	0	0	0	0	0
2543	None	None	None	None	None	0	0	0.125	3	0.8787878787878788	29	0.6481481481481481	0	0	0	34	2	0	0.6666666666666666	6	9	2.3333333333333335	35	0.027777777777777776	0.5333333333333333	0	0	0	0	0	0	0	0	0	0	0
6850	0.001134279383527761	0.0001703288588649515	-1.8560780257582423e-05	0.9990062191680379	None	0.25	1	0.4	4	0.7692307692307693	10	0.23809523809523808	0.7692307692307693	14	10	0	0	0	0.7777777777777778	7	9	1.0	15	0.0	1.0	0.03140764920738504	0.5874230299121893	0.007807916510890087	0.663608434362452	0.09999997444860112	0.5000246053741325	0.6078654280571442	0.5852295896543436	0	1.0	0.0
4614	0.010692422391563415	0.005431499283980806	-0.004275333511958128	0.9873496057492234	None	0.25	1	0.4	4	0.7692307692307693	10	0.23809523809523808	0.7692307692307693	14	10	0	0	0	0.7777777777777778	7	9	1.0	15	0.0	1.0	0.18071361739469444	0.6949279637749255	-0.04196488773529685	0.5301790361182482	0.30100711543315917	0.6690563983617651	0.8107542852984488	0.633984285841877	0	0.9285714285714286	0.0
3731	None	None	None	None	None	0.1111111111111111	1	0.35	7	0.6296296296296297	17	0.4603174603174603	0.5555555555555556	21	15	7	0	0	0.7777777777777778	7	9	1.9333333333333333	29	0.0	0.5	0.057443532779762926	0.6733388092590545	7.477343747517236e-07	0.513562335566986	0.2554381544947226	0.684973822199673	0.7787121548670667	0.6267043619747754	0	1.0	0.0
5266	1.1420966420772597e-08	1.0986203184796672e-08	1.469408336043702e-09	0.9999948348530319	None	0.25	1	0.4	4	0.7692307692307693	10	0.23809523809523808	0.7692307692307693	14	10	0	0	0	0.7777777777777778	7	9	1.0	15	0.0	1.0	0.3507811512237686	0.585307221865329	-0.036698323723683916	0.5195474518701569	6.240791141381877e-07	0.5009090232965854	0.8514436431163198	0.5354789983655648	0	0.07142857142857142	0.0
6918	0.003214006352810285	0.00033751310841154434	-0.0003059665028498938	0.9970712974118464	None	0.25	1	0.4	4	0.75	9	0.25925925925925924	0.75	13	9	0	0	0	0.6666666666666666	6	9	0.9333333333333333	14	0.0	1.0	0.05125085416102976	0.5580350252681299	9.788030400878905e-12	0.5000016123528861	0.09914189255159672	0.5021967901920207	0.6009403402358049	0.5201544702948274	0	1.0	0.0
168	None	None	None	None	None	0	0	0.75	3	0.5	2	0.5	0.5	5	2	0	0	0	0.75	3	4	0.4	6	0.0	1.0	0.1525906840964703	0.5348719590191553	4.039400548419881e-16	0.5000000000001853	-0.13016438872573008	0.6628104895188072	0.7559728355204179	0.5675477291253627	0	0.2	0.0
2689	None	None	None	None	None	0.15789473684210525	3	0.4146341463414634	17	0.5084745762711864	30	0.7530864197530864	0.3220338983050847	34	19	26	0	0	1.0	9	9	4.066666666666666	61	0.0	0.9615384615384616	-0.09999999999997508	0.5000000000006911	0.13382450591070816	0.7673752083614236	0.00024062780426497218	0.5681107123000912	0.7225978682403009	0.6199255016221457	0	1.0	0.0
7195	0.00874790952085192	0.0009174344410668951	-0.0009123708206880829	0.9955078690763367	None	0.25	1	0.4	4	0.75	9	0.25925925925925924	0.75	13	9	0	0	0	0.6666666666666666	9	6	0.9333333333333333	14	0.0	1.0	1.8477549267308528e-17	0.5000000000000009	-0.10078277675394995	1.0	0.09999999998678995	0.5000000085216281	0.737589170288684	0.9999999999998688	0	1.0	0.0
1083	None	None	None	None	None	0.13333333333333333	2	0.36363636363636365	12	0.5957446808510638	28	0.6049382716049383	0.5531914893617021	38	26	10	0	0	1.0	9	9	3.2666666666666666	49	0.0	0.6046511627906976	0.0019595087644677005	0.5448527344610248	0.09999983595295883	0.5002994610400352	0.032768127301824546	0.6683386742162741	0.6094589242645142	0.5729566070427872	0	1.0	0.0
996	None	None	None	None	None	0	0	0.5	2	0.75	3	0.5	0.75	5	3	0	2	0	0.75	4	3	0.4	6	1.0	0	-0.001910662435223983	0.6426425592148383	-0.09998202197644171	0.5000275377534948	0.09999477583493313	0.5000467861515832	0.704346160595361	0.5487735315484534	1.0	1.0	0.0
5766	0.018875076810250836	0.002841310503785281	0.00275597090442676	0.9554566645099529	None	0.25	1	0.4	4	0.75	9	0.25925925925925924	0.75	13	9	0	0	0	0.6666666666666666	9	6	0.9333333333333333	14	0.0	1.0	0.3854318264256542	0.5736685634523531	1.3497579959381043	0.9999999999999596	0.09998761644431828	0.5001924224170151	0.9951561578441463	0.9999689402726563	0	0.38461538461538464	0.0
3222	0.0044990681579219465	0.00046059272131867516	-8.129080560763375e-06	0.99778451651011	None	0.25	1	0.4	4	0.75	9	0.25925925925925924	0.75	13	9	0	0	0	0.6666666666666666	6	9	0.9333333333333333	14	0.0	1.0	0.09752090370335033	0.6861384496365339	0.08590551869401904	0.6033226437034906	-0.09186272785042364	0.5733316911648503	0.7153158983172311	0.6222175473252926	0	1.0	0.0
710	None	None	None	None	None	0.045454545454545456	1	0.30434782608695654	14	0.6417910447761194	43	0.8518518518518519	0.47761194029850745	46	32	22	0	0	1.0	9	9	4.6	69	0.0	0.8571428571428571	0.09463969820372244	0.9937739710032611	0.005628439860782018	0.5940450370760652	0.25461298773710306	0.6466485194119601	0.7884732804913582	0.8828059739265025	0	0.9130434782608695	0.0
4330	5.810303258922629e-05	3.76908364277296e-05	-3.767230628503628e-05	0.9996043067570167	None	0.25	1	0.4	4	0.75	9	0.25925925925925924	0.75	13	9	0	0	0	0.6666666666666666	6	9	0.9333333333333333	14	0.0	1.0	0.09789184745535322	0.5159080483831281	-0.18376640316679407	0.6743539431807042	0.02280861133180253	0.5349242117322296	0.7605860245247962	0.5770091240660038	0	1.0	0.0
1553	None	None	None	None	None	0.14285714285714285	1	0.4375	7	0.47619047619047616	10	0.4791666666666667	0.14285714285714285	9	3	13	3	0	0.75	6	8	1.5333333333333334	23	0.125	0.3157894736842105	0.0018657085014842268	0.5198293578688841	0.09918940347324022	0.6909549090456827	0.028607609263923306	0.5329125546487706	0.6021895928731283	0.5838493766867391	1.0	1.0	0.0
3283	0.0020515385698799005	0.00012844938801289546	2.2958657796122167e-05	0.9959418596965455	None	0.3333333333333333	1	0.5	4	0.7	7	0.2857142857142857	0.7	11	7	0	0	0	0.8571428571428571	7	6	0.8	12	0.0	1.0	4.5073052438765304e-18	0.5000000012244417	0.0922057245762648	0.5347960730706216	0.07441518453021137	0.6785532039329683	0.6107824657118401	0.5733453893711684	0	1.0	0.0
1235	None	None	None	None	None	0	0	0.3333333333333333	1	1.0	2	1.0	1.0	2	2	1	3	0	0.25	1	4	0.26666666666666666	4	0.5	0	0.08172538059973752	0.525591222877555	-0.07388707004042053	0.5022660694639598	0.026739078520231403	0.5650505846531063	0.6572288027643036	0.5310603101527736	1.0	1.0	0.0
6325	0.002703641844153218	0.0013767907214329135	-0.0010965910777810416	0.9976348186789744	None	0.25	1	0.4	4	0.75	9	0.25925925925925924	0.75	13	9	0	0	0	0.6666666666666666	9	6	0.9333333333333333	14	0.0	1.0	0.09999995873750875	0.5000024502599876	2.3537782724416514e-10	0.5000000143489138	0.1678007749866289	0.5649169762916884	0.6657964077553582	0.5217489144978604	0	0.9230769230769231	0.0
959	None	None	None	None	None	0.16666666666666666	1	0.42857142857142855	6	0.5555555555555556	10	0.6666666666666666	0.3333333333333333	10	6	9	1	0	0.8333333333333334	5	6	1.3333333333333333	20	0.05555555555555555	0.23529411764705882	0.06218878420289401	0.5975290962257754	0.09960691663290237	0.5011448093422075	-0.050805963834246216	0.6789681092472385	0.6575544878958237	0.5945798385382145	1.0	1.0	0.0
870	None	None	None	None	None	0	0	0.5	1	1.0	1	1.0	1.0	2	1	0	0	0	0.3333333333333333	3	1	0.2	3	0.0	0	0.009751177542993076	0.5191591670355639	0.09999999447745649	0.5000000120639992	0.00011507157114275607	0.5001119454798515	0.6108955533552302	0.5064264827334334	0	1.0	0.0
638	None	None	None	None	None	0	0	0.22727272727272727	5	0.7333333333333333	22	0.5925925925925926	0	0	0	31	1	0	0.6666666666666666	9	6	2.1333333333333333	32	0.015151515151515152	0.5714285714285714	0	0	0	0	0	0	0	0	0	0	0
4267	0.00038738191921452514	1.4724031581192397e-06	1.4314274136360586e-06	0.9999973725131892	None	0.25	1	0.4	4	0.7692307692307693	10	0.23809523809523808	0.7692307692307693	14	10	0	0	0	0.7777777777777778	9	7	1.0	15	0.0	1.0	0.0906771250388029	0.5097763684466902	-0.09977034449886715	0.500982331763448	0.09889571515159845	0.5227443366148248	0.7144452863835009	0.5111714709575245	0	1.0	0.0
721	None	None	None	None	None	0	0	0.3333333333333333	2	0.8571428571428571	6	0.36	0.8571428571428571	8	6	0	0	0	1.0	5	5	0.6	9	0.0	0	0.024605981923702926	0.6596499882707895	0.0023386879960458078	0.5543693056306432	-0.0039161907821227155	0.6565392751244469	0.603376000982604	0.6246490148173688	0	1.0	0.0
6791	0.0025367171522690446	0.00028200034422620675	0.00026218240142668423	0.9984663975939116	None	0.25	1	0.4	4	0.7692307692307693	10	0.23809523809523808	0.7692307692307693	14	10	0	0	0	0.7777777777777778	9	7	1.0	15	0.0	1.0	-0.05341906503618528	0.5402169465659399	0	0.5	0.09999928355234948	0.5001059579384333	0.6538218988436016	0.5134667329633065	0	1.0	0.0
6970	6.019554742867454e-08	5.784270415776273e-08	5.784168731337858e-08	0.9999924939766037	None	0.3333333333333333	2	0.4	6	0.7	14	0.4074074074074074	0.7	20	14	1	0	0	0.6666666666666666	9	6	1.4666666666666666	22	0.0	1.0	-0.06250279020911069	0.5958778575805547	-0.07678136592920144	0.5873039022904232	3.107245778804207e-22	0.5000000000019823	0.5935934679857076	0.5614502291554175	0	1.0	0.0
3680	1.1755775136856004e-05	8.184163474843976e-07	6.821258739376397e-07	0.9991244863078366	None	0	0	0.45454545454545453	5	0.5714285714285714	8	0.5	0.5714285714285714	13	8	2	0	0	0.5	8	4	1.0666666666666667	16	0.0	0.5714285714285714	-0.09991111411999083	0.5008911756844797	-0.08219200777928085	0.5654249292003698	0.01331686828457298	0.572324864369494	0.6297582346344608	0.5463760220130592	0	0.6923076923076923	0.0
2643	None	None	None	None	None	0	0	0.25	5	0.7857142857142857	22	0.5555555555555556	0.75	26	21	3	0	0	0.6666666666666666	9	6	2.0	30	0.0	0.9230769230769231	0.13980897285277982	0.5472977595867075	0.08825541339848539	0.5385547247614577	3.9633817168261903e-07	0.500007493351599	0.6401609876606204	0.5286613804709945	0	1.0	0.0
262	None	None	None	None	None	0.125	1	0.3684210526315789	7	0.6538461538461539	17	0.3888888888888889	0.5	18	13	9	3	0	0.8888888888888888	8	9	1.8666666666666667	28	0.17647058823529413	0.4	0.01660021918720469	0.5842624152401981	0.012884762000706812	0.5760156178020025	-0.05944437194468323	0.6723491625981876	0.5942070681961013	0.6118719690586738	1.0	1.0	0.0
507	None	None	None	None	None	0	0	0.5	3	0.7142857142857143	5	0.42857142857142855	0.7142857142857143	8	5	0	1	0	0.42857142857142855	7	3	0.6	9	1.0	1.0	-0.06778812255317554	0.5727034198643022	0.006581828815740651	0.539835063730246	7.854671172748756e-07	0.5025473938611292	0.5873826118512313	0.5384868832360319	1.0	1.0	0.0
4736	0.008651843354472912	0.00046262545752697	0.00029917198673621746	0.9852523183235452	None	0.25	1	0.4	4	0.7692307692307693	10	0.23809523809523808	0.7692307692307693	14	10	0	0	0	0.7777777777777778	9	7	1.0	15	0.0	1.0	0.20153598119350544	0.5916536757002867	-0.0982902159289224	0.5847757433757673	0.09999999994156564	0.5000000013266177	0.7625514029822735	0.5591562623470621	0	1.0	0.0
4297	0.014563522493949752	0.0047683497842992955	0.004595910943885253	0.9780483108577372	None	0.25	1	0.36363636363636365	4	0.7857142857142857	11	0.2222222222222222	0.7857142857142857	15	11	0	0	0	0.8888888888888888	8	9	1.0666666666666667	16	0.0	1.0	0.371168860674545	0.5190351470685707	0.07438020617368349	0.6658949052471427	0.09998521105785266	0.5003036214172043	0.7929448376561827	0.5635763531117716	0	0.9333333333333333	0.0
1303	None	None	None	None	None	0	0	1.0	1	0	0	1.0	0	1	0	0	0	0	0.5	1	2	0.13333333333333333	2	0.0	0	0	0	0	0	0	0	0	0	0	0	0
5051	0.001886334292971601	0.001028959590950695	-0.00020504903489524816	0.9957913166136929	None	0.25	1	0.4	4	0.7692307692307693	10	0.23809523809523808	0.7692307692307693	14	10	0	0	0	0.7777777777777778	7	9	1.0	15	0.0	1.0	0.5089723973790257	0.8304393181721755	0.09737021883923415	0.5997861597261345	0.034460619225887626	0.5616654094704006	0.8897048668097719	0.6785422564265952	0	0.8571428571428571	0.0
2806	None	None	None	None	None	0.14285714285714285	1	0.35294117647058826	6	0.6956521739130435	16	0.3472222222222222	0.6956521739130435	22	16	2	0	0	0.8888888888888888	8	9	1.6666666666666667	25	0.0	0.625	0.09668324429131575	0.5228565890769601	0.09999264429129978	0.5003268863289612	0.029896603558109323	0.6468044435283146	0.5792587319103198	0.5578908636544742	0	0.9090909090909091	0.0
3665	7.615855487514168e-05	3.385257772699659e-07	-3.3543493149784406e-07	0.9999951486645461	None	0	0	0.6	3	0.6	3	0.5833333333333334	0.6	4	3	2	4	0	0.3333333333333333	6	2	0.4666666666666667	7	0.5714285714285714	0.4	-0.09999822552053055	0.5000073826757535	0.07463096291390255	0.5983144092048432	0.05286932904626781	0.6125548446883378	0.6935940478044251	0.5708974039331308	0.75	0.75	0.0
241	None	None	None	None	None	0	0	0.20408163265306123	10	0.7605633802816901	54	0.9012345679012346	0.4788732394366197	42	34	30	0	0	1.0	9	9	4.866666666666666	73	0.0	0.875	0.10874583431568748	0.6191837316642766	9.787384873519188e-26	0.5000000347942015	-0.039342490334857046	0.6244628516269404	0.6299473529081336	0.5821340037397793	0	0.9761904761904762	0.0
503	None	None	None	None	None	0.3333333333333333	1	0.4444444444444444	4	0.7272727272727273	8	0.2653061224489796	0.7272727272727273	12	8	0	0	0	1.0	7	7	0.8666666666666667	13	0.0	0.6666666666666666	-0.09591905543513805	0.5141705159764332	0.08307249700232586	0.570540409059879	-0.0691428052044337	0.5533392424264529	0.6915796211804142	0.5461123845910204	0	0	0.0
6577	0.0022206075952840216	0.0006560028713916556	0.00048259047132536077	0.9976880675249556	None	0.25	1	0.4	4	0.75	9	0.25925925925925924	0.75	13	9	0	0	0	0.6666666666666666	6	9	0.9333333333333333	14	0.0	1.0	0.09999978919488697	0.5000002730201563	-0.13587294875128872	0.5046733222678198	0.1132720285298497	0.5086247839093291	0.7585014166115107	0.5044330074644854	0	0	0.0
7056	0.009828786309259116	0.0008453519943412324	-0.000801192281434272	0.9848945711643123	None	0.25	1	0.4	4	0.7692307692307693	10	0.23809523809523808	0.7692307692307693	14	10	0	0	0	0.7777777777777778	9	7	1.0	15	0.0	1.0	0.24198917968383132	0.9808059319139594	0.0006705806768698575	0.5739156771752154	0.12033452609492601	0.5012450256764166	0.7208550997348858	0.8041126393003285	0	1.0	0.0
4692	0.015140411212888656	0.005754022795172588	0.005752617223901376	0.9667261241684545	None	0.25	1	0.4	4	0.75	9	0.25925925925925924	0.75	13	9	0	0	0	0.6666666666666666	6	9	0.9333333333333333	14	0.0	1.0	0.39097752577589384	0.5384392643115676	4.4871284636569496e-08	0.500000650540157	0.09992962095301412	0.5027866603730975	0.8400295054887571	0.5137640559873234	0	0.8461538461538461	0.0
3776	0.00021928752065870094	1.1972719336237814e-06	3.656730948290902e-08	0.9999961840928682	None	0.25	1	0.4	4	0.75	9	0.25925925925925924	0.75	13	9	0	0	0	0.6666666666666666	9	6	0.9333333333333333	14	0.0	1.0	0.1772544367067012	0.51703079689353	0.0816284108138614	0.5449406964260389	-0.0999999911911501	0.500000037917509	0.7606823983564309	0.520688092746905	0	1.0	0.0
3048	0.00024263268981159348	2.9156059536908007e-06	-2.6011955555016924e-06	0.9999973464690426	None	0.25	1	0.4	4	0.7692307692307693	10	0.23809523809523808	0.7692307692307693	14	10	0	0	0	0.7777777777777778	7	9	1.0	15	0.0	1.0	0.09999995009616117	0.5000003588696916	-0.09254046569249223	0.6326311371608683	-0.29311077164326604	1.0	0.8597387960909645	0.9999983771307144	0	0.9285714285714286	0.0
2997	0.0019514477479871649	0.00047314422864536994	0.00047234708468290746	0.9973976147047481	None	0.25	1	0.4	4	0.7692307692307693	10	0.234375	0.7692307692307693	14	10	0	0	0	1.0	8	8	1.0	15	0.0	0.8571428571428571	-0.04918625360436215	0.7830241444466561	0.035334050662348515	0.5540815451198265	0.09891118900863531	0.5105311610474378	0.6494968545449452	0.6257970995174658	0	0	0.0
4177	0.0005094231345754951	6.675697074509515e-07	-6.321449923906159e-07	0.999979707015223	None	0.25	1	0.4	4	0.7692307692307693	10	0.234375	0.7692307692307693	14	10	0	0	0	1.0	8	8	1.0	15	0.0	0.8571428571428571	-0.039407483788779334	0.542136473255895	0.09671710919543441	0.5318228186122776	0.19170020728847775	0.5917561719221487	0.7254637903158674	0.5554081911698937	0	1.0	0.0
3033	None	None	None	None	None	0	0	0.32	8	0.6285714285714286	22	0.6851851851851852	0.05714285714285714	8	2	28	3	0	0.6666666666666666	6	9	2.466666666666667	37	0.05555555555555555	0.75	-0.010303911686343611	0.6542228634862768	2.3130426079766843e-12	0.5000000003169864	0.09337227616592317	0.522472632234259	0.6072846420156766	0.5603382441054239	1.0	1.0	0.0
1165	None	None	None	None	None	0	0	0.5	2	0.5	2	0.6666666666666666	0	0	0	5	8	0	1.0	3	3	0.4	6	0.5714285714285714	0	0	0	0	0	0	0	0	0	0	0	0
737	None	None	None	None	None	0.14285714285714285	2	0.4	12	0.5348837209302325	23	0.5555555555555556	0.16279069767441862	15	7	29	1	0	1.0	9	9	3.0	45	0.018518518518518517	0.8333333333333334	-0.09933268990445007	0.5427639420108087	0.12096337753649625	0.8608896428605506	-0.0006004552508602492	0.6842580624383966	0.7280177515128881	0.7155568804469683	0.9333333333333333	1.0	0.0
7517	0.0020496879909899404	0.001063865843496212	-0.0010638299159784813	0.9966480061424325	None	0.25	1	0.4	4	0.7692307692307693	10	0.23809523809523808	0.7692307692307693	14	10	0	0	0	0.7777777777777778	7	9	1.0	15	0.0	1.0	-0.09191851004691123	0.5586575105036656	0.2721014137972039	0.9896510235425533	0.09470111520433734	0.5486591152822391	0.8330455105882697	0.8407489927597989	0	1.0	0.0
7324	0.0012398184888976792	7.860667108283557e-05	7.539922418473653e-05	0.999314836380671	None	0.25	1	0.4	4	0.75	9	0.25925925925925924	0.75	13	9	0	0	0	0.6666666666666666	6	9	0.9333333333333333	14	0.0	1.0	0.18037004340563123	0.5524870705562993	6.594351570896132e-08	0.5000011615868475	0.030523324106447387	0.5654891933609737	0.6855501239606437	0.5394345628150383	0	1.0	0.0
7434	2.1778384103305993e-08	2.079131336051566e-08	4.70765324732834e-10	0.9999970204434397	None	0.25	1	0.4	4	0.7692307692307693	10	0.23809523809523808	0.7692307692307693	14	10	0	0	0	0.7777777777777778	7	9	1.0	15	0.0	1.0	-0.07909636159299752	0.5464903586337259	0.12498405479221016	0.5091600818187353	2.1181601993813627e-05	0.5000076145149703	0.6984931470008398	0.5185893462779865	0	0.35714285714285715	0.0
1427	None	None	None	None	None	0	0	0.6666666666666666	4	0.2857142857142857	2	0.5625	0	0	0	8	0	0	1.0	4	4	0.6	9	0.0	0.8	0	0	0	0	0	0	0	0	0	0	0
3927	4.283410337587103e-07	6.159037999840392e-08	5.887317494358853e-08	0.9999701772158502	None	0.3333333333333333	1	0.5	4	0.7	7	0.2857142857142857	0.7	11	7	0	0	0	0.8571428571428571	7	6	0.8	12	0.0	0.6666666666666666	-0.08339865784135239	0.9999998803739233	1.058468768697448e-06	0.5000494804013665	0.0003231210182084947	0.5087611737654134	0.6213837241414709	0.9951538544233268	0	0	0.0
4000	0.00013153753132743014	1.0288235027421765e-06	2.666507053815289e-07	0.999997884349184	None	0.3333333333333333	1	0.4444444444444444	4	0.7272727272727273	8	0.28888888888888886	0.7272727272727273	12	8	0	0	0	0.5555555555555556	9	5	0.8666666666666667	13	0.0	1.0	-0.09965259376038371	0.504831739074929	-0.2484642631189299	0.6978703811806277	-0.09999998389694917	0.5000000940284058	0.6684462860927812	0.5708945272617991	0	1.0	0.0
3207	1.8175992525308243e-05	2.720369586105236e-07	1.6284302501906452e-07	0.9999239822878165	None	0.3333333333333333	1	0.4444444444444444	4	0.7272727272727273	8	0.2653061224489796	0.7272727272727273	12	8	0	0	0	1.0	7	7	0.8666666666666667	13	0.0	0.6666666666666666	2.9132447651352778e-08	0.5051673327066396	0.1606100204816199	0.5803482034477546	0.006582125990437096	0.5107618150447384	0.6777991451933238	0.5322822752754929	0	1.0	0.0
4090	0.008392238905928748	0.0027959838369357153	0.002584861644324917	0.9916486334927582	None	0.25	1	0.4	4	0.7692307692307693	10	0.23809523809523808	0.7692307692307693	14	10	0	0	0	0.7777777777777778	7	9	1.0	15	0.0	1.0	-0.09975610706969788	0.5173498000630766	0.00013100799939681825	0.5005403716351936	0.2523892626309128	0.6766047890653323	0.8148678229322197	0.5670766002984442	0	1.0	0.0
4024	0.00016222825908809117	1.3357393125084125e-06	1.2550448638139881e-06	0.9999973485723619	None	0.25	1	0.4	4	0.7692307692307693	10	0.23809523809523808	0.7692307692307693	14	10	0	0	0	0.7777777777777778	9	7	1.0	15	0.0	1.0	0.2552531929961388	0.643178305570498	-0.026446644135975066	0.6738463681796544	0.17852930753617907	0.6411629643779224	0.7420158950107353	0.6528850084733051	0	1.0	0.0
2485	None	None	None	None	None	0	0	0.375	6	0.5909090909090909	13	0.4444444444444444	0.45454545454545453	14	10	9	2	0	0.6666666666666666	6	9	1.6	24	0.1111111111111111	0.45454545454545453	9.515076602273206e-06	0.5763491041896236	0.028081107869989345	0.5290945945217177	-0.07695634931457421	0.5971028741831456	0.6163022637494182	0.5677247054457798	1.0	1.0	0.0
859	None	None	None	None	None	0.09090909090909091	1	0.375	9	0.6176470588235294	21	0.5	0.4411764705882353	23	15	12	3	0	0.8888888888888888	9	8	2.4	36	0.15	0.7407407407407407	0.0513736180686518	0.5095393295923334	6.585914849096819e-07	0.5001082427511516	0.06509779484579138	0.5948569715914888	0.5696291476492473	0.5351648284830877	1.0	1.0	0.0
6299	0.0036055349511785032	0.002000837145316187	0.0018324297478601007	0.9986223972596773	None	0.3333333333333333	1	0.4444444444444444	4	0.7272727272727273	8	0.28888888888888886	0.7272727272727273	12	8	0	0	0	0.5555555555555556	5	9	0.8666666666666667	13	0.0	1.0	0.09999999999359452	0.5000000000347492	1.0879713024599817e-26	0.5	0.22680658569337764	0.687719669872812	0.7166870720290089	0.5654129321638435	0	1.0	0.0
2317	None	None	None	None	None	0	0	0.75	3	0.5	2	0.5	0.5	5	2	0	0	0	0.75	4	3	0.4	6	0.0	1.0	-0.0026993955576656977	0.6732990357755853	-0.09999995018123756	0.5000005002571637	0.0011285748437459412	0.5026291770732042	0.6159062494711133	0.5608356942254896	0	1.0	0.0
1174	None	None	None	None	None	0	0	0.25	1	1.0	4	0.6	0	0	0	5	12	0	0.4	2	5	0.4	6	0.8571428571428571	0	0	0	0	0	0	0	0	0	0	0	0
3806	0.0036145147792011395	0.00017481619838212478	0.00017455539240566348	0.9962024169361224	None	0	0	0.35294117647058826	6	0.6521739130434783	15	0.30864197530864196	0.6086956521739131	20	14	4	0	0	1.0	9	9	1.6666666666666667	25	0.0	0.4	-0.015615501086489078	0.6492692015025544	0.059952611696938087	0.6781565272149009	-0.05688919751138251	0.5232674244731014	0.6311488431875971	0.6188711083006369	0	0.95	0.0
3273	5.888846470735532e-07	2.467895802023696e-07	2.4662072546469837e-07	0.9999233405429967	None	0.3333333333333333	1	0.5	4	0.7	7	0.2857142857142857	0.7	11	7	0	0	0	0.8571428571428571	6	7	0.8	12	0.0	0.8	0.00035004210400426343	0.541036708726564	0.1384294170720431	0.9999361726144194	1.1519777202899243e-05	0.5000300495758008	0.6718784967328477	0.9635482757288703	0	1.0	0.0
7519	0.0014980352600986147	0.00032487891509870326	-0.000315536982829312	0.9978362314854725	None	0.25	1	0.4	4	0.75	9	0.25925925925925924	0.75	13	9	0	0	0	0.6666666666666666	6	9	0.9333333333333333	14	0.0	1.0	0.09999992470445354	0.5001480715354675	-0.029597352048946018	0.5112550612352394	0.029821359256211655	0.568494040528272	0.6310996846331401	0.5267518994208042	0	1.0	0.0
6163	2.2678563795353674e-08	2.0731007277355685e-08	2.072411817113919e-08	0.9999972155706012	None	0.25	1	0.4	4	0.7692307692307693	10	0.23809523809523808	0.7692307692307693	14	10	0	0	0	0.7777777777777778	9	7	1.0	15	0.0	1.0	-0.06785271000615972	0.6554443752639874	-0.2953630273262221	0.6045598845780537	0	0.5	0.7803633190550716	0.5880362145214473	0	1.0	0.0
6513	0.004627473880270429	0.0005074751095637719	-0.0004700680928917442	0.9949108940196761	None	0.25	1	0.4	4	0.75	9	0.25925925925925924	0.75	13	9	0	0	0	0.6666666666666666	6	9	0.9333333333333333	14	0.0	1.0	0.07841146026029608	0.5328972832903452	-0.09902479309295753	0.501367755214464	0.09953498515820396	0.5072030736926751	0.7073432273265565	0.5138352032657605	0	1.0	0.0
3854	0.001122062696102808	4.323993101236803e-05	4.31003753532836e-05	0.9979101201107032	None	0.3333333333333333	1	0.5	4	0.7	7	0.2857142857142857	0.7	11	7	0	0	0	0.8571428571428571	6	7	0.8	12	0.0	0.6666666666666666	0.003149861850245237	0.5873675645090141	0.001086133536824269	0.5484297908924479	0.001970847974493941	0.5852223942295206	0.5516083797588698	0.573763715426115	0	1.0	0.0
3535	9.510220356039316e-06	3.1258415680904964e-06	-1.308740159132932e-09	0.9991188372032798	None	0	0	0.25	2	0.7777777777777778	7	0.36666666666666664	0.5555555555555556	7	5	3	2	0	0.8333333333333334	5	6	0.7333333333333333	11	0.25	0.2222222222222222	-0.09365384848179893	0.5552647828551776	-0.009472761503753278	0.633189053058177	2.62074404997632e-05	0.5002356208108509	0.6099493213276734	0.5637208715692427	0.0	0	0.0
2613	1.8770991855461222e-05	3.2055056128417505e-06	3.205219969936094e-06	0.9959772868181935	None	0	0	0.4	4	0.5833333333333334	7	0.4	0	0	0	13	10	0	0.7142857142857143	5	7	0.9333333333333333	14	0.3333333333333333	0.2	0	0	0	0	0	0	0	0	0	0	0
3042	0.0003428452158212428	1.1469452304316981e-06	5.081599038434076e-08	0.9999963883961072	None	0.25	1	0.4	4	0.75	9	0.25925925925925924	0.75	13	9	0	0	0	0.6666666666666666	6	9	0.9333333333333333	14	0.0	1.0	0.09024136270724589	0.5632700115104458	0.022634742283127295	0.6268543315456431	-0.09979779687003079	0.5080192635084146	0.686715906880617	0.5667057206949871	0	1.0	0.0
5171	0.00940215208037172	0.00044301343384097386	-0.00025907418203558217	0.9770293831777167	None	0.25	1	0.36363636363636365	4	0.7857142857142857	11	0.2222222222222222	0.7857142857142857	15	11	0	0	0	0.8888888888888888	9	8	1.0666666666666667	16	0.0	1.0	0.24828289649217422	0.5730402030817006	0.9133747442983052	0.9999999999991624	0.25692693608116846	0.6474094974463619	0.9984548468139481	0.9999302168436303	0	0.9333333333333333	0.0
6254	0.0037606658810424003	0.0006788285578459933	-0.0006783342211025809	0.9922022461564443	None	0.25	1	0.4	4	0.7692307692307693	10	0.23809523809523808	0.7692307692307693	14	10	0	0	0	0.7777777777777778	7	9	1.0	15	0.0	1.0	8.8068444587739e-08	0.5000773578160387	-0.04253321377019361	0.5460620917022591	0.09838644431723911	0.5086048552046681	0.6427096667806618	0.518283886892685	0	1.0	0.0
7206	0.00170061941751259	0.0016860538882069959	0.0016800596389119537	0.9978902451555416	None	0.25	1	0.4	4	0.7692307692307693	10	0.23809523809523808	0.7692307692307693	14	10	0	0	0	0.7777777777777778	7	9	1.0	15	0.0	1.0	0.0999999997953901	0.5000087038128002	-0.03425435129740008	0.5359683571496245	0.03037501737658372	0.5361770290229049	0.6337219519891125	0.5240745886015578	0	1.0	0.0
4877	0.0013932468732929311	0.000674172011305608	0.000647631652220141	0.9977450649603049	None	0.25	1	0.4	4	0.75	9	0.25925925925925924	0.75	13	9	0	0	0	0.6666666666666666	6	9	0.9333333333333333	14	0.0	1.0	-0.09970955349587579	0.506926910750173	-0.0999998987569813	0.5000088141398106	0.038490367495956274	0.5527322833762601	0.6574984503752537	0.5199445039270678	0	1.0	0.0
6723	1.3100838371428155e-10	3.3106664943268214e-12	2.403182646976869e-12	0.9999999999999998	None	0.3333333333333333	1	0.4444444444444444	4	0.7272727272727273	8	0.28888888888888886	0.7272727272727273	12	8	0	0	0	0.5555555555555556	5	9	0.8666666666666667	13	0.0	1.0	-0.015352498005037121	0.5867071110791435	4.053049867458596e-05	0.5006624138193779	7.902762784127648e-27	0.5000000000002814	0.5324879349705135	0.5293843407080826	0	1.0	0.0
4287	0.0027986350458730756	0.0008088567440647568	0.0006829702185497452	0.997576037830522	None	0.25	1	0.4	4	0.75	9	0.25925925925925924	0.75	13	9	0	0	0	0.6666666666666666	6	9	0.9333333333333333	14	0.0	1.0	0.09999999817885309	0.501109012907127	9.403366448008175e-06	0.5000202602838114	0.33997532678067716	0.7023289746605023	0.8063687088222121	0.571419091150277	0	1.0	0.0
3412	0.0003464634395121523	4.441506396601556e-05	-1.9772328148989037e-05	0.9995403946778395	None	0	0	0.4	2	0.8	4	0.4375	0.8	6	4	0	2	0	1.0	4	4	0.4666666666666667	7	1.0	0	0.03351518707630965	0.6507997707308817	0.07946644729784928	0.5272502856411563	0.03067325214354504	0.694538900708109	0.6174006008283227	0.6266091323136581	1.0	1.0	0.0
1114	None	None	None	None	None	0.5	1	0.6666666666666666	4	0.5	3	0.4444444444444444	0.5	7	3	0	0	0	0.5	3	6	0.5333333333333333	8	0.0	1.0	-0.09989457500557836	0.5005808451218607	-0.09929991384044165	0.5141134817381238	0.00031973652094272	0.504021361220608	0.6154149189310752	0.5062395178191404	0	1.0	0.0
35	None	None	None	None	None	0	0	0.5	3	0.7142857142857143	5	0.375	0.7142857142857143	8	5	0	1	0	0.6666666666666666	6	4	0.6	9	1.0	0.4	0.1694699809351957	0.5870620518429963	-0.07790021795019145	0.5255730163630602	-0.08552607475288705	0.6234645218164414	0.7482890790654384	0.5792019205194464	0.625	1.0	0.0
3941	0.0025970250137952304	0.001128048286775498	0.0007909496636530304	0.995891658626555	None	0	0	0.4444444444444444	8	0.4583333333333333	11	0.48148148148148145	0.16666666666666666	8	4	17	3	0	0.6666666666666666	9	6	1.7333333333333334	26	0.08823529411764706	0.2608695652173913	0.06599025598207428	0.5642518550998834	-0.06511309743548029	0.6308431754168011	0.08464370375648542	0.6085559660353933	0.6318141257071639	0.6015288624469363	1.0	1.0	0.0
1570	None	None	None	None	None	1.0	1	1.0	4	0.25	1	0.5	0.25	5	1	0	0	0	0.75	3	4	0.4	6	0.0	1.0	0.028450158733004504	0.6011001153910128	-0.08775020191975125	0.7075977533045609	-0.02684119119452234	0.6151961627985333	0.5983312813717022	0.6428298901150428	0	1.0	0.0
3174	None	None	None	None	None	0.3333333333333333	3	0.38095238095238093	8	0.6896551724137931	20	0.38271604938271603	0.6896551724137931	28	20	2	0	0	1.0	9	9	2.066666666666667	31	0.0	0.6956521739130435	-0.07729810456506196	0.6857497136042158	0.6628823874083478	0.9999817352768099	0.0230374795924314	0.5501640007941829	0.965872054770092	0.9813678545508976	0	1.0	0.0
1899	None	None	None	None	None	1.0	1	1.0	4	0.25	1	0.5	0.25	5	1	0	0	0	0.75	3	4	0.4	6	0.0	1.0	3.6638887371256506e-22	0.5000000000000001	-0.23566488063340602	0.9780624555185421	-0.06208345292518734	0.5323417359427857	0.7364382808697013	0.7873414082209766	0	0	0.0
5258	0.0060736497807417165	0.002937380142495873	0.0029211386369404637	0.9826918484830562	None	0.25	1	0.36363636363636365	4	0.7857142857142857	11	0.2222222222222222	0.7857142857142857	15	11	0	0	0	0.8888888888888888	9	8	1.0666666666666667	16	0.0	1.0	0.26472569097566123	0.5619963376544552	0.028358392251168464	0.5361468353153938	0.09999966063911452	0.5000022365722333	0.7241239891073106	0.5327959315689448	0	0.13333333333333333	0.0
2961	4.40917334199844e-05	2.1074917306188573e-07	-8.474825339988843e-09	0.9999913874319231	None	0	0	0.375	3	0.7777777777777778	7	0.4074074074074074	0.7777777777777778	10	7	0	0	0	0.3333333333333333	3	9	0.7333333333333333	11	0.0	1.0	0.00011554246254606707	0.5001051002464064	0.007176269607535463	0.5123319952070391	0.0019188412557291257	0.5840897865320025	0.5094499103070965	0.5323998446628287	0	0.9	0.0
3750	0.00016841221017854438	7.938500112924767e-05	-6.6217830257683e-06	0.9993969788721571	None	0	0	0.5	2	0.6666666666666666	2	0.5555555555555556	0.6666666666666666	4	2	0	0	0	1.0	3	3	0.3333333333333333	5	0.0	0	3.0198045680249344e-09	0.5005004692587846	0.09975347588565806	0.5008332030827485	0.09623531763181983	0.5132020206060054	0.6133444008779879	0.504846102646496	0	1.0	0.0
2411	None	None	None	None	None	0.25	1	0.6363636363636364	7	0.35714285714285715	5	0.5333333333333333	0.07142857142857142	7	1	8	0	0	0.8333333333333334	5	6	1.0666666666666667	16	0.0	0.4	-0.09999999999433487	0.5000000002346294	0.2677213087872149	0.6091202939676177	1.19389682843106e-05	0.5000030191904454	0.8252572768840523	0.5369017790632601	0	0	0.0
3512	0.00036100523455898797	2.9176693625222514e-06	-1.326673696172344e-06	0.999997442103897	None	0.25	1	0.4	4	0.7692307692307693	10	0.23809523809523808	0.7692307692307693	14	10	0	0	0	0.7777777777777778	7	9	1.0	15	0.0	1.0	-0.06400266601743412	0.6681182955733748	0.09917083291063428	0.5062285537613674	0.09979338595471521	0.5008369363758984	0.6840786926019554	0.560366588693815	0	1.0	0.0
5567	0.02569429148341349	0.00656967784764669	0.004849052534998912	0.9834197715364046	None	0.25	1	0.36363636363636365	4	0.7857142857142857	11	0.2222222222222222	0.7857142857142857	15	11	0	0	0	0.8888888888888888	8	9	1.0666666666666667	16	0.0	1.0	0.39259956944059765	0.5627575326069878	0.010102389237806363	0.5313351883367864	0.09999892229182077	0.5003404674668276	0.8338779195625078	0.5315603255303111	0	1.0	0.0
3973	0.0019698040916155293	0.000284445358442004	0.0002843892667838851	0.9975023053575452	None	0.09090909090909091	1	0.375	9	0.6060606060606061	20	0.5555555555555556	0.5454545454545454	26	18	8	3	0	0.7777777777777778	9	7	2.3333333333333335	35	0.25	0.5333333333333333	-0.017084846312159046	0.6650200697348845	0.007564861232992615	0.6552072643113079	0.03336132944797211	0.6259467613488947	0.6320872689081688	0.6488999482738677	0.7692307692307693	1.0	0.0
1017	None	None	None	None	None	0	0	0.6	3	0.4	2	0.5833333333333334	0	1	0	5	0	0	0.75	3	4	0.4666666666666667	7	0.0	0.5	0	0	0	0	0	0	0	0	0	0	0
2356	None	None	None	None	None	0.25	1	0.36363636363636365	4	0.7857142857142857	11	0.2222222222222222	0.7857142857142857	15	11	0	0	0	0.8888888888888888	9	8	1.0666666666666667	16	0.0	1.0	0.09998563015407115	0.5005026718985189	-0.035971658186896245	0.6487505922802398	0.09954096945507757	0.5066151830324406	0.6548723188065863	0.5532987982165329	0	1.0	0.0
6071	2.2582396425011166e-08	2.1119046885658487e-08	2.107381057424898e-08	0.9999973731020602	None	0.25	1	0.4	4	0.7692307692307693	10	0.23809523809523808	0.7692307692307693	14	10	0	0	0	0.7777777777777778	9	7	1.0	15	0.0	1.0	0.1982269985532135	0.7203981049606754	-0.1865307666869084	0.8437745637694191	7.902762784127648e-27	0.5	0.8344426581790361	0.7063400182313941	0	1.0	0.0
3935	0.006168786536836174	0.0003559611973434578	0.00035506392601564304	0.9872792912334177	None	0.25	1	0.4	4	0.75	9	0.25925925925925924	0.75	13	9	0	0	0	0.6666666666666666	6	9	0.9333333333333333	14	0.0	1.0	7.902762784127648e-27	0.5010830239461967	-0.0998640305424191	0.5001422208608696	0.09995940743576551	0.5500132193970209	0.6933096173331414	0.517128719126428	0	0.9230769230769231	0.0
2651	0.00337365752754359	0.00010385721791513073	9.230729235250753e-05	0.9947179344814749	None	0.3333333333333333	1	0.4444444444444444	4	0.7272727272727273	8	0.2708333333333333	0.7272727272727273	12	8	0	0	0	0.75	6	8	0.8666666666666667	13	0.0	0.8571428571428571	0.13647904252875692	0.5400020182673902	8.522793670638755e-07	0.5039424681353497	-0.09999993526804007	0.5000004112318406	0.7249704390714569	0.5146726709904204	0	1.0	0.0
5823	0.0008598990883405925	0.00016517125638315373	-9.017315597269242e-05	0.9993213930927249	None	0.25	1	0.4	4	0.75	9	0.25925925925925924	0.75	13	9	0	0	0	0.6666666666666666	6	9	0.9333333333333333	14	0.0	1.0	0.02609454590510868	0.5389456968160767	-0.4545800158598151	1.0	-0.09994838511857403	0.5082348905967555	0.9866443975594263	0.9999999866585805	0	1.0	0.0
3326	0.012205045475165394	0.0010178090796097426	0.0006084820213137832	0.9822721143782831	None	0.25	1	0.4	4	0.7692307692307693	10	0.23809523809523808	0.7692307692307693	14	10	0	0	0	0.7777777777777778	9	7	1.0	15	0.0	1.0	-0.018360168817827323	0.6874060343281615	0.06229248081976861	0.5874320507950583	-0.09989144118898648	0.5026207718061624	0.6855176096428433	0.5948264749079164	0	1.0	0.0
2649	None	None	None	None	None	0.09090909090909091	1	0.2	5	0.8285714285714286	29	0.6851851851851852	0.6857142857142857	29	24	7	0	0	0.6666666666666666	9	6	2.466666666666667	37	0.0	0.9090909090909091	0.09087250440151881	0.5102460171397898	0.0999992203355624	0.500001457446732	-0.0051697625042933845	0.6694148101465296	0.6193745754956544	0.5618922090063518	0	0	0.0
360	None	None	None	None	None	0	0	0.5	2	0.75	3	0.6	0.75	5	3	0	0	0	0.4	5	2	0.4	6	0.0	0	0.09306684115462587	0.5161165539820989	-0.07971438508015258	0.5561835617949369	0.05091774230568784	0.5601620609717273	0.6760246601827573	0.5442171616669371	0	0	0.0
7128	2.1945111799566953e-08	2.0774027974784514e-08	2.0717146904521652e-08	0.999997196286248	None	0.25	1	0.4	4	0.7692307692307693	10	0.23809523809523808	0.7692307692307693	14	10	0	0	0	0.7777777777777778	9	7	1.0	15	0.0	1.0	0.26874947598192384	0.9999998375857437	0.09929119545307727	0.5168579437388304	5.077904810935402e-07	0.5002080879039271	0.7520129371650849	0.9946950809191987	0	1.0	0.0
3984	0.0014557390831178307	0.0007381973138445525	0.0007381952756067533	0.9986504557179964	None	0.25	1	0.36363636363636365	4	0.7857142857142857	11	0.2222222222222222	0.7857142857142857	15	11	0	0	0	0.8888888888888888	9	8	1.0666666666666667	16	0.0	1.0	0.2901945088068277	0.6172377767674554	0	0.5	0.0035949635751025256	0.5702146329564239	0.7969070536763961	0.5630432975468486	0	1.0	0.0
1958	None	None	None	None	None	0	0	0.8	4	0.2	1	0.5833333333333334	0	2	0	4	0	0	0.75	4	3	0.4666666666666667	7	0.0	0.6666666666666666	0	0	0	0	0	0	0	0	0	0	0
7329	0.005745946567966078	0.0001601793173532254	0.000131868458825416	0.996577387291433	None	0.25	1	0.4	4	0.7692307692307693	10	0.23809523809523808	0.7692307692307693	14	10	0	0	0	0.7777777777777778	7	9	1.0	15	0.0	1.0	0.273553170826928	0.5025684638602366	-0.04409488357350398	0.5030002105296064	0.08197642641640394	0.6663375934889664	0.7871227112719911	0.5592159275733084	0	0.8571428571428571	0.0
5124	0.018325523322792095	0.001893728923630451	-0.00188563881735155	0.9723164369644256	None	0.25	1	0.4	4	0.75	9	0.25925925925925924	0.75	13	9	0	0	0	0.6666666666666666	9	6	0.9333333333333333	14	0.0	1.0	0.22588769017332994	0.6529488899949667	7.291030502923358e-13	0.5000065909740892	0.15693827656819745	0.5023454902657132	0.7198726632204077	0.5532502237333804	0	1.0	0.0
4579	0.00018394156963010341	1.1134996669409755e-06	-5.241329773657196e-08	0.9999962422042279	None	0.25	1	0.4	4	0.75	9	0.25925925925925924	0.75	13	9	0	0	0	0.6666666666666666	9	6	0.9333333333333333	14	0.0	1.0	0.29379098754112076	0.6970437412549394	8.049508460961635e-05	0.500293302490297	0.18009595162897293	0.6373607353289437	0.7701839089002906	0.6144650149532405	0	1.0	0.0
966	None	None	None	None	None	0.09090909090909091	1	0.375	9	0.5588235294117647	19	0.4444444444444444	0.20588235294117646	12	7	23	4	0	1.0	9	9	2.4	36	0.08888888888888889	0.375	0.010322417520516162	0.5780778536339789	0.16224592848214753	0.5381176521270132	-0.04967700200118639	0.5277352902151733	0.7074586342571688	0.5480768344050192	1.0	1.0	0.16666666666666666
4206	0.0028643282535829825	0.00025365130725689725	1.359758553994625e-05	0.9969158222509243	None	0.25	1	0.4	4	0.7692307692307693	10	0.23809523809523808	0.7692307692307693	14	10	0	0	0	0.7777777777777778	7	9	1.0	15	0.0	1.0	7.279184694619203e-08	0.5000000613752493	0.2392689894800047	0.5625469730692674	0.09944923014358557	0.5055706937966978	0.7274765059660633	0.5227999478936651	0	1.0	0.0
4263	3.6307934918484563e-07	3.452883281338095e-08	-3.085659839521108e-08	0.9999873041193189	None	0.25	1	0.4	4	0.7692307692307693	10	0.23809523809523808	0.7692307692307693	14	10	0	0	0	0.7777777777777778	7	9	1.0	15	0.0	1.0	0.09999999999996376	0.5000018347668298	0.06792342320400198	0.5265930885888295	3.0905095643009914e-09	0.5485547731838847	0.602739008816864	0.525088350474782	0	0.9285714285714286	0.0
6072	0.0031693052375731433	0.00013503653406395	-0.00013037849458776495	0.9986056671161144	None	0.25	1	0.36363636363636365	4	0.7857142857142857	11	0.2222222222222222	0.7857142857142857	15	11	0	0	0	0.8888888888888888	9	8	1.0666666666666667	16	0.0	1.0	0.022299660739392897	0.6371571399841821	0.1517295014957079	0.6365342612431716	0.09314113837033725	0.5207332290419324	0.6368482773726812	0.5991985207367242	0	0	0.0
6679	1.4708331258793047e-05	1.5840218340691632e-06	-3.6792723481350205e-07	0.9999750687665654	None	0.25	1	0.4	4	0.7692307692307693	10	0.23809523809523808	0.7692307692307693	14	10	0	0	0	0.7777777777777778	9	7	1.0	15	0.0	1.0	0.08371148633565767	0.629783873785687	0.192707735894991	0.5618656126514895	0.001240194531231148	0.5315692823221572	0.691595736084762	0.5749698172669475	0	1.0	0.0
2832	0.004361676656315948	0.0005328664555582962	0.00046025561497977074	0.9929601261412302	None	0.3333333333333333	1	0.5	4	0.7	7	0.3	0.7	11	7	0	0	0	0.625	5	8	0.8	12	0.0	0.8571428571428571	0.18118396750046203	0.5611772210763099	0.05040850496289697	0.5939832840181903	-0.0999980604754518	0.5000103673699927	0.760955782756986	0.5520144249935581	0	0.9090909090909091	0.0
5703	0.0019486212625097602	0.0013849197961549626	-1.1675931401957931e-05	0.9920666270137342	None	0.25	1	0.4	4	0.7692307692307693	10	0.23809523809523808	0.7692307692307693	14	10	0	0	0	0.7777777777777778	9	7	1.0	15	0.0	1.0	0.4446147504271491	0.778525759655106	0.00012737859155722168	0.5020421755911364	0.02647702865147917	0.5196618131116298	0.8844001107762733	0.6101598344331012	0	1.0	0.0
77	None	None	None	None	None	0	0	0	0	0	0	1.0	0	0	0	0	0	0	1.0	1	1	0.06666666666666667	1	0.0	0	0	0	0	0	0	0	0	0	0	0	0
7499	0.002134337032569608	0.0007931770804100906	-0.0007703639121925043	0.9983711396332905	None	0.25	1	0.4	4	0.7692307692307693	10	0.23809523809523808	0.7692307692307693	14	10	0	0	0	0.7777777777777778	7	9	1.0	15	0.0	1.0	0.09999999999999953	0.5000000000000548	2.177430106804284e-07	0.5000046024640038	0.03320289165181438	0.5607626415504687	0.6025177057439661	0.5203451087593758	0	1.0	0.0
6218	0.0024299850616961117	4.392228659197229e-06	-4.389316618942741e-06	0.9971323824207958	None	0.25	1	0.4	4	0.7692307692307693	10	0.23809523809523808	0.7692307692307693	14	10	0	0	0	0.7777777777777778	9	7	1.0	15	0.0	1.0	-0.007669329503740499	0.6741299129811681	0.037165533819709926	0.549444893459329	0.09999999869213641	0.5000000082089376	0.6138709595024401	0.5765070552841137	0	1.0	0.0
3751	0.00018776884041649187	6.650098091970949e-05	4.973600920941562e-05	0.9997144485691232	None	0	0	0.5	2	0.75	3	0.5	0.75	5	3	0	2	0	0.75	3	4	0.4	6	1.0	0	-0.09999692107972032	0.5000915925017893	2.650861467483061e-07	0.5009396550841598	-0.3045609852415006	0.9998789930233438	0.9171054460737901	0.9529292457871034	1.0	1.0	0.0
4331	0.012363320065066602	0.0023685991795117036	0.0004968289122394229	0.9864446213441282	None	0.25	1	0.4	4	0.75	9	0.25925925925925924	0.75	13	9	0	0	0	0.6666666666666666	9	6	0.9333333333333333	14	0.0	1.0	0.15382597562364278	0.5220651684223668	0.04544450643445897	0.5054491082227958	-0.09999978393573693	0.5000051936132798	0.7386044298353731	0.5091769781958423	0	1.0	0.0
1	None	None	None	None	None	0	0	0.3333333333333333	2	0.8571428571428571	6	0.36	0.8571428571428571	8	6	0	2	0	1.0	5	5	0.6	9	1.0	0	0.15179907400579756	0.5447156179104023	0.029354239941815897	0.5319315806873806	0.07870545128604042	0.5750972203398866	0.6378258050724336	0.5506523764433527	1.0	0.875	0.0
172	None	None	None	None	None	0	0	0.3333333333333333	6	0.6	15	0.48214285714285715	0.12	6	3	20	5	0	0.875	8	7	1.8	27	0.12195121951219512	0.32	0.20938098734147176	0.5811383728422719	0.09934387506505518	0.5008547426705833	0.0015866405022763835	0.5023503552843634	0.7003940689725685	0.5283253679444836	1.0	1.0	0.0
1136	None	None	None	None	None	0	0	0.25	1	1.0	4	0.5	0	0	0	5	3	0	0.75	3	4	0.4	6	0.21428571428571427	0	0	0	0	0	0	0	0	0	0	0	0
5000	0.023282055014856168	0.007888120319575006	0.0030601848053099304	0.9675409658006566	None	0.25	1	0.4	4	0.7692307692307693	10	0.23809523809523808	0.7692307692307693	14	10	0	0	0	0.7777777777777778	9	7	1.0	15	0.0	1.0	0.21391784909932757	0.5109780092727384	-0.10765568991357014	0.5373036466000015	0.35959952058250416	0.5806947416519775	0.8727386515339971	0.5431455534562935	0	0.9285714285714286	0.0
4367	0.01684569635019198	0.0013055183230261506	-0.0004855172313407263	0.9746223341784875	None	0.25	1	0.4	4	0.7692307692307693	10	0.23809523809523808	0.7692307692307693	14	10	0	0	0	0.7777777777777778	7	9	1.0	15	0.0	1.0	0.2043858357865156	0.6864648482223467	0.046655240186485494	0.5818898878142292	0.2905442203473667	0.6843880318747848	0.7093600655184549	0.6523527584862043	0	1.0	0.0
7146	0.0007893463525364973	1.5997133860012928e-05	7.031633316865886e-06	0.999328048606113	None	0.25	1	0.4	4	0.7692307692307693	10	0.23809523809523808	0.7692307692307693	14	10	0	0	0	0.7777777777777778	9	7	1.0	15	0.0	1.0	0.04263727693505511	0.548160243795246	0.27555138623355974	0.610699093885669	-0.03773282831473541	0.6925328220505798	0.779399041510231	0.6189655226057831	0	1.0	0.0
3291	2.1115712947610705e-05	2.1269931992154488e-05	2.41644641509675e-08	0.9989024609284035	None	0	0	0.5	3	0.6666666666666666	4	0.4	0.5	5	3	2	3	0	0.8	5	4	0.5333333333333333	8	0.5	0.8	-0.28786878280269806	0.5234310164156123	0.0039993101813395795	0.5169711201707423	0.010531246427699884	0.5229712976476971	0.8020550986058983	0.5211251874095627	1.0	1.0	0.0
2099	None	None	None	None	None	0	0	0.4666666666666667	7	0.45	9	0.6111111111111112	0.35	13	7	8	3	0	0.4444444444444444	9	4	1.4666666666666666	22	0.21428571428571427	0.6	0.0006401809540834229	0.5363977018137615	0.06245118027449269	0.535844805042405	-0.07466071846189523	0.6086042750081059	0.6448752753000151	0.560610764425107	0.07692307692307693	0.38461538461538464	0.0
4894	0.004155193239803794	0.0014233286287701871	0.0009192869079185649	0.9966905184443446	None	0.25	1	0.4	4	0.7692307692307693	10	0.23809523809523808	0.7692307692307693	14	10	0	0	0	0.7777777777777778	7	9	1.0	15	0.0	1.0	0.099900921057709	0.5003317958397503	1.9163954559113297e-07	0.5000102934839626	0.3273739235790278	0.7402936327975692	0.7973627023517552	0.5865257203294935	0	0.9285714285714286	0.0
2323	None	None	None	None	None	0.06666666666666667	1	0.30303030303030304	10	0.6382978723404256	30	0.9074074074074074	0.1276595744680851	11	6	37	1	0	0.6666666666666666	9	6	3.2666666666666666	49	0.0136986301369863	0.8837209302325582	-0.006841460432026121	0.6214222328540732	-0.05148778974685982	0.5128875269931908	-0.09545612458957778	0.521231428336009	0.5878456386085487	0.5524832627552928	0.0	0	0.0
1195	None	None	None	None	None	0	0	0.6666666666666666	4	0.3333333333333333	2	0.5	0	0	0	7	0	0	1.0	4	4	0.5333333333333333	8	0.0	0.5	0	0	0	0	0	0	0	0	0	0	0
3568	None	None	None	None	None	0.2857142857142857	2	0.4375	7	0.6190476190476191	13	0.3194444444444444	0.6190476190476191	20	13	2	0	0	0.8888888888888888	9	8	1.5333333333333334	23	0.0	0.4444444444444444	0.025179019052716755	0.6592209047277375	-0.04561594088311126	0.9838270790090806	0.09999729582362613	0.5473890624647292	0.6682924563125855	0.8392539656165222	0	1.0	0.0
2499	None	None	None	None	None	0	0	0.25	5	0.7142857142857143	20	0.6666666666666666	0.10714285714285714	5	3	24	10	0	0.5555555555555556	9	5	2.0	30	0.2	0.8888888888888888	0.07527442207739496	0.6866378137834127	0.11018143253845883	0.5976381401643996	-0.0659676382447097	0.5413514476226617	0.686824930669191	0.6103115020173729	0.1	0	0.0
2470	None	None	None	None	None	0	0	0.5	6	0.375	6	0.6	0	3	0	14	0	0	0.8333333333333334	5	6	1.2	18	0.0	0.8333333333333334	0	0	0	0	0	0	0	0	0	0	0
4588	0.00017579129010411641	2.468183960293552e-06	-1.4800965208629314e-07	0.9999973487078977	None	0.25	1	0.4	4	0.7692307692307693	10	0.23809523809523808	0.7692307692307693	14	10	0	0	0	0.7777777777777778	9	7	1.0	15	0.0	1.0	-0.09943527991430423	0.566193001306653	-0.14145461190477107	0.6727809177081188	0.09998767981939533	0.5011418442935257	0.7414667795724819	0.5818966399696792	0	0.9285714285714286	0.0
3856	0.00010957813311268116	2.59742052352566e-05	2.5929122005265745e-05	0.9997974828531785	None	0.25	1	0.36363636363636365	4	0.7857142857142857	11	0.2222222222222222	0.7857142857142857	15	11	0	0	0	0.8888888888888888	8	9	1.0666666666666667	16	0.0	1.0	0.01886221657323821	0.6814394586577498	-0.22506787594775662	0.9968549743783637	0.03397591235329841	0.5504890970806274	0.9512790298248726	0.9038373498493547	0	1.0	0.0
3635	0.007294675096311334	0.006918552657363641	-0.006918528178878324	0.9904183175677215	None	0.25	1	0.4	4	0.7692307692307693	10	0.23809523809523808	0.7692307692307693	14	10	0	0	0	0.7777777777777778	7	9	1.0	15	0.0	1.0	0.1694743480648039	0.5074319598764397	3.4866937226425748e-06	0.5000198111957692	-0.07372042686244547	0.6619275635639683	0.7330131396647337	0.5582102863079803	0	0.07142857142857142	0.0
3905	0.004510377747192648	0.0004186648624372196	0.0003568489537035604	0.9917457696937665	None	0.25	1	0.4	4	0.7692307692307693	10	0.23809523809523808	0.7692307692307693	14	10	0	0	0	0.7777777777777778	7	9	1.0	15	0.0	1.0	0.2547889659873766	0.5332087246748382	-0.2352398588852286	0.8178765322233738	0.2032989039740089	0.663394704733745	0.9058522859572791	0.6837743956986896	0	1.0	0.0
59	None	None	None	None	None	0.14285714285714285	3	0.4222222222222222	19	0.5076923076923077	33	0.8271604938271605	0.2923076923076923	36	19	30	0	0	1.0	9	9	4.466666666666667	67	0.0	0.8620689655172413	0.061122849607054	0.5594927048714271	0.04390607813168364	0.5842683845559675	0.03879097416975829	0.5763412277629315	0.5606750251103525	0.573398803790761	0	0	0.0
1841	None	None	None	None	None	0	0	1.0	2	0.0	0	0.75	0	0	0	2	0	0	1.0	2	2	0.2	3	0.0	0	0	0	0	0	0	0	0	0	0	0	0
2399	None	None	None	None	None	0	0	0.8	4	0.2	1	0.5833333333333334	0	0	0	6	0	0	0.75	3	4	0.4666666666666667	7	0.0	0.6666666666666666	0	0	0	0	0	0	0	0	0	0	0
5847	0.002498771816267013	0.0009124359654173559	-0.0007314817984756001	0.9971516817027815	None	0.25	1	0.4	4	0.75	9	0.25925925925925924	0.75	13	9	0	0	0	0.6666666666666666	6	9	0.9333333333333333	14	0.0	1.0	0.09999999999942838	0.5000000000283669	-0.09915602054356382	0.5343384362903582	0.08118617112456979	0.5790854106171224	0.7052903789519607	0.5379759179797108	0	1.0	0.0
3306	0.005153459741802606	0.0003837627938428758	0.00017388700725430304	0.9918578646680074	None	0.3333333333333333	2	0.5	7	0.5555555555555556	10	0.47619047619047616	0.5555555555555556	17	10	2	0	0	0.8571428571428571	6	7	1.3333333333333333	20	0.0	0.3076923076923077	3.367169835347513e-18	0.5000000000000209	0.045824698493984135	0.6794957609170317	0.11602111386533961	0.6407374808700809	0.6449970558448043	0.6090547519977292	0	1.0	0.0
5517	0.006082891955846822	0.000383575307571618	0.0003479055130591429	0.9921160461275895	None	0.25	1	0.4	4	0.7692307692307693	10	0.23809523809523808	0.7692307692307693	14	10	0	0	0	0.7777777777777778	7	9	1.0	15	0.0	1.0	2.228615846800601e-12	0.5578658537118941	-0.07805581288317347	0.665025133484974	0.09999959025849028	0.5038642786787172	0.678204464570414	0.577188874028988	0	0.7857142857142857	0.0
3936	0.0036086554393665172	0.0003602759013402298	0.00016059717028855925	0.9947801002717667	None	0.25	1	0.4	4	0.7692307692307693	10	0.23809523809523808	0.7692307692307693	14	10	0	0	0	0.7777777777777778	7	9	1.0	15	0.0	1.0	-0.008355709000885062	0.6728634148311781	4.7701198713485254e-08	0.5003846519575798	0.09982357825520075	0.5003983420590427	0.6205097929702702	0.5600665589722995	0	1.0	0.0
1641	None	None	None	None	None	0.3333333333333333	1	0.5	4	0.6666666666666666	6	0.34375	0.6666666666666666	10	6	0	0	0	0.5	4	8	0.7333333333333333	11	0.0	0.8571428571428571	0.09919973711817567	0.5605461248204685	0.0999950474535497	0.5000547184288231	5.549830072813676e-08	0.5000003887982247	0.6152704953635062	0.520288786647712	0	1.0	0.0
2954	2.3679986314873525e-06	1.256538793005181e-08	-1.2549829242029752e-08	0.9999972785512838	None	0.25	1	0.4	4	0.7692307692307693	10	0.23809523809523808	0.7692307692307693	14	10	0	0	0	0.7777777777777778	9	7	1.0	15	0.0	1.0	0.04648937341491344	0.6165821820019871	0.07487791345220912	0.5564238721547592	0.00013286113783648725	0.5267287562149631	0.5902623792487746	0.5669901431644278	0	1.0	0.0
5746	0.0004525532295778683	0.00011097285293077524	0.00011090774995723454	0.9986380891610517	None	0.3333333333333333	1	0.5	4	0.7	7	0.3333333333333333	0.7	11	7	0	0	0	0.4444444444444444	4	9	0.8	12	0.0	1.0	0.0999999994888959	0.5002126557500993	2.922529734781135e-13	0.5000000109581202	0.007805706039672662	0.5702786669601383	0.6116197104993247	0.5236356097097467	0	1.0	0.0
3627	6.816725160912278e-05	6.75924202790947e-06	-3.899070933128949e-07	0.9985372884703061	None	0	0	0.5	2	0.75	3	0.5	0.75	5	3	0	1	0	0.75	4	3	0.4	6	0.5	0	-0.07085055624156572	0.560205871181128	0.3650203596379229	0.7185946052147677	0.05436158938973719	0.531325169678267	0.8620753980852214	0.6070640993989377	1.0	1.0	0.0
6834	0.016006833692375152	0.01030068479111449	0.010256286315919669	0.9914214975277841	None	0.25	1	0.4	4	0.7692307692307693	10	0.23809523809523808	0.7692307692307693	14	10	0	0	0	0.7777777777777778	7	9	1.0	15	0.0	1.0	0.0996783568296189	0.5015986263787316	-0.06856087074340211	0.5210255555234009	0.3506529777079648	1.0	0.8467451640549027	0.999999999885737	0	1.0	0.0
6838	1.1383829572378732e-08	1.0951059912523644e-08	-3.7518004630779833e-10	0.9999988441706184	None	0.25	1	0.4	4	0.75	9	0.25925925925925924	0.75	13	9	0	0	0	0.6666666666666666	6	9	0.9333333333333333	14	0.0	1.0	0.09999830473228281	0.5001325611948546	1.4830394164459056e-24	0.5000001201420098	7.902762784127648e-27	0.500000000005713	0.615714242821697	0.5000442271151124	0	1.0	0.0
4349	1.7608112921892714e-06	5.018914583948621e-07	-5.013067895910842e-07	0.9998547776670326	None	0.25	1	0.36363636363636365	4	0.7857142857142857	11	0.2222222222222222	0.7857142857142857	15	11	0	0	0	0.8888888888888888	8	9	1.0666666666666667	16	0.0	1.0	0.09999997473097624	0.5060549820338969	-0.08590685980041696	0.5487378058156347	0.008905862443476163	0.522924875183182	0.6811311003003464	0.5259397868664095	0	1.0	0.0
2913	0.000133828147056159	1.2290940705913682e-06	-1.1832546470283842e-06	0.9999986474238525	None	0.25	1	0.4	4	0.75	9	0.25	0.75	13	9	0	0	0	0.875	8	7	0.9333333333333333	14	0.0	1.0	-0.09999155186265173	0.5053842873027662	7.902762784127648e-27	0.5	0.07949938205164642	0.6051892096265392	0.675757651266189	0.5373198381036774	0	1.0	0.0
1189	None	None	None	None	None	0	0	0.125	2	0.9090909090909091	20	0.8	0.13636363636363635	4	3	19	9	0	0.8333333333333334	6	5	1.6	24	0.21951219512195122	0.10526315789473684	-0.24374997611838506	0.9981098070024149	-0.09744008242865615	0.5063759840240881	0.004907004396620772	0.5247952927508588	0.7995571186021203	0.8939100109269226	1.0	1.0	0.0
3466	7.563330758280505e-05	4.367806006958713e-07	-3.2192881221264773e-07	0.9999896340663681	None	0	0	0.3333333333333333	2	0.8333333333333334	5	0.4	0.8333333333333334	7	5	0	0	0	0.8	4	5	0.5333333333333333	8	0.0	0	1.3231991580755032e-08	0.5050001830300654	0.00015740315347184745	0.5464079810949403	0.05977914466748868	0.580290426182837	0.5674922916359127	0.544063303261878	0	1.0	0.0
6661	0.0032173147151043475	0.001943368315289322	0.0019315417907975144	0.9982751877175117	None	0.2	1	0.3333333333333333	4	0.8	12	0.20987654320987653	0.8	16	12	0	0	0	1.0	9	9	1.1333333333333333	17	0.0	1.0	0.09999999999998918	0.500000000000387	-0.01085665517367811	0.6517163245958133	0.09999999938674269	0.5000002596372349	0.627751625549374	0.552027092962146	0	0.875	0.0
[truncated: 6,401 more rows]
