# Supplementary material for: Constrained by Design: Influence of Genetic Encodings on Evolved Traits of Robots
Source: Front Robot AI. 2021 Jun 15;8:672379. doi: 10.3389/frobt.2021.672379 (PMC8239187; doi:10.3389/frobt.2021.672379)
Supplement: Supplementary file 2 [file DataSheet1.ZIP › hyperplasticodingrep_plane_4_snapshots_ids.tsv]

generation	robot_id	fitness	novelty	novelty_pop	cons_fitness
145	6736	0.00047882962838487414	None	0.18508989868751508	0.00047882962838487414
145	7307	0.0027854772487145413	None	0.0	0.0027854772487145413
145	7053	0.0025571648559038073	None	0.0	0.0025571648559038073
145	7040	0.007939083654711182	None	0.0	0.007939083654711182
145	6437	0.0054413766771702	None	0.0	0.0054413766771702
145	7329	0.000131868458825416	None	0.0	0.000131868458825416
145	6696	0.001860788320452574	None	0.0	0.001860788320452574
145	7043	0.009115248839055567	None	0.0	0.009115248839055567
145	7108	0.003251043431637914	None	0.0	0.003251043431637914
145	7269	0.004071498804346793	None	0.0	0.004071498804346793
145	7319	0.0007557998773108193	None	0.0	0.0007557998773108193
145	7312	-0.0002590451775476068	None	0.05564366993268246	-0.0002590451775476068
145	6764	0.001444467809717717	None	0.0	0.001444467809717717
145	6879	0.015168443034363252	None	0.0	0.015168443034363252
145	7275	6.859314777095706e-05	None	0.0	6.859314777095706e-05
145	7259	0.0010308809333678122	None	0.0	0.0010308809333678122
145	7286	0.0002559851267171654	None	0.0	0.0002559851267171654
145	7177	0.0004087241742887979	None	0.17716577777052364	0.0004087241742887979
145	7326	0.0002714282259366833	None	0.0	0.0002714282259366833
145	4911	0.017764945604056354	None	0.0	0.017764945604056354
145	5257	0.009536133800269679	None	0.0	0.009536133800269679
145	6568	0.008189717092854073	None	0.0	0.008189717092854073
145	7210	0.004997022143784539	None	0.0	0.004997022143784539
145	7336	0.0012890804367093407	None	0.0	0.0012890804367093407
145	6960	0.0012651015842366148	None	0.0	0.0012651015842366148
145	7274	0.0036101488277184204	None	0.0	0.0036101488277184204
145	6996	0.004030654050024597	None	0.0	0.004030654050024597
145	7339	0.0007497771390026646	None	0.0	0.0007497771390026646
145	6837	0.0056361239491761715	None	0.0	0.0056361239491761715
145	7342	0.00041908289193291846	None	0.0	0.00041908289193291846
145	6773	0.0073541042189156055	None	0.0	0.0073541042189156055
145	6601	0.005547318237345184	None	0.0	0.005547318237345184
145	7199	0.00291272658821464	None	0.0	0.00291272658821464
145	7194	0.00029659456134514833	None	0.0	0.00029659456134514833
145	7321	1.4157478899374595e-06	None	0.0	1.4157478899374595e-06
145	6834	0.010256286315919669	None	0.0	0.010256286315919669
145	7145	0.0015610477097686786	None	0.12776749083187816	0.0015610477097686786
145	7273	0.000780485638597654	None	0.0	0.000780485638597654
145	7032	0.0025730094210696507	None	0.0	0.0025730094210696507
145	6821	0.005076773829021659	None	0.0	0.005076773829021659
145	4442	0.00626544258968524	None	0.0	0.00626544258968524
145	7082	0.008415323030740276	None	0.0	0.008415323030740276
145	6625	0.004729811284640486	None	0.0	0.004729811284640486
145	6729	0.0008259179180470981	None	0.0	0.0008259179180470981
145	7310	0.005561980094836686	None	0.0	0.005561980094836686
145	7218	0.00029176200747250616	None	0.0	0.00029176200747250616
145	7278	0.005330193027477895	None	0.0	0.005330193027477895
145	7284	0.00043260719264097836	None	0.0	0.00043260719264097836
145	6853	0.007987297577717826	None	0.0	0.007987297577717826
145	7325	0.00034722609882553425	None	0.0	0.00034722609882553425
145	7084	1.045516073526437e-08	None	0.0	1.045516073526437e-08
145	7335	0.0010708376171510413	None	0.0	0.0010708376171510413
145	6865	0.0035950135915515224	None	0.0	0.0035950135915515224
145	7290	0.002094677217926308	None	0.0	0.002094677217926308
145	7349	0.008677630736761368	None	0.0	0.008677630736761368
145	6295	0.014163379459260592	None	0.0	0.014163379459260592
145	7267	0.001439187283851173	None	0.0	0.001439187283851173
145	6578	0.0028385772599288086	None	0.2217228958046631	0.0028385772599288086
145	7295	0.0011998553697306345	None	0.0	0.0011998553697306345
145	7204	0.0005828536486324499	None	0.2217228958046631	0.0005828536486324499
145	7324	7.539922418473653e-05	None	0.0	7.539922418473653e-05
145	7246	4.1294431463068376e-07	None	0.0	4.1294431463068376e-07
145	6991	0.0008226222232297465	None	0.0	0.0008226222232297465
145	7344	0.0006974218777972565	None	0.0	0.0006974218777972565
145	7125	0.014645152374703175	None	0.0	0.014645152374703175
145	7322	4.400677898741372e-08	None	0.0	4.400677898741372e-08
145	7065	0.007116832371178938	None	0.0	0.007116832371178938
145	7280	2.7016781478881447e-05	None	0.0	2.7016781478881447e-05
145	7237	0.003777972933333542	None	0.0	0.003777972933333542
145	7106	0.0027184504107039226	None	0.0	0.0027184504107039226
145	7276	0.0024718408304104334	None	0.0	0.0024718408304104334
145	7303	0.00034943044097433053	None	0.0	0.00034943044097433053
145	7333	7.958578878467682e-07	None	0.0	7.958578878467682e-07
145	7101	0.002219585028396552	None	0.0	0.002219585028396552
145	7143	0.00027450524980318934	None	0.0	0.00027450524980318934
145	6934	0.0033533621453258953	None	0.0	0.0033533621453258953
145	6213	0.004268609720691382	None	0.0	0.004268609720691382
145	6892	0.001910615965436425	None	0.0	0.001910615965436425
145	7201	0.0003784450092346848	None	0.0	0.0003784450092346848
145	6701	0.0018047831578283998	None	0.0	0.0018047831578283998
145	7068	0.007528989729195791	None	0.0	0.007528989729195791
145	7183	0.00011673986644185219	None	0.2217228958046631	0.00011673986644185219
145	7226	1.9492655525828754e-05	None	0.0	1.9492655525828754e-05
145	7033	0.003123355737421795	None	0.0	0.003123355737421795
145	6964	0.013433628433024307	None	0.0	0.013433628433024307
145	7271	0.0006265632176536653	None	0.0	0.0006265632176536653
145	7315	9.638703234506224e-06	None	0.0	9.638703234506224e-06
145	6280	0.005155210328349419	None	0.0	0.005155210328349419
145	7262	4.743566932681424e-05	None	0.0	4.743566932681424e-05
145	7173	0.0036494254870482684	None	0.0	0.0036494254870482684
145	7187	0.0030367589339546433	None	0.0	0.0030367589339546433
145	7301	7.779435205317526e-07	None	0.0	7.779435205317526e-07
145	6665	0.010275584078312755	None	0.0	0.010275584078312755
145	6478	0.0028384770071868647	None	0.0	0.0028384770071868647
145	7330	0.0022293826529298953	None	0.05564366993268246	0.0022293826529298953
145	7176	0.0033730316908383577	None	0.0	0.0033730316908383577
145	7300	0.0067819169211382575	None	0.0	0.0067819169211382575
145	7345	3.204340654330294e-05	None	0.0	3.204340654330294e-05
145	7230	0.008448108075670297	None	0.0	0.008448108075670297
145	7341	7.362659019433726e-06	None	0.05564366993268246	7.362659019433726e-06
143	7167	0.004411119598522569	None	0.0	0.004411119598522569
143	6736	0.00047882962838487414	None	0.18508989868751508	0.00047882962838487414
143	7240	9.21610440938813e-05	None	0.0	9.21610440938813e-05
143	7053	0.0025571648559038073	None	0.0	0.0025571648559038073
143	7040	0.007939083654711182	None	0.0	0.007939083654711182
143	6437	0.0054413766771702	None	0.0	0.0054413766771702
143	6696	0.001860788320452574	None	0.0	0.001860788320452574
143	7043	0.009115248839055567	None	0.0	0.009115248839055567
143	7108	0.003251043431637914	None	0.0	0.003251043431637914
143	6454	0.006797828184449291	None	0.0	0.006797828184449291
143	6764	0.001444467809717717	None	0.0	0.001444467809717717
143	6879	0.015168443034363252	None	0.0	0.015168443034363252
143	7103	0.0031600101587908485	None	0.0	0.0031600101587908485
143	7177	0.0004087241742887979	None	0.1652151327881089	0.0004087241742887979
143	7116	0.00046744645667255524	None	0.0	0.00046744645667255524
143	7174	0.00011416276498460013	None	0.1652151327881089	0.00011416276498460013
143	4911	0.017764945604056354	None	0.0	0.017764945604056354
143	5257	0.009536133800269679	None	0.0	0.009536133800269679
143	6568	0.008189717092854073	None	0.0	0.008189717092854073
143	7222	-1.0459357411556241e-09	None	0.0	-1.0459357411556241e-09
143	7210	0.004997022143784539	None	0.0	0.004997022143784539
143	6960	0.0012651015842366148	None	0.0	0.0012651015842366148
143	7153	0.0015874370868545278	None	0.0	0.0015874370868545278
143	7219	0.00030117895110223043	None	0.0	0.00030117895110223043
143	6777	0.005881416572502802	None	0.0	0.005881416572502802
143	6996	0.004030654050024597	None	0.0	0.004030654050024597
143	7162	6.666330766568001e-06	None	0.0	6.666330766568001e-06
143	6837	0.0056361239491761715	None	0.0	0.0056361239491761715
143	6931	0.0008743731347956228	None	0.0	0.0008743731347956228
143	7211	0.0004371160687974952	None	0.0	0.0004371160687974952
143	6773	0.0073541042189156055	None	0.0	0.0073541042189156055
143	6601	0.005547318237345184	None	0.0	0.005547318237345184
143	7199	0.00291272658821464	None	0.0	0.00291272658821464
143	7194	0.00029659456134514833	None	0.0	0.00029659456134514833
143	6834	0.010256286315919669	None	0.0	0.010256286315919669
143	7241	2.594947225875314e-09	None	0.0	2.594947225875314e-09
143	7145	0.0015610477097686786	None	0.12776749083187816	0.0015610477097686786
143	7172	0.0011645504252545812	None	0.0	0.0011645504252545812
143	7015	0.000670994298380999	None	0.0	0.000670994298380999
143	7032	0.0025730094210696507	None	0.0	0.0025730094210696507
143	7086	0.0003988363558718608	None	0.0	0.0003988363558718608
143	6821	0.005076773829021659	None	0.0	0.005076773829021659
143	4442	0.00626544258968524	None	0.0	0.00626544258968524
143	7082	0.008415323030740276	None	0.0	0.008415323030740276
143	6625	0.004729811284640486	None	0.0	0.004729811284640486
143	6729	0.0008259179180470981	None	0.0	0.0008259179180470981
143	7218	0.00029176200747250616	None	0.0	0.00029176200747250616
143	7208	0.0013323861496347866	None	0.0	0.0013323861496347866
143	7249	0.0005606814602461883	None	0.0	0.0005606814602461883
143	6853	0.007987297577717826	None	0.0	0.007987297577717826
143	6986	0.0005295434990883787	None	0.0	0.0005295434990883787
143	7084	1.045516073526437e-08	None	0.0	1.045516073526437e-08
143	6865	0.0035950135915515224	None	0.0	0.0035950135915515224
143	7198	0.0006299601078969037	None	0.0	0.0006299601078969037
143	6295	0.014163379459260592	None	0.0	0.014163379459260592
143	7212	1.4082752075689254e-06	None	0.0	1.4082752075689254e-06
143	6578	0.0028385772599288086	None	0.2217228958046631	0.0028385772599288086
143	7204	0.0005828536486324499	None	0.2217228958046631	0.0005828536486324499
143	6170	0.0071771927239786355	None	0.0	0.0071771927239786355
143	7012	0.0023320768825879274	None	0.0	0.0023320768825879274
143	7154	1.521270734489882e-06	None	0.0	1.521270734489882e-06
143	7246	4.1294431463068376e-07	None	0.0	4.1294431463068376e-07
143	6991	0.0008226222232297465	None	0.0	0.0008226222232297465
143	7125	0.014645152374703175	None	0.0	0.014645152374703175
143	7064	0.000377082834948841	None	0.0	0.000377082834948841
143	7065	0.007116832371178938	None	0.0	0.007116832371178938
143	7237	0.003777972933333542	None	0.0	0.003777972933333542
143	7106	0.0027184504107039226	None	0.0	0.0027184504107039226
143	7091	0.0007368659279558025	None	0.0	0.0007368659279558025
143	7101	0.002219585028396552	None	0.0	0.002219585028396552
143	6534	0.002906047155465553	None	0.0	0.002906047155465553
143	7143	0.00027450524980318934	None	0.0	0.00027450524980318934
143	6934	0.0033533621453258953	None	0.0	0.0033533621453258953
143	6213	0.004268609720691382	None	0.0	0.004268609720691382
143	6892	0.001910615965436425	None	0.0	0.001910615965436425
143	7201	0.0003784450092346848	None	0.0	0.0003784450092346848
143	6863	0.00014003806796409528	None	0.0	0.00014003806796409528
143	6701	0.0018047831578283998	None	0.0	0.0018047831578283998
143	7118	0.0008203361033784726	None	0.0	0.0008203361033784726
143	7006	0.0011179582945316361	None	0.0	0.0011179582945316361
143	7073	0.004984693505098748	None	0.0	0.004984693505098748
143	7068	0.007528989729195791	None	0.0	0.007528989729195791
143	7183	0.00011673986644185219	None	0.2217228958046631	0.00011673986644185219
143	7226	1.9492655525828754e-05	None	0.0	1.9492655525828754e-05
143	7033	0.003123355737421795	None	0.0	0.003123355737421795
143	7001	0.008053651661537353	None	0.0	0.008053651661537353
143	7216	9.969872563186307e-10	None	0.0	9.969872563186307e-10
143	6964	0.013433628433024307	None	0.0	0.013433628433024307
143	6795	0.0025970299625169197	None	0.0	0.0025970299625169197
143	6280	0.005155210328349419	None	0.0	0.005155210328349419
143	6801	0.006233570899355062	None	0.0	0.006233570899355062
143	7173	0.0036494254870482684	None	0.0	0.0036494254870482684
143	7187	0.0030367589339546433	None	0.0	0.0030367589339546433
143	6936	0.0008267151760605149	None	0.0	0.0008267151760605149
143	6665	0.010275584078312755	None	0.0	0.010275584078312755
143	6478	0.0028384770071868647	None	0.0	0.0028384770071868647
143	7176	0.0033730316908383577	None	0.0	0.0033730316908383577
143	7236	1.2636133328333152e-09	None	0.0	1.2636133328333152e-09
143	6937	0.0012694843669345255	None	0.0	0.0012694843669345255
143	7230	0.008448108075670297	None	0.0	0.008448108075670297
106	5179	0.0049679310698023844	None	0.0	0.0049679310698023844
106	5026	0.003020935066708969	None	0.0	0.003020935066708969
106	4968	0.008844208786684528	None	0.0	0.008844208786684528
106	5319	0.0008832936522764943	None	0.0	0.0008832936522764943
106	5158	0.0074052323098525545	None	0.0	0.0074052323098525545
106	5371	0.0007378565933321814	None	0.0	0.0007378565933321814
106	5292	0.0006124047657234987	None	0.0	0.0006124047657234987
106	5174	0.0004066102534658009	None	0.0	0.0004066102534658009
106	5259	0.003238752524880199	None	0.0	0.003238752524880199
106	5219	0.0029723891798766992	None	0.16562156020091892	0.0029723891798766992
106	5382	0.0009569482841733089	None	0.0	0.0009569482841733089
106	5363	0.006180996708272353	None	0.0	0.006180996708272353
106	5223	0.0017349752193777553	None	0.0	0.0017349752193777553
106	5181	5.6507115671524015e-05	None	0.0	5.6507115671524015e-05
106	5261	0.003159604746927131	None	0.0	0.003159604746927131
106	5299	0.001624486747930335	None	0.0	0.001624486747930335
106	5085	0.012949513015117238	None	0.0	0.012949513015117238
106	5060	0.005121391012977907	None	0.0	0.005121391012977907
106	4911	0.017764945604056354	None	0.0	0.017764945604056354
106	5257	0.009536133800269679	None	0.0	0.009536133800269679
106	5398	0.00022503984497249238	None	0.07316322107106067	0.00022503984497249238
106	5309	2.7191342721892017e-08	None	0.0	2.7191342721892017e-08
106	5231	0.003077397153987658	None	0.0	0.003077397153987658
106	4612	0.0029576992806382343	None	0.0	0.0029576992806382343
106	5327	0.003340452159605131	None	0.0	0.003340452159605131
106	5344	0.009043683689939835	None	0.07316322107106067	0.009043683689939835
106	4763	0.0045507873802370525	None	0.0	0.0045507873802370525
106	5118	0.00982291630307832	None	0.0	0.00982291630307832
106	5320	0.0034051965511081857	None	0.0	0.0034051965511081857
106	5237	0.001108180791296485	None	0.0	0.001108180791296485
106	5030	0.0019235073823695484	None	0.07316322107106067	0.0019235073823695484
106	5378	0.0020537318965425494	None	0.0	0.0020537318965425494
106	5225	0.005803832219972996	None	0.0	0.005803832219972996
106	5209	0.006300567869741259	None	0.12776749083187816	0.006300567869741259
106	5374	0.0006746212816877597	None	0.0	0.0006746212816877597
106	4970	0.004455738980239715	None	0.0	0.004455738980239715
106	5318	5.984333542537496e-07	None	0.13518960622832962	5.984333542537496e-07
106	5033	0.0036110617292977676	None	0.0	0.0036110617292977676
106	5247	0.0011335317581686554	None	0.0	0.0011335317581686554
106	5384	0.0017436853645663088	None	0.0	0.0017436853645663088
106	4442	0.00626544258968524	None	0.0	0.00626544258968524
106	5218	0.000162862938969489	None	0.0	0.000162862938969489
106	5172	0.002311386330294002	None	0.0	0.002311386330294002
106	5220	0.003777525506371728	None	0.0	0.003777525506371728
106	5348	0.006456105133984773	None	0.0	0.006456105133984773
106	5354	0.008784939266539013	None	0.0	0.008784939266539013
106	5381	0.00222951768638739	None	0.0	0.00222951768638739
106	5380	0.003892885271347594	None	0.0	0.003892885271347594
106	5308	5.937101156253364e-06	None	0.0	5.937101156253364e-06
106	5108	0.0027331174614755676	None	0.0	0.0027331174614755676
106	5333	0.004856330065362166	None	0.0	0.004856330065362166
106	3896	0.00901358752059108	None	0.0	0.00901358752059108
106	4304	0.01191415532716858	None	0.0	0.01191415532716858
106	5345	0.0052616862743216555	None	0.0	0.0052616862743216555
106	5200	0.003938837148858413	None	0.0	0.003938837148858413
106	4733	0.004930271201790586	None	0.0	0.004930271201790586
106	5355	0.012224981411038718	None	0.0	0.012224981411038718
106	5210	0.0017780279594007114	None	0.0	0.0017780279594007114
106	4720	0.0007542402625126217	None	0.0	0.0007542402625126217
106	4650	0.002304235979752349	None	0.0	0.002304235979752349
106	5369	0.0003076959835855114	None	0.0	0.0003076959835855114
106	5377	2.2180670391098765e-05	None	0.0	2.2180670391098765e-05
106	4653	0.005312979222178018	None	0.05564366993268246	0.005312979222178018
106	5391	1.1508784791228355e-06	None	0.05564366993268246	1.1508784791228355e-06
106	5205	0.0006383830503742997	None	0.0	0.0006383830503742997
106	5372	0.008279613808238502	None	0.0	0.008279613808238502
106	5164	0.002197818015463369	None	0.0	0.002197818015463369
106	5153	0.0005781619332717243	None	0.2991079388280027	0.0005781619332717243
106	5358	0.000954042233163909	None	0.0	0.000954042233163909
106	5392	0.00397829831494858	None	0.0	0.00397829831494858
106	5332	9.891273787509333e-05	None	0.0	9.891273787509333e-05
106	5364	0.004180136037419447	None	0.0	0.004180136037419447
106	4677	0.005354085732343011	None	0.0	0.005354085732343011
106	4238	0.004600522221073372	None	0.0	0.004600522221073372
106	4249	0.0028235798071315744	None	0.0	0.0028235798071315744
106	5395	0.009359413304493521	None	0.07316322107106067	0.009359413304493521
106	4947	0.007442427953632259	None	0.0	0.007442427953632259
106	5367	0.00031564352409645254	None	0.0	0.00031564352409645254
106	4489	0.0027039385989876784	None	0.0	0.0027039385989876784
106	5365	-8.17523211236194e-08	None	0.0	-8.17523211236194e-08
106	5357	0.00855951886547479	None	0.0	0.00855951886547479
106	5389	0.004680891693521336	None	0.0	0.004680891693521336
106	3895	0.00450083627018251	None	0.0	0.00450083627018251
106	5154	0.0007143112398843681	None	0.0	0.0007143112398843681
106	5360	0.0003535341989965045	None	0.0	0.0003535341989965045
106	5397	5.389443841821901e-07	None	0.17357295313753693	5.389443841821901e-07
106	5258	0.0029211386369404637	None	0.0	0.0029211386369404637
106	5359	0.0011539616399799904	None	0.0	0.0011539616399799904
106	5317	2.8812133787701818e-05	None	0.0	2.8812133787701818e-05
106	5071	0.00031170872297139483	None	0.0	0.00031170872297139483
106	5277	0.0002517278889555057	None	0.0	0.0002517278889555057
106	5270	0.0001710707428967294	None	0.0	0.0001710707428967294
106	4821	0.000770280544625619	None	0.0	0.000770280544625619
106	4474	0.004196585740968572	None	0.0	0.004196585740968572
106	5130	0.0030891390682241554	None	0.0	0.0030891390682241554
106	5400	0.0013455118474181048	None	0.0	0.0013455118474181048
106	5106	0.00459918860882252	None	0.0	0.00459918860882252
106	4692	0.005752617223901376	None	0.0	0.005752617223901376
106	5375	0.00011561013814377349	None	0.0	0.00011561013814377349
106	4717	0.0034827981520711097	None	0.0	0.0034827981520711097
141	6736	0.00047882962838487414	None	0.18098017906110747	0.00047882962838487414
141	7013	0.0004355324399954202	None	0.0	0.0004355324399954202
141	7053	0.0025571648559038073	None	0.0	0.0025571648559038073
141	7040	0.007939083654711182	None	0.0	0.007939083654711182
141	6437	0.0054413766771702	None	0.0	0.0054413766771702
141	7014	2.4051363714139563e-05	None	0.0	2.4051363714139563e-05
141	7028	0.00419760648999493	None	0.0	0.00419760648999493
141	6696	0.001860788320452574	None	0.0	0.001860788320452574
141	7043	0.009115248839055567	None	0.0	0.009115248839055567
141	7108	0.003251043431637914	None	0.0	0.003251043431637914
141	6454	0.006797828184449291	None	0.0	0.006797828184449291
141	7088	0.0006542156897221639	None	0.0	0.0006542156897221639
141	6764	0.001444467809717717	None	0.0	0.001444467809717717
141	6879	0.015168443034363252	None	0.0	0.015168443034363252
141	7063	0.0004794804513112115	None	0.06259912867426777	0.0004794804513112115
141	7103	0.0031600101587908485	None	0.0	0.0031600101587908485
141	7116	0.00046744645667255524	None	0.0	0.00046744645667255524
141	7042	-1.1081834517923448e-05	None	0.0	-1.1081834517923448e-05
141	4911	0.017764945604056354	None	0.0	0.017764945604056354
141	5257	0.009536133800269679	None	0.0	0.009536133800269679
141	6568	0.008189717092854073	None	0.0	0.008189717092854073
141	7146	7.031633316865886e-06	None	0.0	7.031633316865886e-06
141	7081	2.5988022327080976e-05	None	0.08943724358231468	2.5988022327080976e-05
141	6960	0.0012651015842366148	None	0.0	0.0012651015842366148
141	6777	0.005881416572502802	None	0.0	0.005881416572502802
141	6996	0.004030654050024597	None	0.0	0.004030654050024597
141	6837	0.0056361239491761715	None	0.0	0.0056361239491761715
141	6931	0.0008743731347956228	None	0.0	0.0008743731347956228
141	6979	3.627658112967736e-05	None	0.0	3.627658112967736e-05
141	6773	0.0073541042189156055	None	0.0	0.0073541042189156055
141	6601	0.005547318237345184	None	0.0	0.005547318237345184
141	7107	-1.8407139131149488e-05	None	0.0	-1.8407139131149488e-05
141	6834	0.010256286315919669	None	0.0	0.010256286315919669
141	7145	0.0015610477097686786	None	0.08943724358231468	0.0015610477097686786
141	7015	0.000670994298380999	None	0.0	0.000670994298380999
141	7032	0.0025730094210696507	None	0.0	0.0025730094210696507
141	7086	0.0003988363558718608	None	0.0	0.0003988363558718608
141	6821	0.005076773829021659	None	0.0	0.005076773829021659
141	4442	0.00626544258968524	None	0.0	0.00626544258968524
141	7057	0.0010843842626891643	None	0.0	0.0010843842626891643
141	7082	0.008415323030740276	None	0.0	0.008415323030740276
141	6625	0.004729811284640486	None	0.0	0.004729811284640486
141	6729	0.0008259179180470981	None	0.0	0.0008259179180470981
141	7148	-5.90656473968414e-06	None	0.0	-5.90656473968414e-06
141	7072	0.005608025932477644	None	0.0	0.005608025932477644
141	6853	0.007987297577717826	None	0.0	0.007987297577717826
141	6986	0.0005295434990883787	None	0.0	0.0005295434990883787
141	7084	1.045516073526437e-08	None	0.0	1.045516073526437e-08
141	6865	0.0035950135915515224	None	0.0	0.0035950135915515224
141	6295	0.014163379459260592	None	0.0	0.014163379459260592
141	6578	0.0028385772599288086	None	0.2356608802866223	0.0028385772599288086
141	7009	0.00021630124677862934	None	0.0	0.00021630124677862934
141	6170	0.0071771927239786355	None	0.0	0.0071771927239786355
141	7012	0.0023320768825879274	None	0.0	0.0023320768825879274
141	6674	0.004696225722894947	None	0.0	0.004696225722894947
141	6991	0.0008226222232297465	None	0.0	0.0008226222232297465
141	6930	0.0004864308455451483	None	0.0	0.0004864308455451483
141	7125	0.014645152374703175	None	0.0	0.014645152374703175
141	7064	0.000377082834948841	None	0.0	0.000377082834948841
141	7065	0.007116832371178938	None	0.0	0.007116832371178938
141	7106	0.0027184504107039226	None	0.0	0.0027184504107039226
141	7141	0.0003554252457471715	None	0.0	0.0003554252457471715
141	7091	0.0007368659279558025	None	0.0	0.0007368659279558025
141	7101	0.002219585028396552	None	0.0	0.002219585028396552
141	7131	-6.48437922600589e-05	None	0.0	-6.48437922600589e-05
141	7055	0.0005298952244444852	None	0.0	0.0005298952244444852
141	7150	0.0004045500301840924	None	0.0	0.0004045500301840924
141	6534	0.002906047155465553	None	0.0	0.002906047155465553
141	7143	0.00027450524980318934	None	0.0	0.00027450524980318934
141	6907	8.965480748861893e-05	None	0.18625858031167777	8.965480748861893e-05
141	6934	0.0033533621453258953	None	0.0	0.0033533621453258953
141	6213	0.004268609720691382	None	0.0	0.004268609720691382
141	6892	0.001910615965436425	None	0.0	0.001910615965436425
141	6863	0.00014003806796409528	None	0.0	0.00014003806796409528
141	6701	0.0018047831578283998	None	0.0	0.0018047831578283998
141	7118	0.0008203361033784726	None	0.0	0.0008203361033784726
141	7006	0.0011179582945316361	None	0.0	0.0011179582945316361
141	7073	0.004984693505098748	None	0.0	0.004984693505098748
141	7068	0.007528989729195791	None	0.0	0.007528989729195791
141	7033	0.003123355737421795	None	0.0	0.003123355737421795
141	7102	-9.687862801710741e-08	None	0.0	-9.687862801710741e-08
141	7001	0.008053651661537353	None	0.0	0.008053651661537353
141	6775	0.0009982738381448272	None	0.13553630254703883	0.0009982738381448272
141	6964	0.013433628433024307	None	0.0	0.013433628433024307
141	6977	4.129694727304726e-07	None	0.0	4.129694727304726e-07
141	6795	0.0025970299625169197	None	0.0	0.0025970299625169197
141	6280	0.005155210328349419	None	0.0	0.005155210328349419
141	6906	0.0012153759806329237	None	0.0	0.0012153759806329237
141	5908	0.011170496768808495	None	0.0	0.011170496768808495
141	7130	3.100672929139223e-05	None	0.0	3.100672929139223e-05
141	6801	0.006233570899355062	None	0.0	0.006233570899355062
141	6752	0.0019506363867113703	None	0.0	0.0019506363867113703
141	6767	0.0016118510513624927	None	0.0	0.0016118510513624927
141	6936	0.0008267151760605149	None	0.0	0.0008267151760605149
141	7129	0.004261160328394918	None	0.0	0.004261160328394918
141	6665	0.010275584078312755	None	0.0	0.010275584078312755
141	6478	0.0028384770071868647	None	0.0	0.0028384770071868647
141	7017	0.0032796313278937676	None	0.0	0.0032796313278937676
141	6955	0.0010085775701914534	None	0.0	0.0010085775701914534
141	6937	0.0012694843669345255	None	0.0	0.0012694843669345255
72	3326	0.0006084820213137832	None	0.0	0.0006084820213137832
72	3680	6.821258739376397e-07	None	0.34796028413626323	6.821258739376397e-07
72	3654	0.0006702357685761398	None	0.2339781605138374	0.0006702357685761398
72	3678	0.002478582419667732	None	0.0	0.002478582419667732
72	3299	0.00012647743571696376	None	0.0	0.00012647743571696376
72	3532	-2.6668739475815022e-08	None	0.22259553415901437	-2.6668739475815022e-08
72	3360	0.0005957535137143778	None	0.23601278079261684	0.0005957535137143778
72	3629	0.0008352572646527484	None	0.0	0.0008352572646527484
72	2844	0.0012274615314659502	None	0.2309682044472964	0.0012274615314659502
72	3667	5.779653333925778e-07	None	0.15334825609944353	5.779653333925778e-07
72	3008	0.00023894832122609287	None	0.3089788441442261	0.00023894832122609287
72	3566	0.0011462098294617962	None	0.0	0.0011462098294617962
72	3637	0.0002087168370909717	None	0.0	0.0002087168370909717
72	3685	-4.1463281895240145e-06	None	0.2699252062263428	-4.1463281895240145e-06
72	3626	2.283461266210292e-07	None	0.45466335558577403	2.283461266210292e-07
72	3533	4.789733905292577e-05	None	0.0	4.789733905292577e-05
72	3691	0.00556737674671796	None	0.0	0.00556737674671796
72	2552	0.00030304058968798944	None	0.389456798944387	0.00030304058968798944
72	3644	-1.4097388336094787e-07	None	0.0	-1.4097388336094787e-07
72	3473	2.9450158044552337e-05	None	0.1367928830672575	2.9450158044552337e-05
72	3692	4.583628702640341e-06	None	0.2260343143527921	4.583628702640341e-06
72	3275	5.638812945184386e-05	None	0.1743408311440491	5.638812945184386e-05
72	3676	-2.106480229918619e-07	None	0.15334825609944353	-2.106480229918619e-07
72	2585	0.0009645484859992068	None	0.3496759614269082	0.0009645484859992068
72	2893	0.005225693508936312	None	0.2260343143527921	0.005225693508936312
72	3681	-1.0876400778288161e-05	None	0.06259912867426777	-1.0876400778288161e-05
72	3575	1.3109822828397392e-05	None	0.0	1.3109822828397392e-05
72	3596	0.0005292186086975156	None	0.22101902741690407	0.0005292186086975156
72	2997	0.00047234708468290746	None	0.1708331400532652	0.00047234708468290746
72	3237	1.0583054501180699e-05	None	0.22259553415901437	1.0583054501180699e-05
72	3393	0.0004604417519071925	None	0.0	0.0004604417519071925
72	3556	3.5260908502587475e-09	None	0.0	3.5260908502587475e-09
72	3693	-1.3816607923956754e-05	None	0.3510497845569482	-1.3816607923956754e-05
72	3522	0.002142744461228588	None	0.20371836961788473	0.002142744461228588
72	3679	1.0611575344524613e-06	None	0.0	1.0611575344524613e-06
72	3651	-7.539311131387317e-07	None	0.326764439699797	-7.539311131387317e-07
72	3427	0.00012130335751652967	None	0.22259553415901437	0.00012130335751652967
72	3564	9.668067609308413e-07	None	0.3422017052535437	9.668067609308413e-07
72	3609	0.00010947729779455928	None	0.0	0.00010947729779455928
72	3581	0.00416445840555244	None	0.0	0.00416445840555244
72	3537	0.00039351121699421267	None	0.0	0.00039351121699421267
72	3633	8.846856705210335e-05	None	0.1367928830672575	8.846856705210335e-05
72	3641	0.0001525920780184064	None	0.3938823325312876	0.0001525920780184064
72	3385	-3.048290044063332e-09	None	0.0	-3.048290044063332e-09
72	3458	4.423078841562937e-05	None	0.2699252062263428	4.423078841562937e-05
72	3684	0.007417531449868155	None	0.0	0.007417531449868155
72	3642	0.0012168408879551342	None	0.0	0.0012168408879551342
72	3496	0.00014141493905316647	None	0.28227717507619615	0.00014141493905316647
72	3514	0.0012921721326007321	None	0.24686458098793618	0.0012921721326007321
72	3452	0.0003035636844210036	None	0.15334825609944353	0.0003035636844210036
72	3652	7.302580898805683e-05	None	0.2568166581695207	7.302580898805683e-05
72	3700	9.620086987749414e-06	None	0.0	9.620086987749414e-06
72	3687	0.0007220869119955521	None	0.23216412109061574	0.0007220869119955521
72	3623	3.844129462822175e-05	None	0.0	3.844129462822175e-05
72	3012	0.0006786337246617358	None	0.3145350152325542	0.0006786337246617358
72	3614	8.287272781632818e-05	None	0.0	8.287272781632818e-05
72	3370	0.0003288958003992633	None	0.25790752539009937	0.0003288958003992633
72	2853	0.0002639637772321973	None	0.0	0.0002639637772321973
72	2674	0.005815657500469341	None	0.36195603005952987	0.005815657500469341
72	3046	0.00044428323289078236	None	0.2327142938103432	0.00044428323289078236
72	3455	0.0011447216566845924	None	0.0	0.0011447216566845924
72	3695	2.006855314585088e-06	None	0.0	2.006855314585088e-06
72	3615	0.00017077445700184156	None	0.0	0.00017077445700184156
72	3663	0.0006389729313519783	None	0.0	0.0006389729313519783
72	3682	9.478495496304856e-05	None	0.1956675623312949	9.478495496304856e-05
72	3302	0.0011820850062933682	None	0.0	0.0011820850062933682
72	3506	5.872582540083152e-05	None	0.324961182806466	5.872582540083152e-05
72	3688	-9.568476550346132e-08	None	0.15334825609944353	-9.568476550346132e-08
72	3485	0.0011498479882438059	None	0.28616641513615015	0.0011498479882438059
72	3442	0.00017398362166894064	None	0.24966380510688557	0.00017398362166894064
72	3697	-1.1676040448653258e-09	None	0.3002579330338898	-1.1676040448653258e-09
72	3631	0.00047063771830923565	None	0.0	0.00047063771830923565
72	3351	0.00041370467082444795	None	0.0	0.00041370467082444795
72	3557	8.295092822008892e-05	None	0.18126323646658773	8.295092822008892e-05
72	3659	0.00014382149978130657	None	0.1022139926655025	0.00014382149978130657
72	3565	0.00012259358354885713	None	0.3512456188564347	0.00012259358354885713
72	3671	-1.3151919714173848e-05	None	0.525173574805043	-1.3151919714173848e-05
72	3683	0.0009078828150134657	None	0.0	0.0009078828150134657
72	3605	0.004482471828491612	None	0.0	0.004482471828491612
72	3426	0.0001568413304997135	None	0.1743408311440491	0.0001568413304997135
72	3349	0.00039101551398722673	None	0.19116296347611478	0.00039101551398722673
72	3121	0.00019072606374799107	None	0.21042066246623695	0.00019072606374799107
72	3643	0.0017693333797489392	None	0.06259912867426777	0.0017693333797489392
72	3567	0.00014626267097838362	None	0.2768988537754607	0.00014626267097838362
72	3698	0.0017952668177310506	None	0.0	0.0017952668177310506
72	3694	0.00046145997746913087	None	0.0	0.00046145997746913087
72	3592	0.0006575408009701494	None	0.0	0.0006575408009701494
72	3158	0.0004938420293724543	None	0.2109505337546556	0.0004938420293724543
72	3660	0.0009101625999506336	None	0.0	0.0009101625999506336
72	2761	0.0002720844892953956	None	0.19161755362829785	0.0002720844892953956
72	3499	0.001362556650140514	None	0.0	0.001362556650140514
72	3353	0.0002810739788320263	None	0.24712016054384053	0.0002810739788320263
72	2593	0.0008298899025546818	None	0.33238763214389333	0.0008298899025546818
72	3154	0.0001145124283553482	None	0.0	0.0001145124283553482
72	3468	0.0005408436649987327	None	0.2059439268799029	0.0005408436649987327
72	3672	0.007241040250937109	None	0.0	0.007241040250937109
72	3627	-3.8990709331289486e-08	None	0.2605191242692598	-3.8990709331289486e-08
72	3585	0.0001546269995176562	None	0.0	0.0001546269995176562
72	3438	0.00024124445820158534	None	0.0	0.00024124445820158534
72	3487	0.00045299672626685254	None	0.0	0.00045299672626685254
50	2598	-0.1	None	0.43093943182844824	-0.1
50	2274	None	None	0.40633462971288853	None
50	2507	None	None	0.6119982669644838	None
50	2579	-4.155857131423883e-06	None	0.32548661297376025	-4.155857131423883e-06
50	2584	6.999286772611451e-08	None	0.29660605688057595	6.999286772611451e-08
50	2288	None	None	0.3389541534742195	None
50	2560	None	None	0.3624727222373632	None
50	2501	None	None	0.5267475778750761	None
50	2576	-1.3689579018752903e-07	None	0.339455794112783	-1.3689579018752903e-07
50	2419	None	None	0.4786289646781472	None
50	2558	-2.7285264619778114e-09	None	0.6723335427526042	-2.7285264619778114e-09
50	2556	-0.1	None	0.42588074493123695	-0.1
50	2559	-4.302483334167523e-09	None	0.3791880188965234	-4.302483334167523e-09
50	1950	None	None	0.401960381266511	None
50	2541	None	None	0.38651516361858823	None
50	2568	0.0011418889371477702	None	0.27767944359128965	0.0011418889371477702
50	2592	-0.1	None	0.3356137766642739	-0.1
50	2168	None	None	0.3643855501481824	None
50	2404	None	None	0.4509226498510136	None
50	2464	None	None	0.42558939016370106	None
50	2566	6.96192921588609e-07	None	0.3385570872685574	6.96192921588609e-07
50	2107	None	None	0.45973780496676164	None
50	2577	-1.2170792304998742e-08	None	0.3084555376264197	-1.2170792304998742e-08
50	2597	1.969296351762566e-08	None	0.33175980107249503	1.969296351762566e-08
50	2552	0.00030304058968798944	None	0.3283501564711644	0.00030304058968798944
50	2571	7.674182301075447e-09	None	0.37173723041245077	7.674182301075447e-09
50	2508	None	None	0.38321630669483364	None
50	2529	None	None	0.4705895713921763	None
50	2484	None	None	0.5060333086086182	None
50	2600	-9.550248362669636e-10	None	0.5565471607465516	-9.550248362669636e-10
50	2367	None	None	0.5170515893695558	None
50	2467	None	None	0.3582320299048063	None
50	2585	0.0009645484859992068	None	0.34540805443971895	0.0009645484859992068
50	2154	None	None	0.34291864102354397	None
50	2581	-0.1	None	0.4125451236512211	-0.1
50	2246	None	None	0.4446095854575888	None
50	876	None	None	0.8817336309669915	None
50	2516	None	None	0.5005163915977956	None
50	2553	-0.1	None	0.31913394879054435	-0.1
50	2518	None	None	0.4742852595548916	None
50	1651	None	None	0.4910145341458243	None
50	2557	-0.1	None	0.42880279337586524	-0.1
50	2594	None	None	0.38418049518427333	None
50	2570	None	None	0.2927878108751851	None
50	2524	None	None	0.3988049630484962	None
50	2004	None	None	0.493140315663685	None
50	2177	None	None	0.3791031635622068	None
50	2595	-6.2593765990780535e-09	None	0.3047481039423502	-6.2593765990780535e-09
50	2346	None	None	0.357160958919488	None
50	2582	-3.945265621035044e-09	None	0.4281819545979215	-3.945265621035044e-09
50	2578	-0.1	None	0.34157051258753157	-0.1
50	2465	None	None	0.3439531762037709	None
50	2490	None	None	0.36370250314868624	None
50	2401	None	None	0.41510592309847516	None
50	2580	8.168609203542917e-09	None	0.5502943055677931	8.168609203542917e-09
50	2376	None	None	0.3839047349117669	None
50	2434	None	None	0.37576406459121264	None
50	2569	None	None	0.3463576654220968	None
50	1750	None	None	0.4741376537071075	None
50	2561	1.604690798997913e-05	None	0.3856295187791313	1.604690798997913e-05
50	2563	-0.1	None	0.37110712672726115	-0.1
50	2545	None	None	0.3993464087648036	None
50	2575	1.874541516200804e-07	None	0.3646893898389442	1.874541516200804e-07
50	2564	-0.1	None	0.4019597585293437	-0.1
50	2439	None	None	0.3643855501481824	None
50	2440	None	None	0.3842692524755479	None
50	2555	None	None	0.26619714953223866	None
50	2462	None	None	0.49482435437481154	None
50	2521	None	None	0.4533075894269031	None
50	2450	None	None	0.33942315422060076	None
50	2599	None	None	0.37214515441022156	None
50	2513	None	None	0.35048379422163545	None
50	2551	None	None	0.27992506002925704	None
50	2574	-1.1030069308739143e-07	None	0.36849817042149724	-1.1030069308739143e-07
50	2494	None	None	0.2882927095821011	None
50	2565	-1.6060866082232968e-06	None	0.35991227134511516	-1.6060866082232968e-06
50	2255	None	None	0.3999369315053888	None
50	2530	None	None	0.5557046527713743	None
50	2224	None	None	0.5557046527713743	None
50	2289	None	None	0.44673566941885356	None
50	2466	None	None	0.4593829018779285	None
50	2567	None	None	0.4004133211852876	None
50	2527	None	None	0.3781451150775785	None
50	2519	None	None	0.4182619215897166	None
50	1571	None	None	0.5819257645221695	None
50	2514	None	None	0.5493734159584396	None
50	2586	2.8084674142299178e-08	None	0.6375065169537184	2.8084674142299178e-08
50	1911	None	None	0.5502351602183728	None
50	2539	None	None	0.4344161730742996	None
50	2383	None	None	0.4243254618733676	None
50	2446	None	None	0.38319135786162656	None
50	2593	0.0008298899025546818	None	0.491727948280161	0.0008298899025546818
50	2293	None	None	0.40173143922334054	None
50	2537	None	None	0.4151818540682342	None
50	2590	1.6322874539237257e-07	None	0.40978063173602486	1.6322874539237257e-07
50	2409	None	None	0.6605199547679435	None
50	2515	None	None	0.3306408865396561	None
50	2572	-0.1	None	0.3853291988205895	-0.1
50	2583	-9.432114715011087e-10	None	0.34733849867383204	-9.432114715011087e-10
50	2286	None	None	0.4155399907890159	None
74	3326	0.0006084820213137832	None	0.0	0.0006084820213137832
74	3709	0.00014241324632874644	None	0.21278227764318203	0.00014241324632874644
74	3654	0.0006702357685761398	None	0.2586862014586774	0.0006702357685761398
74	3678	0.002478582419667732	None	0.0	0.002478582419667732
74	3762	-4.691675707468386e-08	None	0.28787580861968787	-4.691675707468386e-08
74	3299	0.00012647743571696376	None	0.0	0.00012647743571696376
74	3765	4.0624137025114597e-07	None	0.0	4.0624137025114597e-07
74	3761	-6.714032661247015e-06	None	0.23924153057689357	-6.714032661247015e-06
74	3360	0.0005957535137143778	None	0.23585320531792192	0.0005957535137143778
74	3781	0.0007233857851430978	None	0.0	0.0007233857851430978
74	2844	0.0012274615314659502	None	0.2369412958693166	0.0012274615314659502
74	3710	0.0005306935135927489	None	0.0	0.0005306935135927489
74	3008	0.00023894832122609287	None	0.3209268408000764	0.00023894832122609287
74	3566	0.0011462098294617962	None	0.0	0.0011462098294617962
74	3637	0.0002087168370909717	None	0.0	0.0002087168370909717
74	3626	2.283461266210292e-07	None	0.4767012394291029	2.283461266210292e-07
74	3767	0.006134175390869233	None	0.0	0.006134175390869233
74	3533	4.789733905292577e-05	None	0.0	4.789733905292577e-05
74	3743	-1.099014742372258e-05	None	0.2806024965237994	-1.099014742372258e-05
74	3691	0.00556737674671796	None	0.0	0.00556737674671796
74	2552	0.00030304058968798944	None	0.38210346062566203	0.00030304058968798944
74	3644	-1.4097388336094787e-07	None	0.0	-1.4097388336094787e-07
74	3692	4.583628702640341e-06	None	0.21278227764318203	4.583628702640341e-06
74	2893	0.005225693508936312	None	0.21278227764318203	0.005225693508936312
74	3799	0.00021653661032291742	None	0.0	0.00021653661032291742
74	3773	7.68467124487868e-05	None	0.0	7.68467124487868e-05
74	3575	1.3109822828397392e-05	None	0.0	1.3109822828397392e-05
74	3596	0.0005292186086975156	None	0.24919773888508828	0.0005292186086975156
74	3237	1.0583054501180699e-05	None	0.28787580861968787	1.0583054501180699e-05
74	3393	0.0004604417519071925	None	0.0	0.0004604417519071925
74	3714	0.002413570127416767	None	0.0	0.002413570127416767
74	3522	0.002142744461228588	None	0.2734835770374914	0.002142744461228588
74	3679	1.0611575344524613e-06	None	0.0	1.0611575344524613e-06
74	3751	4.973600920941562e-05	None	0.25343421290076634	4.973600920941562e-05
74	3581	0.00416445840555244	None	0.0	0.00416445840555244
74	3754	0.0001305588421093387	None	0.0	0.0001305588421093387
74	3537	0.00039351121699421267	None	0.0	0.00039351121699421267
74	3641	0.0001525920780184064	None	0.3931552670206381	0.0001525920780184064
74	3790	0.0003585201052116998	None	0.0	0.0003585201052116998
74	3385	-3.048290044063332e-09	None	0.0	-3.048290044063332e-09
74	3684	0.007417531449868155	None	0.0	0.007417531449868155
74	3752	-3.177184676929722e-06	None	0.0	-3.177184676929722e-06
74	3642	0.0012168408879551342	None	0.0	0.0012168408879551342
74	3749	0.0030134526898498264	None	0.0	0.0030134526898498264
74	3763	-2.842069305866769e-05	None	0.3035049950374912	-2.842069305866769e-05
74	3514	0.0012921721326007321	None	0.2956834139601236	0.0012921721326007321
74	3452	0.0003035636844210036	None	0.19115811988513481	0.0003035636844210036
74	3652	7.302580898805683e-05	None	0.2788826735264786	7.302580898805683e-05
74	3732	0.00032969732875648373	None	0.0	0.00032969732875648373
74	3792	0.0018829982971952047	None	0.0	0.0018829982971952047
74	3706	-5.871030054596135e-07	None	0.28244383284450636	-5.871030054596135e-07
74	3012	0.0006786337246617358	None	0.3363374619860421	0.0006786337246617358
74	3796	0.00038579110882620366	None	0.0	0.00038579110882620366
74	3736	0.0003257863889103335	None	0.11950568540487708	0.0003257863889103335
74	3370	0.0003288958003992633	None	0.31637383882320186	0.0003288958003992633
74	3770	5.363637205175955e-06	None	0.34155626636771796	5.363637205175955e-06
74	2853	0.0002639637772321973	None	0.0	0.0002639637772321973
74	3795	0.0009022384875159769	None	0.0	0.0009022384875159769
74	3747	0.001308477953792007	None	0.0	0.001308477953792007
74	3793	-2.3852115250045263e-09	None	0.19115811988513481	-2.3852115250045263e-09
74	3715	0.00016838329263067658	None	0.11950568540487708	0.00016838329263067658
74	3744	0.00014333014925112223	None	0.0	0.00014333014925112223
74	3615	0.00017077445700184156	None	0.0	0.00017077445700184156
74	3663	0.0006389729313519783	None	0.0	0.0006389729313519783
74	3302	0.0011820850062933682	None	0.0	0.0011820850062933682
74	3506	5.872582540083152e-05	None	0.34707807729689993	5.872582540083152e-05
74	3784	4.264765696485057e-05	None	0.18206508125801307	4.264765696485057e-05
74	3485	0.0011498479882438059	None	0.3246834900434334	0.0011498479882438059
74	3442	0.00017398362166894064	None	0.22289311561119685	0.00017398362166894064
74	3697	-1.1676040448653258e-09	None	0.3242300452743582	-1.1676040448653258e-09
74	3631	0.00047063771830923565	None	0.0	0.00047063771830923565
74	3716	2.5988089520604683e-08	None	0.0	2.5988089520604683e-08
74	3723	0.004079805936557131	None	0.42030015386925446	0.004079805936557131
74	3659	0.00014382149978130657	None	0.12776749083187816	0.00014382149978130657
74	3565	0.00012259358354885713	None	0.3810764533411385	0.00012259358354885713
74	3683	0.0009078828150134657	None	0.0	0.0009078828150134657
74	3605	0.004482471828491612	None	0.0	0.004482471828491612
74	3764	1.2595053205280611e-09	None	0.0	1.2595053205280611e-09
74	3349	0.00039101551398722673	None	0.2666854650679341	0.00039101551398722673
74	3791	0.00012486841801659086	None	0.0	0.00012486841801659086
74	3643	0.0017693333797489392	None	0.06955458741585308	0.0017693333797489392
74	3777	1.2559881741343843e-06	None	0.0	1.2559881741343843e-06
74	3698	0.0017952668177310506	None	0.0	0.0017952668177310506
74	3694	0.00046145997746913087	None	0.0	0.00046145997746913087
74	3592	0.0006575408009701494	None	0.0	0.0006575408009701494
74	3727	-1.6421679097823064e-05	None	0.0	-1.6421679097823064e-05
74	3775	0.0008033377903944662	None	0.28244383284450636	0.0008033377903944662
74	3158	0.0004938420293724543	None	0.2378514070207418	0.0004938420293724543
74	3660	0.0009101625999506336	None	0.0	0.0009101625999506336
74	3742	0.0019496999482048083	None	0.29067383366672933	0.0019496999482048083
74	3779	3.5925609606244263e-06	None	0.0	3.5925609606244263e-06
74	3703	0.0002721543120818432	None	0.0	0.0002721543120818432
74	3737	0.00016751982047105894	None	0.0	0.00016751982047105894
74	3154	0.0001145124283553482	None	0.0	0.0001145124283553482
74	3468	0.0005408436649987327	None	0.2880975631567494	0.0005408436649987327
74	3672	0.007241040250937109	None	0.0	0.007241040250937109
74	3713	0.004628675903263491	None	0.0	0.004628675903263491
74	3487	0.00045299672626685254	None	0.0	0.00045299672626685254
74	3774	0.00021397870969387618	None	0.0	0.00021397870969387618
74	3718	0.0006909204965328229	None	0.0	0.0006909204965328229
60	2601	2.2020959120061516e-06	None	0.283523968640892	2.2020959120061516e-06
60	3070	-2.477649847180794e-07	None	0.19410601042677675	-2.477649847180794e-07
60	2671	0.0006507488680581407	None	0.610466366745279	0.0006507488680581407
60	3058	5.501998713160434e-07	None	0.18312651487598192	5.501998713160434e-07
60	3097	2.9744390974560055e-05	None	0.6686969498807398	2.9744390974560055e-05
60	2955	-2.95977027646543e-08	None	0.0	-2.95977027646543e-08
60	3045	6.3251917875583e-05	None	0.0	6.3251917875583e-05
60	2785	4.530319333470054e-08	None	0.22139416071047688	4.530319333470054e-08
60	2960	0.0005825639822141203	None	0.2713515905248484	0.0005825639822141203
60	3047	0.0003785306152773428	None	0.28086342224096233	0.0003785306152773428
60	2844	0.0012274615314659502	None	0.23879628569700392	0.0012274615314659502
60	2866	0.00027914742271349424	None	0.12576738460865827	0.00027914742271349424
60	2621	1.7759364591822096e-07	None	0.25075031425732	1.7759364591822096e-07
60	3008	0.00023894832122609287	None	0.29831980649592316	0.00023894832122609287
60	3029	0.0002426304255169684	None	0.335079037083398	0.0002426304255169684
60	2996	8.412153281403675e-05	None	0.25378062483178	8.412153281403675e-05
60	2552	0.00030304058968798944	None	0.39045350739289275	0.00030304058968798944
60	3053	-4.575117292971833e-06	None	0.12576738460865827	-4.575117292971833e-06
60	3086	1.8295515638853356e-05	None	0.0	1.8295515638853356e-05
60	2585	0.0009645484859992068	None	0.3044189548148668	0.0009645484859992068
60	2893	0.005225693508936312	None	0.1424975577099391	0.005225693508936312
60	3064	0.00033127703176506567	None	0.08418459229466795	0.00033127703176506567
60	2828	8.258017263777742e-10	None	0.0	8.258017263777742e-10
60	2953	0.0001269308688405342	None	0.2810523351445252	0.0001269308688405342
60	3007	-1.0581114710542733e-05	None	0.27820868671922255	-1.0581114710542733e-05
60	3087	-7.47748180102897e-09	None	0.12576738460865827	-7.47748180102897e-09
60	2825	1.2829080701497517e-06	None	0.2708203177201197	1.2829080701497517e-06
60	3060	0.0007135983480687968	None	0.27362971206536674	0.0007135983480687968
60	2946	9.865533484250612e-05	None	0.0	9.865533484250612e-05
60	2997	0.00047234708468290746	None	0.15332355918352406	0.00047234708468290746
60	3048	-2.6011955555016924e-07	None	0.0	-2.6011955555016924e-07
60	3036	0.0007221838036859346	None	0.14076956722346545	0.0007221838036859346
60	2984	0.000218957418195753	None	0.24729886293897518	0.000218957418195753
60	3057	1.0126691934570014e-06	None	0.08418459229466795	1.0126691934570014e-06
60	2881	1.7057648616827165e-05	None	0.12576738460865827	1.7057648616827165e-05
60	3032	7.94487562807646e-07	None	0.0	7.94487562807646e-07
60	3041	2.7189403656724405e-06	None	0.2287598145174287	2.7189403656724405e-06
60	3072	1.81760511687108e-08	None	0.19532874092109137	1.81760511687108e-08
60	2855	0.00013610519117425424	None	0.27442163545821346	0.00013610519117425424
60	2656	0.00018784312665911571	None	0.14527621370961857	0.00018784312665911571
60	3034	0.00028005125320824633	None	0.1787824533614132	0.00028005125320824633
60	3096	5.630995323202841e-07	None	0.24682840706189557	5.630995323202841e-07
60	3100	-5.310343809131587e-12	None	0.0	-5.310343809131587e-12
60	2903	0.0001156381523568648	None	0.17139909028608719	0.0001156381523568648
60	2686	0.0001512630104197997	None	0.1935883217787276	0.0001512630104197997
60	3076	3.2831231952529998e-06	None	0.0	3.2831231952529998e-06
60	3014	3.338763631076395e-06	None	0.2560712498371008	3.338763631076395e-06
60	2786	1.138960092879925e-06	None	0.1424975577099391	1.138960092879925e-06
60	3056	-1.2337580122360468e-06	None	0.14076956722346545	-1.2337580122360468e-06
60	3063	6.108444450442002e-05	None	0.332494638269283	6.108444450442002e-05
60	2749	0.00021505046066705284	None	0.22095260245492926	0.00021505046066705284
60	2924	9.21019791849311e-07	None	0.0	9.21019791849311e-07
60	2948	1.231231669139926e-07	None	0.3650530144141504	1.231231669139926e-07
60	3061	-1.4311332119316691e-07	None	0.21378174871740674	-1.4311332119316691e-07
60	2931	1.0020066895621803e-05	None	0.2665566053756022	1.0020066895621803e-05
60	3012	0.0006786337246617358	None	0.2760422378964791	0.0006786337246617358
60	3024	2.6594449997570575e-07	None	0.22139416071047688	2.6594449997570575e-07
60	3077	0.00021618103448157634	None	0.38179936787463176	0.00021618103448157634
60	2711	8.528120476377583e-05	None	0.4386835019719274	8.528120476377583e-05
60	3079	4.512019686053791e-05	None	0.14527621370961857	4.512019686053791e-05
60	2561	1.604690798997913e-05	None	0.18990782005959608	1.604690798997913e-05
60	2756	6.24124823899409e-11	None	0.6045307182799623	6.24124823899409e-11
60	2853	0.0002639637772321973	None	0.0	0.0002639637772321973
60	2726	0.0010849819525426247	None	0.26073853706384387	0.0010849819525426247
60	2610	4.369541392001297e-05	None	0.0	4.369541392001297e-05
60	2971	1.848774831929611e-06	None	0.1424975577099391	1.848774831929611e-06
60	3095	-7.100883183684941e-06	None	0.3476218449969955	-7.100883183684941e-06
60	2994	2.671861797220857e-05	None	0.0	2.671861797220857e-05
60	2674	0.005815657500469341	None	0.31983819723198714	0.005815657500469341
60	3046	0.00044428323289078236	None	0.24717530799778692	0.00044428323289078236
60	3042	5.081599038434076e-08	None	0.0	5.081599038434076e-08
60	2832	0.00046025561497977074	None	0.21388905249443213	0.00046025561497977074
60	2750	0.00021185443932575393	None	0.3131175449005227	0.00021185443932575393
60	2967	2.858863295110642e-06	None	0.42073599474890655	2.858863295110642e-06
60	2698	2.5790999835974774e-05	None	0.20895532096487263	2.5790999835974774e-05
60	2688	0.000172968971683077	None	0.0	0.000172968971683077
60	2793	0.00017068200892025528	None	0.14527621370961857	0.00017068200892025528
60	3093	-1.2567261266999154e-09	None	0.0	-1.2567261266999154e-09
60	3035	0.0005136804846207038	None	0.2324819420167182	0.0005136804846207038
60	3098	0.0009221894636387464	None	0.0	0.0009221894636387464
60	3090	None	None	0.2787594979166018	None
60	3099	1.3075009729856028e-05	None	0.0	1.3075009729856028e-05
60	3000	1.756597314511065e-06	None	0.0	1.756597314511065e-06
60	2850	5.1010436195886155e-05	None	0.3143276418387235	5.1010436195886155e-05
60	2921	1.8594277854323982e-07	None	0.1507571764609523	1.8594277854323982e-07
60	3062	0.00047687375857052546	None	0.0	0.00047687375857052546
60	2761	0.0002720844892953956	None	0.22139416071047688	0.0002720844892953956
60	2638	0.00032658656866283277	None	0.32524163550309076	0.00032658656866283277
60	2699	-3.2053014525873993e-10	None	0.4456086376965849	-3.2053014525873993e-10
60	2722	2.037061781839514e-06	None	0.30561409402513723	2.037061781839514e-06
60	2593	0.0008298899025546818	None	0.30518740254183874	0.0008298899025546818
60	3030	0.0009991876441776814	None	0.2287598145174287	0.0009991876441776814
60	2757	1.6562951040447232e-05	None	0.2399794372941119	1.6562951040447232e-05
60	2956	-5.850311501076469e-08	None	0.24776517940401285	-5.850311501076469e-08
60	2919	1.1395263405948472e-06	None	0.19532874092109137	1.1395263405948472e-06
60	2892	1.9756798434061813e-06	None	0.2287598145174287	1.9756798434061813e-06
60	2812	1.5653066518034747e-06	None	0.15332355918352406	1.5653066518034747e-06
60	3075	0.00041785543713904546	None	0.28086342224096233	0.00041785543713904546
60	2821	5.174399242725273e-05	None	0.341443157452206	5.174399242725273e-05
60	2974	2.2719800052662015e-06	None	0.0	2.2719800052662015e-06
109	5179	0.0049679310698023844	None	0.0	0.0049679310698023844
109	5026	0.003020935066708969	None	0.0	0.003020935066708969
109	4968	0.008844208786684528	None	0.0	0.008844208786684528
109	5158	0.0074052323098525545	None	0.0	0.0074052323098525545
109	5515	0.001825623999869312	None	0.2691971449452024	0.001825623999869312
109	5371	0.0007378565933321814	None	0.0	0.0007378565933321814
109	5506	0.0011991005093847493	None	0.0	0.0011991005093847493
109	5259	0.003238752524880199	None	0.0	0.003238752524880199
109	5219	0.0029723891798766992	None	0.147839511183711	0.0029723891798766992
109	5457	0.0004976626213215575	None	0.0	0.0004976626213215575
109	5513	0.0006040752618468791	None	0.0	0.0006040752618468791
109	5524	0.000444642912329326	None	0.0	0.000444642912329326
109	5475	0.0020684559818679583	None	0.0	0.0020684559818679583
109	5539	0.001012728972878392	None	0.0	0.001012728972878392
109	5085	0.012949513015117238	None	0.0	0.012949513015117238
109	5060	0.005121391012977907	None	0.0	0.005121391012977907
109	5526	-0.00017441897332846863	None	0.0	-0.00017441897332846863
109	4911	0.017764945604056354	None	0.0	0.017764945604056354
109	5257	0.009536133800269679	None	0.0	0.009536133800269679
109	5231	0.003077397153987658	None	0.0	0.003077397153987658
109	5501	0.00028206655306302277	None	0.26669262069528343	0.00028206655306302277
109	5416	2.8781544695761425e-07	None	0.0	2.8781544695761425e-07
109	5495	0.0008414989178769105	None	0.0	0.0008414989178769105
109	5523	-6.452074990344811e-05	None	0.0	-6.452074990344811e-05
109	5327	0.003340452159605131	None	0.0	0.003340452159605131
109	5344	0.009043683689939835	None	0.10213293222109036	0.009043683689939835
109	4763	0.0045507873802370525	None	0.0	0.0045507873802370525
109	5118	0.00982291630307832	None	0.0	0.00982291630307832
109	5522	5.220128811324603e-07	None	0.0	5.220128811324603e-07
109	5237	0.001108180791296485	None	0.0	0.001108180791296485
109	5503	-0.0001291989917814474	None	0.0	-0.0001291989917814474
109	5417	0.0014475660644461407	None	0.0	0.0014475660644461407
109	5378	0.0020537318965425494	None	0.0	0.0020537318965425494
109	5225	0.005803832219972996	None	0.0	0.005803832219972996
109	5525	0.0013353900522245386	None	0.1022139926655025	0.0013353900522245386
109	5209	0.006300567869741259	None	0.1022139926655025	0.006300567869741259
109	5374	0.0006746212816877597	None	0.0	0.0006746212816877597
109	4970	0.004455738980239715	None	0.0	0.004455738980239715
109	5033	0.0036110617292977676	None	0.0	0.0036110617292977676
109	5530	0.00018453194202404114	None	0.0	0.00018453194202404114
109	5247	0.0011335317581686554	None	0.0	0.0011335317581686554
109	5550	7.227600358749332e-08	None	0.0	7.227600358749332e-08
109	4442	0.00626544258968524	None	0.0	0.00626544258968524
109	5502	0.0002296771956182726	None	0.0	0.0002296771956182726
109	5533	0.0059051848593330205	None	0.0	0.0059051848593330205
109	5507	0.0012194489326138001	None	0.1022139926655025	0.0012194489326138001
109	5465	0.00267022327268165	None	0.0	0.00267022327268165
109	5348	0.006456105133984773	None	0.0	0.006456105133984773
109	5380	0.003892885271347594	None	0.0	0.003892885271347594
109	5484	0.006771650933346444	None	0.147839511183711	0.006771650933346444
109	5108	0.0027331174614755676	None	0.0	0.0027331174614755676
109	5333	0.004856330065362166	None	0.0	0.004856330065362166
109	4304	0.01191415532716858	None	0.0	0.01191415532716858
109	5345	0.0052616862743216555	None	0.0	0.0052616862743216555
109	5517	0.0003479055130591429	None	0.0	0.0003479055130591429
109	5508	0.0007293983459945296	None	0.0	0.0007293983459945296
109	5200	0.003938837148858413	None	0.0	0.003938837148858413
109	4733	0.004930271201790586	None	0.0	0.004930271201790586
109	5504	0.00210131983230696	None	0.0	0.00210131983230696
109	5355	0.012224981411038718	None	0.0	0.012224981411038718
109	5210	0.0017780279594007114	None	0.0	0.0017780279594007114
109	5491	0.003237265297641897	None	0.0	0.003237265297641897
109	4650	0.002304235979752349	None	0.0	0.002304235979752349
109	5483	4.733723731044533e-05	None	0.0	4.733723731044533e-05
109	4653	0.005312979222178018	None	0.06955458741585308	0.005312979222178018
109	5450	0.0021005383373674698	None	0.0	0.0021005383373674698
109	5509	0.001318445888166291	None	0.0	0.001318445888166291
109	5544	9.015378598514508e-05	None	0.0	9.015378598514508e-05
109	5164	0.002197818015463369	None	0.0	0.002197818015463369
109	5410	0.0016825140202240735	None	0.0	0.0016825140202240735
109	5153	0.0005781619332717243	None	0.2691971449452024	0.0005781619332717243
109	5392	0.00397829831494858	None	0.0	0.00397829831494858
109	5511	0.001189646037083758	None	0.0	0.001189646037083758
109	5364	0.004180136037419447	None	0.0	0.004180136037419447
109	4677	0.005354085732343011	None	0.0	0.005354085732343011
109	5421	5.982493170352449e-05	None	0.0	5.982493170352449e-05
109	4238	0.004600522221073372	None	0.0	0.004600522221073372
109	4249	0.0028235798071315744	None	0.0	0.0028235798071315744
109	5395	0.009359413304493521	None	0.10213293222109036	0.009359413304493521
109	4947	0.007442427953632259	None	0.0	0.007442427953632259
109	5367	0.00031564352409645254	None	0.0	0.00031564352409645254
109	5436	0.0001487401653647331	None	0.0	0.0001487401653647331
109	4489	0.0027039385989876784	None	0.0	0.0027039385989876784
109	5357	0.00855951886547479	None	0.0	0.00855951886547479
109	5520	0.0006585040024697127	None	0.0	0.0006585040024697127
109	5505	-0.0003473017007378013	None	0.0	-0.0003473017007378013
109	5516	1.713287573491138e-05	None	0.0	1.713287573491138e-05
109	5499	0.0005444383597120157	None	0.0	0.0005444383597120157
109	5549	0.0005395663874070447	None	0.0	0.0005395663874070447
109	5496	0.0019319764702081608	None	0.0	0.0019319764702081608
109	5360	0.0003535341989965045	None	0.0	0.0003535341989965045
109	5543	0.0003993871361624484	None	0.0	0.0003993871361624484
109	5359	0.0011539616399799904	None	0.0	0.0011539616399799904
109	5537	0.0009947289320419242	None	0.0	0.0009947289320419242
109	5277	0.0002517278889555057	None	0.0	0.0002517278889555057
109	5538	6.028321433326592e-05	None	0.0	6.028321433326592e-05
109	4692	0.005752617223901376	None	0.0	0.005752617223901376
109	5481	0.004377045915579157	None	0.147839511183711	0.004377045915579157
109	5532	0.0034759036699892475	None	0.0	0.0034759036699892475
109	4717	0.0034827981520711097	None	0.0	0.0034827981520711097
110	5179	0.0049679310698023844	None	0.0	0.0049679310698023844
110	5026	0.003020935066708969	None	0.0	0.003020935066708969
110	4968	0.008844208786684528	None	0.0	0.008844208786684528
110	5568	0.0012603066218530464	None	0.0	0.0012603066218530464
110	5158	0.0074052323098525545	None	0.0	0.0074052323098525545
110	5515	0.001825623999869312	None	0.2654455634653513	0.001825623999869312
110	5371	0.0007378565933321814	None	0.0	0.0007378565933321814
110	5506	0.0011991005093847493	None	0.0	0.0011991005093847493
110	5582	3.8302547010480334e-12	None	0.0	3.8302547010480334e-12
110	5259	0.003238752524880199	None	0.0	0.003238752524880199
110	5219	0.0029723891798766992	None	0.111022054890667	0.0029723891798766992
110	5558	8.00725978304399e-05	None	0.0	8.00725978304399e-05
110	5586	-9.149257935069687e-07	None	0.0	-9.149257935069687e-07
110	5579	0.0006699679508319211	None	0.0	0.0006699679508319211
110	5475	0.0020684559818679583	None	0.0	0.0020684559818679583
110	5060	0.005121391012977907	None	0.0	0.005121391012977907
110	4911	0.017764945604056354	None	0.0	0.017764945604056354
110	5257	0.009536133800269679	None	0.0	0.009536133800269679
110	5231	0.003077397153987658	None	0.0	0.003077397153987658
110	5495	0.0008414989178769105	None	0.0	0.0008414989178769105
110	5327	0.003340452159605131	None	0.0	0.003340452159605131
110	5344	0.009043683689939835	None	0.10065504582911741	0.009043683689939835
110	4763	0.0045507873802370525	None	0.0	0.0045507873802370525
110	5118	0.00982291630307832	None	0.0	0.00982291630307832
110	5559	0.00021336753312985366	None	0.0	0.00021336753312985366
110	5578	9.56247484301688e-07	None	0.0	9.56247484301688e-07
110	5237	0.001108180791296485	None	0.0	0.001108180791296485
110	5417	0.0014475660644461407	None	0.0	0.0014475660644461407
110	5552	0.003145349390158367	None	0.0	0.003145349390158367
110	5378	0.0020537318965425494	None	0.0	0.0020537318965425494
110	5225	0.005803832219972996	None	0.0	0.005803832219972996
110	5525	0.0013353900522245386	None	0.06388374541593907	0.0013353900522245386
110	5209	0.006300567869741259	None	0.06388374541593907	0.006300567869741259
110	5590	0.00015571505073348104	None	0.111022054890667	0.00015571505073348104
110	4970	0.004455738980239715	None	0.0	0.004455738980239715
110	5033	0.0036110617292977676	None	0.0	0.0036110617292977676
110	5530	0.00018453194202404114	None	0.0	0.00018453194202404114
110	5247	0.0011335317581686554	None	0.0	0.0011335317581686554
110	5551	0.0006268204879359125	None	0.0	0.0006268204879359125
110	4442	0.00626544258968524	None	0.0	0.00626544258968524
110	5502	0.0002296771956182726	None	0.0	0.0002296771956182726
110	5533	0.0059051848593330205	None	0.0	0.0059051848593330205
110	5507	0.0012194489326138001	None	0.06388374541593907	0.0012194489326138001
110	5465	0.00267022327268165	None	0.0	0.00267022327268165
110	5560	0.0008191495165979955	None	0.10065504582911741	0.0008191495165979955
110	5348	0.006456105133984773	None	0.0	0.006456105133984773
110	5583	0.0008494644462002315	None	0.0	0.0008494644462002315
110	5597	-6.132932764720714e-05	None	0.06388374541593907	-6.132932764720714e-05
110	5562	0.00019776775015604105	None	0.0	0.00019776775015604105
110	5380	0.003892885271347594	None	0.0	0.003892885271347594
110	5484	0.006771650933346444	None	0.111022054890667	0.006771650933346444
110	5108	0.0027331174614755676	None	0.0	0.0027331174614755676
110	5588	0.0023719019807286724	None	0.0	0.0023719019807286724
110	5333	0.004856330065362166	None	0.0	0.004856330065362166
110	4304	0.01191415532716858	None	0.0	0.01191415532716858
110	5517	0.0003479055130591429	None	0.0	0.0003479055130591429
110	5508	0.0007293983459945296	None	0.0	0.0007293983459945296
110	5200	0.003938837148858413	None	0.0	0.003938837148858413
110	4733	0.004930271201790586	None	0.0	0.004930271201790586
110	5355	0.012224981411038718	None	0.0	0.012224981411038718
110	5210	0.0017780279594007114	None	0.0	0.0017780279594007114
110	5598	0.0011015365315940396	None	0.0	0.0011015365315940396
110	5491	0.003237265297641897	None	0.0	0.003237265297641897
110	5593	-0.00013333978819820422	None	0.0	-0.00013333978819820422
110	4650	0.002304235979752349	None	0.0	0.002304235979752349
110	5599	-1.3215872107403334e-05	None	0.06388374541593907	-1.3215872107403334e-05
110	5450	0.0021005383373674698	None	0.0	0.0021005383373674698
110	5509	0.001318445888166291	None	0.0	0.001318445888166291
110	5544	9.015378598514508e-05	None	0.0	9.015378598514508e-05
110	5164	0.002197818015463369	None	0.0	0.002197818015463369
110	5581	-9.547155920700885e-08	None	0.0	-9.547155920700885e-08
110	5410	0.0016825140202240735	None	0.0	0.0016825140202240735
110	5153	0.0005781619332717243	None	0.2654455634653513	0.0005781619332717243
110	5392	0.00397829831494858	None	0.0	0.00397829831494858
110	5511	0.001189646037083758	None	0.0	0.001189646037083758
110	5364	0.004180136037419447	None	0.0	0.004180136037419447
110	4677	0.005354085732343011	None	0.0	0.005354085732343011
110	5421	5.982493170352449e-05	None	0.0	5.982493170352449e-05
110	4238	0.004600522221073372	None	0.0	0.004600522221073372
110	4249	0.0028235798071315744	None	0.0	0.0028235798071315744
110	5395	0.009359413304493521	None	0.10065504582911741	0.009359413304493521
110	4947	0.007442427953632259	None	0.0	0.007442427953632259
110	5367	0.00031564352409645254	None	0.0	0.00031564352409645254
110	5575	0.007368055887979942	None	0.0	0.007368055887979942
110	5357	0.00855951886547479	None	0.0	0.00855951886547479
110	5553	0.00044356487648595724	None	0.0	0.00044356487648595724
110	5520	0.0006585040024697127	None	0.0	0.0006585040024697127
110	5516	1.713287573491138e-05	None	0.0	1.713287573491138e-05
110	5499	0.0005444383597120157	None	0.0	0.0005444383597120157
110	5549	0.0005395663874070447	None	0.0	0.0005395663874070447
110	5543	0.0003993871361624484	None	0.0	0.0003993871361624484
110	5359	0.0011539616399799904	None	0.0	0.0011539616399799904
110	5567	0.004849052534998912	None	0.0	0.004849052534998912
110	5537	0.0009947289320419242	None	0.0	0.0009947289320419242
110	5277	0.0002517278889555057	None	0.0	0.0002517278889555057
110	4692	0.005752617223901376	None	0.0	0.005752617223901376
110	5569	0.0005004601322059118	None	0.0	0.0005004601322059118
110	5587	1.9472328235893375e-08	None	0.0	1.9472328235893375e-08
110	5481	0.004377045915579157	None	0.111022054890667	0.004377045915579157
110	4717	0.0034827981520711097	None	0.0	0.0034827981520711097
76	3847	6.156029005936623e-08	None	0.0	6.156029005936623e-08
76	3326	0.0006084820213137832	None	0.0	0.0006084820213137832
76	3876	0.000638432233004609	None	0.0	0.000638432233004609
76	3870	3.841250523539206e-05	None	0.0	3.841250523539206e-05
76	3814	0.00013941291692152937	None	0.0	0.00013941291692152937
76	3654	0.0006702357685761398	None	0.24613787870516593	0.0006702357685761398
76	3678	0.002478582419667732	None	0.0	0.002478582419667732
76	3885	-5.059446288163486e-06	None	0.12250716878154319	-5.059446288163486e-06
76	3805	5.507004164477262e-07	None	0.0	5.507004164477262e-07
76	3823	0.0004276939120587395	None	0.0	0.0004276939120587395
76	3360	0.0005957535137143778	None	0.19854053044405534	0.0005957535137143778
76	3781	0.0007233857851430978	None	0.0	0.0007233857851430978
76	2844	0.0012274615314659502	None	0.22460026848126993	0.0012274615314659502
76	3710	0.0005306935135927489	None	0.0	0.0005306935135927489
76	3008	0.00023894832122609287	None	0.27663937433618063	0.00023894832122609287
76	3566	0.0011462098294617962	None	0.0	0.0011462098294617962
76	3637	0.0002087168370909717	None	0.0	0.0002087168370909717
76	3850	0.00027633770387878434	None	0.0	0.00027633770387878434
76	3801	0.0004713536224827116	None	0.281150746255444	0.0004713536224827116
76	3692	4.583628702640341e-06	None	0.2260343143527921	4.583628702640341e-06
76	3858	0.00013823798684641092	None	0.0	0.00013823798684641092
76	3886	9.142556464569412e-05	None	0.0	9.142556464569412e-05
76	3799	0.00021653661032291742	None	0.0	0.00021653661032291742
76	3827	0.0010616135497911775	None	0.0	0.0010616135497911775
76	3773	7.68467124487868e-05	None	0.0	7.68467124487868e-05
76	3829	0.00013662908437566762	None	0.0	0.00013662908437566762
76	3856	2.5929122005265745e-05	None	0.0	2.5929122005265745e-05
76	3596	0.0005292186086975156	None	0.23030766277034925	0.0005292186086975156
76	3822	0.0002581952537764576	None	0.378558080934844	0.0002581952537764576
76	3862	1.1823161324369883e-09	None	0.0	1.1823161324369883e-09
76	3714	0.002413570127416767	None	0.0	0.002413570127416767
76	3522	0.002142744461228588	None	0.2153648934669031	0.002142744461228588
76	3815	0.0017864669304924153	None	0.0	0.0017864669304924153
76	3581	0.00416445840555244	None	0.0	0.00416445840555244
76	3537	0.00039351121699421267	None	0.0	0.00039351121699421267
76	3641	0.0001525920780184064	None	0.3697112706174347	0.0001525920780184064
76	3790	0.0003585201052116998	None	0.0	0.0003585201052116998
76	3684	0.007417531449868155	None	0.0	0.007417531449868155
76	3898	0.00039755986981556763	None	0.0	0.00039755986981556763
76	3749	0.0030134526898498264	None	0.0	0.0030134526898498264
76	3851	-4.167918139528202e-05	None	0.0	-4.167918139528202e-05
76	3514	0.0012921721326007321	None	0.2619874300706882	0.0012921721326007321
76	3732	0.00032969732875648373	None	0.0	0.00032969732875648373
76	3892	0.0011121485203959538	None	0.25128426902409645	0.0011121485203959538
76	3792	0.0018829982971952047	None	0.0	0.0018829982971952047
76	3896	0.00901358752059108	None	0.0	0.00901358752059108
76	3807	0.0027775712907243916	None	0.0	0.0027775712907243916
76	3866	1.5239257903542975e-06	None	0.3989112683825909	1.5239257903542975e-06
76	3012	0.0006786337246617358	None	0.34434338945252574	0.0006786337246617358
76	3861	0.001181191998892811	None	0.0	0.001181191998892811
76	3796	0.00038579110882620366	None	0.0	0.00038579110882620366
76	3736	0.0003257863889103335	None	0.12250716878154319	0.0003257863889103335
76	3370	0.0003288958003992633	None	0.35630302070555125	0.0003288958003992633
76	3795	0.0009022384875159769	None	0.0	0.0009022384875159769
76	3747	0.001308477953792007	None	0.0	0.001308477953792007
76	3810	2.4884705053631828e-06	None	0.2054675581072985	2.4884705053631828e-06
76	3881	0.00014301206370163328	None	0.0	0.00014301206370163328
76	3715	0.00016838329263067658	None	0.12250716878154319	0.00016838329263067658
76	3846	1.494002832959738e-06	None	0.0	1.494002832959738e-06
76	3615	0.00017077445700184156	None	0.0	0.00017077445700184156
76	3663	0.0006389729313519783	None	0.0	0.0006389729313519783
76	3833	0.0029826128798214587	None	0.0	0.0029826128798214587
76	3302	0.0011820850062933682	None	0.0	0.0011820850062933682
76	3784	4.264765696485057e-05	None	0.3855426477072307	4.264765696485057e-05
76	3485	0.0011498479882438059	None	0.3533421173660309	0.0011498479882438059
76	3880	0.0006785094948843081	None	0.19226312232358048	0.0006785094948843081
76	3811	0.00041414557492478794	None	0.19854053044405534	0.00041414557492478794
76	3442	0.00017398362166894064	None	0.26221493515778604	0.00017398362166894064
76	3879	0.00026663138787723595	None	0.0	0.00026663138787723595
76	3897	0.001173360844117647	None	0.19226312232358048	0.001173360844117647
76	3631	0.00047063771830923565	None	0.0	0.00047063771830923565
76	3723	0.004079805936557131	None	0.3558372528956297	0.004079805936557131
76	3659	0.00014382149978130657	None	0.12776749083187816	0.00014382149978130657
76	3813	0.0004360318936018225	None	0.2393068004762034	0.0004360318936018225
76	3565	0.00012259358354885713	None	0.4332890943090515	0.00012259358354885713
76	3683	0.0009078828150134657	None	0.0	0.0009078828150134657
76	3605	0.004482471828491612	None	0.0	0.004482471828491612
76	3895	0.00450083627018251	None	0.0	0.00450083627018251
76	3791	0.00012486841801659086	None	0.0	0.00012486841801659086
76	3643	0.0017693333797489392	None	0.06955458741585308	0.0017693333797489392
76	3777	1.2559881741343843e-06	None	0.0	1.2559881741343843e-06
76	3698	0.0017952668177310506	None	0.0	0.0017952668177310506
76	3694	0.00046145997746913087	None	0.0	0.00046145997746913087
76	3592	0.0006575408009701494	None	0.0	0.0006575408009701494
76	3775	0.0008033377903944662	None	0.2054675581072985	0.0008033377903944662
76	3158	0.0004938420293724543	None	0.3857916772532396	0.0004938420293724543
76	3660	0.0009101625999506336	None	0.0	0.0009101625999506336
76	3742	0.0019496999482048083	None	0.2795849000512448	0.0019496999482048083
76	3824	0.00015448457978599377	None	0.0	0.00015448457978599377
76	3703	0.0002721543120818432	None	0.0	0.0002721543120818432
76	3863	0.00015975121906203215	None	0.0	0.00015975121906203215
76	3864	-1.33691519214314e-07	None	0.0	-1.33691519214314e-07
76	3737	0.00016751982047105894	None	0.0	0.00016751982047105894
76	3817	0.00020714368138355116	None	0.0	0.00020714368138355116
76	3468	0.0005408436649987327	None	0.31927469073139547	0.0005408436649987327
76	3672	0.007241040250937109	None	0.0	0.007241040250937109
76	3713	0.004628675903263491	None	0.0	0.004628675903263491
76	3487	0.00045299672626685254	None	0.0	0.00045299672626685254
76	3900	0.001770435659083384	None	0.3385321549265545	0.001770435659083384
76	3718	0.0006909204965328229	None	0.0	0.0006909204965328229
30	1429	0.4125858166736351	0.4125858166736351	0.41901638439684474	0.4125858166736351
30	1528	0.38835009027795425	0.38835009027795425	0.40002524486295077	0.38835009027795425
30	1564	0.3992522598726763	0.3992522598726763	0.6695804806727641	0.3992522598726763
30	1521	0.33526283680872976	0.33526283680872976	0.5088259902238658	0.33526283680872976
30	1543	0.4376548942360549	0.4376548942360549	0.4376548942360549	0.4376548942360549
30	1597	0.3240853130919411	0.3240853130919411	0.32874707361081223	0.3240853130919411
30	1559	0.46618412308763435	0.46618412308763435	0.49761914566089127	0.46618412308763435
30	1548	0.36293499432588694	0.36293499432588694	0.5131156051112293	0.36293499432588694
30	1195	0.3418154987769374	0.3418154987769374	0.36708697407445345	0.3418154987769374
30	1259	0.40120941657511355	0.40120941657511355	0.42528301750115033	0.40120941657511355
30	1396	0.31910476920512254	0.31910476920512254	0.3464075376983552	0.31910476920512254
30	1463	0.38260443386214343	0.38260443386214343	0.3926143713794741	0.38260443386214343
30	1549	0.32466013611195166	0.32466013611195166	0.33092794659595137	0.32466013611195166
30	1148	0.36403802812092667	0.36403802812092667	0.37679296882217533	0.36403802812092667
30	691	0.4528767555951809	0.4528767555951809	0.4639406645364733	0.4528767555951809
30	1510	0.4040885967768256	0.4040885967768256	0.44439159949972373	0.4040885967768256
30	985	0.5086133557998862	0.5086133557998862	0.6041436280492265	0.5086133557998862
30	1162	0.4470714025755317	0.4470714025755317	0.5665914416027632	0.4470714025755317
30	1379	0.396767238762608	0.396767238762608	0.40661396842902964	0.396767238762608
30	1391	0.3696111181213185	0.3696111181213185	0.39126554184285756	0.3696111181213185
30	1525	0.309046545664532	0.309046545664532	0.31474058990713544	0.309046545664532
30	1299	0.430902159252764	0.430902159252764	0.5433122043361435	0.430902159252764
30	1085	0.3588753167423651	0.3588753167423651	0.3679738817267459	0.3588753167423651
30	1048	0.45958817432931215	0.45958817432931215	0.4722927566406606	0.45958817432931215
30	1576	0.3602289683537082	0.3602289683537082	0.5046864463929521	0.3602289683537082
30	1502	0.44649841450985017	0.44649841450985017	0.46403221751661955	0.44649841450985017
30	1570	0.38684324767350153	0.38684324767350153	0.38684324767350153	0.38684324767350153
30	1556	0.38684324767350153	0.38684324767350153	0.38684324767350153	0.38684324767350153
30	1593	0.31111127609560957	0.31111127609560957	0.3337744519143827	0.31111127609560957
30	1291	0.3591271540827946	0.3591271540827946	0.37607537250111345	0.3591271540827946
30	1358	0.4618302671966036	0.4618302671966036	0.49898763219780645	0.4618302671966036
30	876	0.683265862933809	0.683265862933809	0.8868256819988429	0.683265862933809
30	1578	0.37306894893329323	0.37306894893329323	0.3933963465761747	0.37306894893329323
30	1542	0.38703827289305814	0.38703827289305814	0.38703827289305814	0.38703827289305814
30	1346	0.4088472409661305	0.4088472409661305	0.43946684536007685	0.4088472409661305
30	1142	0.37873571015688606	0.37873571015688606	0.4441335634412601	0.37873571015688606
30	1563	0.31601090100671914	0.31601090100671914	0.3455060048142394	0.31601090100671914
30	1512	0.38684324767350153	0.38684324767350153	0.38684324767350153	0.38684324767350153
30	1139	0.46004989862476214	0.46004989862476214	0.4991594526840437	0.46004989862476214
30	1455	0.42538915409302513	0.42538915409302513	0.4535753679788776	0.42538915409302513
30	1536	0.3647522734554399	0.3647522734554399	0.3998345779233382	0.3647522734554399
30	1451	0.36565611040587576	0.36565611040587576	0.3963624256708764	0.36565611040587576
30	1354	0.348049868054384	0.348049868054384	0.3667620689564453	0.348049868054384
30	1574	0.3384045420329641	0.3384045420329641	0.34788733986786224	0.3384045420329641
30	1529	0.3618913012162833	0.3618913012162833	0.3855538707093396	0.3618913012162833
30	1305	0.43311108812800914	0.43311108812800914	0.5123595249377949	0.43311108812800914
30	1342	0.3993447934381335	0.3993447934381335	0.42362689201271453	0.3993447934381335
30	1289	0.3280307836047216	0.3280307836047216	0.34229422330339454	0.3280307836047216
30	1447	0.392180877744703	0.392180877744703	0.3928159501206428	0.392180877744703
30	1518	0.3432027004607092	0.3432027004607092	0.5881656170774339	0.3432027004607092
30	1089	0.40580188495404945	0.40580188495404945	0.4295312210212786	0.40580188495404945
30	1334	0.3643872523515685	0.3643872523515685	0.37805880052584484	0.3643872523515685
30	1183	0.4470714025755317	0.4470714025755317	0.5665914416027632	0.4470714025755317
30	1522	0.40384763706006244	0.40384763706006244	0.4282316133765696	0.40384763706006244
30	1481	0.35932532489674507	0.35932532489674507	0.38020870794710454	0.35932532489674507
30	1583	0.25022850902956223	0.25022850902956223	0.25132376813643204	0.25022850902956223
30	1464	0.37305504386406707	0.37305504386406707	0.4603224419147887	0.37305504386406707
30	1567	0.33522747767303807	0.33522747767303807	0.340219919353398	0.33522747767303807
30	1582	0.319208175452229	0.319208175452229	0.3469618277546521	0.319208175452229
30	1493	0.39209030752433854	0.39209030752433854	0.39209030752433854	0.39209030752433854
30	1480	0.3365990474025954	0.3365990474025954	0.36768371805230854	0.3365990474025954
30	1572	0.3511960613860735	0.3511960613860735	0.3731020903066744	0.3511960613860735
30	1580	0.28239932639072535	0.28239932639072535	0.3987875157199321	0.28239932639072535
30	1330	0.3440207253048807	0.3440207253048807	0.37390054119550575	0.3440207253048807
30	1507	0.3311682693043746	0.3311682693043746	0.3511862933027378	0.3311682693043746
30	1535	0.32862714859807707	0.32862714859807707	0.4327095786004893	0.32862714859807707
30	1585	0.4400557948924805	0.4400557948924805	0.5013513347638903	0.4400557948924805
30	1366	0.4810374236461074	0.4810374236461074	0.5271692007828961	0.4810374236461074
30	668	0.379062453634929	0.379062453634929	0.40538319237446185	0.379062453634929
30	1255	0.4553421164853068	0.4553421164853068	0.4708111531192173	0.4553421164853068
30	1434	0.4287888827596997	0.4287888827596997	0.44038030728689426	0.4287888827596997
30	1566	0.36224580518922533	0.36224580518922533	0.4555072721063631	0.36224580518922533
30	1569	0.3499748665078756	0.3499748665078756	0.3560534402017595	0.3499748665078756
30	1554	0.29728272525301197	0.29728272525301197	0.3503273098496461	0.29728272525301197
30	1591	0.31183243682801753	0.31183243682801753	0.34080160113453994	0.31183243682801753
30	1547	0.38835009027795425	0.38835009027795425	0.40002524486295077	0.38835009027795425
30	1558	0.3525714632636192	0.3525714632636192	0.3734244414705997	0.3525714632636192
30	1488	0.3017932748804225	0.3017932748804225	0.3241099949952946	0.3017932748804225
30	1344	0.35803194283043227	0.35803194283043227	0.35909893797013775	0.35803194283043227
30	1472	0.3432027004607092	0.3432027004607092	0.5881656170774339	0.3432027004607092
30	1514	0.3332551029389329	0.3332551029389329	0.33613028945947976	0.3332551029389329
30	1394	0.35047099801619097	0.35047099801619097	0.3736520006082443	0.35047099801619097
30	1186	0.43685792129626877	0.43685792129626877	0.44086840535812366	0.43685792129626877
30	1242	0.36066228887450624	0.36066228887450624	0.380325585566041	0.36066228887450624
30	1355	0.5239457523990528	0.5239457523990528	0.5239457523990528	0.5239457523990528
30	1571	0.49225480971302	0.49225480971302	0.49225480971302	0.49225480971302
30	1446	0.5239457523990528	0.5239457523990528	0.5239457523990528	0.5239457523990528
30	1530	0.4149511246572349	0.4149511246572349	0.6532634809350345	0.4149511246572349
30	1596	0.3807006160389443	0.3807006160389443	0.4907289484036409	0.3807006160389443
30	1595	0.2750211166957122	0.2750211166957122	0.3074020709614201	0.2750211166957122
30	1541	0.4211450099234974	0.4211450099234974	0.4302885449016407	0.4211450099234974
30	1561	0.36574281099933353	0.36574281099933353	0.38236295666059916	0.36574281099933353
30	1516	0.3432027004607092	0.3432027004607092	0.5881656170774339	0.3432027004607092
30	1478	0.3449919455648621	0.3449919455648621	0.4142018414974803	0.3449919455648621
30	1462	0.5029145059464131	0.5029145059464131	0.5897171050685686	0.5029145059464131
30	1565	0.37250344387757195	0.37250344387757195	0.41387295286102105	0.37250344387757195
30	1573	0.30074879928795445	0.30074879928795445	0.3942050172152342	0.30074879928795445
30	1275	0.32539896790302325	0.32539896790302325	0.3448339073116132	0.32539896790302325
30	1584	0.33526588346711206	0.33526588346711206	0.35563201786791027	0.33526588346711206
30	1494	0.4183491400046132	0.4183491400046132	0.5080555431990039	0.4183491400046132
139	6736	0.00047882962838487414	None	0.1837199921453792	0.00047882962838487414
139	7013	0.0004355324399954202	None	0.0	0.0004355324399954202
139	7040	0.007939083654711182	None	0.0	0.007939083654711182
139	6437	0.0054413766771702	None	0.0	0.0054413766771702
139	7014	2.4051363714139563e-05	None	0.0	2.4051363714139563e-05
139	7028	0.00419760648999493	None	0.0	0.00419760648999493
139	6696	0.001860788320452574	None	0.0	0.001860788320452574
139	6128	0.0012511524417940642	None	0.0	0.0012511524417940642
139	7043	0.009115248839055567	None	0.0	0.009115248839055567
139	6454	0.006797828184449291	None	0.0	0.006797828184449291
139	6764	0.001444467809717717	None	0.0	0.001444467809717717
139	6879	0.015168443034363252	None	0.0	0.015168443034363252
139	7023	-1.8002790390979267e-05	None	0.0	-1.8002790390979267e-05
139	6920	9.648003123868319e-10	None	0.0	9.648003123868319e-10
139	7026	0.0014485703487171024	None	0.0	0.0014485703487171024
139	6588	0.0007173811415429587	None	0.21925352438481954	0.0007173811415429587
139	6883	3.853088932125903e-06	None	0.0	3.853088932125903e-06
139	6737	2.1380039892705102e-06	None	0.0	2.1380039892705102e-06
139	7027	0.0007520728048010654	None	0.0	0.0007520728048010654
139	7042	-1.1081834517923448e-05	None	0.0	-1.1081834517923448e-05
139	4911	0.017764945604056354	None	0.0	0.017764945604056354
139	5257	0.009536133800269679	None	0.0	0.009536133800269679
139	6568	0.008189717092854073	None	0.0	0.008189717092854073
139	7029	2.7365798317960062e-08	None	0.0	2.7365798317960062e-08
139	6960	0.0012651015842366148	None	0.0	0.0012651015842366148
139	6984	0.0029894907251459945	None	0.0	0.0029894907251459945
139	6777	0.005881416572502802	None	0.0	0.005881416572502802
139	6996	0.004030654050024597	None	0.0	0.004030654050024597
139	6860	1.0200873938448885e-05	None	0.0	1.0200873938448885e-05
139	6837	0.0056361239491761715	None	0.0	0.0056361239491761715
139	6931	0.0008743731347956228	None	0.0	0.0008743731347956228
139	6979	3.627658112967736e-05	None	0.0	3.627658112967736e-05
139	6773	0.0073541042189156055	None	0.0	0.0073541042189156055
139	6601	0.005547318237345184	None	0.0	0.005547318237345184
139	6913	0.0007440036010814697	None	0.0	0.0007440036010814697
139	6834	0.010256286315919669	None	0.0	0.010256286315919669
139	7015	0.000670994298380999	None	0.0	0.000670994298380999
139	7032	0.0025730094210696507	None	0.0	0.0025730094210696507
139	7048	0.0006591315217424272	None	0.0	0.0006591315217424272
139	6827	0.001973811894996111	None	0.0	0.001973811894996111
139	6821	0.005076773829021659	None	0.0	0.005076773829021659
139	4442	0.00626544258968524	None	0.0	0.00626544258968524
139	6625	0.004729811284640486	None	0.0	0.004729811284640486
139	6729	0.0008259179180470981	None	0.0	0.0008259179180470981
139	6715	0.0003500444828566484	None	0.0	0.0003500444828566484
139	6853	0.007987297577717826	None	0.0	0.007987297577717826
139	6983	0.0007103746582315193	None	0.0	0.0007103746582315193
139	6986	0.0005295434990883787	None	0.0	0.0005295434990883787
139	6865	0.0035950135915515224	None	0.0	0.0035950135915515224
139	6295	0.014163379459260592	None	0.0	0.014163379459260592
139	6527	0.004507547265193267	None	0.0	0.004507547265193267
139	6578	0.0028385772599288086	None	0.21925352438481954	0.0028385772599288086
139	7009	0.00021630124677862934	None	0.0	0.00021630124677862934
139	7021	5.498554946681228e-08	None	0.0	5.498554946681228e-08
139	6990	-1.3299767510776222e-11	None	0.0	-1.3299767510776222e-11
139	6170	0.0071771927239786355	None	0.0	0.0071771927239786355
139	7012	0.0023320768825879274	None	0.0	0.0023320768825879274
139	6674	0.004696225722894947	None	0.0	0.004696225722894947
139	6697	0.0001239375610166595	None	0.0	0.0001239375610166595
139	6991	0.0008226222232297465	None	0.0	0.0008226222232297465
139	6755	0.0018257630169669686	None	0.0	0.0018257630169669686
139	5973	0.0011058569278065507	None	0.0	0.0011058569278065507
139	6930	0.0004864308455451483	None	0.0	0.0004864308455451483
139	7044	0.000605120304708658	None	0.0	0.000605120304708658
139	6534	0.002906047155465553	None	0.0	0.002906047155465553
139	6907	8.965480748861893e-05	None	0.18625858031167777	8.965480748861893e-05
139	6934	0.0033533621453258953	None	0.0	0.0033533621453258953
139	6213	0.004268609720691382	None	0.0	0.004268609720691382
139	7039	0.0008609187332025526	None	0.11499074174869033	0.0008609187332025526
139	6892	0.001910615965436425	None	0.0	0.001910615965436425
139	6863	0.00014003806796409528	None	0.0	0.00014003806796409528
139	6701	0.0018047831578283998	None	0.0	0.0018047831578283998
139	7006	0.0011179582945316361	None	0.0	0.0011179582945316361
139	7033	0.003123355737421795	None	0.0	0.003123355737421795
139	7001	0.008053651661537353	None	0.0	0.008053651661537353
139	6775	0.0009982738381448272	None	0.13405841615506592	0.0009982738381448272
139	6885	0.0003792601736450533	None	0.0	0.0003792601736450533
139	6964	0.013433628433024307	None	0.0	0.013433628433024307
139	7034	1.345979083983289e-05	None	0.0	1.345979083983289e-05
139	6977	4.129694727304726e-07	None	0.0	4.129694727304726e-07
139	6795	0.0025970299625169197	None	0.0	0.0025970299625169197
139	6993	-2.8665824203308597e-08	None	0.0	-2.8665824203308597e-08
139	6280	0.005155210328349419	None	0.0	0.005155210328349419
139	6906	0.0012153759806329237	None	0.0	0.0012153759806329237
139	5908	0.011170496768808495	None	0.0	0.011170496768808495
139	6801	0.006233570899355062	None	0.0	0.006233570899355062
139	6752	0.0019506363867113703	None	0.0	0.0019506363867113703
139	6767	0.0016118510513624927	None	0.0	0.0016118510513624927
139	6936	0.0008267151760605149	None	0.0	0.0008267151760605149
139	6966	0.004109253471823973	None	0.0	0.004109253471823973
139	7036	0.001865639561026888	None	0.0	0.001865639561026888
139	6665	0.010275584078312755	None	0.0	0.010275584078312755
139	6478	0.0028384770071868647	None	0.0	0.0028384770071868647
139	7017	0.0032796313278937676	None	0.0	0.0032796313278937676
139	6864	0.0003396884021937022	None	0.0	0.0003396884021937022
139	6955	0.0010085775701914534	None	0.0	0.0010085775701914534
139	6937	0.0012694843669345255	None	0.0	0.0012694843669345255
139	6914	0.0008499733220744422	None	0.0	0.0008499733220744422
139	6944	0.0003954837534239864	None	0.0	0.0003954837534239864
139	7018	0.002816148759852572	None	0.0	0.002816148759852572
71	3326	0.0006084820213137832	None	0.0	0.0006084820213137832
71	3299	0.00012647743571696376	None	0.0	0.00012647743571696376
71	3532	-2.6668739475815022e-08	None	0.24826514207559666	-2.6668739475815022e-08
71	3607	-2.710621751671408e-10	None	0.2135982321143473	-2.710621751671408e-10
71	3360	0.0005957535137143778	None	0.1975711708386918	0.0005957535137143778
71	3629	0.0008352572646527484	None	0.0	0.0008352572646527484
71	2844	0.0012274615314659502	None	0.23769383096489544	0.0012274615314659502
71	3364	0.0003162361720466225	None	0.0	0.0003162361720466225
71	3608	None	None	0.2975822821793623	None
71	3611	0.00015636334308689138	None	0.07666049449912687	0.00015636334308689138
71	3008	0.00023894832122609287	None	0.3285359174927741	0.00023894832122609287
71	3566	0.0011462098294617962	None	0.0	0.0011462098294617962
71	3637	0.0002087168370909717	None	0.0	0.0002087168370909717
71	3626	2.283461266210292e-07	None	0.4257081222769816	2.283461266210292e-07
71	3545	5.132464827199577e-07	None	0.2135982321143473	5.132464827199577e-07
71	3572	2.0535248304978254e-06	None	0.22975940045342874	2.0535248304978254e-06
71	3533	4.789733905292577e-05	None	0.0	4.789733905292577e-05
71	2552	0.00030304058968798944	None	0.36425819828008216	0.00030304058968798944
71	3644	-1.4097388336094787e-07	None	0.0	-1.4097388336094787e-07
71	3473	2.9450158044552337e-05	None	0.11650420202821095	2.9450158044552337e-05
71	3601	-7.040009280790688e-08	None	0.2979976108695058	-7.040009280790688e-08
71	3275	5.638812945184386e-05	None	0.1718337636946145	5.638812945184386e-05
71	3536	8.101369497441022e-06	None	0.0	8.101369497441022e-06
71	2585	0.0009645484859992068	None	0.34091417255828216	0.0009645484859992068
71	3464	0.0003449691870940318	None	0.0	0.0003449691870940318
71	2893	0.005225693508936312	None	0.2858559021183926	0.005225693508936312
71	3388	0.00018955114192900069	None	0.21278484790355723	0.00018955114192900069
71	3575	1.3109822828397392e-05	None	0.0	1.3109822828397392e-05
71	3596	0.0005292186086975156	None	0.21541041402492572	0.0005292186086975156
71	2997	0.00047234708468290746	None	0.12234184484958029	0.00047234708468290746
71	3237	1.0583054501180699e-05	None	0.24826514207559666	1.0583054501180699e-05
71	3393	0.0004604417519071925	None	0.0	0.0004604417519071925
71	3556	3.5260908502587475e-09	None	0.0	3.5260908502587475e-09
71	3057	1.0126691934570014e-06	None	0.0	1.0126691934570014e-06
71	3522	0.002142744461228588	None	0.21215312480463266	0.002142744461228588
71	3635	-0.0006918528178878324	None	0.0	-0.0006918528178878324
71	3427	0.00012130335751652967	None	0.24826514207559666	0.00012130335751652967
71	3564	9.668067609308413e-07	None	0.38192844054344866	9.668067609308413e-07
71	3609	0.00010947729779455928	None	0.0	0.00010947729779455928
71	3581	0.00416445840555244	None	0.0	0.00416445840555244
71	3537	0.00039351121699421267	None	0.0	0.00039351121699421267
71	3633	8.846856705210335e-05	None	0.11650420202821095	8.846856705210335e-05
71	3641	0.0001525920780184064	None	0.34895559111396585	0.0001525920780184064
71	3385	-3.048290044063332e-09	None	0.0	-3.048290044063332e-09
71	3612	-1.621618980618046e-05	None	0.22814504944576455	-1.621618980618046e-05
71	3458	4.423078841562937e-05	None	0.19192807633085604	4.423078841562937e-05
71	3199	9.109773654489529e-07	None	0.1975711708386918	9.109773654489529e-07
71	3642	0.0012168408879551342	None	0.0	0.0012168408879551342
71	3505	3.7959339012767993e-07	None	0.0	3.7959339012767993e-07
71	3496	0.00014141493905316647	None	0.27971699208500606	0.00014141493905316647
71	3514	0.0012921721326007321	None	0.27737349694154545	0.0012921721326007321
71	3452	0.0003035636844210036	None	0.13448970079583206	0.0003035636844210036
71	3623	3.844129462822175e-05	None	0.0	3.844129462822175e-05
71	3114	0.0006854003098144658	None	0.24453759493932764	0.0006854003098144658
71	3012	0.0006786337246617358	None	0.33033659644043845	0.0006786337246617358
71	3377	-1.2146451700985626e-09	None	0.0	-1.2146451700985626e-09
71	3614	8.287272781632818e-05	None	0.0	8.287272781632818e-05
71	3370	0.0003288958003992633	None	0.25690688405619666	0.0003288958003992633
71	2853	0.0002639637772321973	None	0.0	0.0002639637772321973
71	2726	0.0010849819525426247	None	0.2449120047295171	0.0010849819525426247
71	2674	0.005815657500469341	None	0.39656858290975977	0.005815657500469341
71	3046	0.00044428323289078236	None	0.2327142938103432	0.00044428323289078236
71	3455	0.0011447216566845924	None	0.0	0.0011447216566845924
71	3462	0.0003202450578889879	None	0.1718337636946145	0.0003202450578889879
71	3615	0.00017077445700184156	None	0.0	0.00017077445700184156
71	3302	0.0011820850062933682	None	0.0	0.0011820850062933682
71	3506	5.872582540083152e-05	None	0.3093646091968742	5.872582540083152e-05
71	3485	0.0011498479882438059	None	0.2833661973665894	0.0011498479882438059
71	3647	None	None	0.2095123243084307	None
71	3442	0.00017398362166894064	None	0.28598791939826795	0.00017398362166894064
71	3631	0.00047063771830923565	None	0.0	0.00047063771830923565
71	3351	0.00041370467082444795	None	0.0	0.00041370467082444795
71	3098	0.0009221894636387464	None	0.0	0.0009221894636387464
71	3467	0.00029884379061159206	None	0.2966160547101622	0.00029884379061159206
71	3557	8.295092822008892e-05	None	0.16013970651287496	8.295092822008892e-05
71	3565	0.00012259358354885713	None	0.3537509541206963	0.00012259358354885713
71	3605	0.004482471828491612	None	0.0	0.004482471828491612
71	3426	0.0001568413304997135	None	0.1718337636946145	0.0001568413304997135
71	3349	0.00039101551398722673	None	0.21855003147556246	0.00039101551398722673
71	3121	0.00019072606374799107	None	0.2413445910422638	0.00019072606374799107
71	3643	0.0017693333797489392	None	0.06955458741585308	0.0017693333797489392
71	3567	0.00014626267097838362	None	0.28094878494221004	0.00014626267097838362
71	3610	-3.4499070123864366e-06	None	0.13448970079583206	-3.4499070123864366e-06
71	3592	0.0006575408009701494	None	0.0	0.0006575408009701494
71	3489	1.9370775351733771e-07	None	0.2487976539067464	1.9370775351733771e-07
71	3511	6.8485964427316564e-06	None	0.22168328895471695	6.8485964427316564e-06
71	3158	0.0004938420293724543	None	0.2066495621634575	0.0004938420293724543
71	2761	0.0002720844892953956	None	0.2135982321143473	0.0002720844892953956
71	3499	0.001362556650140514	None	0.0	0.001362556650140514
71	3353	0.0002810739788320263	None	0.247110223800424	0.0002810739788320263
71	3518	7.358032362358579e-05	None	0.21635408384800064	7.358032362358579e-05
71	3443	0.000404155864139811	None	0.28713235636904805	0.000404155864139811
71	2593	0.0008298899025546818	None	0.33238763214389333	0.0008298899025546818
71	3628	-2.868622561827427e-05	None	0.0	-2.868622561827427e-05
71	3154	0.0001145124283553482	None	0.0	0.0001145124283553482
71	3468	0.0005408436649987327	None	0.22623085336770177	0.0005408436649987327
71	3627	-3.8990709331289486e-08	None	0.24699943226866275	-3.8990709331289486e-08
71	3585	0.0001546269995176562	None	0.0	0.0001546269995176562
71	3438	0.00024124445820158534	None	0.0	0.00024124445820158534
71	3487	0.00045299672626685254	None	0.0	0.00045299672626685254
54	2601	2.2020959120061516e-06	None	0.2626763690292387	2.2020959120061516e-06
54	2671	0.0006507488680581407	None	0.3998858083542191	0.0006507488680581407
54	2800	-2.764395359497948e-09	None	0.1441467829192417	-2.764395359497948e-09
54	2584	6.999286772611451e-08	None	0.19154185410428476	6.999286772611451e-08
54	2785	4.530319333470054e-08	None	0.30383734496590875	4.530319333470054e-08
54	2776	1.1673048548295322e-07	None	0.1245155993620561	1.1673048548295322e-07
54	2558	-2.7285264619778114e-09	None	0.869885649780298	-2.7285264619778114e-09
54	2728	8.168688785076584e-11	None	0.03489973609804511	8.168688785076584e-11
54	2568	0.0011418889371477702	None	0.1803229829084515	0.0011418889371477702
54	2651	9.230729235250753e-05	None	0.16713613946421685	9.230729235250753e-05
54	2621	1.7759364591822096e-07	None	0.28979733420331383	1.7759364591822096e-07
54	2724	-0.1	None	0.27508705515576615	-0.1
54	2662	-8.001165245622409e-09	None	0.17595412213626307	-8.001165245622409e-09
54	2758	5.175781351518959e-06	None	0.12356951696790217	5.175781351518959e-06
54	2682	8.832152423136659e-07	None	0.3588691726592665	8.832152423136659e-07
54	2748	-3.9797321457238305e-06	None	0.256284639240738	-3.9797321457238305e-06
54	2628	5.591128589157407e-07	None	0.16354089058778903	5.591128589157407e-07
54	2790	2.632233770330162e-06	None	0.1996578168673487	2.632233770330162e-06
54	2552	0.00030304058968798944	None	0.39608884475133743	0.00030304058968798944
54	2768	7.951886929378016e-07	None	0.16834025120699186	7.951886929378016e-07
54	2600	-9.550248362669636e-10	None	0.5831959452388927	-9.550248362669636e-10
54	2585	0.0009645484859992068	None	0.43460022727458386	0.0009645484859992068
54	2690	1.5688227421411733e-07	None	0.3047514121754893	1.5688227421411733e-07
54	2664	-8.034564575673204e-10	None	0.3128436300244593	-8.034564575673204e-10
54	2670	-4.994667722185647e-08	None	0.2800056073313399	-4.994667722185647e-08
54	2715	9.766578871483599e-07	None	0.217744309424247	9.766578871483599e-07
54	2687	-2.3685252113525584e-08	None	0.21920467105949806	-2.3685252113525584e-08
54	2697	-0.1	None	0.7211723895759036	-0.1
54	2755	-2.525694371130535e-07	None	0.25346688038706344	-2.525694371130535e-07
54	2767	-0.1	None	0.4120742232711339	-0.1
54	2653	-1.991745727310526e-10	None	0.869885649780298	-1.991745727310526e-10
54	2781	6.201840095029994e-08	None	0.2164760286707054	6.201840095029994e-08
54	2727	-3.1445307540584115e-09	None	0.2060401971808873	-3.1445307540584115e-09
54	2752	-3.626743741538421e-08	None	0.13282359503213625	-3.626743741538421e-08
54	2775	-4.166877334029149e-08	None	0.11996837173115031	-4.166877334029149e-08
54	2765	7.516601938325474e-07	None	0.3493838938335044	7.516601938325474e-07
54	2778	-1.210669170785368e-08	None	0.30383734496590875	-1.210669170785368e-08
54	2636	2.9397478175209386e-08	None	0.3672447460928531	2.9397478175209386e-08
54	2791	-1.6735225263066794e-08	None	0.1803229829084515	-1.6735225263066794e-08
54	2656	0.00018784312665911571	None	0.12356951696790217	0.00018784312665911571
54	2712	0.0001136798722057067	None	0.03489973609804511	0.0001136798722057067
54	2798	1.2408333021033727e-10	None	0.09306596292812028	1.2408333021033727e-10
54	2706	1.8030616867755742e-08	None	0.30469290857445	1.8030616867755742e-08
54	2686	0.0001512630104197997	None	0.1441467829192417	0.0001512630104197997
54	2786	1.138960092879925e-06	None	0.16354089058778903	1.138960092879925e-06
54	2661	-2.887529807883208e-10	None	0.6122440338000238	-2.887529807883208e-10
54	2799	1.3365458296116621e-06	None	0.11996837173115031	1.3365458296116621e-06
54	2749	0.00021505046066705284	None	0.3154371465328339	0.00021505046066705284
54	2794	-2.978894990392091e-08	None	0.2925851235198643	-2.978894990392091e-08
54	2736	1.9672580529149882e-08	None	0.3128436300244593	1.9672580529149882e-08
54	2716	8.106724516231897e-07	None	0.1245155993620561	8.106724516231897e-07
54	2711	8.528120476377583e-05	None	0.42940804676581645	8.528120476377583e-05
54	2797	-4.582465961469695e-06	None	0.25645693044563267	-4.582465961469695e-06
54	2561	1.604690798997913e-05	None	0.15107673487772047	1.604690798997913e-05
54	2756	6.24124823899409e-11	None	0.31227287823584965	6.24124823899409e-11
54	2627	1.4468111113273332e-07	None	0.42530214295723967	1.4468111113273332e-07
54	2725	4.857460481826439e-07	None	0.16354089058778903	4.857460481826439e-07
54	2770	-3.041002713563986e-09	None	0.2799462207057367	-3.041002713563986e-09
54	2726	0.0010849819525426247	None	0.3142912430491586	0.0010849819525426247
54	2746	3.943539106896014e-09	None	0.09306596292812028	3.943539106896014e-09
54	2740	7.625464421145962e-10	None	0.31227287823584965	7.625464421145962e-10
54	2610	4.369541392001297e-05	None	0.09306596292812028	4.369541392001297e-05
54	2674	0.005815657500469341	None	0.31243622534495286	0.005815657500469341
54	2739	1.7090709745367961e-06	None	0.20146566821464082	1.7090709745367961e-06
54	2575	1.874541516200804e-07	None	0.3949011418410029	1.874541516200804e-07
54	2685	1.9163184313622e-07	None	0.11996837173115031	1.9163184313622e-07
54	2795	1.19964744020047e-05	None	0.3375578440291186	1.19964744020047e-05
54	2744	3.0077068673467487e-06	None	0.12356951696790217	3.0077068673467487e-06
54	2609	-1.1650755055780615e-09	None	0.3080947040467298	-1.1650755055780615e-09
54	2555	None	None	0.2789450075501084	None
54	2774	-3.3400591291383175e-09	None	0.6122440338000238	-3.3400591291383175e-09
54	2750	0.00021185443932575393	None	0.37646317337601404	0.00021185443932575393
54	2721	-0.1	None	0.4741504570275416	-0.1
54	2779	0.0003823920847100024	None	0.46771991403227303	0.0003823920847100024
54	2698	2.5790999835974774e-05	None	0.13282359503213625	2.5790999835974774e-05
54	2688	0.000172968971683077	None	0.03489973609804511	0.000172968971683077
54	2793	0.00017068200892025528	None	0.12356951696790217	0.00017068200892025528
54	2604	0.0007139633341781452	None	0.294740038008972	0.0007139633341781452
54	2784	1.9397254373587147e-06	None	0.19136132026927327	1.9397254373587147e-06
54	2679	2.806406045270275e-07	None	0.03489973609804511	2.806406045270275e-07
54	2659	-4.869135677321029e-07	None	0.26641203317889783	-4.869135677321029e-07
54	2586	2.8084674142299178e-08	None	0.2884857145741443	2.8084674142299178e-08
54	2773	3.4286710531130085e-08	None	0.4334241574281533	3.4286710531130085e-08
54	2694	1.1702530860638175e-07	None	0.03489973609804511	1.1702530860638175e-07
54	2789	-5.991938788238661e-07	None	0.3725782391068144	-5.991938788238661e-07
54	2761	0.0002720844892953956	None	0.30383734496590875	0.0002720844892953956
54	2630	-1.3527570720883999e-08	None	0.2877041701189702	-1.3527570720883999e-08
54	2638	0.00032658656866283277	None	0.399881134461191	0.00032658656866283277
54	2699	-3.2053014525873993e-10	None	0.24560346352250093	-3.2053014525873993e-10
54	2743	6.550692508683378e-08	None	0.19154185410428476	6.550692508683378e-08
54	2722	2.037061781839514e-06	None	0.2935254986577346	2.037061781839514e-06
54	2593	0.0008298899025546818	None	0.3716302513978041	0.0008298899025546818
54	2777	0.00019362088077872413	None	0.2761267260783874	0.00019362088077872413
54	2757	1.6562951040447232e-05	None	0.3205002133147531	1.6562951040447232e-05
54	2590	1.6322874539237257e-07	None	0.3998858083542191	1.6322874539237257e-07
54	2731	-2.3115368868686438e-07	None	0.11209995374711981	-2.3115368868686438e-07
54	2760	8.309126163668309e-09	None	0.31227287823584965	8.309126163668309e-09
54	2702	2.6594290579712683e-06	None	0.14497620220723326	2.6594290579712683e-06
54	2667	-4.048702448837448e-09	None	0.13282359503213625	-4.048702448837448e-09
54	2796	-0.1	None	0.26875674558738927	-0.1
108	5179	0.0049679310698023844	None	0.0	0.0049679310698023844
108	5469	1.7075787952222667e-05	None	0.08395336066614319	1.7075787952222667e-05
108	5026	0.003020935066708969	None	0.0	0.003020935066708969
108	4968	0.008844208786684528	None	0.0	0.008844208786684528
108	5158	0.0074052323098525545	None	0.0	0.0074052323098525545
108	5448	0.00017493854795394887	None	0.0	0.00017493854795394887
108	5371	0.0007378565933321814	None	0.0	0.0007378565933321814
108	5174	0.0004066102534658009	None	0.0	0.0004066102534658009
108	5259	0.003238752524880199	None	0.0	0.003238752524880199
108	5219	0.0029723891798766992	None	0.09199317791208829	0.0029723891798766992
108	5498	3.744435022978679e-11	None	0.0	3.744435022978679e-11
108	5457	0.0004976626213215575	None	0.0	0.0004976626213215575
108	5414	0.0017106093396935126	None	0.0	0.0017106093396935126
108	5475	0.0020684559818679583	None	0.0	0.0020684559818679583
108	5085	0.012949513015117238	None	0.0	0.012949513015117238
108	5060	0.005121391012977907	None	0.0	0.005121391012977907
108	4911	0.017764945604056354	None	0.0	0.017764945604056354
108	5257	0.009536133800269679	None	0.0	0.009536133800269679
108	5231	0.003077397153987658	None	0.0	0.003077397153987658
108	5416	2.8781544695761425e-07	None	0.0	2.8781544695761425e-07
108	5495	0.0008414989178769105	None	0.0	0.0008414989178769105
108	5327	0.003340452159605131	None	0.0	0.003340452159605131
108	5344	0.009043683689939835	None	0.08395336066614319	0.009043683689939835
108	4763	0.0045507873802370525	None	0.0	0.0045507873802370525
108	5118	0.00982291630307832	None	0.0	0.00982291630307832
108	5500	3.831206926357973e-05	None	0.0	3.831206926357973e-05
108	5474	6.926630030976237e-05	None	0.0	6.926630030976237e-05
108	5237	0.001108180791296485	None	0.0	0.001108180791296485
108	5417	0.0014475660644461407	None	0.0	0.0014475660644461407
108	5378	0.0020537318965425494	None	0.0	0.0020537318965425494
108	5471	0.00039945663676606985	None	0.0	0.00039945663676606985
108	5225	0.005803832219972996	None	0.0	0.005803832219972996
108	5209	0.006300567869741259	None	0.11499074174869033	0.006300567869741259
108	5449	0.0005751206236369595	None	0.0	0.0005751206236369595
108	5374	0.0006746212816877597	None	0.0	0.0006746212816877597
108	4970	0.004455738980239715	None	0.0	0.004455738980239715
108	5033	0.0036110617292977676	None	0.0	0.0036110617292977676
108	5247	0.0011335317581686554	None	0.0	0.0011335317581686554
108	4442	0.00626544258968524	None	0.0	0.00626544258968524
108	5465	0.00267022327268165	None	0.0	0.00267022327268165
108	5348	0.006456105133984773	None	0.0	0.006456105133984773
108	5380	0.003892885271347594	None	0.0	0.003892885271347594
108	5484	0.006771650933346444	None	0.09199317791208829	0.006771650933346444
108	5308	5.937101156253364e-06	None	0.0	5.937101156253364e-06
108	5108	0.0027331174614755676	None	0.0	0.0027331174614755676
108	5333	0.004856330065362166	None	0.0	0.004856330065362166
108	3896	0.00901358752059108	None	0.0	0.00901358752059108
108	4304	0.01191415532716858	None	0.0	0.01191415532716858
108	5345	0.0052616862743216555	None	0.0	0.0052616862743216555
108	5200	0.003938837148858413	None	0.0	0.003938837148858413
108	4733	0.004930271201790586	None	0.0	0.004930271201790586
108	5355	0.012224981411038718	None	0.0	0.012224981411038718
108	5210	0.0017780279594007114	None	0.0	0.0017780279594007114
108	5415	-1.991709124713889e-06	None	0.0	-1.991709124713889e-06
108	5491	0.003237265297641897	None	0.0	0.003237265297641897
108	4720	0.0007542402625126217	None	0.0	0.0007542402625126217
108	4650	0.002304235979752349	None	0.0	0.002304235979752349
108	5402	0.0004812496220762402	None	0.0	0.0004812496220762402
108	5483	4.733723731044533e-05	None	0.0	4.733723731044533e-05
108	4653	0.005312979222178018	None	0.06955458741585308	0.005312979222178018
108	5450	0.0021005383373674698	None	0.0	0.0021005383373674698
108	5425	-9.181204393872291e-07	None	0.0	-9.181204393872291e-07
108	5372	0.008279613808238502	None	0.0	0.008279613808238502
108	5427	0.0003318491397535709	None	0.0	0.0003318491397535709
108	5164	0.002197818015463369	None	0.0	0.002197818015463369
108	5410	0.0016825140202240735	None	0.0	0.0016825140202240735
108	5153	0.0005781619332717243	None	0.28212705437652696	0.0005781619332717243
108	5358	0.000954042233163909	None	0.0	0.000954042233163909
108	5392	0.00397829831494858	None	0.0	0.00397829831494858
108	5364	0.004180136037419447	None	0.0	0.004180136037419447
108	5452	1.6314792837429807e-07	None	0.0	1.6314792837429807e-07
108	4677	0.005354085732343011	None	0.0	0.005354085732343011
108	5421	5.982493170352449e-05	None	0.0	5.982493170352449e-05
108	4238	0.004600522221073372	None	0.0	0.004600522221073372
108	4249	0.0028235798071315744	None	0.0	0.0028235798071315744
108	5395	0.009359413304493521	None	0.08395336066614319	0.009359413304493521
108	4947	0.007442427953632259	None	0.0	0.007442427953632259
108	5367	0.00031564352409645254	None	0.0	0.00031564352409645254
108	5436	0.0001487401653647331	None	0.0	0.0001487401653647331
108	5460	-1.6007611986580174e-05	None	0.0	-1.6007611986580174e-05
108	4489	0.0027039385989876784	None	0.0	0.0027039385989876784
108	5357	0.00855951886547479	None	0.0	0.00855951886547479
108	5499	0.0005444383597120157	None	0.0	0.0005444383597120157
108	5496	0.0019319764702081608	None	0.0	0.0019319764702081608
108	5468	-2.188532466790686e-06	None	0.0	-2.188532466790686e-06
108	5426	-2.927285079078375e-06	None	0.0	-2.927285079078375e-06
108	5486	0.0033012458200710844	None	0.0	0.0033012458200710844
108	5360	0.0003535341989965045	None	0.0	0.0003535341989965045
108	5359	0.0011539616399799904	None	0.0	0.0011539616399799904
108	5419	0.0012874464379145063	None	0.0	0.0012874464379145063
108	5277	0.0002517278889555057	None	0.0	0.0002517278889555057
108	4474	0.004196585740968572	None	0.0	0.004196585740968572
108	5400	0.0013455118474181048	None	0.0	0.0013455118474181048
108	5106	0.00459918860882252	None	0.0	0.00459918860882252
108	5489	0.003187682841623367	None	0.0	0.003187682841623367
108	4692	0.005752617223901376	None	0.0	0.005752617223901376
108	5375	0.00011561013814377349	None	0.0	0.00011561013814377349
108	5481	0.004377045915579157	None	0.09199317791208829	0.004377045915579157
108	5473	0.00028216561552177734	None	0.19344333256629004	0.00028216561552177734
108	4717	0.0034827981520711097	None	0.0	0.0034827981520711097
34	1787	0.32470617655082623	0.32470617655082623	0.42141065109463616	0.32470617655082623
34	1733	0.35111145897600954	0.35111145897600954	0.3827800215392079	0.35111145897600954
34	1676	0.3040138120501804	0.3040138120501804	0.343754774651533	0.3040138120501804
34	1756	0.27175000229202273	0.27175000229202273	0.4282721535899414	0.27175000229202273
34	1597	0.3499676227317952	0.3499676227317952	0.3672527777971794	0.3499676227317952
34	1723	0.3295928064194492	0.3295928064194492	0.3942920422551309	0.3295928064194492
34	1195	0.3756033401738015	0.3756033401738015	0.41157727922721393	0.3756033401738015
34	1259	0.3382967253706861	0.3382967253706861	0.35181428147255134	0.3382967253706861
34	1463	0.4263097161761869	0.4263097161761869	0.49346227154997263	0.4263097161761869
34	1718	0.3340639312040047	0.3340639312040047	0.4493198689979513	0.3340639312040047
34	1759	0.3219353610612544	0.3219353610612544	0.41227118532598944	0.3219353610612544
34	1148	0.36780757485758336	0.36780757485758336	0.3915773781189073	0.36780757485758336
34	691	0.4425706556227323	0.4425706556227323	0.44668947412125437	0.4425706556227323
34	1510	0.3777185911643433	0.3777185911643433	0.38992005095234805	0.3777185911643433
34	1681	0.3723271631154988	0.3723271631154988	0.37641769210566234	0.3723271631154988
34	1741	0.3735558558691034	0.3735558558691034	0.3822875308188734	0.3735558558691034
34	1162	0.6671690228708556	0.6671690228708556	0.7979180531683833	0.6671690228708556
34	1765	0.30914081682111394	0.30914081682111394	0.3437891414441311	0.30914081682111394
34	1379	0.3435550809346825	0.3435550809346825	0.3700435072944862	0.3435550809346825
34	1708	0.3001247739318506	0.3001247739318506	0.3225023728165902	0.3001247739318506
34	1650	0.4577042980026224	0.4577042980026224	0.4708092692575188	0.4577042980026224
34	1391	0.40911193615070224	0.40911193615070224	0.43443245520008356	0.40911193615070224
34	1525	0.407063650989655	0.407063650989655	0.4120148713430985	0.407063650989655
34	1299	0.4491956088201857	0.4491956088201857	0.5523206601648241	0.4491956088201857
34	1085	0.35772442312076674	0.35772442312076674	0.35772442312076674	0.35772442312076674
34	1048	0.3510706209548169	0.3510706209548169	0.37574724192643105	0.3510706209548169
34	1761	0.34405680055004745	0.34405680055004745	0.3906868393249518	0.34405680055004745
34	1660	0.35330036171190277	0.35330036171190277	0.35330036171190277	0.35330036171190277
34	876	0.6002126895436002	0.6002126895436002	0.7817105124267987	0.6002126895436002
34	1578	0.35756029263826306	0.35756029263826306	0.3762245216150477	0.35756029263826306
34	1672	0.34020458171760315	0.34020458171760315	0.34027324388489444	0.34020458171760315
34	1727	0.35330036171190277	0.35330036171190277	0.35330036171190277	0.35330036171190277
34	1542	0.3638663253807119	0.3638663253807119	0.36466721875062846	0.3638663253807119
34	1346	0.3829036057375227	0.3829036057375227	0.4134930246450235	0.3829036057375227
34	1687	0.3149984298270393	0.3149984298270393	0.3719724111550568	0.3149984298270393
34	1661	0.37920534699693853	0.37920534699693853	0.39324478923832584	0.37920534699693853
34	1773	0.3817128468899919	0.3817128468899919	0.4201588268284728	0.3817128468899919
34	1778	0.35417852349469037	0.35417852349469037	0.42382392716992523	0.35417852349469037
34	1651	0.43839361321591186	0.43839361321591186	0.4955399604297125	0.43839361321591186
34	1451	0.37577857359080463	0.37577857359080463	0.4181443217478046	0.37577857359080463
34	1716	0.42905604049483664	0.42905604049483664	0.4728233523109485	0.42905604049483664
34	1354	0.4360221900745735	0.4360221900745735	0.46522458042253245	0.4360221900745735
34	1722	0.4020173551992977	0.4020173551992977	0.42150901320501416	0.4020173551992977
34	1746	0.49761061147146723	0.49761061147146723	0.5905102380923987	0.49761061147146723
34	1763	0.2860277492322242	0.2860277492322242	0.42410263492614747	0.2860277492322242
34	1799	0.32642607977570137	0.32642607977570137	0.33846350420819105	0.32642607977570137
34	1447	0.3735558558691034	0.3735558558691034	0.3822875308188734	0.3735558558691034
34	1656	0.5102753304929799	0.5102753304929799	0.5355735166322987	0.5102753304929799
34	1742	0.34096719350064786	0.34096719350064786	0.48000876339963583	0.34096719350064786
34	1089	0.42231528444523975	0.42231528444523975	0.454507004639017	0.42231528444523975
34	1736	0.32464731969800786	0.32464731969800786	0.4470201917164515	0.32464731969800786
34	1638	0.6002126895436002	0.6002126895436002	0.7817105124267987	0.6002126895436002
34	1764	0.3031060723819059	0.3031060723819059	0.3414553091543493	0.3031060723819059
34	1683	0.3418654422848634	0.3418654422848634	0.4122262982382264	0.3418654422848634
34	1522	0.4250803210855906	0.4250803210855906	0.45530018532979294	0.4250803210855906
34	1701	0.36158597119369773	0.36158597119369773	0.3873669811483998	0.36158597119369773
34	1464	0.3668904312982824	0.3668904312982824	0.4370937776962077	0.3668904312982824
34	1750	0.46316786449198977	0.46316786449198977	0.4883383472659685	0.46316786449198977
34	1758	0.32642607977570137	0.32642607977570137	0.33846350420819105	0.32642607977570137
34	1797	0.3576620794233416	0.3576620794233416	0.37444184002618297	0.3576620794233416
34	1781	0.29794605883423203	0.29794605883423203	0.3348680761999342	0.29794605883423203
34	1731	0.4041507711545359	0.4041507711545359	0.4393725881924686	0.4041507711545359
34	1766	0.498207002430015	0.498207002430015	0.5217403737473554	0.498207002430015
34	1796	0.35211933219404656	0.35211933219404656	0.36861623905108404	0.35211933219404656
34	1663	0.35330036171190277	0.35330036171190277	0.35330036171190277	0.35330036171190277
34	1785	0.3606446002803093	0.3606446002803093	0.43018260922851637	0.3606446002803093
34	1585	0.404074953220115	0.404074953220115	0.45789415507291886	0.404074953220115
34	1366	0.3991354878968375	0.3991354878968375	0.42675484187800466	0.3991354878968375
34	1792	0.3588625611531876	0.3588625611531876	0.6064101977639538	0.3588625611531876
34	1686	0.3889934896296883	0.3889934896296883	0.6150746614958448	0.3889934896296883
34	1744	0.32578073172453426	0.32578073172453426	0.38595690183146436	0.32578073172453426
34	1704	0.3267647128133409	0.3267647128133409	0.37913512054508625	0.3267647128133409
34	1795	0.4259040488461775	0.4259040488461775	0.4769302038893592	0.4259040488461775
34	1668	0.35417852349469037	0.35417852349469037	0.42382392716992523	0.35417852349469037
34	1344	0.35634045476349635	0.35634045476349635	0.3747360806925304	0.35634045476349635
34	1794	0.29767508456094227	0.29767508456094227	0.7968144162227654	0.29767508456094227
34	1472	0.37950605180937835	0.37950605180937835	0.621840752225425	0.37950605180937835
34	1601	0.2769585422319955	0.2769585422319955	0.4200347315213449	0.2769585422319955
34	1186	0.35552921064130666	0.35552921064130666	0.3861708789509773	0.35552921064130666
34	1788	0.37264197429376344	0.37264197429376344	0.4225820512420101	0.37264197429376344
34	1771	0.3357203132600334	0.3357203132600334	0.40644740509549776	0.3357203132600334
34	1713	0.4402049882128593	0.4402049882128593	0.4462838073879546	0.4402049882128593
34	1707	0.3435550809346825	0.3435550809346825	0.3700435072944862	0.3435550809346825
34	1571	0.44657078646382936	0.44657078646382936	0.44657078646382936	0.44657078646382936
34	1753	0.4340364789351791	0.4340364789351791	0.47454153899968865	0.4340364789351791
34	1780	0.4147753592490707	0.4147753592490707	0.4223556027509778	0.4147753592490707
34	1729	0.35417852349469037	0.35417852349469037	0.42382392716992523	0.35417852349469037
34	1695	0.31231819586000675	0.31231819586000675	0.32067592783115256	0.31231819586000675
34	1530	0.3988752453414187	0.3988752453414187	0.6099346762610642	0.3988752453414187
34	1596	0.3219353610612544	0.3219353610612544	0.41227118532598944	0.3219353610612544
34	1516	0.37950605180937835	0.37950605180937835	0.621840752225425	0.37950605180937835
34	1712	0.38388860187953544	0.38388860187953544	0.40474179091532647	0.38388860187953544
34	1800	0.4750547378054035	0.4750547378054035	0.5756482013910833	0.4750547378054035
34	1565	0.32267630561981375	0.32267630561981375	0.359017655011968	0.32267630561981375
34	1745	0.3493450704117945	0.3493450704117945	0.3717187513382596	0.3493450704117945
34	1679	0.2657138921693148	0.2657138921693148	0.38812818267837096	0.2657138921693148
34	1635	0.351405397982596	0.351405397982596	0.40374079971710736	0.351405397982596
34	1602	0.35330036171190277	0.35330036171190277	0.35330036171190277	0.35330036171190277
34	1762	0.3411271277205997	0.3411271277205997	0.3874329909423369	0.3411271277205997
34	1494	0.33868465819065935	0.33868465819065935	0.39274332620589997	0.33868465819065935
0	67	0.09987807758489683	0.09987807758489683	0.09987807758489683	0.09987807758489683
0	78	0.22348883273408254	0.22348883273408254	0.22348883273408254	0.22348883273408254
0	27	0.34489328206056813	0.34489328206056813	0.34489328206056813	0.34489328206056813
0	40	0.5157005918295625	0.5157005918295625	0.5157005918295625	0.5157005918295625
0	44	0.0	0.0	0.0	0.0
0	66	0.8936296450459146	0.8936296450459146	0.8936296450459146	0.8936296450459146
0	95	0.35232565036933544	0.35232565036933544	0.35232565036933544	0.35232565036933544
0	21	0.0	0.0	0.0	0.0
0	37	0.4584225773797795	0.4584225773797795	0.4584225773797795	0.4584225773797795
0	58	0.3559201058837408	0.3559201058837408	0.3559201058837408	0.3559201058837408
0	52	0.26007440638087526	0.26007440638087526	0.26007440638087526	0.26007440638087526
0	15	0.20916103412061465	0.20916103412061465	0.20916103412061465	0.20916103412061465
0	92	0.0	0.0	0.0	0.0
0	84	0.0	0.0	0.0	0.0
0	53	0.0	0.0	0.0	0.0
0	12	0.0	0.0	0.0	0.0
0	41	0.0	0.0	0.0	0.0
0	91	0.8936296450459146	0.8936296450459146	0.8936296450459146	0.8936296450459146
0	77	0.0	0.0	0.0	0.0
0	38	0.3846207353293378	0.3846207353293378	0.3846207353293378	0.3846207353293378
0	64	0.0	0.0	0.0	0.0
0	19	0.1433316836915267	0.1433316836915267	0.1433316836915267	0.1433316836915267
0	85	0.33619606184120837	0.33619606184120837	0.33619606184120837	0.33619606184120837
0	49	0.5203546768782571	0.5203546768782571	0.5203546768782571	0.5203546768782571
0	45	0.33117726707940215	0.33117726707940215	0.33117726707940215	0.33117726707940215
0	86	0.2902057093956599	0.2902057093956599	0.2902057093956599	0.2902057093956599
0	35	0.4936522963870262	0.4936522963870262	0.4936522963870262	0.4936522963870262
0	88	0.2645886226061159	0.2645886226061159	0.2645886226061159	0.2645886226061159
0	70	0.3831645316058977	0.3831645316058977	0.3831645316058977	0.3831645316058977
0	80	0.0	0.0	0.0	0.0
0	17	0.0	0.0	0.0	0.0
0	23	0.33793884878639624	0.33793884878639624	0.33793884878639624	0.33793884878639624
0	57	0.26273501311770836	0.26273501311770836	0.26273501311770836	0.26273501311770836
0	39	0.3329478327256902	0.3329478327256902	0.3329478327256902	0.3329478327256902
0	62	0.25579381913239263	0.25579381913239263	0.25579381913239263	0.25579381913239263
0	22	0.5627321732596318	0.5627321732596318	0.5627321732596318	0.5627321732596318
0	29	0.2726189099404298	0.2726189099404298	0.2726189099404298	0.2726189099404298
0	4	0.8275762609095896	0.8275762609095896	0.8275762609095896	0.8275762609095896
0	76	0.0	0.0	0.0	0.0
0	25	0.4596145079535921	0.4596145079535921	0.4596145079535921	0.4596145079535921
0	61	0.0	0.0	0.0	0.0
0	60	0.3134184099530658	0.3134184099530658	0.3134184099530658	0.3134184099530658
0	81	0.09987807758489683	0.09987807758489683	0.09987807758489683	0.09987807758489683
0	73	0.5679157111315153	0.5679157111315153	0.5679157111315153	0.5679157111315153
0	72	0.8503181768478685	0.8503181768478685	0.8503181768478685	0.8503181768478685
0	89	0.0	0.0	0.0	0.0
0	51	0.0	0.0	0.0	0.0
0	3	0.0	0.0	0.0	0.0
0	11	0.0	0.0	0.0	0.0
0	24	0.0	0.0	0.0	0.0
0	10	0.2342203024333919	0.2342203024333919	0.2342203024333919	0.2342203024333919
0	33	0.0	0.0	0.0	0.0
0	56	0.42506535428386705	0.42506535428386705	0.42506535428386705	0.42506535428386705
0	75	0.5627321732596318	0.5627321732596318	0.5627321732596318	0.5627321732596318
0	59	0.28225254983640097	0.28225254983640097	0.28225254983640097	0.28225254983640097
0	43	0.4460872776949213	0.4460872776949213	0.4460872776949213	0.4460872776949213
0	47	0.0	0.0	0.0	0.0
0	32	0.2767608427491477	0.2767608427491477	0.2767608427491477	0.2767608427491477
0	74	0.23389270250075772	0.23389270250075772	0.23389270250075772	0.23389270250075772
0	90	0.8275762609095896	0.8275762609095896	0.8275762609095896	0.8275762609095896
0	99	0.20824168515976962	0.20824168515976962	0.20824168515976962	0.20824168515976962
0	7	0.0	0.0	0.0	0.0
0	1	0.5627321732596318	0.5627321732596318	0.5627321732596318	0.5627321732596318
0	5	0.588681793726121	0.588681793726121	0.588681793726121	0.588681793726121
0	26	0.0	0.0	0.0	0.0
0	13	0.09987807758489683	0.09987807758489683	0.09987807758489683	0.09987807758489683
0	71	0.28166532578871817	0.28166532578871817	0.28166532578871817	0.28166532578871817
0	31	0.0	0.0	0.0	0.0
0	63	0.6959622089403563	0.6959622089403563	0.6959622089403563	0.6959622089403563
0	54	0.27328092695794587	0.27328092695794587	0.27328092695794587	0.27328092695794587
0	100	0.1433316836915267	0.1433316836915267	0.1433316836915267	0.1433316836915267
0	6	0.09987807758489683	0.09987807758489683	0.09987807758489683	0.09987807758489683
0	96	0.28166532578871817	0.28166532578871817	0.28166532578871817	0.28166532578871817
0	82	0.0	0.0	0.0	0.0
0	48	0.0	0.0	0.0	0.0
0	83	0.29299860326515664	0.29299860326515664	0.29299860326515664	0.29299860326515664
0	79	0.20438496244047638	0.20438496244047638	0.20438496244047638	0.20438496244047638
0	69	0.0	0.0	0.0	0.0
0	87	0.32160740886414035	0.32160740886414035	0.32160740886414035	0.32160740886414035
0	46	0.3416749710975776	0.3416749710975776	0.3416749710975776	0.3416749710975776
0	18	0.3006751425896841	0.3006751425896841	0.3006751425896841	0.3006751425896841
0	20	0.34227359650546646	0.34227359650546646	0.34227359650546646	0.34227359650546646
0	94	0.16503211151612437	0.16503211151612437	0.16503211151612437	0.16503211151612437
0	16	0.09987807758489683	0.09987807758489683	0.09987807758489683	0.09987807758489683
0	36	0.22702936539457652	0.22702936539457652	0.22702936539457652	0.22702936539457652
0	14	0.2180376993934118	0.2180376993934118	0.2180376993934118	0.2180376993934118
0	34	0.5832037792876178	0.5832037792876178	0.5832037792876178	0.5832037792876178
0	9	0.24457027221698882	0.24457027221698882	0.24457027221698882	0.24457027221698882
0	28	0.0	0.0	0.0	0.0
0	68	0.21854268689516387	0.21854268689516387	0.21854268689516387	0.21854268689516387
0	98	0.2477597573763525	0.2477597573763525	0.2477597573763525	0.2477597573763525
0	93	0.9315082369329459	0.9315082369329459	0.9315082369329459	0.9315082369329459
0	30	0.8503181768478685	0.8503181768478685	0.8503181768478685	0.8503181768478685
0	97	0.0	0.0	0.0	0.0
0	55	0.09987807758489683	0.09987807758489683	0.09987807758489683	0.09987807758489683
0	65	0.0	0.0	0.0	0.0
0	50	0.5639926498796517	0.5639926498796517	0.5639926498796517	0.5639926498796517
0	8	0.0	0.0	0.0	0.0
0	42	0.37665274174146246	0.37665274174146246	0.37665274174146246	0.37665274174146246
0	2	0.20873656974469917	0.20873656974469917	0.20873656974469917	0.20873656974469917
87	4115	0.0016205697492452378	None	0.24688882695712128	0.0016205697492452378
87	4425	0.0061413666386253545	None	0.0	0.0061413666386253545
87	4345	0.00012330956475693002	None	0.0	0.00012330956475693002
87	4235	0.0013454376780904797	None	0.0	0.0013454376780904797
87	4411	0.0006215619486456624	None	0.0	0.0006215619486456624
87	4150	0.0024352119870659186	None	0.0	0.0024352119870659186
87	4207	0.002680914340221929	None	0.0	0.002680914340221929
87	4132	0.00159969147718732	None	0.0	0.00159969147718732
87	4268	0.0005891241154799576	None	0.0	0.0005891241154799576
87	4245	0.0006725580848525423	None	0.006955458741585307	0.0006725580848525423
87	3360	0.0005957535137143778	None	0.30945175483542087	0.0005957535137143778
87	4450	0.0027114283355814893	None	0.2895370389937529	0.0027114283355814893
87	4125	0.010687727131069953	None	0.1022139926655025	0.010687727131069953
87	4309	0.002286686376546079	None	0.0	0.002286686376546079
87	4140	0.00021791720811117698	None	0.0	0.00021791720811117698
87	4074	0.0005314786394366194	None	0.0	0.0005314786394366194
87	4327	9.150677075883179e-05	None	0.0	9.150677075883179e-05
87	4416	0.0003696888114520416	None	0.0	0.0003696888114520416
87	4324	0.0006279505584768766	None	0.0	0.0006279505584768766
87	4099	0.0015748846447642911	None	0.0	0.0015748846447642911
87	4408	0.0012454128029462978	None	0.0	0.0012454128029462978
87	4276	0.0012132607268142746	None	0.0	0.0012132607268142746
87	4339	0.0006098465076573146	None	0.0	0.0006098465076573146
87	4397	1.2542630094590063e-06	None	0.006955458741585307	1.2542630094590063e-06
87	4352	0.00048292694429588227	None	0.33712121035053466	0.00048292694429588227
87	4357	0.00023543197413373998	None	0.0	0.00023543197413373998
87	4090	0.002584861644324917	None	0.0	0.002584861644324917
87	4026	0.0012914588935699603	None	0.0	0.0012914588935699603
87	3799	0.00021653661032291742	None	0.0	0.00021653661032291742
87	4449	0.0006592718396092461	None	0.0	0.0006592718396092461
87	4331	0.0004968289122394229	None	0.0	0.0004968289122394229
87	3985	0.002275621266374844	None	0.0	0.002275621266374844
87	4285	0.0014604472972129913	None	0.0	0.0014604472972129913
87	4415	-1.99852571265676e-06	None	0.0	-1.99852571265676e-06
87	4296	0.00042932539945926725	None	0.0	0.00042932539945926725
87	4180	0.001411056690650029	None	0.0	0.001411056690650029
87	4233	0.002039047462874233	None	0.0	0.002039047462874233
87	3970	0.0004016671945859671	None	0.3598598456756255	0.0004016671945859671
87	4376	8.796464634099345e-08	None	0.0	8.796464634099345e-08
87	4426	0.00013740128875733206	None	0.0	0.00013740128875733206
87	4328	1.0414240131575544e-08	None	0.17538517067843198	1.0414240131575544e-08
87	4429	-8.187084135087878e-06	None	0.0	-8.187084135087878e-06
87	3522	0.002142744461228588	None	0.3153276564182197	0.002142744461228588
87	4301	0.0007797986307451982	None	0.0	0.0007797986307451982
87	4412	-1.2923354702225958e-05	None	0.0	-1.2923354702225958e-05
87	4273	5.646137669107025e-05	None	0.47403276381473836	5.646137669107025e-05
87	4200	0.0014037711145647638	None	0.0	0.0014037711145647638
87	4287	0.0006829702185497452	None	0.0	0.0006829702185497452
87	4442	0.00626544258968524	None	0.0	0.00626544258968524
87	4208	0.0010097968850403816	None	0.3807776252645795	0.0010097968850403816
87	4436	-9.060716063569253e-08	None	0.006955458741585307	-9.060716063569253e-08
87	4199	0.0009424485555576159	None	0.0	0.0009424485555576159
87	4392	0.00023494623134514398	None	0.0	0.00023494623134514398
87	4362	0.00019008010741317243	None	0.0	0.00019008010741317243
87	3999	0.0020108264309818846	None	0.0	0.0020108264309818846
87	4018	0.004301100772219419	None	0.0	0.004301100772219419
87	4444	0.002894499405229009	None	0.006955458741585307	0.002894499405229009
87	3896	0.00901358752059108	None	0.0	0.00901358752059108
87	4304	0.01191415532716858	None	0.0	0.01191415532716858
87	4437	0.00012128372686695464	None	0.0	0.00012128372686695464
87	4054	0.0024615572687594982	None	0.0	0.0024615572687594982
87	4427	0.0009548097844500333	None	0.1022139926655025	0.0009548097844500333
87	4407	-1.8583769818593882e-05	None	0.0	-1.8583769818593882e-05
87	4409	-5.1086012247392836e-05	None	0.0	-5.1086012247392836e-05
87	4085	0.0009257222922674346	None	0.006955458741585307	0.0009257222922674346
87	4413	1.1210681683466687e-06	None	0.0	1.1210681683466687e-06
87	4393	0.00020295528722513706	None	0.0	0.00020295528722513706
87	4191	0.0004165574752390378	None	0.4294206655829115	0.0004165574752390378
87	3833	0.0029826128798214587	None	0.0	0.0029826128798214587
87	3302	0.0011820850062933682	None	0.0	0.0011820850062933682
87	4157	0.002690673774471923	None	0.0	0.002690673774471923
87	4071	0.005521266259877285	None	0.0	0.005521266259877285
87	3975	0.0007198231606311806	None	0.0	0.0007198231606311806
87	4325	0.0010894706371573143	None	0.0	0.0010894706371573143
87	4424	-2.8280577981971456e-07	None	0.0	-2.8280577981971456e-07
87	4351	-7.869356353677638e-08	None	0.0	-7.869356353677638e-08
87	3723	0.004079805936557131	None	0.4589089351246309	0.004079805936557131
87	4238	0.004600522221073372	None	0.0	0.004600522221073372
87	4249	0.0028235798071315744	None	0.006955458741585307	0.0028235798071315744
87	4247	0.00031781029183317874	None	0.006955458741585307	0.00031781029183317874
87	4280	0.0007725913135508819	None	0.1522379877100131	0.0007725913135508819
87	4447	0.001822793780095272	None	0.0	0.001822793780095272
87	4443	-2.7453437438194067e-06	None	0.32063767368562185	-2.7453437438194067e-06
87	4400	0.00039945890511831195	None	0.0	0.00039945890511831195
87	3895	0.00450083627018251	None	0.0	0.00450083627018251
87	4402	0.013230749943407226	None	0.0	0.013230749943407226
87	3698	0.0017952668177310506	None	0.006955458741585307	0.0017952668177310506
87	4354	0.0008932175413614122	None	0.0	0.0008932175413614122
87	4388	9.015908835198281e-05	None	0.0	9.015908835198281e-05
87	4289	0.00045169644890966505	None	0.0	0.00045169644890966505
87	4153	0.0012246743961680225	None	0.0	0.0012246743961680225
87	4334	0.0005744822147101656	None	0.0	0.0005744822147101656
87	4398	1.8001568161122207e-05	None	0.0	1.8001568161122207e-05
87	4417	0.0010489401214668146	None	0.0	0.0010489401214668146
87	4418	2.58737179873826e-06	None	0.165135050357965	2.58737179873826e-06
87	4241	0.00031648410061581203	None	0.4041516354942484	0.00031648410061581203
87	3713	0.004628675903263491	None	0.0	0.004628675903263491
87	4093	0.00044097479367250755	None	0.0	0.00044097479367250755
87	4369	1.5086498474164491e-09	None	0.006955458741585307	1.5086498474164491e-09
87	4319	0.00011714149813605085	None	0.44883669662231096	0.00011714149813605085
51	2617	None	None	0.3520569257422911	None
51	2598	-0.1	None	0.32457406055986693	-0.1
51	2601	2.2020959120061516e-06	None	0.2739162477206405	2.2020959120061516e-06
51	2579	-4.155857131423883e-06	None	0.37103153627089125	-4.155857131423883e-06
51	2584	6.999286772611451e-08	None	0.36384641346572344	6.999286772611451e-08
51	2560	None	None	0.31125415410128454	None
51	2501	None	None	0.47276743508959296	None
51	2558	-2.7285264619778114e-09	None	0.7794978439501787	-2.7285264619778114e-09
51	2556	-0.1	None	0.40843614713719123	-0.1
51	2559	-4.302483334167523e-09	None	0.25584540929865046	-4.302483334167523e-09
51	1950	None	None	0.37394897210730715	None
51	2541	None	None	0.48305301374721943	None
51	2568	0.0011418889371477702	None	0.26718698301969057	0.0011418889371477702
51	2592	-0.1	None	0.31003015591217153	-0.1
51	2404	None	None	0.5113074002170664	None
51	2464	None	None	0.44087529171165346	None
51	2566	6.96192921588609e-07	None	0.26760781255477145	6.96192921588609e-07
51	2621	1.7759364591822096e-07	None	0.2994334620930522	1.7759364591822096e-07
51	2624	5.126347733471774e-07	None	0.5291974153483288	5.126347733471774e-07
51	2622	-0.1	None	0.30153633233954763	-0.1
51	2577	-1.2170792304998742e-08	None	0.28055710856662275	-1.2170792304998742e-08
51	2645	-0.1	None	0.5406380647301356	-0.1
51	2597	1.969296351762566e-08	None	0.337933364782295	1.969296351762566e-08
51	2628	5.591128589157407e-07	None	0.30649295578201335	5.591128589157407e-07
51	2552	0.00030304058968798944	None	0.34563881940577623	0.00030304058968798944
51	2571	7.674182301075447e-09	None	0.39646946768338837	7.674182301075447e-09
51	2508	None	None	0.3580142165089786	None
51	2529	None	None	0.5218053761536388	None
51	2484	None	None	0.45561324906052925	None
51	2600	-9.550248362669636e-10	None	0.5494138375713875	-9.550248362669636e-10
51	2367	None	None	0.48550534028003245	None
51	2585	0.0009645484859992068	None	0.35530087300703295	0.0009645484859992068
51	2581	-0.1	None	0.4026427205840311	-0.1
51	2246	None	None	0.4817202682543491	None
51	2635	-0.1	None	0.2675338997256805	-0.1
51	2613	-0.1	None	0.3161462166678814	-0.1
51	2516	None	None	0.44458947226504203	None
51	2518	None	None	0.4278189199936951	None
51	2606	-0.1	None	0.36222500110578393	-0.1
51	1651	None	None	0.44427872420569525	None
51	2605	-0.1	None	0.2675338997256805	-0.1
51	2636	2.9397478175209386e-08	None	0.32521276000852073	2.9397478175209386e-08
51	2639	-0.1	None	0.285487782664953	-0.1
51	2557	-0.1	None	0.48648192082929187	-0.1
51	2570	None	None	0.3173560772445082	None
51	2619	4.0885329754955376e-05	None	0.38588072430555875	4.0885329754955376e-05
51	2611	-7.789781099748743e-10	None	0.6635136776987789	-7.789781099748743e-10
51	2004	None	None	0.4351835115711422	None
51	2595	-6.2593765990780535e-09	None	0.34582365628675615	-6.2593765990780535e-09
51	2346	None	None	0.329183750203806	None
51	2614	-8.614585781102141e-08	None	0.32162984428083125	-8.614585781102141e-08
51	2582	-3.945265621035044e-09	None	0.35152471489354287	-3.945265621035044e-09
51	2578	-0.1	None	0.2975488080530916	-0.1
51	2465	None	None	0.3407431048830978	None
51	2642	5.791555500025254e-09	None	0.4281507252913837	5.791555500025254e-09
51	2490	None	None	0.36734605801139103	None
51	2580	8.168609203542917e-09	None	0.5171381863308918	8.168609203542917e-09
51	2434	None	None	0.33074218468664823	None
51	2569	None	None	0.32892112179648203	None
51	1750	None	None	0.5162723425818141	None
51	2633	None	None	0.3591053860606281	None
51	2561	1.604690798997913e-05	None	0.35684804222202826	1.604690798997913e-05
51	2563	-0.1	None	0.32208276382788414	-0.1
51	2627	1.4468111113273332e-07	None	0.334462969546523	1.4468111113273332e-07
51	2610	4.369541392001297e-05	None	0.3116056759003799	4.369541392001297e-05
51	2632	-0.1	None	0.33643247178612123	-0.1
51	2575	1.874541516200804e-07	None	0.2954774936623737	1.874541516200804e-07
51	2564	-0.1	None	0.40241119284636867	-0.1
51	2439	None	None	0.3478894474498607	None
51	2616	-0.1	None	0.3263374233465469	-0.1
51	2440	None	None	0.4104463005225051	None
51	2609	-1.1650755055780615e-09	None	0.25539225779345687	-1.1650755055780615e-09
51	2555	None	None	0.29074653735755607	None
51	2462	None	None	0.42092270755157096	None
51	2521	None	None	0.4413911413211865	None
51	2513	None	None	0.3108661172551136	None
51	2648	-0.1	None	0.251371731429583	-0.1
51	2604	0.0007139633341781452	None	0.3175736661619022	0.0007139633341781452
51	2626	-1.5859458358018493e-07	None	0.26760781255477145	-1.5859458358018493e-07
51	2644	-0.1	None	0.27101116584494117	-0.1
51	2551	None	None	0.2809013877849888	None
51	2574	-1.1030069308739143e-07	None	0.3061916858006268	-1.1030069308739143e-07
51	2494	None	None	0.35509189119754236	None
51	2255	None	None	0.4276661525090411	None
51	2530	None	None	0.5885981197809335	None
51	2567	None	None	0.44416407170450334	None
51	2519	None	None	0.32521276000852073	None
51	2514	None	None	0.5884103225564108	None
51	2586	2.8084674142299178e-08	None	0.5291974153483288	2.8084674142299178e-08
51	2634	-0.1	None	0.251371731429583	-0.1
51	2630	-1.3527570720883999e-08	None	0.2885031552384475	-1.3527570720883999e-08
51	2638	0.00032658656866283277	None	0.44230255992435163	0.00032658656866283277
51	2446	None	None	0.4079185437081767	None
51	2593	0.0008298899025546818	None	0.43235111045225894	0.0008298899025546818
51	2537	None	None	0.40418578431893176	None
51	2590	1.6322874539237257e-07	None	0.4165816749884682	1.6322874539237257e-07
51	2515	None	None	0.327272734963416	None
51	2572	-0.1	None	0.29985558480484614	-0.1
51	2583	-9.432114715011087e-10	None	0.32334101527137804	-9.432114715011087e-10
[truncated: 13,001 more rows]
