# Supplementary material for: Constrained by Design: Influence of Genetic Encodings on Evolved Traits of Robots
Source: Front Robot AI. 2021 Jun 15;8:672379. doi: 10.3389/frobt.2021.672379 (PMC8239187; doi:10.3389/frobt.2021.672379)
Supplement: Supplementary file 2 [file DataSheet1.ZIP › hyperplasticodingrep_plane_5_all_measures.tsv]

robot_id	velocity	displacement_velocity	displacement_velocity_hill	head_balance	contacts	branching	branching_modules_count	limbs	extremities	length_of_limbs	extensiveness	coverage	joints	hinge_count	active_hinges_count	brick_count	touch_sensor_count	brick_sensor_count	proportion	width	height	size	absolute_size	sensors	symmetry	avg_period	dev_period	avg_phase_offset	dev_phase_offset	avg_amplitude	dev_amplitude	avg_intra_dev_params	avg_inter_dev_params	sensors_reach	recurrence	synaptic_reception
4373	0.0003505037186503824	1.2254425805530705e-05	-1.2031836856740965e-05	0.9999972329738696	None	0.25	1	0.4	4	0.75	9	0.25925925925925924	0.75	13	9	0	0	0	0.6666666666666666	9	6	0.9333333333333333	14	0.0	1.0	0.011699723981547304	0.5754071642669548	0.058913886716759255	0.6593301185724587	0.09197941186286836	0.5381587944833323	0.5944513623117479	0.5920379871079269	0	0	0.0
2773	0.0020958213992498787	0.001265767564828514	-0.0012604301681770711	0.9937104041928476	None	0	0	0.3333333333333333	2	0.8571428571428571	6	0.36	0.8571428571428571	8	6	0	2	0	1.0	5	5	0.6	9	1.0	0	0.19895089340567274	0.5337621225742013	7.902762784127648e-27	0.5	0.05903522073150351	0.526512770465556	0.6962004316599654	0.5201062311553718	0.125	0.375	0.0
4104	0.0034930740451930985	0.00023408988993027117	0.00023379602006035028	0.9941227539622108	None	0.25	1	0.4	4	0.7692307692307693	10	0.23809523809523808	0.7692307692307693	14	10	0	0	0	0.7777777777777778	7	9	1.0	15	0.0	1.0	0.000244422931255001	0.5009659177104225	-0.037992751767599996	0.5196587632936659	0.09998405127581103	0.5002060214807217	0.6414117737031375	0.5069465007056769	0	1.0	0.0
4	None	None	None	None	None	0	0	0.3235294117647059	11	0.5918367346938775	29	0.8095238095238095	0.08163265306122448	10	4	40	9	0	0.7777777777777778	9	7	3.4	51	0.11538461538461539	0.8444444444444444	-0.0624159139737371	0.5183675985596004	0.006504811115425746	0.5332651523423456	0.023571232147587107	0.5724743010168165	0.6051834111667534	0.54146408586685	0.0	0.2	0.0
7051	0.002168020950722031	0.0006647546362646519	-0.0006095429098308272	0.9827754535987147	None	0.25	1	0.4	4	0.7692307692307693	10	0.23809523809523808	0.7692307692307693	14	10	0	0	0	0.7777777777777778	7	9	1.0	15	0.0	1.0	0.394106101640353	0.5151103572967185	-0.06350526717256602	0.6643181425019795	0.01780293614977927	0.5867523728847063	0.876562762775045	0.5901384321008273	0	1.0	0.0
1702	None	None	None	None	None	0	0	0.6666666666666666	4	0.3333333333333333	2	0.5	0	0	0	7	0	0	1.0	4	4	0.5333333333333333	8	0.0	0.5	0	0	0	0	0	0	0	0	0	0	0
131	None	None	None	None	None	0	0	0.17391304347826086	8	0.7910447761194029	53	0.8518518518518519	0.1044776119402985	13	7	55	0	0	1.0	9	9	4.6	69	0.0	0.8	0.07751793317812243	0.65636993832778	0.011348681500470359	0.6679947811157314	-0.09967634074621318	0.5012197765460711	0.6928752000508153	0.6107317714659598	0	0.9230769230769231	0.0
4445	0.0026775022407541094	0.0015431806919580413	-0.0015415870367023444	0.9947733470198467	None	0.25	1	0.45454545454545453	5	0.6428571428571429	9	0.2857142857142857	0.5714285714285714	12	8	3	2	0	0.875	8	7	1.0666666666666667	16	0.3333333333333333	0.6666666666666666	0.09999999986270841	0.500000006859195	0.05243708597695944	0.5723655480624207	0.0629476435021056	0.5331536035479498	0.5538630938561038	0.5353010377845174	0.6666666666666667	0.75	0.0
1977	None	None	None	None	None	0	0	0.18518518518518517	10	0.7848101265822784	62	1.0	0.7341772151898734	67	58	13	0	0	1.0	9	9	5.4	81	0.0	1.0	0.06497110937023742	0.575974109455696	0.010076619357352183	0.657896922999291	5.736012337394568e-06	0.6708285052601357	0.634364012297394	0.6358460310073732	0	1.0	0.0
784	None	None	None	None	None	0	0	0.10344827586206896	3	0.9024390243902439	37	0.8775510204081632	0	0	0	42	0	0	1.0	7	7	2.8666666666666667	43	0.0	0.6111111111111112	0	0	0	0	0	0	0	0	0	0	0
4512	0.00011539949040471618	1.0824692789682365e-06	1.07285704846851e-06	0.9999987806532703	None	0.3333333333333333	1	0.5	4	0.7	7	0.3333333333333333	0.7	11	7	0	0	0	0.4444444444444444	9	4	0.8	12	0.0	1.0	0.10156455631715122	0.5408587709259897	7.902762784127648e-27	0.5000074432135727	0.028503510372254265	0.5710097040838601	0.60830372885903	0.5374134394554453	0	1.0	0.0
6386	0.0036937752212193547	0.0001505374236019533	-0.00014977018172906569	0.9951280333404895	None	0.25	1	0.4	4	0.75	9	0.25925925925925924	0.75	13	9	0	0	0	0.6666666666666666	6	9	0.9333333333333333	14	0.0	1.0	0.08862896891876568	0.5765394841600279	-0.16332545763273723	0.9999719758796897	0.09987650529094191	0.5001644467280708	0.838806937687928	0.9733309237701173	0	1.0	0.0
3813	0.001253709295361142	0.00010206470263288932	6.479054945439979e-05	0.9984296567101426	None	0.25	1	0.4	4	0.7692307692307693	10	0.23809523809523808	0.7692307692307693	14	10	0	0	0	0.7777777777777778	7	9	1.0	15	0.0	1.0	0.09999556207488697	0.5000246611936576	2.650778113976908e-16	0.5000000000031892	0.008164972161606032	0.662240359817809	0.6165400538488683	0.5558816256898799	0	0.8571428571428571	0.0
3266	None	None	None	None	None	0.14285714285714285	1	0.4375	7	0.5454545454545454	12	0.5714285714285714	0.22727272727272727	12	5	11	9	0	0.8571428571428571	7	6	1.6	24	0.47368421052631576	0.7	0.02018554360869284	0.6644849256766222	0.022106725873092502	0.685926026082974	0.0999292770771149	0.5013210388316253	0.659338188489412	0.620088427875726	0.3333333333333333	0.4166666666666667	0.0
5661	7.16221124915974e-05	2.537687486840132e-07	2.427111841421242e-07	0.9998539829846655	None	0.25	1	0.4	4	0.7692307692307693	10	0.23809523809523808	0.7692307692307693	14	10	0	0	0	0.7777777777777778	9	7	1.0	15	0.0	1.0	-0.04084939559839436	0.5165668012958314	0.2064503628505186	0.6685159529579242	0.0007748569708272669	0.523882747470713	0.7450353777863951	0.5714554749975962	0	1.0	0.0
7224	0.003366105447125469	0.002579731977260839	0.002552938235966881	0.9975483160945029	None	0.25	1	0.4	4	0.75	9	0.25925925925925924	0.75	13	9	0	0	0	0.6666666666666666	6	9	0.9333333333333333	14	0.0	1.0	0.09999446617497507	0.501187106172551	6.24163612238044e-20	0.5000000090502994	-0.088721879601831	0.6604125501449053	0.6832116250704142	0.5555926773444996	0	1.0	0.0
4161	0.00032582107048909076	3.249785671022272e-06	-1.971599155345738e-06	0.9999958876151783	None	0.3333333333333333	3	0.4	8	0.6785714285714286	19	0.47619047619047616	0.6428571428571429	26	18	3	0	0	0.7777777777777778	7	9	2.0	30	0.0	0.9565217391304348	0.09695136260607926	0.5238432557398334	0.07296778054945494	0.6487644841089029	0.05658606502714884	0.6035647362155091	0.5780378524474737	0.5930205222837657	0	1.0	0.0
5138	0.022762386321172702	0.009425096058011445	0.007465046368660805	0.9823406792856249	None	0.25	1	0.4	4	0.7692307692307693	10	0.23809523809523808	0.7692307692307693	14	10	0	0	0	0.7777777777777778	9	7	1.0	15	0.0	1.0	0.2126076747450208	0.9572084850986294	0.032031300820753505	0.5924873499437676	0.09999019693537137	0.5000902753390726	0.6808535430371925	0.7614719964446384	0	1.0	0.0
2140	None	None	None	None	None	0	0	1.0	1	0	0	1.0	0	0	0	1	2	0	0.5	2	1	0.13333333333333333	2	0.3333333333333333	0	0	0	0	0	0	0	0	0	0	0	0
4456	0.0034274654023321713	0.0007819246062419815	0.0005689337200422623	0.9997028059956327	None	0.25	1	0.4	4	0.7692307692307693	10	0.23809523809523808	0.7692307692307693	14	10	0	0	0	0.7777777777777778	7	9	1.0	15	0.0	1.0	0.07193495025295807	0.5360093769360005	-0.056897993478170615	0.610316931931813	0.0999994890927531	0.5000267965626394	0.6625982273101314	0.5492596199664385	0	1.0	0.0
7473	0.000852222753665221	0.00030285594405175017	-1.0718293170002778e-06	0.996122230591376	None	0.25	1	0.4	4	0.7692307692307693	10	0.23809523809523808	0.7692307692307693	14	10	0	0	0	0.7777777777777778	7	9	1.0	15	0.0	1.0	0.09996861526802206	0.5006669702762676	-0.008043763223860554	0.6693206505424806	-0.002095779478194289	0.622596067470662	0.6581439867095551	0.5993573097323849	0	0.9285714285714286	0.0
6934	0.011849308398393668	0.007765013709959593	0.007684125508067769	0.98788736737914	None	0.25	1	0.4	4	0.75	9	0.25925925925925924	0.75	13	9	0	0	0	0.6666666666666666	6	9	0.9333333333333333	14	0.0	1.0	0.09803268948346242	0.5088370497655597	2.6649353182018376e-23	0.5000000000000078	0.26396450974977986	0.7584741916545488	0.7480790545732531	0.5970595580343424	0	0.07692307692307693	0.0
1051	None	None	None	None	None	0	0	0.6666666666666666	2	0.0	0	0.6666666666666666	0	0	0	3	5	0	0.6666666666666666	3	2	0.26666666666666666	4	0.5	0	0	0	0	0	0	0	0	0	0	0	0
5181	0.004337761409466467	0.0015032736720390542	-0.00075858511451196	0.994868067644093	None	0.25	1	0.4	4	0.7692307692307693	10	0.23809523809523808	0.7692307692307693	14	10	0	0	0	0.7777777777777778	7	9	1.0	15	0.0	1.0	0.0550152571954153	0.6859315395089968	7.441154806099826e-08	0.5000004573802228	0.3065755942687738	0.7544234186690134	0.8233744555438158	0.6535101487128757	0	1.0	0.0
3494	0.0036536568991612024	0.0018357736653021898	-0.0010186557843726125	0.996724748832122	None	0.3333333333333333	1	0.4444444444444444	4	0.7272727272727273	8	0.2708333333333333	0.7272727272727273	12	8	0	0	0	0.75	6	8	0.8666666666666667	13	0.0	0.8571428571428571	0.09920660711449654	0.5050036188941575	0.05359400293297996	0.8051646062670017	0.09998864270408614	0.5000987911551938	0.5550142568336329	0.617692930634509	0	0.5	0.0
1106	None	None	None	None	None	1.0	1	1.0	4	0.25	1	0.5	0.25	5	1	0	0	0	0.75	3	4	0.4	6	0.0	1.0	0.08648413867190155	0.5341863360447551	0.08445727437492781	0.5285551942913725	0.06627207442743661	0.5273973916519763	0.5290320959451629	0.5300473902458398	0	1.0	0.0
1741	None	None	None	None	None	0	0	0.14285714285714285	1	1.0	8	1.0	0	0	0	9	12	0	0.4	2	5	0.6666666666666666	10	0.5454545454545454	0	0	0	0	0	0	0	0	0	0	0	0
5350	0.001675920228906292	0.00022962062057532001	-9.22328183493621e-05	0.9985863284389233	None	0.25	1	0.4	4	0.7692307692307693	10	0.23809523809523808	0.7692307692307693	14	10	0	0	0	0.7777777777777778	7	9	1.0	15	0.0	1.0	0.00010014269043116483	0.506908525334958	2.974081805727679e-05	0.5003902606466537	0.09999997222190485	0.5000001754657458	0.6156140868596667	0.5024331145323746	0	1.0	0.0
3302	8.286034126998577e-05	8.293636358653777e-06	3.152197588097311e-06	0.9999940410270615	None	0	0	0.5	2	0.75	3	0.6	0.75	5	3	0	2	0	0.4	5	2	0.4	6	1.0	0	0.17789132319097745	0.9084335893331147	0.2250581529709165	0.9063602647170316	0.0657321472756343	0.5899018909974931	0.7997447667046159	0.8379064808747408	0.7	0.2	0.0
1780	None	None	None	None	None	0.15384615384615385	2	0.35714285714285715	10	0.5897435897435898	23	0.6507936507936508	0.02564102564102564	8	1	32	3	0	0.7777777777777778	9	7	2.7333333333333334	41	0.04918032786885246	0.5	0.09999010732880347	0.5012524467602887	8.46904607786729e-06	0.5000743610500015	-0.09903807033043113	0.6406172304495601	0.6926487287387112	0.548460014843202	1.0	1.0	0.08154600908891116
6925	0.0017936705037181998	0.0012259453200976493	0.0012038251425440297	0.9981763507604794	None	0.25	1	0.4	4	0.75	9	0.25925925925925924	0.75	13	9	0	0	0	0.6666666666666666	9	6	0.9333333333333333	14	0.0	1.0	0.09999999378825519	0.5000000022699295	0.36887840001790184	0.5396951291222746	-0.03639564436944128	0.5587301039103763	0.8433382395191016	0.5328795849647772	0	1.0	0.0
4933	0.0029614078017883155	0.0017679074933138776	0.0017420292780308488	0.9991547731567134	None	0.25	1	0.4	4	0.7692307692307693	10	0.23809523809523808	0.7692307692307693	14	10	0	0	0	0.7777777777777778	9	7	1.0	15	0.0	1.0	0.03650640177613899	0.5	0.049153461153450366	0.6020930113705749	0.23993537681502491	0.8552756936514585	0.7219547077170063	0.6748628316911381	0	0.9285714285714286	0.0
994	None	None	None	None	None	0.0625	1	0.2857142857142857	10	0.66	33	0.8253968253968254	0.12	13	6	38	3	0	0.7777777777777778	9	7	3.466666666666667	52	0.0410958904109589	0.7555555555555555	-0.08655916862412574	0.5507293737182879	0.09756072646417904	0.5025738376000013	0.21930839789371107	0.5104727778884172	0.7793883601478309	0.5213046574382705	1.0	1.0	0.6275656072412384
3882	0.0004201022345098939	0.00018563235641602755	4.336454277349917e-05	0.9997905342382716	None	0	0	0.42857142857142855	3	0.75	6	0.35714285714285715	0.75	9	6	0	1	0	0.5714285714285714	7	4	0.6666666666666666	10	1.0	0.6666666666666666	0.01897216995468996	0.5004602700248415	0.09709604044276574	0.6058585281559248	-0.0997564118216302	0.5026544135984775	0.6912279612699905	0.5367996231401052	0.8888888888888888	1.0	0.0
1542	None	None	None	None	None	0.3333333333333333	1	0.5555555555555556	5	0.36363636363636365	4	0.7222222222222222	0.18181818181818182	5	2	7	4	0	0.5	3	6	0.8666666666666667	13	0.26666666666666666	0.2	0.02218431469533708	0.620174019668156	0.07076300452038507	0.5524062710824841	-0.08658487749012297	0.6104025916106295	0.6419269692477199	0.5946518649325622	1.0	1.0	0.0
6211	0.002816874920616794	0.00024656048731467087	0.0002182304994627419	0.9959304426654684	None	0.25	1	0.4	4	0.75	9	0.25925925925925924	0.75	13	9	0	0	0	0.6666666666666666	9	6	0.9333333333333333	14	0.0	1.0	8.687937363231884e-11	0.50047871702051	0.054912065868544545	0.5777322255481898	0.09999998494521892	0.5000005226051691	0.6008106286280266	0.5262581364713266	0	1.0	0.0
6782	0.006001785952782152	0.0005005440550028012	0.0004711530031838777	0.9920957239881514	None	0.25	1	0.4	4	0.75	9	0.25925925925925924	0.75	13	9	0	0	0	0.6666666666666666	9	6	0.9333333333333333	14	0.0	1.0	0.010837070560412106	0.6662213957403521	-0.09999389565259173	0.5000302892054466	0.0999999961990225	0.5000007568122555	0.7066328819315901	0.5573521593270484	0	0	0.0
6354	0.0026578883855798204	0.0009636993451765525	-0.00015645905478138411	0.9983921537028146	None	0.25	1	0.4	4	0.75	9	0.25925925925925924	0.75	13	9	0	0	0	0.6666666666666666	6	9	0.9333333333333333	14	0.0	1.0	0.09999640756966152	0.5000369777305287	2.484641597721482e-06	0.5001458568357955	0.1593250666674298	0.5536812139701635	0.6586473626489929	0.5180161111704255	0	0.7692307692307693	0.0
773	None	None	None	None	None	0	0	0.25	9	0.6923076923076923	36	0.8571428571428571	0.21153846153846154	17	11	36	2	0	0.7777777777777778	9	7	3.6	54	0.02857142857142857	0.9166666666666666	0.09856541053202786	0.5096416201162917	-0.00980677123359519	0.6716870858905555	0.09999999998292224	0.5000000069744494	0.6244393527311807	0.5625371951485194	0.0	0.6470588235294118	0.0
1161	None	None	None	None	None	0	0	0.75	3	0.25	1	0.5	0	1	0	4	7	0	0.75	4	3	0.4	6	0.6363636363636364	0	0	0	0	0	0	0	0	0	0	0	0
3923	0.012620328995207824	0.00198451759905392	-0.0011347150225415332	0.996003567394727	None	0.3333333333333333	1	0.4444444444444444	4	0.7272727272727273	8	0.28888888888888886	0.7272727272727273	12	8	0	0	0	0.5555555555555556	5	9	0.8666666666666667	13	0.0	1.0	0.09821924970519964	0.554709149301777	-0.02830418867175164	0.6541007199315505	0.10410842892469545	0.541997900199542	0.643634285363234	0.5846129921192572	0	1.0	0.0
4479	0.0017923197067276902	0.0007209158512656404	-0.0007165735469493004	0.9968840960141647	None	0	0	0.3333333333333333	3	0.8181818181818182	9	0.28888888888888886	0.8181818181818182	12	9	0	1	0	0.5555555555555556	5	9	0.8666666666666667	13	1.0	1.0	0.09893119146230009	0.5023764762136481	5.159863903823975e-06	0.5000390902797007	0.0909701152437982	0.5869322074493042	0.6119682648939947	0.5300437582712775	1.0	1.0	0.0
6722	0.006693193406342542	0.0036138487785711227	0.003613688655099129	0.986210039518542	None	0.3333333333333333	1	0.5	4	0.7	7	0.3333333333333333	0.7	11	7	0	0	0	0.4444444444444444	4	9	0.8	12	0.0	1.0	0.3203847826307985	0.5479035256192387	7.726499540199153e-13	0.500000001373008	0.060400474544550095	0.6113718878246238	0.7975849384192244	0.553567478265396	0	0.5454545454545454	0.0
6588	0.012832804851955934	0.0019023353711163486	0.0018336876451112971	0.9758495377383025	None	0.25	1	0.4	4	0.75	9	0.25925925925925924	0.75	13	9	0	0	0	0.6666666666666666	9	6	0.9333333333333333	14	0.0	1.0	0.2987416953469094	0.7192491289760802	4.177052545716289e-05	0.500481411424215	0.09999793639907736	0.5000160347833995	0.775839828107631	0.5779206616117315	0	1.0	0.0
4918	0.0023360956142788134	0.00015597804139325295	2.0393663116871427e-05	0.9964803959573557	None	0	0	0.3333333333333333	3	0.8181818181818182	9	0.28888888888888886	0.8181818181818182	12	9	0	1	0	0.5555555555555556	5	9	0.8666666666666667	13	1.0	1.0	0.09999999647277177	0.5000000058176842	-0.09848261648123789	0.5090322067435799	0.16978686031219992	0.6558240952121037	0.7578799664110883	0.556497071348011	1.0	1.0	0.0
7145	0.00046704031696251846	0.0001284631280621331	-7.842533330180226e-06	0.9994221565835528	None	0.25	1	0.4	4	0.75	9	0.25	0.75	13	9	0	0	0	0.875	8	7	0.9333333333333333	14	0.0	1.0	0.03451998699862667	0.5044562418549169	0.07456321734888081	0.5813264491866027	-0.1591974911420212	0.9612349593398127	0.7460601682905611	0.7659500048944462	0	1.0	0.0
100	None	None	None	None	None	0	0	0.1836734693877551	9	0.7746478873239436	55	0.9012345679012346	0.09859154929577464	14	7	58	0	0	1.0	9	9	4.866666666666666	73	0.0	0.875	0.0039191788932167945	0.5185494731010722	-0.0035518221049735703	0.6861524472659034	-0.09999455568622058	0.5000118149289219	0.6254624420577829	0.5708917909167395	0	1.0	0.0
5758	0.0003554627726829474	2.7059640818951106e-06	9.840797608528594e-07	0.9999975223394105	None	0.25	1	0.4	4	0.7692307692307693	10	0.23809523809523808	0.7692307692307693	14	10	0	0	0	0.7777777777777778	7	9	1.0	15	0.0	1.0	0.09999999005287971	0.5000000038588874	0.1493645542609771	0.6743829902477005	0.09991144972437883	0.5251922160784785	0.5626505345392457	0.5686413883676493	0	0	0.0
3090	0.00208694180892721	0.0005683301717413921	-0.0005433999207610524	0.9999888176820625	None	0.125	1	0.3684210526315789	7	0.6538461538461539	17	0.345679012345679	0.6538461538461539	24	17	3	0	0	1.0	9	9	1.8666666666666667	28	0.0	0.47619047619047616	0.036365909934211	0.6198893458361922	0.07485015553675209	0.5565659986247167	-0.07482164349260241	0.8473460723727104	0.6864043972981304	0.6921273408989518	0	0.9583333333333334	0.0
4098	0.0055594460055281075	0.00030260446874672665	-1.3450718303487776e-05	0.9921756327628732	None	0.25	1	0.4	4	0.75	9	0.25	0.75	13	9	0	0	0	0.875	8	7	0.9333333333333333	14	0.0	0.8571428571428571	7.902762784127648e-27	0.5	0.3530570329996828	0.9999406331709172	-0.08802263938970137	0.5550499608182439	0.9654558510994014	0.9650278149577299	0	1.0	0.0
6638	0.0013438555027930233	0.0010554925612061023	0.0010540443308617682	0.9988220683031054	None	0.3333333333333333	1	0.4444444444444444	4	0.7272727272727273	8	0.2708333333333333	0.7272727272727273	12	8	0	0	0	0.75	8	6	0.8666666666666667	13	0.0	0.8571428571428571	0.0958722714325433	0.6279208983528773	0.2826226535581209	0.5643387599998526	0.05325735970221507	0.5514324942895711	0.743006810383922	0.5816423953970625	0	1.0	0.0
2916	None	None	None	None	None	0.2	1	0.4166666666666667	5	0.6875	11	0.5	0.5	13	8	4	0	0	0.4444444444444444	9	4	1.2	18	0.0	0.5714285714285714	0.08774280814578121	0.5263726099478544	0.1900495166455933	0.638516585053752	0.03526415817314475	0.5644772627658237	0.6631975342993524	0.5772003497434258	0	1.0	0.0
3456	0.004454955219529574	0.00043147900729655314	-0.00028218298995826637	0.9989292212761646	None	0.25	1	0.4	4	0.7692307692307693	10	0.23809523809523808	0.7692307692307693	14	10	0	0	0	0.7777777777777778	9	7	1.0	15	0.0	1.0	0.11712141159833697	0.5682809966706336	0.0953894137346468	0.5098134645799319	0.08218974704404375	0.5708049043248805	0.5415292884549726	0.5497709524692618	0	0.8571428571428571	0.0
5667	0.0017274849651172735	0.00027965692138503937	0.00027936193509623276	0.9655396616452325	None	0.3333333333333333	1	0.4444444444444444	4	0.7272727272727273	8	0.28888888888888886	0.7272727272727273	12	8	0	0	0	0.5555555555555556	5	9	0.8666666666666667	13	0.0	1.0	0.013078398558384063	0.5536637056752227	-0.09445960267805953	0.932079407440448	0.033495444666315266	0.6811966418693075	0.707615000776699	0.7681593094637329	0	0.9166666666666666	0.0
6812	0.0004372915013821927	3.3673582727766344e-05	-3.3671970757803966e-05	0.9992236734218605	None	0.25	1	0.4	4	0.7692307692307693	10	0.23809523809523808	0.7692307692307693	14	10	0	0	0	0.7777777777777778	7	9	1.0	15	0.0	1.0	-0.006158988974356024	0.6776282218520153	0.26183520759460344	0.6779211697550324	0.04048399413595113	0.5119395591855896	0.7631063462420835	0.6251889223995598	0	1.0	0.0
572	None	None	None	None	None	0	0	0.25	5	0.75	21	0.625	0	0	0	29	19	0	0.75	8	6	2.0	30	0.3064516129032258	0.42857142857142855	0	0	0	0	0	0	0	0	0	0	0
3500	None	None	None	None	None	0.08333333333333333	1	0.3333333333333333	9	0.6578947368421053	25	0.49382716049382713	0.47368421052631576	26	18	13	0	0	1.0	9	9	2.6666666666666665	40	0.0	0.7096774193548387	-0.02554279208733871	0.6820252504934977	0.1816935674784143	0.5686543406042645	-0.0830192439720312	0.6255453252735002	0.7684727292411729	0.6265716333367306	0	1.0	0.0
2294	None	None	None	None	None	0	0	0.3333333333333333	2	0.8333333333333334	5	1.0	0	0	0	7	17	0	0.125	8	1	0.5333333333333333	8	0.9444444444444444	0.8571428571428571	0	0	0	0	0	0	0	0	0	0	0
1045	None	None	None	None	None	0.5	1	0.7142857142857143	5	0.375	3	0.5	0.125	2	1	7	12	0	0.8	5	4	0.6666666666666666	10	0.7058823529411765	0.8	1.0118556164042322e-10	0.5000000000986556	-0.08369121963667156	0.5339110927764942	0.009417927299407802	0.5021440886359295	0.6031243977828604	0.5120334538454893	1.0	1.0	0.0
7183	2.3107710475351318e-08	2.273751733865454e-08	1.3074647297551278e-09	0.9999974317732171	None	0.25	1	0.4	4	0.7692307692307693	10	0.23809523809523808	0.7692307692307693	14	10	0	0	0	0.7777777777777778	7	9	1.0	15	0.0	1.0	0.198696254178089	0.5581445658790408	-0.08999768780562589	0.6687036321003362	7.353753036556831e-12	0.5000000045813245	0.7392522284074386	0.5773703442820689	0	1.0	0.0
4950	0.00043198855092130875	2.701676051511169e-06	1.7759491808390174e-06	0.999998501090438	None	0.25	1	0.36363636363636365	4	0.7857142857142857	11	0.2222222222222222	0.7857142857142857	15	11	0	0	0	0.8888888888888888	9	8	1.0666666666666667	16	0.0	1.0	0.04275705001744125	0.5867904848593003	9.218143318920045e-07	0.5104772498257676	0.1412116529183745	0.557662265192028	0.6436525800113782	0.5518387231407004	0	0.7333333333333333	0.0
2464	None	None	None	None	None	0.5	9	0.5526315789473685	21	0.45454545454545453	25	0.7037037037037037	0.45454545454545453	46	25	10	0	0	1.0	9	9	3.8	57	0.0	0.875	-0.010268641142408552	0.6674448421789737	0.19610898757456202	0.9999998464345567	-0.18899405459998783	0.7717951146504265	0.8578495143535243	0.997179701840821	0	0	0.0
2842	0.0003476660449825325	2.5713272634161767e-06	2.476030191098474e-06	0.9999974555585223	None	0.25	1	0.4	4	0.7692307692307693	10	0.23809523809523808	0.7692307692307693	14	10	0	0	0	0.7777777777777778	7	9	1.0	15	0.0	1.0	7.902762784127648e-27	0.5000000000000002	0.42381436126606875	0.6657851365254868	0.09999570594934827	0.5001924457201381	0.8592242354230045	0.5572439640756823	0	1.0	0.0
5188	0.011992666885794537	0.001812545452372411	0.0017904939455156991	0.9862323406560103	None	0.25	1	0.4	4	0.75	9	0.25925925925925924	0.75	13	9	0	0	0	0.6666666666666666	9	6	0.9333333333333333	14	0.0	1.0	0.14993923429999995	0.6546345941213637	-0.08851501542000828	0.513670177044707	0.09999999997411142	0.5000000010666753	0.7343794074461722	0.5575906523470715	0	1.0	0.0
1615	None	None	None	None	None	1.0	1	1.0	4	0.0	0	0.5555555555555556	0	0	0	4	8	0	1.0	3	3	0.3333333333333333	5	0.6666666666666666	1.0	0	0	0	0	0	0	0	0	0	0	0
7285	0.002296033558594466	0.0008972023509275992	0.0008346460162088785	0.995689900534303	None	0.25	1	0.4	4	0.7692307692307693	10	0.23809523809523808	0.7692307692307693	14	10	0	0	0	0.7777777777777778	9	7	1.0	15	0.0	1.0	-0.09999999812876015	0.5000002726707262	0.0683545613932736	0.5691858469793922	-0.05536425900839374	0.6724552927511164	0.6899241086601136	0.5823952968666436	0	0.07142857142857142	0.0
1459	None	None	None	None	None	0	0	0.6666666666666666	2	0.5	1	0.6666666666666666	0	0	0	3	1	0	0.6666666666666666	2	3	0.26666666666666666	4	0.1	0	0	0	0	0	0	0	0	0	0	0	0
1175	None	None	None	None	None	0	0	0.25	1	1.0	3	1.0	1.0	4	3	0	0	0	0.2	1	5	0.3333333333333333	5	0.0	0	1.975087568961386e-13	0.5000000003037736	1.168678318754427e-08	0.5000034989638241	-0.30667190060096255	0.8151534080418781	0.8093304122003397	0.6211945003860614	0	1.0	0.0
4485	0.009727439917637476	0.007138363467548874	0.00713829908331821	0.9822120301856438	None	0.25	1	0.36363636363636365	4	0.7857142857142857	11	0.2222222222222222	0.7857142857142857	15	11	0	0	0	0.8888888888888888	8	9	1.0666666666666667	16	0.0	1.0	0.20045783644824183	0.5267060642884052	4.7505346878269e-07	0.5000228230556705	-0.09999837666668801	0.5000097797271752	0.7771706359014303	0.508920422312291	0	1.0	0.0
1212	None	None	None	None	None	0	0	0.3333333333333333	2	0.7142857142857143	5	0.6	0	1	0	7	9	0	0.6	3	5	0.6	9	0.5294117647058824	0.5714285714285714	0	0	0	0	0	0	0	0	0	0	0
2860	None	None	None	None	None	0	0	0.5	5	0.4166666666666667	5	0.7777777777777778	0.08333333333333333	4	1	9	7	0	0.5	3	6	0.9333333333333333	14	0.3684210526315789	0.9090909090909091	3.4783830841344483e-06	0.5000052434295067	-0.09076769851153807	0.5098946960982186	0.09993652108822675	0.5000438427892971	0.6854376635512678	0.503314976185556	1.0	1.0	0.0
4345	None	None	None	None	None	0.09090909090909091	1	0.3333333333333333	8	0.6666666666666666	22	0.5555555555555556	0.6666666666666666	30	22	4	0	0	0.7777777777777778	7	9	2.3333333333333335	35	0.0	0.5517241379310345	-0.09997761001958724	0.5001885356543088	0.02890768487826262	0.6340187746114038	0.016262732752948948	0.5718236905617111	0.6628734267386177	0.569509149637444	0	0.06666666666666667	0.0
7088	0.0020333979172527023	0.00048457212921698223	-0.0002794935688550485	0.9975503618453506	None	0.25	1	0.4	4	0.7692307692307693	10	0.23809523809523808	0.7692307692307693	14	10	0	0	0	0.7777777777777778	7	9	1.0	15	0.0	1.0	2.921101022264302e-07	0.5050317780634418	0.00017959657373849011	0.501994796381859	0.09717395556207477	0.5013074607108163	0.6124365222072797	0.5027780442782666	0	1.0	0.0
4785	1.8970098064869372e-05	2.944432811297309e-07	-1.288050033598711e-07	0.9999984759287887	None	0.25	1	0.36363636363636365	4	0.7857142857142857	11	0.2222222222222222	0.7857142857142857	15	11	0	0	0	0.8888888888888888	9	8	1.0666666666666667	16	0.0	1.0	0.21087733341530351	0.5342386530116511	-0.058408736312085374	0.6101380256992494	0.007589310711027956	0.6036354840431906	0.7582406869721923	0.5830320139486759	0	1.0	0.0
5925	0.0062562902503877985	0.0009422239454749873	-0.0009388019548128923	0.9881320040343218	None	0.25	1	0.4	4	0.7692307692307693	10	0.23809523809523808	0.7692307692307693	14	10	0	0	0	0.7777777777777778	7	9	1.0	15	0.0	1.0	0.12071462101370516	0.9958364100468955	-0.068454088677753	0.739164768638286	0.09999999983293026	0.5000001318013311	0.810644081527738	0.8977936030874761	0	1.0	0.0
2424	None	None	None	None	None	0	0	0.6	6	0.38461538461538464	5	0.5	0.07692307692307693	5	1	9	1	0	0.8333333333333334	5	6	1.0	15	0.05555555555555555	0.6666666666666666	-0.09966959400658079	0.5008542243585835	-0.027777131088258224	0.575339345942372	-0.06839233387980567	0.5562242824561072	0.5748359818066737	0.5442951424592696	0.2	0.2	0.0
2581	None	None	None	None	None	0	0	0.2727272727272727	3	0.8571428571428571	12	0.4444444444444444	0.7142857142857143	13	10	2	4	0	1.0	6	6	1.0666666666666667	16	0.8	0.4	0.025328531485258488	0.5736559486779401	1.0745592217490532e-10	0.5004704555499683	-0.031901647958563345	0.6636844740736014	0.6143559119500682	0.5808200509587697	0.34615384615384615	0.23076923076923078	0.0
3820	0.007503220361904544	0.002391219067856899	0.00029466658934369897	0.9912998801690487	None	0.25	1	0.4	4	0.7692307692307693	10	0.23809523809523808	0.7692307692307693	14	10	0	0	0	0.7777777777777778	9	7	1.0	15	0.0	1.0	0.08025777268336454	0.5780394574866423	0.08288569587560152	0.6345899240480164	-0.18311717646321143	0.9998345215470202	0.8906178408222272	0.9604966263619181	0	0	0.0
4208	0.0033255785471083296	0.0006913763266002702	0.0004995983792051049	0.9917320369564905	None	0.25	1	0.4	4	0.7692307692307693	10	0.23809523809523808	0.7692307692307693	14	10	0	0	0	0.7777777777777778	7	9	1.0	15	0.0	1.0	0.46711528450093454	0.7042760070326303	-0.06965960223270853	0.5401201047881903	0.03914145453612561	0.5438569592871886	0.9096306992311874	0.5990439761157927	0	1.0	0.0
843	None	None	None	None	None	0.5	1	0.6666666666666666	4	0.5714285714285714	4	0.36	0.5714285714285714	8	4	0	0	0	1.0	5	5	0.6	9	0.0	1.0	5.819229992339596e-05	0.5017035982817404	0.04730462022997641	0.6471442202714353	0.0890826616121041	0.5444195721328672	0.6107968047541092	0.5655760927637453	0	1.0	0.0
4096	0.0046821290169390085	0.00014760470049238645	0.0001361657801661559	0.9919295814424637	None	0.3333333333333333	2	0.4	6	0.7	14	0.3055555555555556	0.7	20	14	1	0	0	0.8888888888888888	8	9	1.4666666666666666	22	0.0	1.0	0.17333789177495876	0.6602378392873485	-0.0686297051434839	0.6295119140412647	-0.05718779910387064	0.5706340057769018	0.7487786716586305	0.6208063189840516	0	1.0	0.0
3377	0.00013012363200309965	2.4978049641986682e-05	-3.531331095267697e-07	0.9999281038616996	None	0	0	0.5	2	0.6666666666666666	2	1.0	0.6666666666666666	4	2	0	2	0	0.2	5	1	0.3333333333333333	5	1.0	1.0	0.07846062970604703	0.5101165406149898	4.8579275697428975e-11	0.5000000001876584	0.07589811826056234	0.5408222139496089	0.5900310558144882	0.5170038418398186	1.0	1.0	0.0
802	None	None	None	None	None	0.1111111111111111	1	0.5	10	0.4444444444444444	12	0.4027777777777778	0.2222222222222222	15	6	13	1	0	0.8888888888888888	9	8	1.9333333333333333	29	0.047619047619047616	0.5833333333333334	2.042839472256737e-12	0.5020552369091272	-0.003897710344905707	0.6677849358333031	-0.05519306465242727	0.5222965970771173	0.6028892872323467	0.5659182449652925	1.0	1.0	0.0
3726	0.0026717949903629426	0.00022274299897785254	0.00021879882868147406	0.98586765486926	None	0.25	1	0.4	4	0.75	9	0.25925925925925924	0.75	13	9	0	0	0	0.6666666666666666	6	9	0.9333333333333333	14	0.0	1.0	2.916292660813444e-06	0.500024361080326	-0.03336425071121521	0.674572987306212	0.08984379030293856	0.5793491393124045	0.6122292607775706	0.5865481613644237	0	1.0	0.0
3775	0.003751768487675938	0.002527108587634499	-0.00034481301770936926	0.9970252945328755	None	0.3333333333333333	1	0.4444444444444444	4	0.7272727272727273	8	0.2653061224489796	0.7272727272727273	12	8	0	0	0	1.0	7	7	0.8666666666666667	13	0.0	0.6666666666666666	0.09999999996041246	0.5000000002934122	-1.157927517100723	0.9999999999997631	-0.09748919029754964	0.5014114898413919	0.9995464824701265	0.9999382443761494	0	1.0	0.0
6057	0.0004174719203924981	2.126222289444766e-06	2.1238206323875186e-06	0.9999963695449993	None	0.25	1	0.4	4	0.75	9	0.25925925925925924	0.75	13	9	0	0	0	0.6666666666666666	9	6	0.9333333333333333	14	0.0	1.0	-0.03514880978075092	0.5066403613368229	0.09191807743095963	0.6050663758207132	0.09712997349387623	0.6183601979972069	0.651873841718546	0.5773552537330132	0	1.0	0.0
855	None	None	None	None	None	0.25	2	0.4444444444444444	8	0.5416666666666666	13	0.32098765432098764	0.375	16	9	9	3	0	1.0	9	9	1.7333333333333334	26	0.2	0.38095238095238093	0.2612850832146385	0.6642041706047592	3.2895175695259555e-13	0.5001612670061009	0.069346567916056	0.6670071428820078	0.7584361565188804	0.612809432282286	1.0	1.0	0.0
6870	0.001385647542451497	0.0005733401999243076	3.5773060491755774e-05	0.9960830173644389	None	0.2	1	0.3333333333333333	4	0.8	12	0.20987654320987653	0.8	16	12	0	0	0	1.0	9	9	1.1333333333333333	17	0.0	1.0	-0.09999995245564923	0.5000989235497197	-0.2131456253773824	0.5964344112710195	-0.006146183655031214	0.6618159028858367	0.7249154431317598	0.5876213960276985	0	1.0	0.0
4543	0.0007061817155905904	6.9909455394418145e-06	-6.105726559405213e-06	0.999981947702035	None	0.2	1	0.38461538461538464	5	0.6470588235294118	11	0.30158730158730157	0.6470588235294118	16	11	2	2	0	0.7777777777777778	9	7	1.2666666666666666	19	0.6666666666666666	0.2857142857142857	0.036758863813742035	0.6792102141403762	-0.06630056861838855	0.6412552098088876	0.21382794606631358	0.5307119638211563	0.7761892206194266	0.6188463723478772	1.0	1.0	0.0
3344	0.00240306348395812	0.00037991591592441193	0.00015081363534134526	0.9842088626633247	None	0	0	0.3333333333333333	2	0.8333333333333334	5	0.4	0.8333333333333334	7	5	0	2	0	0.8	5	4	0.5333333333333333	8	1.0	0	-0.2710998136429873	0.5678122363808498	0.03396263793863627	0.6724911255210059	0.05100366586721029	0.6837717775316441	0.8177748934100666	0.642872790002911	1.0	1.0	0.0
2610	2.7759850845098448e-05	1.0413068753807516e-06	-3.697032996530085e-07	0.9997280656229584	None	0	0	0.6666666666666666	2	0.5	1	0.6666666666666666	0.5	3	1	0	0	0	0.6666666666666666	3	2	0.26666666666666666	4	0.0	0	0.09999655851342223	0.5000010555492654	0.09149061700658001	0.519642414970937	0.0645593644495533	0.5381002589536685	0.5416571646881815	0.5192664043283175	0	1.0	0.0
7203	0.02282532254600836	0.00048232767092682154	-0.00046111955709251693	0.9671518267930117	None	0.25	1	0.4	4	0.75	9	0.25925925925925924	0.75	13	9	0	0	0	0.6666666666666666	6	9	0.9333333333333333	14	0.0	1.0	0.5445491111915169	0.869683915772914	-0.09999575886052932	0.5000283820521388	0.17404061330381468	0.5637572926779483	0.9333914369668546	0.6722182713171302	0	0	0.0
4316	0.01074540651913204	0.0016074341866555543	-0.0004750627356051592	0.9953446055687539	None	0.2	1	0.3333333333333333	4	0.8	12	0.20987654320987653	0.8	16	12	0	0	0	1.0	9	9	1.1333333333333333	17	0.0	1.0	0.0911135322097352	0.598571194394739	0.030002608019017597	1.0	0.14152300270849055	0.9929186480793686	0.8339614045408031	1.0	0	0.9375	0.0
4073	0.001408375068037304	0.0003526716008381053	0.00010890960893462347	0.9979979600720801	None	0.25	1	0.4	4	0.7692307692307693	10	0.23809523809523808	0.7692307692307693	14	10	0	0	0	0.7777777777777778	7	9	1.0	15	0.0	1.0	1.8654983658413662e-10	0.5000000001597061	0.0982938632217439	0.5914137018887144	0.09999960453716458	0.5000032182881783	0.6153475196907643	0.5307798221732716	0	0.07142857142857142	0.0
5457	0.0008403294294572117	0.00020012556760446167	-0.0002001224148755441	0.9972457792587929	None	0.25	1	0.36363636363636365	4	0.7857142857142857	11	0.2222222222222222	0.7857142857142857	15	11	0	0	0	0.8888888888888888	9	8	1.0666666666666667	16	0.0	1.0	0.28759936509841405	0.5355895961141186	-0.07055864747908339	0.9132773199605805	0.007601537132839962	0.5458285636655763	0.8064717456215924	0.7096293590904424	0	1.0	0.0
795	None	None	None	None	None	0	0	0.4166666666666667	5	0.5	8	0.6	0.1875	6	3	11	4	0	0.8333333333333334	5	6	1.2	18	0.17391304347826086	0.13333333333333333	-0.09999960562019272	0.5000015288076104	0.08233503858471344	0.5492884500674979	0.09999999417518735	0.5000001212443422	0.7117825828109706	0.5164775941164672	1.0	1.0	0.19101787433202486
1534	None	None	None	None	None	0.5	1	0.6666666666666666	4	0.5	3	0.4	0.5	5	3	2	5	0	0.8	5	4	0.5333333333333333	8	0.8333333333333334	0.6666666666666666	0.09900603415432246	0.50187858205215	0.12418120052070214	0.576405441980647	1.0985897063124656e-18	0.5000000000000001	0.6306192505755874	0.5262715251674833	1.0	1.0	0.0
3695	1.6474428253668715e-05	1.0574368138483017e-07	1.3733092644091184e-08	0.9999723535306576	None	0.25	1	0.4	4	0.7692307692307693	10	0.23809523809523808	0.7692307692307693	14	10	0	0	0	0.7777777777777778	7	9	1.0	15	0.0	1.0	-0.06736369170132547	0.690997041925291	-0.040186447482061335	0.5101433521342724	0.007791490239850714	0.5460223973825327	0.6012161430794445	0.5849980432536434	0	0.8571428571428571	0.0
5418	0.0007758079630843038	0.00016008184858420712	-1.6134394111391564e-05	0.9992649591936014	None	0.3333333333333333	1	0.4444444444444444	4	0.7272727272727273	8	0.2653061224489796	0.7272727272727273	12	8	0	0	0	1.0	7	7	0.8666666666666667	13	0.0	1.0	-0.09443684128357219	0.5	0.00022783252232782148	0.504867959179013	-0.0573478568502638	0.5246340989369801	0.5972058457103476	0.5098394538698222	0	1.0	0.0
1443	None	None	None	None	None	0.25	1	0.4	4	0.5833333333333334	7	0.4666666666666667	0.5833333333333334	11	7	2	1	0	0.8333333333333334	5	6	0.9333333333333333	14	0.25	0.2222222222222222	0.07224467142249157	0.5769201398856668	0.05653686684132603	0.6554337971624943	-0.02391391308396884	0.6842993952792693	0.6599163528703774	0.6400508971057898	0.9090909090909091	1.0	0.0
7113	0.015063400861060254	0.003967578792690685	-0.0036613577442294216	0.9643976645081239	None	0.25	1	0.4	4	0.75	9	0.25925925925925924	0.75	13	9	0	0	0	0.6666666666666666	9	6	0.9333333333333333	14	0.0	1.0	-2.5075432944683103	1.0	0.10540689523107423	0.9909950304767989	-0.14858558573480313	0.9999998860767813	0.9999859580404169	0.9999999993974802	0	1.0	0.0
2069	None	None	None	None	None	0	0	0.375	3	0.5555555555555556	5	0.6875	0	2	0	8	0	0	0.25	8	2	0.7333333333333333	11	0.0	0.6666666666666666	0	0	0	0	0	0	0	0	0	0	0
1010	None	None	None	None	None	0	0	0.23255813953488372	10	0.7258064516129032	45	0.8888888888888888	0.5	38	31	25	5	0	0.8888888888888888	9	8	4.266666666666667	64	0.10638297872340426	0.9824561403508771	0.0999996609291673	0.5000299750706364	0.010513534589283013	0.5917327015952116	0.039948623710784094	0.5905520462979439	0.6019008414695086	0.5611507424271849	0.9736842105263158	0.9736842105263158	0.8561948729985442
4698	0.010687963730252837	0.004336020599618442	0.0002346558024346019	0.9916729408775488	None	0.25	1	0.4	4	0.7692307692307693	10	0.23809523809523808	0.7692307692307693	14	10	0	0	0	0.7777777777777778	7	9	1.0	15	0.0	1.0	0.0999999320614265	0.5000158477243739	-0.15210680792393472	0.9930223479321985	0.08969074476763417	0.5847239855745441	0.7563602868050437	0.8540551385135113	0	1.0	0.0
5162	0.003577608957682642	0.0022355463271971827	0.002150572210679002	0.9969509764761805	None	0.25	1	0.4	4	0.75	9	0.25	0.75	13	9	0	0	0	0.875	7	8	0.9333333333333333	14	0.0	1.0	0.09994755572079757	0.5004208931351295	3.787478335962439e-06	0.5000355469681788	0.09857875479235438	0.50717129732118	0.6149130199222658	0.5025427211867997	0	1.0	0.0
7456	0.016520845638275872	0.009959771626219168	0.005925149736317819	0.9940433354495766	None	0.25	1	0.4	4	0.75	9	0.25	0.75	13	9	0	0	0	0.875	8	7	0.9333333333333333	14	0.0	1.0	0.09972523052921095	0.5011729220982721	7.902762784127648e-27	0.5	0.19217604737734756	0.6017746822122351	0.6867053721602331	0.5347403354536578	0	0	0.0
5958	0.0025055008194187246	0.0009750006995341293	0.0009749828620224729	0.9969474756135855	None	0.25	1	0.4	4	0.75	9	0.25925925925925924	0.75	13	9	0	0	0	0.6666666666666666	6	9	0.9333333333333333	14	0.0	1.0	0.09996947091669438	0.5021981562927215	0	0.5	0.07489579538943396	0.5824613260346482	0.6081481412551355	0.5284424530345441	0	0.07692307692307693	0.0
4379	0.011497261564419103	0.00047541075732066766	0.00042332836281039853	0.973627169654496	None	0.25	1	0.4	4	0.75	9	0.25925925925925924	0.75	13	9	0	0	0	0.6666666666666666	6	9	0.9333333333333333	14	0.0	1.0	1.4865801072071119e-06	0.5000098999772488	0.05554857958635131	0.7196953597858534	-0.07138721388913633	0.9999999990655182	0.7787612877524034	0.999286541951876	0	1.0	0.0
15	None	None	None	None	None	0.2	2	0.36363636363636365	8	0.6	18	0.6666666666666666	0.3333333333333333	16	10	15	7	0	0.75	8	6	2.1333333333333333	32	0.25	0.5384615384615384	0.02799154459676728	0.5829356755011054	0.0579242411936481	0.5625821673689669	-0.09966290528574166	0.5495517726951648	0.6695747010009885	0.5650741769135891	1.0	1.0	0.0
4029	0.0027409842691691346	0.00015192267140271	9.152957408879916e-05	0.9991643388338364	None	0.25	1	0.4	4	0.75	9	0.25925925925925924	0.75	13	9	0	0	0	0.6666666666666666	9	6	0.9333333333333333	14	0.0	1.0	0.008509840610813302	0.6599262832398449	-0.0011885222744721195	0.67152842329801	0.0999996734062688	0.5000072312806723	0.6517145471182287	0.6128639754668042	0	0.9230769230769231	0.0
6521	0.009145045729197571	0.00018784491391856165	-0.00016370798878444042	0.9848723105864506	None	0.25	1	0.4	4	0.7692307692307693	10	0.23809523809523808	0.7692307692307693	14	10	0	0	0	0.7777777777777778	9	7	1.0	15	0.0	1.0	0.2004225095434346	0.6385053257588532	0.02391369674244698	0.6637093937069494	-0.09999980488814474	0.5352087520995679	0.7743820194949749	0.6137904061382791	0	1.0	0.0
6161	0.01391876426502187	0.008693997399378492	-0.008593378029534462	0.9896558878846236	None	0.25	1	0.4	4	0.75	9	0.25925925925925924	0.75	13	9	0	0	0	0.6666666666666666	6	9	0.9333333333333333	14	0.0	1.0	0.09085394310350266	0.5121726318032808	-0.09999470396288537	0.5000470588198108	0.11470027713043769	0.5773821620473663	0.7236711270789858	0.5300408114089963	0	0.6153846153846154	0.0
3549	0.011910185293690497	0.0007845118633058916	0.00022204174825279238	0.9697587508633466	None	0.25	1	0.4	4	0.75	9	0.25925925925925924	0.75	13	9	0	0	0	0.6666666666666666	6	9	0.9333333333333333	14	0.0	1.0	0.0002187925043504244	0.5101900236413682	0.09999999985483583	0.5000000920344152	0.2839409017791784	0.6380661231020002	0.7635647543462184	0.5504730430969111	0	0.9230769230769231	0.0
4942	0.0027494641934910696	0.0022757926776751044	0.0010119585998951766	0.9959806694374352	None	0.25	1	0.4	4	0.7692307692307693	10	0.23809523809523808	0.7692307692307693	14	10	0	0	0	0.7777777777777778	7	9	1.0	15	0.0	1.0	-0.09999999999997759	0.5000000000001785	0.03105522091087689	0.6858162743864602	0.09933705249437927	0.5042325534905323	0.7113271110661166	0.5660748239595013	0	1.0	0.0
3389	0.011535776175274775	0.000765400947419195	-0.00020964215919082603	0.9817114845553013	None	0.25	1	0.36363636363636365	4	0.7857142857142857	11	0.2222222222222222	0.7857142857142857	15	11	0	0	0	0.8888888888888888	8	9	1.0666666666666667	16	0.0	1.0	5.088707655918362e-09	0.5000004548239141	0.02037459970418065	0.5753399568005532	0.3265599986165233	0.6313431935229794	0.7992041185547191	0.5696816648976613	0	1.0	0.0
238	None	None	None	None	None	0	0	1.0	1	0	0	1.0	0	1	0	0	0	0	0.5	2	1	0.13333333333333333	2	0.0	0	0	0	0	0	0	0	0	0	0	0	0
2855	0.0034205590025012025	0.0005053640144402221	-0.00020310218050595562	0.9978245115604706	None	0.25	1	0.36363636363636365	4	0.7857142857142857	11	0.2222222222222222	0.7857142857142857	15	11	0	0	0	0.8888888888888888	8	9	1.0666666666666667	16	0.0	1.0	3.46485408361133e-05	0.5000610809005201	0.0999885249550072	0.627825122948712	0.15053402218522258	0.6090376996501613	0.6525594181314245	0.5798449811218613	0	1.0	0.0
2929	5.239100766964625e-07	3.425892693148338e-07	1.322868966320776e-07	0.9998671174126461	None	0	0	0.375	3	0.8	8	0.5	0.7	10	7	1	3	0	0.6666666666666666	4	6	0.8	12	1.0	0.25	8.678820163268698e-08	0.50158699029317	0.09774219072865209	0.5115689560935578	0.0044272101950848484	0.5088407288919142	0.6100148961914473	0.5073326966680706	1.0	1.0	0.0
7185	0.004376823198218462	0.00045307167351356137	0.000453044254113979	0.9815445217024449	None	0	0	0.3	3	0.7692307692307693	10	0.23809523809523808	0.5384615384615384	10	7	4	8	0	0.7777777777777778	7	9	1.0	15	0.8888888888888888	1.0	0.3836201189291151	0.7699869536092251	0.03937269318653025	0.5439710129213082	0.07195037196112643	0.5241253142427375	0.8251649644398736	0.6209818572169649	1.0	1.0	0.0
2775	8.157804696313893e-08	1.8536162972135796e-08	1.0746490860082231e-09	0.9999970767883517	None	0.25	1	0.4	4	0.7692307692307693	10	0.23809523809523808	0.7692307692307693	14	10	0	0	0	0.7777777777777778	7	9	1.0	15	0.0	1.0	0.012871064582801416	0.5210725314972731	0.47880375059560887	0.629266471574937	6.795696224278386e-07	0.5001087878673385	0.9021843059587237	0.5509761448393373	0	0.2857142857142857	0.0
1338	None	None	None	None	None	0	0	1.0	1	0	0	1.0	0	1	0	0	0	0	0.5	2	1	0.13333333333333333	2	0.0	0	0	0	0	0	0	0	0	0	0	0	0
1749	None	None	None	None	None	1.0	1	1.0	4	0.25	1	0.5	0.25	5	1	0	0	0	0.75	3	4	0.4	6	0.0	1.0	0.09236321069451954	0.5046088874578756	0.0999768998068269	0.5000488232652502	0.001797109844147951	0.6658690119782449	0.6090273473342946	0.5587433948504609	0	1.0	0.0
4350	0.011293502907311148	0.002204519358575513	-0.001626877006604118	0.9840415235501562	None	0.3333333333333333	1	0.5555555555555556	5	0.5454545454545454	6	0.30952380952380953	0.5454545454545454	11	6	1	0	0	0.8571428571428571	7	6	0.8666666666666667	13	0.0	0.5714285714285714	7.902762784127648e-27	0.5	2.5889083096148813e-09	0.516597077411529	0.11957311855493154	0.530476361455475	0.6373019939885423	0.5157006249290347	0	1.0	0.0
1819	None	None	None	None	None	0	0	0.2	4	0.7857142857142857	22	0.5555555555555556	0	0	0	29	0	0	0.6666666666666666	9	6	2.0	30	0.0	0.32	0	0	0	0	0	0	0	0	0	0	0
1214	None	None	None	None	None	0	0	0.5	2	0.75	3	0.6	0.75	5	3	0	0	0	0.4	2	5	0.4	6	0.0	0	0.16365005235496863	0.6814901133346684	0.18083426842019612	0.5282873460601436	-0.003341207155054238	0.6447534665983367	0.7201532780124889	0.6201028654364817	0	1.0	0.0
2872	1.2136096764480786e-08	9.786133061233678e-09	-9.744572530960292e-09	0.9999983276797874	None	0	0	0.5	2	0.75	3	1.0	0.75	5	3	0	0	0	0.16666666666666666	1	6	0.4	6	0.0	0.8	0.041701930038474465	0.5516831698284516	7.902762784127648e-27	0.5	6.652700061850948e-08	0.5000001996357236	0.5489884472324374	0.5172826554883734	0	1.0	0.0
6551	0.00789635987522931	0.007886218062520572	0.007880858856956914	0.9913887587279179	None	0.25	1	0.4	4	0.75	9	0.25925925925925924	0.75	13	9	0	0	0	0.6666666666666666	6	9	0.9333333333333333	14	0.0	1.0	0.09998848993662016	0.5000027053177039	0.21747758598472017	0.5621558484951583	0.09040442809080643	0.5895554035017089	0.6715926338738022	0.5508283729160542	0	0	0.0
5675	0.0020722873459186955	0.0007124228287920053	-0.00020903322427332055	0.9985100832652632	None	0.25	1	0.36363636363636365	4	0.7857142857142857	11	0.2222222222222222	0.7857142857142857	15	11	0	0	0	0.8888888888888888	8	9	1.0666666666666667	16	0.0	1.0	0.06282993650119804	0.5108747564696123	0.14106627212348563	0.5326290273084918	0.09044890190100632	0.5390657698700377	0.5799335425527267	0.5275379354598899	0	1.0	0.0
14	None	None	None	None	None	0	0	0	0	0	0	1.0	0	0	0	0	4	0	1.0	1	1	0.06666666666666667	1	1.0	0	0	0	0	0	0	0	0	0	0	0	0
5110	0.003989649366923315	0.0010316482876376687	0.0005647249244912869	0.9946529070175881	None	0.25	1	0.4	4	0.7692307692307693	10	0.23809523809523808	0.7692307692307693	14	10	0	0	0	0.7777777777777778	7	9	1.0	15	0.0	1.0	0.08985253618193041	0.5556787549321971	-0.026265453779621813	0.5115175763519815	0.0920343923079747	0.5182221627881716	0.6353434737700051	0.5285224946489513	0	0	0.0
3874	0.0004520062574474581	1.0584603151662913e-05	8.312121836943101e-06	0.9999964190671525	None	0.25	1	0.4	4	0.75	9	0.25925925925925924	0.75	13	9	0	0	0	0.6666666666666666	9	6	0.9333333333333333	14	0.0	1.0	-0.009041402772757038	0.6138864032196889	0.0013779563133698252	0.5756691656607985	-0.19866980959357933	0.6876285631199439	0.7142274853211136	0.6269726724662851	0	1.0	0.0
4804	0.0003781714250889748	9.603970656986393e-07	-7.790175590515438e-07	0.9999965684242375	None	0.25	1	0.4	4	0.75	9	0.25925925925925924	0.75	13	9	0	0	0	0.6666666666666666	9	6	0.9333333333333333	14	0.0	1.0	-0.09909429154850695	0.5	-0.038429385585199975	0.6790847507785398	0.18710321682059658	0.9996071228445098	0.7811450079010943	0.9460240712420409	0	1.0	0.0
3548	0.0008090919783790027	8.017014424945053e-05	-2.364386863224245e-06	0.9990457992943926	None	0.2	1	0.3333333333333333	4	0.8	12	0.20987654320987653	0.8	16	12	0	0	0	1.0	9	9	1.1333333333333333	17	0.0	1.0	0.09999997967146071	0.5000000672096632	1.4907069537369178e-07	0.5000010288290326	0.000587773306019931	0.5650046352909401	0.6153901069552682	0.5217781242136933	0	0.1875	0.0
3023	1.7868495430722346e-08	8.672562521755176e-09	-1.0192178069328551e-09	0.9999983362610049	None	0	0	0.375	3	0.7777777777777778	7	0.4074074074074074	0.7777777777777778	10	7	0	1	0	0.3333333333333333	3	9	0.7333333333333333	11	1.0	1.0	0.14383636547063497	0.5000000000000001	0.050706647197487166	0.5070146312242824	5.918475936204291e-09	0.5112615426788556	0.6444536308028543	0.5060925447838628	1.0	1.0	0.0
70	None	None	None	None	None	0	0	0	0	0	0	1.0	0	0	0	0	4	0	1.0	1	1	0.06666666666666667	1	1.0	0	0	0	0	0	0	0	0	0	0	0	0
4476	0.0001051459538236183	1.0217223546451074e-06	-9.203425320040908e-07	0.9999086806262392	None	0.3333333333333333	1	0.5	4	0.7	7	0.2857142857142857	0.7	11	7	0	0	0	0.8571428571428571	6	7	0.8	12	0.0	1.0	0.09997916943600788	0.5014835557712792	8.144641234270555e-06	0.508818654996169	0.17213037760378147	0.6444701467364161	0.6694641146240558	0.5528050058050009	0	0.09090909090909091	0.0
1809	None	None	None	None	None	1.0	1	0.8	4	0.4	2	0.5833333333333334	0	3	0	3	0	0	0.75	3	4	0.4666666666666667	7	0.0	0.6666666666666666	0	0	0	0	0	0	0	0	0	0	0
522	None	None	None	None	None	0	0	1.0	1	0	0	1.0	0	0	0	1	0	0	0.5	2	1	0.13333333333333333	2	0.0	0	0	0	0	0	0	0	0	0	0	0	0
476	None	None	None	None	None	0	0	0.1111111111111111	2	0.9166666666666666	22	0.5777777777777777	0	0	0	25	0	0	0.5555555555555556	9	5	1.7333333333333334	26	0.0	0.5217391304347826	0	0	0	0	0	0	0	0	0	0	0
5369	0.0007364145129743288	3.8182074581967775e-06	3.1498761617807458e-06	0.9999998241459753	None	0.2	1	0.3333333333333333	4	0.8	12	0.20987654320987653	0.8	16	12	0	0	0	1.0	9	9	1.1333333333333333	17	0.0	1.0	7.918809575176439e-05	0.5000411497052524	0.058242414590821356	0.6738677002463151	1.268810652847908	1.0	0.9999375467525887	0.9999999999892784	0	1.0	0.0
1625	None	None	None	None	None	0.2727272727272727	3	0.36	9	0.6857142857142857	24	0.4567901234567901	0.6857142857142857	33	24	3	0	0	1.0	9	9	2.466666666666667	37	0.0	0.8571428571428571	-0.12132533132871279	0.8416457983599998	0.09964798903808202	0.5385855656485113	0.02598349911241097	0.6575431591186747	0.7167199005210064	0.69547597631262	0	1.0	0.0
4803	0.0029666856274249017	0.0008658812986567928	-0.0007070190712391385	0.9944069972457854	None	0.25	1	0.4	4	0.75	9	0.25925925925925924	0.75	13	9	0	0	0	0.6666666666666666	6	9	0.9333333333333333	14	0.0	1.0	0.0999589808132378	0.5040988891075612	0.14207731516023964	0.6430964095737823	0.059034387390888364	0.5893920009672994	0.6099059499400448	0.5798666003900445	0	0	0.0
6160	2.9492077582087584e-08	2.948497836352535e-08	1.3490232008239064e-09	0.9999967757659802	None	0.25	1	0.4	4	0.75	9	0.25925925925925924	0.75	13	9	0	0	0	0.6666666666666666	6	9	0.9333333333333333	14	0.0	1.0	0.09997697957694508	0.500593910315238	0.4385749609568867	0.5935601587787379	4.359551506676826e-20	0.500000000000005	0.8672336883148776	0.53171389183556	0	1.0	0.0
6817	0.0030707780811910375	0.0011584391784467346	0.0011418039836266966	0.9987065634108809	None	0.25	1	0.4	4	0.75	9	0.25925925925925924	0.75	13	9	0	0	0	0.6666666666666666	6	9	0.9333333333333333	14	0.0	1.0	-0.00862195371257735	0.6383910415401759	1.8679032426977616e-15	0.50000000494906	0.176493041845037	0.5318157409872836	0.6925227342235987	0.557726671386208	0	0.6923076923076923	0.0
2704	0.0024922834488859324	0.0001244968415702775	-9.896843119123924e-05	0.9967545783726096	None	0.25	1	0.4	4	0.75	9	0.25925925925925924	0.75	13	9	0	0	0	0.6666666666666666	6	9	0.9333333333333333	14	0.0	1.0	-0.05316513814380157	0.6630604979813717	0.09999999728835963	0.5000222864243907	-0.06412476060007224	0.6796058707076176	0.6838659808952358	0.6168827055549942	0	1.0	0.0
3683	0.005928160793382536	0.00022162027432878263	-8.87852323515791e-05	0.9975528645195623	None	0	0	0.42857142857142855	3	0.75	6	0.35714285714285715	0.75	9	6	0	0	0	0.5714285714285714	4	7	0.6666666666666666	10	0.0	0.6666666666666666	0.15872351029470705	0.5436251614984973	0.0654427999123883	0.6629003513096468	-0.022982722050502107	0.6331776976075735	0.6795564406161831	0.6143627478384894	0	1.0	0.0
1762	None	None	None	None	None	0	0	0.375	3	0.6666666666666666	6	0.6111111111111112	0	0	0	10	0	0	0.2222222222222222	9	2	0.7333333333333333	11	0.0	0.6	0	0	0	0	0	0	0	0	0	0	0
4072	0.00036004255660842556	2.6650051957429814e-05	-1.3775031481167827e-05	0.9995691590379417	None	0.25	1	0.4	4	0.75	9	0.25	0.75	13	9	0	0	0	0.875	7	8	0.9333333333333333	14	0.0	0.8571428571428571	0.03143695668995745	0.6645897360786626	0.29818063625517655	0.8488479752586834	-0.08140707836290428	0.5916565419404817	0.8508148549042519	0.7164139167663026	0	1.0	0.0
7034	3.3992742544178616e-07	1.6421779462568457e-07	-1.5085114113894963e-07	0.9999296342326891	None	0.25	1	0.4	4	0.75	9	0.25925925925925924	0.75	13	9	0	0	0	0.6666666666666666	6	9	0.9333333333333333	14	0.0	1.0	0.09931753989189765	0.528289594667436	0.02049960532771054	0.5443996803268266	0.006485856338243609	0.5073644687079857	0.6014998592433924	0.5267084795576022	0	1.0	0.0
375	None	None	None	None	None	0	0	0.3333333333333333	2	0.8333333333333334	5	0.4	0.6666666666666666	5	4	2	0	0	0.8	5	4	0.5333333333333333	8	0.0	0	0.03217690718853526	0.5365581689863648	0.0999899869189295	0.5000053009541849	-0.09894746519907731	0.5012774857048943	0.695455031043967	0.5126327492289234	0	1.0	0.0
3041	0.002722073413772244	0.00026877906942765186	-4.314105847873675e-05	0.9978340954936826	None	0.3333333333333333	1	0.5	4	0.6666666666666666	6	0.3142857142857143	0.6666666666666666	10	6	0	0	0	0.7142857142857143	7	5	0.7333333333333333	11	0.0	1.0	0.09599387324132727	0.5133229040589578	0.09999999584190238	0.5000003918003748	0.12908817311680468	0.6353158696995832	0.5639116429381053	0.5505266600687984	0	0.4	0.0
5010	0.005775858013368496	0.002894789515812834	0.002873836824151538	0.9936579181920204	None	0.25	1	0.4	4	0.7692307692307693	10	0.23809523809523808	0.7692307692307693	14	10	0	0	0	0.7777777777777778	7	9	1.0	15	0.0	1.0	0.09955579319934049	0.5152517812300281	8.37707109550104e-07	0.5000062608351113	-0.13455077437726448	0.5212520325076273	0.7211790434667723	0.5121734669345958	0	1.0	0.0
7290	0.00010732261842397651	5.974221980126085e-05	-5.9741294688005e-05	0.9998284877095416	None	0.3333333333333333	1	0.5	4	0.7	7	0.3333333333333333	0.7	11	7	0	0	0	0.4444444444444444	4	9	0.8	12	0.0	1.0	0.0997971829806926	0.5006467162942281	7.902762784127648e-27	0.5	0.034031840767008284	0.65193809862466	0.6027809472484754	0.552320778949161	0	0.45454545454545453	0.0
2952	0.00028736204140688204	2.544222671250387e-05	-4.404171388084181e-08	0.9988758404377032	None	0	0	0.6666666666666666	2	0.5	1	1.0	0.5	3	1	0	0	0	0.25	4	1	0.26666666666666666	4	0.0	0.6666666666666666	0.07910752924475958	0.5119134130349664	0.3167690355688061	0.508490750403814	0.6375765702755446	0.9943405392449994	0.9079520436597646	0.8519687804864445	0	0	0.0
330	None	None	None	None	None	0	0	0.2857142857142857	4	0.7222222222222222	13	0.6666666666666666	0.16666666666666666	5	3	14	10	0	0.8333333333333334	6	5	1.3333333333333333	20	0.3333333333333333	0.4	0.0010574068634307638	0.5058859027025187	0.020718725936795974	0.6702013954342467	0.09884704189868697	0.5034130699023354	0.604043109421972	0.5618723599098546	1.0	1.0	0.0
7255	0.0005267150029528071	2.9138071999210055e-06	1.0423116864712527e-07	0.9999984870570323	None	0.25	1	0.36363636363636365	4	0.7857142857142857	11	0.2222222222222222	0.7857142857142857	15	11	0	0	0	0.8888888888888888	8	9	1.0666666666666667	16	0.0	1.0	4.49145897121646e-06	0.5640732657283627	-0.004756911775654517	0.6361609660266877	0.19397817892112357	0.5453805023981421	0.7162275553864341	0.5824464171542761	0	1.0	0.0
5709	0.0037416881244719774	0.002658875476763369	0.001617051322133561	0.993125557747658	None	0.25	1	0.36363636363636365	4	0.7857142857142857	11	0.2222222222222222	0.7857142857142857	15	11	0	0	0	0.8888888888888888	8	9	1.0666666666666667	16	0.0	1.0	-0.09999999999999734	0.5000000000000095	0.030537568905044155	0.6813566848542928	-0.08097291477989585	0.9472544791878273	0.6952620801980671	0.7713648844347437	0	1.0	0.0
7323	0.008955326579073736	0.0028403538656263856	-0.0022064103316639405	0.9700927562375544	None	0.25	1	0.4	4	0.7692307692307693	10	0.23809523809523808	0.7692307692307693	14	10	0	0	0	0.7777777777777778	7	9	1.0	15	0.0	1.0	0.2173136866689152	0.994432533781217	-0.09999983272362564	0.5000396114279901	0.1228798314867325	0.5882231761082672	0.8150497288557469	0.8638143119638451	0	0.2857142857142857	0.0
5488	0.006032100782938792	0.000774525281198153	0.00014656343965090523	0.9962329956797861	None	0.25	1	0.36363636363636365	4	0.7857142857142857	11	0.2222222222222222	0.7857142857142857	15	11	0	0	0	0.8888888888888888	9	8	1.0666666666666667	16	0.0	1.0	-0.006198511369991122	0.6835710323444792	0.053668945582351225	0.6641105614552288	0.09668800261338445	0.6654640240032469	0.669057908649559	0.6711106918255838	0	1.0	0.0
6084	0.01273813867391647	0.0028873151083696896	0.002882753139996266	0.9800365240483959	None	0.25	1	0.4	4	0.75	9	0.25925925925925924	0.75	13	9	0	0	0	0.6666666666666666	6	9	0.9333333333333333	14	0.0	1.0	0.17020883118037516	0.6263009324526323	-0.28806855412245114	0.9997625209503447	0.47757408891225134	0.6188264461320563	0.9769706485413779	0.9575227678436735	0	1.0	0.0
3939	0.009297380844811319	0.0008188957057571613	0.00074672061451782	0.9886550804854812	None	0.25	1	0.4	4	0.75	9	0.25925925925925924	0.75	13	9	0	0	0	0.6666666666666666	6	9	0.9333333333333333	14	0.0	1.0	0.09652370390232752	0.6053572285095846	0.05041125579839558	0.6597737591488143	-0.13162170328554934	0.9999999999999891	0.8802764875280654	0.9999846294413497	0	0	0.0
7114	0.003803075928569064	0.001598836223027647	-0.0015960906937630079	0.9943917305342601	None	0.25	1	0.4	4	0.7692307692307693	10	0.23809523809523808	0.7692307692307693	14	10	0	0	0	0.7777777777777778	7	9	1.0	15	0.0	1.0	0.06271914337305148	0.5504732428311966	0.05925997274413928	0.5529303279905796	0.09838195776924948	0.5148247225670655	0.5435741715589691	0.5394525489789239	0	0.9285714285714286	0.0
7064	0.011739298493827172	0.0017418983516242796	-0.0013025830105774501	0.9924968583855527	None	0.25	1	0.4	4	0.75	9	0.25925925925925924	0.75	13	9	0	0	0	0.6666666666666666	6	9	0.9333333333333333	14	0.0	1.0	0.09513742753769704	0.6482829845548831	0.27734196554153895	0.5455298060164278	0.09359336623370697	0.5766696654897094	0.7102728962746694	0.5909145662404757	0	0.6923076923076923	0.0
5467	0.003138670916906325	0.0006668771472472518	-0.00064395243440689	0.9955778268807496	None	0.25	1	0.4	4	0.75	9	0.25925925925925924	0.75	13	9	0	0	0	0.6666666666666666	6	9	0.9333333333333333	14	0.0	1.0	0.020552268737674503	0.6649110656531948	4.263234641545178e-06	0.5002501564661532	0.1	0.6133790709267368	0.6128027999686773	0.5944997470037943	0	1.0	0.0
2064	None	None	None	None	None	0.5	1	0.5714285714285714	4	0.625	5	0.3333333333333333	0.625	9	5	0	0	0	0.8333333333333334	5	6	0.6666666666666666	10	0.0	1.0	0.08619152351550419	0.5637113610583602	0.08302426325268313	0.5220680875130668	0.09448664336436086	0.5260033679236467	0.512080312630697	0.537320082407672	0	0	0.0
2306	None	None	None	None	None	0.3333333333333333	1	0.625	5	0.4444444444444444	4	0.55	0.3333333333333333	7	3	3	6	0	0.8	4	5	0.7333333333333333	11	1.0	0.3333333333333333	-0.09987499245562645	0.5008079713895648	0.09779754125788123	0.5060481135473794	0.05014307911490777	0.5167809346160208	0.6992385886600705	0.5078805540946713	1.0	1.0	0.0
5492	0.00589273365077219	0.0012965258637948082	0.0011184388755838361	0.9931222408106485	None	0.2	1	0.3333333333333333	4	0.8	12	0.20987654320987653	0.8	16	12	0	0	0	1.0	9	9	1.1333333333333333	17	0.0	1.0	0.24131809143059443	0.5507848341076708	0.2281450965710136	0.6810551615078804	-0.03859770542206922	0.8374629553565031	0.7974509648596075	0.7041862450471984	0	0	0.0
7245	8.931674434094505e-05	2.2628328952113192e-06	-2.112861602228286e-06	0.9999582487420957	None	0.25	1	0.4	4	0.75	9	0.25	0.75	13	9	0	0	0	0.875	8	7	0.9333333333333333	14	0.0	1.0	0.09981698496406344	0.5320444559266815	0.05271335044476909	0.5684483271917509	-0.07829531997809257	0.6080039538059716	0.6800672349345097	0.5697755627064411	0	1.0	0.0
342	None	None	None	None	None	0.06666666666666667	1	0.2727272727272727	9	0.6808510638297872	32	0.6805555555555556	0.02127659574468085	7	1	41	5	0	0.8888888888888888	9	8	3.2666666666666666	49	0.0625	0.5238095238095238	0.09704491954977204	0.5391455879191669	0.10946662478740805	0.532241279368096	0.10385064353035427	0.9991107304654931	0.5605640169320878	0.919587539274064	1.0	1.0	0.0
7308	0.003344237516873927	0.0028205220048704766	-3.077316799826552e-05	0.9944689223803607	None	0.25	1	0.36363636363636365	4	0.7857142857142857	11	0.2222222222222222	0.7857142857142857	15	11	0	0	0	0.8888888888888888	8	9	1.0666666666666667	16	0.0	1.0	0.01224918624442273	0.6363020549499278	0.03846442712646049	0.5801283379852583	0.048812883824990536	0.5851239327235574	0.5802654166708222	0.600807602596817	0	1.0	0.0
2223	None	None	None	None	None	0	0	0.6666666666666666	2	0.5	1	0.6666666666666666	0	0	0	3	0	0	0.6666666666666666	3	2	0.26666666666666666	4	0.0	0	0	0	0	0	0	0	0	0	0	0	0
2423	None	None	None	None	None	0.25	3	0.5185185185185185	14	0.4473684210526316	17	0.49382716049382713	0.42105263157894735	30	16	9	0	0	1.0	9	9	2.6666666666666665	40	0.0	0.7741935483870968	0.05033586535034906	0.6781779653563905	0.09998047167901994	0.500013635491751	0.000688201363564557	0.6666719965280263	0.6773245550449367	0.6176405644389366	0	1.0	0.0
7305	0.004027591910239413	0.0005956323159716275	-0.00040114719383812234	0.9950022884716903	None	0.25	1	0.4	4	0.75	9	0.25925925925925924	0.75	13	9	0	0	0	0.6666666666666666	6	9	0.9333333333333333	14	0.0	1.0	0.09259100499164183	0.5431904376723197	0.007962373166810654	0.6814918055294943	0.0999999997766301	0.500000002541474	0.6051773559112146	0.5771968027719023	0	0	0.0
6056	0.0016416927936489351	8.919950511592581e-05	-7.57954131690071e-05	0.9983848673503215	None	0.2	1	0.3333333333333333	4	0.8	12	0.20987654320987653	0.8	16	12	0	0	0	1.0	9	9	1.1333333333333333	17	0.0	1.0	0.05591057117481839	0.5695006494559496	0.4886285494067094	0.6710022794874869	-0.06365121576342316	0.6567008809391479	0.9072478774996631	0.6334518515740529	0	1.0	0.0
5754	0.006604072446974525	0.0001151067859818116	-3.2062449412044246e-05	0.9974685576621649	None	0.25	1	0.4	4	0.75	9	0.25925925925925924	0.75	13	9	0	0	0	0.6666666666666666	6	9	0.9333333333333333	14	0.0	1.0	0.09999859538483505	0.5000274076827443	7.902762784127648e-27	0.5	0.09999998330730572	0.5000001158012817	0.6157153410587632	0.5000091744946834	0	1.0	0.0
6022	0.006538799274978693	0.0031328308858749833	-0.0031314971283046976	0.9971423124609198	None	0.25	1	0.4	4	0.7692307692307693	10	0.23809523809523808	0.7692307692307693	14	10	0	0	0	0.7777777777777778	7	9	1.0	15	0.0	1.0	-0.09999999754580295	0.5000000387310739	-0.04569391428895316	0.5152346899585891	0.09999997895261836	0.500000107426294	0.6993977972144352	0.5050796763228375	0	1.0	0.0
7369	0.0001333883039512264	5.049501578061376e-06	-3.104294016029592e-06	0.9999975804500573	None	0.25	1	0.4	4	0.7692307692307693	10	0.23809523809523808	0.7692307692307693	14	10	0	0	0	0.7777777777777778	7	9	1.0	15	0.0	1.0	0.09998832226516352	0.5000805479801568	0.08998525934528187	0.5438779220653435	0.007424601217139096	0.6418062812975053	0.6003589897597692	0.5629556958690997	0	1.0	0.0
4911	0.0001670301442964186	0.00010075960655117504	-3.067889897895332e-07	0.9998810306009652	None	0.3333333333333333	1	0.5	4	0.6666666666666666	6	0.3142857142857143	0.6666666666666666	10	6	0	0	0	0.7142857142857143	7	5	0.7333333333333333	11	0.0	1.0	0.005144320352665521	0.508300995212354	0.18830649515963413	0.58771160062358	0.09983907088379222	0.5005760368607456	0.6796132459041307	0.5324563336378483	0	1.0	0.0
5774	0.0032403699850620596	0.0003212185469009846	0.00029793573539200937	0.9947529953576862	None	0.25	1	0.4	4	0.7692307692307693	10	0.23809523809523808	0.7692307692307693	14	10	0	0	0	0.7777777777777778	7	9	1.0	15	0.0	1.0	5.901777559996214e-08	0.5001118292000873	0.0770997149889963	0.5311622610027843	0.09999999999472019	0.5000000000596747	0.6053506381160546	0.5104366615002002	0	1.0	0.0
6351	0.0004880933982030232	8.540634137340492e-06	-7.3704538481699956e-06	0.9999986226542884	None	0.25	1	0.36363636363636365	4	0.7857142857142857	11	0.2222222222222222	0.7857142857142857	15	11	0	0	0	0.8888888888888888	8	9	1.0666666666666667	16	0.0	1.0	0.09995828796681896	0.5006702284816231	0.07080353811100429	0.6014308502202862	0.1881666595976214	0.5941758442905792	0.6331192308924747	0.565895041500047	0	0.8666666666666667	0.0
7526	0.009476752735348587	0.009289792397739501	-0.009289568349655315	0.9935566968626068	None	0.3333333333333333	1	0.5	4	0.7	7	0.3333333333333333	0.7	11	7	0	0	0	0.4444444444444444	4	9	0.8	12	0.0	1.0	0.09892788030082063	0.5163853994310352	0.009387215929012928	0.5520475309124383	0.09999683065478089	0.5000021490243615	0.6023624523552865	0.5228607742704706	0	1.0	0.0
5164	0.004200430492456814	0.0025014091006240738	-0.00024464260611272305	0.9988948130094747	None	0.25	1	0.4	4	0.7692307692307693	10	0.23809523809523808	0.7692307692307693	14	10	0	0	0	0.7777777777777778	9	7	1.0	15	0.0	1.0	0.0999803758426796	0.5005685375481175	1.0271179459206003e-18	0.5000000000001446	-0.22804601540798522	0.5623744279912805	0.7978183776589252	0.5210773629377431	0	1.0	0.0
1674	None	None	None	None	None	0	0	0.375	3	0.6	6	0.6666666666666666	0	0	0	11	6	0	0.2222222222222222	9	2	0.8	12	0.23076923076923078	0.6	0	0	0	0	0	0	0	0	0	0	0
6042	0.0006800725710584151	0.00026224598309693863	-6.181606130142942e-06	0.9990830550067525	None	0.25	1	0.4	4	0.7692307692307693	10	0.23809523809523808	0.7692307692307693	14	10	0	0	0	0.7777777777777778	9	7	1.0	15	0.0	1.0	-0.09999988917396342	0.5000002645186524	0.08382687084388404	0.6184186861848339	0.08766529229712612	0.5795223751822934	0.7014149090589265	0.5665736681606064	0	1.0	0.0
3130	0.001029411202535736	0.0010926988996124065	-3.1855230204431968e-06	0.9991565453825191	None	0	0	0.6	3	0.6	3	0.5833333333333334	0.6	6	3	0	1	0	0.3333333333333333	6	2	0.4666666666666667	7	1.0	0.4	-0.09998927827320754	0.5000013520245159	0.02501388260983814	0.5274478376773508	0.0310239684815098	0.6435977332969489	0.6492518712895916	0.5581458260984411	1.0	1.0	0.0
2324	None	None	None	None	None	0	0	0.5	2	0.75	3	0.6	0.25	2	1	3	8	0	0.4	5	2	0.4	6	0.8888888888888888	0	0.086703874443624	0.5281357435062444	-0.0313836187501027	0.5191973968122457	-0.05054305178974179	0.5596502189760642	0.6503709145077031	0.5357084343285282	1.0	1.0	0.0
1287	None	None	None	None	None	0.5	2	0.7	7	0.38461538461538464	5	0.42857142857142855	0.38461538461538464	10	5	4	3	0	0.7142857142857143	7	5	1.0	15	0.42857142857142855	0.4444444444444444	0.026728338959728974	0.5525653623736075	0.0949224980200441	0.5548723052910417	0.07066592811794621	0.6725931870466559	0.5894746796764236	0.5947856953283034	0.0	0.2	0.0
3214	0.00122141214689982	9.518513709103829e-05	9.516867193853995e-05	0.9973033708132953	None	0.125	1	0.3333333333333333	6	0.6666666666666666	16	0.5416666666666666	0.5416666666666666	18	13	7	7	0	0.75	8	6	1.7333333333333334	26	0.5384615384615384	0.6666666666666666	0.010615870945938665	0.6654993708754681	-0.06473961743429049	0.6106695171198592	0.029713911466504993	0.6533644571099904	0.63341556050526	0.6435094915469406	1.0	1.0	0.0
1877	None	None	None	None	None	0	0	0.6666666666666666	2	0.5	1	0.6666666666666666	0	0	0	3	9	0	0.6666666666666666	2	3	0.26666666666666666	4	0.9	0	0	0	0	0	0	0	0	0	0	0	0
4929	2.711370601655275e-06	2.40600243770187e-07	3.563890080701435e-08	0.9999059558782218	None	0.25	1	0.4	4	0.7692307692307693	10	0.234375	0.7692307692307693	13	10	1	2	0	1.0	8	8	1.0	15	0.6666666666666666	0.8571428571428571	0.22011927000101422	0.5630523076320814	-0.07847546780889109	0.6691697116785765	0.0033273839303258113	0.5005495364261077	0.764734230321091	0.5793396362115671	0.9230769230769231	0.7692307692307693	0.0
1999	None	None	None	None	None	0	0	0.75	3	0.0	0	0.5555555555555556	0	1	0	3	2	0	1.0	3	3	0.3333333333333333	5	0.2222222222222222	0	0	0	0	0	0	0	0	0	0	0	0
835	None	None	None	None	None	0	0	0.75	3	0.5	2	0.5	0.25	3	1	2	0	0	0.75	3	4	0.4	6	0.0	0.6666666666666666	0.07605125192990744	0.5437332608740106	0.09989625232222894	0.5004643774948235	-0.07486706250546567	0.553564158845605	0.6843394798229785	0.5326468766164343	0	1.0	0.0
736	None	None	None	None	None	0	0	0.05	1	1.0	27	0.8055555555555556	0	0	0	28	10	0	1.0	6	6	1.9333333333333333	29	0.16666666666666666	0.16666666666666666	0	0	0	0	0	0	0	0	0	0	0
5119	0.010540848959388033	0.000211028039504741	0.00010970759518034985	0.9821976995568567	None	0.25	1	0.4	4	0.75	9	0.25925925925925924	0.75	13	9	0	0	0	0.6666666666666666	6	9	0.9333333333333333	14	0.0	1.0	0.0009912277986980707	0.5329926637753236	-0.033937281993871124	0.5123544501707378	0.09956515681269008	0.5005877997776812	0.636627549178598	0.5153236792198665	0	0	0.0
7270	0.0015627669807587229	0.00027246195051698255	-7.535620184264254e-05	0.9992400076516893	None	0.25	1	0.4	4	0.7692307692307693	10	0.23809523809523808	0.7692307692307693	14	10	0	0	0	0.7777777777777778	7	9	1.0	15	0.0	1.0	0.09999999997449452	0.5000000005341901	2.8409016571143378e-09	0.5000117147830575	0.058683189203170685	0.559833297943162	0.6014806492653091	0.520033635335225	0	0	0.0
3418	0.0030805074815116584	0.00018331667837486812	0.0001405828243728621	0.9974985597881804	None	0	0	0.375	3	0.7777777777777778	7	0.4074074074074074	0.7777777777777778	10	7	0	0	0	0.3333333333333333	3	9	0.7333333333333333	11	0.0	1.0	0.028115120291680874	0.5498479798489507	-0.019040008608534408	0.6444303439434057	0.189834792223478	0.5073119876218379	0.7032879341235092	0.5682342866513903	0	1.0	0.0
521	None	None	None	None	None	0.25	1	0.36363636363636365	4	0.7857142857142857	11	0.2222222222222222	0.7857142857142857	15	11	0	0	0	0.8888888888888888	8	9	1.0666666666666667	16	0.0	1.0	-0.09992355901779448	0.5004452055667962	0.0735201579918816	0.5563774667799494	3.461751246297407e-07	0.5099298948264159	0.6704327416197615	0.522316707561115	0	1.0	0.0
1768	None	None	None	None	None	0	0	0.5	3	0.6666666666666666	4	0.6666666666666666	0.16666666666666666	4	1	3	6	0	0.3333333333333333	2	6	0.5333333333333333	8	0.8571428571428571	0.3333333333333333	7.819891805380742e-08	0.5000015577395612	0.09990311003662003	0.5000771744580289	0.3907017012133365	0.5946547552082784	0.8398832131851661	0.5319195950317109	1.0	1.0	0.0
2875	0.0033169327530960463	0.0004430123282937529	0.00012257388602192107	0.995230917840378	None	0.3333333333333333	1	0.4444444444444444	4	0.7272727272727273	8	0.2653061224489796	0.7272727272727273	12	8	0	0	0	1.0	7	7	0.8666666666666667	13	0.0	0.6666666666666666	0.013974970848713639	0.5216365548906037	-0.08090591462526789	0.5607009006879621	0.09996785350514084	0.5000147366083076	0.6766888176332635	0.5275276660855286	0	0.9166666666666666	0.0
6146	0.0027568179241908605	0.0006890799457964121	9.402744875808125e-05	0.9979364741110937	None	0.3333333333333333	1	0.4444444444444444	4	0.7272727272727273	8	0.28888888888888886	0.7272727272727273	12	8	0	0	0	0.5555555555555556	5	9	0.8666666666666667	13	0.0	1.0	0.0021120758229798533	0.5589258446252647	0.09971651075517368	0.6578764825554395	0.09847693964948509	0.5018143657476332	0.6123540078448533	0.5742719291162532	0	0	0.0
1743	None	None	None	None	None	0.25	2	0.5263157894736842	10	0.38461538461538464	10	0.5	0.038461538461538464	8	1	19	0	0	0.875	7	8	1.8666666666666667	28	0.0	1.0	0.008873327557949475	0.579612566343383	0.10673900985445225	0.5394851649862131	0.09999999905754609	0.5000000047687047	0.6076815514734174	0.5398696228189032	0	1.0	0.0
1252	None	None	None	None	None	0	0	0.47058823529411764	8	0.43478260869565216	10	0.5952380952380952	0.21739130434782608	9	5	15	0	0	0.8571428571428571	7	6	1.6666666666666667	25	0.0	0.7368421052631579	-0.09999741328897555	0.5000063037368124	1.1578328856971834e-06	0.5150979069312704	0.0017517533863802667	0.6479098543001031	0.6238693212146471	0.5556270678150287	0	1.0	0.0
2284	None	None	None	None	None	0	0	0.3333333333333333	3	0.6363636363636364	7	0.7222222222222222	0	0	0	12	11	0	0.5	3	6	0.8666666666666667	13	0.39285714285714285	0.2	0	0	0	0	0	0	0	0	0	0	0
3830	1.2302049973335706e-05	6.213699848553694e-06	-5.858361990322067e-06	0.9996848479699726	None	0.25	1	0.4	4	0.7692307692307693	10	0.23809523809523808	0.7692307692307693	14	10	0	0	0	0.7777777777777778	7	9	1.0	15	0.0	1.0	3.00389797708532e-09	0.5000000267733923	0.0002628016710035698	0.5022276809047245	0.03228053063413244	0.5078407954532764	0.5378353871446879	0.5033563364806275	0	0	0.0
7033	0.0002647271714612125	1.3811589131212302e-05	-1.1825324599712495e-05	0.9999986475086254	None	0.25	1	0.4	4	0.75	9	0.25	0.75	13	9	0	0	0	0.875	8	7	0.9333333333333333	14	0.0	1.0	5.995593071346175e-12	0.5000000297165014	0.515866846727816	0.6320228407832419	0.09865367651755552	0.5222120747307446	0.9041918748889685	0.5522923813262446	0	1.0	0.0
7435	0.001731633498288259	0.00024664148086447847	2.2878105246953056e-05	0.998345899959526	None	0.25	1	0.4	4	0.75	9	0.25925925925925924	0.75	13	9	0	0	0	0.6666666666666666	6	9	0.9333333333333333	14	0.0	1.0	0.0999992561918641	0.5000034076625547	4.2657170291206156e-10	0.5000001221090948	0.0999994343085022	0.5000017619586246	0.6157150487126167	0.5000017639100913	0	1.0	0.0
4971	0.0041312913016892765	0.0037953911540871544	0.0025280738012398904	0.9980657161446269	None	0.25	1	0.4	4	0.75	9	0.25	0.75	13	9	0	0	0	0.875	7	8	0.9333333333333333	14	0.0	0.8571428571428571	-0.09999975737363079	0.5000003028174985	-0.036915845099517605	0.6515021483106561	0.04324288209927764	0.7028561520379386	0.6751560565148821	0.6214079563441153	0	1.0	0.0
3844	0.0188011883994285	0.0003748597122886077	-0.0001894311903190972	0.9937915316475463	None	0.1111111111111111	1	0.3333333333333333	7	0.6896551724137931	20	0.6888888888888889	0.6206896551724138	24	18	6	0	0	0.5555555555555556	5	9	2.066666666666667	31	0.0	0.7692307692307693	6.107144681681825e-18	0.5000000000015835	-0.08722782975751593	0.6388775922067156	0.09959644710146233	0.5010098307119075	0.6815815638786137	0.5477321360002385	0	1.0	0.0
6290	0.004668699954491704	0.0027175715369204367	-0.0027169655423926685	0.9906712741779269	None	0.25	1	0.4	4	0.75	9	0.25925925925925924	0.75	13	9	0	0	0	0.6666666666666666	6	9	0.9333333333333333	14	0.0	1.0	0.09999999120862961	0.5000003685668546	0.016687070496403382	0.662613129869687	0.09994882771110508	0.5000338058204734	0.5969060566219805	0.5560219339989577	0	1.0	0.0
3282	0.00017686591758120693	9.701161031003182e-06	6.026999401446387e-06	0.9992451551189614	None	0	0	0.25	1	1.0	3	1.0	0.6666666666666666	2	2	2	2	0	0.2	1	5	0.3333333333333333	5	0.25	0	0.08252023346571084	0.5239127623821391	-0.08331787368222539	0.5141332695447037	0.059423103046794136	0.5	0.6757120303054748	0.5126866279472085	1.0	1.0	0.0
5715	0.004258422333071983	0.0012552513553725434	-0.001238209145827992	0.9949327999157132	None	0.25	1	0.4	4	0.7692307692307693	10	0.23809523809523808	0.7692307692307693	14	10	0	0	0	0.7777777777777778	7	9	1.0	15	0.0	1.0	0.08255812727804127	0.5542747484199005	-0.09999999934962922	0.5000000047168127	-0.1450014100181502	0.5439553981631264	0.7304615759594625	0.5328056721489383	0	1.0	0.0
3618	0.0008440833359191357	0.00020434134896276128	0.00012748149754776068	0.9998284928439644	None	0.25	1	0.4	4	0.75	9	0.25925925925925924	0.75	13	9	0	0	0	0.6666666666666666	6	9	0.9333333333333333	14	0.0	1.0	0.05492528101356244	0.6157741865412226	0.06297441769993449	0.6638923685387944	0.0711861501378733	0.5610927218886211	0.5451733120955108	0.6144315575325664	0	1.0	0.0
6150	0.008588354463749719	0.005873485837701475	0.00550384875912182	0.9912947178940104	None	0.25	1	0.4	4	0.75	9	0.25925925925925924	0.75	13	9	0	0	0	0.6666666666666666	6	9	0.9333333333333333	14	0.0	1.0	0.09999982140462191	0.5000005302902721	0.4131644777118808	0.6161030436399847	0.09969145643047142	0.5022897944319564	0.8141189764105553	0.5400971615552848	0	1.0	0.0
344	None	None	None	None	None	0	0	0.35714285714285715	5	0.5789473684210527	11	0.525	0.5263157894736842	15	10	5	1	0	0.625	5	8	1.4	21	0.1111111111111111	0.5263157894736842	1.2335806234371195e-05	0.5001582710266597	0.09890983095581393	0.5068597208994988	0.04728263074597848	0.6703684949303934	0.6064731846814667	0.5611856354583965	0.9333333333333333	0.8666666666666667	0.0
3134	0.001595476355891391	9.608685791475893e-05	-9.574923873242831e-05	0.9958702580485467	None	0	0	0.5	3	0.6666666666666666	4	0.5714285714285714	0.6666666666666666	7	4	0	1	0	0.2857142857142857	2	7	0.5333333333333333	8	1.0	1.0	0.028260661194574554	0.5636354793300569	0.0752897548064236	0.552274264635572	0.0853381833472073	0.561838539993038	0.5804280646051172	0.5592552924529828	1.0	1.0	0.0
828	None	None	None	None	None	0	0	0.13636363636363635	3	0.8709677419354839	27	0.825	0	0	0	32	5	0	0.625	8	5	2.2	33	0.07352941176470588	0.5714285714285714	0	0	0	0	0	0	0	0	0	0	0
2254	None	None	None	None	None	0	0	0.5	2	0.75	3	1.0	0	0	0	5	13	0	0.16666666666666666	6	1	0.4	6	0.9285714285714286	0.4	0	0	0	0	0	0	0	0	0	0	0
5548	0.008506402118894089	0.008362870207609856	0.008360580568977722	0.9907718611836152	None	0.25	1	0.4	4	0.7692307692307693	10	0.23809523809523808	0.7692307692307693	14	10	0	0	0	0.7777777777777778	7	9	1.0	15	0.0	1.0	0.09997596320919341	0.5002419507682386	0.3779920417390312	0.6226504750013301	0.0999999918088369	0.5000000407081182	0.7875940816593555	0.5417179044235138	0	1.0	0.0
6433	0.00021280348449130335	9.730492602646175e-07	-8.690665484131401e-07	0.9999986007569954	None	0.25	1	0.36363636363636365	4	0.7857142857142857	11	0.2222222222222222	0.7857142857142857	15	11	0	0	0	0.8888888888888888	8	9	1.0666666666666667	16	0.0	1.0	0.09999862182920745	0.5000843580730648	2.5309459297622084e-06	0.5000044826577131	0.16399347476042575	0.6510785135656191	0.6625873543091141	0.5518247621746312	0	1.0	0.0
1159	None	None	None	None	None	0	0	0.2777777777777778	5	0.7083333333333334	17	0.5777777777777777	0	0	0	25	6	0	0.5555555555555556	9	5	1.7333333333333334	26	0.1111111111111111	0.64	0	0	0	0	0	0	0	0	0	0	0
4521	5.895229513885153e-05	5.806987146201261e-06	5.804105518555114e-06	0.9947023607892094	None	0.3333333333333333	2	0.42857142857142855	6	0.6666666666666666	12	0.31746031746031744	0.6666666666666666	18	12	1	0	0	0.7777777777777778	9	7	1.3333333333333333	20	0.0	0.7692307692307693	7.902762784127648e-27	0.5	-0.0813442892002767	0.6486618227308218	7.952806021616963e-05	0.5008811994344943	0.6023426385354232	0.5512103885418017	0	0	0.0
1983	None	None	None	None	None	0	0	1.0	1	0	0	1.0	0	1	0	0	3	0	0.5	1	2	0.13333333333333333	2	1.0	0	0	0	0	0	0	0	0	0	0	0	0
3805	0.006887760811659019	0.0007190106660253328	0.0006984883064650286	0.9961169102823102	None	0.25	1	0.36363636363636365	4	0.7857142857142857	11	0.2222222222222222	0.7857142857142857	15	11	0	0	0	0.8888888888888888	8	9	1.0666666666666667	16	0.0	1.0	0.09649654397609517	0.5067848541668345	6.846462156419784e-16	0.5115359015764678	0.156221251554034	0.6469380078299364	0.6552693061847882	0.5563347634206871	0	0.9333333333333333	0.0
1917	None	None	None	None	None	0	0	0.16666666666666666	2	0.875	14	1.0	0	0	0	17	0	0	0.2222222222222222	9	2	1.2	18	0.0	1.0	0	0	0	0	0	0	0	0	0	0	0
2686	1.771695248711654e-05	1.2712123915280718e-06	-2.647326914044225e-07	0.9946294460605943	None	0	0	0.25	4	0.7272727272727273	16	0.5333333333333333	0	0	0	23	8	0	0.5555555555555556	9	5	1.6	24	0.16	0.7619047619047619	0	0	0	0	0	0	0	0	0	0	0
4953	0.014451710740726592	0.0011490656031040206	0.000272020904746331	0.9924791742821449	None	0.25	1	0.4	4	0.75	9	0.25925925925925924	0.75	13	9	0	0	0	0.6666666666666666	6	9	0.9333333333333333	14	0.0	1.0	0.12419197567909364	0.5517162696434226	5.6649674459525945e-11	0.5000000001360385	-0.0999999999835227	0.5000000003727628	0.7144374598416201	0.5172937283670469	0	1.0	0.0
6303	0.016376001888027705	0.011424006427175165	-0.0019852688629439495	0.9918689988561954	None	0.25	1	0.4	4	0.7692307692307693	10	0.23809523809523808	0.7692307692307693	14	10	0	0	0	0.7777777777777778	9	7	1.0	15	0.0	1.0	0.09999523235270494	0.5000060486398799	-0.08561369322291587	0.5565203947524959	0.09801955154126932	0.564455840748585	0.7010399089035018	0.5404399853854249	0	1.0	0.0
315	None	None	None	None	None	0	0	0.2222222222222222	4	0.76	19	0.6	0	0	0	26	16	0	0.5555555555555556	9	5	1.8	27	0.2857142857142857	0.64	0	0	0	0	0	0	0	0	0	0	0
3696	None	None	None	None	None	0.125	1	0.3684210526315789	7	0.6153846153846154	16	0.6222222222222222	0.5769230769230769	21	15	6	5	0	0.5555555555555556	5	9	1.8666666666666667	28	0.5	0.9565217391304348	7.902762784127648e-27	0.5	0.024508469074334606	0.566909440877161	0.10450588498093909	0.509472744134263	0.6112201932137792	0.5255733514327268	0.6666666666666666	0.5714285714285714	0.0
1411	None	None	None	None	None	0	0	0.16666666666666666	3	0.8333333333333334	20	0.65	0	0	0	25	7	0	0.625	8	5	1.7333333333333334	26	0.12962962962962962	0.6086956521739131	0	0	0	0	0	0	0	0	0	0	0
2128	None	None	None	None	None	0	0	0.6666666666666666	2	0.5	1	1.0	0.5	3	1	0	0	0	0.25	1	4	0.26666666666666666	4	0.0	0.6666666666666666	5.719026541527673e-05	0.500080915542458	0.09999999671668994	0.5000006534464123	0.06159514829935155	0.5219165559900696	0.601481517935675	0.5073368658714801	0	1.0	0.0
3470	0.013979916003630476	0.003850761863757689	0.00330662246829377	0.9943612393809393	None	0.25	2	0.4444444444444444	8	0.6	15	0.5	0.56	20	14	6	0	0	0.6666666666666666	6	9	1.8	27	0.0	0.7272727272727273	-0.09999991248267179	0.5000000920687965	0.02816946791602435	0.5439013611421905	-0.17165248460955662	0.9993301165618554	0.7809058500393949	0.9237622956379041	0	0.05	0.0
6861	0.0003739581868442335	2.531541183132284e-06	-2.53124980050993e-06	0.9999998859715731	None	0.2	1	0.3333333333333333	4	0.8	12	0.20987654320987653	0.8	16	12	0	0	0	1.0	9	9	1.1333333333333333	17	0.0	1.0	7.902762784127648e-27	0.5000000054832645	-0.024793209126901035	0.6374458774913724	0.09999999938367363	0.5000000021869864	0.6316784280478173	0.5468864769525966	0	1.0	0.0
1800	None	None	None	None	None	0	0	0.375	3	0.7777777777777778	7	0.3142857142857143	0.7777777777777778	10	7	0	1	0	0.7142857142857143	7	5	0.7333333333333333	11	1.0	1.0	-0.0868744165859446	0.592750048206255	0.09999999994797715	0.5000004026689132	-0.09999655999523285	0.5000288649552558	0.713705589382309	0.5312477852509044	1.0	1.0	0.0
6910	0.00010157713083926228	2.3111431894965113e-06	8.238096750583712e-07	0.9999954906774646	None	0	0	0.3333333333333333	3	0.8181818181818182	9	0.28888888888888886	0.8181818181818182	12	9	0	1	0	0.5555555555555556	9	5	0.8666666666666667	13	1.0	1.0	1.5093731806915511	0.9977298254637846	-0.0999859018943546	0.5000497976940679	-0.2738309446569064	0.9999996022210663	0.9996664914369883	0.9990336953957125	1.0	0.75	0.0
1616	None	None	None	None	None	0.25	1	0.4	4	0.75	9	0.25925925925925924	0.75	13	9	0	0	0	0.6666666666666666	9	6	0.9333333333333333	14	0.0	1.0	-0.0799587822369524	0.6768644256249504	-0.05349039150411398	0.6619111801654911	0.09362473092152103	0.5524116862494944	0.6877484507938575	0.631939691217139	0	1.0	0.0
7312	0.004605118712441888	0.0004387362542609372	0.00033682696375389166	0.9935569769552611	None	0.25	1	0.4	4	0.7692307692307693	10	0.23809523809523808	0.7692307692307693	14	10	0	0	0	0.7777777777777778	7	9	1.0	15	0.0	1.0	0.0016840537380741322	0.5139708277679765	7.327133360854726e-06	0.5000093033861759	0.13481787510742543	0.5501151886824284	0.6536597852639187	0.521409500211586	0	0.07142857142857142	0.0
1767	None	None	None	None	None	0	0	0.4	6	0.55	11	0.3492063492063492	0.35	13	7	8	0	0	0.7777777777777778	9	7	1.4666666666666666	22	0.0	0.23529411764705882	0.05152505117366659	0.6650022705974571	3.6585245989711137e-07	0.5000973805903329	-0.09993975759665427	0.6565819637267564	0.6074148376442944	0.6093827620085898	0	0.9230769230769231	0.0
7420	0.00016579806698786205	2.464703020238339e-06	-4.832185336958026e-07	0.999997317137151	None	0.25	1	0.4	4	0.7692307692307693	10	0.23809523809523808	0.7692307692307693	14	10	0	0	0	0.7777777777777778	7	9	1.0	15	0.0	1.0	0.15060561419732316	0.7033259648167436	0.025550345465095835	0.5122534467541667	-0.09113619759777428	0.5786135946092265	0.7212984020680976	0.6010315049668232	0	1.0	0.0
5244	0.000362303097002954	6.480569188921267e-05	6.008083333122878e-05	0.9992938719383853	None	0.25	1	0.4	4	0.7692307692307693	10	0.23809523809523808	0.7692307692307693	14	10	0	0	0	0.7777777777777778	7	9	1.0	15	0.0	1.0	0.030160814023445004	0.5463966848291792	-0.09908142413211943	0.50774615794208	0.0501716708235565	0.5299264927891237	0.6629080505537464	0.5280503928440019	0	1.0	0.0
4988	0.0023480842412856398	0.00010637729104393526	-0.00010382887125321485	0.9989859049345943	None	0.25	1	0.4	4	0.75	9	0.25	0.75	13	9	0	0	0	0.875	8	7	0.9333333333333333	14	0.0	1.0	-0.12715067097390675	0.9816872534733825	-0.019968884833766076	0.5085406598510103	0.09343011133994335	0.56438449177745	0.7159437071315076	0.8061115357108781	0	1.0	0.0
2835	0.00171423985301871	1.976075529589446e-05	-9.968138728923879e-06	0.9980377576077339	None	0	0	0.42857142857142855	3	0.75	6	0.5555555555555556	0.75	9	6	0	1	0	0.2222222222222222	2	9	0.6666666666666666	10	1.0	1.0	-0.07119942012913323	0.6762822720731931	0.09999986017881367	0.5004100684512097	-0.018313007588681686	0.6636517073284575	0.6870744544618546	0.6160138718540314	1.0	1.0	0.0
5651	0.0005828136205434733	3.3430396314851776e-05	-1.0961155503222431e-05	0.9984168202236983	None	0.2	1	0.3333333333333333	4	0.8	12	0.20987654320987653	0.8	16	12	0	0	0	1.0	9	9	1.1333333333333333	17	0.0	1.0	0.07739852147794471	0.6418883013415266	3.3545951362492945e-09	0.5000000916673608	-0.054520587079299264	0.6555342086451279	0.5988278061560487	0.6008501061356216	0	0.9375	0.0
5037	0.00538765297563982	0.0021865161140275664	0.0018717755319740518	0.9970718249371248	None	0.25	1	0.4	4	0.7692307692307693	10	0.23809523809523808	0.7692307692307693	14	10	0	0	0	0.7777777777777778	7	9	1.0	15	0.0	1.0	0.09948781325376765	0.5063971825485933	0.005783055143499985	0.5539488350186453	0.09704402933799375	0.5164438572257211	0.6007573343977186	0.5256464683513492	0	1.0	0.0
2836	0.00032761116376269037	1.1533808943795418e-05	-1.1115650548264073e-05	0.9997570225925863	None	0.3333333333333333	1	0.5	4	0.7	7	0.3333333333333333	0.7	11	7	0	0	0	0.4444444444444444	9	4	0.8	12	0.0	1.0	0.03551156932517105	0.5205250625033065	0.04678891720630468	0.5262446763849498	0.38505105658984073	0.9999993146707025	0.93747062682198	0.9917848739718782	0	1.0	0.0
5433	0.0016818606897434547	0.00033609873683261755	0.0002918258694267798	0.9974037537722669	None	0.25	1	0.4	4	0.7692307692307693	10	0.23809523809523808	0.7692307692307693	14	10	0	0	0	0.7777777777777778	7	9	1.0	15	0.0	1.0	0.04484729770649339	0.6017795633494681	0.06149635808063749	0.577555812259622	0.08415062874749087	0.5325645241598901	0.5839316680584661	0.5708594781543619	0	1.0	0.0
4294	0.0024653790654409697	0.0013761480118663052	0.0003969528163121247	0.9964274647828657	None	0.25	1	0.4	4	0.75	9	0.25925925925925924	0.75	13	9	0	0	0	0.6666666666666666	6	9	0.9333333333333333	14	0.0	1.0	0.09878166605835617	0.5070053912619819	-0.0623387894033476	0.6483961131943937	0.060717551802463576	0.5400794732736233	0.6663510071974637	0.5663302747321362	0	1.0	0.0
2251	None	None	None	None	None	0.5	1	0.6666666666666666	4	0.42857142857142855	3	0.6	0	1	0	7	9	0	0.6	5	3	0.6	9	0.5294117647058824	1.0	0	0	0	0	0	0	0	0	0	0	0
5324	None	None	None	None	None	0.07142857142857142	1	0.3333333333333333	10	0.6428571428571429	27	0.6984126984126984	0.38095238095238093	25	16	18	2	0	0.7777777777777778	7	9	2.933333333333333	44	0.06451612903225806	0.918918918918919	-0.09999992253008244	0.5000000045741138	0.0002484939622016346	0.5602869594605925	0.03655218311634504	0.5904323388003645	0.640426247963061	0.5505005267210423	0.0	0	0.0
4565	0.002922282951714689	0.0022733407891337783	0.0005884673855633467	0.9972477664465185	None	0.3333333333333333	1	0.4444444444444444	4	0.7272727272727273	8	0.2653061224489796	0.7272727272727273	12	8	0	0	0	1.0	7	7	0.8666666666666667	13	0.0	1.0	0.09999142341128804	0.5000404016954454	-0.07521313090178626	0.5450504262999556	0.24419284413081283	0.5237694447242214	0.7897610174268314	0.5229840269223278	0	1.0	0.0
2559	4.987714120260129e-09	4.9940903737077265e-09	-3.73546879184112e-09	0.9999998373389686	None	0	0	1.0	2	0.0	0	1.0	0	1	0	1	1	0	0.3333333333333333	3	1	0.2	3	0.2	1.0	0	0	0	0	0	0	0	0	0	0	0
3997	0.00024938541399306224	2.270112661713081e-06	-2.2444975612517803e-06	0.999999987830598	None	0.3333333333333333	1	0.4444444444444444	4	0.7272727272727273	8	0.28888888888888886	0.7272727272727273	12	8	0	0	0	0.5555555555555556	9	5	0.8666666666666667	13	0.0	1.0	-0.05616882165754493	0.5028078301219172	0.029021881118516807	0.5791799217521725	0.04319682679669183	0.535806737048871	0.6134168972572575	0.5394272893031942	0	0.9166666666666666	0.0
4357	0.00023770240001144764	2.957764627640402e-06	-2.1932834569821914e-06	0.9999938199531335	None	0.3333333333333333	1	0.5	4	0.7	7	0.2857142857142857	0.7	11	7	0	0	0	0.8571428571428571	6	7	0.8	12	0.0	0.6666666666666666	0.022352643263127168	0.5050735394670552	0.08129278465255753	0.6710527244979073	-0.09304922562555104	0.5053668678541431	0.6712178039731322	0.5625631707843017	0	0.5454545454545454	0.0
6498	0.0004154402729937255	7.600450581334362e-06	-6.496561210979e-06	0.9993179175809047	None	0.25	1	0.4	4	0.7692307692307693	10	0.23809523809523808	0.7692307692307693	14	10	0	0	0	0.7777777777777778	7	9	1.0	15	0.0	1.0	0.05133191801256194	0.662657542455905	5.0985699806200016e-06	0.500032147311246	0.09966896645891063	0.5035678293168088	0.6114545622534665	0.5572116575600148	0	1.0	0.0
4454	9.417478331870192e-05	2.4668318658461965e-07	-2.0345018461652446e-07	0.9999999578947513	None	0.3333333333333333	1	0.4444444444444444	4	0.7272727272727273	8	0.28888888888888886	0.7272727272727273	12	8	0	0	0	0.5555555555555556	9	5	0.8666666666666667	13	0.0	1.0	9.061187371058598e-07	0.5000046094658125	3.268018273706335e-24	0.5	0.06659496606422569	0.5963853826362662	0.5778436310688054	0.5324912337913217	0	0.16666666666666666	0.0
3059	0.001201770733638942	6.908920117644051e-05	-2.0561661319565768e-05	0.9983615864193026	None	0.3333333333333333	1	0.5	4	0.6666666666666666	6	0.3055555555555556	0.6666666666666666	10	6	0	0	0	1.0	6	6	0.7333333333333333	11	0.0	0.8	0.03561798926804925	0.548976959322295	-0.03048106211022167	0.5	0.09861499464196212	0.5007815485925963	0.6308203377223157	0.5166325478264985	0	1.0	0.0
3649	0.012401412111875829	0.0029294554736723185	-0.0005379364185712534	0.9898830725584684	None	0	0	0.3333333333333333	3	0.8181818181818182	9	0.28888888888888886	0.8181818181818182	12	9	0	0	0	0.5555555555555556	5	9	0.8666666666666667	13	0.0	1.0	0.017826272255497294	0.5775424889649835	0.09994270879715635	0.5622135738971622	0.29288372369221305	0.5154940413333958	0.7650254445820797	0.5518825589585549	0	0.3333333333333333	0.0
6184	0.01366774563853859	0.0012726442422811178	-0.0012645181880499281	0.9909763609439218	None	0.3333333333333333	1	0.4444444444444444	4	0.7272727272727273	8	0.28888888888888886	0.7272727272727273	12	8	0	0	0	0.5555555555555556	5	9	0.8666666666666667	13	0.0	1.0	-0.6062454866101816	0.9669411214852394	0.009096642137784652	0.5233154576897401	0.09998815114287571	0.5000386995356072	0.9580890761290342	0.7606859556868083	0	0.08333333333333333	0.0
4151	0.0010433456738938474	0.0006102125588550294	0.0006095587959037025	0.9985395586527529	None	0.25	1	0.4	4	0.75	9	0.25925925925925924	0.75	13	9	0	0	0	0.6666666666666666	6	9	0.9333333333333333	14	0.0	1.0	0.09999618687921234	0.5000528553938691	-0.06949503684713938	0.6735119436898336	0.02573253690880715	0.5771443251123719	0.6672196312449548	0.5854357340794438	0	0	0.0
426	None	None	None	None	None	0.058823529411764705	1	0.3783783783783784	14	0.5283018867924528	28	0.6790123456790124	0.49056603773584906	40	26	14	0	0	1.0	9	9	3.6666666666666665	55	0.0	0.782608695652174	0.03786048187513641	0.6617097413549149	-0.03700838229668402	0.6230301172524916	0.08670226952058183	0.9996042529703496	0.6929465642109524	0.952689822814169	0	0.025	0.0
777	None	None	None	None	None	0.16666666666666666	1	0.35714285714285715	5	0.6111111111111112	11	0.7407407407407407	0.16666666666666666	5	3	14	7	0	0.3333333333333333	9	3	1.3333333333333333	20	0.23333333333333334	0.8235294117647058	0.11848324531100221	0.5352270785844746	0.09996758463771692	0.5000688943587567	0.36055803823246113	0.7180452678205482	0.7594230718109393	0.5887340831570899	0.0	0.2	0.0
2506	None	None	None	None	None	0.35	7	0.5238095238095238	22	0.43333333333333335	26	0.7654320987654321	0.43333333333333335	48	26	13	0	0	1.0	9	9	4.133333333333334	62	0.0	0.7547169811320755	0.021123000826030355	0.6724356322054016	0.11411202955088932	0.9999999707779237	-0.16368842189853533	0.644276955354198	0.8480314763531995	0.9980157204526305	0	0.9791666666666666	0.0
5842	0.003557515171990967	7.932875131891004e-05	-5.074575310935201e-05	0.9902672080214401	None	0.25	1	0.4	4	0.75	9	0.25925925925925924	0.75	13	9	0	0	0	0.6666666666666666	6	9	0.9333333333333333	14	0.0	1.0	5.32274289723166e-10	0.500002342319106	0.0005143836843646691	0.5091072354665729	0.099999999999284	0.5000000000061496	0.6154303343504552	0.5030368243745826	0	1.0	0.0
5179	0.0031680803966214633	0.00015985185520350485	-7.344311098304733e-06	0.9954294237397732	None	0.25	1	0.4	4	0.7692307692307693	10	0.234375	0.7692307692307693	14	10	0	0	0	1.0	8	8	1.0	15	0.0	0.8571428571428571	0.042788094126963536	0.6290583923600706	4.1650912813069836e-06	0.5074748961878759	0.09999989853967503	0.5000006838984159	0.6027061863660035	0.5463733404657588	0	0.9285714285714286	0.0
3063	0.004647156259354988	0.0004203453971275427	-0.000420330689891062	0.9950124743398613	None	0	0	0.5	3	0.7142857142857143	5	0.42857142857142855	0.7142857142857143	8	5	0	0	0	0.42857142857142855	3	7	0.6	9	0.0	1.0	0.13931192045028026	0.563459615567332	3.608232889069568e-11	0.5062639083626094	0.19626218728452002	0.5877306924684891	0.6952305278386358	0.5527087529289414	0	0	0.0
2197	None	None	None	None	None	0	0	0.6666666666666666	2	0.5	1	0.6666666666666666	0.5	3	1	0	0	0	0.6666666666666666	3	2	0.26666666666666666	4	0.0	0	-0.09999710169591412	0.5000054422500892	0.014610619604787383	0.5178439429400977	0.18388643667132706	0.5405900275224215	0.7624376806007797	0.5195022722490729	0	0	0.0
4314	0.0028110337196128312	0.0014490550984541002	0.0014481830977484452	0.9969998256446628	None	0.25	1	0.45454545454545453	5	0.5714285714285714	8	0.2857142857142857	0.5	12	7	3	0	0	0.875	7	8	1.0666666666666667	16	0.0	0.6666666666666666	7.902762784127648e-27	0.5	0.01653657636454901	0.5211972295686166	0.16463155641802252	0.5339638288094775	0.675434408135323	0.5184004049022203	0	0.25	0.0
3729	0.0003504445047179938	1.441821905630559e-06	-6.613358282571074e-07	0.999997143746886	None	0.3333333333333333	1	0.4444444444444444	4	0.7272727272727273	8	0.2708333333333333	0.7272727272727273	11	8	1	0	0	0.75	8	6	0.8666666666666667	13	0.0	0.8571428571428571	0.038255546516072124	0.5966691139452406	0.04264734730002101	0.519262402611802	0.4205624410437324	0.5974070266630102	0.834537537649072	0.5714546595963346	0	0	0.0
6438	0.01082359242097161	0.0012434733595716556	-0.001126016792410926	0.9763571916070978	None	0.25	1	0.4	4	0.75	9	0.25925925925925924	0.75	13	9	0	0	0	0.6666666666666666	6	9	0.9333333333333333	14	0.0	1.0	5.065735879845146e-06	0.5009669134073144	9.885755354711323e-10	0.5000000054553183	0.20763970664722295	0.6308350625737909	0.7268595488017966	0.5448514971580728	0	1.0	0.0
3144	2.4230986445711584e-05	1.5704961370781844e-07	1.5701888507776344e-07	0.9999992062347717	None	0.5	1	0.6666666666666666	4	0.5	3	0.4	0.5	7	3	0	0	0	0.8	4	5	0.5333333333333333	8	0.0	1.0	0.17701925317877373	0.999999999995979	0.2346950938918792	0.6098420074242205	0.2296511409719276	0.5490589009452141	0.9107768737341142	0.9998716995157032	0	1.0	0.0
1078	None	None	None	None	None	0	0	0.3333333333333333	2	0.8571428571428571	6	0.36	0.8571428571428571	8	6	0	2	0	1.0	5	5	0.6	9	1.0	0	0.15436017029080978	0.6168221251516866	2.1522426894174856e-08	0.5000011829059742	0.1602279475254053	0.6641393484332536	0.6929631962957886	0.5953099158051726	1.0	0.875	0.0
5961	0.008348846089846452	0.002359967929787693	-0.0005531893165592626	0.9906960438984561	None	0.25	1	0.4	4	0.75	9	0.25	0.75	13	9	0	0	0	0.875	7	8	0.9333333333333333	14	0.0	1.0	-0.0944965675784825	0.5078476772655209	0.03846476039578224	0.5806052815862697	0.23293598361095275	0.5799018093413904	0.7939920812860854	0.5563448451410191	0	1.0	0.0
3328	0.011581799744929153	0.0003493114485408502	0.0002318732787834471	0.9891180432296526	None	0.3333333333333333	1	0.5	4	0.7	7	0.2857142857142857	0.7	11	7	0	0	0	0.8571428571428571	7	6	0.8	12	0.0	0.6666666666666666	0.09999999379199595	0.5000000619341581	0.05227027136053099	0.6169228456330934	0.17904001669101893	0.566760819977264	0.6285950163396284	0.5617789730607605	0	0.18181818181818182	0.0
2720	4.7256860465676436e-05	1.2008820821581652e-06	-1.1583145914685143e-06	0.9999996969393861	None	0	0	0.3333333333333333	2	0.8571428571428571	6	1.0	0.8571428571428571	8	6	0	0	0	0.1111111111111111	9	1	0.6	9	0.0	1.0	0.33856556414162664	0.9524229567927641	0.041681119786698986	0.5710117983717917	-0.09204308309899051	0.524300093724015	0.8604680234193347	0.7552180637361441	0	0	0.0
2091	None	None	None	None	None	0	0	1.0	1	0	0	1.0	0	1	0	0	0	0	0.5	2	1	0.13333333333333333	2	0.0	0	0	0	0	0	0	0	0	0	0	0	0
6554	0.00015253987323080842	1.7722560041486774e-06	1.7189973016174926e-06	0.9999967494416632	None	0.25	1	0.4	4	0.75	9	0.25925925925925924	0.75	13	9	0	0	0	0.6666666666666666	9	6	0.9333333333333333	14	0.0	1.0	0.23150510744108926	0.7393211462980628	0.17262570060470983	0.5883455791046612	0.09999999988561932	0.500000010289408	0.631310771154731	0.6145608240773822	0	1.0	0.0
2960	None	None	None	None	None	0	0	0.36666666666666664	11	0.5714285714285714	24	0.6111111111111112	0.3333333333333333	25	14	18	11	0	0.8888888888888888	9	8	2.933333333333333	44	0.3793103448275862	0.631578947368421	0.0021550876740289364	0.5175547210741785	0.05199543392984244	0.5887408198094308	0.1895076745603937	1.0	0.7915529890625786	1.0	1.0	1.0	0.0
3982	0.004783260972285493	0.0023308711881344754	-0.002122373259091459	0.998305382529122	None	0.2	1	0.3333333333333333	4	0.8	12	0.20987654320987653	0.8	16	12	0	0	0	1.0	9	9	1.1333333333333333	17	0.0	1.0	0.09902580722769576	0.5036971470318535	7.24509916246066e-08	0.5547392425326069	0.27318873640563346	0.5977079839677976	0.7556424416745305	0.5523533254093324	0	0.625	0.0
840	None	None	None	None	None	0.2	1	0.5	6	0.4	6	0.5666666666666667	0.06666666666666667	5	1	11	10	0	0.8333333333333334	5	6	1.1333333333333333	17	0.45454545454545453	0.3333333333333333	0.07990247845354068	0.5172538067073723	0.061170203476168764	0.5537786930514398	0.03735942510553629	0.5293088854207384	0.5325585977222677	0.5334800637285778	1.0	0	0.0
5107	0.005575054609091617	0.004945824649459579	0.0049352374594779785	0.9954521546614684	None	0.3333333333333333	1	0.5	4	0.6666666666666666	6	0.3142857142857143	0.6666666666666666	10	6	0	0	0	0.7142857142857143	5	7	0.7333333333333333	11	0.0	1.0	0.09871125585054666	0.5036401196233803	-0.09999999323049172	0.5000000073807914	-0.35781307188446526	1.0	0.949682999790314	0.9999999705322955	0	1.0	0.0
7190	0.004298369873973935	0.0006047273096798545	0.0005941564768035959	0.9960975614964481	None	0.25	1	0.4	4	0.7692307692307693	10	0.23809523809523808	0.7692307692307693	14	10	0	0	0	0.7777777777777778	7	9	1.0	15	0.0	1.0	0.05570377466476003	0.639420765068789	7.990370697036994e-09	0.5000109987741262	0.2888327827671505	0.5671876960759277	0.7876534420173777	0.5698143394233626	0	1.0	0.0
6148	0.01161671021715979	0.005159130789381832	0.000823259480941638	0.9892970872026019	None	0.25	1	0.36363636363636365	4	0.7857142857142857	11	0.2222222222222222	0.7857142857142857	15	11	0	0	0	0.8888888888888888	8	9	1.0666666666666667	16	0.0	1.0	-0.14195477407322038	0.8653255470796448	0.03207211017153938	0.643872607497282	0.182845337657633	0.6157457347002603	0.8026461928131813	0.7260478497550483	0	1.0	0.0
3910	0.006915101672594899	0.0015276525261381398	0.00022913710722691265	0.9924798811105571	None	0.25	1	0.4	4	0.75	9	0.25925925925925924	0.75	13	9	0	0	0	0.6666666666666666	6	9	0.9333333333333333	14	0.0	1.0	1.8740100269077326e-16	0.5000000000783813	-0.003047108097214037	0.6497709428597692	0.1686343312262327	0.6158212014862267	0.7047159963038592	0.5898375126639074	0	1.0	0.0
780	None	None	None	None	None	0	0	0.6	3	0.6	3	0.5833333333333334	0.4	5	2	1	1	0	0.3333333333333333	2	6	0.4666666666666667	7	0.3333333333333333	0.4	0.23715963499179327	0.5452844777322244	0.09998884316883001	0.500124755931074	0.09999186282929201	0.5002614457853936	0.6563008760457537	0.5152602961039945	1.0	1.0	0.0
3980	9.813054426667331e-05	3.341073726345097e-08	-9.639080121418587e-10	0.9999999253802774	None	0.25	1	0.4	4	0.7692307692307693	10	0.23809523809523808	0.7692307692307693	14	10	0	0	0	0.7777777777777778	9	7	1.0	15	0.0	1.0	3.7630850684069035e-12	0.5000000000803791	0.016685456474729916	0.686539968706976	0.04296913301053894	0.5599684906019052	0.5970389879130884	0.5845974857492043	0	0.8571428571428571	0.0
1753	None	None	None	None	None	0	0	0.375	3	0.8	8	0.3333333333333333	0.8	11	8	0	0	0	0.4444444444444444	9	4	0.8	12	0.0	1.0	0.0990042615361085	0.548537173710326	7.902762784127648e-27	0.5000000000000003	0.3568920162287698	0.5172408613561056	0.8191413283835446	0.5219652544730089	0	1.0	0.0
1779	None	None	None	None	None	0.3333333333333333	1	0.625	5	0.4444444444444444	4	0.55	0.3333333333333333	6	3	4	0	0	0.8	4	5	0.7333333333333333	11	0.0	0.8571428571428571	1.2296944705484839e-13	0.5000000000018285	0.09451302550449463	0.5047991522826624	0.09853682118209442	0.6140122652439863	0.6130208623216691	0.5401969384005982	0	1.0	0.0
2063	None	None	None	None	None	0.4	2	0.46153846153846156	6	0.5882352941176471	10	0.5428571428571428	0.5294117647058824	15	9	3	2	0	0.7142857142857143	5	7	1.2666666666666666	19	0.5	0.2857142857142857	0.47421734318194664	0.6135942786018348	0.022162678388724377	0.5575316549327057	-0.08229620183985752	0.5762166421129588	0.9168463009960608	0.5826397307283413	1.0	1.0	0.0
3098	0.0065047516982686	0.0020621774712434966	-0.0020616779232700347	0.9705859654959266	None	0.3333333333333333	1	0.4444444444444444	4	0.7272727272727273	8	0.28888888888888886	0.7272727272727273	12	8	0	0	0	0.5555555555555556	5	9	0.8666666666666667	13	0.0	1.0	-0.28202354872940194	1.0	0.09999999629188977	0.5000180442542956	0.32011248994129715	0.562488636310224	0.9750390614341854	0.9999985239208607	0	1.0	0.0
916	None	None	None	None	None	0	0	0.3333333333333333	2	0.8571428571428571	6	0.36	0.8571428571428571	8	6	0	0	0	1.0	5	5	0.6	9	0.0	0	-0.09999204533149249	0.5000336913543358	-0.06364004370894505	0.5260740019647789	-0.07544742463403509	0.5503915035454616	0.5500988925451696	0.5255425892341871	0	1.0	0.0
3437	0.0038936224050001252	0.000296850945127096	7.690471313770712e-06	0.9962644201511243	None	0.25	1	0.4	4	0.75	9	0.25925925925925924	0.75	13	9	0	0	0	0.6666666666666666	6	9	0.9333333333333333	14	0.0	1.0	7.902762784127648e-27	0.5	0.15774341152758922	0.5590336026750501	0.09985300369822823	0.5566160311645734	0.6625459974816958	0.5386461324713091	0	0.8461538461538461	0.0
4634	0.007884330844749161	0.0005462855043340642	0.00037051136704514657	0.993025514061851	None	0.25	1	0.4	4	0.7692307692307693	10	0.23809523809523808	0.7692307692307693	14	10	0	0	0	0.7777777777777778	7	9	1.0	15	0.0	1.0	-0.09999989602190314	0.5000063572559332	0.13441235622257888	0.9272428443861076	0.09965400156703941	0.6196967270923055	0.7437448260244908	0.7332402464159143	0	1.0	0.0
3760	0.06556468998326247	0.005250735736996102	-0.005106704962353616	0.9955847712276482	None	0	0	0.45	9	0.48148148148148145	13	0.35802469135802467	0.2222222222222222	15	6	13	2	0	1.0	9	9	1.9333333333333333	29	0.09523809523809523	0.7	-0.09983505325207484	0.5004137055073219	0.09996212252588249	0.5007223459148811	-0.16451776164893167	0.9978882118082832	0.8241306296013865	0.8863730097252619	0.0	0	0.0
3411	0.009969911532655864	0.0007733069485110134	-6.360154165827234e-05	0.9972027006138563	None	0.25	1	0.4	4	0.75	9	0.25925925925925924	0.75	13	9	0	0	0	0.6666666666666666	6	9	0.9333333333333333	14	0.0	1.0	-0.08164779926186211	0.5635459018317518	-0.09987546749167583	0.5019505612661402	-0.16188085022020307	0.9649950588862489	0.5866732823257235	0.7673367943285644	0	0.8461538461538461	0.0
3022	0.0001245441342117317	7.4406883036037035e-06	-6.018653073826701e-06	0.999988366276015	None	0	0	0.3333333333333333	2	0.8571428571428571	6	0.36	0.8571428571428571	8	6	0	0	0	1.0	5	5	0.6	9	0.0	0	0.09587788725339394	0.641216089417842	0.08174994850586308	0.5208222850050587	0.032626663138961925	0.5736793915870627	0.578955969118886	0.5793943237277648	0	1.0	0.0
2857	0.002981062152532919	0.00042162537468996375	-0.00037742893108494983	0.9952835184251815	None	0.06666666666666667	1	0.40625	13	0.5217391304347826	24	0.5925925925925926	0.391304347826087	29	18	18	6	0	1.0	9	9	3.2	48	0.20689655172413793	0.7692307692307693	-0.09922535420569996	0.5021970395261581	0.004975567347667428	0.5789360827599641	0.11647599704653984	0.5972030239321136	0.7083255038921545	0.5597974454656818	1.0	1.0	0.46514176642664556
687	None	None	None	None	None	0	0	0.3333333333333333	3	0.6363636363636364	7	0.7222222222222222	0	1	0	11	12	0	0.2222222222222222	9	2	0.8666666666666667	13	0.48	0.7272727272727273	0	0	0	0	0	0	0	0	0	0	0
472	None	None	None	None	None	0	0	0.625	5	0.4	4	0.5	0.3	6	3	5	5	0	0.6666666666666666	6	4	0.8	12	0.45454545454545453	0.2857142857142857	0.1145338378574579	0.8599589753928333	0.05276456679095043	0.6725967563663169	-0.06914330134321875	0.5591125342334659	0.7183790236962839	0.7158878759093311	1.0	1.0	0.0
452	None	None	None	None	None	0	0	0.46153846153846156	6	0.47058823529411764	8	0.475	0.29411764705882354	9	5	9	0	0	0.625	5	8	1.2666666666666666	19	0.0	0.5333333333333333	-0.07773384281043494	0.6818523973753878	0.006798249855527389	0.5683661771353271	0.09996063346158701	0.5003848887941736	0.6738342724237131	0.5857302127116404	0	0	0.0
2126	None	None	None	None	None	0	0	0.375	6	0.5454545454545454	12	0.5333333333333333	0.09090909090909091	4	2	19	13	0	0.5555555555555556	5	9	1.6	24	0.325	0.3157894736842105	-0.07949532384299977	0.5743299908888739	-0.08653199600012211	0.5598184833499267	-0.06789417412396713	0.5943713663827057	0.5214266201245304	0.5762367805967635	0.0	0	0.0
2623	4.393245342983834e-08	4.3754924862518e-08	-4.3752803225277255e-08	0.9999950509938528	None	0	0	0.3333333333333333	2	0.6666666666666666	4	0.5714285714285714	0	0	0	7	16	0	0.2857142857142857	7	2	0.5333333333333333	8	0.8888888888888888	1.0	0	0	0	0	0	0	0	0	0	0	0
5821	0.004250312283588057	0.00042178866176462534	-0.00015495763971583963	0.990976179900407	None	0.25	1	0.36363636363636365	4	0.7857142857142857	11	0.2222222222222222	0.7857142857142857	15	11	0	0	0	0.8888888888888888	8	9	1.0666666666666667	16	0.0	1.0	9.088427604786282e-08	0.5019527370082189	0.09966982626520313	0.5011842863498644	0.09999931681210543	0.5000009998139459	0.6153606064321258	0.5010460102456857	0	0.9333333333333333	0.0
3920	None	None	None	None	None	0.0625	1	0.38235294117647056	13	0.5306122448979592	26	0.6296296296296297	0.4489795918367347	34	22	16	2	0	1.0	9	9	3.4	51	0.08333333333333333	0.6511627906976745	-0.027863493834364223	0.6598301182149569	0.06190667422724076	0.8891222145961157	0.2734182071503911	0.9999999998454945	0.9556390201077645	0.9997850832782125	1.0	0.9705882352941176	0.0
4892	0.0004748373718150687	5.970530513054854e-06	8.23274273625414e-07	0.9999984691266087	None	0.25	1	0.36363636363636365	4	0.7857142857142857	11	0.2222222222222222	0.7857142857142857	15	11	0	0	0	0.8888888888888888	8	9	1.0666666666666667	16	0.0	1.0	0.09999933526363831	0.5000036123682108	-0.0005045620299087997	0.6503754119474219	-0.09999999999847192	0.5000000001746739	0.7013733354768648	0.5515416165851279	0	0.9333333333333333	0.0
4501	0.0039057350283107136	0.0014523566111198237	0.0008375695335645174	0.9934992399651593	None	0.25	1	0.4	4	0.7692307692307693	10	0.23809523809523808	0.7692307692307693	14	10	0	0	0	0.7777777777777778	7	9	1.0	15	0.0	1.0	0.09999981289153856	0.5000000000000001	0.11431626753439943	0.9811694146877716	0.25890699996972116	0.5964244141123372	0.6890362123173779	0.8096828102625805	0	1.0	0.0
1439	None	None	None	None	None	0	0	0.375	3	0.6	6	0.48	0.6	9	6	2	0	0	1.0	5	5	0.8	12	0.0	0	0.0621039149948341	0.5639288978466135	0.00011754496600450496	0.5028874274398288	0.03774938716969912	0.5138843805900518	0.5635958057420444	0.5269924412295387	0	0	0.0
4351	0.0037425642409661753	0.0006906690628494648	0.00022606325057453747	0.9918185865622986	None	0.25	1	0.36363636363636365	4	0.7857142857142857	11	0.2222222222222222	0.7857142857142857	15	11	0	0	0	0.8888888888888888	8	9	1.0666666666666667	16	0.0	1.0	1.0806557025093074e-11	0.5000000001378986	-0.05356631142262323	0.5119552790929367	0.09985032882705216	0.5673426792895421	0.6503882041790973	0.526545659727096	0	1.0	0.0
2593	0.001867621043771103	0.0015844438318687625	-0.0015710130922114774	0.9986509483905506	None	0	0	0.4	6	0.6	12	0.4074074074074074	0.3	8	6	13	12	0	0.6666666666666666	6	9	1.4666666666666666	22	0.42857142857142855	0.2	0.023610248017273135	0.5001774778819094	2.3423763399952936e-08	0.5000000663872335	0.08577586554596899	0.5272242409906083	0.5894709851488273	0.5091418932790391	1.0	1.0	0.0
3571	None	None	None	None	None	0	0	0.4	4	0.6666666666666666	8	0.5185185185185185	0.5	10	6	3	0	0	0.3333333333333333	9	3	0.9333333333333333	14	0.0	0.5	0.1310870499852143	0.5109497092162332	0.6477169619011347	1.0	-0.062416844897526115	0.5120549690422063	0.9651532389458369	1.0	0	0.9	0.0
3372	0.007576118796358847	0.0003240816937834447	-0.0002667873547490538	0.9757751343181491	None	0	0	0.5	3	0.6666666666666666	4	0.5714285714285714	0.6666666666666666	7	4	0	0	0	0.2857142857142857	2	7	0.5333333333333333	8	0.0	0.6666666666666666	-0.12438661697230106	0.9999884456470686	0.03331941861335787	0.7655210343593228	0.10833149073035861	0.6440409068319617	0.9429772779805172	0.9876481988388913	0	1.0	0.0
1577	None	None	None	None	None	0	0	0.0625	2	0.9565217391304348	44	0.8888888888888888	0	0	0	47	0	0	0.6666666666666666	9	6	3.2	48	0.0	0.8571428571428571	0	0	0	0	0	0	0	0	0	0	0
2241	None	None	None	None	None	0	0	0.16666666666666666	3	0.84	21	0.9	0	0	0	26	1	0	0.8333333333333334	5	6	1.8	27	0.017857142857142856	0.2727272727272727	0	0	0	0	0	0	0	0	0	0	0
5624	0.0010817178552894346	2.1643371077727027e-05	1.736160873497195e-05	0.9983558334137074	None	0.3333333333333333	1	0.5	4	0.7	7	0.3333333333333333	0.7	11	7	0	0	0	0.4444444444444444	4	9	0.8	12	0.0	1.0	0.07718741498544153	0.553688112277836	0	0.5	-0.004893169575805096	0.65760065254363	0.6237402435669376	0.5718495340622354	0	1.0	0.0
6133	0.005860933975999454	0.0003246808131676484	-6.241303477913347e-05	0.9914872462266858	None	0.25	1	0.4	4	0.75	9	0.25925925925925924	0.75	13	9	0	0	0	0.6666666666666666	6	9	0.9333333333333333	14	0.0	1.0	7.181846260062507e-15	0.5000003025825507	0.024116667781565092	0.503454452996096	0.09999999999999343	0.5000000000001692	0.6049400842080545	0.5011516014784002	0	1.0	0.0
6609	0.0004531342418581604	3.3574088753217734e-05	1.1042754891342732e-06	0.9992559680075325	None	0.3333333333333333	1	0.5	4	0.6666666666666666	6	0.3142857142857143	0.6666666666666666	10	6	0	0	0	0.7142857142857143	7	5	0.7333333333333333	11	0.0	1.0	-0.06642182599657595	0.6531956102353154	0.02652219945968156	0.5500462051674485	-0.08740030302198032	0.6117292926140667	0.6281439694565102	0.6057590573074823	0	1.0	0.0
350	None	None	None	None	None	0	0	0.5	2	0.75	3	0.5	0	0	0	5	11	0	0.75	4	3	0.4	6	0.7857142857142857	0	0	0	0	0	0	0	0	0	0	0	0
7049	0.008009061250971264	0.0031489862305178274	-0.0031291298080994593	0.9871417311168876	None	0.3333333333333333	1	0.4444444444444444	4	0.7272727272727273	8	0.28888888888888886	0.7272727272727273	12	8	0	0	0	0.5555555555555556	5	9	0.8666666666666667	13	0.0	1.0	-0.0944627788164101	0.5132639697647482	0.4282808928781847	0.5828940144800633	0.2969095946095762	0.5370625863589055	0.903772531906775	0.5445693987566927	0	1.0	0.0
5930	0.00611258639154299	0.0015460773708765119	-0.0010792859045660802	0.9923823766193164	None	0.25	1	0.4	4	0.75	9	0.25925925925925924	0.75	13	9	0	0	0	0.6666666666666666	6	9	0.9333333333333333	14	0.0	1.0	-0.027910955319459425	0.6805174187058918	-0.12645876626567248	1.0	0.5207509381326572	0.6234073702991424	0.9511034334812987	1.0	0	1.0	0.0
6875	0.005643476559095675	0.004835011344282207	0.004834896760182322	0.9932113208029429	None	0.25	1	0.36363636363636365	4	0.7857142857142857	11	0.2222222222222222	0.7857142857142857	15	11	0	0	0	0.8888888888888888	9	8	1.0666666666666667	16	0.0	1.0	-0.09999999997342016	0.500000352144332	0.10729235973222373	0.5748848596913715	0.04589161896663869	0.6419765411568203	0.7220207381736412	0.5732821043350625	0	1.0	0.0
1773	None	None	None	None	None	0	0	0.6666666666666666	2	0.5	1	1.0	0	2	0	1	2	0	0.25	4	1	0.26666666666666666	4	0.5	0.6666666666666666	0	0	0	0	0	0	0	0	0	0	0
1372	None	None	None	None	None	0	0	0.2	4	0.7777777777777778	21	0.8055555555555556	0	0	0	28	12	0	1.0	6	6	1.9333333333333333	29	0.2	0.3333333333333333	0	0	0	0	0	0	0	0	0	0	0
2431	None	None	None	None	None	0	0	0.6	3	0.6	3	0.4666666666666667	0.6	6	3	0	0	0	0.6	5	3	0.4666666666666667	7	0.0	1.0	0.020545039604318343	0.5333677157764309	0.030090960165961567	0.5042998095473635	0.1561228581829533	0.577329351564537	0.6477652702541389	0.538481154675273	0	0.8333333333333334	0.0
1536	None	None	None	None	None	0.3333333333333333	1	0.625	5	0.2222222222222222	2	0.55	0	0	0	10	1	0	0.8	5	4	0.7333333333333333	11	0.041666666666666664	1.0	0	0	0	0	0	0	0	0	0	0	0
5009	0.0004540565026562168	2.136152163666659e-06	2.135703593349527e-06	0.9999964427123973	None	0.25	1	0.4	4	0.75	9	0.25925925925925924	0.75	13	9	0	0	0	0.6666666666666666	9	6	0.9333333333333333	14	0.0	1.0	0.031885024357267824	0.6512995245178916	0.0018716497584718346	0.5390800549546416	0.11884912480367564	0.6522177148264611	0.6222213246629196	0.6153993608707281	0	1.0	0.0
5862	0.00013952544720435522	1.1390870892486029e-05	9.29600738404381e-06	0.9982750057154673	None	0.25	1	0.4	4	0.75	9	0.25925925925925924	0.75	13	9	0	0	0	0.6666666666666666	9	6	0.9333333333333333	14	0.0	1.0	7.902762784127648e-27	0.5	0.006442131253482014	0.5989602770452798	0.00045584416193403775	0.5424872007453174	0.5075193325612949	0.5474810338156973	0	0.15384615384615385	0.0
1964	None	None	None	None	None	0	0	0.5	2	0.75	3	1.0	0.75	5	3	0	2	0	0.16666666666666666	1	6	0.4	6	1.0	0.4	0.006838913304013927	0.5122798668933443	0.09999891664374902	0.500602462917376	-0.09748335185501301	0.5102178922826912	0.6913945745011223	0.5077007626986696	1.0	1.0	0.0
6315	0.0028372891120305565	0.0006249620968551391	0.00025433279137113823	0.9979071611799968	None	0.25	1	0.4	4	0.75	9	0.25925925925925924	0.75	13	9	0	0	0	0.6666666666666666	6	9	0.9333333333333333	14	0.0	1.0	0.0999993908722707	0.5003941497402501	5.5107584285202335e-06	0.5002407400922297	0.2870542565954561	0.5601436948648144	0.7666045002090397	0.5203458270659824	0	1.0	0.0
2112	None	None	None	None	None	0	0	0.3157894736842105	6	0.6923076923076923	18	0.7777777777777778	0.07692307692307693	6	2	21	0	0	1.0	6	6	1.8666666666666667	28	0.0	0.18181818181818182	0.09591838559233576	0.5177402685897889	0.030491743661554195	0.5846761306874056	0.09112806404272886	0.5116433805946154	0.5714198428402048	0.5382229684488093	0	0	0.0
5469	0.0012594723916457792	0.00021832553706283302	-0.00020270167987823456	0.9995109916637313	None	0.25	1	0.4	4	0.75	9	0.25925925925925924	0.75	13	9	0	0	0	0.6666666666666666	9	6	0.9333333333333333	14	0.0	1.0	-0.028304194855516107	0.6413944825525691	0.028823943459572787	0.6863853964656188	0.06465385795261952	0.5573649326543983	0.6516479872462454	0.6298850168450925	0	1.0	0.0
4868	5.0443942115524135e-06	7.371673930546039e-08	-5.962242586364671e-08	0.999995390617743	None	0.3333333333333333	1	0.4444444444444444	4	0.7272727272727273	8	0.2708333333333333	0.7272727272727273	12	8	0	0	0	0.75	6	8	0.8666666666666667	13	0.0	0.8571428571428571	0.4042132555474736	0.6758377255538374	0.08316324472664949	0.5711288496039324	0.008173984673748209	0.5140689083276518	0.8474546754824476	0.5888352680765011	0	1.0	0.0
1646	None	None	None	None	None	0	0	0.17647058823529413	3	0.8260869565217391	19	0.7142857142857143	0	0	0	24	10	0	0.7142857142857143	5	7	1.6666666666666667	25	0.19230769230769232	0.4	0	0	0	0	0	0	0	0	0	0	0
2469	None	None	None	None	None	0	0	0.3333333333333333	2	0.8571428571428571	6	0.36	0.8571428571428571	8	6	0	2	0	1.0	5	5	0.6	9	1.0	0	-0.11370835637732823	0.99983002382439	0.0001814161253570316	0.5496240892187206	3.1355845896163e-05	0.5120906751392205	0.7985776202074241	0.9514658196523207	1.0	1.0	0.0
6086	0.004606849453311856	0.0008508547862927227	0.0006065021456249014	0.9970248642680642	None	0.25	1	0.4	4	0.7692307692307693	10	0.23809523809523808	0.7692307692307693	14	10	0	0	0	0.7777777777777778	7	9	1.0	15	0.0	1.0	0.09982914576863924	0.5041543770310984	-0.09999999547827046	0.5000000215629057	0.10118145819580679	0.5954702391244198	0.7201639241732454	0.5335531705606367	0	1.0	0.0
6167	0.009120867400479401	0.0008258184776855446	-0.0005192833926238453	0.9865903945996249	None	0.25	1	0.4	4	0.7692307692307693	10	0.23809523809523808	0.7692307692307693	14	10	0	0	0	0.7777777777777778	7	9	1.0	15	0.0	1.0	0.003325068943979434	0.5595988067398703	-0.09999991189502005	0.5000010189268803	0.2392325596982534	0.5187750215236027	0.8039410296217546	0.5261987745689124	0	0.9285714285714286	0.0
4317	1.2619778583462544e-10	4.388396160757662e-12	1.4497399922072947e-12	0.9999999999999999	None	0.3333333333333333	1	0.4444444444444444	4	0.7272727272727273	8	0.28888888888888886	0.7272727272727273	12	8	0	0	0	0.5555555555555556	5	9	0.8666666666666667	13	0.0	1.0	5.044647275580309e-06	0.5117079064178625	-0.03359103601422333	0.5029895302477247	7.902762784127648e-27	0.5	0.5395111645292349	0.5048997140901371	0	1.0	0.0
2779	8.063968699356177e-06	2.309026990502728e-06	8.44048370237816e-11	0.999342665251922	None	0	0	0.5	2	0.75	3	0.6	0.75	5	3	0	2	0	0.4	5	2	0.4	6	1.0	0	-0.09563295459804994	0.5033325299519853	0.014446097632675911	0.6028633178530709	0.0008739140088618903	0.5069248601246009	0.6213757150877641	0.5381292891114692	0.8	0.8	0.0
4328	2.217697073100994e-10	6.345534912978795e-12	6.345005691026437e-12	0.9999999999999987	None	0.2	1	0.3333333333333333	4	0.8	12	0.20987654320987653	0.8	16	12	0	0	0	1.0	9	9	1.1333333333333333	17	0.0	1.0	0.33058520815187287	0.5011944044574563	0.09922619641721266	0.5864679743204821	1.2486854338769935e-13	0.5000000672191364	0.8000193307411556	0.5294791874743573	0	1.0	0.0
4462	0.0031578792165334706	0.00018883414500414235	-0.00018789248444487597	0.9968741123116851	None	0	0	0.5	3	0.6666666666666666	4	0.5714285714285714	0.6666666666666666	7	4	0	0	0	0.2857142857142857	2	7	0.5333333333333333	8	0.0	1.0	0.09489073154371994	0.6304267492627385	0.09943414284922238	0.502286119747047	0.2698639473573901	0.5433658026286917	0.6895668810838911	0.559474814752619	0	0	0.0
1347	None	None	None	None	None	0.05263157894736842	1	0.43902439024390244	18	0.4406779661016949	26	0.7530864197530864	0.288135593220339	33	17	27	0	0	1.0	9	9	4.066666666666666	61	0.0	0.9230769230769231	-0.028893098538838053	0.6707555241425196	-0.02928920014462309	0.5924782676000804	0.06807709565629089	0.593361427269498	0.6381666505732958	0.6196118396682778	0	1.0	0.0
744	None	None	None	None	None	0.09090909090909091	1	0.4583333333333333	11	0.45454545454545453	15	0.6481481481481481	0.15151515151515152	12	5	22	11	0	0.6666666666666666	9	6	2.3333333333333335	35	0.2682926829268293	0.5333333333333333	-0.08921237977508978	0.5406176032348698	-0.030435222169665238	0.8178166795009583	-0.09999998826931451	0.5000000015600715	0.640288492892203	0.6352526795839226	1.0	1.0	0.0
761	None	None	None	None	None	0.25	1	0.36363636363636365	4	0.7857142857142857	11	0.2222222222222222	0.7857142857142857	15	11	0	0	0	0.8888888888888888	8	9	1.0666666666666667	16	0.0	1.0	-0.09989886750684554	0.5004233246028068	-0.023781540542517566	0.6590382355441523	0.0920131239220474	0.8153215436467145	0.701112664605019	0.6715543581104446	0	1.0	0.0
6819	0.0038950978197800626	0.0026215163144930683	0.0026214800368044573	0.9946208515400511	None	0.25	1	0.4	4	0.7692307692307693	10	0.23809523809523808	0.7692307692307693	14	10	0	0	0	0.7777777777777778	7	9	1.0	15	0.0	1.0	0.09968404343632202	0.5047033159131405	-0.03525354997012748	0.5066929658437593	0.09999999895793436	0.500000003866908	0.6539013495771959	0.5037988682846931	0	1.0	0.0
1860	None	None	None	None	None	0	0	1.0	1	0	0	1.0	0	1	0	0	1	0	0.5	2	1	0.13333333333333333	2	0.3333333333333333	0	0	0	0	0	0	0	0	0	0	0	0
1053	None	None	None	None	None	0	0	0.5	1	1.0	1	1.0	1.0	2	1	0	0	0	0.3333333333333333	3	1	0.2	3	0.0	0	3.1072399575227697e-15	0.5000000000000078	2.5502704242858123e-10	0.5000000006318185	-0.08239953394043427	0.5055382647176335	0.5959059317002504	0.5018461555642142	0	1.0	0.0
2790	0.005541012322467131	0.00048123550543171275	0.00042818223177041703	0.9905745644669063	None	0.25	1	0.4	4	0.7692307692307693	10	0.23809523809523808	0.7692307692307693	14	10	0	0	0	0.7777777777777778	7	9	1.0	15	0.0	1.0	5.047890090567194e-05	0.5003087372521665	0.09999965611772288	0.5022037356110053	0.12260889983932874	0.9805573702284631	0.7578034524785219	0.7875523677794065	0	1.0	0.0
7137	0.014290837345633378	0.0018340086917322366	-0.000532731964442848	0.9912526895354922	None	0	0	0.375	3	0.8	8	0.3333333333333333	0.8	11	8	0	0	0	0.4444444444444444	4	9	0.8	12	0.0	1.0	0.14572709966120406	0.5014971258734288	-0.09999999694198865	0.5000000069128342	0.1655528210485158	0.6983216735816646	0.7699118083976039	0.5699798718009355	0	1.0	0.0
2466	None	None	None	None	None	1.0	1	1.0	4	0.0	0	0.5555555555555556	0	4	0	0	0	0	1.0	3	3	0.3333333333333333	5	0.0	1.0	0	0	0	0	0	0	0	0	0	0	0
3507	None	None	None	None	None	0.2	2	0.4090909090909091	9	0.6129032258064516	19	0.6111111111111112	0.4838709677419355	23	15	9	3	0	0.6666666666666666	9	6	2.2	33	0.21428571428571427	0.7857142857142857	0.01827877619841249	0.6790856633007539	0.09999805669939488	0.5000365333523261	0.09999998499887876	0.5006333460308185	0.5951355476589948	0.562361304143175	0.9565217391304348	1.0	0.0
3028	0.027382471127499027	0.014551143758093302	0.0106078967450994	0.9629282006378922	None	0	0	0.3333333333333333	3	0.8181818181818182	9	0.28888888888888886	0.8181818181818182	12	9	0	1	0	0.5555555555555556	5	9	0.8666666666666667	13	1.0	1.0	0.3835723746344094	0.5891371459122505	0.0012838952316542084	0.5055300955659402	0.09999992488158652	0.5000004416177327	0.8336401864204652	0.5318337636402031	1.0	1.0	0.0
4223	0.001207873390604572	0.00020972320180456564	0.00013581876394269047	0.9960093507080147	None	0.42857142857142855	3	0.5	8	0.5454545454545454	12	0.5	0.45454545454545453	17	10	6	0	0	0.75	6	8	1.6	24	0.0	0.8888888888888888	0.09505605211129249	0.5128870308713247	-0.0594123580296993	0.6475240405004935	0.048240150594201246	0.6287549673944823	0.6531694287023265	0.5976150143638272	0	0.058823529411764705	0.0
3735	0.020761247067299197	0.002906488507078271	-0.00201495080052155	0.9706394392274555	None	0.25	1	0.4	4	0.7692307692307693	10	0.23809523809523808	0.7692307692307693	14	10	0	0	0	0.7777777777777778	7	9	1.0	15	0.0	1.0	0.2333863414162653	0.6029172013763262	-0.06107304722193494	0.6754611863073555	0.1853044040564678	0.6349507932139128	0.7672387257593815	0.638312405535818	0	1.0	0.0
4972	0.0001513129258632258	2.205496576205204e-06	2.202941575297727e-06	0.9999937026395777	None	0.25	1	0.4	4	0.75	9	0.25	0.75	13	9	0	0	0	0.875	8	7	0.9333333333333333	14	0.0	1.0	0.09999974528042578	0.5000018472938482	-0.035354947650183356	0.5158055162551963	0.09078183310840546	0.5126390059758916	0.6496472669335434	0.5094836392585712	0	0.6153846153846154	0.0
7509	0.0022678791064922677	0.0002753971235661584	0.0002647245219235484	0.995129420012198	None	0.25	1	0.4	4	0.75	9	0.25925925925925924	0.75	13	9	0	0	0	0.6666666666666666	6	9	0.9333333333333333	14	0.0	1.0	0.00124626163094689	0.5014693410907127	0.027823759227332844	0.5543621285820434	0.09982419863293254	0.5033899588111672	0.6036680815268197	0.5198020442244687	0	1.0	0.0
2684	0.00037195534898196446	1.4838548222859027e-05	-1.2691964887078281e-05	0.9951556329537299	None	0	0	0.23076923076923078	6	0.7222222222222222	26	0.5277777777777778	0.027777777777777776	3	1	34	0	0	0.8888888888888888	9	8	2.533333333333333	38	0.0	0.42424242424242425	0.09988989705093074	0.5068882699688166	0.0010748179594532224	0.5009302793402878	0.05436472602319818	0.5059911169867499	0.5989666978496161	0.5046033332458212	0	1.0	0.0
3314	None	None	None	None	None	0	0	0.32142857142857145	9	0.6410256410256411	25	0.5694444444444444	0.46153846153846156	27	18	13	0	0	0.8888888888888888	9	8	2.7333333333333334	41	0.0	0.7058823529411765	0.0077091620798921	0.6736719395246166	0.0999868919053257	0.5001386684023497	5.2941679990251844e-05	0.5013847499013315	0.6154827963559649	0.5606116029031537	0	0.9259259259259259	0.0
7186	0.0061490301924169485	0.0020835847825413385	0.002083337293887233	0.9856431131234633	None	0.25	1	0.36363636363636365	4	0.7857142857142857	11	0.2222222222222222	0.7857142857142857	15	11	0	0	0	0.8888888888888888	8	9	1.0666666666666667	16	0.0	1.0	0.3492234018529495	0.6782041828381489	-0.01846975267522664	0.6283889763614339	0.07451200527552897	0.5041161781322417	0.8264995170562857	0.6056593681974862	0	0.4666666666666667	0.0
3109	None	None	None	None	None	0	0	0.3076923076923077	8	0.6666666666666666	24	0.4691358024691358	0.3888888888888889	20	14	17	3	0	1.0	9	9	2.533333333333333	38	0.09375	0.5517241379310345	0.07133126951874817	0.5545175127147617	0.00044661358527817017	0.5102420070739933	0.15524547033124886	0.5808061111924987	0.6554717211796083	0.5486784588982762	1.0	0.9	0.0
933	None	None	None	None	None	0.13333333333333333	2	0.4375	14	0.5111111111111111	23	0.5802469135802469	0.37777777777777777	30	17	16	0	0	1.0	9	9	3.1333333333333333	47	0.0	0.9473684210526315	6.065841624356415e-06	0.5014593523643285	0.028186572559346056	0.6644226906004915	0.08507001995583392	0.6464290038768605	0.6115399831979811	0.6060553471452725	0	1.0	0.0
2031	None	None	None	None	None	0	0	0.5	3	0.5	3	0.6666666666666666	0.16666666666666666	4	1	3	0	0	0.75	3	4	0.5333333333333333	8	0.0	1.0	-0.09926888126838788	0.5007916706077833	0.0999999979449584	0.5000000054701829	0.09452259658571113	0.5066624788762917	0.7164102611590114	0.5024848295351738	0	1.0	0.0
2522	None	None	None	None	None	0	0	0.5	2	0.75	3	0.6	0.5	3	2	2	0	0	0.4	5	2	0.4	6	0.0	0	0.04097637090613278	0.6604298875950804	0.0428358701877399	0.5126323111703439	-0.038197249616674867	0.6588875844375742	0.6447015833841451	0.6125468420633106	0	1.0	0.0
1423	None	None	None	None	None	0	0	0.25	6	0.7352941176470589	25	0.75	0.5588235294117647	25	19	10	6	0	0.75	8	6	2.4	36	0.3333333333333333	0.8571428571428571	0.03867339554553446	0.5920813629652593	0.08165657971504951	0.5571019557256608	0.09999999896277509	0.5000005743356252	0.5753695353319054	0.5499979548842256	1.0	0.96	0.8580342554733532
1561	None	None	None	None	None	0	0	1.0	2	0.0	0	0.75	0	0	0	2	0	0	1.0	2	2	0.2	3	0.0	0	0	0	0	0	0	0	0	0	0	0	0
5220	1.144067568464561e-08	1.0832418878681973e-08	-3.7547377630091663e-10	0.9999988402455388	None	0.25	1	0.4	4	0.75	9	0.25925925925925924	0.75	13	9	0	0	0	0.6666666666666666	6	9	0.9333333333333333	14	0.0	1.0	0.09850346840042365	0.5017681356690581	-0.05187612824997593	0.5086797690654805	7.902762784127648e-27	0.5	0.6508594524461402	0.5034828717187774	0	1.0	0.0
545	None	None	None	None	None	0.3333333333333333	2	0.6	9	0.3	6	0.5238095238095238	0.05	5	1	16	6	0	0.8571428571428571	6	7	1.4666666666666666	22	0.1875	0.47058823529411764	-0.17214085766567513	0.9998773099474488	0.09997622697631889	0.5000557086739377	-0.0007660882290237969	0.6435034406019958	0.8834115747993225	0.960791005389367	1.0	1.0	0.0
6324	0.004215471352942907	0.00031224411351841124	-0.00027837859187495304	0.9933618605909722	None	0.25	1	0.36363636363636365	4	0.7857142857142857	11	0.2222222222222222	0.7857142857142857	15	11	0	0	0	0.8888888888888888	8	9	1.0666666666666667	16	0.0	1.0	5.141989453419281e-16	0.5000000000006916	0.031523022030346175	0.5087263915870673	-0.09715474511752013	0.6802927289263704	0.6322733180865434	0.5654576922796454	0	0.8666666666666667	0.0
2352	None	None	None	None	None	0.125	1	0.3888888888888889	7	0.625	15	0.6190476190476191	0.4166666666666667	16	10	9	7	0	0.8571428571428571	6	7	1.7333333333333334	26	0.4375	0.5263157894736842	3.9069836154537927e-16	0.5000023580099265	-0.03525924017106445	0.5207772883296353	-0.0049254663768061565	0.6668690561405723	0.5882027933132234	0.5644088553372884	1.0	1.0	0.0
6398	0.00647788905352184	0.0032035980653655895	-0.002124525463259872	0.9939332066606688	None	0.25	1	0.4	4	0.75	9	0.25925925925925924	0.75	13	9	0	0	0	0.6666666666666666	6	9	0.9333333333333333	14	0.0	1.0	0.05833232193075387	0.6752159634949727	-0.09999999786255724	0.5000000638156297	0.15540758915377623	0.506142842431399	0.7412827229113523	0.5627052071778638	0	0.07692307692307693	0.0
2018	None	None	None	None	None	0	0	0.16666666666666666	9	0.8076923076923077	63	0.9876543209876543	0.7692307692307693	69	60	10	0	0	1.0	9	9	5.333333333333333	80	0.0	0.9859154929577465	0.022641123863143424	0.5909462992458553	0.09495435026139168	0.684030798047512	0.0999999980715985	0.5000000084249504	0.6076756063460264	0.5938921513244538	0	0.07246376811594203	0.0
948	None	None	None	None	None	0	0	0.6666666666666666	2	0.5	1	0.6666666666666666	0.5	3	1	0	0	0	0.6666666666666666	2	3	0.26666666666666666	4	0.0	0	-0.0992245256447106	0.5009141042940383	4.462496820121361e-05	0.500196085147377	0.09766395842984041	0.5031556086092095	0.6901119734938705	0.5014219431591035	0	1.0	0.0
5371	0.006026158376363825	0.001761270326025408	0.0017527427255966115	0.9915922960068598	None	0.3333333333333333	1	0.5	4	0.7	7	0.3333333333333333	0.7	11	7	0	0	0	0.4444444444444444	4	9	0.8	12	0.0	1.0	0.20121492876665986	0.7132802343498922	0.03290638896990758	0.5693073078088619	0.09994602368228386	0.5004781975522477	0.683692172073779	0.59807142829203	0	1.0	0.0
6414	0.008343206706412358	0.007099065173024615	0.007097031750681561	0.9918829476437925	None	0.25	1	0.4	4	0.7692307692307693	10	0.23809523809523808	0.7692307692307693	14	10	0	0	0	0.7777777777777778	7	9	1.0	15	0.0	1.0	0.09996829191788581	0.5161631862952961	0.26630434666198904	0.5606922451075184	0.07379505732849603	0.5542307205890646	0.6986576121916926	0.5437566794405144	0	0	0.0
6936	0.003540091532068933	0.0008418370676431679	-0.0002505608408440129	0.9972417401462795	None	0.25	1	0.4	4	0.7692307692307693	10	0.23809523809523808	0.7692307692307693	14	10	0	0	0	0.7777777777777778	7	9	1.0	15	0.0	1.0	7.902762784127648e-27	0.5	0.009788542965517	0.5045112247895983	0.2220041811591284	0.5207276576846481	0.7357988020426462	0.5084161686678368	0	1.0	0.0
7281	0.005802454061940745	0.002456245431195012	0.0024554894646956244	0.9830757456667404	None	0.25	1	0.4	4	0.7692307692307693	10	0.23809523809523808	0.7692307692307693	14	10	0	0	0	0.7777777777777778	7	9	1.0	15	0.0	1.0	0.002644253642954385	0.5029014400522867	0.07094613161716001	0.6143038700427156	0.0915847161023858	0.604853584613165	0.6174381264629092	0.5746686918887266	0	1.0	0.0
1220	None	None	None	None	None	0	0	0.6666666666666666	2	0.5	1	0.6666666666666666	0.5	3	1	0	0	0	0.6666666666666666	3	2	0.26666666666666666	4	0.0	0	0.09501671478466076	0.500615545459954	0.0005889106317273352	0.5044667204539998	0.09999996699173622	0.5000001040756804	0.612598214824166	0.5016941565601196	0	1.0	0.0
2619	2.8343696829086775e-08	2.516247801933787e-08	1.2134785639780934e-09	0.9999961989534966	None	0	0	0.3333333333333333	1	1.0	2	1.0	0	0	0	3	5	0	0.25	4	1	0.26666666666666666	4	0.5	0	0	0	0	0	0	0	0	0	0	0	0
2234	None	None	None	None	None	0	0	0.6666666666666666	2	0.5	1	0.6666666666666666	0.5	3	1	0	2	0	0.6666666666666666	3	2	0.26666666666666666	4	1.0	0	0.09976750277849919	0.5008597295992367	0.03387767814292713	0.6667470940062775	0.03870207946228186	0.5421110161151701	0.5744141256734516	0.5716527098721974	1.0	1.0	0.0
6043	0.002410175961601636	0.001629714518442285	-0.0007043482639551741	0.9965956540220657	None	0.25	1	0.4	4	0.75	9	0.25925925925925924	0.75	13	9	0	0	0	0.6666666666666666	6	9	0.9333333333333333	14	0.0	1.0	0.09954670547623341	0.5024157094471454	-0.07477797891162842	0.6481926696886517	0.09884970696041193	0.5040730893742212	0.6932046784276555	0.5528897274176167	0	1.0	0.0
519	None	None	None	None	None	0.14285714285714285	1	0.3125	5	0.7619047619047619	16	0.2839506172839506	0.7619047619047619	21	16	1	0	0	1.0	9	9	1.5333333333333334	23	0.0	1.0	-0.09071238605506664	0.5867887203956781	0.021834657173446365	0.5499922577681492	0.0385756339287021	0.6827492698345854	0.6335186128684028	0.6080827279961556	0	1.0	0.0
740	None	None	None	None	None	0	0	0.36363636363636365	4	0.5714285714285714	8	0.7619047619047619	0	0	0	15	15	0	0.42857142857142855	7	3	1.0666666666666667	16	0.4411764705882353	0.8888888888888888	0	0	0	0	0	0	0	0	0	0	0
4092	None	None	None	None	None	0.2857142857142857	2	0.375	6	0.6666666666666666	14	0.5111111111111111	0.6190476190476191	19	13	3	0	0	0.5555555555555556	5	9	1.5333333333333334	23	0.0	0.7777777777777778	-0.09999998793553244	0.5000000551987265	0.05815677623900767	0.6104425997155677	0.1401874476996527	0.9989966291966871	0.8359020531552903	0.9206238196939222	0	0	0.0
898	None	None	None	None	None	0	0	0.5	5	0.5	6	0.4666666666666667	0.3333333333333333	7	4	6	1	0	0.8333333333333334	5	6	0.9333333333333333	14	0.07692307692307693	0.4444444444444444	0.07046138467712477	0.5216970856298148	-0.14823573861496742	0.7943577504393078	0.03764834685759999	0.5736705356315176	0.7192906009037322	0.6406900789990895	1.0	1.0	0.0
5674	0.005170761136226727	0.00045800682231626386	0.0003555223893966144	0.9953262348464953	None	0.25	1	0.4	4	0.7692307692307693	10	0.23809523809523808	0.7692307692307693	14	10	0	0	0	0.7777777777777778	7	9	1.0	15	0.0	1.0	0.09999544749567528	0.5000611473813849	-0.07890663438228326	0.6789454530159998	0.09997303334238411	0.500267878249358	0.6990477909190382	0.5621966719366015	0	1.0	0.0
615	None	None	None	None	None	0.08333333333333333	1	0.3333333333333333	9	0.6578947368421053	25	0.8163265306122449	0.18421052631578946	12	7	27	1	0	1.0	7	7	2.6666666666666665	40	0.018867924528301886	0.48484848484848486	-0.09992587124261587	0.5005675025134109	0.05175527262803233	0.6408349551182109	-0.07787398260903315	0.5669811947082334	0.662673962834997	0.5704289915861287	1.0	1.0	0.0
4461	0.00016541954572480786	4.5574018784428445e-07	-4.003569655978533e-07	0.9999985250573448	None	0.25	1	0.36363636363636365	4	0.7857142857142857	11	0.2222222222222222	0.7857142857142857	15	11	0	0	0	0.8888888888888888	9	8	1.0666666666666667	16	0.0	1.0	0.09998603345793684	0.500039742472821	0.09999433854669358	0.6249489315359779	0.452392864210535	0.706013010718883	0.8489113703116847	0.6135568808649814	0	0.06666666666666667	0.0
1996	None	None	None	None	None	0	0	0.11764705882352941	2	0.9130434782608695	21	0.6944444444444444	0	0	0	24	9	0	0.4444444444444444	9	4	1.6666666666666667	25	0.17307692307692307	0.8571428571428571	0	0	0	0	0	0	0	0	0	0	0
7198	0.00457465314826667	0.0006432192527538555	0.0005270537065335128	0.99484264399452	None	0.25	1	0.4	4	0.7692307692307693	10	0.23809523809523808	0.7692307692307693	14	10	0	0	0	0.7777777777777778	7	9	1.0	15	0.0	1.0	0.033857342634294095	0.6446863469312396	-0.09999991992136631	0.5000039709575487	0.3006325196844843	1.0	0.9419647649212756	0.9999999999933169	0	1.0	0.0
537	None	None	None	None	None	0.07142857142857142	1	0.41935483870967744	13	0.5227272727272727	23	0.5679012345679012	0.22727272727272727	19	10	26	2	0	1.0	9	9	3.066666666666667	46	0.0425531914893617	0.918918918918919	-0.06280381164963014	0.5179080156204939	0.0999999007134982	0.5000003458496893	0.09998044943246528	0.500032912468578	0.682961442126316	0.5059826935385242	0.736842105263158	1.0	0.0
5473	0.00223312636389323	0.0002857584777677918	-0.00011217375631342642	0.9988238213062697	None	0.25	1	0.36363636363636365	4	0.7857142857142857	11	0.2222222222222222	0.7857142857142857	15	11	0	0	0	0.8888888888888888	8	9	1.0666666666666667	16	0.0	1.0	0.09997770005431283	0.5002069634291691	-0.09999910267523976	0.5000046342946189	0.09999999617428632	0.5000000053249792	0.7196558372248529	0.5000705343530613	0	1.0	0.0
2995	1.2314903137145656e-08	9.593129653287296e-09	7.221177131965843e-09	0.9999977762650137	None	0	0	0.75	3	0.3333333333333333	1	0.625	0.3333333333333333	4	1	0	0	0	0.5	2	4	0.3333333333333333	5	0.0	0.6666666666666666	0.09321458082021519	0.5589677482099312	-0.014788289449305946	0.6492761517361881	3.686791969425987e-14	0.5000000000000581	0.6001268895466877	0.5705946164112294	0	1.0	0.0
3228	0.0030807034509839027	2.5478299784374736e-05	-1.3741245351177192e-08	0.9913021430863739	None	0	0	0.3333333333333333	2	0.8571428571428571	6	0.36	0.8571428571428571	8	6	0	0	0	1.0	5	5	0.6	9	0.0	0	-0.0008498990340069582	0.5616965074443734	0.09999637549649294	0.5000114814267801	1.1408841049001515	0.9999982042576917	0.9988580699060723	0.9889337649397643	0	1.0	0.0
1469	None	None	None	None	None	0	0	0.25	1	1.0	3	1.0	1.0	4	3	0	3	0	0.2	1	5	0.3333333333333333	5	1.0	0	0.11307994575553033	0.5980646541867207	0.11663445783978735	0.5031819673097969	0.09998053860781578	0.5000007097438085	0.5341747867084807	0.5341250740410429	1.0	1.0	0.0
7044	0.0019978675310678576	0.0004069257569788406	-0.0004068372249926781	0.9978965416090915	None	0.25	1	0.36363636363636365	4	0.7857142857142857	11	0.2222222222222222	0.7857142857142857	15	11	0	0	0	0.8888888888888888	8	9	1.0666666666666667	16	0.0	1.0	0.09999998867767824	0.5000010798035079	-0.09998532734303792	0.6741545030828605	0.09558644595791244	0.5740923926555642	0.704781896638479	0.5846445518732395	0	0.6	0.0
7089	0.0014301073893843877	0.0003585464272000357	-0.00032998500197955897	0.9982408797437433	None	0.3333333333333333	1	0.5	4	0.6666666666666666	6	0.34375	0.6666666666666666	10	6	0	0	0	0.5	4	8	0.7333333333333333	11	0.0	0.8571428571428571	0.09940263122287411	0.507371082277242	-0.09997436726365909	0.5000350428646277	-0.07361990233563658	0.5457287998193459	0.7067850097104641	0.5177470756171852	0	1.0	0.0
1119	None	None	None	None	None	0	0	0.35294117647058826	6	0.6086956521739131	14	0.7142857142857143	0.30434782608695654	12	7	12	0	0	0.7142857142857143	7	5	1.6666666666666667	25	0.0	0.3	-0.0011976119318104286	0.6467228624134728	-0.13556449318395652	0.8464741790210784	0.08558221742471053	0.5795267608716922	0.7012706583037217	0.7063182017780341	0	0.08333333333333333	0.0
1883	None	None	None	None	None	0	0	0.2916666666666667	7	0.6363636363636364	21	0.4861111111111111	0.030303030303030304	4	1	30	19	0	0.8888888888888888	8	9	2.3333333333333335	35	0.3114754098360656	0.3333333333333333	0.09987856516529678	0.5000918112277035	-0.8207940767345455	0.9999999860377831	0.09999999998288314	0.5000000000134593	0.9871372362375049	0.9975981055741198	1.0	1.0	0.0
4214	0.016276380441623783	0.00183271643729996	0.0008636497942262081	0.9959422677954332	None	0.25	1	0.4	4	0.7692307692307693	10	0.23809523809523808	0.7692307692307693	14	10	0	0	0	0.7777777777777778	7	9	1.0	15	0.0	1.0	0.09967635048104243	0.50200682529735	0.5270307258690403	0.9999999498339464	0.0999999193577211	0.5000009252529568	0.9787162771273588	0.9963352344505775	0	1.0	0.0
3056	4.15443221377245e-05	4.0373100694037966e-07	-1.1257714437274491e-08	0.9999979349268522	None	0	0	0.5	1	1.0	1	1.0	1.0	2	1	0	3	0	0.3333333333333333	1	3	0.2	3	1.0	0	0.0012692738611212923	0.6151560808085393	-0.09549573395826333	0.5045942031987428	0.08251574192246722	0.500182043399383	0.6811863859054933	0.5405891264010155	1.0	1.0	0.0
1048	None	None	None	None	None	0.3333333333333333	1	0.5	4	0.7	7	0.2857142857142857	0.7	10	7	1	3	0	0.8571428571428571	6	7	0.8	12	1.0	0.6666666666666666	-0.06006806053902351	0.5150524499077597	0.04173183165571055	0.5054078118018824	0.09453817503153641	0.52956722195681	0.6537783937400009	0.5166827322371556	1.0	1.0	0.0
5168	0.009645050722531823	0.008079233635585365	0.008075056998964977	0.9927964428828027	None	0.25	1	0.4	4	0.75	9	0.25925925925925924	0.75	13	9	0	0	0	0.6666666666666666	6	9	0.9333333333333333	14	0.0	1.0	0.09999982295382878	0.5000139348131115	-0.03207168977932503	0.5199324583503577	0.30255099371186917	0.596965022163229	0.7983729041634411	0.5393073069142199	0	0.23076923076923078	0.0
2015	None	None	None	None	None	0	0	0.6	3	0.6	3	0.5833333333333334	0.6	6	3	0	1	0	0.3333333333333333	6	2	0.4666666666666667	7	1.0	0.8	0.18197105420573237	0.5750265553796969	0.09999999970006933	0.5000000109268776	-0.0272696606133384	0.6228648805201686	0.6936500520996484	0.5666113096663695	0.3333333333333333	0.5	0.0
623	None	None	None	None	None	1.0	1	1.0	4	0.25	1	0.5	0.25	4	1	1	3	0	0.75	4	3	0.4	6	1.0	1.0	-0.05828370906510004	0.5237659895876351	0.09999962303527854	0.5000005072363671	-0.0942319051375923	0.5098054889165593	0.6987576943330656	0.5111951837634593	1.0	0.75	0.2104078708108586
7336	0.0004332453466185149	3.398309857550065e-06	2.7304075556029186e-06	0.9999984728855645	None	0.25	1	0.36363636363636365	4	0.7857142857142857	11	0.2222222222222222	0.7857142857142857	15	11	0	0	0	0.8888888888888888	9	8	1.0666666666666667	16	0.0	1.0	0.07194997526010741	0.543864896128049	3.257881367271735e-10	0.5000000371603581	0.14754459379218576	0.5999718470513216	0.6468718199372417	0.5482873484869645	0	1.0	0.0
4762	0.0019342838868371866	0.00013427945427086594	0.00010943970354306135	0.9973288769258957	None	0.25	1	0.4	4	0.7692307692307693	10	0.23809523809523808	0.7692307692307693	14	10	0	0	0	0.7777777777777778	7	9	1.0	15	0.0	1.0	0.13535451965004988	0.6021513492005293	0.05352613217049822	0.5854908288740656	0.047435002029365556	0.9825114471918617	0.6080390275150137	0.831475311171911	0	1.0	0.0
3032	0.00046869463306631245	4.593955348288034e-06	8.912508606458907e-07	0.9999967148788119	None	0.3	3	0.391304347826087	9	0.65625	21	0.41975308641975306	0.65625	30	21	3	0	0	1.0	9	9	2.2666666666666666	34	0.0	0.96	2.9590541410040897e-05	0.5015359189911561	-0.06563199912950254	0.5946042855071498	-0.018035865239602093	0.6778233542816989	0.612576221983577	0.593307222708391	0	1.0	0.0
601	None	None	None	None	None	0	0	1.0	1	0	0	1.0	0	1	0	0	0	0	0.5	2	1	0.13333333333333333	2	0.0	0	0	0	0	0	0	0	0	0	0	0	0
4729	0.00661853216959685	0.004882538930118415	0.003697878409528052	0.99362938405623	None	0.25	1	0.36363636363636365	4	0.7857142857142857	11	0.2222222222222222	0.7857142857142857	15	11	0	0	0	0.8888888888888888	8	9	1.0666666666666667	16	0.0	1.0	0.09769079405891011	0.5483529482987993	0.006133857366629778	0.6648308825632778	-0.24232604317319048	0.8800598456311729	0.8087955612606919	0.7225817365769083	0	0.6666666666666666	0.0
6401	1.3309295608077728e-08	1.2577712081965028e-08	-7.0948461776475e-10	0.9999984644714328	None	0.25	1	0.36363636363636365	4	0.7857142857142857	11	0.2222222222222222	0.7857142857142857	15	11	0	0	0	0.8888888888888888	8	9	1.0666666666666667	16	0.0	1.0	0.042084888271853804	0.6652449463376433	1.1305318463722011e-10	0.5000000317490749	9.817337622358865e-13	0.5000001371073223	0.5841708651490177	0.5569811232761006	0	1.0	0.0
3131	None	None	None	None	None	0.09090909090909091	1	0.2916666666666667	7	0.7352941176470589	25	0.4444444444444444	0.6176470588235294	27	21	8	0	0	1.0	9	9	2.4	36	0.0	0.7142857142857143	0.2662941204093718	0.7449402260424517	0.09931684775151793	0.5252095912937469	-0.03048106211022167	0.6517753693445051	0.7758358441627264	0.6456244446283789	0	0.6296296296296297	0.0
1310	None	None	None	None	None	1.0	1	0.8	4	0.4	2	0.4375	0.4	6	2	0	0	0	1.0	4	4	0.4666666666666667	7	0.0	0.6666666666666666	0.09576829453143947	0.5028334765625668	0.093130581415863	0.508540727646852	-0.042965191078868814	0.6870230468064196	0.6573623052329092	0.5688709597239285	0	1.0	0.0
5986	0.005713467017973857	0.0006850317375339111	-0.0004261055817926033	0.990071982845907	None	0.25	1	0.4	4	0.75	9	0.25925925925925924	0.75	13	9	0	0	0	0.6666666666666666	6	9	0.9333333333333333	14	0.0	1.0	0.012042447202313903	0.5192968316212754	0.07565096643918402	0.5676602331464119	0.099979819683201	0.5006237435432224	0.5950137176117987	0.5293023792857859	0	1.0	0.0
3160	0.0038687763586756916	0.0010509543547360556	-0.00010142515270950925	0.9886271067579961	None	0.3333333333333333	1	0.4444444444444444	4	0.7272727272727273	8	0.2653061224489796	0.7272727272727273	12	8	0	0	0	1.0	7	7	0.8666666666666667	13	0.0	0.6666666666666666	-0.276867739587461	0.9999999999633531	-0.09811014996929532	0.5141960578370316	0.09982060494600042	0.5005909234565776	0.8580567361127057	0.9996744334627585	0	0.9166666666666666	0.0
7046	0.006723747640787562	0.005167676621657263	0.005097311277664312	0.994582833209841	None	0.25	1	0.4	4	0.7692307692307693	10	0.23809523809523808	0.7692307692307693	14	10	0	0	0	0.7777777777777778	7	9	1.0	15	0.0	1.0	0.09948842251236178	0.5054910167085737	4.35247148983415e-06	0.5004336998687342	0.09999988358827246	0.5000002422848555	0.6152704937431954	0.5019750496391626	0	1.0	0.0
6579	0.008627461573254743	0.004035766773599401	-0.0003879696195697556	0.9932687736409485	None	0.25	1	0.4	4	0.75	9	0.25925925925925924	0.75	13	9	0	0	0	0.6666666666666666	6	9	0.9333333333333333	14	0.0	1.0	-0.07198706110793537	0.6528406753503653	-0.099999536357957	0.5000014671798152	0.2736495527221168	0.5363843787916962	0.8454334294124245	0.5644191675289926	0	1.0	0.0
1493	None	None	None	None	None	0.14285714285714285	1	0.35294117647058826	6	0.6086956521739131	14	0.30864197530864196	0.391304347826087	14	9	10	10	0	1.0	9	9	1.6666666666666667	25	0.5263157894736842	0.08695652173913043	-0.08659276464517555	0.5519560913570408	0.03831553427606058	0.5912835758112938	0.07260476738526496	0.61089100308754	0.677687059429396	0.5849118278323696	0.14285714285714285	0.35714285714285715	0.0
6194	9.613358172938605e-05	5.908643040485066e-07	2.192257395019004e-07	0.9999973828918063	None	0.25	1	0.4	4	0.7692307692307693	10	0.23809523809523808	0.7692307692307693	14	10	0	0	0	0.7777777777777778	7	9	1.0	15	0.0	1.0	0.32484714147881294	0.5941383431433006	0.10285686002577385	0.9242860578783944	0.09999023075979278	0.5000047725101752	0.753508975106509	0.7233338657786895	0	1.0	0.0
1097	None	None	None	None	None	0	0	1.0	1	0	0	1.0	0	1	0	0	0	0	0.5	2	1	0.13333333333333333	2	0.0	0	0	0	0	0	0	0	0	0	0	0	0
5781	0.01619803218319576	0.005490541713016103	0.005476883629445258	0.9638979174313693	None	0	0	0.375	3	0.8	8	0.3	0.8	11	8	0	0	0	0.625	5	8	0.8	12	0.0	0.8571428571428571	0.3599538560032352	0.5502333602417362	0.001223908724635703	0.5894146985912796	0.09917720475716758	0.5162246910617436	0.8196795057181656	0.5521497764869946	0	1.0	0.0
3821	1.2999043193895698e-08	1.2417898542413543e-08	1.9931522630716426e-09	0.9999987425841569	None	0.25	1	0.36363636363636365	4	0.7857142857142857	11	0.2222222222222222	0.7857142857142857	15	11	0	0	0	0.8888888888888888	8	9	1.0666666666666667	16	0.0	1.0	0.09999908143985978	0.5000022767871325	1.9208937296635413e-07	0.5000019076374205	1.551548932312914e-05	0.5022292038483261	0.6157071409404914	0.5007444671309611	0	0.8	0.0
1575	None	None	None	None	None	0.3333333333333333	1	0.5	4	0.5	5	0.5714285714285714	0	0	0	11	6	0	0.42857142857142855	7	3	0.8	12	0.23076923076923078	0.4444444444444444	0	0	0	0	0	0	0	0	0	0	0
4439	0.00013205804093682807	3.959015286962474e-06	-2.974562390943101e-08	0.9999996817944644	None	0.2	1	0.3333333333333333	4	0.8	12	0.20987654320987653	0.8	16	12	0	0	0	1.0	9	9	1.1333333333333333	17	0.0	1.0	0.3412564279045493	0.5507332956064146	0.007915374372287336	0.6704386889058126	0.09949013952619254	0.50380890554807	0.7934238601391023	0.5768071274057106	0	1.0	0.0
6253	0.011495876121593798	0.0006585038202801174	3.037081375910553e-05	0.9859626951136143	None	0.25	1	0.4	4	0.75	9	0.25925925925925924	0.75	13	9	0	0	0	0.6666666666666666	6	9	0.9333333333333333	14	0.0	1.0	0.06691380950465818	0.5944789575825548	-0.09809077994335084	0.5180491053881148	0.288784645287727	0.5023005801932736	0.8298770870443402	0.538585026636665	0	1.0	0.0
7388	0.003961497574172902	0.0003084126517177572	0.00013269761318103734	0.9962403899082034	None	0.3333333333333333	1	0.5	4	0.6666666666666666	6	0.4074074074074074	0.6666666666666666	10	6	0	0	0	0.3333333333333333	3	9	0.7333333333333333	11	0.0	1.0	0.010806123071584961	0.5233546589007272	0.1	0.5	0.2587561004666944	0.5017107706888838	0.7360317227412502	0.5083600352536175	0	0	0.0
448	None	None	None	None	None	0	0	0	0	0	0	1.0	0	0	0	0	4	0	1.0	1	1	0.06666666666666667	1	1.0	0	0	0	0	0	0	0	0	0	0	0	0
6169	0.0044469154244621955	0.0009220935744939146	0.0008211174847180953	0.988827964113492	None	0.25	1	0.4	4	0.7692307692307693	10	0.23809523809523808	0.7692307692307693	14	10	0	0	0	0.7777777777777778	7	9	1.0	15	0.0	1.0	-0.20627515048829353	0.9999731222562245	0.03699228955899767	0.5747637578433443	0.09837593802465192	0.6718106273884924	0.753079853683452	0.9791083961391761	0	1.0	0.0
169	None	None	None	None	None	0	0	0.25	1	1.0	3	1.0	1.0	4	3	0	3	0	0.2	5	1	0.3333333333333333	5	1.0	0	0.010472689442818933	0.5216587084236014	0.028549335180010738	0.5753054027606842	-0.07412597243010977	0.521749774222663	0.6102180541317261	0.5396891436496402	1.0	1.0	0.0
2396	None	None	None	None	None	0	0	0.15789473684210525	3	0.8846153846153846	23	0.7777777777777778	0.07692307692307693	3	2	24	9	0	0.4444444444444444	9	4	1.8666666666666667	28	0.17647058823529413	0.8333333333333334	0.08130802466524034	0.5270889097805529	0.1225217559907105	0.5383258056817825	0.4170122952330383	0.5423375732188059	0.8091182795693798	0.5359232597088192	1.0	1.0	0.0
2122	None	None	None	None	None	0.5	2	0.6363636363636364	7	0.35714285714285715	5	0.5333333333333333	0.14285714285714285	7	2	8	7	0	0.8333333333333334	6	5	1.0666666666666667	16	0.4666666666666667	1.0	1.4973555343924067e-07	0.5000107723668896	0.02930551930257456	0.5282474635413847	0.01447348510691437	0.6546548070201811	0.5742076440413112	0.5623994030766929	1.0	0.8571428571428571	0.0
866	None	None	None	None	None	0.1	1	0.2608695652173913	6	0.71875	23	0.7555555555555555	0.0625	4	2	29	2	0	0.5555555555555556	9	5	2.2666666666666666	34	0.03333333333333333	0.8	0.057884968034600116	0.5084900304666744	0.015197577730401108	0.5175509091767759	0.07751936174455867	0.5615428666441143	0.5681481264075785	0.5292683299446338	0.0	0	0.0
434	None	None	None	None	None	0.1111111111111111	2	0.38461538461538464	15	0.5357142857142857	30	0.7160493827160493	0.4642857142857143	41	26	16	0	0	1.0	9	9	3.8666666666666667	58	0.0	0.8163265306122449	0.09327147746453865	0.5289377673377558	0.09957906428377178	0.5230405841646234	0.003791388294824663	0.67972912330935	0.6031668197820007	0.5793758739908148	0	1.0	0.0
2837	0.0020751025545816958	4.289578348902336e-05	-4.1419739328176504e-05	0.9993214705142829	None	0.2727272727272727	3	0.4166666666666667	10	0.5454545454545454	18	0.43209876543209874	0.30303030303030304	19	10	15	5	0	1.0	9	9	2.3333333333333335	35	0.2	0.45161290322580644	0.08523734238487934	0.5587638733076308	0.1256452600230183	0.6232427101787015	0.08741039946231029	0.5177721624864434	0.5655819666532185	0.5671420251057595	1.0	1.0	0.36107095435025643
1437	None	None	None	None	None	0	0	0.5	2	0.75	3	0.6	0.75	5	3	0	0	0	0.4	5	2	0.4	6	0.0	0	-0.09986640683049615	0.6230011280478616	0.0012981456965585924	0.5962295887159123	-0.008847188388464483	0.6241369148436129	0.6117967497932135	0.6145337266098982	0	1.0	0.0
174	None	None	None	None	None	0	0	0.5454545454545454	6	0.42857142857142855	6	0.4444444444444444	0.2857142857142857	6	4	9	7	0	1.0	6	6	1.0666666666666667	16	0.35	0.4	-0.0836901313468816	0.5546503877340575	0.22673038189659542	0.6469074915601997	-0.00647247515911355	0.5339581068409811	0.7928212935981963	0.5794049527016348	0.0	0	0.0
5619	0.00042255741402961734	0.0001438633381936264	0.00014189023120158325	0.998775916578018	None	0.25	1	0.36363636363636365	4	0.7857142857142857	11	0.2222222222222222	0.7857142857142857	15	11	0	0	0	0.8888888888888888	8	9	1.0666666666666667	16	0.0	1.0	-0.03952200297883949	0.5103300454515447	0.04264192567184953	0.5530796382294908	0.09590180328892553	0.5668122607816598	0.6324868793406302	0.5434984745740261	0	1.0	0.0
6820	6.4217927636261735e-06	5.708732322045458e-06	2.8794034278747056e-10	0.9985316523920601	None	0.25	1	0.4	4	0.7692307692307693	10	0.23809523809523808	0.7692307692307693	14	10	0	0	0	0.7777777777777778	7	9	1.0	15	0.0	1.0	0	0.5	0.00016553912906094734	0.5085595420521727	0.3059276707433539	0.9999999999816829	0.8076728857625503	0.9997394548082928	0	1.0	0.0
7498	0.004490319468857111	0.0030585299049725938	0.0024172833317888994	0.9926772718716181	None	0.25	1	0.4	4	0.7692307692307693	10	0.23809523809523808	0.7692307692307693	14	10	0	0	0	0.7777777777777778	7	9	1.0	15	0.0	1.0	0.09999999994458356	0.5000000004851495	0.047147637958669456	0.6495768174365684	0.1308502777930301	0.7639494836256433	0.6394655068601433	0.6450181525558767	0	1.0	0.0
6481	5.7665989635688886e-05	4.5114740554601366e-07	3.360473568539471e-07	0.9999999838172386	None	0.3333333333333333	1	0.5	4	0.6666666666666666	6	0.3142857142857143	0.6666666666666666	10	6	0	0	0	0.7142857142857143	5	7	0.7333333333333333	11	0.0	1.0	0.13863659968784342	0.5741842274335578	-0.0793704144866398	0.5811967042179755	0.05314245577983614	0.5101953713171303	0.7163802707193215	0.5553899446060994	0	1.0	0.0
5432	0.0037514247721246305	0.0005183032185517051	0.0005182602555766088	0.9981122782698226	None	0.25	1	0.4	4	0.75	9	0.25	0.75	13	9	0	0	0	0.875	7	8	0.9333333333333333	14	0.0	1.0	0.09999537672000104	0.5000713552835603	3.8881039931373025e-09	0.5000001052434713	0.09999999999938311	0.5000000000547963	0.615713530965068	0.500023820194086	0	0.9230769230769231	0.0
1349	None	None	None	None	None	0	0	0.35294117647058826	6	0.6086956521739131	14	0.3472222222222222	0.4782608695652174	15	11	9	0	0	0.8888888888888888	9	8	1.6666666666666667	25	0.0	0.5	4.103721445609029e-15	0.500000000809254	0.08798419242394709	0.5202440961954514	0.059738278334601116	0.5224675331953988	0.5920076935015374	0.5142420941196125	0	1.0	0.0
379	None	None	None	None	None	0	0	1.0	2	0.0	0	0.75	0	2	0	0	0	0	1.0	2	2	0.2	3	0.0	0	0	0	0	0	0	0	0	0	0	0	0
6436	0.0008444313599900133	0.00026782853654221594	-0.00020669763230697302	0.9993574474713061	None	0.25	1	0.4	4	0.75	9	0.25925925925925924	0.75	13	9	0	0	0	0.6666666666666666	6	9	0.9333333333333333	14	0.0	1.0	0.027535560299335127	0.5097411398949216	-0.0999580536068945	0.501616449787294	0.12793181758456645	0.52879069953243	0.717591575991408	0.5133906007871212	0	0.7692307692307693	0.0
5549	0.0016443661663566957	0.000161002095512273	0.00010124483241959248	0.9980059483856183	None	0.25	1	0.4	4	0.75	9	0.25925925925925924	0.75	13	9	0	0	0	0.6666666666666666	6	9	0.9333333333333333	14	0.0	1.0	0.06725296352315227	0.5428805489247039	-0.09999993322632621	0.5000134127171493	-0.011602312084268354	0.6742351518306179	0.6820934324615855	0.5743937359758596	0	1.0	0.0
715	None	None	None	None	None	0.5	1	0.6666666666666666	4	0.5	3	0.4	0.5	7	3	0	0	0	0.8	5	4	0.5333333333333333	8	0.0	0.6666666666666666	4.770542874753147e-08	0.5000031091711149	0.059265971841919604	0.5468910568841091	0.09678635000365925	0.517293342089124	0.5983109507697973	0.5214310644193907	0	1.0	0.0
4717	0.0028800929845330257	0.0004016665089822411	0.0003385221501228828	0.9961811946496204	None	0.25	1	0.4	4	0.75	9	0.25925925925925924	0.75	13	9	0	0	0	0.6666666666666666	6	9	0.9333333333333333	14	0.0	1.0	0.09088156055168031	0.5363927741746308	-0.03538749053681476	0.6703465803012111	0.09553111683518824	0.5059201598027956	0.650679677346971	0.5727519359629379	0	1.0	0.0
5016	0.0028367920739769217	0.00023747136725445886	0.00020589879058485386	0.9971359214299946	None	0.25	1	0.4	4	0.7692307692307693	10	0.23809523809523808	0.7692307692307693	14	10	0	0	0	0.7777777777777778	7	9	1.0	15	0.0	1.0	0.056444088390510835	0.6277317177573785	8.24035007050568e-10	0.5000003190605748	0.09997297660013005	0.5004060297349233	0.6126457448640671	0.543566199916964	0	0.2857142857142857	0.0
6608	0.00914504715164607	0.0043683151629764294	0.004019018376263222	0.9946524454731955	None	0.3333333333333333	1	0.4444444444444444	4	0.7272727272727273	8	0.28888888888888886	0.7272727272727273	12	8	0	0	0	0.5555555555555556	5	9	0.8666666666666667	13	0.0	1.0	0.09995621437750206	0.5009371430395946	0.37154549587402663	0.5556518511175491	0.4423817029953866	0.5403007772697709	0.8129920316549154	0.53235768901591	0	1.0	0.0
3241	0.00014390365806035325	2.844238215898169e-06	-2.7856904236764646e-06	0.9999962160564927	None	0	0	0.375	3	0.7777777777777778	7	0.3142857142857143	0.7777777777777778	10	7	0	1	0	0.7142857142857143	5	7	0.7333333333333333	11	1.0	1.0	0.29124954183301266	0.5951285045981018	0.0076139924319857805	0.6553668133716517	0.4885494743811871	0.6905143480986569	0.8907029334407813	0.6479748001133054	1.0	1.0	0.0
4986	0.006210801079016644	0.00025681894959464914	-8.602683012666277e-05	0.995408564943937	None	0.25	1	0.36363636363636365	4	0.7857142857142857	11	0.2222222222222222	0.7857142857142857	15	11	0	0	0	0.8888888888888888	8	9	1.0666666666666667	16	0.0	1.0	-0.016381479207876956	0.6683641742457901	2.910722934810783e-05	0.5035649828196987	0.07410941755938374	0.564730708064881	0.5992718174753234	0.5805780200849	0	0.5333333333333333	0.0
2620	None	None	None	None	None	0.125	1	0.4444444444444444	8	0.52	13	0.6	0.2	12	5	14	10	0	0.5555555555555556	5	9	1.8	27	0.4	0.34782608695652173	0.09807630616590084	0.5150977574930726	0.01593911552941568	0.5047697500208633	-0.06934876629140155	0.5325258896314221	0.6629959634537756	0.517474257122636	0.0	0	0.0
6328	0.0029620376608594018	0.0008237202831437063	-0.0006615749636252765	0.9963103197736198	None	0.25	1	0.4	4	0.75	9	0.25925925925925924	0.75	13	9	0	0	0	0.6666666666666666	6	9	0.9333333333333333	14	0.0	1.0	0.038328680570780545	0.6401923247974171	0.33820629264541047	1.0	0.20064172324503682	0.6054467960095171	0.8350971391448226	1.0	0	1.0	0.0
4025	2.7332502139518044e-05	1.6037079746323804e-07	8.503906919595991e-09	0.9999962029558833	None	0.5	1	0.5714285714285714	4	0.625	5	0.35714285714285715	0.625	9	5	0	0	0	0.5714285714285714	4	7	0.6666666666666666	10	0.0	0.6666666666666666	0.0860496167042675	0.5791015335630757	0.06739417499411529	0.9091506440267704	0.034693400748314465	0.5453678543415765	0.5901517853911983	0.7180458048021139	0	1.0	0.0
5947	0.0019267716597626235	0.0007883106461102011	0.0007874456607897348	0.9983600088247158	None	0.3333333333333333	1	0.4444444444444444	4	0.7272727272727273	8	0.2708333333333333	0.7272727272727273	12	8	0	0	0	0.75	6	8	0.8666666666666667	13	0.0	0.8571428571428571	0.06561856445851197	0.5059503038786354	0.043973432036091914	0.6565784707204814	0.02809059630194053	0.6910442836019371	0.6135667204506442	0.6206474654614473	0	1.0	0.0
1848	None	None	None	None	None	0	0	0.3333333333333333	2	0.8333333333333334	5	0.4	0.8333333333333334	7	5	0	2	0	0.8	5	4	0.5333333333333333	8	1.0	0	0.011229288557805844	0.6506422147526781	0.035257483667296356	0.5402134513653553	0.03493936193631002	0.5505070766521576	0.5502080896742245	0.5814174805696477	1.0	0.8571428571428571	0.0
4937	0.0002635912362044322	8.547880354173226e-07	8.401885660015475e-07	0.9999989038125284	None	0.25	1	0.4	4	0.75	9	0.25	0.75	13	9	0	0	0	0.875	8	7	0.9333333333333333	14	0.0	1.0	0.04715118983568119	0.5304615441693301	1.8975071795354136e-12	0.5000000000086109	0.01849523815965984	0.6656228235152114	0.5894401326956275	0.5671297960393619	0	1.0	0.0
7532	0.008589138921798876	0.002731722116719512	0.002429610392116734	0.9862694475481973	None	0.25	1	0.4	4	0.7692307692307693	10	0.23809523809523808	0.7692307692307693	14	10	0	0	0	0.7777777777777778	7	9	1.0	15	0.0	1.0	0.41333657106740535	0.5957806634641528	0.09967543316978596	0.5015008736063628	0.0638977188660972	0.5705696246348184	0.829581435516014	0.5562684762330978	0	1.0	0.0
6552	0.0007502521108952395	9.99151152422646e-06	-7.926759141879709e-06	0.998633160960719	None	0.25	1	0.4	4	0.75	9	0.25925925925925924	0.75	13	9	0	0	0	0.6666666666666666	6	9	0.9333333333333333	14	0.0	1.0	0.07944283637000643	0.5169472571969131	0.06614210500031534	0.6532310595792536	0.003250791264588329	0.5798749681442723	0.5952146692151006	0.5844615371466836	0	1.0	0.0
6027	0.005048054806464786	0.002737116705980604	0.0020169831457485447	0.9897712821067003	None	0.25	1	0.4	4	0.75	9	0.25925925925925924	0.75	13	9	0	0	0	0.6666666666666666	6	9	0.9333333333333333	14	0.0	1.0	0.09998209963847987	0.5002034996043052	-0.0774964070025135	0.6388410841702239	0.09995180211853527	0.5006104646517626	0.6977562594288851	0.5476543744648299	0	1.0	0.0
7444	0.0012927580018649745	4.9129537884743815e-05	-3.900296604776478e-06	0.9976586694468437	None	0.25	1	0.4	4	0.75	9	0.25925925925925924	0.75	13	9	0	0	0	0.6666666666666666	6	9	0.9333333333333333	14	0.0	1.0	0.004952848622917422	0.5189721302935869	-0.09998509158057546	0.5004128243878911	0.04515286938092938	0.6375180392380232	0.6483061407030518	0.5533119270759651	0	1.0	0.0
2236	None	None	None	None	None	0	0	0.23684210526315788	9	0.7454545454545455	41	0.7037037037037037	0.6	41	33	15	0	0	1.0	9	9	3.8	57	0.0	0.8333333333333334	1.3853778771135083e-07	0.5043836554157919	0.0257802502333424	0.585636184856799	0.08695442385032488	0.6282693197371693	0.5942554985797552	0.5734879379225426	0	0.975609756097561	0.0
1647	None	None	None	None	None	0	0	0.35	7	0.5555555555555556	15	0.6041666666666666	0.14814814814814814	7	4	21	9	0	0.75	6	8	1.9333333333333333	29	0.20930232558139536	0.4166666666666667	-0.03518876287545174	0.6443809631933958	-0.11043559940386935	0.548582020001227	0.020994281364461333	0.5315466022264219	0.6609459981955733	0.5757235809004164	1.0	1.0	0.0
7367	0.002862018662443906	0.0003729452837577607	-0.0003654003203351939	0.9958880920014057	None	0.25	1	0.4	4	0.75	9	0.25925925925925924	0.75	13	9	0	0	0	0.6666666666666666	6	9	0.9333333333333333	14	0.0	1.0	0.09001500522619413	0.5733550850759289	-0.059157773187987116	1.0	0.09999997639639778	0.5000000500119104	0.7439339319921532	0.9999999797958534	0	1.0	0.0
5904	0.01142767328456671	0.0006877257781495406	-0.0006604085253161956	0.9839468109413843	None	0.25	1	0.4	4	0.7692307692307693	10	0.23809523809523808	0.7692307692307693	14	10	0	0	0	0.7777777777777778	9	7	1.0	15	0.0	1.0	0.05921319837761048	0.9802691862261957	-0.005912857143170643	0.616484154301022	0.09993114191930139	0.550316565565055	0.8301446707745587	0.8216278885272852	0	1.0	0.0
2632	None	None	None	None	None	0.125	1	0.4444444444444444	8	0.56	14	0.5	0.28	14	7	12	0	0	0.6666666666666666	6	9	1.8	27	0.0	0.75	0.25566216055997315	0.5926250861227272	0.22526091859850758	0.7103203148285785	0.006839195742464728	0.5691815427451412	0.765928246334776	0.6263899068169264	0	1.0	0.0
3520	0.00030424801526054464	3.1592705631835648e-06	1.1887801650630276e-06	0.9999970492637661	None	0.25	1	0.4	4	0.7692307692307693	10	0.23809523809523808	0.7692307692307693	14	10	0	0	0	0.7777777777777778	9	7	1.0	15	0.0	1.0	0.04754295482021618	0.562885811997576	-0.08589518990670775	0.531586169353673	0.098756177719411	0.7437288917947268	0.6998944701245995	0.61812846474491	0	1.0	0.0
3204	None	None	None	None	None	0.3	3	0.4090909090909091	9	0.6451612903225806	20	0.5892857142857143	0.5161290322580645	23	16	9	6	0	0.875	8	7	2.2	33	0.4	0.48	0.10143648199905793	0.5532174877188453	0.09998249895814905	0.5233099504040063	-0.4466557306023451	1.0	0.931588840415344	0.9999999999999973	1.0	0.9130434782608695	0.8602974700969552
1872	None	None	None	None	None	0	0	0.4166666666666667	5	0.625	10	0.6	0	1	0	16	0	0	0.8333333333333334	5	6	1.2	18	0.0	0.14285714285714285	0	0	0	0	0	0	0	0	0	0	0
2576	0.0007712187796783219	0.00042996013659877787	-3.792020462263702e-06	0.996643593815931	None	0.5	1	0.6666666666666666	4	0.5714285714285714	4	0.42857142857142855	0.2857142857142857	3	2	5	0	0	0.42857142857142855	7	3	0.6	9	0.0	1.0	-0.09992436140547163	0.5000761276014725	0.09999992882833576	0.5000000068031999	0.18969425560385175	0.5622051899302194	0.7704002447754038	0.5208563158404093	0	1.0	0.0
5712	0.004269316596397128	0.00016504213108345533	-7.410821991891165e-06	0.9951131326534098	None	0.25	1	0.4	4	0.7692307692307693	10	0.23809523809523808	0.7692307692307693	14	10	0	0	0	0.7777777777777778	7	9	1.0	15	0.0	1.0	0.07864461779590881	0.5662904778065674	-0.04801302965001327	0.6393991651812508	0.19013869944786715	0.6232523418299689	0.737925265936858	0.6100736403218601	0	0.5714285714285714	0.0
1076	None	None	None	None	None	0	0	1.0	1	0	0	1.0	0	0	0	1	0	0	0.5	1	2	0.13333333333333333	2	0.0	0	0	0	0	0	0	0	0	0	0	0	0
3068	0.0019060874930291734	9.456538238150123e-05	9.407971191539948e-05	0.993243592410486	None	0	0	0.5	3	0.6666666666666666	4	0.5714285714285714	0.6666666666666666	7	4	0	1	0	0.2857142857142857	2	7	0.5333333333333333	8	1.0	0.6666666666666666	-0.05782893587472796	0.999925112463302	0.015169610176341063	0.5056210383086478	0.06751284290850837	0.5146086355720257	0.7106295532680191	0.960587478727031	0.7142857142857143	1.0	0.0
1322	None	None	None	None	None	0	0	0.6666666666666666	2	0.5	1	0.6666666666666666	0.5	3	1	0	0	0	0.6666666666666666	3	2	0.26666666666666666	4	0.0	0	-0.07295842530534237	0.5200473531343112	-0.0999242451502625	0.5000904740809345	0.08996201490900228	0.6255154182540786	0.6972885058232847	0.549307529078171	0	1.0	0.0
3687	0.007668615558267474	0.002433512871467621	-0.0020715675991755597	0.9928411141347988	None	0.3333333333333333	1	0.5	4	0.7	7	0.2857142857142857	0.7	11	7	0	0	0	0.8571428571428571	6	7	0.8	12	0.0	0.6666666666666666	0.09999999893572195	0.5000000022696482	0.05636922197587167	0.663355329480528	0.20849549801885264	0.5064144745930336	0.6570185365419579	0.5583941599585059	0	1.0	0.0
7283	0.007381567384510475	0.002903979752505944	0.0027931665744676685	0.9895198218633299	None	0.25	1	0.4	4	0.7692307692307693	10	0.23809523809523808	0.7692307692307693	14	10	0	0	0	0.7777777777777778	7	9	1.0	15	0.0	1.0	0.09589074873145642	0.579775986240218	6.3265747849762365e-06	0.5028561936217971	-0.09942397615462904	0.5020545854614448	0.6894213816904387	0.5284274060458417	0	1.0	0.0
947	None	None	None	None	None	0.2	1	0.5	6	0.4	6	0.4722222222222222	0.13333333333333333	6	2	10	10	0	0.4444444444444444	4	9	1.1333333333333333	17	0.5	0.6153846153846154	0.009786320949103427	0.548135807350199	0.09999999867318897	0.5000000274165477	0.09999743591227436	0.5001059128457501	0.6047425044195354	0.5161248367583466	1.0	1.0	0.0
892	None	None	None	None	None	0.5	1	0.6666666666666666	4	0.5	3	0.4	0.5	7	3	0	0	0	0.8	5	4	0.5333333333333333	8	0.0	1.0	0.07261477723755441	0.5817751672278708	0.044136834307612324	0.5459139285965215	0.004393211880076594	0.5839905013334937	0.5785356879456998	0.5706422581793313	0	1.0	0.0
6219	0.006202618366067301	0.0018625700452678208	-0.0018623025172836893	0.9881174467868041	None	0.25	1	0.4	4	0.7692307692307693	10	0.23809523809523808	0.7692307692307693	14	10	0	0	0	0.7777777777777778	7	9	1.0	15	0.0	1.0	0.16639658099073823	0.5440801172832557	0.3663928842424768	0.570206644063873	0.09999999641431309	0.5000000118200253	0.754065543507551	0.5382148078837952	0	1.0	0.0
4538	0.0030447462329315153	0.0007440635896968869	-0.000386937487583163	0.9974065178814603	None	0.25	1	0.4	4	0.75	9	0.25925925925925924	0.75	13	9	0	0	0	0.6666666666666666	6	9	0.9333333333333333	14	0.0	1.0	-0.0967296483538195	0.5063525414288038	-0.06586130833832879	0.5344916903611451	0.09909015208646957	0.5785876597366296	0.7033297627423436	0.5399625823458423	0	1.0	0.0
2883	3.1052881787129996e-06	3.074570167489894e-08	2.1301990113160006e-08	0.9999810917746964	None	0	0	0.36363636363636365	4	0.7142857142857143	10	0.2962962962962963	0.5	10	7	5	0	0	0.6666666666666666	6	9	1.0666666666666667	16	0.0	0.5714285714285714	0.021458435623134892	0.58524178492842	0.13970864895474672	0.8195486566949991	0.00021976241467110152	0.5172739187721366	0.6579110076695027	0.6552615309217908	0	1.0	0.0
1939	None	None	None	None	None	0	0	0.35714285714285715	5	0.5789473684210527	11	0.84	0.5263157894736842	15	10	5	7	0	1.0	5	5	1.4	21	0.7777777777777778	0	-0.09983251766154908	0.5060641743305523	0.40024890722756723	0.5554445207667699	0.008227910542451264	0.6711252038584535	0.8955271325688093	0.5793429648384292	1.0	1.0	0.0
2801	0.003933754868739077	0.0002905682157840226	-7.830455573163779e-05	0.9879467139237252	None	0	0	0.42857142857142855	3	0.75	6	0.3333333333333333	0.75	9	6	0	0	0	0.8333333333333334	6	5	0.6666666666666666	10	0.0	0.4	0.0181830752462531	0.5280120891572593	0.0003856438133110488	0.5402081629386118	0.24530726376566023	0.6559031143075976	0.7597215773263906	0.5759441293756504	0	1.0	0.0
2634	2.6921210525709646e-08	2.460752097889792e-08	-7.0498952988514605e-09	0.999996362546856	None	0	0	0.4	2	0.8	4	1.0	0	0	0	6	8	0	0.14285714285714285	7	1	0.4666666666666667	7	0.5	0.6666666666666666	0	0	0	0	0	0	0	0	0	0	0
7053	7.222012736201569e-05	7.933708179968575e-07	7.930188849043013e-07	0.9999987100795239	None	0.25	1	0.4	4	0.75	9	0.25925925925925924	0.75	13	9	0	0	0	0.6666666666666666	6	9	0.9333333333333333	14	0.0	1.0	0.0999997485072396	0.5001250179650635	2.4022089902408393e-06	0.5567941007389661	-0.07346876619777318	0.6636861664629189	0.6705958887309175	0.5751289571840325	0	1.0	0.0
1993	None	None	None	None	None	0.08333333333333333	1	0.4444444444444444	12	0.5	19	0.7407407407407407	0.39473684210526316	26	15	13	0	0	0.6666666666666666	6	9	2.6666666666666665	40	0.0	0.7647058823529411	0.17129712558264645	0.9999992293185307	0.13878084920842776	0.6090187500270661	0.041160257893638114	0.6554522558803693	0.7126248411963326	0.9936573181983289	0	1.0	0.0
5078	0.00823459634299534	0.00022116104643716224	-3.880191082195168e-05	0.9865858381486302	None	0.25	1	0.4	4	0.75	9	0.25925925925925924	0.75	13	9	0	0	0	0.6666666666666666	6	9	0.9333333333333333	14	0.0	1.0	0.09998293692760306	0.5002116344517247	0.06709080065901231	0.5724997664581681	0.10415046888543204	0.5504204290946195	0.5577791605807912	0.5411793114532288	0	1.0	0.0
277	None	None	None	None	None	0	0	0.39285714285714285	11	0.55	22	0.7777777777777778	0.275	20	11	21	0	0	0.6666666666666666	6	9	2.8	42	0.0	0.6666666666666666	0.04214881878912852	0.6737620281029822	0.09746436697489694	0.5178068854260898	0.010484337637497334	0.6631576512273388	0.6380458659542529	0.62041304700951	0	0.45	0.0
331	None	None	None	None	None	0	0	0.4	2	0.8	4	0.4666666666666667	0.8	6	4	0	2	0	0.6	3	5	0.4666666666666667	7	1.0	0	0.056861742472981966	0.5676185101273994	0.09999999639841939	0.5000000036181098	6.509848612912208e-08	0.5000001787461149	0.6056503802992211	0.5226629616529213	1.0	0.8333333333333334	0.0
640	None	None	None	None	None	1.0	1	0.8	4	0.4	2	0.4375	0.4	6	2	0	0	0	1.0	4	4	0.4666666666666667	7	0.0	0.6666666666666666	-0.2245987028256458	0.8442789762353489	0.08304202899414696	0.5442411916362685	3.608009375305164e-07	0.5000003307037931	0.7927825105253776	0.6508132057079629	0	1.0	0.0
6231	0.012515658894523317	0.005068721424879274	0.0009470906598241694	0.985577334755152	None	0.25	1	0.4	4	0.7692307692307693	10	0.23809523809523808	0.7692307692307693	14	10	0	0	0	0.7777777777777778	7	9	1.0	15	0.0	1.0	-0.0999681636118526	0.5007925782892225	0.12414331489874353	0.5543504715906691	0.34284572484202036	0.6513749204282635	0.8595503402406287	0.570079202340246	0	1.0	0.0
2477	None	None	None	None	None	0	0	1.0	2	0.0	0	0.75	0	0	0	2	0	0	1.0	2	2	0.2	3	0.0	0	0	0	0	0	0	0	0	0	0	0	0
3578	0.00027426681256010883	3.9826400349416096e-07	-3.9825542264661175e-07	0.9999971572110448	None	0.3333333333333333	1	0.4444444444444444	4	0.7272727272727273	8	0.2708333333333333	0.7272727272727273	12	8	0	0	0	0.75	6	8	0.8666666666666667	13	0.0	0.8571428571428571	0.01719655947050878	0.5311506173209134	-0.13591171557429463	1.0	-0.023055604892587324	0.6757917956505033	0.8598300035000201	0.9999999999634404	0	1.0	0.0
3501	0.0012309312979282483	0.00041980662388121784	-0.00040504549894810704	0.9944824241564874	None	0.4	2	0.46153846153846156	6	0.6470588235294118	11	0.3392857142857143	0.6470588235294118	17	11	1	0	0	0.875	7	8	1.2666666666666666	19	0.0	0.5454545454545454	0.35818051492344455	0.580504954651072	-0.04268633241647324	0.5618353527281114	0.023374786669478793	0.5158236159396894	0.8504500739128794	0.5528663565896758	0	1.0	0.0
6050	0.011701307199472141	0.011331660205231334	0.001752673431795875	0.995553889468209	None	0.25	1	0.4	4	0.75	9	0.25925925925925924	0.75	13	9	0	0	0	0.6666666666666666	6	9	0.9333333333333333	14	0.0	1.0	0.09998913473516294	0.5000869569503618	0.41175735755939336	0.6388028365047257	0.09999999679680568	0.5000000369938514	0.8130030183002522	0.5474005511472881	0	1.0	0.0
1759	None	None	None	None	None	0	0	0.6666666666666666	2	0.5	1	0.6666666666666666	0	0	0	3	0	0	0.6666666666666666	3	2	0.26666666666666666	4	0.0	0	0	0	0	0	0	0	0	0	0	0	0
2944	0.0005613739043107488	3.83777519578536e-05	2.9311020806549698e-05	0.9986697176221905	None	0	0	0.42857142857142855	3	0.75	6	0.3333333333333333	0.75	9	6	0	1	0	0.8333333333333334	6	5	0.6666666666666666	10	1.0	0.4	0.06305317943099362	0.522207271745852	0.06123462674824468	0.5254277121069132	0.06751744682188074	0.5478129719399197	0.519152877492462	0.5318339060498588	0.0	0	0.0
7187	0.0057677654729462735	0.002186014590189875	0.0021834843907320594	0.9933892223128711	None	0.25	1	0.4	4	0.7692307692307693	10	0.23809523809523808	0.7692307692307693	14	10	0	0	0	0.7777777777777778	7	9	1.0	15	0.0	1.0	0.09963174423654368	0.5081839433832275	-0.03263417107959106	0.6466415140302768	0.09999911063179943	0.500001583336655	0.6473910614519002	0.5528892388465848	0	0	0.0
2732	3.82231235802367e-09	2.355461498805152e-09	2.2036779228909063e-09	0.9999992914472237	None	0	0	0.3333333333333333	2	0.8571428571428571	6	1.0	0.8571428571428571	8	6	0	1	0	0.1111111111111111	1	9	0.6	9	0.5	1.0	0.07399199045693453	0.5509702814226541	4.2092748341514456e-14	0.5000000154894333	0.000230189599148179	0.5070897864532887	0.5855722043275456	0.5194029937289744	0.0	0	0.0
2295	None	None	None	None	None	0	0	0.6666666666666666	2	0.5	1	0.6666666666666666	0	1	0	2	2	0	0.6666666666666666	3	2	0.26666666666666666	4	0.2857142857142857	0.6666666666666666	0	0	0	0	0	0	0	0	0	0	0
153	None	None	None	None	None	0	0	0.09090909090909091	3	0.9148936170212766	43	0.7777777777777778	0	0	0	48	14	0	0.7777777777777778	9	7	3.2666666666666666	49	0.14	0.6976744186046512	0	0	0	0	0	0	0	0	0	0	0
3559	0.0036571935303020514	0.00033213403452695767	4.880643596353362e-05	0.9969786864146003	None	0.3333333333333333	1	0.5	4	0.7	7	0.2857142857142857	0.7	11	7	0	0	0	0.8571428571428571	6	7	0.8	12	0.0	1.0	0.07729875557977937	0.5428902792804832	0.09106562388581767	0.6310578601458	0.13318189437743683	0.664582179288253	0.5930397937826566	0.6140039811963303	0	1.0	0.0
4577	0.008345529113639174	0.006832367511016776	0.0067650113112560206	0.9931879394719315	None	0.25	1	0.4	4	0.75	9	0.25925925925925924	0.75	13	9	0	0	0	0.6666666666666666	6	9	0.9333333333333333	14	0.0	1.0	0.09999954486949764	0.5000055051324215	-0.05149256829041583	0.5201537507698945	0.18768427063366064	0.5562539344552259	0.725950603633423	0.5255322025773845	0	0	0.0
6664	0.0009305266142630177	0.0002383224913312695	-2.2774997898313335e-05	0.9992446614559045	None	0.25	1	0.4	4	0.7692307692307693	10	0.23809523809523808	0.7692307692307693	14	10	0	0	0	0.7777777777777778	7	9	1.0	15	0.0	1.0	-0.033142176448749935	0.5170492044795667	-0.09953988154983462	0.5019677118975788	0.09999997887646557	0.5000016484039087	0.6964436846409572	0.5063413890452756	0	1.0	0.0
2789	0.002929365916233448	0.0003807107802710949	0.00036542545270983127	0.9932209462875218	None	0	0	0.3333333333333333	2	0.8571428571428571	6	0.36	0.8571428571428571	8	6	0	0	0	1.0	5	5	0.6	9	0.0	0	-0.0589108963888614	0.6154115975315574	0.0005849196087050482	0.5144110257606415	1.4925022661474947	0.999904741853415	0.9990678521215519	0.9631090655669838	0	0.875	0.0
2361	None	None	None	None	None	0	0	0.36363636363636365	4	0.7142857142857143	10	0.5925925925925926	0.42857142857142855	9	6	6	1	0	0.3333333333333333	9	3	1.0666666666666667	16	0.07692307692307693	0.7692307692307693	-0.09183034540673617	0.5391276651507504	0.01691449946618036	0.6722639612122632	0.3314072911407259	0.6585003182839525	0.8629832232829399	0.6249543152277626	1.0	0.7777777777777778	0.0
2959	0.0007095368923334548	6.043586086154141e-05	-3.7163623715762197e-06	0.9988977969082239	None	0	0	0.3333333333333333	2	0.8333333333333334	5	0.4	0.8333333333333334	7	5	0	1	0	0.8	4	5	0.5333333333333333	8	0.5	0	1.6725855702148093e-06	0.5000088868315652	2.5812151249084937e-10	0.500000001449615	0.07698587312139349	0.516044117843463	0.5897449082787556	0.5053526342316292	1.0	1.0	0.0
1884	None	None	None	None	None	0	0	0.5	1	1.0	1	1.0	1.0	2	1	0	0	0	0.3333333333333333	3	1	0.2	3	0.0	0	0.039901454103654185	0.5177536227997209	0.048772387158016475	0.513576630721254	9.995890557923186e-08	0.5000000837381046	0.5529142089311285	0.5104455273707129	0	1.0	0.0
3804	0.0030626689845730712	0.00010969777880430555	-8.415680671166302e-05	0.9968290076912912	None	0.25	1	0.4	4	0.7692307692307693	10	0.23809523809523808	0.7692307692307693	14	10	0	0	0	0.7777777777777778	7	9	1.0	15	0.0	1.0	0.010125270037379836	0.6713142680447894	0.05559148956584139	0.6005208200717396	0.11154353752305042	0.5751351191067186	0.6586053751987602	0.6165353597503088	0	1.0	0.0
3262	None	None	None	None	None	0.125	1	0.3888888888888889	7	0.64	16	0.5	0.6	22	15	4	1	0	0.6666666666666666	9	6	1.8	27	0.2	0.5714285714285714	0.07038565104347637	0.5128748009967549	0.0053426777139314935	0.5743527682020277	0.021371554105141435	0.6545376099562932	0.583418694630618	0.5817746841148721	0.8181818181818182	0.9545454545454546	0.0
3472	0.004288879924769355	0.0030466273902883994	0.002585700714649652	0.9976410211040022	None	0.3333333333333333	1	0.5	4	0.7	7	0.2857142857142857	0.7	11	7	0	0	0	0.8571428571428571	6	7	0.8	12	0.0	0.6666666666666666	0.09999999907779357	0.5000000026431969	0.08062645257004565	0.5522330785205494	-0.0811208972535711	0.5051285533412306	0.692537507895846	0.5191749507159261	0	0.18181818181818182	0.0
1270	None	None	None	None	None	0	0	0.3333333333333333	2	0.7142857142857143	5	0.36	0.7142857142857143	7	5	1	2	0	1.0	5	5	0.6	9	0.5	0	-0.09999475523165907	0.5000182826430628	6.803677291041209e-05	0.5106152442976505	0.1518291570958649	0.5227205706998065	0.7376509090733627	0.5111219487442807	0.0	0	0.0
5251	0.000151478363165518	1.4388877299097557e-06	-4.283612593247139e-07	0.9999972347972045	None	0.25	1	0.4	4	0.7692307692307693	10	0.23809523809523808	0.7692307692307693	14	10	0	0	0	0.7777777777777778	7	9	1.0	15	0.0	1.0	0.09999995435701878	0.5000036562792428	0.023931709928981252	0.6483790410665259	0.08774764275070886	0.6314770729186492	0.5846659017462311	0.5947165825108208	0	0	0.0
5730	0.00018686123629098794	5.132109370829809e-07	-5.131736149582934e-07	0.9999999841372111	None	0.25	1	0.4	4	0.7692307692307693	10	0.23809523809523808	0.7692307692307693	14	10	0	0	0	0.7777777777777778	9	7	1.0	15	0.0	1.0	0.09872081360236494	0.5000000000000001	0.1903904271279481	0.6419922903729945	0.03765564776773156	0.6412529009747365	0.6594327364362993	0.5958676136498208	0	1.0	0.0
6980	0.0009182778573331838	0.0005956188336720199	-0.0005955628961210944	0.999274228285656	None	0.25	1	0.4	4	0.7692307692307693	10	0.23809523809523808	0.7692307692307693	14	10	0	0	0	0.7777777777777778	7	9	1.0	15	0.0	1.0	0.03595771172277103	0.6478764660013691	0.34155148017208203	0.5321283982759419	0.03624297778505209	0.6196995907572764	0.8209921987515287	0.6008226689433467	0	1.0	0.0
4315	0.0019573240930397208	0.00043549203205222854	-0.00037225637735746256	0.996313958952305	None	0.3333333333333333	1	0.5	4	0.6666666666666666	6	0.3142857142857143	0.6666666666666666	10	6	0	0	0	0.7142857142857143	5	7	0.7333333333333333	11	0.0	0.6666666666666666	0.09999999953431844	0.5000000055340995	0.0063045765489923005	0.5859079026352154	-0.09174140164942493	0.5140561568943509	0.6901587028023448	0.5335589441414446	0	0.1	0.0
5495	0.0008816464679807649	4.0190644143915846e-05	3.9841726554022356e-05	0.996446115485468	None	0.25	1	0.4	4	0.7692307692307693	10	0.23809523809523808	0.7692307692307693	14	10	0	0	0	0.7777777777777778	7	9	1.0	15	0.0	1.0	0.21340462026064028	0.9919902590414186	0.06935175383263445	0.5822234460862441	0.02639323153687307	0.5148527527869347	0.7372570779535104	0.8502797650377616	0	1.0	0.0
4002	0.0001617100219429017	5.14166181642292e-07	4.214174714486268e-07	0.9999964196068449	None	0.5	1	0.5714285714285714	4	0.625	5	0.3333333333333333	0.625	9	5	0	0	0	0.8333333333333334	5	6	0.6666666666666666	10	0.0	1.0	0.0984036367946535	0.5364771568342509	-0.09992815352094309	0.5023778963032417	0.08776166518572352	0.5508896451443347	0.7110133806937438	0.5299595549216073	0	1.0	0.0
1831	None	None	None	None	None	0	0	0.1875	9	0.8	56	0.8888888888888888	0.35714285714285715	31	25	40	0	0	1.0	9	9	4.8	72	0.0	0.8571428571428571	-0.09466106742156269	0.9995477346719717	-0.05662044329392402	0.5582909870736034	0.09919912513990421	0.5004031023246728	0.7462958843461236	0.9337357861137214	0	1.0	0.0
308	None	None	None	None	None	0	0	0.25	9	0.6862745098039216	35	0.654320987654321	0.17647058823529413	15	9	37	0	0	1.0	9	9	3.533333333333333	53	0.0	0.5957446808510638	7.049546453405993e-10	0.5000000064495899	0.043375912949641986	0.7325708385352078	0.030992302930055265	0.5080537294250681	0.5454362939295228	0.5858027987088525	0	0.9333333333333333	0.0
3577	None	None	None	None	None	0.2	2	0.4782608695652174	11	0.4375	14	0.6296296296296297	0.375	19	12	14	6	0	0.6666666666666666	9	6	2.2666666666666666	34	0.24	0.6896551724137931	0.04005650745634985	0.5228837984807221	-0.0918466809073343	0.6567725831510618	0.22512695959440654	0.6228364252624056	0.7927950667326262	0.6020584900118668	0.0	0.10526315789473684	0.0
2192	None	None	None	None	None	0.16666666666666666	1	0.5	7	0.3888888888888889	7	0.6666666666666666	0.2777777777777778	10	5	9	3	0	0.8333333333333334	5	6	1.3333333333333333	20	0.17647058823529413	0.7142857142857143	0.0708565259387984	0.6656132135600107	0.15420850600088484	0.6158425171917272	0.09598084531807673	0.5149083758656525	0.633256940643948	0.6002883599464302	0.2	1.0	0.0
6526	3.3933964316090916e-05	5.4789339992750066e-06	-5.4935227543089076e-08	0.9984367893851254	None	0.25	1	0.4	4	0.75	9	0.25925925925925924	0.75	13	9	0	0	0	0.6666666666666666	6	9	0.9333333333333333	14	0.0	1.0	0.09932611208721606	0.5095193910448023	0.0005586944301734585	0.5739399659057464	0.00920718486325143	0.5335467346761763	0.6059789983759132	0.5391211689621623	0	1.0	0.0
4047	0.0023569336122390167	0.0005880770511186038	-0.00021979247556026953	0.9899634989894485	None	0.3333333333333333	1	0.4444444444444444	4	0.7272727272727273	8	0.37142857142857144	0.6363636363636364	11	7	1	0	0	0.7142857142857143	5	7	0.8666666666666667	13	0.0	0.75	0.47156219368671853	0.6281627559443207	0.007396216396494943	0.5594945789758401	0.06141795309698293	0.505620886203116	0.8828933076867099	0.565122845372456	0	1.0	0.0
6355	0.024172417004900634	0.0037487688544712776	0.003713189505699332	0.96285872122603	None	0.25	1	0.4	4	0.75	9	0.25925925925925924	0.75	13	9	0	0	0	0.6666666666666666	6	9	0.9333333333333333	14	0.0	1.0	0.45623893481851174	0.5134828277268656	0.42263955114466406	0.5440659084066319	0.09999729917888686	0.5000019390625915	0.8328666654915747	0.5192133910390108	0	0.6153846153846154	0.0
2256	None	None	None	None	None	0.5	1	0.6666666666666666	4	0.5	3	0.4	0.5	7	3	0	0	0	0.8	5	4	0.5333333333333333	8	0.0	0.6666666666666666	-0.10619945771160569	0.887254518057099	3.553390078596077e-14	0.5000003676445379	0.09797848110136835	0.608653684464317	0.6976965524265838	0.697386986645751	0	1.0	0.0
3603	0.00786037337963595	0.0011939495420033178	-0.0011935887393095153	0.9932849086041114	None	0.16666666666666666	1	0.35714285714285715	5	0.7368421052631579	14	0.25925925925925924	0.7368421052631579	19	14	1	1	0	1.0	9	9	1.4	21	1.0	0.6666666666666666	0.254980046754942	0.7062291892205432	0.20864495461144741	1.0	0.0633686617902651	0.5340443939634205	0.7824075204914491	1.0	1.0	1.0	0.0
915	None	None	None	None	None	0	0	0.42857142857142855	3	0.625	5	0.5	0.625	7	5	2	4	0	0.8	4	5	0.6666666666666666	10	0.6666666666666666	0	0.2745099942733211	0.6367570885417189	0.16525487465117156	0.592197491765127	-0.2098764092851962	0.6288066794747128	0.8765872132398324	0.6194367398604386	0.7142857142857142	0.5714285714285714	0.0
3608	0.0005773712382546001	0.00012084809438186261	-0.0001208363972531721	0.998691552585508	None	0	0	0.5	3	0.6666666666666666	4	0.5714285714285714	0.6666666666666666	7	4	0	1	0	0.2857142857142857	2	7	0.5333333333333333	8	1.0	0.6666666666666666	0.09731810590161806	0.551838013511135	0.09780142873363776	0.6039030741879652	-0.06095414308690529	0.5883156532362082	0.6685252152452638	0.5815047900605632	0.0	0	0.0
2010	None	None	None	None	None	0.14285714285714285	1	0.5625	9	0.3181818181818182	7	0.4897959183673469	0	0	0	23	1	0	1.0	7	7	1.6	24	0.02	0.9411764705882353	0	0	0	0	0	0	0	0	0	0	0
4697	0.011266824083801273	0.002139790734920045	-0.0019658516996525696	0.9962128570912562	None	0.16666666666666666	1	0.35714285714285715	5	0.7368421052631579	14	0.2916666666666667	0.6842105263157895	18	13	2	0	0	0.8888888888888888	9	8	1.4	21	0.0	0.7692307692307693	0.09999974472944213	0.5000020398872204	0.007861282698729311	0.5874175330500732	-0.09994061587531294	0.5012025526328495	0.6935975834740223	0.52980779041928	0	1.0	0.0
7359	0.0004338965335630616	4.516001984920732e-05	-3.6450018586793886e-05	0.9984655609930502	None	0.25	1	0.36363636363636365	4	0.7857142857142857	11	0.2222222222222222	0.7857142857142857	15	11	0	0	0	0.8888888888888888	8	9	1.0666666666666667	16	0.0	1.0	6.114495833511746e-07	0.5001011800879624	4.556564462724834e-09	0.5000002476659489	0.13876359461890683	0.5753771936551471	0.6579422553627423	0.5253308173092265	0	1.0	0.0
535	None	None	None	None	None	0	0	0.1388888888888889	5	0.8823529411764706	45	0.7361111111111112	0.0392156862745098	4	2	48	0	0	0.8888888888888888	9	8	3.533333333333333	53	0.0	0.8085106382978723	0.021950703029421842	0.5294755175473389	0.09759645780313485	0.503246764659484	-0.09855814846873022	0.5034945119366261	0.6922329366597006	0.5120813522430232	0	1.0	0.0
976	None	None	None	None	None	0	0	0.10344827586206896	3	0.9024390243902439	37	0.8775510204081632	0	0	0	42	0	0	1.0	7	7	2.8666666666666667	43	0.0	0.6111111111111112	0	0	0	0	0	0	0	0	0	0	0
6569	0.003626965088418313	0.0026379198058422296	0.0026324146675512855	0.9976236827496102	None	0.3333333333333333	1	0.4444444444444444	4	0.7272727272727273	8	0.28888888888888886	0.7272727272727273	11	8	1	0	0	0.5555555555555556	5	9	0.8666666666666667	13	0.0	1.0	0.09028906206062208	0.5166967131753568	4.119945940823118e-13	0.5000000000026363	0.23091941850910636	0.5120426314290247	0.7211478567353505	0.5095814550838595	0	0.9090909090909091	0.0
2359	None	None	None	None	None	0.5	3	0.5714285714285714	8	0.5263157894736842	10	0.42857142857142855	0.5263157894736842	17	10	3	0	0	1.0	7	7	1.4	21	0.0	0.5714285714285714	2.718970289331125e-10	0.5000185985925676	7.60585992844523e-07	0.5000119404387688	0.21114455740917076	0.653214604400072	0.7301414886489936	0.5525816760531292	0	0.9411764705882353	0.0
207	None	None	None	None	None	0	0	0.07407407407407407	2	0.9473684210526315	36	0.8888888888888888	0	0	0	39	0	0	0.5555555555555556	9	5	2.6666666666666665	40	0.0	0.9714285714285714	0	0	0	0	0	0	0	0	0	0	0
3766	0.004849863118605302	0.00016044199164895524	-6.471239994725865e-05	0.9889871503398222	None	0.3333333333333333	1	0.5	4	0.7	7	0.2857142857142857	0.7	11	7	0	0	0	0.8571428571428571	7	6	0.8	12	0.0	0.6666666666666666	0.32868903756114387	0.5582173654022231	0.07807613093736568	0.6366866473058865	-0.08043525470710136	0.5939501786209059	0.8448513013307438	0.596704863299779	0	0	0.0
4851	0.00489271789546883	7.960634902445465e-05	-7.19717950497355e-05	0.9955814870950374	None	0.25	1	0.4	4	0.7692307692307693	10	0.23809523809523808	0.7692307692307693	14	10	0	0	0	0.7777777777777778	9	7	1.0	15	0.0	1.0	0.10090117285954903	0.5900843934849221	0.09994484296706782	0.5476768312312784	0.2763705622155205	0.6520838202409686	0.7067124863031561	0.5973907082786807	0	0.07142857142857142	0.0
143	None	None	None	None	None	0	0	0.14	7	0.8356164383561644	61	0.9259259259259259	0.136986301369863	14	10	60	0	0	1.0	9	9	5.0	75	0.0	0.9714285714285714	1.3996308351876987e-06	0.5000153578739567	-0.06335851493622284	0.5755781212394457	0.1523477121822338	0.5657261995744084	0.713789168840277	0.5472868776089085	0	1.0	0.0
6257	0.0003531052491720425	6.81854716681888e-05	-4.243373116234775e-07	0.9997705638787423	None	0.25	1	0.36363636363636365	4	0.7857142857142857	11	0.2222222222222222	0.7857142857142857	15	11	0	0	0	0.8888888888888888	8	9	1.0666666666666667	16	0.0	1.0	0.021961335430998687	0.5634946322813027	-0.058448248688212245	0.644271018754478	0.014705925198564018	0.5736250118606279	0.5898059373654456	0.5943525058064132	0	0	0.0
6082	0.00017845029349507742	1.4966323876628863e-06	-1.2276458234075749e-06	0.9999656231970082	None	0.25	1	0.4	4	0.7692307692307693	10	0.23809523809523808	0.7692307692307693	14	10	0	0	0	0.7777777777777778	7	9	1.0	15	0.0	1.0	0.1351231405694177	0.6184189398517146	0.04267155639508101	0.5146800796199072	-0.0031111374069609245	0.6758622398858275	0.6662371102419604	0.6047906861447191	0	1.0	0.0
7513	0.001597894179772881	0.0008598146416645298	0.0008596845161425282	0.9962434673564758	None	0.25	1	0.4	4	0.75	9	0.25925925925925924	0.75	13	9	0	0	0	0.6666666666666666	6	9	0.9333333333333333	14	0.0	1.0	0.09994497187707985	0.5035823856340134	0.009161483774485495	0.5942472955476757	0.0390329219697485	0.575323631711307	0.5938918453458926	0.5580279155665357	0	1.0	0.0
4707	None	None	None	None	None	0.4	4	0.4782608695652174	11	0.5625	18	0.41975308641975306	0.5625	29	18	4	0	0	1.0	9	9	2.2666666666666666	34	0.0	0.96	0.22793716139416337	0.6572840382843063	0.026099333623865774	0.5088442703689751	0.09521968446888936	0.648608297778849	0.7016352334374246	0.6066313704008807	0	1.0	0.0
461	None	None	None	None	None	0	0	0.125	3	0.8823529411764706	30	0.6666666666666666	0	0	0	35	10	0	0.6666666666666666	6	9	2.4	36	0.13513513513513514	0.6451612903225806	0	0	0	0	0	0	0	0	0	0	0
5858	0.012094225029616617	0.0011407210198768106	-0.0007666768622187085	0.9844666820816825	None	0.25	1	0.4	4	0.75	9	0.25925925925925924	0.75	13	9	0	0	0	0.6666666666666666	6	9	0.9333333333333333	14	0.0	1.0	0.05306683161504726	0.5956226489547065	2.043666595236061e-09	0.5000000228752607	0.09912778593595235	0.5029267581597114	0.6012124498565136	0.5331982612101644	0	0	0.0
659	None	None	None	None	None	0.08333333333333333	1	0.34615384615384615	9	0.6111111111111112	22	0.8444444444444444	0.5555555555555556	29	20	8	0	0	0.5555555555555556	9	5	2.533333333333333	38	0.0	0.7878787878787878	0.06435782127425803	0.5373520377056448	-0.009742821140446981	0.6655458882507547	0.09999999999592708	0.5000000015047277	0.6204081927160234	0.5693660138193526	0	0	0.0
2259	None	None	None	None	None	0	0	0.25	3	0.7333333333333333	11	0.5666666666666667	0	0	0	16	1	0	0.8333333333333334	6	5	1.1333333333333333	17	0.027777777777777776	0.15384615384615385	0	0	0	0	0	0	0	0	0	0	0
6997	0.0043929458341867966	0.0021384775362636105	0.0021115724251400615	0.9863475367011353	None	0.25	1	0.4	4	0.7692307692307693	10	0.23809523809523808	0.7692307692307693	14	10	0	0	0	0.7777777777777778	7	9	1.0	15	0.0	1.0	0.3592359161107573	0.5345679457529238	-0.11465699671534461	0.7349035072492374	0.04198659252153592	0.6051675072767576	0.8754293777927795	0.6291084390949488	0	1.0	0.0
1116	None	None	None	None	None	0	0	0.2222222222222222	2	0.8181818181818182	9	0.48148148148148145	0	0	0	12	14	0	0.3333333333333333	9	3	0.8666666666666667	13	0.5	1.0	0	0	0	0	0	0	0	0	0	0	0
6421	0.005053007526017866	0.001736564904856676	0.001416001418894338	0.9948690404177085	None	0.25	1	0.4	4	0.75	9	0.25925925925925924	0.75	13	9	0	0	0	0.6666666666666666	6	9	0.9333333333333333	14	0.0	1.0	0.05971468560235209	0.7123632893121726	0.011722564037203205	0.5412130810707033	0.09990833577677015	0.5000621387362227	0.5944917741109138	0.5884242627468692	0	1.0	0.0
861	None	None	None	None	None	0	0	0.1111111111111111	1	1.0	11	0.65	0	0	0	12	5	0	0.8	4	5	0.8666666666666667	13	0.17857142857142858	0.5	0	0	0	0	0	0	0	0	0	0	0
932	None	None	None	None	None	0	0	0.1875	3	0.8181818181818182	18	0.6666666666666666	0.13636363636363635	4	3	19	3	0	1.0	6	6	1.6	24	0.07317073170731707	0.10526315789473684	0.015122174229032573	0.6710162187175955	0.02628384007758306	0.5451591763125094	-0.12718101106150165	0.5761105224545421	0.6649667507475802	0.5987470767884334	1.0	1.0	0.0
6728	0.010884341082561774	0.011633753268429617	-0.011633600766252415	0.9931993563526407	None	0.3333333333333333	1	0.5	4	0.7	7	0.3333333333333333	0.7	11	7	0	0	0	0.4444444444444444	4	9	0.8	12	0.0	1.0	-0.08725913386289512	0.5759826256896017	0.007297742656570563	0.5806256967374027	0.09999824058456766	0.500007123688039	0.6833053239774711	0.5524458806785552	0	1.0	0.0
963	None	None	None	None	None	0.6666666666666666	2	0.75	6	0.3333333333333333	3	0.44	0.3333333333333333	7	3	3	4	0	1.0	5	5	0.7333333333333333	11	0.6666666666666666	1.0	0.08895165054880763	0.550397711901929	0.3269536890277928	0.5546559575928721	0.09999074991487386	0.5000364882657363	0.7484413151902845	0.5351025422209971	1.0	1.0	0.0
178	None	None	None	None	None	0	0	0.25	1	1.0	3	1.0	1.0	4	3	0	1	0	0.2	5	1	0.3333333333333333	5	0.3333333333333333	0	0.07066252108706225	0.514595134666218	0.0013741029820673138	0.5007630297591245	-0.19527209995436895	0.6736070244233424	0.755222405207227	0.5651273840792239	1.0	1.0	0.0
4872	0.004116906998593419	0.0035247548771813724	0.0034822433108627295	0.9951969394137379	None	0.25	1	0.4	4	0.75	9	0.25925925925925924	0.75	13	9	0	0	0	0.6666666666666666	6	9	0.9333333333333333	14	0.0	1.0	0.09974166764508444	0.5007933165576308	-0.02043977461339376	0.5103424647069154	0.09931673010931379	0.5018860610684107	0.637283086716476	0.5043410000534005	0	0.38461538461538464	0.0
351	None	None	None	None	None	0.25	1	0.4	4	0.7692307692307693	10	0.23809523809523808	0.7692307692307693	14	10	0	0	0	0.7777777777777778	7	9	1.0	15	0.0	1.0	0.002419305340409917	0.504397451042253	-0.07553676334916759	0.6624300540524293	-0.22868650740451862	0.980508217544964	0.7936406513813183	0.822970434287868	0	0.9285714285714286	0.0
3099	0.00401804632901105	0.0036115004732446415	0.003611500433534285	0.9962225725912123	None	0	0	0.4	2	0.8	4	1.0	0.8	6	4	0	0	0	0.14285714285714285	1	7	0.4666666666666667	7	0.0	0.6666666666666666	-0.09855078472027937	0.5071842160544429	0.06673979380522302	0.5764422164548606	-0.11723605871347027	0.5117484063507116	0.6930542366422973	0.5319502620667425	0	0	0.0
5099	0.0044810984291993846	0.0008970545049362916	-0.00016711214455647665	0.9945638698973618	None	0.25	1	0.36363636363636365	4	0.7857142857142857	11	0.2222222222222222	0.7857142857142857	15	11	0	0	0	0.8888888888888888	8	9	1.0666666666666667	16	0.0	1.0	0.08502677526631044	0.5206689243051693	-0.09687759023929766	0.5055062358362625	-0.1268712584453403	0.992451511920057	0.7902885505139446	0.8403981082524176	0	1.0	0.0
7349	0.020075479012757372	0.00026720001650260553	-5.8646812255229176e-05	0.9805011212451871	None	0.25	1	0.4	4	0.75	9	0.25925925925925924	0.75	13	9	0	0	0	0.6666666666666666	6	9	0.9333333333333333	14	0.0	1.0	1.0391309354888864e-05	0.5032013404482294	0.07898070555601021	0.5048442612621528	0.09765232207182797	0.541754205727108	0.6042488683780827	0.516626358011397	0	1.0	0.0
2697	0.0032399367060315246	0.00037143312148137087	-0.0003679027276174851	0.9960717315915645	None	0.2	2	0.5454545454545454	12	0.4	12	0.7619047619047619	0.3	19	9	12	3	0	0.8571428571428571	7	6	2.1333333333333333	32	0.16666666666666666	0.46153846153846156	-0.1030648371412523	0.526277393542457	0.0994304021691185	0.5281442197227558	0.09999565886901957	0.5012090721061552	0.722312290576401	0.5185530450461732	1.0	1.0	0.0
2166	None	None	None	None	None	0.10526315789473684	2	0.35	14	0.5789473684210527	33	0.7283950617283951	0.45614035087719296	39	26	19	9	0	1.0	9	9	3.933333333333333	59	0.3103448275862069	0.8888888888888888	0.09744812087148082	0.5106897443124625	0.026194388628282772	0.5045764536537212	0.07714027525585158	0.601160972803796	0.5816813050113413	0.5392007714303931	1.0	1.0	0.0
3019	0.004783858542284119	0.0006618636138015465	0.00021267790013111218	0.9942896288858719	None	0.2	2	0.4090909090909091	9	0.5666666666666667	17	0.4444444444444444	0.5	24	15	7	0	0	0.8888888888888888	8	9	2.1333333333333333	32	0.0	0.96	-0.09099592717673521	0.5304141146437095	0.058296271098581307	0.5640763009273794	0.254781178086633	0.5741511808777073	0.8036726572792012	0.556288506609605	0	1.0	0.0
1446	None	None	None	None	None	0.14285714285714285	2	0.43333333333333335	13	0.5	21	0.5432098765432098	0.38095238095238093	28	16	15	0	0	1.0	9	9	2.933333333333333	44	0.0	0.7441860465116279	0.0018126351400802238	0.5160414282184365	0.0999999990663056	0.5000007860016529	0.0999731714447732	0.5006161078179782	0.6133572265096319	0.5055543813767485	0	1.0	0.0
6956	0.0018215884620693852	0.0002712858315479627	-0.00021802189497402237	0.9983074161894315	None	0.25	1	0.4	4	0.75	9	0.25925925925925924	0.75	13	9	0	0	0	0.6666666666666666	9	6	0.9333333333333333	14	0.0	1.0	0.04870079195225015	0.5717522279078485	5.996942491115476e-16	0.5000000000000782	0.09560456997579564	0.5036682783675608	0.5981159060639402	0.5252848442335026	0	1.0	0.0
5370	0.0026718516673206916	0.0003303130249268666	0.0002854658935527234	0.9962682682792522	None	0.25	1	0.4	4	0.75	9	0.25925925925925924	0.75	13	9	0	0	0	0.6666666666666666	6	9	0.9333333333333333	14	0.0	1.0	0.0015612040066765914	0.5837017239796388	-0.02186313488820256	0.5121738199210056	0.09971664142585401	0.5018777565226552	0.6277772772514051	0.5328031527417963	0	0.9230769230769231	0.0
1388	None	None	None	None	None	1.0	1	0.8	4	0.4	2	0.4375	0.4	6	2	0	0	0	1.0	4	4	0.4666666666666667	7	0.0	0.6666666666666666	-0.09970532480188625	0.500228589825149	-0.055371844078720166	0.5843715017278128	0.09997354149957187	0.5000456213679616	0.7040028675908477	0.5284560447655687	0	1.0	0.0
4777	0.016226142537139245	0.002378988912430753	-0.002320877109278431	0.9283141460432788	None	0.25	1	0.4	4	0.75	9	0.25925925925925924	0.75	13	9	0	0	0	0.6666666666666666	6	9	0.9333333333333333	14	0.0	1.0	0.5613249223461558	0.9999847230021028	-0.09773523175610596	0.6169279298187966	0.2030386333938184	0.5544708300074663	0.953063756627864	0.9806996404545067	0	1.0	0.0
6309	0.0003947486462937177	0.00010009555771334934	9.42515688044838e-05	0.9986482288535606	None	0.3333333333333333	1	0.4444444444444444	4	0.7272727272727273	8	0.28888888888888886	0.7272727272727273	12	8	0	0	0	0.5555555555555556	5	9	0.8666666666666667	13	0.0	1.0	7.902762784127648e-27	0.5	-0.09999025743109939	0.5000217745886041	0.03430051051129315	0.679684005802577	0.6393965667702205	0.5623739808682173	0	0.3333333333333333	0.0
904	None	None	None	None	None	0	0	0.5	2	0.6666666666666666	2	0.625	0.6666666666666666	4	2	0	2	0	0.5	4	2	0.3333333333333333	5	1.0	0	0.09763090796541352	0.5038163578906313	-0.0839431449444388	0.5139721407181073	-0.029335801291760343	0.5108612902983259	0.681159717966815	0.5095505750415735	1.0	1.0	0.0
7320	0.0002490905198116253	4.287494573026012e-06	3.7156867212873736e-06	0.9999999533840196	None	0.25	1	0.4	4	0.7692307692307693	10	0.23809523809523808	0.7692307692307693	14	10	0	0	0	0.7777777777777778	9	7	1.0	15	0.0	1.0	0.17348953021801866	0.5752398514240867	1.7568692938862511e-12	0.5000000000421876	0.28756854355758515	0.5379253831382017	0.7675004517393371	0.5378653542335278	0	1.0	0.0
5393	0.010110637356081125	0.009692969540486329	0.00967883449213023	0.9930320674599338	None	0.25	1	0.4	4	0.7692307692307693	10	0.23809523809523808	0.7692307692307693	14	10	0	0	0	0.7777777777777778	7	9	1.0	15	0.0	1.0	0.09923133901809647	0.5053786656577303	0.12883975750275647	0.5377205223542594	0.09999995404635387	0.50708167695642	0.5341771966585593	0.5167448528801447	0	1.0	0.0
5224	0.0028462846243411735	0.0007268709956600083	0.00042800155397229524	0.9980134835664731	None	0.3333333333333333	1	0.5	4	0.6666666666666666	6	0.3142857142857143	0.6666666666666666	10	6	0	0	0	0.7142857142857143	5	7	0.7333333333333333	11	0.0	1.0	0.522848995231153	0.5673761685009705	0.07111753355732706	0.5697150383956001	0.19975529430329342	0.6152590997266679	0.8763435795193795	0.5842970674596337	0	0.9	0.0
90	None	None	None	None	None	0	0	0	0	0	0	1.0	0	0	0	0	4	0	1.0	1	1	0.06666666666666667	1	1.0	0	0	0	0	0	0	0	0	0	0	0	0
4371	0.00013214744994504758	2.096794447153976e-06	-3.602776068622556e-07	0.9998653749965414	None	0.3333333333333333	1	0.5	4	0.6666666666666666	6	0.3142857142857143	0.5555555555555556	6	5	4	0	0	0.7142857142857143	7	5	0.7333333333333333	11	0.0	1.0	0.026621349069780326	0.5033146381815884	0.2240364704462383	0.6159410906240105	0.0991777093495114	0.5051316963852067	0.6928279500958833	0.5420787044517235	0	1.0	0.0
5924	0.011585027557809697	0.0022809742010305406	0.0022657259663477064	0.9806585463178382	None	0.25	1	0.4	4	0.7692307692307693	10	0.23809523809523808	0.7692307692307693	14	10	0	0	0	0.7777777777777778	7	9	1.0	15	0.0	1.0	0.23135721871136578	0.5941164353088814	0.14334146855536378	0.6248891741805817	0.09999992541694376	0.5000000764831645	0.657435172335604	0.5737384966021576	0	1.0	0.0
4593	0.007545554051609712	0.0005286871908116837	0.0002262608455335299	0.9908805976493229	None	0.25	1	0.4	4	0.75	9	0.25925925925925924	0.75	13	9	0	0	0	0.6666666666666666	6	9	0.9333333333333333	14	0.0	1.0	2.932919327713222e-13	0.5000000000060505	0.09993553332780263	0.5575321120213821	0.25327941770241247	0.6067203632699733	0.7391670112553378	0.5551661100906969	0	1.0	0.0
6537	0.0011818808161068932	0.000243137124288504	0.00024307699833531015	0.9994591240866699	None	0.3333333333333333	1	0.5	4	0.7	7	0.3333333333333333	0.7	11	7	0	0	0	0.4444444444444444	4	9	0.8	12	0.0	1.0	0.09999951972169696	0.5000175617538724	7.902762784127648e-27	0.5	0.0585507399312762	0.5049285629652155	0.6011434028621457	0.5016487554749849	0	1.0	0.0
5232	0.004775261911546075	0.0012985823771599753	0.0008558021050368155	0.9916365417217099	None	0.25	1	0.36363636363636365	4	0.7857142857142857	11	0.2222222222222222	0.7857142857142857	15	11	0	0	0	0.8888888888888888	8	9	1.0666666666666667	16	0.0	1.0	0.09999495361703517	0.5001523433625834	0.05340987261115617	0.5733452014280263	0.0898471016830458	0.5948031623906765	0.5600500046708385	0.5564236165305448	0	0.13333333333333333	0.0
2826	1.6789297782852526e-05	4.10561831807447e-06	4.105520673216476e-06	0.9999221859691916	None	0	0	0.4	2	0.8	4	1.0	0.8	6	4	0	0	0	0.14285714285714285	1	7	0.4666666666666667	7	0.0	1.0	0.028860910231439958	0.5468132740954113	0.09773383657071784	0.5167496677074822	-0.03821608948301184	0.5172211630716169	0.6338336279357354	0.5269520833457828	0	0.16666666666666666	0.0
7160	0.0008218649394574236	0.0006144548172690985	-0.0005025421716464427	0.9980936638442197	None	0.25	1	0.4	4	0.7692307692307693	10	0.23809523809523808	0.7692307692307693	14	10	0	0	0	0.7777777777777778	7	9	1.0	15	0.0	1.0	0.0989705547677589	0.5029010947438823	3.81855859865221e-17	0.5000000006645335	0.036757458791558666	0.6523137628689847	0.6120793281547775	0.553200340765045	0	0.7857142857142857	0.0
5870	2.9455695777911672e-08	2.7437322343562118e-08	1.0254207803703578e-09	0.9999964137091614	None	0.25	1	0.4	4	0.75	9	0.25925925925925924	0.75	13	9	0	0	0	0.6666666666666666	6	9	0.9333333333333333	14	0.0	1.0	1.5619228471304229e-07	0.5000822326392453	-0.02697801195208266	0.5085005978088983	7.902762784127648e-27	0.5	0.5317511100151292	0.5028611853014019	0	1.0	0.0
5632	None	None	None	None	None	0.1111111111111111	1	0.3333333333333333	7	0.6896551724137931	20	0.38271604938271603	0.6896551724137931	27	20	3	1	0	1.0	9	9	2.066666666666667	31	0.3333333333333333	0.7272727272727273	0.20891034935774505	0.5312287063693875	-0.0963615942894636	0.5270646552515695	0.04880982587606034	0.54683372434504	0.7709656005873442	0.5350530563582804	1.0	1.0	0.0
5404	0.0004985746488499052	0.00022790258990986793	-0.0001886850436703894	0.9996842747391712	None	0.25	1	0.36363636363636365	4	0.7857142857142857	11	0.2222222222222222	0.7857142857142857	15	11	0	0	0	0.8888888888888888	8	9	1.0666666666666667	16	0.0	1.0	0.027624744924663592	0.5016004599292926	-0.08007273141476609	0.6656798136751446	0.08009189826749638	0.5804975286264167	0.6616402798890816	0.5841846612549009	0	0.8	0.0
27	None	None	None	None	None	0	0	0	0	0	0	1.0	0	0	0	0	4	0	1.0	1	1	0.06666666666666667	1	1.0	0	0	0	0	0	0	0	0	0	0	0	0
7417	0.003820210443848304	0.0003059766312432399	0.00018210847669712196	0.9988905858938916	None	0.25	1	0.36363636363636365	4	0.7857142857142857	11	0.2222222222222222	0.7857142857142857	15	11	0	0	0	0.8888888888888888	8	9	1.0666666666666667	16	0.0	1.0	0.018462771494457367	0.5071195173737563	5.0390391069997485e-08	0.5000126292171704	0.13009732472404195	0.5576050566338291	0.6401028644130883	0.5216513200791528	0	0	0.0
6996	0.004147960660522225	0.0009664732316835481	0.00015735709161860233	0.9970424600539946	None	0.25	1	0.4	4	0.7692307692307693	10	0.23809523809523808	0.7692307692307693	14	10	0	0	0	0.7777777777777778	7	9	1.0	15	0.0	1.0	0.04657111929291756	0.558391720853785	-0.09999999582766003	0.5000000415416613	0.3043889162207477	0.5898670190380747	0.8419434663947344	0.5496733800404886	0	0	0.0
4531	None	None	None	None	None	0.2	2	0.43478260869565216	10	0.5625	18	0.5396825396825397	0.46875	25	15	8	2	0	0.7777777777777778	7	9	2.2666666666666666	34	0.2	0.7142857142857143	0.001603052704557527	0.6154643411291707	0.060121488653103204	0.5938463683654905	-0.09574657215845805	0.517880576157559	0.6542847397060745	0.5762165176510188	1.0	1.0	0.0
5937	0.006190361662775157	0.0002621023536806643	-0.00025010275636397957	0.9898709910176946	None	0.25	1	0.4	4	0.7692307692307693	10	0.23809523809523808	0.7692307692307693	14	10	0	0	0	0.7777777777777778	9	7	1.0	15	0.0	1.0	0.21728854822158583	0.697410787804157	0.09996961255298188	0.5000254188550529	0.025067665455494388	0.6442848234184437	0.681925610233897	0.6168903913976764	0	1.0	0.0
5639	0.004649185460133752	0.003511361587655995	0.0033779920992623546	0.9912130557637838	None	0.25	1	0.4	4	0.75	9	0.25925925925925924	0.75	13	9	0	0	0	0.6666666666666666	6	9	0.9333333333333333	14	0.0	1.0	0.099997093575055	0.500019945128861	0.058915705651591835	0.6050831114441813	0.09999964018974744	0.5000002307022883	0.5518656721842424	0.5355044107552739	0	1.0	0.0
4390	0.0003213945739006018	3.3041549391502977e-06	-1.577295026167458e-07	0.9999950248925518	None	0.3333333333333333	1	0.4444444444444444	4	0.7272727272727273	8	0.2708333333333333	0.7272727272727273	12	8	0	0	0	0.75	6	8	0.8666666666666667	13	0.0	0.8571428571428571	0.0032268153353114557	0.5425119587901274	0.16052459781512693	0.5995823903342399	0.08710958729334188	0.6094021662952958	0.6610946481562957	0.5841083113490011	0	1.0	0.0
954	None	None	None	None	None	0	0	0.25	3	0.7333333333333333	11	0.6296296296296297	0	0	0	16	14	0	0.3333333333333333	9	3	1.1333333333333333	17	0.3888888888888889	1.0	0	0	0	0	0	0	0	0	0	0	0
1596	None	None	None	None	None	0	0	0.3333333333333333	2	0.7142857142857143	5	0.36	0.42857142857142855	5	3	3	7	0	1.0	5	5	0.6	9	0.875	0	0.05846204517668126	0.6696079653048429	1.3386707447801875e-14	0.5000000000964869	-0.051987194034470954	0.6380556603570368	0.6165982644601834	0.6045474095392775	0.0	0	0.0
5636	0.007262483216704272	0.0003174799258361373	-0.00031131559458725676	0.9895644934615789	None	0.25	1	0.4	4	0.7692307692307693	10	0.23809523809523808	0.7692307692307693	14	10	0	0	0	0.7777777777777778	9	7	1.0	15	0.0	1.0	9.401525122781041e-08	0.5000002632670378	0.1221810475223867	0.852372610144888	0.09999994003179682	0.500000345413115	0.6298240380940899	0.6420895381438987	0	1.0	0.0
4398	0.003565795471988146	0.0023452332370775225	-0.001953960679201477	0.999302415356564	None	0.25	1	0.36363636363636365	4	0.7857142857142857	11	0.2222222222222222	0.7857142857142857	15	11	0	0	0	0.8888888888888888	8	9	1.0666666666666667	16	0.0	1.0	0.09957412567267332	0.5087638832052624	8.907744435307496e-11	0.5008032119106914	0.005051067907764007	0.6589222138978624	0.6127679063832372	0.5578042985647476	0	0.8666666666666667	0.0
6356	0.0055583676403516665	0.0009328741523976815	0.0009234022426079483	0.9913640557726118	None	0.25	1	0.4	4	0.75	9	0.25925925925925924	0.75	13	9	0	0	0	0.6666666666666666	6	9	0.9333333333333333	14	0.0	1.0	0.1285218059412729	0.5660696688430698	0.014943228284515758	0.5780493045063859	0.09999834336124953	0.5000125678899195	0.6140944383276212	0.5482373488594123	0	1.0	0.0
6957	0.004673304235463849	0.002603077116724558	-0.0018786824785637707	0.9916668163567	None	0.25	1	0.4	4	0.75	9	0.25925925925925924	0.6666666666666666	12	8	1	2	0	0.6666666666666666	6	9	0.9333333333333333	14	1.0	1.0	0.09999999999933987	0.5000000000299005	0.15136536083736937	0.6147367059029485	0.1951746327898617	0.5392591429706901	0.6017402879568899	0.5518650649062474	0.5833333333333334	0.5833333333333334	0.0
940	None	None	None	None	None	0	0	0.2857142857142857	6	0.6551724137931034	19	0.5535714285714286	0.034482758620689655	1	1	29	8	0	0.875	8	7	2.066666666666667	31	0.12903225806451613	0.9166666666666666	0.05700114020200797	0.5	0.07931309076409387	0.5	0.09990458299195125	0.5	0.5436881839465179	0.5	1.0	1.0	0.0
6798	9.494895134544189e-05	5.889584660873075e-06	3.841356231237813e-09	0.9983851929704124	None	0.25	1	0.36363636363636365	4	0.7857142857142857	11	0.2222222222222222	0.7857142857142857	15	11	0	0	0	0.8888888888888888	9	8	1.0666666666666667	16	0.0	1.0	0.09200207108759112	0.5385509802259373	0.019462262618044766	0.5754116506141626	0.010851314375049268	0.5456122938862691	0.5842322699755054	0.5532501254683204	0	0	0.0
2776	1.1362651162757838e-05	3.030932661561617e-07	-2.508531762506578e-07	0.999998059433636	None	0	0	0.6666666666666666	2	0.5	1	0.6666666666666666	0.5	3	1	0	0	0	0.6666666666666666	3	2	0.26666666666666666	4	0.0	0	0.0010389907233474295	0.5003361823687207	0.08675517482734267	0.5122656151372673	0.09957272761873488	0.5047288135108399	0.607772700112986	0.505777480635806	0	0	0.0
7504	0.0001697791246474556	7.682638080015326e-05	-2.8780096209335226e-06	0.9997917927153986	None	0.25	1	0.36363636363636365	4	0.7857142857142857	11	0.2222222222222222	0.7857142857142857	15	11	0	0	0	0.8888888888888888	8	9	1.0666666666666667	16	0.0	1.0	0.022643747652482046	0.5027569068150313	0.07097665926216921	0.5398864278561681	-0.005676522068847048	0.6826494984390462	0.5831513106677021	0.5774455801645548	0	1.0	0.0
1040	None	None	None	None	None	0	0	0.5	4	0.4	4	0.5	0	0	0	11	3	0	0.6666666666666666	4	6	0.8	12	0.11538461538461539	0.5714285714285714	0	0	0	0	0	0	0	0	0	0	0
1030	None	None	None	None	None	0.5	1	0.7142857142857143	5	0.375	3	0.5	0.25	6	2	3	3	0	0.8	5	4	0.6666666666666666	10	0.5	0.4	0.16727924614276354	0.5173759755406653	7.902762784127648e-27	0.5	0.0002827389996747292	0.5094231925304292	0.6864775891301115	0.5089348101274113	1.0	1.0	0.0
2368	None	None	None	None	None	0	0	0.5	2	0.75	3	0.6	0	0	0	5	0	0	0.4	5	2	0.4	6	0.0	0	0	0	0	0	0	0	0	0	0	0	0
2385	None	None	None	None	None	0	0	0.29411764705882354	5	0.6521739130434783	15	0.9259259259259259	0.17391304347826086	8	4	16	13	0	0.3333333333333333	9	3	1.6666666666666667	25	0.40625	0.9090909090909091	0.09927917399034344	0.5000162951096087	0.0947054659757517	0.5850796408918829	0.03195931576874508	0.5064010505169609	0.579422579413984	0.5307388661119401	1.0	1.0	0.0
1766	None	None	None	None	None	0	0	0.5714285714285714	4	0.375	3	0.625	0	0	0	9	0	0	1.0	4	4	0.6666666666666666	10	0.0	0.3333333333333333	0	0	0	0	0	0	0	0	0	0	0
5590	0.0003483392687291804	1.7044814557456142e-06	1.6614807883729756e-06	0.9999982987698669	None	0.25	1	0.4	4	0.75	9	0.25	0.75	13	9	0	0	0	0.875	8	7	0.9333333333333333	14	0.0	1.0	7.902762784127648e-27	0.5000000000000062	-0.0999999986773185	0.500000580749241	0.09999995367716973	0.5000001411372741	0.6934921155327882	0.5000002406288404	0	1.0	0.0
3542	0.00020369712992981612	8.043289917076943e-07	8.041201538906742e-07	0.9999979342551903	None	0.5	1	0.5714285714285714	4	0.625	5	0.3333333333333333	0.625	8	5	1	3	0	0.8333333333333334	6	5	0.6666666666666666	10	1.0	1.0	-0.08677982102129626	0.6134407482411258	3.516670345058357e-22	0.5	0.162440329626298	0.5682895536603091	0.7301738404286632	0.561082912930876	1.0	1.0	0.0
544	None	None	None	None	None	0.5	1	0.5714285714285714	4	0.625	5	0.3333333333333333	0.625	9	5	0	0	0	0.8333333333333334	6	5	0.6666666666666666	10	0.0	1.0	0.051291793696971275	0.5635822319830194	0.05169633712569281	0.5181369161508573	0.010769766244201518	0.6696183841146447	0.5783320959070491	0.5853845352597363	0	1.0	0.0
7497	0.0027372142045299333	0.00046798399365581995	0.0004652825634599615	0.993165091471645	None	0.3333333333333333	1	0.5	4	0.7	7	0.3333333333333333	0.7	11	7	0	0	0	0.4444444444444444	4	9	0.8	12	0.0	1.0	5.500647616734997e-13	0.5000000028817978	7.902762784127648e-27	0.5	0.06924594116385414	0.5610635705983357	0.5808901222631543	0.5204452295743226	0	1.0	0.0
5448	0.0047772153881748885	0.0007651140019486214	0.0007389632163500754	0.9932078849846134	None	0.25	1	0.4	4	0.7692307692307693	10	0.23809523809523808	0.7692307692307693	14	10	0	0	0	0.7777777777777778	7	9	1.0	15	0.0	1.0	0.09639539317586808	0.5439491308280019	-0.09999999999970363	0.5000000001128286	0.09041586670437997	0.5370778673243043	0.7095052620554532	0.5270432170021487	0	1.0	0.0
3441	None	None	None	None	None	0.25	2	0.3888888888888889	7	0.6666666666666666	16	0.3611111111111111	0.625	22	15	3	0	0	0.8888888888888888	8	9	1.7333333333333334	26	0.0	0.47058823529411764	-0.05624501997269743	0.9999604541230144	0.016617539129578113	0.5642767738392791	-0.04386522694627474	0.6518388106204236	0.6490083725033398	0.9752666804564876	0	1.0	0.0
2627	0.0016320024806740399	4.913455060544272e-05	-2.107244565758232e-05	0.9948437042064802	None	0	0	0.2727272727272727	3	0.7142857142857143	10	0.35555555555555557	0.07142857142857142	2	1	13	2	0	0.5555555555555556	9	5	1.0666666666666667	16	0.06896551724137931	0.7142857142857143	0.045312106077196226	0.5640501332122337	0.05330260374690197	0.5024754910302606	0.0647246963586798	0.5062391142717125	0.5317240472392859	0.5243536870300574	0.0	1.0	0.0
1886	None	None	None	None	None	0	0	0.16666666666666666	2	0.8666666666666667	13	0.6296296296296297	0	0	0	16	2	0	0.3333333333333333	9	3	1.1333333333333333	17	0.05555555555555555	0.8571428571428571	0	0	0	0	0	0	0	0	0	0	0
3938	0.0025373703838283755	0.00012891100787412125	-0.00012876511562241762	0.9973435761086775	None	0.25	1	0.4	4	0.75	9	0.25925925925925924	0.75	13	9	0	0	0	0.6666666666666666	6	9	0.9333333333333333	14	0.0	1.0	0.09725701631990527	0.5277971138156186	0.029943961880927482	0.5100840387653381	0.09998194652729384	0.5034911290135017	0.5792639583385216	0.5137972952965918	0	1.0	0.0
3333	0.004794939213360415	0.0005109963070716207	5.902383552772236e-05	0.994661507889214	None	0.3333333333333333	1	0.4444444444444444	4	0.7272727272727273	8	0.2653061224489796	0.7272727272727273	12	8	0	0	0	1.0	7	7	0.8666666666666667	13	0.0	0.6666666666666666	0.09762673024001922	0.50759451915864	0	0.5	0.10715255318600306	0.5212841004093101	0.6192008042168654	0.5096295003931232	0	0.16666666666666666	0.0
2770	3.0214482244404015e-08	2.4254902519543533e-08	-1.6560916482676816e-08	0.9999935612837114	None	0	0	0.7142857142857143	5	0.25	2	0.5	0	0	0	9	0	0	0.8	4	5	0.6666666666666666	10	0.0	0.4	0	0	0	0	0	0	0	0	0	0	0
1635	None	None	None	None	None	0	0	0.2857142857142857	4	0.6666666666666666	12	0.5	0.3333333333333333	9	6	10	8	0	0.625	8	5	1.3333333333333333	20	0.38095238095238093	0.13333333333333333	0.09919735758276141	0.5649403795211052	0.015683548794101183	0.5335446931297618	0.30297890854043186	0.5844454548643424	0.7675308362935158	0.5610823253553228	1.0	1.0	0.0
4156	0.00103527832484456	4.9435539378192904e-05	-4.199434913167605e-05	0.998330250830756	None	0.25	1	0.4	4	0.75	9	0.25925925925925924	0.75	13	9	0	0	0	0.6666666666666666	6	9	0.9333333333333333	14	0.0	1.0	0.07221958064757125	0.5655181243379246	-0.0999999999213102	0.5000000043921239	0.04944966711650484	0.6423982446502836	0.6892077444949212	0.570312323754644	0	1.0	0.0
4034	0.0002744234271495933	1.7921359644408802e-06	-1.0720222142957703e-08	0.9999985539565558	None	0.25	1	0.36363636363636365	4	0.7857142857142857	11	0.2222222222222222	0.7857142857142857	15	11	0	0	0	0.8888888888888888	8	9	1.0666666666666667	16	0.0	1.0	0.08201344768399813	0.5840680073319806	0.01532203530745671	0.5880177090036035	-0.07729232068500938	0.5442256320454563	0.6787851817334055	0.5722114276401733	0	1.0	0.0
2366	None	None	None	None	None	0	0	0.3333333333333333	4	0.6	9	0.5666666666666667	0.4	10	6	6	5	0	0.8333333333333334	6	5	1.1333333333333333	17	0.4166666666666667	0	-0.09809516795741266	0.5560923951767792	0.3066594039630709	0.6134629224556489	0.09990682309312007	0.5009006082268347	0.8318474358919816	0.5573146729190308	1.0	1.0	0.0
173	None	None	None	None	None	0	0	0.3333333333333333	2	0.8333333333333334	5	0.4	0.8333333333333334	7	5	0	2	0	0.8	5	4	0.5333333333333333	8	1.0	0	0.09993892930322558	0.5192121601627526	0.20184131507727052	0.5237417830043497	9.495208066562842e-17	0.5000000386629078	0.6950901084661288	0.5143231844540045	1.0	1.0	0.0
5028	3.794202122132953e-05	1.5321428162464328e-06	1.473619304263634e-06	0.999997515631622	None	0.25	1	0.4	4	0.7692307692307693	10	0.23809523809523808	0.7692307692307693	14	10	0	0	0	0.7777777777777778	7	9	1.0	15	0.0	1.0	0.44323212064341855	0.5341176912068445	1.1471674969351219e-15	0.5000000027536625	-0.00650842091451623	0.6759551937427718	0.890868899677095	0.5721534749972985	0	0.7857142857142857	0.0
3769	0.00112500348289577	0.0004564981769735684	-0.00040247009463103075	0.9950915215584408	None	0.25	1	0.4	4	0.7692307692307693	10	0.23809523809523808	0.7692307692307693	14	10	0	0	0	0.7777777777777778	7	9	1.0	15	0.0	1.0	0.21954480983778493	0.5660806121318259	-0.035131321787385816	0.5078437163184243	0.014350745991502923	0.5561134937703541	0.7451787807334574	0.5434450537995623	0	0	0.0
7536	0.0032260445102776343	0.00041960489505493345	-0.0002512610085091234	0.9978731891365958	None	0.25	1	0.4	4	0.75	9	0.25	0.75	13	9	0	0	0	0.875	8	7	0.9333333333333333	14	0.0	1.0	-0.09807100708704988	0.6773480673772124	0.2154810091209854	0.5849280803229463	0.09989749426492561	0.5112636008125763	0.7760080670157524	0.5930455839065875	0	1.0	0.0
7317	0.004998331615108045	0.00030606637427514296	-9.89249005978376e-05	0.9888528260674406	None	0.25	1	0.4	4	0.7692307692307693	10	0.23809523809523808	0.7692307692307693	14	10	0	0	0	0.7777777777777778	7	9	1.0	15	0.0	1.0	4.209982549415125e-15	0.5001005759938826	0.0992734585800995	0.5770695001397246	0.09999999980342258	0.5000000093348703	0.615313081963636	0.5259065454474199	0	1.0	0.0
1353	None	None	None	None	None	0	0	0.75	3	0.3333333333333333	1	0.5555555555555556	0.3333333333333333	4	1	0	0	0	1.0	3	3	0.3333333333333333	5	0.0	1.0	0.004762123460545513	0.5365896216733127	0.08098953290124233	0.5338261302368038	0.03807527375583566	0.6811670916179664	0.5977540975856716	0.5859119420433259	0	1.0	0.0
6884	0.000247057969871173	3.429434283095895e-06	3.4292393397166693e-06	0.9999987876699727	None	0.25	1	0.4	4	0.75	9	0.25925925925925924	0.75	13	9	0	0	0	0.6666666666666666	9	6	0.9333333333333333	14	0.0	1.0	-0.09995937790505563	0.500934677769723	-0.22131402786885693	1.0	0.1287728355121073	0.9863323625279699	0.8905061026536618	0.9999999999713494	0	0.9230769230769231	0.0
76	None	None	None	None	None	0	0	0.25	1	1.0	3	1.0	1.0	4	3	0	1	0	0.2	1	5	0.3333333333333333	5	0.3333333333333333	0	9.888460880374553e-09	0.5000011014279467	0.09501533421142168	0.5071823591340302	-0.07106052578842752	0.5349020294644736	0.663870827907568	0.5140439178331001	1.0	1.0	0.0
3069	3.330355880133047e-08	2.9535048610890278e-08	2.0831651716983077e-08	0.9999949395935591	None	0.3333333333333333	1	0.4444444444444444	4	0.7272727272727273	8	0.2653061224489796	0.7272727272727273	12	8	0	0	0	1.0	7	7	0.8666666666666667	13	0.0	0.6666666666666666	0.09830648265016959	0.5490420388802392	1.479122045334419e-11	0.5000000004408669	0.0005936082574446346	0.500726609113177	0.613495261134325	0.5166361344279533	0	1.0	0.0
219	None	None	None	None	None	0.18181818181818182	2	0.2916666666666667	7	0.7352941176470589	25	0.6666666666666666	0.4117647058823529	20	14	15	0	0	0.6666666666666666	6	9	2.4	36	0.0	0.6	0.05633722389325023	0.5798103533966203	0.0240289454799614	0.6671507456761689	0.09999958387731409	0.5000014615498019	0.5982606142726553	0.5839740801449524	0	1.0	0.0
4691	0.00344487191589635	0.0007427347594298039	0.00060241500450109	0.9963646834394202	None	0.25	1	0.4	4	0.75	9	0.25	0.75	13	9	0	0	0	0.875	8	7	0.9333333333333333	14	0.0	1.0	0.0800398111233098	0.5086727635286502	0.059184639106074424	0.5909948428283044	-0.07757214350279162	0.9999999999990172	0.8938241289046338	0.9999130785517512	0	0.46153846153846156	0.0
563	None	None	None	None	None	0	0	0.2	3	0.8	16	0.7333333333333333	0	1	0	20	10	0	0.8333333333333334	5	6	1.4666666666666666	22	0.23255813953488372	0.11764705882352941	0	0	0	0	0	0	0	0	0	0	0
5768	0.0010663412206086576	0.0009063682872557295	0.0009063682504258573	0.9993419676275465	None	0.25	1	0.4	4	0.7692307692307693	10	0.23809523809523808	0.7692307692307693	14	10	0	0	0	0.7777777777777778	7	9	1.0	15	0.0	1.0	0.08362639138510453	0.5966229456020906	-0.019870088792185586	0.5867030059549153	0.05742855379729015	0.5423419695250788	0.6107949896370993	0.5753826266540709	0	1.0	0.0
7508	0.0023581267522786724	0.0009423864084368799	-0.0003660315017770422	0.9981966338845276	None	0.25	1	0.4	4	0.7692307692307693	10	0.23809523809523808	0.7692307692307693	14	10	0	0	0	0.7777777777777778	7	9	1.0	15	0.0	1.0	0.09999999999695214	0.5000000000664419	0.09999998598726945	0.5000000434802879	0.17664699044998855	0.9820595457955025	0.6081246464753274	0.7915341823030807	0	1.0	0.0
6336	0.016479450312074977	0.001222995724063986	-0.0004529451717992213	0.9977653343222123	None	0.25	1	0.4	4	0.7692307692307693	10	0.23809523809523808	0.7692307692307693	14	10	0	0	0	0.7777777777777778	7	9	1.0	15	0.0	1.0	0.09991488738567414	0.5003044661619542	0.4160179639059477	0.5902743849391342	0.2985034719007961	0.5775033256780806	0.7850251039232476	0.5563306971169001	0	1.0	0.0
5248	0.004158835384238357	0.0006116726119478525	0.000444860301424068	0.9947632022421743	None	0.25	1	0.4	4	0.75	9	0.25	0.75	13	9	0	0	0	0.875	7	8	0.9333333333333333	14	0.0	0.8571428571428571	0.009786195486970732	0.6493585475876853	-0.053831088404219206	0.6461949732393681	0.13650609809562436	0.5780964093968248	0.6861978774274005	0.6250830482295902	0	1.0	0.0
2558	None	None	None	None	None	0	0	0.21739130434782608	10	0.746268656716418	50	0.8518518518518519	0.40298507462686567	36	27	32	0	0	1.0	9	9	4.6	69	0.0	0.8	-0.07029178535237071	0.675303354586567	0.025102426610430884	0.5015371947469746	0.00028750128873609326	0.5629972565363963	0.600906829569878	0.5819016882074313	0	1.0	0.0
2736	9.149382917136506e-05	3.3356496185869487e-07	-3.3356374370291024e-07	0.9999961957234014	None	0.25	1	0.4	4	0.75	9	0.25925925925925924	0.75	13	9	0	0	0	0.6666666666666666	6	9	0.9333333333333333	14	0.0	1.0	0.09999841817632757	0.5000020137799471	0.09999999676600352	0.5001994789321332	0.037383257290847995	0.5779724899799538	0.5732618396427291	0.526247661122759	0	1.0	0.0
6921	0.004236334405517099	0.0035214618601878086	-0.0034946692917642306	0.998338238724497	None	0.25	1	0.4	4	0.7692307692307693	10	0.23809523809523808	0.7692307692307693	14	10	0	0	0	0.7777777777777778	7	9	1.0	15	0.0	1.0	0.09947530407727878	0.5003751989884349	0.1854449751390011	0.9904807929140552	0.09713243555493986	0.5988468442129594	0.7147605735209819	0.8432151200703061	0	1.0	0.0
5361	0.013550759554786495	0.0031045643554095245	-0.0008749681826753776	0.9779368788740675	None	0.25	1	0.4	4	0.75	9	0.25925925925925924	0.75	13	9	0	0	0	0.6666666666666666	6	9	0.9333333333333333	14	0.0	1.0	0.0011591053099211839	0.5736956268769773	0.09674486517235742	0.6691759232403119	0.3427650775692694	0.999992922669244	0.9190130162463963	0.9864358868894065	0	1.0	0.0
2674	0.0001228345443230657	2.3281603463676986e-06	2.327878203813606e-06	0.9999974193214565	None	0.25	1	0.4	4	0.7692307692307693	10	0.23809523809523808	0.7692307692307693	14	10	0	0	0	0.7777777777777778	7	9	1.0	15	0.0	1.0	0.21389533113047818	0.6077990980560586	-0.049775825406419824	0.658069005123526	0.08934056869451168	0.6058810941997642	0.7680277220031501	0.6242438566834293	0	1.0	0.0
1600	None	None	None	None	None	0	0	0.6	3	0.6	3	0.4375	0.6	6	3	0	1	0	1.0	4	4	0.4666666666666667	7	1.0	0.6666666666666666	7.902762784127648e-27	0.5	-0.04669506568340426	0.511307780552572	-0.09387629196460465	0.5401924812015083	0.5946575305898721	0.5171895890860464	0.0	0.3333333333333333	0.0
1896	None	None	None	None	None	0	0	0.75	3	0.5	2	0.75	0.25	4	1	1	2	0	0.5	2	4	0.4	6	0.6666666666666666	0.5	-0.039748474161122385	0.5077631386602145	0.34573855296451017	0.5868492382578583	0.00478565962380774	0.6126406384691983	0.8521205426353267	0.5695818638561311	1.0	1.0	0.0
874	None	None	None	None	None	0	0	0.6	3	0.6	3	0.4666666666666667	0.6	6	3	0	1	0	0.6	3	5	0.4666666666666667	7	1.0	1.0	0.011933096676617308	0.5239416572221375	-0.23436270022514116	0.6653863124623467	0.02352661515896402	0.593260753176705	0.7754536252606015	0.5955356316072161	1.0	1.0	0.0
7117	0.011866849694232103	0.0042578665337122444	0.004144102607108333	0.9908412695217207	None	0.25	1	0.4	4	0.75	9	0.25925925925925924	0.75	13	9	0	0	0	0.6666666666666666	6	9	0.9333333333333333	14	0.0	1.0	0.0988735798447254	0.5360068224073289	1.6489106115903497e-05	0.5010783883989969	0.08438298380490357	0.5808401523197717	0.60745070771129	0.5394854300243895	0	1.0	0.0
1196	None	None	None	None	None	0.5	1	0.6666666666666666	4	0.5	3	0.4	0.5	7	3	0	0	0	0.8	4	5	0.5333333333333333	8	0.0	1.0	0.06269766088552728	0.6013113407949162	0.09999999334548379	0.5000003770050353	0.21068607146443313	0.5394995203168269	0.6510225239416078	0.5472966307465449	0	1.0	0.0
292	None	None	None	None	None	0	0	0.5	3	0.7142857142857143	5	0.36	0	0	0	8	17	0	1.0	5	5	0.6	9	0.85	0.2857142857142857	0	0	0	0	0	0	0	0	0	0	0
3420	0.0036080773442939596	0.0004948139952245078	-0.0004676627229879477	0.9972240176166591	None	0	0	0.3333333333333333	3	0.8181818181818182	9	0.28888888888888886	0.8181818181818182	12	9	0	0	0	0.5555555555555556	5	9	0.8666666666666667	13	0.0	1.0	0.026480274370522833	0.621661066715316	0.09999999856968375	0.5000024501502902	0.13624509523528033	0.6146076321851621	0.6312199443492464	0.5795952724394663	0	1.0	0.0
1122	None	None	None	None	None	0.5	1	0.6666666666666666	4	0.5	3	0.4444444444444444	0.5	7	3	0	0	0	0.5	3	6	0.5333333333333333	8	0.0	1.0	0.12839605827050776	0.5843222640503513	0.08093035053613026	0.610819055767981	0.3141077482750115	0.5374086778218436	0.7320006920390278	0.5777973689563362	0	1.0	0.0
565	None	None	None	None	None	1.0	1	1.0	4	0.0	0	0.5555555555555556	0	4	0	0	0	0	1.0	3	3	0.3333333333333333	5	0.0	1.0	0	0	0	0	0	0	0	0	0	0	0
5036	0.008405428050126677	0.0005859430589179109	2.40958809269695e-05	0.9851641103543376	None	0.25	1	0.4	4	0.7692307692307693	10	0.23809523809523808	0.7692307692307693	14	10	0	0	0	0.7777777777777778	7	9	1.0	15	0.0	1.0	1.0465574141778453e-07	0.5000098204264622	0.06339619018581216	0.6535569318318731	-0.18790804832328373	0.9999511342075221	0.8144969016213364	0.9712620614549823	0	0.8571428571428571	0.0
5573	0.0002967463714719102	2.651953602150109e-07	-2.613239259992183e-07	0.9999984486430642	None	0.25	1	0.36363636363636365	4	0.7857142857142857	11	0.2222222222222222	0.7857142857142857	15	11	0	0	0	0.8888888888888888	9	8	1.0666666666666667	16	0.0	1.0	0.09797334874454663	0.5	-0.016252709707952128	0.643285132463951	-0.058068942320069775	0.566518092351648	0.6668036470865614	0.5709602655218204	0	1.0	0.0
6077	0.007702936686556439	0.0039538156454123835	-0.003951819841999367	0.9919739245259332	None	0.25	1	0.4	4	0.75	9	0.25925925925925924	0.75	13	9	0	0	0	0.6666666666666666	6	9	0.9333333333333333	14	0.0	1.0	0.09999977005241505	0.5000018071862808	0.017544397565488753	0.5863059732263607	0.09999993121161858	0.5000010347482198	0.5959691377461869	0.5290278651309706	0	1.0	0.0
525	None	None	None	None	None	0	0	0.18181818181818182	2	0.8571428571428571	12	0.4	0	1	0	14	8	0	0.625	5	8	1.0666666666666667	16	0.25806451612903225	0	0	0	0	0	0	0	0	0	0	0	0
5167	0.0011215655779370716	0.00013302309089735758	2.6069925146740053e-05	0.9988428115287439	None	0.25	1	0.4	4	0.75	9	0.25925925925925924	0.75	13	9	0	0	0	0.6666666666666666	6	9	0.9333333333333333	14	0.0	1.0	-0.06482086706657873	0.6778136045159401	1.4549850106779082e-05	0.5000072867191627	0.03186018093956012	0.6605639834972463	0.6025294681758105	0.6153506005334565	0	1.0	0.0
5782	0.0026016886711184976	0.0013645272130422585	-0.0003724412504756736	0.9934339185744766	None	0.25	1	0.4	4	0.7692307692307693	10	0.23809523809523808	0.7692307692307693	14	10	0	0	0	0.7777777777777778	9	7	1.0	15	0.0	1.0	0.5140037373252968	0.5365566113915518	0.028589654387924258	0.5183775646106413	-0.008717036627094197	0.6382224898320605	0.9126520017689935	0.5652662102894083	0	1.0	0.0
2792	0.0006459122737616007	1.211916919887393e-05	1.198650152856554e-05	0.9994103561687582	None	0	0	0.5	2	0.6666666666666666	2	1.0	0.6666666666666666	4	2	0	0	0	0.2	1	5	0.3333333333333333	5	0.0	1.0	0.10588820856598198	0.5125696175122112	0.0584513773646554	0.5569782668947029	-0.08969309822375127	0.5525256384581307	0.6896171117403327	0.5407491746953185	0	1.0	0.0
441	None	None	None	None	None	0	0	0.3888888888888889	7	0.5416666666666666	13	0.5777777777777777	0.3333333333333333	14	8	11	0	0	0.5555555555555556	5	9	1.7333333333333334	26	0.0	0.09523809523809523	0.04568410260463833	0.5825778922624713	-0.06640232426878996	0.6766339795558907	0.09998362863937096	0.5000215574453095	0.6795143306380829	0.5883783499246222	0	0.9285714285714286	0.0
5319	2.9429660235138954e-08	2.7628534105029534e-08	1.2604685850563338e-09	0.9999962831082317	None	0.25	1	0.4	4	0.75	9	0.25925925925925924	0.75	13	9	0	0	0	0.6666666666666666	6	9	0.9333333333333333	14	0.0	1.0	-0.09131977852286265	0.553955669254586	2.980748120463751e-14	0.5000000063515434	3.305511951927886e-08	0.5001650623590104	0.6059904358829985	0.5181026336372105	0	0	0.0
1299	None	None	None	None	None	0	0	0.25	1	1.0	4	0.5	0.25	2	1	3	8	0	0.75	3	4	0.4	6	0.8888888888888888	0	-0.04407867918667367	0.5274258284564908	0.09717432453641231	0.5070545096175822	-0.08921478806400604	0.5120263298621052	0.6887985210027561	0.5155073619701216	0.5	1.0	0.0
3876	0.0019997237865539475	0.0001363847241141687	-9.90051354758064e-05	0.9995917870090252	None	0.25	1	0.36363636363636365	4	0.7857142857142857	11	0.2222222222222222	0.7857142857142857	15	11	0	0	0	0.8888888888888888	8	9	1.0666666666666667	16	0.0	1.0	0.0363100989433678	0.5796042123363181	0.23585921351714623	0.645988188043517	0.07336713402487596	0.5964491184701273	0.690628079172209	0.6077260408315889	0	0.2	0.0
2698	None	None	None	None	None	0	0	0.5	4	0.6	6	0.6	0.4	7	4	4	4	0	0.8	4	5	0.8	12	0.4444444444444444	0.2857142857142857	-0.08498444979104025	0.5820363876608793	0.01579221433028306	0.525042961529535	0.0999995244644352	0.500000760819248	0.6803576144237263	0.5358879606365197	1.0	1.0	0.0
1071	None	None	None	None	None	0.25	1	0.4	4	0.75	9	0.25	0.75	13	9	0	0	0	0.875	7	8	0.9333333333333333	14	0.0	0.8571428571428571	-0.03726515139559727	0.5067429863702433	0.2018964741318406	0.5682582466582758	0.09972857872266352	0.5220529863173268	0.7280988439093116	0.5324535721834246	0	1.0	0.0
6178	1.127763872537212e-08	1.0711517997792757e-08	-1.3674390445951122e-09	0.999991830865532	None	0.25	1	0.4	4	0.75	9	0.25925925925925924	0.75	13	9	0	0	0	0.6666666666666666	6	9	0.9333333333333333	14	0.0	1.0	3.411025737282587e-06	0.5174138012273134	0.0001414647060355344	0.5009008927133102	1.2983378217914302e-07	0.502655057988966	0.5003140065154729	0.5069918187974123	0	1.0	0.0
366	None	None	None	None	None	0	0	0.6666666666666666	2	0.5	1	0.6666666666666666	0.5	3	1	0	0	0	0.6666666666666666	3	2	0.26666666666666666	4	0.0	0	0.07163825693935016	0.5143147827359315	0.018121378750466495	0.5345186560549714	0.00010874509198278055	0.5001621297496724	0.5725136299075413	0.5163456663486238	0	1.0	0.0
2443	None	None	None	None	None	0	0	0.3870967741935484	12	0.5	22	0.5679012345679012	0.1590909090909091	17	7	28	9	0	1.0	9	9	3.066666666666667	46	0.18	0.8108108108108109	0.07565028750382646	0.5600413394254887	0.08148596376057657	0.5640738210580097	0.09007039678322262	0.5688446155717322	0.53440293236673	0.5643233194554473	0.9411764705882353	1.0	0.10427781073634816
1271	None	None	None	None	None	0.2857142857142857	2	0.5625	9	0.4090909090909091	9	0.5714285714285714	0.2727272727272727	14	6	9	0	0	0.8571428571428571	7	6	1.6	24	0.0	1.0	0.10105200709736847	0.721049789723766	0.07081897036151523	0.5768101623301607	-0.024648281922884673	0.6028890881103912	0.6307963999467233	0.6362122443879963	0	1.0	0.0
6583	0.0045031036437365515	0.0018462115379134826	-0.0008924121560816431	0.9943759077868006	None	0.2	1	0.3333333333333333	4	0.8	12	0.20987654320987653	0.8	16	12	0	0	0	1.0	9	9	1.1333333333333333	17	0.0	1.0	-0.09992660880298254	0.5794626457563399	0.09696004358630851	0.5556685967673313	0.09999999999414878	0.5000000000252929	0.7142807195930893	0.5452235110966255	0	1.0	0.0
7267	0.005544195500839063	0.0005287939117337726	0.00012685180496475976	0.9937490419415249	None	0.25	1	0.4	4	0.75	9	0.25925925925925924	0.75	13	9	0	0	0	0.6666666666666666	6	9	0.9333333333333333	14	0.0	1.0	0.08055125477401735	0.5488399890087132	0.34568483402819894	0.5856809779631602	0.1894920236472754	0.5616248008475778	0.7431580285624957	0.5654459138190496	0	1.0	0.0
681	None	None	None	None	None	0	0	1.0	1	0	0	1.0	0	1	0	0	2	0	0.5	2	1	0.13333333333333333	2	0.6666666666666666	0	0	0	0	0	0	0	0	0	0	0	0
3867	0.002383384554596976	0.00010298424133470271	-2.6041478843316337e-05	0.996106504921636	None	0	0	0.3333333333333333	3	0.8181818181818182	9	0.28888888888888886	0.8181818181818182	12	9	0	0	0	0.5555555555555556	5	9	0.8666666666666667	13	0.0	1.0	-0.07189137985570637	0.5419282034500567	0.09861170470643803	0.6798008169766907	0.09742235320599553	0.5959016420574125	0.680339357049638	0.6074153162186794	0	1.0	0.0
6144	0.002283643824986527	0.0005626307434295777	-0.000559345304284915	0.9948173158409804	None	0.3333333333333333	1	0.5	4	0.7	7	0.3333333333333333	0.7	11	7	0	0	0	0.4444444444444444	4	9	0.8	12	0.0	1.0	0.2415650588995398	0.5452093242743604	-0.01432165250870646	0.6614241803779902	0.07179220419554289	0.5165311587729751	0.7432825959453419	0.5758376622869278	0	1.0	0.0
6783	0.0015027881457442354	0.0008794427447821905	0.0008793534658745874	0.9977381139118077	None	0.3333333333333333	1	0.5	4	0.7	7	0.3333333333333333	0.7	11	7	0	0	0	0.4444444444444444	4	9	0.8	12	0.0	1.0	-0.07631187203402041	0.6084230013569706	-0.05911537453889554	0.627453035790312	0.09999897727625018	0.5000014424808127	0.6898923826570715	0.5794866893655994	0	0	0.0
6928	0.0010055380958721711	0.001022947325165532	0.0010228672175221507	0.9946210047077608	None	0.3333333333333333	1	0.5	4	0.6666666666666666	6	0.4074074074074074	0.6666666666666666	10	6	0	0	0	0.3333333333333333	3	9	0.7333333333333333	11	0.0	1.0	0.3686215960405539	0.5398456256429638	1.2274620885641758	0.6109405391920795	0.030073520605777154	0.5015025913029935	0.9935770064947335	0.5512361109986353	0	0.3	0.0
7012	0.006043133756754613	6.970249237585683e-05	4.6168899143775605e-05	0.9953828359811249	None	0.25	1	0.4	4	0.75	9	0.25925925925925924	0.75	13	9	0	0	0	0.6666666666666666	6	9	0.9333333333333333	14	0.0	1.0	-0.0999650046031175	0.5275208521424712	0.2662964207129794	0.5339119566256137	0.07211610373311765	0.5648559373605395	0.8168920123020124	0.5421451560412915	0	0.9230769230769231	0.0
1219	None	None	None	None	None	0	0	0.6	3	0.6	3	0.4666666666666667	0.6	6	3	0	0	0	0.6	5	3	0.4666666666666667	7	0.0	1.0	0.0008311611259593274	0.5120214490407236	0.017500190353264798	0.6240030621719315	0.06681952846797384	0.5305811054137082	0.5833275102310364	0.5561905248314792	0	1.0	0.0
6596	0.003483834361356334	0.0025293148878235213	-0.0010537080158390714	0.9975685145782176	None	0.25	1	0.4	4	0.7692307692307693	10	0.23809523809523808	0.7692307692307693	14	10	0	0	0	0.7777777777777778	7	9	1.0	15	0.0	1.0	0.09999501285795993	0.5000135635036437	-0.09470824624586519	0.9947463249824228	0.09999980644954612	0.5000005389427173	0.7227395016389372	0.8516842117845057	0	1.0	0.0
5733	0.0007837416257146935	4.990227248428155e-05	1.2111028688374155e-05	0.9943077686481866	None	0.25	1	0.4	4	0.75	9	0.25925925925925924	0.75	13	9	0	0	0	0.6666666666666666	6	9	0.9333333333333333	14	0.0	1.0	0.3024684304213134	0.5946354653314024	0.09876539950007088	0.6500162758090349	0.023390670518657737	0.5094508388388369	0.7606586730299014	0.5858155255240225	0	1.0	0.0
2288	None	None	None	None	None	0.1	1	0.4090909090909091	9	0.5161290322580645	16	0.7333333333333333	0.0967741935483871	10	3	22	4	0	0.5555555555555556	5	9	2.2	33	0.0975609756097561	0.7857142857142857	0.04440800178300874	0.6825463313468138	-0.08852424119282273	0.8273390056295022	-0.06533785702410916	0.9984530766253666	0.7898527655871317	0.9495069601841193	1.0	0.9	0.0
4149	0.0009047188550260017	0.00013126015138694393	0.00012850562192235067	0.9983537852659687	None	0.3333333333333333	1	0.5	4	0.6666666666666666	6	0.3142857142857143	0.6666666666666666	10	6	0	0	0	0.7142857142857143	7	5	0.7333333333333333	11	0.0	1.0	0.1564712141879971	0.576670790711294	0.03382424502558803	0.5064788918228647	0.031209099813027143	0.659786664174322	0.6394643542825743	0.5823579812560056	0	1.0	0.0
756	None	None	None	None	None	0	0	0.5	2	0.6666666666666666	2	0.625	0.6666666666666666	3	2	1	5	0	0.5	4	2	0.3333333333333333	5	1.0	0	0.05744061320047607	0.5936868109272767	5.371501095273817e-06	0.5000117068144555	4.001517662556067e-10	0.5000001782986908	0.5672806984109147	0.53156423635924	0.6666666666666666	0	0.0
1611	None	None	None	None	None	0.1	1	0.43478260869565216	10	0.5	16	0.7555555555555555	0.3125	17	10	16	3	0	0.5555555555555556	5	9	2.2666666666666666	34	0.10344827586206896	0.896551724137931	-0.09974422999171878	0.5015633351028191	0.021732042283021252	0.5101123630581961	-0.07689342535123111	0.5824212844004747	0.6296519702503187	0.5315770270208043	1.0	1.0	0.0
6937	1.7252834711085516e-05	1.8960122359777733e-06	3.1503899193899096e-09	0.9994514536150095	None	0.25	1	0.4	4	0.75	9	0.25925925925925924	0.75	13	9	0	0	0	0.6666666666666666	6	9	0.9333333333333333	14	0.0	1.0	0	0.5	0.09055106840595559	0.5794155725426817	0.012085271480670961	0.5305831384327391	0.5955694093822756	0.5368381424082637	0	0.23076923076923078	0.0
7392	3.620829774415025e-05	7.861655577431155e-07	7.821975264581733e-07	0.9999982368062011	None	0.3333333333333333	1	0.5	4	0.7	7	0.3	0.7	11	7	0	0	0	0.625	5	8	0.8	12	0.0	1.0	0.09986751044600597	0.5159725874070942	0.000766783558752277	0.5259182143532327	0.001726562221997529	0.6234616427057454	0.6141805907502451	0.5557625113184976	0	0.7272727272727273	0.0
1818	None	None	None	None	None	0	0	0.4444444444444444	4	0.5454545454545454	6	0.52	0	0	0	12	1	0	1.0	5	5	0.8666666666666667	13	0.03571428571428571	0.25	0	0	0	0	0	0	0	0	0	0	0
5227	0.0014459851288943452	0.00016753769380960817	0.0001659503549999583	0.9990025254117506	None	0.25	1	0.4	4	0.75	9	0.25925925925925924	0.75	13	9	0	0	0	0.6666666666666666	6	9	0.9333333333333333	14	0.0	1.0	0.0360655676205809	0.5522231519493851	-0.09995878768559717	0.5029006735028525	0.13924426728555744	0.5943230648213979	0.7277926758172479	0.5500918947846554	0	1.0	0.0
5004	0.001509665812049083	0.000179427759652013	-0.00015020312256173318	0.9971380426855116	None	0.25	1	0.4	4	0.7692307692307693	10	0.23809523809523808	0.7692307692307693	14	10	0	0	0	0.7777777777777778	7	9	1.0	15	0.0	1.0	0.007494510827951005	0.5272074797047162	0.42807598019942983	0.6588790900634904	-0.028990690331844805	0.6502408093663123	0.8989184570147208	0.6135943108634546	0	1.0	0.0
5536	4.5282501098596466e-05	6.245426252365144e-06	-8.140782422545782e-09	0.9982294413007885	None	0.25	1	0.4	4	0.7692307692307693	10	0.23809523809523808	0.7692307692307693	14	10	0	0	0	0.7777777777777778	7	9	1.0	15	0.0	1.0	0.0999465678603371	0.5001270922397815	-0.07172047308079792	0.6596400589524543	0.006031862077273775	0.5631808825900058	0.6717742333405109	0.5757686247049424	0	0.9285714285714286	0.0
370	None	None	None	None	None	0	0	0.5	3	0.6666666666666666	4	0.4	0.6666666666666666	7	4	0	0	0	0.8	5	4	0.5333333333333333	8	0.0	0.6666666666666666	0.09712785306388762	0.5076387125221791	0.06717261729589191	0.6542796256357223	0.23066148748946777	0.587593721462891	0.7020073249511177	0.5843920084362955	0	0.14285714285714285	0.0
6587	0.00263762359703492	0.0001355509186818227	0.0001335615453809795	0.996544904514755	None	0.25	1	0.36363636363636365	4	0.7857142857142857	11	0.2222222222222222	0.7857142857142857	15	11	0	0	0	0.8888888888888888	8	9	1.0666666666666667	16	0.0	1.0	0.07997877094859991	0.5898455302054996	0.04424268720704599	0.6006017268036316	-0.09976617901817063	0.6301588804028662	0.6877738688969409	0.6070032373296154	0	1.0	0.0
7258	0.002757297689717885	0.0012340371290316002	-0.0012314393574022605	0.9983336128495198	None	0.3333333333333333	1	0.5	4	0.7	7	0.3333333333333333	0.7	11	7	0	0	0	0.4444444444444444	4	9	0.8	12	0.0	1.0	0.20660703842815967	0.5655929297923487	1.1476155578908735e-06	0.500005856938282	0.09956948398939955	0.5002867802164845	0.6992331232574265	0.5220742348835018	0	0.18181818181818182	0.0
4055	0.001057296945657877	0.0007802185209867655	0.0004009033494363893	0.9995812158109685	None	0.25	1	0.4	4	0.7692307692307693	10	0.23809523809523808	0.7692307692307693	14	10	0	0	0	0.7777777777777778	7	9	1.0	15	0.0	1.0	0.09999895130429992	0.5000489731082346	0.000978197976480345	0.5090648195354569	-0.04649472356400057	0.656142948762617	0.6476826525659002	0.5566401567727861	0	1.0	0.0
4370	0.002000773482641747	0.00020126361750832307	4.728742406714474e-06	0.9970469646672637	None	0.25	1	0.4	4	0.7692307692307693	10	0.23809523809523808	0.7692307692307693	14	10	0	0	0	0.7777777777777778	7	9	1.0	15	0.0	1.0	0.0741480955518045	0.537460372842553	0.22575927872054824	0.7396198205197703	0.07419369917693508	0.6032009848897868	0.6818162080556084	0.6312645592698636	0	1.0	0.0
3095	0.003508888284199587	9.186143048801727e-05	-7.900432332836048e-05	0.9958770533829797	None	0	0	0.42857142857142855	3	0.75	6	0.5555555555555556	0.75	9	6	0	1	0	0.2222222222222222	2	9	0.6666666666666666	10	1.0	1.0	0.09932586019588088	0.5752707783459408	0.055626339345164554	0.8910327890747943	0.20788975502597032	0.991029834851541	0.8247778187908898	0.9144994915750271	1.0	1.0	0.0
2849	6.541417831802409e-05	9.486224180937616e-07	9.438006000279027e-07	0.9999952672805592	None	0	0	0.25	1	1.0	3	1.0	1.0	4	3	0	3	0	0.2	1	5	0.3333333333333333	5	1.0	0	0.02869606741677964	0.5375746512444367	0.03475126702060334	0.571414654639233	0.038800601842515256	0.5251083202855323	0.5325060326542586	0.5447735440366159	1.0	1.0	0.25
1771	None	None	None	None	None	0	0	0.3	3	0.7692307692307693	10	0.375	0.46153846153846156	9	6	5	0	0	0.625	5	8	1.0	15	0.0	0	7.902762784127648e-27	0.5000000001179027	0.0002841152917290067	0.506344724228889	0.0994852094935119	0.5010874801682207	0.6149835704750422	0.5024774953271435	0	1.0	0.0
1413	None	None	None	None	None	0.14285714285714285	1	0.35294117647058826	6	0.6086956521739131	14	0.5952380952380952	0.043478260869565216	4	1	20	10	0	0.8571428571428571	7	6	1.6666666666666667	25	0.24390243902439024	0.5	0.09985705176422909	0.5002923253962526	0.0001601494666672053	0.5017335788823589	6.213690635847814e-10	0.5000000128738415	0.6154469017582614	0.5006753076334984	1.0	1.0	0.0
6952	0.0004992903076219094	2.3600264210976365e-06	-4.5811658562464866e-07	0.9999961750260667	None	0.25	1	0.4	4	0.75	9	0.25925925925925924	0.75	13	9	0	0	0	0.6666666666666666	9	6	0.9333333333333333	14	0.0	1.0	0.09999999232597058	0.5000000001845284	0.3818905461606004	0.5559353157804597	0.09982627611102625	0.5000810725259782	0.7907172864416872	0.5187417154092997	0	1.0	0.0
7124	0.0010611730575387057	0.0009810454946324748	0.0009794440324738284	0.9938360293521169	None	0.3333333333333333	1	0.5	4	0.7	7	0.3333333333333333	0.7	11	7	0	0	0	0.4444444444444444	4	9	0.8	12	0.0	1.0	0.3644303077656265	0.5550640046822145	0.25546229382901	0.606268643399964	0.032859265883881335	0.5006964078618662	0.7999733072511472	0.5544163621270998	0	0.09090909090909091	0.0
4205	0.0030478775954785823	0.0012456292876539057	0.0010272936946723334	0.9956662928683441	None	0.25	1	0.4	4	0.75	9	0.25925925925925924	0.75	13	9	0	0	0	0.6666666666666666	6	9	0.9333333333333333	14	0.0	1.0	0.09999930835324025	0.50000177124825	0.03505497207376343	0.659811186060637	0.09999392588028104	0.500946736613659	0.5759236530029541	0.5552935068638498	0	1.0	0.0
3434	0.009934247227836483	0.0002988598098388177	0.000298474673918624	0.9967215846885087	None	0.2857142857142857	2	0.375	6	0.7142857142857143	15	0.36507936507936506	0.6190476190476191	19	13	3	0	0	0.7777777777777778	7	9	1.5333333333333334	23	0.0	1.0	-0.06726758817761656	0.5334532817060064	0.09999897627243934	0.5000792023142563	0.19868242358567068	0.6821506193923561	0.7447843381860421	0.5742797812797442	0	1.0	0.0
3318	0.002811769114694076	0.000350427115036036	0.00029164151755395806	0.9969295043316381	None	0.25	1	0.4	4	0.75	9	0.25925925925925924	0.75	12	9	1	3	0	0.6666666666666666	6	9	0.9333333333333333	14	1.0	1.0	0.011116006878549045	0.6617162661946794	0.09999991323711152	0.5000381105608604	0.0999996800057272	0.50001969073711	0.6032443068729618	0.5556997831282089	1.0	0.9166666666666666	0.7235104943726287
6651	0.023195396747642243	0.010802724824034092	0.010801844512795441	0.9443625776891403	None	0.25	1	0.4	4	0.75	9	0.25925925925925924	0.75	13	9	0	0	0	0.6666666666666666	6	9	0.9333333333333333	14	0.0	1.0	0.4427018732327042	0.621774652140665	0.09986627964497165	0.5004990070649655	0.1574700263629935	0.5342703486065152	0.8173667845999251	0.5528337191113804	0	1.0	0.0
1226	None	None	None	None	None	0	0	0.25	1	1.0	3	1.0	0	0	0	4	11	0	0.2	1	5	0.3333333333333333	5	0.9166666666666666	0	0	0	0	0	0	0	0	0	0	0	0
5600	3.5985763871178356e-05	7.751850744585147e-08	7.630805979638322e-08	0.9999985364484116	None	0.25	1	0.4	4	0.75	9	0.25	0.75	13	9	0	0	0	0.875	8	7	0.9333333333333333	14	0.0	1.0	0.09832488784385539	0.5367633313160883	-0.09999882438034566	0.5000015571557626	0.006834888398380262	0.5161294320163949	0.6926643560541247	0.5176481271095799	0	0.07692307692307693	0.0
468	None	None	None	None	None	0	0	0.4	4	0.5833333333333334	7	0.4666666666666667	0.08333333333333333	2	1	11	6	0	0.8333333333333334	6	5	0.9333333333333333	14	0.24	0.16666666666666666	0.014855976531261727	0.5247132350517351	0.008092402772791612	0.5015432071952071	0.09990339751288291	0.5000587477193235	0.6035111093525595	0.5087775478174947	1.0	1.0	0.0
1707	None	None	None	None	None	0.1	1	0.34782608695652173	8	0.65625	21	0.41975308641975306	0.625	27	20	6	1	0	1.0	9	9	2.2666666666666666	34	0.1111111111111111	0.56	7.902762784127648e-27	0.5000003022388451	-0.028947686656446196	0.5122436711847604	-0.09682932257227149	0.5911772792669031	0.6003031392437811	0.53476216175807	1.0	1.0	0.0
3667	0.0012528513954363858	0.00030439103237938004	-0.00030355005866900637	0.9977914288032217	None	0	0	0.5	3	0.7142857142857143	5	0.5625	0.7142857142857143	8	5	0	1	0	0.25	2	8	0.6	9	1.0	0.8571428571428571	0.029416173465003838	0.5932572706312274	0.0177011330860402	0.6573958140943541	0.07809210328860337	0.9801982268832162	0.6399588660204669	0.8380396283591768	1.0	1.0	0.0
5629	0.016162049661285385	0.00108745231297071	0.00010027871994690638	0.984033498140015	None	0.25	1	0.4	4	0.75	9	0.25925925925925924	0.75	13	9	0	0	0	0.6666666666666666	6	9	0.9333333333333333	14	0.0	1.0	0.09994040028927456	0.5029594081505703	-0.24252400386052173	0.8387928081369439	0.09998409199983707	0.5000824212859315	0.833883928500175	0.6350199170787536	0	0.6153846153846154	0.0
3385	0.005310451850221889	0.0008179096262761001	0.00010242110088069361	0.9843498306001214	None	0	0	0.3333333333333333	2	0.7142857142857143	5	0.36	0.5714285714285714	6	4	2	6	0	1.0	5	5	0.6	9	1.0	0	0.21511910470958773	0.7142010199127404	0.026623300869574457	0.5326564234705458	-0.05776477823704481	0.5313499544087572	0.7632364737026106	0.5964634108146506	1.0	1.0	0.6938455069560235
2892	1.029322451679544e-08	9.142249582014429e-09	-6.4721410550796635e-09	0.9999984475757118	None	0	0	1.0	2	0.0	0	0.75	0	0	0	2	0	0	1.0	2	2	0.2	3	0.0	0	0	0	0	0	0	0	0	0	0	0	0
1284	None	None	None	None	None	0	0	0.5833333333333334	7	0.25	4	0.5	0	0	0	17	3	0	1.0	6	6	1.2	18	0.07894736842105263	0.8333333333333334	0	0	0	0	0	0	0	0	0	0	0
2246	None	None	None	None	None	0	0	0.3333333333333333	2	0.8571428571428571	6	1.0	0.8571428571428571	8	6	0	2	0	0.1111111111111111	1	9	0.6	9	1.0	1.0	0.015784767396063753	0.5803135486826214	0.09999987276520823	0.500034611510529	0.0002507632228749389	0.5003193214203293	0.6103444596933079	0.5270964604203351	1.0	1.0	0.0
2606	None	None	None	None	None	0.08333333333333333	1	0.46153846153846156	12	0.43243243243243246	16	0.5416666666666666	0.32432432432432434	24	12	14	0	0	0.8888888888888888	8	9	2.6	39	0.0	0.8125	0.1780856784438569	0.5588629566807255	-0.08196045130222702	0.5135293876613528	-0.09932968230467873	0.5121789543014232	0.7786809318983455	0.5282536138271461	0	0	0.0
2940	0.00048258490058854426	4.2542442797868197e-05	-3.832829479264318e-05	0.9999303588913387	None	0	0	0.5	3	0.7142857142857143	5	0.5625	0.7142857142857143	8	5	0	0	0	0.25	8	2	0.6	9	0.0	0.8571428571428571	0.05235253984509419	0.5100656973488367	-0.034425051991400904	0.6261041975454378	-0.35794622990899805	0.7064934954924632	0.8443269791562377	0.6172929808666067	0	0.875	0.0
1875	None	None	None	None	None	0	0	0.5	5	0.46153846153846156	6	0.5	0	0	0	14	15	0	0.8333333333333334	6	5	1.0	15	0.46875	0.4444444444444444	0	0	0	0	0	0	0	0	0	0	0
2780	None	None	None	None	None	0	0	0.42857142857142855	6	0.5789473684210527	11	0.5833333333333334	0.47368421052631576	15	9	5	0	0	1.0	6	6	1.4	21	0.0	0.2222222222222222	-0.09935340947124141	0.5008089807777533	0.04071662869238977	0.642329197617796	0.011080337378386181	0.6685498298555417	0.6564805287341234	0.6059021081871456	0	0.7333333333333333	0.0
2239	None	None	None	None	None	0	0	0.05555555555555555	2	0.9607843137254902	49	0.8412698412698413	0	0	0	52	8	0	0.7777777777777778	9	7	3.533333333333333	53	0.07407407407407407	0.851063829787234	0	0	0	0	0	0	0	0	0	0	0
7252	0.014748044845451646	0.006254851926039199	0.0061419760894194375	0.9859311094304266	None	0.25	1	0.4	4	0.75	9	0.25925925925925924	0.75	13	9	0	0	0	0.6666666666666666	6	9	0.9333333333333333	14	0.0	1.0	0.09534194079362272	0.5074944264971776	0.03188513162440731	0.5475222775638623	0.13147686083470725	0.6663504886035924	0.5990181470661291	0.5754501312301701	0	1.0	0.0
2185	None	None	None	None	None	0	0	0.25	5	0.7142857142857143	20	0.6666666666666666	0	1	0	28	1	0	0.5555555555555556	9	5	2.0	30	0.01694915254237288	0.56	0	0	0	0	0	0	0	0	0	0	0
4136	1.5856623337089324e-05	5.766595073953765e-06	1.1760052905613909e-07	0.9995788847307598	None	0.2222222222222222	2	0.4	8	0.6428571428571429	18	0.4166666666666667	0.6071428571428571	25	17	4	0	0	0.8888888888888888	9	8	2.0	30	0.0	0.782608695652174	0.04056945188638326	0.6193494209466703	0.004733381787074549	0.5538788262346037	0.005654622470850503	0.5264444793562918	0.5410981350178865	0.567012691602319	0	1.0	0.0
1942	None	None	None	None	None	0	0	0.42857142857142855	3	0.75	6	0.3333333333333333	0.75	9	6	0	1	0	0.8333333333333334	6	5	0.6666666666666666	10	1.0	0.4	0.0745515557835583	0.5336632542363262	-0.027385454270210264	0.6606063451486992	0.09991745483751659	0.5007541084883712	0.6378515266661006	0.5665912765822668	1.0	0.4444444444444444	0.0
6955	4.7261061480541036e-05	6.805279493687108e-06	-3.203121508304939e-06	0.9996253946691043	None	0.25	1	0.4	4	0.7692307692307693	10	0.23809523809523808	0.7692307692307693	14	10	0	0	0	0.7777777777777778	7	9	1.0	15	0.0	1.0	0.00674652676688052	0.5871474043543052	0.36477614664319324	0.5588604955604858	0.004840837212240283	0.5203447391705234	0.8433153284454434	0.5556145887621672	0	1.0	0.0
4902	0.007601116563720361	0.00457381749623115	-0.0035213670654598603	0.9921201037243307	None	0.25	1	0.4	4	0.7692307692307693	10	0.23809523809523808	0.7692307692307693	14	10	0	0	0	0.7777777777777778	7	9	1.0	15	0.0	1.0	0.09999998013532849	0.5000008442304703	-0.15629588056013183	0.952164090731482	0.09999946535592312	0.5000098730960695	0.7699779709134918	0.7304685740709235	0	0.21428571428571427	0.0
767	None	None	None	None	None	0	0	0.21428571428571427	3	0.7894736842105263	15	0.7777777777777778	0	0	0	20	1	0	0.3333333333333333	9	3	1.4	21	0.022727272727272728	0.8888888888888888	0	0	0	0	0	0	0	0	0	0	0
788	None	None	None	None	None	0	0	0.45454545454545453	5	0.42857142857142855	6	0.6666666666666666	0	0	0	15	13	0	0.375	8	3	1.0666666666666667	16	0.38235294117647056	0.6153846153846154	0	0	0	0	0	0	0	0	0	0	0
1298	None	None	None	None	None	0	0	0.75	3	0.3333333333333333	1	0.5555555555555556	0	0	0	4	3	0	1.0	3	3	0.3333333333333333	5	0.25	1.0	0	0	0	0	0	0	0	0	0	0	0
220	None	None	None	None	None	0	0	0.4	2	0.8	4	0.4666666666666667	0.8	6	4	0	2	0	0.6	5	3	0.4666666666666667	7	1.0	0	0.09950588974191299	0.5051813144000411	0.419254190491288	0.5827561649748164	-0.008967810798164744	0.5857852155014169	0.8590840210851494	0.5581845893142955	1.0	1.0	0.0
1155	None	None	None	None	None	0	0	0.5	2	0.3333333333333333	1	0.8333333333333334	0	1	0	3	0	0	0.6666666666666666	3	2	0.3333333333333333	5	0.0	0	0	0	0	0	0	0	0	0	0	0	0
978	None	None	None	None	None	0.3333333333333333	1	0.4444444444444444	4	0.5454545454545454	6	0.43333333333333335	0.36363636363636365	7	4	5	5	0	0.8333333333333334	6	5	0.8666666666666667	13	0.45454545454545453	0.25	0.0003737314427235387	0.524557042400965	9.138197479600741e-05	0.5002363817488726	2.3849647131923623e-06	0.5000049174030708	0.5004190271764991	0.5082719504107432	1.0	1.0	0.0
2206	None	None	None	None	None	1.0	1	1.0	4	0.25	1	0.5	0.25	5	1	0	0	0	0.75	3	4	0.4	6	0.0	1.0	9.794035045644262e-05	0.5001170768202046	0.09999529207016022	0.5000174219708969	-0.09525317251155926	0.5225609806488517	0.6893689074488742	0.5075696914251825	0	1.0	0.0
458	None	None	None	None	None	1.0	1	0.8	4	0.4	2	0.4666666666666667	0.2	2	1	4	7	0	0.6	5	3	0.4666666666666667	7	0.6363636363636364	1.0	0.033315961024061425	0.5623955741220216	0.0868912711472207	0.5013117147128434	0.07891491130625528	0.5029287297499053	0.5591083044276564	0.5223061863773734	0.0	0	0.0
4130	8.001894661200142e-05	2.073861505906725e-06	3.083269491549614e-07	0.9999964182988889	None	0.25	1	0.4	4	0.75	9	0.25925925925925924	0.75	13	9	0	0	0	0.6666666666666666	9	6	0.9333333333333333	14	0.0	1.0	2.8720302122414654e-05	0.5001009331858752	5.440896562837025e-24	0.5000001899336101	0.07889963570877682	0.5293211879986238	0.5919067377831121	0.5098174020204274	0	1.0	0.0
4552	0.002224641212359764	0.000236958730341583	0.00022706060948803712	0.9972361974345212	None	0.3333333333333333	3	0.4	8	0.6785714285714286	19	0.37037037037037035	0.6785714285714286	27	19	2	0	0	1.0	9	9	2.0	30	0.0	1.0	-0.01960667945491309	0.663417464392736	0.09992569514822527	0.5005220796567255	-0.04078890128817006	0.6525998131516068	0.6766117316850188	0.6075547745532119	0	1.0	0.0
2161	None	None	None	None	None	0	0	0.35714285714285715	5	0.5555555555555556	10	0.5	0.16666666666666666	6	3	13	12	0	0.625	5	8	1.3333333333333333	20	0.4444444444444444	0.125	0.22314372280407668	0.5182880623474957	0.18354695309437416	0.5875393352804316	0.09997202768553126	0.5000868043334253	0.6256652698013646	0.5355511134773715	1.0	1.0	0.0
1833	None	None	None	None	None	0	0	1.0	1	0	0	1.0	0	1	0	0	0	0	0.5	2	1	0.13333333333333333	2	0.0	0	0	0	0	0	0	0	0	0	0	0	0
6680	0.010031398889273527	0.003529495645612997	0.0035286724636379935	0.9838773987364615	None	0.25	1	0.36363636363636365	4	0.7857142857142857	11	0.2222222222222222	0.7857142857142857	15	11	0	0	0	0.8888888888888888	8	9	1.0666666666666667	16	0.0	1.0	0.20878867244130572	0.6118496340466544	0.03454864087896504	0.5331071007314998	0.3013823769992393	0.6729098973730203	0.7550895659220872	0.6073923015723215	0	1.0	0.0
7413	0.0024110392229809313	6.271062209400865e-05	-6.06814100853406e-05	0.9994935286563973	None	0	0	0.375	3	0.7777777777777778	7	0.4074074074074074	0.7777777777777778	10	7	0	0	0	0.3333333333333333	3	9	0.7333333333333333	11	0.0	1.0	0.17666360516698051	0.5	-0.014893191115560839	0.5002017221881042	0.06637647098065251	0.510073948109178	0.6868224177432173	0.5034256243233962	0	1.0	0.0
1620	None	None	None	None	None	0	0	0.5	3	0.6666666666666666	4	0.5714285714285714	0	1	0	6	11	0	0.2857142857142857	7	2	0.5333333333333333	8	0.7333333333333333	0.6666666666666666	0	0	0	0	0	0	0	0	0	0	0
6858	2.251649398281983e-06	7.42171960881927e-08	-6.716858916992386e-08	0.9999856786183225	None	0	0	0.3333333333333333	3	0.8181818181818182	9	0.28888888888888886	0.8181818181818182	12	9	0	1	0	0.5555555555555556	9	5	0.8666666666666667	13	1.0	1.0	-0.7300253398775666	0.9294894030711015	0.07440908274105577	0.6159760431212253	0.0028958897765885656	0.5140904036139372	0.9725452559195243	0.738061489597806	0.5	0.5833333333333334	0.0
6559	0.006077478464169045	0.0017079850047975625	0.0011052500866477997	0.9958709483428466	None	0.25	1	0.4	4	0.75	9	0.25925925925925924	0.75	13	9	0	0	0	0.6666666666666666	6	9	0.9333333333333333	14	0.0	1.0	0.06969350458677495	0.5429918142732996	0	0.5	0.11182520314087126	0.5785929149855545	0.613280671301948	0.5406925298297143	0	0.15384615384615385	0.0
356	None	None	None	None	None	0	0	0.25	5	0.7037037037037037	19	0.6904761904761905	0.037037037037037035	5	1	23	7	0	0.8571428571428571	7	6	1.9333333333333333	29	0.15217391304347827	0.3333333333333333	0.07813145310486239	0.5414283649369577	0.22994852578643243	0.7041565080134631	0.0999852333139227	0.500172376343724	0.6522887627589342	0.5853199292177362	0.4	0.6	0.0
4428	0.002392362455326543	0.00022899578506067092	-4.4482950837298036e-05	0.9989931066763049	None	0.25	1	0.4	4	0.75	9	0.25925925925925924	0.75	13	9	0	0	0	0.6666666666666666	6	9	0.9333333333333333	14	0.0	1.0	0.0999998426958059	0.5000113185771499	1.842730717891841e-14	0.5000000010441805	0.09999963949680549	0.5000072216364495	0.6157146589669644	0.5000061804192605	0	1.0	0.0
7199	0.001453863199176986	0.00011923227844832814	6.885626242522912e-05	0.9984998777065365	None	0.25	1	0.4	4	0.75	9	0.25925925925925924	0.75	13	9	0	0	0	0.6666666666666666	6	9	0.9333333333333333	14	0.0	1.0	0.09999999996824982	0.5000000004143192	2.0707461320202274e-09	0.5000010711711386	0.07042314144937567	0.5175797790684097	0.6033507581602382	0.5058624313504988	0	0.9230769230769231	0.0
4833	0.0020709460948574437	0.00021390123671260553	2.3784603338099612e-05	0.9950593488575772	None	0.25	1	0.4	4	0.75	9	0.25925925925925924	0.75	12	9	1	0	0	0.6666666666666666	6	9	0.9333333333333333	14	0.0	1.0	0.039152007835456935	0.5635979105361835	-0.17474636634656265	0.9999999999999121	-0.09999999983038146	0.500000002977328	0.9966020050946045	0.9999591601381908	0	0.9166666666666666	0.0
3161	0.00010698472752704789	1.6224438765973567e-06	1.0904725355429295e-06	0.999998755407202	None	0.25	1	0.4	4	0.75	9	0.25	0.75	13	9	0	0	0	0.875	8	7	0.9333333333333333	14	0.0	1.0	0.16199747711948181	0.9854918311982157	-0.027586708020385774	0.5121828860996013	-0.13548997850278785	0.9646206751321388	0.8531750464019745	0.9258250757844216	0	1.0	0.0
7136	0.0025447688914839064	0.00016677394833912934	-0.00011217693937815495	0.9990146918755252	None	0.25	1	0.4	4	0.75	9	0.25925925925925924	0.75	13	9	0	0	0	0.6666666666666666	6	9	0.9333333333333333	14	0.0	1.0	0.099999999915351	0.5000000000497742	0.003705147464269691	0.5000728704539906	0.06786092861526341	0.501103149123749	0.5987989598425	0.5003920070590097	0	1.0	0.0
2809	0.015244473074304493	0.002414729174368684	0.0011508299423519297	0.996924459626459	None	0.2857142857142857	2	0.5	8	0.5238095238095238	11	0.36507936507936506	0.5238095238095238	18	11	4	0	0	0.7777777777777778	7	9	1.5333333333333334	23	0.0	1.0	-0.09332245899997911	0.5533865349098351	0.09993535669012861	0.5010763830118131	0.20002453475825943	0.6720840556788995	0.7720003630935386	0.5773973489348286	0	1.0	0.0
5008	0.0018556076028773973	0.0003672331683403792	-0.00012734197262466597	0.9983545502305786	None	0.2	1	0.3333333333333333	4	0.8	12	0.20987654320987653	0.8	16	12	0	0	0	1.0	9	9	1.1333333333333333	17	0.0	1.0	0.3917210750266174	0.5522162918092538	0.0002817092329898546	0.5099127466360867	0.05130710246665734	0.5778563017721966	0.8484966216628038	0.546801353721522	0	0.5	0.0
4665	0.00013067729894518216	8.142951671622257e-07	-9.117784480926678e-08	0.999996624566727	None	0.25	1	0.4	4	0.75	9	0.25925925925925924	0.75	13	9	0	0	0	0.6666666666666666	9	6	0.9333333333333333	14	0.0	1.0	9.47814781449593e-09	0.5	0.09999972050953246	0.5001016458806288	-0.2497860855323802	0.9999999983340575	0.8414784999378313	0.9988161045506987	0	0	0.0
2060	None	None	None	None	None	0	0	1.0	2	0.0	0	0.75	0	2	0	0	0	0	1.0	2	2	0.2	3	0.0	0	0	0	0	0	0	0	0	0	0	0	0
5288	0.008814571034497934	0.004492838948149916	-0.004478980878396994	0.9932169706588884	None	0.25	1	0.4	4	0.75	9	0.25925925925925924	0.75	13	9	0	0	0	0.6666666666666666	6	9	0.9333333333333333	14	0.0	1.0	0.09882411268623612	0.5045556789004978	-0.09999997549702926	0.5000029996306301	0.08876130538184163	0.5424852171573743	0.7117493663570578	0.5157103982821626	0	1.0	0.0
154	None	None	None	None	None	0.16666666666666666	1	0.42857142857142855	6	0.5789473684210527	11	0.4666666666666667	0.5789473684210527	17	11	3	0	0	0.5555555555555556	5	9	1.4	21	0.0	0.5	6.11352873563611e-06	0.5003890088965823	-0.020782506272051367	0.6573009759092189	0.09999998404958627	0.5000000594374088	0.6288395750704321	0.5541901239112683	0	1.0	0.0
6535	1.3504437238292218e-07	1.2847745043215635e-07	-7.50599181038314e-11	0.9999737879105035	None	0.25	1	0.4	4	0.75	9	0.25925925925925924	0.75	13	9	0	0	0	0.6666666666666666	6	9	0.9333333333333333	14	0.0	1.0	4.212238944083439e-14	0.5014031002709273	0	0.5	0.001142978017074174	0.5067163114174604	0.5023263798189489	0.5027065800193664	0	0.07692307692307693	0.0
549	None	None	None	None	None	1.0	1	0.8	4	0.2	1	0.5833333333333334	0	1	0	5	9	0	0.75	4	3	0.4666666666666667	7	0.6923076923076923	0.5	0	0	0	0	0	0	0	0	0	0	0
3815	0.004504089824886414	7.409448640531483e-05	4.8808583686166583e-05	0.9953227642195334	None	0	0	0.3333333333333333	3	0.8181818181818182	9	0.28888888888888886	0.8181818181818182	12	9	0	1	0	0.5555555555555556	5	9	0.8666666666666667	13	1.0	1.0	0.05157794953283086	0.6232006904355246	0.18422235173170914	0.7689546053410865	0.08603176337949278	0.5820721027442126	0.6183194631561167	0.6635049799724023	1.0	1.0	0.0
2542	None	None	None	None	None	0.16666666666666666	2	0.34615384615384615	9	0.6216216216216216	23	0.6190476190476191	0.1891891891891892	14	7	24	7	0	0.7777777777777778	9	7	2.6	39	0.15555555555555556	0.8484848484848485	0.06539735683670252	0.5367219805105657	0.4589250062488913	0.6601278589836096	0.09982198789603455	0.5307944067235669	0.8556457573000145	0.5772392041537965	1.0	1.0	0.0
6122	0.002309924369015384	0.0012596238576889733	0.0012572868970147702	0.9982439178108453	None	0.3333333333333333	1	0.5	4	0.7	7	0.2857142857142857	0.7	11	7	0	0	0	0.8571428571428571	6	7	0.8	12	0.0	0.8	0.05921587689408864	0.5275347916028074	-0.057503573909060454	0.6738392166737226	0.36288553074313057	0.5619431901913954	0.8492217843461024	0.589436077760589	0	1.0	0.0
2548	None	None	None	None	None	0	0	0.36363636363636365	16	0.53125	34	0.8148148148148148	0.203125	26	13	39	3	0	1.0	9	9	4.4	66	0.043478260869565216	0.9473684210526315	0.0006826662750335792	0.5148457600447557	0.05593152094744307	0.5281061895258329	7.902762784127648e-27	0.5	0.5652753888254325	0.5143247369728274	1.0	1.0	0.0
670	None	None	None	None	None	0.07692307692307693	1	0.39285714285714285	11	0.575	23	0.75	0.35	24	14	17	4	0	0.875	7	8	2.8	42	0.14285714285714285	0.8	0.030758716156153536	0.6738853902988778	0.005208263859394305	0.6703795019104029	0.012405057721539648	0.5220940281620007	0.6015077280597626	0.6243489920125244	0.9375	0.9166666666666666	0.0
1334	None	None	None	None	None	1.0	1	0.8	4	0.4	2	0.4666666666666667	0.4	6	2	0	0	0	0.6	3	5	0.4666666666666667	7	0.0	1.0	-0.12832767751604654	0.5451209751330122	0.00909096881158311	0.6428749442034959	0.04168215801309731	0.5333451906390817	0.6844175311298879	0.574639658372316	0	1.0	0.0
2682	2.269914691360731e-05	2.458449300974859e-06	-2.4552931663281948e-06	0.9940398800952944	None	0.14285714285714285	1	0.47058823529411764	8	0.43478260869565216	10	0.5555555555555556	0.2608695652173913	14	6	10	5	0	0.5555555555555556	9	5	1.6666666666666667	25	0.3125	0.5	0.07192005322751088	0.5571245887151304	0.053102224351961894	0.6022375550549685	0	0.5	0.5808139860760159	0.5534860257839844	0.9285714285714286	1.0	0.525801695250735
2108	None	None	None	None	None	0.16666666666666666	1	0.6	9	0.25	5	0.6285714285714286	0.05	10	1	11	5	0	0.7142857142857143	5	7	1.4666666666666666	22	0.29411764705882354	0.8235294117647058	-0.09989787154922566	0.5012753656337163	0.23222139165578265	0.6128685007130664	-0.04180861382665763	0.6706508739836785	0.8007923465279809	0.5967334062477487	0.9	0.7	0.0
6984	0.011774862810036939	0.0018072185523510924	0.00038475926651142164	0.9894610922854316	None	0.25	1	0.4	4	0.75	9	0.25925925925925924	0.75	13	9	0	0	0	0.6666666666666666	6	9	0.9333333333333333	14	0.0	1.0	0.09253380679555315	0.5550553159543293	-0.09992091402235534	0.500597810295543	0.09780506696365623	0.5042279356473867	0.7151053685291833	0.5200243836444663	0	1.0	0.0
4828	0.003424670884276375	0.0014229610669788935	0.0011970569599284583	0.997689350266086	None	0.25	1	0.4	4	0.7692307692307693	10	0.23809523809523808	0.7692307692307693	14	10	0	0	0	0.7777777777777778	9	7	1.0	15	0.0	1.0	0.09998827134609942	0.5003674984792653	2.2533403021438338e-07	0.5000238400282152	0.0947579124795343	0.5203480663101042	0.6128955393688812	0.5069164419255475	0	0.7857142857142857	0.0
244	None	None	None	None	None	0	0	0.0967741935483871	3	0.9090909090909091	40	0.8518518518518519	0	0	0	45	0	0	0.6666666666666666	9	6	3.066666666666667	46	0.0	1.0	0	0	0	0	0	0	0	0	0	0	0
5088	0.00023896488225561493	2.1381558646734718e-06	2.0274954698863895e-06	0.9999753788565311	None	0.25	1	0.4	4	0.7692307692307693	10	0.23809523809523808	0.7692307692307693	14	10	0	0	0	0.7777777777777778	9	7	1.0	15	0.0	1.0	-0.050353635702882996	0.5	0.1130587313233645	0.6691390409710507	0.026398037523126215	0.655285708708112	0.6660157473885371	0.6103736286014777	0	1.0	0.0
7381	0.016103299641821063	0.014433681976089295	-0.01443130706074679	0.9689042801775992	None	0.25	1	0.4	4	0.7692307692307693	10	0.23809523809523808	0.7692307692307693	14	10	0	0	0	0.7777777777777778	7	9	1.0	15	0.0	1.0	0.42510686188861707	0.5560480651119787	0.31553424300915794	0.6187846923996546	0.0999706560387359	0.5000557940489404	0.7942720435725915	0.5588718779581507	0	0.42857142857142855	0.0
1257	None	None	None	None	None	0.5	1	0.6666666666666666	4	0.5	3	0.4	0.5	7	3	0	0	0	0.8	4	5	0.5333333333333333	8	0.0	0.6666666666666666	-0.10401229608798106	0.5467392184866717	0.09996177366914394	0.5000785315754777	0.09926977596230986	0.5017387468935304	0.7229159522071495	0.5162254214270564	0	1.0	0.0
1653	None	None	None	None	None	0	0	0	0	0	0	1.0	0	0	0	0	3	0	1.0	1	1	0.06666666666666667	1	0.75	0	0	0	0	0	0	0	0	0	0	0	0
6860	0.006202158182772723	0.004685083567237199	0.004299704791352091	0.9910559411116258	None	0.25	1	0.36363636363636365	4	0.7857142857142857	11	0.2222222222222222	0.7857142857142857	15	11	0	0	0	0.8888888888888888	8	9	1.0666666666666667	16	0.0	1.0	0.09961238216531162	0.5022684056610444	-0.021644875374774893	0.6584241435423578	0.09999592511389627	0.500016667784079	0.6391036867481357	0.5552254273158344	0	1.0	0.0
3708	0.010924746472239809	0.007589754536084992	0.0062744153016419035	0.990699512387358	None	0.3333333333333333	1	0.5	4	0.7	7	0.2857142857142857	0.7	11	7	0	0	0	0.8571428571428571	6	7	0.8	12	0.0	0.6666666666666666	0.09999997382153615	0.5000001604084005	0.02068275814847505	0.5248162727812621	0.22937892039313698	0.5480684084936109	0.7034158535224241	0.5243321524909317	0	1.0	0.0
2907	0.0003025931493161228	3.0745059397961986e-07	2.93668054860742e-08	0.9999974048788871	None	0.25	1	0.4	4	0.7692307692307693	10	0.23809523809523808	0.7692307692307693	14	10	0	0	0	0.7777777777777778	7	9	1.0	15	0.0	1.0	0.05046080980436306	0.5404348759860509	-0.011464000303872601	0.660374374852601	0.057610576910842946	0.5219815413302131	0.5788443801678637	0.5756675558939658	0	0.8571428571428571	0.0
324	None	None	None	None	None	0.25	1	0.4	4	0.7692307692307693	10	0.4166666666666667	0.6923076923076923	12	9	2	4	0	1.0	6	6	1.0	15	0.8	0.2222222222222222	0.02994422332616028	0.576442266895686	0.09972164907663973	0.5001997024339417	-0.09142403090459764	0.5116783075579875	0.6929692984746408	0.5296074799522775	1.0	1.0	0.0
5946	8.702462099965719e-09	8.206709077855856e-09	8.725916773635389e-11	0.9999987963517158	None	0.25	1	0.4	4	0.75	9	0.25925925925925924	0.75	13	9	0	0	0	0.6666666666666666	6	9	0.9333333333333333	14	0.0	1.0	0.09984731314267588	0.5421845877888173	0	0.5	1.052066222013009e-05	0.5005241494816814	0.6153291086114052	0.514265880112712	0	0.23076923076923078	0.0
3247	1.0139032898151782e-07	4.076059481286764e-08	2.877580828344109e-08	0.9999917699281163	None	0.3333333333333333	1	0.5	4	0.6666666666666666	6	0.3055555555555556	0.6666666666666666	10	6	0	0	0	1.0	6	6	0.7333333333333333	11	0.0	0.4	-0.06949499218489703	0.6549307927101257	0.09739610498426901	0.5134285085304794	4.014080964689093e-05	0.5000559855091502	0.6567786885543337	0.5576372685093617	0	1.0	0.0
5173	0.0013481729773833025	0.0005275958228968916	-0.00011998905456131749	0.9987362198607765	None	0.25	1	0.4	4	0.7692307692307693	10	0.23809523809523808	0.7692307692307693	14	10	0	0	0	0.7777777777777778	7	9	1.0	15	0.0	1.0	7.902762784127648e-27	0.5	0.023461458875561156	0.6611095919617519	0.09988935020303101	0.5017737022725824	0.6156296700263841	0.5560416777975712	0	1.0	0.0
5314	0.003695703197862576	0.0020272031068414567	0.001007617098625748	0.9951260797466374	None	0.25	1	0.36363636363636365	4	0.7857142857142857	11	0.2222222222222222	0.7857142857142857	15	11	0	0	0	0.8888888888888888	8	9	1.0666666666666667	16	0.0	1.0	0.09999999995813133	0.500000000017101	0.05305031852713428	0.8698156077671237	0.06398354780122513	0.5525941128104135	0.5554358905368061	0.6689623464500702	0	0.7333333333333333	0.0
5816	0.004054920552416692	0.0019763306721255315	0.0019752281647182433	0.9938748610039336	None	0.25	1	0.4	4	0.75	9	0.25925925925925924	0.75	13	9	0	0	0	0.6666666666666666	6	9	0.9333333333333333	14	0.0	1.0	0.09891740023073009	0.5125159066907499	8.023866974992693e-11	0.5000000267827843	0.08051576075675647	0.566986915883203	0.605765811747221	0.5266117023439063	0	0	0.0
4671	3.743457624057712e-06	1.4077998116658947e-08	1.1673918198123977e-08	0.9999984890722927	None	0.25	1	0.36363636363636365	4	0.7857142857142857	11	0.2222222222222222	0.7857142857142857	15	11	0	0	0	0.8888888888888888	9	8	1.0666666666666667	16	0.0	1.0	0.2528640622284264	0.6862032810737636	0	0.5	0.001420939731687618	0.5051064598851926	0.7649715520797142	0.5665081224356733	0	1.0	0.0
2727	5.310078097323253e-06	2.7173468074559852e-08	2.5647686327384863e-08	0.9999929011396251	None	0.3333333333333333	1	0.625	5	0.4444444444444444	4	0.55	0.2222222222222222	5	2	5	9	0	0.8	4	5	0.7333333333333333	11	0.8181818181818182	0.8571428571428571	0.019594709693716024	0.5547734137004596	0.16569121816669063	0.5442179885095264	-0.006786438049751324	0.5654718637778607	0.6745405331681474	0.554837814639954	0.0	0	0.0
4935	0.003037290672773153	0.0002780551643630844	-0.0002161224764464267	0.9971691492410263	None	0.25	1	0.4	4	0.75	9	0.25925925925925924	0.75	13	9	0	0	0	0.6666666666666666	6	9	0.9333333333333333	14	0.0	1.0	-0.06414919179910156	0.5330423565855016	-0.04738574415855788	0.6592682306796017	0.09998062334258237	0.5001255093540685	0.6834259634825663	0.5656929730327449	0	0.7692307692307693	0.0
3264	0.014857488792388391	0.0016707745456831032	0.0012094065622267412	0.9901415546646954	None	0.4	2	0.46153846153846156	6	0.6470588235294118	11	0.30158730158730157	0.6470588235294118	17	11	1	0	0	0.7777777777777778	7	9	1.2666666666666666	19	0.0	1.0	0.07134681019468082	0.5897442652934543	-0.062277978464108485	0.633329524155132	0.11269484848738806	0.6043922993196706	0.6388578891308164	0.6093098194570873	0	1.0	0.0
4289	None	None	None	None	None	0.06666666666666667	1	0.25	8	0.7111111111111111	32	0.5802469135802469	0.37777777777777777	24	17	22	8	0	1.0	9	9	3.1333333333333333	47	0.1951219512195122	0.5909090909090909	0.004347619694379826	0.5340070621467881	0.09999989236389002	0.500011717827018	0.13714742632173876	0.9345242361781035	0.6578888111145671	0.7173891653753853	1.0	1.0	0.0
2817	0.0004624757349471428	7.234319115995192e-06	-1.34766547242126e-06	0.9956960629518545	None	0.16666666666666666	1	0.4666666666666667	7	0.5	10	0.4583333333333333	0.45	15	9	6	4	0	0.75	6	8	1.4666666666666666	22	0.4	0.375	-0.0437038495085328	0.6628051653951353	0.09990715035469169	0.507913558709474	0.008364372809087774	0.5037206740112352	0.6439230451003262	0.5599075034596812	1.0	1.0	0.0
1676	None	None	None	None	None	0.2	2	0.6363636363636364	14	0.22580645161290322	7	0.6875	0.12903225806451613	17	4	15	6	0	0.75	6	8	2.2	33	0.2857142857142857	0.7407407407407407	-0.08171550359498955	0.5398627033559243	0.020559275967577915	0.5091738194679868	0.006506923914018093	0.5369132691599232	0.6154306746131649	0.5286694806152523	1.0	1.0	0.0
854	None	None	None	None	None	0	0	0.5	3	0.5714285714285714	4	0.5625	0	0	0	8	4	0	1.0	4	4	0.6	9	0.2	0.4	0	0	0	0	0	0	0	0	0	0	0
1556	None	None	None	None	None	0	0	0.5	3	0.7142857142857143	5	0.5625	0.7142857142857143	8	5	0	1	0	0.25	2	8	0.6	9	1.0	0.8571428571428571	-0.01251847045866315	0.6522837535397438	0.22702295350685314	0.5850249952755832	0.04861046770468295	0.5933342350950536	0.7410888132891303	0.6106626478726	1.0	1.0	0.0
7428	6.331759234439074e-05	3.6441809481490827e-07	-2.973775077892148e-07	0.9999985105714809	None	0.25	1	0.36363636363636365	4	0.7857142857142857	11	0.2222222222222222	0.7857142857142857	15	11	0	0	0	0.8888888888888888	9	8	1.0666666666666667	16	0.0	1.0	-0.09945009698655577	0.5407043553196335	0.014156351454619853	0.6310072944033169	0.03611460296663926	0.5541225508968078	0.6514528674747295	0.5758321450152165	0	1.0	0.0
4048	6.072001722959391e-07	2.424552637275087e-07	-2.4234984852126246e-07	0.9999243541860413	None	0.3333333333333333	1	0.5	4	0.7	7	0.2857142857142857	0.7	11	7	0	0	0	0.8571428571428571	6	7	0.8	12	0.0	0.8	-0.018976279768595405	0.6657422466408853	0.033313361309288664	0.5461804117415883	2.1534781196889725e-08	0.500000329704343	0.6027391278712463	0.5723421943788218	0	1.0	0.0
2838	4.655327042117486e-06	5.9094423646648654e-08	5.0719717092674794e-08	0.9999962334700586	None	0	0	0.5	2	0.3333333333333333	1	0.625	0.3333333333333333	3	1	1	0	0	0.5	4	2	0.3333333333333333	5	0.0	0	-0.09980226520593301	0.5001497966014113	0.051893067021596	0.612389916180041	0.014083204988645076	0.5035576225472375	0.655916572731176	0.5392688954878777	0	1.0	0.0
709	None	None	None	None	None	0	0	0.6666666666666666	2	0.5	1	0.6666666666666666	0.5	3	1	0	0	0	0.6666666666666666	3	2	0.26666666666666666	4	0.0	0	-0.0989318672951251	0.5004494426044417	-0.09635753031036678	0.5043140204097754	-0.0021632926194367253	0.5474963145275402	0.6108005832139775	0.5174607388867292	0	1.0	0.0
2337	None	None	None	None	None	0	0	0.25	1	1.0	3	0.625	0	0	0	4	11	0	0.5	4	2	0.3333333333333333	5	0.9166666666666666	0	0	0	0	0	0	0	0	0	0	0	0
4152	0.0024284900112670734	0.0017456102947538885	-0.0010229523912128784	0.9992512748181803	None	0.3333333333333333	1	0.5	4	0.7	7	0.2857142857142857	0.7	11	7	0	0	0	0.8571428571428571	6	7	0.8	12	0.0	0.6666666666666666	0.09999999999549039	0.5000000000123139	0.049619307574969886	0.5787268684724939	0.04281633602123572	0.5260206909857048	0.5703726322243284	0.5350860834331508	0	1.0	0.0
5239	0.01240756651991214	0.0015837344794313814	0.001267778623090822	0.9856899066040528	None	0.25	1	0.4	4	0.75	9	0.25925925925925924	0.75	13	9	0	0	0	0.6666666666666666	6	9	0.9333333333333333	14	0.0	1.0	0.09858580971881194	0.539151174474215	-0.03128797390381228	0.5125640548915414	0.09964270771320648	0.5012323435558779	0.647113448333046	0.5176694829474686	0	0	0.0
6659	0.0037648122894746467	0.0011057405939261338	0.0006780883967511418	0.9973178440628749	None	0.25	1	0.4	4	0.7692307692307693	10	0.23809523809523808	0.7692307692307693	14	10	0	0	0	0.7777777777777778	7	9	1.0	15	0.0	1.0	0.09999999731221405	0.5000000064109112	-0.026299645289813704	0.5083652726250169	0.13855067657122086	0.5491311144574303	0.6669413857164765	0.5192092822468923	0	1.0	0.0
2600	7.224490813643463e-07	9.541849195718203e-08	9.54127588376557e-08	0.9999698700147346	None	0	0	0.6666666666666666	2	0.5	1	0.6666666666666666	0.5	3	1	0	2	0	0.6666666666666666	2	3	0.26666666666666666	4	1.0	0	-0.08456507576600895	0.5897234976589634	0.09999964771284998	0.5000007357233298	0.055758840554410806	0.5354037897166282	0.6871393337075036	0.5419575916843982	1.0	1.0	0.0
2519	None	None	None	None	None	0	0	0.5	4	0.3333333333333333	3	0.55	0.2222222222222222	4	2	6	2	0	0.8	4	5	0.7333333333333333	11	0.14285714285714285	0.2857142857142857	0.0668219992270271	0.5892334293060678	-0.09831547087041267	0.5025042659209019	0.09964088553531616	0.5007565982996732	0.7043132961491876	0.5311131538964755	1.0	1.0	0.0
3759	0.0009166421901490937	0.00026983814218640035	8.970552993733926e-05	0.999263755106169	None	0.25	1	0.4	4	0.7692307692307693	10	0.23809523809523808	0.7692307692307693	14	10	0	0	0	0.7777777777777778	7	9	1.0	15	0.0	1.0	0.03846330128990096	0.5114669747331636	0.16527926488475728	0.9152215901274524	0.09904140738237852	0.5186451722355736	0.6254044816078913	0.6970322912719463	0	1.0	0.0
486	None	None	None	None	None	0.5	1	0.5714285714285714	4	0.625	5	0.3333333333333333	0.625	9	5	0	0	0	0.8333333333333334	5	6	0.6666666666666666	10	0.0	1.0	-0.09791558938819703	0.5083496655317521	0.04840654326384663	0.5267381098926709	0.09754116733804061	0.5058262675985492	0.6969775293061622	0.5136434837906004	0	0.6666666666666666	0.0
1892	None	None	None	None	None	0	0	0.3333333333333333	1	1.0	2	1.0	1.0	3	2	0	3	0	0.25	1	4	0.26666666666666666	4	1.0	0	-0.0999048082528031	0.500130352888004	0.2364372468411713	0.5320442646372323	0.060484555656628435	0.5452064089095332	0.7979612623844472	0.5258265924011255	0.0	0	0.0
852	None	None	None	None	None	0	0	0.25	1	1.0	3	1.0	1.0	4	3	0	3	0	0.2	1	5	0.3333333333333333	5	1.0	0	0.0999875429487532	0.5001288185528464	0.04260284534698061	0.5160483005274853	0.2815654139750664	0.9999160419349702	0.900459254606619	0.9589066160861965	1.0	1.0	0.0
5506	4.4980888159701433e-07	2.348148824560678e-07	1.4369340137650367e-08	0.9999330458340976	None	0.25	1	0.36363636363636365	4	0.7857142857142857	11	0.2222222222222222	0.7857142857142857	15	11	0	0	0	0.8888888888888888	9	8	1.0666666666666667	16	0.0	1.0	0.09944410636766189	0.5000000000000001	-0.03332200839447564	0.5170575716225541	0.0005522030043918113	0.5281350887469237	0.6360613960571173	0.5150717772674442	0	1.0	0.0
7335	0.002749087915609599	0.00027495005248517825	0.0002693173341372625	0.9958463004625392	None	0.25	1	0.4	4	0.7692307692307693	10	0.23809523809523808	0.7692307692307693	14	10	0	0	0	0.7777777777777778	7	9	1.0	15	0.0	1.0	0.1456743528262803	0.545391513540268	-0.0951969412875175	0.6829279601560502	-0.058077675721780166	0.5044672402116879	0.719746279597461	0.5799088068979003	0	0	0.0
2983	1.1449083253378742e-07	1.482762023521171e-08	2.334199196738286e-09	0.9999973814965688	None	0	0	0.5	4	0.4	4	0.6	0	1	0	10	11	0	0.8	4	5	0.8	12	0.4782608695652174	1.0	0	0	0	0	0	0	0	0	0	0	0
6138	2.9545197196523308e-08	2.73627398025042e-08	1.6845316545532464e-09	0.9999962041677645	None	0.25	1	0.4	4	0.75	9	0.25925925925925924	0.75	13	9	0	0	0	0.6666666666666666	6	9	0.9333333333333333	14	0.0	1.0	2.3213727232992262e-14	0.5000000418425075	0.025797087066304097	0.6509832191723952	1.9697175574161532e-13	0.5000000000934106	0.5628061893933831	0.5517609011855888	0	1.0	0.0
4609	0.0068633031145928025	0.003995435417023498	-0.0003581149378087945	0.9988599916742121	None	0.25	1	0.4	4	0.75	9	0.25925925925925924	0.75	13	9	0	0	0	0.6666666666666666	6	9	0.9333333333333333	14	0.0	1.0	0.06751444523922978	0.5130694481711138	-0.033831179103550206	0.5043983791783836	0.10202302705613238	0.5156959018614912	0.6408409704120073	0.5110555242251128	0	0.6923076923076923	0.0
5696	0.0032499822994370335	0.0005068567445231872	0.0004827982851829977	0.996527086061074	None	0.25	1	0.4	4	0.7692307692307693	10	0.23809523809523808	0.7692307692307693	14	10	0	0	0	0.7777777777777778	7	9	1.0	15	0.0	1.0	-0.057327533638142934	0.6545815654326916	0.36735608127421343	0.5994126594988315	0.09999998426440382	0.5000001974319948	0.8476746293918357	0.5859917077861524	0	0.07142857142857142	0.0
6814	2.1957447344124475e-08	1.9926589538720947e-08	5.907413607915777e-11	0.9999970210556622	None	0.25	1	0.4	4	0.7692307692307693	10	0.23809523809523808	0.7692307692307693	14	10	0	0	0	0.7777777777777778	7	9	1.0	15	0.0	1.0	0.0999021180057879	0.5356205871291847	-0.099999999079082	0.5000001662752347	7.902762784127648e-27	0.5	0.6934072093313179	0.5118914902971446	0	1.0	0.0
7031	6.439207518952053e-08	2.4427366999209303e-08	1.9471661971589296e-08	0.9999869815055413	None	0.25	1	0.4	4	0.75	9	0.25925925925925924	0.75	13	9	0	0	0	0.6666666666666666	6	9	0.9333333333333333	14	0.0	1.0	0.04755125829964514	0.6359331326186065	0.06879382144302967	0.5766510528924368	0.0004568082795035587	0.5077848683708022	0.5898661351634166	0.5742745170965365	0	0	0.0
1516	None	None	None	None	None	0.14285714285714285	1	0.23529411764705882	4	0.8260869565217391	19	0.9259259259259259	0.7391304347826086	20	17	4	4	0	0.3333333333333333	9	3	1.6666666666666667	25	0.4444444444444444	1.0	0.002497281998056677	0.5744330744170376	0.05719582748027365	0.5627280436517489	0.09999999943886817	0.5000000048591942	0.6009326334158847	0.5458873918995673	1.0	1.0	0.0
4120	0.0014472262680999516	0.0006680213412918023	0.0006673805072590575	0.9988288515692803	None	0.25	1	0.36363636363636365	4	0.7857142857142857	11	0.2222222222222222	0.7857142857142857	15	11	0	0	0	0.8888888888888888	8	9	1.0666666666666667	16	0.0	1.0	-0.059618311138859494	0.5569269685627778	1.573043155573409e-07	0.5000004726003896	0.0726409205969297	0.6449027664878448	0.6396441530958177	0.5683534546545516	0	1.0	0.0
4873	0.0006584669934161241	1.9601043195057246e-06	-2.6223515407621263e-07	0.9999974899824726	None	0.25	1	0.4	4	0.7692307692307693	10	0.23809523809523808	0.7692307692307693	14	10	0	0	0	0.7777777777777778	9	7	1.0	15	0.0	1.0	0.052730639444806215	0.5	-0.04936832997747777	0.6412042319692242	0.08634344160508714	0.5627495603165017	0.6114478186215282	0.5689678106513714	0	0.14285714285714285	0.0
6081	0.013790661037389478	0.00020574831104266486	1.785435403961876e-05	0.9792652256925588	None	0.25	1	0.4	4	0.75	9	0.25925925925925924	0.75	13	9	0	0	0	0.6666666666666666	6	9	0.9333333333333333	14	0.0	1.0	0.18264973317361993	0.5570793783363174	0.176471412673478	0.6679525822209179	0.09999999559476777	0.5000002629861809	0.6112638524408848	0.5767434901292741	0	0.9230769230769231	0.0
2700	0.0017801111782331236	4.18002523676524e-05	2.9692198564397604e-06	0.9967931599857294	None	0.125	1	0.4444444444444444	8	0.4583333333333333	11	0.5777777777777777	0.20833333333333334	12	5	13	0	0	0.5555555555555556	9	5	1.7333333333333334	26	0.0	0.7777777777777778	-0.1626160500712149	0.8842538389955698	0.35771645225676324	0.5367150733809573	0.17909727359260832	0.6184473350348785	0.9055933687714082	0.7084382265117962	0	1.0	0.0
1305	None	None	None	None	None	1.0	1	0.8	4	0.4	2	0.4375	0.4	6	2	0	0	0	1.0	4	4	0.4666666666666667	7	0.0	0.6666666666666666	1.2957334200598211e-06	0.500054795135977	1.487048430848749e-05	0.5000764299016958	0.21665539584597343	0.572275610177522	0.7352224828463508	0.5242864207895934	0	0.3333333333333333	0.0
5325	0.0024906004815187896	6.066473233662803e-05	-5.450980366710256e-05	0.9991989177836947	None	0.25	1	0.4	4	0.75	9	0.25925925925925924	0.75	13	9	0	0	0	0.6666666666666666	6	9	0.9333333333333333	14	0.0	1.0	0.005662357042613285	0.5037132168494387	0.0015955626785040672	0.5090122474753533	0.1061838939285302	0.9974999485748529	0.7945249057732681	0.8821845935976355	0	1.0	0.0
7488	0.010028851056462442	0.007149377301765141	0.006653325841522067	0.9927697827568761	None	0.25	1	0.4	4	0.7692307692307693	10	0.23809523809523808	0.7692307692307693	14	10	0	0	0	0.7777777777777778	7	9	1.0	15	0.0	1.0	0.09999950578380451	0.5000033460209506	0.005573361901245697	0.5663956244815643	-0.1362102687463998	0.6026454592092558	0.7252732807355955	0.5567275188383936	0	1.0	0.0
7483	5.883999894631669e-05	1.2942567026585826e-06	-9.72131953093564e-07	0.9999984507479229	None	0.25	1	0.4	4	0.75	9	0.25	0.75	13	9	0	0	0	0.875	8	7	0.9333333333333333	14	0.0	1.0	0.41304789863300184	0.6429415675612812	0.1881773244822149	0.5986992237144619	0.10715498228326585	0.5669574917447224	0.7956024616525375	0.6032958669642	0	0.8461538461538461	0.0
7326	0.0030444950455712767	0.0007579534577082045	0.0006301150680699528	0.9970823728188163	None	0	0	0.42857142857142855	3	0.75	6	0.4166666666666667	0.75	9	6	0	1	0	0.375	3	8	0.6666666666666666	10	1.0	0.8571428571428571	0.11070296825423812	0.5126109520512759	-0.07731793037762866	0.6917870996549501	0.09914937754949271	0.5016075406858843	0.701584278760396	0.5716184340559713	1.0	1.0	0.0
7396	0.004476496465058334	0.0005869940283449876	-2.164335215906079e-05	0.9953146134957395	None	0.25	1	0.4	4	0.75	9	0.25925925925925924	0.75	13	9	0	0	0	0.6666666666666666	6	9	0.9333333333333333	14	0.0	1.0	0.12453829680188551	0.5062959954268286	0.2252340183937121	0.5536077121732779	-0.06068115980813306	0.6743671315459075	0.7552404931514451	0.5800103471587353	0	1.0	0.0
7197	0.0018160082559194853	0.0004752249486931046	0.00046386392109025275	0.9974359516291976	None	0.25	1	0.4	4	0.7692307692307693	10	0.23809523809523808	0.7692307692307693	14	10	0	0	0	0.7777777777777778	7	9	1.0	15	0.0	1.0	0.09999695453969874	0.5006669197566828	8.738255944664431e-10	0.5042016667652467	0.09902737292205836	0.5068466537802127	0.6151762204829995	0.5039051764506525	0	1.0	0.0
103	None	None	None	None	None	0.17647058823529413	3	0.3333333333333333	12	0.6346153846153846	33	0.6666666666666666	0.1346153846153846	17	7	36	7	0	1.0	9	9	3.6	54	0.10606060606060606	0.8085106382978723	0.09997849917859111	0.5000494985821989	-0.09999999817402669	0.5000002516789479	0.009197653270541773	0.5143068937787162	0.693690191048689	0.504786703939096	1.0	1.0	0.2404093170446296
91	None	None	None	None	None	0	0	0	0	0	0	1.0	0	0	0	0	0	0	1.0	1	1	0.06666666666666667	1	0.0	0	0	0	0	0	0	0	0	0	0	0	0
5276	0.0025427618226350522	8.670092604736942e-05	-1.2304478883527393e-05	0.9904078243153079	None	0.25	1	0.4	4	0.7692307692307693	10	0.23809523809523808	0.7692307692307693	14	10	0	0	0	0.7777777777777778	7	9	1.0	15	0.0	1.0	4.536290615208976e-05	0.5117566397216966	0.067801957577972	0.5637262600879441	-0.09036066371592866	0.5754681314526221	0.6650996704697202	0.5504552595054651	0	1.0	0.0
1801	None	None	None	None	None	0.3333333333333333	2	0.5714285714285714	8	0.47368421052631576	9	0.5833333333333334	0.47368421052631576	16	9	4	2	0	1.0	6	6	1.4	21	0.4	0.5333333333333333	0.09968575795794993	0.5120254142040114	0.042533022975845325	0.6874748590988201	0.03235296474949364	0.5794093981726938	0.6014449857117316	0.595223095117433	1.0	0.9375	0.0
6887	0.002280264138296741	0.0019803493992320478	-0.0017396891218705315	0.9985421880755202	None	0.3333333333333333	1	0.5	4	0.6666666666666666	6	0.4074074074074074	0.6666666666666666	10	6	0	0	0	0.3333333333333333	9	3	0.7333333333333333	11	0.0	1.0	0.09999999999955948	0.5000000019030977	-0.09035417513097169	0.6349897760409072	0.09099997215321905	0.6337624011333662	0.6944446251668301	0.590820534094267	0	0.6	0.0
628	None	None	None	None	None	0	0	0.6	3	0.6	3	0.5833333333333334	0.6	6	3	0	1	0	0.3333333333333333	6	2	0.4666666666666667	7	1.0	0.4	0.0975089445178547	0.9987189687966089	0.0019382063114494314	0.6270261355477934	0.09840991020593239	0.5141245516769141	0.9037249915889798	0.9177076245053016	0.0	0	0.0
2708	0.02692234421394223	0.002320451219172168	0.00037504213230857834	0.9795751384405847	None	0.16666666666666666	1	0.3333333333333333	5	0.75	15	0.4074074074074074	0.7	19	14	2	0	0	0.6666666666666666	6	9	1.4666666666666666	22	0.0	0.5	1.6740554210748228e-07	0.5000192810852115	0.09984663916262627	0.5215565632723398	0.07490531193138614	0.9004068176925636	0.6180035068081309	0.681940356501583	0	0	0.0
1383	None	None	None	None	None	0	0	0.25	2	0.8	8	0.34285714285714286	0	0	0	11	2	0	0.7142857142857143	5	7	0.8	12	0.07692307692307693	0.6	0	0	0	0	0	0	0	0	0	0	0
3206	0.005878151891931306	0.00022412633176147496	0.00022297484438498717	0.9976201648313041	None	0.3333333333333333	1	0.4444444444444444	4	0.7272727272727273	8	0.2653061224489796	0.7272727272727273	12	8	0	0	0	1.0	7	7	0.8666666666666667	13	0.0	0.6666666666666666	-0.08261275481976103	0.6183531810981305	0.03748292208488787	0.5237017435531461	0.09999281174348784	0.5000189975144941	0.6813782468075007	0.5479784432314286	0	0.08333333333333333	0.0
5669	0.00047302862784695564	5.9478229875828715e-05	5.9243987599315826e-05	0.9995400784867773	None	0.25	1	0.4	4	0.75	9	0.25925925925925924	0.75	13	9	0	0	0	0.6666666666666666	6	9	0.9333333333333333	14	0.0	1.0	0.09999992515469211	0.5000014717869522	1.8915726737799262e-11	0.5000000006096709	0.0692211964924215	0.6570533208276836	0.6149569074828722	0.5539719045528896	0	0.9230769230769231	0.0
1931	None	None	None	None	None	0	0	0.17857142857142858	5	0.8205128205128205	32	0.6507936507936508	0.1794871794871795	11	7	29	4	0	0.7777777777777778	7	9	2.7333333333333334	41	0.06896551724137931	0.5294117647058824	0.0002915744778671966	0.5166700576322037	-0.025021887570567503	0.5058732437187556	5.665595734528106e-26	0.5003279918135327	0.5298214888095829	0.5076253234441092	0.7272727272727273	0.8181818181818182	0.0
3366	0.003758965118694886	0.0001682731555924895	0.00011802772942575286	0.9941849933782717	None	0.25	1	0.4	4	0.7692307692307693	10	0.234375	0.7692307692307693	14	10	0	0	0	1.0	8	8	1.0	15	0.0	0.8571428571428571	-0.035957783046958014	0.6328501037705828	0.07536861631873823	0.5177201109377926	0.09998991545215127	0.5000206185116223	0.6431102621621603	0.5511088730221663	0	0.7857142857142857	0.0
3933	0.006480142411416541	0.0036345386320903762	0.003625865556236649	0.9909932449056236	None	0.25	1	0.4	4	0.7692307692307693	10	0.23809523809523808	0.7692307692307693	14	10	0	0	0	0.7777777777777778	7	9	1.0	15	0.0	1.0	0.09790473558780133	0.5059580831430299	-0.037871386805524924	0.5149644641920074	0.0998223096644782	0.5006210491993038	0.6545241226558709	0.5071822890650676	0	1.0	0.0
3720	0.000263471057052679	5.275478431576668e-05	5.274811718893124e-05	0.9996021502873401	None	0	0	0.25	1	1.0	3	1.0	1.0	4	3	0	0	0	0.2	1	5	0.3333333333333333	5	0.0	0	-0.008708084982537676	0.6773614683124639	0.09971400527787855	0.501722383704592	0.051216603227451016	0.5	0.6114965074800488	0.5620585186995029	0	1.0	0.0
4374	0.00026140996454772396	2.6655672014875535e-05	2.323926342996779e-05	0.9999953663114302	None	0	0	0.3333333333333333	3	0.8181818181818182	9	0.28888888888888886	0.8181818181818182	12	9	0	0	0	0.5555555555555556	5	9	0.8666666666666667	13	0.0	1.0	0.00878679624834563	0.5032079066161835	0.09999314456947483	0.5837469032182029	0.2505059092921066	0.5648734735696244	0.7311917459002263	0.550821451567868	0	1.0	0.0
2274	None	None	None	None	None	0	0	0.5	1	1.0	1	1.0	0	0	0	2	6	0	0.3333333333333333	1	3	0.2	3	0.75	0	0	0	0	0	0	0	0	0	0	0	0
104	None	None	None	None	None	0	0	0.4090909090909091	9	0.5161290322580645	16	0.5238095238095238	0.3225806451612903	17	10	15	0	0	0.7777777777777778	9	7	2.2	33	0.0	0.35714285714285715	-0.04572149529731813	0.5168230093198983	0.028856172202947644	0.6714718918155275	0.00787554454175488	0.6597445036268709	0.5940653021902353	0.6180880923287374	0	1.0	0.0
6685	0.0003570147368739423	2.7389336880435557e-06	7.701922725560701e-07	0.9999972400095799	None	0.25	1	0.4	4	0.7692307692307693	10	0.23809523809523808	0.7692307692307693	14	10	0	0	0	0.7777777777777778	7	9	1.0	15	0.0	1.0	-0.07948048126127605	0.5930659301699097	-0.04252288157803352	0.524203876733092	0.09999583867675127	0.5000123564657967	0.6843451825086239	0.5393844955113211	0	1.0	0.0
3525	0.000596970772944801	6.178817324119286e-05	-6.316923401833765e-07	0.9995722036408512	None	0.25	1	0.36363636363636365	4	0.7857142857142857	11	0.2222222222222222	0.7857142857142857	15	11	0	0	0	0.8888888888888888	8	9	1.0666666666666667	16	0.0	1.0	-0.02164427682205819	0.5083583032822077	-0.09998282834822131	0.5020709510258138	0.020646266791198235	0.682387038296942	0.6210679989590211	0.5668051287089287	0	1.0	0.0
6964	0.0017483425603134319	0.0010363753339161098	0.0010166275820441548	0.9987314940838382	None	0.25	1	0.4	4	0.7692307692307693	10	0.23809523809523808	0.7692307692307693	14	10	0	0	0	0.7777777777777778	7	9	1.0	15	0.0	1.0	0.035169095185024465	0.5126435209033033	0.09715303615670715	0.5103472609906804	0.09999904189184411	0.5000060131023715	0.5749817574613777	0.5076663886173356	0	1.0	0.0
1834	None	None	None	None	None	0.5	1	0.6666666666666666	4	0.5	3	0.4444444444444444	0.5	4	3	3	7	0	0.5	3	6	0.5333333333333333	8	0.7777777777777778	1.0	0.09416181241891937	0.5193002791347924	-0.06744897166561277	0.59224819425819	0.0996719829809676	0.5003243279031635	0.6846592999987413	0.5375793270427335	1.0	0.5	0.0
1399	None	None	None	None	None	0.5714285714285714	4	0.625	10	0.45454545454545453	10	0.3333333333333333	0.45454545454545453	20	10	3	0	0	0.8888888888888888	9	8	1.6	24	0.0	0.7058823529411765	0.019831117015895898	0.5735520912243292	0.15770049405320027	0.5619497330016094	-0.0661497809226916	0.6905411612534461	0.7153647637530447	0.6104876729632114	0	0	0.0
6871	0.0003216692058460698	0.00031006918500541756	0.0003100676358490924	0.9995822365010023	None	0.3333333333333333	1	0.5	4	0.7	7	0.3333333333333333	0.7	11	7	0	0	0	0.4444444444444444	4	9	0.8	12	0.0	1.0	0.26743117223722374	0.5548659725229625	0.13322604288588366	0.6039210957457977	0.014011674690333079	0.5050514633584137	0.7405388966722473	0.5549758231839478	0	0.9090909090909091	0.0
4337	0.0005743379150075258	0.00016772463827966386	0.00016418137232960514	0.9992607199908757	None	0.3333333333333333	1	0.5	4	0.7	7	0.3333333333333333	0.7	11	7	0	0	0	0.4444444444444444	4	9	0.8	12	0.0	1.0	0.04362409819933694	0.5	0.029058948721397408	0.9986376422427342	0.050726737522765276	0.6172936518796386	0.5599063456072094	0.9136009610285835	0	1.0	0.0
1900	None	None	None	None	None	0	0	0.25	2	0.7777777777777778	7	0.6111111111111112	0	0	0	10	2	0	0.2222222222222222	9	2	0.7333333333333333	11	0.08333333333333333	0.8888888888888888	0	0	0	0	0	0	0	0	0	0	0
1313	None	None	None	None	None	0	0	0.4166666666666667	5	0.5	8	0.5	0.0625	2	1	15	5	0	1.0	6	6	1.2	18	0.15151515151515152	0.8333333333333334	0.09732831544325649	0.5030154248421126	0.024528145136728442	0.5311488420860387	-0.016008766522875466	0.6173913456635735	0.6171634795071907	0.551096766460274	1.0	1.0	0.0
599	None	None	None	None	None	0.2727272727272727	3	0.4166666666666667	10	0.6176470588235294	21	0.4444444444444444	0.4411764705882353	24	15	11	1	0	1.0	9	9	2.4	36	0.058823529411764705	0.5185185185185185	-0.026391858518046506	0.6753731172966542	0.05477440327804477	0.5232356126082591	0.08486939405180531	0.5525173622004556	0.6162931148683463	0.585521499814024	0.8333333333333334	0.9583333333333334	0.0
2475	None	None	None	None	None	0	0	0.3333333333333333	3	0.8181818181818182	9	0.6190476190476191	0	0	0	12	0	0	0.42857142857142855	7	3	0.8666666666666667	13	0.0	0.5454545454545454	0	0	0	0	0	0	0	0	0	0	0
6880	0.008041680791641158	0.005728081643810767	-0.001553443073277542	0.9900250894918814	None	0.25	1	0.4	4	0.7692307692307693	10	0.23809523809523808	0.7692307692307693	14	10	0	0	0	0.7777777777777778	7	9	1.0	15	0.0	1.0	0.4572846726470379	0.514223284879911	0.023206610742003152	0.6450539103619732	0.06872597444407566	0.6567221276217264	0.8934385340532126	0.6069077308636933	0	0	0.0
1085	None	None	None	None	None	0	0	0.4166666666666667	5	0.5333333333333333	8	0.425	0.2	5	3	11	0	0	0.625	5	8	1.1333333333333333	17	0.0	0.5	0.2424441129548351	0.5552613120765316	0.06030562386649313	0.6338735208280242	-0.013160680869313388	0.610948394310772	0.7400908376193572	0.6004581293789711	0	1.0	0.0
1696	None	None	None	None	None	0.041666666666666664	1	0.21568627450980393	11	0.7567567567567568	56	0.9382716049382716	0.4864864864864865	45	36	30	0	0	1.0	9	9	5.066666666666666	76	0.0	0.9411764705882353	0.2664935075563859	0.7714575920910004	-0.07811623637116916	0.6259136051790931	0.2975607373002128	0.713535268352138	0.8327182732596032	0.707091673970539	0	1.0	0.0
2601	1.6397942774467326e-05	1.9230321896918275e-06	-1.9226340460506653e-06	0.9946269507220508	None	0	0	0.19047619047619047	4	0.8275862068965517	24	0.8611111111111112	0	1	0	29	0	0	1.0	6	6	2.066666666666667	31	0.0	0.4	0	0	0	0	0	0	0	0	0	0	0
2084	None	None	None	None	None	0	0	1.0	1	0	0	1.0	0	1	0	0	0	0	0.5	1	2	0.13333333333333333	2	0.0	0	0	0	0	0	0	0	0	0	0	0	0
1908	None	None	None	None	None	0	0	1.0	1	0	0	1.0	0	0	0	1	2	0	0.5	1	2	0.13333333333333333	2	0.3333333333333333	0	0	0	0	0	0	0	0	0	0	0	0
1178	None	None	None	None	None	0	0	0.35294117647058826	6	0.6086956521739131	14	0.6944444444444444	0.13043478260869565	8	3	16	2	0	1.0	6	6	1.6666666666666667	25	0.06451612903225806	0.4	-0.008250206616920497	0.6504694030184627	0.060081774667428436	0.5833282205659025	-0.09923627564335148	0.5007774203049276	0.6751430320586643	0.5793781953152317	0.9375	0.875	0.0
2003	None	None	None	None	None	0.3333333333333333	2	0.6428571428571429	9	0.3157894736842105	6	0.7	0.05263157894736842	6	1	14	0	0	0.8333333333333334	5	6	1.4	21	0.0	0.9333333333333333	0.0916554806541162	0.5598976198086424	0.08565988919391836	0.5331625343989282	-0.09962471127315078	0.5706176006033422	0.704715556111644	0.5546115257838927	0	1.0	0.0
4180	0.0024860271679264427	0.0007242856053830518	0.00048257108671463097	0.995330806516704	None	0.3333333333333333	1	0.5	4	0.7	7	0.2857142857142857	0.7	11	7	0	0	0	0.8571428571428571	7	6	0.8	12	0.0	0.6666666666666666	7.902762784127648e-27	0.5	-0.4696111770149548	1.0	-0.07067081945451512	0.5189139912851277	0.9999999989654567	0.9999999999866451	0	1.0	0.0
446	None	None	None	None	None	0	0	0.5	3	0.5	3	0.4444444444444444	0.3333333333333333	4	2	3	6	0	0.5	6	3	0.5333333333333333	8	0.75	0.5714285714285714	0.12417603731896296	0.5633658507436059	1.3381404065727456e-05	0.5003044069908755	0.08931921965408232	0.5089872014938385	0.6282960697039788	0.5243144641723828	0.0	0	0.0
2375	None	None	None	None	None	0	0	0.6666666666666666	2	0.5	1	0.6666666666666666	0	1	0	2	0	0	0.6666666666666666	3	2	0.26666666666666666	4	0.0	0	0	0	0	0	0	0	0	0	0	0	0
5515	0.0031173225933083	0.00011142970056910152	4.4654766673470636e-05	0.9955379195465249	None	0.25	1	0.4	4	0.7692307692307693	10	0.23809523809523808	0.7692307692307693	14	10	0	0	0	0.7777777777777778	7	9	1.0	15	0.0	1.0	0.1168271485423317	0.5796758889151457	-0.13102584154881877	0.8456220294163223	0.09023445668391009	0.5423521157465061	0.7446187428639504	0.6749462078748052	0	1.0	0.0
3786	0.0003920174972842438	3.484405953934541e-06	7.753202330305283e-07	0.999018216439862	None	0	0	0.3333333333333333	2	0.8571428571428571	6	1.0	0.8571428571428571	8	6	0	0	0	0.1111111111111111	9	1	0.6	9	0.0	1.0	-0.505460302447219	0.5	0.004123888761643153	0.6777963808891743	-0.05557448013375597	0.6439087111716643	0.9194873408068949	0.6095317431747478	0	1.0	0.0
5132	0.0002480407832970081	2.0686212729985193e-06	-1.7096791745622257e-06	0.9999999593183838	None	0.2	1	0.3333333333333333	4	0.8	12	0.20987654320987653	0.8	16	12	0	0	0	1.0	9	9	1.1333333333333333	17	0.0	1.0	3.9677570401869494e-13	0.5000000000227756	0.017945894801174027	0.5678632064614842	0.059417956447779495	0.5911014280218191	0.5633514028369492	0.5532686509775687	0	0.75	0.0
7373	0.0014620554340642558	0.0008874469690795688	0.0008355774233914588	0.9978377741240295	None	0.25	1	0.4	4	0.7692307692307693	10	0.23809523809523808	0.7692307692307693	14	10	0	0	0	0.7777777777777778	7	9	1.0	15	0.0	1.0	0.09993007283192017	0.5013433295861933	2.705838550614873e-11	0.5000000018751019	0.048874774444395315	0.5456922658290536	0.6006748414847044	0.5157159665591096	0	0	0.0
6327	0.006734748792476381	0.0018897840354291772	0.0007376088507974647	0.9945417557903872	None	0.25	1	0.4	4	0.7692307692307693	10	0.23809523809523808	0.7692307692307693	14	10	0	0	0	0.7777777777777778	7	9	1.0	15	0.0	1.0	0.09999160068025632	0.5000431735463852	-0.07813882504052391	0.665464349311447	0.2964701271360214	0.5438701130377687	0.8274098155932696	0.5714939528170739	0	1.0	0.0
7115	0.008466889481653406	0.00539839859001541	-0.003298179917803635	0.9969994728588404	None	0.25	1	0.4	4	0.7692307692307693	10	0.23809523809523808	0.7692307692307693	14	10	0	0	0	0.7777777777777778	7	9	1.0	15	0.0	1.0	0.0999305191934402	0.5011025241868513	4.957356223048747e-08	0.5000004125663003	0.28241453793131543	0.5574899988557348	0.763032204455973	0.5196060464117527	0	0	0.0
897	None	None	None	None	None	0	0	1.0	2	0.0	0	1.0	0	2	0	0	0	0	0.3333333333333333	1	3	0.2	3	0.0	1.0	0	0	0	0	0	0	0	0	0	0	0
5874	0.006321719894946249	0.0008868617090929625	-0.0008701277827439269	0.990860530090697	None	0.25	1	0.4	4	0.75	9	0.25925925925925924	0.75	13	9	0	0	0	0.6666666666666666	6	9	0.9333333333333333	14	0.0	1.0	-0.09929117705298665	0.5129026240240538	-0.048725848852119315	0.5508212485162484	0.0993826229949342	0.5303744465564247	0.6991047710446483	0.531396882136042	0	1.0	0.0
7418	0.0012722184519611877	0.0005338974182740073	0.00045981674926656827	0.9968066839462936	None	0.25	1	0.4	4	0.75	9	0.25925925925925924	0.75	13	9	0	0	0	0.6666666666666666	6	9	0.9333333333333333	14	0.0	1.0	0.40085871775810017	0.5987395141405062	5.159986425793526e-05	0.5005028434093101	0.01946949889964383	0.5459772592552923	0.8663027608275002	0.5487329037962893	0	0.9230769230769231	0.0
3837	0.0065715692409527085	0.004911839636627153	-0.004911696910802857	0.9950710389587353	None	0	0	0.42857142857142855	3	0.75	6	0.5555555555555556	0.75	9	6	0	1	0	0.2222222222222222	2	9	0.6666666666666666	10	1.0	1.0	0.09989034402485449	0.5006820699718743	0.008528475120374655	0.6006942805598999	0.09825542797826214	0.6727926604883366	0.6027335517714503	0.5932241625328272	0.0	0	0.0
1580	None	None	None	None	None	0	0	0.6666666666666666	4	0.42857142857142855	3	0.5	0.14285714285714285	2	1	6	0	0	0.5	6	3	0.6	9	0.0	0.6666666666666666	0.018106257913295908	0.5055764880136714	5.558070374368641e-07	0.5000003200743309	0.09999596838161098	0.5000043239517479	0.607101511369969	0.5018604458388486	0	0	0.0
158	None	None	None	None	None	0.2	1	0.3333333333333333	4	0.7333333333333333	11	0.37777777777777777	0.6666666666666666	14	10	2	0	0	0.5555555555555556	5	9	1.1333333333333333	17	0.0	0.6666666666666666	0.02790472106113511	0.5723884490020694	0.05130929791750072	0.6389743878284917	0.19472644275746895	0.6097488111471958	0.6864395564152103	0.6073670764230656	0	0.2857142857142857	0.0
396	None	None	None	None	None	0	0	0.4	4	0.5833333333333334	7	0.5833333333333334	0	0	0	13	14	0	0.6666666666666666	4	6	0.9333333333333333	14	0.4666666666666667	0.5	0	0	0	0	0	0	0	0	0	0	0
7075	2.4335853874397485e-08	2.016525385743645e-08	-1.1186680543454547e-10	0.9999976578481601	None	0.25	1	0.4	4	0.7692307692307693	10	0.23809523809523808	0.7692307692307693	14	10	0	0	0	0.7777777777777778	7	9	1.0	15	0.0	1.0	0.09999975846602091	0.500000107832918	0.12157919301276561	0.54055197585678	3.503620466035576e-07	0.5006093342117431	0.6294075385430833	0.5137467633073679	0	1.0	0.0
1361	None	None	None	None	None	0.5	1	0.6666666666666666	4	0.5714285714285714	4	0.375	0.5714285714285714	8	4	0	0	0	0.6666666666666666	4	6	0.6	9	0.0	0.6666666666666666	-0.025958365343868528	0.6199840401173253	-0.04752360562494053	0.6393091585275692	-0.050325401537326495	0.6132020945672765	0.5861488175072732	0.6242311530829294	0	1.0	0.0
400	None	None	None	None	None	0.10526315789473684	2	0.325	13	0.631578947368421	36	0.7283950617283951	0.38596491228070173	34	22	24	1	0	1.0	9	9	3.933333333333333	59	0.025	0.7450980392156863	0.33505021857305356	0.6242757595314935	-0.0981032636749461	0.528702236688656	0.13347269405918855	0.6106844564586498	0.855223838109268	0.5884643617134038	0.9117647058823529	0.9705882352941176	0.0
1828	None	None	None	None	None	0.07142857142857142	1	0.43333333333333335	13	0.46511627906976744	20	0.5555555555555556	0.18604651162790697	18	8	26	7	0	1.0	9	9	3.0	45	0.15217391304347827	0.717948717948718	0.25899115468936446	0.6246243020785587	0.03327926420080969	0.5348945221590544	0.09999696187088973	0.5000215294927283	0.7192318648297925	0.5538828165268513	1.0	0.8888888888888888	0.0
7334	0.0012651236460357177	0.00016965962129058073	-2.2105198083307934e-05	0.999452625069547	None	0.25	1	0.4	4	0.7692307692307693	10	0.23809523809523808	0.7692307692307693	14	10	0	0	0	0.7777777777777778	7	9	1.0	15	0.0	1.0	0.0987212949712783	0.5015145626707624	0.09059241726520495	0.585753442736437	0.05044814209622559	0.5840550549365573	0.5736741581613694	0.5574072497422516	0	1.0	0.0
7300	0.009791535880496235	0.0004967060290825766	-0.00037672456329599605	0.9953000634579876	None	0.25	1	0.4	4	0.7692307692307693	10	0.23809523809523808	0.7692307692307693	14	10	0	0	0	0.7777777777777778	7	9	1.0	15	0.0	1.0	0.43506677799056453	0.5135545270953806	0.09917935578458655	0.5024388267532003	0.07908608539505659	0.5452171883948564	0.8356600681171844	0.5204345313280666	0	1.0	0.0
2005	None	None	None	None	None	0	0	0.22641509433962265	12	0.7402597402597403	57	0.9753086419753086	0.4025974025974026	40	31	38	0	0	1.0	9	9	5.266666666666667	79	0.0	0.9714285714285714	0.0683076599792633	0.9999720481992587	-0.0999999665851641	0.5000017403891028	0.0008636702824715552	0.5055377599643308	0.675155309411638	0.9707555998419527	0	1.0	0.0
2264	None	None	None	None	None	0	0	0.15384615384615385	2	0.8823529411764706	15	0.5428571428571428	0	0	0	18	8	0	0.7142857142857143	7	5	1.2666666666666666	19	0.2	0.4	0	0	0	0	0	0	0	0	0	0	0
1953	None	None	None	None	None	0	0	0.15	3	0.8518518518518519	23	0.8285714285714286	0	1	0	27	0	0	0.7142857142857143	7	5	1.9333333333333333	29	0.0	0.3333333333333333	0	0	0	0	0	0	0	0	0	0	0
3173	1.2703706113103376e-06	3.706007897220567e-08	2.158294333810516e-08	0.9999938050211685	None	0.3333333333333333	1	0.5	4	0.7	7	0.2857142857142857	0.7	11	7	0	0	0	0.8571428571428571	7	6	0.8	12	0.0	0.6666666666666666	4.159048452980806e-05	0.5013848283637173	0.15768502266161025	0.641818962026873	3.132220665072768e-05	0.500762917072884	0.6776753720737667	0.5491622063276043	0	1.0	0.0
5581	0.0046321251338130665	0.00025258230137845735	-5.099958709432627e-05	0.9937508923450676	None	0.25	1	0.4	4	0.75	9	0.25925925925925924	0.75	13	9	0	0	0	0.6666666666666666	6	9	0.9333333333333333	14	0.0	1.0	0.03868734057818011	0.5774022034516769	0.10440235705945651	0.5717721665126057	0.22094532746534887	0.5412186182485786	0.6888267880125757	0.5635259115114098	0	1.0	0.0
5773	0.005748315540027695	0.00043409090467851633	-0.00020337274450665764	0.9784836421183436	None	0.25	1	0.4	4	0.75	9	0.25925925925925924	0.75	13	9	0	0	0	0.6666666666666666	6	9	0.9333333333333333	14	0.0	1.0	0.002595342253012193	0.6769654442158156	0.313950905366587	0.6035060650712406	0.09999997724210685	0.5000000977007675	0.7859104526363492	0.5954765306694879	0	1.0	0.0
352	None	None	None	None	None	0	0	0.16666666666666666	5	0.8604651162790697	37	0.5555555555555556	0.18604651162790697	11	8	33	8	0	1.0	9	9	3.0	45	0.11940298507462686	0.47368421052631576	-0.04545043220020901	0.5239338564715917	0.09974387221852184	0.5550700997496475	0.09999999360341683	0.500000134161932	0.6581519953709984	0.5263910220401183	1.0	1.0	0.03465627683147449
2529	None	None	None	None	None	0.16666666666666666	2	0.48148148148148145	13	0.4473684210526316	17	0.8333333333333334	0.23684210526315788	19	9	20	6	0	0.75	8	6	2.6666666666666665	40	0.17647058823529413	0.5882352941176471	-0.08945141207468674	0.5161305181154038	0.06112987792654749	0.6050866040106014	-0.078697907013626	0.5648570175939727	0.667906868884717	0.5623526869804092	1.0	1.0	0.0
5866	0.00018569782835198764	3.9101786428619983e-07	-2.2664554001452424e-07	0.9999973754897362	None	0.25	1	0.4	4	0.7692307692307693	10	0.23809523809523808	0.7692307692307693	14	10	0	0	0	0.7777777777777778	9	7	1.0	15	0.0	1.0	0.09999999952890218	0.5000000006829224	0.2980307878046988	0.7370889802341889	0.09996216347875977	0.5026528127421923	0.7182479775933016	0.5859306844655903	0	1.0	0.0
3070	None	None	None	None	None	0.16666666666666666	2	0.34615384615384615	9	0.6486486486486487	24	0.48148148148148145	0.4594594594594595	26	17	12	3	0	1.0	9	9	2.6	39	0.15789473684210525	0.6	-0.05717311491628137	0.5331405919212487	0.13603619347403773	0.774952009397342	-0.133969787975241	0.9979872610358237	0.8398146445248216	0.9258871089305573	0.9615384615384616	0.9615384615384616	0.3955961978906024
1701	None	None	None	None	None	0	0	0.3333333333333333	1	1.0	2	1.0	0.5	1	1	2	8	0	0.25	1	4	0.26666666666666666	4	1.0	0	-0.15086017035691682	0.5	0.1347099641825998	0.5	0.15208336803811906	0.5	0.8004249056486908	0.5	1.0	1.0	0.0
7157	0.006627625585234332	0.0012829326530334956	0.00015170913175991782	0.98700312267478	None	0.3333333333333333	1	0.5	4	0.7	7	0.2857142857142857	0.7	11	7	0	0	0	0.8571428571428571	6	7	0.8	12	0.0	1.0	0.24416365738766665	0.6007364257743861	0.00827052646094555	0.5113005527407061	0.08293426954709035	0.5157262338001987	0.7283346660692586	0.5429497329737666	0	0	0.0
4987	0.0005526877611510432	0.00046436756418636655	0.000464111639418406	0.9986253223900368	None	0.25	1	0.4	4	0.7692307692307693	10	0.23809523809523808	0.7692307692307693	14	10	0	0	0	0.7777777777777778	9	7	1.0	15	0.0	1.0	0.09999999566749965	0.5000000045231141	0.3407310455393497	0.6520704300273935	-0.012914383797152932	0.6540988780741372	0.7926445431706414	0.6039025787679049	0	1.0	0.0
5672	5.417087562977117e-05	1.786634666639804e-06	1.7466164486774278e-06	0.999998388604474	None	0.25	1	0.36363636363636365	4	0.7857142857142857	11	0.2222222222222222	0.7857142857142857	15	11	0	0	0	0.8888888888888888	9	8	1.0666666666666667	16	0.0	1.0	0.4469469079521307	0.6834892607547989	0.04367564798903058	0.5612920743434234	-0.04221987225884342	0.6569226324781091	0.8930406088213622	0.6353621594762364	0	1.0	0.0
1857	None	None	None	None	None	0	0	0.3333333333333333	4	0.625	10	0.75	0	1	0	16	0	0	0.6666666666666666	4	6	1.2	18	0.0	0.14285714285714285	0	0	0	0	0	0	0	0	0	0	0
2521	None	None	None	None	None	0	0	0.23529411764705882	4	0.7391304347826086	17	0.5952380952380952	0	0	0	24	6	0	0.8571428571428571	6	7	1.6666666666666667	25	0.11538461538461539	0.09523809523809523	0	0	0	0	0	0	0	0	0	0	0
384	None	None	None	None	None	0	0	0.6666666666666666	2	0.5	1	0.6666666666666666	0.5	2	1	1	2	0	0.6666666666666666	2	3	0.26666666666666666	4	0.4	0	0.04256483870521795	0.5065669600789061	0.06994559542798132	0.5451574794346614	0.07489125254158002	0.5263926477042606	0.5374650660430573	0.5260648186844691	1.0	1.0	0.0
3369	0.00028257526280024773	5.238190945717741e-05	7.859988641898765e-06	0.9997613901331224	None	0.3333333333333333	1	0.5	4	0.7	7	0.2857142857142857	0.7	11	7	0	0	0	0.8571428571428571	7	6	0.8	12	0.0	0.8	0.04860482842385695	0.5256120121310269	0	0.5	0.0713208162585707	0.5321747128004706	0.5738291649939502	0.5192750040157882	0	0.8181818181818182	0.0
5585	0.00020791186206129764	1.2690005626203508e-05	4.148574026053487e-06	0.9988610358615864	None	0.25	1	0.4	4	0.75	9	0.25925925925925924	0.75	13	9	0	0	0	0.6666666666666666	6	9	0.9333333333333333	14	0.0	1.0	0.2941465453827742	0.6652224268871683	0.1507728619895845	0.5751739763919937	0.016725951867023404	0.5049500021207014	0.7554962567174988	0.5833359170198106	0	0	0.0
5980	0.0015247011072750864	0.00020134306485612496	0.00019458145162838455	0.9977798337015567	None	0.2	2	0.3181818181818182	7	0.7419354838709677	23	0.4074074074074074	0.7419354838709677	30	23	2	0	0	1.0	9	9	2.2	33	0.0	1.0	-0.026686872115317083	0.5059601767492888	0.05184405889340147	0.5712082500566991	0.09039086180539752	0.6054648949162661	0.6230939591367112	0.5612666454860099	0	0	0.0
5194	0.0009452830997942838	6.023208464784795e-05	-5.309617000208146e-05	0.9992334340104145	None	0.25	1	0.4	4	0.7692307692307693	10	0.23809523809523808	0.7692307692307693	14	10	0	0	0	0.7777777777777778	7	9	1.0	15	0.0	1.0	0.07937541166838269	0.5442837219872716	0.050060339855944755	0.5769421337899914	0.03118787470891013	0.640979485845982	0.5693688812249532	0.5880274854754131	0	1.0	0.0
6719	0.0063883957129823345	0.005221022361136936	0.005046531443831591	0.996249185575297	None	0.25	1	0.36363636363636365	4	0.7857142857142857	11	0.2222222222222222	0.7857142857142857	15	11	0	0	0	0.8888888888888888	8	9	1.0666666666666667	16	0.0	1.0	0.0997051489122393	0.5011313413829712	1.1285901015068155e-14	0.5000000000021017	0.26105126447694615	0.5440257573518466	0.7456361325183407	0.5150858901345079	0	1.0	0.0
2402	None	None	None	None	None	0	0	1.0	1	0	0	1.0	0	1	0	0	0	0	0.5	2	1	0.13333333333333333	2	0.0	0	0	0	0	0	0	0	0	0	0	0	0
3004	0.0002481088641793223	0.00019977124858754436	0.00019804239260209672	0.9980124798373206	None	0	0	0.5	2	0.6666666666666666	2	1.0	0.6666666666666666	4	2	0	2	0	0.2	5	1	0.3333333333333333	5	1.0	0.5	0.09936134287022295	0.5005394182102734	-0.09436541692683342	0.5035340302500956	-0.017942499810681363	0.6346406951104495	0.6938642124595745	0.5472314049140443	1.0	1.0	0.0
5538	0.005216716551445191	0.0005134676491558472	0.00016729569552557233	0.99115254095791	None	0.25	1	0.36363636363636365	4	0.7857142857142857	11	0.2222222222222222	0.7857142857142857	15	11	0	0	0	0.8888888888888888	8	9	1.0666666666666667	16	0.0	1.0	1.686577281460239e-20	0.5000000000020702	7.902762784127648e-27	0.5	0.17456422256444554	0.9999999151029709	0.7137238183885649	0.9956241783655372	0	1.0	0.0
466	None	None	None	None	None	0.16666666666666666	1	0.5333333333333333	8	0.35	7	0.39285714285714285	0.3	12	6	9	3	0	0.875	7	8	1.4666666666666666	22	0.1875	0.4444444444444444	-0.008059881951884017	0.6751544325567763	7.2544564373139545e-06	0.5007179231406562	0.055806325839632895	0.6855641471886164	0.6061013333072138	0.623549537089124	1.0	1.0	0.0
38	None	None	None	None	None	0	0	0	0	0	0	1.0	0	0	0	0	4	0	1.0	1	1	0.06666666666666667	1	1.0	0	0	0	0	0	0	0	0	0	0	0	0
7235	0.003119170516306559	0.0004337436886694422	-0.00011443775061425152	0.998221968823581	None	0.25	1	0.4	4	0.7692307692307693	10	0.23809523809523808	0.7692307692307693	14	10	0	0	0	0.7777777777777778	7	9	1.0	15	0.0	1.0	0.12500664376776238	0.6227814676599142	0.0008473736817974411	0.5917714024214621	0.19581681873458706	0.6644928350636563	0.6872833302920202	0.6268394361162835	0	0	0.0
3678	0.003004180775087572	5.394844821687076e-05	-2.6691967886325445e-05	0.9976013727246397	None	0.25	1	0.4	4	0.7692307692307693	10	0.23809523809523808	0.7692307692307693	14	10	0	0	0	0.7777777777777778	7	9	1.0	15	0.0	1.0	0.039350551266524925	0.5111635276693625	0.004080927532458537	0.5185502168999029	0.12144400967022181	0.537951444139789	0.6187871719574854	0.5225675558432337	0	0.9285714285714286	0.0
1797	None	None	None	None	None	0.3333333333333333	1	0.75	6	0.1111111111111111	1	0.55	0.1111111111111111	7	1	3	0	0	0.8	4	5	0.7333333333333333	11	0.0	0.3333333333333333	0.0485696638143333	0.5869799210732884	-0.03742456088885453	0.5032104817527312	0.07842730940757729	0.9945718612403902	0.6695361083263067	0.8651046106272973	0	1.0	0.0
3271	0.003654679181720787	0.00013314710320630715	-1.4738973864856213e-05	0.9951491398116477	None	0.25	1	0.4	4	0.7692307692307693	10	0.23809523809523808	0.7692307692307693	14	10	0	0	0	0.7777777777777778	7	9	1.0	15	0.0	1.0	0.018111313071998553	0.5417333050391482	0.08531155078054475	0.5416362381299697	-0.13352197884231481	0.999999999999966	0.7772836876012927	0.9999710466961398	0	1.0	0.0
5725	0.004070822277676223	0.0015479028902892632	0.0012150989095310561	0.99337073728206	None	0.25	1	0.36363636363636365	4	0.7857142857142857	11	0.2222222222222222	0.7857142857142857	15	11	0	0	0	0.8888888888888888	8	9	1.0666666666666667	16	0.0	1.0	0.23459003164615727	0.5172302525543963	-0.09970750807376304	0.6210953068261552	-0.06862221519525993	0.6572477060270492	0.8169936941843404	0.5998244502331803	0	0.26666666666666666	0.0
4931	0.004119193896219634	0.0015912594821101615	-0.00024937780954106223	0.9895789466722983	None	0.2	1	0.3333333333333333	4	0.8	12	0.20987654320987653	0.8	16	12	0	0	0	1.0	9	9	1.1333333333333333	17	0.0	1.0	0.3701313750774252	0.524796897469506	-0.09973983274218745	0.5119016077025137	0.06993830105738079	0.5909718532689194	0.8742831987951777	0.5428007349369913	0	1.0	0.0
4591	0.015556093976668354	0.01089749889480815	0.010884545889429272	0.9965541256645658	None	0.25	1	0.4	4	0.75	9	0.25925925925925924	0.75	13	9	0	0	0	0.6666666666666666	6	9	0.9333333333333333	14	0.0	1.0	-0.09497482554353134	0.5333202843754146	0.19050540947107994	0.6474494571665312	0.1355132951699083	0.5486803470115731	0.7772309848524137	0.577427522911608	0	0.8461538461538461	0.0
5962	0.005100716344973145	0.0012560899383607482	0.001247193821458434	0.9934072471667534	None	0.25	1	0.4	4	0.75	9	0.25925925925925924	0.75	13	9	0	0	0	0.6666666666666666	6	9	0.9333333333333333	14	0.0	1.0	0.08860508633433553	0.517445650486251	9.911371264800803e-09	0.5000017821680931	0.1914003300260595	0.5573323459644438	0.6862906853706549	0.5249925316294649	0	1.0	0.0
983	None	None	None	None	None	0.5	1	0.6666666666666666	4	0.5	3	0.4	0.5	7	3	0	0	0	0.8	5	4	0.5333333333333333	8	0.0	0.6666666666666666	-0.1022741729114087	0.5340022404532145	0.07472916427005658	0.6143304292157221	-0.09999958165802061	0.5000006409183982	0.7005522122545272	0.5499803367623606	0	1.0	0.0
2002	None	None	None	None	None	0.25	1	0.4	4	0.5833333333333334	7	0.4666666666666667	0.5833333333333334	10	7	3	5	0	0.8333333333333334	6	5	0.9333333333333333	14	0.7142857142857143	0.2222222222222222	0.004245921293197752	0.6634078560819023	-0.09999994075086938	0.5000022928925609	-0.012885794352402974	0.6258606565175334	0.6101567250505442	0.5981290578861056	1.0	1.0	0.0
1426	None	None	None	None	None	0	0	0.2727272727272727	6	0.6666666666666666	20	0.6666666666666666	0	0	0	31	9	0	0.75	6	8	2.1333333333333333	32	0.13636363636363635	0.6153846153846154	0	0	0	0	0	0	0	0	0	0	0
3431	2.9640433067714767e-08	2.6604317984628053e-08	7.641735070676622e-10	0.999996169133602	None	0.3333333333333333	1	0.5	4	0.7	7	0.2857142857142857	0.7	11	7	0	0	0	0.8571428571428571	6	7	0.8	12	0.0	1.0	0.09854688669826198	0.5903414451743482	0.09942277314689109	0.5055376813277968	1.3694693600338401e-14	0.5000000005638809	0.6127940074910901	0.5322492272271333	0	0.18181818181818182	0.0
4836	0.005702959753567943	0.0022351215714074436	-0.0021657294533894266	0.9964432512894081	None	0.25	1	0.4	4	0.75	9	0.25	0.75	13	9	0	0	0	0.875	8	7	0.9333333333333333	14	0.0	0.8571428571428571	0.09999999997935201	0.500000000167156	-0.05790398831243041	0.651348446282551	-0.09558098178951761	0.5153178612012898	0.7040563616006348	0.5569404459974968	0	1.0	0.0
1618	None	None	None	None	None	0	0	0.5	3	0.6666666666666666	4	0.5714285714285714	0.6666666666666666	7	4	0	1	0	0.2857142857142857	7	2	0.5333333333333333	8	1.0	0.6666666666666666	3.5337765354077687e-07	0.5004153265639852	0.16149967371216878	0.5622984515315294	0.07853782244432787	0.6960592289855599	0.6806640120599647	0.5891016519756027	1.0	1.0	0.0
10	None	None	None	None	None	0	0	0	0	0	0	1.0	0	0	0	0	4	0	1.0	1	1	0.06666666666666667	1	1.0	0	0	0	0	0	0	0	0	0	0	0	0
6742	0.01061099811459231	0.009718391982119655	-0.009680319422790164	0.9917923567581844	None	0.25	1	0.4	4	0.75	9	0.25	0.75	13	9	0	0	0	0.875	7	8	0.9333333333333333	14	0.0	1.0	0.0999999998963266	0.500000001371647	0.2959452901718274	0.5769968148321416	0.09999902261530338	0.5000010443174208	0.7157948485961785	0.5258487034041927	0	1.0	0.0
4985	0.01397200983943554	0.0016089461605051625	0.001538538520543045	0.9954259818550675	None	0.1	1	0.34782608695652173	8	0.65625	21	0.6296296296296297	0.65625	29	21	4	0	0	0.6666666666666666	6	9	2.2666666666666666	34	0.0	0.8571428571428571	-0.0455037104289774	0.5148143475207355	0.1799264584110795	1.0	-0.14931493635455959	0.9850402536874309	0.8893342403404637	1.0	0	0	0.0
2081	None	None	None	None	None	0.09090909090909091	1	0.32	8	0.6285714285714286	22	0.6851851851851852	0.11428571428571428	11	4	25	9	0	0.6666666666666666	9	6	2.466666666666667	37	0.19148936170212766	0.5	0.007558263472327141	0.5563090015791208	0.09999999897380649	0.500000081914311	-0.09086639404070809	0.5795285672137815	0.6855370722940799	0.5454602976644557	1.0	1.0	0.0
973	None	None	None	None	None	0	0	0.5	2	0.75	3	0.6	0.75	5	3	0	0	0	0.4	5	2	0.4	6	0.0	0	-0.03019386646445471	0.5042790114601156	0.0013484117846109544	0.5056118253522748	-0.05141442546178874	0.6495295699057647	0.5945281352384588	0.5544940755921769	0	1.0	0.0
3251	0.01855968905033076	0.005779492591315578	0.0011660637744461556	0.9587336564219137	None	0	0	0.375	3	0.8	8	0.3	0.8	11	8	0	1	0	0.625	5	8	0.8	12	1.0	0.8571428571428571	0.4595624004948933	0.5937669703809698	-0.08334733168552602	0.5510107784738694	0.09999988748694513	0.5000006082544487	0.9058594131061352	0.5485398031406898	1.0	0.7272727272727273	0.0
5622	0.001963988208729849	0.0013735244513529837	-0.0013509662185554562	0.9976597548752717	None	0.25	1	0.4	4	0.7692307692307693	10	0.23809523809523808	0.7692307692307693	14	10	0	0	0	0.7777777777777778	7	9	1.0	15	0.0	1.0	0.09999947026198934	0.50000837472855	-0.10935583273732079	0.979525195828264	0.009034600230799184	0.6444440095591294	0.7312178377832957	0.8157083321695435	0	0.2857142857142857	0.0
980	None	None	None	None	None	0	0	0.2857142857142857	2	0.75	6	0.6666666666666666	0	0	0	9	13	0	0.6	3	5	0.6666666666666666	10	0.5909090909090909	0	0	0	0	0	0	0	0	0	0	0	0
7159	0.0021097321057881443	0.0001386250257280841	0.00010811931121400265	0.9980895410650112	None	0.25	1	0.4	4	0.7692307692307693	10	0.23809523809523808	0.7692307692307693	14	10	0	0	0	0.7777777777777778	7	9	1.0	15	0.0	1.0	0.08232429169356344	0.5686776513825379	6.006566353585925e-08	0.500000544283145	0.035300953553009495	0.6833218460984449	0.6034851161358091	0.586257037204124	0	1.0	0.0
5502	0.00839777441384835	0.0013086533912084813	0.001300405642165131	0.9766714900147966	None	0.3333333333333333	1	0.4444444444444444	4	0.7272727272727273	8	0.2708333333333333	0.7272727272727273	12	8	0	0	0	0.75	8	6	0.8666666666666667	13	0.0	0.8571428571428571	0.43970056673237307	0.60592824348612	0.04755797731135418	0.6813849813586652	0.09999965589971704	0.5000037868960794	0.8739383639512166	0.597917592126586	0	1.0	0.0
5121	0.00020257216319068922	2.9242121311932014e-06	1.3794325469961874e-06	0.999984134235697	None	0.25	1	0.4	4	0.75	9	0.25925925925925924	0.75	13	9	0	0	0	0.6666666666666666	9	6	0.9333333333333333	14	0.0	1.0	0.002145152071554481	0.5023897038663305	-0.01709541882228691	0.673867901951549	-0.09335121355271862	0.566716670092195	0.6259872728588982	0.5828748095307863	0	1.0	0.0
1814	None	None	None	None	None	0	0	0	0	0	0	1.0	0	0	0	0	4	0	1.0	1	1	0.06666666666666667	1	1.0	0	0	0	0	0	0	0	0	0	0	0	0
6036	0.0002436040481222672	1.5088902459709655e-05	5.751988388209244e-07	0.9981522980336329	None	0.25	1	0.4	4	0.7692307692307693	10	0.23809523809523808	0.7692307692307693	14	10	0	0	0	0.7777777777777778	9	7	1.0	15	0.0	1.0	1.9151295749320285e-12	0.500000000012212	-0.08632167603830923	0.5400256243024337	0.019375167791092128	0.5059191967045495	0.6133795370990974	0.5153388271431405	0	1.0	0.0
6687	0.0005829953754092699	3.889079130209976e-06	9.038293743195782e-07	0.9999972056952576	None	0.25	1	0.4	4	0.7692307692307693	10	0.23809523809523808	0.7692307692307693	14	10	0	0	0	0.7777777777777778	9	7	1.0	15	0.0	1.0	0.09999998878763544	0.5000001446278619	0.16746665288661844	0.5938071983321697	-0.27399771732649836	0.512481512789454	0.8764091768840395	0.5357442345053239	0	1.0	0.0
997	None	None	None	None	None	0.25	1	0.36363636363636365	4	0.7857142857142857	11	0.2222222222222222	0.7857142857142857	15	11	0	0	0	0.8888888888888888	8	9	1.0666666666666667	16	0.0	1.0	0.05467783326377009	0.6614273200013212	0.2961941654962774	0.9998817643407517	0.04379100469077248	0.55969790245761	0.772467479266432	0.9650221707614685	0	1.0	0.0
4393	0.00021109244165025564	2.4733606305545922e-05	1.6988755427793278e-05	0.9998002396311116	None	0.3333333333333333	1	0.4444444444444444	4	0.7272727272727273	8	0.2653061224489796	0.7272727272727273	12	8	0	0	0	1.0	7	7	0.8666666666666667	13	0.0	1.0	0.09266559585660503	0.5490512991557557	-0.005947128885955764	0.6462853918728979	-0.009269044692707099	0.6280664745491948	0.6273445489959163	0.608538573270403	0	1.0	0.0
3783	0.0025895721588281937	0.00029598059575437383	0.00026676000414561934	0.9980532660064381	None	0.25	1	0.4	4	0.75	9	0.25925925925925924	0.75	13	9	0	0	0	0.6666666666666666	6	9	0.9333333333333333	14	0.0	1.0	0.09999924277959554	0.5000018430996301	1.0901299072015442e-06	0.5000076408723618	0.056394058279917024	0.6570234626631729	0.6109015790995416	0.5539636306600363	0	0.8461538461538461	0.0
5785	0.016463736578659127	0.008339496644229057	0.007036702597444385	0.9779508695372023	None	0.25	1	0.4	4	0.75	9	0.25925925925925924	0.75	13	9	0	0	0	0.6666666666666666	6	9	0.9333333333333333	14	0.0	1.0	0.4678427977389224	0.634199423987098	0.05697386591320647	0.5758775674514359	0.09951323034389786	0.5036519604522608	0.8558681046135929	0.5720578383831739	0	1.0	0.0
11	None	None	None	None	None	0	0	0.35294117647058826	6	0.6521739130434783	15	0.5952380952380952	0.043478260869565216	5	1	19	7	0	0.8571428571428571	7	6	1.6666666666666667	25	0.18421052631578946	0.5263157894736842	-0.4973165936101377	0.9999993081036416	0.08818338379050292	0.6454621444928638	4.506023778931799e-09	0.5000001455056275	0.9200735544954299	0.9928086592717371	1.0	1.0	0.0
136	None	None	None	None	None	0.3333333333333333	1	0.5	4	0.6666666666666666	6	0.3055555555555556	0.6666666666666666	10	6	0	0	0	1.0	6	6	0.7333333333333333	11	0.0	0.4	0.0033839495633996805	0.5646828932306189	0.11350204664912163	0.5229112700872323	-0.09986983106605885	0.5230136431694506	0.7012492687860651	0.5369341469717166	0	1.0	0.0
2626	None	None	None	None	None	0.047619047619047616	1	0.18181818181818182	8	0.8095238095238095	51	0.8024691358024691	0.23809523809523808	20	15	44	5	0	1.0	9	9	4.333333333333333	65	0.05747126436781609	0.7368421052631579	0.15882600619071127	0.5800234436458443	0.09991630038658916	0.5000890787825265	7.902762784127648e-27	0.5	0.658264241611487	0.5269094693927234	1.0	1.0	0.637252605637228
7460	0.004461125734212654	0.00038545372228723204	0.00035554569649223734	0.9944524128170974	None	0.25	1	0.4	4	0.75	9	0.25925925925925924	0.75	13	9	0	0	0	0.6666666666666666	6	9	0.9333333333333333	14	0.0	1.0	0.03340645883922593	0.6687977386002774	2.225063010162426e-17	0.5000000000000001	0.0999999991012659	0.5000000186362296	0.6142717510002474	0.5582963752485408	0	1.0	0.0
4821	0.002549173463477457	0.000767930881387099	0.0007309034668483725	0.9983956637956072	None	0.25	1	0.4	4	0.7692307692307693	10	0.23809523809523808	0.7692307692307693	14	10	0	0	0	0.7777777777777778	7	9	1.0	15	0.0	1.0	0.09999579831700471	0.5000310582892018	-0.025333120396740537	0.5037321384321004	-0.09999999999698223	0.5000000008058982	0.6953319162810275	0.5012544196488102	0	1.0	0.0
197	None	None	None	None	None	0.16666666666666666	1	0.42857142857142855	6	0.5	9	0.35714285714285715	0.05555555555555555	4	1	15	2	0	0.875	8	7	1.3333333333333333	20	0.06451612903225806	0.35294117647058826	0.1594955312264089	0.7686172253422561	0.04332558063369694	0.5408656256606684	-0.09999569879730563	0.5000120460749675	0.7548947832866255	0.611779540147316	0.0	1.0	0.0
5184	4.4577514417847644e-05	7.16427994719681e-07	4.8580143760751e-07	0.9999324716999046	None	0.25	1	0.4	4	0.7692307692307693	10	0.23809523809523808	0.7692307692307693	14	10	0	0	0	0.7777777777777778	7	9	1.0	15	0.0	1.0	0.09999996106921713	0.5000044898049752	0.10208958330467263	0.7585074834564746	0.01377767825891687	0.5763876867648646	0.6119427339586314	0.6187308135026662	0	1.0	0.0
6919	0.0025764287552521355	0.0005967578399557764	0.000591347406714215	0.9971746208138201	None	0.25	1	0.4	4	0.7692307692307693	10	0.23809523809523808	0.7692307692307693	14	10	0	0	0	0.7777777777777778	7	9	1.0	15	0.0	1.0	0.0357760140765117	0.6216542723787323	0.13885801333755862	0.5359172658427591	0.0833540600867895	0.5808082958377462	0.61328570536659	0.5798591020427831	0	0.42857142857142855	0.0
7238	0.008314363002293693	0.0013874748616800364	0.001387474861319568	0.987559451307125	None	0.25	1	0.4	4	0.75	9	0.25925925925925924	0.75	13	9	0	0	0	0.6666666666666666	6	9	0.9333333333333333	14	0.0	1.0	0.15801896886738911	0.55027492511825	-0.08376337833904365	0.6563528782987835	0.09987012878843536	0.500001798847765	0.7327634068026035	0.5702711046365798	0	0	0.0
2902	0.011250132319258315	0.004199384358988018	0.0002631097225298094	0.9889293772329655	None	0	0	0.3	6	0.7142857142857143	20	0.6666666666666666	0.32142857142857145	14	9	15	11	0	0.5555555555555556	9	5	2.0	30	0.3793103448275862	0.5925925925925926	-0.09931636919621097	0.501663653203058	0.09352849815562635	0.6565826448496273	-0.38882527468950423	1.0	0.9328240169835758	0.9999999992329873	1.0	1.0	0.7856346294968743
3426	None	None	None	None	None	0.4	4	0.5217391304347826	12	0.5	16	0.5396825396825397	0.5	28	16	5	0	0	0.7777777777777778	7	9	2.2666666666666666	34	0.0	1.0	-0.12304856805421387	0.999964379394863	-0.04895381619430197	0.5209041118124086	0.09999169567178459	0.503787409148845	0.7380335074075315	0.9691451946718211	0	1.0	0.0
2453	None	None	None	None	None	0	0	0.17647058823529413	3	0.8695652173913043	20	0.46296296296296297	0	0	0	24	18	0	0.6666666666666666	6	9	1.6666666666666667	25	0.34615384615384615	0.08695652173913043	0	0	0	0	0	0	0	0	0	0	0
4457	0.0012121982606464205	0.0001620357388987137	6.857147832509385e-05	0.9986458639026835	None	0.3333333333333333	1	0.5	4	0.6666666666666666	6	0.3142857142857143	0.6666666666666666	10	6	0	0	0	0.7142857142857143	7	5	0.7333333333333333	11	0.0	1.0	-0.026691196691931603	0.6562600754907892	-0.04624146658286603	0.515754067311686	0.09994931718619783	0.500106828454101	0.6682521335589316	0.5589032377921418	0	1.0	0.0
6669	0.01494707826751945	0.007680080821386498	0.005867921950521186	0.9937055129723796	None	0.25	1	0.4	4	0.75	9	0.25	0.75	13	9	0	0	0	0.875	8	7	0.9333333333333333	14	0.0	1.0	0.0999163102612109	0.5005196644792949	9.92919976585268e-10	0.5000000454685296	0.2181222643663517	0.569926185741502	0.7092063847494154	0.5236181469165657	0	1.0	0.0
4455	0.0020094660591388025	0.0004926981730902355	0.0004311250985975601	0.9968593738888919	None	0.2	1	0.3333333333333333	4	0.8	12	0.20987654320987653	0.8	16	12	0	0	0	1.0	9	9	1.1333333333333333	17	0.0	1.0	0.026075736065808895	0.6559877733582032	0.045911494373163664	0.9146260518413034	0.04215441276111916	0.5725725307194739	0.5701869480619671	0.7508401308216246	0	1.0	0.0
2270	None	None	None	None	None	0.5	1	0.6666666666666666	4	0.5714285714285714	4	0.375	0.5714285714285714	8	4	0	0	0	0.6666666666666666	4	6	0.6	9	0.0	0.6666666666666666	0.07843669771846565	0.5675403590815611	-0.09522492325573513	0.5130912799313444	0.20862075294188243	0.6074710674241368	0.776464362145127	0.5630701134509241	0	0.875	0.0
3287	0.00025251467378854586	2.1452169010392523e-07	-3.0885577671968075e-08	0.9999969022328233	None	0	0	0.42857142857142855	3	0.75	6	0.4166666666666667	0.75	9	6	0	1	0	0.375	3	8	0.6666666666666666	10	1.0	0.8571428571428571	0.02069476534611953	0.6470748763248223	6.7262401460433616e-12	0.5803116591918537	0.09968254623902083	0.5012179948796738	0.6062631021543505	0.5773026789240239	1.0	1.0	0.0
2016	None	None	None	None	None	0	0	0.6666666666666666	4	0.42857142857142855	3	0.6	0	1	0	7	7	0	0.6	5	3	0.6	9	0.4117647058823529	0.5	0	0	0	0	0	0	0	0	0	0	0
2511	None	None	None	None	None	0.5	1	0.5714285714285714	4	0.625	5	0.3333333333333333	0.625	9	5	0	0	0	0.8333333333333334	5	6	0.6666666666666666	10	0.0	0.5	0.09998920307683115	0.5000522647600169	0.09983352238337664	0.5003644353135565	0.08387111008423528	0.5522127361187691	0.5188422464228957	0.5175995512698273	0	0.8888888888888888	0.0
3376	0.003174489698544137	7.34021436512686e-05	4.8100114936080846e-05	0.989667876934703	None	0	0	0.42857142857142855	3	0.75	6	0.5555555555555556	0.75	9	6	0	0	0	0.2222222222222222	2	9	0.6666666666666666	10	0.0	1.0	-0.39886194041550777	0.9538368176682099	0.09997349028588413	0.589842135322903	0.0957428548764052	0.6464700544525713	0.9122662129460711	0.79112618719448	0	1.0	0.0
5839	0.0012726177444109482	0.0009605706103521156	0.00029759322125603077	0.9996919036835944	None	0.25	1	0.36363636363636365	4	0.7857142857142857	11	0.2222222222222222	0.7857142857142857	15	11	0	0	0	0.8888888888888888	8	9	1.0666666666666667	16	0.0	1.0	0.09881448441461223	0.5033178920283328	0.0009677338424406738	0.5024623378306347	0.031064480820456774	0.6414613370536139	0.6113540462620293	0.5502327643926508	0	1.0	0.0
1199	None	None	None	None	None	0.25	2	0.3684210526315789	7	0.6153846153846154	16	0.5	0.07692307692307693	5	2	22	1	0	0.875	7	8	1.8666666666666667	28	0.022222222222222223	0.34782608695652173	0.09999883360778067	0.5000024576688247	0.09373452523689153	0.5042933726272905	-0.08197774682556891	0.530206463941732	0.6993108011393315	0.5115110419538523	1.0	1.0	0.0
1422	None	None	None	None	None	0	0	0.25	1	1.0	3	1.0	1.0	4	3	0	3	0	0.2	1	5	0.3333333333333333	5	1.0	0	9.638839847837666e-06	0.5000152097245234	0.1794707147592148	0.5436231627550292	0.07877480403006484	0.5683915906871545	0.676395647112632	0.5374538888125872	1.0	1.0	0.0
524	None	None	None	None	None	0.3333333333333333	1	0.5	4	0.7	7	0.2857142857142857	0.7	11	7	0	0	0	0.8571428571428571	7	6	0.8	12	0.0	0.6666666666666666	0.09132625000828226	0.643771178813725	6.958307594691885e-07	0.5020081283001454	-0.05137630260562202	0.6292752351137774	0.6059680210066166	0.5929813200064544	0	0.9090909090909091	0.0
4418	0.0001760266363230045	2.4460191581887266e-05	6.293844725763552e-06	0.9986639713064813	None	0.25	1	0.45454545454545453	5	0.6428571428571429	9	0.3333333333333333	0.6428571428571429	14	9	1	0	0	0.75	6	8	1.0666666666666667	16	0.0	0.5454545454545454	0.08729172653774944	0.5606042252351353	-0.07492005229047556	0.6479725344186835	0.02980507723578322	0.5359544218310208	0.6534574754650186	0.5823934907578693	0	0.07142857142857142	0.0
3165	0.00013223204290392377	4.140635341730501e-06	1.2317930653565436e-06	0.9998292586381448	None	0	0	0.5	2	0.75	3	0.6	0.75	5	3	0	2	0	0.4	5	2	0.4	6	1.0	0	4.31244003676307e-05	0.5000267004232947	0.08407090936505959	0.5440837427757278	0.07089717559113214	0.550010989153122	0.5912174028846813	0.5314265119248606	0.0	0.2	0.0
4401	0.0035276922942200986	0.0009673257386348375	-0.0009656386939704707	0.9858307480640327	None	0.3333333333333333	1	0.5	4	0.6666666666666666	6	0.4074074074074074	0.6666666666666666	10	6	0	0	0	0.3333333333333333	3	9	0.7333333333333333	11	0.0	1.0	0.09531790710822115	0.996464950346228	0.09212201325991862	0.7084252255951463	0.09832602099554469	0.6022137326106578	0.7520943218872501	0.9100826147661096	0	1.0	0.0
2340	None	None	None	None	None	0	0	0.2857142857142857	2	0.875	7	0.35714285714285715	0	0	0	9	12	0	0.5714285714285714	4	7	0.6666666666666666	10	0.5454545454545454	0	0	0	0	0	0	0	0	0	0	0	0
6452	0.001643665952037578	0.0010361481653508391	-0.001030765056804278	0.9990166336441358	None	0.25	1	0.4	4	0.7692307692307693	10	0.23809523809523808	0.7692307692307693	14	10	0	0	0	0.7777777777777778	7	9	1.0	15	0.0	1.0	0.027990686035021382	0.5027523827550019	5.611610350368864e-07	0.5000258690768982	0.3577382334598084	0.5706082264609444	0.8354068098050064	0.5246006409178876	0	0.07142857142857142	0.0
2517	None	None	None	None	None	0	0	0.6666666666666666	2	0.5	1	1.0	0.5	3	1	0	2	0	0.25	1	4	0.26666666666666666	4	1.0	0.6666666666666666	-0.06437765625234751	0.5044138486708926	0.0395420031320167	0.6520566067568007	-0.09996591367069593	0.500047529579271	0.6433902034265593	0.5536211347693306	1.0	1.0	1.0
1526	None	None	None	None	None	0	0	0.3333333333333333	3	0.6363636363636364	7	0.65	0.36363636363636365	6	4	6	9	0	0.8	5	4	0.8666666666666667	13	0.6428571428571429	0	-0.02257939961942005	0.6510684993256758	0.057152625287808366	0.5071029776753012	0.01571083060099162	0.5988125388209625	0.6090618319985331	0.586833614533636	1.0	1.0	0.0
515	None	None	None	None	None	1.0	1	1.0	4	0.0	0	0.5555555555555556	0	0	0	4	4	0	1.0	3	3	0.3333333333333333	5	0.3333333333333333	1.0	0	0	0	0	0	0	0	0	0	0	0
4580	0.009214729702794822	0.0029597773869961654	-0.0029232597091285754	0.9620167421015381	None	0.25	1	0.4	4	0.75	9	0.25925925925925924	0.75	13	9	0	0	0	0.6666666666666666	9	6	0.9333333333333333	14	0.0	1.0	0.49821609763506236	0.6341375873308654	0.07729080372210242	0.6585047314702809	0.0982116053686231	0.5132992307247195	0.8746973495930596	0.6034717606731917	0	0.3076923076923077	0.0
701	None	None	None	None	None	0	0	0.6666666666666666	2	0.5	1	0.6666666666666666	0	0	0	3	9	0	0.6666666666666666	2	3	0.26666666666666666	4	0.9	0	0	0	0	0	0	0	0	0	0	0	0
6822	0.011715190310943232	0.0025301980509060034	0.0024698987326316193	0.9514711381546276	None	0	0	0.375	3	0.8	8	0.3333333333333333	0.8	11	8	0	1	0	0.4444444444444444	4	9	0.8	12	1.0	1.0	-0.2368996324827753	0.9999491811538453	0.22680130687069583	0.999998240563004	0.6934118654160166	0.9999999999979241	0.9999149839472194	0.9999999429553929	1.0	0.5454545454545454	0.0
2215	None	None	None	None	None	0	0	0.3333333333333333	2	0.7142857142857143	5	0.36	0.5714285714285714	6	4	2	5	0	1.0	5	5	0.6	9	0.8333333333333334	0	-0.07573033561916334	0.5577992991020739	5.271469341117418e-07	0.5000087556289453	0.5686638561807096	0.9999999999999969	0.967401712541702	0.9999865155504689	1.0	1.0	0.0
7364	0.00019406780376879623	2.6331109059931308e-06	2.6326994136497447e-06	0.9999979779152864	None	0.25	1	0.36363636363636365	4	0.7857142857142857	11	0.2222222222222222	0.7857142857142857	15	11	0	0	0	0.8888888888888888	8	9	1.0666666666666667	16	0.0	1.0	0.09481117923620831	0.574674539353233	7.902762784127648e-27	0.5	-0.05934443386992553	0.645211433555883	0.6556854058420303	0.5743614556050569	0	0	0.0
6284	2.9454837405598887e-08	2.885763047064381e-08	2.8857443651794408e-08	0.99999659869912	None	0.25	1	0.4	4	0.75	9	0.25925925925925924	0.75	13	9	0	0	0	0.6666666666666666	9	6	0.9333333333333333	14	0.0	1.0	0.04242603587410709	0.5983773678411664	-0.09804827936341017	0.5025941265865654	5.479910865819949e-14	0.5000000002026497	0.6429701070473066	0.534037713674602	0	0.9230769230769231	0.0
3681	0.003975210084910742	0.0020311192322225377	-0.0020267382927474467	0.9930073359144431	None	0.07692307692307693	1	0.4482758620689655	13	0.43902439024390244	18	0.6825396825396826	0.2926829268292683	21	12	21	8	0	0.7777777777777778	7	9	2.8666666666666667	43	0.21621621621621623	0.8421052631578947	0.001848261107294267	0.5	0.27624189463136517	0.639777203401028	0.08008750359989174	0.5850164171132074	0.7632027337552817	0.5758921804711319	1.0	1.0	0.0
5869	0.012376005453505928	0.000756818056878463	0.0006661159867692206	0.9747770215436671	None	0.25	1	0.4	4	0.7692307692307693	10	0.23809523809523808	0.7692307692307693	14	10	0	0	0	0.7777777777777778	7	9	1.0	15	0.0	1.0	0.09175204230160484	0.9992396450064458	-0.07713666261165272	0.6803289345853171	0.09994999166174436	0.5004468310212172	0.70879940155393	0.9337647598233433	0	1.0	0.0
4329	0.00044164890331124286	2.0003582962143072e-06	1.7578023517185606e-06	0.9999973141724774	None	0.25	1	0.4	4	0.7692307692307693	10	0.23809523809523808	0.7692307692307693	14	10	0	0	0	0.7777777777777778	7	9	1.0	15	0.0	1.0	-0.050026162161489654	0.5481075635443272	-0.10309113374940408	0.5671522298447804	0.09995408418563027	0.5001854227406775	0.7017202984512664	0.5385906571767775	0	1.0	0.0
1098	None	None	None	None	None	0.14285714285714285	1	0.5	8	0.5	11	0.5714285714285714	0.2727272727272727	12	6	11	0	0	0.8571428571428571	7	6	1.6	24	0.0	0.3333333333333333	8.219823499109303e-13	0.5000000303288645	0.26743928655924726	0.9999874163039314	-0.06935024348111436	0.5365467892650736	0.8373024972725983	0.9783285142091984	0	1.0	0.0
6710	0.0017519460588915445	0.0001526100425227489	-8.784530993519059e-05	0.9978348824573378	None	0.25	1	0.4	4	0.7692307692307693	10	0.23809523809523808	0.7692307692307693	14	10	0	0	0	0.7777777777777778	7	9	1.0	15	0.0	1.0	-0.020460569611023473	0.6754518750564439	2.210564817197505e-09	0.5000001784678801	0.07408384508178298	0.6892233853680928	0.6063991252523304	0.6247627032756523	0	1.0	0.0
3269	0.007953621791008635	0.0008351301722258184	-0.0004377796325186295	0.9836320755604904	None	0.25	1	0.4	4	0.7692307692307693	10	0.23809523809523808	0.7692307692307693	14	10	0	0	0	0.7777777777777778	7	9	1.0	15	0.0	1.0	0.2168748534139942	0.9994210342132951	1.1090395600939004e-05	0.5020625707754726	0.09999524287310328	0.50004914134453	0.7563872365817398	0.9232522422575231	0	1.0	0.0
3078	None	None	None	None	None	0	0	0.4	4	0.6923076923076923	9	0.46875	0.6153846153846154	11	8	3	3	0	0.5	8	4	1.0	15	0.42857142857142855	0.5	-0.04206665375209339	0.5166373540728564	0.16262787107096557	0.5754945109023237	0.3531594533960894	0.8093512396091069	0.8338982388364053	0.6469272341663085	0.0	0.7272727272727273	0.0
4236	0.007424728453324594	0.0003051091666606756	0.00010325951598235943	0.991828171632032	None	0.25	1	0.4	4	0.7692307692307693	10	0.234375	0.7692307692307693	14	10	0	0	0	1.0	8	8	1.0	15	0.0	0.8571428571428571	2.1358197593257226e-20	0.5000000000002895	-0.08036952261622288	0.5254796463157458	0.09876044979218099	0.5021652142829781	0.6756704879902845	0.5092212757044431	0	0.21428571428571427	0.0
6841	2.3557789700334736e-09	2.2405136175491202e-09	1.4119007427086675e-09	0.999999999814644	None	0.25	1	0.4	4	0.7692307692307693	10	0.23809523809523808	0.7692307692307693	14	10	0	0	0	0.7777777777777778	7	9	1.0	15	0.0	1.0	0	0.5	0.4194278016110468	0.5792287381440441	0.061228437620502715	0.637778122820324	0.8685502782193602	0.573247628685029	0	1.0	0.0
6400	0.002768818848176584	0.002263111696652163	0.0022629061555769965	0.9949119795796891	None	0.25	1	0.4	4	0.75	9	0.25925925925925924	0.75	13	9	0	0	0	0.6666666666666666	6	9	0.9333333333333333	14	0.0	1.0	0.0994478737896203	0.5637190784041534	0.24124418375154147	0.6078862877005784	0.08895565610271361	0.5227506163096916	0.6971262452438143	0.5651091120564735	0	0.6153846153846154	0.0
2828	3.8980633166886796e-05	5.415279849607427e-06	5.401839014599442e-06	0.9988440658912944	None	0	0	0.5	2	0.6666666666666666	2	0.5555555555555556	0.6666666666666666	4	2	0	0	0	1.0	3	3	0.3333333333333333	5	0.0	0	0.05489642656609116	0.6891150275067128	0.007605696725549194	0.5134301775949166	0.029413355675804397	0.6194105945425554	0.5971881656691448	0.6095898985557601	0	0.75	0.0
603	None	None	None	None	None	1.0	1	0.8	4	0.4	2	0.4375	0.4	6	2	0	0	0	1.0	4	4	0.4666666666666667	7	0.0	0.6666666666666666	-0.07313225465177478	0.5249834174116431	0.09999406520968465	0.5000272637785076	0.09778882616510949	0.5443260226280114	0.692699559548578	0.5231415213348043	0	0.5	0.0
4869	1.051325724948819e-08	1.0110475132072616e-08	-2.1617056436819854e-11	0.9999987557710925	None	0.25	1	0.4	4	0.75	9	0.25925925925925924	0.75	13	9	0	0	0	0.6666666666666666	6	9	0.9333333333333333	14	0.0	1.0	1.3882951162779548e-11	0.5000000250225569	-0.14305415378299674	0.8201222566453935	1.042062076405784e-09	0.5000000025368162	0.6624795860771555	0.6238038685380791	0	1.0	0.0
5886	0.0032540652021460542	0.00023679554008046273	5.788230206477117e-05	0.9946019375012359	None	0.25	1	0.4	4	0.75	9	0.25925925925925924	0.75	13	9	0	0	0	0.6666666666666666	6	9	0.9333333333333333	14	0.0	1.0	0.0011252409981597216	0.6642400856881072	-0.09999999051910684	0.5000000134984337	0.12160545391515654	0.5394621647117578	0.7236689294684167	0.5695809540416465	0	0.07692307692307693	0.0
2612	0.00047241654112370446	1.783719233857683e-05	-1.0448060299911447e-05	0.9989050587849932	None	0	0	0.3333333333333333	3	0.8181818181818182	9	0.28888888888888886	0.8181818181818182	12	9	0	1	0	0.5555555555555556	5	9	0.8666666666666667	13	1.0	1.0	-0.05661632067297719	0.6602830774457046	0.09999104544457253	0.6116133005350387	0.037691921744584224	0.5840600323697468	0.6517203650635841	0.619172919861921	1.0	1.0	0.0
4919	0.0005365185208872478	5.7219652617057206e-05	-3.1936443204212975e-05	0.9993257205372048	None	0.25	1	0.4	4	0.7692307692307693	10	0.23809523809523808	0.7692307692307693	14	10	0	0	0	0.7777777777777778	7	9	1.0	15	0.0	1.0	0.09955681900404215	0.5060216495637028	-0.029095788404993172	0.6598577708424241	0.039111028479973595	0.536601002302008	0.6289087431936478	0.5690079742950014	0	1.0	0.0
6944	0.012493718650398378	0.010682832463895123	0.010622750603267634	0.9883196797993089	None	0.25	1	0.4	4	0.7692307692307693	10	0.23809523809523808	0.7692307692307693	14	10	0	0	0	0.7777777777777778	7	9	1.0	15	0.0	1.0	0.09961736067570974	0.5450058050770853	0.04645165737891142	0.5878661229035621	-0.1342184991150778	0.6146683087243386	0.7312731762683222	0.5827842781083444	0	1.0	0.0
4333	0.0020828491239395473	0.0014442205456003203	-0.0008912781936875047	0.9985357744514947	None	0.25	1	0.36363636363636365	4	0.7857142857142857	11	0.2222222222222222	0.7857142857142857	15	11	0	0	0	0.8888888888888888	8	9	1.0666666666666667	16	0.0	1.0	0.09999421857060625	0.5000297284177365	0.06939308526102672	0.5991991392377897	0.0653504368954482	0.6583901517971025	0.5689153435837927	0.5872945169790371	0	0	0.0
4594	6.014875937879719e-05	1.5070929529565207e-07	-1.3790916355168508e-07	0.9999989202274802	None	0.3333333333333333	1	0.5	4	0.7	7	0.2857142857142857	0.7	11	7	0	0	0	0.8571428571428571	6	7	0.8	12	0.0	1.0	0.0989977549376136	0.5583943048562936	0.09997785065251545	0.500595293677394	0.09063255684450272	0.5973639701346134	0.5498654758747789	0.5524334114007822	0	1.0	0.0
930	None	None	None	None	None	0.5	1	0.6666666666666666	4	0.5	3	0.4	0.5	7	3	0	0	0	0.8	4	5	0.5333333333333333	8	0.0	0.6666666666666666	0.3451519323201965	0.545204766899823	0.022305388682845657	0.5061093149557209	-0.006310650884145823	0.6384111958787279	0.8252318554516458	0.5641632349271288	0	0.8571428571428571	0.0
2543	None	None	None	None	None	0.16666666666666666	1	0.2857142857142857	4	0.7777777777777778	14	0.7142857142857143	0	1	0	18	9	0	0.5714285714285714	7	4	1.3333333333333333	20	0.23076923076923078	0.5	0	0	0	0	0	0	0	0	0	0	0
6850	0.0010553523085180226	0.0001881795707401117	3.63834782576372e-05	0.9976994857164276	None	0.25	1	0.4	4	0.7692307692307693	10	0.23809523809523808	0.7692307692307693	14	10	0	0	0	0.7777777777777778	9	7	1.0	15	0.0	1.0	0.09999999967123817	0.5000000002878437	0	0.5	0.0999673573502015	0.5000767422550768	0.6156979331896302	0.5000255808478187	0	0.42857142857142855	0.0
4614	None	None	None	None	None	0.07142857142857142	1	0.26666666666666666	8	0.6976744186046512	30	0.5555555555555556	0.23255813953488372	17	10	27	7	0	1.0	9	9	3.0	45	0.13725490196078433	0.75	-0.09972776354896136	0.500336144459255	0.099998690654603	0.5000138905562249	0.2592221213301442	0.9998927601735942	0.8244794047330506	0.9546634471052113	0.9411764705882353	1.0	0.739137081171049
3731	0.00012813744258322545	3.9078194859904937e-07	-3.556711263770031e-07	0.9999754144894692	None	0.3333333333333333	1	0.5	4	0.6666666666666666	6	0.3142857142857143	0.6666666666666666	10	6	0	0	0	0.7142857142857143	7	5	0.7333333333333333	11	0.0	1.0	0.003964575327099595	0.5551846401518362	0.09996329929381424	0.5003659154222284	0.07407845204911462	0.5866308886824365	0.5986305043304899	0.5476185775175242	0	1.0	0.0
5266	0.020604035764478397	0.002788161746919427	0.0024102747996033267	0.9839940970560624	None	0.25	1	0.4	4	0.7692307692307693	10	0.23809523809523808	0.7692307692307693	14	10	0	0	0	0.7777777777777778	7	9	1.0	15	0.0	1.0	1.5669489794766876e-11	0.5000030315698758	0.34150020633019745	0.5553956519968752	0.2811652565554115	0.9999005364749488	0.9414855385437915	0.9587525108135408	0	1.0	0.0
6918	0.006155231865542713	0.0016314018596414268	0.0012062582205284661	0.9946242796938712	None	0.25	1	0.4	4	0.75	9	0.25925925925925924	0.75	13	9	0	0	0	0.6666666666666666	6	9	0.9333333333333333	14	0.0	1.0	0.016154068305880558	0.6141187930101639	0.05735548695516267	0.5493284473066973	0.09975008027833408	0.520238763488421	0.5845764484900311	0.5616526455922758	0	0.8461538461538461	0.0
168	None	None	None	None	None	0.05263157894736842	1	0.425	17	0.46551724137931033	27	0.7407407407407407	0.3620689655172414	37	21	22	0	0	1.0	9	9	4.0	60	0.0	0.6153846153846154	-0.07632079505901404	0.5537294445329993	-0.038330146698205045	0.651415677193936	3.591057111185955e-24	0.5000000000084754	0.605793950939403	0.56962946348444	0	1.0	0.0
2689	0.005000828765128077	0.0038403647628067303	-0.0038353726891215602	0.9992345668641454	None	0	0	0.5	2	0.75	3	0.6	0.75	5	3	0	1	0	0.4	2	5	0.4	6	0.5	0	-0.09876204165553686	0.506546177106263	0.21548869764347006	0.5674123486103402	0.12986343776934145	0.5375485207303986	0.7902545926037693	0.5372612004186946	1.0	1.0	0.0
7195	0.0022110159291586847	0.0011278193013329173	-0.00021469726409733392	0.9975347710430176	None	0.25	1	0.4	4	0.7692307692307693	10	0.23809523809523808	0.7692307692307693	14	10	0	0	0	0.7777777777777778	7	9	1.0	15	0.0	1.0	0.09999420320041921	0.5000151277821432	5.363557663746869e-15	0.5000000000006859	0.2965340476649688	0.5328231286125942	0.7741334156100113	0.5109600868600921	0	1.0	0.0
1083	None	None	None	None	None	0	0	0.6666666666666666	2	0.5	1	0.6666666666666666	0.5	3	1	0	0	0	0.6666666666666666	3	2	0.26666666666666666	4	0.0	0	0.08524453605978509	0.5768335366686407	-0.024363177350262853	0.63845476160378	5.36618470028021e-13	0.5000000011334456	0.6153642997000595	0.5726857017952343	0	1.0	0.0
996	None	None	None	None	None	0	0	0.25	13	0.68	51	0.9506172839506173	0.41333333333333333	42	31	34	0	0	1.0	9	9	5.133333333333334	77	0.0	0.9565217391304348	0.023336211182080933	0.5057752032163481	0.09276397324824266	0.5988943342476432	0.04771670013073643	0.5966780595686036	0.5870046071099656	0.5675514977567522	0	1.0	0.0
5766	0.003524033115735218	0.00048404224426492975	-0.0002781910831028699	0.9803165052314735	None	0.25	1	0.4	4	0.7692307692307693	10	0.23809523809523808	0.7692307692307693	14	10	0	0	0	0.7777777777777778	7	9	1.0	15	0.0	1.0	0.3051862159960259	0.5035382715736317	0	0.5	0.020770075621743093	0.6499019944875628	0.8014359644879149	0.552535526869979	0	0.7857142857142857	0.0
3222	0.0006140800723537459	3.273369592980052e-05	3.258143584591566e-05	0.9971362411048535	None	0.5	1	0.5714285714285714	4	0.625	5	0.3333333333333333	0.625	9	5	0	0	0	0.8333333333333334	5	6	0.6666666666666666	10	0.0	0.8	-0.294266795575966	0.9985279783106383	-0.06904930982111779	0.5094980541660533	0.033284841619931685	0.5199277299253867	0.7905569412913294	0.9013633117432679	0	1.0	0.0
710	None	None	None	None	None	0.3333333333333333	3	0.5	10	0.5	14	0.625	0.4642857142857143	23	13	6	2	0	0.75	8	6	2.0	30	0.3333333333333333	0.24	0.09999760202400727	0.5000134245399961	0.06596515289828654	0.5548886567893528	0.07353387258287354	0.9977700337838576	0.5847007792829743	0.8916793739912626	1.0	1.0	0.0
4330	0.001324388014938209	0.0003409660091667632	3.189944264264611e-05	0.9956371453861279	None	0.3333333333333333	1	0.3333333333333333	3	0.7272727272727273	8	0.28888888888888886	0.7272727272727273	11	8	1	0	0	0.5555555555555556	5	9	0.8666666666666667	13	0.0	1.0	0.09999955158722433	0.5000096415696038	0.05384356332953309	0.5409627467323972	0.09999998638755023	0.500000192455428	0.5541803094795675	0.5136847800724721	0	1.0	0.0
1553	None	None	None	None	None	0.1	1	0.45454545454545453	10	0.5	15	0.5925925925925926	0.36666666666666664	20	11	11	4	0	0.6666666666666666	9	6	2.1333333333333333	32	0.23529411764705882	0.7692307692307693	-0.07528460236266857	0.6145592060216721	0.2015649909470183	0.5991978717420042	0.10889461550890704	0.6205632292267498	0.7477747180737204	0.6114774995114546	1.0	1.0	0.0
3283	0.004547673900705859	5.227931275620708e-05	2.2793941696278793e-05	0.999981801014406	None	0.2222222222222222	2	0.3333333333333333	7	0.7241379310344828	21	0.38271604938271603	0.6896551724137931	27	20	3	1	0	1.0	9	9	2.066666666666667	31	0.3333333333333333	0.7272727272727273	0.0999999083050137	0.5003599389015159	-0.003007038730772544	0.5001153574238287	0.10602225058152533	0.5382441379705687	0.6224980710153141	0.5129285439324597	0.25925925925925924	0.2962962962962963	0.0
1235	None	None	None	None	None	0	0	0.27586206896551724	8	0.6585365853658537	27	0.5308641975308642	0.04878048780487805	6	2	36	7	0	1.0	9	9	2.8666666666666667	43	0.09722222222222222	0.3076923076923077	9.550318396060876e-05	0.5005967666680116	0.10936960911878553	0.8063986708518516	0.0036085039055501673	0.5199139386153115	0.6247603422319098	0.6231532954603121	1.0	1.0	0.0
6325	0.0003887789169713552	1.91029549884398e-06	-1.8975269639693836e-06	0.9999999379529159	None	0.2	1	0.3333333333333333	4	0.8	12	0.20987654320987653	0.8	16	12	0	0	0	1.0	9	9	1.1333333333333333	17	0.0	1.0	-0.09949876508538238	0.500792518443853	0.3090600168449562	0.9996149960014291	0.021536246166304084	0.6620987579422329	0.8419721152693974	0.9451064112361321	0	0.9375	0.0
959	None	None	None	None	None	0	0	0.3333333333333333	2	0.7142857142857143	5	0.75	0	0	0	8	0	0	0.75	4	3	0.6	9	0.0	0	0	0	0	0	0	0	0	0	0	0	0
870	None	None	None	None	None	0	0	0.5	5	0.38461538461538464	5	0.5	0	0	0	14	0	0	0.8333333333333334	6	5	1.0	15	0.0	0.8888888888888888	0	0	0	0	0	0	0	0	0	0	0
638	None	None	None	None	None	0	0	0.45454545454545453	5	0.5	7	0.45714285714285713	0.5	9	7	6	3	0	0.7142857142857143	7	5	1.0666666666666667	16	0.21428571428571427	0.36363636363636365	0.18389423630634166	0.5678297403732915	0.0999987148062769	0.500009535121992	0.012796817599532518	0.5554902522330034	0.64859369410033	0.5412327488540766	1.0	1.0	0.0
4267	0.006287813788198062	0.0005409753085275559	-0.00041294296760872493	0.9885322860843128	None	0.25	1	0.4	4	0.75	9	0.25925925925925924	0.75	13	9	0	0	0	0.6666666666666666	6	9	0.9333333333333333	14	0.0	1.0	0.0005896488069992289	0.5016358429947437	-0.2276819157948769	1.0	0.09999999993532398	0.5000000028038647	0.7976250551965377	0.9999999932445698	0	0	0.0
721	None	None	None	None	None	0	0	0.21428571428571427	3	0.7777777777777778	14	0.9523809523809523	0	0	0	19	8	0	0.42857142857142855	7	3	1.3333333333333333	20	0.19047619047619047	0.9230769230769231	0	0	0	0	0	0	0	0	0	0	0
6791	0.0007523185151299671	4.732275164985764e-06	3.5886191652637337e-06	0.9990131916870686	None	0.25	1	0.4	4	0.7692307692307693	10	0.23809523809523808	0.7692307692307693	14	10	0	0	0	0.7777777777777778	7	9	1.0	15	0.0	1.0	0.054443725049009406	0.5051414136672763	0.12345105782178263	0.5914696599955263	0.06775295797706954	0.5156931664632327	0.5740203749330011	0.5377119000319631	0	1.0	0.0
6970	0.0001511437135268448	1.3176152757359955e-06	-1.2976539551271693e-06	0.999999976942954	None	0.2	1	0.3333333333333333	4	0.8	12	0.20987654320987653	0.8	16	12	0	0	0	1.0	9	9	1.1333333333333333	17	0.0	1.0	-0.09996755859950116	0.548321461924498	1.913586938349466e-06	0.5004125631067031	-0.026647099069027107	0.5864725678627558	0.6041597303652825	0.5452874841185715	0	1.0	0.0
3680	5.960127489987187e-08	4.366485433180483e-08	2.518961126346472e-08	0.9999905555022608	None	0	0	0.3333333333333333	3	0.8181818181818182	9	0.28888888888888886	0.8181818181818182	12	9	0	1	0	0.5555555555555556	5	9	0.8666666666666667	13	1.0	1.0	0.06926236994242893	0.6136941937126357	1.1424871926036827e-16	0.5473312517355647	3.7827052275457274e-08	0.5315035281159878	0.5809089751520167	0.5645496205741912	0.0	0	0.0
2643	1.476784264843606e-05	2.2719435366998586e-06	7.498706834680742e-09	0.9947274603488658	None	0	0	0.19047619047619047	4	0.8275862068965517	24	0.7380952380952381	0	0	0	30	12	0	0.8571428571428571	6	7	2.066666666666667	31	0.1875	0.56	0	0	0	0	0	0	0	0	0	0	0
262	None	None	None	None	None	0.3333333333333333	1	0.5	4	0.6666666666666666	6	0.3055555555555556	0.6666666666666666	10	6	0	0	0	1.0	6	6	0.7333333333333333	11	0.0	0.4	0.09550021179410435	0.687973469207418	0.09987364181590404	0.5012533245517639	0.09994746812598172	0.5001808630399653	0.5316642588651503	0.5659795446855679	0	1.0	0.0
507	None	None	None	None	None	0	0	0.42857142857142855	3	0.75	6	0.3333333333333333	0.75	9	6	0	1	0	0.8333333333333334	5	6	0.6666666666666666	10	1.0	0.4	-0.17941289129736238	0.7040146107045627	0.15795718462956185	0.5151360712197516	0.01829493205676719	0.570691237776181	0.8058718955683175	0.5996262155224509	1.0	1.0	0.0
4736	0.009686619053075158	0.009857352734967354	0.009840388521993771	0.9952677108971973	None	0.25	1	0.4	4	0.7692307692307693	10	0.23809523809523808	0.7692307692307693	14	10	0	0	0	0.7777777777777778	7	9	1.0	15	0.0	1.0	0.09997744785211678	0.5004317709341198	-0.039436380896932285	0.5242541286889685	0.09999853629725834	0.5000207399812162	0.6586295007415611	0.5082411503806754	0	0.5	0.0
4297	0.001192856032212938	0.001020095493065769	0.000959028439651271	0.9986934639620377	None	0.25	1	0.4	4	0.7692307692307693	10	0.23809523809523808	0.7692307692307693	14	10	0	0	0	0.7777777777777778	9	7	1.0	15	0.0	1.0	0.00030345117622028933	0.5023222247229108	-0.04329740499343772	0.6594627469405301	0.02084750194608859	0.5827603183188953	0.5963380711437186	0.5829191374576492	0	0.07142857142857142	0.0
1303	None	None	None	None	None	0.16666666666666666	1	0.5714285714285714	8	0.3684210526315789	7	0.42857142857142855	0.21052631578947367	11	4	9	6	0	1.0	7	7	1.4	21	0.4	0.6666666666666666	1.0247554731881914e-05	0.5000336230157463	-0.017905875144712986	0.6554694563794627	0.09995371022045049	0.5003949199433009	0.6268117330103108	0.5535342757434202	1.0	0.9090909090909091	0.0
5051	0.015400551787171939	0.013746578886776693	-0.002898038700055634	0.998094017914603	None	0.25	1	0.4	4	0.7692307692307693	10	0.23809523809523808	0.7692307692307693	14	10	0	0	0	0.7777777777777778	7	9	1.0	15	0.0	1.0	-0.08760858062595636	0.706575783595711	0.000136119414532711	0.5005126886492366	0.19662702383420158	0.5666437611389855	0.7518951086533346	0.5945990756148813	0	1.0	0.0
2806	0.0007462564423227069	4.8924801920157524e-05	-1.066350790980368e-06	0.9971402516990895	None	0.3333333333333333	1	0.5	4	0.6666666666666666	6	0.3055555555555556	0.6666666666666666	10	6	0	0	0	1.0	6	6	0.7333333333333333	11	0.0	0.4	-0.015688008120396064	0.552135409448458	0.09995599220701588	0.5001959282266328	-0.03585122187343358	0.6106305059765875	0.6559358708762361	0.5547833018171533	0	1.0	0.0
3665	0.00665279870975959	0.0032070899901108286	0.0015650124428868279	0.9969253076395252	None	0.25	1	0.4	4	0.75	9	0.25	0.75	13	9	0	0	0	0.875	7	8	0.9333333333333333	14	0.0	0.8571428571428571	0.015917154835649486	0.7011874545245252	0.09733792421398094	0.5026904603582965	0.09791516979342067	0.5036362796928926	0.5934771503256817	0.5726705616348244	0	0.07692307692307693	0.0
241	None	None	None	None	None	0.25	1	0.36363636363636365	4	0.7857142857142857	11	0.38095238095238093	0.7142857142857143	14	10	1	1	0	0.8571428571428571	7	6	1.0666666666666667	16	0.5	0.4	5.171305512181154e-05	0.5011257939000321	0.09843003462500141	0.5066794484328897	4.8588555882233e-13	0.500000000175598	0.6134824010156595	0.5026018571120121	1.0	1.0	0.0
503	None	None	None	None	None	0	0	0.3	3	0.8333333333333334	10	0.4666666666666667	0.6666666666666666	11	8	2	1	0	0.8333333333333334	6	5	0.9333333333333333	14	0.2	0.4444444444444444	-0.04059027307416867	0.6471937002465563	0.025404132140166225	0.6693387563280447	-0.0931493286742311	0.537542970178551	0.656771852775389	0.6195076854709813	1.0	1.0	0.0
6577	0.0006944315304361142	3.877667408778515e-05	-3.48159793352983e-05	0.998396171509618	None	0.25	1	0.4	4	0.7692307692307693	10	0.23809523809523808	0.7692307692307693	14	10	0	0	0	0.7777777777777778	7	9	1.0	15	0.0	1.0	0.008354641798884867	0.6604654499540394	0.2642705653473305	0.6171766836253655	0.038750887409227976	0.5146633067705385	0.7506141219241643	0.5988174684228453	0	1.0	0.0
7056	0.001612416226065842	0.00020699773463024175	0.0002069662142556556	0.9990052509485483	None	0.3333333333333333	1	0.5	4	0.7	7	0.3333333333333333	0.7	11	7	0	0	0	0.4444444444444444	4	9	0.8	12	0.0	1.0	0.06874172610032912	0.5380423716156499	0.33408344435894743	0.6185813738434354	0.08046101761139908	0.5501710857321496	0.7862922660137981	0.5693302494173202	0	0	0.0
4692	8.341401529924029e-11	7.022753060749752e-13	-6.037143357587074e-13	0.9999999981281636	None	0.25	1	0.4	4	0.7692307692307693	10	0.23809523809523808	0.7692307692307693	14	10	0	0	0	0.7777777777777778	9	7	1.0	15	0.0	1.0	0.09998594232938578	0.5001166448641416	0.22438174400640992	0.5805965162844468	1.7587890807826302e-17	0.5000421759538628	0.7146278181914418	0.5271281592114848	0	0.9285714285714286	0.0
3776	1.5506948796106217e-08	2.580145405028362e-09	3.3892284901883365e-10	0.9999991275593805	None	0	0	0.42857142857142855	3	0.75	6	0.5555555555555556	0.75	9	6	0	1	0	0.2222222222222222	2	9	0.6666666666666666	10	1.0	1.0	0.09897385805753439	0.502022721543611	0.09999987522095576	0.5013405536357516	0.00019224888250842163	0.5029318305484065	0.6145823896023298	0.5020983722059954	0.0	0	0.0
3048	0.000186792416630407	3.421379455845626e-05	1.2165781225125417e-05	0.9998794350799758	None	0.5	1	0.5714285714285714	4	0.625	5	0.3333333333333333	0.625	9	5	0	0	0	0.8333333333333334	6	5	0.6666666666666666	10	0.0	0.8	0.06937609586574975	0.5601357479779081	0.12490350397853645	0.5360713451326715	0.019359307510569055	0.668562153418446	0.62010413253549	0.5896808488203821	0	1.0	0.0
2997	None	None	None	None	None	0.2222222222222222	2	0.42857142857142855	9	0.5517241379310345	16	0.4305555555555556	0.5517241379310345	24	16	6	2	0	0.8888888888888888	9	8	2.066666666666667	31	0.25	0.75	1.6286961893321777e-06	0.5002262533095273	0.09999757752959815	0.500010190306144	0.0007154653779822589	0.5028727592188116	0.6153177119720195	0.5010364100027961	0.9166666666666667	1.0	0.0
4177	0.0032030274586756953	0.002511690060469152	0.001043864021234829	0.9957633902967402	None	0.25	1	0.4	4	0.7692307692307693	10	0.23809523809523808	0.7692307692307693	14	10	0	0	0	0.7777777777777778	7	9	1.0	15	0.0	1.0	0.09999946961108022	0.500008151931762	-0.13754561567582296	0.5696053991237228	-0.04803063953706872	0.5494294170652716	0.7303058022343691	0.5398022347367794	0	1.0	0.0
3033	0.004774018621582229	0.0002551949567689183	0.0002205848596445558	0.9874966242668848	None	0.3333333333333333	1	0.4444444444444444	4	0.7272727272727273	8	0.2653061224489796	0.7272727272727273	12	8	0	0	0	1.0	7	7	0.8666666666666667	13	0.0	0.6666666666666666	0.11065090688211135	0.9966547291954084	0.0134475115533817	0.5418376460913544	0.06598348525658398	0.6685071864552042	0.6357151858816843	0.8992283726771797	0	1.0	0.0
1165	None	None	None	None	None	0	0	0.2692307692307692	7	0.7027027027027027	26	0.7222222222222222	0.5405405405405406	26	20	12	3	0	0.6666666666666666	9	6	2.6	39	0.13636363636363635	0.6060606060606061	-0.043480946285544025	0.6715838372856879	-0.012134830575876731	0.6653054929134479	7.902762784127648e-27	0.5	0.5999125066386694	0.6147828222202739	1.0	0.9615384615384616	0.0
737	None	None	None	None	None	0.23529411764705882	4	0.4444444444444444	16	0.5098039215686274	26	0.654320987654321	0.43137254901960786	37	22	15	2	0	1.0	9	9	3.533333333333333	53	0.10526315789473684	0.5833333333333334	0.16201407373178647	0.6087693190579337	-0.036203855477215864	0.5225985299016859	0.09971225447605407	0.5235302445415222	0.7024997815849547	0.5520431861764603	1.0	1.0	0.0
7517	0.009220420830612168	0.0009630991960911619	0.0009606982272244726	0.9762787898860044	None	0.25	1	0.4	4	0.7692307692307693	10	0.23809523809523808	0.7692307692307693	14	10	0	0	0	0.7777777777777778	9	7	1.0	15	0.0	1.0	0.3863309571839819	0.7390618611770673	0.1219106942290175	0.6049631943566209	0.0597481666890675	0.6806358266340219	0.8179132426790249	0.6772860599714309	0	0.9285714285714286	0.0
7324	0.0002893234646081104	7.446881441942398e-07	-3.311317160665608e-07	0.99999667857526	None	0.25	1	0.4	4	0.75	9	0.25925925925925924	0.75	13	9	0	0	0	0.6666666666666666	6	9	0.9333333333333333	14	0.0	1.0	0.09988256875326858	0.5000996409699136	8.06105659466695e-13	0.5002776506995033	0.09990338730320182	0.5001463449193596	0.6155967574047692	0.5001745455338473	0	1.0	0.0
7434	0.014006835772061616	0.003572286732985728	0.0007857641373640431	0.9891112512708047	None	0.25	1	0.4	4	0.75	9	0.25925925925925924	0.75	13	9	0	0	0	0.6666666666666666	6	9	0.9333333333333333	14	0.0	1.0	0.09595375137150279	0.5101176525986145	3.448328620636904e-19	0.5000000000044443	0.11538734461050922	0.742119317293262	0.6234961084439317	0.5904509089731982	0	1.0	0.0
1427	None	None	None	None	None	0.1111111111111111	1	0.47619047619047616	10	0.4827586206896552	14	0.49206349206349204	0.4482758620689655	23	13	7	0	0	0.7777777777777778	9	7	2.066666666666667	31	0.0	0.48	-0.030361915630690312	0.6624208970318219	0.08325320142636618	0.9434743251749612	0.03249243592098559	0.502202681152348	0.6759690063955385	0.7624083308490661	0	1.0	0.0
3927	0.017985953035895234	0.005106303145858771	-0.0021465547284374147	0.9876134237534615	None	0	0	0.3333333333333333	3	0.8181818181818182	9	0.28888888888888886	0.8181818181818182	12	9	0	1	0	0.5555555555555556	9	5	0.8666666666666667	13	1.0	1.0	0.09888563341900578	0.5069625352899876	0.15591151283673463	0.6394753281329338	0.15905150377946936	0.9747951105986986	0.7613629155251607	0.8051360477058358	0.9166666666666666	1.0	0.0
4000	0.003565123990888521	0.0026495344843762586	0.002602262363204359	0.995152546421725	None	0.25	1	0.4	4	0.75	9	0.25925925925925924	0.75	13	9	0	0	0	0.6666666666666666	6	9	0.9333333333333333	14	0.0	1.0	0.09982994370732515	0.5005100454349626	-0.04535311092951426	0.6626055192048701	0.07905912849711474	0.6842044138521902	0.6786110969307776	0.618544812502996	0	0	0.0
3207	0.004004112118011891	0.0006099666572573355	-1.34197396655911e-05	0.9959164425118072	None	0.25	1	0.4	4	0.75	9	0.25925925925925924	0.75	13	9	0	0	0	0.6666666666666666	6	9	0.9333333333333333	14	0.0	1.0	0.05779170811849391	0.6739775512696391	0.0955827220147859	0.5728345152383718	0.3287894939532555	0.6116795714663119	0.7833451982788042	0.6204231241805663	0	1.0	0.0
4090	0.0076818903939539634	0.003258633671135898	0.0030566129561746852	0.9871778443265039	None	0.25	1	0.36363636363636365	4	0.7857142857142857	11	0.2222222222222222	0.7857142857142857	15	11	0	0	0	0.8888888888888888	9	8	1.0666666666666667	16	0.0	1.0	0.24916545222992773	0.540799922850953	0.04214402280709672	0.9944572185324276	0.09999916384448249	0.5000026297942388	0.6860589599141399	0.8562423846330989	0	0.26666666666666666	0.0
4024	0.002414549582266938	0.0009734209245401416	0.0008609407854013833	0.9985908362863186	None	0.25	1	0.4	4	0.75	9	0.25925925925925924	0.75	13	9	0	0	0	0.6666666666666666	6	9	0.9333333333333333	14	0.0	1.0	7.902762784127648e-27	0.5	-0.08824604555435299	1.0	0.09342936849164352	0.5565729318926296	0.8124899878528536	0.9999999681927066	0	0.9230769230769231	0.0
2485	None	None	None	None	None	0	0	0.5	1	1.0	1	1.0	1.0	2	1	0	0	0	0.3333333333333333	3	1	0.2	3	0.0	0	-0.09997340208138547	0.5000024815128631	0.0999776260258047	0.500035123795554	0.19718598742416096	0.5313252524855403	0.7751635452810597	0.5104664506307675	0	0	0.0
859	None	None	None	None	None	0	0	0.6	3	0.6	3	0.4666666666666667	0.6	6	3	0	1	0	0.6	5	3	0.4666666666666667	7	1.0	1.0	0.0650680699601201	0.6286747206065176	0.023930267810401484	0.5143658284479934	0	0.5	0.5869181498907367	0.5485147726777749	1.0	1.0	0.0
6299	0.0019500183797525352	0.00010384478665529778	-0.00010222897612774081	0.9977279354110733	None	0.25	1	0.4	4	0.7692307692307693	10	0.23809523809523808	0.7692307692307693	14	10	0	0	0	0.7777777777777778	7	9	1.0	15	0.0	1.0	0.06489285607702197	0.6513088168890873	-0.056186595271730776	0.5711009247597804	-0.01602081044301372	0.6501634215354906	0.6414307519589623	0.6248767336960099	0	1.0	0.0
2317	None	None	None	None	None	1.0	1	1.0	4	0.25	1	0.5	0	0	0	5	0	0	0.75	4	3	0.4	6	0.0	1.0	0	0	0	0	0	0	0	0	0	0	0
1174	None	None	None	None	None	0	0	1.0	1	0	0	1.0	0	0	0	1	0	0	0.5	2	1	0.13333333333333333	2	0.0	0	0	0	0	0	0	0	0	0	0	0	0
3806	0.0004464393496096646	2.8441200064659595e-06	-2.548235800423513e-06	0.9999970922576827	None	0.25	1	0.4	4	0.7692307692307693	10	0.23809523809523808	0.7692307692307693	14	10	0	0	0	0.7777777777777778	7	9	1.0	15	0.0	1.0	1.3954479875089945e-06	0.5000560667259445	-0.08988184594585061	0.9999769621683763	0.06586018335072749	0.5907795667474458	0.7914656662424381	0.9754436285709023	0	1.0	0.0
3273	3.621527261809969e-06	1.2253945907273635e-06	8.448449159600845e-07	0.999649578072354	None	0	0	0.5	2	0.6666666666666666	2	0.5555555555555556	0.6666666666666666	4	2	0	2	0	1.0	3	3	0.3333333333333333	5	1.0	0	0.024048672721324316	0.5263961023491222	-0.06052731918200689	0.645461352435196	0.09902605550915199	0.5015688934504908	0.6574124835808333	0.5589829440839906	1.0	1.0	0.0
7519	0.001070292322459426	0.0002940651966675822	-0.000287847030045236	0.9994184288580663	None	0.25	1	0.4	4	0.75	9	0.25925925925925924	0.75	13	9	0	0	0	0.6666666666666666	6	9	0.9333333333333333	14	0.0	1.0	0.02614371879163968	0.5047039382551547	0.09999676967724216	0.5000030900746715	0.2470152257448163	0.5566934519509145	0.715723678368652	0.5205369299825641	0	1.0	0.0
6163	0.00792528839270275	0.002490026605939697	-0.00021574048842832192	0.983201961434429	None	0.25	1	0.4	4	0.7692307692307693	10	0.23809523809523808	0.7692307692307693	14	10	0	0	0	0.7777777777777778	7	9	1.0	15	0.0	1.0	0.3361243586154575	0.6480709363733381	0.08799367909018377	0.5147206551481031	0.09999999999939588	0.5000000000258905	0.7589896658367284	0.5555588079933772	0	1.0	0.0
6513	0.00953500535928938	0.0011326524502096348	-0.0002478115878103639	0.9819498058632719	None	0.25	1	0.4	4	0.75	9	0.25925925925925924	0.75	13	9	0	0	0	0.6666666666666666	6	9	0.9333333333333333	14	0.0	1.0	0.005592990652985611	0.5187356518956434	0.0907582333435927	0.6606208659924437	-0.08122992337330841	1.0	0.7735461092052334	1.0	0	1.0	0.0
3854	0.0001221709733973187	2.994655347024243e-07	2.741827585182904e-07	0.9999968330413503	None	0.3333333333333333	1	0.5	4	0.7	7	0.2857142857142857	0.7	11	7	0	0	0	0.8571428571428571	7	6	0.8	12	0.0	1.0	0.09999839126971348	0.500014348203905	1.5909905988340757e-16	0.5000000000001897	-0.0280242137206828	0.6613628562717587	0.6340179365234468	0.5555555734118822	0	1.0	0.0
3535	None	None	None	None	None	0	0	0.35	7	0.5714285714285714	16	0.5555555555555556	0.21428571428571427	8	6	21	10	0	0.6666666666666666	9	6	2.0	30	0.22727272727272727	0.5384615384615384	0.0496582695111181	0.5070453023765018	0.09997606385266616	0.500036819970409	-0.23324317941155065	0.9999999999974634	0.9916784677250751	0.9998649187599417	1.0	1.0	0.0
2613	5.329848382054819e-06	7.438196356118219e-08	-6.20767949094859e-08	0.9999727648273344	None	0	0	0.6666666666666666	4	0.2857142857142857	2	0.6	0.14285714285714285	4	1	4	0	0	0.6	3	5	0.6	9	0.0	0.3333333333333333	0.00333539974181703	0.6879925036088639	0.08048899592891043	0.5913489750678814	0.033510356477435346	0.5557232131479719	0.620241611250582	0.6133397674761656	0	1.0	0.0
3042	0.013739092176563826	0.002785138409791716	-0.0016038755733122397	0.9875199123158924	None	0.25	1	0.4	4	0.7692307692307693	10	0.23809523809523808	0.7692307692307693	14	10	0	0	0	0.7777777777777778	7	9	1.0	15	0.0	1.0	0.3870350610875629	0.6087302050789437	0.060868655300610766	0.6554896967862718	0.06854404433071407	0.6671973096161516	0.8444592210125106	0.6441886198116598	0	0.9285714285714286	0.0
5171	0.006876097134416007	0.0007893610624522095	0.0006805289779563364	0.9915402704238792	None	0.25	1	0.4	4	0.75	9	0.25925925925925924	0.75	13	9	0	0	0	0.6666666666666666	6	9	0.9333333333333333	14	0.0	1.0	0.06703760169636476	0.5665772409652066	8.534241743890745e-05	0.5005825329389285	0.8582212635652823	0.8946231286500032	0.9793204439042322	0.6906222057337645	0	1.0	0.0
6254	0.0160705940588619	0.009656997329199613	-0.009496917032704897	0.9872865175529034	None	0.25	1	0.4	4	0.75	9	0.25925925925925924	0.75	13	9	0	0	0	0.6666666666666666	6	9	0.9333333333333333	14	0.0	1.0	0.09806953116681717	0.512316605916777	-0.02744423444945196	0.5020714763040881	0.17570109898370292	0.5465752778276632	0.6971417596724578	0.5203558363993163	0	0.46153846153846156	0.0
7206	0.009114027185703725	0.0011749464460186878	-0.0009930571648839007	0.9769829738472715	None	0.25	1	0.4	4	0.75	9	0.25925925925925924	0.75	13	9	0	0	0	0.6666666666666666	6	9	0.9333333333333333	14	0.0	1.0	0.0008658566694837286	0.5742165048157127	9.422329647214295e-05	0.5107938629581346	0.06316194113225872	0.5586708660839268	0.573397963934504	0.5480204709672957	0	1.0	0.0
4877	0.0008439102699712622	7.400899799151584e-05	-4.408400032640413e-05	0.9996262314801122	None	0.25	1	0.4	4	0.7692307692307693	10	0.23809523809523808	0.7692307692307693	14	10	0	0	0	0.7777777777777778	7	9	1.0	15	0.0	1.0	7.902762784127648e-27	0.5	-0.09984875505316597	0.5000552402556843	0.035228037289061084	0.5	0.6392468620354111	0.5000184134186281	0	1.0	0.0
6723	0.00029502574603419913	3.8334368106967296e-07	6.664649645465874e-08	0.9999974741410117	None	0.25	1	0.4	4	0.7692307692307693	10	0.23809523809523808	0.7692307692307693	14	10	0	0	0	0.7777777777777778	7	9	1.0	15	0.0	1.0	0.03327450399800942	0.57422450221686	7.902762784127648e-27	0.5	-0.04692648334367126	0.636390681471899	0.5982905915387091	0.5710852455002795	0	1.0	0.0
4287	0.0005383875349018074	0.00015227376861968032	2.4278845060551876e-06	0.9996192923777409	None	0.25	1	0.4	4	0.75	9	0.25925925925925924	0.75	13	9	0	0	0	0.6666666666666666	6	9	0.9333333333333333	14	0.0	1.0	0.02572104145499714	0.5252844586627015	0.0018612248502630536	0.5763083073837744	-0.029753744761600052	0.6518632978346088	0.5881183610016022	0.5854936030051394	0	1.0	0.0
3412	0.0313962854768279	0.00240278704891568	-0.000780860674316541	0.9819840076184099	None	0.09090909090909091	1	0.32	8	0.6571428571428571	23	0.8222222222222222	0.6	29	21	7	3	0	0.5555555555555556	5	9	2.466666666666667	37	0.3	0.75	0.29123304158052843	0.5893726065659157	0.08264079101421257	0.5868176898968832	-0.18447901419176901	0.9999861866065654	0.9105216495964834	0.9814279694707801	0.0	0.1724137931034483	0.0
1114	None	None	None	None	None	0.125	1	0.3888888888888889	7	0.5833333333333334	14	0.7428571428571429	0.5	16	12	9	2	0	0.7142857142857143	7	5	1.7333333333333334	26	0.1111111111111111	0.631578947368421	-0.09985252415721331	0.5091234736313333	-0.09999923601858182	0.500004002712649	0.2220318916566361	0.5866640707528309	0.8200022868738125	0.5321809266682723	1.0	1.0	0.0
35	None	None	None	None	None	0	0	0	0	0	0	1.0	0	0	0	0	2	0	1.0	1	1	0.06666666666666667	1	0.5	0	0	0	0	0	0	0	0	0	0	0	0
3941	0.0072997440351204295	0.0015148562099240028	0.0015009045598232825	0.997876993727778	None	0.3333333333333333	1	0.4444444444444444	4	0.7272727272727273	8	0.2708333333333333	0.7272727272727273	12	8	0	0	0	0.75	8	6	0.8666666666666667	13	0.0	0.8571428571428571	0.028667750332880805	0.6429806033278345	0.16032757955612192	0.9999849146870835	-0.09125791264486524	0.5801541578577843	0.7841114842810488	0.9820931267730648	0	1.0	0.0
1570	None	None	None	None	None	0	0	0.3333333333333333	2	0.8333333333333334	5	0.4	0.8333333333333334	6	5	1	3	0	0.8	4	5	0.5333333333333333	8	0.6	0	0.0480632889919936	0.5681857946896789	5.497419192198139e-05	0.5001311710538178	-0.0988607374987445	0.5032077395830967	0.6483811241141851	0.5239656942310323	1.0	1.0	0.0
3174	6.719675844326434e-05	1.774318826769617e-06	9.768127725362998e-07	0.9999943094123155	None	0.3333333333333333	1	0.4444444444444444	4	0.7272727272727273	8	0.2653061224489796	0.7272727272727273	12	8	0	0	0	1.0	7	7	0.8666666666666667	13	0.0	0.6666666666666666	0.3320214722754232	0.5401999132605398	0.0027700072116811727	0.5391544313978215	0.01175874054705094	0.6748634903466963	0.8306443533300802	0.5864843477210947	0	1.0	0.0
1899	None	None	None	None	None	0	0	0.25	2	0.7777777777777778	7	0.7333333333333333	0.3333333333333333	3	3	7	10	0	0.6	3	5	0.7333333333333333	11	0.5555555555555556	0	0.00030487912604963203	0.5008975378474148	0.36995416602171993	0.5206251408729864	0.016724762154494737	0.5795245583347992	0.8462074016811922	0.5338613839175718	1.0	1.0	0.0
5258	0.00042349833623702647	4.557495937892234e-06	1.9327665007858725e-06	0.9999963991804004	None	0.25	1	0.4	4	0.75	9	0.25925925925925924	0.75	13	9	0	0	0	0.6666666666666666	6	9	0.9333333333333333	14	0.0	1.0	0.035239454153966024	0.5127297881254349	5.300499065170807e-16	0.5000000172818715	0.7040722405378366	0.5819849903262795	0.9622817985142709	0.531778568134811	0	0.15384615384615385	0.0
2961	0.0009520953729198161	9.096974949269569e-05	9.094774819254925e-05	0.9974267077114264	None	0	0	0.5	2	0.6666666666666666	2	0.625	0.6666666666666666	4	2	0	2	0	0.5	2	4	0.3333333333333333	5	1.0	0	-0.09588664361446561	0.5080275214786946	0.013213283328106978	0.5459979585736748	0.01671524758968761	0.9999999999993134	0.8963499762621727	0.9999179314969245	1.0	1.0	0.0
3750	0.00026096790982231094	3.372905076923445e-06	1.0555321554894092e-06	0.9999965627193614	None	0.25	1	0.4	4	0.75	9	0.25925925925925924	0.75	13	9	0	0	0	0.6666666666666666	6	9	0.9333333333333333	14	0.0	1.0	-0.09999999966786466	0.500000000853604	-0.08081376997986268	0.6467178723879208	-0.008689312354429796	0.683949168207217	0.609144201274127	0.6127471597428411	0	1.0	0.0
2411	None	None	None	None	None	0	0	0.47058823529411764	8	0.391304347826087	9	0.5102040816326531	0	0	0	24	0	0	1.0	7	7	1.6666666666666667	25	0.0	1.0	0	0	0	0	0	0	0	0	0	0	0
3512	6.060978200986174e-05	5.328717028314116e-07	1.7002539044340767e-07	0.9999993186886731	None	0	0	0.5	3	0.6666666666666666	4	0.5714285714285714	0.6666666666666666	7	4	0	0	0	0.2857142857142857	2	7	0.5333333333333333	8	0.0	1.0	-0.09708795357804131	0.521893487295696	0.02596251714727834	0.5313204988604435	0.4064004727686331	0.9993612999453355	0.8983803562705399	0.9257273963664077	0	1.0	0.0
5567	0.0002475441708510243	1.0323955838892396e-06	9.002972941469357e-07	0.9999973349214865	None	0.25	1	0.4	4	0.7692307692307693	10	0.23809523809523808	0.7692307692307693	14	10	0	0	0	0.7777777777777778	9	7	1.0	15	0.0	1.0	3.662227088341642e-08	0.5000001197316933	0.04081996710927132	0.5242756208661687	0.05065266483573612	0.5423100159264154	0.5565436019498421	0.5222207807924579	0	1.0	0.0
3973	0.00044785297205453555	1.7342835702702014e-06	-1.076263058454578e-07	0.9999970999714595	None	0.25	1	0.4	4	0.7692307692307693	10	0.23809523809523808	0.7692307692307693	14	10	0	0	0	0.7777777777777778	7	9	1.0	15	0.0	1.0	0.1135245201095559	0.6406958368168963	0.04068850071527138	0.6519490354366118	-0.19299782477630406	1.0	0.9363692346586787	0.999999562172888	0	1.0	0.0
1017	None	None	None	None	None	0	0	0.3125	5	0.6190476190476191	13	0.92	0.19047619047619047	8	4	14	2	0	1.0	5	5	1.5333333333333334	23	0.07142857142857142	0	0.03342154679357404	0.6670703707186948	0.07337639200804574	0.5606529799404143	-0.0981566995189477	0.5040784675006768	0.6889727652708059	0.5789254291034509	1.0	1.0	0.14333953509101469
2356	None	None	None	None	None	0	0	0.4	2	0.8	4	1.0	0.8	6	4	0	2	0	0.14285714285714285	1	7	0.4666666666666667	7	1.0	0.6666666666666666	0.037153162702554365	0.5385768560773723	0.09990545742290906	0.500588312981881	4.461623724994862e-07	0.5000006912533661	0.6017110619616536	0.5130779099805455	1.0	1.0	0.0
6071	3.742079136175234e-05	7.342645006148235e-08	4.192579236315642e-08	0.9999999988157315	None	0.2	1	0.3333333333333333	4	0.8	12	0.20987654320987653	0.8	16	12	0	0	0	1.0	9	9	1.1333333333333333	17	0.0	1.0	-0.03522140296060039	0.5072901582441046	0.004433616090922741	0.5530350743625443	0.007700472045995513	0.5837315221830419	0.55829661048526	0.5482010718793852	0	0.875	0.0
3935	0.0020025104578334004	8.357729644565794e-05	-6.297689683942202e-05	0.9892088246873691	None	0.3333333333333333	1	0.375	3	0.6666666666666666	6	0.3142857142857143	0.6666666666666666	9	6	1	0	0	0.7142857142857143	5	7	0.7333333333333333	11	0.0	0.6666666666666666	0.3900434408865922	0.6731159744984057	-0.002372330465487263	0.6499207238962901	-0.02051596505893673	0.5209866451198386	0.8781010502485584	0.6165664165961489	0	1.0	0.0
2651	0.00012692143985215337	1.2776998738147788e-05	-1.3345605872879061e-08	0.9997352975306373	None	0	0	0.4	2	0.8	4	0.4666666666666667	0.8	6	4	0	2	0	0.6	5	3	0.4666666666666667	7	1.0	0	-0.003553815356909123	0.6344924739550338	0.09517933752480309	0.5259741987928727	0.03171615479362322	0.5902177613749481	0.5935869831103057	0.5842224756158279	1.0	1.0	0.0
5823	2.3532543550995677e-05	2.349342348689446e-05	-1.1653257512622461e-07	0.999763572315855	None	0.25	1	0.36363636363636365	4	0.7857142857142857	11	0.2222222222222222	0.7857142857142857	15	11	0	0	0	0.8888888888888888	9	8	1.0666666666666667	16	0.0	1.0	5.63646805404121e-06	0.5000145116664438	0.11301399229889367	0.6048096817137798	3.071090474143695e-05	0.566109984449602	0.6299446192929246	0.5573795765307975	0	1.0	0.0
3326	0.00032754591760763836	4.113994599539882e-06	2.5799549246914116e-06	0.99999998387318	None	0.25	1	0.4	4	0.7692307692307693	10	0.23809523809523808	0.7692307692307693	14	10	0	0	0	0.7777777777777778	9	7	1.0	15	0.0	1.0	-0.08680792195890394	0.5185360141870564	0.04764382256590993	0.6663652572887425	-0.276703373246891	0.9999059609224656	0.8545714450485958	0.9659700485181131	0	0.9285714285714286	0.0
2649	6.871633832592512e-09	6.877898684063594e-09	-4.989217391790675e-09	0.9999997332311822	None	0	0	0	0	0	0	1.0	0	0	0	0	2	0	1.0	1	1	0.06666666666666667	1	0.5	0	0	0	0	0	0	0	0	0	0	0	0
360	None	None	None	None	None	0.5	1	0.6666666666666666	4	0.5	3	0.4	0.5	7	3	0	0	0	0.8	5	4	0.5333333333333333	8	0.0	1.0	3.810151444334578e-08	0.5000004432185038	6.103492667835873e-06	0.5001291678751817	0.015545046950990456	0.593302116393363	0.544175470305172	0.5314709728449847	0	0.42857142857142855	0.0
7128	0.0011183826758484412	0.0005031907746733583	0.0005031860535576337	0.9986081824495145	None	0	0	0.5	3	0.7142857142857143	5	0.42857142857142855	0.7142857142857143	8	5	0	0	0	0.42857142857142855	3	7	0.6	9	0.0	1.0	-0.011583910197691302	0.554569930358191	0.013376856028958417	0.6663559599176433	0.07589580212598811	0.6011727870441845	0.6112815694593933	0.6083587935998153	0	0	0.0
3984	0.0002488706748696909	2.8381638918202025e-06	-2.617695477443662e-06	0.9999974789961931	None	0	0	0.4	2	0.8	4	1.0	0.8	6	4	0	0	0	0.14285714285714285	7	1	0.4666666666666667	7	0.0	0.6666666666666666	0.08308164563254652	0.5363242506357834	1.7791785793040296e-07	0.50000084065925	-0.1494301661853769	0.6589547164704286	0.7201125042848864	0.5666179139287288	0	1.0	0.0
1958	None	None	None	None	None	0	0	0.2	3	0.8	16	0.55	0	0	0	21	13	0	0.625	8	5	1.4666666666666666	22	0.2826086956521739	0.2222222222222222	0	0	0	0	0	0	0	0	0	0	0
7329	0.0004613249133986027	5.226946971204648e-06	-3.5427000314817858e-06	0.9991251011801303	None	0.25	1	0.4	4	0.75	9	0.25925925925925924	0.75	13	9	0	0	0	0.6666666666666666	6	9	0.9333333333333333	14	0.0	1.0	0.09383249714134062	0.5674636284930581	8.164381834929394e-10	0.5000004328619296	0.3478246243098276	0.5894498806874721	0.8167991727160875	0.5525719438404377	0	1.0	0.0
5124	0.0006688026858958579	0.00031304847583718147	-1.4037932944658569e-05	0.9996584553475123	None	0.25	1	0.4	4	0.75	9	0.25925925925925924	0.75	13	9	0	0	0	0.6666666666666666	9	6	0.9333333333333333	14	0.0	1.0	0.02107279620970892	0.5575030059721758	1.2880713784726524e-26	0.5	0.099942394189304	0.5004813356288519	0.6057538583518464	0.5194035479216141	0	1.0	0.0
4579	0.005611351740972738	0.0009524705208597804	0.0009459117097958608	0.9927281226223128	None	0.25	1	0.4	4	0.75	9	0.25925925925925924	0.75	13	9	0	0	0	0.6666666666666666	6	9	0.9333333333333333	14	0.0	1.0	2.048251499685903e-14	0.500000000222204	0.09998449263089663	0.5547262734862747	0.2914219863020383	0.5865748477221957	0.7701365161081674	0.5473253577119748	0	1.0	0.0
966	None	None	None	None	None	0	0	0.6666666666666666	2	0.5	1	0.6666666666666666	0	0	0	3	0	0	0.6666666666666666	3	2	0.26666666666666666	4	0.0	0	0	0	0	0	0	0	0	0	0	0	0
4206	0.0016068437744287997	0.00023114168283179295	5.458656029103476e-05	0.9987964226289576	None	0.25	1	0.4	4	0.7692307692307693	10	0.23809523809523808	0.7692307692307693	14	10	0	0	0	0.7777777777777778	9	7	1.0	15	0.0	1.0	7.902762784127648e-27	0.5	-0.02960346433486243	0.627439420149572	0.09929246827929125	0.5125056290317512	0.6272396824739376	0.5474633604917953	0	1.0	0.0
4263	2.8484025399953768e-08	2.9258344243516755e-08	1.0049130696831803e-09	0.9999967312540551	None	0.25	1	0.4	4	0.75	9	0.25925925925925924	0.75	13	9	0	0	0	0.6666666666666666	6	9	0.9333333333333333	14	0.0	1.0	2.12351064775443e-15	0.5001497051357723	0.045891599367899924	0.6300561832657806	0	0.5	0.5644590623339423	0.544304883589917	0	1.0	0.0
6072	0.009356112928601975	0.003485649912409701	-0.0034855284207623402	0.9850506335921572	None	0.25	1	0.4	4	0.7692307692307693	10	0.23809523809523808	0.7692307692307693	14	10	0	0	0	0.7777777777777778	7	9	1.0	15	0.0	1.0	0.18629120392478257	0.6378666914223866	0.009838621091178296	0.581353122117015	0.08489346006812094	0.5186210808529965	0.675694230303436	0.5800524616044385	0	0	0.0
6679	0.0026664224802204293	0.0004025383974810803	0.0002385245095906253	0.9942749034777643	None	0.2	1	0.3333333333333333	4	0.8	12	0.20987654320987653	0.8	16	12	0	0	0	1.0	9	9	1.1333333333333333	17	0.0	1.0	4.019052548277058e-26	0.5000000000000013	0.03154901711245735	0.5153809607884574	-0.03261532050127938	0.6488897421492386	0.5809097430014588	0.5560719662374233	0	1.0	0.0
2832	9.193605309592163e-05	1.8939439915300567e-06	-1.8939431613458613e-06	0.9999364069817568	None	0	0	0.25	1	1.0	3	1.0	1.0	4	3	0	3	0	0.2	1	5	0.3333333333333333	5	1.0	0	0.08410613648084722	0.5211131242640152	-0.0999996791829474	0.5000014603852871	0.03050984072563015	0.5	0.684225712237956	0.5070419165861206	1.0	1.0	0.0
5703	2.3890699864152273e-08	1.0735100830736585e-08	-2.549578350770955e-11	0.9999984052631555	None	0.25	1	0.36363636363636365	4	0.7857142857142857	11	0.2222222222222222	0.7857142857142857	15	11	0	0	0	0.8888888888888888	8	9	1.0666666666666667	16	0.0	1.0	0.0029002054059529426	0.505664351392353	-0.19581638224910142	0.9999302988694876	1.6634499334614043e-06	0.5000705929433612	0.7170756352351667	0.9607610185731184	0	1.0	0.0
77	None	None	None	None	None	0	0	0	0	0	0	1.0	0	0	0	0	0	0	1.0	1	1	0.06666666666666667	1	0.0	0	0	0	0	0	0	0	0	0	0	0	0
7499	1.2957512126580404e-05	2.9728199582614242e-08	-2.0515609406617903e-08	0.9999999934853411	None	0.25	1	0.4	4	0.7692307692307693	10	0.23809523809523808	0.7692307692307693	14	10	0	0	0	0.7777777777777778	7	9	1.0	15	0.0	1.0	0.099999932598368	0.5000004588737956	1.4695625687669386e-05	0.5000030864768018	0.04278460250749197	0.5138512443835204	0.600993292451641	0.5046193134515704	0	1.0	0.0
6218	2.8601135067088817e-08	2.800238571031993e-08	1.0345488246227276e-09	0.9999965617123131	None	0.25	1	0.4	4	0.75	9	0.25925925925925924	0.75	13	9	0	0	0	0.6666666666666666	6	9	0.9333333333333333	14	0.0	1.0	0.0012210359668487125	0.5124318010646175	-0.11380697263164792	0.9846716811964351	7.902762784127648e-27	0.5	0.7544415902148317	0.8028359965530042	0	1.0	0.0
3751	0.0001903311469271533	4.663196428342758e-06	4.567925854323062e-06	0.9999965074223323	None	0.3333333333333333	1	0.5	4	0.7	7	0.2857142857142857	0.7	11	7	0	0	0	0.8571428571428571	7	6	0.8	12	0.0	0.8	0.08018335286156658	0.5225550878021326	0.13213267524435318	0.5362558028759046	0.09999406539741539	0.5000186657178968	0.5538148937843825	0.5196261174959618	0	0.9090909090909091	0.0
4331	0.005349027364239482	0.0022012924518539467	0.0013189115027477398	0.9958010972645254	None	0.3333333333333333	1	0.4444444444444444	4	0.7272727272727273	8	0.2653061224489796	0.7272727272727273	12	8	0	0	0	1.0	7	7	0.8666666666666667	13	0.0	0.6666666666666666	0.09999999004187085	0.5000000245505878	4.634186361998461e-05	0.5756518843342104	-0.09811519361083368	0.5086218507438974	0.691856660317319	0.5282565181125157	0	0.9166666666666666	0.0
1	None	None	None	None	None	0	0	1.0	1	0	0	1.0	0	1	0	0	1	0	0.5	1	2	0.13333333333333333	2	0.3333333333333333	0	0	0	0	0	0	0	0	0	0	0	0
172	None	None	None	None	None	0	0	0.375	6	0.5238095238095238	11	0.575	0.3333333333333333	11	7	11	2	0	0.625	8	5	1.5333333333333334	23	0.09090909090909091	0.42105263157894735	1.9498583679705457e-07	0.5000002976407449	-0.08846236295233195	0.5435948266387125	2.122631917312334e-09	0.5082432572990576	0.60276899433558	0.5173097813476747	1.0	1.0	0.0
1136	None	None	None	None	None	0.25	1	0.6363636363636364	7	0.35714285714285715	5	0.45714285714285713	0.21428571428571427	9	3	6	6	0	0.7142857142857143	7	5	1.0666666666666667	16	0.6	0.5	0.05714957050410224	0.536800814310023	0.09992262804802184	0.5003491262013998	0.03790148892492808	0.5667093475730898	0.5645114756537446	0.5347193888081472	1.0	1.0	0.0
5000	0.009418144386390048	0.0013874053732643957	0.0005757685998433822	0.9962843841999779	None	0.25	1	0.4	4	0.7692307692307693	10	0.23809523809523808	0.7692307692307693	14	10	0	0	0	0.7777777777777778	7	9	1.0	15	0.0	1.0	7.902762784127648e-27	0.5	-0.04317187613762724	0.6729565162494784	0.08642489662171578	0.5329933734186767	0.6325695212357307	0.5706697839574998	0	1.0	0.0
4367	None	None	None	None	None	0.0625	1	0.2571428571428571	9	0.74	37	0.6419753086419753	0.72	45	36	6	0	0	1.0	9	9	3.466666666666667	52	0.0	0.8888888888888888	0.25278902065696823	0.6029418893557991	0.0726108277973245	0.600258244684694	0.04498105938384477	0.5992283883026776	0.702617141977482	0.6008105404034186	0	0.13333333333333333	0.0
7146	0.001886189949170477	0.0003041442634095052	6.596069718727929e-05	0.9980056415497903	None	0.25	1	0.36363636363636365	4	0.7857142857142857	11	0.2222222222222222	0.7857142857142857	15	11	0	0	0	0.8888888888888888	8	9	1.0666666666666667	16	0.0	1.0	0.038842396261284814	0.5661596380066427	1.4475390984669132e-09	0.5000428478812246	0.12369960594212914	0.5710933629319193	0.623651811797819	0.5459271991129819	0	0	0.0
3291	0.005172907908101995	0.003151804860818965	-0.0011303973600800621	0.9997757003171817	None	0	0	0.375	3	0.8	8	0.3333333333333333	0.8	11	8	0	0	0	0.4444444444444444	9	4	0.8	12	0.0	1.0	-0.06843866472866045	0.5157020872964119	-0.0020805414798160866	0.6728173977285598	0.10999543775376505	0.5581133839830451	0.6814654191411864	0.5839713478028621	0	1.0	0.0
2099	None	None	None	None	None	0	0	0.42857142857142855	3	0.625	5	0.5555555555555556	0.25	4	2	5	3	0	0.5	3	6	0.6666666666666666	10	0.25	0.2222222222222222	0.0059530576253840825	0.5102498397908474	0.3315443699264578	0.598983421238699	-0.0998771204299434	0.5001151389445183	0.8620228577226429	0.5368246018905928	1.0	1.0	0.0
4894	0.007032142200908128	0.0028976835166594625	0.0028920675585825746	0.9868646331771812	None	0.25	1	0.4	4	0.7692307692307693	10	0.23809523809523808	0.7692307692307693	14	10	0	0	0	0.7777777777777778	7	9	1.0	15	0.0	1.0	0.23461421038519986	0.5964906814190465	0.06747041651339541	0.5131656555762546	0.0999581514673368	0.5004382365355619	0.6754753707384694	0.5370396697692472	0	0.9285714285714286	0.0
2323	None	None	None	None	None	0	0	1.0	1	0	0	1.0	0	1	0	0	0	0	0.5	1	2	0.13333333333333333	2	0.0	0	0	0	0	0	0	0	0	0	0	0	0
1195	None	None	None	None	None	0.3333333333333333	1	0.5	4	0.6666666666666666	6	0.3055555555555556	0.6666666666666666	10	6	0	0	0	1.0	6	6	0.7333333333333333	11	0.0	0.8	-0.0533732590988531	0.5130271797969416	0.09037189699122448	0.6583040589300522	0.00022092311795664593	0.5045838336089666	0.644817360625979	0.5602230482432539	0	0.7	0.0
3568	0.0016785737601724292	0.0013857438141306369	-0.0013686570546730117	0.9983486804498155	None	0.2	1	0.3333333333333333	4	0.8	12	0.20987654320987653	0.8	16	12	0	0	0	1.0	9	9	1.1333333333333333	17	0.0	1.0	0.09858625757882793	0.5027074614180934	-0.09999968996468336	0.5000014165478758	-0.07603976867501908	0.6629836468997486	0.7129935321503109	0.5570384992245336	0	1.0	0.0
2499	None	None	None	None	None	0	0	0.75	3	0.3333333333333333	1	0.8333333333333334	0	3	0	1	3	0	0.6666666666666666	3	2	0.3333333333333333	5	1.0	0.6666666666666666	0	0	0	0	0	0	0	0	0	0	0
2470	None	None	None	None	None	0.2857142857142857	2	0.4375	7	0.5909090909090909	13	0.6	0.18181818181818182	7	4	16	9	0	0.625	8	5	1.6	24	0.2727272727272727	0.7619047619047619	0.13497455035297218	0.5243932102124906	0.31037351434111915	0.7246809316160022	-0.09976514911915975	0.5458430510778224	0.8428281282545929	0.6026326401197042	1.0	1.0	0.0
4588	0.0013708833313465518	0.0012977386141914016	-0.0012944070502169743	0.9992507771735886	None	0.25	1	0.4	4	0.7692307692307693	10	0.23809523809523808	0.7692307692307693	14	10	0	0	0	0.7777777777777778	7	9	1.0	15	0.0	1.0	0.09966556083458919	0.5008099586843054	-0.024212069180614793	0.5049574302054038	0.006764920805564815	0.6615520832093621	0.6422626390724343	0.5575183038771797	0	1.0	0.0
3856	0.0033357180821575586	9.662483617274761e-05	-8.918806274283839e-06	0.9964684502316966	None	0.25	1	0.4	4	0.75	9	0.25925925925925924	0.75	13	9	0	0	0	0.6666666666666666	6	9	0.9333333333333333	14	0.0	1.0	0.05805847254192359	0.5803539792175533	-0.053621709331015135	0.5240390491831178	0.10418966635450837	0.6161744081817743	0.6639421437816985	0.5739371323581564	0	0.07692307692307693	0.0
3635	0.004117988926061527	0.0003311907014578735	0.0002796297033383793	0.9893897795991542	None	0	0	0.375	3	0.7777777777777778	7	0.4074074074074074	0.7777777777777778	10	7	0	1	0	0.3333333333333333	3	9	0.7333333333333333	11	1.0	1.0	0.3123014759258873	0.6467712557317506	0.0008108433806956652	0.5978088639294684	0.06199068008779196	0.5976075897255685	0.7892048055964714	0.6143360471160142	0.9	0.8	0.0
3905	0.0033308495060553923	0.0017516717275983269	0.00026209671701539684	0.9960647443563795	None	0.16666666666666666	1	0.35714285714285715	5	0.7368421052631579	14	0.25925925925925924	0.7368421052631579	19	14	1	0	0	1.0	9	9	1.4	21	0.0	0.6666666666666666	-0.09375145299647725	0.5316696559913193	-0.006445036461531656	0.6836950722778371	0.055375284201574046	0.8700687105248892	0.6695862715532347	0.7176983931436133	0	1.0	0.0
59	None	None	None	None	None	0	0	0	0	0	0	1.0	0	0	0	0	4	0	1.0	1	1	0.06666666666666667	1	1.0	0	0	0	0	0	0	0	0	0	0	0	0
1841	None	None	None	None	None	1.0	1	1.0	4	0.0	0	0.5555555555555556	0	0	0	4	0	0	1.0	3	3	0.3333333333333333	5	0.0	1.0	0	0	0	0	0	0	0	0	0	0	0
2399	None	None	None	None	None	0	0	0.5	2	0.5	2	0.75	0	0	0	5	3	0	0.5	4	2	0.4	6	0.21428571428571427	0	0	0	0	0	0	0	0	0	0	0	0
5847	0.00016923169771907055	8.784156221898588e-07	5.669254165058499e-07	0.9999092923719752	None	0.25	1	0.4	4	0.7692307692307693	10	0.23809523809523808	0.7692307692307693	14	10	0	0	0	0.7777777777777778	7	9	1.0	15	0.0	1.0	0.024800770055769656	0.5363400666352023	-0.07885728243606871	0.5530315653847395	0.042566639525354034	0.5118875562753925	0.6350530839474104	0.5337903602218755	0	1.0	0.0
3306	None	None	None	None	None	0.2	3	0.3333333333333333	11	0.6808510638297872	32	0.6049382716049383	0.6382978723404256	41	30	7	0	0	1.0	9	9	3.2666666666666666	49	0.0	0.8780487804878049	-0.09996635362348738	0.5002799830555963	0.01845325165853216	0.5625126718043377	-0.12731798786457663	0.9999965960244276	0.6951458294949429	0.9863600212154802	0	1.0	0.0
5517	0.005145384523491764	0.0003770616266576139	-5.603893051572641e-05	0.9908969257482834	None	0.25	1	0.4	4	0.7692307692307693	10	0.23809523809523808	0.7692307692307693	14	10	0	0	0	0.7777777777777778	9	7	1.0	15	0.0	1.0	9.965276959307593e-07	0.5000043263057775	0.13507001676308716	0.9999999994050517	0.08556646465522341	0.6406870333565167	0.6628083273275048	0.9993068959025758	0	0	0.0
3936	0.0012061818710021113	3.7144313559230605e-05	-3.713935527298093e-05	0.9997226193654486	None	0	0	0.6	3	0.6	3	0.4666666666666667	0.6	6	3	0	1	0	0.6	3	5	0.4666666666666667	7	1.0	1.0	0.09999991823552767	0.5000001675914706	3.7797821071375034e-11	0.5002654578804958	0.19094008374369723	0.5693353511224425	0.6856774543955972	0.5233332415443309	1.0	1.0	0.0
1641	None	None	None	None	None	0	0	0.5	3	0.5	3	0.5714285714285714	0	0	0	7	4	0	0.2857142857142857	7	2	0.5333333333333333	8	0.2222222222222222	0.5714285714285714	0	0	0	0	0	0	0	0	0	0	0
2954	None	None	None	None	None	0.16666666666666666	1	0.6428571428571429	9	0.2631578947368421	5	0.75	0.10526315789473684	9	2	11	2	0	0.5714285714285714	7	4	1.4	21	0.10526315789473684	0.7142857142857143	0.0360461558068621	0.5585969604816019	-0.09711555208787177	0.5424602486813696	0.09999143926318145	0.5002702318589801	0.6930839233076455	0.5338483002868843	0.1111111111111111	0.4444444444444444	0.0
5746	0.006723924749109059	0.00273916844760249	-0.0010370883865887055	0.9866900637397106	None	0.25	1	0.4	4	0.7692307692307693	10	0.23809523809523808	0.7692307692307693	14	10	0	0	0	0.7777777777777778	7	9	1.0	15	0.0	1.0	0.2754647300361014	0.6489177117217512	0.09465939760974884	0.6531852000677812	0.07569460633029676	0.5730112930040026	0.7268118773132654	0.6257048947193372	0	1.0	0.0
3627	0.0008249368003945656	3.0703671779129985e-05	-1.4393211088135595e-06	0.9985380121495631	None	0.3333333333333333	1	0.5	4	0.7	7	0.2857142857142857	0.7	11	7	0	0	0	0.8571428571428571	7	6	0.8	12	0.0	0.6666666666666666	-0.02130132892761719	0.6640057451768471	0.05095724030362501	0.515238554226052	0.06985996941588482	0.5631114183982177	0.5967139648597776	0.582243426646139	0	0	0.0
6834	2.2709745143714294e-08	2.1675186444684697e-08	2.161024023487736e-08	0.9999972637292492	None	0.25	1	0.4	4	0.7692307692307693	10	0.23809523809523808	0.7692307692307693	14	10	0	0	0	0.7777777777777778	9	7	1.0	15	0.0	1.0	0.0998981647153172	0.508550658430351	7.720545096760761e-11	0.5000000311691339	1.6930643162767848e-20	0.5	0.6156025412946089	0.5028504768873442	0	1.0	0.0
6838	0.008597800772494594	0.00558187835315953	-0.005574116484387834	0.9916893938696877	None	0.25	1	0.4	4	0.75	9	0.25925925925925924	0.75	13	9	0	0	0	0.6666666666666666	6	9	0.9333333333333333	14	0.0	1.0	0.09964769909524843	0.5012748222124196	-0.012382637384579401	0.6494627326439028	0.09963898054829887	0.502744064295045	0.6290388133303042	0.5525348948255782	0	0	0.0
4349	0.003894447268484032	0.0006305196570466878	-0.000624185507299886	0.9921325244507574	None	0.25	1	0.4	4	0.7692307692307693	10	0.23809523809523808	0.7692307692307693	14	10	0	0	0	0.7777777777777778	7	9	1.0	15	0.0	1.0	-0.01582723457211841	0.673692648559826	0.15577616107148654	0.9999999999680584	0.099994937949578	0.5000248544064225	0.7161179330080316	0.9997508940050824	0	1.0	0.0
2913	0.003144193811130478	0.00027435012396108193	-6.495878536554413e-05	0.993356435607022	None	0.3333333333333333	1	0.5	4	0.7	7	0.2857142857142857	0.7	11	7	0	0	0	0.8571428571428571	6	7	0.8	12	0.0	0.6666666666666666	3.22133711496397e-06	0.5000439488284334	0.08905333326764275	0.5511634461298873	0.16919594841130572	0.9999999999999998	0.7563007887460956	0.999995465116244	0	0.18181818181818182	0.0
1189	None	None	None	None	None	0.25	1	0.5	5	0.6153846153846154	8	0.5	0.6153846153846154	13	8	1	0	0	0.8333333333333334	5	6	1.0	15	0.0	0.4	0.0943459963166057	0.5610793639216372	0.0032636210466308047	0.5073505289730675	0.023668758359327288	0.647356373132178	0.6047590961098499	0.5730066741840733	0	1.0	0.0
3466	0.007936443681271351	0.003446488667904558	0.0034321745754798553	0.9895134406224779	None	0.25	1	0.4	4	0.7692307692307693	10	0.23809523809523808	0.7692307692307693	14	10	0	0	0	0.7777777777777778	7	9	1.0	15	0.0	1.0	0.0999959768875798	0.5000093970595854	0.09325574160367775	0.6718663330455269	0.24455508760723138	0.5857598477949754	0.6907636932428118	0.5876793097200295	0	1.0	0.0
6661	0.010516077051168325	0.008620730625328768	0.008584851172305195	0.9888205302046682	None	0.25	1	0.4	4	0.75	9	0.25925925925925924	0.75	13	9	0	0	0	0.6666666666666666	6	9	0.9333333333333333	14	0.0	1.0	0.09996204743864348	0.5001678185747599	0.2370740333584528	0.5590730029623106	0.09534578519344965	0.6529363365673865	0.6755899811142838	0.5719996755844382	0	0.38461538461538464	0.0
2984	1.3544406514438936e-06	4.343482953456323e-07	-4.3349646493030385e-07	0.9998626575360532	None	0	0	0.5	3	0.6666666666666666	4	0.5714285714285714	0.6666666666666666	7	4	0	1	0	0.2857142857142857	2	7	0.5333333333333333	8	1.0	0.6666666666666666	0.02924991617414312	0.6737202299441117	0.09999863845511889	0.5000041975048113	0.022567965937101753	0.5727941794711989	0.6034099435267752	0.5840558676133805	1.0	0.8571428571428571	0.0
2695	6.963121551077384e-11	8.389752420375887e-13	8.389135184378806e-13	0.9999999990455062	None	0	0	0.4	2	0.8	4	1.0	0.8	6	4	0	0	0	0.14285714285714285	1	7	0.4666666666666667	7	0.0	1.0	0.09412569752252878	0.5269833537972416	1.5538793466667303e-13	0.5000000023895134	1.9624375342453414e-06	0.5000143527675813	0.6091366885269033	0.5090070089757546	0	1.0	0.0
3021	0.006697519514138305	0.0005516592688644178	-0.00019494468204923497	0.9875077279275086	None	0.25	1	0.4	4	0.7692307692307693	10	0.23809523809523808	0.7692307692307693	14	10	0	0	0	0.7777777777777778	7	9	1.0	15	0.0	1.0	0.20966015482700584	0.6343485526684854	-0.06886566223679388	0.6526615333668069	0.09999894957725244	0.5000026918359208	0.7587156647237012	0.5972202086604163	0	1.0	0.0
5682	0.005852000315714896	0.000534875351196824	0.00018681948649688698	0.9978196636054132	None	0.25	1	0.4	4	0.7692307692307693	10	0.23809523809523808	0.7692307692307693	14	10	0	0	0	0.7777777777777778	7	9	1.0	15	0.0	1.0	0.09999999895914038	0.5000000390748189	7.902762784127648e-27	0.5	0.09999999274103351	0.5000000505470632	0.615716124982718	0.5000000298739607	0	0.9285714285714286	0.0
2693	None	None	None	None	None	0.25	2	0.6666666666666666	12	0.2	5	0.6428571428571429	0.08	13	2	13	4	0	0.8571428571428571	7	6	1.8	27	0.21052631578947367	0.45454545454545453	0.09424585274137733	0.5799965531932713	-0.00979396115776922	0.6752521408340756	3.6218680679756684e-05	0.5001501685819401	0.6148284038472346	0.5870537650181784	1.0	1.0	0.0
1770	None	None	None	None	None	0	0	0.25	5	0.7037037037037037	19	0.6041666666666666	0.07407407407407407	3	2	25	0	0	0.75	6	8	1.9333333333333333	29	0.0	0.4166666666666667	-0.08583852135510853	0.5342918698616418	-0.03811188778362587	0.5053701406657782	0.09926503636226952	0.5003872394341836	0.6864461299790958	0.5133646076339836	0	1.0	0.0
[truncated: 6,395 more rows]
