# Supplementary material for: Constrained by Design: Influence of Genetic Encodings on Evolved Traits of Robots
Source: Front Robot AI. 2021 Jun 15;8:672379. doi: 10.3389/frobt.2021.672379 (PMC8239187; doi:10.3389/frobt.2021.672379)
Supplement: Supplementary file 2 [file DataSheet1.ZIP › hyperplasticodingrep_plane_5_snapshots_ids.tsv]

generation	robot_id	fitness	novelty	novelty_pop	cons_fitness
145	7317	-9.89249005978376e-06	None	0.0	-9.89249005978376e-06
145	7266	0.0016338666100791362	None	0.0	0.0016338666100791362
145	6822	0.0024698987326316193	None	0.23428976805275922	0.0024698987326316193
145	7233	5.6688687510042186e-05	None	0.0	5.6688687510042186e-05
145	6551	0.007880858856956914	None	0.0	0.007880858856956914
145	7334	-2.2105198083307936e-06	None	0.0	-2.2105198083307936e-06
145	7127	0.004397548334640653	None	0.0	0.004397548334640653
145	7193	0.0027968539745474455	None	0.054983649516113495	0.0027968539745474455
145	7347	-4.5871538104904435e-08	None	0.0	-4.5871538104904435e-08
145	7282	0.0012227378307342527	None	0.0	0.0012227378307342527
145	7311	0.002454850210714416	None	0.0	0.002454850210714416
145	7169	0.0003820326280785505	None	0.0	0.0003820326280785505
145	7251	0.0016876776489796147	None	0.054983649516113495	0.0016876776489796147
145	7257	2.3254486136327635e-06	None	0.0	2.3254486136327635e-06
145	7253	1.6765776625979854e-05	None	0.03477729370792654	1.6765776625979854e-05
145	7275	0.001222401217869942	None	0.0	0.001222401217869942
145	7112	0.0033998086555011957	None	0.0	0.0033998086555011957
145	7326	0.0006301150680699528	None	0.27274586300801607	0.0006301150680699528
145	6765	0.0011438020307635388	None	0.0	0.0011438020307635388
145	7281	0.0024554894646956244	None	0.0	0.0024554894646956244
145	6793	0.008026621360527777	None	0.0	0.008026621360527777
145	7308	-3.077316799826552e-06	None	0.0	-3.077316799826552e-06
145	7041	1.7935706052553165e-06	None	0.03477729370792654	1.7935706052553165e-06
145	6651	0.010801844512795441	None	0.0	0.010801844512795441
145	7272	1.5009329133657601e-09	None	0.0	1.5009329133657601e-09
145	7029	0.0017976115415624517	None	0.0	0.0017976115415624517
145	7254	0.001378216962923722	None	0.0	0.001378216962923722
145	7336	2.7304075556029186e-06	None	0.0	2.7304075556029186e-06
145	7168	0.00272295601811141	None	0.0	0.00272295601811141
145	7219	0.00013749682220608094	None	0.0	0.00013749682220608094
145	6860	0.004299704791352091	None	0.0	0.004299704791352091
145	7238	0.001387474861319568	None	0.0	0.001387474861319568
145	7087	0.001240356451876707	None	0.0	0.001240356451876707
145	7348	-1.8558536862312262e-10	None	0.0	-1.8558536862312262e-10
145	7338	0.0005161105094413855	None	0.0	0.0005161105094413855
145	7321	0.00149441715945544	None	0.0	0.00149441715945544
145	7142	0.0011086292622965017	None	0.06872956189514187	0.0011086292622965017
145	7190	0.0005941564768035959	None	0.0	0.0005941564768035959
145	7241	0.0017611257239071177	None	0.0	0.0017611257239071177
145	7283	0.0027931665744676685	None	0.0	0.0027931665744676685
145	7273	0.000933914430574121	None	0.06872956189514187	0.000933914430574121
145	7285	0.0008346460162088785	None	0.0	0.0008346460162088785
145	6173	0.007872120754305894	None	0.0	0.007872120754305894
145	6524	0.008633408982481702	None	0.0	0.008633408982481702
145	6730	0.00420680058770691	None	0.08943724358231468	0.00420680058770691
145	7208	0.0035172397049076237	None	0.0	0.0035172397049076237
145	7052	0.0015006461318550946	None	0.054983649516113495	0.0015006461318550946
145	7158	0.0004170234991491296	None	0.0	0.0004170234991491296
145	6669	0.005867921950521186	None	0.03477729370792654	0.005867921950521186
145	6707	0.002277570987280246	None	0.0	0.002277570987280246
145	7313	0.006039935116282806	None	0.0	0.006039935116282806
145	7298	4.3806564915971256e-07	None	0.03477729370792654	4.3806564915971256e-07
145	7296	0.0002173555563396035	None	0.08943724358231468	0.0002173555563396035
145	7295	0.009071248074459016	None	0.0	0.009071248074459016
145	7350	0.003117211437766785	None	0.0	0.003117211437766785
145	7067	0.001439036662796831	None	0.1936793609564237	0.001439036662796831
145	7215	0.0004568868429537647	None	0.0	0.0004568868429537647
145	6802	0.005975941534304735	None	0.03477729370792654	0.005975941534304735
145	7046	0.005097311277664312	None	0.0	0.005097311277664312
145	7154	0.010804932285661003	None	0.0	0.010804932285661003
145	7344	0.002241909015241095	None	0.06872956189514187	0.002241909015241095
145	4863	0.022482783929232492	None	0.0	0.022482783929232492
145	7252	0.0061419760894194375	None	0.0	0.0061419760894194375
145	7322	5.992153165266337e-07	None	0.0	5.992153165266337e-07
145	6758	0.004369540207394304	None	0.0	0.004369540207394304
145	7328	0.0034871905501327014	None	0.0	0.0034871905501327014
145	7280	0.00034366131441302734	None	0.2604091613419014	0.00034366131441302734
145	7138	0.0023671530020888546	None	0.0	0.0023671530020888546
145	5846	0.013170909380770009	None	0.054983649516113495	0.013170909380770009
145	7303	-1.728158189246782e-08	None	0.0	-1.728158189246782e-08
145	6875	0.004834896760182322	None	0.0	0.004834896760182322
145	6719	0.005046531443831591	None	0.0	0.005046531443831591
145	5875	0.014878548602054203	None	0.0	0.014878548602054203
145	7143	0.005238888417952325	None	0.0	0.005238888417952325
145	7164	3.1191083306217716e-06	None	0.08943724358231468	3.1191083306217716e-06
145	6934	0.007684125508067769	None	0.0	0.007684125508067769
145	7201	6.190472664476753e-07	None	0.0	6.190472664476753e-07
145	7346	0.0023938358300594257	None	0.0	0.0023938358300594257
145	7318	0.0006319825437285093	None	0.0	0.0006319825437285093
145	6250	0.0011584468361227381	None	0.0	0.0011584468361227381
145	7059	0.0008251405939752358	None	0.0	0.0008251405939752358
145	7337	0.002471310185694472	None	0.0	0.002471310185694472
145	7196	1.6928162429398817e-06	None	0.054983649516113495	1.6928162429398817e-06
145	7224	0.002552938235966881	None	0.0	0.002552938235966881
145	7314	0.0006812085248805971	None	0.0	0.0006812085248805971
145	7315	0.0019972087954441063	None	0.0	0.0019972087954441063
145	7221	0.0019129868553598571	None	0.08943724358231468	0.0019129868553598571
145	7191	0.003868710249428804	None	0.0	0.003868710249428804
145	7187	0.0021834843907320594	None	0.0	0.0021834843907320594
145	6935	0.001796757554356749	None	0.26982072271563773	0.001796757554356749
145	7320	3.7156867212873736e-06	None	0.0	3.7156867212873736e-06
145	7301	0.0007351684267773727	None	0.0	0.0007351684267773727
145	7078	0.01232649223428073	None	0.06872956189514187	0.01232649223428073
145	7236	0.002613815827516184	None	0.23208050022973156	0.002613815827516184
145	6818	0.004823695605158811	None	0.0	0.004823695605158811
145	6641	0.0037572669682648867	None	0.0	0.0037572669682648867
145	7345	0.0008867578110998283	None	0.0	0.0008867578110998283
145	7260	2.60848326074405e-09	None	0.054983649516113495	2.60848326074405e-09
145	6944	0.010622750603267634	None	0.0	0.010622750603267634
145	7341	1.737808830400397e-05	None	0.0	1.737808830400397e-05
143	6995	1.1631371012900838e-09	None	0.0	1.1631371012900838e-09
143	6736	0.0019385042953366472	None	0.0	0.0019385042953366472
143	7013	0.002432159933062871	None	0.0	0.002432159933062871
143	6822	0.0024698987326316193	None	0.24236894043336213	0.0024698987326316193
143	7233	5.6688687510042186e-05	None	0.0	5.6688687510042186e-05
143	6551	0.007880858856956914	None	0.0	0.007880858856956914
143	7028	0.0006135690779310885	None	0.0	0.0006135690779310885
143	7185	0.000453044254113979	None	0.3546187218264464	0.000453044254113979
143	7127	0.004397548334640653	None	0.0	0.004397548334640653
143	7193	0.0027968539745474455	None	0.054983649516113495	0.0027968539745474455
143	7220	0.0025860900940054103	None	0.0	0.0025860900940054103
143	7043	-4.7346819634960604e-11	None	0.054983649516113495	-4.7346819634960604e-11
143	7169	0.0003820326280785505	None	0.0	0.0003820326280785505
143	7217	-1.6137377191684237e-13	None	0.0	-1.6137377191684237e-13
143	7235	-1.1443775061425151e-05	None	0.0	-1.1443775061425151e-05
143	7112	0.0033998086555011957	None	0.0	0.0033998086555011957
143	6721	0.0033286934905905484	None	0.0	0.0033286934905905484
143	6886	0.00041986304838145724	None	0.0	0.00041986304838145724
143	6765	0.0011438020307635388	None	0.0	0.0011438020307635388
143	6793	0.008026621360527777	None	0.0	0.008026621360527777
143	7041	1.7935706052553165e-06	None	0.04173275244951184	1.7935706052553165e-06
143	6651	0.010801844512795441	None	0.0	0.010801844512795441
143	7042	1.0904366585470113e-06	None	0.0	1.0904366585470113e-06
143	7029	0.0017976115415624517	None	0.0	0.0017976115415624517
143	7168	0.00272295601811141	None	0.0	0.00272295601811141
143	7153	-2.5330654653875418e-11	None	0.0	-2.5330654653875418e-11
143	7219	0.00013749682220608094	None	0.0	0.00013749682220608094
143	6860	0.004299704791352091	None	0.0	0.004299704791352091
143	7238	0.001387474861319568	None	0.0	0.001387474861319568
143	7020	0.0015466200759211622	None	0.0	0.0015466200759211622
143	7087	0.001240356451876707	None	0.0	0.001240356451876707
143	7209	8.196571711686855e-05	None	0.0	8.196571711686855e-05
143	7161	3.800064078112962e-05	None	0.0	3.800064078112962e-05
143	7142	0.0011086292622965017	None	0.09622138665319864	0.0011086292622965017
143	7190	0.0005941564768035959	None	0.0	0.0005941564768035959
143	7241	0.0017611257239071177	None	0.0	0.0017611257239071177
143	6468	0.002083923064093718	None	0.0	0.002083923064093718
143	6173	0.007872120754305894	None	0.0	0.007872120754305894
143	7082	2.699643920071967e-06	None	0.0	2.699643920071967e-06
143	6524	0.008633408982481702	None	0.0	0.008633408982481702
143	7178	0.009671997232954005	None	0.0	0.009671997232954005
143	7243	-1.0082178302270686e-08	None	0.0	-1.0082178302270686e-08
143	6730	0.00420680058770691	None	0.07666049449912687	0.00420680058770691
143	7208	0.0035172397049076237	None	0.0	0.0035172397049076237
143	7202	0.0016067388809799764	None	0.0	0.0016067388809799764
143	7133	0.000920656987571738	None	0.0	0.000920656987571738
143	7225	1.241786839452795e-05	None	0.0	1.241786839452795e-05
143	7052	0.0015006461318550946	None	0.054983649516113495	0.0015006461318550946
143	7158	0.0004170234991491296	None	0.0	0.0004170234991491296
143	6669	0.005867921950521186	None	0.04173275244951184	0.005867921950521186
143	6707	0.002277570987280246	None	0.0	0.002277570987280246
143	7212	-5.465015783746662e-05	None	0.0	-5.465015783746662e-05
143	7067	0.001439036662796831	None	0.19253387524733107	0.001439036662796831
143	7204	0.010898921181830716	None	0.0	0.010898921181830716
143	7215	0.0004568868429537647	None	0.0	0.0004568868429537647
143	7205	0.00020323926675784408	None	0.0	0.00020323926675784408
143	6802	0.005975941534304735	None	0.04173275244951184	0.005975941534304735
143	7046	0.005097311277664312	None	0.0	0.005097311277664312
143	7154	0.010804932285661003	None	0.0	0.010804932285661003
143	7246	0.0006992464618737868	None	0.0	0.0006992464618737868
143	4863	0.022482783929232492	None	0.0	0.022482783929232492
143	7140	0.0007792220381612255	None	0.2626082462270616	0.0007792220381612255
143	7245	-2.112861602228286e-07	None	0.04173275244951184	-2.112861602228286e-07
143	6758	0.004369540207394304	None	0.0	0.004369540207394304
143	7110	1.1440989237418667e-05	None	0.0	1.1440989237418667e-05
143	7138	0.0023671530020888546	None	0.0	0.0023671530020888546
143	5846	0.013170909380770009	None	0.054983649516113495	0.013170909380770009
143	7117	0.004144102607108333	None	0.0	0.004144102607108333
143	6875	0.004834896760182322	None	0.0	0.004834896760182322
143	7214	-6.752766345567634e-07	None	0.0	-6.752766345567634e-07
143	6719	0.005046531443831591	None	0.0	0.005046531443831591
143	7229	9.16177551955414e-05	None	0.0	9.16177551955414e-05
143	5875	0.014878548602054203	None	0.0	0.014878548602054203
143	6877	8.814129766054128e-05	None	0.0	8.814129766054128e-05
143	7232	-6.815494260071959e-06	None	0.0	-6.815494260071959e-06
143	7143	0.005238888417952325	None	0.0	0.005238888417952325
143	7164	3.1191083306217716e-06	None	0.07666049449912687	3.1191083306217716e-06
143	6934	0.007684125508067769	None	0.0	0.007684125508067769
143	7039	0.004085554306176594	None	0.0	0.004085554306176594
143	7201	6.190472664476753e-07	None	0.0	6.190472664476753e-07
143	6250	0.0011584468361227381	None	0.0	0.0011584468361227381
143	7226	-0.0003081504466101072	None	0.0	-0.0003081504466101072
143	7059	0.0008251405939752358	None	0.0	0.0008251405939752358
143	7216	0.00016863679054284782	None	0.0	0.00016863679054284782
143	7196	1.6928162429398817e-06	None	0.054983649516113495	1.6928162429398817e-06
143	7224	0.002552938235966881	None	0.0	0.002552938235966881
143	7171	0.002994306225913815	None	0.0	0.002994306225913815
143	6997	0.0021115724251400615	None	0.0	0.0021115724251400615
143	7221	0.0019129868553598571	None	0.07666049449912687	0.0019129868553598571
143	7191	0.003868710249428804	None	0.0	0.003868710249428804
143	7187	0.0021834843907320594	None	0.0	0.0021834843907320594
143	6935	0.001796757554356749	None	0.24096151605417337	0.001796757554356749
143	6924	0.00039000157449731355	None	0.0	0.00039000157449731355
143	7165	1.9469627885672925e-06	None	0.0	1.9469627885672925e-06
143	7078	0.01232649223428073	None	0.09622138665319864	0.01232649223428073
143	7176	-1.0053987177257537e-08	None	0.0	-1.0053987177257537e-08
143	7236	0.002613815827516184	None	0.2626082462270616	0.002613815827516184
143	6818	0.004823695605158811	None	0.0	0.004823695605158811
143	6641	0.0037572669682648867	None	0.0	0.0037572669682648867
143	6944	0.010622750603267634	None	0.0	0.010622750603267634
106	4520	0.002143681264377387	None	0.0	0.002143681264377387
106	5114	0.004376408403636089	None	0.0	0.004376408403636089
106	5349	0.005197947230118416	None	0.012313692250467781	0.005197947230118416
106	5102	0.002923551053690461	None	0.0	0.002923551053690461
106	5343	-4.6741322774979615e-11	None	0.0	-4.6741322774979615e-11
106	5371	0.0017527427255966115	None	0.12412740224102561	0.0017527427255966115
106	4928	0.009849810491078413	None	0.0	0.009849810491078413
106	5057	0.0013970911309115527	None	0.0	0.0013970911309115527
106	5112	0.0006881806094620333	None	0.0	0.0006881806094620333
106	5382	-1.709122194668282e-05	None	0.17229859680487622	-1.709122194668282e-05
106	4923	0.0008679499118080962	None	0.0	0.0008679499118080962
106	5363	0.0008432470917020476	None	0.012313692250467781	0.0008432470917020476
106	4913	0.0037961894649425963	None	0.0	0.0037961894649425963
106	5373	0.0014008482901649022	None	0.0	0.0014008482901649022
106	5133	0.0007544224374588985	None	0.0	0.0007544224374588985
106	5228	0.005624136281569015	None	0.0	0.005624136281569015
106	5368	0.0006016798045849855	None	0.2691971449452024	0.0006016798045849855
106	5215	0.004423999686569073	None	0.0	0.004423999686569073
106	5316	0.0016069122615733167	None	0.0	0.0016069122615733167
106	5266	0.0024102747996033267	None	0.0	0.0024102747996033267
106	5394	-1.794018589747888e-07	None	0.0	-1.794018589747888e-07
106	5396	-2.316801093436927e-06	None	0.012313692250467781	-2.316801093436927e-06
106	5376	0.0039948235275328505	None	0.05564366993268246	0.0039948235275328505
106	5352	-5.389386760028391e-07	None	0.0	-5.389386760028391e-07
106	5231	0.001750722023509789	None	0.012313692250467781	0.001750722023509789
106	5227	0.0001659503549999583	None	0.0	0.0001659503549999583
106	4784	0.015212283696295396	None	0.0	0.015212283696295396
106	5386	0.00048676437531342177	None	0.0	0.00048676437531342177
106	4961	0.00420675006157088	None	0.0	0.00420675006157088
106	5275	0.0024922596530474427	None	0.0	0.0024922596530474427
106	4102	0.002343041236403584	None	0.012313692250467781	0.002343041236403584
106	5313	0.010457778913455916	None	0.0	0.010457778913455916
106	5056	0.002887616998437897	None	0.0	0.002887616998437897
106	5318	0.010065200361449561	None	0.0	0.010065200361449561
106	4992	0.0009790335634809156	None	0.1412668670074552	0.0009790335634809156
106	5252	0.0010343399242305857	None	0.0	0.0010343399242305857
106	5218	0.0014545848874163209	None	0.0	0.0014545848874163209
106	5037	0.0018717755319740518	None	0.0	0.0018717755319740518
106	5399	0.00018571222693233028	None	0.1321881228516635	0.00018571222693233028
106	5105	0.002878311640503131	None	0.0	0.002878311640503131
106	4687	0.00260208454981237	None	0.0	0.00260208454981237
106	4860	0.0030173302264676263	None	0.0	0.0030173302264676263
106	5381	-4.673115175415845e-09	None	0.0	-4.673115175415845e-09
106	5109	0.013443368914108038	None	0.0	0.013443368914108038
106	5353	7.469264330286393e-06	None	0.0	7.469264330286393e-06
106	5380	0.0008421310057776127	None	0.0	0.0008421310057776127
106	5338	0.0016443674455642637	None	0.0	0.0016443674455642637
106	5383	0.0004557617850230714	None	0.0	0.0004557617850230714
106	5333	0.013032458889125043	None	0.0	0.013032458889125043
106	5379	0.0021515624166643247	None	0.0	0.0021515624166643247
106	5345	0.00014396428482435104	None	0.012313692250467781	0.00014396428482435104
106	5355	5.124436109102793e-05	None	0.0	5.124436109102793e-05
106	5346	2.9939167328862446e-06	None	0.0	2.9939167328862446e-06
106	5369	3.1498761617807458e-06	None	0.012313692250467781	3.1498761617807458e-06
106	5206	0.00046325015152565813	None	0.0	0.00046325015152565813
106	5393	0.00967883449213023	None	0.0	0.00967883449213023
106	4863	0.022482783929232492	None	0.0	0.022482783929232492
106	5283	0.005540275688656839	None	0.0	0.005540275688656839
106	4884	0.0040035756433308735	None	0.0	0.0040035756433308735
106	5391	0.000333002348548892	None	0.0	0.000333002348548892
106	5372	-1.6787970952615452e-05	None	0.0	-1.6787970952615452e-05
106	3846	0.003483917785714221	None	0.0	0.003483917785714221
106	5240	0.0008696435952557018	None	0.0	0.0008696435952557018
106	5301	0.0007030254865432361	None	0.12313692250467781	0.0007030254865432361
106	5188	0.0017904939455156991	None	0.0	0.0017904939455156991
106	4638	0.0014678437148204963	None	0.12412740224102561	0.0014678437148204963
106	5138	0.007465046368660805	None	0.0	0.007465046368660805
106	5090	0.0019276097966316526	None	0.0	0.0019276097966316526
106	5195	0.002289650935293706	None	0.0	0.002289650935293706
106	5392	0.0001387513975645493	None	0.0	0.0001387513975645493
106	5305	-2.9021501812995593e-08	None	0.0	-2.9021501812995593e-08
106	5321	0.003261934340505337	None	0.0	0.003261934340505337
106	5168	0.008075056998964977	None	0.0	0.008075056998964977
106	5201	0.003516073151229786	None	0.012313692250467781	0.003516073151229786
106	5239	0.001267778623090822	None	0.0	0.001267778623090822
106	5367	0.000635878909427787	None	0.0	0.000635878909427787
106	5357	5.189909961705862e-05	None	0.0	5.189909961705862e-05
106	5280	0.0003116454756604314	None	0.0	0.0003116454756604314
106	5263	0.00012438009025852025	None	0.0	0.00012438009025852025
106	5282	0.000790252228045756	None	0.0	0.000790252228045756
106	5043	0.0040270616233434855	None	0.0	0.0040270616233434855
106	4806	0.0025591431327773315	None	0.0	0.0025591431327773315
106	5279	0.0007815885609131605	None	0.0	0.0007815885609131605
106	4948	0.0007053655915800802	None	0.0	0.0007053655915800802
106	5360	1.6051063047773538e-09	None	0.0	1.6051063047773538e-09
106	5397	0.000124910489341382	None	0.0	0.000124910489341382
106	5317	0.009813098009524837	None	0.21124197350540977	0.009813098009524837
106	5302	0.0033555198353142197	None	0.18107765820479332	0.0033555198353142197
106	5162	0.002150572210679002	None	0.05564366993268246	0.002150572210679002
106	5306	0.0007137675015483735	None	0.0	0.0007137675015483735
106	5272	0.002550465640880947	None	0.0	0.002550465640880947
106	5400	0.0020573461340031634	None	0.0	0.0020573461340031634
106	5248	0.000444860301424068	None	0.1321881228516635	0.000444860301424068
106	5241	0.00281520239303339	None	0.1557390524049514	0.00281520239303339
106	5196	0.000441668535937707	None	0.0	0.000441668535937707
106	5336	-4.5803180844795985e-06	None	0.0	-4.5803180844795985e-06
106	5107	0.0049352374594779785	None	0.1895085187958745	0.0049352374594779785
106	5334	0.0015090915376475382	None	0.12412740224102561	0.0015090915376475382
106	3297	0.004073285756903415	None	0.4363726651478081	0.004073285756903415
106	5254	0.0012939823458792841	None	0.1144009582081458	0.0012939823458792841
141	6995	1.1631371012900838e-09	None	0.0	1.1631371012900838e-09
141	6736	0.0019385042953366472	None	0.0	0.0019385042953366472
141	7013	0.002432159933062871	None	0.0	0.002432159933062871
141	6810	0.008078314119366707	None	0.0	0.008078314119366707
141	7111	9.500845605723894e-05	None	0.0	9.500845605723894e-05
141	6822	0.0024698987326316193	None	0.21270090994591176	0.0024698987326316193
141	6551	0.007880858856956914	None	0.0	0.007880858856956914
141	7124	0.0009794440324738284	None	0.041237737137085125	0.0009794440324738284
141	7028	0.0006135690779310885	None	0.0	0.0006135690779310885
141	6712	0.004208047534404185	None	0.0	0.004208047534404185
141	7127	0.004397548334640653	None	0.0	0.004397548334640653
141	7043	-4.7346819634960604e-11	None	0.054983649516113495	-4.7346819634960604e-11
141	6544	0.00124867136497767	None	0.20081743942928618	0.00124867136497767
141	6879	0.0011385443041790786	None	0.041237737137085125	0.0011385443041790786
141	6069	0.003289248336173794	None	0.0	0.003289248336173794
141	7112	0.0033998086555011957	None	0.0	0.0033998086555011957
141	6721	0.0033286934905905484	None	0.0	0.0033286934905905484
141	6886	0.00041986304838145724	None	0.0	0.00041986304838145724
141	7031	1.9471661971589296e-08	None	0.0	1.9471661971589296e-08
141	6765	0.0011438020307635388	None	0.0	0.0011438020307635388
141	7116	-2.4569664747011975e-08	None	0.0	-2.4569664747011975e-08
141	6793	0.008026621360527777	None	0.0	0.008026621360527777
141	7123	4.0226103287318e-05	None	0.0	4.0226103287318e-05
141	7041	1.7935706052553165e-06	None	0.03477729370792654	1.7935706052553165e-06
141	6651	0.010801844512795441	None	0.0	0.010801844512795441
141	7042	1.0904366585470113e-06	None	0.0	1.0904366585470113e-06
141	7146	6.596069718727929e-05	None	0.0	6.596069718727929e-05
141	7029	0.0017976115415624517	None	0.0	0.0017976115415624517
141	7081	0.00028099992817316353	None	0.0	0.00028099992817316353
141	6961	4.877222888256742e-05	None	0.0	4.877222888256742e-05
141	6640	0.0019677082726051462	None	0.0	0.0019677082726051462
141	6860	0.004299704791352091	None	0.0	0.004299704791352091
141	7020	0.0015466200759211622	None	0.0	0.0015466200759211622
141	7087	0.001240356451876707	None	0.0	0.001240356451876707
141	7037	0.008284848198791094	None	0.0	0.008284848198791094
141	7107	0.00027129220860256254	None	0.054983649516113495	0.00027129220860256254
141	7142	0.0011086292622965017	None	0.041237737137085125	0.0011086292622965017
141	7145	-7.842533330180226e-07	None	0.03477729370792654	-7.842533330180226e-07
141	6468	0.002083923064093718	None	0.0	0.002083923064093718
141	6868	0.0017179232265007185	None	0.0	0.0017179232265007185
141	7032	-1.9264166499061706e-09	None	0.0	-1.9264166499061706e-09
141	6173	0.007872120754305894	None	0.0	0.007872120754305894
141	7109	-2.3501980640574674e-09	None	0.0	-2.3501980640574674e-09
141	7082	2.699643920071967e-06	None	0.0	2.699643920071967e-06
141	6524	0.008633408982481702	None	0.0	0.008633408982481702
141	6730	0.00420680058770691	None	0.06388374541593907	0.00420680058770691
141	7121	-2.7266984959702625e-05	None	0.0	-2.7266984959702625e-05
141	7133	0.000920656987571738	None	0.0	0.000920656987571738
141	7122	-1.7518059009194152e-07	None	0.14927025021285434	-1.7518059009194152e-07
141	7052	0.0015006461318550946	None	0.054983649516113495	0.0015006461318550946
141	6669	0.005867921950521186	None	0.03477729370792654	0.005867921950521186
141	6707	0.002277570987280246	None	0.0	0.002277570987280246
141	6999	0.0005735582764330838	None	0.054983649516113495	0.0005735582764330838
141	7067	0.001439036662796831	None	0.1404697312857604	0.001439036662796831
141	6802	0.005975941534304735	None	0.03477729370792654	0.005975941534304735
141	7046	0.005097311277664312	None	0.0	0.005097311277664312
141	7012	4.6168899143775605e-05	None	0.0	4.6168899143775605e-05
141	6674	0.00738937386828965	None	0.0	0.00738937386828965
141	6520	0.0011315381913969884	None	0.0	0.0011315381913969884
141	4863	0.022482783929232492	None	0.0	0.022482783929232492
141	7140	0.0007792220381612255	None	0.2811273503535287	0.0007792220381612255
141	7125	2.6155429401730374e-10	None	0.0	2.6155429401730374e-10
141	6928	0.0010228672175221507	None	0.1404697312857604	0.0010228672175221507
141	6758	0.004369540207394304	None	0.0	0.004369540207394304
141	7110	1.1440989237418667e-05	None	0.0	1.1440989237418667e-05
141	7138	0.0023671530020888546	None	0.0	0.0023671530020888546
141	7079	0.0005082261056625676	None	0.0	0.0005082261056625676
141	7070	0.0005567179060970304	None	0.0	0.0005567179060970304
141	5846	0.013170909380770009	None	0.054983649516113495	0.013170909380770009
141	7141	-4.226771657485387e-08	None	0.03477729370792654	-4.226771657485387e-08
141	7135	-8.634934571311574e-07	None	0.0	-8.634934571311574e-07
141	7117	0.004144102607108333	None	0.0	0.004144102607108333
141	7091	1.9018580899438e-05	None	0.0	1.9018580899438e-05
141	7101	-2.089758762972319e-06	None	0.0	-2.089758762972319e-06
141	7131	4.199025876028933e-07	None	0.0	4.199025876028933e-07
141	6875	0.004834896760182322	None	0.0	0.004834896760182322
141	6719	0.005046531443831591	None	0.0	0.005046531443831591
141	7150	0.00014513209260100883	None	0.0	0.00014513209260100883
141	5875	0.014878548602054203	None	0.0	0.014878548602054203
141	7114	-0.00015960906937630077	None	0.0	-0.00015960906937630077
141	6877	8.814129766054128e-05	None	0.0	8.814129766054128e-05
141	7143	0.005238888417952325	None	0.0	0.005238888417952325
141	7076	0.0016697397311990609	None	0.0	0.0016697397311990609
141	6934	0.007684125508067769	None	0.0	0.007684125508067769
141	7039	0.004085554306176594	None	0.0	0.004085554306176594
141	6250	0.0011584468361227381	None	0.0	0.0011584468361227381
141	7059	0.0008251405939752358	None	0.0	0.0008251405939752358
141	6997	0.0021115724251400615	None	0.0	0.0021115724251400615
141	6492	0.0017060075182584453	None	0.0	0.0017060075182584453
141	7134	9.679234357267963e-10	None	0.0	9.679234357267963e-10
141	7139	0.0057943409045074406	None	0.0	0.0057943409045074406
141	6935	0.001796757554356749	None	0.20081743942928618	0.001796757554356749
141	6966	9.909872779386171e-05	None	0.06388374541593907	9.909872779386171e-05
141	6924	0.00039000157449731355	None	0.0	0.00039000157449731355
141	7078	0.01232649223428073	None	0.041237737137085125	0.01232649223428073
141	6444	0.0012379323435597082	None	0.0	0.0012379323435597082
141	6818	0.004823695605158811	None	0.0	0.004823695605158811
141	6817	0.0011418039836266966	None	0.0	0.0011418039836266966
141	6641	0.0037572669682648867	None	0.0	0.0037572669682648867
141	6944	0.010622750603267634	None	0.0	0.010622750603267634
72	3680	2.518961126346472e-08	None	0.0557478790074639	2.518961126346472e-08
72	3654	0.0016494196858074187	None	0.0	0.0016494196858074187
72	3559	4.880643596353362e-05	None	0.15025763592265123	4.880643596353362e-05
72	3432	0.0006377503429151353	None	0.2507095576872859	0.0006377503429151353
72	3484	4.9762240015623486e-08	None	0.0	4.9762240015623486e-08
72	3668	0.0010985461558224979	None	0.15647039471212074	0.0010985461558224979
72	3282	6.026999401446387e-06	None	0.7898720305368012	6.026999401446387e-06
72	3105	0.0005349810493040747	None	0.21574517916636554	0.0005349810493040747
72	3665	0.0015650124428868279	None	0.14844044333265297	0.0015650124428868279
72	3634	0.00022163534763145308	None	0.32812489537234785	0.00022163534763145308
72	2863	0.0030868768938838616	None	0.26916771751283286	0.0030868768938838616
72	3551	-3.0585166184722018e-06	None	0.15647039471212074	-3.0585166184722018e-06
72	3670	-6.718006790396787e-09	None	0.3094756243188782	-6.718006790396787e-09
72	3685	0.00023728798044601084	None	0.14254602465334532	0.00023728798044601084
72	3561	0.00038570386216918624	None	0.09943044036300133	0.00038570386216918624
72	3472	0.002585700714649652	None	0.05147476084299113	0.002585700714649652
72	3691	0.0004000560439715068	None	0.0	0.0004000560439715068
72	3644	0.0005569127532442305	None	0.16607390840201533	0.0005569127532442305
72	3473	0.0005010768936058545	None	0.3263538247939153	0.0005010768936058545
72	3692	-2.0480032814988506e-05	None	0.14052979532378906	-2.0480032814988506e-05
72	3275	0.00012322087638537213	None	0.16877063083883012	0.00012322087638537213
72	3676	-5.379473938548529e-14	None	0.09550927279823948	-5.379473938548529e-14
72	3362	0.0008652108353641295	None	0.0	0.0008652108353641295
72	3017	0.002098246861168844	None	0.15415832305772642	0.002098246861168844
72	2980	0.0005283624762212387	None	0.4423554782542826	0.0005283624762212387
72	3264	0.0012094065622267412	None	0.16546326935548883	0.0012094065622267412
72	3575	0.0016281143409701245	None	0.11497208393869127	0.0016281143409701245
72	3396	0.000399468288478914	None	0.02086637622475592	0.000399468288478914
72	3621	0.0004374030933689408	None	0.13000883161998317	0.0004374030933689408
72	3373	0.0013043352360291493	None	0.13376673342378645	0.0013043352360291493
72	3460	0.0009473642554196069	None	0.20618066062563725	0.0009473642554196069
72	3693	0.0007270897167711458	None	0.18157315166735954	0.0007270897167711458
72	3645	-4.4961843545939337e-10	None	0.31190390361780884	-4.4961843545939337e-10
72	3639	0.005170934975319817	None	0.46921418223490596	0.005170934975319817
72	3679	0.00125226694881944	None	0.0	0.00125226694881944
72	3651	0.0012346601749958497	None	0.20235307737273894	0.0012346601749958497
72	3635	0.0002796297033383793	None	0.15647039471212074	0.0002796297033383793
72	3089	0.0017274322908640474	None	0.09943044036300133	0.0017274322908640474
72	3581	-5.0700528664653354e-08	None	0.29766788563080704	-5.0700528664653354e-08
72	3633	0.005584162277381561	None	0.0	0.005584162277381561
72	3684	0.0005273336731033768	None	0.36225291095791323	0.0005273336731033768
72	3642	0.00160267792791485	None	0.09550927279823948	0.00160267792791485
72	3653	2.0513584915606084e-05	None	0.0	2.0513584915606084e-05
72	3549	0.00022204174825279238	None	0.0	0.00022204174825279238
72	3240	0.0008554915165918683	None	0.0557478790074639	0.0008554915165918683
72	3383	0.0006093983040299314	None	0.17481445027462492	0.0006093983040299314
72	3652	0.0001336831163547576	None	0.0	0.0001336831163547576
72	3594	-8.114602988123361e-10	None	0.048688211191097154	-8.114602988123361e-10
72	3251	0.0011660637744461556	None	0.1781192630325065	0.0011660637744461556
72	3028	0.0106078967450994	None	0.0557478790074639	0.0106078967450994
72	3646	1.251875289278014e-11	None	0.02086637622475592	1.251875289278014e-11
72	3300	0.019163214330647497	None	0.371834549644588	0.019163214330647497
72	3162	0.006654568409462702	None	0.0	0.006654568409462702
72	3597	5.426837173012822e-05	None	0.5434367155102467	5.426837173012822e-05
72	3674	0.002536488302597906	None	0.0	0.002536488302597906
72	3655	0.0020205555020297063	None	0.0	0.0020205555020297063
72	3640	0.002194810412713438	None	0.12804235987032214	0.002194810412713438
72	3604	0.0024717043430443884	None	0.0557478790074639	0.0024717043430443884
72	3493	0.00028652056371682866	None	0.0	0.00028652056371682866
72	3675	0.0003096022958777171	None	0.0	0.0003096022958777171
72	3278	0.0006766620237167104	None	0.02086637622475592	0.0006766620237167104
72	3690	-1.56768547886652e-08	None	0.09550927279823948	-1.56768547886652e-08
72	3553	3.295252491223534e-06	None	0.0557478790074639	3.295252491223534e-06
72	3695	1.3733092644091184e-08	None	0.0	1.3733092644091184e-08
72	3677	0.0026042072433653703	None	0.12425266967412889	0.0026042072433653703
72	2977	0.000382142948585078	None	0.09943044036300133	0.000382142948585078
72	3462	0.0008093487518975883	None	0.03786719041684341	0.0008093487518975883
72	3682	0.0007666844316559336	None	0.13653362821321563	0.0007666844316559336
72	3688	-2.2370709406821162e-07	None	0.03786719041684341	-2.2370709406821162e-07
72	3580	0.00011135130538050106	None	0.3280537037971121	0.00011135130538050106
72	3647	1.0707509262659072e-06	None	0.048688211191097154	1.0707509262659072e-06
72	3697	0.0002896189474293354	None	0.02086637622475592	0.0002896189474293354
72	3591	0.0012408410549718163	None	0.20038886886582952	0.0012408410549718163
72	3466	0.0034321745754798553	None	0.0	0.0034321745754798553
72	3699	6.754899135754045e-05	None	0.0	6.754899135754045e-05
72	3346	0.0006418225534389931	None	0.0	0.0006418225534389931
72	3476	0.0007617291179551556	None	0.0	0.0007617291179551556
72	3659	7.1032180875387774e-06	None	0.0557478790074639	7.1032180875387774e-06
72	3671	0.0006463338742694806	None	0.1534640472162172	0.0006463338742694806
72	3683	-8.87852323515791e-06	None	0.27517251417455835	-8.87852323515791e-06
72	3605	0.002239573555979058	None	0.03786719041684341	0.002239573555979058
72	3231	0.0012223526091451333	None	0.16229474233557975	0.0012223526091451333
72	3126	0.0005608975626048086	None	0.03786719041684341	0.0005608975626048086
72	3698	-1.108935875480966e-09	None	0.5228315427376238	-1.108935875480966e-09
72	3694	4.149023238919429e-06	None	0.3883873914149146	4.149023238919429e-06
72	3617	0.0005804230255280866	None	0.03786719041684341	0.0005804230255280866
72	3128	0.0003620104676995844	None	0.3430150869490417	0.0003620104676995844
72	3511	7.568921231041885e-05	None	0.02086637622475592	7.568921231041885e-05
72	3560	0.00013903739194795947	None	0.0	0.00013903739194795947
72	3660	0.0006529361274529241	None	0.24393614962487709	0.0006529361274529241
72	3108	0.001596559538780254	None	0.130876696454229	0.001596559538780254
72	3486	0.00037503566735523657	None	0.09943044036300133	0.00037503566735523657
72	3628	7.413716839161238e-05	None	0.834212988279251	7.413716839161238e-05
72	3084	1.7319490664122144e-05	None	0.3263538247939153	1.7319490664122144e-05
72	2912	0.0008100581163162945	None	0.3263538247939153	0.0008100581163162945
72	2933	0.0021201721302642968	None	0.19865960494225646	0.0021201721302642968
72	3672	1.5919576010772505e-06	None	0.09550927279823948	1.5919576010772505e-06
72	3552	1.1943605574989238e-05	None	0.12879014267990102	1.1943605574989238e-05
72	3574	0.0009752318665075409	None	0.09943044036300133	0.0009752318665075409
72	3297	0.004073285756903415	None	0.3591084854004576	0.004073285756903415
50	2507	None	None	0.3511313043272955	None
50	2579	-2.131594014649699e-08	None	0.2981981048571972	-2.131594014649699e-08
50	2584	-2.7714759892092015e-07	None	0.412271939393996	-2.7714759892092015e-07
50	2560	None	None	0.4585522613951186	None
50	2554	-0.1	None	0.3792654428854265	-0.1
50	1987	None	None	0.43991268073174056	None
50	2576	-3.792020462263702e-07	None	0.4836240802710246	-3.792020462263702e-07
50	2419	None	None	0.512901024809249	None
50	2332	None	None	0.4201639675255505	None
50	2556	1.3294935106131035e-10	None	0.45632536014125835	1.3294935106131035e-10
50	2559	-3.7354687918411203e-10	None	0.5724882873909558	-3.7354687918411203e-10
50	2321	None	None	0.5544571141838335	None
50	2520	None	None	0.4707852615084668	None
50	2568	-0.1	None	0.3832717101070113	-0.1
50	2592	None	None	0.3716292104015195	None
50	2404	None	None	0.3676503677012506	None
50	2566	3.231612259849952e-06	None	0.3705091609772351	3.231612259849952e-06
50	2374	None	None	0.47638788944252247	None
50	2577	None	None	0.3482279307914707	None
50	2542	None	None	0.38735805234419035	None
50	2415	None	None	0.49200538232253954	None
50	2597	3.707785522367834e-05	None	0.36703964260454025	3.707785522367834e-05
50	2410	None	None	0.412271939393996	None
50	2552	3.2565497925975558e-06	None	0.40175029635625004	3.2565497925975558e-06
50	2571	-1.5039557137901453e-08	None	0.39288618089526234	-1.5039557137901453e-08
50	2392	None	None	0.40985463784705906	None
50	2504	None	None	0.46621077379165926	None
50	2600	9.54127588376557e-08	None	0.2981981048571972	9.54127588376557e-08
50	2581	None	None	0.5400665331267648	None
50	2431	None	None	0.3903828840223592	None
50	2441	None	None	0.44804000122721044	None
50	2090	None	None	0.41343798225807393	None
50	2461	None	None	0.41131799884622644	None
50	2596	-1.6498596626796464e-08	None	0.45632536014125835	-1.6498596626796464e-08
50	2516	None	None	0.4037805807851165	None
50	2553	-0.1	None	0.4248170829780921	-0.1
50	2518	None	None	0.4071991257529783	None
50	1542	None	None	0.41145971490456834	None
50	1773	None	None	0.41293330555266483	None
50	2483	None	None	0.49119373151623635	None
50	2400	None	None	0.3676503677012506	None
50	2528	None	None	0.4047100590452454	None
50	1922	None	None	0.38638068919019297	None
50	2587	-1.1563570609604535e-07	None	0.3542404454716813	-1.1563570609604535e-07
50	2291	None	None	0.4477210202119955	None
50	2594	1.7357504992847086e-05	None	0.412271939393996	1.7357504992847086e-05
50	2570	-0.1	None	0.3645425977809927	-0.1
50	2548	None	None	0.4091625107945238	None
50	2595	-4.387895246823413e-09	None	0.4201639675255505	-4.387895246823413e-09
50	2589	-0.1	None	0.3840225596951835	-0.1
50	2455	None	None	0.6801258039372311	None
50	2146	None	None	0.5070335262490284	None
50	1805	None	None	0.5724882873909558	None
50	2582	-0.1	None	0.45632536014125835	-0.1
50	2481	None	None	0.35529232952230994	None
50	2580	6.745193223954836e-09	None	0.2981981048571972	6.745193223954836e-09
50	2550	None	None	0.4752635998447957	None
50	2364	None	None	0.3912487343716127	None
50	2569	2.369587122353847e-07	None	0.44784847114914605	2.369587122353847e-07
50	2561	1.965540142682821e-08	None	0.4037805807851165	1.965540142682821e-08
50	2563	0.00011643107328481002	None	0.35529232952230994	0.00011643107328481002
50	1824	None	None	0.41911393894297033	None
50	2438	None	None	0.4638063261555403	None
50	2079	None	None	0.4596480251608831	None
50	2575	None	None	0.3763652709784801	None
50	2564	5.494091954621555e-07	None	0.3222176360240878	5.494091954621555e-07
50	2538	None	None	0.403720869426194	None
50	2324	None	None	0.4135604064334527	None
50	2536	None	None	0.41080130798236325	None
50	2495	None	None	0.36950914160608705	None
50	2555	-4.121339551812679e-07	None	0.45889470937919086	-4.121339551812679e-07
50	2437	None	None	0.4008951198482668	None
50	2462	None	None	0.2981981048571972	None
50	2588	-0.1	None	0.34468687352290533	-0.1
50	2525	None	None	0.4300916434971452	None
50	2450	None	None	0.42609579635552136	None
50	2522	None	None	0.3348695960814894	None
50	2170	None	None	0.47005020378894546	None
50	2599	-1.138700874952829e-05	None	0.4629199678849716	-1.138700874952829e-05
50	2114	None	None	0.5764102647799854	None
50	2095	None	None	0.49724423978954063	None
50	2574	-4.5688017904351355e-05	None	0.3565106698915404	-4.5688017904351355e-05
50	2547	None	None	0.3986912535615178	None
50	2494	None	None	0.4081455869020811	None
50	2567	4.522668637259282e-08	None	0.3670212939157643	4.522668637259282e-08
50	2586	7.95507526407641e-05	None	0.38723950347743236	7.95507526407641e-05
50	2549	None	None	0.35529232952230994	None
50	2261	None	None	0.33237592379508746	None
50	2207	None	None	0.3222176360240878	None
50	2539	None	None	0.45528148267611107	None
50	2269	None	None	0.5141943730958966	None
50	2591	-2.60913380827045e-08	None	0.40996503429949965	-2.60913380827045e-08
50	2573	-0.1	None	0.3663366982372676	-0.1
50	2593	-0.00015710130922114775	None	0.3755119648936549	-0.00015710130922114775
50	2590	-7.825903850537594e-06	None	0.40660550418450747	-7.825903850537594e-06
50	2384	None	None	0.39179809551292555	None
50	2050	None	None	0.5282771214241178	None
50	2562	0.0009077881836390905	None	0.3222176360240878	0.0009077881836390905
50	2583	-8.393535249667243e-06	None	0.43991268073174056	-8.393535249667243e-06
50	1963	None	None	0.4262798572929848	None
74	3724	0.00019362059591810602	None	0.013910917483170615	0.00019362059591810602
74	3709	-7.153569749594487e-07	None	0.3020315886642761	-7.153569749594487e-07
74	3654	0.0016494196858074187	None	0.0	0.0016494196858074187
74	3559	4.880643596353362e-05	None	0.15967804696534604	4.880643596353362e-05
74	3765	0.0004836161473256984	None	0.08412966070943687	0.0004836161473256984
74	3668	0.0010985461558224979	None	0.1377754464057309	0.0010985461558224979
74	3761	1.2387618086665352e-07	None	0.3020315886642761	1.2387618086665352e-07
74	3783	0.00026676000414561934	None	0.0	0.00026676000414561934
74	3665	0.0015650124428868279	None	0.15215234013427506	0.0015650124428868279
74	3634	0.00022163534763145308	None	0.19610267823137395	0.00022163534763145308
74	2863	0.0030868768938838616	None	0.31334331785241865	0.0030868768938838616
74	3766	-6.471239994725865e-06	None	0.07814142750965782	-6.471239994725865e-06
74	3644	0.0005569127532442305	None	0.20336749971552864	0.0005569127532442305
74	3473	0.0005010768936058545	None	0.2008039991263609	0.0005010768936058545
74	3799	-5.088238594497604e-07	None	0.26164820912126235	-5.088238594497604e-07
74	2980	0.0005283624762212387	None	0.4416487053479302	0.0005283624762212387
74	3264	0.0012094065622267412	None	0.17145142486694204	0.0012094065622267412
74	3773	0.0014521110038027431	None	0.013910917483170615	0.0014521110038027431
74	3575	0.0016281143409701245	None	0.13460573116966706	0.0016281143409701245
74	3373	0.0013043352360291493	None	0.14347516629863655	0.0013043352360291493
74	3460	0.0009473642554196069	None	0.2397975349594439	0.0009473642554196069
74	3746	0.0008690723841825041	None	0.0	0.0008690723841825041
74	3693	0.0007270897167711458	None	0.1787891201862561	0.0007270897167711458
74	3714	-1.0270939274499915e-09	None	0.013910917483170615	-1.0270939274499915e-09
74	3639	0.005170934975319817	None	0.48936754484229494	0.005170934975319817
74	3679	0.00125226694881944	None	0.0	0.00125226694881944
74	3651	0.0012346601749958497	None	0.19618913874088667	0.0012346601749958497
74	3751	4.567925854323062e-06	None	0.07537909612550756	4.567925854323062e-06
74	3635	0.0002796297033383793	None	0.1377754464057309	0.0002796297033383793
74	3739	6.676615350429119e-05	None	0.0	6.676615350429119e-05
74	3089	0.0017274322908640474	None	0.08412966070943687	0.0017274322908640474
74	3633	0.005584162277381561	None	0.0	0.005584162277381561
74	3721	2.5929048449233952e-05	None	0.0	2.5929048449233952e-05
74	3684	0.0005273336731033768	None	0.2582843281190832	0.0005273336731033768
74	3642	0.00160267792791485	None	0.13142361488714865	0.00160267792791485
74	3749	0.00016310669448380883	None	0.013910917483170615	0.00016310669448380883
74	3708	0.0062744153016419035	None	0.07814142750965782	0.0062744153016419035
74	3763	-6.934511061336002e-07	None	0.1378222641040115	-6.934511061336002e-07
74	3653	2.0513584915606084e-05	None	0.0	2.0513584915606084e-05
74	3549	0.00022204174825279238	None	0.0	0.00022204174825279238
74	3240	0.0008554915165918683	None	0.043609581848050305	0.0008554915165918683
74	3383	0.0006093983040299314	None	0.15408255235738808	0.0006093983040299314
74	3755	2.0239116247884593e-05	None	0.46508525372260234	2.0239116247884593e-05
74	3732	-8.395872188366086e-06	None	0.07537909612550756	-8.395872188366086e-06
74	3792	1.1986777487564343e-06	None	0.07537909612550756	1.1986777487564343e-06
74	3162	0.006654568409462702	None	0.0	0.006654568409462702
74	3597	5.426837173012822e-05	None	0.6260156533215493	5.426837173012822e-05
74	3640	0.002194810412713438	None	0.1559142723170331	0.002194810412713438
74	3771	-1.2347392800757806e-06	None	0.0	-1.2347392800757806e-06
74	3604	0.0024717043430443884	None	0.043609581848050305	0.0024717043430443884
74	3770	0.0014507384799244299	None	0.13042081603081393	0.0014507384799244299
74	3725	4.103274935664773e-06	None	0.31281066643155125	4.103274935664773e-06
74	3747	1.5057026616181994e-08	None	0.6616975792042953	1.5057026616181994e-08
74	3675	0.0003096022958777171	None	0.0	0.0003096022958777171
74	3278	0.0006766620237167104	None	0.013910917483170615	0.0006766620237167104
74	3705	1.0309683600373393e-09	None	0.0	1.0309683600373393e-09
74	3715	2.725627104246443e-06	None	0.38299732072699244	2.725627104246443e-06
74	3553	3.295252491223534e-06	None	0.043609581848050305	3.295252491223534e-06
74	3744	6.873382594069781e-06	None	0.16162206681097244	6.873382594069781e-06
74	3677	0.0026042072433653703	None	0.10906652172862155	0.0026042072433653703
74	3462	0.0008093487518975883	None	0.06388374541593907	0.0008093487518975883
74	3784	0.00597312027676485	None	0.0	0.00597312027676485
74	3785	8.099949330972708e-07	None	0.0	8.099949330972708e-07
74	3580	0.00011135130538050106	None	0.31281066643155125	0.00011135130538050106
74	3647	1.0707509262659072e-06	None	0.06259912867426777	1.0707509262659072e-06
74	3738	0.0009528910981870019	None	0.0	0.0009528910981870019
74	3697	0.0002896189474293354	None	0.013910917483170615	0.0002896189474293354
74	3591	0.0012408410549718163	None	0.21098272145283037	0.0012408410549718163
74	3723	0.0017335937843072902	None	0.043609581848050305	0.0017335937843072902
74	3786	7.753202330305283e-07	None	0.2008039991263609	7.753202330305283e-07
74	3778	2.8538625396843094e-05	None	0.0	2.8538625396843094e-05
74	3466	0.0034321745754798553	None	0.0	0.0034321745754798553
74	3745	1.4698757855176988e-07	None	0.11715798595241263	1.4698757855176988e-07
74	3699	6.754899135754045e-05	None	0.0	6.754899135754045e-05
74	3346	0.0006418225534389931	None	0.0	0.0006418225534389931
74	3605	0.002239573555979058	None	0.06388374541593907	0.002239573555979058
74	3231	0.0012223526091451333	None	0.13042081603081393	0.0012223526091451333
74	3126	0.0005608975626048086	None	0.06388374541593907	0.0005608975626048086
74	3791	0.0016305297315873633	None	0.25942653708645014	0.0016305297315873633
74	3777	0.0002333963480672701	None	0.0	0.0002333963480672701
74	3794	0.0009477845932565955	None	0.17946337491361136	0.0009477845932565955
74	3128	0.0003620104676995844	None	0.3391398323959318	0.0003620104676995844
74	3759	8.970552993733926e-05	None	0.0	8.970552993733926e-05
74	3660	0.0006529361274529241	None	0.26164820912126235	0.0006529361274529241
74	3779	1.185343035346322e-09	None	0.0	1.185343035346322e-09
74	3108	0.001596559538780254	None	0.11715798595241263	0.001596559538780254
74	3703	5.176905708830766e-08	None	0.17700284047993645	5.176905708830766e-08
74	3486	0.00037503566735523657	None	0.08412966070943687	0.00037503566735523657
74	3628	7.413716839161238e-05	None	0.8775176687373456	7.413716839161238e-05
74	2912	0.0008100581163162945	None	0.2008039991263609	0.0008100581163162945
74	3701	-5.502180334471287e-08	None	0.0	-5.502180334471287e-08
74	3737	6.352363468917677e-05	None	0.35559806088495993	6.352363468917677e-05
74	2933	0.0021201721302642968	None	0.18877862213245541	0.0021201721302642968
74	3789	0.000123704370230499	None	0.0	0.000123704370230499
74	3800	0.0008338304866651779	None	0.07537909612550756	0.0008338304866651779
74	3552	1.1943605574989238e-05	None	0.07537909612550756	1.1943605574989238e-05
74	3574	0.0009752318665075409	None	0.08412966070943687	0.0009752318665075409
74	3719	0.0033539885419067825	None	0.0	0.0033539885419067825
74	3297	0.004073285756903415	None	0.3997731601061639	0.004073285756903415
74	3712	2.310344027275374e-07	None	0.07814142750965782	2.310344027275374e-07
60	2834	0.0007256621813173123	None	0.05816622683007518	0.0007256621813173123
60	2962	-1.0962583799857341e-08	None	0.15176529270509878	-1.0962583799857341e-08
60	3097	7.29745303735261e-05	None	0.19194771363024427	7.29745303735261e-05
60	3067	-1.433091239107922e-06	None	0.14709704822684855	-1.433091239107922e-06
60	2955	0.0003543418626262918	None	0.19986920705813302	0.0003543418626262918
60	2986	0.00010866355250364017	None	0.05816622683007518	0.00010866355250364017
60	2728	2.9550728302910706e-05	None	0.19194771363024427	2.9550728302910706e-05
60	2951	0.002599260951265904	None	0.05816622683007518	0.002599260951265904
60	2966	2.5507006184005266e-06	None	0.19375152966197637	2.5507006184005266e-06
60	3026	1.415768953564448e-06	None	0.25057463030337584	1.415768953564448e-06
60	3031	0.0017726127463759637	None	0.20298945849070144	0.0017726127463759637
60	3069	2.0831651716983077e-08	None	0.08490700492266239	2.0831651716983077e-08
60	2863	0.0030868768938838616	None	0.2581650067279529	0.0030868768938838616
60	3018	3.8576596021646444e-05	None	0.22568318895315648	3.8576596021646444e-05
60	2676	-1.8872268921905582e-10	None	0.16965919910686963	-1.8872268921905582e-10
60	3029	0.00019654291159196323	None	0.19194771363024427	0.00019654291159196323
60	2922	0.0033149849711394505	None	0.24168417922016286	0.0033149849711394505
60	2958	2.3429148105449426e-05	None	0.23905100714933444	2.3429148105449426e-05
60	2870	0.00022065124409812364	None	0.19101284692711615	0.00022065124409812364
60	2858	0.0004829246780069675	None	0.32460629377045597	0.0004829246780069675
60	3086	2.6868464594385547e-05	None	0.2914662619090558	2.6868464594385547e-05
60	3017	0.002098246861168844	None	0.1557135276110064	0.002098246861168844
60	2980	0.0005283624762212387	None	0.40073856430624566	0.0005283624762212387
60	2947	0.00023000067741001928	None	0.5726677291396821	0.00023000067741001928
60	3060	0.00037799353525646006	None	0.2295430239251725	0.00037799353525646006
60	2946	2.2102394453994027e-05	None	0.23669283299747143	2.2102394453994027e-05
60	2983	2.334199196738286e-09	None	0.54540273787574	2.334199196738286e-09
60	2927	0.0010613907968125768	None	0.12796372219170574	0.0010613907968125768
60	3048	1.2165781225125417e-05	None	0.2503347320209106	1.2165781225125417e-05
60	2909	5.722697127278229e-06	None	0.3831909051850285	5.722697127278229e-06
60	3032	8.912508606458907e-07	None	0.24346885338343957	8.912508606458907e-07
60	3092	5.001634399203607e-07	None	0.21173780443710336	5.001634399203607e-07
60	3089	0.0017274322908640474	None	0.06891872165388849	0.0017274322908640474
60	3081	3.5440910165183165e-06	None	0.2446422793544179	3.5440910165183165e-06
60	2914	0.00014027136885884467	None	0.22423537490216092	0.00014027136885884467
60	3050	0.00019519879428959194	None	0.05816622683007518	0.00019519879428959194
60	3009	0.00021926171951544676	None	0.42012033256663345	0.00021926171951544676
60	3100	0.00027382990779609286	None	0.05816622683007518	0.00027382990779609286
60	2903	-2.1929442796247577e-12	None	0.2905007317000846	-2.1929442796247577e-12
60	2957	0.001781046047609211	None	0.05816622683007518	0.001781046047609211
60	3088	0.0011168415356554227	None	0.08490700492266239	0.0011168415356554227
60	3010	9.442157378394867e-05	None	0.15176529270509878	9.442157378394867e-05
60	3083	7.573771150676267e-05	None	0.19449346048524568	7.573771150676267e-05
60	2846	3.2172266035150053e-06	None	0.5153834500441574	3.2172266035150053e-06
60	3019	0.00021267790013111218	None	0.2610210846169769	0.00021267790013111218
60	3063	-4.20330689891062e-05	None	0.23221113248239042	-4.20330689891062e-05
60	3071	1.2430679065433212e-05	None	0.308816924567467	1.2430679065433212e-05
60	2961	9.094774819254925e-05	None	0.21173780443710336	9.094774819254925e-05
60	2889	0.000349555400363522	None	0.24896669352958334	0.000349555400363522
60	3028	0.0106078967450994	None	0.2606162934569013	0.0106078967450994
60	2989	9.91301630768236e-05	None	0.2550839948208538	9.91301630768236e-05
60	3005	8.528861195911038e-05	None	0.28011877655903966	8.528861195911038e-05
60	3061	0.00026810574765446393	None	0.06891872165388849	0.00026810574765446393
60	2931	0.0003968859240353784	None	0.15176529270509878	0.0003968859240353784
60	3012	7.319819660298279e-06	None	0.26329167898108646	7.319819660298279e-06
60	3077	None	None	0.38232150176581203	None
60	2711	0.006484751534326521	None	0.18425171124328585	0.006484751534326521
60	2861	8.508394236977802e-07	None	0.3255848091133468	8.508394236977802e-07
60	2745	0.0006438553091264148	None	0.3985430470305653	0.0006438553091264148
60	2971	0.00040232261145371653	None	0.11040485259580182	0.00040232261145371653
60	3068	9.407971191539948e-05	None	0.21369914399891488	9.407971191539948e-05
60	2994	1.1051883031850153e-05	None	0.100917480334794	1.1051883031850153e-05
60	3038	0.0002628906575522041	None	0.12796372219170574	0.0002628906575522041
60	2826	4.105520673216476e-06	None	0.22568318895315648	4.105520673216476e-06
60	2977	0.000382142948585078	None	0.06891872165388849	0.000382142948585078
60	2820	4.3224753647508974e-05	None	0.2905007317000846	4.3224753647508974e-05
60	3055	0.0006878505437813547	None	0.19101284692711615	0.0006878505437813547
60	2901	1.466598322516604e-05	None	0.160520550329096	1.466598322516604e-05
60	2915	0.0003802058996355408	None	0.19194771363024427	0.0003802058996355408
60	2923	-3.1905495933458884e-08	None	0.05816622683007518	-3.1905495933458884e-08
60	3002	0.00037578532015466364	None	0.25211826939934967	0.00037578532015466364
60	3004	0.00019804239260209672	None	0.34853705154033254	0.00019804239260209672
60	2976	0.00017748161058217727	None	0.1557135276110064	0.00017748161058217727
60	2902	0.0002631097225298094	None	0.3840501308397275	0.0002631097225298094
60	2865	0.0003483651285374077	None	0.08490700492266239	0.0003483651285374077
60	3093	7.832808577110014e-05	None	0.3985430470305653	7.832808577110014e-05
60	3037	0.0006824222808615535	None	0.06891872165388849	0.0006824222808615535
60	2784	0.0039575097557674075	None	0.31355933121608937	0.0039575097557674075
60	3006	-2.3538275537011783e-09	None	0.1854277865866877	-2.3538275537011783e-09
60	3099	0.003611500433534285	None	0.28101666678587883	0.003611500433534285
60	3066	-7.231115423810946e-06	None	0.22980346405638818	-7.231115423810946e-06
60	3001	1.327176394577751e-09	None	0.05816622683007518	1.327176394577751e-09
60	2827	8.389485053922307e-05	None	0.21369914399891488	8.389485053922307e-05
60	3052	0.0002310436001657701	None	0.25211826939934967	0.0002310436001657701
60	2944	2.9311020806549698e-05	None	0.25057463030337584	2.9311020806549698e-05
60	2753	0.00016803503916164393	None	0.45943172006406285	0.00016803503916164393
60	2992	6.179388953711375e-07	None	0.28101666678587883	6.179388953711375e-07
60	2809	0.0011508299423519297	None	0.2478257899328601	0.0011508299423519297
60	3084	1.7319490664122144e-05	None	0.26830801997454157	1.7319490664122144e-05
60	3033	0.0002205848596445558	None	0.08490700492266239	0.0002205848596445558
60	2895	1.6223669636815677e-05	None	0.25320658557420617	1.6223669636815677e-05
60	2912	0.0008100581163162945	None	0.26830801997454157	0.0008100581163162945
60	2877	1.3531795600090472e-05	None	0.35370323750417026	1.3531795600090472e-05
60	2731	0.00016001160096863862	None	0.3720495784511836	0.00016001160096863862
60	2933	0.0021201721302642968	None	0.23482709264933135	0.0021201721302642968
60	2812	0.0008212750908903253	None	0.05816622683007518	0.0008212750908903253
60	2990	9.62270473841909e-08	None	0.30921180099657786	9.62270473841909e-08
60	3082	9.000758034903108e-08	None	0.5976439891796044	9.000758034903108e-08
60	2928	0.00010968205191288397	None	0.25057463030337584	0.00010968205191288397
60	2667	2.6668552432261926e-07	None	0.3520776679413881	2.6668552432261926e-07
109	5548	0.008360580568977722	None	0.0	0.008360580568977722
109	4520	0.002143681264377387	None	0.0	0.002143681264377387
109	5469	-2.0270167987823454e-05	None	0.0	-2.0270167987823454e-05
109	5114	0.004376408403636089	None	0.0	0.004376408403636089
109	5441	-2.1904630718856636e-07	None	0.048688211191097154	-2.1904630718856636e-07
109	5521	0.0027183729608519767	None	0.012313692250467781	0.0027183729608519767
109	5349	0.005197947230118416	None	0.012313692250467781	0.005197947230118416
109	5102	0.002923551053690461	None	0.0	0.002923551053690461
109	5448	0.0007389632163500754	None	0.0	0.0007389632163500754
109	4928	0.009849810491078413	None	0.0	0.009849810491078413
109	5476	0.010235948293653572	None	0.0	0.010235948293653572
109	5506	1.4369340137650367e-08	None	0.0	1.4369340137650367e-08
109	5428	-2.553550564428892e-06	None	0.13405841615506592	-2.553550564428892e-06
109	5479	0.0001887950429287247	None	0.0	0.0001887950429287247
109	5112	0.0006881806094620333	None	0.0	0.0006881806094620333
109	5447	4.697074913402002e-05	None	0.0	4.697074913402002e-05
109	5453	0.006060544718579598	None	0.0	0.006060544718579598
109	5363	0.0008432470917020476	None	0.012313692250467781	0.0008432470917020476
109	4913	0.0037961894649425963	None	0.0	0.0037961894649425963
109	5524	0.002670905353511599	None	0.0	0.002670905353511599
109	5373	0.0014008482901649022	None	0.0	0.0014008482901649022
109	5545	0.0015583304651449257	None	0.0	0.0015583304651449257
109	5228	0.005624136281569015	None	0.0	0.005624136281569015
109	5539	0.0002430274512986691	None	0.0	0.0002430274512986691
109	5215	0.004423999686569073	None	0.0	0.004423999686569073
109	5266	0.0024102747996033267	None	0.0	0.0024102747996033267
109	5526	-8.514478469541817e-11	None	0.0	-8.514478469541817e-11
109	5376	0.0039948235275328505	None	0.048688211191097154	0.0039948235275328505
109	5529	0.0019949582846343753	None	0.0	0.0019949582846343753
109	5231	0.001750722023509789	None	0.012313692250467781	0.001750722023509789
109	5501	3.573471994106825e-09	None	0.15714502888641285	3.573471994106825e-09
109	5523	1.3388096264481589e-09	None	0.0	1.3388096264481589e-09
109	5500	0.0009397904228831156	None	0.0	0.0009397904228831156
109	5474	0.009175970485529818	None	0.0	0.009175970485529818
109	5401	0.00024630840326081253	None	0.0	0.00024630840326081253
109	5503	0.003151175329060009	None	0.012313692250467781	0.003151175329060009
109	4784	0.015212283696295396	None	0.0	0.015212283696295396
109	5275	0.0024922596530474427	None	0.0	0.0024922596530474427
109	5546	0.001702560851504604	None	0.0	0.001702560851504604
109	4102	0.002343041236403584	None	0.012313692250467781	0.002343041236403584
109	5313	0.010457778913455916	None	0.0	0.010457778913455916
109	5056	0.002887616998437897	None	0.0	0.002887616998437897
109	5454	0.0028108140067415748	None	0.0	0.0028108140067415748
109	5424	0.0006987120821874626	None	0.0	0.0006987120821874626
109	5466	0.0026129716824960275	None	0.0	0.0026129716824960275
109	5502	0.001300405642165131	None	0.16494947209617056	0.001300405642165131
109	5037	0.0018717755319740518	None	0.0	0.0018717755319740518
109	5105	0.002878311640503131	None	0.0	0.002878311640503131
109	4687	0.00260208454981237	None	0.0	0.00260208454981237
109	5465	0.0005537761455327526	None	0.0	0.0005537761455327526
109	4860	0.0030173302264676263	None	0.0	0.0030173302264676263
109	5109	0.013443368914108038	None	0.0	0.013443368914108038
109	5353	7.469264330286393e-06	None	0.0	7.469264330286393e-06
109	5338	0.0016443674455642637	None	0.0	0.0016443674455642637
109	5333	0.013032458889125043	None	0.0	0.013032458889125043
109	5403	0.0001572404439616833	None	0.13405841615506592	0.0001572404439616833
109	5379	0.0021515624166643247	None	0.0	0.0021515624166643247
109	5512	5.969020472719717e-05	None	0.0	5.969020472719717e-05
109	5472	-4.985617371887723e-08	None	0.0	-4.985617371887723e-08
109	5393	0.00967883449213023	None	0.0	0.00967883449213023
109	4863	0.022482783929232492	None	0.0	0.022482783929232492
109	5283	0.005540275688656839	None	0.0	0.005540275688656839
109	4884	0.0040035756433308735	None	0.0	0.0040035756433308735
109	5518	0.012753756667495854	None	0.0	0.012753756667495854
109	5509	0.0002365412619212996	None	0.0	0.0002365412619212996
109	5544	0.0004193502721214585	None	0.0	0.0004193502721214585
109	5188	0.0017904939455156991	None	0.0	0.0017904939455156991
109	4638	0.0014678437148204963	None	0.22124293776432874	0.0014678437148204963
109	5138	0.007465046368660805	None	0.0	0.007465046368660805
109	5437	0.0034387178815249346	None	0.012313692250467781	0.0034387178815249346
109	5195	0.002289650935293706	None	0.0	0.002289650935293706
109	5511	3.305437678983017e-06	None	0.0	3.305437678983017e-06
109	5321	0.003261934340505337	None	0.0	0.003261934340505337
109	5168	0.008075056998964977	None	0.0	0.008075056998964977
109	5541	-2.7232542198839184e-05	None	0.0	-2.7232542198839184e-05
109	5201	0.003516073151229786	None	0.012313692250467781	0.003516073151229786
109	5239	0.001267778623090822	None	0.0	0.001267778623090822
109	5443	0.003024705688529485	None	0.0	0.003024705688529485
109	5460	0.000206270002586271	None	0.0	0.000206270002586271
109	5357	5.189909961705862e-05	None	0.0	5.189909961705862e-05
109	5497	0.000736065496609804	None	0.0	0.000736065496609804
109	5282	0.000790252228045756	None	0.0	0.000790252228045756
109	5043	0.0040270616233434855	None	0.0	0.0040270616233434855
109	4948	0.0007053655915800802	None	0.0	0.0007053655915800802
109	5543	1.0145609876715953e-09	None	0.12313692250467781	1.0145609876715953e-09
109	5317	0.009813098009524837	None	0.25333105608734413	0.009813098009524837
109	5537	-2.825918849248336e-07	None	0.19220770509082077	-2.825918849248336e-07
109	5302	0.0033555198353142197	None	0.16494947209617056	0.0033555198353142197
109	5162	0.002150572210679002	None	0.048688211191097154	0.002150572210679002
109	5306	0.0007137675015483735	None	0.0	0.0007137675015483735
109	5536	-8.140782422545782e-10	None	0.0	-8.140782422545782e-10
109	5400	0.0020573461340031634	None	0.0	0.0020573461340031634
109	5248	0.000444860301424068	None	0.15247680389071006	0.000444860301424068
109	5196	0.000441668535937707	None	0.0	0.000441668535937707
109	5489	0.0019962304379784884	None	0.0	0.0019962304379784884
109	5538	0.00016729569552557233	None	0.0	0.00016729569552557233
109	5438	0.0014446839553229648	None	0.0	0.0014446839553229648
109	3297	0.004073285756903415	None	0.4631560855856988	0.004073285756903415
109	5492	0.0011184388755838361	None	0.012313692250467781	0.0011184388755838361
109	5532	8.55240515658077e-05	None	0.0	8.55240515658077e-05
110	5548	0.008360580568977722	None	0.0	0.008360580568977722
110	4520	0.002143681264377387	None	0.0	0.002143681264377387
110	5469	-2.0270167987823454e-05	None	0.0	-2.0270167987823454e-05
110	5114	0.004376408403636089	None	0.0	0.004376408403636089
110	5521	0.0027183729608519767	None	0.012313692250467781	0.0027183729608519767
110	5349	0.005197947230118416	None	0.012313692250467781	0.005197947230118416
110	5596	0.0036224049941636235	None	0.0	0.0036224049941636235
110	5568	0.00033167063506912907	None	0.0	0.00033167063506912907
110	5102	0.002923551053690461	None	0.0	0.002923551053690461
110	4928	0.009849810491078413	None	0.0	0.009849810491078413
110	5476	0.010235948293653572	None	0.0	0.010235948293653572
110	5506	1.4369340137650367e-08	None	0.0	1.4369340137650367e-08
110	5479	0.0001887950429287247	None	0.0	0.0001887950429287247
110	5112	0.0006881806094620333	None	0.0	0.0006881806094620333
110	5453	0.006060544718579598	None	0.0	0.006060544718579598
110	5558	0.0024579074122932382	None	0.0	0.0024579074122932382
110	5363	0.0008432470917020476	None	0.012313692250467781	0.0008432470917020476
110	4913	0.0037961894649425963	None	0.0	0.0037961894649425963
110	5524	0.002670905353511599	None	0.0	0.002670905353511599
110	5373	0.0014008482901649022	None	0.0	0.0014008482901649022
110	5228	0.005624136281569015	None	0.0	0.005624136281569015
110	5215	0.004423999686569073	None	0.0	0.004423999686569073
110	5266	0.0024102747996033267	None	0.0	0.0024102747996033267
110	5376	0.0039948235275328505	None	0.02782183496634123	0.0039948235275328505
110	5529	0.0019949582846343753	None	0.0	0.0019949582846343753
110	5231	0.001750722023509789	None	0.012313692250467781	0.001750722023509789
110	5501	3.573471994106825e-09	None	0.15809979433348345	3.573471994106825e-09
110	5523	1.3388096264481589e-09	None	0.0	1.3388096264481589e-09
110	5584	2.0658048625077575e-06	None	0.0	2.0658048625077575e-06
110	5500	0.0009397904228831156	None	0.0	0.0009397904228831156
110	5578	-1.3941078162706943e-10	None	0.0	-1.3941078162706943e-10
110	5474	0.009175970485529818	None	0.0	0.009175970485529818
110	5401	0.00024630840326081253	None	0.0	0.00024630840326081253
110	5503	0.003151175329060009	None	0.012313692250467781	0.003151175329060009
110	4784	0.015212283696295396	None	0.0	0.015212283696295396
110	5275	0.0024922596530474427	None	0.0	0.0024922596530474427
110	5546	0.001702560851504604	None	0.0	0.001702560851504604
110	5313	0.010457778913455916	None	0.0	0.010457778913455916
110	5056	0.002887616998437897	None	0.0	0.002887616998437897
110	5454	0.0028108140067415748	None	0.0	0.0028108140067415748
110	5466	0.0026129716824960275	None	0.0	0.0026129716824960275
110	5551	2.9185237506681737e-09	None	0.0	2.9185237506681737e-09
110	5502	0.001300405642165131	None	0.16245180017362554	0.001300405642165131
110	5037	0.0018717755319740518	None	0.0	0.0018717755319740518
110	5105	0.002878311640503131	None	0.0	0.002878311640503131
110	4687	0.00260208454981237	None	0.0	0.00260208454981237
110	4860	0.0030173302264676263	None	0.0	0.0030173302264676263
110	5572	1.0848485263309472e-05	None	0.0	1.0848485263309472e-05
110	5583	0.0015561907235813952	None	0.0	0.0015561907235813952
110	5109	0.013443368914108038	None	0.0	0.013443368914108038
110	5353	7.469264330286393e-06	None	0.0	7.469264330286393e-06
110	5338	0.0016443674455642637	None	0.0	0.0016443674455642637
110	5333	0.013032458889125043	None	0.0	0.013032458889125043
110	5403	0.0001572404439616833	None	0.13553630254703883	0.0001572404439616833
110	5379	0.0021515624166643247	None	0.0	0.0021515624166643247
110	5512	5.969020472719717e-05	None	0.0	5.969020472719717e-05
110	5598	1.494543523755026e-07	None	0.1852459535664827	1.494543523755026e-07
110	5393	0.00967883449213023	None	0.0	0.00967883449213023
110	4863	0.022482783929232492	None	0.0	0.022482783929232492
110	5283	0.005540275688656839	None	0.0	0.005540275688656839
110	4884	0.0040035756433308735	None	0.0	0.0040035756433308735
110	5599	0.0005518455368648395	None	0.0	0.0005518455368648395
110	5563	-9.875084971451611e-09	None	0.02782183496634123	-9.875084971451611e-09
110	5518	0.012753756667495854	None	0.0	0.012753756667495854
110	5544	0.0004193502721214585	None	0.0	0.0004193502721214585
110	5188	0.0017904939455156991	None	0.0	0.0017904939455156991
110	4638	0.0014678437148204963	None	0.24895829973991165	0.0014678437148204963
110	5138	0.007465046368660805	None	0.0	0.007465046368660805
110	5437	0.0034387178815249346	None	0.012313692250467781	0.0034387178815249346
110	5195	0.002289650935293706	None	0.0	0.002289650935293706
110	5595	0.0008734650889394366	None	0.0	0.0008734650889394366
110	5580	0.0015739910520308825	None	0.12877649887261822	0.0015739910520308825
110	5321	0.003261934340505337	None	0.0	0.003261934340505337
110	5168	0.008075056998964977	None	0.0	0.008075056998964977
110	5201	0.003516073151229786	None	0.012313692250467781	0.003516073151229786
110	5239	0.001267778623090822	None	0.0	0.001267778623090822
110	5570	2.182571035532987e-09	None	0.0	2.182571035532987e-09
110	5443	0.003024705688529485	None	0.0	0.003024705688529485
110	5575	0.0003562242812104698	None	0.0	0.0003562242812104698
110	5357	5.189909961705862e-05	None	0.0	5.189909961705862e-05
110	5497	0.000736065496609804	None	0.0	0.000736065496609804
110	5282	0.000790252228045756	None	0.0	0.000790252228045756
110	5043	0.0040270616233434855	None	0.0	0.0040270616233434855
110	4948	0.0007053655915800802	None	0.0	0.0007053655915800802
110	5543	1.0145609876715953e-09	None	0.12313692250467781	1.0145609876715953e-09
110	5317	0.009813098009524837	None	0.23579553732239492	0.009813098009524837
110	5567	9.002972941469357e-07	None	0.0	9.002972941469357e-07
110	5302	0.0033555198353142197	None	0.16245180017362554	0.0033555198353142197
110	5306	0.0007137675015483735	None	0.0	0.0007137675015483735
110	5574	0.006170903284181158	None	0.0	0.006170903284181158
110	5556	7.3660898980103e-06	None	0.0	7.3660898980103e-06
110	5400	0.0020573461340031634	None	0.0	0.0020573461340031634
110	5248	0.000444860301424068	None	0.12877649887261822	0.000444860301424068
110	5196	0.000441668535937707	None	0.0	0.000441668535937707
110	5538	0.00016729569552557233	None	0.0	0.00016729569552557233
110	5587	1.815399526931939e-05	None	0.0	1.815399526931939e-05
110	3297	0.004073285756903415	None	0.453554081639585	0.004073285756903415
110	5492	0.0011184388755838361	None	0.012313692250467781	0.0011184388755838361
110	5532	8.55240515658077e-05	None	0.0	8.55240515658077e-05
110	5565	0.0015642222472235935	None	0.0	0.0015642222472235935
76	3724	0.00019362059591810602	None	0.013910917483170615	0.00019362059591810602
76	3870	0.00017558063484188015	None	0.0	0.00017558063484188015
76	3654	0.0016494196858074187	None	0.0	0.0016494196858074187
76	3885	8.388130254498407e-06	None	0.364659998601154	8.388130254498407e-06
76	3805	0.0006984883064650286	None	0.013910917483170615	0.0006984883064650286
76	3559	4.880643596353362e-05	None	0.12609908654837718	4.880643596353362e-05
76	3765	0.0004836161473256984	None	0.11094631990019406	0.0004836161473256984
76	3668	0.0010985461558224979	None	0.10574271015051558	0.0010985461558224979
76	3783	0.00026676000414561934	None	0.0	0.00026676000414561934
76	3665	0.0015650124428868279	None	0.12316640090524444	0.0015650124428868279
76	3634	0.00022163534763145308	None	0.2711858846716908	0.00022163534763145308
76	2863	0.0030868768938838616	None	0.29747398679505127	0.0030868768938838616
76	3854	2.741827585182904e-07	None	0.12609908654837718	2.741827585182904e-07
76	3889	-2.812689166387461e-08	None	0.0	-2.812689166387461e-08
76	3850	7.450026286790464e-05	None	0.12339358925107317	7.450026286790464e-05
76	3473	0.0005010768936058545	None	0.2700679442293298	0.0005010768936058545
76	3858	0.0005552263040982319	None	0.12316640090524444	0.0005552263040982319
76	2980	0.0005283624762212387	None	0.4232637228654602	0.0005283624762212387
76	3827	4.958469074372031e-08	None	0.10574271015051558	4.958469074372031e-08
76	3264	0.0012094065622267412	None	0.15764769153818017	0.0012094065622267412
76	3773	0.0014521110038027431	None	0.013910917483170615	0.0014521110038027431
76	3829	6.795640055546749e-06	None	0.3691352060712115	6.795640055546749e-06
76	3575	0.0016281143409701245	None	0.15044042333072907	0.0016281143409701245
76	3874	8.312121836943101e-06	None	0.0	8.312121836943101e-06
76	3373	0.0013043352360291493	None	0.13820964545632913	0.0013043352360291493
76	3460	0.0009473642554196069	None	0.19966409421740453	0.0009473642554196069
76	3746	0.0008690723841825041	None	0.0	0.0008690723841825041
76	3639	0.005170934975319817	None	0.4167743179253942	0.005170934975319817
76	3679	0.00125226694881944	None	0.0	0.00125226694881944
76	3651	0.0012346601749958497	None	0.19618913874088667	0.0012346601749958497
76	3751	4.567925854323062e-06	None	0.08962240794247137	4.567925854323062e-06
76	3815	4.8808583686166583e-05	None	0.06283074883640923	4.8808583686166583e-05
76	3635	0.0002796297033383793	None	0.10574271015051558	0.0002796297033383793
76	3739	6.676615350429119e-05	None	0.0	6.676615350429119e-05
76	3818	0.0005112054615198425	None	0.19287309607072584	0.0005112054615198425
76	3633	0.005584162277381561	None	0.0	0.005584162277381561
76	3721	2.5929048449233952e-05	None	0.0	2.5929048449233952e-05
76	3684	0.0005273336731033768	None	0.2939899831814093	0.0005273336731033768
76	3708	0.0062744153016419035	None	0.12221742615883593	0.0062744153016419035
76	3890	1.1498964184295902e-07	None	0.14088547361445955	1.1498964184295902e-07
76	3653	2.0513584915606084e-05	None	0.0	2.0513584915606084e-05
76	3869	0.00015565108823775313	None	0.0	0.00015565108823775313
76	3240	0.0008554915165918683	None	0.06283074883640923	0.0008554915165918683
76	3383	0.0006093983040299314	None	0.15488217556332812	0.0006093983040299314
76	3892	-1.3384189465731366e-07	None	0.0	-1.3384189465731366e-07
76	3896	0.00023041441357586617	None	0.10574271015051558	0.00023041441357586617
76	3807	0.00011339758600339732	None	0.19043771468965023	0.00011339758600339732
76	3866	-6.389473936458012e-08	None	0.0	-6.389473936458012e-08
76	3849	0.0006737490661060891	None	0.11094631990019406	0.0006737490661060891
76	3873	0.0018167148723233514	None	0.013910917483170615	0.0018167148723233514
76	3162	0.006654568409462702	None	0.0	0.006654568409462702
76	3640	0.002194810412713438	None	0.18044023142434823	0.002194810412713438
76	3604	0.0024717043430443884	None	0.06283074883640923	0.0024717043430443884
76	3770	0.0014507384799244299	None	0.14088547361445955	0.0014507384799244299
76	3675	0.0003096022958777171	None	0.0	0.0003096022958777171
76	3825	0.0011796608421001835	None	0.0	0.0011796608421001835
76	3810	4.582485054698585e-06	None	0.14088547361445955	4.582485054698585e-06
76	3278	0.0006766620237167104	None	0.013910917483170615	0.0006766620237167104
76	3705	1.0309683600373393e-09	None	0.0	1.0309683600373393e-09
76	3884	0.007781371645982805	None	0.17880623676456672	0.007781371645982805
76	3875	5.396861764624883e-05	None	0.4116532511236266	5.396861764624883e-05
76	3820	0.00029466658934369897	None	0.0	0.00029466658934369897
76	3841	0.0002672184255447239	None	0.06259912867426777	0.0002672184255447239
76	3462	0.0008093487518975883	None	0.1022139926655025	0.0008093487518975883
76	3846	0.003483917785714221	None	0.0	0.003483917785714221
76	3893	2.7042354765810515e-05	None	0.0	2.7042354765810515e-05
76	3859	0.00012696002341160232	None	0.0	0.00012696002341160232
76	3784	0.00597312027676485	None	0.0	0.00597312027676485
76	3738	0.0009528910981870019	None	0.0	0.0009528910981870019
76	3879	0.00018648612056377254	None	0.0	0.00018648612056377254
76	3897	-2.08823507294339e-07	None	0.2939899831814093	-2.08823507294339e-07
76	3697	0.0002896189474293354	None	0.013910917483170615	0.0002896189474293354
76	3872	0.0011248511873954642	None	0.12609908654837718	0.0011248511873954642
76	3591	0.0012408410549718163	None	0.2045475970611068	0.0012408410549718163
76	3723	0.0017335937843072902	None	0.06283074883640923	0.0017335937843072902
76	3466	0.0034321745754798553	None	0.0	0.0034321745754798553
76	3346	0.0006418225534389931	None	0.0	0.0006418225534389931
76	3891	0.010000642808267906	None	0.0	0.010000642808267906
76	3605	0.002239573555979058	None	0.1022139926655025	0.002239573555979058
76	3834	-1.8907928522254537e-10	None	0.013910917483170615	-1.8907928522254537e-10
76	3819	0.001538905774279706	None	0.18343849868629203	0.001538905774279706
76	3126	0.0005608975626048086	None	0.1022139926655025	0.0005608975626048086
76	3791	0.0016305297315873633	None	0.2500662529168144	0.0016305297315873633
76	3777	0.0002333963480672701	None	0.0	0.0002333963480672701
76	3794	0.0009477845932565955	None	0.16296339206535504	0.0009477845932565955
76	3128	0.0003620104676995844	None	0.32111797684734267	0.0003620104676995844
76	3660	0.0006529361274529241	None	0.2613265486300015	0.0006529361274529241
76	3108	0.001596559538780254	None	0.09129816708976357	0.001596559538780254
76	3703	5.176905708830766e-08	None	0.17706481685845618	5.176905708830766e-08
76	2912	0.0008100581163162945	None	0.2700679442293298	0.0008100581163162945
76	3701	-5.502180334471287e-08	None	0.0	-5.502180334471287e-08
76	3864	0.0014158212797530966	None	0.13765967143424135	0.0014158212797530966
76	3737	6.352363468917677e-05	None	0.3493785987739646	6.352363468917677e-05
76	2933	0.0021201721302642968	None	0.19005401045735257	0.0021201721302642968
76	3789	0.000123704370230499	None	0.0	0.000123704370230499
76	3800	0.0008338304866651779	None	0.08962240794247137	0.0008338304866651779
76	3828	-2.400011962571879e-07	None	0.0	-2.400011962571879e-07
76	3552	1.1943605574989238e-05	None	0.08962240794247137	1.1943605574989238e-05
76	3574	0.0009752318665075409	None	0.11094631990019406	0.0009752318665075409
76	3297	0.004073285756903415	None	0.4012087416273323	0.004073285756903415
30	1564	0.3422992017687982	0.3422992017687982	0.3582842302064539	0.3422992017687982
30	1517	0.3444369150044597	0.3444369150044597	0.42740563158580025	0.3444369150044597
30	1301	0.4117713324019685	0.4117713324019685	0.4381438365848115	0.4117713324019685
30	1531	0.37173215790114106	0.37173215790114106	0.43877487668735915	0.37173215790114106
30	1600	0.37920541094956517	0.37920541094956517	0.4354602820480437	0.37920541094956517
30	1597	0.38331336427590534	0.38331336427590534	0.40912312783109855	0.38331336427590534
30	1173	0.3869344030346517	0.3869344030346517	0.4927503006082226	0.3869344030346517
30	1360	0.3746345592975402	0.3746345592975402	0.37471589891077955	0.3746345592975402
30	1397	0.37314899625391396	0.37314899625391396	0.5374802971424861	0.37314899625391396
30	1550	0.3872978344733406	0.3872978344733406	0.3877130097372645	0.3872978344733406
30	1479	0.32579291038063685	0.32579291038063685	0.3438631897282999	0.32579291038063685
30	619	0.4117713324019685	0.4117713324019685	0.4381438365848115	0.4117713324019685
30	1548	0.36542442573346906	0.36542442573346906	0.40460836910052905	0.36542442573346906
30	1577	0.3560328019926938	0.3560328019926938	0.43290902772073825	0.3560328019926938
30	758	0.36960484162281315	0.36960484162281315	0.4044555860064599	0.36960484162281315
30	1463	0.36116856571664085	0.36116856571664085	0.3792100399448339	0.36116856571664085
30	1420	0.4146317593549801	0.4146317593549801	0.4285206538795829	0.4146317593549801
30	1537	0.4289462191732631	0.4289462191732631	0.7202757850518369	0.4289462191732631
30	1266	0.3097823279587241	0.3097823279587241	0.31402478740678336	0.3097823279587241
30	1551	0.3114879322569035	0.3114879322569035	0.31772600132185636	0.3114879322569035
30	1575	0.4009723322374139	0.4009723322374139	0.4074674167485476	0.4009723322374139
30	1351	0.33609252318243604	0.33609252318243604	0.36923130686156813	0.33609252318243604
30	1310	0.46843364668160625	0.46843364668160625	0.5244033525670473	0.46843364668160625
30	1086	0.6550807489703299	0.6550807489703299	0.7702857229631797	0.6550807489703299
30	1435	0.4149145313483638	0.4149145313483638	0.4376955579548431	0.4149145313483638
30	1432	0.43835802794672574	0.43835802794672574	0.4474375420822252	0.43835802794672574
30	1154	0.4288950173164515	0.4288950173164515	0.4592985645398365	0.4288950173164515
30	1581	0.223606797749979	0.223606797749979	0.4357388321059433	0.223606797749979
30	1525	0.3510945163654221	0.3510945163654221	0.38628789648263534	0.3510945163654221
30	1445	0.39279689458815437	0.39279689458815437	0.4973666718717977	0.39279689458815437
30	1299	0.4424824275346545	0.4424824275346545	0.45608813249001506	0.4424824275346545
30	1553	0.3223177739484502	0.3223177739484502	0.34655971197414176	0.3223177739484502
30	1533	0.42473713208411895	0.42473713208411895	0.46902171888912436	0.42473713208411895
30	1576	0.32181454060130316	0.32181454060130316	0.3671891059374295	0.32181454060130316
30	1502	0.4172233764670656	0.4172233764670656	0.49735509158292146	0.4172233764670656
30	1570	0.32876804900167483	0.32876804900167483	0.4529106489822623	0.32876804900167483
30	1540	0.3278878249625519	0.3278878249625519	0.37131867558482706	0.3278878249625519
30	1593	0.5006700231048331	0.5006700231048331	0.5064932710928125	0.5006700231048331
30	1498	0.35722774355130704	0.35722774355130704	0.4192344180932099	0.35722774355130704
30	1527	0.3538198175653024	0.3538198175653024	0.3637352975555393	0.3538198175653024
30	1408	0.33541019662496846	0.33541019662496846	0.4140723998240863	0.33541019662496846
30	1468	0.39581901422845006	0.39581901422845006	0.4750692480804307	0.39581901422845006
30	1542	0.42046498593665566	0.42046498593665566	0.4375999745195366	0.42046498593665566
30	1288	0.39033269316219626	0.39033269316219626	0.41981912110262065	0.39033269316219626
30	1470	0.3281961981059033	0.3281961981059033	0.36542997309120107	0.3281961981059033
30	1588	0.46843364668160625	0.46843364668160625	0.5244033525670473	0.46843364668160625
30	1306	0.3869344030346517	0.3869344030346517	0.4927503006082226	0.3869344030346517
30	1451	0.40655380753007736	0.40655380753007736	0.4515486737931253	0.40655380753007736
30	1354	0.30392300348620704	0.30392300348620704	0.3578022563445607	0.30392300348620704
30	1574	0.3401382547901409	0.3401382547901409	0.34262946817849416	0.3401382547901409
30	1476	0.3869344030346517	0.3869344030346517	0.4927503006082226	0.3869344030346517
30	1117	0.3723307596221095	0.3723307596221095	0.39184140376270704	0.3723307596221095
30	1363	0.4119119115824311	0.4119119115824311	0.49015582620049314	0.4119119115824311
30	1272	0.48736434667905926	0.48736434667905926	0.6142669061548137	0.48736434667905926
30	845	0.3833801420663458	0.3833801420663458	0.39970534431637705	0.3833801420663458
30	1568	0.3539294993762874	0.3539294993762874	0.37983750299530694	0.3539294993762874
30	885	0.6550807489703299	0.6550807489703299	0.7702857229631797	0.6550807489703299
30	1334	0.428561389819229	0.428561389819229	0.46142286272520305	0.428561389819229
30	1583	0.31288858046008866	0.31288858046008866	0.3497719175033932	0.31288858046008866
30	1567	0.4249535981938573	0.4249535981938573	0.46145598268879917	0.4249535981938573
30	1493	0.3645393703284153	0.3645393703284153	0.3870805290595919	0.3645393703284153
30	1580	0.30075854047842293	0.30075854047842293	0.32875640979214577	0.30075854047842293
30	1405	0.4112457594773553	0.4112457594773553	0.42985066767117475	0.4112457594773553
30	1003	0.378045037773085	0.378045037773085	0.4079412069555337	0.378045037773085
30	1503	0.3410753580267011	0.3410753580267011	0.3847410263836696	0.3410753580267011
30	1328	0.3841462889862449	0.3841462889862449	0.4047503658476318	0.3841462889862449
30	1414	0.4022690115783282	0.4022690115783282	0.4022690115783282	0.4022690115783282
30	1220	0.3422992017687982	0.3422992017687982	0.3582842302064539	0.3422992017687982
30	1566	0.3253602519559499	0.3253602519559499	0.4070940717363404	0.3253602519559499
30	1569	0.3592019122062752	0.3592019122062752	0.38319633648925366	0.3592019122062752
30	1554	0.39868460929360283	0.39868460929360283	0.40388013152327507	0.39868460929360283
30	1590	0.3371088833014667	0.3371088833014667	0.39864303896869585	0.3371088833014667
30	1109	0.4991750082901302	0.4991750082901302	0.5348944386761485	0.4991750082901302
30	1472	0.36916361643319506	0.36916361643319506	0.43198722959158226	0.36916361643319506
30	1524	0.3692507233537173	0.3692507233537173	0.39016965939865456	0.3692507233537173
30	1465	0.4134242572168459	0.4134242572168459	0.515217184540781	0.4134242572168459
30	1489	0.40647876016143314	0.40647876016143314	0.4404076063524876	0.40647876016143314
30	1172	0.33541019662496846	0.33541019662496846	0.4140723998240863	0.33541019662496846
30	1365	0.4905230448220291	0.4905230448220291	0.5626102934688506	0.4905230448220291
30	1515	0.31120102767785196	0.31120102767785196	0.37323235829738083	0.31120102767785196
30	1587	0.3318559385533251	0.3318559385533251	0.444006215916402	0.3318559385533251
30	1355	0.4074078890311129	0.4074078890311129	0.4375329431085124	0.4074078890311129
30	1520	0.33541019662496846	0.33541019662496846	0.4140723998240863	0.33541019662496846
30	1201	0.4440294524348533	0.4440294524348533	0.47708009153369807	0.4440294524348533
30	1500	0.34743873020168875	0.34743873020168875	0.40860126118999024	0.34743873020168875
30	1424	0.4096389146966254	0.4096389146966254	0.4192827326403605	0.4096389146966254
30	1596	0.3807607903321477	0.3807607903321477	0.4122977724406557	0.3807607903321477
30	291	0.6051916308886949	0.6051916308886949	0.7152969569582208	0.6051916308886949
30	1519	0.3721083590208295	0.3721083590208295	0.3952876579266952	0.3721083590208295
30	1516	0.5681388452302968	0.5681388452302968	0.5751626775478934	0.5681388452302968
30	1478	0.2906049744803368	0.2906049744803368	0.3782374340964606	0.2906049744803368
30	1322	0.3422992017687982	0.3422992017687982	0.3582842302064539	0.3422992017687982
30	1555	0.3969226851009357	0.3969226851009357	0.40166935232376383	0.3969226851009357
30	590	0.41088569453234836	0.41088569453234836	0.4442724387008674	0.41088569453234836
30	1598	0.3684848063531602	0.3684848063531602	0.41465690472333305	0.3684848063531602
30	1573	0.32742279513539196	0.32742279513539196	0.35238343528299326	0.32742279513539196
30	1347	0.3242208550519504	0.3242208550519504	0.35688616813885293	0.3242208550519504
30	1275	0.35009958233951943	0.35009958233951943	0.4598105264011115	0.35009958233951943
30	1416	0.5158472450702758	0.5158472450702758	0.5223108795209652	0.5158472450702758
30	1557	0.2906049744803368	0.2906049744803368	0.3782374340964606	0.2906049744803368
139	6995	1.1631371012900838e-09	None	0.0	1.1631371012900838e-09
139	6736	0.0019385042953366472	None	0.0	0.0019385042953366472
139	7013	0.002432159933062871	None	0.0	0.002432159933062871
139	6810	0.008078314119366707	None	0.0	0.008078314119366707
139	6822	0.0024698987326316193	None	0.26214322580361477	0.0024698987326316193
139	6551	0.007880858856956914	None	0.0	0.007880858856956914
139	7040	0.00013277488651600682	None	0.16363839264573724	0.00013277488651600682
139	7014	6.3988270392252235e-06	None	0.0	6.3988270392252235e-06
139	7028	0.0006135690779310885	None	0.0	0.0006135690779310885
139	6712	0.004208047534404185	None	0.0	0.004208047534404185
139	6946	0.00011015301146280822	None	0.0	0.00011015301146280822
139	7043	-4.7346819634960604e-11	None	0.0	-4.7346819634960604e-11
139	7019	-0.00017688992762662385	None	0.0	-0.00017688992762662385
139	6544	0.00124867136497767	None	0.19239467272812613	0.00124867136497767
139	7011	5.908627379820667e-05	None	0.013745912379028374	5.908627379820667e-05
139	6967	-9.099963197770012e-11	None	0.0	-9.099963197770012e-11
139	5843	0.007523102165232862	None	0.0	0.007523102165232862
139	6879	0.0011385443041790786	None	0.013745912379028374	0.0011385443041790786
139	6069	0.003289248336173794	None	0.0	0.003289248336173794
139	6920	8.433070966615611e-05	None	0.0	8.433070966615611e-05
139	6721	0.0033286934905905484	None	0.0	0.0033286934905905484
139	6886	0.00041986304838145724	None	0.0	0.00041986304838145724
139	7031	1.9471661971589296e-08	None	0.0	1.9471661971589296e-08
139	6765	0.0011438020307635388	None	0.0	0.0011438020307635388
139	6793	0.008026621360527777	None	0.0	0.008026621360527777
139	7041	1.7935706052553165e-06	None	0.03477729370792654	1.7935706052553165e-06
139	6651	0.010801844512795441	None	0.0	0.010801844512795441
139	7042	1.0904366585470113e-06	None	0.0	1.0904366585470113e-06
139	7002	0.0004180918601295888	None	0.17050093668181882	0.0004180918601295888
139	7029	0.0017976115415624517	None	0.0	0.0017976115415624517
139	6961	4.877222888256742e-05	None	0.0	4.877222888256742e-05
139	6640	0.0019677082726051462	None	0.0	0.0019677082726051462
139	6860	0.004299704791352091	None	0.0	0.004299704791352091
139	7020	0.0015466200759211622	None	0.0	0.0015466200759211622
139	6909	0.0006308275716552583	None	0.0	0.0006308275716552583
139	7037	0.008284848198791094	None	0.0	0.008284848198791094
139	6468	0.002083923064093718	None	0.0	0.002083923064093718
139	6868	0.0017179232265007185	None	0.0	0.0017179232265007185
139	7032	-1.9264166499061706e-09	None	0.0	-1.9264166499061706e-09
139	6857	0.002979504356728466	None	0.0	0.002979504356728466
139	6173	0.007872120754305894	None	0.0	0.007872120754305894
139	6524	0.008633408982481702	None	0.0	0.008633408982481702
139	6729	0.001632116052004945	None	0.0	0.001632116052004945
139	6811	0.0004508211522360912	None	0.0	0.0004508211522360912
139	6876	0.00019084138280502447	None	0.0	0.00019084138280502447
139	6730	0.00420680058770691	None	0.07666049449912687	0.00420680058770691
139	6762	0.0018226842731446375	None	0.0	0.0018226842731446375
139	7050	-5.70485800167119e-11	None	0.3480588022923744	-5.70485800167119e-11
139	6865	0.0004876170644717211	None	0.0	0.0004876170644717211
139	7010	-8.404711285296803e-07	None	0.17050093668181882	-8.404711285296803e-07
139	6669	0.005867921950521186	None	0.03477729370792654	0.005867921950521186
139	6707	0.002277570987280246	None	0.0	0.002277570987280246
139	6999	0.0005735582764330838	None	0.0	0.0005735582764330838
139	7025	2.083076094827965e-07	None	0.0	2.083076094827965e-07
139	6839	0.0001110071317991923	None	0.07666049449912687	0.0001110071317991923
139	6802	0.005975941534304735	None	0.03477729370792654	0.005975941534304735
139	6482	0.007414843079847281	None	0.013745912379028374	0.007414843079847281
139	7046	0.005097311277664312	None	0.0	0.005097311277664312
139	5824	0.004958209687410457	None	0.0	0.004958209687410457
139	7012	4.6168899143775605e-05	None	0.0	4.6168899143775605e-05
139	6943	1.5270193322174358e-09	None	0.013745912379028374	1.5270193322174358e-09
139	6674	0.00738937386828965	None	0.0	0.00738937386828965
139	6520	0.0011315381913969884	None	0.0	0.0011315381913969884
139	4863	0.022482783929232492	None	0.0	0.022482783929232492
139	6928	0.0010228672175221507	None	0.14161521699485302	0.0010228672175221507
139	6758	0.004369540207394304	None	0.0	0.004369540207394304
139	6856	0.0005957842970254926	None	0.0	0.0005957842970254926
139	6911	8.861457034127e-05	None	0.0	8.861457034127e-05
139	5846	0.013170909380770009	None	0.0	0.013170909380770009
139	6875	0.004834896760182322	None	0.0	0.004834896760182322
139	6895	0.008748331501194568	None	0.0	0.008748331501194568
139	6719	0.005046531443831591	None	0.0	0.005046531443831591
139	5875	0.014878548602054203	None	0.0	0.014878548602054203
139	6877	8.814129766054128e-05	None	0.0	8.814129766054128e-05
139	6934	0.007684125508067769	None	0.0	0.007684125508067769
139	6919	0.000591347406714215	None	0.0	0.000591347406714215
139	7039	0.004085554306176594	None	0.0	0.004085554306176594
139	6892	0.0011039760142072866	None	0.19239467272812613	0.0011039760142072866
139	7006	0.00045834516235068593	None	0.0	0.00045834516235068593
139	6250	0.0011584468361227381	None	0.0	0.0011584468361227381
139	6964	0.0010166275820441548	None	0.0	0.0010166275820441548
139	7034	-1.5085114113894964e-08	None	0.0	-1.5085114113894964e-08
139	7049	-0.00031291298080994594	None	0.0	-0.00031291298080994594
139	6977	-1.9726328880164855e-08	None	0.03477729370792654	-1.9726328880164855e-08
139	7047	6.920278925682565e-05	None	0.0	6.920278925682565e-05
139	6932	0.0007341453410844205	None	0.03477729370792654	0.0007341453410844205
139	6997	0.0021115724251400615	None	0.0	0.0021115724251400615
139	6492	0.0017060075182584453	None	0.0	0.0017060075182584453
139	6965	1.4744474510403982e-09	None	0.0	1.4744474510403982e-09
139	6935	0.001796757554356749	None	0.19239467272812613	0.001796757554356749
139	6966	9.909872779386171e-05	None	0.07666049449912687	9.909872779386171e-05
139	6783	0.0008793534658745874	None	0.013745912379028374	0.0008793534658745874
139	6924	0.00039000157449731355	None	0.0	0.00039000157449731355
139	6444	0.0012379323435597082	None	0.0	0.0012379323435597082
139	6829	0.0009821466875112733	None	0.013745912379028374	0.0009821466875112733
139	6818	0.004823695605158811	None	0.0	0.004823695605158811
139	6947	0.00046468886498654614	None	0.0	0.00046468886498654614
139	6817	0.0011418039836266966	None	0.0	0.0011418039836266966
139	6641	0.0037572669682648867	None	0.0	0.0037572669682648867
139	6944	0.010622750603267634	None	0.0	0.010622750603267634
71	3559	4.880643596353362e-05	None	0.13146046721145144	4.880643596353362e-05
71	3448	0.0005864657971852028	None	0.38671135435194903	0.0005864657971852028
71	3432	0.0006377503429151353	None	0.25791882750059614	0.0006377503429151353
71	3484	4.9762240015623486e-08	None	0.0	4.9762240015623486e-08
71	3509	0.00014040524472471588	None	0.0	0.00014040524472471588
71	3282	6.026999401446387e-06	None	0.6848218225124094	6.026999401446387e-06
71	3105	0.0005349810493040747	None	0.20850940048581196	0.0005349810493040747
71	2951	0.002599260951265904	None	0.0	0.002599260951265904
71	3634	0.00022163534763145308	None	0.3075625858894372	0.00022163534763145308
71	2863	0.0030868768938838616	None	0.2601544521286133	0.0030868768938838616
71	3542	8.041201538906742e-07	None	0.13921958948975396	8.041201538906742e-07
71	3551	-3.0585166184722018e-06	None	0.13807459491395532	-3.0585166184722018e-06
71	3561	0.00038570386216918624	None	0.08685416245705242	0.00038570386216918624
71	3472	0.002585700714649652	None	0.011902539768278762	0.002585700714649652
71	3533	2.0723496441271907e-07	None	0.04173275244951184	2.0723496441271907e-07
71	3644	0.0005569127532442305	None	0.23747238207358778	0.0005569127532442305
71	3473	0.0005010768936058545	None	0.31699691272478037	0.0005010768936058545
71	3275	0.00012322087638537213	None	0.16989852284570522	0.00012322087638537213
71	3362	0.0008652108353641295	None	0.0	0.0008652108353641295
71	3017	0.002098246861168844	None	0.1754716396200807	0.002098246861168844
71	2980	0.0005283624762212387	None	0.41915943371502806	0.0005283624762212387
71	3388	9.292974503199168e-07	None	0.13934136189870241	9.292974503199168e-07
71	3264	0.0012094065622267412	None	0.14541782726531433	0.0012094065622267412
71	3575	0.0016281143409701245	None	0.11303671912303936	0.0016281143409701245
71	3497	0.00011755825840544056	None	0.19430876468595576	0.00011755825840544056
71	3396	0.000399468288478914	None	0.0	0.000399468288478914
71	3447	-4.580002764832768e-06	None	0.0	-4.580002764832768e-06
71	3621	0.0004374030933689408	None	0.15540822934238613	0.0004374030933689408
71	3373	0.0013043352360291493	None	0.1297286078682373	0.0013043352360291493
71	3460	0.0009473642554196069	None	0.13921958948975396	0.0009473642554196069
71	3645	-4.4961843545939337e-10	None	0.237904526133015	-4.4961843545939337e-10
71	3639	0.005170934975319817	None	0.445444254601907	0.005170934975319817
71	3534	6.485658954069139e-05	None	0.04173275244951184	6.485658954069139e-05
71	3635	0.0002796297033383793	None	0.13807459491395532	0.0002796297033383793
71	3089	0.0017274322908640474	None	0.08685416245705242	0.0017274322908640474
71	3564	0.00041144480996063097	None	0.3889016460347036	0.00041144480996063097
71	3590	0.0002528584322347037	None	0.0	0.0002528584322347037
71	3581	-5.0700528664653354e-08	None	0.237539143692349	-5.0700528664653354e-08
71	3407	6.392531739082456e-05	None	0.0	6.392531739082456e-05
71	3633	0.005584162277381561	None	0.0	0.005584162277381561
71	3642	0.00160267792791485	None	0.15076010131804013	0.00160267792791485
71	3549	0.00022204174825279238	None	0.0	0.00022204174825279238
71	3240	0.0008554915165918683	None	0.08160769787011296	0.0008554915165918683
71	3383	0.0006093983040299314	None	0.16358842904176243	0.0006093983040299314
71	3444	0.000229329073066491	None	0.21232773852424094	0.000229329073066491
71	3594	-8.114602988123361e-10	None	0.04173275244951184	-8.114602988123361e-10
71	3083	7.573771150676267e-05	None	0.5717204731654151	7.573771150676267e-05
71	3251	0.0011660637744461556	None	0.19216799391347292	0.0011660637744461556
71	3622	-4.3883349240336865e-06	None	0.0	-4.3883349240336865e-06
71	3028	0.0106078967450994	None	0.08160769787011296	0.0106078967450994
71	3623	-2.9135004390582076e-07	None	0.3120527166478579	-2.9135004390582076e-07
71	3646	1.251875289278014e-11	None	0.0	1.251875289278014e-11
71	3300	0.019163214330647497	None	0.3536249645727505	0.019163214330647497
71	3620	-2.9467571319832883e-06	None	0.011902539768278762	-2.9467571319832883e-06
71	3162	0.006654568409462702	None	0.0	0.006654568409462702
71	3495	1.2576849990518172e-06	None	0.0	1.2576849990518172e-06
71	3614	-0.00016847484774261498	None	0.13934136189870241	-0.00016847484774261498
71	3597	5.426837173012822e-05	None	0.36496521419918737	5.426837173012822e-05
71	3640	0.002194810412713438	None	0.12415597689899058	0.002194810412713438
71	3604	0.0024717043430443884	None	0.08160769787011296	0.0024717043430443884
71	3493	0.00028652056371682866	None	0.0	0.00028652056371682866
71	3278	0.0006766620237167104	None	0.0	0.0006766620237167104
71	3553	3.295252491223534e-06	None	0.08160769787011296	3.295252491223534e-06
71	2977	0.000382142948585078	None	0.08685416245705242	0.000382142948585078
71	3462	0.0008093487518975883	None	0.06388374541593907	0.0008093487518975883
71	3580	0.00011135130538050106	None	0.3774568466909037	0.00011135130538050106
71	3329	-4.1714187430854185e-06	None	0.06388374541593907	-4.1714187430854185e-06
71	3647	1.0707509262659072e-06	None	0.04173275244951184	1.0707509262659072e-06
71	3638	0.00017677278755408868	None	0.15540822934238613	0.00017677278755408868
71	3591	0.0012408410549718163	None	0.23324582441594255	0.0012408410549718163
71	3466	0.0034321745754798553	None	0.0	0.0034321745754798553
71	3346	0.0006418225534389931	None	0.0	0.0006418225534389931
71	3476	0.0007617291179551556	None	0.0	0.0007617291179551556
71	3605	0.002239573555979058	None	0.06388374541593907	0.002239573555979058
71	3632	1.7741581247907446e-07	None	0.14618734279328627	1.7741581247907446e-07
71	3529	-1.3193597755745253e-10	None	0.0	-1.3193597755745253e-10
71	3121	0.00034980036000690015	None	0.011902539768278762	0.00034980036000690015
71	3231	0.0012223526091451333	None	0.15936963152382913	0.0012223526091451333
71	3126	0.0005608975626048086	None	0.06388374541593907	0.0005608975626048086
71	3592	-1.796288375283933e-06	None	0.3236716827876898	-1.796288375283933e-06
71	3617	0.0005804230255280866	None	0.06388374541593907	0.0005804230255280866
71	3128	0.0003620104676995844	None	0.29567658890023624	0.0003620104676995844
71	3489	1.2749724379915303e-05	None	0.39153465308300606	1.2749724379915303e-05
71	3511	7.568921231041885e-05	None	0.0	7.568921231041885e-05
71	3560	0.00013903739194795947	None	0.0	0.00013903739194795947
71	3108	0.001596559538780254	None	0.10501687759157996	0.001596559538780254
71	3521	0.00027750433479799773	None	0.011902539768278762	0.00027750433479799773
71	3486	0.00037503566735523657	None	0.08685416245705242	0.00037503566735523657
71	3628	7.413716839161238e-05	None	0.7415307320594039	7.413716839161238e-05
71	3084	1.7319490664122144e-05	None	0.31699691272478037	1.7319490664122144e-05
71	2912	0.0008100581163162945	None	0.31699691272478037	0.0008100581163162945
71	3546	0.00047252610157732204	None	0.0	0.00047252610157732204
71	2933	0.0021201721302642968	None	0.18817409014440792	0.0021201721302642968
71	3573	0.00029641827470711785	None	0.0	0.00029641827470711785
71	3627	-1.4393211088135596e-07	None	0.011902539768278762	-1.4393211088135596e-07
71	3552	1.1943605574989238e-05	None	0.11943236143675122	1.1943605574989238e-05
71	3574	0.0009752318665075409	None	0.08685416245705242	0.0009752318665075409
71	3585	0.00029073250660835735	None	0.011902539768278762	0.00029073250660835735
71	3619	2.2350652401086476e-08	None	0.16255856217146997	2.2350652401086476e-08
71	3297	0.004073285756903415	None	0.41096243258806153	0.004073285756903415
54	2640	0.0006099056173849551	None	0.34722342159043956	0.0006099056173849551
54	2675	-3.9118714748812804e-06	None	0.3798240231952397	-3.9118714748812804e-06
54	2776	-2.5085317625065777e-08	None	0.27501539796152485	-2.5085317625065777e-08
54	2677	-0.1	None	0.6531904901952388	-0.1
54	2602	7.647942610999822e-08	None	0.6634756085417489	7.647942610999822e-08
54	2710	-0.00010683717457561923	None	0.34631966922109286	-0.00010683717457561923
54	2771	-1.5302354008764172e-13	None	0.08777521344238762	-1.5302354008764172e-13
54	2615	8.068643444328227e-05	None	0.351133468463112	8.068643444328227e-05
54	2663	4.326513233855766e-05	None	0.32719843823006467	4.326513233855766e-05
54	2728	2.9550728302910706e-05	None	0.046970735570139845	2.9550728302910706e-05
54	2707	-9.736029806338132e-10	None	0.32719843823006467	-9.736029806338132e-10
54	2651	-1.3345605872879061e-09	None	0.20412161737705667	-1.3345605872879061e-09
54	2703	-1.0049776828268323e-10	None	0.20151614193548867	-1.0049776828268323e-10
54	2676	-1.8872268921905582e-10	None	0.18125980257409738	-1.8872268921905582e-10
54	2662	-7.795205421221024e-06	None	0.351133468463112	-7.795205421221024e-06
54	2758	-1.466078705607936e-07	None	0.05816622683007518	-1.466078705607936e-07
54	2622	4.179943573021001e-08	None	0.3029717607735591	4.179943573021001e-08
54	2597	3.707785522367834e-05	None	0.330794569292905	3.707785522367834e-05
54	2628	2.1394719695275975e-11	None	0.4811586888301342	2.1394719695275975e-11
54	2552	3.2565497925975558e-06	None	0.5409201839357404	3.2565497925975558e-06
54	2571	-1.5039557137901453e-08	None	0.3564283261992318	-1.5039557137901453e-08
54	2719	2.3695188900099653e-05	None	0.32719843823006467	2.3695188900099653e-05
54	2768	1.9262884666379287e-08	None	0.426613911163536	1.9262884666379287e-08
54	2658	6.404481774052671e-05	None	0.1644784456265113	6.404481774052671e-05
54	2670	9.757441882860108e-06	None	0.3490070062372266	9.757441882860108e-06
54	2715	4.7896890978973125e-08	None	0.046970735570139845	4.7896890978973125e-08
54	2608	1.047658491112856e-08	None	0.33780210116626475	1.047658491112856e-08
54	2687	-1.107749425793036e-08	None	0.23683516053587006	-1.107749425793036e-08
54	2755	-2.360256195041939e-06	None	0.1870819423717998	-2.360256195041939e-06
54	2764	-2.8248980123501238e-05	None	0.38066635110578345	-2.8248980123501238e-05
54	2781	-1.931671532750283e-09	None	0.05816622683007518	-1.931671532750283e-09
54	2765	0.00010879064673368431	None	0.08777521344238762	0.00010879064673368431
54	2605	1.3605953970065305e-06	None	0.3290200322468388	1.3605953970065305e-06
54	2713	-1.883555933368127e-08	None	0.2763591277331867	-1.883555933368127e-08
54	2778	1.4570558993157468e-06	None	0.05816622683007518	1.4570558993157468e-06
54	2718	7.820547248564562e-09	None	0.372040582868535	7.820547248564562e-09
54	2636	3.067099168982727e-05	None	0.30903028929325815	3.067099168982727e-05
54	2666	-6.847690076198501e-09	None	0.306825729564134	-6.847690076198501e-09
54	2732	2.2036779228909063e-09	None	0.07668656972125762	2.2036779228909063e-09
54	2639	-2.643752763150478e-06	None	0.4203108024721849	-2.643752763150478e-06
54	2656	-3.70130740718707e-05	None	0.18125980257409738	-3.70130740718707e-05
54	2706	2.0367691452791787e-08	None	0.3349135080258491	2.0367691452791787e-08
54	2720	-1.1583145914685144e-07	None	0.07668656972125762	-1.1583145914685144e-07
54	2594	1.7357504992847086e-05	None	0.07668656972125762	1.7357504992847086e-05
54	2751	-8.679294137636077e-11	None	0.05816622683007518	-8.679294137636077e-11
54	2782	2.1009608017680933e-05	None	0.4296809409948569	2.1009608017680933e-05
54	2786	-0.00011835256297977325	None	0.33059013683788685	-0.00011835256297977325
54	2742	1.4021454485864836e-08	None	0.10959838299699298	1.4021454485864836e-08
54	2661	-2.834679449807142e-07	None	0.37347546104441326	-2.834679449807142e-07
54	2772	5.154571175381349e-09	None	0.4495928566137108	5.154571175381349e-09
54	2749	-1.3901351453313904e-09	None	0.31870913821111796	-1.3901351453313904e-09
54	2794	4.197204092821548e-06	None	0.3031117588745938	4.197204092821548e-06
54	2783	-3.113834199010136e-09	None	0.16761459934592565	-3.113834199010136e-09
54	2612	-1.0448060299911447e-06	None	0.16761459934592565	-1.0448060299911447e-06
54	2580	6.745193223954836e-09	None	0.27501539796152485	6.745193223954836e-09
54	2716	-3.795579314895117e-08	None	0.3944051081038763	-3.795579314895117e-08
54	2754	7.623080206510057e-08	None	0.3419033435449693	7.623080206510057e-08
54	2647	3.9882551640619325e-06	None	0.1870819423717998	3.9882551640619325e-06
54	2711	0.006484751534326521	None	0.32007507902811516	0.006484751534326521
54	2569	2.369587122353847e-07	None	0.05816622683007518	2.369587122353847e-07
54	2561	1.965540142682821e-08	None	0.3711353672377148	1.965540142682821e-08
54	2563	0.00011643107328481002	None	0.046970735570139845	0.00011643107328481002
54	2627	-2.1072445657582322e-06	None	0.45919330018144855	-2.1072445657582322e-06
54	2737	8.540618955308735e-06	None	0.3368588419968072	8.540618955308735e-06
54	2770	-0.1	None	0.3580957951407546	-0.1
54	2740	1.3863996176172537e-07	None	0.29729008601980766	1.3863996176172537e-07
54	2745	0.0006438553091264148	None	0.27501539796152485	0.0006438553091264148
54	2674	2.327878203813606e-06	None	0.05816622683007518	2.327878203813606e-06
54	2739	-0.1	None	0.3588346653210228	-0.1
54	2564	5.494091954621555e-07	None	0.25988606809580433	5.494091954621555e-07
54	2700	2.9692198564397604e-06	None	0.3479127166429161	2.9692198564397604e-06
54	2774	8.018563811971475e-05	None	0.28392697554816426	8.018563811971475e-05
54	2705	4.789307508497606e-06	None	0.3995461153744674	4.789307508497606e-06
54	2673	-1.3095790505344495e-07	None	0.3419033435449693	-1.3095790505344495e-07
54	2747	6.552671119285532e-12	None	0.1870819423717998	6.552671119285532e-12
54	2763	1.180706128047432e-06	None	0.20412161737705667	1.180706128047432e-06
54	2648	4.330555031408334e-07	None	0.5003300071234235	4.330555031408334e-07
54	2604	-5.211856703595625e-05	None	0.046970735570139845	-5.211856703595625e-05
54	2784	0.0039575097557674075	None	0.31115008150918927	0.0039575097557674075
54	2734	-2.087333649178818e-09	None	0.39760779000962154	-2.087333649178818e-09
54	2574	-4.5688017904351355e-05	None	0.394515096428129	-4.5688017904351355e-05
54	2708	0.00037504213230857834	None	0.34065195635213014	0.00037504213230857834
54	2735	0.00016598758794530676	None	0.05816622683007518	0.00016598758794530676
54	2753	0.00016803503916164393	None	0.43812227146175947	0.00016803503916164393
54	2789	0.00036542545270983127	None	0.28392697554816426	0.00036542545270983127
54	2638	0.001318774547857747	None	0.25988606809580433	0.001318774547857747
54	2591	-2.60913380827045e-08	None	0.39266459965979084	-2.60913380827045e-08
54	2743	-4.011948027012581e-10	None	0.10959838299699298	-4.011948027012581e-10
54	2787	-0.00010921798280629421	None	0.16761459934592565	-0.00010921798280629421
54	2722	-9.889504006566405e-10	None	0.3588346653210228	-9.889504006566405e-10
54	2777	-8.902131607406016e-07	None	0.3884013807897094	-8.902131607406016e-07
54	2618	3.225784355653706e-11	None	0.39589142130243155	3.225784355653706e-11
54	2757	-6.539135422472477e-09	None	0.2982225554414019	-6.539135422472477e-09
54	2695	8.389135184378806e-13	None	0.08777521344238762	8.389135184378806e-13
54	2668	-1.331991059527269e-06	None	0.08777521344238762	-1.331991059527269e-06
54	2731	0.00016001160096863862	None	0.44960016092247973	0.00016001160096863862
54	2562	0.0009077881836390905	None	0.25988606809580433	0.0009077881836390905
54	2691	3.575441328212755e-08	None	0.3944051081038763	3.575441328212755e-08
54	2702	0.0001100133644260285	None	0.07668656972125762	0.0001100133644260285
54	2667	2.6668552432261926e-07	None	0.42762320765778733	2.6668552432261926e-07
108	4520	0.002143681264377387	None	0.0	0.002143681264377387
108	5469	-2.0270167987823454e-05	None	0.0	-2.0270167987823454e-05
108	5114	0.004376408403636089	None	0.0	0.004376408403636089
108	5441	-2.1904630718856636e-07	None	0.03477729370792654	-2.1904630718856636e-07
108	5349	0.005197947230118416	None	0.03786719041684341	0.005197947230118416
108	5102	0.002923551053690461	None	0.0	0.002923551053690461
108	5448	0.0007389632163500754	None	0.0	0.0007389632163500754
108	5371	0.0017527427255966115	None	0.18023015633545647	0.0017527427255966115
108	4928	0.009849810491078413	None	0.0	0.009849810491078413
108	5463	0.00029653469209174263	None	0.0	0.00029653469209174263
108	5476	0.010235948293653572	None	0.0	0.010235948293653572
108	5428	-2.553550564428892e-06	None	0.13258052976309298	-2.553550564428892e-06
108	5479	0.0001887950429287247	None	0.0	0.0001887950429287247
108	5112	0.0006881806094620333	None	0.0	0.0006881806094620333
108	5447	4.697074913402002e-05	None	0.0	4.697074913402002e-05
108	5453	0.006060544718579598	None	0.0	0.006060544718579598
108	4923	0.0008679499118080962	None	0.0	0.0008679499118080962
108	5363	0.0008432470917020476	None	0.03786719041684341	0.0008432470917020476
108	5414	0.0012402756744536558	None	0.0	0.0012402756744536558
108	4913	0.0037961894649425963	None	0.0	0.0037961894649425963
108	5373	0.0014008482901649022	None	0.0	0.0014008482901649022
108	5475	0.0009317479225664598	None	0.0	0.0009317479225664598
108	5228	0.005624136281569015	None	0.0	0.005624136281569015
108	5368	0.0006016798045849855	None	0.2858559021183926	0.0006016798045849855
108	5215	0.004423999686569073	None	0.0	0.004423999686569073
108	5266	0.0024102747996033267	None	0.0	0.0024102747996033267
108	5376	0.0039948235275328505	None	0.03477729370792654	0.0039948235275328505
108	5352	-5.389386760028391e-07	None	0.0	-5.389386760028391e-07
108	5231	0.001750722023509789	None	0.03786719041684341	0.001750722023509789
108	5500	0.0009397904228831156	None	0.0	0.0009397904228831156
108	5474	0.009175970485529818	None	0.0	0.009175970485529818
108	5401	0.00024630840326081253	None	0.0	0.00024630840326081253
108	4784	0.015212283696295396	None	0.0	0.015212283696295396
108	5275	0.0024922596530474427	None	0.0	0.0024922596530474427
108	4102	0.002343041236403584	None	0.03786719041684341	0.002343041236403584
108	5313	0.010457778913455916	None	0.0	0.010457778913455916
108	5056	0.002887616998437897	None	0.0	0.002887616998437897
108	5454	0.0028108140067415748	None	0.0	0.0028108140067415748
108	5424	0.0006987120821874626	None	0.0	0.0006987120821874626
108	5482	-0.00030358974340493076	None	0.0	-0.00030358974340493076
108	5466	0.0026129716824960275	None	0.0	0.0026129716824960275
108	5252	0.0010343399242305857	None	0.0	0.0010343399242305857
108	5037	0.0018717755319740518	None	0.0	0.0018717755319740518
108	5105	0.002878311640503131	None	0.0	0.002878311640503131
108	4687	0.00260208454981237	None	0.0	0.00260208454981237
108	5465	0.0005537761455327526	None	0.0	0.0005537761455327526
108	4860	0.0030173302264676263	None	0.0	0.0030173302264676263
108	5109	0.013443368914108038	None	0.0	0.013443368914108038
108	5353	7.469264330286393e-06	None	0.0	7.469264330286393e-06
108	5484	-3.0993382094330413e-07	None	0.0	-3.0993382094330413e-07
108	5338	0.0016443674455642637	None	0.0	0.0016443674455642637
108	5333	0.013032458889125043	None	0.0	0.013032458889125043
108	5403	0.0001572404439616833	None	0.13258052976309298	0.0001572404439616833
108	5379	0.0021515624166643247	None	0.0	0.0021515624166643247
108	5472	-4.985617371887723e-08	None	0.0	-4.985617371887723e-08
108	5393	0.00967883449213023	None	0.0	0.00967883449213023
108	5488	0.00014656343965090523	None	0.0	0.00014656343965090523
108	4863	0.022482783929232492	None	0.0	0.022482783929232492
108	5283	0.005540275688656839	None	0.0	0.005540275688656839
108	4884	0.0040035756433308735	None	0.0	0.0040035756433308735
108	5188	0.0017904939455156991	None	0.0	0.0017904939455156991
108	4638	0.0014678437148204963	None	0.18023015633545647	0.0014678437148204963
108	5138	0.007465046368660805	None	0.0	0.007465046368660805
108	5090	0.0019276097966316526	None	0.0	0.0019276097966316526
108	5437	0.0034387178815249346	None	0.03786719041684341	0.0034387178815249346
108	5195	0.002289650935293706	None	0.0	0.002289650935293706
108	5462	-6.606478874671525e-05	None	0.16343866879713098	-6.606478874671525e-05
108	5452	-5.770303682351176e-05	None	0.03786719041684341	-5.770303682351176e-05
108	5321	0.003261934340505337	None	0.0	0.003261934340505337
108	5168	0.008075056998964977	None	0.0	0.008075056998964977
108	5201	0.003516073151229786	None	0.03786719041684341	0.003516073151229786
108	5477	-7.0707094478959855e-06	None	0.0	-7.0707094478959855e-06
108	5239	0.001267778623090822	None	0.0	0.001267778623090822
108	5367	0.000635878909427787	None	0.0	0.000635878909427787
108	5443	0.003024705688529485	None	0.0	0.003024705688529485
108	5460	0.000206270002586271	None	0.0	0.000206270002586271
108	5357	5.189909961705862e-05	None	0.0	5.189909961705862e-05
108	5499	-2.334072150997661e-05	None	0.0	-2.334072150997661e-05
108	5497	0.000736065496609804	None	0.0	0.000736065496609804
108	5282	0.000790252228045756	None	0.0	0.000790252228045756
108	5043	0.0040270616233434855	None	0.0	0.0040270616233434855
108	5279	0.0007815885609131605	None	0.0	0.0007815885609131605
108	4948	0.0007053655915800802	None	0.0	0.0007053655915800802
108	5317	0.009813098009524837	None	0.2504961258276267	0.009813098009524837
108	5302	0.0033555198353142197	None	0.17969041134843552	0.0033555198353142197
108	5456	-3.2208242723082362e-06	None	0.0	-3.2208242723082362e-06
108	5442	3.056322180089997e-08	None	0.0	3.056322180089997e-08
108	5162	0.002150572210679002	None	0.03477729370792654	0.002150572210679002
108	5306	0.0007137675015483735	None	0.0	0.0007137675015483735
108	5494	-5.898805553082143e-07	None	0.33147463846639164	-5.898805553082143e-07
108	5432	0.0005182602555766088	None	0.03477729370792654	0.0005182602555766088
108	5400	0.0020573461340031634	None	0.0	0.0020573461340031634
108	5420	0.0005784815418072436	None	0.0	0.0005784815418072436
108	5248	0.000444860301424068	None	0.127222099776613	0.000444860301424068
108	5196	0.000441668535937707	None	0.0	0.000441668535937707
108	5489	0.0019962304379784884	None	0.0	0.0019962304379784884
108	5438	0.0014446839553229648	None	0.0	0.0014446839553229648
108	3297	0.004073285756903415	None	0.4452410546972696	0.004073285756903415
108	5492	0.0011184388755838361	None	0.03786719041684341	0.0011184388755838361
108	5446	0.00019802271702613308	None	0.0	0.00019802271702613308
34	1751	0.3756280022200025	0.3756280022200025	0.40110843607144353	0.3756280022200025
34	1642	0.32504335291900616	0.32504335291900616	0.3797801779644001	0.32504335291900616
34	1639	0.39086988642873455	0.39086988642873455	0.44507726957462224	0.39086988642873455
34	1787	0.33320741659831643	0.33320741659831643	0.3492344018658648	0.33320741659831643
34	1531	0.3589074368191391	0.3589074368191391	0.423641070142347	0.3589074368191391
34	1608	0.445091736015197	0.445091736015197	0.6679777912976612	0.445091736015197
34	1772	0.3268994317361409	0.3268994317361409	0.34987225092923113	0.3268994317361409
34	1550	0.3800749809954692	0.3800749809954692	0.44423696650332634	0.3800749809954692
34	1790	0.3433393967294383	0.3433393967294383	0.3712241070943618	0.3433393967294383
34	619	0.4779092393831128	0.4779092393831128	0.5026417798492712	0.4779092393831128
34	1548	0.365616213888874	0.365616213888874	0.4051114203140022	0.365616213888874
34	758	0.33967463435900336	0.33967463435900336	0.395082082668624	0.33967463435900336
34	1463	0.44891382287062565	0.44891382287062565	0.4755542420015824	0.44891382287062565
34	1649	0.4782107165643751	0.4782107165643751	0.5869871114647071	0.4782107165643751
34	1759	0.3995029381747311	0.3995029381747311	0.40870025031021023	0.3995029381747311
34	1775	0.4370194655166241	0.4370194655166241	0.46500474291723154	0.4370194655166241
34	1551	0.38692784956810444	0.38692784956810444	0.4555757978423151	0.38692784956810444
34	1755	0.2943174758686337	0.2943174758686337	0.5438499093125232	0.2943174758686337
34	1086	0.5077478691387218	0.5077478691387218	0.6065894498795542	0.5077478691387218
34	1765	0.27990176140327233	0.27990176140327233	0.3006147290004812	0.27990176140327233
34	1708	0.44443920945381227	0.44443920945381227	0.5212224970954397	0.44443920945381227
34	1650	0.3817765663268056	0.3817765663268056	0.46908316269643757	0.3817765663268056
34	1533	0.3433393967294383	0.3433393967294383	0.3712241070943618	0.3433393967294383
34	1761	0.3408211911081884	0.3408211911081884	0.36912055299103386	0.3408211911081884
34	1593	0.48308687655792387	0.48308687655792387	0.5184196464024773	0.48308687655792387
34	1717	0.4722423477876512	0.4722423477876512	0.4722423477876512	0.4722423477876512
34	1527	0.3995029381747311	0.3995029381747311	0.40870025031021023	0.3995029381747311
34	1408	0.39781320779004875	0.39781320779004875	0.498973216913167	0.39781320779004875
34	1727	0.33126684973548126	0.33126684973548126	0.37950658542852256	0.33126684973548126
34	1542	0.41609188549385234	0.41609188549385234	0.4349623530674105	0.41609188549385234
34	1661	0.39409807784852013	0.39409807784852013	0.45004473539850826	0.39409807784852013
34	1622	0.36882894137181027	0.36882894137181027	0.41431462494505567	0.36882894137181027
34	1588	0.4823742434185231	0.4823742434185231	0.5487924333345365	0.4823742434185231
34	1728	0.3229925720973541	0.3229925720973541	0.35896453062749634	0.3229925720973541
34	1773	0.49370716994542085	0.49370716994542085	0.49370716994542085	0.49370716994542085
34	1613	0.48895735394710665	0.48895735394710665	0.6045252565207263	0.48895735394710665
34	1669	0.3683126357696418	0.3683126357696418	0.3941929775668659	0.3683126357696418
34	1763	0.5077478691387218	0.5077478691387218	0.6065894498795542	0.5077478691387218
34	1799	0.3901359750501778	0.3901359750501778	0.4981868344719091	0.3901359750501778
34	1363	0.38852306947013165	0.38852306947013165	0.4671806094336116	0.38852306947013165
34	1272	0.4614946889540817	0.4614946889540817	0.5877228167648882	0.4614946889540817
34	845	0.401847260492768	0.401847260492768	0.44219329884201397	0.401847260492768
34	1674	0.3755987151041079	0.3755987151041079	0.3785132154735305	0.3755987151041079
34	1791	0.32474456293087894	0.32474456293087894	0.35539581926119995	0.32474456293087894
34	1736	0.3318575934359171	0.3318575934359171	0.33205392949137325	0.3318575934359171
34	1568	0.3218307057682269	0.3218307057682269	0.3348923818442697	0.3218307057682269
34	1680	0.33320741659831643	0.33320741659831643	0.3492344018658648	0.33320741659831643
34	885	0.5077478691387218	0.5077478691387218	0.6065894498795542	0.5077478691387218
34	1334	0.47417373526226214	0.47417373526226214	0.4937314747263407	0.47417373526226214
34	1764	0.3023613044430228	0.3023613044430228	0.3385151718482706	0.3023613044430228
34	1633	0.3969237522633913	0.3969237522633913	0.4528681567037717	0.3969237522633913
34	1683	0.29990820094343223	0.29990820094343223	0.35106815019136295	0.29990820094343223
34	1664	0.3817765663268056	0.3817765663268056	0.46908316269643757	0.3817765663268056
34	1701	0.4913544357694832	0.4913544357694832	0.5401579697577075	0.4913544357694832
34	1567	0.43161747902194625	0.43161747902194625	0.5058221009312409	0.43161747902194625
34	1493	0.34834062978245645	0.34834062978245645	0.3656306693873601	0.34834062978245645
34	1789	0.3239253072551056	0.3239253072551056	0.34179391549385313	0.3239253072551056
34	1797	0.3738760501174602	0.3738760501174602	0.41631424186240096	0.3738760501174602
34	1740	0.3318575934359171	0.3318575934359171	0.33205392949137325	0.3318575934359171
34	1405	0.3859682757640828	0.3859682757640828	0.3960605928796458	0.3859682757640828
34	1796	0.3379548026313076	0.3379548026313076	0.36406407046918166	0.3379548026313076
34	1627	0.41964388151745335	0.41964388151745335	0.44493591184895054	0.41964388151745335
34	1677	0.3598293924799424	0.3598293924799424	0.36478622534202604	0.3598293924799424
34	1776	0.4728463180085363	0.4728463180085363	0.4728463180085363	0.4728463180085363
34	1785	0.3444622724788184	0.3444622724788184	0.39769864081316164	0.3444622724788184
34	1636	0.5109857284775562	0.5109857284775562	0.5369648617989622	0.5109857284775562
34	1503	0.33199691728297753	0.33199691728297753	0.35001825698784705	0.33199691728297753
34	1328	0.35075110928349756	0.35075110928349756	0.35973847172753837	0.35075110928349756
34	1774	0.39099210155691366	0.39099210155691366	0.6762338354220321	0.39099210155691366
34	1618	0.37743926264390915	0.37743926264390915	0.4432433882027018	0.37743926264390915
34	1782	0.3572586961263492	0.3572586961263492	0.4009356702814955	0.3572586961263492
34	1220	0.3764971779769003	0.3764971779769003	0.39501805168794335	0.3764971779769003
34	1705	0.2970096919120709	0.2970096919120709	0.34195914225040963	0.2970096919120709
34	1670	0.3051021128842701	0.3051021128842701	0.37436605268742673	0.3051021128842701
34	1109	0.4213576184453546	0.4213576184453546	0.4364122461916975	0.4213576184453546
34	1795	0.3292814728793898	0.3292814728793898	0.33677613101217363	0.3292814728793898
34	1719	0.28696620641054765	0.28696620641054765	0.30754720334049335	0.28696620641054765
34	1524	0.37961156280792674	0.37961156280792674	0.4122785052227084	0.37961156280792674
34	1653	0.5077478691387218	0.5077478691387218	0.6065894498795542	0.5077478691387218
34	1172	0.39781320779004875	0.39781320779004875	0.498973216913167	0.39781320779004875
34	1365	0.44857234197080287	0.44857234197080287	0.5046126555115308	0.44857234197080287
34	1788	0.301535411632961	0.301535411632961	0.3444366118311687	0.301535411632961
34	1703	0.38692954312881966	0.38692954312881966	0.4260558602130005	0.38692954312881966
34	1355	0.3604046984444721	0.3604046984444721	0.38315000312948555	0.3604046984444721
34	1713	0.3780833026551205	0.3780833026551205	0.4344034583617907	0.3780833026551205
34	1520	0.39781320779004875	0.39781320779004875	0.498973216913167	0.39781320779004875
34	1732	0.30883092548855867	0.30883092548855867	0.3434556597608562	0.30883092548855867
34	1753	0.31777906472837014	0.31777906472837014	0.3795396944630814	0.31777906472837014
34	1424	0.37367772541342825	0.37367772541342825	0.38898191550768707	0.37367772541342825
34	1644	0.4227095582457562	0.4227095582457562	0.5455708617181684	0.4227095582457562
34	1596	0.369514689219118	0.369514689219118	0.39062661679481525	0.369514689219118
34	1768	0.3607941935399749	0.3607941935399749	0.3732708412933329	0.3607941935399749
34	1752	0.29347796777927526	0.29347796777927526	0.3554561509668992	0.29347796777927526
34	291	0.6289869299058499	0.6289869299058499	0.766710401544203	0.6289869299058499
34	1712	0.3903786406629274	0.3903786406629274	0.43723381101886405	0.3903786406629274
34	1800	0.2961157583073393	0.2961157583073393	0.3567417937543348	0.2961157583073393
34	590	0.4167411073550742	0.4167411073550742	0.445478951403817	0.4167411073550742
34	1275	0.3821884599272193	0.3821884599272193	0.5192799304451657	0.3821884599272193
34	1652	0.3689084053242994	0.3689084053242994	0.4445690225415677	0.3689084053242994
34	1762	0.36628401920289944	0.36628401920289944	0.3717045050939088	0.36628401920289944
0	67	0.487086726498689	0.487086726498689	0.487086726498689	0.487086726498689
0	78	0.5022983067946706	0.5022983067946706	0.5022983067946706	0.5022983067946706
0	27	0.0	0.0	0.0	0.0
0	40	0.0	0.0	0.0	0.0
0	44	0.4337564032397056	0.4337564032397056	0.4337564032397056	0.4337564032397056
0	66	0.0	0.0	0.0	0.0
0	95	0.5646899796966813	0.5646899796966813	0.5646899796966813	0.5646899796966813
0	21	0.0	0.0	0.0	0.0
0	37	0.0	0.0	0.0	0.0
0	58	0.33916200608433955	0.33916200608433955	0.33916200608433955	0.33916200608433955
0	52	0.0	0.0	0.0	0.0
0	15	0.3497006481009313	0.3497006481009313	0.3497006481009313	0.3497006481009313
0	92	0.4213498753932223	0.4213498753932223	0.4213498753932223	0.4213498753932223
0	84	0.3748705263825684	0.3748705263825684	0.3748705263825684	0.3748705263825684
0	53	0.1980115519569318	0.1980115519569318	0.1980115519569318	0.1980115519569318
0	12	0.521966381972913	0.521966381972913	0.521966381972913	0.521966381972913
0	41	0.2985767810898009	0.2985767810898009	0.2985767810898009	0.2985767810898009
0	91	0.0	0.0	0.0	0.0
0	77	0.0	0.0	0.0	0.0
0	38	0.0	0.0	0.0	0.0
0	64	0.45177236178363867	0.45177236178363867	0.45177236178363867	0.45177236178363867
0	19	1.0448290819703165	1.0448290819703165	1.0448290819703165	1.0448290819703165
0	85	0.4723087830585596	0.4723087830585596	0.4723087830585596	0.4723087830585596
0	49	0.0	0.0	0.0	0.0
0	45	0.1351686261384725	0.1351686261384725	0.1351686261384725	0.1351686261384725
0	86	0.9536819355281739	0.9536819355281739	0.9536819355281739	0.9536819355281739
0	35	0.0	0.0	0.0	0.0
0	88	0.0	0.0	0.0	0.0
0	70	0.0	0.0	0.0	0.0
0	80	0.0	0.0	0.0	0.0
0	17	0.37202040097871325	0.37202040097871325	0.37202040097871325	0.37202040097871325
0	23	0.0	0.0	0.0	0.0
0	57	0.2801645342792777	0.2801645342792777	0.2801645342792777	0.2801645342792777
0	39	0.0	0.0	0.0	0.0
0	62	0.0	0.0	0.0	0.0
0	22	0.2816680826720759	0.2816680826720759	0.2816680826720759	0.2816680826720759
0	29	0.5596191347249799	0.5596191347249799	0.5596191347249799	0.5596191347249799
0	4	0.37061916403732925	0.37061916403732925	0.37061916403732925	0.37061916403732925
0	76	0.521966381972913	0.521966381972913	0.521966381972913	0.521966381972913
0	25	0.5596191347249799	0.5596191347249799	0.5596191347249799	0.5596191347249799
0	61	0.0	0.0	0.0	0.0
0	60	0.13344434025898938	0.13344434025898938	0.13344434025898938	0.13344434025898938
0	81	0.42094001752471133	0.42094001752471133	0.42094001752471133	0.42094001752471133
0	73	0.3227935952610772	0.3227935952610772	0.3227935952610772	0.3227935952610772
0	72	0.42094001752471133	0.42094001752471133	0.42094001752471133	0.42094001752471133
0	89	0.4886312298496603	0.4886312298496603	0.4886312298496603	0.4886312298496603
0	51	0.29316504014167066	0.29316504014167066	0.29316504014167066	0.29316504014167066
0	3	0.25952060680505407	0.25952060680505407	0.25952060680505407	0.25952060680505407
0	11	0.34343162833128493	0.34343162833128493	0.34343162833128493	0.34343162833128493
0	24	0.1351686261384725	0.1351686261384725	0.1351686261384725	0.1351686261384725
0	10	0.0	0.0	0.0	0.0
0	33	0.5022983067946706	0.5022983067946706	0.5022983067946706	0.5022983067946706
0	56	0.0	0.0	0.0	0.0
0	75	0.0	0.0	0.0	0.0
0	59	0.0	0.0	0.0	0.0
0	43	0.0	0.0	0.0	0.0
0	47	0.4086204990787142	0.4086204990787142	0.4086204990787142	0.4086204990787142
0	32	0.3215570251764553	0.3215570251764553	0.3215570251764553	0.3215570251764553
0	74	0.0	0.0	0.0	0.0
0	90	0.0	0.0	0.0	0.0
0	99	0.4726722225775289	0.4726722225775289	0.4726722225775289	0.4726722225775289
0	7	0.0	0.0	0.0	0.0
0	1	1.050257599006486	1.050257599006486	1.050257599006486	1.050257599006486
0	5	0.1758630846575762	0.1758630846575762	0.1758630846575762	0.1758630846575762
0	26	0.0	0.0	0.0	0.0
0	13	0.1351686261384725	0.1351686261384725	0.1351686261384725	0.1351686261384725
0	71	0.0	0.0	0.0	0.0
0	31	0.4079615704031629	0.4079615704031629	0.4079615704031629	0.4079615704031629
0	63	0.0	0.0	0.0	0.0
0	54	0.13344434025898938	0.13344434025898938	0.13344434025898938	0.13344434025898938
0	100	0.24150794925907904	0.24150794925907904	0.24150794925907904	0.24150794925907904
0	6	0.0	0.0	0.0	0.0
0	96	0.274529743322249	0.274529743322249	0.274529743322249	0.274529743322249
0	82	0.38730356362223906	0.38730356362223906	0.38730356362223906	0.38730356362223906
0	48	0.0	0.0	0.0	0.0
0	83	0.0	0.0	0.0	0.0
0	79	0.4788136149297689	0.4788136149297689	0.4788136149297689	0.4788136149297689
0	69	0.4079615704031629	0.4079615704031629	0.4079615704031629	0.4079615704031629
0	87	0.35229417432609694	0.35229417432609694	0.35229417432609694	0.35229417432609694
0	46	0.0	0.0	0.0	0.0
0	18	0.5139703819047884	0.5139703819047884	0.5139703819047884	0.5139703819047884
0	20	0.0	0.0	0.0	0.0
0	94	0.3921135691494454	0.3921135691494454	0.3921135691494454	0.3921135691494454
0	16	0.25441128374067307	0.25441128374067307	0.25441128374067307	0.25441128374067307
0	36	0.5544185019523977	0.5544185019523977	0.5544185019523977	0.5544185019523977
0	14	0.0	0.0	0.0	0.0
0	34	0.0	0.0	0.0	0.0
0	9	0.2751137321429805	0.2751137321429805	0.2751137321429805	0.2751137321429805
0	28	0.33200507670491086	0.33200507670491086	0.33200507670491086	0.33200507670491086
0	68	0.8276809424495193	0.8276809424495193	0.8276809424495193	0.8276809424495193
0	98	0.0	0.0	0.0	0.0
0	93	0.13344434025898938	0.13344434025898938	0.13344434025898938	0.13344434025898938
0	30	0.521966381972913	0.521966381972913	0.521966381972913	0.521966381972913
0	97	0.0	0.0	0.0	0.0
0	55	0.27495447322730776	0.27495447322730776	0.27495447322730776	0.27495447322730776
0	65	0.0	0.0	0.0	0.0
0	50	0.1351686261384725	0.1351686261384725	0.1351686261384725	0.1351686261384725
0	8	0.3435338841971344	0.3435338841971344	0.3435338841971344	0.3435338841971344
0	42	0.0	0.0	0.0	0.0
0	2	0.28333463330918657	0.28333463330918657	0.28333463330918657	0.28333463330918657
87	3654	0.0016494196858074187	None	0.0	0.0016494196858074187
87	4361	0.00160486085308035	None	0.0	0.00160486085308035
87	4240	0.0016113943392027747	None	0.0	0.0016113943392027747
87	4384	4.92149764699347e-08	None	0.0	4.92149764699347e-08
87	3986	0.0017166594542460355	None	0.0	0.0017166594542460355
87	4309	0.005505486708339657	None	0.0	0.005505486708339657
87	4433	0.00012191584244923662	None	0.0	0.00012191584244923662
87	3783	0.00026676000414561934	None	0.0	0.00026676000414561934
87	3665	0.0015650124428868279	None	0.11395479011781887	0.0015650124428868279
87	4355	0.0002424383696038121	None	0.13385023119926184	0.0002424383696038121
87	4416	0.0004627226569182827	None	0.0	0.0004627226569182827
87	4448	0.0005034617450419344	None	0.15844129545528912	0.0005034617450419344
87	4339	0.0009133324814110242	None	0.0	0.0009133324814110242
87	4341	0.002333956075828045	None	0.0	0.002333956075828045
87	4154	0.0019125345948189712	None	0.07619743766640684	0.0019125345948189712
87	4449	6.368161842054464e-08	None	0.0	6.368161842054464e-08
87	4331	0.0013189115027477398	None	0.18321404357152513	0.0013189115027477398
87	4428	-4.448295083729804e-06	None	0.0	-4.448295083729804e-06
87	4277	0.00023223287193984316	None	0.0	0.00023223287193984316
87	3575	0.0016281143409701245	None	0.08734891128729808	0.0016281143409701245
87	4383	8.373140133706194e-06	None	0.07619743766640684	8.373140133706194e-06
87	4363	0.0007983420528480358	None	0.0	0.0007983420528480358
87	4079	0.00690361112300696	None	0.0	0.00690361112300696
87	4180	0.00048257108671463097	None	0.07032997594867468	0.00048257108671463097
87	3977	0.00014021831474811294	None	0.13561083578746153	0.00014021831474811294
87	4198	0.0011731233615597453	None	0.0	0.0011731233615597453
87	3639	0.005170934975319817	None	0.4622619731167279	0.005170934975319817
87	4300	0.0017270768151701407	None	0.1741183916305172	0.0017270768151701407
87	4102	0.002343041236403584	None	0.07619743766640684	0.002343041236403584
87	4403	-5.5788059033757365e-09	None	0.07032997594867468	-5.5788059033757365e-09
87	4225	0.00018461021361357286	None	0.07032997594867468	0.00018461021361357286
87	4374	2.323926342996779e-05	None	0.17509502856764245	2.323926342996779e-05
87	4442	-2.2735686407231572e-08	None	0.3508847413970563	-2.2735686407231572e-08
87	4396	0.00010314103434622001	None	0.0	0.00010314103434622001
87	4430	0.0001383350582045932	None	0.0	0.0001383350582045932
87	4086	0.0004877475497792731	None	0.08734891128729808	0.0004877475497792731
87	4431	-5.001227967104351e-09	None	0.20130304395556142	-5.001227967104351e-09
87	4018	0.0059156033643158945	None	0.0	0.0059156033643158945
87	4337	0.00016418137232960514	None	0.20130304395556142	0.00016418137232960514
87	4329	1.7578023517185606e-06	None	0.0	1.7578023517185606e-06
87	4288	0.00019035159079626074	None	0.0	0.00019035159079626074
87	4440	-1.8920884645948566e-05	None	0.0	-1.8920884645948566e-05
87	4109	0.0008429036523695259	None	0.0	0.0008429036523695259
87	4437	-6.082319028069952e-05	None	0.0	-6.082319028069952e-05
87	4360	0.0008310109092852127	None	0.0	0.0008310109092852127
87	4427	0.0007550459641425038	None	0.0	0.0007550459641425038
87	4258	3.3499292796532055e-05	None	0.0	3.3499292796532055e-05
87	4375	-1.3915092048354048e-05	None	0.17509502856764245	-1.3915092048354048e-05
87	3849	0.0006737490661060891	None	0.35467170603483844	0.0006737490661060891
87	4310	0.0001976233602433346	None	0.0	0.0001976233602433346
87	3873	0.0018167148723233514	None	0.0	0.0018167148723233514
87	4446	2.6418997153297105e-06	None	0.05564366993268246	2.6418997153297105e-06
87	3162	0.006654568409462702	None	0.0	0.006654568409462702
87	4409	7.814275625933269e-05	None	0.0	7.814275625933269e-05
87	4143	0.00026644848223467333	None	0.3050703231832027	0.00026644848223467333
87	3640	0.002194810412713438	None	0.10420182600097594	0.002194810412713438
87	4007	0.0002527557140378117	None	0.0	0.0002527557140378117
87	3921	0.0006080288384076166	None	0.0	0.0006080288384076166
87	4387	0.00019575504841392455	None	0.0	0.00019575504841392455
87	4393	1.6988755427793278e-05	None	0.13561083578746153	1.6988755427793278e-05
87	3278	0.0006766620237167104	None	0.0	0.0006766620237167104
87	4297	0.000959028439651271	None	0.0	0.000959028439651271
87	4435	0.00015340219424287238	None	0.21586330481548704	0.00015340219424287238
87	4439	-2.9745623909431007e-09	None	0.07619743766640684	-2.9745623909431007e-09
87	4405	0.0016887775478180227	None	0.0	0.0016887775478180227
87	4068	0.004235987836438269	None	0.0	0.004235987836438269
87	4167	6.363156327211568e-05	None	0.0	6.363156327211568e-05
87	3846	0.003483917785714221	None	0.0	0.003483917785714221
87	4420	0.0025829608652893545	None	0.0	0.0025829608652893545
87	4269	0.00032842039238530296	None	0.15662868677602243	0.00032842039238530296
87	4325	0.003955229316986391	None	0.0	0.003955229316986391
87	3872	0.0011248511873954642	None	0.1463942728581056	0.0011248511873954642
87	3591	0.0012408410549718163	None	0.23389343817981828	0.0012408410549718163
87	4249	3.5754197295089375e-05	None	0.0	3.5754197295089375e-05
87	3983	8.429966660666902e-05	None	0.0	8.429966660666902e-05
87	4422	9.710162487788944e-05	None	0.0	9.710162487788944e-05
87	4063	0.001965889363456741	None	0.0	0.001965889363456741
87	4443	0.00011111170709928865	None	0.0	0.00011111170709928865
87	3819	0.001538905774279706	None	0.20592291913161062	0.001538905774279706
87	4119	0.00187217601166895	None	0.0	0.00187217601166895
87	4434	-2.706826308283708e-11	None	0.07619743766640684	-2.706826308283708e-11
87	4218	0.00030880022083608805	None	0.0	0.00030880022083608805
87	4299	1.323332551988317e-09	None	0.0	1.323332551988317e-09
87	4402	1.7740866108463359e-10	None	0.3721128098187287	1.7740866108463359e-10
87	4036	0.004491554821975219	None	0.10214400350176103	0.004491554821975219
87	3794	0.0009477845932565955	None	0.2686253606619371	0.0009477845932565955
87	4262	0.0013296032383993122	None	0.17509502856764245	0.0013296032383993122
87	4205	0.0010272936946723334	None	0.0	0.0010272936946723334
87	4281	0.0017328991025634462	None	0.0	0.0017328991025634462
87	4314	0.0014481830977484452	None	0.2251215203558084	0.0014481830977484452
87	4410	0.0002757044425166937	None	0.0	0.0002757044425166937
87	4382	0.0009280158554431605	None	0.07032997594867468	0.0009280158554431605
87	4302	0.0006291913285218822	None	0.0	0.0006291913285218822
87	4118	0.0008670536522036102	None	0.0	0.0008670536522036102
87	4419	0.00021451966557655991	None	0.0	0.00021451966557655991
87	4369	0.0009701789664743817	None	0.1463942728581056	0.0009701789664743817
87	4057	0.00020421104982309494	None	0.13561083578746153	0.00020421104982309494
87	4195	0.00363553297218644	None	0.0	0.00363553297218644
87	3297	0.004073285756903415	None	0.43829147921046374	0.004073285756903415
87	3933	0.003625865556236649	None	0.0	0.003625865556236649
51	2617	-0.1	None	0.5384902054931805	-0.1
51	2601	-1.9226340460506654e-07	None	0.36854069023930147	-1.9226340460506654e-07
51	2640	0.0006099056173849551	None	0.41017248039133847	0.0006099056173849551
51	2579	-2.131594014649699e-08	None	0.20946635422499577	-2.131594014649699e-08
51	2584	-2.7714759892092015e-07	None	0.37394654456977444	-2.7714759892092015e-07
51	2554	-0.1	None	0.32572886225316755	-0.1
51	1987	None	None	0.4981468753738977	None
51	2576	-3.792020462263702e-07	None	0.43576502180437393	-3.792020462263702e-07
51	2602	7.647942610999822e-08	None	0.3664198649255558	7.647942610999822e-08
51	2615	8.068643444328227e-05	None	0.3731857667579256	8.068643444328227e-05
51	2520	None	None	0.4436652174430661	None
51	2568	-0.1	None	0.451266814220574	-0.1
51	2592	None	None	0.3697014679207426	None
51	2404	None	None	0.3569848984353561	None
51	2566	3.231612259849952e-06	None	0.356626786241499	3.231612259849952e-06
51	2621	2.235253611660567e-09	None	0.5394751795267971	2.235253611660567e-09
51	2625	1.6795165764792264e-09	None	0.39907549397430014	1.6795165764792264e-09
51	2624	None	None	0.42674131253367786	None
51	2622	4.179943573021001e-08	None	0.34768505475809275	4.179943573021001e-08
51	2542	None	None	0.3565853092139896	None
51	2645	-2.0571103838110675e-08	None	0.4464700542752732	-2.0571103838110675e-08
51	2415	None	None	0.49121607376512993	None
51	2597	3.707785522367834e-05	None	0.37004183601208507	3.707785522367834e-05
51	2628	2.1394719695275975e-11	None	0.42685612470451445	2.1394719695275975e-11
51	2410	None	None	0.37394654456977444	None
51	2552	3.2565497925975558e-06	None	0.4870676940966729	3.2565497925975558e-06
51	2571	-1.5039557137901453e-08	None	0.37371071984608845	-1.5039557137901453e-08
51	2600	9.54127588376557e-08	None	0.20946635422499577	9.54127588376557e-08
51	2581	None	None	0.5260936806012003	None
51	2607	-0.1	None	0.37834900042455805	-0.1
51	2646	None	None	0.3802483673754068	None
51	2608	1.047658491112856e-08	None	0.38742633153398043	1.047658491112856e-08
51	2596	-1.6498596626796464e-08	None	0.3664198649255558	-1.6498596626796464e-08
51	2613	-6.207679490948591e-09	None	0.31707138593373096	-6.207679490948591e-09
51	2553	-0.1	None	0.3371565142632683	-0.1
51	1542	None	None	0.39426685400360595	None
51	2483	None	None	0.501035317409429	None
51	2528	None	None	0.39507496964821587	None
51	2605	1.3605953970065305e-06	None	0.36384709696054895	1.3605953970065305e-06
51	1922	None	None	0.37123122683132354	None
51	2636	3.067099168982727e-05	None	0.3971073581415264	3.067099168982727e-05
51	2587	-1.1563570609604535e-07	None	0.3662613666702229	-1.1563570609604535e-07
51	2639	-2.643752763150478e-06	None	0.380570775444589	-2.643752763150478e-06
51	2594	1.7357504992847086e-05	None	0.37394654456977444	1.7357504992847086e-05
51	2570	-0.1	None	0.38973639498354284	-0.1
51	2548	None	None	0.41164496555182317	None
51	2611	2.0235410550877955e-06	None	0.2601278955980966	2.0235410550877955e-06
51	2589	-0.1	None	0.368880357742667	-0.1
51	2637	4.2628112135514964e-05	None	0.48024081996799445	4.2628112135514964e-05
51	2146	None	None	0.5451210655189608	None
51	2614	-5.917752829822194e-07	None	0.44202291170892793	-5.917752829822194e-07
51	1805	None	None	0.6985637975876935	None
51	2582	-0.1	None	0.3664198649255558	-0.1
51	2481	None	None	0.2601278955980966	None
51	2612	-1.0448060299911447e-06	None	0.39907549397430014	-1.0448060299911447e-06
51	2603	-6.746572482691244e-09	None	0.3664198649255558	-6.746572482691244e-09
51	2642	None	None	0.45135516506878276	None
51	2580	6.745193223954836e-09	None	0.20946635422499577	6.745193223954836e-09
51	2647	3.9882551640619325e-06	None	0.4068673629071089	3.9882551640619325e-06
51	2569	2.369587122353847e-07	None	0.4064061999633008	2.369587122353847e-07
51	2633	-0.1	None	0.36845246676641724	-0.1
51	2561	1.965540142682821e-08	None	0.3644129899009577	1.965540142682821e-08
51	2563	0.00011643107328481002	None	0.2601278955980966	0.00011643107328481002
51	2627	-2.1072445657582322e-06	None	0.43444019311664234	-2.1072445657582322e-06
51	2620	None	None	0.33144736203641	None
51	1824	None	None	0.4151559761311835	None
51	2438	None	None	0.4533653653358033	None
51	2610	-3.697032996530085e-08	None	0.20946635422499577	-3.697032996530085e-08
51	2575	None	None	0.34981063035012927	None
51	2564	5.494091954621555e-07	None	0.2989535353282095	5.494091954621555e-07
51	2616	0.0010395868928480632	None	0.5182891530477846	0.0010395868928480632
51	2538	None	None	0.42222752926895124	None
51	2324	None	None	0.41169884014817415	None
51	2536	None	None	0.38637727830283597	None
51	2555	-4.121339551812679e-07	None	0.47829464067468547	-4.121339551812679e-07
51	2588	-0.1	None	0.3835724500837031	-0.1
51	2525	None	None	0.35965512268179467	None
51	2450	None	None	0.40959176588968543	None
51	2599	-1.138700874952829e-05	None	0.43503624833501425	-1.138700874952829e-05
51	2095	None	None	0.5107326653085065	None
51	2648	4.330555031408334e-07	None	0.44059814675080294	4.330555031408334e-07
51	2604	-5.211856703595625e-05	None	0.2601278955980966	-5.211856703595625e-05
51	2626	None	None	0.37725117874495184	None
51	2644	-0.1	None	0.3371565142632683	-0.1
51	2574	-4.5688017904351355e-05	None	0.35088909420670245	-4.5688017904351355e-05
51	2547	None	None	0.4021824598958557	None
51	2643	-0.1	None	0.3528810701027528	-0.1
51	2586	7.95507526407641e-05	None	0.35157795005244835	7.95507526407641e-05
51	2549	None	None	0.2601278955980966	None
51	2634	-0.1	None	0.43442609961006956	-0.1
51	2539	None	None	0.4357506248027166	None
51	2630	-3.2763157159596916e-08	None	0.20946635422499577	-3.2763157159596916e-08
51	2638	0.001318774547857747	None	0.2989535353282095	0.001318774547857747
51	2591	-2.60913380827045e-08	None	0.413056571827051	-2.60913380827045e-08
51	2593	-0.00015710130922114775	None	0.37063230648345136	-0.00015710130922114775
51	2618	3.225784355653706e-11	None	0.39490836379096617	3.225784355653706e-11
51	2590	-7.825903850537594e-06	None	0.5180574695970735	-7.825903850537594e-06
51	2562	0.0009077881836390905	None	0.2989535353282095	0.0009077881836390905
51	2583	-8.393535249667243e-06	None	0.4981468753738977	-8.393535249667243e-06
[truncated: 13,001 more rows]
