# Supplementary material for: Constrained by Design: Influence of Genetic Encodings on Evolved Traits of Robots
Source: Front Robot AI. 2021 Jun 15;8:672379. doi: 10.3389/frobt.2021.672379 (PMC8239187; doi:10.3389/frobt.2021.672379)
Supplement: Supplementary file 3 [file DataSheet2.ZIP › hyperplasticodingrep_plane_6_all_measures.tsv]

robot_id	velocity	displacement_velocity	displacement_velocity_hill	head_balance	contacts	branching	branching_modules_count	limbs	extremities	length_of_limbs	extensiveness	coverage	joints	hinge_count	active_hinges_count	brick_count	touch_sensor_count	brick_sensor_count	proportion	width	height	size	absolute_size	sensors	symmetry	avg_period	dev_period	avg_phase_offset	dev_phase_offset	avg_amplitude	dev_amplitude	avg_intra_dev_params	avg_inter_dev_params	sensors_reach	recurrence	synaptic_reception
4373	0.003975432944850216	0.0033055801878160056	-0.0018860739588062016	0.9976345545275527	None	0.3333333333333333	2	0.42857142857142855	6	0.6842105263157895	13	0.2916666666666667	0.6842105263157895	19	13	1	0	0	0.8888888888888888	8	9	1.4	21	0.0	0.6666666666666666	0.09985008255538952	0.5002620708950348	-0.03357412451180693	0.6621085532538246	-6.307004854935772e-05	0.6626475936363044	0.682219274805137	0.6105495427070947	0	1.0	0.0
2773	9.726053410654266e-05	8.250214576592769e-07	6.735483329242297e-07	0.999987002910301	None	0	0	0.3333333333333333	2	0.8571428571428571	6	0.36	0.8571428571428571	8	6	0	0	0	1.0	5	5	0.6	9	0.0	0	0.041309644591008235	0.5843762290554345	-0.09999999916058282	0.5000000173339774	0.027721207172970042	0.5398113292926618	0.6589701202922531	0.5415992617214461	0	1.0	0.0
4104	0.002326043763363397	9.514439619428616e-05	9.481590790033409e-05	0.9984033581075806	None	0.25	1	0.4	4	0.7692307692307693	10	0.23809523809523808	0.7692307692307693	14	10	0	0	0	0.7777777777777778	7	9	1.0	15	0.0	1.0	7.902762784127648e-27	0.5000000016102659	0.057476574812190095	0.5	0.2625681436305961	0.8983127950652038	0.755284124330526	0.6739720699931394	0	1.0	0.0
4	None	None	None	None	None	0	0	0.14285714285714285	6	0.8333333333333334	50	0.7654320987654321	0.08333333333333333	9	5	52	2	0	1.0	9	9	4.133333333333334	62	0.019230769230769232	0.7142857142857143	0.09689791637558902	0.5019375421833085	-0.11800866613283041	0.9999994387335337	0.041715609480132365	0.616306092608406	0.7296027589985526	0.9930237249609914	1.0	1.0	0.0
7051	0.01126985570339746	0.0014769443618437488	0.0008030279028774437	0.9926557312414815	None	0.25	1	0.4	4	0.75	9	0.25925925925925924	0.75	13	9	0	0	0	0.6666666666666666	6	9	0.9333333333333333	14	0.0	1.0	0.09954161447915229	0.5094393975333709	0.07427081128210697	0.5000000000000001	0.09999991193077448	0.5	0.5300194731182474	0.5031467981853585	0	1.0	0.0
1702	None	None	None	None	None	0	0	0.3333333333333333	2	0.8571428571428571	6	0.36	0.8571428571428571	8	6	0	2	0	1.0	5	5	0.6	9	1.0	0	0.15761055987020822	0.9999827623996856	2.8426971777691155e-15	0.500000000000036	0.04289466399139756	0.579581866040222	0.865023044089564	0.9773160501126823	0.875	0.875	0.0407556379141451
131	None	None	None	None	None	0	0	0.08333333333333333	3	0.9230769230769231	48	0.6666666666666666	0	1	0	52	6	0	1.0	9	9	3.6	54	0.056074766355140186	0.8163265306122449	0	0	0	0	0	0	0	0	0	0	0
4445	0.010420061985960846	0.001951336830985526	0.00042382340958184076	0.9770113083197232	None	0.25	1	0.4	4	0.7692307692307693	10	0.23809523809523808	0.7692307692307693	14	10	0	0	0	0.7777777777777778	9	7	1.0	15	0.0	1.0	0.32106096461181943	0.7425668421970008	3.992762472751696e-09	0.5000000302136837	0.09996497029563478	0.5147904672006091	0.7927713007774215	0.5921460131218391	0	1.0	0.0
1977	None	None	None	None	None	0	0	0.3333333333333333	3	0.8181818181818182	9	0.28888888888888886	0.8181818181818182	12	9	0	0	0	0.5555555555555556	5	9	0.8666666666666667	13	0.0	1.0	1.7805281745975162e-06	0.5000043526400609	-0.08184012190993191	0.5009977545551193	0.03133483076728337	0.5248909518418061	0.6172996627106755	0.5086370250675462	0	1.0	0.0
784	None	None	None	None	None	0	0	0.42857142857142855	3	0.75	6	0.4166666666666667	0.75	9	6	0	1	0	0.375	8	3	0.6666666666666666	10	1.0	0.8571428571428571	0.19465809540938245	0.8527881765392811	0.053550204172069196	0.6558953316194317	-0.07385023576767374	0.5544128710691176	0.7517600179748639	0.7054534269912823	0.0	0	0.0
4512	0.0005145083263863083	6.458773560586514e-05	1.7149036623738054e-05	0.9991532082063406	None	0.25	1	0.4	4	0.75	9	0.25925925925925924	0.75	13	9	0	0	0	0.6666666666666666	6	9	0.9333333333333333	14	0.0	1.0	0.0009835911979772884	0.5029494348752723	1.6985542009879363e-06	0.500716412334427	-0.01179369338769724	0.6519989943390673	0.5699031201905854	0.5533380467766629	0	1.0	0.0
6386	6.956785141323072e-05	4.269942614075052e-07	4.1903881208094565e-07	0.9999965794789534	None	0.25	1	0.4	4	0.75	9	0.25925925925925924	0.75	13	9	0	0	0	0.6666666666666666	6	9	0.9333333333333333	14	0.0	1.0	0.5914835248606161	0.784617863161086	-0.09887297137436189	0.5066132158672414	0.20750723719329645	0.9999121724624406	0.9439747424241046	0.9721613109753877	0	0.9230769230769231	0.0
3813	0.005489269967044222	0.002665443460090106	0.002198526302759674	0.9917453317090247	None	0.25	1	0.4	4	0.75	9	0.25	0.75	13	9	0	0	0	0.875	8	7	0.9333333333333333	14	0.0	0.8571428571428571	0.15228762229134168	0.6583053121254505	0.21625459683247392	0.9049992122581523	0.09990485937315792	0.5238235544341442	0.6931125126761163	0.7313970443910748	0	0.6923076923076923	0.0
3266	0.009139507961811889	0.0004585818904272144	-0.0002616287292070851	0.9917924039026448	None	0.3333333333333333	2	0.4	6	0.7	14	0.3492063492063492	0.7	20	14	1	0	0	0.7777777777777778	7	9	1.4666666666666666	22	0.0	0.9333333333333333	0.09723121054279746	0.5043171311564559	0.004122173092713788	0.5526495569841972	0.09999640435468779	0.5000582542122486	0.6095882371361456	0.5190644018254219	0	1.0	0.0
5661	0.0008654970456088929	0.0006137307466955764	0.0006065119694400017	0.9995041097152331	None	0.25	1	0.4	4	0.7692307692307693	10	0.23809523809523808	0.7692307692307693	14	10	0	0	0	0.7777777777777778	9	7	1.0	15	0.0	1.0	0.07329140420635973	0.5	0.0813425809630115	0.5632724458678149	0.03199800650339486	0.5187038535536389	0.554123233938359	0.5274144969572269	0	0.8571428571428571	0.0
7224	0.00115580943471697	0.0007655186097969307	0.0007411434069651478	0.9989766779296883	None	0.25	1	0.36363636363636365	4	0.7857142857142857	11	0.2222222222222222	0.7857142857142857	15	11	0	0	0	0.8888888888888888	8	9	1.0666666666666667	16	0.0	1.0	0.09999976445054001	0.5000006134260886	-0.020145293529622733	0.5206605022132529	0.030627267190039064	0.5	0.6206824526802405	0.5068905258920055	0	0.9333333333333333	0.0
4161	0.0013996239493519883	0.000902346835622801	0.0009023468355480232	0.9998899577873842	None	0.3	3	0.36363636363636365	8	0.7096774193548387	22	0.4074074074074074	0.7096774193548387	30	22	2	0	0	1.0	9	9	2.2	33	0.0	1.0	0.1638240000395988	0.5004021776947818	0	0.5	0.0999999827518546	0.500000048333435	0.6624479402545188	0.5001340753684369	0	0.23333333333333334	0.0
5138	0.007364613378592915	0.004175300905041297	-0.0040912955367767645	0.996151315859957	None	0.25	1	0.36363636363636365	4	0.7857142857142857	11	0.2222222222222222	0.7857142857142857	15	11	0	0	0	0.8888888888888888	9	8	1.0666666666666667	16	0.0	1.0	0.06538416669363041	0.5	2.1624510081945264e-09	0.5000008765374566	-0.23786199022900095	0.9575920781152516	0.7863457967292303	0.7386628138289151	0	1.0	0.0
2140	None	None	None	None	None	0	0	0.2857142857142857	2	0.75	6	0.6666666666666666	0.375	5	3	4	5	0	0.6	5	3	0.6666666666666666	10	0.5	0	-0.1803087070965411	0.7893451168341699	-0.18255707389014542	0.9892521540547303	0.005954987716135618	0.5436825472551391	0.8975349153626498	0.8814396460125417	0.0	0	0.0
4456	0.000186293152799267	3.9014302590581697e-07	3.8508225652710154e-07	0.9999973521506629	None	0.25	1	0.4	4	0.7692307692307693	10	0.23809523809523808	0.7692307692307693	14	10	0	0	0	0.7777777777777778	7	9	1.0	15	0.0	1.0	0.08339898515177814	0.5355385494400201	0.0009455394882532745	0.500527266751822	-0.09446626971966382	0.9699639474886383	0.6845660879555965	0.7696710345350141	0	1.0	0.0
7473	0.0021804977650460486	0.001035822416532565	0.00011333874715112762	0.9973967196281289	None	0.25	1	0.4	4	0.7692307692307693	10	0.23809523809523808	0.7692307692307693	14	10	0	0	0	0.7777777777777778	7	9	1.0	15	0.0	1.0	0.09988144640307386	0.5000482441802558	0.0006678529414633727	0.5007994471535736	0.33388468277427097	0.5000000000000002	0.8017039111650162	0.5002825639749968	0	1.0	0.0
6934	0.0022486829781946482	0.0005963849005359622	0.00046503320259864766	0.9981743156053603	None	0.25	1	0.4	4	0.7692307692307693	10	0.23809523809523808	0.7692307692307693	14	10	0	0	0	0.7777777777777778	7	9	1.0	15	0.0	1.0	0.0007398448793601304	0.5354735683853322	-0.030441346100279813	0.524286725604609	0.09999935694043373	0.5	0.6357989190636822	0.5199357992057994	0	1.0	0.0
1051	None	None	None	None	None	0	0	0.6666666666666666	4	0.42857142857142855	3	0.375	0.42857142857142855	7	3	1	1	0	0.6666666666666666	6	4	0.6	9	0.5	0.6666666666666666	0.004154574461619997	0.5328812189444267	0.1921053640669746	0.6176710858249048	0.06835443582325589	0.5690499249754511	0.680809314482208	0.5735757427026625	1.0	1.0	0.0
5181	0.0023180832296730547	0.0002358636673082586	0.00017443531623420274	0.9982611229588506	None	0.25	1	0.36363636363636365	4	0.7857142857142857	11	0.2222222222222222	0.7857142857142857	15	11	0	0	0	0.8888888888888888	9	8	1.0666666666666667	16	0.0	1.0	0.1926411732567083	0.5000000000000001	0.1998647164161406	0.5273319344860989	0.0999999994471941	0.5000016848268412	0.6117556546542365	0.5091192860002255	0	1.0	0.0
3494	0.0009711381287631133	0.0002930438993945194	-0.0002924830251242505	0.9992986055443113	None	0.25	1	0.4	4	0.7692307692307693	10	0.23809523809523808	0.7692307692307693	14	10	0	0	0	0.7777777777777778	7	9	1.0	15	0.0	1.0	3.419169978116712e-06	0.5000023375016756	-0.0015045402366702155	0.6946813302370151	0.0014749235995107743	0.6380704425231297	0.6081947342078432	0.6137339633734439	0	1.0	0.0
1106	None	None	None	None	None	0.15384615384615385	2	0.2857142857142857	8	0.7435897435897436	29	0.5061728395061729	0.5641025641025641	30	22	10	0	0	1.0	9	9	2.7333333333333334	41	0.0	0.625	0.0325572161296906	0.6771491955180479	0.029744085285956966	0.5908600693443733	-0.006470273201493222	0.6570836788709953	0.6277596163215567	0.6424888111467578	0	0.26666666666666666	0.0
1741	None	None	None	None	None	0	0	1.0	2	0.0	0	0.75	0	2	0	0	0	0	1.0	2	2	0.2	3	0.0	0	0	0	0	0	0	0	0	0	0	0	0
5350	0.0020892631551406833	0.0013223040147083453	0.0011758583567477614	0.9984970537663774	None	0.2857142857142857	2	0.35294117647058826	6	0.7391304347826086	17	0.30864197530864196	0.7391304347826086	23	17	1	0	0	1.0	9	9	1.6666666666666667	25	0.0	1.0	0.00871728456063465	0.5	0.22272692110891573	0.5363312232459104	0.07554187079914314	0.6549342227949222	0.7178216869908312	0.5651591014558371	0	1.0	0.0
3302	0.002601381523816475	0.0006288898046429107	-0.0006281901212927068	0.9968039822046276	None	0.25	1	0.4	4	0.7692307692307693	10	0.23809523809523808	0.7692307692307693	14	10	0	0	0	0.7777777777777778	7	9	1.0	15	0.0	1.0	-0.060138700255287635	0.5	0.045842439780361344	0.5765115897245061	-0.09868589234338411	0.5	0.6481901783526447	0.5256831505283839	0	0	0.0
1780	None	None	None	None	None	0	0	0.75	3	0.5	2	0.6	0.5	5	2	0	0	0	0.4	2	5	0.4	6	0.0	1.0	-0.036638477244917374	0.514184115369965	0.09999960317983217	0.5000008725626869	0.025098991385125703	0.5057681669596823	0.6361472429513403	0.5066520133492818	0	1.0	0.0
6925	0.010476200435767215	0.0007647474237991167	0.0006443946942888593	0.9822876415575409	None	0.25	1	0.4	4	0.7692307692307693	10	0.23809523809523808	0.7692307692307693	14	10	0	0	0	0.7777777777777778	7	9	1.0	15	0.0	1.0	9.370244872466137e-20	0.5000000000117182	6.323332967471016e-10	0.5	0.381947084287237	0.8116445786994679	0.8582117140344031	0.6193783803858937	0	1.0	0.0
4933	0.00011585861892992106	7.985675559689428e-07	-2.0501474025225556e-08	0.9999999971334417	None	0.2	1	0.3333333333333333	4	0.8	12	0.20987654320987653	0.8	16	12	0	0	0	1.0	9	9	1.1333333333333333	17	0.0	1.0	0.07450192223722787	0.558759524638041	-0.020129976355341538	0.6625769499993976	-0.02552217258704854	0.5089881077804981	0.6206187319779373	0.5782584505443341	0	0.9375	0.0
994	None	None	None	None	None	0.14285714285714285	1	0.4375	7	0.5714285714285714	12	0.6388888888888888	0.3333333333333333	12	7	10	3	0	1.0	6	6	1.5333333333333334	23	0.15789473684210525	0.11764705882352941	-0.029306397614828512	0.6588911615821852	0.2514098417600389	0.6390872051615359	0.07101458927587831	0.5470172847527544	0.7552021718595723	0.6160452984143919	1.0	1.0	0.0
3882	0.014380922540656258	0.0020576531643465507	-0.0020010712601492326	0.96702444497814	None	0.25	1	0.4	4	0.7692307692307693	10	0.23809523809523808	0.7692307692307693	14	10	0	0	0	0.7777777777777778	7	9	1.0	15	0.0	1.0	7.902762784127648e-27	0.5000000009781967	0.07240041054944517	0.5000000000000001	-0.1656876284285858	0.997649015193433	0.8401365992644007	0.8825554944323798	0	1.0	0.0
1542	None	None	None	None	None	0	0	0.5	6	0.3333333333333333	5	0.5666666666666667	0	0	0	16	0	0	0.8333333333333334	6	5	1.1333333333333333	17	0.0	0.9090909090909091	0	0	0	0	0	0	0	0	0	0	0
6211	2.4147776743482624e-05	5.677139974403508e-06	-3.1371441589532635e-06	0.9990256674032298	None	0.25	1	0.4	4	0.7692307692307693	10	0.23809523809523808	0.7692307692307693	14	10	0	0	0	0.7777777777777778	7	9	1.0	15	0.0	1.0	0.07842112703353327	0.6483082129834903	0.09181544279174594	0.6360472047916936	-0.025222023918103426	0.5349489194469558	0.6370447310388381	0.6074552305143908	0	1.0	0.0
6782	0.0073106636511167935	0.0032813155871089785	-0.0021535117476315538	0.99523179731931	None	0.25	1	0.36363636363636365	4	0.7857142857142857	11	0.2222222222222222	0.7857142857142857	15	11	0	0	0	0.8888888888888888	9	8	1.0666666666666667	16	0.0	1.0	-0.09723765000732107	0.5000000000000001	0.0999999620936611	0.5000001813850166	-0.3351064074265131	0.9887195557330452	0.855560196775657	0.8162453601561411	0	1.0	0.0
6354	0.000412768215336219	7.805095273276276e-05	-6.08006188336575e-06	0.9994916089169575	None	0.3333333333333333	1	0.5	4	0.6666666666666666	6	0.3142857142857143	0.6666666666666666	10	6	0	0	0	0.7142857142857143	7	5	0.7333333333333333	11	0.0	1.0	2.6629549834147068e-08	0.5000246120088058	-0.06292630243868216	0.6448305962493327	0.08445974355016353	0.5	0.6465658656465655	0.549544486700107	0	1.0	0.0
773	None	None	None	None	None	0	0	0	0	0	0	1.0	0	0	0	0	0	0	1.0	1	1	0.06666666666666667	1	0.0	0	0	0	0	0	0	0	0	0	0	0	0
1161	None	None	None	None	None	0	0	0.4	2	0.8	4	1.0	0.8	6	4	0	0	0	0.14285714285714285	7	1	0.4666666666666667	7	0.0	0.6666666666666666	0.2558337506916196	0.7385080645577492	-0.022860753573637767	0.6769268576964196	0.09706942931415544	0.5457285005326407	0.7197001206111496	0.6578617427931872	0	1.0	0.0
3923	0.004465158523793584	0.0003852965407169109	7.099872884972981e-05	0.990866653792227	None	0.25	1	0.4	4	0.75	9	0.25	0.75	13	9	0	0	0	0.875	8	7	0.9333333333333333	14	0.0	0.8571428571428571	0.1952971548717482	0.5506096919256043	0.09957960003926267	0.5011295802970609	0.09348834396931459	0.590799167196243	0.6292969947730006	0.5477641398087153	0	0	0.0
4479	0.006168651177273932	0.00244305017284515	8.435994299716418e-05	0.9966385749099181	None	0.2857142857142857	2	0.375	6	0.7272727272727273	16	0.2962962962962963	0.7272727272727273	22	16	1	0	0	1.0	9	9	1.6	24	0.0	0.9333333333333333	-0.09052158352513848	0.5000000000000001	0.03344562094875606	0.5090176671022034	0.09905518298571704	0.5046372368454607	0.6870234881823502	0.5045518791893719	0	1.0	0.0
6722	0.0030594882044816347	0.0005115576348625489	0.0003572789530354792	0.9962334214774906	None	0.25	1	0.36363636363636365	4	0.7857142857142857	11	0.2222222222222222	0.7857142857142857	15	11	0	0	0	0.8888888888888888	8	9	1.0666666666666667	16	0.0	1.0	0.05610678015313482	0.5775599225992293	4.1418537013043666e-10	0.5000027698786913	0.09670555483401741	0.5000000000000001	0.5978434027211379	0.5260410549579898	0	1.0	0.0
6588	5.440320624597149e-05	5.574452978588412e-07	-4.179690456792585e-07	0.9999971011433162	None	0.25	1	0.4	4	0.7692307692307693	10	0.23809523809523808	0.7692307692307693	14	10	0	0	0	0.7777777777777778	7	9	1.0	15	0.0	1.0	-0.08416318187987995	0.5000000000000001	-0.1347833598390262	0.9883090594298376	0.014175717262761622	0.5845355119809917	0.7463510875975554	0.831019116783814	0	1.0	0.0
4918	0.0013774794964891933	0.00021539257409764547	-7.913460602839856e-05	0.9976619867299268	None	0.3333333333333333	1	0.5	4	0.7	7	0.2857142857142857	0.7	11	7	0	0	0	0.8571428571428571	6	7	0.8	12	0.0	0.6666666666666666	-0.03271337354815255	0.5789147886467152	0.015087491728018283	0.5851872517605792	0.099897604800552	0.542785550440094	0.6339222333287433	0.5690547279840794	0	0	0.0
7145	2.855538180897562e-08	2.7251200856042805e-08	1.0278238566868413e-09	0.9999963842275928	None	0.25	1	0.4	4	0.75	9	0.25925925925925924	0.75	13	9	0	0	0	0.6666666666666666	6	9	0.9333333333333333	14	0.0	1.0	0.06346742840593064	0.5158788813674812	-0.023051210138941843	0.5411657775327396	1.3273693723008227e-15	0.5	0.5948020553507822	0.5190385889458383	0	0.23076923076923078	0.0
100	None	None	None	None	None	0.25	1	0.36363636363636365	4	0.7857142857142857	11	0.2222222222222222	0.7857142857142857	15	11	0	0	0	0.8888888888888888	8	9	1.0666666666666667	16	0.0	1.0	-0.04149238115835727	0.6555315149855194	0.06076892974355769	0.5998274466814346	0.07395458490685974	0.6021768414732518	0.6646617393935236	0.6195356690776	0	1.0	0.0
5758	0.002216579083667905	0.0017345580713977182	0.0013180563454699536	0.997986229548346	None	0.25	1	0.36363636363636365	4	0.7857142857142857	11	0.2222222222222222	0.7857142857142857	15	11	0	0	0	0.8888888888888888	9	8	1.0666666666666667	16	0.0	1.0	-0.09999989173957696	0.5043320656133877	-0.19534089064922242	0.5280012696159541	0.051359901335884715	0.5422184639104392	0.7341464843686676	0.5248734512459017	0	0.6	0.0
3090	0.0001734378148512476	6.337717542228258e-07	-2.8979798464462506e-07	0.9999964039331839	None	0.25	1	0.4	4	0.75	9	0.25925925925925924	0.75	13	9	0	0	0	0.6666666666666666	9	6	0.9333333333333333	14	0.0	1.0	0.09999960869165737	0.5000003387674079	-0.06956591304403514	0.6422919275995761	0.09831810681514651	0.5579923138199742	0.6982208418703665	0.5677756700900172	0	1.0	0.0
4098	0.0025557188356959692	0.0016799094036541577	0.0014174360878472679	0.9957657115096793	None	0.25	1	0.36363636363636365	4	0.7857142857142857	11	0.2222222222222222	0.7857142857142857	15	11	0	0	0	0.8888888888888888	8	9	1.0666666666666667	16	0.0	1.0	0.17376314657100464	0.5000000000000001	0.0025646804812209196	0.5841287632631138	-0.03368333169663087	0.6342781815066046	0.7042758568428387	0.5736568363463886	0	0.4666666666666667	0.0
6638	0.00015428509639885463	2.2050599885133235e-06	-1.0736853159323987e-07	0.999992540800438	None	0.16666666666666666	1	0.3333333333333333	5	0.75	15	0.2716049382716049	0.75	20	15	1	0	0	1.0	9	9	1.4666666666666666	22	0.0	0.9230769230769231	5.1259187416128605e-09	0.5	0.05579298191020325	0.5864666050687305	0.04625742278660696	0.5191370470943705	0.5612091554822337	0.5354374048538753	0	1.0	0.0
2916	0.005036909661924245	0.0010552010462625556	-0.0009717927113603634	0.989056353087034	None	0.25	1	0.4	4	0.7692307692307693	10	0.23809523809523808	0.7692307692307693	14	10	0	0	0	0.7777777777777778	9	7	1.0	15	0.0	1.0	-0.10948343535253835	0.590751337957172	-0.05536251882510966	0.6729351311163476	0.08220885930397855	0.5481908763320282	0.7043588409433571	0.6052308509340126	0	1.0	0.0
3456	0.0020939438071801795	0.0002453080748236686	0.00022720189617778008	0.9991686412008115	None	0.3333333333333333	1	0.5	4	0.6666666666666666	6	0.3142857142857143	0.6666666666666666	10	6	0	0	0	0.7142857142857143	7	5	0.7333333333333333	11	0.0	0.6666666666666666	-0.060783755363696276	0.5242367968703561	0.0027764586985808276	0.5157932639655135	0.09999999546570629	0.500000122588578	0.6595430226944243	0.5133483103931676	0	1.0	0.0
5667	0.0016541071357925696	8.849728033125187e-05	-6.201330036263348e-05	0.9987362452420238	None	0.25	1	0.4	4	0.75	9	0.25925925925925924	0.75	13	9	0	0	0	0.6666666666666666	9	6	0.9333333333333333	14	0.0	1.0	0.0891695294133357	0.5000000000000001	0.039697334612165444	0.5722981928855678	0.09999926352769599	0.500205434352818	0.5652432766253251	0.5243187688956225	0	0.38461538461538464	0.0
6812	2.1787143931595593e-08	2.1243108303768384e-08	6.347454220885886e-10	0.9999974018135074	None	0.25	1	0.4	4	0.7692307692307693	10	0.23809523809523808	0.7692307692307693	14	10	0	0	0	0.7777777777777778	7	9	1.0	15	0.0	1.0	0.09999748429911934	0.5000036843739608	-0.05666741602135369	0.5907325900701561	1.8100861286703633e-12	0.5	0.6564897562459648	0.530546031782915	0	0.35714285714285715	0.0
572	None	None	None	None	None	0	0	0.375	6	0.5454545454545454	12	0.5	0.18181818181818182	9	4	14	5	0	0.75	6	8	1.6	24	0.18518518518518517	0.10526315789473684	0.12590822110079092	1.0	0.04733999281696529	0.5783300538983213	0.08520952555317338	0.5795034446289589	0.6403016751111154	0.9999999999999929	1.0	1.0	0.0
3500	0.004527692878822093	0.001645199118265553	-0.0016303040812856392	0.9968096460709325	None	0.16666666666666666	1	0.35714285714285715	5	0.7368421052631579	14	0.25925925925925924	0.7368421052631579	19	14	1	1	0	1.0	9	9	1.4	21	1.0	0.6666666666666666	1.6393264238597842e-12	0.5000000002248738	0.052500972077616136	0.5697943817198596	0.0679441407390903	0.6832569613335984	0.6000843727275684	0.5866008026944951	1.0	0.8421052631578947	0.0
2294	None	None	None	None	None	0	0	0.5	2	0.75	3	0.5	0.75	5	3	0	2	0	0.75	4	3	0.4	6	1.0	0	0.04907561055200661	0.5570993480161317	0.0011567902237151063	0.5381996720049919	0.09983795022696908	0.5000821400958527	0.5993889938343256	0.5318587538117603	1.0	1.0	0.0
1045	None	None	None	None	None	0	0	0.5555555555555556	5	0.45454545454545453	5	0.43333333333333335	0.09090909090909091	4	1	8	12	0	0.8333333333333334	5	6	0.8666666666666667	13	0.7058823529411765	0.18181818181818182	7.902762784127648e-27	0.5	0.09773038621685248	0.5043323642312872	0.009012408913664643	0.5207852615140572	0.6089260168076285	0.5083757896304035	0.75	1.0	0.0
7183	0.0026683650952943356	0.0011495258898009772	0.0011494897343294825	0.9915540906958762	None	0.25	1	0.36363636363636365	4	0.7857142857142857	11	0.2222222222222222	0.7857142857142857	15	11	0	0	0	0.8888888888888888	8	9	1.0666666666666667	16	0.0	1.0	7.25384340479661e-05	0.5253110600769726	-0.03589044064245656	0.546559025750605	0.060691334897945516	0.5000000000000001	0.5983518764141592	0.5239905692389533	0	0.5333333333333333	0.0
4950	0.003928309662130915	0.0005391640221292903	-0.0005218335930178903	0.993471115113062	None	0.25	1	0.4	4	0.7692307692307693	10	0.23809523809523808	0.7692307692307693	14	10	0	0	0	0.7777777777777778	7	9	1.0	15	0.0	1.0	0.0005608704045823151	0.5019922320719774	0.06256856755984694	0.5732810068654157	0.09612131492396267	0.5000000000000001	0.6015531907875363	0.525246784001159	0	0.9285714285714286	0.0
2464	None	None	None	None	None	0	0	0.25	1	1.0	3	1.0	1.0	4	3	0	0	0	0.2	1	5	0.3333333333333333	5	0.0	0	0.04398390422522441	0.5013578952327269	0.07139491658454497	0.555962588959503	0.0019010853730705656	0.6689896103918339	0.5926352951489788	0.5771978711594055	0	1.0	0.0
2842	0.003955265462570873	0.0018892200325368166	0.0017123686896970884	0.996856642586667	None	0.125	1	0.5555555555555556	10	0.32	8	0.48214285714285715	0.08	9	2	17	0	0	0.875	7	8	1.8	27	0.0	0.8421052631578947	7.902762784127648e-27	0.5	0.02402397627568692	0.5998083625354854	-0.16097886532640485	0.7133122532711025	0.6883449677724582	0.6079565576662204	0	0	0.0
5188	0.0018365254597815192	0.00014040448611025077	-4.5628634658487525e-05	0.9969753901401134	None	0.25	1	0.4	4	0.75	9	0.25925925925925924	0.75	13	9	0	0	0	0.6666666666666666	6	9	0.9333333333333333	14	0.0	1.0	0.06712906296804914	0.6002453663510999	0.005205082768499996	0.5	0.04719065944444243	0.5292048823893133	0.5650590221848844	0.5435096932394802	0	1.0	0.0
1615	None	None	None	None	None	0	0	0.5	3	0.6666666666666666	4	0.5714285714285714	0.6666666666666666	7	4	0	0	0	0.2857142857142857	2	7	0.5333333333333333	8	0.0	1.0	2.6784339559172632e-09	0.5000013405639564	0.19000249952111203	0.6777832088215197	-0.07232290861691652	0.5584795649662785	0.7497439204111426	0.5808346534710379	0	1.0	0.0
7285	0.00014376312113627978	2.116180586658893e-05	1.2304725299869427e-05	0.9998880625398109	None	0.25	1	0.4	4	0.7692307692307693	10	0.23809523809523808	0.7692307692307693	14	10	0	0	0	0.7777777777777778	7	9	1.0	15	0.0	1.0	-0.09999999999999629	0.5000130013301258	0.009523177691793326	0.5	0.01688419930695573	0.5509437107857628	0.630530976861066	0.5170381010373667	0	1.0	0.0
1459	None	None	None	None	None	0	0	0	0	0	0	1.0	0	0	0	0	0	0	1.0	1	1	0.06666666666666667	1	0.0	0	0	0	0	0	0	0	0	0	0	0	0
1175	None	None	None	None	None	0	0	0.75	3	0.5	2	0.5	0.5	5	2	0	1	0	0.75	3	4	0.4	6	1.0	0.6666666666666666	0.19859441339951406	0.6234836278717264	-0.09977194832175276	0.5049564351587998	0.10143174392499651	0.5193400216185285	0.7738454038875554	0.5499648531388959	1.0	1.0	0.0
4485	0.0004426697805612272	1.7061320732617908e-06	8.572534530382046e-07	0.9995980718220665	None	0.25	1	0.4	4	0.7692307692307693	10	0.23809523809523808	0.7692307692307693	14	10	0	0	0	0.7777777777777778	9	7	1.0	15	0.0	1.0	0.08020312250363024	0.5469592115915898	0.0005782487738533535	0.5095053624862385	0.023715150575899707	0.5630706624673305	0.588011525703425	0.5399191695124974	0	0.2857142857142857	0.0
1212	None	None	None	None	None	0	0	0.6	3	0.6	3	0.4666666666666667	0.6	6	3	0	1	0	0.6	3	5	0.4666666666666667	7	1.0	1.0	2.5393599282884724e-06	0.5000144838062913	0.1552846216535526	0.5290855774140021	0.004181974078136681	0.639686998090108	0.6737165798564969	0.557292069263797	1.0	1.0	0.0
2860	2.5019368265924536e-05	2.5584509197910742e-05	-2.5505447947160912e-05	0.9991343800105358	None	0	0	0.6666666666666666	4	0.42857142857142855	3	0.5625	0	2	0	6	0	0	1.0	4	4	0.6	9	0.0	0.8	0	0	0	0	0	0	0	0	0	0	0
4345	0.0014174006443197348	0.001265881968731137	4.927892266405963e-05	0.9990450082815864	None	0.2857142857142857	2	0.375	6	0.7142857142857143	15	0.3194444444444444	0.7142857142857143	21	15	1	0	0	0.8888888888888888	8	9	1.5333333333333334	23	0.0	0.8571428571428571	-0.052649211129912055	0.5	-0.050034172808378394	0.6399670310834907	-0.030840731866067728	0.6451408624532349	0.5654407141854074	0.5965209044619942	0	1.0	0.0
7088	0.018042803730993023	0.014292025100629864	0.0009979975260316042	0.9963916473008363	None	0.25	1	0.4	4	0.75	9	0.25925925925925924	0.75	13	9	0	0	0	0.6666666666666666	6	9	0.9333333333333333	14	0.0	1.0	0.12485198331162226	0.5782414277526753	0.07856253863904931	0.6082097843547419	0.09446583594785402	0.5	0.5899537687067427	0.562615535588299	0	1.0	0.0
4785	0.001999619924230949	0.0005762725341716809	0.00045082890858169525	0.9980624176446219	None	0.25	1	0.4	4	0.75	9	0.25925925925925924	0.75	13	9	0	0	0	0.6666666666666666	9	6	0.9333333333333333	14	0.0	1.0	0.020021767170444	0.6418820133913071	0.08170374093185329	0.622486182579056	-0.10141789964396133	0.9446322422518468	0.6815151866344495	0.7869802340792778	0	1.0	0.0
5925	8.316069330823287e-05	6.594366868694297e-06	2.4256005984673466e-08	0.9861266581860031	None	0.25	1	0.4	4	0.75	9	0.25925925925925924	0.75	13	9	0	0	0	0.6666666666666666	6	9	0.9333333333333333	14	0.0	1.0	0.0002954550685987323	0.5	0.03735119136295519	0.6790798549613641	0.06230429051055995	0.8995628989123244	0.6184760417137447	0.7272354331982794	0	1.0	0.0
2424	None	None	None	None	None	0	0	0.3333333333333333	2	0.8333333333333334	5	1.0	0.8333333333333334	7	5	0	0	0	0.125	8	1	0.5333333333333333	8	0.0	0.8571428571428571	7.902762784127648e-27	0.5	0.3558007645653503	0.5303095905272238	8.417619599346469e-05	0.5003295600255865	0.8425348537673912	0.5102240275885069	0	1.0	0.0
2581	None	None	None	None	None	0.09090909090909091	1	0.4166666666666667	10	0.5	17	0.4444444444444444	0.11764705882352941	8	4	27	12	0	1.0	9	9	2.4	36	0.2222222222222222	0.1875	9.540276015741664e-10	0.5000000014037655	0.028890517408112455	0.6675396481906465	0.03136573387348488	0.5291461329979819	0.5762181801205315	0.5674034370623617	1.0	1.0	0.026688404127512742
3820	1.1997367379077752e-05	1.0619221279255593e-05	-1.0615613584527038e-05	0.9988124708693665	None	0.25	1	0.4	4	0.75	9	0.25925925925925924	0.75	13	9	0	0	0	0.6666666666666666	9	6	0.9333333333333333	14	0.0	1.0	-0.04255773750345941	0.512160410738484	0.19432348302626826	0.673933796619922	0.0019258602615923027	0.6168395068229261	0.7379579249872896	0.6027521927066862	0	0.9230769230769231	0.0
4208	0.004381101943002532	0.0025022926800470978	-9.198808024000519e-05	0.9970492034324128	None	0.25	1	0.4	4	0.7692307692307693	10	0.23809523809523808	0.7692307692307693	14	10	0	0	0	0.7777777777777778	9	7	1.0	15	0.0	1.0	0.04762448147761773	0.5	0.09257737619211756	0.5640560893209662	0.09999258674627702	0.500300166723149	0.558978536022997	0.5215566932236456	0	0.14285714285714285	0.0
843	None	None	None	None	None	0	0	0.6666666666666666	4	0.2857142857142857	2	0.45	0	4	0	4	6	0	0.8	4	5	0.6	9	0.75	0.2857142857142857	0	0	0	0	0	0	0	0	0	0	0
4096	0.00045270929500374987	7.676489462391024e-05	2.7830184291945138e-05	0.9996148510662514	None	0.25	1	0.4	4	0.75	9	0.25925925925925924	0.75	13	9	0	0	0	0.6666666666666666	9	6	0.9333333333333333	14	0.0	1.0	0.00016959760567248597	0.5010384529686265	0.07948207984156787	0.5648351382795562	0.09068430387539253	0.5120585388485396	0.600853882568595	0.5260768411295675	0	1.0	0.0
3377	0.00045823210230580677	0.00012200686986828795	-9.90255571751152e-05	0.999580553814107	None	0	0	0.42857142857142855	3	0.75	6	0.3333333333333333	0.75	9	6	0	0	0	0.8333333333333334	5	6	0.6666666666666666	10	0.0	0.8	1.6779366460849869e-10	0.5000000006474951	0.025812287886391783	0.5288593109827573	0.08185173512592211	0.5335052126196034	0.5845959130215899	0.5208036234491583	0	1.0	0.0
802	None	None	None	None	None	0	0	0.375	3	0.8	8	0.3	0.8	11	8	0	0	0	0.625	5	8	0.8	12	0.0	0.8571428571428571	0.08855700343466698	0.6352556145134854	-0.09982541765257875	0.5664361336203629	0.08333038219102094	0.5309106273665881	0.7082226559289333	0.57818297601792	0	0	0.0
3726	0.00583863058342821	0.0008956816523049831	0.0005154144733584323	0.993291690922885	None	0.25	1	0.36363636363636365	4	0.7857142857142857	11	0.2222222222222222	0.7857142857142857	15	11	0	0	0	0.8888888888888888	8	9	1.0666666666666667	16	0.0	1.0	0.15236653660490893	0.6091569464385809	0.07493776069798669	0.5872512953551445	-0.1278952302055188	1.0	0.7868463458622728	1.0	0	0.9333333333333333	0.0
3775	0.0004044569016625335	9.366820314597788e-05	-3.1099183904631725e-05	0.9995428832358814	None	0.3333333333333333	1	0.5	4	0.6666666666666666	6	0.3142857142857143	0.6666666666666666	10	6	0	0	0	0.7142857142857143	5	7	0.7333333333333333	11	0.0	1.0	6.231060778560589e-05	0.500230290514388	0.04513802783567102	0.5652472742412257	-0.09999999209085825	0.5000565216260315	0.6471918425782444	0.5219552989038255	0	1.0	0.0
6057	0.0024927336904701112	0.0023748286272268536	0.002370358129084323	0.9982713697730966	None	0.25	1	0.36363636363636365	4	0.7857142857142857	11	0.2222222222222222	0.7142857142857143	14	10	1	1	0	0.8888888888888888	8	9	1.0666666666666667	16	0.5	1.0	-0.061723889718312365	0.5	0.010325949905617374	0.6682768143680954	0.09527028879234908	0.5609698408814912	0.668747604404238	0.5781459368963432	0.0	0	0.0
855	None	None	None	None	None	0	0	0.42857142857142855	12	0.45	18	0.5833333333333334	0.125	12	5	29	7	0	0.8888888888888888	8	9	2.8	42	0.12727272727272726	0.8235294117647058	4.164926754979006e-05	0.5000635899111655	5.1239043927963355e-15	0.5000000000482813	0.059062745938145686	0.6826343351306587	0.602242432763403	0.5635018197451491	1.0	1.0	0.0
6870	0.0017824624524679087	0.0001729593800386628	-0.00014715845522338217	0.9982517810286641	None	0.25	1	0.4	4	0.7692307692307693	10	0.23809523809523808	0.7692307692307693	14	10	0	0	0	0.7777777777777778	7	9	1.0	15	0.0	1.0	-0.09998148309459616	0.501045644643994	1.697086886075768e-17	0.5025333682959641	0.08685631396731068	0.5	0.6820891171677714	0.5011930097838195	0	0.5714285714285714	0.0
4543	0.006214380662234521	0.0005603189627399934	-0.0001759367032486235	0.9968030061437317	None	0.25	1	0.4	4	0.75	9	0.25925925925925924	0.75	13	9	0	0	0	0.6666666666666666	9	6	0.9333333333333333	14	0.0	1.0	7.902762784127648e-27	0.500001979294115	0.11805358742473968	0.5	0.13929302893702727	0.5410811985646985	0.6485651322802662	0.5137218854571511	0	0.9230769230769231	0.0
3344	0.00016318100289971382	1.2927544315004966e-06	-1.1700515076797926e-06	0.9999215026768911	None	0	0	0.3333333333333333	2	0.8571428571428571	6	0.36	0.8571428571428571	8	6	0	2	0	1.0	5	5	0.6	9	1.0	0	0.09995196073382892	0.5002268454113693	-0.0204752839675034	0.5	-0.07536265051084076	0.6525499137414614	0.675285639604071	0.5524046698713954	1.0	1.0	0.0
2610	0.0003246989710245799	0.00015532868345712546	-0.0001553208301646583	0.999476132096277	None	0	0	0.5	2	0.75	3	0.6	0.75	4	3	1	5	0	0.4	2	5	0.4	6	1.0	0	7.902762784127648e-27	0.5	0.09999945894598039	0.5000032782792024	0.05529002573401513	0.5902936579482878	0.6086609234803981	0.5303951908638334	1.0	1.0	0.0
7203	0.011847489534931772	0.0011972814879676879	2.7544318007676598e-05	0.9736228823414446	None	0.25	1	0.4	4	0.75	9	0.25925925925925924	0.75	13	9	0	0	0	0.6666666666666666	6	9	0.9333333333333333	14	0.0	1.0	2.2614326695325104e-15	0.50000000003932	-0.09377766561957765	0.5	0.22434970598299123	0.6037852319531628	0.7916196833779794	0.5350476091545961	0	1.0	0.0
4316	0.0017178434663976715	0.00042407916026147125	-0.000330831345184376	0.9989640879815852	None	0.25	1	0.4	4	0.7692307692307693	10	0.23809523809523808	0.7692307692307693	14	10	0	0	0	0.7777777777777778	7	9	1.0	15	0.0	1.0	0.12146976403535406	0.5330178960392716	6.365377200412307e-06	0.500042322603326	-0.31678743816637694	0.7005927845620238	0.8685864916705985	0.5811554751462533	0	1.0	0.0
4073	0.009494351736219622	0.001720201758933897	0.0017018656565914489	0.9917281174886855	None	0.2857142857142857	2	0.35294117647058826	6	0.7391304347826086	17	0.30864197530864196	0.7391304347826086	23	17	1	0	0	1.0	9	9	1.6666666666666667	25	0.0	1.0	0.24882104813979705	0.6190891121219273	0.06677598221609478	0.5107745962073099	0.09999999849181332	0.5000000053617818	0.6865126302370996	0.5439520019642076	0	1.0	0.0
5457	0.0043580157083025935	0.0030828654723994335	0.0030824298830054945	0.9950612806768526	None	0.2	1	0.3333333333333333	4	0.8	12	0.20987654320987653	0.8	16	12	0	0	0	1.0	9	9	1.1333333333333333	17	0.0	1.0	0.18667843071871654	0.5	0.020767148610507567	0.6788802035647729	0.09999980574188963	0.5001208819549517	0.6631933758116393	0.5621038045072289	0	1.0	0.0
795	None	None	None	None	None	0	0	0.5	3	0.5714285714285714	4	0.5625	0.14285714285714285	3	1	5	3	0	1.0	4	4	0.6	9	0.25	0.2857142857142857	-0.11133439035348155	0.5273150783159288	0.07356295234796426	0.5733107279262166	0.03707872798291677	0.507906164319173	0.6897490204895002	0.5363000460976374	1.0	1.0	0.0
1534	None	None	None	None	None	0	0	0.4166666666666667	5	0.6	9	0.5666666666666667	0.4	9	6	7	2	0	0.8333333333333334	6	5	1.1333333333333333	17	0.13333333333333333	0.5454545454545454	0.12417668877450874	0.5350768039648671	0.0004795500517722504	0.5176617194654153	-0.09704767108932319	0.5183366897354041	0.7067299283398965	0.523698398903194	1.0	0.2222222222222222	0.0
3695	0.0008277423224499034	0.00012107628566237794	9.093129604951748e-05	0.9982672640968969	None	0.3333333333333333	1	0.4444444444444444	4	0.7272727272727273	8	0.2708333333333333	0.7272727272727273	12	8	0	0	0	0.75	8	6	0.8666666666666667	13	0.0	0.8571428571428571	0.2669569287863886	0.69724121711055	-0.053200698355322464	0.9542470295260252	0.033379131263623116	0.6787540415555441	0.8059408427998709	0.8234604933723516	0	1.0	0.0
5418	0.008347126518627585	0.00099221507640766	0.0006105657255976909	0.9935836511984506	None	0.25	1	0.4	4	0.7692307692307693	10	0.234375	0.7692307692307693	14	10	0	0	0	1.0	8	8	1.0	15	0.0	0.8571428571428571	-0.13846891472332004	0.5000000000000001	-0.08423144617513656	0.5197540062941065	0.25367077575032515	0.5486055939439811	0.850436412143188	0.5228254139920693	0	1.0	0.0
1443	None	None	None	None	None	0.2727272727272727	3	0.4	10	0.6285714285714286	22	0.4567901234567901	0.5714285714285714	30	20	6	0	0	1.0	9	9	2.466666666666667	37	0.0	0.8571428571428571	-0.045471604040614955	0.6555799727485287	1.3598292940812657e-06	0.5624766517465501	2.173360821190552e-05	0.5030618100131385	0.5976707867136999	0.5750230287070422	0	1.0	0.0
7113	0.0002724245487363499	3.970536220175287e-06	1.8658942123560335e-06	0.999996527978948	None	0.25	1	0.4	4	0.75	9	0.25925925925925924	0.75	13	9	0	0	0	0.6666666666666666	6	9	0.9333333333333333	14	0.0	1.0	0.12923545176606682	0.7027704524245845	-0.02887424591142987	0.6450320186604646	0.2816115793145465	0.5000000000000001	0.7848717952663519	0.619147801636003	0	0.9230769230769231	0.0
2069	None	None	None	None	None	0	0	0.3333333333333333	6	0.6	15	0.9	0.36	14	9	12	0	0	0.8333333333333334	6	5	1.8	27	0.0	0.18181818181818182	0.1289633343897663	0.5394563879571266	0.0669176504043004	0.5746532537946004	0.07734428149219315	0.5271572779598122	0.5701137654085348	0.5471720101075652	0	1.0	0.0
1010	None	None	None	None	None	0	0	0.06666666666666667	2	0.9534883720930233	41	0.8333333333333334	0	0	0	44	0	0	0.6666666666666666	6	9	3.0	45	0.0	0.8	0	0	0	0	0	0	0	0	0	0	0
4698	0.007173272729501076	0.0005266901678114025	-0.00038871568983049235	0.9808699916350814	None	0	0	0.36363636363636365	4	0.6428571428571429	9	0.64	0.6428571428571429	13	9	2	0	0	1.0	5	5	1.0666666666666667	16	0.0	0	-0.0692174808929761	1.0	0.036535540588737946	0.6667429151262181	0.0820140580223967	0.5230714940468544	0.7641620317647754	1.0	0	1.0	0.0
5162	0.0014971530208446864	9.116126780044717e-06	7.780271291225035e-06	0.997069026392126	None	0.25	1	0.4	4	0.75	9	0.25925925925925924	0.75	13	9	0	0	0	0.6666666666666666	9	6	0.9333333333333333	14	0.0	1.0	1.9923866135367976e-12	0.5000000000271948	8.841692933275094e-06	0.50005005633037	-0.014153516152122552	0.6607792088554354	0.5966350124737327	0.55535292352367	0	1.0	0.0
7456	0.009745966561427658	0.006703101917341211	0.00661582402427085	0.9913755747021346	None	0.25	1	0.4	4	0.75	9	0.25925925925925924	0.75	13	9	0	0	0	0.6666666666666666	6	9	0.9333333333333333	14	0.0	1.0	0.08320863476107435	0.5444285136895047	-0.029743447747362338	0.7233711561309982	0.2618154969135418	0.6181846876972541	0.7623194071815076	0.631911665496263	0	1.0	0.0
5958	0.002419635926619235	0.0006518226306506345	-0.0005487922033545204	0.9965785953603779	None	0.25	1	0.4	4	0.7692307692307693	10	0.23809523809523808	0.7692307692307693	14	10	0	0	0	0.7777777777777778	7	9	1.0	15	0.0	1.0	-0.05267517442197232	0.669106839718175	0.019717318464967173	0.6199657781072303	0.08809378226052973	0.5254277211441344	0.6478602728176327	0.6062994220762304	0	0.7857142857142857	0.0
4379	0.00011493093878984005	7.92181525687736e-05	7.921051489886852e-05	0.9998892423705855	None	0.25	1	0.4	4	0.75	9	0.25925925925925924	0.75	13	9	0	0	0	0.6666666666666666	6	9	0.9333333333333333	14	0.0	1.0	0.056188660635147644	0.5731549574655983	-0.08464440000449228	0.9790825278257304	0.028454604729182088	0.5648924775217317	0.6472332628385912	0.8126420051224443	0	1.0	0.0
15	None	None	None	None	None	0	0	0.2127659574468085	10	0.75	51	0.8641975308641975	0.2647058823529412	25	18	44	0	0	1.0	9	9	4.666666666666667	70	0.0	0.819672131147541	-0.0019440921497644002	0.6743098367247056	0.08380208194367933	0.9971426589009409	-0.06766183660364782	0.6669490818200724	0.6867485059786969	0.9187677686623531	0	1.0	0.0
4029	0.0013173865098416854	0.0005810530090653191	-0.0005771886802056356	0.9988684353725845	None	0.25	1	0.36363636363636365	4	0.7857142857142857	11	0.25396825396825395	0.7142857142857143	14	10	1	1	0	0.7777777777777778	7	9	1.0666666666666667	16	0.5	0.8888888888888888	0.09880264899694473	0.5363469361860164	0.014974644206114024	0.6377202642140406	-0.04210489507241999	0.6732186005148832	0.6743914827736487	0.6172681194309226	0.0	0	0.0
6521	0.03068395913485504	0.02241001953422498	0.016712593728871947	0.991254190756676	None	0.25	1	0.36363636363636365	4	0.7857142857142857	11	0.2222222222222222	0.7857142857142857	15	11	0	0	0	0.8888888888888888	9	8	1.0666666666666667	16	0.0	1.0	0.1293576158805024	0.500698618300205	0.05215524112309718	0.5768553384561292	0.09973705049464995	0.5000000000000001	0.5788386895615849	0.5260324297680917	0	1.0	0.0
6161	4.388965138753258e-06	9.750487733824159e-07	9.746957639855672e-07	0.9997258414064986	None	0.25	1	0.36363636363636365	4	0.7857142857142857	11	0.2222222222222222	0.7857142857142857	15	11	0	0	0	0.8888888888888888	9	8	1.0666666666666667	16	0.0	1.0	0.007922365527445657	0.5	0.04680071060217732	0.5918433575033396	0.05690118351378175	0.5696424642904614	0.5749809151946429	0.554119118997235	0	1.0	0.0
3549	0.004724256619527677	0.0006012456808383015	-0.000557685610868948	0.9943323928301844	None	0.25	1	0.4	4	0.7692307692307693	10	0.23809523809523808	0.7692307692307693	14	10	0	0	0	0.7777777777777778	7	9	1.0	15	0.0	1.0	0.0009737866393551176	0.6688600738190088	0.17111238989492358	0.6084715618672139	0.2937464099171095	0.5710704094059837	0.7774511334648406	0.61697191861207	0	1.0	0.0
4942	0.0019391542362924374	0.0008828084078788975	-0.000872342712306925	0.9972163791968703	None	0.25	1	0.36363636363636365	4	0.7857142857142857	11	0.2222222222222222	0.7857142857142857	15	11	0	0	0	0.8888888888888888	9	8	1.0666666666666667	16	0.0	1.0	-0.08558316506412428	0.5053544691331782	0.012669847317089061	0.5409297839450061	0.0021679772884090477	0.6719348774411841	0.6421623539424108	0.5746424956447522	0	0.4666666666666667	0.0
3389	0.005994763779963678	0.0012168227848465014	-0.00017990391287921339	0.9918850599681839	None	0.25	1	0.4	4	0.75	9	0.25925925925925924	0.75	13	9	0	0	0	0.6666666666666666	9	6	0.9333333333333333	14	0.0	1.0	0.0016427544115558425	0.5	0.031166234567052732	0.6235869837661241	0.07906068948494602	0.5356398331238441	0.5897413011123317	0.5537583046188678	0	1.0	0.0
238	None	None	None	None	None	0	0	0.25	1	1.0	3	1.0	1.0	4	3	0	2	0	0.2	5	1	0.3333333333333333	5	0.6666666666666666	0	0.03154929278752197	0.5703136544292305	-0.6032365190704937	0.7415276802370454	-0.09881770750981039	0.5011771993291272	0.9391963248155462	0.6099862811417319	1.0	1.0	0.0
2855	None	None	None	None	None	0	0	0.0625	2	0.9565217391304348	44	0.7619047619047619	0.06521739130434782	3	3	44	10	0	0.7777777777777778	7	9	3.2	48	0.10869565217391304	0.7619047619047619	0.0669487070407611	0.5307104048555479	0.09004028194468042	0.5143965592297038	0.07414127512565086	0.5507354936313805	0.5458776098267913	0.53197641801003	0.0	0	0.0
2929	0.00012295636254461154	4.4516596653106207e-05	-3.763181581270625e-05	0.9999934317342453	None	0	0	0.4	2	0.8	4	0.4666666666666667	0.8	6	4	0	2	0	0.6	3	5	0.4666666666666667	7	1.0	0	0.14658921896541363	0.6415653273137584	0.12449899096341417	0.5896860994219447	-0.09966393351844205	0.5015565262188894	0.7420228523846212	0.5785977185306492	1.0	1.0	0.0
7185	0.005962495455324766	0.002999986063773583	-0.0014322394811761415	0.9936004598994872	None	0.25	1	0.4	4	0.75	9	0.25	0.75	13	9	0	0	0	0.875	8	7	0.9333333333333333	14	0.0	1.0	0.09999701540111924	0.5000717869483796	0.1449160936956472	0.5352496330200907	0.09999991965469787	0.5	0.5527415404830179	0.5117911446070863	0	0.3076923076923077	0.0
2775	0.0001754250717193098	6.4161937500075836e-06	1.2744330288364927e-06	0.999992765983225	None	0	0	0.4	2	0.8	4	0.4666666666666667	0.8	6	4	0	1	0	0.6	5	3	0.4666666666666667	7	0.5	0	3.224767209353522e-25	0.5000000000049347	-0.09999995968158745	0.5000001054949256	-0.03584909771053363	0.9999999999999989	0.863552890883975	0.9999893266774486	0.8333333333333334	0.8333333333333334	0.0
1338	None	None	None	None	None	0.1	1	0.2727272727272727	6	0.7096774193548387	22	0.4583333333333333	0.1935483870967742	8	6	24	7	0	0.8888888888888888	8	9	2.2	33	0.14	0.5714285714285714	0.007114048657017785	0.5760452071918993	0.07994480331158267	0.5518649323160666	0.0684447283696422	0.6532606733926192	0.5956503055885445	0.5945298442976856	0.75	1.0	0.0
1749	None	None	None	None	None	0	0	1.0	2	0.0	0	1.0	0	2	0	0	1	0	0.3333333333333333	3	1	0.2	3	0.5	1.0	0	0	0	0	0	0	0	0	0	0	0
4350	1.7453019588172285e-05	2.777521109877633e-07	8.602053694045797e-10	0.9998799132713375	None	0.25	1	0.4	4	0.7692307692307693	10	0.23809523809523808	0.7692307692307693	14	10	0	0	0	0.7777777777777778	9	7	1.0	15	0.0	1.0	0.03567037296448217	0.5	0.06116279888132155	0.5810362063834292	0.031631052045342896	0.5145590183862506	0.5382722981977119	0.5320627022595777	0	0.9285714285714286	0.0
1819	None	None	None	None	None	0	0	0.6	3	0.6	3	0.4666666666666667	0.6	6	3	0	1	0	0.6	3	5	0.4666666666666667	7	1.0	1.0	1.9779463835962938e-06	0.5009809022864297	0.04162614900757527	0.5076721610161022	0.026096091261125238	0.5085933978698749	0.5429064158893538	0.5057490502666746	0.3333333333333333	0.6666666666666666	0.0
1214	None	None	None	None	None	0.3333333333333333	1	0.4444444444444444	4	0.7272727272727273	8	0.28888888888888886	0.7272727272727273	12	8	0	0	0	0.5555555555555556	9	5	0.8666666666666667	13	0.0	1.0	-0.07294673348849803	0.9023678641221298	0.1279440924436913	0.6357918434196373	4.60310988733254e-05	0.5028851959617419	0.7260450321957483	0.7172444646263684	0	1.0	0.0
2872	0.0003924355481428439	3.205225637936581e-05	2.2293239271676418e-05	0.9999864320788419	None	0	0	0.3333333333333333	2	0.8571428571428571	6	0.36	0.8571428571428571	8	6	0	0	0	1.0	5	5	0.6	9	0.0	0	-0.029592274490276883	0.5303414946947859	1.0264729592554047e-08	0.5000000017743441	-0.11153971912809088	0.5828739516174621	0.612481806447109	0.5379351087118516	0	1.0	0.0
6551	0.004052634152039104	8.345970512004378e-05	-9.668941394535592e-06	0.9931637954925671	None	0.25	1	0.4	4	0.7692307692307693	10	0.23809523809523808	0.7692307692307693	14	10	0	0	0	0.7777777777777778	7	9	1.0	15	0.0	1.0	0.09260793798557737	0.5665298672272686	-0.36851078146287036	1.0	-0.13674195175217424	0.5	0.9335687697493034	0.9999999990325426	0	1.0	0.0
5675	0.000994054825272146	0.0006656863341884488	0.0006632895925019382	0.998783496662124	None	0.25	1	0.4	4	0.75	9	0.25925925925925924	0.75	13	9	0	0	0	0.6666666666666666	6	9	0.9333333333333333	14	0.0	1.0	-0.036895750503130265	0.6541091444510427	-0.09630145689023997	0.5132379464410238	0.0693206991736177	0.6131084393965355	0.6761704351464548	0.594717985005887	0	0.8461538461538461	0.0
14	None	None	None	None	None	0	0	0	0	0	0	1.0	0	0	0	0	1	0	1.0	1	1	0.06666666666666667	1	0.25	0	0	0	0	0	0	0	0	0	0	0	0
5110	0.007683305947229409	0.0019135641283214695	0.0004363842273363005	0.9834823669170896	None	0.25	1	0.4	4	0.7692307692307693	10	0.23809523809523808	0.7692307692307693	14	10	0	0	0	0.7777777777777778	9	7	1.0	15	0.0	1.0	2.391684971928572e-06	0.500127141121254	-0.07360653784157974	0.5587693129445334	0.14694235243067016	0.5	0.7143944882700025	0.5197128962504958	0	0	0.0
3874	0.0002977396055737319	4.4875019424172304e-07	-4.487122425514498e-07	0.9999966767842592	None	0.25	1	0.4	4	0.75	9	0.25925925925925924	0.75	13	9	0	0	0	0.6666666666666666	6	9	0.9333333333333333	14	0.0	1.0	-0.09322069031195086	0.5501882855914387	-0.04745744613454325	0.6015517482159526	0.12650852811488048	0.5507990614723616	0.6996253026077729	0.5676874183320373	0	0	0.0
4804	0.0014589406392022089	0.0003841271893171549	-0.0003789157358002825	0.9985365829439165	None	0.25	1	0.4	4	0.75	9	0.25925925925925924	0.75	13	9	0	0	0	0.6666666666666666	6	9	0.9333333333333333	14	0.0	1.0	0.26234417303257834	0.7121540978579596	-0.09974137567077604	0.5099767587862432	-0.03609169214638341	0.6592938882797836	0.8137824115808644	0.6307207707739014	0	0.9230769230769231	0.0
3548	6.373066136742543e-06	1.0394197056848365e-06	1.4594222014793364e-07	0.9996994571648782	None	0.5	1	0.6666666666666666	4	0.5	3	0.4	0.5	7	3	0	0	0	0.8	4	5	0.5333333333333333	8	0.0	1.0	5.943758636099013e-05	0.5000369466753846	0.038760978904164564	0.6661160036028779	0.060178259585174323	0.6306112411403927	0.6092231090520972	0.6007407800865594	0	1.0	0.0
3023	0.001352090655026452	0.00018579034168456215	0.0001855228707333002	0.9978110125279336	None	0.18181818181818182	2	0.3333333333333333	8	0.6363636363636364	21	0.43209876543209874	0.5151515151515151	25	17	9	0	0	1.0	9	9	2.3333333333333335	35	0.0	0.5454545454545454	-0.049619742762731414	0.995731793088091	0.09991612445779958	0.5466580469682406	-0.042199930249318514	0.6576155155604007	0.6662066151241163	0.8906484948138567	0	0.24	0.0
70	None	None	None	None	None	0	0	0	0	0	0	1.0	0	0	0	0	4	0	1.0	1	1	0.06666666666666667	1	1.0	0	0	0	0	0	0	0	0	0	0	0	0
4476	0.002078901669973863	0.0005781672368275245	-0.0005023982683277479	0.995420665892818	None	0.3333333333333333	1	0.5	4	0.6666666666666666	6	0.3055555555555556	0.6666666666666666	10	6	0	0	0	1.0	6	6	0.7333333333333333	11	0.0	0.4	-0.04999779574533491	0.6870035983302305	0.057636258312575725	0.5781794060361283	0.09999999995843278	0.5000000007213178	0.6568853743812225	0.5907702967678613	0	0	0.0
1809	None	None	None	None	None	0.15384615384615385	2	0.42857142857142855	12	0.48717948717948717	19	0.5061728395061729	0.07692307692307693	11	3	29	8	0	1.0	9	9	2.7333333333333334	41	0.14814814814814814	0.6842105263157895	0.11035504380330616	0.6737346116061366	-0.0979521481306315	0.5404075633911449	0.1122841049462691	0.8883038646923019	0.7301502213870027	0.7284712524801442	1.0	1.0	0.0
522	None	None	None	None	None	0.35714285714285715	5	0.5483870967741935	17	0.4318181818181818	19	0.5679012345679012	0.38636363636363635	33	17	12	0	0	1.0	9	9	3.066666666666667	46	0.0	0.918918918918919	-0.07991745420955246	0.6044073496540665	0.09999611401429924	0.5000572942547031	-0.0073085788585388655	0.6676671852668757	0.6935455497373663	0.5924046768176077	0	1.0	0.0
476	None	None	None	None	None	0.3333333333333333	1	0.5	4	0.7	7	0.2857142857142857	0.7	11	7	0	0	0	0.8571428571428571	6	7	0.8	12	0.0	0.6666666666666666	-0.09612519137276257	0.5177435635663558	0.2046222537903452	1.0	0.09492133908886355	0.5404570386303617	0.8123596888142249	0.9999999662340733	0	0.9090909090909091	0.0
5369	0.012128892198396551	0.0010570501468544762	-0.00011064897596169101	0.9393325390690853	None	0.25	1	0.4	4	0.7692307692307693	10	0.23809523809523808	0.7692307692307693	14	10	0	0	0	0.7777777777777778	7	9	1.0	15	0.0	1.0	-1.227658369609531	0.9999989255842163	0.008656151745346955	0.6287820409489504	-0.3309434766110759	0.999045539888503	0.9956472638304104	0.999154479702243	0	0.14285714285714285	0.0
1625	None	None	None	None	None	0	0	0.5	4	0.4	4	0.48	0	0	0	11	13	0	1.0	5	5	0.8	12	0.5	0	0	0	0	0	0	0	0	0	0	0	0
4803	0.0002508229241839024	2.622788897749197e-06	-3.0173409202261155e-07	0.9999967691690533	None	0.25	1	0.4	4	0.75	9	0.25925925925925924	0.75	13	9	0	0	0	0.6666666666666666	9	6	0.9333333333333333	14	0.0	1.0	0.09999975669951576	0.5000009254049507	0.004347233274807844	0.5039108541898221	0.08945690711841073	0.5337821359646567	0.6068058361529348	0.5125791919968159	0	1.0	0.0
6160	7.306304081261746e-05	4.042905398766782e-06	3.543405835360966e-06	0.9999986063891898	None	0.25	1	0.36363636363636365	4	0.7857142857142857	11	0.2222222222222222	0.7857142857142857	15	11	0	0	0	0.8888888888888888	8	9	1.0666666666666667	16	0.0	1.0	-1.3871296030927873	0.9993413871095708	-0.1629919913855285	0.9999985350738692	0.0999694295594903	0.5	0.9984685240481963	0.999012625557048	0	1.0	0.0
6817	0.0063866623851234015	0.00442064249248329	0.003830730556731107	0.9972572410028876	None	0.2	1	0.3333333333333333	4	0.8	12	0.20987654320987653	0.8	16	12	0	0	0	1.0	9	9	1.1333333333333333	17	0.0	1.0	0.07275479439097224	0.5	0.23363363664853373	0.6022702504880942	0.06897963101076279	0.5969782606911319	0.6803074131509126	0.5669148040211108	0	1.0	0.0
2704	0.00013535757692030752	6.871528624188806e-07	-1.04375309053957e-07	0.9999969362189721	None	0	0	0.5	3	0.6666666666666666	4	0.5714285714285714	0.6666666666666666	7	4	0	0	0	0.2857142857142857	2	7	0.5333333333333333	8	0.0	0.6666666666666666	0.07345631952249743	0.5429172307010938	0.002068019206409976	0.5015559474490187	0.0724015841387566	0.5311411471256802	0.585815756833932	0.5252320674372709	0	1.0	0.0
3683	0.0006773294703576119	5.5155945990569946e-05	2.6187666502743748e-05	0.99812651743776	None	0	0	0.42857142857142855	3	0.75	6	0.35714285714285715	0.75	9	6	0	1	0	0.5714285714285714	4	7	0.6666666666666666	10	1.0	1.0	-0.009377949959217941	0.6703235723289391	0.09850960570187786	0.5317922504450362	-0.09999913066424598	0.5001025356072625	0.7157783287584261	0.5693337224085239	0.8888888888888888	1.0	0.0
1762	None	None	None	None	None	0	0	0.4	2	0.8	4	1.0	0.8	6	4	0	0	0	0.14285714285714285	7	1	0.4666666666666667	7	0.0	0.6666666666666666	6.991691964034632e-05	0.5910223116632624	0.0011406352106534652	0.5128779825135529	0.03203892474399757	0.5270738695800801	0.537001321342777	0.5438965293018385	0	1.0	0.0
4072	7.58440899737309e-08	2.0419860499794214e-08	2.0419691754950157e-08	0.9999974737880736	None	0.25	1	0.4	4	0.7692307692307693	10	0.23809523809523808	0.7692307692307693	14	10	0	0	0	0.7777777777777778	9	7	1.0	15	0.0	1.0	-0.09996228939664924	0.6072832097863168	0.06384205206431677	0.5213507778997646	2.447157379554172e-07	0.5003066158147544	0.6624607830863489	0.5434392178886625	0	0.8571428571428571	0.0
7034	1.3169110538781034e-08	1.2451531039465325e-08	7.216460656018434e-11	0.9999984752463175	None	0.25	1	0.36363636363636365	4	0.7857142857142857	11	0.2222222222222222	0.7857142857142857	15	11	0	0	0	0.8888888888888888	8	9	1.0666666666666667	16	0.0	1.0	0.09999927359118414	0.5000085306094041	-0.036413547463924056	0.5687480860161702	8.46197501584499e-21	0.5	0.6403121903960949	0.523048596846171	0	1.0	0.0
375	None	None	None	None	None	0	0	0.3333333333333333	2	0.8571428571428571	6	0.36	0.8571428571428571	8	6	0	0	0	1.0	5	5	0.6	9	0.0	0	-0.06866978262623799	0.6545142573752759	0.21082202334833777	0.5824800746919275	0.06857584751128216	0.6219223266212037	0.7696690972380114	0.6200766121426017	0	1.0	0.0
3041	0.004528705684485228	0.000881927115678079	0.00040433478537662984	0.9985970489756258	None	0.25	1	0.4	4	0.75	9	0.25	0.75	13	9	0	0	0	0.875	7	8	0.9333333333333333	14	0.0	1.0	0.21034422943217707	0.5165225862886087	-0.0012150076671932335	0.6728919561846852	0.17317749172442826	1.0	0.9750180594690481	0.9999999999984608	0	1.0	0.0
5010	0.0038897368390542466	0.0019677794485166715	-0.0018819408521904338	0.9961943945659383	None	0.25	1	0.4	4	0.75	9	0.25925925925925924	0.75	13	9	0	0	0	0.6666666666666666	9	6	0.9333333333333333	14	0.0	1.0	1.5381208590788001e-09	0.5	0.09915862750192883	0.5244436627839617	0.5292551883169546	0.7004794727046426	0.9089700802508526	0.5783031662674545	0	1.0	0.0
7290	0.005101354636680329	0.0015237229556100773	0.0012331355914413109	0.992146222941454	None	0.25	1	0.4	4	0.75	9	0.25925925925925924	0.75	13	9	0	0	0	0.6666666666666666	6	9	0.9333333333333333	14	0.0	1.0	0.09987887439584855	0.5003786364692846	0.3366690342633044	0.8029773849221867	0.09999999913661015	0.5	0.7533052273316886	0.6151093665928388	0	1.0	0.0
2952	0.0002510149903659089	6.967487451664094e-07	-6.737365174436216e-07	0.999996279420905	None	0.25	1	0.4	4	0.75	9	0.25	0.75	13	9	0	0	0	0.875	8	7	0.9333333333333333	14	0.0	0.8571428571428571	-0.025769021543438436	0.6541194770300809	-0.09885678817165869	0.5096307544626222	0.20062061364929978	0.5617995450577995	0.7795883767580833	0.5764127197519522	0	0	0.0
330	None	None	None	None	None	0.1111111111111111	1	0.35	7	0.6785714285714286	19	0.7142857142857143	0.39285714285714285	17	11	12	1	0	0.8571428571428571	7	6	2.0	30	0.045454545454545456	0.48	0.12182000626675757	0.7495914528592631	0.026082110208117563	0.5477474221299943	-0.012955491435226816	0.6501902588633631	0.6366238165325737	0.6538399161069806	1.0	1.0	0.0
7255	0.010318870969839399	0.0009161639213306085	-5.516357931039423e-05	0.9832515822412493	None	0.25	1	0.4	4	0.75	9	0.25925925925925924	0.75	13	9	0	0	0	0.6666666666666666	6	9	0.9333333333333333	14	0.0	1.0	0.09997141440154884	0.5021966865514905	0.03890715966924095	0.5589093558488133	0.2970963897943718	0.5000000000000001	0.7506617627505575	0.5204488967359115	0	1.0	0.0
5709	0.006528038480845922	0.0016594091945264517	-0.0007099858940548473	0.9936700128214635	None	0.2857142857142857	2	0.375	6	0.7272727272727273	16	0.2962962962962963	0.7272727272727273	22	16	1	0	0	1.0	9	9	1.6	24	0.0	0.9333333333333333	-0.07837588284558085	0.5	0.1767406804827231	0.5821274687634137	0.09480767784781079	0.5651386786609572	0.7471786744664238	0.5493023555988319	0	0.9545454545454546	0.0
7323	0.0007463462946694612	0.0003154980875226477	0.00015914149572936005	0.9982301157179544	None	0.25	1	0.4	4	0.75	9	0.25925925925925924	0.75	13	9	0	0	0	0.6666666666666666	6	9	0.9333333333333333	14	0.0	1.0	0.09995824358097574	0.5016269868169748	0.08911283073432613	0.5517270133215377	0.032952637160030496	0.5	0.5728389174115923	0.5178390050859059	0	0.5384615384615384	0.0
5488	0.0004142637609510188	0.0002955690867146561	1.3408131236602746e-05	0.9995772083185466	None	0.25	1	0.36363636363636365	4	0.7857142857142857	11	0.2222222222222222	0.7857142857142857	15	11	0	0	0	0.8888888888888888	9	8	1.0666666666666667	16	0.0	1.0	0.03144055744159523	0.5	-0.09977379215307028	0.5003479590684725	0.054658523756585066	0.602999340054421	0.663657720676699	0.5348907008363004	0	0	0.0
6084	0.001251266116821309	0.0004771582219362927	0.00035667361581726996	0.9971037205355536	None	0.2857142857142857	2	0.35294117647058826	6	0.7391304347826086	17	0.30864197530864196	0.7391304347826086	23	17	1	0	0	1.0	9	9	1.6666666666666667	25	0.0	1.0	0.08249248783137869	0.5	0.0995642830186717	0.5022868367856104	0.03496552047384749	0.5799123308929779	0.5681283731469672	0.5276019867926302	0	1.0	0.0
3939	0.00014943895212463418	9.341950549410078e-07	2.8223728782114904e-08	0.9999959717820645	None	0.25	1	0.4	4	0.75	9	0.25	0.75	13	9	0	0	0	0.875	8	7	0.9333333333333333	14	0.0	0.8571428571428571	0.09531653901363435	0.5000000000000001	-0.09148956772940978	0.5195717539229512	0.0027902467871949066	0.560305433121673	0.6856519535142366	0.5267019693319523	0	1.0	0.0
7114	0.016402227299289272	0.01273561147309959	0.012107055223870589	0.9933487967746064	None	0.2	1	0.3333333333333333	4	0.7333333333333333	11	0.20987654320987653	0.7333333333333333	15	11	1	2	0	1.0	9	9	1.1333333333333333	17	1.0	1.0	-0.020150705056908212	0.5	3.4497805385540475e-06	0.5004204081183544	0.31526853139355887	0.6653754922078843	0.8228663474545239	0.5571675969455964	1.0	1.0	0.0
7064	0.012588367649831567	0.0036571983575896124	0.003045284161955594	0.9792655217485035	None	0.3333333333333333	1	0.5	4	0.7	7	0.3	0.7	11	7	0	0	0	0.625	8	5	0.8	12	0.0	0.8571428571428571	0.6868341030088378	0.8667373887821951	-0.09922363811862947	0.5	0.09443330932068869	0.5294670882888428	0.9657671413704869	0.6600401500088147	0	1.0	0.0
5467	0.0008483961916275058	0.00011731803900241956	-3.790311638983593e-05	0.9991804044139325	None	0.25	1	0.4	4	0.7692307692307693	10	0.23809523809523808	0.7692307692307693	14	10	0	0	0	0.7777777777777778	9	7	1.0	15	0.0	1.0	-0.036609017391749696	0.5408924419698519	-0.09226553974204996	0.915537822133279	0.09999997448420606	0.5	0.6955744369028446	0.7003673847656137	0	1.0	0.0
2064	None	None	None	None	None	0.5	1	0.6666666666666666	4	0.5	3	0.4	0.5	7	3	0	0	0	0.8	4	5	0.5333333333333333	8	0.0	0.6666666666666666	0.21584034793299542	0.5810840516299874	0.06760068158333524	0.539821236329563	0.02577160241087944	0.5081549166406322	0.6930771218928804	0.5431813841407007	0	1.0	0.0
2306	None	None	None	None	None	0	0	0.5	7	0.47368421052631576	9	0.525	0.15789473684210525	8	3	12	0	0	0.625	5	8	1.4	21	0.0	0.625	0.01666233182622408	0.695615694258225	0.016060729211960733	0.5134012438601109	0.09999010289151178	0.5000557340598284	0.6194047370886013	0.5728402973189912	0	0.375	0.0
5492	0.00012658597553959932	0.00012498942243800102	-0.00012492129722512397	0.999725355761241	None	0.25	1	0.4	4	0.7692307692307693	10	0.23809523809523808	0.7692307692307693	14	10	0	0	0	0.7777777777777778	7	9	1.0	15	0.0	1.0	-0.02644657372547225	0.5182425579543415	0.005279216945864979	0.5744362227470731	0.0189638168521288	0.60685012086746	0.5509822688255516	0.5668529406861373	0	0.9285714285714286	0.0
7245	0.006720170686911254	0.0007184549504657629	0.00016867367643940608	0.983848059622386	None	0.25	1	0.4	4	0.7692307692307693	10	0.23809523809523808	0.7692307692307693	14	10	0	0	0	0.7777777777777778	7	9	1.0	15	0.0	1.0	0.2985979657789934	0.9998857897457668	7.1264288618521925e-12	0.5000054164970994	0.058005483273618694	0.5622461948402772	0.7846136664710459	0.9572714640787802	0	0.9285714285714286	0.0
342	None	None	None	None	None	0.25	1	0.4	4	0.75	9	0.25925925925925924	0.75	13	9	0	0	0	0.6666666666666666	9	6	0.9333333333333333	14	0.0	1.0	-0.036351085342170644	0.5320098432594179	-0.05915343987089307	0.5284509956985359	0.023742556063254424	0.6615424080462659	0.5824198062673344	0.5754458783604192	0	0.7692307692307693	0.0
7308	0.0003861151979333844	8.318081911277534e-05	5.811653569185003e-06	0.9998632009919068	None	0.2	1	0.3333333333333333	4	0.8	12	0.20987654320987653	0.8	16	12	0	0	0	1.0	9	9	1.1333333333333333	17	0.0	1.0	0.040724743505724616	0.5	0.16004947989439972	0.5681570695054603	0.023166679876019336	0.5678464408107927	0.6356777469859058	0.5454910204944206	0	1.0	0.0
2223	None	None	None	None	None	0	0	0.1111111111111111	2	0.9166666666666666	22	0.8666666666666667	0	0	0	25	0	0	0.8333333333333334	6	5	1.7333333333333334	26	0.0	0.19047619047619047	0	0	0	0	0	0	0	0	0	0	0
2423	None	None	None	None	None	0.09090909090909091	1	0.2916666666666667	7	0.6764705882352942	23	0.5714285714285714	0.23529411764705882	12	8	23	4	0	0.7777777777777778	9	7	2.4	36	0.08695652173913043	0.6666666666666666	-0.11785445364394294	0.6492364150325027	1.2577403774261475e-07	0.5002587152853517	-0.04742990684114965	0.694855809991919	0.6230919298200364	0.6177194810815747	1.0	0.9166666666666666	0.0
7305	0.0038544800338644724	0.0026441941984770593	0.002616031900938406	0.9951083464608252	None	0.25	1	0.4	4	0.7692307692307693	10	0.23809523809523808	0.7692307692307693	14	10	0	0	0	0.7777777777777778	7	9	1.0	15	0.0	1.0	0.09980872308416214	0.5002271723957461	-0.035555079652433964	0.5141156528236775	0.0999588495786713	0.5000000000000001	0.6544508444717839	0.504782046557392	0	1.0	0.0
6056	0.003298173866816339	0.0011038101106172406	0.0010886171768704758	0.9987235800498726	None	0.2	1	0.3333333333333333	4	0.8	12	0.20987654320987653	0.8	16	12	0	0	0	1.0	9	9	1.1333333333333333	17	0.0	1.0	0.07224274146835598	0.5	-0.09998528177229385	0.5006044437225937	0.18900548334153247	0.6319845674973701	0.7661971814459314	0.5451399164055847	0	1.0	0.0
5754	0.01739327790400999	0.009083688050990694	0.009023709153967727	0.9874463838520472	None	0.25	1	0.4	4	0.7692307692307693	10	0.23809523809523808	0.7692307692307693	14	10	0	0	0	0.7777777777777778	7	9	1.0	15	0.0	1.0	0.18342271877712762	0.6440799165511276	-0.026698743046892348	0.5226023410152739	0.09995636702694634	0.5	0.7091565557557346	0.5567204298918926	0	0.07142857142857142	0.0
6022	0.006737405536586261	0.001454636047744986	0.0005137960642345545	0.9943363838628219	None	0.25	1	0.4	4	0.7692307692307693	10	0.23809523809523808	0.7692307692307693	14	10	0	0	0	0.7777777777777778	7	9	1.0	15	0.0	1.0	0.08585149099528652	0.5	0.47264604912090513	0.9999999999999989	-0.11800575207539707	0.980825096674193	0.990393312903248	0.9999972592349586	0	1.0	0.0
7369	0.02932937085243393	0.0014142185862315668	0.0006790291818216064	0.979718490613133	None	0.25	1	0.4	4	0.75	9	0.25925925925925924	0.75	13	9	0	0	0	0.6666666666666666	6	9	0.9333333333333333	14	0.0	1.0	0.18547230109125284	0.6426722913879489	-0.09999994721423655	0.5007980392659289	0.23030856158408874	0.5000000000000001	0.8119767454283928	0.5490231487797577	0	0.9230769230769231	0.0
4911	1.2895479033444758e-07	1.2745534822741833e-07	-3.3388369191356777e-09	0.9999583450741558	None	0.25	1	0.36363636363636365	4	0.7857142857142857	11	0.2222222222222222	0.7857142857142857	15	11	0	0	0	0.8888888888888888	9	8	1.0666666666666667	16	0.0	1.0	0.1255611933113231	0.5000000000000001	0.1233140355638513	0.5162998826668379	0.0007437610087882693	0.5064857321162257	0.6404718972596363	0.5075966675438915	0	0	0.0
5774	0.003061082102292372	0.0006290393956083148	0.000620980445725057	0.996453676437981	None	0.25	1	0.4	4	0.75	9	0.25925925925925924	0.75	13	9	0	0	0	0.6666666666666666	9	6	0.9333333333333333	14	0.0	1.0	0.00010030414462346771	0.5538184968399422	-0.09973706698746106	0.5991321060049537	0.20675821504167233	0.5000000000000001	0.7818264231810652	0.5513154630777124	0	1.0	0.0
6351	0.00354080389119582	0.0015426160195653206	0.0015408278254313071	0.9964064608816041	None	0.25	1	0.36363636363636365	4	0.7857142857142857	11	0.2222222222222222	0.7857142857142857	15	11	0	0	0	0.8888888888888888	8	9	1.0666666666666667	16	0.0	1.0	-0.09999999990676764	0.5000000003731866	0.09291566728756841	0.5000000000000001	-0.1307334459479845	0.6425512374566379	0.7290556916102917	0.5487161717359241	0	1.0	0.0
7526	0.010622290618834655	0.006931497235482773	0.006916460787125435	0.9989699858315663	None	0.2	1	0.3333333333333333	4	0.8	12	0.20987654320987653	0.8	16	12	0	0	0	1.0	9	9	1.1333333333333333	17	0.0	1.0	0.10207476278082712	0.5	0.045932806679923374	0.5786506539192522	0.09999964662428155	0.5000741257188852	0.5646123291814152	0.5264364195159187	0	1.0	0.0
5164	0.0012841527279891527	0.0005434298304429556	0.0005431135019262494	0.9989984369633494	None	0.25	1	0.4	4	0.7692307692307693	10	0.23809523809523808	0.7692307692307693	14	10	0	0	0	0.7777777777777778	7	9	1.0	15	0.0	1.0	-0.09141169527317282	0.5358505309411852	4.204272651059596e-05	0.5020945549668643	0.07911784029692201	0.6164297002550472	0.6449790976155706	0.5520151532691027	0	0.9285714285714286	0.0
1674	None	None	None	None	None	0.14285714285714285	1	0.3125	5	0.7272727272727273	16	0.8	0.18181818181818182	7	4	16	1	0	0.8333333333333334	6	5	1.6	24	0.030303030303030304	0.1	0.07762451320998073	0.5909297594384711	7.326253416407551e-05	0.5669436065083581	-0.05136650283985594	0.6780967962493841	0.6015879608567453	0.6131913953509273	1.0	1.0	0.0
6042	0.0036036827721867134	0.0006669981006601601	-0.00041097278565986123	0.971854068695324	None	0.2	1	0.3333333333333333	4	0.8	12	0.20987654320987653	0.8	16	12	0	0	0	1.0	9	9	1.1333333333333333	17	0.0	1.0	-3.084358302307575	0.5	-0.14158592482232035	0.9997536687599238	0.14635741272596697	0.5856257070077621	0.9999995568345103	0.9470915527566119	0	1.0	0.0
3130	0.0002870785994256668	1.0301481005642767e-06	1.8063678925630577e-07	0.999944040553495	None	0.3333333333333333	1	0.4444444444444444	4	0.7272727272727273	8	0.2653061224489796	0.7272727272727273	12	8	0	0	0	1.0	7	7	0.8666666666666667	13	0.0	0.6666666666666666	-0.027829245933886554	0.5256006136779889	0.3260437066362599	0.5023563321263396	-0.10190021315955611	0.5943151953799602	0.8660100967878688	0.5410532696155332	0	1.0	0.0
2324	None	None	None	None	None	0	0	0.75	3	0.5	2	0.5	0	0	0	5	0	0	0.75	3	4	0.4	6	0.0	1.0	0	0	0	0	0	0	0	0	0	0	0
1287	None	None	None	None	None	0	0	0.35714285714285715	5	0.5789473684210527	11	0.525	0.3157894736842105	10	6	10	2	0	0.625	5	8	1.4	21	0.1	0.25	-0.08307340795786226	0.5643963576070166	-0.04110589158610232	0.5365948402273625	0.0020756702482053898	0.6657313297364852	0.5928936503504271	0.5902185442220728	1.0	1.0	0.0
3214	0.0013200033397848827	0.00010092228830147313	3.6730248531931115e-05	0.9993337976291476	None	0.3333333333333333	1	0.4444444444444444	4	0.7272727272727273	8	0.2653061224489796	0.7272727272727273	12	8	0	0	0	1.0	7	7	0.8666666666666667	13	0.0	1.0	-0.012147852371390183	0.5188524104753762	6.663175695887351e-08	0.5039476790684047	0.14384047539109795	0.6143806873927392	0.6698451695630153	0.5462838304742677	0	1.0	0.0
1877	None	None	None	None	None	0	0	0.3333333333333333	2	0.6666666666666666	4	0.5333333333333333	0	0	0	7	0	0	0.6	5	3	0.5333333333333333	8	0.0	0.3333333333333333	0	0	0	0	0	0	0	0	0	0	0
4929	3.128443183362301e-06	2.861505820758803e-06	-2.83269854293539e-06	0.9995827857758468	None	0.2857142857142857	2	0.35294117647058826	6	0.7391304347826086	17	0.30864197530864196	0.7391304347826086	23	17	1	0	0	1.0	9	9	1.6666666666666667	25	0.0	1.0	0.09929209985390765	0.5	-0.017833342587272365	0.6454513773736855	0.005717096930851835	0.516344777333267	0.6251059526729273	0.5551502631812517	0	1.0	0.0
1999	None	None	None	None	None	0	0	0.5	1	1.0	1	1.0	1.0	1	1	1	5	0	0.3333333333333333	1	3	0.2	3	0.8333333333333334	0	0.09998448468479053	0.5	-0.09990058923239384	0.5	0.008847494654475544	0.5	0.69361667994356	0.5	1.0	1.0	0.0
835	None	None	None	None	None	0	0	0.4	2	0.6	3	0.5833333333333334	0	0	0	6	12	0	0.75	4	3	0.4666666666666667	7	0.75	0	0	0	0	0	0	0	0	0	0	0	0
736	None	None	None	None	None	0.058823529411764705	1	0.24324324324324326	9	0.7358490566037735	39	0.6790123456790124	0.6037735849056604	40	32	14	1	0	1.0	9	9	3.6666666666666665	55	0.041666666666666664	0.6808510638297872	-0.01825583538771396	0.6720217180921232	0.05891311162577699	0.6632743561269879	0.09485975314695355	0.5302244834234393	0.6555681493493742	0.6237360373651706	1.0	1.0	0.0
5119	0.00019155053269810082	3.05884189431676e-05	-7.055763131556623e-06	0.9984599190714171	None	0.25	1	0.4	4	0.75	9	0.25	0.75	13	9	0	0	0	0.875	8	7	0.9333333333333333	14	0.0	1.0	-0.0999998634687466	0.5000000642833873	0.03199440178953402	0.626832644839686	0.06248741861705909	0.5191689723570884	0.6723201591977357	0.5494516657631939	0	1.0	0.0
7270	0.023337393384111164	0.004416232983604084	0.004273959737920966	0.9340120561809941	None	0.25	1	0.4	4	0.75	9	0.25925925925925924	0.75	13	9	0	0	0	0.6666666666666666	6	9	0.9333333333333333	14	0.0	1.0	0.6724296958753808	0.8341066040891421	1.870177007107658e-06	0.5	0.12089000366917664	0.6039305611081155	0.9475446525861573	0.6635069505632673	0	1.0	0.0
3418	0.00037315531482244623	1.826903659568604e-06	1.6914277742319369e-06	0.9999963066711878	None	0.25	1	0.4	4	0.75	9	0.25925925925925924	0.75	13	9	0	0	0	0.6666666666666666	9	6	0.9333333333333333	14	0.0	1.0	0.09686920189519206	0.5505892871217047	0.033593810002432736	0.6398730392290366	-0.15017119865526432	0.6126884377588382	0.7428628185822878	0.6016066669133575	0	0	0.0
521	None	None	None	None	None	0	0	0.5	2	0.75	3	0.6	0.5	3	2	2	0	0	0.4	2	5	0.4	6	0.0	0	-0.029049549195773648	0.6634864916948443	-0.09999542385296674	0.5001096009159328	0.09478158215176032	0.5038609103510236	0.7030505578091457	0.5576386734144317	0	1.0	0.0
1768	None	None	None	None	None	0	0	0.5	2	0.6666666666666666	2	1.0	0.6666666666666666	4	2	0	0	0	0.2	1	5	0.3333333333333333	5	0.0	1.0	0.27699992353042807	0.5589378644125622	0.0018985707298662397	0.5043569406885127	0.18962323629480632	0.586835325347693	0.7667762706822183	0.5502612364634907	0	1.0	0.0
2875	0.03048109471851661	0.004300643868312182	0.0017077071428539846	0.9973113872764696	None	0.25	1	0.4	4	0.7692307692307693	10	0.23809523809523808	0.7692307692307693	14	10	0	0	0	0.7777777777777778	9	7	1.0	15	0.0	1.0	0.17897365997215328	0.5446394473763998	-0.011417153027837124	0.6554450861260367	0.1734525441944882	0.86057311683233	0.7036282324008868	0.7069709712098203	0	0.9285714285714286	0.0
6146	0.0014851198876914711	0.0006330548667509768	0.0006147751339693711	0.9976333375702607	None	0.25	1	0.4	4	0.7692307692307693	10	0.23809523809523808	0.7692307692307693	14	10	0	0	0	0.7777777777777778	7	9	1.0	15	0.0	1.0	0.0998682414009682	0.5000091567722408	0.10764881886312294	0.9395400467216105	0.014281707125918666	0.5973387054994972	0.600561741689117	0.7399954297437941	0	1.0	0.0
1743	None	None	None	None	None	0.16666666666666666	1	0.42857142857142855	6	0.5789473684210527	11	0.6	0.10526315789473684	6	2	14	11	0	0.7142857142857143	5	7	1.4	21	0.39285714285714285	0.25	0.33095622524433443	0.6812574032874518	0.1015510147473854	0.6006543527532474	1.8654214527586225e-05	0.5030817321451304	0.8021086874151511	0.5970909477958032	1.0	1.0	0.0
1252	None	None	None	None	None	0	0	0.058823529411764705	1	1.0	23	0.8333333333333334	0	0	0	24	0	0	0.8333333333333334	6	5	1.6666666666666667	25	0.0	0.2	0	0	0	0	0	0	0	0	0	0	0
2284	None	None	None	None	None	0	0	0.3333333333333333	2	0.7142857142857143	5	0.5625	0	0	0	8	0	0	0.25	2	8	0.6	9	0.0	0.8571428571428571	0	0	0	0	0	0	0	0	0	0	0
3830	0.002302045457763521	0.0001635370809004695	0.00016207590016996035	0.9975633641904466	None	0.3333333333333333	1	0.5	4	0.7	7	0.2857142857142857	0.7	11	7	0	0	0	0.8571428571428571	7	6	0.8	12	0.0	1.0	0.12475562885729266	0.5795173461627602	0.6390938157510446	0.5592757009740568	0.24825302284498313	0.5799975875703824	0.9028544825925836	0.572957083699818	0	1.0	0.0
7033	0.004365338550397605	0.0014678552242861139	-0.0011364027697350287	0.9946564624880783	None	0.25	1	0.4	4	0.7692307692307693	10	0.23809523809523808	0.7692307692307693	14	10	0	0	0	0.7777777777777778	7	9	1.0	15	0.0	1.0	-0.09999998766074616	0.5373992349143353	0.009606923486735527	0.5266492208905771	-0.1266998095344589	0.9946610482978091	0.6656400865925856	0.8615212122224374	0	1.0	0.0
7435	2.949112669542819e-08	2.758779327326577e-08	1.549857460142545e-09	0.9999962319468213	None	0.25	1	0.4	4	0.75	9	0.25925925925925924	0.75	13	9	0	0	0	0.6666666666666666	6	9	0.9333333333333333	14	0.0	1.0	0.09998660625768888	0.5000202948043907	-0.01945108764379712	0.5154078790727729	5.813990255709279e-12	0.5000000000033096	0.6278966760029385	0.505144169760061	0	1.0	0.0
4971	0.0034392767333202524	0.0019996707026214535	-0.001979444598232197	0.9957617526883885	None	0.25	1	0.36363636363636365	4	0.7857142857142857	11	0.2222222222222222	0.7857142857142857	15	11	0	0	0	0.8888888888888888	8	9	1.0666666666666667	16	0.0	1.0	0.0031188018732159154	0.5421622543327683	-0.06144486429579079	0.6327591352825489	0.2550332619998733	0.5000000000000001	0.7969199410981316	0.5591486101963199	0	0	0.0
3844	None	None	None	None	None	0.16666666666666666	1	0.4	6	0.65	13	0.4074074074074074	0.65	19	13	2	0	0	0.6666666666666666	9	6	1.4666666666666666	22	0.0	0.7368421052631579	0.26676861233837146	0.6367049830414224	0.06513859255732928	0.5600766431863179	0.09998745784304489	0.5011476783728678	0.7072771784724771	0.5668600778736689	0	0.9473684210526315	0.0
6290	0.00027615667340027175	8.174783782055307e-07	3.153402136362605e-07	0.9999964268746875	None	0.25	1	0.4	4	0.75	9	0.25925925925925924	0.75	13	9	0	0	0	0.6666666666666666	6	9	0.9333333333333333	14	0.0	1.0	-0.004519803950957866	0.5	-0.04275920696234524	0.6443194791847656	-0.005711734287744332	0.6555925943513992	0.5946529385909792	0.601717221124904	0	1.0	0.0
3282	None	None	None	None	None	0.08333333333333333	1	0.3333333333333333	9	0.6578947368421053	25	0.49382716049382713	0.47368421052631576	25	18	14	0	0	1.0	9	9	2.6666666666666665	40	0.0	0.7096774193548387	0.25939023503435343	0.5661753978414691	0.08511335455411571	0.5533569537179547	0.04800643689818907	0.5234132683191067	0.7181364725426312	0.547706832040603	0	0.8	0.0
5715	0.007748265046951072	0.006047422549544084	-0.002738886856023133	0.9981056355398696	None	0.25	1	0.4	4	0.75	9	0.25	0.75	13	9	0	0	0	0.875	8	7	0.9333333333333333	14	0.0	1.0	0.09472378460738515	0.5000000000000001	0.04324182159226968	0.5952133139443366	0.12397154686590643	0.5536261559054501	0.6001788054679003	0.5499076289872494	0	1.0	0.0
3618	2.5803290653336353e-05	1.557442869971383e-05	1.5573854735018513e-05	0.9989835547009608	None	0.5	1	0.5714285714285714	4	0.625	5	0.3333333333333333	0.625	9	5	0	0	0	0.8333333333333334	5	6	0.6666666666666666	10	0.0	1.0	-0.06814597574137671	0.5940128846849059	-0.060244183673409765	0.5286123692989231	-0.07426682446574996	0.5060628682508023	0.5370733734692259	0.5431761084602643	0	1.0	0.0
6150	8.978242309935274e-07	3.116106529041175e-07	-7.88203328754585e-08	0.9998869280348697	None	0.25	1	0.36363636363636365	4	0.7857142857142857	11	0.2222222222222222	0.7857142857142857	15	11	0	0	0	0.8888888888888888	9	8	1.0666666666666667	16	0.0	1.0	2.9385805440286305e-09	0.5001969699899684	0.24768915703077016	0.6389503666535701	0.005576679209430506	0.5	0.7603679757335712	0.5474896876348152	0	1.0	0.0
344	None	None	None	None	None	0	0	0.3448275862068966	10	0.5853658536585366	24	0.5308641975308642	0.2926829268292683	20	12	22	3	0	1.0	9	9	2.8666666666666667	43	0.075	0.4864864864864865	-0.3741069343570337	0.9985554186908663	0.0726340324017197	0.7240018031055151	0.04135893761133886	0.5504170297276826	0.8976094226364597	0.9288009621017015	1.0	0.9	0.0
3134	0.0005093079272831305	0.00019154824805017894	2.8311028642350136e-05	0.9993039782593817	None	0.4	2	0.46153846153846156	6	0.6470588235294118	11	0.3392857142857143	0.6470588235294118	17	11	1	0	0	0.875	8	7	1.2666666666666666	19	0.0	0.5454545454545454	-0.04751450128419339	0.5238149335345608	9.753069647287291e-06	0.5049800094771969	0.0743242173812146	0.5428298445063375	0.6300364945069641	0.5238978457472261	0	1.0	0.0
828	None	None	None	None	None	0.09090909090909091	1	0.4	10	0.5428571428571428	19	0.5873015873015873	0.2857142857142857	17	10	19	0	0	0.7777777777777778	9	7	2.466666666666667	37	0.0	0.4375	0.09999923307372327	0.5000035693793317	-0.01819336052937127	0.6706936902987334	0.02752523832138043	0.5712979090358123	0.6232784156099634	0.5824475579030368	0	1.0	0.0
2254	None	None	None	None	None	0	0	0.375	3	0.6	6	0.8571428571428571	0	0	0	11	0	0	0.2857142857142857	2	7	0.8	12	0.0	1.0	0	0	0	0	0	0	0	0	0	0	0
5548	0.0021441292991198624	0.0018526801773568586	-0.000927666242918409	0.9981574944045375	None	0.2857142857142857	2	0.375	6	0.7142857142857143	15	0.2839506172839506	0.7142857142857143	21	15	1	0	0	1.0	9	9	1.5333333333333334	23	0.0	0.8571428571428571	0.012324079700397974	0.5	0.02418723503614266	0.5876536285894729	0.02622505729567377	0.5580083600303296	0.5514533381894221	0.5487906607815042	0	1.0	0.0
6433	0.005289351553590364	0.0028803723983413044	0.0021320727230188345	0.9903447571181994	None	0.25	1	0.4	4	0.7692307692307693	10	0.234375	0.7692307692307693	14	10	0	0	0	1.0	8	8	1.0	15	0.0	0.8571428571428571	-0.08605488018937898	0.5	0.04085207163107642	0.5999957303073499	-0.08735429761512503	0.9993141298718854	0.7056255382318197	0.9284549469056195	0	1.0	0.0
1159	None	None	None	None	None	0	0	0.5	4	0.5555555555555556	5	0.55	0.1111111111111111	3	1	7	0	0	0.8	4	5	0.7333333333333333	11	0.0	0.6666666666666666	0.05041843528935889	0.6077630286578236	0.06554297821373564	0.6749646931646391	0.055361074557976786	0.5535329931307217	0.5720829600914428	0.6132989135207182	0	0	0.0
4521	0.00884302449700301	0.006749798120089264	0.0010507702551999713	0.9942683152823029	None	0.25	1	0.4	4	0.7692307692307693	10	0.23809523809523808	0.7692307692307693	14	10	0	0	0	0.7777777777777778	9	7	1.0	15	0.0	1.0	-0.09592583573506575	0.5	-0.057991825914631236	0.6189482454970632	0.3288765090093042	0.6534714038872581	0.8702275882713427	0.5922174854107685	0	1.0	0.0
1983	None	None	None	None	None	0	0	0	0	0	0	1.0	0	0	0	0	0	0	1.0	1	1	0.06666666666666667	1	0.0	0	0	0	0	0	0	0	0	0	0	0	0
3805	0.002832389660109911	0.0021266903378095946	-0.001008523401306995	0.9979863149343333	None	0.25	1	0.4	4	0.75	9	0.25925925925925924	0.75	13	9	0	0	0	0.6666666666666666	9	6	0.9333333333333333	14	0.0	1.0	0.0004125335906169956	0.5	0.09998730804867725	0.513873092507524	0.6875330559751318	0.5	0.9539899826816098	0.5046254194562237	0	1.0	0.0
1917	None	None	None	None	None	0	0	0.625	5	0.4	4	0.48	0	0	0	11	0	0	1.0	5	5	0.8	12	0.0	0.2857142857142857	0	0	0	0	0	0	0	0	0	0	0
2686	0.0002157343172848023	7.553538793358799e-07	-7.553469676781085e-07	0.999777460181923	None	0	0	0.5	2	0.3333333333333333	1	0.8333333333333334	0	0	0	4	0	0	0.6666666666666666	2	3	0.3333333333333333	5	0.0	0	0	0	0	0	0	0	0	0	0	0	0
4953	0.018806414272864582	0.0005268039229161465	0.0003787185301728442	0.9669052077029583	None	0.25	1	0.4	4	0.75	9	0.25925925925925924	0.75	13	9	0	0	0	0.6666666666666666	9	6	0.9333333333333333	14	0.0	1.0	-0.0921577015643135	0.9716782600889675	0.1424587278944876	0.7899298531789406	0.09999523049808463	0.5000183237872606	0.8244442126756452	0.8347937954056055	0	1.0	0.0
6303	0.00014140995110654929	2.326875700305798e-05	2.320060224975109e-05	0.9997177139704094	None	0.2	1	0.3333333333333333	4	0.8	12	0.20987654320987653	0.8	16	12	0	0	0	1.0	9	9	1.1333333333333333	17	0.0	1.0	-0.014360303779746841	0.5164750190392489	0	0.5	0.013562776441632302	0.5313116512968241	0.5351144194503842	0.5159391522926975	0	0.375	0.0
315	None	None	None	None	None	0.3333333333333333	1	0.5	4	0.6666666666666666	6	0.3055555555555556	0.6666666666666666	10	6	0	0	0	1.0	6	6	0.7333333333333333	11	0.0	0.4	0.09979857418626337	0.5005899079583795	0.219658827080932	0.5808504465102496	-0.09999890717085116	0.5000122300569221	0.7889559485922224	0.5273621435794176	0	1.0	0.0
3696	0.0002733810341866278	4.1036997339761445e-06	-4.057124485527392e-06	0.999913007670144	None	0.25	1	0.4	4	0.7692307692307693	10	0.23809523809523808	0.7692307692307693	14	10	0	0	0	0.7777777777777778	9	7	1.0	15	0.0	1.0	0.00038004213940184405	0.5331512996386446	0.18645835890470777	0.6273710405716866	-0.1351538025053689	0.5823964245290213	0.810343255073767	0.5814652397754374	0	1.0	0.0
1411	None	None	None	None	None	0.09090909090909091	1	0.2916666666666667	7	0.7058823529411765	24	0.8	0.29411764705882354	15	10	20	7	0	0.5555555555555556	5	9	2.4	36	0.1794871794871795	0.75	8.294030949125006e-06	0.5010452987919193	0.027303246582842406	0.5903987908264253	0.07417343849397162	0.5110982075951634	0.5809467213071948	0.5344615688463106	1.0	1.0	0.0
2128	None	None	None	None	None	0	0	0.6	3	0.6	3	0.5833333333333334	0.6	6	3	0	1	0	0.3333333333333333	6	2	0.4666666666666667	7	1.0	0.4	-0.05548253449298074	0.9874927857554577	0.1406690157497968	0.6013741649391224	0.04696267263001817	0.6486288781982733	0.7363194031046278	0.8578677266802317	1.0	1.0	0.0
3470	9.338913205649001e-08	2.1383139863493297e-08	3.191748059855063e-09	0.9999942149275632	None	0.25	1	0.4	4	0.75	9	0.25	0.75	13	9	0	0	0	0.875	7	8	0.9333333333333333	14	0.0	0.8571428571428571	-0.08250711239902236	0.6613013212829538	0.007642597670079682	0.5106804285848008	0.00020256690113313325	0.5008144488108178	0.6081312466011627	0.5593098474853639	0	1.0	0.0
6861	0.021273173183389994	0.0049540152209973575	-0.004945047662612035	0.9451983831149076	None	0.25	1	0.4	4	0.75	9	0.25925925925925924	0.75	13	9	0	0	0	0.6666666666666666	6	9	0.9333333333333333	14	0.0	1.0	0.43850878042682934	0.7654587528525929	-0.2478492254733841	0.5688140695915456	-0.42447530415908563	1.0	0.977385098652754	0.9999987580875969	0	1.0	0.0
1800	None	None	None	None	None	0.14285714285714285	2	0.36666666666666664	11	0.6046511627906976	26	0.8333333333333334	0.09302325581395349	14	4	30	1	0	0.6666666666666666	9	6	3.0	45	0.018518518518518517	0.7692307692307693	1.2408467106932375e-06	0.5197698342389863	-0.004622564708154836	0.6569494342075404	0.06943009258984004	0.6735409300924001	0.6195083856377056	0.6187779933746548	1.0	1.0	0.0
6910	0.009200647379950211	0.005204627208656021	-0.0023885342413349406	0.9883832676383566	None	0.2	1	0.3333333333333333	4	0.8	12	0.20987654320987653	0.8	16	12	0	0	0	1.0	9	9	1.1333333333333333	17	0.0	1.0	0.2603713547521571	0.5	0.06715050062280885	0.5308771642008331	0.08400276598392925	0.5647644062652534	0.7050293406086028	0.531971917538774	0	1.0	0.0
1616	None	None	None	None	None	0	0	0.3333333333333333	3	0.8181818181818182	9	0.28888888888888886	0.8181818181818182	12	9	0	1	0	0.5555555555555556	5	9	0.8666666666666667	13	1.0	1.0	0.0779886561323884	0.5759466319075187	-0.09994264261577299	0.5438319730162215	0.011719644609347957	0.5920270836404974	0.677795154364836	0.5707133343779232	0.9166666666666666	1.0	0.0
7312	0.0004469693597809535	7.754279204349714e-07	-1.7924106070592813e-07	0.9999999904957388	None	0.2	1	0.3333333333333333	4	0.8	12	0.20987654320987653	0.8	16	12	0	0	0	1.0	9	9	1.1333333333333333	17	0.0	1.0	0.01675554192687491	0.5	-0.025369690173349134	0.6728106057825781	0.09999999129066373	0.5000000825173375	0.6283757166598293	0.559789632740731	0	0.6875	0.0
1767	None	None	None	None	None	0	0	0.21428571428571427	3	0.7894736842105263	15	0.84	0.10526315789473684	3	2	17	2	0	1.0	5	5	1.4	21	0.05405405405405406	0	-0.09448556314224991	0.5082438204952185	0.013919635343654651	0.5015931197269511	-0.09793675946940583	0.5092824456522563	0.6288091503575767	0.5063733897923356	1.0	1.0	0.0
7420	0.001506591829135099	0.0005368763157623819	0.00025702977344812785	0.9991682939371582	None	0.25	1	0.4	4	0.75	9	0.25925925925925924	0.75	13	9	0	0	0	0.6666666666666666	6	9	0.9333333333333333	14	0.0	1.0	0.09998117822212621	0.5002436048306155	2.1409933471939772e-12	0.5000024887860205	0.06533826100910167	0.5	0.6021745335390852	0.5000820312112344	0	1.0	0.0
5244	0.00504856351001451	0.001113475890322273	-0.0006924947023670907	0.9958612886135643	None	0.3333333333333333	1	0.4444444444444444	4	0.7272727272727273	8	0.2653061224489796	0.7272727272727273	12	8	0	0	0	1.0	7	7	0.8666666666666667	13	0.0	1.0	0.08543940371026074	0.5	0.2062657477050493	0.5559210694651266	0.12845981680809349	0.7022576595557072	0.6418663835118278	0.5892579499969475	0	1.0	0.0
4988	0.001661433086755077	0.0013925050442092867	-0.0013755288019576364	0.9991422529153078	None	0.25	1	0.4	4	0.75	9	0.25	0.75	13	9	0	0	0	0.875	8	7	0.9333333333333333	14	0.0	0.8571428571428571	0.037444743853831265	0.5	0.044293474636662424	0.6649074900915117	0.09367244309456883	0.894887049328937	0.6501511231705813	0.7195642338863839	0	1.0	0.0
2835	0.0002114751991199215	1.5556430329458772e-05	-1.170281062671137e-05	0.9999930509506599	None	0	0	0.4	2	0.8	4	0.4666666666666667	0.8	6	4	0	1	0	0.6	3	5	0.4666666666666667	7	0.5	0	0.060093370858661045	0.6498538730665774	-0.09999999875903845	0.5000000055142739	-0.09765246313074934	0.5377653171843318	0.676748908112485	0.5637959273532512	0.0	0	0.0
5651	0.0025205042547160315	0.0017215470154151537	-0.00041709257515654076	0.9981465784923661	None	0.2	1	0.3333333333333333	4	0.8	12	0.20987654320987653	0.8	16	12	0	0	0	1.0	9	9	1.1333333333333333	17	0.0	1.0	0.09364656092028534	0.5	0.06822253212367888	0.6659342882441447	0.30728238526764323	0.7342159186733637	0.8013096516181025	0.638453318111458	0	1.0	0.0
5037	0.01099965327652684	0.001567447316938051	0.00035979646499560296	0.9704777020435794	None	0.25	1	0.4	4	0.7692307692307693	10	0.23809523809523808	0.7692307692307693	14	10	0	0	0	0.7777777777777778	9	7	1.0	15	0.0	1.0	0.3042610458819707	0.6282448523351103	0.19076831549616707	0.823368696475078	0.09998507113786878	0.5	0.7306125731506611	0.6655244003815133	0	1.0	0.0
2836	1.279373917243319e-05	4.643930917171606e-06	-6.182667493777565e-10	0.9986999081767522	None	0	0	0.25	1	1.0	3	1.0	1.0	4	3	0	3	0	0.2	5	1	0.3333333333333333	5	1.0	0	0.0996312150683977	0.5048633912498813	0.019582708297353587	0.5760333378488995	0.00021393080178093345	0.5013469641318445	0.6068282441423397	0.5275846926445296	1.0	1.0	0.0
5433	0.008570293182711604	0.0023663661343569617	0.002086945828581775	0.9945811817925779	None	0.3333333333333333	3	0.4	8	0.6785714285714286	19	0.37037037037037035	0.6785714285714286	27	19	2	0	0	1.0	9	9	2.0	30	0.0	0.8571428571428571	0.09684545503385136	0.5	0.06013552400007828	0.5192102506297697	0.09999350277138913	0.5000375498358571	0.545112603483867	0.5064187344125247	0	1.0	0.0
4294	0.0010594628118355844	0.0003200583300918138	0.0003157929745952236	0.9987930613273458	None	0.25	1	0.4	4	0.7692307692307693	10	0.23809523809523808	0.7692307692307693	14	10	0	0	0	0.7777777777777778	7	9	1.0	15	0.0	1.0	5.6256864889227376e-09	0.5	0.052539589964284525	0.9791144344914765	0.07783127236486595	0.6535679459896521	0.5975151015265725	0.8166953600428117	0	0.8571428571428571	0.0
2251	None	None	None	None	None	0	0	0.3333333333333333	4	0.625	10	0.6	0.0625	4	1	13	0	0	0.8333333333333334	6	5	1.2	18	0.0	0.3076923076923077	-0.0997742673348246	0.5024939482672715	4.57496908115935e-16	0.5000000000000728	0	0.5	0.6154643229508313	0.5008313222173197	0	0	0.0
5324	0.002016218598629688	0.0006018960769253235	-0.0005639775965099584	0.9984619522967785	None	0.25	1	0.36363636363636365	4	0.7857142857142857	11	0.2222222222222222	0.7857142857142857	15	11	0	0	0	0.8888888888888888	9	8	1.0666666666666667	16	0.0	1.0	-0.04432410801820021	0.5632946524969604	1.4941032070707599e-05	0.5047224955611287	0.0999999779662141	0.5000000048604424	0.6464846174012043	0.5227704644516548	0	1.0	0.0
4565	0.010035473902951788	0.001295092410134472	-0.0010655709025944558	0.9829906321183284	None	0.2727272727272727	3	0.375	9	0.6666666666666666	22	0.43209876543209874	0.5454545454545454	27	18	7	2	0	1.0	9	9	2.3333333333333335	35	0.2222222222222222	0.6923076923076923	6.595738814677311e-19	0.5000000510325241	-0.03320126076940998	0.6469683489980675	0.2620517295536881	0.7398539170988555	0.7939475794736719	0.6342090019826075	0.05555555555555555	0.5555555555555556	0.0
2559	6.216494960429653e-05	5.841687955612829e-06	2.859270877982906e-06	0.9991451451925818	None	0.25	1	0.4	4	0.7692307692307693	10	0.23809523809523808	0.7692307692307693	14	10	0	0	0	0.7777777777777778	7	9	1.0	15	0.0	1.0	0.013422453750945173	0.5651592131291817	0.05883402152953179	0.5928866672914636	0.01476888637254937	0.5242130837262676	0.5623161069164324	0.560942768792282	0	0.9285714285714286	0.0
3997	0.00024261009267745383	3.834165495055563e-06	1.9909133755914854e-06	0.999998461520829	None	0.25	1	0.36363636363636365	4	0.7857142857142857	11	0.2222222222222222	0.7857142857142857	15	11	0	0	0	0.8888888888888888	9	8	1.0666666666666667	16	0.0	1.0	-0.09322943382013105	0.5024227940459954	0.04815826577034948	0.5794768799828919	0.09655714238393558	0.5928504195614446	0.6950151936726657	0.5585698007471513	0	1.0	0.0
4357	6.233655089001857e-06	5.4783719402682894e-06	3.81336810684995e-10	0.9985861679242174	None	0.25	1	0.4	4	0.7692307692307693	10	0.23809523809523808	0.7692307692307693	14	10	0	0	0	0.7777777777777778	7	9	1.0	15	0.0	1.0	0	0.5	0	0.5	-0.08435173584934004	0.6646635571670021	0.602823552828186	0.5567664161338312	0	1.0	0.0
6498	0.0022707894715083524	0.002010995720581941	0.0012478101846962336	0.9983690045374941	None	0.25	1	0.36363636363636365	4	0.7857142857142857	11	0.2222222222222222	0.7857142857142857	15	11	0	0	0	0.8888888888888888	8	9	1.0666666666666667	16	0.0	1.0	0.0004973629876668435	0.5	0.1021240550861704	1.0	-0.011478294236861464	0.6688624483754139	0.789716155288933	0.999999999937389	0	0.9333333333333333	0.0
4454	0.0015180418176167017	0.000371920637902529	0.00034129492162219313	0.9981211989587804	None	0.25	1	0.4	4	0.7692307692307693	10	0.23809523809523808	0.7692307692307693	14	10	0	0	0	0.7777777777777778	7	9	1.0	15	0.0	1.0	0.049484472437121	0.5441769523298435	-0.23997525211981552	1.0	0.09999998044331157	0.5000000000000001	0.9676214734794741	1.0	0	0.9285714285714286	0.0
3059	1.4504248164314426e-12	5.381213076295469e-14	1.997239871998267e-15	0.9999999999999999	None	1.0	1	0.8	4	0.4	2	0.4666666666666667	0.4	6	2	0	0	0	0.6	3	5	0.4666666666666667	7	0.0	1.0	1.986344409702819e-05	0.5000143728962914	3.9231656806613686e-07	0.5000122333954476	1.207806319267787e-16	0.5000000000006762	0.500021885268327	0.5000088687641396	0	1.0	0.0
3649	0.0019626152187829098	0.0015958721504546849	0.0007675684078321136	0.9990044078960653	None	0.3333333333333333	1	0.5	4	0.6666666666666666	6	0.3142857142857143	0.6666666666666666	10	6	0	0	0	0.7142857142857143	5	7	0.7333333333333333	11	0.0	1.0	0.06567857861023582	0.5001518402347046	0.03521353673497483	0.6622275216433254	-0.09999577192862127	0.5009480665466878	0.679985559991343	0.5562308134347183	0	1.0	0.0
6184	0.00029574418000175153	4.849585257632729e-05	-3.810540770023469e-05	0.9987791219851347	None	0.25	1	0.36363636363636365	4	0.7857142857142857	11	0.2222222222222222	0.7857142857142857	15	11	0	0	0	0.8888888888888888	9	8	1.0666666666666667	16	0.0	1.0	0.0020697858298210354	0.5660009443025521	-0.1519361485287694	0.9917089783537881	0.031896232552822215	0.5	0.6932063782618428	0.8433370425388044	0	0.9333333333333333	0.0
4151	0.0003123033588839033	4.92228849522648e-06	2.791392316130056e-06	0.9999925871063114	None	0.2222222222222222	2	0.35	7	0.7037037037037037	19	0.35802469135802467	0.7037037037037037	26	19	2	0	0	1.0	9	9	1.9333333333333333	29	0.0	0.8	0.011448897376907493	0.5614644845632872	0.09999380634093157	0.5000663695091745	0.018857521354169824	0.6696125431893165	0.6272988188849358	0.5788210250262368	0	1.0	0.0
426	None	None	None	None	None	0	0	0.3333333333333333	2	0.7142857142857143	5	0.75	0	0	0	8	0	0	0.75	3	4	0.6	9	0.0	0	0	0	0	0	0	0	0	0	0	0	0
777	None	None	None	None	None	0.5	1	0.6666666666666666	4	0.5714285714285714	4	0.375	0.5714285714285714	8	4	0	0	0	0.6666666666666666	6	4	0.6	9	0.0	0.6666666666666666	0.027863721312189477	0.6623584887056196	0.1782070425689978	0.6283948708821383	0.04430322706296741	0.5189401244545061	0.6755232441659443	0.604675572228033	0	0	0.0
2506	None	None	None	None	None	0.16666666666666666	1	0.5	7	0.5	9	0.5555555555555556	0.3333333333333333	11	6	8	4	0	1.0	6	6	1.3333333333333333	20	0.26666666666666666	0.4	0.012531911815242169	0.6625730454961768	0.042373852117088204	0.6481191338105406	-0.031113060702080753	0.6457331787038803	0.5894472934987187	0.6521794823023374	0.0	0	0.0
5842	0.001363354785734361	0.0005673107546666724	0.0005425393145679026	0.9993057170816063	None	0.25	1	0.4	4	0.75	9	0.25925925925925924	0.75	13	9	0	0	0	0.6666666666666666	9	6	0.9333333333333333	14	0.0	1.0	2.9248384400431834e-23	0.5	-0.0999620807198082	0.5001806781493333	0.0999999790615817	0.5000117368815027	0.6934569351774519	0.5000641383458824	0	0.7692307692307693	0.0
5179	3.58934199279357e-07	1.5939650891734443e-08	-1.1047253471978627e-09	0.9999985795163077	None	0.25	1	0.36363636363636365	4	0.7857142857142857	11	0.2222222222222222	0.7857142857142857	15	11	0	0	0	0.8888888888888888	8	9	1.0666666666666667	16	0.0	1.0	-0.09999371529497911	0.5000000000000001	-0.04263632586387346	0.6667337454888217	0.00010054831793687743	0.5	0.6150756850267379	0.557531488893051	0	1.0	0.0
3063	1.0720447761695805e-06	3.267124398769024e-08	1.916507370522682e-08	0.9999914488705531	None	0	0	0.375	3	0.7777777777777778	7	0.3142857142857143	0.7777777777777778	10	7	0	0	0	0.7142857142857143	5	7	0.7333333333333333	11	0.0	0.6666666666666666	-0.014162284205417004	0.6621925526940505	0.09727889194395348	0.527635749726818	2.3271953017059686e-06	0.5059896747969114	0.6166481266971225	0.5669043480014818	0	1.0	0.0
2197	None	None	None	None	None	0.045454545454545456	1	0.30434782608695654	14	0.6268656716417911	42	0.8518518518518519	0.5223880597014925	49	35	19	1	0	1.0	9	9	4.6	69	0.03571428571428571	0.875	-0.07057866701857342	0.6528473649327614	0.16135778140623575	0.6270908092026409	0.04059633952709809	0.5420037454928779	0.7094795478483472	0.6082389465261647	1.0	1.0	0.0
4314	0.003529830656493032	0.0003435447225328196	-8.768020033994503e-06	0.9961127652399426	None	0.25	1	0.4	4	0.75	9	0.25925925925925924	0.75	13	9	0	0	0	0.6666666666666666	9	6	0.9333333333333333	14	0.0	1.0	-0.11752233485252243	0.5620319881839453	-0.10295741731198571	0.5287932429602311	0.008238578799462123	0.6293662189071932	0.629444434856855	0.5739708303542097	0	0	0.0
3729	0.005592343128561047	0.0022981445555360453	0.00029871852761046195	0.9750302397908341	None	0.25	1	0.4	4	0.7692307692307693	10	0.23809523809523808	0.7692307692307693	14	10	0	0	0	0.7777777777777778	9	7	1.0	15	0.0	1.0	0.0021607287088562846	0.5312083001837927	0.09239171723813042	0.615647781104785	0.09938792610121815	0.5005941545829705	0.6110954280491586	0.5497092422889541	0	1.0	0.0
6438	1.8781446826049487e-07	6.009209070979152e-10	-5.914188500676133e-10	0.9999999523311708	None	0.2	1	0.3333333333333333	4	0.8	12	0.20987654320987653	0.8	16	12	0	0	0	1.0	9	9	1.1333333333333333	17	0.0	1.0	0.07265439790953107	0.5	0.0994481276127269	0.5020612742654439	8.01701545118522e-06	0.5002711021266663	0.6033558994543466	0.5007774620721506	0	1.0	0.0
3144	0.00035420108937678484	1.3986107694000975e-06	-1.2009681882943895e-06	0.9999974785445884	None	0.25	1	0.4	4	0.7692307692307693	10	0.23809523809523808	0.7692307692307693	14	10	0	0	0	0.7777777777777778	9	7	1.0	15	0.0	1.0	-0.045196048949793136	0.5547249197152583	-0.060836008747692835	0.6483083867278415	0.093149867087125	0.5347756371291318	0.661744944634709	0.5801948041511863	0	1.0	0.0
1078	None	None	None	None	None	0	0	0.42857142857142855	3	0.75	6	0.3333333333333333	0.75	9	6	0	1	0	0.8333333333333334	6	5	0.6666666666666666	10	1.0	0.4	-0.07262521822919203	0.6896893470014778	0.10646489239280132	0.9991322909579081	0.07309317863776328	0.6588435164526444	0.6985427762963669	0.9445485586809932	1.0	1.0	0.0
5961	3.369290547436971e-05	1.9354852279662156e-05	3.4879292382660305e-07	0.9998371176344534	None	0.25	1	0.4	4	0.7692307692307693	10	0.23809523809523808	0.7692307692307693	14	10	0	0	0	0.7777777777777778	9	7	1.0	15	0.0	1.0	0.08124368781721505	0.5271206361126178	0.027000989583766843	0.6478074116747906	0.022570186612401757	0.5	0.5737587727217658	0.5595497161667673	0	1.0	0.0
3328	0.0011177691762202146	9.178739445548853e-05	-6.638777398485131e-05	0.999109375656845	None	0.2	1	0.3076923076923077	4	0.8235294117647058	14	0.30158730158730157	0.7647058823529411	17	13	1	0	0	0.7777777777777778	9	7	1.2666666666666666	19	0.0	0.6666666666666666	0.05131116892816778	0.5230554013762796	0.09182161576680216	0.6568367612831877	0.027236469341808612	0.6779698603671048	0.6302734879108759	0.6213599845640143	0	1.0	0.0
2720	0.004642823751918644	0.0005738174816572342	-0.0004182584687357709	0.9942169866749397	None	0	0	0.3333333333333333	2	0.8333333333333334	5	0.4	0.8333333333333334	7	5	0	0	0	0.8	4	5	0.5333333333333333	8	0.0	0	0.05678170210183797	0.5729166805340076	-0.09899138957723189	0.5460079900857775	0.17308601148229813	0.9999998706345151	0.9810897024667486	0.9957063410017141	0	1.0	0.0
2091	None	None	None	None	None	0	0	0.5	3	0.7142857142857143	5	0.42857142857142855	0.7142857142857143	8	5	0	1	0	0.42857142857142855	3	7	0.6	9	1.0	0.6666666666666666	0.025502605652422305	0.5082123477109374	0.013990085862640588	0.5352781896622129	0.01595328016634858	0.5213082168952928	0.5191542155793194	0.5216102364573807	1.0	1.0	0.0
6554	0.01010903837776839	0.005861668966145964	0.005703154380821397	0.9662922307034842	None	0.25	1	0.4	4	0.7692307692307693	10	0.23809523809523808	0.7692307692307693	14	10	0	0	0	0.7777777777777778	7	9	1.0	15	0.0	1.0	0.7311230534342232	0.8074983413666719	-0.08896701088136078	0.5	0.07962390897348885	0.570880163666928	0.9721641711176097	0.6394765872933317	0	0.7857142857142857	0.0
2960	0.0010534106571043395	0.00027736711236484555	0.0001168521965917178	0.9990551134592444	None	0.25	1	0.4	4	0.7692307692307693	10	0.23809523809523808	0.7692307692307693	14	10	0	0	0	0.7777777777777778	9	7	1.0	15	0.0	1.0	0.038279214459656354	0.579846267459949	0.05842035802814512	0.5761463589449511	0.09835061613842824	0.5088815603955	0.570868353856289	0.5551617081781809	0	0.9285714285714286	0.0
3982	0.0009181632031959272	5.119233674899896e-05	-4.294837665982779e-06	0.9983868561596718	None	0	0	0.5	3	0.6666666666666666	4	0.4444444444444444	0.6666666666666666	7	4	0	1	0	0.5	6	3	0.5333333333333333	8	1.0	0.4	0.06986268875566815	0.5983324962132431	-0.08587316781747381	0.5281631163361769	-0.09249015769680735	0.5245154652899175	0.6831921275137653	0.5506122611780702	1.0	1.0	0.0
840	None	None	None	None	None	0	0	1.0	1	0	0	1.0	0	1	0	0	3	0	0.5	2	1	0.13333333333333333	2	1.0	0	0	0	0	0	0	0	0	0	0	0	0
5107	0.00041010091146792045	2.2170268185461648e-05	-1.597673696170295e-05	0.9999942007753452	None	0.3333333333333333	1	0.4444444444444444	4	0.7272727272727273	8	0.2653061224489796	0.7272727272727273	12	8	0	0	0	1.0	7	7	0.8666666666666667	13	0.0	0.6666666666666666	-0.05256626765445135	0.5	0.00010559662189695094	0.5005298920561982	0.13774724529911153	0.5688917866892279	0.6904704832014811	0.5232707316522661	0	1.0	0.0
7190	0.002094059276195683	0.00044697950519389645	-0.0004010369099018168	0.9977825788175899	None	0.25	1	0.4	4	0.7692307692307693	10	0.23809523809523808	0.7692307692307693	14	10	0	0	0	0.7777777777777778	7	9	1.0	15	0.0	1.0	0.05389360546207633	0.627669970482241	-0.06927962169127458	0.6776407442872769	0.09999998745713883	0.5	0.668306824673448	0.6038967120231076	0	0.6428571428571429	0.0
6148	0.00024060142908912538	6.773968509219651e-05	-1.625976184100542e-05	0.9997048963196865	None	0.25	1	0.4	4	0.75	9	0.25925925925925924	0.75	13	9	0	0	0	0.6666666666666666	9	6	0.9333333333333333	14	0.0	1.0	0.03679357370562045	0.5	0.32118800560021643	0.5423201803161043	-0.08716796091296483	0.5	0.8467655711638498	0.5141367903665535	0	0	0.0
3910	0.002289004137802466	0.0017538396754195069	-0.001242557106157446	0.9996618427253878	None	0.2	1	0.4166666666666667	5	0.6875	11	0.28125	0.6875	15	11	2	0	0	1.0	8	8	1.2	18	0.0	0.8	0.0004751487193063629	0.5	0.12339216105585593	0.5449387202074727	0.09998465955510363	0.5005818454372706	0.6301597927042553	0.5152093596955253	0	1.0	0.0
780	None	None	None	None	None	0	0	0.1935483870967742	6	0.7727272727272727	34	0.5679012345679012	0.022727272727272728	4	1	41	7	0	1.0	9	9	3.066666666666667	46	0.08433734939759036	0.7317073170731707	0.09793706056368663	0.5029039381303086	0.07182025905581288	0.5184352211724371	-0.014395838881820328	0.6456368965474035	0.6184065903736676	0.5568617297606121	1.0	1.0	0.0
3980	0.0033378649277038676	0.00011343687221479171	8.472206252191251e-05	0.9896310359721162	None	0.3333333333333333	1	0.5	4	0.7	7	0.2857142857142857	0.7	11	7	0	0	0	0.8571428571428571	6	7	0.8	12	0.0	0.6666666666666666	0.2902888108345291	0.6058138178481737	0.09922848169738846	0.5044550817603297	0.06378885062231987	0.6650532903263121	0.7747254673557125	0.5933476801346909	0	0.9090909090909091	0.0
1753	None	None	None	None	None	0	0	0.041666666666666664	1	1.0	34	0.9	0	0	0	35	0	0	0.625	8	5	2.4	36	0.0	0.7096774193548387	0	0	0	0	0	0	0	0	0	0	0
1779	None	None	None	None	None	0	0	0.5	2	0.75	3	0.5	0.5	4	2	1	2	0	0.75	4	3	0.4	6	0.5	0.4	0.0007941411460431992	0.502222014747235	-0.09998116736736354	0.500127014404966	0.09086456896249599	0.5036885068030756	0.6855608301988053	0.5020125282975513	0.0	0	0.0
2063	None	None	None	None	None	0	0	0.2222222222222222	4	0.75	18	0.9629629629629629	0	3	0	22	0	0	0.3333333333333333	3	9	1.7333333333333334	26	0.0	0.9565217391304348	0	0	0	0	0	0	0	0	0	0	0
3098	0.0006799779023773055	0.0006191747425606342	-0.0006191706094171161	0.9982569878274518	None	0	0	0.5	2	0.6666666666666666	2	0.625	0.6666666666666666	4	2	0	2	0	0.5	2	4	0.3333333333333333	5	1.0	0	0.05845497263537826	0.500521928590831	1.895800505985491e-09	0.500000001868779	0.0964896422340892	0.5049171214616707	0.5979432312359747	0.5018130622652461	1.0	1.0	0.0
916	None	None	None	None	None	0.16666666666666666	1	0.4666666666666667	7	0.55	11	0.6111111111111112	0.15	7	3	14	7	0	1.0	6	6	1.4666666666666666	22	0.25	0.125	-0.04086637626950482	0.5100681240847308	0.027776516585873857	0.5512394271162683	-0.17551179874695289	0.5660834826108244	0.7087360920155702	0.5425507542598476	1.0	1.0	0.0
3437	0.0004695310193901472	0.00016083463673626766	-3.421651290089568e-05	0.9996206184607205	None	0.3333333333333333	1	0.5	4	0.6666666666666666	6	0.3055555555555556	0.6666666666666666	10	6	0	0	0	1.0	6	6	0.7333333333333333	11	0.0	0.4	0.02525426930232788	0.5177327158740483	-0.009977616741638032	0.6589245365745425	0.09333801868739837	0.5814788670731569	0.6037387416626269	0.5872893881336076	0	1.0	0.0
4634	0.0030735202580016927	0.0011457246682672311	-0.0011290752543206748	0.998714825435239	None	0.25	1	0.36363636363636365	4	0.7857142857142857	11	0.2222222222222222	0.7857142857142857	15	11	0	0	0	0.8888888888888888	9	8	1.0666666666666667	16	0.0	1.0	-0.06797769216899065	0.5	-0.09995537871156894	0.5003918058254238	0.09999775536113908	0.500489206043438	0.7061987990832624	0.5002936706679514	0	1.0	0.0
3760	0.0008057472455018064	0.00010768023513547198	-9.174322049829553e-05	0.9988090903691376	None	0.3333333333333333	1	0.4444444444444444	4	0.7272727272727273	8	0.2653061224489796	0.7272727272727273	12	8	0	0	0	1.0	7	7	0.8666666666666667	13	0.0	0.6666666666666666	-0.0015873457201069385	0.6270240799798956	0.039450078439027175	0.5659039153336497	-0.05193789554534402	0.6612812566922106	0.6102920934755259	0.6188208205600634	0	0.75	0.0
3411	0.00031627243411956905	5.35827033642891e-05	2.2269028626507536e-05	0.9996602232229296	None	0.25	1	0.4	4	0.7692307692307693	10	0.23809523809523808	0.7692307692307693	14	10	0	0	0	0.7777777777777778	9	7	1.0	15	0.0	1.0	-0.05014388938732568	0.6230441607520327	-0.04076255307008646	0.665565619291713	-0.05988920135339197	0.5504099492196587	0.6214215970887126	0.614042693013844	0	0.9285714285714286	0.0
3022	0.00312898486308665	0.0003022181025238177	0.0002874883700717376	0.9970467818808555	None	0	0	0.42857142857142855	3	0.75	6	0.35714285714285715	0.75	9	6	0	0	0	0.5714285714285714	4	7	0.6666666666666666	10	0.0	0.6666666666666666	0.07766625466148395	0.7012553690648609	-0.44566258711737144	0.7913637629535847	-0.09980621940325926	0.5829788852513877	0.8586047896681162	0.6985678856043819	0	1.0	0.0
2857	0.00213307344547063	0.00011957052172848783	-7.152886827084552e-05	0.9989224830682162	None	0	0	0.3333333333333333	2	0.8333333333333334	5	1.0	0.8333333333333334	7	5	0	0	0	0.125	8	1	0.5333333333333333	8	0.0	0.8571428571428571	1.769236283135812e-21	0.5000000000000001	0.0689035706794758	0.6062311563737836	0.09998332850913792	0.5000396928084726	0.6029637490517809	0.5359094090754684	0	1.0	0.0
687	None	None	None	None	None	0	0	0.6	3	0.4	2	0.5833333333333334	0	0	0	6	0	0	0.75	3	4	0.4666666666666667	7	0.0	0.6666666666666666	0	0	0	0	0	0	0	0	0	0	0
472	None	None	None	None	None	0	0	0.5	3	0.42857142857142855	3	0.5625	0.14285714285714285	3	1	5	11	0	1.0	4	4	0.6	9	0.9166666666666666	0	4.43487869852654e-06	0.5000762046099443	0.11396349389965879	0.5111029399679848	0.0846184789777788	0.5251946033869005	0.6227916277332363	0.5121299293887357	1.0	1.0	0.0
452	None	None	None	None	None	0	0	0.25	1	1.0	3	1.0	1.0	4	3	0	1	0	0.2	5	1	0.3333333333333333	5	0.3333333333333333	0	0.00012087999967605318	0.5000682140579502	0.0004337358439784545	0.50114611448013	0.14892206600323027	0.5448184218585559	0.6683473228080283	0.515379603403633	1.0	1.0	0.0
2126	None	None	None	None	None	0	0	0.45454545454545453	5	0.5	7	0.5333333333333333	0	0	0	15	0	0	0.8333333333333334	5	6	1.0666666666666667	16	0.0	1.0	0	0	0	0	0	0	0	0	0	0	0
2623	3.878490598092025e-05	1.5625719288011432e-07	1.5106180024044112e-07	0.9999961882821177	None	0	0	0.5	2	0.6666666666666666	2	0.625	0.6666666666666666	4	2	0	2	0	0.5	4	2	0.3333333333333333	5	1.0	0	7.902762784127648e-27	0.5	-0.09999949749528206	0.5000001909451363	0.025255149029256185	0.5640342410359109	0.6320157456516329	0.5214494956746396	1.0	1.0	0.0
5821	4.4050342501267656e-05	2.5408366374272393e-06	-1.4182294623934922e-07	0.9999331672692223	None	0.2	1	0.3333333333333333	4	0.8	12	0.20987654320987653	0.8	16	12	0	0	0	1.0	9	9	1.1333333333333333	17	0.0	1.0	0.09571569575755577	0.6613950332430616	0.16041306221899626	0.6849460966280678	0.029968777908283267	0.5	0.6662535407996426	0.6182289678497629	0	0.9375	0.0
3920	2.22859394597565e-08	2.0503018817350343e-08	2.0419240825793632e-08	0.9999970806989215	None	0.25	1	0.4	4	0.7692307692307693	10	0.23809523809523808	0.7692307692307693	14	10	0	0	0	0.7777777777777778	9	7	1.0	15	0.0	1.0	0.0384322186540458	0.5	0.14288662691079485	0.9749111448414062	1.7025382575951785e-16	0.5000000002334776	0.6599848108123342	0.7720590093285038	0	1.0	0.0
4892	0.00034953757222836877	7.690722979156905e-06	4.0893434833322397e-07	0.9999997273067324	None	0.2	1	0.3333333333333333	4	0.8	12	0.20987654320987653	0.8	16	12	0	0	0	1.0	9	9	1.1333333333333333	17	0.0	1.0	0.0173284026695861	0.6817154163451744	-0.13517207061086944	0.9734528038288409	0.2373504281783573	0.6623551595945614	0.8513949136972646	0.8427896888459194	0	1.0	0.0
4501	0.003574245329253316	0.00045206804508703233	-0.000340520034225761	0.9968407363030619	None	0.25	1	0.4	4	0.75	9	0.25925925925925924	0.75	13	9	0	0	0	0.6666666666666666	6	9	0.9333333333333333	14	0.0	1.0	0.1413675617432189	0.5905208759511757	8.274742578065558e-06	0.5024577789939423	0.08576773848597381	0.5000000000000001	0.6414101130972556	0.5312882524266949	0	0	0.0
1439	None	None	None	None	None	0.3333333333333333	1	0.5	4	0.7	7	0.2857142857142857	0.7	11	7	0	0	0	0.8571428571428571	6	7	0.8	12	0.0	0.6666666666666666	0.030931597110224453	0.5055632391605458	-0.09692443362697264	0.5141936412801431	0.09493624372497234	0.5917124844178001	0.6828792667431661	0.5374375457126832	0	0.8181818181818182	0.0
4351	5.159466087474501e-08	9.187034781745857e-09	6.116715363406505e-09	0.9999974073325913	None	0.5	1	0.6666666666666666	4	0.5714285714285714	4	0.375	0.5714285714285714	8	4	0	0	0	0.6666666666666666	6	4	0.6	9	0.0	0.8	0.08841954633024789	0.5102005935349009	0.05798165665366402	0.6776765469561015	3.389929940061348e-05	0.5002380018097624	0.5972695224006259	0.5650356775303613	0	1.0	0.0
2593	3.838008815685384e-08	3.8310795010146206e-08	3.7444636139709236e-08	0.9999954808384804	None	0	0	0.4	2	0.6	3	0.7	0	0	0	6	0	0	0.4	2	5	0.4666666666666667	7	0.0	0	0	0	0	0	0	0	0	0	0	0	0
3571	0.001559063795965713	0.0001548008064563034	-9.643701223897254e-05	0.9985442571297137	None	0.2	1	0.3333333333333333	4	0.8	12	0.20987654320987653	0.8	16	12	0	0	0	1.0	9	9	1.1333333333333333	17	0.0	1.0	0.07223216507476198	0.5883889573028148	0.07789960231937032	0.5569951071886456	0.09998258918931835	0.5003087452208318	0.5486806237377841	0.548804117251935	0	0.9375	0.0
3372	1.8946092072126135e-08	1.7752189815862283e-08	-3.176606725826309e-09	0.9999977108254041	None	0.25	1	0.4	4	0.75	9	0.25925925925925924	0.75	13	9	0	0	0	0.6666666666666666	6	9	0.9333333333333333	14	0.0	1.0	-0.2200195415651926	0.691959493812077	-0.07783321191986639	0.9995131661336926	0.00010046015081133483	0.5004062136721564	0.8871800002996383	0.9433568670540221	0	1.0	0.0
1577	None	None	None	None	None	0	0	0.75	3	0.5	2	0.75	0.25	4	1	1	2	0	0.5	4	2	0.4	6	0.6666666666666666	0.5	-0.09936284593532867	0.505866012852444	0.07335564266678127	0.5138007221386458	0.1388051750087626	0.5634918980819116	0.7318566876944573	0.5278069503298519	1.0	1.0	0.0
2241	None	None	None	None	None	0	0	0.3333333333333333	7	0.5862068965517241	17	0.49206349206349204	0	1	0	29	7	0	0.7777777777777778	7	9	2.066666666666667	31	0.11475409836065574	0.5925925925925926	0	0	0	0	0	0	0	0	0	0	0
5624	0.004887789440043228	0.003064119767546361	0.001715452918375965	0.9962962662005493	None	0.25	2	0.3888888888888889	7	0.68	17	0.3333333333333333	0.68	24	17	2	1	0	1.0	9	9	1.8	27	1.0	0.6666666666666666	3.0708309650887555e-09	0.5	0.07591841774464077	0.5444039042336538	0.2550880466937286	0.5233401282478829	0.7439692020488381	0.5226106678846419	1.0	1.0	0.0
6133	0.0047599689568426085	0.0017770365838637747	0.0003282689162371541	0.9947809553600898	None	0.25	1	0.36363636363636365	4	0.7857142857142857	11	0.2222222222222222	0.7857142857142857	15	11	0	0	0	0.8888888888888888	8	9	1.0666666666666667	16	0.0	1.0	0.1276481370798627	0.5505284878021922	1.9331643232929206e-09	0.5017175887184019	0.04629841571113328	0.6185146501467891	0.6289300789941629	0.5574883990583953	0	1.0	0.0
6609	6.004159073719125e-08	2.6494064823744193e-08	-1.0176869369158082e-10	0.9999971334442886	None	0.25	1	0.36363636363636365	4	0.7857142857142857	11	0.2222222222222222	0.7857142857142857	15	11	0	0	0	0.8888888888888888	8	9	1.0666666666666667	16	0.0	1.0	0.079445767124432	0.5684557419864505	-0.04727674227925473	0.5	0.00632313861685656	0.5	0.6270039234407232	0.5229466517815279	0	1.0	0.0
350	None	None	None	None	None	0	0	0.25	2	0.9	9	0.34285714285714286	0.6	7	6	4	0	0	0.7142857142857143	7	5	0.8	12	0.0	0	0.09967957906917632	0.5014847765187933	0.06737046308919233	0.5365098577873026	0.00028983583319266884	0.502414086702652	0.6023101546621448	0.5134880072143777	0	1.0	0.0
7049	0.016605598149668672	0.000779866827719665	0.0001425798352311805	0.9866574917228044	None	0.25	1	0.4	4	0.75	9	0.25925925925925924	0.75	13	9	0	0	0	0.6666666666666666	6	9	0.9333333333333333	14	0.0	1.0	0.11839168004463804	0.9670837023420562	2.6640401062856418e-11	0.5000237914112368	0.09999999028702425	0.5000000000000001	0.6271948280057703	0.7552486256509632	0	0.9230769230769231	0.0
5930	0.0026103236454191213	0.0007784480632421565	0.0002736715065194363	0.9972065695970183	None	0.25	1	0.4	4	0.75	9	0.25	0.75	13	9	0	0	0	0.875	8	7	0.9333333333333333	14	0.0	0.8571428571428571	0.07982668358214254	0.5	1.221931260750947e-07	0.5000525676291504	-0.041244759839535114	0.9785636598733	0.6481159462301238	0.7813816468800597	0	1.0	0.0
6875	6.193931460642654e-05	1.1573477647256497e-06	-1.1336363301492945e-06	0.999999984192965	None	0.2	1	0.3333333333333333	4	0.8	12	0.20987654320987653	0.8	16	12	0	0	0	1.0	9	9	1.1333333333333333	17	0.0	1.0	0.15003552275017604	0.5007434032309278	0.028047460284083746	0.5156264887471197	0.09972526884708936	0.5	0.6225897290542552	0.5054581109234318	0	1.0	0.0
1773	None	None	None	None	None	0	0	0.2857142857142857	2	0.875	7	1.0	0.625	7	5	2	0	0	0.4	2	5	0.6666666666666666	10	0.0	0	0.07098039021889857	0.6148260732717629	1.1676001217828474e-10	0.5000000006415105	0.13125869337299007	0.5625975631412418	0.6376925004629	0.5596606913260687	0	1.0	0.0
1372	None	None	None	None	None	0	0	0.5	1	1.0	1	1.0	1.0	2	1	0	2	0	0.3333333333333333	3	1	0.2	3	0.6666666666666666	0	0.1025489759852519	0.5119743917035634	2.8154297033576618e-08	0.5000000637241856	0.0753169274508497	0.5257689715213809	0.6070266202477393	0.512586863137165	1.0	1.0	0.0
2431	None	None	None	None	None	0	0	0.4444444444444444	4	0.45454545454545453	5	0.52	0.09090909090909091	1	1	11	0	0	1.0	5	5	0.8666666666666667	13	0.0	1.0	0.0999999999069068	0.5	0.3045617397381638	0.5	0.0015931142879969562	0.5	0.7793561609184699	0.5	0	1.0	0.0
1536	None	None	None	None	None	0	0	0.42857142857142855	3	0.625	5	0.3333333333333333	0	2	0	7	2	0	0.8333333333333334	5	6	0.6666666666666666	10	0.125	0	0	0	0	0	0	0	0	0	0	0	0
5009	3.2085848335420406e-08	3.027180991825615e-08	1.7210576656103107e-08	0.9999897007919405	None	0.25	1	0.4	4	0.7692307692307693	10	0.23809523809523808	0.7692307692307693	14	10	0	0	0	0.7777777777777778	9	7	1.0	15	0.0	1.0	0.1923835633466719	0.6365312469155096	0.005428663732028503	0.5149192277774326	0.0012277497743229011	0.5	0.710054509500452	0.5514864235646076	0	0	0.0
5862	1.4068881876980585e-06	5.778004434985222e-07	-4.295505308575002e-07	0.9997812310069146	None	0.25	1	0.4	4	0.7692307692307693	10	0.23809523809523808	0.7692307692307693	14	10	0	0	0	0.7777777777777778	9	7	1.0	15	0.0	1.0	-0.034583719234185996	0.5	5.502529618629755	1.0	0.050396733306919114	0.5422554335425598	0.9999999999995153	1.0	0	1.0	0.0
1964	None	None	None	None	None	0.3333333333333333	3	0.55	11	0.4074074074074074	11	0.6444444444444445	0.37037037037037035	19	10	9	4	0	0.5555555555555556	9	5	1.9333333333333333	29	0.3076923076923077	0.3333333333333333	0.08989035864487321	0.5124233252742139	-0.0995937924766827	0.5114810214922167	-0.05818486926444096	0.553755975433859	0.6919025735070483	0.5259345260031787	0.0	0	0.0
6315	0.006891293808936401	0.004492024126723728	-0.004489617770061163	0.9884505862922544	None	0.25	1	0.4	4	0.75	9	0.25925925925925924	0.75	13	9	0	0	0	0.6666666666666666	6	9	0.9333333333333333	14	0.0	1.0	-0.09999999945762642	0.5002592611638695	-0.061339482417781165	0.5752514802447493	0.09936377693133441	0.500015315578727	0.7033271575122179	0.5253456182243244	0	0.9230769230769231	0.0
2112	None	None	None	None	None	0	0	0.5	2	0.6666666666666666	2	0.5555555555555556	0.6666666666666666	4	2	0	0	0	1.0	3	3	0.3333333333333333	5	0.0	0	-0.038388837208030206	0.6071031033531931	0.0999348592290856	0.5000826418940746	0.0004795597566106525	0.5010694539698889	0.6424003994257558	0.5365811695509611	0	0	0.0
5469	0.0002840447619949701	1.8020714929924988e-06	-8.358346602926288e-07	0.9999971756832309	None	0.25	1	0.4	4	0.7692307692307693	10	0.23809523809523808	0.7692307692307693	14	10	0	0	0	0.7777777777777778	7	9	1.0	15	0.0	1.0	0.0008612011811087568	0.5059225569890645	0.001216889579748206	0.5338455925099072	0.09952122294184665	0.5	0.6143600026864785	0.5132703040289196	0	1.0	0.0
4868	0.004710781198791377	0.003089914494075364	0.0030894819997737814	0.9953679110877047	None	0.25	1	0.4	4	0.7692307692307693	10	0.23809523809523808	0.7692307692307693	14	10	0	0	0	0.7777777777777778	9	7	1.0	15	0.0	1.0	-0.04586597469078545	0.6789210252989044	0.07439882113205713	0.5560276391865251	0.09932179021484468	0.5000000000000001	0.6561693926288272	0.5804508535493066	0	0	0.0
1646	None	None	None	None	None	0	0	0.5	3	0.6666666666666666	4	0.5714285714285714	0.6666666666666666	7	4	0	0	0	0.2857142857142857	7	2	0.5333333333333333	8	0.0	0.6666666666666666	-0.1943970816039735	0.9204147198060382	8.689480678994216e-10	0.5000586922874412	0.01862301276702411	0.6490487293408499	0.7169933779087942	0.7351732070961758	0	0.7142857142857143	0.0
2469	None	None	None	None	None	0	0	0.5	2	0.75	3	0.5	0.75	5	3	0	0	0	0.75	4	3	0.4	6	0.0	0	0.018947201669402582	0.6593493244868008	0.07395423414892163	0.5840872259847181	0.1484155662350944	0.5339015903822375	0.6560121902062379	0.5935342255902967	0	1.0	0.0
6086	2.871032762370341e-09	2.5678344831533104e-09	-1.8778550285591857e-09	0.9999999999984435	None	0.2	1	0.3333333333333333	4	0.8	12	0.20987654320987653	0.8	16	12	0	0	0	1.0	9	9	1.1333333333333333	17	0.0	1.0	0.006110567996248898	0.5	0.06871638519809628	0.5178824265986822	2.921091998713648e-19	0.5000000008848499	0.5770159212506649	0.5059630699139995	0	1.0	0.0
6167	0.0012098576223843454	0.00046897718346164326	-0.00045248734159459815	0.9992461119965217	None	0.2	1	0.3333333333333333	4	0.8	12	0.20987654320987653	0.8	16	12	0	0	0	1.0	9	9	1.1333333333333333	17	0.0	1.0	0.0682543496185866	0.5	-0.15496788470697387	0.8921674216745719	0.09998807989397947	0.5007261488457392	0.7566679679056945	0.6693675982081791	0	1.0	0.0
4317	0.0002044388254827875	1.152180254742806e-06	-3.820157705009335e-07	0.9999999951976642	None	0.25	1	0.4	4	0.7692307692307693	10	0.23809523809523808	0.7692307692307693	14	10	0	0	0	0.7777777777777778	7	9	1.0	15	0.0	1.0	-0.0213027884402594	0.514322973882026	0.09064931177607287	0.5	-0.06350520985867278	0.5136632690179732	0.6575006432068933	0.5093301052112885	0	0.9285714285714286	0.0
2779	4.1459163501474914e-08	3.9010925463390335e-08	1.2645277348574265e-08	0.9999939194426141	None	0	0	0.25	2	0.7777777777777778	7	0.6111111111111112	0	0	0	10	0	0	0.2222222222222222	2	9	0.7333333333333333	11	0.0	0.8888888888888888	0	0	0	0	0	0	0	0	0	0	0
4328	1.1300138125022562e-08	9.099579831084237e-09	-3.5773742159875845e-09	0.9999936344114924	None	0.5	1	0.6666666666666666	4	0.5	3	0.4	0.5	7	3	0	0	0	0.8	4	5	0.5333333333333333	8	0.0	1.0	0.1544812252246751	0.5071154306347592	0.06762346701064183	0.6829496943950549	0.0008670130031279133	0.5019711158365913	0.6568184276345083	0.5665780138573439	0	1.0	0.0
4462	0.00013964835616443063	1.3938827589741303e-06	-1.3924601348500916e-06	0.999998047105357	None	0.25	1	0.4	4	0.7692307692307693	10	0.23809523809523808	0.7692307692307693	14	10	0	0	0	0.7777777777777778	7	9	1.0	15	0.0	1.0	-0.03489899870917656	0.662645869402424	4.611785372725113e-13	0.5000000000010381	0.07474893287855852	0.5156180454534612	0.6196974688661793	0.5611588877706067	0	1.0	0.0
1347	None	None	None	None	None	0	0	0.5	2	0.75	3	1.0	0.75	5	3	0	1	0	0.16666666666666666	1	6	0.4	6	0.5	0.8	-0.09999901588500415	0.5000002425336266	-0.06624954255007379	0.5166755515775073	-0.2743184434122885	0.5960693083165692	0.7130258585690368	0.5379138790193092	1.0	1.0	0.0
744	None	None	None	None	None	0	0	0.26666666666666666	4	0.7	14	0.6111111111111112	0.05	1	1	20	3	0	1.0	6	6	1.4666666666666666	22	0.06818181818181818	0.11764705882352941	0.08417612969919926	0.5	0.014965344122594865	0.5	0.04856539168685243	0.5	0.5701814723471952	0.5	1.0	1.0	0.0
761	None	None	None	None	None	0	0	0.3125	5	0.6190476190476191	13	0.5111111111111111	0.09523809523809523	3	2	19	0	0	0.5555555555555556	9	5	1.5333333333333334	23	0.0	0.3333333333333333	0.02164717053863232	0.5105933039584234	0.03838984762729767	0.5279259289691374	3.3311531484152167e-06	0.5000027333339592	0.5391138428972194	0.5128480523441429	0	1.0	0.0
6819	1.9800401157639866e-05	5.26420305761843e-07	-2.0508737361095705e-07	0.9998089175443732	None	0.25	1	0.36363636363636365	4	0.7857142857142857	11	0.2222222222222222	0.7857142857142857	15	11	0	0	0	0.8888888888888888	8	9	1.0666666666666667	16	0.0	1.0	0.04963852913021459	0.6256637528354606	-0.06940798550922388	0.854141626546951	0.007347047087393044	0.5	0.6155210977818	0.6814347507112265	0	1.0	0.0
1860	None	None	None	None	None	0	0	0.625	5	0.3	3	0.6	0.1	3	1	8	1	0	0.8	4	5	0.8	12	0.05555555555555555	0.5	-0.0992331218554919	0.5126580919472928	-0.3547767029037511	0.800334655398844	0.09999986339350989	0.5000019655978599	0.8651923656282406	0.6176721765445683	1.0	1.0	0.0
1053	None	None	None	None	None	0	0	0.6	3	0.6	3	0.5833333333333334	0.6	6	3	0	1	0	0.3333333333333333	6	2	0.4666666666666667	7	1.0	0.4	1.5892731281454472e-13	0.5000000263235931	0.09996663106684212	0.5024026804236718	-0.09940499832134654	0.5005313516961505	0.6929067354231454	0.500978024465156	1.0	1.0	0.0
2790	0.00012623870166041128	7.267458410280323e-07	-5.93827605594599e-07	0.999989365252578	None	0	0	0.3333333333333333	2	0.8333333333333334	5	0.4	0.8333333333333334	7	5	0	0	0	0.8	4	5	0.5333333333333333	8	0.0	0	2.3125609951659227e-12	0.5000000170697277	1.327789440841557e-08	0.5000000045291138	0.02278779534652823	0.5445084881543106	0.5268298690432464	0.5148711572883532	0	1.0	0.0
7137	0.0015959797336006808	0.0006029126331252477	0.0005840018991782853	0.9989157205384741	None	0.25	1	0.4	4	0.75	9	0.25925925925925924	0.75	13	9	0	0	0	0.6666666666666666	6	9	0.9333333333333333	14	0.0	1.0	0.0355333797781365	0.529697627772881	-0.025255901109988748	0.5315485881291415	0.08604171628120742	0.5	0.6146999346987245	0.5204296796827208	0	1.0	0.0
2466	None	None	None	None	None	0	0	0.75	3	0.3333333333333333	1	0.625	0.3333333333333333	4	1	0	1	0	0.5	4	2	0.3333333333333333	5	1.0	0.6666666666666666	0.23844550185048924	0.5853292199113331	0.07915994912890727	0.5271719235515261	0.05045755616848989	0.5403463498399744	0.6880612718855716	0.5510895335933074	0.0	0	0.0
3507	9.208608537484367e-05	5.095913274094291e-06	-4.95195252897418e-06	0.9991892170907347	None	0.25	1	0.36363636363636365	4	0.7857142857142857	11	0.2222222222222222	0.7857142857142857	15	11	0	0	0	0.8888888888888888	9	8	1.0666666666666667	16	0.0	1.0	-0.0534078359035083	0.5	0.051112570758714684	0.5232941789685812	-0.03664906596652184	0.5	0.6126222505926299	0.5077697258774491	0	0.9333333333333333	0.0
3028	0.001292030578497291	0.00011383719903483903	-9.265865890008619e-05	0.9987988785564684	None	0.25	1	0.4	4	0.7692307692307693	10	0.23809523809523808	0.7692307692307693	14	10	0	0	0	0.7777777777777778	9	7	1.0	15	0.0	1.0	0.06529667906354956	0.56527275335515	-0.057896939050661934	0.6655326458967347	0.0951277363150184	0.5412282158007803	0.6671817745185049	0.5919362109063664	0	0	0.0
4223	1.2908820378970887e-08	1.2246079547891876e-08	8.423108448184464e-10	0.9999984713658195	None	0.25	1	0.36363636363636365	4	0.7857142857142857	11	0.2222222222222222	0.7857142857142857	15	11	0	0	0	0.8888888888888888	8	9	1.0666666666666667	16	0.0	1.0	-0.15298929181296464	0.7093845940668392	0	0.5	0	0.5	0.6728708666598492	0.5738228663868598	0	1.0	0.0
3735	0.0002247919375437513	3.818429283272841e-07	2.807444471862482e-07	0.9999950378587337	None	0.3333333333333333	1	0.4444444444444444	4	0.7272727272727273	8	0.2653061224489796	0.7272727272727273	12	8	0	0	0	1.0	7	7	0.8666666666666667	13	0.0	0.6666666666666666	9.762592839003984e-24	0.5	0.06593147094540538	0.5581259050928223	0.045275335906092416	0.6566263654418114	0.600752878709566	0.5729633369033352	0	0.25	0.0
4972	0.00701363714501079	0.0006561138967392211	0.0006103045068423669	0.9896642442400237	None	0.25	1	0.4	4	0.75	9	0.25925925925925924	0.75	13	9	0	0	0	0.6666666666666666	6	9	0.9333333333333333	14	0.0	1.0	-0.09999999999905895	0.5000000003550312	0.096203005142491	0.5000000000000001	0.20835502509568946	0.9999992483533452	0.813560650777536	0.9909896744841673	0	0.07692307692307693	0.0
7509	0.0065068690536443045	0.00588385779276555	0.005842477224459544	0.9939685594758932	None	0.25	1	0.4	4	0.7692307692307693	10	0.23809523809523808	0.7692307692307693	14	10	0	0	0	0.7777777777777778	7	9	1.0	15	0.0	1.0	0.09999444586820436	0.5000077481006646	-0.021678296447421995	0.5263339338307358	0.09999439539981335	0.5	0.6395852537897179	0.508787785583886	0	1.0	0.0
2684	None	None	None	None	None	0.09090909090909091	1	0.36	9	0.6285714285714286	22	0.4567901234567901	0.6	29	21	7	0	0	1.0	9	9	2.466666666666667	37	0.0	0.5714285714285714	0.09998414538032005	0.604311547819404	-0.02186131441539479	0.6588027789744372	0.42281218504081064	0.6296280666753181	0.8569105929314248	0.6311955746204451	0	0.10344827586206896	0.0
3314	0.0023413437665537194	0.0007358990516852113	0.0007302716483916934	0.99820351550251	None	0.25	1	0.4	4	0.75	9	0.25925925925925924	0.75	13	9	0	0	0	0.6666666666666666	6	9	0.9333333333333333	14	0.0	1.0	-0.09066480416446496	0.5540477653452913	0.019690833233906992	0.64921503307226	0.0691536970553573	0.5709194721995372	0.667230457731693	0.5921219551811157	0	1.0	0.0
7186	0.0045977682124513	0.0029873214027860795	0.002963731211712704	0.9916238240083144	None	0.25	1	0.4	4	0.75	9	0.25925925925925924	0.75	13	9	0	0	0	0.6666666666666666	6	9	0.9333333333333333	14	0.0	1.0	0.05261853716283814	0.5701427564093409	-0.04064394804749659	0.5770777072254804	0.0999990073155742	0.5000000000000001	0.6435878326765148	0.5492747197497755	0	0.3076923076923077	0.0
3109	6.971598394827479e-05	5.136879389897539e-07	3.3403680934596485e-07	0.9999971858360459	None	0.25	1	0.4	4	0.7692307692307693	10	0.23809523809523808	0.7692307692307693	14	10	0	0	0	0.7777777777777778	9	7	1.0	15	0.0	1.0	0.004512283757877331	0.5069027452274849	0.0011282378494940916	0.5203385218901038	0.08996786082598277	0.5731577488170612	0.6000940360533414	0.5335958215498066	0	1.0	0.0
933	None	None	None	None	None	0	0	0.5	8	0.45454545454545453	10	0.4897959183673469	0.18181818181818182	11	4	12	8	0	1.0	7	7	1.6	24	0.38095238095238093	0.3333333333333333	0.03399377965637243	0.6656875373779784	0.08167703680125624	0.60293620402017	0.19534647282391496	0.5791217765123168	0.6800709866093206	0.6166159920046579	1.0	1.0	0.0
2031	None	None	None	None	None	0.1	1	0.3181818181818182	7	0.7	21	0.3950617283950617	0.3	15	9	16	3	0	1.0	9	9	2.1333333333333333	32	0.1	0.3076923076923077	0.07019085562705125	0.5342841647143846	9.927947641201429e-15	0.5000000000643391	4.304210978188664e-06	0.5514526097193188	0.5819741610325393	0.5286264729429101	0.9333333333333333	0.06666666666666667	0.0
2522	None	None	None	None	None	0.5	2	0.7	7	0.3333333333333333	4	0.5185185185185185	0.3333333333333333	9	4	4	0	0	0.3333333333333333	9	3	0.9333333333333333	14	0.0	0.9090909090909091	0.05689418214779748	0.5998764510603544	0.05624900851252758	0.9450641954766252	0.008624132230576533	0.6252073829175889	0.6719020881159077	0.7779770290608614	0	1.0	0.0
1423	None	None	None	None	None	0.25	1	0.5	5	0.5833333333333334	7	0.4	0.5833333333333334	12	7	1	0	0	0.7142857142857143	5	7	0.9333333333333333	14	0.0	0.4	0.031327421035905426	0.557056678590576	0.0919478773633274	0.5803997256712105	0.0023833494776514495	0.5254104136066502	0.588838685896131	0.5543979172966604	0	1.0	0.0
1561	None	None	None	None	None	0.3333333333333333	1	0.4444444444444444	4	0.7272727272727273	8	0.28888888888888886	0.7272727272727273	12	8	0	0	0	0.5555555555555556	5	9	0.8666666666666667	13	0.0	1.0	0.22718043099041824	0.6905525677055704	0.29059612561593245	0.7946237919331733	0.19375931713300512	0.56287042837168	0.6444591784716552	0.6905837221306248	0	1.0	0.0
5220	0.0015393528024889847	0.0005100272487274193	0.0004702818273319235	0.9955221210385098	None	0.3333333333333333	1	0.5	4	0.7	7	0.2857142857142857	0.7	11	7	0	0	0	0.8571428571428571	6	7	0.8	12	0.0	0.6666666666666666	-0.09987555754922367	0.5005547443276847	0.04715565640032084	0.5710548281945871	0.00556789351293228	0.6767454983082176	0.6808529008345892	0.5847758566058323	0	0	0.0
545	None	None	None	None	None	0	0	0.6	3	0.6	3	0.4666666666666667	0.6	6	3	0	0	0	0.6	3	5	0.4666666666666667	7	0.0	0.5	0.00019113702815170536	0.5007675976912064	0.005676524950300678	0.5138259400400361	0.3273917678713099	0.9998972012918868	0.8216325994287783	0.9560745106094487	0	0	0.0
6324	0.006244313496560985	0.001079538160938819	0.0006766271361766824	0.9908422917475395	None	0.2	1	0.3333333333333333	4	0.8	12	0.20987654320987653	0.8	16	12	0	0	0	1.0	9	9	1.1333333333333333	17	0.0	1.0	-0.0026749477253901893	0.5	0.05545507353304936	0.5989289127565126	-0.7389763109041867	0.9999492642397252	0.9913758192486847	0.9686273767443295	0	1.0	0.0
2352	None	None	None	None	None	0.14285714285714285	1	0.3125	5	0.7619047619047619	16	0.2839506172839506	0.7142857142857143	20	15	2	1	0	1.0	9	9	1.5333333333333334	23	0.3333333333333333	0.7142857142857143	0.4352126135739436	0.6733381275774428	0.0627561335550862	0.5252932109603732	0.004510584444864967	0.5864846273476589	0.8501888524295415	0.5966062829020856	0.0	0	0.0
6398	0.00040722876318445924	3.5303829234819655e-07	1.5879622132649215e-07	0.999999972210701	None	0.2	1	0.3333333333333333	4	0.8	12	0.20987654320987653	0.8	16	12	0	0	0	1.0	9	9	1.1333333333333333	17	0.0	1.0	0.042412359031875166	0.5	0.02821852166555463	0.667042727070096	0.134558104829205	0.5963734860095719	0.6430042010168401	0.5894613377193424	0	1.0	0.0
2018	None	None	None	None	None	0	0	0.5	2	0.75	3	0.6	0.75	5	3	0	2	0	0.4	2	5	0.4	6	1.0	0	1.0695765768495251e-16	0.5000000000003402	0.0239763324967202	0.5393060307443325	0.09975055672043187	0.5003207322588957	0.6047209113486635	0.5132329201232728	1.0	1.0	0.0
948	None	None	None	None	None	0	0	0.6666666666666666	2	0.5	1	0.6666666666666666	0	0	0	3	4	0	0.6666666666666666	3	2	0.26666666666666666	4	0.4	0	0	0	0	0	0	0	0	0	0	0	0
5371	0.0018967606007584308	0.0005241732050099775	0.0003801896714312764	0.9963643351702867	None	0.25	1	0.4	4	0.75	9	0.25925925925925924	0.75	13	9	0	0	0	0.6666666666666666	6	9	0.9333333333333333	14	0.0	1.0	2.1073078788728373e-09	0.5000512084758498	0.09882244049922825	0.5305999320563052	0.015004111988857389	0.5	0.6070250903278902	0.5102283828024846	0	0	0.0
6414	0.005912924492948475	0.0028181749735055597	-0.0005827819407797223	0.9935997458036473	None	0.25	1	0.4	4	0.75	9	0.25925925925925924	0.75	13	9	0	0	0	0.6666666666666666	6	9	0.9333333333333333	14	0.0	1.0	0.5012469152986353	0.5000000000000002	-0.060947773740266054	0.5099680445777331	0.34886302565650856	0.8432920205261601	0.9166875874860967	0.6397476166109337	0	1.0	0.0
6936	0.004290440486261995	0.004026278554828517	0.003985991034559341	0.9950193247776121	None	0.25	1	0.4	4	0.75	9	0.25925925925925924	0.75	13	9	0	0	0	0.6666666666666666	6	9	0.9333333333333333	14	0.0	1.0	0.09999300030167013	0.5005080760400279	-0.07511862855007452	0.5186843398203943	0.09999881791149676	0.5000000000000001	0.6953691258693492	0.5064000238964683	0	1.0	0.0
7281	0.0010550571584159304	0.00021872415637078606	2.55275081661827e-05	0.9993272532753358	None	0.25	1	0.4	4	0.7692307692307693	10	0.23809523809523808	0.7692307692307693	14	10	0	0	0	0.7777777777777778	9	7	1.0	15	0.0	1.0	0.09991623720161796	0.5	-0.030048937332086044	0.5276876535330616	0.03029145875836815	0.5	0.6297237069355899	0.5092376175519164	0	0	0.0
1220	None	None	None	None	None	0	0	1.0	1	0	0	1.0	0	0	0	1	1	0	0.5	1	2	0.13333333333333333	2	0.16666666666666666	0	0	0	0	0	0	0	0	0	0	0	0
2619	0.00657157362138209	0.001544775864203172	0.0002630511911326389	0.9901649308698574	None	0.3333333333333333	2	0.42857142857142855	6	0.6666666666666666	12	0.31746031746031744	0.6666666666666666	18	12	1	0	0	0.7777777777777778	7	9	1.3333333333333333	20	0.0	0.6153846153846154	0.12333843493706675	0.583932670980916	0.03412018022801187	0.5909632525558468	0.23415103707763602	0.6572881963571464	0.6979947885275058	0.6112825858408153	0	1.0	0.0
2234	None	None	None	None	None	0	0	0.2777777777777778	5	0.7083333333333334	17	0.8666666666666667	0.20833333333333334	9	5	16	0	0	0.8333333333333334	5	6	1.7333333333333334	26	0.0	0.09523809523809523	-0.09787787434066288	0.508117158558219	5.959232084356503e-07	0.5000273541722665	0.08284328967071786	0.6044961538385561	0.6780178634208924	0.5379945891014285	0	1.0	0.0
6043	0.0027470171495196484	0.0002908391556841107	-0.00022889585377816116	0.9966416318229654	None	0.25	1	0.4	4	0.75	9	0.25925925925925924	0.75	13	9	0	0	0	0.6666666666666666	6	9	0.9333333333333333	14	0.0	1.0	-0.09999999999979635	0.5000024039018898	0.09494583375873752	0.5000000000000001	0.13579045582653254	0.9999999999995592	0.7471700057570665	0.9999239039569404	0	0.8461538461538461	0.0
519	None	None	None	None	None	0	0	0.6666666666666666	4	0.42857142857142855	3	0.5625	0	0	0	8	9	0	1.0	4	4	0.6	9	0.45	0.4	0	0	0	0	0	0	0	0	0	0	0
740	None	None	None	None	None	0.2	1	0.4166666666666667	5	0.5333333333333333	8	0.37777777777777777	0.4666666666666667	12	7	4	4	0	0.5555555555555556	5	9	1.1333333333333333	17	0.5714285714285714	0.6153846153846154	-0.06532596213751192	0.6117434993839407	-0.0923736536183177	0.672567429754354	-0.03970544631428393	0.6577467381412558	0.6018206348319299	0.6477686384471433	1.0	1.0	0.0
4092	0.005580104922508235	0.0020125893293075274	0.0010950653557841626	0.9950645128846868	None	0.25	1	0.4	4	0.7692307692307693	10	0.23809523809523808	0.7692307692307693	14	10	0	0	0	0.7777777777777778	7	9	1.0	15	0.0	1.0	-0.09725026699827186	0.5204752257411573	0.11258998635767847	0.6038437103623229	0.08635142231410797	0.5000000000000001	0.7176509246157844	0.5418562579875607	0	1.0	0.0
898	None	None	None	None	None	0	0	0.25	1	1.0	3	1.0	1.0	4	3	0	0	0	0.2	1	5	0.3333333333333333	5	0.0	0	-0.039658157250568274	0.5765534336371645	6.119653857295198e-05	0.5001900312683494	0.09098262885262295	0.5760483658315194	0.6335530004317751	0.5511515102622956	0	1.0	0.0
5674	0.0073261688098756	0.0004967966066147511	0.00044630168258640496	0.9885874233187577	None	0.25	1	0.4	4	0.75	9	0.25925925925925924	0.75	13	9	0	0	0	0.6666666666666666	6	9	0.9333333333333333	14	0.0	1.0	-0.09999999999992933	0.5000010715309091	0.08084238400351043	0.5	0.15447633966163757	0.9968267487754291	0.7943164316064718	0.8717597256616564	0	1.0	0.0
615	None	None	None	None	None	0	0	0.08333333333333333	2	0.9411764705882353	32	0.8	0	0	0	35	9	0	0.5555555555555556	5	9	2.4	36	0.12162162162162163	0.967741935483871	0	0	0	0	0	0	0	0	0	0	0
4461	0.0013218586542833395	9.161821109054365e-05	8.757661942517671e-05	0.9986928896098677	None	0.25	1	0.36363636363636365	4	0.7857142857142857	11	0.2222222222222222	0.7857142857142857	15	11	0	0	0	0.8888888888888888	8	9	1.0666666666666667	16	0.0	1.0	0.004086344871122299	0.5770588138118067	-0.044206372544988264	0.6901054599789125	-0.09924099990602368	0.5995368684244701	0.6560603353036285	0.6236226128601647	0	1.0	0.0
1996	None	None	None	None	None	0	0	0.22727272727272727	5	0.8	24	0.5925925925925926	0.7333333333333333	26	22	5	2	0	0.6666666666666666	9	6	2.1333333333333333	32	0.2	0.6153846153846154	0.09997032057311499	0.5001001479988854	-0.12580079460345037	0.64985503041603	0.04046306941201785	0.638175579556586	0.7231258211564862	0.5975865308067756	0.7884615384615384	1.0	0.0
7198	0.008717450108929287	0.005456482591726395	0.005159755931596835	0.9748257716475018	None	0.25	1	0.4	4	0.7692307692307693	10	0.23809523809523808	0.7692307692307693	14	10	0	0	0	0.7777777777777778	7	9	1.0	15	0.0	1.0	0.5494562442663009	0.7992550666084761	0.0549481695257942	0.5	0.09998554719104237	0.5001860168592532	0.9031353542597782	0.6132030778941491	0	0.07142857142857142	0.0
537	None	None	None	None	None	0.5	1	0.5714285714285714	4	0.625	5	0.35714285714285715	0.625	9	5	0	0	0	0.5714285714285714	4	7	0.6666666666666666	10	0.0	0.6666666666666666	-0.099981447600588	0.5003850235051858	0.0009100843282675586	0.5242767805913774	0.06310872460469351	0.5965530403821008	0.6619585316768261	0.5407301112196327	0	1.0	0.0
5473	0.0006926083762659155	0.00015623512812870338	-0.00015614023275474783	0.9990701281520288	None	0.25	1	0.36363636363636365	4	0.7857142857142857	11	0.2222222222222222	0.7857142857142857	15	11	0	0	0	0.8888888888888888	8	9	1.0666666666666667	16	0.0	1.0	-0.07215372753929652	0.5908182708850783	5.87509306797507e-07	0.5000505888102633	0.050607950658384436	0.5000000000000001	0.6233376374933599	0.5305910314911728	0	0	0.0
2995	1.1406698716332166e-08	1.0325269317837637e-08	-1.0323166632116984e-08	0.9999986199819778	None	0.5	1	0.5714285714285714	4	0.625	5	0.3333333333333333	0.625	9	5	0	0	0	0.8333333333333334	5	6	0.6666666666666666	10	0.0	1.0	-1.0332693935563388	0.9999999993992477	0.0674709282903605	0.6212555029802409	1.5270047421189954e-06	0.500062976228906	0.9999966384225307	0.9992851030154988	0	0.8888888888888888	0.0
3228	0.0006056399410260016	0.00014319738611199423	0.00014312171197739792	0.9991919801959454	None	0.3333333333333333	1	0.5	4	0.6666666666666666	6	0.3055555555555556	0.6666666666666666	10	6	0	0	0	1.0	6	6	0.7333333333333333	11	0.0	0.4	0.05616162155541515	0.510809275560029	0.09910454103388401	0.5058716618523365	0.0020956446153324666	0.6110919849222929	0.5985852554502208	0.5431123626824412	0	1.0	0.0
1469	None	None	None	None	None	0	0	0.3333333333333333	1	1.0	2	1.0	1.0	3	2	0	0	0	0.25	1	4	0.26666666666666666	4	0.0	0	1.1332709264320611e-07	0.5000000257697754	-0.19238816891265928	0.8931874390007489	0.03352017765256119	0.5170316304632026	0.7301504785890828	0.6749423303761543	0	1.0	0.0
7044	0.004061775344213884	0.0003164296483404038	-0.00030495270738093854	0.9907417269422916	None	0.25	1	0.4	4	0.7692307692307693	10	0.23809523809523808	0.7692307692307693	14	10	0	0	0	0.7777777777777778	7	9	1.0	15	0.0	1.0	-0.02057723155191908	0.5260565130995124	0.06898003867862475	0.5677566788130392	20.00708179024786	1.0	1.0	0.9999999999999956	0	1.0	0.0
7089	0.004747235552416339	0.0002921630668950334	-0.00023478520853048484	0.992215025243016	None	0.25	1	0.4	4	0.75	9	0.25925925925925924	0.75	13	9	0	0	0	0.6666666666666666	6	9	0.9333333333333333	14	0.0	1.0	1.320901393765424e-15	0.5000001037256017	0.015202438127035717	0.5	0.09999983033121854	0.5000140559587628	0.6082520443022741	0.5000047198947892	0	0.9230769230769231	0.0
1119	None	None	None	None	None	0	0	0.3333333333333333	2	0.8571428571428571	6	0.36	0.8571428571428571	8	6	0	2	0	1.0	5	5	0.6	9	1.0	0	0.09938085628234425	0.5024066284879253	2.663911695479073e-07	0.5003223273180367	0.027860241360343506	0.5594905193095566	0.604997049365348	0.5208221599124853	0.0	0.125	0.0
1883	None	None	None	None	None	0	0	1.0	2	0.0	0	0.75	0	2	0	0	2	0	1.0	2	2	0.2	3	1.0	0	0	0	0	0	0	0	0	0	0	0	0
4214	0.00016468913663209809	2.5014256160483887e-07	-2.1381712559996597e-07	0.9999972469626836	None	0.25	1	0.4	4	0.7692307692307693	10	0.23809523809523808	0.7692307692307693	14	10	0	0	0	0.7777777777777778	7	9	1.0	15	0.0	1.0	1.632500469183603e-11	0.5000008774526079	0.038610645674388024	0.5	0.025027513612594088	0.6558145545118315	0.5800758435925584	0.5535192695926845	0	1.0	0.0
3056	0.0028978674258112007	0.0006954299417755417	-0.0004383147199956308	0.9977386702812442	None	0.14285714285714285	1	0.3125	5	0.7727272727272727	17	0.38095238095238093	0.7272727272727273	21	16	2	0	0	0.7777777777777778	7	9	1.6	24	0.0	0.5333333333333333	5.634203616044832e-05	0.5164196569675462	0.07374188364109982	0.6977143993845898	-0.06401975054355596	0.9719018747333756	0.6738720205542155	0.8148589818120587	0	1.0	0.0
1048	None	None	None	None	None	0	0	0.42857142857142855	3	0.5	4	0.6666666666666666	0	0	0	9	1	0	0.6	5	3	0.6666666666666666	10	0.045454545454545456	0.4	0	0	0	0	0	0	0	0	0	0	0
5168	0.0001937935764704473	9.43229313192695e-05	-6.402246169173055e-05	0.9993569432614252	None	0.25	1	0.4	4	0.7692307692307693	10	0.23809523809523808	0.7692307692307693	14	10	0	0	0	0.7777777777777778	9	7	1.0	15	0.0	1.0	-0.1294436707025604	0.5000000000000001	-0.14213451165791283	0.6351962867597369	0.001842603179097517	0.5390555044417433	0.6733669924397986	0.5589837083728595	0	0	0.0
2015	None	None	None	None	None	0	0	0.09090909090909091	1	1.0	14	1.0	0	0	0	15	0	0	0.25	2	8	1.0666666666666667	16	0.0	0.8571428571428571	0	0	0	0	0	0	0	0	0	0	0
623	None	None	None	None	None	0.42857142857142855	3	0.5625	9	0.5	11	0.42857142857142855	0.5	20	11	3	0	0	0.875	7	8	1.6	24	0.0	0.5882352941176471	0.06027309172743025	0.5046168975197248	0.09999696263428377	0.5005055092948607	0.005084475266513483	0.5977180090974564	0.5960346919954391	0.534649036031432	0	1.0	0.0
7336	0.0025238206691232646	0.00031964430101075116	0.00010498707603513158	0.9983771436605305	None	0.25	1	0.4	4	0.7692307692307693	10	0.23809523809523808	0.7692307692307693	14	10	0	0	0	0.7777777777777778	7	9	1.0	15	0.0	1.0	0.0999115605440415	0.5000109350729949	-0.25943721522717056	0.6779115479095662	0.0999999503301793	0.5000000000000001	0.844776378819981	0.5617034039709528	0	1.0	0.0
4762	2.7220288820814057e-05	3.0507450010443925e-06	-3.0184109347258016e-06	0.9996304721348851	None	0.5	1	0.6666666666666666	4	0.5714285714285714	4	0.36	0.5714285714285714	8	4	0	0	0	1.0	5	5	0.6	9	0.0	1.0	0.004621689618276569	0.508336785045221	-0.03437105492441977	0.640441023458745	-0.07758750130212005	0.5200548839054486	0.5961075303174443	0.5573211834391235	0	1.0	0.0
3032	0.006246977731081603	0.0016477459370070149	7.443673037978572e-06	0.9922879852341032	None	0.2857142857142857	2	0.375	6	0.7142857142857143	15	0.36507936507936506	0.7142857142857143	21	15	1	0	0	0.7777777777777778	9	7	1.5333333333333334	23	0.0	1.0	0.15582894428180835	0.5775755948005311	-0.04191624231083709	0.6635802747775593	0.09999999946854912	0.5000000172319297	0.6860566083618491	0.5819312421020999	0	1.0	0.0
601	None	None	None	None	None	0	0	0.75	3	0.5	2	0.6	0	0	0	5	0	0	0.4	5	2	0.4	6	0.0	0.5	0	0	0	0	0	0	0	0	0	0	0
4729	0.0007963638614147058	0.00012840600985391626	-5.2855593738964706e-05	0.9994230942230946	None	0.25	1	0.36363636363636365	4	0.7857142857142857	11	0.2222222222222222	0.7857142857142857	15	11	0	0	0	0.8888888888888888	9	8	1.0666666666666667	16	0.0	1.0	-0.01778663061056685	0.6223187776140423	0.08025494033521696	0.5053485079223853	0.09174444535646926	0.520611800429898	0.62354764221377	0.550105487762484	0	0.13333333333333333	0.0
6401	2.0876791364627515e-06	5.652327767331885e-08	5.335598237312905e-08	0.999997585246795	None	0.25	1	0.4	4	0.7692307692307693	10	0.23809523809523808	0.7692307692307693	14	10	0	0	0	0.7777777777777778	7	9	1.0	15	0.0	1.0	0.06096982950286591	0.5	0.0956360285483779	0.5295023313164788	1.8495452592892758e-05	0.5023031416082326	0.5972128886368901	0.5106116725835166	0	1.0	0.0
3131	0.0059633163866258995	0.0016263879747791766	-0.0015229449550937283	0.977812059607872	None	0.25	1	0.4	4	0.75	9	0.25925925925925924	0.75	13	9	0	0	0	0.6666666666666666	6	9	0.9333333333333333	14	0.0	1.0	0.7836798308500478	1.0	0.07070394637589478	0.5341490470666248	-0.09948987597236335	0.5000000000000001	0.979443384880689	1.0	0	1.0	0.0
1310	None	None	None	None	None	0	0	0.4117647058823529	7	0.5217391304347826	12	1.0	0.2608695652173913	10	6	14	0	0	1.0	5	5	1.6666666666666667	25	0.0	0	0.02657093623781485	0.5415740888173904	-0.04323961228937556	0.6746498915730642	0.2335347426342566	0.6749299192657257	0.753375565308833	0.6323194944166937	0	1.0	0.0
5986	0.0005440643172019272	1.2159344763345685e-06	2.756952844567668e-07	0.9999999896180791	None	0.2	1	0.3333333333333333	4	0.8	12	0.20987654320987653	0.8	16	12	0	0	0	1.0	9	9	1.1333333333333333	17	0.0	1.0	-0.0725518091647135	0.5	0.04551734487727369	0.5616467372173944	0.11093905234710562	0.5544888816767298	0.6852953838993104	0.5388111435524909	0	1.0	0.0
3160	None	None	None	None	None	0.25	4	0.4411764705882353	15	0.5102040816326531	25	0.7083333333333334	0.3877551020408163	31	19	19	0	0	0.8888888888888888	9	8	3.4	51	0.0	0.7555555555555555	0.0005627348348923456	0.5093737109623303	0.12887162586791426	0.7208143408741043	0.09999980836065422	0.5010614045439241	0.6337236183566117	0.581779609070468	0	1.0	0.0
7046	2.2433657035093052e-08	2.107766324224963e-08	1.2874562329066653e-09	0.9999973531665888	None	0.25	1	0.4	4	0.7692307692307693	10	0.23809523809523808	0.7692307692307693	14	10	0	0	0	0.7777777777777778	7	9	1.0	15	0.0	1.0	0.07754127134463877	0.6501394097892956	7.902762784127648e-27	0.5000000003573556	7.902762784127648e-27	0.5	0.5903791685546576	0.551454865610338	0	1.0	0.0
6579	0.014709433064685275	0.0019451463978340405	-0.0018879598548188002	0.9425769016965075	None	0.25	1	0.4	4	0.7692307692307693	10	0.23809523809523808	0.7692307692307693	14	10	0	0	0	0.7777777777777778	9	7	1.0	15	0.0	1.0	0.5929743531906803	0.8867134729389006	0.059900043036403824	0.6483003129946459	-0.3489047061870725	0.9983433172251442	0.9856989226845979	0.9536239387861131	0	1.0	0.0
1493	None	None	None	None	None	0	0	0.36363636363636365	4	0.6428571428571429	9	0.64	0.42857142857142855	10	6	5	4	0	1.0	5	5	1.0666666666666667	16	0.4	0	0.09999838769485857	0.5000854827002579	0.0999999999904041	0.5000000007050125	0.04252441813646246	0.5659760003962147	0.5673237373222524	0.5221350041307752	1.0	1.0	0.0
6194	0.00035189481061431575	0.0002402309405075794	1.2542437207709966e-07	0.9996753629245336	None	0.2	1	0.3333333333333333	4	0.8	12	0.20987654320987653	0.8	16	12	0	0	0	1.0	9	9	1.1333333333333333	17	0.0	1.0	5.454672094320958e-06	0.5	0.15174771661383407	0.5743398062302224	-0.10460188894961957	0.9999998329732745	0.7515506173235955	0.9950409213622073	0	1.0	0.0
1097	None	None	None	None	None	0	0	0.375	3	0.6666666666666666	6	0.44	0.3333333333333333	4	3	6	2	0	1.0	5	5	0.7333333333333333	11	0.13333333333333333	0	-0.053664209091843974	0.5019028231069738	0.09999925964699749	0.5000006229159649	-0.024157267829562963	0.5006918754986835	0.6605656952674568	0.5008651095198696	1.0	1.0	0.0
5781	2.2583901292354153e-08	2.09091300745647e-08	1.7934921877964751e-10	0.9999973043874139	None	0.25	1	0.4	4	0.7692307692307693	10	0.23809523809523808	0.7692307692307693	14	10	0	0	0	0.7777777777777778	7	9	1.0	15	0.0	1.0	0.09977932658189297	0.5048173858071364	0.0531513410925587	0.5	1.2746062102765279e-20	0.500000000000006	0.6005212604917326	0.5016058394384622	0	1.0	0.0
3821	0.0002439346673888681	2.537632953852053e-06	1.6252231538293598e-06	0.9999984747424158	None	0.25	1	0.36363636363636365	4	0.7857142857142857	11	0.2222222222222222	0.7857142857142857	15	11	0	0	0	0.8888888888888888	8	9	1.0666666666666667	16	0.0	1.0	0.09998994137755196	0.5000406324250128	0.11381223126658262	0.6060802591665241	-0.024212027289795872	0.6705393611663331	0.6606652701583794	0.5940060129405105	0	1.0	0.0
1575	None	None	None	None	None	0.5	1	0.8571428571428571	6	0.125	1	0.5	0.125	6	1	3	4	0	0.8	5	4	0.6666666666666666	10	0.8	0.4	-0.08272216505776282	0.5064011791236079	0.007844528554434318	0.5042892540058967	0.029194009265424432	0.5078570431338424	0.6187067936518104	0.5061825442279111	1.0	1.0	0.0
4439	0.008880370346398686	0.0037834887047173004	-0.0009924474395577017	0.9927136018383707	None	0.4	2	0.46153846153846156	6	0.6470588235294118	11	0.35185185185185186	0.6470588235294118	17	11	1	0	0	0.6666666666666666	6	9	1.2666666666666666	19	0.0	0.6153846153846154	0.31932329300488477	0.6255340453539089	0.004906619023412169	0.5697732075292654	0.03890714653663939	0.5688968849192676	0.8032361737315902	0.5883449184785965	0	0.8235294117647058	0.0
6253	0.005553950398779939	0.0003841433398257254	0.0003820835218790033	0.9981603836587257	None	0.25	1	0.4	4	0.75	9	0.25925925925925924	0.75	13	9	0	0	0	0.6666666666666666	9	6	0.9333333333333333	14	0.0	1.0	0.06760666118461514	0.5188701255132523	0.22977052063925804	0.6494778457685145	0.15719256133495935	0.5000000000000001	0.6658074633617425	0.5574338082681275	0	0	0.0
7388	0.007217314067514238	0.005057032068469362	0.0050560428993641675	0.9928953580001186	None	0.25	1	0.4	4	0.75	9	0.25925925925925924	0.75	13	9	0	0	0	0.6666666666666666	6	9	0.9333333333333333	14	0.0	1.0	0.14073008052129712	0.5000000000000001	-0.020342459790424337	0.5176499936188419	0.18844729123978993	0.5193526782693466	0.7095653438241422	0.5123373890128804	0	1.0	0.0
448	None	None	None	None	None	0	0	0.4166666666666667	5	0.5333333333333333	8	0.5666666666666667	0.26666666666666666	8	4	8	0	0	0.8333333333333334	5	6	1.1333333333333333	17	0.0	0.16666666666666666	-0.09999998221316944	0.5000001046153303	0.08987036694699695	0.9186466644191682	0.07095666864367256	0.5077478965599069	0.7055740169250825	0.6938891095897808	0	1.0	0.0
6169	0.0002808494881911057	4.274484766741709e-06	1.1007611749034757e-06	0.9999998232414812	None	0.2	1	0.3333333333333333	4	0.8	12	0.20987654320987653	0.8	16	12	0	0	0	1.0	9	9	1.1333333333333333	17	0.0	1.0	0.23002578457155076	0.5	0.22047403485774586	0.5657008386494887	0.22380153239025144	0.5473189595346636	0.5316965715510662	0.5377758558052866	0	0	0.0
169	None	None	None	None	None	0.25	1	0.4	4	0.7692307692307693	10	0.23809523809523808	0.7692307692307693	14	10	0	0	0	0.7777777777777778	9	7	1.0	15	0.0	1.0	-0.09999995721093233	0.5000357118705314	-0.10008450815352987	0.677505775815713	0.32265229111737403	0.6374328268948453	0.8724437164088926	0.6072033303381187	0	1.0	0.0
2396	None	None	None	None	None	0.2	1	0.38461538461538464	5	0.7058823529411765	12	0.30158730158730157	0.7058823529411765	16	12	2	2	0	0.7777777777777778	7	9	1.2666666666666666	19	0.5	0.6666666666666666	0.0798081960685876	0.6602672234078687	0.1158179161427575	0.642107024610015	0.08623927953499025	0.6781540091581894	0.5616238981893794	0.6603309046975446	1.0	0.9375	0.0
2122	None	None	None	None	None	0.09090909090909091	1	0.375	9	0.5454545454545454	18	0.8333333333333334	0.09090909090909091	8	3	26	0	0	0.8571428571428571	7	6	2.3333333333333335	35	0.0	0.4827586206896552	0.0987069012538811	0.5417657638960401	-0.03538934464125852	0.6706653602577299	0	0.5	0.6415383612491263	0.5727018060465224	0	0.875	0.0
866	None	None	None	None	None	0.5	1	0.5714285714285714	4	0.625	5	0.3333333333333333	0.625	9	5	0	0	0	0.8333333333333334	5	6	0.6666666666666666	10	0.0	0.5	0.008825442740792862	0.5572010766696207	-0.02658376694948771	0.6823956639014512	0.011183791437945803	0.5202474231909915	0.5757281360248241	0.5886891967134054	0	1.0	0.0
434	None	None	None	None	None	0	0	0.4	2	0.8	4	0.4666666666666667	0.8	6	4	0	2	0	0.6	3	5	0.4666666666666667	7	1.0	0	0.0810440547085617	0.6496867250882754	0.01464913618025454	0.5294612993514414	-0.021116382040105096	0.6325186469071122	0.6331021817420724	0.6049723875327526	1.0	1.0	0.0
2837	0.0010510679744487317	0.0006073076832951228	0.0006058393106937371	0.996314562742753	None	0.5	1	0.5714285714285714	4	0.625	5	0.3333333333333333	0.625	9	5	0	0	0	0.8333333333333334	5	6	0.6666666666666666	10	0.0	1.0	0.19156081941257416	0.5005388797011335	0.36900915317660077	0.9999620576845467	0.020037091063956007	0.6827960215541995	0.8866955479551368	0.9746525790612303	0	1.0	0.0
1437	None	None	None	None	None	0	0	0.42857142857142855	9	0.4827586206896552	14	0.6888888888888889	0.20689655172413793	14	6	16	0	0	0.5555555555555556	9	5	2.066666666666667	31	0.0	0.8148148148148148	0.11868762055190527	0.7370810479001163	0.09913921040218301	0.5099252165419996	0.09992549071329343	0.6710426347571544	0.575281783151956	0.6443941336219862	0	1.0	0.0
174	None	None	None	None	None	0	0	0.037037037037037035	2	0.9746835443037974	77	1.0	0	1	0	79	0	0	1.0	9	9	5.4	81	0.0	1.0	0	0	0	0	0	0	0	0	0	0	0
5619	0.004545675215076986	0.0028985158373298603	-6.949426118796502e-05	0.9921350251052077	None	0.25	1	0.4	4	0.75	9	0.25925925925925924	0.75	13	9	0	0	0	0.6666666666666666	6	9	0.9333333333333333	14	0.0	1.0	0.04008890273628772	0.5	5.303865066702911e-05	0.57117163676488	0.3731947391559566	0.7067476147517193	0.8419283180660022	0.5959835972097473	0	1.0	0.0
6820	0.0033883379045426382	0.00047891848326383574	0.00047394667337083597	0.9958886487982034	None	0.25	1	0.4	4	0.75	9	0.25	0.75	13	9	0	0	0	0.875	8	7	0.9333333333333333	14	0.0	1.0	0.09999990403850646	0.500000404788751	-0.1482619446325269	0.6007325459184603	-0.09592273921828122	0.5	0.7443181493679308	0.5339908194460294	0	1.0	0.0
7498	0.012789735126068598	0.011961539377795902	0.011961533265256518	0.9896343360474665	None	0.25	1	0.4	4	0.7692307692307693	10	0.23809523809523808	0.7692307692307693	14	10	0	0	0	0.7777777777777778	7	9	1.0	15	0.0	1.0	0.10881177925683827	0.5289111645222665	0.05482583375751439	0.5350423801777463	0.09999999682386493	0.5	0.5520175388234234	0.521334829229556	0	1.0	0.0
6481	0.004114151079828147	0.0010874453105854075	-0.0010352516236451237	0.9910385923659923	None	0.25	1	0.4	4	0.75	9	0.25925925925925924	0.75	13	9	0	0	0	0.6666666666666666	6	9	0.9333333333333333	14	0.0	1.0	0.09999999999959705	0.5000000000007097	-0.00904336179145324	0.6496154564485264	0.09998839504532292	0.5	0.6257455689707523	0.551264996907459	0	1.0	0.0
5432	0.001416706842337245	0.000170100917285287	4.868426153741687e-05	0.9978371960348351	None	0.25	1	0.4	4	0.7692307692307693	10	0.23809523809523808	0.7692307692307693	14	10	0	0	0	0.7777777777777778	7	9	1.0	15	0.0	1.0	-0.012155402833288892	0.5166719348070496	-0.15709508921658102	0.999533817021067	0.030240461317190548	0.6572243153133391	0.7034351960409773	0.9424615959837238	0	0.35714285714285715	0.0
1349	None	None	None	None	None	0	0	0.6666666666666666	4	0.2857142857142857	2	0.5625	0	0	0	8	0	0	1.0	4	4	0.6	9	0.0	0.8	0	0	0	0	0	0	0	0	0	0	0
379	None	None	None	None	None	0.18181818181818182	2	0.5	12	0.4117647058823529	14	0.4444444444444444	0.2647058823529412	19	9	16	0	0	1.0	9	9	2.4	36	0.0	0.25806451612903225	0.29354396036995845	0.6759936518564313	-0.037272092029209836	0.5208567283012266	-0.021468890792420668	0.6667601539225236	0.8156752753422943	0.6234351821707343	0	1.0	0.0
6436	0.0025218053822791174	0.001291159376965257	0.0010612535560019733	0.9988307964432437	None	0.25	1	0.4	4	0.7692307692307693	10	0.23809523809523808	0.7692307692307693	14	10	0	0	0	0.7777777777777778	7	9	1.0	15	0.0	1.0	0.09999961198827881	0.5000016817013733	0.09908038146283749	0.5069500945557177	0.05962286718125666	0.5	0.5469134756917186	0.502317391383137	0	1.0	0.0
5549	0.0026374420625818276	0.0014661894816284965	0.0014657810784999348	0.9979581676796799	None	0.25	1	0.36363636363636365	4	0.7857142857142857	11	0.2222222222222222	0.7857142857142857	15	11	0	0	0	0.8888888888888888	9	8	1.0666666666666667	16	0.0	1.0	0.09999967270228248	0.5000000000000001	0.09775047997383758	0.51440673678397	0.0854055148407036	0.5021267754480989	0.5157565504968842	0.5055122813103937	0	1.0	0.0
715	None	None	None	None	None	0	0	0.6666666666666666	2	0.5	1	0.6666666666666666	0	0	0	3	8	0	0.6666666666666666	3	2	0.26666666666666666	4	0.8	0	0	0	0	0	0	0	0	0	0	0	0
4717	0.0015629365784305134	0.00018055309962970568	0.00014263969829215691	0.9977166906608889	None	0.25	1	0.4	4	0.7692307692307693	10	0.23809523809523808	0.7692307692307693	14	10	0	0	0	0.7777777777777778	9	7	1.0	15	0.0	1.0	0.09927110050084183	0.5	-0.09968408851425196	0.5011949334559377	0.09999999946951385	0.5000052180238042	0.7190201653835485	0.500400051166197	0	1.0	0.0
5016	0.017978037009269972	0.004426927386233745	0.0028108029997427086	0.9846964098215643	None	0.25	1	0.36363636363636365	4	0.7857142857142857	11	0.2222222222222222	0.7857142857142857	15	11	0	0	0	0.8888888888888888	8	9	1.0666666666666667	16	0.0	1.0	-0.15497289950680923	0.7129976642673965	0.18975788594917323	0.57742030496882	0.18262661919794915	0.9790750423403384	0.8710740050707472	0.8441297066548573	0	0.9333333333333333	0.0
6608	0.02428922194088926	0.004716647508513002	0.004000386534286089	0.9519086557847408	None	0.25	2	0.3333333333333333	6	0.75	18	0.32098765432098764	0.7083333333333334	23	17	2	1	0	1.0	9	9	1.7333333333333334	26	0.5	0.9411764705882353	3.542349763322559e-08	0.5	0.05073547011829196	0.5616235512255439	0.21547687035517185	0.764800020884531	0.711797376356205	0.6167187454337716	1.0	1.0	0.0
3241	9.547251581005984e-06	1.4126778415810314e-06	2.7167121438499643e-09	0.9954810904218104	None	0	0	0.15	3	0.8571428571428571	24	0.6666666666666666	0	0	0	29	9	0	0.5555555555555556	5	9	2.0	30	0.14516129032258066	0.6153846153846154	0	0	0	0	0	0	0	0	0	0	0
4986	0.0024268056326587784	0.0009005227129402614	-0.0008984163997337235	0.9970931847109352	None	0.25	1	0.4	4	0.75	9	0.25	0.75	13	9	0	0	0	0.875	8	7	0.9333333333333333	14	0.0	1.0	0.09991289837701597	0.5000998263854052	0.3565299979872926	0.5922493282736386	-0.060413774239866026	0.6323373029576457	0.8477693569931203	0.5757399239190876	0	1.0	0.0
2620	0.00027144779874699397	3.573724014557862e-05	3.5573938887780564e-05	0.9997816824611225	None	0	0	0.5	2	0.75	3	0.6	0.75	5	3	0	1	0	0.4	2	5	0.4	6	0.5	0	0.040925192043956574	0.5026811373399898	0.08818101130201834	0.5117703439921957	0.06363940344314516	0.5059322503776983	0.5480931427277761	0.5067949852185738	1.0	1.0	0.0
6328	0.010329943528362931	0.0009765496409651276	0.0009758841267371883	0.9862218602266383	None	0.25	1	0.36363636363636365	4	0.7857142857142857	11	0.2222222222222222	0.7857142857142857	15	11	0	0	0	0.8888888888888888	8	9	1.0666666666666667	16	0.0	1.0	0.259434940487893	0.5000000000000001	0.0037035286080440944	0.5785844347972178	0.09890206449718306	0.557688927408422	0.74166039388675	0.5456023342742135	0	0.6	0.0
4025	2.2532365222768027e-08	2.1840013182366587e-08	8.0684209083762e-10	0.9999973534161622	None	0.25	1	0.4	4	0.7692307692307693	10	0.23809523809523808	0.7692307692307693	14	10	0	0	0	0.7777777777777778	7	9	1.0	15	0.0	1.0	0.07191672327354678	0.5617469349396956	0.02623219828939636	0.6071767479830802	3.13224567332977e-14	0.5000000002034402	0.5891062682425237	0.5567309169251673	0	1.0	0.0
5947	0.008597043090559666	0.002832026324238664	0.002818588258714995	0.9900215164688239	None	0.2857142857142857	2	0.375	6	0.7142857142857143	15	0.36507936507936506	0.7142857142857143	21	15	1	0	0	0.7777777777777778	9	7	1.5333333333333334	23	0.0	1.0	-0.010541234297085176	0.5	-0.005634126050458039	0.660878370750434	0.13018949027753096	0.5389317204712094	0.6587019146813397	0.568177171829621	0	1.0	0.0
1848	None	None	None	None	None	0.2222222222222222	2	0.42857142857142855	9	0.5517241379310345	16	0.4305555555555556	0.3793103448275862	19	11	11	0	0	0.8888888888888888	8	9	2.066666666666667	31	0.0	0.5714285714285714	0.0999997361574465	0.5000099682329009	0.09999991963437725	0.5000147209123842	0.07563210137381583	0.6929009935522781	0.528686306544315	0.5674051268075604	0	1.0	0.0
4937	0.009383813348777194	0.004788150529685974	0.0011878551518309526	0.9933014625666358	None	0.25	1	0.4	4	0.75	9	0.25925925925925924	0.75	13	9	0	0	0	0.6666666666666666	6	9	0.9333333333333333	14	0.0	1.0	0.4544696897322821	0.7890178951678207	-0.09997330250344781	0.5	0.03011515519035269	0.6119348390169596	0.9128694761889244	0.6437068118173613	0	1.0	0.0
7532	2.189848587413352e-08	2.17553267982335e-08	1.196131274723252e-09	0.9999975181143286	None	0.25	1	0.4	4	0.7692307692307693	10	0.23809523809523808	0.7692307692307693	14	10	0	0	0	0.7777777777777778	7	9	1.0	15	0.0	1.0	0.0677772549396433	0.5151979901819153	-0.03304308883260663	0.6013702982348228	2.1470526475100113e-19	0.5	0.6090629988174471	0.5392514566826698	0	1.0	0.0
6552	0.001894758779177273	0.00038025939648345526	0.000217205036612534	0.997382345275164	None	0.2	1	0.3333333333333333	4	0.8	12	0.20987654320987653	0.8	16	12	0	0	0	1.0	9	9	1.1333333333333333	17	0.0	1.0	-0.08907941166786977	0.5	0.3469214396874899	0.5636388355165077	0.04484657184637341	0.5208349827661063	0.8609925249732312	0.5282475267419809	0	1.0	0.0
6027	0.008169037044713608	0.0026280091314085483	0.0026026592247503743	0.984340239204914	None	0.25	1	0.36363636363636365	4	0.7857142857142857	11	0.2222222222222222	0.7857142857142857	15	11	0	0	0	0.8888888888888888	8	9	1.0666666666666667	16	0.0	1.0	-0.054928542844556394	0.6557385288678542	-0.08807825410666578	0.5660909744883493	0.3245688918738888	0.999971024194171	0.8587892920742483	0.9778264844202181	0	0.4	0.0
7444	0.003687853860497728	0.0029148501918177783	0.001634745876801919	0.9997138204633789	None	0.2	1	0.3333333333333333	4	0.8	12	0.20987654320987653	0.8	16	12	0	0	0	1.0	9	9	1.1333333333333333	17	0.0	1.0	-0.05132982242078986	0.5	0.146857130647379	0.5849604437354129	0.09999949666541211	0.5000220077606283	0.6996719145150958	0.5285737021990993	0	1.0	0.0
2236	None	None	None	None	None	0	0	0.4166666666666667	5	0.5	8	0.6	0	0	0	17	0	0	0.8333333333333334	5	6	1.2	18	0.0	1.0	0	0	0	0	0	0	0	0	0	0	0
1647	None	None	None	None	None	0	0	0.2222222222222222	2	0.8181818181818182	9	0.52	0.5454545454545454	8	6	4	9	0	1.0	5	5	0.8666666666666667	13	0.9	0	0.062105430518069916	0.5176191019150058	-0.099999296993754	0.5001135342446174	-0.042346931754294534	0.5107336116187082	0.6619869991113478	0.5094905917248348	1.0	1.0	0.8626128140542031
7367	0.007849650373068054	0.005509750390877886	0.00542085998491478	0.9941332898757789	None	0.25	1	0.36363636363636365	4	0.7857142857142857	11	0.2222222222222222	0.7857142857142857	15	11	0	0	0	0.8888888888888888	8	9	1.0666666666666667	16	0.0	1.0	0.09989769016104119	0.5000546466317125	-0.021829245258094675	0.5211408671565393	0.30302955277529003	0.5129743397463319	0.7908934317993428	0.511393153691653	0	1.0	0.0
5904	0.0002506763470609971	2.1499698594082464e-06	2.1374831056206463e-06	0.9999972631830553	None	0.25	1	0.4	4	0.7692307692307693	10	0.23809523809523808	0.7692307692307693	14	10	0	0	0	0.7777777777777778	7	9	1.0	15	0.0	1.0	-0.09999999999999638	0.5000000005675568	0.09100236820961238	0.5000000000000001	-0.09848240238426771	0.5139914158036273	0.7102993159954547	0.5046648879845396	0	1.0	0.0
2632	5.160158389824411e-06	9.62650436917274e-08	-7.864906275888385e-08	0.9999712056138612	None	0	0	0.2857142857142857	2	0.875	7	0.5555555555555556	0	2	0	7	0	0	0.2222222222222222	2	9	0.6666666666666666	10	0.0	0	0	0	0	0	0	0	0	0	0	0	0
3520	0.00092175726703593	1.6286724846078605e-05	-1.6115147482106752e-05	0.9987600402981435	None	0.2	1	0.3333333333333333	4	0.8	12	0.20987654320987653	0.8	16	12	0	0	0	1.0	9	9	1.1333333333333333	17	0.0	1.0	-0.043253810196942785	0.6341481467914486	0.06374800978996457	0.6436019325046101	0.019526595769333417	0.6411057595825589	0.6492264851371172	0.639628243507104	0	0.9375	0.0
3204	0.013539575837280425	0.003352322269101217	-0.0033273432607270692	0.9817473869807	None	0.25	1	0.4	4	0.75	9	0.25925925925925924	0.75	13	9	0	0	0	0.6666666666666666	6	9	0.9333333333333333	14	0.0	1.0	0.22045066101838312	0.6307416671935279	0.09659804572301567	0.5534494031142638	-0.15827531462307928	0.5	0.831999745388961	0.5621779375736138	0	1.0	0.0
1872	None	None	None	None	None	0	0	0.5	1	1.0	1	1.0	0	0	0	2	0	0	0.3333333333333333	1	3	0.2	3	0.0	0	0	0	0	0	0	0	0	0	0	0	0
2576	None	None	None	None	None	0	0	0.38461538461538464	10	0.5277777777777778	19	0.6031746031746031	0.19444444444444445	14	7	23	0	0	0.7777777777777778	9	7	2.533333333333333	38	0.0	0.6451612903225806	-0.08702516309386972	0.5467002160306788	0.03979922097079984	0.689669034892948	0	0.5	0.624786310174997	0.5814283812760618	0	1.0	0.0
5712	0.0020814643887766132	0.0013154013323521975	-0.0010615576214575264	0.9977655297348887	None	0.25	1	0.36363636363636365	4	0.7857142857142857	11	0.2222222222222222	0.7857142857142857	15	11	0	0	0	0.8888888888888888	8	9	1.0666666666666667	16	0.0	1.0	0.0665899041839366	0.5	0.13154693661089145	0.5686522989995056	0.09999974449271792	0.5001636148807435	0.5659194646088186	0.5230677074878328	0	1.0	0.0
1076	None	None	None	None	None	0	0	0.6666666666666666	2	0.5	1	0.6666666666666666	0	2	0	1	1	0	0.6666666666666666	3	2	0.26666666666666666	4	0.25	0	0	0	0	0	0	0	0	0	0	0	0
3068	0.002443042399632259	0.0016727431701795644	-0.0014995195193883931	0.9982334658664853	None	0.3333333333333333	1	0.5	4	0.6666666666666666	6	0.3055555555555556	0.6666666666666666	10	6	0	0	0	1.0	6	6	0.7333333333333333	11	0.0	0.4	-0.09999402087448604	0.5000091936186613	0.0649500029696733	0.5527546901813232	0.0841631080660725	0.5896298020255337	0.7026096865193788	0.5477109832140711	0	1.0	0.0
1322	None	None	None	None	None	0	0	1.0	1	0	0	1.0	0	0	0	1	6	0	0.5	2	1	0.13333333333333333	2	1.0	0	0	0	0	0	0	0	0	0	0	0	0
3687	0.006877280712535605	0.0030740055534628627	-0.001354096357581232	0.9981965170192879	None	0.25	1	0.36363636363636365	4	0.7857142857142857	11	0.2222222222222222	0.7857142857142857	15	11	0	0	0	0.8888888888888888	9	8	1.0666666666666667	16	0.0	1.0	0.03567316684487084	0.5826108130793243	0.0616272861893357	0.5940704448632024	0.15835942608242579	0.9999999855914223	0.8346451108589206	0.9980858906316671	0	1.0	0.0
7283	0.011327817086618449	0.007132485894107137	-0.007131144457582883	0.9887311047746525	None	0.25	1	0.4	4	0.7692307692307693	10	0.23809523809523808	0.7692307692307693	14	10	0	0	0	0.7777777777777778	7	9	1.0	15	0.0	1.0	-0.1570949479128902	0.649688185739245	-0.022412601956606954	0.5366669232027075	0.09899712122605658	0.5520021691295461	0.7401648036247832	0.5804094973097547	0	1.0	0.0
947	None	None	None	None	None	0.14285714285714285	2	0.36666666666666664	11	0.627906976744186	27	0.5555555555555556	0.6046511627906976	37	26	7	0	0	1.0	9	9	3.0	45	0.0	0.7777777777777778	-0.09962349150129046	0.5041925094762898	0.043241658040624464	0.5899460835669977	0.09991933434511144	0.5009419005953093	0.6977537979337851	0.531979662915349	0	1.0	0.0
892	None	None	None	None	None	0	0	0.25	1	1.0	3	0.625	0.3333333333333333	2	1	2	2	0	0.5	4	2	0.3333333333333333	5	0.2857142857142857	0	0.06349943803258855	0.5581553238380285	-0.08021337135843074	0.5313605045832245	-0.16472827237482865	0.5195721449913738	0.7201582820042257	0.5364033369862196	0.0	0	0.0
6219	0.015621905017565791	0.000740892401186228	-0.0006103127096960194	0.9857495747819346	None	0.25	1	0.4	4	0.75	9	0.25925925925925924	0.75	13	9	0	0	0	0.6666666666666666	9	6	0.9333333333333333	14	0.0	1.0	-0.13552417352532684	0.5000000000000001	0.42666272388386195	0.9999891364591753	0.0999998479994486	0.5000285042414641	0.9362739574627073	0.9783331568309808	0	1.0	0.0
4538	0.0006117458750220144	5.517127618599001e-05	-1.4488772862766118e-05	0.9995973054310907	None	0.25	1	0.4	4	0.7692307692307693	10	0.23809523809523808	0.7692307692307693	14	10	0	0	0	0.7777777777777778	7	9	1.0	15	0.0	1.0	0.005420198661732967	0.506823307648369	2.038995501016822e-07	0.5006189385464659	0.06751165286113206	0.6107537155703578	0.580411145727462	0.5399357679655841	0	1.0	0.0
2883	0.0001400189053759895	1.014922916275696e-06	-1.0000217547219174e-06	0.9999211507045994	None	0.5	1	0.6666666666666666	4	0.5	3	0.4	0.5	7	3	0	0	0	0.8	5	4	0.5333333333333333	8	0.0	0.6666666666666666	0.07754779371292359	0.5266686927287418	0.05842564529286254	0.591442110266505	0.14179094351791066	0.573426651572703	0.5912092420010614	0.5640258994982177	0	1.0	0.0
1939	None	None	None	None	None	0	0	0.5	2	0.75	3	0.6	0.5	3	2	2	0	0	0.4	2	5	0.4	6	0.0	0	-0.04818571644927821	0.5789954508507857	0.09997164703177376	0.5001139893727263	0.17861967956703412	0.5419421710611421	0.7157594012423251	0.5405168646705342	0	1.0	0.0
2801	0.00010526999415356173	4.889449990426933e-07	7.868224450854942e-08	0.9999985359856284	None	0.25	1	0.36363636363636365	4	0.7857142857142857	11	0.2222222222222222	0.7857142857142857	15	11	0	0	0	0.8888888888888888	9	8	1.0666666666666667	16	0.0	1.0	0.07375597106354959	0.5255802298219097	0.032654585359999225	0.5770918850723413	0.028798321081753304	0.5085145842119979	0.557458238286712	0.5372076341431131	0	1.0	0.0
2634	1.5983665449385348e-08	1.335697457919796e-08	1.0393091896130468e-08	0.9999971687369831	None	0	0	0.6666666666666666	2	0.5	1	0.6666666666666666	0	0	0	3	3	0	0.6666666666666666	2	3	0.26666666666666666	4	0.3	0	0	0	0	0	0	0	0	0	0	0	0
7053	0.0020874073627271806	0.0015729237726748123	0.0015671163910152535	0.9984981372387369	None	0.25	1	0.4	4	0.7692307692307693	10	0.23809523809523808	0.7692307692307693	13	10	1	3	0	0.7777777777777778	7	9	1.0	15	1.0	1.0	0.03775821137263256	0.5221091740636458	7.902762784127648e-27	0.500000153755104	0.09999979689204186	0.5000000000000001	0.6016406707007043	0.5073740501264415	1.0	1.0	0.0
1993	None	None	None	None	None	0.2	1	0.5	6	0.5625	9	0.5	0.5	14	8	3	0	0	1.0	6	6	1.2	18	0.0	0.16666666666666666	-0.09991210509124022	0.503356521129301	0.0007323124127843662	0.5052094536043908	0.2781494980767606	0.5837856082061257	0.8318175370239826	0.5310099955900772	0	0	0.0
5078	0.0005362433996695409	9.665784910452752e-07	-5.903600145459421e-07	0.9999963686048722	None	0.25	1	0.4	4	0.75	9	0.25925925925925924	0.75	13	9	0	0	0	0.6666666666666666	6	9	0.9333333333333333	14	0.0	1.0	0.06122163669218972	0.5080877429750208	0.036289615318088685	0.6370848327572288	0.09980517512084512	0.5006443988084419	0.5649684845992212	0.5496413480943029	0	0.38461538461538464	0.0
277	None	None	None	None	None	0	0	0.20408163265306123	10	0.7605633802816901	54	0.9012345679012346	0.5774647887323944	50	41	22	0	0	1.0	9	9	4.866666666666666	73	0.0	0.9846153846153847	4.546111775735381e-06	0.512427816411039	0.13143056962182045	0.616878794146135	-0.11217086471679891	0.9999250663987167	0.7338676627324139	0.9658295222631451	0	0	0.0
331	None	None	None	None	None	0	0	0.5	2	0.75	3	0.6	0.5	3	2	2	5	0	0.4	2	5	0.4	6	0.7142857142857143	0	0.09946015495918523	0.5018564221618419	0.009177027773532874	0.5176958548797697	-0.037180324964368155	0.6312587972036778	0.6381535705509578	0.5511421529615936	1.0	1.0	0.0
640	None	None	None	None	None	0	0	0.3333333333333333	2	0.7142857142857143	5	0.6	0	0	0	8	5	0	0.6	3	5	0.6	9	0.25	0	0	0	0	0	0	0	0	0	0	0	0
6231	0.00015279146122441933	4.8539233612434675e-06	2.1142172529925777e-06	0.9995939597404154	None	0.2	1	0.3333333333333333	4	0.8	12	0.20987654320987653	0.8	16	12	0	0	0	1.0	9	9	1.1333333333333333	17	0.0	1.0	0.00017431727185164003	0.5	0.06429819970407395	0.6370838693987332	-0.07772143096161113	0.6282648363348393	0.6217095332657925	0.5896462580078644	0	1.0	0.0
2477	None	None	None	None	None	0	0	0.6666666666666666	4	0.3333333333333333	2	0.5	0	0	0	7	11	0	1.0	4	4	0.5333333333333333	8	0.6111111111111112	0.5	0	0	0	0	0	0	0	0	0	0	0
3578	0.004515526406782697	0.0011814010303982977	0.0011398487356386476	0.9769258209752628	None	0	0	0.5	3	0.6666666666666666	4	0.4	0.6666666666666666	7	4	0	0	0	0.8	4	5	0.5333333333333333	8	0.0	0.6666666666666666	0.5970499486883477	0.7104025254608792	0.0194377510784336	0.5388632241504876	-0.09999981400498664	0.5000029216638687	0.9535267862479638	0.5868696387655121	0	1.0	0.0
3501	0.01501972540628066	0.005102836121367353	0.0005213769983899718	0.9863102356397663	None	0.25	1	0.4	4	0.75	9	0.25	0.75	13	9	0	0	0	0.875	8	7	0.9333333333333333	14	0.0	0.8571428571428571	0.09982975815177622	0.5008355747736302	0.07215657432088401	0.5485399218870046	0.09999969233475173	0.5000004296337501	0.5325206071453716	0.5165037635777512	0	0	0.0
6050	0.003116663120696766	0.00045168955836040307	0.0002799284245760377	0.9973680454188429	None	0.2	1	0.3333333333333333	4	0.8	12	0.20987654320987653	0.8	16	12	0	0	0	1.0	9	9	1.1333333333333333	17	0.0	1.0	0.13050372191904797	0.5	0.05584845446176281	0.633723352485311	0.09955594462962129	0.5028830485957864	0.5759859990600668	0.5465114665412212	0	1.0	0.0
1759	None	None	None	None	None	0	0	0.75	3	0.3333333333333333	1	0.625	0.3333333333333333	4	1	0	0	0	0.5	2	4	0.3333333333333333	5	0.0	0.6666666666666666	2.5058615226483274e-18	0.5000000000000001	0.0023495859021391693	0.5127550245221647	0.09999999590843553	0.5000000039373392	0.6144296399625394	0.5042524962513628	0	1.0	0.0
2944	None	None	None	None	None	0.0625	1	0.4117647058823529	14	0.4791666666666667	23	0.6944444444444444	0.3333333333333333	27	16	22	0	0	0.8888888888888888	9	8	3.3333333333333335	50	0.0	0.7619047619047619	0.008907580402613106	0.5606573040320654	0.12077218760931216	0.5825797648086195	0.099989376263637	0.5118017650335538	0.6037717762587146	0.5518478374066281	0	1.0	0.0
7187	0.002797383721094531	0.001317472989056288	-0.0013107580285199364	0.9981237413145582	None	0.25	1	0.4	4	0.7692307692307693	10	0.23809523809523808	0.7692307692307693	14	10	0	0	0	0.7777777777777778	7	9	1.0	15	0.0	1.0	-0.09999999999409209	0.5003547135995777	-0.05293699857345755	0.5	0.07024320578068721	0.6390181999248542	0.6721218990041832	0.5475660768043515	0	1.0	0.0
2732	0.0003947989859802832	3.986971809293219e-05	-3.918646344978411e-05	0.9975459573117401	None	0.3333333333333333	1	0.5	4	0.7	7	0.2857142857142857	0.7	11	7	0	0	0	0.8571428571428571	7	6	0.8	12	0.0	0.6666666666666666	0.005612571280699332	0.5157068902123566	0.06831308910725363	0.5823116908299888	-0.01400209549152768	0.639722523589821	0.592042968700151	0.5800778248892559	0	1.0	0.0
2295	None	None	None	None	None	0	0	0.25	2	0.7777777777777778	7	0.9166666666666666	0	0	0	10	0	0	0.3333333333333333	2	6	0.7333333333333333	11	0.0	0.2222222222222222	0	0	0	0	0	0	0	0	0	0	0
153	None	None	None	None	None	0	0	0.75	3	0.5	2	0.5	0.5	5	2	0	1	0	0.75	3	4	0.4	6	1.0	0.6666666666666666	0.09999933353209556	0.5000161614439981	0.04279995632237981	0.5216747702763698	-0.1264878567292234	0.6730901323313015	0.7260918154410276	0.5670121213974905	0.8	0.8	0.0
3559	0.005658795279340573	0.0014306151960671127	0.001345760023247994	0.9924905453300092	None	0.3333333333333333	1	0.5	4	0.7	7	0.2857142857142857	0.7	11	7	0	0	0	0.8571428571428571	6	7	0.8	12	0.0	0.6666666666666666	0.11515860184452005	0.5693471765928639	0.028668333486330605	0.6465321807471317	0.3036424154929895	0.6288685148904329	0.7566165341951488	0.6154140885573208	0	0.5454545454545454	0.0
4577	0.008459786291469023	0.0005675934694799159	-0.0003473797330138894	0.9981385752576396	None	0.375	3	0.4444444444444444	8	0.64	16	0.48214285714285715	0.56	21	14	5	3	0	0.875	8	7	1.8	27	0.42857142857142855	0.5263157894736842	3.3335669698781433e-06	0.5006108384558688	3.992007054960567e-12	0.5000074667477069	0.2304098833621096	0.6002397856658386	0.7476569444826693	0.5340254585181187	0.0	0	0.0
6664	0.007398339631688877	0.005562310026025549	-0.0038690908166103388	0.9967135224476671	None	0.2	1	0.3333333333333333	4	0.8	12	0.20987654320987653	0.8	16	12	0	0	0	1.0	9	9	1.1333333333333333	17	0.0	1.0	0.08989936683173946	0.5	0.05402203758234079	0.6170679980731772	0.3296173523243471	0.9999999999999949	0.9058872693667883	0.999985404722589	0	1.0	0.0
2789	3.987648250915122e-05	4.376623909183303e-08	-4.343446260407363e-08	0.9999978991378906	None	0.5	1	0.8333333333333334	5	0.2857142857142857	2	0.6	0.2857142857142857	5	2	3	1	0	0.6	5	3	0.6	9	0.14285714285714285	1.0	0.052025202057406364	0.5146304426787789	0.010501658454900302	0.5285922475722188	-0.031686189659938614	0.6618801784232157	0.584767917537537	0.5699316264678288	1.0	0.8	0.0
2361	None	None	None	None	None	0	0	0.14285714285714285	2	0.8888888888888888	16	0.6666666666666666	0	1	0	18	2	0	0.8333333333333334	6	5	1.3333333333333333	20	0.05128205128205128	0	0	0	0	0	0	0	0	0	0	0	0
2959	0.0004979009524470741	3.371591173287217e-05	-7.000299416689123e-06	0.9991931274249664	None	0	0	0.5	3	0.7142857142857143	5	0.375	0.7142857142857143	8	5	0	0	0	0.6666666666666666	4	6	0.6	9	0.0	0.4	0.00594076583678383	0.6629607350813121	-0.09696989609193954	0.5037619334158979	0.09087885024042422	0.5701927364522726	0.6853918604634051	0.5804775208883611	0	1.0	0.0
1884	None	None	None	None	None	0	0	0.5	3	0.6666666666666666	4	0.4	0.6666666666666666	7	4	0	0	0	0.8	4	5	0.5333333333333333	8	0.0	0.6666666666666666	0.0349644811439773	0.5833224707050775	0.062158191523032535	0.5033949844364201	0.025134214878744666	0.5158992638943691	0.5447552085872104	0.5344143498711171	0	1.0	0.0
3804	0.004409330950986143	0.002313000049338177	0.0012606744138450058	0.9976915024977138	None	0.16666666666666666	1	0.35714285714285715	5	0.7368421052631579	14	0.2916666666666667	0.7368421052631579	19	14	1	0	0	0.8888888888888888	9	8	1.4	21	0.0	0.7692307692307693	-0.07124508985939135	0.5	0.07777477377272328	0.5293215051205795	0.09464173537751733	0.6383395370063822	0.6773976055164489	0.556884751486315	0	1.0	0.0
3262	0.003930804795266129	0.003936210516522031	-0.0006889848098036316	0.9949040638841833	None	0	0	0.0625	2	0.9565217391304348	44	0.8888888888888888	0	0	0	47	8	0	0.6666666666666666	6	9	3.2	48	0.08163265306122448	0.8837209302325582	0	0	0	0	0	0	0	0	0	0	0
3472	0.006384140218953606	0.004264914751176265	-0.003250308465083228	0.9861692387736624	None	0.25	1	0.4	4	0.7692307692307693	10	0.23809523809523808	0.7692307692307693	14	10	0	0	0	0.7777777777777778	9	7	1.0	15	0.0	1.0	0.3053452181276365	0.5984838098268335	0.08496494973863063	0.5424795565184268	0.06238809540131283	0.6156327140800231	0.7357733955598419	0.5858520826072167	0	1.0	0.0
1270	None	None	None	None	None	0	0	0.75	3	0.3333333333333333	1	0.625	0.3333333333333333	4	1	0	1	0	0.5	4	2	0.3333333333333333	5	1.0	0.6666666666666666	0.09629045160199894	0.5004679812351152	0.008428782477757501	0.5117724459333313	-0.09479375885007431	0.5723254288232638	0.6863098026244251	0.5283292620688493	1.0	1.0	0.0
5251	0.0052582453958306356	0.0019464092227933533	0.001944070326958221	0.9965077985182813	None	0.25	1	0.36363636363636365	4	0.7857142857142857	11	0.2222222222222222	0.7857142857142857	15	11	0	0	0	0.8888888888888888	8	9	1.0666666666666667	16	0.0	1.0	-0.09995350774090743	0.5001054022699044	0.09283214888485795	0.6678376477523964	0.09999977598984275	0.5	0.7164874947557606	0.5579749751531977	0	0	0.0
5730	0.007173344628033533	0.0011796334484836754	-0.0007345745870939316	0.9969069004879049	None	0.25	1	0.36363636363636365	4	0.7857142857142857	11	0.2222222222222222	0.7857142857142857	15	11	0	0	0	0.8888888888888888	8	9	1.0666666666666667	16	0.0	1.0	4.293792230174777e-16	0.5569296196998765	0.003999260860388091	0.5157339491243466	-0.09999708170188905	0.5000019512993301	0.6180066628523273	0.5242870910236955	0	0.8	0.0
6980	8.855093738044986e-05	1.1545764238976142e-06	7.48943506830751e-07	0.9999967295226795	None	0.25	1	0.4	4	0.75	9	0.25925925925925924	0.75	13	9	0	0	0	0.6666666666666666	6	9	0.9333333333333333	14	0.0	1.0	0.8563597777179591	0.8281804109707664	0.09516523663389385	0.5	0.1662952096884412	0.6475731455329352	0.9645090582528	0.6741593868462956	0	0.15384615384615385	0.0
4315	0.00795754492963694	0.0010646446574747428	-6.406555270928572e-06	0.9909627348414917	None	0.25	1	0.4	4	0.75	9	0.25925925925925924	0.75	13	9	0	0	0	0.6666666666666666	6	9	0.9333333333333333	14	0.0	1.0	0.09988774631709775	0.5009186146114097	-0.08096436361126823	0.641834616319213	0.11653018599662102	0.5340673036793251	0.7126383429663186	0.5600003928444862	0	0	0.0
5495	0.01339115385750189	0.002504934554494577	0.001706378784469062	0.9903888684302457	None	0.25	1	0.4	4	0.75	9	0.25925925925925924	0.75	13	9	0	0	0	0.6666666666666666	6	9	0.9333333333333333	14	0.0	1.0	-0.15671091514126836	0.5805843097708753	0.023318524423256676	0.5358775540560249	0.09994618653103668	0.5002802552859803	0.7424042136994746	0.5390909600042673	0	1.0	0.0
4002	9.502612458802091e-05	7.371709457578529e-06	-6.1315361993446215e-06	0.9993989032716282	None	0.2	1	0.3333333333333333	4	0.8125	13	0.3333333333333333	0.75	16	12	1	0	0	0.6666666666666666	6	9	1.2	18	0.0	0.6666666666666666	-0.07220804102590775	0.5108856773157558	0.027977216122213634	0.6379486012681024	0.028069819708919697	0.5101112425043032	0.6160942323974925	0.5539945972530341	0	1.0	0.0
1831	None	None	None	None	None	0	0	0.75	3	0.5	2	0.6666666666666666	0.25	3	1	2	1	0	1.0	3	3	0.4	6	0.16666666666666666	0.6666666666666666	4.226062892914119e-12	0.5000000000990916	-0.43271540298621025	0.9999908981020176	-0.08713216712376991	0.5148764184862619	0.9510535027020707	0.9799416449398785	1.0	0.3333333333333333	0.0
308	None	None	None	None	None	0	0	1.0	1	0	0	1.0	0	1	0	0	3	0	0.5	1	2	0.13333333333333333	2	1.0	0	0	0	0	0	0	0	0	0	0	0	0
3577	None	None	None	None	None	0.2727272727272727	3	0.4166666666666667	10	0.6176470588235294	21	0.4444444444444444	0.6176470588235294	31	21	4	0	0	1.0	9	9	2.4	36	0.0	0.6666666666666666	0.11070268383619926	0.5154630319135798	9.757656731939955e-09	0.5000002403447934	0.03675427472301252	0.5291299858815147	0.6111270130873341	0.5148726832454755	0	0.967741935483871	0.0
2192	None	None	None	None	None	0	0	0.225	9	0.7543859649122807	43	0.9365079365079365	0.2982456140350877	24	17	34	6	0	0.7777777777777778	9	7	3.933333333333333	59	0.09230769230769231	0.9230769230769231	-0.09999978868426054	0.5007585637769429	-0.08960349856779919	0.5814123464633055	0.08283761074987296	0.5609432514809124	0.6904791194730937	0.5479025641985219	1.0	1.0	0.5796032698040787
6526	0.011739995625565285	0.0021130646077116124	-0.001125192888567852	0.9925629815478185	None	0.25	1	0.4	4	0.75	9	0.25925925925925924	0.75	13	9	0	0	0	0.6666666666666666	9	6	0.9333333333333333	14	0.0	1.0	0.0006290898716597584	0.5	-0.1731373517126143	0.9996172658205028	-0.22042023939335526	0.5	0.7496385972729078	0.9323017175214495	0	1.0	0.0
4047	0.006768162477364498	0.0017924943395447174	0.0012169939162660459	0.9946651736822812	None	0.25	1	0.4	4	0.7692307692307693	10	0.23809523809523808	0.7692307692307693	14	10	0	0	0	0.7777777777777778	9	7	1.0	15	0.0	1.0	0.02603063596966504	0.5643194838837936	-0.25617652698420273	0.7385241850492015	-0.2308027105008454	0.999999955449199	0.8508354450792608	0.9977046066347677	0	0.21428571428571427	0.0
6355	0.009017317642608512	0.0008905831446759444	-8.923741817641858e-05	0.9758860899711949	None	0.21428571428571427	3	0.3870967741935484	12	0.6136363636363636	27	0.5679012345679012	0.6136363636363636	39	27	6	0	0	1.0	9	9	3.066666666666667	46	0.0	0.8648648648648649	-0.717508271409809	0.5	7.902762784127648e-27	0.5	0.08971195865577278	0.7023579479540981	0.9737230182844062	0.5710616226111999	0	1.0	0.0
2256	None	None	None	None	None	0	0	0.5	5	0.4166666666666667	5	0.35	0.3333333333333333	9	4	4	3	0	0.625	5	8	0.9333333333333333	14	0.42857142857142855	0.18181818181818182	-0.15431266365644655	0.9498264433061859	0.026358600851371556	0.671769652776395	-0.09712988458677682	0.5173285915276603	0.7887039526509301	0.7759312592288811	0.0	0	0.0
3603	0.002794846669389873	0.0003846931210637862	0.00021910451519859992	0.99469156405065	None	0.25	1	0.4	4	0.7692307692307693	10	0.23809523809523808	0.7692307692307693	14	10	0	0	0	0.7777777777777778	7	9	1.0	15	0.0	1.0	-0.11842260805788311	0.5244524276407803	0.005107381705754871	0.5825690082737246	0.06514867639987346	0.8354259334139472	0.6997871952591875	0.6649129377829919	0	0	0.0
915	None	None	None	None	None	0	0	0.3	6	0.6785714285714286	19	0.5555555555555556	0.6071428571428571	23	17	6	4	0	0.6666666666666666	9	6	2.0	30	0.4	0.75	0.023706169378564294	0.5744903467409734	0.017199468679835204	0.6771968318312073	0.03580045845833593	0.6618545223163306	0.602712572982034	0.6389696235695788	0.9347826086956521	1.0	0.0
3608	0.00028871311557839165	1.108329578207727e-06	9.050383480403726e-07	0.9999697492127959	None	0.25	1	0.4	4	0.7692307692307693	10	0.23809523809523808	0.7692307692307693	14	10	0	0	0	0.7777777777777778	9	7	1.0	15	0.0	1.0	-0.00940274155670444	0.642340271824655	0.00015221478545441737	0.5005555688579376	0.09999999991267688	0.5000000727958213	0.6211744163791203	0.5488238179950119	0	1.0	0.0
2010	None	None	None	None	None	0	0	0.3333333333333333	3	0.7272727272727273	8	0.52	0.7272727272727273	11	8	1	0	0	1.0	5	5	0.8666666666666667	13	0.0	0	8.676092550675452e-15	0.5000000002472732	0.09995351256214027	0.5000368405713784	3.1589810069555165e-07	0.5000016422914224	0.6156642679985457	0.5000128277033774	0	0	0.0
4697	0.0017653298848623324	0.00039273759025260796	0.0001897536796900385	0.9983049615647953	None	0.25	1	0.36363636363636365	4	0.7857142857142857	11	0.2222222222222222	0.7857142857142857	15	11	0	0	0	0.8888888888888888	8	9	1.0666666666666667	16	0.0	1.0	-0.0999998776409385	0.5000000823853096	-0.09089321472709963	0.5040909503911053	0.08098274584278162	0.5072338555047637	0.6971021462383011	0.5037750897153179	0	1.0	0.0
7359	2.8540956607601565e-08	2.5400787256347032e-08	9.35361950460012e-10	0.9999958579253155	None	0.25	1	0.4	4	0.75	9	0.25925925925925924	0.75	13	9	0	0	0	0.6666666666666666	6	9	0.9333333333333333	14	0.0	1.0	0.02980200017217749	0.5060795865006031	-0.05481086653538999	0.6445837032522838	1.313217699262725e-18	0.5	0.5821699218918819	0.5514534149594753	0	1.0	0.0
535	None	None	None	None	None	0	0	0.5714285714285714	8	0.3333333333333333	6	0.6666666666666666	0.05555555555555555	8	1	11	8	0	0.8333333333333334	6	5	1.3333333333333333	20	0.42105263157894735	0.2222222222222222	-0.06794209622965366	0.5281987842143543	0.09999992573269596	0.5000017563664537	-0.06479910429496687	0.606076337188798	0.6828566397875419	0.5451905752748849	0.0	0	0.0
976	None	None	None	None	None	0	0	0.5294117647058824	9	0.30434782608695654	7	0.5952380952380952	0.21739130434782608	11	5	13	6	0	0.8571428571428571	6	7	1.6666666666666667	25	0.25	0.6666666666666666	0.10716889484331364	0.6324955085077095	0.09203987530744379	0.5067732504236215	-0.09835091179700599	0.531882012846095	0.7162066320597144	0.5578837743981369	1.0	1.0	0.0
6569	0.01090043194954959	0.0104003848436389	0.01035861161051856	0.9893569085518644	None	0.25	1	0.4	4	0.75	9	0.25925925925925924	0.75	13	9	0	0	0	0.6666666666666666	6	9	0.9333333333333333	14	0.0	1.0	0.09997580402466327	0.5006715609840938	0.06746306627333686	0.5386312791407669	0.09999998249203199	0.5000000000000001	0.538178959473184	0.5131236473296783	0	1.0	0.0
2359	None	None	None	None	None	0	0	0.125	1	1.0	9	0.36666666666666664	0	0	0	10	1	0	0.8333333333333334	6	5	0.7333333333333333	11	0.041666666666666664	0	0	0	0	0	0	0	0	0	0	0	0
207	None	None	None	None	None	0.1111111111111111	2	0.28205128205128205	11	0.6785714285714286	38	0.7160493827160493	0.17857142857142858	17	10	40	3	0	1.0	9	9	3.8666666666666667	58	0.03896103896103896	0.8148148148148148	-0.6496810392679689	0.9999954825637981	0.09999960336122508	0.5000053499498952	0.014075541869849629	0.6669281831231911	0.9699764443928128	0.9870543977761914	0.11764705882352941	0.4117647058823529	0.0
3766	0.003927469703066043	0.0006734172075828276	0.0005290590898610044	0.9937922768562675	None	0.25	1	0.4	4	0.7692307692307693	10	0.234375	0.7692307692307693	14	10	0	0	0	1.0	8	8	1.0	15	0.0	0.8571428571428571	0.1359511257758396	0.5491658660648332	0.03979041543631542	0.6358115851223151	0.09970499955283382	0.5505293835823939	0.6039452508725812	0.5791082943852424	0	0.07142857142857142	0.0
4851	0.005935275229193376	0.0024132468396581386	0.0010776951550134934	0.9887136058002236	None	0.25	1	0.4	4	0.75	9	0.25925925925925924	0.75	13	9	0	0	0	0.6666666666666666	6	9	0.9333333333333333	14	0.0	1.0	2.5592093249268434e-14	0.5000003382019895	0.09539341128762256	0.5266971405667387	0.06794931115646545	0.5	0.5989215752024839	0.508906688736654	0	0	0.0
143	None	None	None	None	None	0	0	0.2727272727272727	12	0.6825396825396826	43	0.8024691358024691	0.19047619047619047	20	12	44	0	0	1.0	9	9	4.333333333333333	65	0.0	0.7142857142857143	0.027369833787064868	0.6550583331149027	0.003864454658219488	0.5508723099816937	0.00019771450322213826	0.5051540596922541	0.5795669031575852	0.5716828811438978	0	1.0	0.0
6257	0.023075819810501996	0.004420231083151517	0.004256056563119712	0.9665558551554506	None	0.25	1	0.4	4	0.7692307692307693	10	0.23809523809523808	0.7692307692307693	14	10	0	0	0	0.7777777777777778	9	7	1.0	15	0.0	1.0	0.3288015870507269	0.6480766563224125	-0.02743087052447053	0.513630794340095	0.4786832581637574	0.5000000000000002	0.8920325875552225	0.5552017533350507	0	1.0	0.0
6082	1.7114352181377356e-07	1.563635336290964e-07	-1.1149983939847425e-07	0.9999497125371315	None	0.25	1	0.4	4	0.75	9	0.25925925925925924	0.75	13	9	0	0	0	0.6666666666666666	6	9	0.9333333333333333	14	0.0	1.0	0.14513757333720842	0.5663416945979017	-0.10169734741712617	0.6529801650159528	0.002937882478168762	0.5	0.7229029175417956	0.5743696259954603	0	1.0	0.0
7513	0.0056304732156648475	0.0026378997369880886	-0.0020093885366303976	0.9970361594225443	None	0.2	1	0.3333333333333333	4	0.8	12	0.20987654320987653	0.8	16	12	0	0	0	1.0	9	9	1.1333333333333333	17	0.0	1.0	-0.09721973146543612	0.5	0.08929659390468533	0.6230237192240943	0.09999913471013995	0.5000395133821017	0.7121078860927484	0.5417823653569067	0	1.0	0.0
4707	0.00018002210692899824	1.0084444062936092e-06	-9.486907458267395e-07	0.9999999459443157	None	0.2	1	0.3333333333333333	4	0.8	12	0.20987654320987653	0.8	16	12	0	0	0	1.0	9	9	1.1333333333333333	17	0.0	1.0	-0.12695622847619967	0.5	6.854964778967073e-09	0.5000062351986481	0.024806233049015976	0.582522190077789	0.660363891618008	0.5277349037875925	0	1.0	0.0
461	None	None	None	None	None	0	0	0.25	3	0.8	12	0.9444444444444444	0.6	12	9	4	4	0	0.5	6	3	1.1333333333333333	17	0.4444444444444444	0.2857142857142857	0.025992422134417003	0.5981728440590003	0.004724243825585415	0.6695544979040539	0.07296435325144487	0.5238139512312572	0.5931518379358601	0.5986361195163126	1.0	1.0	0.0
5858	0.00024053574529678333	2.4227098745898408e-05	-2.3970625489354412e-05	0.9999641177041524	None	0.25	1	0.36363636363636365	4	0.7857142857142857	11	0.2222222222222222	0.7857142857142857	15	11	0	0	0	0.8888888888888888	9	8	1.0666666666666667	16	0.0	1.0	1.4689936338508712e-10	0.5	2.2798136376677424e-14	0.5000000001778757	0.14203240154921776	0.545042405123395	0.6614017536808247	0.5150504006291006	0	1.0	0.0
659	None	None	None	None	None	0	0	0.13043478260869565	3	0.90625	29	0.4722222222222222	0.3125	12	10	21	7	0	0.8888888888888888	8	9	2.2666666666666666	34	0.1590909090909091	0.5185185185185185	0.008562247486954649	0.5275088081848118	0.09630287489469047	0.5215828737698375	0.09979618924070546	0.5009367918773024	0.6011510810937143	0.5166837044920936	1.0	1.0	0.0
2259	None	None	None	None	None	0	0	0.2222222222222222	2	0.9090909090909091	10	0.8125	0	1	0	11	0	0	0.25	2	8	0.8666666666666667	13	0.0	0.5454545454545454	0	0	0	0	0	0	0	0	0	0	0
6997	6.673726290637555e-05	2.491079552135053e-07	-2.4742045811246744e-07	0.9999984615468309	None	0.25	1	0.36363636363636365	4	0.7857142857142857	11	0.2222222222222222	0.7857142857142857	15	11	0	0	0	0.8888888888888888	8	9	1.0666666666666667	16	0.0	1.0	0.16928525476295006	0.5000000000000001	0.05426239991773548	0.5251313018288278	0.042163893120003834	0.5954759562332113	0.6413526507306486	0.5405159562486936	0	0.9333333333333333	0.0
1116	None	None	None	None	None	0	0	0.045454545454545456	1	1.0	31	0.7857142857142857	0.03225806451612903	1	1	31	0	0	0.8571428571428571	6	7	2.2	33	0.0	0.42857142857142855	0.18992269960526711	0.5	0.0052681505392850264	0.5	0.12451941225118793	0.5	0.6823210081608871	0.5	0	1.0	0.0
6421	0.0003349136097485534	1.3907073635584727e-05	-3.959013376018634e-06	0.9999986613853075	None	0.25	1	0.36363636363636365	4	0.7857142857142857	11	0.2222222222222222	0.7857142857142857	15	11	0	0	0	0.8888888888888888	8	9	1.0666666666666667	16	0.0	1.0	-0.09186363830985347	0.5000000000000001	0.041604139399219094	0.6529148327392441	-0.1591980366600022	0.9242764072900986	0.703626691378258	0.7397364690005499	0	1.0	0.0
861	None	None	None	None	None	0	0	0.3333333333333333	2	0.8571428571428571	6	0.36	0.8571428571428571	8	6	0	0	0	1.0	5	5	0.6	9	0.0	0	0.002884531658425965	0.5094857898914863	0.2687217719513096	0.5950050917675946	0.09999440770702431	0.5001152063571536	0.7474006843674944	0.5352003396975679	0	1.0	0.0
932	None	None	None	None	None	0	0	0.5	3	0.6666666666666666	4	0.4	0.6666666666666666	7	4	0	0	0	0.8	5	4	0.5333333333333333	8	0.0	0.6666666666666666	0.45798334841747906	0.9703841506028394	0.00015278482656018563	0.5004356847296849	0.09944876176360412	0.6209885301545717	0.8814180478118877	0.7905577083405083	0	0.14285714285714285	0.0
6728	0.006020615848442802	0.0006528280136550273	-0.0006192062254108163	0.991494575629712	None	0.25	1	0.4	4	0.75	9	0.25	0.75	13	9	0	0	0	0.875	8	7	0.9333333333333333	14	0.0	0.8571428571428571	0.12977206625270454	0.5249761660709663	-0.09999997342976165	0.5001180861221872	0.0999999663379154	0.5000000000000001	0.7350189507561523	0.5083709034994005	0	1.0	0.0
963	None	None	None	None	None	0.08333333333333333	1	0.3333333333333333	9	0.6578947368421053	25	0.5555555555555556	0.2631578947368421	16	10	23	0	0	0.8888888888888888	8	9	2.6666666666666665	40	0.0	0.4375	0.03286595723178931	0.5237188634477964	-0.05930581018466714	0.6763975014673576	1.277365241931151e-10	0.500000000414173	0.596939369228222	0.5689096437960489	0	0.0625	0.0
178	None	None	None	None	None	0	0	0.25	8	0.7333333333333333	33	0.746031746031746	0.5111111111111111	29	23	17	0	0	0.7777777777777778	9	7	3.1333333333333333	47	0.0	1.0	2.156914072591095e-06	0.5010842956482794	0.13171714328446707	0.6553707638057644	0.20164542077349407	0.9999996608440196	0.770890716431308	0.994410673688579	0	0.3793103448275862	0.0
4872	0.011201677582333097	0.003645268782720236	0.0029874265583525943	0.9866194975947843	None	0.2857142857142857	2	0.375	6	0.7142857142857143	15	0.2839506172839506	0.7142857142857143	21	15	1	0	0	1.0	9	9	1.5333333333333334	23	0.0	0.8571428571428571	0.25819629376983383	0.5000000000000001	0.034685262793332935	0.6377155709674248	-0.041227932174006846	0.9999999999999976	0.7946798499302811	0.9999887331571343	0	1.0	0.0
351	None	None	None	None	None	0.13333333333333333	2	0.375	12	0.6	27	0.5802469135802469	0.37777777777777777	27	17	19	0	0	1.0	9	9	3.1333333333333333	47	0.0	0.9473684210526315	-0.09982183540577952	0.5008007523331195	-0.030338399402589804	0.67003158699068	-0.04028473085562344	0.6872029659336163	0.6801644090827931	0.6223501341402372	0	0.9629629629629629	0.0
3099	0.003579926014510654	0.00047578418686334824	0.0003103340766333835	0.9957698986803579	None	0.25	1	0.4	4	0.75	9	0.25925925925925924	0.75	13	9	0	0	0	0.6666666666666666	9	6	0.9333333333333333	14	0.0	1.0	7.24841038008433e-13	0.5000000000021612	-0.02158434258104749	0.6702310551953135	0.6131256364501618	0.9979421236306202	0.936583615850597	0.9086905508110169	0	1.0	0.0
5099	0.0018118520836866582	0.00014580823365433515	0.00011278969667785971	0.9987699416221392	None	0.2857142857142857	2	0.35294117647058826	6	0.7391304347826086	17	0.30864197530864196	0.7391304347826086	23	17	1	0	0	1.0	9	9	1.6666666666666667	25	0.0	1.0	3.278526461851589e-05	0.5	0.07117655555818501	0.6425203677213744	-0.08217184681340675	0.9999659796186504	0.6834050912021888	0.9740412679275567	0	1.0	0.0
7349	0.004567386666834026	0.0011905627132534375	0.0006881191018798577	0.9959950032056009	None	0.25	1	0.4	4	0.75	9	0.25925925925925924	0.75	13	9	0	0	0	0.6666666666666666	6	9	0.9333333333333333	14	0.0	1.0	0.06064128234128467	0.5228583343200073	0.006441073777210875	0.5238365824214933	0.09998182038986074	0.5	0.5956236590520222	0.5155712778199122	0	0.07692307692307693	0.0
2697	2.5441524404474333e-07	1.772331439013804e-07	-1.3474826085813146e-07	0.9999259962643758	None	0	0	0.08	2	0.9428571428571428	33	0.8809523809523809	0	0	0	36	0	0	0.8571428571428571	6	7	2.466666666666667	37	0.0	0.45161290322580644	0	0	0	0	0	0	0	0	0	0	0
2166	None	None	None	None	None	0	0	0.5	2	0.3333333333333333	1	0.8333333333333334	0	0	0	4	5	0	0.6666666666666666	3	2	0.3333333333333333	5	0.4166666666666667	0	0	0	0	0	0	0	0	0	0	0	0
3019	0.006147090818512291	0.001543019693167895	0.0009992034110622727	0.9769472568433518	None	0.25	1	0.4	4	0.7692307692307693	10	0.23809523809523808	0.7692307692307693	14	10	0	0	0	0.7777777777777778	9	7	1.0	15	0.0	1.0	0.0011794930955772794	0.5041548463636265	-0.01772767852482899	0.6169029833485479	-0.050954847677924756	0.6469221541109758	0.5929187149784733	0.5905388895941649	0	1.0	0.0
1446	None	None	None	None	None	0	0	1.0	1	0	0	1.0	0	1	0	0	3	0	0.5	1	2	0.13333333333333333	2	1.0	0	0	0	0	0	0	0	0	0	0	0	0
6956	0.006869800453397345	0.00305399521241612	0.0017112061294850607	0.9931162630176038	None	0.25	1	0.36363636363636365	4	0.7857142857142857	11	0.2222222222222222	0.7857142857142857	15	11	0	0	0	0.8888888888888888	8	9	1.0666666666666667	16	0.0	1.0	0.09856494629541906	0.5	-0.08827946344229134	0.8712394850137923	0.19809631955636547	0.6171298292439183	0.7721790606208591	0.6892143156463727	0	0	0.0
5370	0.006698733817834583	0.0006313161644975619	0.0003958916044154163	0.9900025031690843	None	0.25	1	0.4	4	0.7692307692307693	10	0.23809523809523808	0.7692307692307693	14	10	0	0	0	0.7777777777777778	9	7	1.0	15	0.0	1.0	1.7920293541198958e-20	0.5000000089084173	1.9334335521626378e-08	0.5003194480494528	0.09828356557989368	0.5	0.6137998445151527	0.5001064856655018	0	1.0	0.0
1388	None	None	None	None	None	0	0	0.10714285714285714	3	0.8974358974358975	35	0.8367346938775511	0	0	0	40	0	0	1.0	7	7	2.7333333333333334	41	0.0	0.5882352941176471	0	0	0	0	0	0	0	0	0	0	0
4777	0.00018589044970279307	3.504050968686077e-05	-2.6330144832960034e-05	0.9997283734186497	None	0.25	1	0.4	4	0.7692307692307693	10	0.23809523809523808	0.7692307692307693	14	10	0	0	0	0.7777777777777778	7	9	1.0	15	0.0	1.0	0.06650888299693568	0.5243977217330603	0.055067881443860246	0.6547340148441129	0.028418982616429632	0.5421413159745607	0.5571564735610032	0.574976045032262	0	0	0.0
6309	2.6148922221416615e-05	1.4759918155891965e-06	-9.839128016235244e-07	0.9996599235314082	None	0.25	1	0.36363636363636365	4	0.7857142857142857	11	0.2222222222222222	0.7857142857142857	15	11	0	0	0	0.8888888888888888	9	8	1.0666666666666667	16	0.0	1.0	0	0.5	-0.11002187411036254	0.9587154147536195	0.0996448010949604	0.6393963440388879	0.7110778773833621	0.7754392525167573	0	0.26666666666666666	0.0
904	None	None	None	None	None	0.125	1	0.4444444444444444	8	0.4583333333333333	11	0.8666666666666667	0.041666666666666664	7	1	18	2	0	0.8333333333333334	5	6	1.7333333333333334	26	0.058823529411764705	0.09523809523809523	0.17208586384020602	0.5587972819545716	0.002219329699761089	0.5041318968876125	0.12114432905823538	0.5297157800308692	0.6717246604682441	0.5309448693691257	1.0	1.0	0.0
7320	0.01705560703404963	0.01021006547013788	0.010052777231982371	0.987714298011363	None	0.25	1	0.4	4	0.75	9	0.25925925925925924	0.75	13	9	0	0	0	0.6666666666666666	6	9	0.9333333333333333	14	0.0	1.0	0.09556150272600897	0.5169855575411506	0.03700823593743642	0.5266658739875542	0.12860618171766505	0.5	0.5931225048278941	0.514556983285722	0	0.15384615384615385	0.0
5393	0.00015990778369972581	5.091734553442251e-07	3.1104940277995913e-07	0.9999974396904948	None	0.25	1	0.4	4	0.7692307692307693	10	0.23809523809523808	0.7692307692307693	14	10	0	0	0	0.7777777777777778	9	7	1.0	15	0.0	1.0	0.05493905994589543	0.5	0.08906018971405369	0.6010586977813429	0.022544511019018103	0.509840769041051	0.567026218166272	0.5373674018851133	0	1.0	0.0
5224	7.776064710783692e-08	2.6575625424625093e-08	8.419217097778738e-11	0.9999967247638493	None	0.25	1	0.4	4	0.75	9	0.25925925925925924	0.75	13	9	0	0	0	0.6666666666666666	6	9	0.9333333333333333	14	0.0	1.0	-0.09674156706316174	0.6926658695924933	0.08643511353926332	0.548861014760297	3.0380647576184947e-06	0.5010012195396935	0.6587594467803753	0.5835982529993868	0	0.8461538461538461	0.0
90	None	None	None	None	None	0	0	0.3333333333333333	3	0.8181818181818182	9	0.28888888888888886	0.8181818181818182	12	9	0	1	0	0.5555555555555556	9	5	0.8666666666666667	13	1.0	1.0	-0.0999998288510344	0.5002211128239985	-0.22973066022870503	0.6982871972399873	0.016854153877422867	0.6824745749400832	0.6712864451771302	0.6306645764426332	1.0	0.9166666666666666	0.0
4371	1.1973076739063952e-08	1.1745160388988125e-08	1.1731103968713587e-08	0.9999985689600621	None	0.25	1	0.36363636363636365	4	0.7857142857142857	11	0.2222222222222222	0.7857142857142857	15	11	0	0	0	0.8888888888888888	9	8	1.0666666666666667	16	0.0	1.0	-0.14091645047727758	0.6125494568859177	-0.09991992323067574	0.5000206237929894	1.082210909336319e-08	0.5000000790129789	0.6437803607998227	0.5381030065367242	0	1.0	0.0
5924	0.00904701833116181	0.003273739343749431	0.0031964057633142346	0.9732796779209842	None	0.25	1	0.36363636363636365	4	0.7857142857142857	11	0.2222222222222222	0.7857142857142857	15	11	0	0	0	0.8888888888888888	8	9	1.0666666666666667	16	0.0	1.0	0.4193421228830668	0.7750969791961958	0.0018457791914999178	0.5272797805486755	0.08901045389868867	0.519639173782804	0.8594225911476507	0.6165778196191204	0	1.0	0.0
4593	0.0009613164907819991	0.00011021072757864103	-7.097312391907353e-05	0.998077939109733	None	0.25	1	0.4	4	0.75	9	0.25925925925925924	0.75	13	9	0	0	0	0.6666666666666666	9	6	0.9333333333333333	14	0.0	1.0	0.0985111221542828	0.5629491995660741	0.05972281468237965	0.6257786554687271	-0.05567427212514733	0.6338368488744368	0.660018256427349	0.607941422033573	0	0.9230769230769231	0.0
6537	0.0005531559423222485	0.0001763149838110933	-0.00012095985052831643	0.9995828123824124	None	0.25	1	0.4	4	0.75	9	0.25925925925925924	0.75	13	9	0	0	0	0.6666666666666666	6	9	0.9333333333333333	14	0.0	1.0	0.027559758197561023	0.5012817990665394	-0.039367135456789513	0.6670378385629331	0.09999982333673328	0.5	0.638558156544535	0.5580655948053721	0	1.0	0.0
5232	0.000653207736943566	0.0005512027255814144	0.0005511442416368252	0.9950320155728475	None	0.25	1	0.4	4	0.75	9	0.25925925925925924	0.75	13	9	0	0	0	0.6666666666666666	9	6	0.9333333333333333	14	0.0	1.0	0.012624244275381382	0.5337630382348796	-0.049177143330152565	0.5529167513035756	0.02905817688601032	0.5	0.5884088755737896	0.528944321396963	0	1.0	0.0
2826	2.381440180264791e-07	8.896772060567595e-08	1.548717740271559e-08	0.9999687953117129	None	0.3333333333333333	1	0.5	4	0.7	7	0.3	0.7	11	7	0	0	0	0.625	8	5	0.8	12	0.0	0.8571428571428571	0.14614961527360865	0.6236542066880838	-0.12164541581861357	0.9819277535223594	0	0.5	0.823734088222812	0.8175858106613489	0	0.5454545454545454	0.0
7160	0.011041203529449923	0.0015257044588486758	0.0015211127676280425	0.9763751649319352	None	0.25	1	0.4	4	0.75	9	0.25925925925925924	0.75	13	9	0	0	0	0.6666666666666666	9	6	0.9333333333333333	14	0.0	1.0	0.5078842577830572	0.8888820745525762	-0.0857119037341872	0.5548469315445219	0.08957433618707679	0.5475669125263103	0.9217855464645675	0.6963895646023863	0	1.0	0.0
5870	0.009070635855456425	0.0026556300309424886	0.002071519128538206	0.9962582423248489	None	0.25	1	0.4	4	0.75	9	0.25925925925925924	0.75	13	9	0	0	0	0.6666666666666666	9	6	0.9333333333333333	14	0.0	1.0	0.09409107541285008	0.5422293623281805	-0.10723392945585213	1.0	0.09999991630652902	0.5	0.7343826784473121	0.9999999997416644	0	0	0.0
5632	0.0019155249634833413	0.0003922907224525849	-0.0003922495811411333	0.9993333881606281	None	0.25	1	0.4	4	0.7692307692307693	10	0.23809523809523808	0.7692307692307693	14	10	0	0	0	0.7777777777777778	9	7	1.0	15	0.0	1.0	-0.09164719789550746	0.5	8.775110726583724e-21	0.5000000000000002	-0.052093208296619245	0.5306867655796479	0.5927423136827313	0.5102403619245153	0	0.8571428571428571	0.0
5404	0.008907108994558825	0.0010972349396007406	0.001046584641707701	0.987351560464749	None	0.25	1	0.4	4	0.7692307692307693	10	0.23809523809523808	0.7692307692307693	14	10	0	0	0	0.7777777777777778	9	7	1.0	15	0.0	1.0	-0.28215477355378427	0.5000000000000002	-0.018474307893234225	0.6498371062210591	0.09999959494578833	0.5000452885009387	0.8316321447001137	0.5513602404246766	0	1.0	0.0
27	None	None	None	None	None	0.2	1	0.3333333333333333	4	0.8	12	0.20987654320987653	0.8	16	12	0	0	0	1.0	9	9	1.1333333333333333	17	0.0	1.0	1.57671714236561e-11	0.5006532603315731	-0.12933780763686614	0.993224837478103	-0.09991452635814173	0.5002311804155039	0.640340305997276	0.84073992687956	0	1.0	0.0
7417	0.009064130231748	0.005689482669001939	0.0004314436186702736	0.9945662822685838	None	0.25	1	0.4	4	0.75	9	0.25925925925925924	0.75	13	9	0	0	0	0.6666666666666666	6	9	0.9333333333333333	14	0.0	1.0	0.06893198665714165	0.5802431056355553	1.0193199173056346e-19	0.5003610728158002	0.2040188177967221	0.5000000000000001	0.7000158598223264	0.5270748017969191	0	1.0	0.0
6996	0.008992682695693185	0.007128440667004354	-0.007128363842335793	0.9958456123649321	None	0.2	1	0.3333333333333333	4	0.8	12	0.20987654320987653	0.8	16	12	0	0	0	1.0	9	9	1.1333333333333333	17	0.0	1.0	0.015151517721281312	0.5743826809744579	-0.02507887033562741	0.5157695953342106	0.26140570499623933	0.5	0.7802701625008713	0.5302010693704144	0	0.375	0.0
4531	0.00016338232237380517	7.058234930467989e-05	-7.057013712527246e-05	0.9996690927599706	None	0.25	1	0.4	4	0.7692307692307693	10	0.23809523809523808	0.7692307692307693	14	10	0	0	0	0.7777777777777778	7	9	1.0	15	0.0	1.0	-0.41380756581937617	0.9217248168989366	0.0979249929330521	0.537900188117236	0.004020748513931587	0.5142273094243774	0.9007779000367134	0.7092225022574596	0	1.0	0.0
5937	6.291170693974848e-08	1.639589003930439e-08	9.399968996113958e-09	0.999985374054373	None	0.3333333333333333	1	0.4444444444444444	4	0.7272727272727273	8	0.2708333333333333	0.7272727272727273	12	8	0	0	0	0.75	8	6	0.8666666666666667	13	0.0	0.8571428571428571	0.20236009931214965	0.5000000000000001	-0.09999923391764927	0.5019937595768433	5.218115643596047e-08	0.5001419623631038	0.7786350080596256	0.5007119103559203	0	0.3333333333333333	0.0
5639	1.318014128422939e-10	4.3856982810599915e-13	3.8144261417465864e-13	0.9999999999999989	None	0.25	1	0.4	4	0.7692307692307693	10	0.23809523809523808	0.7692307692307693	14	10	0	0	0	0.7777777777777778	9	7	1.0	15	0.0	1.0	0.20636190219377565	0.6297717156107018	-0.0919059865635488	0.5674464619705328	0	0.5	0.7745972675982884	0.5664936185110329	0	0.7857142857142857	0.0
4390	0.001090006751336684	6.484906248127634e-05	-6.372602893562877e-05	0.998665039676302	None	0.3333333333333333	1	0.5	4	0.7	7	0.2857142857142857	0.7	11	7	0	0	0	0.8571428571428571	6	7	0.8	12	0.0	0.6666666666666666	0.016911000751872872	0.5141309738634492	-0.07670731693459978	0.6596865039458514	0.09999851842735202	0.5000069184087695	0.6730088278367048	0.5595874804021165	0	1.0	0.0
954	None	None	None	None	None	0	0	0.3181818181818182	7	0.6	18	0.7619047619047619	0.1	7	3	24	6	0	0.8571428571428571	6	7	2.1333333333333333	32	0.125	0.37037037037037035	0.28270268694041994	0.7090338832440254	-0.07989777385672528	0.5150209830000453	-0.1220471885538605	0.651649154748751	0.84275834085184	0.6284792334586855	1.0	1.0	0.0
1596	None	None	None	None	None	0	0	0.6	3	0.6	3	0.4375	0.6	6	3	0	1	0	1.0	4	4	0.4666666666666667	7	1.0	0.6666666666666666	-0.02820521633526729	0.6678644362943305	0.02817665208785396	0.5054177323731911	0.018811556993635247	0.6168277841024422	0.5854823405745323	0.5983928333044075	1.0	1.0	0.0
5636	0.025112909367771094	0.013149300727625251	-0.012983809450969944	0.9770674319538435	None	0.25	1	0.4	4	0.7692307692307693	10	0.23809523809523808	0.7692307692307693	14	10	0	0	0	0.7777777777777778	7	9	1.0	15	0.0	1.0	0.16444954826708008	0.5000000000000001	0.1653007045704032	0.6228790578866226	0.39813944215952957	0.5000000000000002	0.7502235214402585	0.541718320003052	0	1.0	0.0
4398	6.385741537231451e-06	5.6717273010813415e-06	2.632282006530171e-10	0.9985256089826839	None	0.25	1	0.4	4	0.7692307692307693	10	0.23809523809523808	0.7692307692307693	14	10	0	0	0	0.7777777777777778	7	9	1.0	15	0.0	1.0	0	0.5	0	0.5	1.0532815950742787e-05	0.5651364162236344	0.500012413042637	0.5218223583912132	0	1.0	0.0
6356	0.008875787453712865	0.004351983853559879	0.004349827988470134	0.992537433876311	None	0.2	1	0.3333333333333333	4	0.8	12	0.20987654320987653	0.8	16	12	0	0	0	1.0	9	9	1.1333333333333333	17	0.0	1.0	-0.09999659586120258	0.5000053073808403	0.062319230742572694	0.5677379192246638	0.32848650943978736	0.6718418151274598	0.8547494528395978	0.5816925621298099	0	1.0	0.0
6957	0.00236975022376199	0.0001958789701902974	2.925851353698106e-05	0.9990129416808168	None	0.25	1	0.36363636363636365	4	0.7857142857142857	11	0.2222222222222222	0.7857142857142857	15	11	0	0	0	0.8888888888888888	8	9	1.0666666666666667	16	0.0	1.0	0.09999903564188316	0.5000008311985193	-1.0694654050048975	0.9999999999999054	0.099771640762128	0.5000000000000001	0.9959797062835083	0.9999544553673044	0	1.0	0.0
940	None	None	None	None	None	0	0	0.25	3	0.8125	13	0.75	0.125	2	2	15	2	0	0.6666666666666666	4	6	1.2	18	0.058823529411764705	0.46153846153846156	0.16663463138350737	0.5138508339409144	2.858699285649027e-05	0.5000689404387677	0.017014755235806023	0.5335886261609106	0.6793120208251875	0.515848891558919	1.0	1.0	0.0
6798	0.00042112925116068303	1.1686698440164297e-05	-1.1568372594096426e-07	0.9995280491266377	None	0.25	1	0.4	4	0.7692307692307693	10	0.23809523809523808	0.7692307692307693	14	10	0	0	0	0.7777777777777778	7	9	1.0	15	0.0	1.0	0.02359258523208858	0.613287429360271	3.749084301337823e-10	0.5000058803141796	0.0374231972562961	0.5	0.5385489680717783	0.5383557905007832	0	1.0	0.0
2776	0.005419767921328633	0.0018392788217767536	-0.0009456293705253091	0.9896086582528555	None	0.25	1	0.4	4	0.7692307692307693	10	0.23809523809523808	0.7692307692307693	14	10	0	0	0	0.7777777777777778	9	7	1.0	15	0.0	1.0	0.17995971455990056	0.6003634426957327	-0.046635388310528325	0.6320363251018319	0.08863581602505836	0.549495963075289	0.7232173719372066	0.5944017353036468	0	1.0	0.0
7504	0.004169112454511808	0.0009615881572669233	0.0008072489086177011	0.9957194189508765	None	0.25	1	0.4	4	0.75	9	0.25925925925925924	0.75	13	9	0	0	0	0.6666666666666666	9	6	0.9333333333333333	14	0.0	1.0	0.07423114143644592	0.5160741028075168	0.09992896425437398	0.5505402177314782	0.09999998905132797	0.5	0.5285013703011157	0.5222496470138462	0	1.0	0.0
1040	None	None	None	None	None	0	0	0.6666666666666666	4	0.42857142857142855	3	0.5625	0	1	0	7	0	0	1.0	4	4	0.6	9	0.0	0.4	0	0	0	0	0	0	0	0	0	0	0
1030	None	None	None	None	None	0	0	0.5	4	0.5	5	0.48	0	0	0	11	0	0	1.0	5	5	0.8	12	0.0	0.8571428571428571	0	0	0	0	0	0	0	0	0	0	0
2368	None	None	None	None	None	0	0	0.3	3	0.8333333333333334	10	0.4666666666666667	0.75	12	9	1	1	0	0.8333333333333334	6	5	0.9333333333333333	14	0.3333333333333333	0.2222222222222222	0.034563511387377434	0.5785786399030289	0.15544126065490643	0.5490071510892677	0.3229880281075482	0.6148939684047495	0.7630074716364402	0.5810724538323043	1.0	1.0	0.0
2385	None	None	None	None	None	0	0	0.2857142857142857	2	0.75	6	0.3333333333333333	0	0	0	9	1	0	0.8333333333333334	5	6	0.6666666666666666	10	0.045454545454545456	0	0	0	0	0	0	0	0	0	0	0	0
1766	None	None	None	None	None	0	0	0.5	3	0.6666666666666666	4	0.5714285714285714	0.6666666666666666	7	4	0	1	0	0.2857142857142857	7	2	0.5333333333333333	8	1.0	0.6666666666666666	0.09999881165947015	0.5000025234592026	-0.09089660859029032	0.5377361454359516	0.0725398829101899	0.5588359222210534	0.6944149221954977	0.5322618907396672	1.0	1.0	0.0
5590	0.00489766810061271	0.0023594505983493426	7.969954598674344e-05	0.995424177032267	None	0.25	1	0.4	4	0.75	9	0.25925925925925924	0.75	13	9	0	0	0	0.6666666666666666	9	6	0.9333333333333333	14	0.0	1.0	-0.09945218679207053	0.5000000000000001	-0.0951283554691813	0.9705037635697836	-0.06614786117518881	0.6658584192121052	0.5624724367578076	0.80128657717154	0	1.0	0.0
3542	0.00622252581088907	0.005163786545198128	-0.004518863957030866	0.9959491855798139	None	0.25	1	0.4	4	0.75	9	0.25925925925925924	0.75	13	9	0	0	0	0.6666666666666666	6	9	0.9333333333333333	14	0.0	1.0	0.0652355295713238	0.5	0.05853577246245856	0.586034005413427	-0.09974266399546687	0.5000000000000001	0.6818776016221111	0.5289338039497608	0	1.0	0.0
544	None	None	None	None	None	0	0	0.375	3	0.7777777777777778	7	0.3142857142857143	0.7777777777777778	10	7	0	1	0	0.7142857142857143	7	5	0.7333333333333333	11	1.0	0.6666666666666666	0.006026196888311847	0.5181623893490691	0.09999667652031649	0.5000178959307428	0.02087698864047558	0.670510811758147	0.6127493041454559	0.56490253184373	1.0	1.0	0.0
7497	0.02344589505901859	0.007470971198966899	0.006447690116294261	0.9309246572569758	None	0.25	1	0.4	4	0.75	9	0.25925925925925924	0.75	13	9	0	0	0	0.6666666666666666	6	9	0.9333333333333333	14	0.0	1.0	0.9164003075273233	0.8292719235656388	0.0009562125386549886	0.5	0.18973167054475987	0.5603959632507524	0.9810436345001339	0.6474270127786551	0	1.0	0.0
5448	2.4680801556313214e-05	3.467605165736261e-07	-1.8514424558378148e-07	0.9999973301139635	None	0.25	1	0.4	4	0.7692307692307693	10	0.23809523809523808	0.7692307692307693	14	10	0	0	0	0.7777777777777778	7	9	1.0	15	0.0	1.0	0.09614260386645304	0.5227012991768071	0.09893549192476983	0.5461056254465952	0.0039601663559077765	0.5114124817884296	0.6056149619406338	0.5267638463153875	0	1.0	0.0
3441	0.00043415470315392714	1.1509404537706157e-06	-4.005899562513675e-07	0.9999687967652463	None	0.3333333333333333	1	0.4444444444444444	4	0.7272727272727273	8	0.2708333333333333	0.7272727272727273	12	8	0	0	0	0.75	6	8	0.8666666666666667	13	0.0	0.8571428571428571	0.06958848730124782	0.5552578477147648	-0.04032462322792888	0.5087286508727772	0.11508624770953016	0.5286866111589423	0.6583485484195818	0.5309378148747452	0	0.9166666666666666	0.0
2627	2.4336872047276863e-08	1.782424368905427e-08	-4.679603361896535e-10	0.9999958822687502	None	0	0	0.2857142857142857	2	0.75	6	0.7142857142857143	0	0	0	9	0	0	0.2857142857142857	2	7	0.6666666666666666	10	0.0	1.0	0	0	0	0	0	0	0	0	0	0	0
1886	None	None	None	None	None	0	0	0.3333333333333333	9	0.631578947368421	24	0.8888888888888888	0.34210526315789475	21	13	18	1	0	0.5555555555555556	9	5	2.6666666666666665	40	0.03125	0.8571428571428571	0.36910976564178827	0.7344092381158526	0.03432586606901947	0.659523902829415	-0.11644442568959493	0.975879938746406	0.8793549895220577	0.8572775112065172	1.0	1.0	0.0
3938	0.0075191522063159525	0.002548244919979143	0.002548244784354228	0.990741583015705	None	0.25	1	0.4	4	0.75	9	0.25	0.75	13	9	0	0	0	0.875	8	7	0.9333333333333333	14	0.0	1.0	-0.22646833804383584	0.7438276021386132	0.011339239753933495	0.5236548860781653	-0.19967393641541237	0.8635545099583773	0.792346559797024	0.7314372616769637	0	0.8461538461538461	0.0
3333	2.949508465132312e-08	2.7918318144235865e-08	2.7882710937604006e-08	0.9999963761555274	None	0.25	1	0.4	4	0.75	9	0.25925925925925924	0.75	13	9	0	0	0	0.6666666666666666	9	6	0.9333333333333333	14	0.0	1.0	0.09683136481900986	0.53547758696799	-0.012612832155348202	0.6776627393763952	1.3782553278607885e-11	0.500000009295412	0.6147159067854208	0.5732361309261179	0	1.0	0.0
2770	0.004590239297503743	0.0020273903741198375	-0.0016300880187571803	0.9959667753342658	None	0.25	1	0.4	4	0.7692307692307693	10	0.23809523809523808	0.7692307692307693	14	10	0	0	0	0.7777777777777778	9	7	1.0	15	0.0	1.0	0.00032928219883601175	0.5005888869046075	-0.0888675077630584	0.5542190322123479	-0.04984250137457312	0.9693154134943975	0.6479674371573102	0.7728204023033127	0	1.0	0.0
1635	None	None	None	None	None	0	0	0.0967741935483871	3	0.9090909090909091	40	0.8214285714285714	0	0	0	45	4	0	0.875	7	8	3.066666666666667	46	0.0425531914893617	0.7692307692307693	0	0	0	0	0	0	0	0	0	0	0
4156	0.012365275187650128	0.0006196286273329644	-0.00059040587912351	0.9707516524880089	None	0.25	1	0.36363636363636365	4	0.7857142857142857	11	0.25	0.7142857142857143	14	10	1	2	0	1.0	8	8	1.0666666666666667	16	1.0	0.75	0.6589933469230964	0.9478798870201917	0.08311454460405261	0.565898069618297	0.16045583892583237	0.5943320128632966	0.92486016264375	0.7654098527317901	0.0	0	0.0
4034	0.00021985143159493147	1.8806399478862182e-06	1.9433680905230823e-07	0.9999975587273913	None	0.25	1	0.4	4	0.7692307692307693	10	0.23809523809523808	0.7692307692307693	14	10	0	0	0	0.7777777777777778	7	9	1.0	15	0.0	1.0	-0.017440321245679305	0.6668299473094218	0.05545520115015867	0.5934883828981176	0.03478658649423762	0.6316877496108333	0.610440109043076	0.6311725659175416	0	1.0	0.0
2366	None	None	None	None	None	0	0	1.0	2	0.0	0	0.75	0	0	0	2	0	0	1.0	2	2	0.2	3	0.0	0	0	0	0	0	0	0	0	0	0	0	0
173	None	None	None	None	None	0	0	0.6666666666666666	2	0.5	1	0.6666666666666666	0.5	3	1	0	1	0	0.6666666666666666	3	2	0.26666666666666666	4	0.5	0	-0.03427428126140484	0.5022986944896325	0.07189976116445103	0.5340662032458897	0.18547364735558675	0.523837981731466	0.7104244835062589	0.5200804739015735	1.0	1.0	0.0
5028	0.01901082045158837	0.002885535214094043	0.0006250024796718138	0.977584234405673	None	0.25	1	0.4	4	0.75	9	0.25925925925925924	0.75	13	9	0	0	0	0.6666666666666666	9	6	0.9333333333333333	14	0.0	1.0	0.17085518681642492	0.6480974248492493	0.09877487249256955	0.5043882555195113	0.1392330760004917	0.5	0.5753777128510634	0.5521628554093804	0	0.9230769230769231	0.0
3769	8.435043572541813e-07	2.509472262834321e-08	-1.4376873944648284e-08	0.9999965574016665	None	0.25	1	0.4	4	0.75	9	0.25925925925925924	0.75	13	9	0	0	0	0.6666666666666666	6	9	0.9333333333333333	14	0.0	1.0	0.36957257849965947	0.7174574503971048	0.12407832055222397	0.5000000000000001	0.0005881295214005338	0.5055600772457667	0.8225288177217475	0.5788469751492399	0	0.7692307692307693	0.0
7536	0.006122865436767239	0.005396695141725862	0.005338744504191715	0.9938618065051722	None	0.25	1	0.4	4	0.75	9	0.25925925925925924	0.75	13	9	0	0	0	0.6666666666666666	6	9	0.9333333333333333	14	0.0	1.0	0.09999872352038959	0.5000003308284624	-0.02031300817847755	0.5225725585119801	0.1279850471221569	0.5000000000000001	0.6555094956851019	0.5075288452491974	0	0.5384615384615384	0.0
7317	0.0030605532990182517	0.0008118204605246112	0.0007656458063073981	0.9961936215522122	None	0.25	1	0.4	4	0.7692307692307693	10	0.23809523809523808	0.7692307692307693	14	10	0	0	0	0.7777777777777778	7	9	1.0	15	0.0	1.0	7.902762784127648e-27	0.5	-0.03914712939824132	0.5	0.09634089107405241	0.5956908654531061	0.6386057924627864	0.532250337310881	0	1.0	0.0
1353	None	None	None	None	None	0	0	0.2777777777777778	5	0.76	19	0.5	0.56	17	14	9	5	0	0.6666666666666666	9	6	1.8	27	0.2631578947368421	0.7619047619047619	9.467659722108883e-05	0.5572428029068733	-0.09983270310108446	0.5184632561979629	-0.07145826802969915	0.6761711502076256	0.612616954113653	0.5858168857999423	1.0	1.0	0.0
6884	1.3338679497154483e-09	3.60296070050027e-10	-3.2556601585921357e-10	0.9999999963589721	None	0.2	1	0.3333333333333333	4	0.8	12	0.20987654320987653	0.8	16	12	0	0	0	1.0	9	9	1.1333333333333333	17	0.0	1.0	-0.03927384118835824	0.6253101522167469	-0.04202601173307964	0.5278728038406728	1.2595565902564548e-07	0.5	0.5657431638109689	0.5517932216945981	0	0.1875	0.0
76	None	None	None	None	None	0.2	1	0.3333333333333333	4	0.8	12	0.20987654320987653	0.8	16	12	0	0	0	1.0	9	9	1.1333333333333333	17	0.0	1.0	0.0046462545259915765	0.5122959871482365	0.0009018264303254087	0.992204971118938	0.005428152758677733	0.651216711566011	0.7689015352334866	0.8629498533362884	0	1.0	0.0
3069	2.9172926429623507e-08	2.9165743809719944e-08	1.6235240823031632e-09	0.9999967994710902	None	0.25	1	0.4	4	0.75	9	0.25925925925925924	0.75	13	9	0	0	0	0.6666666666666666	6	9	0.9333333333333333	14	0.0	1.0	0.08054455951523729	0.5143658294661789	0.09999998664709472	0.5000007315859095	5.23099814428485e-06	0.5000368225965612	0.6065586454547237	0.5048022985387663	0	0.8461538461538461	0.0
219	None	None	None	None	None	0	0	0.3333333333333333	9	0.5789473684210527	22	0.7142857142857143	0	3	0	36	0	0	0.875	7	8	2.6666666666666665	40	0.0	0.9090909090909091	0	0	0	0	0	0	0	0	0	0	0
4691	0.005339535844994964	0.0018483932761475083	0.0008061475333962432	0.9934441292108351	None	0.25	1	0.36363636363636365	4	0.7857142857142857	11	0.2222222222222222	0.7857142857142857	15	11	0	0	0	0.8888888888888888	9	8	1.0666666666666667	16	0.0	1.0	0.0606248313494264	0.5834256849209363	-0.17067726907562947	0.997415239257549	0.2901801301552337	0.6874091306208446	0.8717092756615524	0.9137368641132402	0	0.9333333333333333	0.0
563	None	None	None	None	None	0	0	0.625	5	0.2	2	0.6	0.1	5	1	6	3	0	0.8	4	5	0.8	12	0.25	0.5	0.09926237501002387	0.5004947215006312	6.293243655507582e-05	0.5000963015605862	0.0955521334209462	0.5106777160367139	0.6129219812619064	0.5037567169438052	1.0	1.0	0.504570358188912
5768	3.746094625831524e-05	9.485706022911498e-08	-7.00753083975523e-08	0.9999971871300731	None	0.25	1	0.4	4	0.7692307692307693	10	0.23809523809523808	0.7692307692307693	14	10	0	0	0	0.7777777777777778	7	9	1.0	15	0.0	1.0	0.0027726311771081725	0.5	0.037203820378578153	0.559558340548095	-0.00787901868722817	0.5	0.5479712983178068	0.5199369072072657	0	0	0.0
7508	0.007599294120874458	0.0014878048606684182	0.0014517238401956078	0.9877950330529544	None	0.25	1	0.4	4	0.7692307692307693	10	0.23809523809523808	0.7692307692307693	14	10	0	0	0	0.7777777777777778	7	9	1.0	15	0.0	1.0	4.2255865132801825e-14	0.5000000000000796	0.4704028270853871	0.7917160432974261	0.31931934082419244	0.5	0.8766328595510051	0.6094736228255637	0	1.0	0.0
6336	0.006276929044425787	0.005921377597461119	0.005864931452926302	0.9940893917498245	None	0.25	1	0.4	4	0.7692307692307693	10	0.23809523809523808	0.7692307692307693	14	10	0	0	0	0.7777777777777778	7	9	1.0	15	0.0	1.0	0.09999999852138892	0.5000000017438542	-0.02429811614918446	0.5243755422176859	0.09999998694714865	0.5000000000000001	0.642434637641395	0.5081309106232866	0	1.0	0.0
5248	0.0042098996295201	0.0005673106176561857	9.639042094422401e-05	0.9967142654064847	None	0.25	1	0.4	4	0.75	9	0.25925925925925924	0.75	13	9	0	0	0	0.6666666666666666	6	9	0.9333333333333333	14	0.0	1.0	0.0722095107152347	0.5514856886334902	-0.09999910646413915	0.5001192065374778	0.05705776964064112	0.5	0.6853678548491593	0.5172558212506267	0	1.0	0.0
2558	3.4195485228546954e-08	2.7188431083756004e-08	2.5857501634858852e-08	0.9999934473156914	None	0	0	0.5	2	0.6666666666666666	2	0.625	0	0	0	4	11	0	0.5	2	4	0.3333333333333333	5	0.9166666666666666	0	0	0	0	0	0	0	0	0	0	0	0
2736	0.000774024137167267	0.0005814313700729164	7.301601382512721e-05	0.998790638843089	None	0.5	1	0.6666666666666666	4	0.5714285714285714	4	0.36	0.5714285714285714	8	4	0	0	0	1.0	5	5	0.6	9	0.0	1.0	0.10036492067581378	0.5011669360217701	0.04968563305032751	0.520322522824914	-0.03980913894377226	0.6494306891525776	0.6416654795514666	0.5582789345918685	0	1.0	0.0
6921	2.8542457569966305e-08	2.7151938178989375e-08	1.011588557766118e-09	0.9999961340830271	None	0.25	1	0.4	4	0.75	9	0.25925925925925924	0.75	13	9	0	0	0	0.6666666666666666	6	9	0.9333333333333333	14	0.0	1.0	0.09999992955566342	0.5000000110887457	-0.026148169681582133	0.5430941893579015	7.902762784127648e-27	0.5	0.6326541555931399	0.5143964816493074	0	1.0	0.0
5361	0.0001239190264069799	1.4303305170484513e-06	1.3780896843592144e-06	0.9999984093110597	None	0.25	1	0.4	4	0.75	9	0.25	0.75	13	9	0	0	0	0.875	8	7	0.9333333333333333	14	0.0	1.0	-0.0763903825423736	0.9996918092275252	0.029768068258523923	0.5652362782367555	0.03945055104195905	0.5	0.6308951012086632	0.9417122688203261	0	0	0.0
2674	0.0045868101520796555	0.00031430725613491704	9.483107290559355e-05	0.9857087930920251	None	0.25	1	0.45454545454545453	5	0.6428571428571429	9	0.38095238095238093	0.6428571428571429	13	9	2	0	0	0.8571428571428571	6	7	1.0666666666666667	16	0.0	0.4	0.036741111986433164	0.9045507987416567	-0.25060531240251926	0.990858013709599	-0.025040448777756408	0.6692926786610117	0.9631106730450969	0.927338603097708	0	1.0	0.0
1600	None	None	None	None	None	0.3333333333333333	1	0.625	5	0.3333333333333333	3	0.55	0.3333333333333333	8	3	2	3	0	0.8	4	5	0.7333333333333333	11	1.0	0.2857142857142857	-0.052703721658189574	0.6541634589789218	-0.04280682263008467	0.6553632929951065	0.00621396396964371	0.6745925402207954	0.5980193962547753	0.6614375225586424	0.875	0.875	0.49276555583907167
1896	None	None	None	None	None	0	0	0.2777777777777778	5	0.6666666666666666	16	0.8666666666666667	0.16666666666666666	8	4	17	4	0	0.8333333333333334	6	5	1.7333333333333334	26	0.11764705882352941	0.2857142857142857	0.027646497948713034	0.5611846571019177	8.856689213185107e-07	0.5000094464716001	-0.1932567193767088	0.952311285666922	0.7221064815992094	0.7465069959330571	1.0	1.0	0.0
874	None	None	None	None	None	0	0	0.35294117647058826	6	0.5652173913043478	13	1.0	0.43478260869565216	15	10	9	0	0	1.0	5	5	1.6666666666666667	25	0.0	0	0.057387069767010954	0.5194901538286977	0.005833928623421516	0.5884356402572442	-0.017278255158043425	0.6697544852409961	0.6004689391905182	0.5940802769018227	0	0.9333333333333333	0.0
7117	0.0009276200648296376	0.00041370932741155675	0.0003106749585470883	0.9971436232988704	None	0.25	1	0.4	4	0.75	9	0.25925925925925924	0.75	13	9	0	0	0	0.6666666666666666	6	9	0.9333333333333333	14	0.0	1.0	2.588485630124581e-07	0.500011009990771	-0.02783361440318143	0.5860607054888015	0.06266134289485763	0.6273098089399629	0.5896231957961641	0.5718689157713338	0	0.9230769230769231	0.0
1196	None	None	None	None	None	0	0	0.3333333333333333	2	0.8571428571428571	6	0.36	0.8571428571428571	8	6	0	2	0	1.0	5	5	0.6	9	1.0	0	-0.03465030496628231	0.6583780138472578	0.10421476578008078	0.5356594073696421	-0.03211928175207986	0.513991222861421	0.6633654208868969	0.5707662339287453	0.9375	1.0	0.0
292	None	None	None	None	None	0	0	0.3333333333333333	2	0.8333333333333334	5	0.4	0.8333333333333334	7	5	0	0	0	0.8	5	4	0.5333333333333333	8	0.0	0	0.06775576302095973	0.5761138963217346	0.13949348688124283	0.6450148862184747	0.09955500477233688	0.5013421267302516	0.6013923422245769	0.5752088479350723	0	1.0	0.0
3420	0.0018413289147559667	0.0004919559008859727	-6.973132309776907e-09	0.9981930384575494	None	0.25	1	0.4	4	0.75	9	0.25925925925925924	0.75	13	9	0	0	0	0.6666666666666666	9	6	0.9333333333333333	14	0.0	1.0	0.00985042381602481	0.5146207666595064	-0.010523573850321459	0.5641942007298753	0.12282217981109615	0.5653744532366687	0.6471948336201843	0.5481589849969802	0	1.0	0.0
1122	None	None	None	None	None	0	0	0.2727272727272727	3	0.7857142857142857	11	0.6666666666666666	0	0	0	15	1	0	0.6666666666666666	4	6	1.0666666666666667	16	0.029411764705882353	0.6	0	0	0	0	0	0	0	0	0	0	0
565	None	None	None	None	None	0.1111111111111111	1	0.25	5	0.7407407407407407	20	0.4603174603174603	0.5555555555555556	19	15	9	1	0	0.7777777777777778	9	7	1.9333333333333333	29	0.05555555555555555	0.6153846153846154	0.049808114195739335	0.6402765286411929	0.0457305505443187	0.577243448048	0.2627930104991381	0.665736466554356	0.7465914504193182	0.6284715817835665	1.0	0.9473684210526315	0.0
5036	7.182153391695175e-05	4.8039444729523355e-05	-4.3702174102929396e-05	0.9984346649486262	None	0.2	1	0.3333333333333333	4	0.8	12	0.20987654320987653	0.8	16	12	0	0	0	1.0	9	9	1.1333333333333333	17	0.0	1.0	0.0025655066878745416	0.5	0.14787992556740723	0.554986326367203	0.047114087606478824	0.519391131317918	0.6474160090933244	0.524849669449437	0	0.6875	0.0
5573	0.00026128449894002805	9.710986817031253e-07	-5.438302528659257e-07	0.9999965566659162	None	0.25	1	0.4	4	0.75	9	0.25925925925925924	0.75	13	9	0	0	0	0.6666666666666666	6	9	0.9333333333333333	14	0.0	1.0	0.09618575958086897	0.5	0.00158836678841177	0.6427084995647142	0.058386039872674524	0.5	0.5959888757283929	0.5487726934648	0	1.0	0.0
6077	0.0028324154813248203	0.00024353068849722987	-0.00020421345238208374	0.996775154145351	None	0.25	1	0.36363636363636365	4	0.7857142857142857	11	0.2222222222222222	0.7857142857142857	15	11	0	0	0	0.8888888888888888	8	9	1.0666666666666667	16	0.0	1.0	0.06487418468719543	0.6467895494453364	-0.09999949991583243	0.5053227975433573	0.09999964909374098	0.5000000000000001	0.7051330377819197	0.5519987195583453	0	1.0	0.0
525	None	None	None	None	None	0	0	0.27586206896551724	8	0.7073170731707317	29	0.5972222222222222	0.4634146341463415	25	19	17	0	0	0.8888888888888888	9	8	2.8666666666666667	43	0.0	0.5555555555555556	0.2903217916890743	0.5843519089493833	0.058189928390113235	0.6124515343519877	0.0031297852681650127	0.5582170959033345	0.7665159533393326	0.5851798597097984	0	1.0	0.0
5167	0.008592958684117991	0.0009162602237475527	0.0009140230047427402	0.9857087851978144	None	0.25	1	0.4	4	0.7692307692307693	10	0.23809523809523808	0.7692307692307693	14	10	0	0	0	0.7777777777777778	9	7	1.0	15	0.0	1.0	0.317993386029242	0.682365378402793	-0.0028670727408507757	0.6308414763828153	0.09999669082147641	0.5	0.7922859226170756	0.6067084874823202	0	1.0	0.0
5782	0.007681081825826248	0.0035414125095547984	-0.002669132387370001	0.9978031954960842	None	0.2	1	0.3333333333333333	4	0.8	12	0.20987654320987653	0.8	16	12	0	0	0	1.0	9	9	1.1333333333333333	17	0.0	1.0	0.14614117413947386	0.5	0.013186959909546237	0.508038538706177	0.21900829233040495	0.7200867162525613	0.7002329283211615	0.5807085918924171	0	1.0	0.0
2792	8.414688209852904e-07	3.1982160154991777e-07	3.5673785346508664e-09	0.9998989127930554	None	0.5	1	0.5714285714285714	4	0.625	5	0.35714285714285715	0.625	9	5	0	0	0	0.5714285714285714	7	4	0.6666666666666666	10	0.0	0.6666666666666666	-0.03923414365359176	0.506097119533761	0.06848701483935479	0.6871049796829183	2.2108014135511978e-07	0.5015154745639294	0.6068287161874025	0.5676714497844332	0	1.0	0.0
441	None	None	None	None	None	0	0	0.14285714285714285	6	0.8360655737704918	51	0.7777777777777778	0.04918032786885246	6	3	56	0	0	1.0	9	9	4.2	63	0.0	0.8928571428571429	0.09943973502437202	0.5006098089380846	0.05654874462085711	0.5373803783115964	-0.08665510531891765	0.5743181369551578	0.6890729402023048	0.5375733233657771	0	1.0	0.0
5319	0.00040360473127908444	4.918956283160715e-06	-4.3407339103591276e-07	0.999996397062712	None	0.25	1	0.4	4	0.75	9	0.25925925925925924	0.75	13	9	0	0	0	0.6666666666666666	6	9	0.9333333333333333	14	0.0	1.0	0.008256109808333778	0.5103812892694275	0.08229138919707962	0.6542214319818191	0.0944719137349943	0.5000000000000001	0.5944265764813552	0.5563576942860331	0	1.0	0.0
1299	None	None	None	None	None	0	0	0.4	2	0.6	3	0.5833333333333334	0	0	0	6	5	0	0.75	4	3	0.4666666666666667	7	0.3125	0	0	0	0	0	0	0	0	0	0	0	0
3876	0.0013325316664061716	0.0007762461387517525	0.0003247873914134175	0.9981816807018093	None	0.25	1	0.4	4	0.7692307692307693	10	0.234375	0.7692307692307693	14	10	0	0	0	1.0	8	8	1.0	15	0.0	0.8571428571428571	1.975432902640163e-05	0.5	-0.027361959609240528	0.6318934379333419	-0.03048106211022167	0.5	0.5415942344253286	0.5449076835485183	0	1.0	0.0
2698	3.5500820865298954e-05	4.198268732768979e-06	-4.119508509522368e-06	0.9993418188694653	None	0	0	0.3	3	0.7692307692307693	10	0.8333333333333334	0.07692307692307693	2	1	12	0	0	0.2222222222222222	2	9	1.0	15	0.0	0.8571428571428571	0.014849395111731487	0.5155380698636222	0.09999900465910909	0.5000002847614967	0.22030437196127567	0.7318826831950326	0.7044166482489241	0.5879401000999168	0	1.0	0.0
1071	None	None	None	None	None	0	0	0.3333333333333333	1	1.0	2	1.0	1.0	3	2	0	1	0	0.25	1	4	0.26666666666666666	4	0.3333333333333333	0	0.09983507350889206	0.5001153400390065	0.00010334561435005471	0.5002950721986236	0.18296490914930996	0.9999754432772054	0.8477449974044714	0.971769453768923	1.0	1.0	0.0
6178	0.007649412819218819	0.00275506453569395	0.0014797027236681116	0.9973496528027392	None	0.2	1	0.3333333333333333	4	0.8	12	0.20987654320987653	0.8	16	12	0	0	0	1.0	9	9	1.1333333333333333	17	0.0	1.0	0.18638106452808287	0.5	0.0021957402164585185	0.5703087872096332	0.09999910398556185	0.5004407042406173	0.6797046258523217	0.5237216713337693	0	1.0	0.0
366	None	None	None	None	None	0.07692307692307693	1	0.32142857142857145	9	0.6153846153846154	24	0.5694444444444444	0.20512820512820512	13	8	27	9	0	0.8888888888888888	9	8	2.7333333333333334	41	0.16981132075471697	0.3783783783783784	0.22975008639782155	0.9802825320537757	0.052356576619289774	0.6029161275424287	-0.05767570476144026	0.6056532423806404	0.7860763028003511	0.8298193940626529	1.0	1.0	0.0
2443	None	None	None	None	None	0.1	1	0.5652173913043478	13	0.34375	11	0.7555555555555555	0.28125	20	9	13	2	0	0.5555555555555556	5	9	2.2666666666666666	34	0.10526315789473684	0.6896551724137931	-0.14967611900911354	0.5051394395099629	0.0999999732854545	0.5000010588365741	0.05782890233063649	0.5959229348364076	0.7497205260447971	0.5340363179839556	0.975	1.0	0.0
1271	None	None	None	None	None	0	0	0.4	4	0.5384615384615384	7	0.6	0	0	0	14	0	0	1.0	5	5	1.0	15	0.0	0.8	0	0	0	0	0	0	0	0	0	0	0
6583	0.00013048326797101173	1.8464791229835294e-06	1.3978410059393006e-06	0.9999999855798448	None	0.2	1	0.3333333333333333	4	0.8	12	0.20987654320987653	0.8	16	12	0	0	0	1.0	9	9	1.1333333333333333	17	0.0	1.0	-0.09999999999999831	0.5000000000000036	0.06283296027036005	0.5752984101310546	0.09994806309260855	0.5	0.704425353000251	0.5252702921921168	0	1.0	0.0
7267	0.0005276710051618392	3.708266350720785e-05	-1.4396947473393678e-05	0.9992225766716979	None	0.25	1	0.4	4	0.7692307692307693	10	0.23809523809523808	0.7692307692307693	14	10	0	0	0	0.7777777777777778	7	9	1.0	15	0.0	1.0	0.002102164290194985	0.5558707534256813	-0.05776506379402975	0.6595164040530027	0.10660364495468948	0.5000000000000001	0.6627656167203775	0.5732654453694539	0	0.5	0.0
681	None	None	None	None	None	0	0	0.6666666666666666	4	0.3333333333333333	2	0.5	0	0	0	7	11	0	1.0	4	4	0.5333333333333333	8	0.6111111111111112	0.5	0	0	0	0	0	0	0	0	0	0	0
3867	0.007547144463128922	0.0002529296152030689	0.00010391861074496991	0.9799257869423582	None	0.16666666666666666	1	0.35714285714285715	5	0.6666666666666666	12	0.37037037037037035	0.6666666666666666	17	12	2	2	0	0.6666666666666666	6	9	1.3333333333333333	20	0.6666666666666666	0.5333333333333333	7.902762784127648e-27	0.5	0.018025057260331816	0.6586463906111452	0.0997449783517792	0.604960023471385	0.6119776740359001	0.5893182476423613	1.0	1.0	0.0
6144	1.412241175376101e-06	5.303856200646311e-07	9.734859843402584e-08	0.9998321479618021	None	0.25	1	0.36363636363636365	4	0.7857142857142857	11	0.2222222222222222	0.7857142857142857	15	11	0	0	0	0.8888888888888888	9	8	1.0666666666666667	16	0.0	1.0	-0.08336628006926347	0.5000000000000001	-0.062398165521563645	0.6122393118824854	0.021023234978948986	0.5413585603221694	0.6169615776912625	0.5516936247248201	0	0	0.0
6783	0.011828334578399739	0.001298914894694655	-0.0012362601855200935	0.9929381610033421	None	0.25	1	0.4	4	0.7692307692307693	10	0.23809523809523808	0.7692307692307693	14	10	0	0	0	0.7777777777777778	7	9	1.0	15	0.0	1.0	0.12023702181607483	0.6133897165149428	-0.09999999856572994	0.5000164557917862	0.09974834253648694	0.5	0.7297672608090109	0.5383950257048881	0	1.0	0.0
6928	0.006155988203370961	0.0002636181688406798	0.0002535244811951975	0.9917170560006948	None	0.25	1	0.4	4	0.7692307692307693	10	0.23809523809523808	0.7692307692307693	14	10	0	0	0	0.7777777777777778	9	7	1.0	15	0.0	1.0	-0.09999999999999998	0.5000019767808855	0	0.5	0.0999891812519275	0.5000447662975589	0.6934822273231114	0.5000155810261829	0	0.9285714285714286	0.0
7012	0.006085866465996103	0.001723117202103703	-0.0007046360431216145	0.9918171328002232	None	0.2	1	0.3333333333333333	4	0.8	12	0.20987654320987653	0.8	16	12	0	0	0	1.0	9	9	1.1333333333333333	17	0.0	1.0	0.09658699370391395	0.5	0.06228266231554798	0.5667102844636157	0.15863211429322743	0.6316476101385412	0.6044703010597857	0.5669073982101656	0	1.0	0.0
1219	None	None	None	None	None	0.058823529411764705	1	0.3611111111111111	13	0.5769230769230769	30	0.75	0.5192307692307693	40	27	13	0	0	0.8888888888888888	8	9	3.6	54	0.0	0.8695652173913043	3.2108058107108478e-06	0.5029023247243534	-0.024427670985229338	0.5109258664045457	-0.031171404282558747	0.5187574771537847	0.5341734000665955	0.5108637058098489	0	1.0	0.0
6596	0.00205330163246989	0.0013993279946203226	-0.0006510937589441781	0.9999219189631484	None	0.2857142857142857	2	0.375	6	0.7272727272727273	16	0.3333333333333333	0.7272727272727273	22	16	1	0	0	0.8888888888888888	8	9	1.6	24	0.0	1.0	-0.09999999416056396	0.5000000009235548	0.07225772181304176	0.5841624315052848	0.4668624862630658	0.7968234008335808	0.9174786466801629	0.6384894581458465	0	1.0	0.0
5733	0.005542000324477418	0.0008739501983195754	0.0007015798678096115	0.9917500679537488	None	0.25	1	0.4	4	0.75	9	0.25925925925925924	0.75	13	9	0	0	0	0.6666666666666666	6	9	0.9333333333333333	14	0.0	1.0	7.902762784127648e-27	0.5	0.09578833295281569	0.5	-0.10022326382937663	0.5868253354545657	0.6900348572363271	0.529204786139868	0	1.0	0.0
2288	None	None	None	None	None	0	0	0.5238095238095238	11	0.3103448275862069	9	0.484375	0.034482758620689655	7	1	23	10	0	1.0	8	8	2.066666666666667	31	0.22727272727272727	0.6666666666666666	3.663525578946848e-05	0.5000816202883648	1.1375200234110241e-05	0.5000319414011415	0.09616115111135322	0.5454506003159582	0.6113996449670737	0.515225282524538	0.3571428571428571	0.2857142857142857	0.0
4149	0.0007428788117614905	1.2933103887565991e-05	-1.0517905165330598e-05	0.9999964016737068	None	0.2222222222222222	2	0.35	7	0.7037037037037037	19	0.35802469135802467	0.7037037037037037	26	19	2	0	0	1.0	9	9	1.9333333333333333	29	0.0	0.8	0.08690060926188854	0.5	0.09726917734863419	0.5112799231725567	0.0946263136849339	0.6223357543817732	0.5144065428667142	0.5452592378516494	0	1.0	0.0
756	None	None	None	None	None	0.06666666666666667	1	0.3125	10	0.6521739130434783	30	0.5925925925925926	0.34782608695652173	25	16	22	3	0	1.0	9	9	3.2	48	0.07692307692307693	0.7441860465116279	-0.018230709523013453	0.6650359351543035	0.010633372686682472	0.5665658861081299	0.23469060063647298	0.6536407832406737	0.7449975817998987	0.629386151600689	1.0	1.0	0.0
1611	None	None	None	None	None	0	0	0.25	1	1.0	3	1.0	0	0	0	4	0	0	0.2	1	5	0.3333333333333333	5	0.0	0	0	0	0	0	0	0	0	0	0	0	0
6937	0.00029887634493921023	3.7961991804639515e-06	-3.7931710722042015e-06	0.9999956933100624	None	0	0	0.3333333333333333	3	0.8181818181818182	9	0.28888888888888886	0.8181818181818182	12	9	0	0	0	0.5555555555555556	5	9	0.8666666666666667	13	0.0	1.0	0.09990992295883835	0.5002157419242486	7.723685235329808e-05	0.5059462910142118	-0.0967714349640882	0.5	0.6906090360214835	0.5020540928809683	0	1.0	0.0
7392	0.0026069608940163455	0.001671948884337197	0.0016495857377048855	0.9984384819814973	None	0.25	1	0.4	4	0.75	9	0.25925925925925924	0.75	13	9	0	0	0	0.6666666666666666	6	9	0.9333333333333333	14	0.0	1.0	0.030280338108862197	0.5024430474825051	-0.03248011714810773	0.5755447916766845	0.19534411002841115	0.5000000000000002	0.72346677899386	0.5261663100736725	0	0.07692307692307693	0.0
1818	None	None	None	None	None	0	0	0.42857142857142855	3	0.75	6	0.5555555555555556	0.75	9	6	0	1	0	0.2222222222222222	2	9	0.6666666666666666	10	1.0	1.0	0.062447197312908376	0.6431727676048361	6.605402921189575e-05	0.5671878978930617	0.11128687287956898	0.6263825572757014	0.6188424326861428	0.6127197755266169	1.0	1.0	0.0
5227	0.0027294972137120142	0.0016601643332332771	0.001636500221482672	0.998767844161974	None	0.16666666666666666	1	0.35714285714285715	5	0.7222222222222222	13	0.24691358024691357	0.7222222222222222	18	13	1	0	0	1.0	9	9	1.3333333333333333	20	0.0	0.9090909090909091	0.23311365166216635	0.5	1.0240240235420668e-05	0.5109758429436511	-0.07503490246578884	1.0	0.8085045534878849	0.9999999999900744	0	1.0	0.0
5004	0.008349615999777424	0.0011421234479741134	0.0011290801854845099	0.9785739471385854	None	0.25	1	0.4	4	0.75	9	0.25925925925925924	0.75	13	9	0	0	0	0.6666666666666666	6	9	0.9333333333333333	14	0.0	1.0	0.313676086129175	0.7381784500620302	0.030547265391214655	0.6377740906330598	-0.0993150595286605	0.5027957068670883	0.865520671655959	0.6313021562232692	0	0.5384615384615384	0.0
5536	0.004526272858119097	0.00380102915752946	-0.0037977610101065924	0.9981353162729788	None	0.25	1	0.4	4	0.7692307692307693	10	0.23809523809523808	0.7692307692307693	14	10	0	0	0	0.7777777777777778	7	9	1.0	15	0.0	1.0	-0.09999957588182286	0.5018915375724586	0.09850898760698837	0.5082097517884205	-0.09306201347446494	0.5751452878847758	0.7150058162436169	0.5285757908156914	0	1.0	0.0
370	None	None	None	None	None	0.16666666666666666	2	0.4230769230769231	11	0.5	18	0.5277777777777778	0.1388888888888889	14	5	23	2	0	0.8888888888888888	8	9	2.533333333333333	38	0.04878048780487805	0.5454545454545454	0.022760727387927726	0.5397335599084282	-0.02262271262845668	0.6797147714310752	-0.018283565487308216	0.6547527312500567	0.5961291335516832	0.6265027965310698	1.0	1.0	0.0
6587	2.6120111332776647e-08	2.4730714422559826e-08	2.473032462324304e-08	0.9999962306001088	None	0.25	1	0.4	4	0.75	9	0.25925925925925924	0.75	13	9	0	0	0	0.6666666666666666	9	6	0.9333333333333333	14	0.0	1.0	0.0999999981833064	0.5000001185422214	0.0331605540981247	0.5145199065327825	5.425705330409236e-06	0.5	0.6024957774199675	0.5048412182838339	0	1.0	0.0
7258	0.00035348200255921615	4.214827688367878e-06	2.5374489601781393e-06	0.9999965625149243	None	0.25	1	0.4	4	0.75	9	0.25925925925925924	0.75	13	9	0	0	0	0.6666666666666666	6	9	0.9333333333333333	14	0.0	1.0	0.16321428772128288	0.618433497497094	-0.04860240384730212	0.8955937728765607	0.09999961936774145	0.5000000000000001	0.6937869038029197	0.7062763793511165	0	1.0	0.0
4055	0.005573075487755676	0.0017814035524092943	5.910918266685988e-05	0.9936435114873439	None	0.25	1	0.4	4	0.7692307692307693	10	0.23809523809523808	0.7692307692307693	14	10	0	0	0	0.7777777777777778	7	9	1.0	15	0.0	1.0	0.09797414644988871	0.5352627130005172	0.06349124835743222	0.6026978622773899	0.19212372624014215	0.6053423045420189	0.6293370150195994	0.5814170472825801	0	1.0	0.0
4370	0.0027211084500005592	0.0006417788528237286	-0.000575930021632403	0.9966491417982559	None	0.25	3	0.37037037037037035	10	0.6578947368421053	25	0.49382716049382713	0.6578947368421053	35	25	4	0	0	1.0	9	9	2.6666666666666665	40	0.0	0.5806451612903226	0.015434616338600543	0.5227829465898463	0.09637869890862756	0.5308631606350381	0.17698482203396143	0.6874261763552343	0.6661710596124246	0.5828067627782906	0	1.0	0.0
3095	None	None	None	None	None	0.2857142857142857	2	0.4375	7	0.6190476190476191	13	0.3194444444444444	0.6190476190476191	20	13	2	0	0	0.8888888888888888	8	9	1.5333333333333334	23	0.0	0.625	0.0026898700612158523	0.5133453277856234	-0.0978584264854755	0.6280315432454121	0.003464903996022714	0.6440221836167003	0.6162555773045368	0.5962859159000239	0	1.0	0.0
2849	0.00020778827013175186	3.0155345209374538e-06	1.6926666542010817e-06	0.9999971709904971	None	0.25	1	0.4	4	0.7692307692307693	10	0.23809523809523808	0.7692307692307693	14	10	0	0	0	0.7777777777777778	9	7	1.0	15	0.0	1.0	0.06394836004301174	0.5735329581277552	0.07168767774994986	0.5713707534968763	0.059789233992383374	0.5241743106193774	0.5474141752948558	0.5564663425095097	0	1.0	0.0
1771	None	None	None	None	None	0.5	3	0.6428571428571429	9	0.2777777777777778	5	0.6666666666666666	0.16666666666666666	10	3	9	0	0	0.8333333333333334	6	5	1.3333333333333333	20	0.0	0.13333333333333333	-0.10696417667081004	0.5980658157189357	0.04040227178071515	0.5350507314572585	0.09563484156717643	0.524386327613272	0.7019140747815552	0.5527585863347672	0	1.0	0.0
1413	None	None	None	None	None	0	0	0.2	6	0.8095238095238095	34	0.8148148148148148	0.16666666666666666	11	7	32	3	0	0.6666666666666666	9	6	2.933333333333333	44	0.046875	0.8947368421052632	1.4393429574955883e-10	0.5000000014558029	0.09998640875026557	0.5000457602333697	0.22410000822399154	0.546417020995488	0.7143600217802848	0.5155272788672111	1.0	1.0	0.5474750356241153
6952	0.0003301150399306126	6.762077289542144e-07	6.646692397506203e-07	0.9999973018799636	None	0.25	1	0.4	4	0.7692307692307693	10	0.23809523809523808	0.7692307692307693	14	10	0	0	0	0.7777777777777778	7	9	1.0	15	0.0	1.0	2.8013073298275497e-14	0.5001808427342503	0.06668936782809187	0.5	0.09999683103086718	0.5000088340167888	0.6024651294558787	0.5000632255859716	0	0.21428571428571427	0.0
7124	0.003657702002564868	0.0026846408595406304	0.002582963495291835	0.9959145892917538	None	0.3	3	0.36363636363636365	8	0.7096774193548387	22	0.4074074074074074	0.7096774193548387	30	22	2	0	0	1.0	9	9	2.2	33	0.0	1.0	0.011296252341211005	0.5	-0.12741585703088504	1.0	-0.05080605198448209	0.6821284227207519	0.7125099460462252	0.9999999999999611	0	0	0.0
4205	0.010788438997896992	0.00020061190006764973	0.00019125664970822158	0.9782882761143874	None	0.25	1	0.4	4	0.7692307692307693	10	0.23809523809523808	0.7692307692307693	14	10	0	0	0	0.7777777777777778	9	7	1.0	15	0.0	1.0	1.453326126713472e-09	0.5702838862252411	0.06736906281657674	0.5783569687914967	0.1609028326614266	0.5437014570333895	0.6512281885602024	0.5641687392959657	0	0.8571428571428571	0.0
3434	0.0002670904466056457	0.00010316370783867254	6.498545561809775e-05	0.9997252477010226	None	0	0	0.375	3	0.7777777777777778	7	0.3142857142857143	0.7777777777777778	10	7	0	0	0	0.7142857142857143	5	7	0.7333333333333333	11	0.0	0.6666666666666666	-0.026770079738968416	0.5099230196435277	0.02857659208772385	0.5105329530109015	-0.06544911080879565	0.6778079815891709	0.6096786616037657	0.5683650973677407	0	1.0	0.0
3318	0.0005540154911195732	2.9448886086323293e-05	8.00001148871115e-06	0.9993323744536756	None	0.25	1	0.36363636363636365	4	0.7857142857142857	11	0.2222222222222222	0.7857142857142857	15	11	0	0	0	0.8888888888888888	9	8	1.0666666666666667	16	0.0	1.0	0.08201772576287676	0.594392678597508	0.2079844329268638	0.9999999999999998	-0.04747894817016985	0.5	0.7486789585193938	0.9999954675487185	0	0.9333333333333333	0.0
6651	0.016893351161692917	0.006903357777193917	0.006171564115579818	0.987705221143565	None	0.25	1	0.4	4	0.75	9	0.25925925925925924	0.75	13	9	0	0	0	0.6666666666666666	9	6	0.9333333333333333	14	0.0	1.0	0.19726725015525332	0.5345946387782206	6.1033617050010575e-09	0.5000001454640965	0.34416745260032633	0.5000000000000002	0.8037760547320627	0.5115479949001603	0	0.23076923076923078	0.0
1226	None	None	None	None	None	0	0	0.36363636363636365	4	0.5714285714285714	8	0.5333333333333333	0	0	0	15	1	0	0.8333333333333334	5	6	1.0666666666666667	16	0.029411764705882353	0.8	0	0	0	0	0	0	0	0	0	0	0
5600	0.002654729291326894	0.0010031256307016761	-0.0007876509584790339	0.9972678232262631	None	0.25	1	0.4	4	0.7692307692307693	10	0.23809523809523808	0.7692307692307693	14	10	0	0	0	0.7777777777777778	9	7	1.0	15	0.0	1.0	0.01161532310635353	0.5	0.00026307899441563494	0.5063389829351748	0.2783389126181433	0.6947153212410355	0.7833207429952787	0.570168397784003	0	1.0	0.0
468	None	None	None	None	None	0	0	0.5	2	0.5	2	0.6666666666666666	0	0	0	5	0	0	1.0	3	3	0.4	6	0.0	0	0	0	0	0	0	0	0	0	0	0	0
1707	None	None	None	None	None	0.05555555555555555	1	0.34210526315789475	13	0.5818181818181818	32	0.7037037037037037	0.2545454545454545	22	14	34	0	0	1.0	9	9	3.8	57	0.0	0.6530612244897959	0.006671417478484076	0.6686784455355658	-0.0056241708997806575	0.6711579705913094	0.00163282148299375	0.5735648564742203	0.6086955123855777	0.6389209673976992	0	1.0	0.0
3667	0.010773976494331747	0.0001440211709883739	2.682289287991178e-05	0.9873993033762921	None	0	0	0.4	6	0.55	11	0.88	0.45	15	9	6	0	0	1.0	5	5	1.4666666666666666	22	0.0	0	-0.03486752994682091	0.5865729257477492	1.1933631980669306e-14	0.500000000000088	0.4837852569792713	0.9999992839832172	0.9755580782061745	0.9921012903054545	0	1.0	0.0
5629	0.0024132368858880353	0.0014309374113355231	-0.0010245954129350621	0.9979945757563475	None	0.3	3	0.36363636363636365	8	0.7096774193548387	22	0.4074074074074074	0.7096774193548387	30	22	2	0	0	1.0	9	9	2.2	33	0.0	1.0	0.07223939368352036	0.5	-0.058971068861384146	0.542155188223582	0.1397509325320186	0.610707786741037	0.7021809510433514	0.5514266903166664	0	0.9666666666666667	0.0
3385	0.009258214665679039	0.0013153696753845524	-0.000647640319525683	0.9796848028262446	None	0.3333333333333333	1	0.5	4	0.7	7	0.2857142857142857	0.7	11	7	0	0	0	0.8571428571428571	6	7	0.8	12	0.0	0.6666666666666666	0.20987386281174047	0.5391583311730391	-0.022096341474742563	0.682487815138255	0.20770066279873728	0.5741276860175085	0.7652686375836576	0.6003599580620382	0	1.0	0.0
2892	0.00025157045448066264	2.623894204527625e-05	6.346948240564002e-06	0.9994962054462637	None	0	0	0.42857142857142855	3	0.75	6	0.35714285714285715	0.75	9	6	0	0	0	0.5714285714285714	7	4	0.6666666666666666	10	0.0	0.6666666666666666	0.15084623569279212	0.5446061762989783	0.04207587368039156	0.6482468820064637	-0.01901374756961697	0.6457827372809567	0.6741569667562174	0.6138674568739121	0	1.0	0.0
1284	None	None	None	None	None	0.14285714285714285	1	0.5625	9	0.3181818181818182	7	0.96	0	8	0	15	0	0	1.0	5	5	1.6	24	0.0	0	0	0	0	0	0	0	0	0	0	0	0
2246	None	None	None	None	None	0	0	0.3333333333333333	4	0.625	10	0.6666666666666666	0.25	8	4	9	1	0	0.3333333333333333	3	9	1.2	18	0.05555555555555555	0.9333333333333333	-0.034145406010252254	0.5026978032406119	0.09999052389737875	0.5000253040723165	0.05514242654063846	0.6128133882372613	0.6428391481724064	0.5390905807635834	1.0	1.0	0.0
2606	0.003301290390416595	0.002966768260638842	-0.0027841158261051667	0.9984883268099664	None	0	0	0.5	2	0.6666666666666666	2	0.625	0.6666666666666666	4	2	0	0	0	0.5	2	4	0.3333333333333333	5	0.0	0	0.09999999999999884	0.5000000000000006	-0.054975823940948645	0.5411767547402574	0.1308955939104886	0.5400750165034494	0.6929295908769113	0.5271171614573711	0	1.0	0.0
2940	None	None	None	None	None	0.0625	1	0.35294117647058826	12	0.5625	27	0.6172839506172839	0.4375	31	21	18	1	0	1.0	9	9	3.3333333333333335	50	0.03333333333333333	0.6829268292682927	-0.008291971308767456	0.6679558372215717	0.04564504325391559	0.6646228533234523	-0.09995384249194478	0.5041397926676339	0.6718296187075483	0.6145532555781708	1.0	0.9354838709677419	0.0
1875	None	None	None	None	None	0	0	0.07692307692307693	2	0.9459459459459459	35	0.8666666666666667	0	0	0	38	0	0	0.5555555555555556	9	5	2.6	39	0.0	0.8235294117647058	0	0	0	0	0	0	0	0	0	0	0
2780	0.0002508095609955075	6.358265036269062e-05	-6.062350727831085e-07	0.9995515768969232	None	0.5	1	0.5714285714285714	4	0.625	5	0.4166666666666667	0.625	9	5	0	0	0	0.375	8	3	0.6666666666666666	10	0.0	1.0	2.027150509285484e-05	0.5000875627651415	0.014451743642732783	0.5845295874634553	0.03182115400898096	0.5525324490632069	0.5617447846140854	0.5459247293889863	0	1.0	0.0
2239	None	None	None	None	None	0	0	0.3333333333333333	7	0.6551724137931034	19	0.8611111111111112	0.5172413793103449	22	15	8	0	0	1.0	6	6	2.066666666666667	31	0.0	0.32	0.035478443308722	0.5623818017206835	9.611002372099469e-14	0.5000000008760559	-0.09998979387638296	0.5004328049214302	0.6395464294382707	0.5210346915539645	0	1.0	0.0
7252	0.010888923722517412	0.008887928117433268	0.008411094918431535	0.9941772786497075	None	0.25	1	0.4	4	0.75	9	0.25925925925925924	0.75	13	9	0	0	0	0.6666666666666666	6	9	0.9333333333333333	14	0.0	1.0	0.05401906406520599	0.545531082011521	-0.02071181947871057	0.5334153877449735	0.2482541850275008	0.5	0.7546528058016982	0.5263498439846376	0	1.0	0.0
2185	None	None	None	None	None	0	0	0.5833333333333334	7	0.26666666666666666	4	0.7083333333333334	0.06666666666666667	7	1	9	0	0	0.6666666666666666	4	6	1.1333333333333333	17	0.0	0.6153846153846154	7.902762784127648e-27	0.5	0.09999749926667195	0.5000727117165276	-0.014220714971419177	0.6518798051296317	0.6243848386752673	0.5521103569498572	0	1.0	0.0
4136	0.0011504548362775812	0.0001826302666702888	-0.00017080724597647913	0.9993728735252477	None	0.2	1	0.3333333333333333	4	0.8	12	0.2361111111111111	0.7333333333333333	15	11	1	1	0	0.8888888888888888	9	8	1.1333333333333333	17	0.5	0.8888888888888888	0.06182325132685905	0.5293359317433096	4.757515860272838e-05	0.5005062544379387	0.0991541644148116	0.503250289238525	0.6005611151277337	0.5110402895556123	1.0	1.0	0.0
1942	None	None	None	None	None	0	0	0.16666666666666666	2	0.8666666666666667	13	0.5666666666666667	0	0	0	16	5	0	0.8333333333333334	6	5	1.1333333333333333	17	0.1388888888888889	0.2857142857142857	0	0	0	0	0	0	0	0	0	0	0
6955	0.009945403056655427	0.004653878552872439	0.004495027811514557	0.9752227080027671	None	0.25	1	0.36363636363636365	4	0.7857142857142857	11	0.2222222222222222	0.7857142857142857	15	11	0	0	0	0.8888888888888888	8	9	1.0666666666666667	16	0.0	1.0	0.5065581347782484	0.8277703046755801	0.1696661869926521	0.5000000000000002	0.09998089780481854	0.5009221296415788	0.8551139927105117	0.6282068254796539	0	0.8666666666666667	0.0
4902	0.003577951725693152	0.002080212511406943	0.0020776298545269745	0.984338374024081	None	0.25	1	0.4	4	0.7692307692307693	10	0.23809523809523808	0.7692307692307693	14	10	0	0	0	0.7777777777777778	7	9	1.0	15	0.0	1.0	0.25105663038599946	0.9961378576382826	0.1965907154302668	0.5486287613881642	-0.06074342714454517	0.5263348316842785	0.9372748943909333	0.8755640798889944	0	1.0	0.0
767	None	None	None	None	None	0	0	0.375	3	0.8	8	0.6666666666666666	0	0	0	11	3	0	0.5	3	6	0.8	12	0.11538461538461539	0.3333333333333333	0	0	0	0	0	0	0	0	0	0	0
788	None	None	None	None	None	0	0	0.5	3	0.6666666666666666	4	0.5714285714285714	0.6666666666666666	7	4	0	0	0	0.2857142857142857	7	2	0.5333333333333333	8	0.0	0.6666666666666666	0.013936862589410631	0.5849027599363875	0.05956783855047223	0.8575630133647166	-0.05531581110881638	0.5421304145993221	0.6586500263967465	0.683308137558194	0	0.5714285714285714	0.0
1298	None	None	None	None	None	0	0	0.5	3	0.7142857142857143	5	0.375	0.7142857142857143	8	5	0	1	0	0.6666666666666666	4	6	0.6	9	1.0	0.4	1.673529953430578e-06	0.5000335138972093	0.11905519275524727	0.6041291723825248	-0.09588066730897553	0.5106866632852255	0.7070476528971935	0.5387212529888298	1.0	1.0	0.0
220	None	None	None	None	None	0.26666666666666666	4	0.3333333333333333	11	0.7021276595744681	33	0.6049382716049383	0.6808510638297872	43	32	5	0	0	1.0	9	9	3.2666666666666666	49	0.0	1.0	0.008317033536069779	0.548949682829736	1.7159861135371202e-06	0.5311664730698389	0.053517689390598845	0.5649172994920957	0.5451708415750666	0.5483813830787967	0	1.0	0.0
1155	None	None	None	None	None	0.16666666666666666	1	0.5	7	0.47368421052631576	9	0.42857142857142855	0.21052631578947367	9	4	11	4	0	1.0	7	7	1.4	21	0.19047619047619047	0.23529411764705882	0.09797956147044813	0.5034589696337932	-0.08246714960433722	0.6409096320974725	1.9530127573163776e-06	0.5685700813736687	0.6749494700187976	0.5719283977379882	1.0	1.0	0.0
978	None	None	None	None	None	0	0	0.16666666666666666	3	0.84	21	0.5625	0	1	0	25	4	0	0.75	6	8	1.8	27	0.07547169811320754	0.34782608695652173	0	0	0	0	0	0	0	0	0	0	0
2206	None	None	None	None	None	0	0	0.3333333333333333	2	0.6666666666666666	4	0.8	0	0	0	7	12	0	0.4	2	5	0.5333333333333333	8	0.6666666666666666	0	0	0	0	0	0	0	0	0	0	0	0
458	None	None	None	None	None	0	0	0.6666666666666666	2	0.5	1	0.6666666666666666	0	1	0	2	0	0	0.6666666666666666	2	3	0.26666666666666666	4	0.0	0	0	0	0	0	0	0	0	0	0	0	0
4130	0.00148447342670907	0.0001586413863206556	0.00012203696984279732	0.9967901912860649	None	0.25	1	0.4	4	0.75	9	0.25925925925925924	0.75	13	9	0	0	0	0.6666666666666666	9	6	0.9333333333333333	14	0.0	1.0	0.019393034158767	0.5725161071686838	0.15097110656912824	0.6158697645210298	0.07598273085020024	0.5678801053889487	0.6213190920337175	0.5855975365005681	0	1.0	0.0
4552	0.016661090166176937	0.0028937771687834106	0.0028011098673902937	0.9882248113775022	None	0.25	1	0.4	4	0.75	9	0.25925925925925924	0.75	13	9	0	0	0	0.6666666666666666	9	6	0.9333333333333333	14	0.0	1.0	0.0029542977173571535	0.5099768576642004	0.028915333690705165	0.5525927518329878	0.2165480821221947	0.8313175941883368	0.7214409411003336	0.6491609236981858	0	1.0	0.0
2161	None	None	None	None	None	0.07142857142857142	1	0.23333333333333334	7	0.7380952380952381	31	0.8979591836734694	0	4	0	39	0	0	1.0	7	7	2.933333333333333	44	0.0	0.5789473684210527	0	0	0	0	0	0	0	0	0	0	0
1833	None	None	None	None	None	0.16666666666666666	1	0.42857142857142855	6	0.5263157894736842	10	0.7	0.2631578947368421	10	5	10	7	0	0.8333333333333334	6	5	1.4	21	0.3684210526315789	0.125	-0.5889150463193156	1.0	0.09810604432142697	0.5053783070532184	0.1298557762400069	0.9997525058449485	0.9768015335593119	0.9999999816502728	1.0	1.0	0.6730175453371021
6680	0.0036922254177119964	0.00020985765388220777	1.4867100156024115e-05	0.9977730948373302	None	0.25	1	0.4	4	0.75	9	0.25925925925925924	0.75	13	9	0	0	0	0.6666666666666666	6	9	0.9333333333333333	14	0.0	1.0	0.072521593355015	0.5000046447017817	1.7136595877896432e-08	0.5000043857248628	-0.12052201199186982	0.5000000000000001	0.6891561762382282	0.5000030101422149	0	1.0	0.0
7413	0.001711629913783553	0.0005227969845488971	-0.00031571964217237436	0.9983907749587054	None	0.25	1	0.4	4	0.75	9	0.25925925925925924	0.75	13	9	0	0	0	0.6666666666666666	6	9	0.9333333333333333	14	0.0	1.0	0.09999999992366963	0.500000000591047	-0.09564656523214683	0.5000266506951759	0.09999562695677985	0.5	0.7155057200023662	0.5000088837620817	0	1.0	0.0
1620	None	None	None	None	None	0	0	0.6	3	0.6	3	0.5833333333333334	0.6	6	3	0	1	0	0.3333333333333333	2	6	0.4666666666666667	7	1.0	0.4	-0.09494969334332176	0.6096174818317437	1.3076000253544149e-15	0.5000000000012926	-0.020937709392681175	0.6669914069866699	0.6023383583969744	0.5938983048481254	1.0	1.0	0.0
6858	1.3236206196198168e-07	4.839989000889324e-08	-5.688708250780887e-11	0.999978397392785	None	0.25	1	0.4	4	0.7692307692307693	10	0.23809523809523808	0.7692307692307693	14	10	0	0	0	0.7777777777777778	7	9	1.0	15	0.0	1.0	0.007772939258541682	0.5510367902084783	7.902762784127648e-27	0.5000000000000022	0.012157738182604476	0.5	0.512565380979546	0.5170650883785562	0	1.0	0.0
6559	0.0017328920596183974	0.0005470313653743429	-0.00029740652269294086	0.9981700572221445	None	0.25	1	0.4	4	0.7692307692307693	10	0.23809523809523808	0.7692307692307693	14	10	0	0	0	0.7777777777777778	7	9	1.0	15	0.0	1.0	0.09998535325761604	0.5005368066443563	1.793910936736471e-10	0.5000195355839196	0.09999953679115199	0.5	0.615707664535828	0.5001854474696749	0	1.0	0.0
356	None	None	None	None	None	0.3076923076923077	4	0.4827586206896552	14	0.5121951219512195	21	0.5308641975308642	0.43902439024390244	32	18	10	0	0	1.0	9	9	2.8666666666666667	43	0.0	0.8235294117647058	-0.0998455660485243	0.5013547828293794	0.07211019785846673	0.586928572861339	0.06064367808882041	0.5818403806742637	0.6976956395567672	0.5570039699462576	0	1.0	0.0
4428	0.0021717348510043206	0.0008930258601439493	0.0006577825466015861	0.9985825971297406	None	0.25	1	0.36363636363636365	4	0.7857142857142857	11	0.2222222222222222	0.7857142857142857	15	11	0	0	0	0.8888888888888888	8	9	1.0666666666666667	16	0.0	1.0	0.021061790588900516	0.5368396320388062	0.32675814712895423	0.5716506161306305	-0.17269493764316232	0.9992508933565751	0.8858001485878623	0.9271715249076473	0	1.0	0.0
7199	0.00369312084790687	0.0035786499129145935	0.0035782276061216687	0.9970646074271842	None	0.25	1	0.4	4	0.7692307692307693	10	0.23809523809523808	0.7692307692307693	14	10	0	0	0	0.7777777777777778	7	9	1.0	15	0.0	1.0	0.09933875701452939	0.6730106680225447	0.08898160441139637	0.5486300944475029	0.05262272365489353	0.5	0.5546216686894634	0.57582482152016	0	1.0	0.0
4833	0.0009397892150706065	0.0006572744439616674	-0.00054251329142879	0.998334162851457	None	0.25	1	0.4	4	0.75	9	0.25925925925925924	0.75	13	9	0	0	0	0.6666666666666666	9	6	0.9333333333333333	14	0.0	1.0	-0.09999262276015011	0.5005960553659015	-0.08967590128186456	0.9811914399140583	0.03602654820134168	0.5	0.6546874343859749	0.7890063904365651	0	0.15384615384615385	0.0
3161	0.002442645041701861	0.00012094069118417351	-0.00011285567434161288	0.995784043149752	None	0.16666666666666666	1	0.35714285714285715	5	0.7368421052631579	14	0.3333333333333333	0.7368421052631579	18	14	2	0	0	0.7777777777777778	9	7	1.4	21	0.0	0.6666666666666666	1.0168501673439088e-12	0.5000000000202867	0.09199568417827943	0.9879275440397041	0.060458817446797	0.5867851733092534	0.6612380885968189	0.8299290731099586	0	1.0	0.0
7136	0.008838266512256639	0.0009008992281360535	0.0008948349162493461	0.9944921052013772	None	0.25	1	0.4	4	0.7692307692307693	10	0.23809523809523808	0.7692307692307693	14	10	0	0	0	0.7777777777777778	7	9	1.0	15	0.0	1.0	0.13595518718300798	0.5363283403217776	0	0.5	0.09999886965784302	0.5000000000000001	0.6399610452329532	0.5121284434663822	0	1.0	0.0
2809	8.35827361406801e-06	3.5675841288779805e-06	3.56750609240631e-06	0.9989777030135877	None	0	0	0.5	2	0.6666666666666666	2	0.625	0.6666666666666666	4	2	0	0	0	0.5	2	4	0.3333333333333333	5	0.0	0	0.0578475885968693	0.5086931908297091	0.09975983822188385	0.5007431511787996	0.0320271624579589	0.5053050457537671	0.5693422079503209	0.5049139962761435	0	1.0	0.0
5008	0.0037541775355285165	0.000811943235630752	0.0008107628198087892	0.9919583938022096	None	0.25	1	0.4	4	0.7692307692307693	10	0.23809523809523808	0.7692307692307693	14	10	0	0	0	0.7777777777777778	9	7	1.0	15	0.0	1.0	0.36780703373341783	0.8193312610549535	0.3593774994899772	0.6020710130058723	0.004682875093543778	0.6415380355708145	0.8151352605861177	0.6976200652977961	0	1.0	0.0
4665	0.0069899401148394895	0.00024179815061640243	-7.329100423766803e-06	0.9931434782663582	None	0.25	1	0.4	4	0.75	9	0.25925925925925924	0.75	13	9	0	0	0	0.6666666666666666	6	9	0.9333333333333333	14	0.0	1.0	0.01430778818683812	0.5195350850781645	9.589045822834991e-17	0.5000000000000017	0.04042727856333818	0.6803809639812011	0.5927902806239012	0.5690315712042914	0	1.0	0.0
2060	None	None	None	None	None	0	0	0.25	2	0.8	8	0.5	0.6	8	6	3	5	0	0.6666666666666666	6	4	0.8	12	0.625	0.25	0.2412842845489259	0.655243192651945	-0.07624996515889162	0.6030313554238674	0.030348672915523657	0.5279105824424035	0.8081419035586715	0.5964461917754887	0.0	0.125	0.0
5288	0.0035184110437522535	0.0003646441469654781	-2.817594514148755e-05	0.9977376506702866	None	0.25	1	0.4	4	0.7692307692307693	10	0.23809523809523808	0.7692307692307693	14	10	0	0	0	0.7777777777777778	7	9	1.0	15	0.0	1.0	0.0007169068135793366	0.5147482124192837	0.09902955459786802	0.5006067533718488	-0.13264563326685544	0.5000000000000001	0.7211122172565643	0.505119569575855	0	0	0.0
154	None	None	None	None	None	0	0	0.3	3	0.6923076923076923	9	0.625	0	0	0	14	10	0	0.6666666666666666	6	4	1.0	15	0.3125	0.3333333333333333	0	0	0	0	0	0	0	0	0	0	0
6535	0.0028181991376685016	0.0012177117523943382	0.0001920039244521407	0.9991678389900072	None	0.2	1	0.3333333333333333	4	0.8	12	0.20987654320987653	0.8	16	12	0	0	0	1.0	9	9	1.1333333333333333	17	0.0	1.0	0.07937108531458928	0.5	1.7632903377686758e-17	0.5000000002863694	0.09309680508258877	0.5110402139341534	0.6011728986150398	0.5036806031661208	0	1.0	0.0
549	None	None	None	None	None	0.2	1	0.3333333333333333	4	0.6666666666666666	10	0.3469387755102041	0.4666666666666667	11	7	5	2	0	1.0	7	7	1.1333333333333333	17	0.2	0.16666666666666666	0.34384534857214216	0.6376812811167898	0.056718906351717516	0.5797307013087603	0.14265055777995478	0.5870502024670374	0.7633803444707143	0.6017883633845404	0.8636363636363636	1.0	0.0
3815	8.155158001900382e-07	3.0357993023737996e-07	-3.0316392787707194e-07	0.9999058902069701	None	0	0	0.42857142857142855	3	0.75	6	0.35714285714285715	0.75	9	6	0	1	0	0.5714285714285714	4	7	0.6666666666666666	10	1.0	0.6666666666666666	0.2874900189950179	0.6613136216028003	0.030297102866669777	0.5344860950737668	3.1608286903454883e-10	0.500000084719881	0.7839923495905439	0.5668733946706725	1.0	0.7777777777777778	0.0
2542	None	None	None	None	None	0.2222222222222222	2	0.35	7	0.7037037037037037	19	0.5370370370370371	0.6296296296296297	24	17	4	0	0	0.6666666666666666	6	9	1.9333333333333333	29	0.0	0.9565217391304348	-0.09999484553565263	0.5000296052520002	0.0016785572313174212	0.5685724711978155	0.06956481534315843	0.5957795266089243	0.6831824518607976	0.5551133081273923	0	1.0	0.0
6122	0.004389870253920513	0.0008734294865377543	-0.00011781877986317019	0.992719351375213	None	0.25	1	0.36363636363636365	4	0.7857142857142857	11	0.2222222222222222	0.7857142857142857	15	11	0	0	0	0.8888888888888888	8	9	1.0666666666666667	16	0.0	1.0	0.244003162960102	0.6086860438158542	4.3221026932911487e-10	0.5000048057604453	0.09999999736758254	0.5	0.7313580249338499	0.5367512366879993	0	1.0	0.0
2548	None	None	None	None	None	0	0	0.6666666666666666	2	0.5	1	1.0	0.5	3	1	0	0	0	0.25	4	1	0.26666666666666666	4	0.0	0.6666666666666666	0.057964710901408346	0.5496947995804495	-0.0999991158779805	0.5000015016277082	0.09715716958085477	0.5030104833152996	0.7010235234579194	0.5176165153499063	0	1.0	0.0
670	None	None	None	None	None	0	0	0.5	2	0.75	3	1.0	0.75	5	3	0	0	0	0.16666666666666666	6	1	0.4	6	0.0	0.4	-0.26503631741417927	0.9343283984539353	0.09967054912719209	0.5043459197896951	-0.08724674850653606	0.5322008325455664	0.8159378892423693	0.7178541852281933	0	0	0.0
1334	None	None	None	None	None	0	0	0.26666666666666666	8	0.6666666666666666	28	0.5432098765432098	0.19047619047619047	12	8	31	3	0	1.0	9	9	2.933333333333333	44	0.04838709677419355	0.6486486486486487	-0.09999272422714674	0.5028492330784955	0.09999769702410308	0.5191590611818281	0.0972933687949242	0.5	0.7183829890141966	0.5073387097196276	1.0	1.0	0.2985285049882692
2682	0.0036978873850382317	8.299585415857853e-05	3.5393903494127297e-05	0.9957667121699371	None	0.5	1	0.5714285714285714	4	0.625	5	0.3333333333333333	0.625	9	5	0	0	0	0.8333333333333334	6	5	0.6666666666666666	10	0.0	1.0	-0.12785303288175817	0.5165652275422665	4.551344805906433e-22	0.5000000000000002	-0.07725195034750947	0.6581595778408993	0.634019785996544	0.5598277094139844	0	1.0	0.0
2108	None	None	None	None	None	0	0	0.4	2	0.8	4	0.5833333333333334	0.2	2	1	4	5	0	0.3333333333333333	2	6	0.4666666666666667	7	0.45454545454545453	0	-0.09999783306566683	0.5000010954652712	0.00572487513543365	0.5517410495611402	-0.023598632676362457	0.5030144559484943	0.6106852318834541	0.5183059886615399	1.0	0	0.0
6984	0.002690753060004495	0.0015414722407783336	-0.0014824322151622007	0.9979171056147239	None	0.25	1	0.4	4	0.75	9	0.25925925925925924	0.75	13	9	0	0	0	0.6666666666666666	6	9	0.9333333333333333	14	0.0	1.0	-0.036241976478502885	0.5	0.00022889778184920413	0.6712175181468027	0.1553776816781179	0.9398143372608693	0.732390576611152	0.760237436040166	0	0	0.0
4828	0.024674138576197442	0.001620986404396954	-4.6881725093249414e-05	0.9850575649868637	None	0.2	1	0.3333333333333333	4	0.8	12	0.20987654320987653	0.8	16	12	0	0	0	1.0	9	9	1.1333333333333333	17	0.0	1.0	-0.024202462137998378	0.5618435840677247	-0.08780734377450662	0.6824324834633347	0.227777593731384	0.9999998656642272	0.9428136194661939	0.9963602043982197	0	0.375	0.0
244	None	None	None	None	None	0	0	0.25	1	1.0	3	1.0	1.0	4	3	0	0	0	0.2	1	5	0.3333333333333333	5	0.0	0	0.0920692144053856	0.5245541279453114	-0.032420488142337264	0.6270002055953713	0.029580930238134583	0.5295842901935734	0.6329577971826312	0.5610390472031918	0	0	0.0
5088	0.0032341611154858953	0.0008252196498778798	-0.0008245535784566026	0.9925104767435778	None	0.2	1	0.3333333333333333	4	0.8	12	0.20987654320987653	0.8	16	12	0	0	0	1.0	9	9	1.1333333333333333	17	0.0	1.0	0.003685600447399912	0.5272982881349503	0.18332015898955673	0.6213213912695323	-0.1398130050177762	0.9988030551195335	0.7870316746075858	0.9201031414919312	0	0.8125	0.0
7381	0.0004994673895936149	0.00017406740162632361	2.5680919869565032e-05	0.9986616131286735	None	0.25	1	0.4	4	0.75	9	0.25	0.75	13	9	0	0	0	0.875	7	8	0.9333333333333333	14	0.0	1.0	4.1817365874735484e-09	0.5007936659306008	2.59636216596143e-07	0.5027571230344944	0.3571500893384405	0.5000000000000002	0.8433832114778884	0.5011836036482786	0	1.0	0.0
1257	None	None	None	None	None	0.16666666666666666	2	0.38461538461538464	10	0.6216216216216216	23	0.6190476190476191	0.6216216216216216	33	23	5	1	0	0.7777777777777778	9	7	2.6	39	0.25	0.9696969696969697	0.001713285822208548	0.563405907765428	-0.07356796191338957	0.6746779907918655	-0.10439541890230845	0.5478412507175126	0.6320037609872147	0.5967936387182393	0.7272727272727273	0.42424242424242425	0.0
1653	None	None	None	None	None	0.14285714285714285	1	0.375	6	0.6363636363636364	14	0.5333333333333333	0.4090909090909091	15	9	8	5	0	0.5555555555555556	9	5	1.6	24	0.35714285714285715	0.5	1.95702200133459e-05	0.5000767852881328	0.2069502994769003	0.5664807744595027	0.045384659930825265	0.5050842429458972	0.7083725892375374	0.5239942068186225	1.0	1.0	0.0
6860	0.0004837550935772663	5.483938052674591e-06	-3.8340512109938925e-06	0.9999973638457702	None	0.25	1	0.4	4	0.7692307692307693	10	0.23809523809523808	0.7692307692307693	14	10	0	0	0	0.7777777777777778	9	7	1.0	15	0.0	1.0	0.03629899355555779	0.5293590225101472	0.0914439813051387	0.6233308455501783	0.09998643850522806	0.5	0.5808523428658148	0.5515892139051597	0	0.9285714285714286	0.0
3708	0.0022762692423398483	0.0009914097343437687	-0.0002619837632492868	0.9987933331844738	None	0.25	1	0.4	4	0.7692307692307693	10	0.234375	0.7692307692307693	14	10	0	0	0	1.0	8	8	1.0	15	0.0	0.8571428571428571	0.0836228900142564	0.501220953554344	0.04446895349444942	0.5358064033525368	-0.06454797265747017	0.6517762756144211	0.6518071240678226	0.5642438570294189	0	1.0	0.0
2907	0.013551601580599384	0.0014446450809754827	-0.0006365315321699113	0.9786268164162062	None	0.3333333333333333	2	0.4	6	0.7	14	0.3055555555555556	0.7	20	14	1	0	0	0.8888888888888888	8	9	1.4666666666666666	22	0.0	0.7692307692307693	0.20831437193511765	0.6004619743004803	0.11643311617851757	0.9940199086109565	0.2391251406233456	0.6704180346660913	0.7553315573625431	0.8886405312437993	0	1.0	0.0
324	None	None	None	None	None	0.09090909090909091	1	0.4	10	0.5714285714285714	20	0.5873015873015873	0.3142857142857143	18	11	18	7	0	0.7777777777777778	9	7	2.466666666666667	37	0.21212121212121213	0.4375	0.06762671863074132	0.5284012207939774	0.06889603306090593	0.592161351572756	-0.0659649207208962	0.649363185409119	0.6785111730912537	0.5908850527851739	1.0	0.9444444444444444	0.34238915345931453
5946	0.0008638314956179632	0.0004993514664921747	0.0004989671812823695	0.9992895033869473	None	0.25	1	0.36363636363636365	4	0.7857142857142857	11	0.2222222222222222	0.7857142857142857	15	11	0	0	0	0.8888888888888888	9	8	1.0666666666666667	16	0.0	1.0	0.06009390533895202	0.5000000000000001	-0.022674543365203075	0.656078336271093	0.08811887390183275	0.5397507963237004	0.6154682013915139	0.5667005351938903	0	1.0	0.0
3247	0.004444937651954649	0.001029942516248306	7.726306263180923e-05	0.9937534657495964	None	0.2	1	0.3076923076923077	4	0.8235294117647058	14	0.30158730158730157	0.7647058823529411	17	13	1	0	0	0.7777777777777778	9	7	1.2666666666666666	19	0.0	0.6666666666666666	-0.05972037742018099	0.6739452820658285	0.05058969057538474	0.6476964075260395	-0.09218707744705129	0.6516896921270311	0.6625416598467543	0.6578728184772475	0	1.0	0.0
5173	0.056638585090113096	0.00911587951292835	-0.00490542353354827	0.9938009997165271	None	0.14285714285714285	1	0.29411764705882354	5	0.782608695652174	18	0.30864197530864196	0.782608695652174	23	18	1	0	0	1.0	9	9	1.6666666666666667	25	0.0	1.0	-0.09970099243056396	0.5000000000000001	0.06385157997762553	0.6729841090990195	0.20922482793551125	0.5725843720458603	0.7833362788444536	0.583714024712782	0	1.0	0.0
5314	3.310705384382653e-05	8.093332402060485e-07	7.709770129115839e-07	0.9999971480911117	None	0.2	1	0.3333333333333333	4	0.8	12	0.20987654320987653	0.8	16	12	0	0	0	1.0	9	9	1.1333333333333333	17	0.0	1.0	-0.17451072349765412	0.9990091231616812	0.11698377375591255	0.6180744311588899	0.01579727715684092	0.589769119345351	0.8020013268159027	0.9300055347932369	0	0.9375	0.0
5816	0.0012929337720806217	0.0006893144240541368	0.0005225107108394306	0.9985554944407842	None	0.2	1	0.3333333333333333	4	0.8	12	0.20987654320987653	0.8	16	12	0	0	0	1.0	9	9	1.1333333333333333	17	0.0	1.0	6.227106320996092e-08	0.5	0.02341024909107487	0.5665221837530884	0.056166439974696634	0.6716254855782056	0.5921834856920256	0.5812095222264313	0	1.0	0.0
4671	0.0006430918828121384	2.9647535838011592e-05	-1.2759396487913174e-05	0.9995711322329466	None	0.25	1	0.4	4	0.7692307692307693	10	0.23809523809523808	0.7692307692307693	14	10	0	0	0	0.7777777777777778	7	9	1.0	15	0.0	1.0	2.797271454252639e-05	0.5050838283871738	0.06968969296690834	0.5567408988916206	0.09970451778459741	0.5	0.6030575931519823	0.5206783233511102	0	0	0.0
2727	2.0984959011119944e-05	8.818439233863256e-08	6.937617685066675e-08	0.9999963477906497	None	0.5	1	0.6666666666666666	4	0.3333333333333333	2	0.4	0.16666666666666666	5	1	2	3	0	0.8	5	4	0.5333333333333333	8	0.75	1.0	-0.0689279955400566	0.6317096282482396	0.001329085665964219	0.5032511099605924	0.03222871601645183	0.6560011168641189	0.5864491775816448	0.598534433219046	1.0	1.0	0.0
4935	0.00585773035916104	0.0026988718525174883	0.0020599675249443746	0.9961804888273358	None	0.25	1	0.4	4	0.7692307692307693	10	0.23809523809523808	0.7692307692307693	14	10	0	0	0	0.7777777777777778	9	7	1.0	15	0.0	1.0	0.04740958336009736	0.5	0.0750114363605755	0.6058652641474965	0.41379703582142213	0.6834616173860252	0.8495954550331484	0.598662896765472	0	1.0	0.0
3264	1.2038747493555373e-08	1.1521825846937111e-08	1.104688795170661e-10	0.9999988039239096	None	0.5	1	0.5714285714285714	4	0.625	5	0.3333333333333333	0.625	9	5	0	0	0	0.8333333333333334	6	5	0.6666666666666666	10	0.0	1.0	1.782555222256973e-05	0.5	0.11062608147509116	0.9998009988066358	3.3840690043760336e-14	0.5000000000126668	0.7706913513229737	0.9448342332989699	0	1.0	0.0
4289	0.0008446669786088958	0.00035247297232776366	-2.3994732433382283e-05	0.9994788605529649	None	0.25	1	0.36363636363636365	4	0.7857142857142857	11	0.2222222222222222	0.7857142857142857	15	11	0	0	0	0.8888888888888888	8	9	1.0666666666666667	16	0.0	1.0	0.09541525314218537	0.5592677101480333	9.1069310659752e-07	0.5000287485258067	-0.08016782445404885	0.5297470955208312	0.6779383617918633	0.5297510384686169	0	1.0	0.0
2817	0.00031032154917021073	3.9232758197126535e-06	-3.6391633913619835e-06	0.9999288808004261	None	0	0	0.3333333333333333	2	0.8571428571428571	6	1.0	0.8571428571428571	8	6	0	1	0	0.1111111111111111	9	1	0.6	9	0.5	1.0	0.002154626440251237	0.5025057780677071	-0.06365777952415155	0.5062921306570222	0.09967810176131717	0.5152410735165226	0.6607555921580435	0.5080139998055436	1.0	1.0	0.0
1676	None	None	None	None	None	0	0	1.0	1	0	0	1.0	0	0	0	1	0	0	0.5	1	2	0.13333333333333333	2	0.0	0	0	0	0	0	0	0	0	0	0	0	0
854	None	None	None	None	None	0.2	1	0.46153846153846156	6	0.47058823529411764	8	0.4523809523809524	0.17647058823529413	6	3	12	3	0	0.8571428571428571	7	6	1.2666666666666666	19	0.12	0.5714285714285714	0.05282471265498566	0.641505553115308	-0.004530416288972669	0.6787279182545222	0.09957866147800694	0.6442367607032242	0.6399382682228032	0.655027495328629	1.0	0.8333333333333334	0.10663349843866707
1556	None	None	None	None	None	0	0	0.3333333333333333	4	0.6	9	0.68	0.06666666666666667	2	1	14	8	0	1.0	5	5	1.1333333333333333	17	0.25806451612903225	0.8333333333333334	-0.07313702900295929	0.5410194628769903	0.054268128381486	0.5396053244072923	0.05714907770234836	0.6044564225610176	0.657824429011985	0.5619525014440764	1.0	1.0	0.10487242791051218
7428	2.2468511990454846e-08	2.1104434202521598e-08	1.2913017648520412e-09	0.9999973468862025	None	0.25	1	0.4	4	0.7692307692307693	10	0.23809523809523808	0.7692307692307693	14	10	0	0	0	0.7777777777777778	7	9	1.0	15	0.0	1.0	5.780302780239899e-09	0.5080920831548095	-0.04172326600559707	0.6803955010459927	7.902762784127648e-27	0.5	0.5490279781993973	0.5652885191597926	0	1.0	0.0
4048	0.0003115967214451945	3.763163386039567e-05	-2.158327902117462e-05	0.9999698309533882	None	0.25	1	0.4	4	0.7692307692307693	10	0.23809523809523808	0.7692307692307693	14	10	0	0	0	0.7777777777777778	9	7	1.0	15	0.0	1.0	0.09870203683325418	0.5000000000000001	1.7710593616689548e-10	0.5013723895852336	0.28432141442779885	0.5272700062445808	0.7647099768608672	0.5095553321121762	0	0.9285714285714286	0.0
2838	0.007483388730500205	0.0023574060460514797	-0.0008729570259335511	0.9803575343158462	None	0.5	1	0.5714285714285714	4	0.625	5	0.35714285714285715	0.625	9	5	0	0	0	0.5714285714285714	7	4	0.6666666666666666	10	0.0	0.6666666666666666	0.3005827972692696	0.5400383474409379	0.08624337391494938	0.5625342094413202	0.40672295263001007	0.5796664915496116	0.7986569823974813	0.5608103932520156	0	1.0	0.0
709	None	None	None	None	None	0	0	0.42857142857142855	3	0.625	5	1.0	0.125	3	1	6	0	0	0.4	2	5	0.6666666666666666	10	0.0	0	-0.09266083629435998	0.5271379977410064	-0.07874172253506462	0.6844044484770879	-0.09848699091213896	0.5044453271030418	0.5225412839434969	0.5744855489610466	0	1.0	0.0
2337	None	None	None	None	None	0	0	0.14285714285714285	1	1.0	8	1.0	0	0	0	9	0	0	0.4	2	5	0.6666666666666666	10	0.0	0	0	0	0	0	0	0	0	0	0	0	0
4152	0.004690724594839822	0.0036711112852303427	-0.0028950889061378385	0.9965604558271405	None	0.375	3	0.4444444444444444	8	0.64	16	0.375	0.64	24	16	2	0	0	0.8888888888888888	8	9	1.8	27	0.0	0.631578947368421	-0.06290710797146457	0.5	0.09701761220145996	0.5161558295770157	0.09857941730643174	0.5069634851505863	0.6795041653696124	0.5077078529980578	0	1.0	0.0
5239	0.0014694052561417337	0.001074504103766977	0.0010689035580174534	0.9987414449117951	None	0.3333333333333333	1	0.4444444444444444	4	0.7272727272727273	8	0.2653061224489796	0.7272727272727273	12	8	0	0	0	1.0	7	7	0.8666666666666667	13	0.0	1.0	2.1748110368258713e-07	0.5	-0.046206008511047315	0.534370622156553	0.09996006938765947	0.5009707735136315	0.6472565299024964	0.5117963734924634	0	1.0	0.0
6659	0.0023867005169769737	0.00010274634856435648	8.134948354329108e-05	0.9916138933758063	None	0.25	1	0.4	4	0.7692307692307693	10	0.23809523809523808	0.7692307692307693	14	10	0	0	0	0.7777777777777778	7	9	1.0	15	0.0	1.0	0.15536225204379178	0.5000000000000001	2.769212287180016e-19	0.5000000000003225	0.12277320261438802	0.9950982527653399	0.7689292949609423	0.8545923324153033	0	1.0	0.0
2600	6.635972193153952e-07	8.951334865160712e-09	-8.93400043408399e-09	0.9999989153479953	None	0.5	1	0.6666666666666666	4	0.5	3	0.4	0.5	7	3	0	0	0	0.8	5	4	0.5333333333333333	8	0.0	1.0	0.1086478658421112	0.5	0.17610713871555267	0.7813084516305874	6.490272585705498e-06	0.5115379435818147	0.6738124806870228	0.6082167513687533	0	0.7142857142857143	0.0
2519	None	None	None	None	None	0	0	0.6666666666666666	2	0.5	1	0.6666666666666666	0.5	3	1	0	1	0	0.6666666666666666	2	3	0.26666666666666666	4	0.5	0	7.902762784127648e-27	0.5000000000000008	-0.09996973092703562	0.5000271401697137	-0.08464296132135983	0.5225180854422762	0.6081733187001042	0.5075195891101348	1.0	1.0	0.0
3759	0.0015796752109299812	0.00025273032039601576	0.00020363443661515384	0.9976649606382939	None	0.5	1	0.6666666666666666	4	0.5714285714285714	4	0.375	0.5714285714285714	8	4	0	0	0	0.6666666666666666	4	6	0.6	9	0.0	0.6666666666666666	0.08404506746045755	0.5102968950197521	0.01773247339936004	0.5414446352027138	-0.15830395009891846	0.7059432485084164	0.7332050596067945	0.5892917825351252	0	1.0	0.0
486	None	None	None	None	None	0	0	0.3333333333333333	1	1.0	2	0.6666666666666666	0	0	0	3	5	0	0.6666666666666666	3	2	0.26666666666666666	4	0.5	0	0	0	0	0	0	0	0	0	0	0	0
1892	None	None	None	None	None	0	0	0.5555555555555556	5	0.2727272727272727	3	0.52	0.18181818181818182	4	2	8	11	0	1.0	5	5	0.8666666666666667	13	0.6111111111111112	0.4444444444444444	-0.0030718947639903115	0.5970370880979359	0.04054455440099121	0.5186422054325379	0.044407195924464384	0.5080791254913073	0.554924064023156	0.5415752356959463	1.0	1.0	0.0
852	None	None	None	None	None	0.058823529411764705	1	0.24324324324324326	9	0.7547169811320755	40	0.6790123456790124	0.6037735849056604	40	32	14	0	0	1.0	9	9	3.6666666666666665	55	0.0	0.7916666666666666	0.00010945920807703741	0.5165596591209809	0.001054778191819131	0.5854503905310816	0.1844265016449493	0.6153078730463012	0.6993523805589675	0.5729042463008119	0	1.0	0.0
5506	8.261746255058242e-05	8.508263101440204e-05	-1.6940001568483754e-06	0.998869874383777	None	0.2857142857142857	2	0.375	6	0.7142857142857143	15	0.2839506172839506	0.7142857142857143	21	15	1	0	0	1.0	9	9	1.5333333333333334	23	0.0	0.8571428571428571	0.23935221578268284	0.5000000000000001	0.021841244340696626	0.5873392544351403	6.932475619897992e-13	0.5527253488789373	0.7465299120462436	0.5469169999216849	0	0	0.0
7335	0.0051102970075934595	3.9120431666805136e-05	-2.005681071456294e-05	0.9923951473111765	None	0.25	1	0.4	4	0.75	9	0.25925925925925924	0.75	13	9	0	0	0	0.6666666666666666	6	9	0.9333333333333333	14	0.0	1.0	0.07512460971822957	0.5216388468369343	-0.0697477300329049	0.9993618727079379	0.09999999685448836	0.5	0.6809653950501754	0.9227977374954787	0	1.0	0.0
2983	0.00023342042493646598	5.975621741924576e-07	5.37117998706593e-07	0.9999959355962209	None	0.3333333333333333	1	0.5	4	0.7	7	0.2857142857142857	0.7	11	7	0	0	0	0.8571428571428571	7	6	0.8	12	0.0	0.8	0.03071761449780939	0.64634633991317	0.02903105770514298	0.6356119372997427	-0.09922153774580614	0.5039844041541669	0.6476220503101474	0.596709855563368	0	1.0	0.0
6138	0.00428945706790032	0.0007583055454371552	-0.0006234057989059951	0.9950789785710397	None	0.25	1	0.36363636363636365	4	0.7857142857142857	11	0.2222222222222222	0.7857142857142857	15	11	0	0	0	0.8888888888888888	8	9	1.0666666666666667	16	0.0	1.0	0.0006741533457483255	0.5035913524853652	-0.09972457728121958	0.7070869923647991	0.34867946387506377	0.5	0.8720664805048435	0.5740875003401195	0	0.9333333333333333	0.0
4609	0.00023792216659008396	3.6997139163169044e-05	-5.295738911278959e-06	0.9996610127627836	None	0.5	1	0.6666666666666666	4	0.5714285714285714	4	0.375	0.5714285714285714	8	4	0	0	0	0.6666666666666666	6	4	0.6	9	0.0	0.6666666666666666	2.5598493550437866e-06	0.5000025622144364	0.053866853918553795	0.6560031807190534	0.07460624751242545	0.5389871571806033	0.5873059268857779	0.5664225157242521	0	1.0	0.0
5696	0.0010247445845717486	0.0005894033962333395	-0.0005855339786914494	0.9989447257962901	None	0.25	1	0.4	4	0.75	9	0.25925925925925924	0.75	13	9	0	0	0	0.6666666666666666	6	9	0.9333333333333333	14	0.0	1.0	2.605077343441018e-07	0.5049199100740815	0.08438417591838067	0.5238386588509634	0.04957137511198616	0.5751996953255141	0.5855871979813487	0.5347941183305515	0	0.8461538461538461	0.0
6814	0.0034206315646100175	0.00026896638274972	4.4759502388775644e-05	0.994360419196235	None	0.25	1	0.4	4	0.7692307692307693	10	0.23809523809523808	0.7692307692307693	14	10	0	0	0	0.7777777777777778	7	9	1.0	15	0.0	1.0	3.1919472642718076e-21	0.5	0.024268149612989242	0.5316704204263818	0.09999992589744289	0.5000000000000001	0.6048912635512537	0.5105693843571968	0	0	0.0
7031	0.004804568010748972	0.002448236320481619	-0.0023608588484374353	0.9957708597683695	None	0.25	1	0.4	4	0.75	9	0.25925925925925924	0.75	13	9	0	0	0	0.6666666666666666	6	9	0.9333333333333333	14	0.0	1.0	-0.05109345622179008	0.6344498484049533	-0.02357111543189887	0.5265629267954183	0.09992879277691633	0.5	0.6567004211166668	0.5545904042233447	0	1.0	0.0
1516	None	None	None	None	None	0	0	0.4444444444444444	4	0.5454545454545454	6	0.65	0.5454545454545454	10	6	2	0	0	0.8	5	4	0.8666666666666667	13	0.0	0	0.022887143254319745	0.5620246577133327	0.0671839850185381	0.9724071879395316	0.06194967360623047	0.6136885763437588	0.6227248215980973	0.8060922090658563	0	1.0	0.0
4120	9.816871700943237e-06	4.882220689910869e-06	-1.308714318370052e-07	0.998701910452401	None	0.25	1	0.4	4	0.75	9	0.25925925925925924	0.75	13	9	0	0	0	0.6666666666666666	6	9	0.9333333333333333	14	0.0	1.0	0	0.5	0.12211351762309097	0.5033746584257974	-0.23413710429669035	0.5661568925403709	0.8142946531239618	0.5232903921570504	0	1.0	0.0
4873	0.0003722647270258381	4.0076678395855264e-06	-3.6419608959611145e-06	0.9999934619869738	None	0.3333333333333333	1	0.5	4	0.7	7	0.2857142857142857	0.7	11	7	0	0	0	0.8571428571428571	7	6	0.8	12	0.0	0.6666666666666666	-0.04185751443674628	0.5107602251662668	0.11491745591875954	0.5817083629755148	0.0999999773818525	0.5000008898061626	0.6734956883263364	0.5310301908825187	0	0	0.0
6081	0.001314152030974092	0.0004919243180527055	-0.00013803875389808645	0.9993619343373701	None	0.25	1	0.4	4	0.75	9	0.25	0.75	13	9	0	0	0	0.875	7	8	0.9333333333333333	14	0.0	1.0	7.438455039762335e-12	0.5	-0.12653048052266724	0.9812935646521079	0.09999646343878428	0.5009515488566525	0.7230870352816013	0.7893929384745163	0	0.3076923076923077	0.0
2700	0.0016966154678934387	0.00012393022099847163	3.5645670049638687e-05	0.995374590279718	None	0	0	0.25	2	0.8888888888888888	8	0.7333333333333333	0.6666666666666666	8	6	2	2	0	0.6	5	3	0.7333333333333333	11	0.3333333333333333	0	0.21656024746134292	0.6064528824619997	-0.032704468583276435	0.5357022024986458	-0.09999999994309264	0.500000210600636	0.7962544675615592	0.5478100945298183	1.0	1.0	0.0
1305	None	None	None	None	None	0.3333333333333333	1	0.625	5	0.3	3	0.48	0.1	4	1	7	8	0	1.0	5	5	0.8	12	0.5333333333333333	0.2857142857142857	-0.09989557154805649	0.5001487694149502	0.03217667426228828	0.5254330817823036	0.02733468990674718	0.5019515123330216	0.648357430788291	0.5091840810742507	1.0	1.0	0.0
5325	0.0020178543394383185	0.0003918899421487375	-9.142086651426253e-05	0.9974400237694685	None	0.25	1	0.4	4	0.7692307692307693	10	0.23809523809523808	0.7692307692307693	14	10	0	0	0	0.7777777777777778	7	9	1.0	15	0.0	1.0	5.988462940369433e-07	0.5000008559812207	-0.001706979823854856	0.658873606097419	-0.2250694145970542	0.9999999807809844	0.8892449857716666	0.9978537456766493	0	0	0.0
7488	0.01086512247438407	0.004097605367320881	0.0004269266941850216	0.9942199220717982	None	0.25	1	0.4	4	0.75	9	0.25925925925925924	0.75	13	9	0	0	0	0.6666666666666666	6	9	0.9333333333333333	14	0.0	1.0	0.08087548912900405	0.6470108981133038	-0.09999999194545699	0.5008628201667387	0.2897092960642712	0.5	0.8309458718778048	0.5506075501994827	0	1.0	0.0
7483	0.0002690581212145283	0.00022360259249498622	0.00022358754337369448	0.9997386648628771	None	0.25	1	0.4	4	0.7692307692307693	10	0.23809523809523808	0.7692307692307693	14	10	0	0	0	0.7777777777777778	7	9	1.0	15	0.0	1.0	-0.01987684491321601	0.5	-0.09225614888174394	0.5167046472659524	0.033247363419614054	0.5458131203731638	0.6209002753368279	0.5208721443560128	0	1.0	0.0
7326	0.0003220421300096943	4.105163613625596e-06	-1.0260184058790906e-06	0.9999973959942897	None	0.25	1	0.36363636363636365	4	0.7857142857142857	11	0.2222222222222222	0.7857142857142857	15	11	0	0	0	0.8888888888888888	8	9	1.0666666666666667	16	0.0	1.0	0.09362993128788083	0.5000000000000001	2.0752166281373488e-10	0.5000000081574181	-0.033031595567509696	0.6472627429441052	0.6309879440573078	0.5504138502277874	0	0.6	0.0
7396	0.008705044316126521	0.0016875534754632294	0.0014807287566838995	0.9700926542448953	None	0.25	1	0.4	4	0.7692307692307693	10	0.23809523809523808	0.7692307692307693	14	10	0	0	0	0.7777777777777778	9	7	1.0	15	0.0	1.0	0.5248663219958074	0.8906859155986971	-0.06614172665987657	0.5697332501212616	0.06750239660061033	0.5701174123387198	0.9247809715267381	0.708261028437059	0	1.0	0.0
7197	0.006584784544495982	0.002355556509748582	-0.00019082663689975286	0.9912623672442366	None	0.2	1	0.3333333333333333	4	0.8	12	0.20987654320987653	0.8	16	12	0	0	0	1.0	9	9	1.1333333333333333	17	0.0	1.0	0.20645458837705002	1.0	1.7428821588915499e-15	0.5000000104672216	0.09999827036080575	0.5	0.6990934701051877	1.0	0	1.0	0.0
103	None	None	None	None	None	0.25	2	0.5	9	0.5	12	0.4642857142857143	0.16666666666666666	11	4	14	6	0	0.875	8	7	1.7333333333333334	26	0.24	0.7368421052631579	-0.34653141380925717	1.0	0.099984264521654	0.5018218955756626	0.11453549664399058	0.5899359075248094	0.9094345077160744	1.0	1.0	1.0	0.6725811496623085
91	None	None	None	None	None	0	0	0	0	0	0	1.0	0	0	0	0	0	0	1.0	1	1	0.06666666666666667	1	0.0	0	0	0	0	0	0	0	0	0	0	0	0
5276	0.0017972487455629083	0.0001992451173150622	-0.00019842565213571057	0.9958107728355694	None	0.25	1	0.36363636363636365	4	0.7857142857142857	11	0.2222222222222222	0.7857142857142857	15	11	0	0	0	0.8888888888888888	8	9	1.0666666666666667	16	0.0	1.0	0.14240511962399013	0.7054198073931199	-0.05517049096295603	0.5247087485674798	0.007965716735020622	0.6371271847837288	0.6986834299385026	0.6252029016275362	0	0	0.0
1801	None	None	None	None	None	0.3333333333333333	1	0.625	5	0.2222222222222222	2	0.55	0.2222222222222222	6	2	4	2	0	0.8	4	5	0.7333333333333333	11	0.25	0.2857142857142857	1.098731498143917e-05	0.5001557944218752	0.06717258366481801	0.5527477701229752	0.09999860389838995	0.500009172685213	0.6028650668767671	0.5176958514874593	0.9166666666666667	1.0	0.0
6887	0.0007551848467156895	8.479003643001435e-05	-8.472702217431831e-05	0.9987202642157615	None	0.25	1	0.4	4	0.7692307692307693	10	0.23809523809523808	0.7692307692307693	14	10	0	0	0	0.7777777777777778	7	9	1.0	15	0.0	1.0	-0.038557789329554275	0.6789691956877789	0	0.5	0.050774634909337146	0.5265972437871876	0.6105279724106204	0.5708147438108232	0	0	0.0
628	None	None	None	None	None	0	0	0.07142857142857142	2	0.9487179487179487	37	0.8541666666666666	0	0	0	40	0	0	0.75	6	8	2.7333333333333334	41	0.0	0.7428571428571429	0	0	0	0	0	0	0	0	0	0	0
2708	0.00021687437181738597	4.4536334852121354e-05	-8.32788727836376e-06	0.999777526631395	None	0.5	1	0.6666666666666666	4	0.5714285714285714	4	0.36	0.5714285714285714	8	4	0	0	0	1.0	5	5	0.6	9	0.0	1.0	0.06852025057503534	0.5070568087501096	-0.15189705073867327	0.6376070871734932	-0.09999975156789129	0.5000133974010837	0.7173278940764382	0.5492791621655526	0	1.0	0.0
1383	None	None	None	None	None	0	0	0.5	2	0.75	3	1.0	0.75	5	3	0	2	0	0.16666666666666666	1	6	0.4	6	1.0	0.4	0.16392699174588138	0.568322902700137	0.0027444970749640886	0.5465775194276647	0.03850065691650521	0.5350386489989065	0.6625962039487457	0.5500194977797609	1.0	1.0	0.0
3206	7.151747749333171e-05	9.995025778814247e-07	-8.12333185733997e-07	0.9999920563131547	None	0	0	0.3333333333333333	2	0.8333333333333334	5	0.4	0.8333333333333334	7	5	0	2	0	0.8	4	5	0.5333333333333333	8	1.0	0	0.09960315333089952	0.5211153606226147	2.386123584299107e-13	0.5	-0.04395463295040932	0.615353576722268	0.6413652086335615	0.546067660453035	1.0	1.0	0.0
5669	0.00032327139569279274	7.496412383298662e-07	-6.055314943195264e-07	0.9999770766766993	None	0.2857142857142857	2	0.375	6	0.7142857142857143	15	0.36507936507936506	0.7142857142857143	21	15	1	0	0	0.7777777777777778	7	9	1.5333333333333334	23	0.0	1.0	4.151240289746705e-09	0.5000106867131039	0.000693089864703755	0.5014892759205309	-0.4126968384797416	0.5000000000000004	0.8751308845195034	0.500499988845955	0	0	0.0
1931	None	None	None	None	None	0	0	0.2	2	0.8461538461538461	11	0.625	0	0	0	14	5	0	0.6666666666666666	4	6	1.0	15	0.15625	0.4444444444444444	0	0	0	0	0	0	0	0	0	0	0
3366	0.0007969176189052772	0.0001401078365254605	0.00013753961669831064	0.9981617477866704	None	0.25	1	0.4	4	0.75	9	0.25	0.75	13	9	0	0	0	0.875	7	8	0.9333333333333333	14	0.0	1.0	0.3356204478400952	0.7240952327508355	0.012740838111674629	0.5228538683983333	0.014010244693521098	0.568405713261168	0.8234087968474588	0.609187598192663	0	0.9230769230769231	0.0
3933	0.0022568440721260834	0.0005898960781660778	0.0005571470790389041	0.9977404085277394	None	0.2857142857142857	2	0.375	6	0.7142857142857143	15	0.2839506172839506	0.7142857142857143	21	15	1	0	0	1.0	9	9	1.5333333333333334	23	0.0	0.8571428571428571	0.008130876755114617	0.5047233057106575	0.0001728727631753914	0.5382359505561872	0.09998609929737705	0.5004869904622367	0.6111194541229773	0.5145029919313837	0	1.0	0.0
3720	0.00010557118023319853	2.5055272243590847e-05	2.2073274744390545e-05	0.9990113392204258	None	0.25	1	0.4	4	0.7692307692307693	10	0.23809523809523808	0.7692307692307693	14	10	0	0	0	0.7777777777777778	9	7	1.0	15	0.0	1.0	-0.029843900639134592	0.5	0.04817220224965105	0.5230667277612625	0.028527352324357165	0.5	0.5820818026720438	0.507693763668374	0	1.0	0.0
4374	0.0003150211867135215	0.00017979109509228298	-6.493221765782328e-05	0.999612295236271	None	0.25	1	0.4	4	0.75	9	0.25925925925925924	0.75	13	9	0	0	0	0.6666666666666666	9	6	0.9333333333333333	14	0.0	1.0	0.03078797470346358	0.5415419962752737	-0.09999999999857384	0.5000000000061509	0.04079958370385918	0.5562527411774867	0.6550792440476398	0.5326633764444572	0	0	0.0
2274	None	None	None	None	None	0	0	0.5	2	0.75	3	1.0	0.75	5	3	0	0	0	0.16666666666666666	6	1	0.4	6	0.0	0.8	0	0.5	0.00014858383360557003	0.5006336707828909	0.09999295966420942	0.5000065079787028	0.6156255049938041	0.5002133930206611	0	1.0	0.0
104	None	None	None	None	None	0	0	1.0	2	0.0	0	0.75	0	1	0	1	0	0	1.0	2	2	0.2	3	0.0	0	0	0	0	0	0	0	0	0	0	0	0
6685	0.005000209901015651	0.002206720433703106	0.002206554089142703	0.9927791770064365	None	0.2	1	0.3333333333333333	4	0.8	12	0.20987654320987653	0.8	16	12	0	0	0	1.0	9	9	1.1333333333333333	17	0.0	1.0	-0.09729864897071186	0.5	0.13037216537482316	0.5846518955796556	0.093569067662221	0.6011668337946371	0.7347772674867585	0.5623593647540122	0	1.0	0.0
3525	0.005733597830329708	0.00016965075015134046	7.169340610393414e-05	0.9910561930818264	None	0	0	0.3333333333333333	2	0.8333333333333334	5	0.4	0.8333333333333334	7	5	0	2	0	0.8	4	5	0.5333333333333333	8	1.0	0	-0.09999948641709547	0.5000356261027522	7.902762784127648e-27	0.5	0.1406976341673483	0.5755445152022381	0.7285457131644676	0.5253658669511234	0.7857142857142857	1.0	0.0
6964	0.008998797717314471	0.0057936507581701855	0.005793301407301996	0.9791189916748851	None	0.25	1	0.36363636363636365	4	0.7857142857142857	11	0.2222222222222222	0.7857142857142857	15	11	0	0	0	0.8888888888888888	8	9	1.0666666666666667	16	0.0	1.0	0.22569537860483888	0.6115247106644234	-0.06832053388562685	0.8539916130029049	0.09999746200446177	0.5000000000000001	0.7576248803515432	0.6769946250685746	0	1.0	0.0
1834	None	None	None	None	None	0.75	3	0.7272727272727273	8	0.35714285714285715	5	0.5714285714285714	0.35714285714285715	12	5	3	3	0	0.5714285714285714	4	7	1.0666666666666667	16	1.0	0.4444444444444444	0.07169574231465929	0.5537203530047917	-0.09656734297643156	0.5402671987661302	0.01448786173022012	0.5979515089335684	0.6762788579585848	0.5641502678615471	0.0	0	0.0
1399	None	None	None	None	None	0	0	0.35	7	0.6296296296296297	17	0.6444444444444445	0.6296296296296297	24	17	4	0	0	0.5555555555555556	9	5	1.9333333333333333	29	0.0	0.6666666666666666	0.037759068807338314	0.5439626237548193	-0.004534316028777996	0.6689935496299536	0.09998922842249965	0.5000064777952603	0.605521224154593	0.57280940048108	0	1.0	0.0
6871	0.0002388329919690589	1.8409334497133323e-06	1.181668390170157e-06	0.9998294340033814	None	0.25	1	0.4	4	0.7692307692307693	10	0.23809523809523808	0.7692307692307693	14	10	0	0	0	0.7777777777777778	9	7	1.0	15	0.0	1.0	0.08807516639445334	0.5	-0.08578772261899673	0.6130328102373803	-0.05093778450474862	0.6550023115732189	0.6894950091077383	0.5907483478282892	0	0.9285714285714286	0.0
4337	0.002799538316184405	0.0021317771616232296	-0.0019422037242273129	0.9983332500487525	None	0.2857142857142857	2	0.35294117647058826	6	0.7391304347826086	17	0.30864197530864196	0.7391304347826086	23	17	1	0	0	1.0	9	9	1.6666666666666667	25	0.0	1.0	3.30382401215069e-05	0.5	0.059079775565981096	0.65005827264966	0.22413794569495935	0.6028589215683845	0.7207957620502171	0.5855410435795961	0	1.0	0.0
1900	None	None	None	None	None	0	0	0.5	2	0.75	3	1.0	0.75	5	3	0	0	0	0.16666666666666666	1	6	0.4	6	0.0	0.4	7.902762784127648e-27	0.5	0.040980846875986326	0.5508843117231282	0.030256494031424053	0.6555840355248017	0.567321372915905	0.5701933918045912	0	1.0	0.0
1313	None	None	None	None	None	0	0	0.25	6	0.7272727272727273	24	0.5555555555555556	0.45454545454545453	18	15	16	8	0	0.7777777777777778	7	9	2.3333333333333335	35	0.24242424242424243	0.6896551724137931	9.142307865158832e-27	0.5000000000000002	0	0.5	-0.09995395004044419	0.500642828709317	0.6156647687898951	0.5002142763413815	0.0	0	0.0
599	None	None	None	None	None	0	0	0.3333333333333333	1	1.0	2	1.0	1.0	3	2	0	0	0	0.25	1	4	0.26666666666666666	4	0.0	0	0.014876847609336972	0.6474718595445321	0.25477920849734825	0.5515475719770807	0.13128688192609173	0.5148383649739563	0.7275024274318448	0.5723422081340336	0	1.0	0.0
2475	None	None	None	None	None	0	0	0.45454545454545453	5	0.5	7	0.5333333333333333	0	2	0	13	1	0	0.8333333333333334	5	6	1.0666666666666667	16	0.03571428571428571	0.7272727272727273	0	0	0	0	0	0	0	0	0	0	0
6880	0.006007860177336117	0.0009320979937237261	-0.0005089706244255131	0.990515044528931	None	0.14285714285714285	1	0.29411764705882354	5	0.782608695652174	18	0.30864197530864196	0.782608695652174	23	18	1	0	0	1.0	9	9	1.6666666666666667	25	0.0	1.0	0.09901463130760459	0.5	-0.09993946714180335	0.5003399592032011	0.029564345043432146	0.5975950021751814	0.6950982905444125	0.5330197111611417	0	0	0.0
1085	None	None	None	None	None	0	0	0.5	3	0.5	3	0.6666666666666666	0.3333333333333333	5	2	2	0	0	0.75	3	4	0.5333333333333333	8	0.0	0.6666666666666666	0.05811539730215114	0.5161998992744938	0.09999999998879874	0.5000000000101131	0.008373849997545991	0.569254711281212	0.592550795752454	0.5286048419421632	0	1.0	0.0
1696	None	None	None	None	None	0	0	0.5	4	0.3333333333333333	3	0.55	0.1111111111111111	5	1	5	7	0	0.8	4	5	0.7333333333333333	11	0.7	0.6666666666666666	0.0002296035116336915	0.5003911118484392	-0.011060705105081425	0.6359756219877711	0.00921788447988709	0.5108998912980026	0.5646080408018983	0.5500906022781195	1.0	1.0	0.0
2601	4.3066523219703134e-07	2.7353958497406203e-07	-2.0034276583986385e-07	0.999889545988957	None	1.0	1	1.0	4	0.0	0	0.5555555555555556	0	4	0	0	0	0	1.0	3	3	0.3333333333333333	5	0.0	1.0	0	0	0	0	0	0	0	0	0	0	0
2084	None	None	None	None	None	0	0	0.75	3	0.5	2	0.6666666666666666	0	0	0	5	1	0	1.0	3	3	0.4	6	0.07142857142857142	1.0	0	0	0	0	0	0	0	0	0	0	0
1908	None	None	None	None	None	0.2857142857142857	2	0.5625	9	0.4090909090909091	9	0.42857142857142855	0.36363636363636365	16	8	7	0	0	0.875	7	8	1.6	24	0.0	0.10526315789473684	0.10983774740934997	0.6383158729722238	4.2081857752807515e-05	0.5005907134907416	-0.05785508575366749	0.5651366429640078	0.6603117151512423	0.568929984256659	0	1.0	0.0
1178	None	None	None	None	None	0	0	0.4	4	0.5833333333333334	7	0.56	0.08333333333333333	4	1	9	0	0	1.0	5	5	0.9333333333333333	14	0.0	0.2	0.017486675787211813	0.528083579850699	2.48825879038497e-07	0.5027920939627785	0.39998329997192555	0.9352539424120053	0.8632504118883458	0.7173434434445825	0	0	0.0
2003	None	None	None	None	None	0	0	0.2857142857142857	4	0.7777777777777778	14	0.31746031746031744	0.6666666666666666	16	12	3	3	0	0.7777777777777778	7	9	1.3333333333333333	20	0.5	0.42857142857142855	0.043587554384358004	0.5329805695985195	-0.05836361111027771	0.5687356621549257	0.09993129696467737	0.5879464398102567	0.6584063375379431	0.563348665686481	0.0	0	0.0
4180	0.0031331774999054617	0.0009686008968056225	0.0004904614025663807	0.9959335691466435	None	0.25	1	0.4	4	0.7692307692307693	10	0.23809523809523808	0.7692307692307693	14	10	0	0	0	0.7777777777777778	9	7	1.0	15	0.0	1.0	-0.19287720673817638	0.5381550030667231	-0.09335693015307653	0.5150930257028045	-0.09999996214608066	0.5008200542723861	0.6135426501396385	0.5180411617429429	0	0.9285714285714286	0.0
446	None	None	None	None	None	0.25	1	0.4	4	0.7692307692307693	10	0.23809523809523808	0.7692307692307693	14	10	0	0	0	0.7777777777777778	9	7	1.0	15	0.0	1.0	-0.09999758181679841	0.5040390263360978	-0.0775403195879488	0.7227340158042413	-0.07138669803367825	0.6332970917455353	0.5774293502722794	0.6240722938729167	0	0.9285714285714286	0.0
2375	None	None	None	None	None	0	0	0.5	3	0.7142857142857143	5	0.5625	0.7142857142857143	8	5	0	0	0	0.25	8	2	0.6	9	0.0	0.8571428571428571	-0.06554501876079136	0.8731967730756465	0.030904778723924692	0.5078520731433718	0.0010837806984831818	0.5688548352501055	0.6194096280315114	0.678314914322483	0	0.875	0.0
5515	0.0002905417292511141	2.849651549940046e-06	-1.5173170986030983e-06	0.9999967077917719	None	0.25	1	0.4	4	0.75	9	0.25925925925925924	0.75	13	9	0	0	0	0.6666666666666666	6	9	0.9333333333333333	14	0.0	1.0	0.08984466521719807	0.5000000000000001	-0.07822797629940267	0.6535012199295716	-0.0804624181591683	0.5039916187314173	0.6918293796926429	0.5539913283128916	0	1.0	0.0
3786	0.006902832447115981	0.0006148789068797662	0.0003112353725237941	0.9883664215244731	None	0.3333333333333333	1	0.4444444444444444	4	0.7272727272727273	8	0.2653061224489796	0.7272727272727273	12	8	0	0	0	1.0	7	7	0.8666666666666667	13	0.0	0.6666666666666666	1.913551477131092e-18	0.5000000000000014	0.14025642756106912	0.9553273748601283	0.183135111284036	0.6883825881493838	0.730848986015838	0.7833144951790083	0	0.8333333333333334	0.0
5132	0.00019575961090811744	2.7422826465976523e-07	-2.658715695677375e-07	0.9999838764936376	None	0.2	1	0.3333333333333333	4	0.8	12	0.20987654320987653	0.8	16	12	0	0	0	1.0	9	9	1.1333333333333333	17	0.0	1.0	0.03004352184117622	0.5	0.13253045421127618	0.5577120223619315	0.04441716317592789	0.5302185933233028	0.6089368457381225	0.5293747511966272	0	1.0	0.0
7373	0.01083609712013605	0.005489376131477525	0.005484908392316329	0.9903834281758717	None	0.25	1	0.4	4	0.75	9	0.25	0.75	13	9	0	0	0	0.875	8	7	0.9333333333333333	14	0.0	1.0	0.12507200714681496	0.732330121622236	-0.029163009705975795	0.5465858351086033	0.23185111256221463	0.6585945208035151	0.7645312212980621	0.6494903745767502	0	0.8461538461538461	0.0
6327	0.007288639095898225	0.0005484968954664876	0.00052850264228023	0.9891973461701179	None	0.25	1	0.4	4	0.7692307692307693	10	0.23809523809523808	0.7692307692307693	14	10	0	0	0	0.7777777777777778	7	9	1.0	15	0.0	1.0	-0.09900132913388245	0.5040821947297359	0.0011820512338361912	0.6472108110840894	0.17467301440482214	0.9950286081351224	0.8191749254589249	0.878047320210916	0	1.0	0.0
7115	0.015353130421926603	0.003566039143066215	-0.001010303122589877	0.9682883404739262	None	0.25	1	0.4	4	0.75	9	0.25925925925925924	0.75	13	9	0	0	0	0.6666666666666666	6	9	0.9333333333333333	14	0.0	1.0	0.40892822818294067	0.5375942293854646	0.519332970855762	0.7646290431480454	0.0999964283223404	0.5	0.8520055265010954	0.6089648475862277	0	0.9230769230769231	0.0
897	None	None	None	None	None	0	0	0.18518518518518517	5	0.8421052631578947	32	0.7142857142857143	0.21052631578947367	12	8	27	0	0	0.875	8	7	2.6666666666666665	40	0.0	0.4375	0.098998313465733	0.5073353170634848	-0.09981046469403716	0.5049348412495073	-0.036656979329105874	0.6180084534150451	0.6981588130556148	0.544067615193785	0	0	0.0
5874	0.0030931554961597446	0.0025191680900932562	-0.0023128110215269314	0.9959782516193895	None	0.25	2	0.3888888888888889	7	0.68	17	0.3333333333333333	0.68	23	17	3	0	0	1.0	9	9	1.8	27	0.0	0.7777777777777778	0.11494456746362702	0.5000000000000001	1.0184726131078782e-08	0.5000007924076756	0.06548702830351125	0.6048680196067048	0.6244263058046394	0.5354233560510334	0	0.9130434782608695	0.0
7418	0.000888928617712511	0.00026891139954912896	-0.00010677667159804106	0.9995811396846606	None	0.25	1	0.4	4	0.7692307692307693	10	0.23809523809523808	0.7692307692307693	14	10	0	0	0	0.7777777777777778	7	9	1.0	15	0.0	1.0	0.0999586299758907	0.5000000000000001	-0.09999958245934555	0.5638285201474713	0.03270174121872035	0.5	0.6965181781192485	0.5213798466556332	0	0.07142857142857142	0.0
3837	0.0019936748428399215	0.000641221452310339	5.88807540903535e-05	0.9980591527749246	None	0.25	1	0.4	4	0.7692307692307693	10	0.23809523809523808	0.7692307692307693	14	10	0	0	0	0.7777777777777778	9	7	1.0	15	0.0	1.0	0.07210684140679899	0.5886775568682968	0.03224012671424778	0.5983084589959704	0.09992969635411389	0.503594841288452	0.5987434304422968	0.5639234974177996	0	1.0	0.0
1580	None	None	None	None	None	0.07142857142857142	1	0.3225806451612903	10	0.6590909090909091	29	0.8518518518518519	0.5	31	22	14	0	0	0.6666666666666666	9	6	3.066666666666667	46	0.0	0.8	-0.004717327405584392	0.6660343753486558	0.09999710765040377	0.5006589003763244	-0.04712808623229011	0.5266952851861475	0.6672838137723172	0.5662597883226607	0	0.8064516129032258	0.0
158	None	None	None	None	None	0.25	2	0.42105263157894735	8	0.5384615384615384	14	0.345679012345679	0.5	21	13	6	3	0	1.0	9	9	1.8666666666666667	28	0.375	0.43478260869565216	0.027187491968411005	0.5870980599045257	0.052198359487440324	0.6386653739351297	0.041330016491952164	0.5130966618813775	0.5472596241762026	0.5804576033574752	1.0	1.0	0.0
396	None	None	None	None	None	0	0	0.21052631578947367	8	0.7636363636363637	42	0.7037037037037037	0.7090909090909091	46	39	10	0	0	1.0	9	9	3.8	57	0.0	0.9411764705882353	0.12288533035333127	0.6023022886156986	0.11188859678471257	0.6411189022221371	0.09733866401433333	0.9990632934525109	0.6035479569064827	0.9343695020327367	0	0.7608695652173914	0.0
7075	0.0017221197750144376	0.0007037664967815538	0.0004268501970501709	0.9978974851011561	None	0.25	1	0.36363636363636365	4	0.7857142857142857	11	0.2222222222222222	0.7857142857142857	15	11	0	0	0	0.8888888888888888	8	9	1.0666666666666667	16	0.0	1.0	0.17346961218939846	0.515131576653484	-0.03395565731406374	0.532076978417937	-0.021124145636583012	0.5	0.7188451423469019	0.5157472212747348	0	0.7333333333333333	0.0
1361	None	None	None	None	None	0	0	0.2857142857142857	4	0.6666666666666666	12	0.6666666666666666	0	0	0	19	12	0	0.8333333333333334	6	5	1.3333333333333333	20	0.2857142857142857	0.13333333333333333	0	0	0	0	0	0	0	0	0	0	0
400	None	None	None	None	None	0.3333333333333333	1	0.5	4	0.6666666666666666	6	0.3055555555555556	0.6666666666666666	10	6	0	0	0	1.0	6	6	0.7333333333333333	11	0.0	0.8	0.14385392838714034	0.6070537161766597	0.07703865500485796	0.5158262818322538	0.31168109572401415	0.5739128452777353	0.726057276668478	0.5659554268832628	0	0.9	0.0
1828	None	None	None	None	None	0	0	0.375	3	0.6666666666666666	6	0.7333333333333333	0.4444444444444444	7	4	3	1	0	0.6	3	5	0.7333333333333333	11	0.14285714285714285	0	0.15872487377304587	0.5145596506480714	0.041512217349882016	0.539849034127078	0.09999996556829753	0.5000002254323447	0.610449609929222	0.5181579183183112	1.0	1.0	0.0
7334	0.0012905893307527936	0.0009807202328569263	-0.0008007635850201672	0.9981843245912118	None	0.25	1	0.4	4	0.75	9	0.25925925925925924	0.75	13	9	0	0	0	0.6666666666666666	6	9	0.9333333333333333	14	0.0	1.0	0.09897369559223644	0.5007469263635099	-0.041852761285475854	0.5755431708999167	0.034542616551969205	0.5	0.6397024698471372	0.5256018939228941	0	1.0	0.0
7300	0.001939109746742898	0.0008219872346983921	0.0003179435528852149	0.9985213249526338	None	0.25	1	0.4	4	0.75	9	0.25925925925925924	0.75	13	9	0	0	0	0.6666666666666666	6	9	0.9333333333333333	14	0.0	1.0	9.582664284342254e-05	0.5	7.902762784127648e-27	0.5000000000000012	0.09999994295588258	0.5000000000000001	0.615662665109193	0.5000000000000004	0	0.07692307692307693	0.0
2005	None	None	None	None	None	0	0	0.3333333333333333	2	0.8571428571428571	6	0.36	0.8571428571428571	8	6	0	2	0	1.0	5	5	0.6	9	1.0	0	0.08483669075375418	0.5883657030649461	9.980778703002425e-08	0.5708702413248214	0.09996445169393625	0.5004022319039283	0.6034942315197575	0.553480050904925	0.375	0.25	0.0
2264	None	None	None	None	None	0	0	0.5	3	0.5	3	0.6666666666666666	0	0	0	7	0	0	0.75	3	4	0.5333333333333333	8	0.0	1.0	0	0	0	0	0	0	0	0	0	0	0
1953	None	None	None	None	None	0.1111111111111111	1	0.45	9	0.5185185185185185	14	0.5370370370370371	0.3333333333333333	14	9	14	5	0	0.6666666666666666	9	6	1.9333333333333333	29	0.18518518518518517	0.5833333333333334	4.870666330392406e-05	0.5056718421548307	0.011375665293760134	0.5387071502695342	0.19118463285597703	0.9179802970721597	0.7003139349741706	0.703568259936996	0.9285714285714286	0.9285714285714286	0.0
3173	0.013183126855567055	0.0003256602231587411	-0.00010199119458529222	0.9497841454972736	None	0.3333333333333333	1	0.4444444444444444	4	0.7272727272727273	8	0.2708333333333333	0.7272727272727273	12	8	0	0	0	0.75	6	8	0.8666666666666667	13	0.0	0.8571428571428571	5.4930058398472846e-17	0.5000000000000083	0.06416352555098497	0.5721541513250564	0.20359019772373696	0.9999230771816948	0.8077452327050076	0.9628318122618487	0	1.0	0.0
5581	2.7875654778280858e-08	2.7811147087255647e-08	-1.2792296882881175e-09	0.9999966972086366	None	0.25	1	0.4	4	0.75	9	0.25925925925925924	0.75	13	9	0	0	0	0.6666666666666666	6	9	0.9333333333333333	14	0.0	1.0	-0.1	0.5000000000000002	0.05326734702437513	0.5	0.0001673932541213751	0.5004439887968172	0.6537287323773149	0.5001479963001823	0	0.07692307692307693	0.0
5773	0.004397632229487283	0.003953059575912692	0.003846703461669654	0.9992601227624129	None	0.25	1	0.4	4	0.7692307692307693	10	0.234375	0.7692307692307693	14	10	0	0	0	1.0	8	8	1.0	15	0.0	0.8571428571428571	0.06849255357949971	0.5	-0.023508448572391375	0.6688099354296749	0.07211522445518168	0.5774286850943634	0.6165963593032429	0.5837883840572078	0	0	0.0
352	None	None	None	None	None	0	0	0	0	0	0	1.0	0	0	0	0	0	0	1.0	1	1	0.06666666666666667	1	0.0	0	0	0	0	0	0	0	0	0	0	0	0
2529	None	None	None	None	None	0	0	0.375	3	0.6	6	0.75	0	0	0	11	0	0	0.25	2	8	0.8	12	0.0	0.8	0	0	0	0	0	0	0	0	0	0	0
5866	1.8884848231529602e-08	1.825115606210721e-08	-1.2897220674068366e-08	0.9999970065790407	None	0.25	1	0.4	4	0.7692307692307693	10	0.234375	0.7692307692307693	14	10	0	0	0	1.0	8	8	1.0	15	0.0	0.8571428571428571	0.13605171854044662	0.5	0.09717577935711316	0.5413439876291949	2.2683809296075175e-11	0.5000049657927196	0.6392648011231518	0.5138110088939194	0	1.0	0.0
3070	4.828530773155342e-05	2.7865718157035833e-06	-1.9095535749815408e-06	0.999990803423909	None	0.25	1	0.4	4	0.75	9	0.25925925925925924	0.75	13	9	0	0	0	0.6666666666666666	6	9	0.9333333333333333	14	0.0	1.0	3.0846528776463536e-14	0.5000000001018081	1.6427996098318572e-05	0.5093289701157832	-0.03651467470126541	0.5450637779225798	0.543437419699822	0.5181641517761008	0	1.0	0.0
1701	None	None	None	None	None	0.06666666666666667	1	0.3939393939393939	13	0.5106382978723404	24	0.6049382716049383	0.19148936170212766	16	9	32	7	0	1.0	9	9	3.2666666666666666	49	0.11475409836065574	0.5365853658536586	0.08016465659801726	0.5252796438843735	-0.09989290510800143	0.6145919307702248	0.2292640212352178	0.9999999993502331	0.9181875592474243	0.9992837437434481	0.6875	0.0625	0.0
7157	0.002131239165110482	0.0010425782904481104	0.0010362161014556043	0.9979931031710497	None	0.25	1	0.4	4	0.75	9	0.25925925925925924	0.75	13	9	0	0	0	0.6666666666666666	6	9	0.9333333333333333	14	0.0	1.0	0.037385905117763185	0.6432998663336368	-0.022832321999957134	0.529658517487264	0.09999615467268477	0.5	0.632574489030511	0.5587678659197218	0	1.0	0.0
4987	3.682632399472624e-07	3.5211160960037865e-07	4.632556999681221e-08	0.9998961624026589	None	0.25	1	0.36363636363636365	4	0.7857142857142857	11	0.2222222222222222	0.7857142857142857	15	11	0	0	0	0.8888888888888888	8	9	1.0666666666666667	16	0.0	1.0	0.06295522861731542	0.5573236403653189	0.16457362800594758	0.6095955096584672	0.0016176450811214219	0.5287074262507965	0.6613894391100538	0.5655272356757676	0	0.9333333333333333	0.0
5672	0.00711921114661232	0.002349799861451798	-0.0019718753491365375	0.9855257036125973	None	0.25	1	0.4	4	0.75	9	0.25	0.75	13	9	0	0	0	0.875	7	8	0.9333333333333333	14	0.0	0.8571428571428571	0.15126313989522705	0.5	0.08846936969461673	0.5470397630825912	0.10114031172074263	0.6352246222144009	0.5896835519282612	0.5616360858789426	0	1.0	0.0
1857	None	None	None	None	None	0	0	0.5	1	1.0	1	1.0	0	0	0	2	0	0	0.3333333333333333	1	3	0.2	3	0.0	0	0	0	0	0	0	0	0	0	0	0	0
2521	None	None	None	None	None	0.14285714285714285	1	0.4375	7	0.5454545454545454	12	0.8	0.18181818181818182	9	4	14	0	0	0.8333333333333334	6	5	1.6	24	0.0	0.10526315789473684	-0.008378996650173432	0.6451770472131779	-0.19981430098273883	0.9998928703116404	0.16279602692277317	0.9820768697838901	0.8735999987460065	0.9898587287582646	0	1.0	0.0
384	None	None	None	None	None	0	0	1.0	2	0.0	0	0.75	0	0	0	2	7	0	1.0	2	2	0.2	3	0.875	0	0	0	0	0	0	0	0	0	0	0	0
3369	0.001064991945753429	0.0002994214895992034	-8.400686222645184e-05	0.9990257218131152	None	0.25	1	0.4	4	0.7692307692307693	10	0.23809523809523808	0.7692307692307693	14	10	0	0	0	0.7777777777777778	9	7	1.0	15	0.0	1.0	0.036577773955821104	0.5491111816161325	-0.061015044731452604	0.6617064783193493	0.0775681958312574	0.5491541332897274	0.6364184278559113	0.5878490770215495	0	1.0	0.0
5585	0.0005661371603511709	0.00014302252073532248	-4.9442389898556805e-05	0.999589822188446	None	0.2	1	0.3333333333333333	4	0.8	12	0.20987654320987653	0.8	16	12	0	0	0	1.0	9	9	1.1333333333333333	17	0.0	1.0	-0.08797311650269074	0.5518758462050088	8.1123720943004e-06	0.5073730719374602	0.05754402261635734	0.7567455238171865	0.6432107858647065	0.6124340825894539	0	1.0	0.0
5980	0.0009693813516476323	1.8236089920468396e-05	1.1474459674153651e-05	0.9984660292219718	None	0.25	1	0.4	4	0.7692307692307693	10	0.23809523809523808	0.7692307692307693	14	10	0	0	0	0.7777777777777778	7	9	1.0	15	0.0	1.0	-0.0012510404659726523	0.5687935921046975	0.03477078888468613	0.5537389158630268	0.09097613365948691	0.5645031026343124	0.5903484698826765	0.5623551922290705	0	1.0	0.0
5194	0.0001352017563902219	9.310355427731082e-07	7.455540494930513e-07	0.9999964435354549	None	0.25	1	0.4	4	0.75	9	0.25925925925925924	0.75	13	9	0	0	0	0.6666666666666666	6	9	0.9333333333333333	14	0.0	1.0	-0.09974554864097099	0.5003338284318771	0.08575084174957956	0.563346263290967	0.025609268218639503	0.5879360442908323	0.6891946826975999	0.5507850097380282	0	1.0	0.0
6719	0.007690895810074922	0.007192133467793517	-0.0065720178756030374	0.9865136664291624	None	0.25	1	0.4	4	0.75	9	0.25925925925925924	0.75	13	9	0	0	0	0.6666666666666666	9	6	0.9333333333333333	14	0.0	1.0	0.4502350440096422	0.5	-0.24594580143533123	0.7017672918491971	0.049511240540405045	0.7596788043689581	0.9508939237638786	0.6612528608900399	0	1.0	0.0
2402	None	None	None	None	None	0	0	0.3333333333333333	2	0.8333333333333334	5	0.4	0.8333333333333334	7	5	0	2	0	0.8	4	5	0.5333333333333333	8	1.0	0	0.0003462526463897023	0.5886375613107642	0.0006090963968200995	0.5386057064805309	0.039114278264781824	0.5873685496509403	0.5688908806147266	0.5716831002501142	1.0	1.0	0.0
3004	2.0675730937967567e-05	1.3720056235053089e-06	1.1696029026134472e-06	0.9994678723824247	None	0.5	1	0.6666666666666666	4	0.5	3	0.4	0.5	7	3	0	0	0	0.8	4	5	0.5333333333333333	8	0.0	1.0	0.06534209953875422	0.5084363417120762	0.24253085683276332	0.9887610198484581	-0.0463909524727497	0.6705368724474047	0.907083854086437	0.8507474898821041	0	1.0	0.0
5538	0.0006953039955336889	0.00026504475901274256	0.0002522117793623138	0.9991037844585962	None	0.25	1	0.36363636363636365	4	0.7857142857142857	11	0.2222222222222222	0.7857142857142857	15	11	0	0	0	0.8888888888888888	9	8	1.0666666666666667	16	0.0	1.0	9.510622274183379e-17	0.5000000000115529	-0.032424854182285544	0.525839294227989	0.041685765999736515	0.5555428791444919	0.5746750966526984	0.527184960994893	0	0.2	0.0
466	None	None	None	None	None	0.18181818181818182	2	0.4	10	0.6	21	0.5138888888888888	0.14285714285714285	10	5	26	0	0	0.8888888888888888	9	8	2.466666666666667	37	0.0	0.5517241379310345	-0.07490341193983542	0.5617939850203437	0.05222765242111924	0.5462649929354143	0.05375549287572069	0.5630151969217954	0.6400535934220275	0.5570377276213945	0	0.9	0.0
38	None	None	None	None	None	0	0	0.38461538461538464	10	0.5675675675675675	21	0.6190476190476191	0.5135135135135135	29	19	9	0	0	0.7777777777777778	9	7	2.6	39	0.0	0.625	0.0292553218233497	0.6555103452850595	-0.1518784929854435	1.0	0.09122991260028183	0.5678010017644598	0.8178877979262505	0.9999999999982665	0	1.0	0.0
7235	0.0029046435783723836	0.0016009612725090886	0.0015749468628151247	0.9973846081935888	None	0.25	1	0.36363636363636365	4	0.7857142857142857	11	0.2222222222222222	0.7857142857142857	15	11	0	0	0	0.8888888888888888	8	9	1.0666666666666667	16	0.0	1.0	-0.004730660703523704	0.6259310260261474	0.11171166860774724	0.5951331028223892	0.10899037260398259	0.5494101585998065	0.6228507726695774	0.5905174329538223	0	1.0	0.0
3678	0.008672176144041642	0.000307529093147901	7.893998032304611e-05	0.9750837198855756	None	0.25	1	0.36363636363636365	4	0.7857142857142857	11	0.2222222222222222	0.7857142857142857	15	11	0	0	0	0.8888888888888888	8	9	1.0666666666666667	16	0.0	1.0	-0.5716527167263289	0.9999813740323693	7.902762784127648e-27	0.5	0.10103041077786305	0.5503844804915318	0.957285311874305	0.9758192338840302	0	0.3333333333333333	0.0
1797	None	None	None	None	None	0	0	0.42857142857142855	3	0.625	5	0.4166666666666667	0	1	0	8	1	0	0.6666666666666666	6	4	0.6666666666666666	10	0.05263157894736842	0	0	0	0	0	0	0	0	0	0	0	0
3271	0.003218476593118614	0.00016359084751842458	-0.00016302375427349665	0.9979960491970853	None	0	0	0.3333333333333333	2	0.8571428571428571	6	0.36	0.8571428571428571	8	6	0	0	0	1.0	5	5	0.6	9	0.0	0	0.12161824317861228	0.6164202973644752	3.211635446748141e-09	0.5000000089552952	0.058460393042016764	0.5504927232513293	0.6231179466955331	0.5561820249448768	0	1.0	0.0
5725	0.0002654239720001016	2.251122825064711e-06	4.944254642455759e-07	0.9999974332968885	None	0.25	1	0.4	4	0.7692307692307693	10	0.23809523809523808	0.7692307692307693	14	10	0	0	0	0.7777777777777778	9	7	1.0	15	0.0	1.0	7.902762784127648e-27	0.5000016668041489	1.6315036077558456	0.5	0.05951778413089901	0.5669769845162582	0.9994765814634575	0.5224461112964934	0	1.0	0.0
4931	0.00037854565544727224	1.6515034003651866e-06	-1.245322956920919e-06	0.9999984436748848	None	0.25	1	0.36363636363636365	4	0.7857142857142857	11	0.2222222222222222	0.7857142857142857	15	11	0	0	0	0.8888888888888888	9	8	1.0666666666666667	16	0.0	1.0	2.9828711402759652e-06	0.504309058348798	0.13021682108388072	0.9999867269250775	0.09997311986147439	0.5000000000000001	0.7848017765576342	0.9770001430293049	0	0.13333333333333333	0.0
4591	0.0003268868166929645	0.00015210163875899361	0.00010837730966609493	0.9997811297707586	None	0.25	1	0.4	4	0.7692307692307693	10	0.23809523809523808	0.7692307692307693	14	10	0	0	0	0.7777777777777778	7	9	1.0	15	0.0	1.0	0.04257333099237804	0.5748148630013048	1.178047588546417e-06	0.5000109165582279	0.058478723908239494	0.5798397159479657	0.5614202244654579	0.5517871504064287	0	1.0	0.0
5962	0.017997602540467495	0.0037265679206501382	0.0018430700158349172	0.9848388875429296	None	0.25	1	0.4	4	0.75	9	0.25925925925925924	0.75	13	9	0	0	0	0.6666666666666666	6	9	0.9333333333333333	14	0.0	1.0	0.09989841821001236	0.5000548819991288	0.07768991991536368	0.5982279265771147	0.09999969642227965	0.5000000000000001	0.5261917380681387	0.5331435286128644	0	1.0	0.0
983	None	None	None	None	None	0	0	0.5	2	0.75	3	0.6	0.75	5	3	0	0	0	0.4	5	2	0.4	6	0.0	0	0.0008769400491215867	0.6121410504456171	0.0044254457570126115	0.5638168164828155	0.21341557468717695	0.5643250764967259	0.7405606249912089	0.5802762174772165	0	1.0	0.0
2002	None	None	None	None	None	0.16666666666666666	1	0.5	7	0.4444444444444444	8	0.5714285714285714	0.16666666666666666	7	3	12	7	0	0.7142857142857143	7	5	1.3333333333333333	20	0.2916666666666667	0.5333333333333333	-0.16423241419054205	0.6894210745953033	-0.051235077156918184	0.5260513342432692	0.04046117938154406	0.6241582262487169	0.6984047873630407	0.6153008823926601	1.0	1.0	0.0
1426	None	None	None	None	None	0	0	0.3793103448275862	11	0.5365853658536586	22	0.9555555555555556	0.2926829268292683	22	12	20	3	0	0.5555555555555556	9	5	2.8666666666666667	43	0.08823529411764706	0.9473684210526315	5.084308798741227e-26	0.5	-0.024497627491290253	0.6471991584478544	0.09202372105920786	0.5783617643086797	0.632547487643346	0.5762995223256738	1.0	1.0	0.0
3431	0.00019637269238115187	2.540298444797281e-06	9.283065931669987e-08	0.9999986234076589	None	0.25	1	0.36363636363636365	4	0.7857142857142857	11	0.2222222222222222	0.7857142857142857	15	11	0	0	0	0.8888888888888888	9	8	1.0666666666666667	16	0.0	1.0	-0.09995436421715118	0.500129631584096	0.09966831582749884	0.5060715640325248	0.1431243588685421	0.5395284151719264	0.7423725237281871	0.5152661102647236	0	0	0.0
4836	3.424765063845738e-08	1.930636685165701e-08	-2.5832912336655885e-10	0.9999971544473277	None	0.25	1	0.4	4	0.7692307692307693	10	0.23809523809523808	0.7692307692307693	14	10	0	0	0	0.7777777777777778	7	9	1.0	15	0.0	1.0	-0.0999999999973398	0.5000040036208236	0.08313997728609346	0.5	2.1608501549876947e-07	0.5001383855131536	0.6788999993846109	0.5000474630456944	0	1.0	0.0
1618	None	None	None	None	None	0	0	0.3333333333333333	3	0.8181818181818182	9	0.28888888888888886	0.8181818181818182	12	9	0	1	0	0.5555555555555556	5	9	0.8666666666666667	13	1.0	1.0	0.06929351281353431	0.5871879489464806	0.2189294225314852	0.5939683877956595	0.12852189873834396	0.6632846415858541	0.6719967210368429	0.6154400790452257	1.0	1.0	0.0
10	None	None	None	None	None	0	0	0.08695652173913043	4	0.9090909090909091	60	0.8395061728395061	0	0	0	67	11	0	1.0	9	9	4.533333333333333	68	0.07971014492753623	0.8888888888888888	0	0	0	0	0	0	0	0	0	0	0
6742	0.008702025428645125	0.0018062276907773534	0.0018035742183839635	0.9881518670697317	None	0.25	1	0.4	4	0.7692307692307693	10	0.23809523809523808	0.7692307692307693	14	10	0	0	0	0.7777777777777778	7	9	1.0	15	0.0	1.0	0.09999999347458281	0.5000000557788857	0.023132316145184816	0.5410124651780219	0.09998890220242548	0.5000000000000001	0.5896047165325345	0.5136981955271855	0	1.0	0.0
4985	0.006762315945603401	0.0012533833637395919	-0.0007648763708381264	0.9942637429048619	None	0.25	1	0.4	4	0.75	9	0.25	0.75	13	9	0	0	0	0.875	7	8	0.9333333333333333	14	0.0	0.8571428571428571	0.09618647032666595	0.5	5.272219174110422e-08	0.501428958304302	0.07855910030541678	0.6582130660006139	0.6030329875422886	0.554866258937836	0	1.0	0.0
2081	None	None	None	None	None	0.3333333333333333	1	0.625	5	0.4444444444444444	4	0.55	0.2222222222222222	6	2	4	5	0	0.8	4	5	0.7333333333333333	11	0.625	0.6666666666666666	0.023279721984267792	0.5286771315167533	-0.15093527713167906	0.5972210032825902	0.1031688648249193	0.542740987049597	0.7421833262554913	0.5564348310013323	1.0	1.0	0.0
973	None	None	None	None	None	0	0	0.375	3	0.5555555555555556	5	0.55	0	1	0	9	12	0	0.8	4	5	0.7333333333333333	11	0.5714285714285714	0	0	0	0	0	0	0	0	0	0	0	0
3251	0.002657723341724588	0.0005581829839290367	-0.00015073674281268213	0.9977723784115282	None	0.25	1	0.36363636363636365	4	0.7857142857142857	11	0.2222222222222222	0.7857142857142857	15	11	0	0	0	0.8888888888888888	8	9	1.0666666666666667	16	0.0	1.0	-0.07956273154189461	0.5552837780695837	0.38936999787443244	0.9997489719381788	0.10215233227742126	0.5444985499450762	0.892135663886093	0.9476847846500273	0	0.6666666666666666	0.0
5622	0.0030915175403016366	0.0019927292329673663	-0.0003725029405120799	0.9969740660375519	None	0.25	1	0.4	4	0.7692307692307693	10	0.23809523809523808	0.7692307692307693	14	10	0	0	0	0.7777777777777778	9	7	1.0	15	0.0	1.0	-0.09962036409668154	0.5	0.05786293793583047	0.5904530032422453	-0.2253985642382005	0.9782883774595612	0.774638224565672	0.8007941246179602	0	1.0	0.0
980	None	None	None	None	None	0	0	1.0	1	0	0	1.0	0	1	0	0	0	0	0.5	1	2	0.13333333333333333	2	0.0	0	0	0	0	0	0	0	0	0	0	0	0
7159	0.004910561512943967	0.0001286488539003982	-1.5778629615586688e-05	0.9893590996091887	None	0.25	1	0.36363636363636365	4	0.7857142857142857	11	0.2222222222222222	0.7857142857142857	15	11	0	0	0	0.8888888888888888	9	8	1.0666666666666667	16	0.0	1.0	8.21190976173247e-07	0.5002397602376516	0.19932565288187337	0.5	0.12269512237317408	0.5649001398936095	0.6944386978442344	0.5218221653876508	0	1.0	0.0
5502	0.0010180914310302092	0.0004813593831775267	0.0004560049711227038	0.998795745537627	None	0.25	1	0.36363636363636365	4	0.7857142857142857	11	0.2222222222222222	0.7857142857142857	15	11	0	0	0	0.8888888888888888	8	9	1.0666666666666667	16	0.0	1.0	-0.07584099321519415	0.6470024334521717	3.349637255737758e-06	0.5183673332116986	0.065219045278713	0.592100819401637	0.6164120824286005	0.5867831289870039	0	1.0	0.0
5121	0.001212594180277715	0.00023823933340871896	-0.00022769980463763158	0.9997328712044684	None	0.25	1	0.4	4	0.7692307692307693	10	0.23809523809523808	0.7692307692307693	14	10	0	0	0	0.7777777777777778	9	7	1.0	15	0.0	1.0	-0.04946348851228818	0.6550688730662306	0.13102374359754446	0.9999999999999996	-0.05673848177857199	0.5	0.7217077050351636	0.999993392645066	0	1.0	0.0
1814	None	None	None	None	None	0	0	0.75	3	0.3333333333333333	1	0.625	0.3333333333333333	2	1	2	6	0	0.5	2	4	0.3333333333333333	5	0.8571428571428571	0.6666666666666666	6.048304591585083e-07	0.5000012998345778	-0.02107878182773506	0.6528234039198701	-0.05487827332210452	0.5205436036214908	0.5958884574668301	0.5591959890493573	1.0	1.0	0.9603716230706556
6036	0.0010374169120543162	0.0010225347645024204	0.00012261847527626486	0.9989027876875783	None	0.25	1	0.4	4	0.75	9	0.25925925925925924	0.75	13	9	0	0	0	0.6666666666666666	9	6	0.9333333333333333	14	0.0	1.0	0.05369804491332245	0.5	0.06886957060354769	0.5741830536344981	0.049600270791462696	0.5400444111721152	0.5345980071647299	0.5382136796440222	0	1.0	0.0
6687	0.0004964590273614729	3.341064147799488e-06	8.647867212646952e-07	0.9999971972189692	None	0.25	1	0.4	4	0.7692307692307693	10	0.23809523809523808	0.7692307692307693	14	10	0	0	0	0.7777777777777778	7	9	1.0	15	0.0	1.0	-0.0032964297583531086	0.6728393123765574	0.1827086719438557	0.9411777205637036	0.22174974466389688	0.885040924981952	0.7383328895258606	0.8635281377285636	0	0.14285714285714285	0.0
997	None	None	None	None	None	0	0	0.5	2	0.6666666666666666	2	0.625	0	0	0	4	7	0	0.5	2	4	0.3333333333333333	5	0.5833333333333334	0	0	0	0	0	0	0	0	0	0	0	0
4393	6.508175061438228e-06	3.3911224246678165e-07	2.5079074974187185e-07	0.9999984703045294	None	0.25	1	0.36363636363636365	4	0.7857142857142857	11	0.2222222222222222	0.7857142857142857	15	11	0	0	0	0.8888888888888888	9	8	1.0666666666666667	16	0.0	1.0	3.8346737972315725e-05	0.5	0.0559078014550171	0.5700968977547685	-0.04420978333069363	0.6762350137319425	0.6011605766033504	0.5840908665058253	0	1.0	0.0
3783	0.0015873022629924413	0.00047266259601998304	-4.686332940229503e-05	0.9986578702722082	None	0.25	1	0.36363636363636365	4	0.7857142857142857	11	0.2222222222222222	0.7857142857142857	15	11	0	0	0	0.8888888888888888	8	9	1.0666666666666667	16	0.0	1.0	0.06549025552480735	0.5632719252813917	-0.016148710054083422	0.6617782109165818	-0.09937701380003353	0.5645623637556494	0.6732964822227886	0.5975161991670016	0	0.9333333333333333	0.0
5785	0.004733380900722111	0.0007632898446827849	0.0007489260933652164	0.9919320750069982	None	0.25	1	0.36363636363636365	4	0.7857142857142857	11	0.2222222222222222	0.7857142857142857	15	11	0	0	0	0.8888888888888888	9	8	1.0666666666666667	16	0.0	1.0	0.2247884539958797	0.6630426729201051	0.23763331609422428	0.6619189013436055	0.0949883382093421	0.5000000000000001	0.6703614468239636	0.6105393938803025	0	1.0	0.0
11	None	None	None	None	None	0	0	0.1	2	0.9259259259259259	25	0.6444444444444445	0	0	0	28	0	0	0.5555555555555556	5	9	1.9333333333333333	29	0.0	0.9166666666666666	0	0	0	0	0	0	0	0	0	0	0
136	None	None	None	None	None	0	0	0.5	1	1.0	1	1.0	1.0	2	1	0	0	0	0.3333333333333333	1	3	0.2	3	0.0	0	0.14876801478699425	0.5296239975764833	-0.06167889987603901	0.5371563381398162	0.09688850202029202	0.5049687304141465	0.7099859502393975	0.5239325613654956	0	1.0	0.0
2626	None	None	None	None	None	0	0	0.375	6	0.5238095238095238	11	0.8214285714285714	0.09523809523809523	7	2	15	10	0	0.5714285714285714	4	7	1.5333333333333334	23	0.3448275862068966	0.42105263157894735	-0.09784280369583138	0.5089615034133774	0.04222333177842353	0.5077481160230869	0.037038847045674166	0.5908810892988212	0.6572293913864046	0.5361413369994543	1.0	1.0	0.0
7460	0.002478432267192951	0.002235108602902381	-0.0021620438985691364	0.9966629673506545	None	0.25	1	0.4	4	0.75	9	0.25925925925925924	0.75	13	9	0	0	0	0.6666666666666666	6	9	0.9333333333333333	14	0.0	1.0	0.09999999728485723	0.5000000141737424	-0.09378728330734357	0.5305068321143089	0.04947467695173093	0.5	0.6944006264621295	0.5101801884889187	0	1.0	0.0
4821	1.538692088259124e-10	2.0998444156981737e-12	-1.2491052478820646e-12	0.9999999999999997	None	0.2	1	0.3333333333333333	4	0.8	12	0.20987654320987653	0.8	16	12	0	0	0	1.0	9	9	1.1333333333333333	17	0.0	1.0	0.1977646671391196	0.5234843645645867	-0.1019428779231591	0.7801141514944764	0	0.5	0.7809021726486486	0.6114582654129178	0	1.0	0.0
197	None	None	None	None	None	0.25	1	0.4	4	0.75	9	0.25925925925925924	0.75	13	9	0	0	0	0.6666666666666666	6	9	0.9333333333333333	14	0.0	1.0	0.30752749610656105	0.5883170324058149	0.08018639054042445	0.5987729610086767	0.03953624622964465	0.6631434925867077	0.8056126758123262	0.6173307583010919	0	1.0	0.0
5184	0.00891617165419805	0.004821332597124942	-0.0029799725231220426	0.9890938117285357	None	0.25	1	0.4	4	0.7692307692307693	10	0.23809523809523808	0.7692307692307693	14	10	0	0	0	0.7777777777777778	9	7	1.0	15	0.0	1.0	-0.38811813982240295	0.5	-0.16102135030969872	0.550291311843132	0.03370583771644766	0.583838293405346	0.8488638158904483	0.5449117858145083	0	1.0	0.0
6919	0.0016921278600050393	0.000531940343083839	-0.0004887798671252646	0.9974024833172755	None	0.25	1	0.36363636363636365	4	0.7857142857142857	11	0.2222222222222222	0.7857142857142857	15	11	0	0	0	0.8888888888888888	9	8	1.0666666666666667	16	0.0	1.0	-0.06324118802323024	0.5	0.035751082291675805	0.5807584590808329	0.06469386202435408	0.622695136093949	0.6456448473206307	0.5684746381182507	0	0	0.0
7238	0.011020000858006918	0.0010315429044777601	0.0009155198707391095	0.9809125432758632	None	0.25	1	0.4	4	0.7692307692307693	10	0.23809523809523808	0.7692307692307693	14	10	0	0	0	0.7777777777777778	7	9	1.0	15	0.0	1.0	-1.3047761083861906	0.9994051296242947	7.902762784127648e-27	0.5000046889498	0.24000441131775427	0.5	0.9988735553788122	0.922408496274476	0	0.7857142857142857	0.0
2902	0.0001505273677099108	5.657656476739283e-06	-8.718760595097847e-07	0.999996290496448	None	0	0	0.5	2	0.75	3	0.5	0.75	5	3	0	0	0	0.75	3	4	0.4	6	0.0	0	7.902762784127648e-27	0.5	-0.09999999999639345	0.5000000000130315	0.09710337376760415	0.505844966195954	0.6909789831055215	0.5019484009636559	0	1.0	0.0
3426	0.002202680502198878	0.00024466955536717454	-0.0002252099636661011	0.9954972019378815	None	0.3333333333333333	1	0.5	4	0.6666666666666666	6	0.3055555555555556	0.6666666666666666	10	6	0	0	0	1.0	6	6	0.7333333333333333	11	0.0	0.4	-0.09141725977322748	0.537478904351981	0.08119433934621367	0.6611472853071438	0.1068316584343811	0.529349980746792	0.7092989182911582	0.5773850335983004	0	1.0	0.0
2453	None	None	None	None	None	0.5	1	0.5714285714285714	4	0.625	5	0.3333333333333333	0.625	9	5	0	0	0	0.8333333333333334	5	6	0.6666666666666666	10	0.0	1.0	0.04960270611560387	0.5575682222362385	-0.07992180364628994	0.5199015414362271	-0.07834564752996127	0.6245680937674212	0.6744033332648979	0.567905330738216	0	1.0	0.0
4457	0.001786625161268341	0.0005463345963357969	0.0005202110447642843	0.9968557695479434	None	0.25	1	0.4	4	0.7692307692307693	10	0.23809523809523808	0.7692307692307693	14	10	0	0	0	0.7777777777777778	7	9	1.0	15	0.0	1.0	0.06758599548051072	0.5805062689632293	0.3546282847746136	0.5754646906095627	0.08033290588669809	0.5543800506182825	0.786511151520043	0.5701523850318233	0	1.0	0.0
6669	0.0016124964430892783	0.0003962428210314471	-0.00025323666514976046	0.9977510302120075	None	0.25	1	0.4	4	0.7692307692307693	10	0.23809523809523808	0.7692307692307693	14	10	0	0	0	0.7777777777777778	7	9	1.0	15	0.0	1.0	0.09999999999001286	0.500000000115642	-0.0859930642746158	0.5	0.09999988598623342	0.5	0.7061543986400434	0.5000000000385474	0	0.35714285714285715	0.0
4455	2.2555934044406244e-08	2.1543794292472904e-08	2.1493721087008506e-08	0.9999974453533585	None	0.25	1	0.4	4	0.7692307692307693	10	0.23809523809523808	0.7692307692307693	14	10	0	0	0	0.7777777777777778	9	7	1.0	15	0.0	1.0	-0.09958235365359179	0.5119163183662218	-0.041754390201804895	0.6138087318244071	1.1173665788083917e-17	0.5	0.6074089016708566	0.5424827344969486	0	0	0.0
2270	None	None	None	None	None	0.2857142857142857	2	0.5	8	0.45454545454545453	10	0.2962962962962963	0.3181818181818182	15	7	8	0	0	1.0	9	9	1.6	24	0.0	0.2857142857142857	-0.10626803742726351	1.0	0.0182633740328292	0.551676485186038	0.04298176449912302	0.5399035558730123	0.904213373735899	1.0	0	0.8666666666666667	0.0
3287	0.0016498404033758389	0.00010760108772583667	-0.00010696657426064365	0.9952105806741136	None	0	0	0.4444444444444444	4	0.5454545454545454	6	0.43333333333333335	0.5454545454545454	10	6	2	4	0	0.8333333333333334	5	6	0.8666666666666667	13	1.0	0.18181818181818182	0.06085564576634067	0.5968300355081785	0.05018181225586034	0.5671762347949918	0.017894187355045325	0.5341712314556838	0.5737054370772756	0.5662344351468874	0.0	0	0.0
2016	None	None	None	None	None	0	0	0.5	2	0.75	3	0.6	0.75	5	3	0	0	0	0.4	2	5	0.4	6	0.0	0	0.11411869852188294	0.6101504368592521	7.895884268244531e-08	0.5000003451745001	0.06162121489858937	0.673121167192778	0.6145273899143548	0.5963053107937651	0	0.8	0.0
2511	None	None	None	None	None	0.5	2	0.7	7	0.3076923076923077	4	0.75	0.15384615384615385	9	2	5	2	0	0.8	4	5	1.0	15	0.2857142857142857	0.4	7.370718892309156e-05	0.5001669159963829	0.20511902049705993	0.5177350294356787	0.1800225805024472	0.5940375790689493	0.7122309207778522	0.5376220515929316	1.0	1.0	0.0
3376	0.0031872771919260554	0.0017175251395053007	-0.0009834647307011368	0.9978345800327661	None	0	0	0.3333333333333333	2	0.8333333333333334	5	0.4	0.8333333333333334	7	5	0	2	0	0.8	4	5	0.5333333333333333	8	1.0	0	-0.09991604780495146	0.5033708412521521	5.783123364931561e-17	0.5000000000000001	0.0807251572343007	0.5402626410839784	0.6751861197180485	0.5145695072815195	1.0	1.0	0.0
5839	0.0014225156683504378	0.0013161420584376943	9.12625827723098e-05	0.9995387094116357	None	0.25	1	0.4	4	0.7692307692307693	10	0.23809523809523808	0.7692307692307693	14	10	0	0	0	0.7777777777777778	9	7	1.0	15	0.0	1.0	0.008936815503418924	0.5	0.0017789742354466012	0.5822054863532765	-0.099573373948271	0.5024518698735565	0.6216009016779501	0.5284393793142314	0	1.0	0.0
1199	None	None	None	None	None	0	0	0.6666666666666666	4	0.3333333333333333	2	0.5	0	0	0	7	0	0	1.0	4	4	0.5333333333333333	8	0.0	0.5	0	0	0	0	0	0	0	0	0	0	0
1422	None	None	None	None	None	0	0	0.32	8	0.6	21	0.7551020408163265	0.08571428571428572	7	3	29	9	0	1.0	7	7	2.466666666666667	37	0.15517241379310345	0.5333333333333333	0.059884008721998304	0.7094329515231543	0.0999999999944462	0.5000000001790019	0.007048208177260977	0.5072825499291483	0.607299409939263	0.5762150070812279	0.8571428571428571	1.0	0.261508149000373
524	None	None	None	None	None	0	0	0.17647058823529413	3	0.8260869565217391	19	0.7142857142857143	0	0	0	24	3	0	0.7142857142857143	5	7	1.6666666666666667	25	0.057692307692307696	0.4	0	0	0	0	0	0	0	0	0	0	0
4418	0.001498151607963489	0.0002283273325952535	-0.00014126849189519805	0.9993411000655017	None	0.25	1	0.4	4	0.7692307692307693	10	0.23809523809523808	0.7692307692307693	14	10	0	0	0	0.7777777777777778	7	9	1.0	15	0.0	1.0	0.002668005219827214	0.5148673017924371	7.902762784127648e-27	0.5	-0.09997800344847649	0.5027364901437175	0.6171962976875751	0.5058691314847423	0	0.9285714285714286	0.0
3165	0.0023417694391778526	0.0006749177269592145	8.723332014804705e-05	0.9974498706231558	None	0.3333333333333333	1	0.4444444444444444	4	0.7272727272727273	8	0.2653061224489796	0.7272727272727273	12	8	0	0	0	1.0	7	7	0.8666666666666667	13	0.0	1.0	-0.07342353641627022	0.6287793013094918	0.0317243680942346	0.5178648514695894	0.09871277316175833	0.6611202983697394	0.6575899077227344	0.6040226485505322	0	1.0	0.0
4401	0.0001928283354611683	8.414206851361718e-05	-1.2692233879092072e-05	0.9995310906066721	None	0.25	1	0.4	4	0.7692307692307693	10	0.234375	0.7692307692307693	14	10	0	0	0	1.0	8	8	1.0	15	0.0	0.8571428571428571	0.017160910678468443	0.5076332821537037	0.09682080809659888	0.5411912354841963	0.03973582332308002	0.5142410782920305	0.5830118923574069	0.5210421009394858	0	0.6428571428571429	0.0
2340	None	None	None	None	None	0	0	0.3684210526315789	7	0.6153846153846154	16	0.7777777777777778	0.34615384615384615	14	9	13	4	0	1.0	6	6	1.8666666666666667	28	0.16	0.18181818181818182	-0.00855332956745691	0.5003179069523349	0.09999637565437068	0.5000113090047765	0.09979039917260228	0.5108542457380304	0.625009057384434	0.5037283199884859	0.5	0.9285714285714286	0.0
6452	0.0024362269909666266	0.000271848957754469	0.00019713370756184445	0.9983592675864957	None	0.14285714285714285	1	0.29411764705882354	5	0.782608695652174	18	0.30864197530864196	0.782608695652174	23	18	1	0	0	1.0	9	9	1.6666666666666667	25	0.0	1.0	-0.11348048773891324	0.5620240929511664	0.09948456195551293	0.5011051795365198	0.38626646051874003	0.7593366461643402	0.8775962293488825	0.6148193149550787	0	1.0	0.0
2517	None	None	None	None	None	0	0	0.3	3	0.6666666666666666	8	0.56	0.25	5	3	8	6	0	1.0	5	5	0.9333333333333333	14	0.3333333333333333	0	0.0003333329494353197	0.5001989718919505	0.1560709277884292	0.6771092412171021	0.09744717228753391	0.5107926597074482	0.6541357281858434	0.5650043170845807	0.0	0	0.0
1526	None	None	None	None	None	0	0	0.75	3	0.5	2	0.6	0.5	5	2	0	1	0	0.4	2	5	0.4	6	1.0	1.0	-0.09826516659966957	0.502104915165539	0.10759723776132742	0.5252491965508078	0.09995539756811743	0.5000667972607841	0.7217067554036153	0.5091464518572473	1.0	1.0	0.0
515	None	None	None	None	None	0	0	0.2727272727272727	6	0.6666666666666666	20	0.7619047619047619	0.6333333333333333	25	19	6	0	0	0.8571428571428571	6	7	2.1333333333333333	32	0.0	0.37037037037037035	0.03448133837966065	0.6749439883509635	0.09999876585424969	0.5000167110600484	7.902762784127648e-27	0.5	0.613554258067527	0.5605923313210458	0	1.0	0.0
4580	2.7878566050710712e-05	3.281217621520077e-05	3.280989134803283e-05	0.9987655358358849	None	0.25	1	0.36363636363636365	4	0.7857142857142857	11	0.2222222222222222	0.7857142857142857	15	11	0	0	0	0.8888888888888888	8	9	1.0666666666666667	16	0.0	1.0	0.029366086250535793	0.5063863482433727	-0.004636742618579415	0.564615555410666	0.004118772308744587	0.5707211426384586	0.5380587960447923	0.5473787952136301	0	1.0	0.0
701	None	None	None	None	None	0	0	0.75	3	0.5	2	0.6	0.5	5	2	0	1	0	0.4	5	2	0.4	6	1.0	1.0	0.08592551988371175	0.5371727523102087	8.540377184986548e-13	0.5000001396222241	0.05596058339265355	0.620084498398504	0.5905813057734519	0.5530391467186979	1.0	1.0	0.0
6822	0.001310336769240877	0.000529018342500413	-0.00042836870768361493	0.9988007451597137	None	0.2	1	0.3333333333333333	4	0.8	12	0.20987654320987653	0.8	16	12	0	0	0	1.0	9	9	1.1333333333333333	17	0.0	1.0	0.09526963058250397	0.5	0.054706565566003396	0.6739304356202751	0.06207057516451222	0.51099967931584	0.5458820662347142	0.5638185094471702	0	1.0	0.0
2215	None	None	None	None	None	0	0	0.75	3	0.3333333333333333	1	0.5555555555555556	0.3333333333333333	4	1	0	0	0	1.0	3	3	0.3333333333333333	5	0.0	1.0	0.03928022481757424	0.636595180289479	2.5610751895251217e-19	0.5000000000124525	-0.07913273220121711	0.5429058564323898	0.6059957150015094	0.5607535912877694	0	1.0	0.0
7364	0.010810392277307469	0.003295944970273281	-0.0003842315925935813	0.9920996036539262	None	0.25	1	0.4	4	0.75	9	0.25925925925925924	0.75	13	9	0	0	0	0.6666666666666666	6	9	0.9333333333333333	14	0.0	1.0	8.859275318266082e-20	0.5000000000000003	0	0.5	0.19966190918077453	0.5000000000000001	0.7193450701460345	0.5000000000000002	0	1.0	0.0
6284	0.0010243388715350033	0.0006474066038259003	5.332281879057418e-05	0.9994038667963115	None	0.2	1	0.3333333333333333	4	0.8	12	0.20987654320987653	0.8	16	12	0	0	0	1.0	9	9	1.1333333333333333	17	0.0	1.0	4.601416791850835e-05	0.5	0.06866721281145201	0.5017882146209282	0.07639108273375499	0.5634488199131752	0.5852653625931484	0.5218463964858212	0	1.0	0.0
3681	0.004557666025246942	0.0016500031923401995	0.0007229449130426776	0.9762226630647018	None	0.3333333333333333	1	0.5	4	0.7	7	0.2857142857142857	0.7	11	7	0	0	0	0.8571428571428571	7	6	0.8	12	0.0	1.0	-1.4816445184840252	0.9066556382250551	-0.07885725786985288	0.5302358260183542	-0.09999999913219018	0.5000066842511387	0.9985964894709582	0.6895882436048973	0	1.0	0.0
5869	6.109731003280326e-08	1.3826955622656473e-08	1.1896000933433767e-08	0.9999858535263586	None	0.3333333333333333	1	0.4444444444444444	4	0.7272727272727273	8	0.2708333333333333	0.7272727272727273	12	8	0	0	0	0.75	6	8	0.8666666666666667	13	0.0	0.8571428571428571	-0.019735252553629585	0.6664786407326452	0.0046542395847596115	0.500469783820493	2.8913117338617885e-08	0.5093794663395591	0.5647818960860059	0.5606747303018476	0	1.0	0.0
4329	2.8399610855652402e-08	2.6745664672211523e-08	2.6726535039193944e-08	0.9999962887254775	None	0.25	1	0.4	4	0.75	9	0.25925925925925924	0.75	13	9	0	0	0	0.6666666666666666	9	6	0.9333333333333333	14	0.0	1.0	0.05048809091596662	0.5000000000000001	0.09195227394482644	0.6348405656479365	1.1231843323338466e-21	0.5000000000000001	0.5939927321312549	0.5459565779655017	0	1.0	0.0
1098	None	None	None	None	None	0	0	0.25	6	0.7575757575757576	25	0.6481481481481481	0.2727272727272727	12	9	22	11	0	0.6666666666666666	9	6	2.3333333333333335	35	0.24444444444444444	0.9032258064516129	4.906161754914284e-07	0.5000052492770184	0.26735933700460457	0.5490692262326845	0.052351723039348784	0.5459389302382882	0.7598247442621134	0.5317245837347286	1.0	1.0	0.0
6710	0.010725547813298087	0.005195103500628133	-0.0027694060241517837	0.9973628236565427	None	0.25	1	0.36363636363636365	4	0.7857142857142857	11	0.2222222222222222	0.7857142857142857	15	11	0	0	0	0.8888888888888888	8	9	1.0666666666666667	16	0.0	1.0	-0.06847794916990563	0.5000000000000001	0.00023356194975068068	0.5562973813845022	0.2186271474873235	0.5961945467082015	0.767626344383256	0.5511357777753307	0	0	0.0
3269	0.0012194338937319275	0.0002449418568005493	0.00013411140644115164	0.9963613821003503	None	0.25	1	0.4	4	0.7692307692307693	10	0.23809523809523808	0.7692307692307693	14	10	0	0	0	0.7777777777777778	7	9	1.0	15	0.0	1.0	-0.09814098875079313	0.5	0.03766849056567532	0.6621167766747533	0.058310025036686586	0.5	0.6711181777024257	0.5558280444652347	0	1.0	0.0
3078	0.0007027460572862275	0.00035162843278362663	-0.000351626278406485	0.9987806857328471	None	0.25	1	0.4	4	0.7692307692307693	10	0.23809523809523808	0.7692307692307693	14	10	0	0	0	0.7777777777777778	9	7	1.0	15	0.0	1.0	0.09455895952913794	0.5147223706520311	-0.041508550736435786	0.6550035856186407	0.01876801895848218	0.5882100268128307	0.6372729693333641	0.5871496642317294	0	0.8571428571428571	0.0
4236	0.0004442999144203208	5.990738545863293e-05	2.7948519789381667e-06	0.9988448505890251	None	0	0	0.5	2	0.6666666666666666	2	0.5555555555555556	0.6666666666666666	3	2	1	5	0	1.0	3	3	0.3333333333333333	5	1.0	0	0.00012135749314601461	0.5003266536443726	2.713710008048394e-14	0.500000000000014	0.06687866245500916	0.5480501809172323	0.5779849903314912	0.5161695525417406	1.0	1.0	0.0
6841	0.002428592589656848	0.001742799636922431	1.288966317106258e-05	0.998255921154301	None	0.25	1	0.36363636363636365	4	0.7857142857142857	11	0.2222222222222222	0.7857142857142857	15	11	0	0	0	0.8888888888888888	9	8	1.0666666666666667	16	0.0	1.0	-0.04913510352834022	0.5	0.24776635604480468	0.6305715394954888	0.1680126556755343	0.6120139065810211	0.7916470518616887	0.5817962801776874	0	1.0	0.0
6400	0.006853254946022801	0.0007803435971612706	-0.0006440773326056627	0.998953040808639	None	0.25	1	0.4	4	0.75	9	0.25	0.75	13	9	0	0	0	0.875	8	7	0.9333333333333333	14	0.0	0.8571428571428571	0.0999840983150927	0.5	-0.09993712024650606	0.5001485547478433	-0.09589341000932533	0.6335500553693094	0.7177042577084947	0.5455460004483342	0	1.0	0.0
2828	0.004041748721381576	0.0009847607634691825	-9.659492575654279e-05	0.9936475987968054	None	0.5	1	0.6666666666666666	4	0.5714285714285714	4	0.375	0.5714285714285714	8	4	0	0	0	0.6666666666666666	6	4	0.6	9	0.0	0.6666666666666666	0.13082845712255362	0.5082035313559412	0.09533569723638867	0.5714135631031774	0.17268446169424237	0.5985162967518585	0.5754144562274623	0.5596910322357901	0	0.375	0.0
603	None	None	None	None	None	0	0	0.6666666666666666	4	0.42857142857142855	3	0.5625	0.42857142857142855	7	3	1	1	0	1.0	4	4	0.6	9	0.5	0.3333333333333333	0.0817454363717247	0.6084077272477881	0.0720799948197515	0.554404108339298	0.06168175217985648	0.6576096421276407	0.5674136127306206	0.6076047975590134	1.0	1.0	0.0
4869	2.181431110830534e-08	2.1805708396345003e-08	1.1860293894834398e-09	0.9999975469512214	None	0.25	1	0.4	4	0.7692307692307693	10	0.23809523809523808	0.7692307692307693	14	10	0	0	0	0.7777777777777778	7	9	1.0	15	0.0	1.0	0.000857930304404371	0.5041632104612015	-0.07686049179409943	0.6585478238914064	7.902762784127648e-27	0.5	0.5992968192913694	0.5558890356892203	0	1.0	0.0
5886	0.0009011376258671182	0.00019267407545734018	0.00012609318494075555	0.9995273994365366	None	0.25	1	0.4	4	0.7692307692307693	10	0.23809523809523808	0.7692307692307693	14	10	0	0	0	0.7777777777777778	9	7	1.0	15	0.0	1.0	-0.03896317194147982	0.6816064988683781	0.09025784306369075	0.517275223498104	0.07328789869979825	0.5269177958156229	0.636554879425575	0.5775415820842554	0	0.9285714285714286	0.0
2612	0.0	0.0	0.0	1.0	None	0	0	0.3333333333333333	2	0.8571428571428571	6	1.0	0	0	0	8	0	0	0.1111111111111111	1	9	0.6	9	0.0	1.0	0	0	0	0	0	0	0	0	0	0	0
4919	0.003828314173781075	0.0007344590193733822	0.000706446720467976	0.9961422941779339	None	0.25	1	0.4	4	0.75	9	0.25925925925925924	0.75	13	9	0	0	0	0.6666666666666666	9	6	0.9333333333333333	14	0.0	1.0	7.209701448068619e-11	0.5001724305030005	3.7536976328691865e-05	0.5119990914683084	0.09267870363261758	0.5000000000000001	0.6074970222990296	0.5040578529904642	0	0	0.0
6944	0.008621164440992413	0.0036565343042197283	0.0034254944252398016	0.994237159372155	None	0.25	1	0.4	4	0.75	9	0.25925925925925924	0.75	13	9	0	0	0	0.6666666666666666	6	9	0.9333333333333333	14	0.0	1.0	0.08216761249352483	0.5693972990544606	-0.023632223914574046	0.5135724459410691	0.09999972486126878	0.5000000000000001	0.6291045025969698	0.5277793389966465	0	1.0	0.0
4333	0.006334765625169602	0.00034288589688972635	0.00029050010225233834	0.9924455492856469	None	0.16666666666666666	1	0.35714285714285715	5	0.7368421052631579	14	0.2916666666666667	0.7368421052631579	19	14	1	0	0	0.8888888888888888	8	9	1.4	21	0.0	0.7692307692307693	0.002031039670166535	0.5066134313840001	0.22398428920430996	0.9988573513696632	0.09710019510974652	0.5799000787939688	0.7126473769597252	0.9148251833258934	0	1.0	0.0
4594	0.0027743836840563043	0.00012676112021266873	-0.0001251232336798191	0.9967565021543133	None	0.25	1	0.4	4	0.75	9	0.25925925925925924	0.75	13	9	0	0	0	0.6666666666666666	6	9	0.9333333333333333	14	0.0	1.0	0.06911479631054307	0.5987604350699977	0.7594320581989431	0.6484943034089068	0.09999991937165749	0.5000003716934883	0.9602234123201857	0.5836018839691935	0	0.15384615384615385	0.0
930	None	None	None	None	None	0	0	0.3076923076923077	4	0.6470588235294118	11	0.6333333333333333	0.4117647058823529	11	7	7	0	0	0.8333333333333334	6	5	1.2666666666666666	19	0.0	0.14285714285714285	0.0969795526135418	0.5165869490080451	-0.08403470318726358	0.6413090920473618	0.10120069932790723	0.6377523874436016	0.6961749514429697	0.5997319255356236	0	0.9090909090909091	0.0
2543	None	None	None	None	None	0.5	1	0.6666666666666666	4	0.5714285714285714	4	0.375	0.5714285714285714	8	4	0	0	0	0.6666666666666666	4	6	0.6	9	0.0	0.6666666666666666	0.03194553635084198	0.569086763171859	-0.4633537557134925	0.7958610481581755	0.0999999423193126	0.5000003422580289	0.9283535661655734	0.6332652200778288	0	0	0.0
6850	2.2303061598092433e-08	2.158479378754474e-08	1.3134228719466854e-09	0.999997373790213	None	0.25	1	0.4	4	0.7692307692307693	10	0.23809523809523808	0.7692307692307693	14	10	0	0	0	0.7777777777777778	7	9	1.0	15	0.0	1.0	0.2639161955514891	0.5706255692579701	-0.023211949603388026	0.5193104632164722	3.0798208755733705e-24	0.5	0.7846412021350735	0.5301038956129045	0	1.0	0.0
4614	5.967788011832816e-10	1.4869115935836846e-10	9.900976986386485e-11	0.9999999998787392	None	0.2	1	0.3333333333333333	4	0.8	12	0.20987654320987653	0.8	16	12	0	0	0	1.0	9	9	1.1333333333333333	17	0.0	1.0	0	0.5	0.5537395167412165	0.5478550432647016	-0.08727136730048032	0.5163971523128235	0.9447213138864881	0.521455153715904	0	0.9375	0.0
3731	0.0013425294724539248	0.0004623713766728585	0.0003983931219539623	0.9985904450752672	None	0.2	1	0.4166666666666667	5	0.6875	11	0.3333333333333333	0.6875	15	11	2	1	0	0.6666666666666666	6	9	1.2	18	0.25	0.6153846153846154	-0.04173686013247551	0.5152158416228204	0.004548409770495699	0.5321026657765968	0.09998697290378264	0.6024906480686629	0.643381327652754	0.5502731681748977	1.0	1.0	0.0
5266	0.0014450191079743643	0.00014991405985575774	-9.175390829346812e-05	0.9992499175995709	None	0.25	1	0.36363636363636365	4	0.7857142857142857	11	0.2222222222222222	0.7857142857142857	15	11	0	0	0	0.8888888888888888	8	9	1.0666666666666667	16	0.0	1.0	0.09075633529542114	0.5403056467952894	0.09893415456440245	0.5009658008670277	0.09987209783923184	0.5503141054970742	0.5233380645868455	0.5305764879621707	0	1.0	0.0
6918	0.0030158869052570227	0.0005335038631209211	0.0004286821832505671	0.9981334244030032	None	0.25	1	0.4	4	0.75	9	0.25	0.75	13	9	0	0	0	0.875	7	8	0.9333333333333333	14	0.0	1.0	0.08763240124652458	0.5316347391307829	-0.05884574719949768	0.5021089315839316	0.09999976780927908	0.5000000000000001	0.6724385767292635	0.5112600946902415	0	0.07692307692307693	0.0
168	None	None	None	None	None	0.11764705882352941	2	0.2702702702702703	10	0.6981132075471698	37	0.6790123456790124	0.20754716981132076	19	11	35	1	0	1.0	9	9	3.6666666666666665	55	0.015151515151515152	0.8979591836734694	0.2224895158334331	0.6242137098343705	0.014092822561546883	0.5568279256926733	0.3797281133412663	0.9999999555756016	0.8464444748801101	0.9972362955106456	1.0	1.0	0.0
2689	0.00014660421319360794	6.390802298534138e-05	-1.2027404399604145e-07	0.9984735932588434	None	0.5	1	0.6666666666666666	4	0.5714285714285714	4	0.36	0.5714285714285714	8	4	0	0	0	1.0	5	5	0.6	9	0.0	1.0	0.09997648013471085	0.500006647563699	0.08933325394294107	0.5540935837599792	0.021528327115028282	0.6173094880485245	0.5868188934216138	0.5576914972248797	0	1.0	0.0
7195	0.007541000665303299	0.006274656646452476	0.006274246286058787	0.9883213055159499	None	0.25	1	0.4	4	0.75	9	0.25925925925925924	0.75	13	9	0	0	0	0.6666666666666666	6	9	0.9333333333333333	14	0.0	1.0	0.09999918496703133	0.5000041897772682	-0.037110721633641326	0.5861140251212087	0.09999999911440045	0.5000000000000001	0.6561845320773216	0.5289625915582828	0	1.0	0.0
1083	None	None	None	None	None	0	0	0.17857142857142858	5	0.7948717948717948	31	0.5061728395061729	0	0	0	40	6	0	1.0	9	9	2.7333333333333334	41	0.07142857142857142	0.5555555555555556	0	0	0	0	0	0	0	0	0	0	0
996	None	None	None	None	None	0	0	0.75	3	0.3333333333333333	1	0.5555555555555556	0.3333333333333333	4	1	0	0	0	1.0	3	3	0.3333333333333333	5	0.0	1.0	0.13532799681054983	0.599827811621116	0.09999999997900547	0.5000000002180294	0.13208964751936433	0.5163242129620329	0.5454387760341919	0.5390923659408853	0	1.0	0.0
5766	0.00019358328175078052	4.2677519530259835e-05	-1.3137006756842303e-06	0.9997471550073893	None	0.25	1	0.4	4	0.75	9	0.25925925925925924	0.75	13	9	0	0	0	0.6666666666666666	6	9	0.9333333333333333	14	0.0	1.0	0.0003785023074783686	0.5747990269243941	0.07907070147798116	0.663674571493169	0.06777054826525838	0.5	0.5857991459342686	0.5810431459610383	0	1.0	0.0
3222	2.039131266884915e-06	4.250138579820384e-07	2.4484206816911293e-08	0.9996699766273022	None	0.2	1	0.3333333333333333	4	0.8125	13	0.32142857142857145	0.75	16	12	1	0	0	0.875	7	8	1.2	18	0.0	0.5454545454545454	-0.08303833020747595	0.6032891049711511	-0.09546615531270868	0.8916942194763021	1.9412851080872708e-05	0.5023319387922589	0.677290875692138	0.699635013623676	0	1.0	0.0
710	None	None	None	None	None	0	0	0.14814814814814814	4	0.8421052631578947	32	0.8333333333333334	0	0	0	39	11	0	0.75	8	6	2.6666666666666665	40	0.13414634146341464	0.5882352941176471	0	0	0	0	0	0	0	0	0	0	0
4330	0.01804837759339285	0.0030290856494331006	-0.0025952040226401587	0.9864153392960106	None	0.25	1	0.4	4	0.75	9	0.25925925925925924	0.75	13	9	0	0	0	0.6666666666666666	9	6	0.9333333333333333	14	0.0	1.0	-0.18627913078155622	0.6008864380371893	7.902762784127648e-27	0.5	-0.13491056106139293	0.9999912921313833	0.6936354898838109	0.9823661702860994	0	1.0	0.0
1553	None	None	None	None	None	0.06666666666666667	1	0.3939393939393939	13	0.5319148936170213	25	0.6049382716049383	0.425531914893617	29	20	19	6	0	1.0	9	9	3.2666666666666666	49	0.18181818181818182	0.5454545454545454	0.056910148486980595	0.6090046974250785	-0.13380958865999892	1.0	0.20902972010527057	0.7071769426651129	0.9469606107755336	0.9999999999827749	0.6896551724137931	0.5862068965517241	0.0
3283	7.334268183071462e-06	4.616628232947383e-08	-3.9859961957368424e-08	0.9999923471392359	None	0	0	0.375	3	0.7777777777777778	7	0.3142857142857143	0.7777777777777778	10	7	0	0	0	0.7142857142857143	5	7	0.7333333333333333	11	0.0	0.6666666666666666	-0.02272415430172418	0.659844522938422	0.0011559388474719778	0.5104928715300804	0.0005405679642432657	0.551142389168305	0.5930402459734678	0.5752463076054671	0	1.0	0.0
1235	None	None	None	None	None	0	0	0.2727272727272727	6	0.7	21	0.7111111111111111	0.26666666666666666	12	8	19	0	0	0.5555555555555556	9	5	2.1333333333333333	32	0.0	0.5714285714285714	-0.06155079070647749	0.6383515855176366	0.09999062967166958	0.6320809480261333	0.02445569969659208	0.639334273166209	0.6759225371009678	0.6365949886771247	0	1.0	0.0
6325	0.0019338680317460466	0.0011616112032226502	-0.001094771715675237	0.9985655485768106	None	0.25	1	0.36363636363636365	4	0.7857142857142857	11	0.2222222222222222	0.7857142857142857	15	11	0	0	0	0.8888888888888888	9	8	1.0666666666666667	16	0.0	1.0	0.0001408069545656628	0.5	0.05220619580541869	0.5220133534693541	0.09432095488743807	0.6498341466480543	0.5959263308092548	0.5585978759344337	0	1.0	0.0
959	None	None	None	None	None	0	0	0.3333333333333333	3	0.8181818181818182	9	0.2708333333333333	0.7272727272727273	11	8	1	1	0	0.75	8	6	0.8666666666666667	13	0.3333333333333333	0.5454545454545454	1.7906669540733313e-12	0.5005981072704779	-0.10116442513831422	0.6340439066987618	-0.05193098154605591	0.5245601356179013	0.6020257782968836	0.5539818588298936	0.5454545454545454	0.5454545454545454	0.0
870	None	None	None	None	None	0.13333333333333333	2	0.34375	11	0.6444444444444445	29	0.5802469135802469	0.4888888888888889	32	22	14	0	0	1.0	9	9	3.1333333333333333	47	0.0	0.9473684210526315	-0.09337647255669898	0.5173145495465288	0.04646687062452573	0.5093103590418838	-0.015874746924079055	0.6670607347361901	0.6560770460889248	0.5663933181512086	0	1.0	0.0
638	None	None	None	None	None	0	0	0.5	2	0.6666666666666666	2	0.625	0.6666666666666666	4	2	0	2	0	0.5	4	2	0.3333333333333333	5	1.0	0	0.049714894958767575	0.5468487757645365	0.14571237864820388	0.9946136866864557	-0.08487109698170728	0.5181451487167721	0.8254698992503317	0.8613264183640226	1.0	1.0	0.0
4267	0.0012253383706374186	0.0005868937179694853	0.00046364096143975466	0.9990933027782253	None	0.5	1	0.6666666666666666	4	0.5714285714285714	4	0.36	0.5714285714285714	8	4	0	0	0	1.0	5	5	0.6	9	0.0	1.0	0.0781258553985222	0.5323847316046314	0.020656555500296696	0.563885315965478	-0.1291897256787277	0.5688158312591702	0.7053452751344987	0.5550828241990734	0	0	0.0
721	None	None	None	None	None	0	0	0.25	1	1.0	3	1.0	1.0	3	3	1	2	0	0.2	1	5	0.3333333333333333	5	0.3333333333333333	0	-0.0230488436166593	0.5108732480920939	0.0006426800114985589	0.5007116951173565	0.15923085345077131	0.5305769864353386	0.6919462722819747	0.5140635720886478	0.0	1.0	0.0
6791	0.0017384637203281983	0.00027682613354642417	7.450427132181397e-06	0.9980224683228978	None	0.25	1	0.36363636363636365	4	0.7857142857142857	11	0.2222222222222222	0.7857142857142857	15	11	0	0	0	0.8888888888888888	9	8	1.0666666666666667	16	0.0	1.0	0.2781224448638778	0.5000000000000001	0.09999983378819247	0.5000005083160447	0.0019213116613439039	0.5497326270334256	0.7582778707104932	0.5166265752099334	0	1.0	0.0
6970	0.00547489453699459	0.0027736827527086263	-0.0025904518255679097	0.9918966239353826	None	0.25	1	0.4	4	0.75	9	0.25925925925925924	0.75	13	9	0	0	0	0.6666666666666666	6	9	0.9333333333333333	14	0.0	1.0	-0.09999999999994436	0.5000000775124	0.010492705126002321	0.6490081783085517	0.392270190937028	0.9999999999994615	0.9363690779071272	0.999933724236856	0	0.9230769230769231	0.0
3680	0.00028179308320279477	1.8160419520388053e-06	-1.7873055844310989e-06	0.9984358022785297	None	0	0	0.375	3	0.7777777777777778	7	0.3142857142857143	0.7777777777777778	10	7	0	1	0	0.7142857142857143	7	5	0.7333333333333333	11	1.0	0.6666666666666666	0.057565237080970943	0.5737672624732222	-0.09963978754820838	0.5178463407040353	0.06603433057217176	0.5687581533727102	0.6878039963107943	0.553580170704047	1.0	1.0	0.0
2643	9.063055783676274e-06	2.3630509457016246e-06	1.2893449923966363e-06	0.9952761659822935	None	0	0	0.058823529411764705	1	1.0	23	1.0	0	0	0	24	0	0	1.0	5	5	1.6666666666666667	25	0.0	0	0	0	0	0	0	0	0	0	0	0	0
262	None	None	None	None	None	0	0	0.35	7	0.6071428571428571	17	0.5357142857142857	0.07142857142857142	6	2	23	7	0	0.875	7	8	2.0	30	0.15217391304347827	0.4166666666666667	-0.0013101116646872719	0.6620903682068975	4.48423392296936e-11	0.500000005179175	0.06211490509695068	0.5647466956500778	0.6128431950439893	0.5771352460493012	1.0	1.0	0.0
507	None	None	None	None	None	0	0	1.0	2	0.0	0	0.75	0	2	0	0	0	0	1.0	2	2	0.2	3	0.0	0	0	0	0	0	0	0	0	0	0	0	0
4736	0.0006097186865490861	0.0005190067606113979	0.0005146160508227851	0.9995539342773726	None	0.25	1	0.4	4	0.75	9	0.25925925925925924	0.75	13	9	0	0	0	0.6666666666666666	6	9	0.9333333333333333	14	0.0	1.0	5.195747285877304e-07	0.5000645770284574	1.3879860202755006e-22	0.5658268240484987	0.09265184521467992	0.5596162575264919	0.6074563528101643	0.5419600545131612	0	1.0	0.0
4297	0.004977549120559917	0.0005171949114378035	9.470198771403559e-05	0.9899866583375487	None	0.25	1	0.4	4	0.7692307692307693	10	0.23809523809523808	0.7692307692307693	14	10	0	0	0	0.7777777777777778	9	7	1.0	15	0.0	1.0	0.3043250009959538	0.7830371421128939	0.09999918400486545	0.5000057449548955	0.0735451816565236	0.61368081803475	0.7536457545249649	0.6415495502461995	0	0.21428571428571427	0.0
1303	None	None	None	None	None	0	0	1.0	1	0	0	1.0	0	0	0	1	5	0	0.5	1	2	0.13333333333333333	2	0.8333333333333334	0	0	0	0	0	0	0	0	0	0	0	0
5051	0.015749263907224687	0.0007342235211221164	-2.9546308043913018e-05	0.9890268394625072	None	0.25	1	0.4	4	0.75	9	0.25925925925925924	0.75	13	9	0	0	0	0.6666666666666666	6	9	0.9333333333333333	14	0.0	1.0	0.1121309704867598	0.5683863583604584	0.00011718093182761118	0.5069677148841144	0.09429523101053848	0.5	0.6205660118971758	0.5252404618470189	0	1.0	0.0
2806	0.0037077017476079164	0.0006337242174498518	-0.000597010839081864	0.995594496489219	None	0.25	1	0.4	4	0.75	9	0.25925925925925924	0.75	13	9	0	0	0	0.6666666666666666	6	9	0.9333333333333333	14	0.0	1.0	1.3567638669526492e-16	0.5000000000440692	0.08032905691056358	0.5713032756762363	0.09999965708378065	0.5000298436280172	0.6088119471265475	0.5239225409027537	0	1.0	0.0
3665	0.008948312885964791	0.0031572857654792934	-0.0022043001599086685	0.9783903471492307	None	0.25	1	0.4	4	0.75	9	0.25	0.75	13	9	0	0	0	0.875	7	8	0.9333333333333333	14	0.0	0.8571428571428571	0.2981342637370435	0.5000000000000001	0.03774879483546554	0.5485810161164697	0.34726270016673066	0.7318455228830245	0.8135008813995728	0.5986031887421591	0	1.0	0.0
241	None	None	None	None	None	0	0	0.35294117647058826	6	0.6521739130434783	15	0.5952380952380952	0.391304347826087	14	9	10	3	0	0.8571428571428571	6	7	1.6666666666666667	25	0.15789473684210525	0.42105263157894735	0.09959007659731652	0.5007469962222838	0.1764544142248451	0.6507466047917113	1.600809035657608e-08	0.5000023254408	0.673187093294275	0.5519221379311285	0.5	0.14285714285714285	0.0
503	None	None	None	None	None	0	0	0.11627906976744186	5	0.8709677419354839	54	0.7901234567901234	0.03225806451612903	2	2	61	10	0	1.0	9	9	4.266666666666667	64	0.07936507936507936	0.9	-0.09995178424233683	0.5000118314719653	0.02560738835288461	0.5064428085581133	0.0947083688601835	0.5073064051774735	0.6912069240288162	0.5045871786115764	1.0	1.0	0.5714857291231125
6577	0.0030850429450452973	0.0029413743945570486	0.002918960215826799	0.9927840803686314	None	0.25	1	0.4	4	0.75	9	0.25925925925925924	0.75	13	9	0	0	0	0.6666666666666666	6	9	0.9333333333333333	14	0.0	1.0	0.09999999986757543	0.5000000004586072	-0.06269511894364771	0.548782988257625	0.06315127341605528	0.5	0.6674197168876397	0.5163071041653123	0	1.0	0.0
7056	0.000569515170812578	0.000454058840185785	0.00045387952693930916	0.997968170174976	None	0.25	1	0.4	4	0.7692307692307693	10	0.23809523809523808	0.7692307692307693	14	10	0	0	0	0.7777777777777778	7	9	1.0	15	0.0	1.0	0.09999905132177588	0.5000016236845116	-0.02873714551996398	0.5620328820338466	0.03461171707499343	0.5	0.6284523522553062	0.520773286680935	0	0.7857142857142857	0.0
4692	0.0015407016647592028	0.0002046957481337238	-0.0001981595142572123	0.9993789596416782	None	0.25	1	0.4	4	0.7692307692307693	10	0.23809523809523808	0.7692307692307693	14	10	0	0	0	0.7777777777777778	7	9	1.0	15	0.0	1.0	-0.007073401393550174	0.6697154667793235	1.7250705448170883e-05	0.5041071925382197	-0.0998392508626441	0.5005091137426837	0.6149081731644653	0.5601542295804124	0	0	0.0
3776	0.0004574540434195807	0.0001516572549664931	1.6473990113487888e-05	0.999591941218104	None	0.25	1	0.4	4	0.75	9	0.25	0.75	13	9	0	0	0	0.875	8	7	0.9333333333333333	14	0.0	1.0	0.025237684421476468	0.5538025757119095	0.06016255286112691	0.6718984804777937	0.09512753580586619	0.5318490317496369	0.5951100601993135	0.5874579662309213	0	1.0	0.0
3048	None	None	None	None	None	0.18181818181818182	2	0.4	10	0.6	21	0.5138888888888888	0.5714285714285714	29	20	7	0	0	0.8888888888888888	9	8	2.466666666666667	37	0.0	0.8275862068965517	0.16895031860044116	0.716497588013977	0.05171609026116179	0.5823289505636106	-0.0846401642313012	1.0	0.7566765553312518	0.9999999547055511	0	0.9655172413793104	0.0
2997	0.004215044896604302	0.0018973131244488463	0.0017527163378973408	0.9943800596196157	None	0.5	2	0.6	6	0.5	6	0.3333333333333333	0.5	12	6	1	0	0	0.8571428571428571	6	7	0.9333333333333333	14	0.0	0.8571428571428571	0.12538043252257158	0.5241700324006351	-0.00127516715348363	0.653916651348099	-0.11070660834915932	0.5627279012922387	0.7283764755647031	0.5813778386030974	0	1.0	0.0
4177	0.0006810691461061747	0.0004326310179943702	-0.0004265070770759578	0.9987108095171203	None	0.25	1	0.4	4	0.75	9	0.25	0.75	13	9	0	0	0	0.875	7	8	0.9333333333333333	14	0.0	0.8571428571428571	0.15764733266031333	0.5114640561067001	0.07083094755495274	0.5470953615078419	0.03869734189565146	0.5182827930286378	0.626161336006333	0.5256416175946332	0	1.0	0.0
3033	0.0023891851871809455	0.0013635171644657766	0.00016000675047863868	0.9978360335914639	None	0.25	1	0.4	4	0.75	9	0.25925925925925924	0.75	13	9	0	0	0	0.6666666666666666	9	6	0.9333333333333333	14	0.0	1.0	0.0030134953746191575	0.6752037473094855	0.0201766659951191	0.5489212312290525	0.09558903847882058	0.5505738673387521	0.5989172045394789	0.5931589101941381	0	0.9230769230769231	0.0
1165	None	None	None	None	None	0	0	0.5	3	0.6666666666666666	4	0.5714285714285714	0.6666666666666666	7	4	0	1	0	0.2857142857142857	2	7	0.5333333333333333	8	1.0	0.6666666666666666	0.06120497334205306	0.563188168392287	0.08873833764001307	0.5178861466371869	0.14160055973226554	0.688416759858148	0.6029660492715911	0.5921365344713133	1.0	1.0	0.0
737	None	None	None	None	None	0.2	1	0.4166666666666667	5	0.5333333333333333	8	0.4857142857142857	0.4	10	6	6	5	0	0.7142857142857143	5	7	1.1333333333333333	17	0.4166666666666667	0.3333333333333333	0.1499465689723798	0.5407155283962789	-0.09990774070109298	0.5358179417552085	0.01910007950465844	0.5753297959189845	0.7353364000134635	0.5506895708261184	1.0	1.0	0.0
7517	0.01131885826036016	0.00022672905474270603	-0.00018476415630286688	0.9546843074419223	None	0.25	1	0.4	4	0.7692307692307693	10	0.23809523809523808	0.7692307692307693	14	10	0	0	0	0.7777777777777778	7	9	1.0	15	0.0	1.0	0.0043314595610242975	0.5186632749791376	-0.017795702524334607	0.5165367912842723	0.0741671822329224	0.5254651013488106	0.5979159678194467	0.5202229379165353	0	0.8571428571428571	0.0
7324	0.0040084071748614815	0.0008880504446546713	-0.0008283458627980179	0.9968489633650433	None	0.25	1	0.36363636363636365	4	0.7857142857142857	11	0.2222222222222222	0.7857142857142857	15	11	0	0	0	0.8888888888888888	8	9	1.0666666666666667	16	0.0	1.0	0.11049924037571998	0.6184147394044339	9.640753439323197e-07	0.5	0.09999998999210125	0.5000000000000001	0.6219880245585852	0.5401487936566725	0	1.0	0.0
7434	0.006965181257661535	0.006750247807471351	0.0067148903905328424	0.9933006017181669	None	0.25	1	0.4	4	0.75	9	0.25925925925925924	0.75	13	9	0	0	0	0.6666666666666666	6	9	0.9333333333333333	14	0.0	1.0	0.09999990121105286	0.5000000525923006	-0.02304769475710654	0.5331784664494813	0.0999988998082442	0.5	0.641078830267037	0.511073970662436	0	1.0	0.0
1427	None	None	None	None	None	0	0	0.38095238095238093	8	0.5517241379310345	16	0.8857142857142857	0.41379310344827586	19	12	11	1	0	0.7142857142857143	7	5	2.066666666666667	31	0.05263157894736842	0.46153846153846156	-0.09047627601651485	0.6258435053232042	0.09851452440661398	0.6860665810924831	0.016524007947617634	0.6679515888950496	0.7106669810887526	0.6603942521333674	1.0	1.0	0.0
3927	0.0014109069365381172	0.00034348200884556533	-0.0001814234371704903	0.9988670673300379	None	0.25	1	0.36363636363636365	4	0.7857142857142857	11	0.2222222222222222	0.7857142857142857	15	11	0	0	0	0.8888888888888888	9	8	1.0666666666666667	16	0.0	1.0	0.05834129182291124	0.6242466910237299	-0.036308990667874054	0.5251785020202774	0.0999941758671947	0.5001612362806531	0.6424569334913551	0.5505811375003669	0	0.9333333333333333	0.0
4000	2.961361366240506e-06	9.332412657359636e-09	-6.221018633077705e-12	0.9999999997492014	None	0.2	1	0.3333333333333333	4	0.8	12	0.20987654320987653	0.8	16	12	0	0	0	1.0	9	9	1.1333333333333333	17	0.0	1.0	-0.0531925039568224	0.5723106623957748	0.303229699842935	0.5970526066217311	2.477882493851746e-08	0.5168515021983444	0.8376532901532969	0.5623336623130765	0	0.0625	0.0
3207	7.828815706181018e-05	1.9613274521623117e-06	-1.5523675168316424e-06	0.9999559665003845	None	0	0	0.5	3	0.6666666666666666	4	0.4	0.6666666666666666	7	4	0	0	0	0.8	4	5	0.5333333333333333	8	0.0	0.6666666666666666	0.08732271691582454	0.6542698654870379	-0.18756575224636932	0.7462712580848295	0.04444859182321706	0.5711822054404466	0.7529209279467002	0.6610074501772311	0	1.0	0.0
4090	0.0021582758029301497	9.96776382520923e-05	8.05319553151586e-05	0.9963943457508415	None	0.2	1	0.4166666666666667	5	0.6875	11	0.3673469387755102	0.625	13	10	4	1	0	1.0	7	7	1.2	18	0.1111111111111111	0.36363636363636365	0.11668956364560967	0.5895005249987018	-0.08592801650104528	0.6598659185499053	-8.332355436424536e-05	0.6702777515811535	0.700150435298522	0.6406100908516751	0.9230769230769231	0.9230769230769231	0.0
4024	0.00013395873197929978	4.05491206287437e-06	3.9067181545557635e-06	0.9999973189085023	None	0.25	1	0.4	4	0.7692307692307693	10	0.23809523809523808	0.7692307692307693	14	10	0	0	0	0.7777777777777778	9	7	1.0	15	0.0	1.0	0.3187212905133535	0.7867196523714021	-0.011522174756072848	0.5473222365748877	-0.09946875626703018	0.5013854522154837	0.8635394933529028	0.6225113041599956	0	0	0.0
2485	None	None	None	None	None	0.5	1	0.5714285714285714	4	0.625	5	0.3333333333333333	0.625	9	5	0	0	0	0.8333333333333334	5	6	0.6666666666666666	10	0.0	1.0	0.0981633535533389	0.5014392664426922	0.039452037503086665	0.5404509032470441	0.004588834755908299	0.5957716608876037	0.5965953542701782	0.5461840328380012	0	1.0	0.0
859	None	None	None	None	None	0	0	0.625	5	0.3333333333333333	3	0.7333333333333333	0.2222222222222222	6	2	4	0	0	0.6	5	3	0.7333333333333333	11	0.0	0.6666666666666666	-0.09688545956119626	0.541663385816246	-0.09369289811998227	0.5073490897835997	0.10843921409136673	1.0	0.9724738478205062	0.9999999179656135	0	1.0	0.0
6299	0.004015295067183395	0.002727813505325786	-0.0011647888449993682	0.9974926960034968	None	0.2857142857142857	2	0.35294117647058826	6	0.7391304347826086	17	0.30864197530864196	0.7391304347826086	23	17	1	0	0	1.0	9	9	1.6666666666666667	25	0.0	1.0	-0.09335549005708396	0.5	0.0004958260134203803	0.502539041172321	0.09386456724904571	0.6038398162138506	0.6822915394130266	0.5359086207395297	0	1.0	0.0
2317	None	None	None	None	None	0	0	0.3076923076923077	8	0.6756756756756757	25	0.7222222222222222	0.35135135135135137	18	13	20	1	0	0.6666666666666666	6	9	2.6	39	0.02564102564102564	0.9090909090909091	0.07627334032261608	0.5993564971537412	0.0005713173444534532	0.5133893689036758	0.22066204759801478	0.5679576746784425	0.7179055082041964	0.5605249303477094	1.0	1.0	0.0
1174	None	None	None	None	None	0	0	0.42857142857142855	18	0.45901639344262296	28	0.7777777777777778	0.3114754098360656	35	19	27	0	0	1.0	9	9	4.2	63	0.0	0.8363636363636363	0.09968840479399853	0.6861819040334206	0.00382169932639224	0.5872251054819727	-0.08816097214257708	0.7939024997629748	0.6943771046551387	0.6958928228328097	0	1.0	0.0
3806	0.0003722068053075985	1.3669685753959416e-05	1.2081735416754675e-05	0.9994726432217133	None	0.25	1	0.4	4	0.75	9	0.25	0.75	13	9	0	0	0	0.875	8	7	0.9333333333333333	14	0.0	1.0	0.08449968022173011	0.5665057930280037	0.07905925956354036	0.6473384299988366	0.027724164507181848	0.5703717630666688	0.572904301231581	0.5953464999254154	0	0.7692307692307693	0.0
3273	0.0069461043404863	0.0006861758583523763	-0.0005076198188766774	0.9878423790248039	None	0.25	1	0.4	4	0.7692307692307693	10	0.23809523809523808	0.7692307692307693	14	10	0	0	0	0.7777777777777778	9	7	1.0	15	0.0	1.0	0.0387840753872566	0.5846861355039792	0.08564791840496819	0.6534847930512442	0.3665396979858513	0.9999999999523776	0.9794356133132559	0.9997383002612154	0	0.9285714285714286	0.0
7519	0.00021591458486022827	2.776096695066022e-07	-2.7305136408715985e-07	0.9999975522516069	None	0.25	1	0.4	4	0.7692307692307693	10	0.23809523809523808	0.7692307692307693	14	10	0	0	0	0.7777777777777778	7	9	1.0	15	0.0	1.0	0.11040281501008346	0.6033704265333025	2.616518158486728e-09	0.5000280246829222	0.09999999228746362	0.5	0.621927712910886	0.5349131439706777	0	1.0	0.0
6163	0.0031079681945108606	0.0002599464894202641	0.00025121456320438844	0.9916178093589569	None	0.25	1	0.36363636363636365	4	0.7857142857142857	11	0.2222222222222222	0.7857142857142857	15	11	0	0	0	0.8888888888888888	8	9	1.0666666666666667	16	0.0	1.0	0.010558755821445194	0.659099388668749	0.017041077947726333	0.5320826836665887	-0.0812578206146154	0.5348984089171318	0.6199007376649867	0.5766909255327747	0	1.0	0.0
6513	0.0024308574019238868	0.00048040393126431145	0.00019476086708578372	0.9985988057281139	None	0.25	1	0.4	4	0.75	9	0.25925925925925924	0.75	13	9	0	0	0	0.6666666666666666	6	9	0.9333333333333333	14	0.0	1.0	-0.09999999999999995	0.5000000000002764	0.24117703889826095	0.5000000000000001	-0.04852741107749853	0.5276866081620524	0.8178392460385395	0.509237268142544	0	1.0	0.0
3854	0.000597793490299141	0.00017141057811121362	-2.0373509730903394e-05	0.9964630747877429	None	0	0	0.4	2	0.8	4	0.4666666666666667	0.8	6	4	0	2	0	0.6	5	3	0.4666666666666667	7	1.0	0	-0.09993574472088725	0.5041095411683113	-0.03269753903841986	0.5004023972966888	0.06801035341834136	0.5192479222799772	0.6641954073374171	0.5079224935038942	1.0	1.0	0.0
3535	0.0004365547404868213	8.651555771676602e-07	5.80389284166058e-07	0.9999984450894978	None	0.25	1	0.4	4	0.7692307692307693	10	0.23809523809523808	0.7692307692307693	14	10	0	0	0	0.7777777777777778	9	7	1.0	15	0.0	1.0	-0.0900494779055641	0.5328139035677981	0.1077451618207349	0.612425346743572	0.09228078545523552	0.5307246501740464	0.6994722214958862	0.5590577634347378	0	0.7857142857142857	0.0
2613	0.00026371983664856536	1.213961143501942e-06	-1.1979110916055425e-06	0.9999883130304508	None	0	0	0.42857142857142855	3	0.75	6	0.5555555555555556	0.75	9	6	0	0	0	0.2222222222222222	9	2	0.6666666666666666	10	0.0	1.0	8.784013870164984e-05	0.5006902001732936	-0.15312284693178219	0.5183744465449025	0.09825607834693614	0.5375883010961399	0.7365929579290812	0.5189017473686842	0	1.0	0.0
3042	0.002514498536800748	0.0003703706854122836	0.0003697447460028877	0.9971964389403328	None	0.25	1	0.4	4	0.7692307692307693	10	0.23809523809523808	0.7692307692307693	14	10	0	0	0	0.7777777777777778	7	9	1.0	15	0.0	1.0	0.055752152338618924	0.6105623037253607	0.06364776588237138	0.5453127687513839	-0.08405431059918347	0.5000000000000001	0.6768880971697331	0.552425454793377	0	1.0	0.0
5171	0.0003868037344041756	0.00016887116215860123	0.0001688579924185764	0.999071532232111	None	0.25	1	0.4	4	0.7692307692307693	10	0.23809523809523808	0.7692307692307693	14	10	0	0	0	0.7777777777777778	7	9	1.0	15	0.0	1.0	0.08708385375695993	0.5164466971466314	-0.20084462741682518	0.9999999082296911	0.014603825210223733	0.5736761630977486	0.8569875123839705	0.996018938430945	0	0.42857142857142855	0.0
6254	0.0009194039090527847	0.0009032736940328141	-3.572550862125569e-05	0.9996843272681043	None	0.2	1	0.3333333333333333	4	0.8	12	0.20987654320987653	0.8	16	12	0	0	0	1.0	9	9	1.1333333333333333	17	0.0	1.0	-0.06840694892240001	0.5	0.22019061239570084	0.6404993283796652	0.028072125439829343	0.5467551419797182	0.766930506821761	0.5634150336643923	0	1.0	0.0
7206	0.0023353199299248804	0.0015988167783329004	-0.0015936656477172704	0.9988767583402486	None	0.25	1	0.4	4	0.75	9	0.25925925925925924	0.75	13	9	0	0	0	0.6666666666666666	6	9	0.9333333333333333	14	0.0	1.0	0.0019899898106894363	0.5603032863595799	0.09484494779511414	0.507808516296265	0.09999997310643642	0.5000000000000001	0.6091111341708348	0.5227866734245826	0	1.0	0.0
4877	0.0003280318471162787	1.1825160075031314e-05	-1.0296397185955872e-05	0.9982618214621501	None	0.25	1	0.4	4	0.75	9	0.25925925925925924	0.75	13	9	0	0	0	0.6666666666666666	6	9	0.9333333333333333	14	0.0	1.0	-0.05089857533395403	0.6281402040279346	0.02900374001890522	0.5778036353300996	0.06817828069491824	0.5	0.6273819083228901	0.5693835963786006	0	0	0.0
6723	0.001799899739772426	7.808056741559678e-05	1.1122390882407196e-05	0.9975129354236079	None	0.25	1	0.4	4	0.7692307692307693	10	0.23809523809523808	0.7692307692307693	14	10	0	0	0	0.7777777777777778	7	9	1.0	15	0.0	1.0	0.26380861435921704	0.5000000000000002	6.993603458810535e-11	0.5000003638807486	0.0999957485139922	0.5000000000000001	0.7479007682338233	0.500000121293583	0	1.0	0.0
4287	0.0019368804537912366	0.0014867357815475004	-3.7638342785142196e-06	0.9953917252229119	None	0.5	1	0.6666666666666666	4	0.5	3	0.4	0.5	7	3	0	0	0	0.8	5	4	0.5333333333333333	8	0.0	0.6666666666666666	0.13794346779179745	0.5026269010577099	-0.03650299444061558	0.6508410463186289	-0.1952600519250368	0.7596057261376329	0.795889727333252	0.6444172289450771	0	1.0	0.0
3412	None	None	None	None	None	0.1111111111111111	1	0.35	7	0.6666666666666666	18	0.4603174603174603	0.6296296296296297	24	17	4	0	0	0.7777777777777778	9	7	1.9333333333333333	29	0.0	0.6	-0.09999950331185481	0.5000603072358286	0.10489721771185043	0.5781121823988628	0.204826181973363	0.6327820045824059	0.7791044535436142	0.5711341640312643	0	0.9166666666666666	0.0
1114	None	None	None	None	None	0.08333333333333333	1	0.34615384615384615	9	0.6216216216216216	23	0.8666666666666667	0.21621621621621623	15	8	23	0	0	0.5555555555555556	9	5	2.6	39	0.0	0.8235294117647058	0.13327556478828634	0.5172600403482376	0.09993788227457544	0.5102013860595167	-0.0599568150276429	0.5332090136383509	0.7036605558008746	0.5202315072990013	0	0.9333333333333333	0.0
35	None	None	None	None	None	0	0	0	0	0	0	1.0	0	0	0	0	4	0	1.0	1	1	0.06666666666666667	1	1.0	0	0	0	0	0	0	0	0	0	0	0	0
3941	0.00013203578380844232	6.398790497090945e-06	-1.7598263820029977e-06	0.9999932699260439	None	0.25	1	0.36363636363636365	4	0.7857142857142857	11	0.2222222222222222	0.7857142857142857	15	11	0	0	0	0.8888888888888888	8	9	1.0666666666666667	16	0.0	1.0	0.2592672703860458	0.6741502852264604	0.098728592311603	0.5647559753747593	0.0999662510076106	0.5072136821393076	0.6798108491295635	0.5838957921205413	0	0.9333333333333333	0.0
1570	None	None	None	None	None	0	0	0.4	4	0.5	6	0.56	0.08333333333333333	3	1	10	4	0	1.0	5	5	0.9333333333333333	14	0.18181818181818182	0	0.08155512973758464	0.5061381598047442	0.00022677893251529398	0.5021151033353555	0.13104703113381264	0.5	0.6316535992031144	0.5027511669487165	1.0	1.0	0.0
3174	0.00025053594617694335	0.00014192083589695544	0.00014040778766094363	0.9996553186925583	None	0.2	1	0.3333333333333333	4	0.8	12	0.20987654320987653	0.8	16	12	0	0	0	1.0	9	9	1.1333333333333333	17	0.0	1.0	-0.007521797944706079	0.5896782071267512	0.0015268120930470575	0.545870783316333	0.024017280894488093	0.6202078533670468	0.5632450926238023	0.5855717290738389	0	1.0	0.0
1899	None	None	None	None	None	0	0	0.25	4	0.7272727272727273	16	0.38095238095238093	0.13636363636363635	5	3	18	0	0	0.7777777777777778	9	7	1.6	24	0.0	0.09523809523809523	0.0071397510745268514	0.5070396783504671	0.0004276067872770517	0.5005558215326837	-0.09211393742623585	0.524815239800386	0.6113145372254164	0.5108088524866606	0	1.0	0.0
5258	0.0005235623312565322	2.834855131436258e-05	-2.0567655008060474e-05	0.9993940780041431	None	0.3333333333333333	1	0.4444444444444444	4	0.7272727272727273	8	0.2708333333333333	0.7272727272727273	12	8	0	0	0	0.75	6	8	0.8666666666666667	13	0.0	0.8571428571428571	0.0669437064281673	0.5605234036693895	0.09304586056758689	0.5236077074340953	-0.03217173242782512	0.6581456330206134	0.6312618439222945	0.5819888089299263	0	0	0.0
2961	0.00023495942632307328	1.6754614374626717e-05	1.671989822920601e-05	0.9996474275666515	None	0	0	0.4	2	0.8	4	0.4666666666666667	0.8	6	4	0	2	0	0.6	5	3	0.4666666666666667	7	1.0	0	0.010933085794123092	0.5383079317448745	0.2429329925513862	0.5585363798498472	0.09037698056356092	0.5114563575412674	0.7291335098318517	0.5361526490338654	0.41666666666666663	0.16666666666666666	0.0
3750	0.007631198904936772	0.0010502230244923468	-8.956473255811971e-05	0.9860799375231618	None	0.25	1	0.36363636363636365	4	0.7857142857142857	11	0.2222222222222222	0.7857142857142857	15	11	0	0	0	0.8888888888888888	8	9	1.0666666666666667	16	0.0	1.0	0.4786353638736883	0.8165429569578649	7.837102371829244e-15	0.5000000000000517	0.0919544977749818	0.5320359040816702	0.8872198828936714	0.6319223947356332	0	1.0	0.0
2411	None	None	None	None	None	0	0	0.6	3	0.6	3	0.4666666666666667	0.6	6	3	0	0	0	0.6	5	3	0.4666666666666667	7	0.0	1.0	0.09999994440103491	0.5000001947604888	0.09987277850348872	0.5148662678937604	0.05775704495884656	0.6744008364878588	0.549553146685613	0.5652622945327757	0	1.0	0.0
3512	0.0022431678407365345	0.00014964222271291177	8.535942652905637e-05	0.9989650100166981	None	0.25	1	0.4	4	0.75	9	0.25925925925925924	0.75	13	9	0	0	0	0.6666666666666666	6	9	0.9333333333333333	14	0.0	1.0	-0.09994370454393836	0.5	0.0999962346667541	0.5000565499717566	0.09461208009487096	0.5000000000000001	0.7170945802703826	0.5000188499906569	0	0	0.0
5567	0.010110936150211412	0.004194972142130861	0.00035827760866298	0.9947231624776335	None	0.3333333333333333	3	0.38095238095238093	8	0.6896551724137931	20	0.38271604938271603	0.6896551724137931	28	20	2	0	0	1.0	9	9	2.066666666666667	31	0.0	0.9090909090909091	0.09877944086437804	0.5	0.08284057040166207	0.5156757575101256	0.15740337081648925	0.5181541096337191	0.5790363590659813	0.5112790828581382	0	1.0	0.0
3973	0.0010231421757875235	0.0002993956364697783	0.00029493816334057524	0.9984396411301593	None	0.25	1	0.4	4	0.75	9	0.25	0.75	13	9	0	0	0	0.875	7	8	0.9333333333333333	14	0.0	0.8571428571428571	0.00941392190120947	0.5174508243474294	-0.046804412700119716	0.6238021518723038	0.06582586183564784	0.6643641837890134	0.5968427709338929	0.6033519110133915	0	1.0	0.0
1017	None	None	None	None	None	0	0	0.5	3	0.5714285714285714	4	0.6	0	0	0	8	0	0	0.6	5	3	0.6	9	0.0	1.0	0	0	0	0	0	0	0	0	0	0	0
2356	None	None	None	None	None	0	0	0.2222222222222222	2	0.9090909090909091	10	0.65	0	0	0	12	0	0	0.8	5	4	0.8666666666666667	13	0.0	0.25	0	0	0	0	0	0	0	0	0	0	0
6071	2.1896714745515416e-08	2.0567345800776255e-08	4.4733366212285695e-10	0.9999969683102535	None	0.25	1	0.4	4	0.7692307692307693	10	0.23809523809523808	0.7692307692307693	14	10	0	0	0	0.7777777777777778	7	9	1.0	15	0.0	1.0	0.024707248146616484	0.6344862038014	0.09476861235062298	0.597154203866222	1.3443905465017136e-08	0.5	0.6208861885133347	0.5781160496338094	0	0.9285714285714286	0.0
3935	0.0015593068109098886	0.0005559393550349867	-0.00029124732174587475	0.9979507676404391	None	0.25	1	0.36363636363636365	4	0.7857142857142857	11	0.2222222222222222	0.7857142857142857	15	11	0	0	0	0.8888888888888888	9	8	1.0666666666666667	16	0.0	1.0	0.030487738819709658	0.5514330874783179	-0.06929750391910051	0.6720697831544159	-0.061687521762354744	0.6590734809207695	0.6453266800264084	0.6289536747187182	0	1.0	0.0
2651	3.7091890135566094e-05	3.7490874662604233e-07	-3.739259943328154e-07	0.9999979109458511	None	0	0	0.5	1	1.0	1	1.0	1.0	2	1	0	0	0	0.3333333333333333	3	1	0.2	3	0.0	0	-0.09923144665594172	0.5005301991820705	0.07978143625686139	0.502221587113303	0.1562752038062358	0.5338735840625378	0.7449396818879088	0.5122233478397675	0	0.5	0.0
5823	0.0037101166068532012	0.0003890046825674079	-0.0002202352329858304	0.9982582512044574	None	0.2	1	0.3333333333333333	4	0.8	12	0.20987654320987653	0.8	16	12	0	0	0	1.0	9	9	1.1333333333333333	17	0.0	1.0	0.13627670358088353	0.5	0.09999998592679735	0.5000000664835371	0.05025478685464134	0.5309384644140024	0.5872532552577474	0.510324567909193	0	1.0	0.0
3326	0.017958713576201768	0.0017952240594164579	0.00018394975993058486	0.9641158153823138	None	0.2	2	0.3181818181818182	7	0.7333333333333333	22	0.3950617283950617	0.7333333333333333	29	22	2	0	0	1.0	9	9	2.1333333333333333	32	0.0	0.6956521739130435	0.3488655664602071	0.883983286462575	0.007545470281067966	0.5703984865008505	-0.15164799178944371	0.9999761489896428	0.903204728852964	0.9868653572540468	0	1.0	0.0
2649	0.01631344803209012	0.0010099029249028067	0.0005007299917857288	0.9948557252858083	None	0	0	0.1	2	0.9629629629629629	26	0.6444444444444445	0.07407407407407407	3	2	25	10	0	0.5555555555555556	5	9	1.9333333333333333	29	0.18867924528301888	0.6666666666666666	-0.03532856064251497	0.5929328991481321	0.09998082952837692	0.500025467631311	0.09392869384747785	0.5463573837627789	0.6511456505167066	0.5467107831699105	0.0	0	0.0
360	None	None	None	None	None	0.06666666666666667	1	0.375	12	0.5333333333333333	24	0.6527777777777778	0.13333333333333333	13	6	33	0	0	0.8888888888888888	9	8	3.1333333333333333	47	0.0	0.6	7.682427461097027e-05	0.5048199693105981	0.012022035099954701	0.6116345904009199	0.11014973357458877	0.6401039746395928	0.6286674352831197	0.5865597245261569	0	1.0	0.0
7128	0.015648269779173277	0.012761798243615424	0.012657751818166923	0.9789867709444133	None	0.25	1	0.4	4	0.7692307692307693	10	0.23809523809523808	0.7692307692307693	14	10	0	0	0	0.7777777777777778	7	9	1.0	15	0.0	1.0	0.011970882963181228	0.5492869340685995	0.0435892359059997	0.5358027886935202	0.09996527839552286	0.5	0.5928728515901667	0.5284066034171614	0	0	0.0
3984	0.0027652824494282893	0.0004204119922722527	0.0003814385171443578	0.9987397971143764	None	0	0	0.4	2	0.8	4	0.4666666666666667	0.8	6	4	0	1	0	0.6	5	3	0.4666666666666667	7	0.5	0	-0.09826349716154581	0.5110278281036628	2.563788445886891e-11	0.5000000000177162	0.08747152175524207	0.5450126354111443	0.6810781881787286	0.5187127390033462	0.8333333333333334	1.0	0.0
1958	None	None	None	None	None	0	0	0.5	2	0.75	3	1.0	0.75	5	3	0	2	0	0.16666666666666666	6	1	0.4	6	1.0	0.4	0.09125266249813338	0.7155549827959062	0.09934126435014083	0.5014678553078074	0.048306822627247385	0.5223927151582258	0.5747952058182395	0.5840302507392198	1.0	1.0	0.0
7329	0.000506650745125795	7.004417209751179e-05	6.92728785460267e-05	0.9985249428834054	None	0.25	1	0.4	4	0.7692307692307693	10	0.23809523809523808	0.7692307692307693	14	10	0	0	0	0.7777777777777778	7	9	1.0	15	0.0	1.0	0.03589908599405968	0.5	-0.026586209341826105	0.5271858276605123	0.09999977922804491	0.5000000000000001	0.6263989988958206	0.5090698932788223	0	0.21428571428571427	0.0
5124	0.009351982135274233	0.005355495670595235	-0.004292535424517914	0.99952443175059	None	0.25	1	0.4	4	0.7692307692307693	10	0.23809523809523808	0.7692307692307693	14	10	0	0	0	0.7777777777777778	9	7	1.0	15	0.0	1.0	0.126427034895116	0.6430145665588367	-0.058503279242531514	0.6293779277286615	0.09998044746649415	0.5	0.686468425787452	0.5921049080400512	0	1.0	0.0
4579	0.005151334207720089	0.004863889609200779	0.00483011721848243	0.9952537219398685	None	0.25	1	0.4	4	0.7692307692307693	10	0.23809523809523808	0.7692307692307693	14	10	0	0	0	0.7777777777777778	7	9	1.0	15	0.0	1.0	-0.0999060381627038	0.5000252961298394	0.06530990240264409	0.5209692101697206	0.08834938626145175	0.513132702251954	0.6957173398515882	0.5113788804615543	0	1.0	0.0
966	None	None	None	None	None	0	0	0.25	1	1.0	3	1.0	0.6666666666666666	3	2	1	0	0	0.2	1	5	0.3333333333333333	5	0.0	0	-0.05732378247032401	0.5028288166875555	-0.09999895546344553	0.5000056284632414	-0.04482388364257185	0.6104669946985077	0.5587802743658549	0.5383092324275236	0	1.0	0.0
4206	0.003718043808219793	0.00022278559932771533	-0.0002056064239502233	0.9882107477592781	None	0.3333333333333333	1	0.5	4	0.7	7	0.2857142857142857	0.7	11	7	0	0	0	0.8571428571428571	6	7	0.8	12	0.0	0.6666666666666666	0.2836818154358208	0.5855484972859631	0.09996917873360414	0.5000521717128151	0.05096203347627624	0.637901591722755	0.7474715350487213	0.5754257368309514	0	1.0	0.0
4263	0.0005484908563102939	6.364070463559225e-05	6.362441912165043e-05	0.9984691734391704	None	0.25	1	0.36363636363636365	4	0.7857142857142857	11	0.2222222222222222	0.7857142857142857	15	11	0	0	0	0.8888888888888888	8	9	1.0666666666666667	16	0.0	1.0	-0.011146897113674512	0.6740117223411012	0.08426154908150277	0.954539635771314	0.09912794021361367	0.5269713287741007	0.6973259211740412	0.7846412760906762	0	0.9333333333333333	0.0
6072	0.00033369725679839113	0.00010252186516453122	0.00010164600349109199	0.9998719446297005	None	0.25	1	0.4	4	0.7692307692307693	10	0.23809523809523808	0.7692307692307693	14	10	0	0	0	0.7777777777777778	7	9	1.0	15	0.0	1.0	0.05294312280832849	0.5000000000000001	0.030845140613704004	0.5189466264474631	-0.028227800726283985	0.6903868315750427	0.5847968123023976	0.5726285558374214	0	0.8571428571428571	0.0
6679	0.00010858969393986945	4.017848167109788e-07	2.6520115087041594e-08	0.9999079550982455	None	0.25	1	0.4	4	0.75	9	0.25925925925925924	0.75	13	9	0	0	0	0.6666666666666666	6	9	0.9333333333333333	14	0.0	1.0	-0.09668737373231567	0.5	0.09914203336038349	0.5026476627570171	0.012094048548940521	0.5458828447389648	0.6899605127619447	0.5162143057326399	0	1.0	0.0
2832	0.005801853067468688	0.004084511401732021	0.0009462363783275899	0.9933474323605705	None	0.25	1	0.36363636363636365	4	0.7857142857142857	11	0.2222222222222222	0.7857142857142857	15	11	0	0	0	0.8888888888888888	9	8	1.0666666666666667	16	0.0	1.0	0.02268159534634271	0.6769647695996613	0.13160845675064886	0.5904576021935714	-0.18654504325905988	0.6052975068667715	0.7964818356300324	0.6250645412274489	0	1.0	0.0
5703	0.015840476173304703	0.0038478718371860454	-0.002501040163211856	0.9776489500299561	None	0.25	1	0.4	4	0.7692307692307693	10	0.23809523809523808	0.7692307692307693	14	10	0	0	0	0.7777777777777778	9	7	1.0	15	0.0	1.0	0.34743162777936787	0.5930766190752387	0.1428519950594775	0.6254213766183315	0.09999999984878968	0.5000000003816221	0.7428538656550637	0.5735722262409971	0	1.0	0.0
77	None	None	None	None	None	0	0	0.3333333333333333	1	1.0	2	1.0	1.0	3	2	0	2	0	0.25	4	1	0.26666666666666666	4	0.6666666666666666	0	0.0008926883348136193	0.5037438023027389	0.017766489975675457	0.530161823092368	0.010057956897507252	0.5124657410896186	0.5148748328202407	0.5154652939543013	0.5	0	0.0
7499	2.235938252796556e-08	2.0692265424757906e-08	-2.065567241991689e-08	0.9999971568578645	None	0.25	1	0.4	4	0.7692307692307693	10	0.23809523809523808	0.7692307692307693	14	10	0	0	0	0.7777777777777778	9	7	1.0	15	0.0	1.0	-0.09839742129536219	0.6746839202349629	1.493178239484003e-09	0.5000101074754141	3.0560473216796887e-12	0.5	0.6139270797092103	0.5604928483991459	0	0.9285714285714286	0.0
6218	0.000191644962483871	1.3230273664283188e-06	7.687129518891366e-07	0.999999946112858	None	0.2	1	0.3333333333333333	4	0.8	12	0.20987654320987653	0.8	16	12	0	0	0	1.0	9	9	1.1333333333333333	17	0.0	1.0	0.14548557524956895	0.5	0.002834103379227079	0.5440617278377241	0.24916012636235543	0.6061320320907906	0.7251452259396745	0.5504764148270005	0	1.0	0.0
3751	0.002104027249693595	0.0002585176142528773	-0.00020087986840769872	0.9976923082772372	None	0.2857142857142857	2	0.375	6	0.7142857142857143	15	0.36507936507936506	0.7142857142857143	21	15	1	0	0	0.7777777777777778	9	7	1.5333333333333334	23	0.0	1.0	1.9940228165773606e-06	0.5000035793969929	0.0007115549393900285	0.5692620986642998	0.09968019805654514	0.5045741241128977	0.6134984375151176	0.5247424820702721	0	1.0	0.0
4331	0.007249797140801933	0.0003536622124386487	-0.00034634710246843564	0.99885931621244	None	0.25	1	0.4	4	0.7692307692307693	10	0.23809523809523808	0.7692307692307693	14	10	0	0	0	0.7777777777777778	9	7	1.0	15	0.0	1.0	-0.06992291989337224	0.5242572120165079	0.1	0.5	0.12898075537235484	0.6623859006514272	0.7022727174828084	0.5639027709957528	0	1.0	0.0
1	None	None	None	None	None	0	0	0.2037037037037037	11	0.759493670886076	60	1.0	0.4936708860759494	48	39	32	0	0	1.0	9	9	5.4	81	0.0	1.0	0.021502394128480363	0.655218397299003	0.04166603533081358	0.584720610238117	0.00011748888695015176	0.5090420502690458	0.5820080314540405	0.5842238983669353	0	1.0	0.0
172	None	None	None	None	None	0.125	2	0.35294117647058826	12	0.6122448979591837	30	0.6296296296296297	0.40816326530612246	29	20	21	0	0	1.0	9	9	3.4	51	0.0	0.8571428571428571	-0.045470393338355536	0.6303765331199479	-0.17348202098356108	0.9999958041392795	0.021946390314734835	0.598723991063255	0.8406810965186529	0.9883238699312766	0	0.41379310344827586	0.0
1136	None	None	None	None	None	0	0	0.25	1	1.0	3	1.0	1.0	4	3	0	0	0	0.2	1	5	0.3333333333333333	5	0.0	0	-0.006891982446268008	0.552898254844271	0.026020027344889462	0.5084934618261567	0.11380913637870997	0.5360356430653115	0.6247467899903242	0.5325171940364558	0	0.75	0.0
5000	1.8379182810588846e-10	8.734192760304742e-13	6.923900239135139e-13	0.9999999935200181	None	0.25	1	0.4	4	0.7692307692307693	10	0.23809523809523808	0.7692307692307693	14	10	0	0	0	0.7777777777777778	7	9	1.0	15	0.0	1.0	0.1400047889772757	0.6949832500704339	0.08436346449848328	0.550912958326435	1.0874572302770178e-13	0.5000245171738703	0.6423446124693409	0.5848364606448907	0	0.5714285714285714	0.0
4367	0.023842263201477486	0.003183249031151515	0.0013736317354884552	0.9922230127323595	None	0.25	1	0.4	4	0.7692307692307693	10	0.234375	0.7692307692307693	14	10	0	0	0	1.0	8	8	1.0	15	0.0	0.8571428571428571	0.28701279267815394	0.5000000000000001	0.041848481367278575	0.5071729508663079	-0.23199306057442803	0.9990112006853841	0.8928843518696066	0.9101587286106045	0	1.0	0.0
7146	0.001491520082115574	0.00025364069278684126	-0.00015302384424079532	0.9977043435794472	None	0.25	1	0.4	4	0.7692307692307693	10	0.23809523809523808	0.7692307692307693	14	10	0	0	0	0.7777777777777778	7	9	1.0	15	0.0	1.0	0.09999464440670944	0.5000495501436476	1.134757384120501e-05	0.5001043168908145	0.0999997573220603	0.5000000000000001	0.6156947880852892	0.5000512890118661	0	1.0	0.0
3291	6.45578458150353e-05	1.258316057801986e-06	-2.9955211163296944e-07	0.9999965342055129	None	0.25	1	0.4	4	0.75	9	0.25925925925925924	0.75	13	9	0	0	0	0.6666666666666666	9	6	0.9333333333333333	14	0.0	1.0	0.00267505660608016	0.504692477359366	0.0999956311984198	0.5000133440896782	0.09917157257443561	0.6603875829159446	0.6123378986857594	0.5567416625591711	0	0.46153846153846156	0.0
2099	None	None	None	None	None	0	0	1.0	2	0.0	0	0.75	0	2	0	0	0	0	1.0	2	2	0.2	3	0.0	0	0	0	0	0	0	0	0	0	0	0	0
4894	0.011476349981379622	0.0009075551250042915	0.0007615481645635452	0.991950903909965	None	0.2	1	0.3333333333333333	4	0.8	12	0.20987654320987653	0.8	16	12	0	0	0	1.0	9	9	1.1333333333333333	17	0.0	1.0	0.09999911320966055	0.5	0.15226875821341207	0.6284821429531872	0.11429797093785524	0.6600586923034867	0.5949388398625283	0.5978277417380419	0	0.9375	0.0
2323	None	None	None	None	None	0	0	0.35714285714285715	5	0.5555555555555556	10	0.47619047619047616	0	0	0	19	0	0	0.8571428571428571	6	7	1.3333333333333333	20	0.0	0.625	0	0	0	0	0	0	0	0	0	0	0
1195	None	None	None	None	None	0	0	0.25	1	1.0	4	0.75	0	0	0	5	6	0	0.5	2	4	0.4	6	0.42857142857142855	0	0	0	0	0	0	0	0	0	0	0	0
3568	0.0017283312604617978	0.0006548884939949428	-0.0006513485543578475	0.9973728083043177	None	0.25	1	0.4	4	0.75	9	0.25925925925925924	0.75	13	9	0	0	0	0.6666666666666666	6	9	0.9333333333333333	14	0.0	1.0	0.0123557581684982	0.6737814494153798	0.10447790628468093	0.5651480238236699	-0.05002683969999242	0.5000000000000001	0.6660026537059541	0.5815501303090833	0	0.6153846153846154	0.0
2499	None	None	None	None	None	0.1111111111111111	1	0.3333333333333333	7	0.6896551724137931	20	0.38271604938271603	0.3793103448275862	16	11	14	3	0	1.0	9	9	2.066666666666667	31	0.1111111111111111	0.5833333333333334	0.2801470739794568	0.5602090530460506	0.09999990838100434	0.501143256249291	-0.06096060716245322	0.6167969144426717	0.7919799682623444	0.5599237881925608	0.3125	0.625	0.0
2470	None	None	None	None	None	0.5	1	0.5714285714285714	4	0.625	5	0.3333333333333333	0.625	9	5	0	0	0	0.8333333333333334	5	6	0.6666666666666666	10	0.0	0.5	0.02137927899378904	0.6666484427914285	0.04371053488861591	0.5524574862093282	0.025370297224616128	0.684215990462175	0.6472356763824038	0.636212278958332	0	1.0	0.0
4588	0.001901354044011802	0.00018825826062120662	-0.0001697110297189685	0.998762707278313	None	0.25	1	0.4	4	0.7692307692307693	10	0.23809523809523808	0.7692307692307693	14	10	0	0	0	0.7777777777777778	7	9	1.0	15	0.0	1.0	0.0660296211700722	0.5896233428597852	0.15786994327495424	0.5385503268239199	-0.02490056105673563	0.6794162586915334	0.6584668575074204	0.6041217358305305	0	1.0	0.0
3856	0.003929667557496522	0.0006353411290995146	0.0005941651473665207	0.995984097119925	None	0.3333333333333333	2	0.42857142857142855	6	0.6842105263157895	13	0.3333333333333333	0.6842105263157895	19	13	1	0	0	0.7777777777777778	7	9	1.4	21	0.0	0.6666666666666666	-0.05228528369879595	0.5217546823325193	0.013607263439449041	0.5628370861703663	0.2682110232793621	0.5876543396027083	0.7967568608629023	0.5575796655237842	0	1.0	0.0
3635	0.0018344825874624464	0.0003201590423877014	0.000282443549635472	0.998440522394536	None	0.25	1	0.4	4	0.7692307692307693	10	0.23809523809523808	0.7692307692307693	14	10	0	0	0	0.7777777777777778	9	7	1.0	15	0.0	1.0	4.823512617925247e-09	0.5000008018641998	-0.08149447118314086	0.5860343332804384	0.0999999983602718	0.5000000473844797	0.6774866130375652	0.5289341983310554	0	1.0	0.0
3905	0.00026867321057733967	4.9716647144212556e-05	4.938466158403666e-05	0.999091266899159	None	0.25	1	0.4	4	0.7692307692307693	10	0.23809523809523808	0.7692307692307693	14	10	0	0	0	0.7777777777777778	7	9	1.0	15	0.0	1.0	0.013950374246783614	0.5292113637173478	0.09999855395557011	0.5000497103500718	0.0014336360149611717	0.5712379646904878	0.606475401048327	0.533622625201909	0	1.0	0.0
59	None	None	None	None	None	0.1	1	0.391304347826087	9	0.59375	19	0.5396825396825397	0.375	19	12	14	2	0	0.7777777777777778	7	9	2.2666666666666666	34	0.08	0.5185185185185185	0.09999891919930418	0.5001890260530273	0.030170231791092954	0.5618281319526948	0.05445977783130411	0.5117038730560489	0.5712769602069127	0.5246603842879849	1.0	1.0	0.0
1841	None	None	None	None	None	0	0	0.25	3	0.7333333333333333	11	0.9444444444444444	0.06666666666666667	3	1	13	0	0	0.2222222222222222	2	9	1.1333333333333333	17	0.0	0.9333333333333333	0.0014233773128129487	0.5021683673173886	0.32487862444089544	0.5150794095747064	0.13505713443388728	0.521338876906997	0.7923332044427355	0.5128652301651668	0	0	0.0
2399	None	None	None	None	None	0	0	0.3333333333333333	2	0.7142857142857143	5	0.6428571428571429	0	0	0	8	3	0	0.2857142857142857	2	7	0.6	9	0.15	0.5714285714285714	0	0	0	0	0	0	0	0	0	0	0
5847	0.00019192857286121675	0.00013239755072732122	-9.210930172030395e-06	0.9995264504215666	None	0.2	1	0.3333333333333333	4	0.8	12	0.20987654320987653	0.8	16	12	0	0	0	1.0	9	9	1.1333333333333333	17	0.0	1.0	4.070696975058773e-05	0.5	-0.29242623814369484	1.0	0.04354498838297678	0.5951872386951224	0.9034320648310109	1.0	0	1.0	0.0
3306	0.0002520060276161742	3.496746542982093e-06	1.3454401299833843e-06	0.9999893924399367	None	0	0	0.42857142857142855	3	0.75	6	0.3333333333333333	0.75	9	6	0	0	0	0.8333333333333334	5	6	0.6666666666666666	10	0.0	0.4	0.09963474833484828	0.5200611804286764	7.902762784127648e-27	0.5	0.12144270056955304	0.5917104876890171	0.6288739988774421	0.5375399550775226	0	1.0	0.0
5517	0.006186950256406285	0.0009606116332344431	0.0008638885452119221	0.9934886843471858	None	0.2857142857142857	2	0.35294117647058826	6	0.7391304347826086	17	0.30864197530864196	0.7391304347826086	23	17	1	0	0	1.0	9	9	1.6666666666666667	25	0.0	1.0	0.04204111316152833	0.6617014116982135	-0.06965099405810253	0.5698325913772189	0.16452927481034257	0.9999542490319097	0.8427154333779195	0.9746203872056116	0	1.0	0.0
3936	0.006260518721277584	0.0003059985839094031	-0.000288638247149046	0.9889433262431084	None	0.25	1	0.4	4	0.7692307692307693	10	0.23809523809523808	0.7692307692307693	14	10	0	0	0	0.7777777777777778	7	9	1.0	15	0.0	1.0	1.0771114641031966e-13	0.5127240864087634	0.027612843233374908	0.5407642883347866	-0.10876066953496219	0.9810415519993153	0.7961200667078514	0.8000964789881619	0	1.0	0.0
1641	None	None	None	None	None	0	0	0.2631578947368421	5	0.6923076923076923	18	0.6666666666666666	0.38461538461538464	14	10	13	9	0	0.8571428571428571	7	6	1.8666666666666667	28	0.34615384615384615	0.34782608695652173	-0.07207959543387696	0.5197620428946501	-0.051565396159376206	0.9864663444190545	0.13832604399040033	0.6499327069333508	0.781639269442222	0.8405412560329348	1.0	1.0	0.0
2954	5.106496427281366e-06	4.835436912501328e-09	-4.715669648991346e-09	0.9999987794712866	None	0	0	0.75	3	0.3333333333333333	1	0.5555555555555556	0	1	0	3	0	0	1.0	3	3	0.3333333333333333	5	0.0	1.0	0	0	0	0	0	0	0	0	0	0	0
5746	0.0008925799502428953	8.48200172940463e-05	8.313881690064385e-05	0.9978248062281908	None	0.25	1	0.4	4	0.7692307692307693	10	0.23809523809523808	0.7692307692307693	13	10	1	3	0	0.7777777777777778	7	9	1.0	15	1.0	1.0	-0.00791548612458082	0.6437909682952005	0.09424153270922903	0.5	0.04843617593074193	0.6044091457254689	0.6028030803005896	0.5838445137550962	1.0	1.0	0.0
3627	0.004340767176189727	0.002207122249705877	-0.0002632114616015062	0.9923878274810676	None	0.3333333333333333	1	0.4444444444444444	4	0.7272727272727273	8	0.2708333333333333	0.7272727272727273	12	8	0	0	0	0.75	6	8	0.8666666666666667	13	0.0	0.8571428571428571	-0.09998996043977301	0.5000460033199453	0.24086843816545084	0.6407270222953555	0.09999975543520846	0.5351611821943795	0.8019567392700105	0.5596793365940151	0	1.0	0.0
6834	3.602820083556444e-05	2.770324614675917e-07	2.765391123889011e-07	0.9999611228176394	None	0.25	1	0.4	4	0.75	9	0.25	0.75	13	9	0	0	0	0.875	8	7	0.9333333333333333	14	0.0	1.0	0.08064883269255904	0.5	-0.03164726536599553	0.6458663888731422	0.004411227730883306	0.51412669989386	0.6151077222362293	0.5545684708591953	0	1.0	0.0
6838	0.00026543282754525884	9.212011594549909e-07	-9.082571324869798e-07	0.9999972907647402	None	0.25	1	0.4	4	0.7692307692307693	10	0.23809523809523808	0.7692307692307693	14	10	0	0	0	0.7777777777777778	7	9	1.0	15	0.0	1.0	0.04486977479946741	0.5132025301129598	3.911818421875619e-05	0.5051434495701804	0.10012933998226273	0.5	0.6009465590256128	0.506116105192433	0	1.0	0.0
4349	0.00024871628706642647	2.3100838538409067e-06	4.016818441569779e-07	0.9999970038013762	None	0.25	1	0.4	4	0.7692307692307693	10	0.234375	0.7692307692307693	14	10	0	0	0	1.0	8	8	1.0	15	0.0	0.8571428571428571	0.07939146760400669	0.6069688794854369	0.00030856788648200536	0.5096336138554914	0.014516590860591103	0.6492641911649816	0.602406818786032	0.589761164409453	0	1.0	0.0
2913	4.878240322702625e-06	2.934956512555155e-06	2.9012614079726542e-06	0.9990469566063352	None	1.0	1	0.8	4	0.4	2	0.4666666666666667	0.4	6	2	0	0	0	0.6	3	5	0.4666666666666667	7	0.0	1.0	1.6407576577954895e-07	0.5000000860271441	0.0012580389290637293	0.5037327765751897	0.018233988493674275	0.6512933193892397	0.572233346626118	0.5531040241477476	0	1.0	0.0
1189	None	None	None	None	None	0	0	0.4	4	0.6153846153846154	8	0.5	0	0	0	14	0	0	0.8333333333333334	6	5	1.0	15	0.0	0.8888888888888888	0	0	0	0	0	0	0	0	0	0	0
3466	0.008192520490072613	0.0009067999257489591	0.0005441337695434955	0.9840192726557224	None	0.3333333333333333	1	0.4444444444444444	4	0.7272727272727273	8	0.2653061224489796	0.7272727272727273	12	8	0	0	0	1.0	7	7	0.8666666666666667	13	0.0	0.6666666666666666	-0.5131850574036646	0.8554626940092419	4.697578339653815e-05	0.5055196266375567	0.2373625179090598	0.5564055876074008	0.959845447708665	0.6627538022553235	0	1.0	0.0
6661	0.0031815682517511218	0.0011878819905654986	-0.0010026124616881833	0.9968315655229201	None	0.25	1	0.4	4	0.7692307692307693	10	0.23809523809523808	0.7692307692307693	14	10	0	0	0	0.7777777777777778	7	9	1.0	15	0.0	1.0	0.09999966256697385	0.5004195209591802	0.007899465309278573	0.5045575562278315	0.2776428876010381	0.5000000000000001	0.7539026454897876	0.5016590617491306	0	1.0	0.0
2984	0.0009229252070786325	0.0003875338138991411	-0.00038667705258968937	0.9996840817768096	None	0.125	1	0.42105263157894735	8	0.5384615384615384	14	0.345679012345679	0.46153846153846156	20	12	7	0	0	1.0	9	9	1.8666666666666667	28	0.0	0.6363636363636364	0.09432036467486493	0.5146957954874855	0.059832236430701236	0.6270228483730126	-0.007071074009541748	0.6536058939628927	0.6021080053315105	0.5997438136059301	0	0.45	0.0
2695	0.0031174803298805896	0.000771695024518964	0.0007040736748297651	0.9972921769386519	None	0.25	1	0.4	4	0.6923076923076923	9	0.23809523809523808	0.6923076923076923	13	9	1	0	0	0.7777777777777778	7	9	1.0	15	0.0	0.6666666666666666	0.08818547509520396	0.5728083554352602	0.0212073966972268	0.57987715072147	0.13585586366485183	0.6900154259573257	0.6316810444898453	0.6158395920104015	0	0	0.0
[truncated: 6,399 more rows]
